# Supplementary material for: Structural basis of dimerization of chemokine receptors CCR5 and CXCR4
Source: Nat Commun. 2023 Oct 13;14:6439. doi: 10.1038/s41467-023-42082-z (PMC10575954; doi:10.1038/s41467-023-42082-z)
Supplement: Supplementary file 6 — Source Data [file 41467_2023_42082_MOESM6_ESM.zip › Figure 5/Panel B/CXCR4_minimum_B.pdb]

TITLE     Protein t= 150000.00000
REMARK    THIS IS A SIMULATION BOX
CRYST1  188.774  188.774   96.155  90.00  90.00  90.00 P 1           1
MODEL        1
ATOM      1  N   PRO A  27     111.401  90.887  84.712  1.00  0.00           N
ATOM      2  HN1 PRO A  27     112.251  90.377  84.502  1.00  0.00           H
ATOM      3  HN2 PRO A  27     111.011  90.587  85.582  1.00  0.00           H
ATOM      4  CD  PRO A  27     110.381  90.697  83.622  1.00  0.00           C
ATOM      5  HD1 PRO A  27     109.451  90.287  84.062  1.00  0.00           H
ATOM      6  HD2 PRO A  27     110.801  90.037  82.842  1.00  0.00           H
ATOM      7  CA  PRO A  27     111.651  92.337  84.942  1.00  0.00           C
ATOM      8  HA  PRO A  27     112.691  92.367  85.252  1.00  0.00           H
ATOM      9  CB  PRO A  27     111.321  92.947  83.582  1.00  0.00           C
ATOM     10  HB1 PRO A  27     110.991  94.007  83.662  1.00  0.00           H
ATOM     11  HB2 PRO A  27     112.131  92.757  82.852  1.00  0.00           H
ATOM     12  CG  PRO A  27     110.161  92.107  83.032  1.00  0.00           C
ATOM     13  HG1 PRO A  27     109.241  92.497  83.512  1.00  0.00           H
ATOM     14  HG2 PRO A  27     109.991  92.217  81.942  1.00  0.00           H
ATOM     15  C   PRO A  27     110.771  92.797  86.052  1.00  0.00           C
ATOM     16  O   PRO A  27     109.751  92.187  86.362  1.00  0.00           O
ATOM     17  N   CYS A  28     111.151  93.897  86.722  1.00  0.00           N
ATOM     18  HN  CYS A  28     112.091  94.227  86.702  1.00  0.00           H
ATOM     19  CA  CYS A  28     110.411  94.367  87.852  1.00  0.00           C
ATOM     20  HA  CYS A  28     110.181  93.577  88.562  1.00  0.00           H
ATOM     21  CB  CYS A  28     111.261  95.317  88.702  1.00  0.00           C
ATOM     22  HB1 CYS A  28     111.491  96.207  88.072  1.00  0.00           H
ATOM     23  HB2 CYS A  28     112.241  94.807  88.822  1.00  0.00           H
ATOM     24  SG  CYS A  28     110.621  95.937  90.292  1.00  0.00           S
ATOM     25  C   CYS A  28     109.131  95.047  87.482  1.00  0.00           C
ATOM     26  O   CYS A  28     109.101  95.607  86.382  1.00  0.00           O
ATOM     27  N   PHE A  29     108.091  95.127  88.322  1.00  0.00           N
ATOM     28  HN  PHE A  29     108.221  95.007  89.312  1.00  0.00           H
ATOM     29  CA  PHE A  29     106.851  95.677  87.872  1.00  0.00           C
ATOM     30  HA  PHE A  29     106.911  95.987  86.842  1.00  0.00           H
ATOM     31  CB  PHE A  29     105.711  94.647  87.942  1.00  0.00           C
ATOM     32  HB1 PHE A  29     106.221  93.697  87.642  1.00  0.00           H
ATOM     33  HB2 PHE A  29     105.211  94.517  88.922  1.00  0.00           H
ATOM     34  CG  PHE A  29     104.601  94.937  86.992  1.00  0.00           C
ATOM     35  CD1 PHE A  29     104.691  94.697  85.642  1.00  0.00           C
ATOM     36  HD1 PHE A  29     105.631  94.297  85.272  1.00  0.00           H
ATOM     37  CE1 PHE A  29     103.591  94.737  84.822  1.00  0.00           C
ATOM     38  HE1 PHE A  29     103.751  94.477  83.782  1.00  0.00           H
ATOM     39  CZ  PHE A  29     102.421  95.287  85.282  1.00  0.00           C
ATOM     40  HZ  PHE A  29     101.501  95.397  84.722  1.00  0.00           H
ATOM     41  CD2 PHE A  29     103.391  95.387  87.462  1.00  0.00           C
ATOM     42  HD2 PHE A  29     103.281  95.627  88.512  1.00  0.00           H
ATOM     43  CE2 PHE A  29     102.301  95.527  86.632  1.00  0.00           C
ATOM     44  HE2 PHE A  29     101.401  95.777  87.172  1.00  0.00           H
ATOM     45  C   PHE A  29     106.531  96.867  88.702  1.00  0.00           C
ATOM     46  O   PHE A  29     106.951  96.977  89.862  1.00  0.00           O
ATOM     47  N   ARG A  30     105.871  97.877  88.122  1.00  0.00           N
ATOM     48  HN  ARG A  30     105.511  97.797  87.202  1.00  0.00           H
ATOM     49  CA  ARG A  30     105.361  99.047  88.782  1.00  0.00           C
ATOM     50  HA  ARG A  30     105.271  98.757  89.822  1.00  0.00           H
ATOM     51  CB  ARG A  30     106.201 100.267  88.382  1.00  0.00           C
ATOM     52  HB1 ARG A  30     106.071 100.287  87.282  1.00  0.00           H
ATOM     53  HB2 ARG A  30     105.671 101.197  88.682  1.00  0.00           H
ATOM     54  CG  ARG A  30     107.691 100.457  88.692  1.00  0.00           C
ATOM     55  HG1 ARG A  30     108.281  99.607  88.292  1.00  0.00           H
ATOM     56  HG2 ARG A  30     107.921 101.357  88.082  1.00  0.00           H
ATOM     57  CD  ARG A  30     107.961 100.757  90.172  1.00  0.00           C
ATOM     58  HD1 ARG A  30     107.511 100.017  90.872  1.00  0.00           H
ATOM     59  HD2 ARG A  30     109.071 100.827  90.212  1.00  0.00           H
ATOM     60  NE  ARG A  30     107.401 102.117  90.412  1.00  0.00           N
ATOM     61  HE  ARG A  30     107.231 102.687  89.612  1.00  0.00           H
ATOM     62  CZ  ARG A  30     107.791 102.837  91.502  1.00  0.00           C
ATOM     63  NH1 ARG A  30     107.251 104.087  91.542  1.00  0.00           N
ATOM     64 1HH1 ARG A  30     107.191 104.477  92.472  1.00  0.00           H
ATOM     65 2HH1 ARG A  30     106.631 104.377  90.812  1.00  0.00           H
ATOM     66  NH2 ARG A  30     108.501 102.367  92.572  1.00  0.00           N
ATOM     67 1HH2 ARG A  30     108.921 101.467  92.622  1.00  0.00           H
ATOM     68 2HH2 ARG A  30     108.391 102.877  93.422  1.00  0.00           H
ATOM     69  C   ARG A  30     103.961  99.287  88.342  1.00  0.00           C
ATOM     70  O   ARG A  30     103.621  99.047  87.182  1.00  0.00           O
ATOM     71  N   GLU A  31     103.101  99.887  89.182  1.00  0.00           N
ATOM     72  HN  GLU A  31     103.521 100.227  90.022  1.00  0.00           H
ATOM     73  CA  GLU A  31     101.701 100.097  89.012  1.00  0.00           C
ATOM     74  HA  GLU A  31     101.391 100.397  90.002  1.00  0.00           H
ATOM     75  CB  GLU A  31     100.981  98.787  88.642  1.00  0.00           C
ATOM     76  HB1 GLU A  31     101.191  98.527  87.582  1.00  0.00           H
ATOM     77  HB2 GLU A  31      99.931  99.157  88.642  1.00  0.00           H
ATOM     78  CG  GLU A  31     101.001  97.627  89.632  1.00  0.00           C
ATOM     79  HG1 GLU A  31     100.171  96.947  89.352  1.00  0.00           H
ATOM     80  HG2 GLU A  31     101.961  97.097  89.432  1.00  0.00           H
ATOM     81  CD  GLU A  31     100.901  98.047  91.092  1.00  0.00           C
ATOM     82  OE1 GLU A  31     101.851  97.837  91.882  1.00  0.00           O
ATOM     83  OE2 GLU A  31      99.817  98.567  91.482  1.00  0.00           O
ATOM     84  C   GLU A  31     101.381 101.277  88.162  1.00  0.00           C
ATOM     85  O   GLU A  31     100.391 101.987  88.362  1.00  0.00           O
ATOM     86  N   GLU A  32     102.251 101.567  87.182  1.00  0.00           N
ATOM     87  HN  GLU A  32     103.011 100.937  86.992  1.00  0.00           H
ATOM     88  CA  GLU A  32     102.451 102.857  86.592  1.00  0.00           C
ATOM     89  HA  GLU A  32     101.771 103.597  87.002  1.00  0.00           H
ATOM     90  CB  GLU A  32     103.841 103.427  86.892  1.00  0.00           C
ATOM     91  HB1 GLU A  32     104.581 102.637  86.642  1.00  0.00           H
ATOM     92  HB2 GLU A  32     104.061 104.327  86.272  1.00  0.00           H
ATOM     93  CG  GLU A  32     103.911 103.817  88.372  1.00  0.00           C
ATOM     94  HG1 GLU A  32     103.801 102.957  89.072  1.00  0.00           H
ATOM     95  HG2 GLU A  32     103.161 104.547  88.732  1.00  0.00           H
ATOM     96  CD  GLU A  32     105.261 104.387  88.762  1.00  0.00           C
ATOM     97  OE1 GLU A  32     105.361 105.437  89.442  1.00  0.00           O
ATOM     98  OE2 GLU A  32     106.251 103.707  88.352  1.00  0.00           O
ATOM     99  C   GLU A  32     102.251 102.817  85.112  1.00  0.00           C
ATOM    100  O   GLU A  32     102.681 103.687  84.362  1.00  0.00           O
ATOM    101  N   ASN A  33     101.631 101.777  84.522  1.00  0.00           N
ATOM    102  HN  ASN A  33     101.111 101.177  85.132  1.00  0.00           H
ATOM    103  CA  ASN A  33     101.611 101.427  83.132  1.00  0.00           C
ATOM    104  HA  ASN A  33     102.201 102.127  82.552  1.00  0.00           H
ATOM    105  CB  ASN A  33     102.171 100.017  82.882  1.00  0.00           C
ATOM    106  HB1 ASN A  33     101.521  99.357  83.492  1.00  0.00           H
ATOM    107  HB2 ASN A  33     102.151  99.727  81.812  1.00  0.00           H
ATOM    108  CG  ASN A  33     103.631  99.997  83.322  1.00  0.00           C
ATOM    109  OD1 ASN A  33     104.231 100.937  83.832  1.00  0.00           O
ATOM    110  ND2 ASN A  33     104.221  98.777  83.162  1.00  0.00           N
ATOM    111 1HD2 ASN A  33     104.821  98.627  83.942  1.00  0.00           H
ATOM    112 2HD2 ASN A  33     103.681  98.077  82.692  1.00  0.00           H
ATOM    113  C   ASN A  33     100.261 101.597  82.532  1.00  0.00           C
ATOM    114  O   ASN A  33     100.101 101.277  81.352  1.00  0.00           O
ATOM    115  N   ALA A  34      99.287 102.067  83.332  1.00  0.00           N
ATOM    116  HN  ALA A  34      99.457 102.237  84.302  1.00  0.00           H
ATOM    117  CA  ALA A  34      97.897 102.087  83.022  1.00  0.00           C
ATOM    118  HA  ALA A  34      97.577 101.067  82.892  1.00  0.00           H
ATOM    119  CB  ALA A  34      97.087 102.627  84.212  1.00  0.00           C
ATOM    120  HB1 ALA A  34      96.087 102.997  83.892  1.00  0.00           H
ATOM    121  HB2 ALA A  34      97.517 103.557  84.652  1.00  0.00           H
ATOM    122  HB3 ALA A  34      97.037 101.827  84.972  1.00  0.00           H
ATOM    123  C   ALA A  34      97.437 102.767  81.772  1.00  0.00           C
ATOM    124  O   ALA A  34      96.817 102.147  80.902  1.00  0.00           O
ATOM    125  N   ASN A  35      97.887 104.007  81.542  1.00  0.00           N
ATOM    126  HN  ASN A  35      98.557 104.507  82.092  1.00  0.00           H
ATOM    127  CA  ASN A  35      97.507 104.577  80.282  1.00  0.00           C
ATOM    128  HA  ASN A  35      96.447 104.557  80.062  1.00  0.00           H
ATOM    129  CB  ASN A  35      97.837 106.077  80.222  1.00  0.00           C
ATOM    130  HB1 ASN A  35      97.457 106.557  79.292  1.00  0.00           H
ATOM    131  HB2 ASN A  35      98.917 106.287  80.322  1.00  0.00           H
ATOM    132  CG  ASN A  35      97.127 106.797  81.362  1.00  0.00           C
ATOM    133  OD1 ASN A  35      95.937 106.517  81.492  1.00  0.00           O
ATOM    134  ND2 ASN A  35      97.717 107.747  82.132  1.00  0.00           N
ATOM    135 1HD2 ASN A  35      97.137 108.137  82.842  1.00  0.00           H
ATOM    136 2HD2 ASN A  35      98.677 107.997  81.992  1.00  0.00           H
ATOM    137  C   ASN A  35      98.227 103.997  79.122  1.00  0.00           C
ATOM    138  O   ASN A  35      97.737 104.087  77.992  1.00  0.00           O
ATOM    139  N   PHE A  36      99.437 103.427  79.312  1.00  0.00           N
ATOM    140  HN  PHE A  36      99.901 103.447  80.182  1.00  0.00           H
ATOM    141  CA  PHE A  36     100.161 102.707  78.312  1.00  0.00           C
ATOM    142  HA  PHE A  36     100.111 103.367  77.462  1.00  0.00           H
ATOM    143  CB  PHE A  36     101.621 102.457  78.742  1.00  0.00           C
ATOM    144  HB1 PHE A  36     102.041 103.467  78.942  1.00  0.00           H
ATOM    145  HB2 PHE A  36     101.621 101.967  79.742  1.00  0.00           H
ATOM    146  CG  PHE A  36     102.501 101.767  77.762  1.00  0.00           C
ATOM    147  CD1 PHE A  36     102.841 100.447  77.972  1.00  0.00           C
ATOM    148  HD1 PHE A  36     102.451  99.887  78.802  1.00  0.00           H
ATOM    149  CE1 PHE A  36     103.521  99.697  77.042  1.00  0.00           C
ATOM    150  HE1 PHE A  36     103.601  98.637  77.252  1.00  0.00           H
ATOM    151  CZ  PHE A  36     104.061 100.337  75.952  1.00  0.00           C
ATOM    152  HZ  PHE A  36     104.621  99.787  75.222  1.00  0.00           H
ATOM    153  CD2 PHE A  36     103.121 102.377  76.692  1.00  0.00           C
ATOM    154  HD2 PHE A  36     103.011 103.447  76.722  1.00  0.00           H
ATOM    155  CE2 PHE A  36     103.831 101.677  75.752  1.00  0.00           C
ATOM    156  HE2 PHE A  36     104.201 102.177  74.862  1.00  0.00           H
ATOM    157  C   PHE A  36      99.447 101.477  77.862  1.00  0.00           C
ATOM    158  O   PHE A  36      99.197 101.287  76.672  1.00  0.00           O
ATOM    159  N   ASN A  37      98.967 100.687  78.842  1.00  0.00           N
ATOM    160  HN  ASN A  37      99.157 101.037  79.762  1.00  0.00           H
ATOM    161  CA  ASN A  37      98.167  99.517  78.732  1.00  0.00           C
ATOM    162  HA  ASN A  37      98.697  98.897  78.022  1.00  0.00           H
ATOM    163  CB  ASN A  37      97.977  98.797  80.082  1.00  0.00           C
ATOM    164  HB1 ASN A  37      97.857  99.447  80.972  1.00  0.00           H
ATOM    165  HB2 ASN A  37      97.077  98.147  80.152  1.00  0.00           H
ATOM    166  CG  ASN A  37      99.147  97.867  80.382  1.00  0.00           C
ATOM    167  OD1 ASN A  37     100.021  97.567  79.562  1.00  0.00           O
ATOM    168  ND2 ASN A  37      99.217  97.347  81.632  1.00  0.00           N
ATOM    169 1HD2 ASN A  37      99.911  96.687  81.922  1.00  0.00           H
ATOM    170 2HD2 ASN A  37      98.487  97.517  82.302  1.00  0.00           H
ATOM    171  C   ASN A  37      96.837  99.677  78.092  1.00  0.00           C
ATOM    172  O   ASN A  37      96.457  98.867  77.242  1.00  0.00           O
ATOM    173  N   LYS A  38      96.097 100.757  78.432  1.00  0.00           N
ATOM    174  HN  LYS A  38      96.427 101.397  79.122  1.00  0.00           H
ATOM    175  CA  LYS A  38      94.787 100.957  77.912  1.00  0.00           C
ATOM    176  HA  LYS A  38      94.377  99.967  77.792  1.00  0.00           H
ATOM    177  CB  LYS A  38      93.947 101.627  79.022  1.00  0.00           C
ATOM    178  HB1 LYS A  38      94.557 102.437  79.462  1.00  0.00           H
ATOM    179  HB2 LYS A  38      93.037 102.037  78.522  1.00  0.00           H
ATOM    180  CG  LYS A  38      93.647 100.707  80.212  1.00  0.00           C
ATOM    181  HG1 LYS A  38      93.137  99.837  79.742  1.00  0.00           H
ATOM    182  HG2 LYS A  38      94.627 100.287  80.492  1.00  0.00           H
ATOM    183  CD  LYS A  38      92.737 101.257  81.312  1.00  0.00           C
ATOM    184  HD1 LYS A  38      92.537 100.467  82.072  1.00  0.00           H
ATOM    185  HD2 LYS A  38      91.807 101.697  80.902  1.00  0.00           H
ATOM    186  CE  LYS A  38      93.547 102.327  82.042  1.00  0.00           C
ATOM    187  HE1 LYS A  38      94.447 101.887  82.532  1.00  0.00           H
ATOM    188  HE2 LYS A  38      93.937 103.057  81.292  1.00  0.00           H
ATOM    189  NZ  LYS A  38      92.757 103.067  83.042  1.00  0.00           N
ATOM    190  HZ1 LYS A  38      91.787 103.217  82.702  1.00  0.00           H
ATOM    191  HZ2 LYS A  38      92.507 102.607  83.932  1.00  0.00           H
ATOM    192  HZ3 LYS A  38      93.137 104.007  83.292  1.00  0.00           H
ATOM    193  C   LYS A  38      94.597 101.657  76.612  1.00  0.00           C
ATOM    194  O   LYS A  38      93.557 101.547  75.972  1.00  0.00           O
ATOM    195  N   ILE A  39      95.587 102.447  76.152  1.00  0.00           N
ATOM    196  HN  ILE A  39      96.407 102.497  76.722  1.00  0.00           H
ATOM    197  CA  ILE A  39      95.477 103.287  75.002  1.00  0.00           C
ATOM    198  HA  ILE A  39      94.567 103.067  74.462  1.00  0.00           H
ATOM    199  CB  ILE A  39      95.347 104.727  75.382  1.00  0.00           C
ATOM    200  HB  ILE A  39      96.267 105.117  75.882  1.00  0.00           H
ATOM    201  CG2 ILE A  39      95.147 105.677  74.192  1.00  0.00           C
ATOM    202 1HG2 ILE A  39      94.167 105.447  73.722  1.00  0.00           H
ATOM    203 2HG2 ILE A  39      95.857 105.487  73.362  1.00  0.00           H
ATOM    204 3HG2 ILE A  39      95.297 106.767  74.312  1.00  0.00           H
ATOM    205  CG1 ILE A  39      94.177 104.907  76.362  1.00  0.00           C
ATOM    206 1HG1 ILE A  39      93.637 105.847  76.112  1.00  0.00           H
ATOM    207 2HG1 ILE A  39      93.377 104.127  76.342  1.00  0.00           H
ATOM    208  CD  ILE A  39      94.607 105.147  77.802  1.00  0.00           C
ATOM    209  HD1 ILE A  39      95.297 106.017  77.812  1.00  0.00           H
ATOM    210  HD2 ILE A  39      95.227 104.267  78.062  1.00  0.00           H
ATOM    211  HD3 ILE A  39      93.837 105.367  78.572  1.00  0.00           H
ATOM    212  C   ILE A  39      96.667 103.197  74.102  1.00  0.00           C
ATOM    213  O   ILE A  39      96.577 102.827  72.932  1.00  0.00           O
ATOM    214  N   PHE A  40      97.877 103.477  74.592  1.00  0.00           N
ATOM    215  HN  PHE A  40      97.877 103.577  75.592  1.00  0.00           H
ATOM    216  CA  PHE A  40      99.047 103.697  73.792  1.00  0.00           C
ATOM    217  HA  PHE A  40      98.877 104.347  72.952  1.00  0.00           H
ATOM    218  CB  PHE A  40     100.211 104.247  74.642  1.00  0.00           C
ATOM    219  HB1 PHE A  40     100.501 103.567  75.472  1.00  0.00           H
ATOM    220  HB2 PHE A  40     101.131 104.447  74.052  1.00  0.00           H
ATOM    221  CG  PHE A  40      99.871 105.607  75.132  1.00  0.00           C
ATOM    222  CD1 PHE A  40     100.431 105.907  76.352  1.00  0.00           C
ATOM    223  HD1 PHE A  40     100.971 105.097  76.812  1.00  0.00           H
ATOM    224  CE1 PHE A  40     100.151 107.067  77.032  1.00  0.00           C
ATOM    225  HE1 PHE A  40     100.541 107.117  78.042  1.00  0.00           H
ATOM    226  CZ  PHE A  40      99.297 107.947  76.412  1.00  0.00           C
ATOM    227  HZ  PHE A  40      99.117 108.887  76.922  1.00  0.00           H
ATOM    228  CD2 PHE A  40      98.967 106.507  74.622  1.00  0.00           C
ATOM    229  HD2 PHE A  40      98.547 106.237  73.662  1.00  0.00           H
ATOM    230  CE2 PHE A  40      98.727 107.737  75.182  1.00  0.00           C
ATOM    231  HE2 PHE A  40      98.127 108.407  74.582  1.00  0.00           H
ATOM    232  C   PHE A  40      99.487 102.547  72.962  1.00  0.00           C
ATOM    233  O   PHE A  40      99.637 102.657  71.747  1.00  0.00           O
ATOM    234  N   LEU A  41      99.717 101.407  73.632  1.00  0.00           N
ATOM    235  HN  LEU A  41      99.617 101.577  74.612  1.00  0.00           H
ATOM    236  CA  LEU A  41      99.971 100.087  73.122  1.00  0.00           C
ATOM    237  HA  LEU A  41     100.751 100.137  72.367  1.00  0.00           H
ATOM    238  CB  LEU A  41     100.661  99.197  74.172  1.00  0.00           C
ATOM    239  HB1 LEU A  41     101.611  99.667  74.512  1.00  0.00           H
ATOM    240  HB2 LEU A  41      99.971  99.077  75.042  1.00  0.00           H
ATOM    241  CG  LEU A  41     101.221  97.857  73.672  1.00  0.00           C
ATOM    242  HG  LEU A  41     100.431  97.407  73.022  1.00  0.00           H
ATOM    243  CD1 LEU A  41     101.551  96.847  74.782  1.00  0.00           C
ATOM    244 1HD1 LEU A  41     101.751  95.867  74.282  1.00  0.00           H
ATOM    245 2HD1 LEU A  41     102.411  97.077  75.442  1.00  0.00           H
ATOM    246 3HD1 LEU A  41     100.691  96.747  75.472  1.00  0.00           H
ATOM    247  CD2 LEU A  41     102.471  98.067  72.802  1.00  0.00           C
ATOM    248 1HD2 LEU A  41     103.231  98.657  73.362  1.00  0.00           H
ATOM    249 2HD2 LEU A  41     102.251  98.527  71.807  1.00  0.00           H
ATOM    250 3HD2 LEU A  41     102.851  97.027  72.692  1.00  0.00           H
ATOM    251  C   LEU A  41      98.867  99.427  72.387  1.00  0.00           C
ATOM    252  O   LEU A  41      99.157  98.987  71.277  1.00  0.00           O
ATOM    253  N   PRO A  42      97.667  99.567  72.872  1.00  0.00           N
ATOM    254  CD  PRO A  42      97.237  99.667  74.262  1.00  0.00           C
ATOM    255  HD1 PRO A  42      97.847  98.967  74.872  1.00  0.00           H
ATOM    256  HD2 PRO A  42      97.057 100.677  74.672  1.00  0.00           H
ATOM    257  CA  PRO A  42      96.527  99.147  72.117  1.00  0.00           C
ATOM    258  HA  PRO A  42      96.637  98.117  71.777  1.00  0.00           H
ATOM    259  CB  PRO A  42      95.267  99.397  72.942  1.00  0.00           C
ATOM    260  HB1 PRO A  42      94.337  98.937  72.552  1.00  0.00           H
ATOM    261  HB2 PRO A  42      95.077 100.457  73.202  1.00  0.00           H
ATOM    262  CG  PRO A  42      95.837  99.037  74.322  1.00  0.00           C
ATOM    263  HG1 PRO A  42      95.097  99.427  75.062  1.00  0.00           H
ATOM    264  HG2 PRO A  42      95.787  97.937  74.502  1.00  0.00           H
ATOM    265  C   PRO A  42      96.357  99.827  70.797  1.00  0.00           C
ATOM    266  O   PRO A  42      95.777  99.237  69.887  1.00  0.00           O
ATOM    267  N   THR A  43      96.747 101.107  70.637  1.00  0.00           N
ATOM    268  HN  THR A  43      97.267 101.567  71.357  1.00  0.00           H
ATOM    269  CA  THR A  43      96.697 101.887  69.447  1.00  0.00           C
ATOM    270  HA  THR A  43      95.657 101.847  69.147  1.00  0.00           H
ATOM    271  CB  THR A  43      97.137 103.307  69.557  1.00  0.00           C
ATOM    272  HB  THR A  43      98.237 103.437  69.727  1.00  0.00           H
ATOM    273  OG1 THR A  43      96.437 103.947  70.617  1.00  0.00           O
ATOM    274  HG1 THR A  43      96.507 103.337  71.357  1.00  0.00           H
ATOM    275  CG2 THR A  43      96.757 104.197  68.357  1.00  0.00           C
ATOM    276 1HG2 THR A  43      97.247 103.757  67.457  1.00  0.00           H
ATOM    277 2HG2 THR A  43      95.667 104.107  68.167  1.00  0.00           H
ATOM    278 3HG2 THR A  43      97.037 105.257  68.537  1.00  0.00           H
ATOM    279  C   THR A  43      97.487 101.307  68.317  1.00  0.00           C
ATOM    280  O   THR A  43      97.067 101.337  67.167  1.00  0.00           O
ATOM    281  N   ILE A  44      98.697 100.797  68.627  1.00  0.00           N
ATOM    282  HN  ILE A  44      99.077 100.927  69.537  1.00  0.00           H
ATOM    283  CA  ILE A  44      99.587 100.127  67.727  1.00  0.00           C
ATOM    284  HA  ILE A  44      99.797 100.737  66.857  1.00  0.00           H
ATOM    285  CB  ILE A  44     100.891  99.757  68.347  1.00  0.00           C
ATOM    286  HB  ILE A  44     100.651  98.867  68.977  1.00  0.00           H
ATOM    287  CG2 ILE A  44     101.931  99.407  67.267  1.00  0.00           C
ATOM    288 1HG2 ILE A  44     102.941  99.277  67.707  1.00  0.00           H
ATOM    289 2HG2 ILE A  44     101.551  98.547  66.677  1.00  0.00           H
ATOM    290 3HG2 ILE A  44     102.011 100.237  66.527  1.00  0.00           H
ATOM    291  CG1 ILE A  44     101.431 100.777  69.367  1.00  0.00           C
ATOM    292 1HG1 ILE A  44     102.471 100.427  69.567  1.00  0.00           H
ATOM    293 2HG1 ILE A  44     100.901 100.677  70.337  1.00  0.00           H
ATOM    294  CD  ILE A  44     101.761 102.207  68.937  1.00  0.00           C
ATOM    295  HD1 ILE A  44     100.891 102.727  68.497  1.00  0.00           H
ATOM    296  HD2 ILE A  44     101.981 102.807  69.847  1.00  0.00           H
ATOM    297  HD3 ILE A  44     102.631 102.197  68.237  1.00  0.00           H
ATOM    298  C   ILE A  44      99.007  98.837  67.267  1.00  0.00           C
ATOM    299  O   ILE A  44      98.917  98.587  66.067  1.00  0.00           O
ATOM    300  N   TYR A  45      98.487  97.977  68.157  1.00  0.00           N
ATOM    301  HN  TYR A  45      98.437  98.277  69.107  1.00  0.00           H
ATOM    302  CA  TYR A  45      97.877  96.717  67.867  1.00  0.00           C
ATOM    303  HA  TYR A  45      98.637  96.167  67.327  1.00  0.00           H
ATOM    304  CB  TYR A  45      97.497  95.987  69.157  1.00  0.00           C
ATOM    305  HB1 TYR A  45      96.917  96.717  69.757  1.00  0.00           H
ATOM    306  HB2 TYR A  45      96.887  95.067  69.027  1.00  0.00           H
ATOM    307  CG  TYR A  45      98.587  95.567  70.077  1.00  0.00           C
ATOM    308  CD1 TYR A  45      99.677  94.987  69.477  1.00  0.00           C
ATOM    309  HD1 TYR A  45      99.777  94.997  68.407  1.00  0.00           H
ATOM    310  CE1 TYR A  45     100.701  94.467  70.247  1.00  0.00           C
ATOM    311  HE1 TYR A  45     101.461  94.057  69.597  1.00  0.00           H
ATOM    312  CZ  TYR A  45     100.571  94.367  71.607  1.00  0.00           C
ATOM    313  OH  TYR A  45     101.621  93.887  72.417  1.00  0.00           O
ATOM    314  HH  TYR A  45     102.311  93.627  71.807  1.00  0.00           H
ATOM    315  CD2 TYR A  45      98.467  95.497  71.447  1.00  0.00           C
ATOM    316  HD2 TYR A  45      97.617  95.887  71.997  1.00  0.00           H
ATOM    317  CE2 TYR A  45      99.467  94.927  72.197  1.00  0.00           C
ATOM    318  HE2 TYR A  45      99.357  94.827  73.272  1.00  0.00           H
ATOM    319  C   TYR A  45      96.727  96.957  66.947  1.00  0.00           C
ATOM    320  O   TYR A  45      96.567  96.267  65.937  1.00  0.00           O
ATOM    321  N   SER A  46      95.837  97.887  67.347  1.00  0.00           N
ATOM    322  HN  SER A  46      96.027  98.377  68.197  1.00  0.00           H
ATOM    323  CA  SER A  46      94.647  98.247  66.647  1.00  0.00           C
ATOM    324  HA  SER A  46      93.997  97.377  66.637  1.00  0.00           H
ATOM    325  CB  SER A  46      93.877  99.377  67.357  1.00  0.00           C
ATOM    326  HB1 SER A  46      94.467 100.297  67.567  1.00  0.00           H
ATOM    327  HB2 SER A  46      92.967  99.567  66.747  1.00  0.00           H
ATOM    328  OG  SER A  46      93.347  98.917  68.587  1.00  0.00           O
ATOM    329  HG1 SER A  46      94.037  98.967  69.257  1.00  0.00           H
ATOM    330  C   SER A  46      94.737  98.697  65.227  1.00  0.00           C
ATOM    331  O   SER A  46      94.007  98.197  64.367  1.00  0.00           O
ATOM    332  N   ILE A  47      95.707  99.587  64.947  1.00  0.00           N
ATOM    333  HN  ILE A  47      96.227 100.167  65.557  1.00  0.00           H
ATOM    334  CA  ILE A  47      95.867 100.007  63.587  1.00  0.00           C
ATOM    335  HA  ILE A  47      94.947 100.227  63.067  1.00  0.00           H
ATOM    336  CB  ILE A  47      96.697 101.257  63.637  1.00  0.00           C
ATOM    337  HB  ILE A  47      97.627 101.147  64.227  1.00  0.00           H
ATOM    338  CG2 ILE A  47      97.287 101.667  62.277  1.00  0.00           C
ATOM    339 1HG2 ILE A  47      96.537 102.117  61.597  1.00  0.00           H
ATOM    340 2HG2 ILE A  47      97.817 100.807  61.797  1.00  0.00           H
ATOM    341 3HG2 ILE A  47      98.037 102.457  62.487  1.00  0.00           H
ATOM    342  CG1 ILE A  47      95.857 102.417  64.197  1.00  0.00           C
ATOM    343 1HG1 ILE A  47      94.917 102.427  63.607  1.00  0.00           H
ATOM    344 2HG1 ILE A  47      95.547 102.207  65.247  1.00  0.00           H
ATOM    345  CD  ILE A  47      96.547 103.777  64.267  1.00  0.00           C
ATOM    346  HD1 ILE A  47      95.847 104.467  64.777  1.00  0.00           H
ATOM    347  HD2 ILE A  47      96.747 104.137  63.237  1.00  0.00           H
ATOM    348  HD3 ILE A  47      97.477 103.567  64.837  1.00  0.00           H
ATOM    349  C   ILE A  47      96.387  98.927  62.697  1.00  0.00           C
ATOM    350  O   ILE A  47      96.027  98.757  61.537  1.00  0.00           O
ATOM    351  N   ILE A  48      97.357  98.147  63.207  1.00  0.00           N
ATOM    352  HN  ILE A  48      97.807  98.397  64.057  1.00  0.00           H
ATOM    353  CA  ILE A  48      97.967  97.067  62.507  1.00  0.00           C
ATOM    354  HA  ILE A  48      98.347  97.517  61.597  1.00  0.00           H
ATOM    355  CB  ILE A  48      99.137  96.457  63.227  1.00  0.00           C
ATOM    356  HB  ILE A  48      98.737  96.147  64.217  1.00  0.00           H
ATOM    357  CG2 ILE A  48      99.747  95.207  62.577  1.00  0.00           C
ATOM    358 1HG2 ILE A  48      99.067  94.377  62.277  1.00  0.00           H
ATOM    359 2HG2 ILE A  48     100.251  95.467  61.617  1.00  0.00           H
ATOM    360 3HG2 ILE A  48     100.451  94.777  63.317  1.00  0.00           H
ATOM    361  CG1 ILE A  48     100.261  97.507  63.297  1.00  0.00           C
ATOM    362 1HG1 ILE A  48      99.961  98.427  63.827  1.00  0.00           H
ATOM    363 2HG1 ILE A  48     100.511  97.717  62.237  1.00  0.00           H
ATOM    364  CD  ILE A  48     101.531  97.077  64.037  1.00  0.00           C
ATOM    365  HD1 ILE A  48     102.181  97.967  64.177  1.00  0.00           H
ATOM    366  HD2 ILE A  48     102.141  96.357  63.447  1.00  0.00           H
ATOM    367  HD3 ILE A  48     101.211  96.847  65.077  1.00  0.00           H
ATOM    368  C   ILE A  48      96.987  96.017  62.117  1.00  0.00           C
ATOM    369  O   ILE A  48      97.007  95.437  61.027  1.00  0.00           O
ATOM    370  N   PHE A  49      96.027  95.727  63.017  1.00  0.00           N
ATOM    371  HN  PHE A  49      96.117  96.157  63.907  1.00  0.00           H
ATOM    372  CA  PHE A  49      95.027  94.727  62.867  1.00  0.00           C
ATOM    373  HA  PHE A  49      95.577  93.857  62.537  1.00  0.00           H
ATOM    374  CB  PHE A  49      94.457  94.697  64.297  1.00  0.00           C
ATOM    375  HB1 PHE A  49      95.297  94.387  64.947  1.00  0.00           H
ATOM    376  HB2 PHE A  49      94.077  95.697  64.617  1.00  0.00           H
ATOM    377  CG  PHE A  49      93.327  93.737  64.477  1.00  0.00           C
ATOM    378  CD1 PHE A  49      93.627  92.397  64.447  1.00  0.00           C
ATOM    379  HD1 PHE A  49      94.647  92.137  64.217  1.00  0.00           H
ATOM    380  CE1 PHE A  49      92.587  91.497  64.607  1.00  0.00           C
ATOM    381  HE1 PHE A  49      92.787  90.447  64.507  1.00  0.00           H
ATOM    382  CZ  PHE A  49      91.327  91.967  64.877  1.00  0.00           C
ATOM    383  HZ  PHE A  49      90.547  91.227  64.867  1.00  0.00           H
ATOM    384  CD2 PHE A  49      92.047  94.217  64.627  1.00  0.00           C
ATOM    385  HD2 PHE A  49      91.887  95.287  64.587  1.00  0.00           H
ATOM    386  CE2 PHE A  49      91.037  93.307  64.807  1.00  0.00           C
ATOM    387  HE2 PHE A  49      90.037  93.707  64.807  1.00  0.00           H
ATOM    388  C   PHE A  49      94.007  95.027  61.817  1.00  0.00           C
ATOM    389  O   PHE A  49      93.677  94.237  60.927  1.00  0.00           O
ATOM    390  N   LEU A  50      93.437  96.237  61.767  1.00  0.00           N
ATOM    391  HN  LEU A  50      93.597  97.027  62.357  1.00  0.00           H
ATOM    392  CA  LEU A  50      92.597  96.707  60.707  1.00  0.00           C
ATOM    393  HA  LEU A  50      91.717  96.087  60.607  1.00  0.00           H
ATOM    394  CB  LEU A  50      92.267  98.177  60.987  1.00  0.00           C
ATOM    395  HB1 LEU A  50      93.207  98.757  61.057  1.00  0.00           H
ATOM    396  HB2 LEU A  50      91.627  98.577  60.167  1.00  0.00           H
ATOM    397  CG  LEU A  50      91.427  98.527  62.227  1.00  0.00           C
ATOM    398  HG  LEU A  50      91.667  97.897  63.117  1.00  0.00           H
ATOM    399  CD1 LEU A  50      91.777  99.937  62.727  1.00  0.00           C
ATOM    400 1HD1 LEU A  50      91.307 100.757  62.137  1.00  0.00           H
ATOM    401 2HD1 LEU A  50      91.507 100.087  63.787  1.00  0.00           H
ATOM    402 3HD1 LEU A  50      92.867 100.117  62.797  1.00  0.00           H
ATOM    403  CD2 LEU A  50      89.917  98.297  62.007  1.00  0.00           C
ATOM    404 1HD2 LEU A  50      89.567  99.057  61.287  1.00  0.00           H
ATOM    405 2HD2 LEU A  50      89.487  98.487  63.017  1.00  0.00           H
ATOM    406 3HD2 LEU A  50      89.617  97.307  61.607  1.00  0.00           H
ATOM    407  C   LEU A  50      93.257  96.647  59.367  1.00  0.00           C
ATOM    408  O   LEU A  50      92.567  96.257  58.427  1.00  0.00           O
ATOM    409  N   THR A  51      94.537  97.047  59.277  1.00  0.00           N
ATOM    410  HN  THR A  51      94.987  97.287  60.127  1.00  0.00           H
ATOM    411  CA  THR A  51      95.347  97.077  58.097  1.00  0.00           C
ATOM    412  HA  THR A  51      94.707  97.547  57.367  1.00  0.00           H
ATOM    413  CB  THR A  51      96.617  97.867  58.217  1.00  0.00           C
ATOM    414  HB  THR A  51      97.237  97.487  59.047  1.00  0.00           H
ATOM    415  OG1 THR A  51      96.337  99.187  58.637  1.00  0.00           O
ATOM    416  HG1 THR A  51      96.157  99.117  59.577  1.00  0.00           H
ATOM    417  CG2 THR A  51      97.347  97.967  56.867  1.00  0.00           C
ATOM    418 1HG2 THR A  51      98.117  98.747  57.017  1.00  0.00           H
ATOM    419 2HG2 THR A  51      97.937  97.157  56.387  1.00  0.00           H
ATOM    420 3HG2 THR A  51      96.697  98.397  56.077  1.00  0.00           H
ATOM    421  C   THR A  51      95.547  95.687  57.587  1.00  0.00           C
ATOM    422  O   THR A  51      95.307  95.307  56.447  1.00  0.00           O
ATOM    423  N   GLY A  52      95.967  94.727  58.437  1.00  0.00           N
ATOM    424  HN  GLY A  52      96.187  95.007  59.367  1.00  0.00           H
ATOM    425  CA  GLY A  52      96.157  93.337  58.197  1.00  0.00           C
ATOM    426  HA1 GLY A  52      96.527  92.867  59.097  1.00  0.00           H
ATOM    427  HA2 GLY A  52      96.987  93.267  57.517  1.00  0.00           H
ATOM    428  C   GLY A  52      94.967  92.667  57.597  1.00  0.00           C
ATOM    429  O   GLY A  52      95.127  91.947  56.617  1.00  0.00           O
ATOM    430  N   ILE A  53      93.737  92.817  58.147  1.00  0.00           N
ATOM    431  HN  ILE A  53      93.577  93.257  59.017  1.00  0.00           H
ATOM    432  CA  ILE A  53      92.637  92.067  57.627  1.00  0.00           C
ATOM    433  HA  ILE A  53      92.767  90.997  57.567  1.00  0.00           H
ATOM    434  CB  ILE A  53      91.457  92.297  58.527  1.00  0.00           C
ATOM    435  HB  ILE A  53      91.267  93.377  58.707  1.00  0.00           H
ATOM    436  CG2 ILE A  53      90.217  91.557  58.017  1.00  0.00           C
ATOM    437 1HG2 ILE A  53      89.867  92.037  57.077  1.00  0.00           H
ATOM    438 2HG2 ILE A  53      89.387  91.397  58.737  1.00  0.00           H
ATOM    439 3HG2 ILE A  53      90.627  90.567  57.707  1.00  0.00           H
ATOM    440  CG1 ILE A  53      91.817  91.667  59.887  1.00  0.00           C
ATOM    441 1HG1 ILE A  53      91.577  90.587  59.807  1.00  0.00           H
ATOM    442 2HG1 ILE A  53      92.887  91.787  60.127  1.00  0.00           H
ATOM    443  CD  ILE A  53      90.967  92.297  60.997  1.00  0.00           C
ATOM    444  HD1 ILE A  53      89.887  92.037  61.047  1.00  0.00           H
ATOM    445  HD2 ILE A  53      90.947  93.407  61.007  1.00  0.00           H
ATOM    446  HD3 ILE A  53      91.367  91.997  61.987  1.00  0.00           H
ATOM    447  C   ILE A  53      92.327  92.467  56.227  1.00  0.00           C
ATOM    448  O   ILE A  53      92.367  91.617  55.337  1.00  0.00           O
ATOM    449  N   VAL A  54      92.147  93.777  55.977  1.00  0.00           N
ATOM    450  HN  VAL A  54      92.277  94.517  56.627  1.00  0.00           H
ATOM    451  CA  VAL A  54      91.887  94.377  54.707  1.00  0.00           C
ATOM    452  HA  VAL A  54      91.017  93.957  54.227  1.00  0.00           H
ATOM    453  CB  VAL A  54      91.687  95.867  54.767  1.00  0.00           C
ATOM    454  HB  VAL A  54      92.557  96.467  55.107  1.00  0.00           H
ATOM    455  CG1 VAL A  54      91.267  96.537  53.447  1.00  0.00           C
ATOM    456 1HG1 VAL A  54      90.547  95.877  52.937  1.00  0.00           H
ATOM    457 2HG1 VAL A  54      90.807  97.517  53.717  1.00  0.00           H
ATOM    458 3HG1 VAL A  54      92.147  96.647  52.777  1.00  0.00           H
ATOM    459  CG2 VAL A  54      90.537  96.017  55.767  1.00  0.00           C
ATOM    460 1HG2 VAL A  54      90.247  97.067  55.957  1.00  0.00           H
ATOM    461 2HG2 VAL A  54      90.707  95.657  56.807  1.00  0.00           H
ATOM    462 3HG2 VAL A  54      89.707  95.337  55.467  1.00  0.00           H
ATOM    463  C   VAL A  54      92.917  94.097  53.657  1.00  0.00           C
ATOM    464  O   VAL A  54      92.597  93.797  52.517  1.00  0.00           O
ATOM    465  N   GLY A  55      94.207  94.167  54.027  1.00  0.00           N
ATOM    466  HN  GLY A  55      94.357  94.487  54.967  1.00  0.00           H
ATOM    467  CA  GLY A  55      95.367  93.987  53.217  1.00  0.00           C
ATOM    468  HA1 GLY A  55      95.207  94.607  52.347  1.00  0.00           H
ATOM    469  HA2 GLY A  55      96.237  94.257  53.807  1.00  0.00           H
ATOM    470  C   GLY A  55      95.487  92.567  52.777  1.00  0.00           C
ATOM    471  O   GLY A  55      95.797  92.307  51.617  1.00  0.00           O
ATOM    472  N   ASN A  56      95.237  91.577  53.657  1.00  0.00           N
ATOM    473  HN  ASN A  56      94.897  91.747  54.577  1.00  0.00           H
ATOM    474  CA  ASN A  56      95.237  90.217  53.207  1.00  0.00           C
ATOM    475  HA  ASN A  56      96.007  90.097  52.457  1.00  0.00           H
ATOM    476  CB  ASN A  56      95.657  89.267  54.337  1.00  0.00           C
ATOM    477  HB1 ASN A  56      94.997  89.517  55.197  1.00  0.00           H
ATOM    478  HB2 ASN A  56      95.527  88.177  54.137  1.00  0.00           H
ATOM    479  CG  ASN A  56      97.097  89.497  54.767  1.00  0.00           C
ATOM    480  OD1 ASN A  56      98.027  88.847  54.317  1.00  0.00           O
ATOM    481  ND2 ASN A  56      97.317  90.497  55.677  1.00  0.00           N
ATOM    482 1HD2 ASN A  56      98.267  90.787  55.777  1.00  0.00           H
ATOM    483 2HD2 ASN A  56      96.497  91.017  55.907  1.00  0.00           H
ATOM    484  C   ASN A  56      93.997  89.857  52.467  1.00  0.00           C
ATOM    485  O   ASN A  56      93.887  88.907  51.697  1.00  0.00           O
ATOM    486  N   GLY A  57      92.877  90.547  52.747  1.00  0.00           N
ATOM    487  HN  GLY A  57      92.827  91.147  53.537  1.00  0.00           H
ATOM    488  CA  GLY A  57      91.597  90.477  52.127  1.00  0.00           C
ATOM    489  HA1 GLY A  57      91.337  89.427  52.137  1.00  0.00           H
ATOM    490  HA2 GLY A  57      91.007  91.137  52.757  1.00  0.00           H
ATOM    491  C   GLY A  57      91.727  90.927  50.707  1.00  0.00           C
ATOM    492  O   GLY A  57      91.107  90.407  49.777  1.00  0.00           O
ATOM    493  N   LEU A  58      92.527  91.987  50.497  1.00  0.00           N
ATOM    494  HN  LEU A  58      92.827  92.497  51.297  1.00  0.00           H
ATOM    495  CA  LEU A  58      92.907  92.487  49.217  1.00  0.00           C
ATOM    496  HA  LEU A  58      92.037  92.677  48.597  1.00  0.00           H
ATOM    497  CB  LEU A  58      93.687  93.807  49.317  1.00  0.00           C
ATOM    498  HB1 LEU A  58      94.487  93.717  50.087  1.00  0.00           H
ATOM    499  HB2 LEU A  58      92.947  94.547  49.687  1.00  0.00           H
ATOM    500  CG  LEU A  58      94.387  94.387  48.077  1.00  0.00           C
ATOM    501  HG  LEU A  58      93.837  94.147  47.147  1.00  0.00           H
ATOM    502  CD1 LEU A  58      95.887  94.067  47.957  1.00  0.00           C
ATOM    503 1HD1 LEU A  58      96.547  94.417  48.787  1.00  0.00           H
ATOM    504 2HD1 LEU A  58      96.207  94.547  47.007  1.00  0.00           H
ATOM    505 3HD1 LEU A  58      95.877  92.957  47.847  1.00  0.00           H
ATOM    506  CD2 LEU A  58      94.277  95.917  48.077  1.00  0.00           C
ATOM    507 1HD2 LEU A  58      93.247  96.317  48.227  1.00  0.00           H
ATOM    508 2HD2 LEU A  58      94.717  96.227  47.117  1.00  0.00           H
ATOM    509 3HD2 LEU A  58      94.917  96.207  48.947  1.00  0.00           H
ATOM    510  C   LEU A  58      93.627  91.497  48.367  1.00  0.00           C
ATOM    511  O   LEU A  58      93.347  91.367  47.177  1.00  0.00           O
ATOM    512  N   VAL A  59      94.607  90.777  48.947  1.00  0.00           N
ATOM    513  HN  VAL A  59      94.887  90.987  49.887  1.00  0.00           H
ATOM    514  CA  VAL A  59      95.317  89.707  48.317  1.00  0.00           C
ATOM    515  HA  VAL A  59      95.707  90.167  47.417  1.00  0.00           H
ATOM    516  CB  VAL A  59      96.537  89.207  49.037  1.00  0.00           C
ATOM    517  HB  VAL A  59      96.207  89.007  50.077  1.00  0.00           H
ATOM    518  CG1 VAL A  59      97.437  90.447  49.167  1.00  0.00           C
ATOM    519 1HG1 VAL A  59      98.337  90.257  49.787  1.00  0.00           H
ATOM    520 2HG1 VAL A  59      97.787  90.777  48.167  1.00  0.00           H
ATOM    521 3HG1 VAL A  59      96.877  91.237  49.717  1.00  0.00           H
ATOM    522  CG2 VAL A  59      97.247  87.997  48.417  1.00  0.00           C
ATOM    523 1HG2 VAL A  59      96.637  87.067  48.437  1.00  0.00           H
ATOM    524 2HG2 VAL A  59      98.117  87.737  49.057  1.00  0.00           H
ATOM    525 3HG2 VAL A  59      97.657  88.077  47.387  1.00  0.00           H
ATOM    526  C   VAL A  59      94.487  88.597  47.777  1.00  0.00           C
ATOM    527  O   VAL A  59      94.517  88.247  46.597  1.00  0.00           O
ATOM    528  N   ILE A  60      93.547  88.037  48.557  1.00  0.00           N
ATOM    529  HN  ILE A  60      93.547  88.297  49.527  1.00  0.00           H
ATOM    530  CA  ILE A  60      92.777  86.937  48.057  1.00  0.00           C
ATOM    531  HA  ILE A  60      93.437  86.257  47.557  1.00  0.00           H
ATOM    532  CB  ILE A  60      92.167  86.277  49.267  1.00  0.00           C
ATOM    533  HB  ILE A  60      91.477  85.457  48.977  1.00  0.00           H
ATOM    534  CG2 ILE A  60      93.287  85.517  49.997  1.00  0.00           C
ATOM    535 1HG2 ILE A  60      94.007  86.257  50.397  1.00  0.00           H
ATOM    536 2HG2 ILE A  60      92.847  84.897  50.807  1.00  0.00           H
ATOM    537 3HG2 ILE A  60      93.767  84.767  49.327  1.00  0.00           H
ATOM    538  CG1 ILE A  60      91.257  87.197  50.107  1.00  0.00           C
ATOM    539 1HG1 ILE A  60      90.467  87.617  49.457  1.00  0.00           H
ATOM    540 2HG1 ILE A  60      91.837  87.977  50.647  1.00  0.00           H
ATOM    541  CD  ILE A  60      90.607  86.407  51.247  1.00  0.00           C
ATOM    542  HD1 ILE A  60      90.027  87.127  51.857  1.00  0.00           H
ATOM    543  HD2 ILE A  60      91.307  85.897  51.937  1.00  0.00           H
ATOM    544  HD3 ILE A  60      89.817  85.737  50.837  1.00  0.00           H
ATOM    545  C   ILE A  60      91.757  87.247  47.017  1.00  0.00           C
ATOM    546  O   ILE A  60      91.467  86.417  46.157  1.00  0.00           O
ATOM    547  N   LEU A  61      91.127  88.437  47.017  1.00  0.00           N
ATOM    548  HN  LEU A  61      91.377  89.077  47.737  1.00  0.00           H
ATOM    549  CA  LEU A  61      90.257  88.867  45.957  1.00  0.00           C
ATOM    550  HA  LEU A  61      89.507  88.107  45.797  1.00  0.00           H
ATOM    551  CB  LEU A  61      89.457  90.107  46.377  1.00  0.00           C
ATOM    552  HB1 LEU A  61      89.037  90.707  45.547  1.00  0.00           H
ATOM    553  HB2 LEU A  61      90.127  90.827  46.907  1.00  0.00           H
ATOM    554  CG  LEU A  61      88.387  89.927  47.467  1.00  0.00           C
ATOM    555  HG  LEU A  61      88.797  89.457  48.387  1.00  0.00           H
ATOM    556  CD1 LEU A  61      87.127  89.137  47.097  1.00  0.00           C
ATOM    557 1HD1 LEU A  61      86.687  89.577  46.177  1.00  0.00           H
ATOM    558 2HD1 LEU A  61      86.417  89.187  47.947  1.00  0.00           H
ATOM    559 3HD1 LEU A  61      87.387  88.087  46.857  1.00  0.00           H
ATOM    560  CD2 LEU A  61      88.067  91.347  47.957  1.00  0.00           C
ATOM    561 1HD2 LEU A  61      87.347  91.157  48.787  1.00  0.00           H
ATOM    562 2HD2 LEU A  61      87.597  92.027  47.207  1.00  0.00           H
ATOM    563 3HD2 LEU A  61      88.907  91.917  48.397  1.00  0.00           H
ATOM    564  C   LEU A  61      90.947  89.137  44.667  1.00  0.00           C
ATOM    565  O   LEU A  61      90.557  88.697  43.587  1.00  0.00           O
ATOM    566  N   VAL A  62      92.177  89.667  44.777  1.00  0.00           N
ATOM    567  HN  VAL A  62      92.487  90.037  45.647  1.00  0.00           H
ATOM    568  CA  VAL A  62      93.157  89.877  43.747  1.00  0.00           C
ATOM    569  HA  VAL A  62      92.557  90.287  42.947  1.00  0.00           H
ATOM    570  CB  VAL A  62      94.287  90.797  44.077  1.00  0.00           C
ATOM    571  HB  VAL A  62      94.657  90.607  45.107  1.00  0.00           H
ATOM    572  CG1 VAL A  62      93.757  92.237  44.077  1.00  0.00           C
ATOM    573 1HG1 VAL A  62      94.437  93.077  44.317  1.00  0.00           H
ATOM    574 2HG1 VAL A  62      92.917  92.337  44.797  1.00  0.00           H
ATOM    575 3HG1 VAL A  62      93.267  92.547  43.127  1.00  0.00           H
ATOM    576  CG2 VAL A  62      95.547  90.687  43.197  1.00  0.00           C
ATOM    577 1HG2 VAL A  62      96.107  89.767  43.467  1.00  0.00           H
ATOM    578 2HG2 VAL A  62      96.247  91.457  43.597  1.00  0.00           H
ATOM    579 3HG2 VAL A  62      95.407  90.777  42.097  1.00  0.00           H
ATOM    580  C   VAL A  62      93.647  88.607  43.127  1.00  0.00           C
ATOM    581  O   VAL A  62      93.577  88.427  41.917  1.00  0.00           O
ATOM    582  N   MET A  63      94.087  87.637  43.947  1.00  0.00           N
ATOM    583  HN  MET A  63      94.187  87.837  44.917  1.00  0.00           H
ATOM    584  CA  MET A  63      94.467  86.357  43.437  1.00  0.00           C
ATOM    585  HA  MET A  63      95.177  86.507  42.647  1.00  0.00           H
ATOM    586  CB  MET A  63      95.157  85.487  44.497  1.00  0.00           C
ATOM    587  HB1 MET A  63      94.697  85.507  45.507  1.00  0.00           H
ATOM    588  HB2 MET A  63      95.307  84.467  44.087  1.00  0.00           H
ATOM    589  CG  MET A  63      96.577  85.997  44.777  1.00  0.00           C
ATOM    590  HG1 MET A  63      97.157  85.177  45.257  1.00  0.00           H
ATOM    591  HG2 MET A  63      96.437  86.757  45.577  1.00  0.00           H
ATOM    592  SD  MET A  63      97.557  86.597  43.367  1.00  0.00           S
ATOM    593  CE  MET A  63      98.737  87.297  44.567  1.00  0.00           C
ATOM    594  HE1 MET A  63      98.317  88.167  45.127  1.00  0.00           H
ATOM    595  HE2 MET A  63      99.047  86.527  45.287  1.00  0.00           H
ATOM    596  HE3 MET A  63      99.667  87.667  44.077  1.00  0.00           H
ATOM    597  C   MET A  63      93.267  85.617  42.967  1.00  0.00           C
ATOM    598  O   MET A  63      93.397  85.007  41.897  1.00  0.00           O
ATOM    599  N   GLY A  64      92.107  85.687  43.647  1.00  0.00           N
ATOM    600  HN  GLY A  64      92.047  86.237  44.477  1.00  0.00           H
ATOM    601  CA  GLY A  64      91.017  84.827  43.307  1.00  0.00           C
ATOM    602  HA1 GLY A  64      91.277  83.787  43.397  1.00  0.00           H
ATOM    603  HA2 GLY A  64      90.247  85.077  44.027  1.00  0.00           H
ATOM    604  C   GLY A  64      90.467  85.057  41.947  1.00  0.00           C
ATOM    605  O   GLY A  64      90.457  84.157  41.107  1.00  0.00           O
ATOM    606  N   TYR A  65      90.127  86.307  41.577  1.00  0.00           N
ATOM    607  HN  TYR A  65      90.387  86.977  42.267  1.00  0.00           H
ATOM    608  CA  TYR A  65      89.367  86.787  40.467  1.00  0.00           C
ATOM    609  HA  TYR A  65      88.907  85.947  39.967  1.00  0.00           H
ATOM    610  CB  TYR A  65      88.217  87.717  40.867  1.00  0.00           C
ATOM    611  HB1 TYR A  65      88.697  88.527  41.457  1.00  0.00           H
ATOM    612  HB2 TYR A  65      87.687  88.157  39.987  1.00  0.00           H
ATOM    613  CG  TYR A  65      87.257  86.947  41.707  1.00  0.00           C
ATOM    614  CD1 TYR A  65      87.127  87.197  43.047  1.00  0.00           C
ATOM    615  HD1 TYR A  65      87.727  88.007  43.457  1.00  0.00           H
ATOM    616  CE1 TYR A  65      86.487  86.307  43.867  1.00  0.00           C
ATOM    617  HE1 TYR A  65      86.347  86.697  44.867  1.00  0.00           H
ATOM    618  CZ  TYR A  65      85.887  85.207  43.317  1.00  0.00           C
ATOM    619  OH  TYR A  65      85.107  84.327  44.107  1.00  0.00           O
ATOM    620  HH  TYR A  65      84.777  83.627  43.547  1.00  0.00           H
ATOM    621  CD2 TYR A  65      86.567  85.877  41.177  1.00  0.00           C
ATOM    622  HD2 TYR A  65      86.567  85.737  40.107  1.00  0.00           H
ATOM    623  CE2 TYR A  65      85.997  84.917  41.977  1.00  0.00           C
ATOM    624  HE2 TYR A  65      85.447  84.107  41.507  1.00  0.00           H
ATOM    625  C   TYR A  65      90.257  87.327  39.397  1.00  0.00           C
ATOM    626  O   TYR A  65      89.847  88.097  38.537  1.00  0.00           O
ATOM    627  N   GLN A  66      91.527  86.887  39.457  1.00  0.00           N
ATOM    628  HN  GLN A  66      91.917  86.517  40.297  1.00  0.00           H
ATOM    629  CA  GLN A  66      92.457  87.227  38.427  1.00  0.00           C
ATOM    630  HA  GLN A  66      93.337  86.947  38.987  1.00  0.00           H
ATOM    631  CB  GLN A  66      92.257  86.327  37.197  1.00  0.00           C
ATOM    632  HB1 GLN A  66      91.187  86.407  36.917  1.00  0.00           H
ATOM    633  HB2 GLN A  66      92.727  86.737  36.277  1.00  0.00           H
ATOM    634  CG  GLN A  66      92.697  84.877  37.427  1.00  0.00           C
ATOM    635  HG1 GLN A  66      91.977  84.377  38.107  1.00  0.00           H
ATOM    636  HG2 GLN A  66      92.477  84.297  36.507  1.00  0.00           H
ATOM    637  CD  GLN A  66      94.157  84.827  37.857  1.00  0.00           C
ATOM    638  OE1 GLN A  66      94.377  84.727  39.057  1.00  0.00           O
ATOM    639  NE2 GLN A  66      95.177  84.877  36.957  1.00  0.00           N
ATOM    640 1HE2 GLN A  66      94.877  84.877  36.007  1.00  0.00           H
ATOM    641 2HE2 GLN A  66      96.107  84.807  37.297  1.00  0.00           H
ATOM    642  C   GLN A  66      92.797  88.647  38.097  1.00  0.00           C
ATOM    643  O   GLN A  66      92.417  89.157  37.047  1.00  0.00           O
ATOM    644  N   LYS A  67      93.437  89.367  39.037  1.00  0.00           N
ATOM    645  HN  LYS A  67      93.827  89.027  39.897  1.00  0.00           H
ATOM    646  CA  LYS A  67      93.557  90.787  38.957  1.00  0.00           C
ATOM    647  HA  LYS A  67      93.057  91.087  38.047  1.00  0.00           H
ATOM    648  CB  LYS A  67      92.767  91.537  40.057  1.00  0.00           C
ATOM    649  HB1 LYS A  67      93.137  91.187  41.047  1.00  0.00           H
ATOM    650  HB2 LYS A  67      92.917  92.637  40.017  1.00  0.00           H
ATOM    651  CG  LYS A  67      91.267  91.287  40.057  1.00  0.00           C
ATOM    652  HG1 LYS A  67      91.007  90.277  40.457  1.00  0.00           H
ATOM    653  HG2 LYS A  67      90.907  92.027  40.797  1.00  0.00           H
ATOM    654  CD  LYS A  67      90.437  91.767  38.857  1.00  0.00           C
ATOM    655  HD1 LYS A  67      90.857  91.437  37.887  1.00  0.00           H
ATOM    656  HD2 LYS A  67      90.487  92.867  38.697  1.00  0.00           H
ATOM    657  CE  LYS A  67      88.977  91.307  38.937  1.00  0.00           C
ATOM    658  HE1 LYS A  67      88.877  90.207  39.047  1.00  0.00           H
ATOM    659  HE2 LYS A  67      88.387  91.507  38.017  1.00  0.00           H
ATOM    660  NZ  LYS A  67      88.227  91.957  40.037  1.00  0.00           N
ATOM    661  HZ1 LYS A  67      88.377  91.427  40.927  1.00  0.00           H
ATOM    662  HZ2 LYS A  67      88.617  92.887  40.267  1.00  0.00           H
ATOM    663  HZ3 LYS A  67      87.217  92.107  39.847  1.00  0.00           H
ATOM    664  C   LYS A  67      94.967  91.267  38.887  1.00  0.00           C
ATOM    665  O   LYS A  67      95.377  92.397  39.157  1.00  0.00           O
ATOM    666  N   LYS A  68      95.877  90.347  38.527  1.00  0.00           N
ATOM    667  HN  LYS A  68      95.587  89.437  38.217  1.00  0.00           H
ATOM    668  CA  LYS A  68      97.287  90.547  38.637  1.00  0.00           C
ATOM    669  HA  LYS A  68      97.507  91.597  38.467  1.00  0.00           H
ATOM    670  CB  LYS A  68      97.757  90.127  40.037  1.00  0.00           C
ATOM    671  HB1 LYS A  68      98.317  89.177  39.967  1.00  0.00           H
ATOM    672  HB2 LYS A  68      96.857  89.867  40.637  1.00  0.00           H
ATOM    673  CG  LYS A  68      98.527  91.197  40.817  1.00  0.00           C
ATOM    674  HG1 LYS A  68      97.897  92.087  41.027  1.00  0.00           H
ATOM    675  HG2 LYS A  68      99.407  91.607  40.257  1.00  0.00           H
ATOM    676  CD  LYS A  68      99.217  90.757  42.107  1.00  0.00           C
ATOM    677  HD1 LYS A  68      98.487  90.627  42.927  1.00  0.00           H
ATOM    678  HD2 LYS A  68      99.901  91.597  42.347  1.00  0.00           H
ATOM    679  CE  LYS A  68     100.281  89.657  42.037  1.00  0.00           C
ATOM    680  HE1 LYS A  68     100.801  89.487  43.007  1.00  0.00           H
ATOM    681  HE2 LYS A  68      99.871  88.647  41.837  1.00  0.00           H
ATOM    682  NZ  LYS A  68     101.291  89.807  40.967  1.00  0.00           N
ATOM    683  HZ1 LYS A  68     101.991  89.087  41.237  1.00  0.00           H
ATOM    684  HZ2 LYS A  68     100.991  89.587  39.987  1.00  0.00           H
ATOM    685  HZ3 LYS A  68     101.701  90.757  41.057  1.00  0.00           H
ATOM    686  C   LYS A  68      98.057  89.877  37.547  1.00  0.00           C
ATOM    687  O   LYS A  68      97.537  88.857  37.097  1.00  0.00           O
ATOM    688  N   LEU A  69      99.277  90.307  37.207  1.00  0.00           N
ATOM    689  HN  LEU A  69      99.567  91.237  37.437  1.00  0.00           H
ATOM    690  CA  LEU A  69     100.171  89.537  36.387  1.00  0.00           C
ATOM    691  HA  LEU A  69      99.607  88.977  35.657  1.00  0.00           H
ATOM    692  CB  LEU A  69     101.081  90.297  35.407  1.00  0.00           C
ATOM    693  HB1 LEU A  69     102.031  90.607  35.897  1.00  0.00           H
ATOM    694  HB2 LEU A  69     101.421  89.597  34.617  1.00  0.00           H
ATOM    695  CG  LEU A  69     100.431  91.527  34.757  1.00  0.00           C
ATOM    696  HG  LEU A  69     100.131  92.297  35.507  1.00  0.00           H
ATOM    697  CD1 LEU A  69      99.157  91.117  33.997  1.00  0.00           C
ATOM    698 1HD1 LEU A  69      98.307  90.747  34.607  1.00  0.00           H
ATOM    699 2HD1 LEU A  69      99.397  90.207  33.397  1.00  0.00           H
ATOM    700 3HD1 LEU A  69      98.827  92.017  33.427  1.00  0.00           H
ATOM    701  CD2 LEU A  69     101.441  92.167  33.797  1.00  0.00           C
ATOM    702 1HD2 LEU A  69     102.341  92.577  34.317  1.00  0.00           H
ATOM    703 2HD2 LEU A  69     101.581  91.377  33.027  1.00  0.00           H
ATOM    704 3HD2 LEU A  69     100.861  92.987  33.317  1.00  0.00           H
ATOM    705  C   LEU A  69     100.951  88.587  37.227  1.00  0.00           C
ATOM    706  O   LEU A  69     101.091  88.757  38.437  1.00  0.00           O
ATOM    707  N   ARG A  70     101.391  87.437  36.697  1.00  0.00           N
ATOM    708  HN  ARG A  70     101.101  87.017  35.837  1.00  0.00           H
ATOM    709  CA  ARG A  70     102.211  86.587  37.497  1.00  0.00           C
ATOM    710  HA  ARG A  70     101.601  86.467  38.377  1.00  0.00           H
ATOM    711  CB  ARG A  70     102.331  85.157  36.937  1.00  0.00           C
ATOM    712  HB1 ARG A  70     102.991  84.527  37.557  1.00  0.00           H
ATOM    713  HB2 ARG A  70     101.351  84.627  36.937  1.00  0.00           H
ATOM    714  CG  ARG A  70     102.791  85.137  35.477  1.00  0.00           C
ATOM    715  HG1 ARG A  70     103.881  85.257  35.567  1.00  0.00           H
ATOM    716  HG2 ARG A  70     102.321  85.947  34.887  1.00  0.00           H
ATOM    717  CD  ARG A  70     102.561  83.837  34.687  1.00  0.00           C
ATOM    718  HD1 ARG A  70     103.101  82.967  35.117  1.00  0.00           H
ATOM    719  HD2 ARG A  70     103.131  83.837  33.737  1.00  0.00           H
ATOM    720  NE  ARG A  70     101.121  83.617  34.357  1.00  0.00           N
ATOM    721  HE  ARG A  70     100.451  84.207  34.807  1.00  0.00           H
ATOM    722  CZ  ARG A  70     100.731  82.807  33.327  1.00  0.00           C
ATOM    723  NH1 ARG A  70      99.417  82.807  32.957  1.00  0.00           N
ATOM    724 1HH1 ARG A  70      99.047  82.197  32.257  1.00  0.00           H
ATOM    725 2HH1 ARG A  70      98.747  83.347  33.457  1.00  0.00           H
ATOM    726  NH2 ARG A  70     101.471  81.917  32.607  1.00  0.00           N
ATOM    727 1HH2 ARG A  70     100.991  81.297  31.977  1.00  0.00           H
ATOM    728 2HH2 ARG A  70     102.451  81.827  32.737  1.00  0.00           H
ATOM    729  C   ARG A  70     103.461  87.257  37.957  1.00  0.00           C
ATOM    730  O   ARG A  70     104.131  88.027  37.277  1.00  0.00           O
ATOM    731  N   SER A  71     103.871  86.987  39.217  1.00  0.00           N
ATOM    732  HN  SER A  71     103.431  86.377  39.867  1.00  0.00           H
ATOM    733  CA  SER A  71     105.151  87.477  39.627  1.00  0.00           C
ATOM    734  HA  SER A  71     105.751  87.647  38.747  1.00  0.00           H
ATOM    735  CB  SER A  71     105.321  88.847  40.297  1.00  0.00           C
ATOM    736  HB1 SER A  71     104.581  89.517  39.807  1.00  0.00           H
ATOM    737  HB2 SER A  71     106.371  89.177  40.207  1.00  0.00           H
ATOM    738  OG  SER A  71     104.991  88.727  41.677  1.00  0.00           O
ATOM    739  HG1 SER A  71     104.081  88.467  41.777  1.00  0.00           H
ATOM    740  C   SER A  71     105.781  86.337  40.347  1.00  0.00           C
ATOM    741  O   SER A  71     105.271  85.247  40.557  1.00  0.00           O
ATOM    742  N   MET A  72     106.991  86.597  40.887  1.00  0.00           N
ATOM    743  HN  MET A  72     107.431  87.437  40.577  1.00  0.00           H
ATOM    744  CA  MET A  72     107.641  85.677  41.777  1.00  0.00           C
ATOM    745  HA  MET A  72     107.241  84.697  41.577  1.00  0.00           H
ATOM    746  CB  MET A  72     109.151  85.717  41.467  1.00  0.00           C
ATOM    747  HB1 MET A  72     109.621  84.897  42.047  1.00  0.00           H
ATOM    748  HB2 MET A  72     109.361  85.467  40.407  1.00  0.00           H
ATOM    749  CG  MET A  72     109.761  87.087  41.747  1.00  0.00           C
ATOM    750  HG1 MET A  72     109.091  87.967  41.637  1.00  0.00           H
ATOM    751  HG2 MET A  72     110.481  87.147  40.907  1.00  0.00           H
ATOM    752  SD  MET A  72     110.731  87.217  43.287  1.00  0.00           S
ATOM    753  CE  MET A  72     112.081  86.037  43.017  1.00  0.00           C
ATOM    754  HE1 MET A  72     111.771  84.967  43.057  1.00  0.00           H
ATOM    755  HE2 MET A  72     112.661  86.247  42.097  1.00  0.00           H
ATOM    756  HE3 MET A  72     112.781  86.157  43.877  1.00  0.00           H
ATOM    757  C   MET A  72     107.441  85.897  43.237  1.00  0.00           C
ATOM    758  O   MET A  72     108.011  85.087  43.967  1.00  0.00           O
ATOM    759  N   THR A  73     106.631  86.867  43.697  1.00  0.00           N
ATOM    760  HN  THR A  73     106.221  87.497  43.047  1.00  0.00           H
ATOM    761  CA  THR A  73     106.481  87.157  45.087  1.00  0.00           C
ATOM    762  HA  THR A  73     107.221  86.617  45.667  1.00  0.00           H
ATOM    763  CB  THR A  73     106.501  88.607  45.497  1.00  0.00           C
ATOM    764  HB  THR A  73     106.111  88.847  46.507  1.00  0.00           H
ATOM    765  OG1 THR A  73     105.861  89.467  44.567  1.00  0.00           O
ATOM    766  HG1 THR A  73     105.991  90.367  44.867  1.00  0.00           H
ATOM    767  CG2 THR A  73     107.981  88.987  45.327  1.00  0.00           C
ATOM    768 1HG2 THR A  73     108.501  88.607  46.227  1.00  0.00           H
ATOM    769 2HG2 THR A  73     108.521  88.477  44.507  1.00  0.00           H
ATOM    770 3HG2 THR A  73     108.061  90.097  45.327  1.00  0.00           H
ATOM    771  C   THR A  73     105.121  86.717  45.487  1.00  0.00           C
ATOM    772  O   THR A  73     104.891  86.847  46.697  1.00  0.00           O
ATOM    773  N   ASP A  74     104.151  86.307  44.647  1.00  0.00           N
ATOM    774  HN  ASP A  74     104.291  86.227  43.667  1.00  0.00           H
ATOM    775  CA  ASP A  74     102.771  86.067  44.927  1.00  0.00           C
ATOM    776  HA  ASP A  74     102.361  86.897  45.477  1.00  0.00           H
ATOM    777  CB  ASP A  74     102.081  85.697  43.597  1.00  0.00           C
ATOM    778  HB1 ASP A  74     102.311  84.697  43.157  1.00  0.00           H
ATOM    779  HB2 ASP A  74     100.991  85.757  43.807  1.00  0.00           H
ATOM    780  CG  ASP A  74     102.271  86.627  42.417  1.00  0.00           C
ATOM    781  OD1 ASP A  74     102.141  86.127  41.267  1.00  0.00           O
ATOM    782  OD2 ASP A  74     102.641  87.817  42.597  1.00  0.00           O
ATOM    783  C   ASP A  74     102.551  84.977  45.917  1.00  0.00           C
ATOM    784  O   ASP A  74     101.781  85.087  46.877  1.00  0.00           O
ATOM    785  N   LYS A  75     103.311  83.877  45.757  1.00  0.00           N
ATOM    786  HN  LYS A  75     104.081  83.787  45.137  1.00  0.00           H
ATOM    787  CA  LYS A  75     103.081  82.747  46.597  1.00  0.00           C
ATOM    788  HA  LYS A  75     102.071  82.767  46.987  1.00  0.00           H
ATOM    789  CB  LYS A  75     103.261  81.347  45.987  1.00  0.00           C
ATOM    790  HB1 LYS A  75     103.371  80.627  46.827  1.00  0.00           H
ATOM    791  HB2 LYS A  75     104.141  81.217  45.327  1.00  0.00           H
ATOM    792  CG  LYS A  75     102.061  80.957  45.117  1.00  0.00           C
ATOM    793  HG1 LYS A  75     101.121  81.347  45.557  1.00  0.00           H
ATOM    794  HG2 LYS A  75     101.931  79.847  45.147  1.00  0.00           H
ATOM    795  CD  LYS A  75     102.331  81.377  43.667  1.00  0.00           C
ATOM    796  HD1 LYS A  75     102.781  82.387  43.577  1.00  0.00           H
ATOM    797  HD2 LYS A  75     103.101  80.677  43.287  1.00  0.00           H
ATOM    798  CE  LYS A  75     101.101  81.247  42.767  1.00  0.00           C
ATOM    799  HE1 LYS A  75     100.531  80.317  42.977  1.00  0.00           H
ATOM    800  HE2 LYS A  75     100.451  82.127  42.987  1.00  0.00           H
ATOM    801  NZ  LYS A  75     101.341  81.337  41.317  1.00  0.00           N
ATOM    802  HZ1 LYS A  75     101.821  82.257  41.207  1.00  0.00           H
ATOM    803  HZ2 LYS A  75     102.001  80.597  40.987  1.00  0.00           H
ATOM    804  HZ3 LYS A  75     100.421  81.367  40.827  1.00  0.00           H
ATOM    805  C   LYS A  75     103.701  82.877  47.947  1.00  0.00           C
ATOM    806  O   LYS A  75     103.211  82.197  48.847  1.00  0.00           O
ATOM    807  N   TYR A  76     104.721  83.757  48.007  1.00  0.00           N
ATOM    808  HN  TYR A  76     104.961  84.367  47.257  1.00  0.00           H
ATOM    809  CA  TYR A  76     105.411  84.127  49.207  1.00  0.00           C
ATOM    810  HA  TYR A  76     105.541  83.247  49.827  1.00  0.00           H
ATOM    811  CB  TYR A  76     106.741  84.807  48.847  1.00  0.00           C
ATOM    812  HB1 TYR A  76     106.541  85.677  48.177  1.00  0.00           H
ATOM    813  HB2 TYR A  76     107.261  85.237  49.727  1.00  0.00           H
ATOM    814  CG  TYR A  76     107.751  83.947  48.177  1.00  0.00           C
ATOM    815  CD1 TYR A  76     107.931  82.637  48.557  1.00  0.00           C
ATOM    816  HD1 TYR A  76     107.371  82.207  49.367  1.00  0.00           H
ATOM    817  CE1 TYR A  76     108.981  81.917  48.027  1.00  0.00           C
ATOM    818  HE1 TYR A  76     109.261  80.917  48.317  1.00  0.00           H
ATOM    819  CZ  TYR A  76     109.671  82.387  46.937  1.00  0.00           C
ATOM    820  OH  TYR A  76     110.591  81.567  46.227  1.00  0.00           O
ATOM    821  HH  TYR A  76     110.951  82.157  45.567  1.00  0.00           H
ATOM    822  CD2 TYR A  76     108.491  84.457  47.127  1.00  0.00           C
ATOM    823  HD2 TYR A  76     108.331  85.437  46.697  1.00  0.00           H
ATOM    824  CE2 TYR A  76     109.451  83.687  46.537  1.00  0.00           C
ATOM    825  HE2 TYR A  76     110.011  84.067  45.697  1.00  0.00           H
ATOM    826  C   TYR A  76     104.621  85.087  50.027  1.00  0.00           C
ATOM    827  O   TYR A  76     104.421  84.847  51.217  1.00  0.00           O
ATOM    828  N   ARG A  77     103.931  86.027  49.367  1.00  0.00           N
ATOM    829  HN  ARG A  77     103.911  86.067  48.377  1.00  0.00           H
ATOM    830  CA  ARG A  77     102.891  86.827  49.947  1.00  0.00           C
ATOM    831  HA  ARG A  77     103.341  87.297  50.807  1.00  0.00           H
ATOM    832  CB  ARG A  77     102.491  87.887  48.917  1.00  0.00           C
ATOM    833  HB1 ARG A  77     102.341  87.557  47.867  1.00  0.00           H
ATOM    834  HB2 ARG A  77     103.361  88.587  48.887  1.00  0.00           H
ATOM    835  CG  ARG A  77     101.211  88.677  49.197  1.00  0.00           C
ATOM    836  HG1 ARG A  77     100.291  88.077  49.317  1.00  0.00           H
ATOM    837  HG2 ARG A  77     100.891  89.317  48.347  1.00  0.00           H
ATOM    838  CD  ARG A  77     101.331  89.717  50.327  1.00  0.00           C
ATOM    839  HD1 ARG A  77     100.861  90.677  50.017  1.00  0.00           H
ATOM    840  HD2 ARG A  77     102.361  90.107  50.377  1.00  0.00           H
ATOM    841  NE  ARG A  77     100.761  89.187  51.597  1.00  0.00           N
ATOM    842  HE  ARG A  77     100.131  88.407  51.537  1.00  0.00           H
ATOM    843  CZ  ARG A  77     101.281  89.557  52.807  1.00  0.00           C
ATOM    844  NH1 ARG A  77     102.291  90.457  52.987  1.00  0.00           N
ATOM    845 1HH1 ARG A  77     102.531  90.777  53.897  1.00  0.00           H
ATOM    846 2HH1 ARG A  77     102.831  90.747  52.197  1.00  0.00           H
ATOM    847  NH2 ARG A  77     100.781  88.937  53.917  1.00  0.00           N
ATOM    848 1HH2 ARG A  77      99.941  88.407  53.977  1.00  0.00           H
ATOM    849 2HH2 ARG A  77     101.031  89.247  54.837  1.00  0.00           H
ATOM    850  C   ARG A  77     101.691  86.117  50.487  1.00  0.00           C
ATOM    851  O   ARG A  77     101.241  86.337  51.607  1.00  0.00           O
ATOM    852  N   LEU A  78     101.181  85.097  49.787  1.00  0.00           N
ATOM    853  HN  LEU A  78     101.661  84.937  48.927  1.00  0.00           H
ATOM    854  CA  LEU A  78     100.321  84.057  50.277  1.00  0.00           C
ATOM    855  HA  LEU A  78      99.457  84.657  50.537  1.00  0.00           H
ATOM    856  CB  LEU A  78      99.851  83.107  49.167  1.00  0.00           C
ATOM    857  HB1 LEU A  78     100.711  82.677  48.597  1.00  0.00           H
ATOM    858  HB2 LEU A  78      99.327  82.227  49.597  1.00  0.00           H
ATOM    859  CG  LEU A  78      98.787  83.647  48.197  1.00  0.00           C
ATOM    860  HG  LEU A  78      99.137  84.607  47.757  1.00  0.00           H
ATOM    861  CD1 LEU A  78      97.457  83.847  48.947  1.00  0.00           C
ATOM    862 1HD1 LEU A  78      97.587  84.617  49.747  1.00  0.00           H
ATOM    863 2HD1 LEU A  78      96.697  84.207  48.227  1.00  0.00           H
ATOM    864 3HD1 LEU A  78      97.037  82.987  49.497  1.00  0.00           H
ATOM    865  CD2 LEU A  78      98.517  82.597  47.107  1.00  0.00           C
ATOM    866 1HD2 LEU A  78      98.267  81.617  47.557  1.00  0.00           H
ATOM    867 2HD2 LEU A  78      99.397  82.487  46.427  1.00  0.00           H
ATOM    868 3HD2 LEU A  78      97.667  82.987  46.497  1.00  0.00           H
ATOM    869  C   LEU A  78     100.861  83.287  51.427  1.00  0.00           C
ATOM    870  O   LEU A  78     100.131  82.877  52.327  1.00  0.00           O
ATOM    871  N   HIS A  79     102.161  82.947  51.477  1.00  0.00           N
ATOM    872  HN  HIS A  79     102.871  83.337  50.887  1.00  0.00           H
ATOM    873  CA  HIS A  79     102.741  82.327  52.637  1.00  0.00           C
ATOM    874  HA  HIS A  79     102.071  81.557  52.987  1.00  0.00           H
ATOM    875  CB  HIS A  79     104.071  81.647  52.237  1.00  0.00           C
ATOM    876  HB1 HIS A  79     104.571  82.507  51.737  1.00  0.00           H
ATOM    877  HB2 HIS A  79     104.541  81.277  53.167  1.00  0.00           H
ATOM    878  ND1 HIS A  79     105.041  79.747  51.097  1.00  0.00           N
ATOM    879  CG  HIS A  79     103.911  80.537  51.247  1.00  0.00           C
ATOM    880  CE1 HIS A  79     104.681  78.847  50.197  1.00  0.00           C
ATOM    881  HE1 HIS A  79     105.271  77.957  49.967  1.00  0.00           H
ATOM    882  NE2 HIS A  79     103.381  78.947  49.837  1.00  0.00           N
ATOM    883  HE2 HIS A  79     103.001  78.327  49.147  1.00  0.00           H
ATOM    884  CD2 HIS A  79     102.871  80.017  50.547  1.00  0.00           C
ATOM    885  HD2 HIS A  79     101.851  80.367  50.427  1.00  0.00           H
ATOM    886  C   HIS A  79     102.801  83.157  53.867  1.00  0.00           C
ATOM    887  O   HIS A  79     102.411  82.757  54.967  1.00  0.00           O
ATOM    888  N   LEU A  80     103.181  84.437  53.757  1.00  0.00           N
ATOM    889  HN  LEU A  80     103.491  84.837  52.897  1.00  0.00           H
ATOM    890  CA  LEU A  80     102.961  85.477  54.717  1.00  0.00           C
ATOM    891  HA  LEU A  80     103.351  85.217  55.687  1.00  0.00           H
ATOM    892  CB  LEU A  80     103.681  86.787  54.347  1.00  0.00           C
ATOM    893  HB1 LEU A  80     103.491  87.547  55.147  1.00  0.00           H
ATOM    894  HB2 LEU A  80     103.201  87.257  53.467  1.00  0.00           H
ATOM    895  CG  LEU A  80     105.201  86.627  54.187  1.00  0.00           C
ATOM    896  HG  LEU A  80     105.271  85.787  53.467  1.00  0.00           H
ATOM    897  CD1 LEU A  80     105.981  86.537  55.507  1.00  0.00           C
ATOM    898 1HD1 LEU A  80     105.911  85.487  55.847  1.00  0.00           H
ATOM    899 2HD1 LEU A  80     107.081  86.667  55.427  1.00  0.00           H
ATOM    900 3HD1 LEU A  80     105.531  87.257  56.237  1.00  0.00           H
ATOM    901  CD2 LEU A  80     105.771  87.787  53.357  1.00  0.00           C
ATOM    902 1HD2 LEU A  80     105.481  87.767  52.287  1.00  0.00           H
ATOM    903 2HD2 LEU A  80     106.881  87.887  53.297  1.00  0.00           H
ATOM    904 3HD2 LEU A  80     105.431  88.797  53.667  1.00  0.00           H
ATOM    905  C   LEU A  80     101.551  85.837  55.037  1.00  0.00           C
ATOM    906  O   LEU A  80     101.211  86.317  56.117  1.00  0.00           O
ATOM    907  N   SER A  81     100.631  85.627  54.077  1.00  0.00           N
ATOM    908  HN  SER A  81     100.891  85.467  53.137  1.00  0.00           H
ATOM    909  CA  SER A  81      99.227  85.697  54.377  1.00  0.00           C
ATOM    910  HA  SER A  81      99.077  86.677  54.807  1.00  0.00           H
ATOM    911  CB  SER A  81      98.237  85.647  53.197  1.00  0.00           C
ATOM    912  HB1 SER A  81      98.377  84.717  52.597  1.00  0.00           H
ATOM    913  HB2 SER A  81      97.207  85.667  53.607  1.00  0.00           H
ATOM    914  OG  SER A  81      98.297  86.787  52.367  1.00  0.00           O
ATOM    915  HG1 SER A  81      98.047  87.507  52.947  1.00  0.00           H
ATOM    916  C   SER A  81      98.797  84.677  55.367  1.00  0.00           C
ATOM    917  O   SER A  81      97.857  84.877  56.137  1.00  0.00           O
ATOM    918  N   VAL A  82      99.317  83.437  55.437  1.00  0.00           N
ATOM    919  HN  VAL A  82      99.851  83.197  54.637  1.00  0.00           H
ATOM    920  CA  VAL A  82      98.997  82.397  56.377  1.00  0.00           C
ATOM    921  HA  VAL A  82      97.927  82.347  56.397  1.00  0.00           H
ATOM    922  CB  VAL A  82      99.527  81.027  56.087  1.00  0.00           C
ATOM    923  HB  VAL A  82     100.621  81.037  55.887  1.00  0.00           H
ATOM    924  CG1 VAL A  82      99.307  79.977  57.197  1.00  0.00           C
ATOM    925 1HG1 VAL A  82      99.861  80.297  58.107  1.00  0.00           H
ATOM    926 2HG1 VAL A  82      99.597  78.937  56.927  1.00  0.00           H
ATOM    927 3HG1 VAL A  82      98.227  79.777  57.357  1.00  0.00           H
ATOM    928  CG2 VAL A  82      98.887  80.497  54.787  1.00  0.00           C
ATOM    929 1HG2 VAL A  82      99.357  79.557  54.447  1.00  0.00           H
ATOM    930 2HG2 VAL A  82      98.867  81.277  53.997  1.00  0.00           H
ATOM    931 3HG2 VAL A  82      97.807  80.297  54.917  1.00  0.00           H
ATOM    932  C   VAL A  82      99.517  82.837  57.707  1.00  0.00           C
ATOM    933  O   VAL A  82      98.847  82.727  58.727  1.00  0.00           O
ATOM    934  N   ALA A  83     100.731  83.417  57.727  1.00  0.00           N
ATOM    935  HN  ALA A  83     101.321  83.367  56.927  1.00  0.00           H
ATOM    936  CA  ALA A  83     101.441  83.937  58.857  1.00  0.00           C
ATOM    937  HA  ALA A  83     101.401  83.187  59.637  1.00  0.00           H
ATOM    938  CB  ALA A  83     102.831  84.357  58.347  1.00  0.00           C
ATOM    939  HB1 ALA A  83     102.631  85.207  57.667  1.00  0.00           H
ATOM    940  HB2 ALA A  83     103.441  84.727  59.197  1.00  0.00           H
ATOM    941  HB3 ALA A  83     103.301  83.507  57.797  1.00  0.00           H
ATOM    942  C   ALA A  83     100.731  85.047  59.567  1.00  0.00           C
ATOM    943  O   ALA A  83     100.561  84.987  60.787  1.00  0.00           O
ATOM    944  N   ASP A  84     100.241  86.087  58.867  1.00  0.00           N
ATOM    945  HN  ASP A  84     100.501  86.157  57.907  1.00  0.00           H
ATOM    946  CA  ASP A  84      99.327  87.137  59.197  1.00  0.00           C
ATOM    947  HA  ASP A  84      99.707  87.707  60.037  1.00  0.00           H
ATOM    948  CB  ASP A  84      99.157  88.087  58.007  1.00  0.00           C
ATOM    949  HB1 ASP A  84      98.337  88.797  58.227  1.00  0.00           H
ATOM    950  HB2 ASP A  84      98.867  87.517  57.097  1.00  0.00           H
ATOM    951  CG  ASP A  84     100.401  88.947  57.847  1.00  0.00           C
ATOM    952  OD1 ASP A  84     101.361  88.877  58.667  1.00  0.00           O
ATOM    953  OD2 ASP A  84     100.491  89.677  56.827  1.00  0.00           O
ATOM    954  C   ASP A  84      97.997  86.607  59.617  1.00  0.00           C
ATOM    955  O   ASP A  84      97.457  87.207  60.547  1.00  0.00           O
ATOM    956  N   LEU A  85      97.397  85.567  59.007  1.00  0.00           N
ATOM    957  HN  LEU A  85      97.827  85.237  58.167  1.00  0.00           H
ATOM    958  CA  LEU A  85      96.217  84.957  59.507  1.00  0.00           C
ATOM    959  HA  LEU A  85      95.437  85.697  59.647  1.00  0.00           H
ATOM    960  CB  LEU A  85      95.637  83.857  58.597  1.00  0.00           C
ATOM    961  HB1 LEU A  85      96.487  83.187  58.357  1.00  0.00           H
ATOM    962  HB2 LEU A  85      95.317  84.337  57.647  1.00  0.00           H
ATOM    963  CG  LEU A  85      94.477  83.007  59.147  1.00  0.00           C
ATOM    964  HG  LEU A  85      94.677  82.507  60.117  1.00  0.00           H
ATOM    965  CD1 LEU A  85      94.207  81.957  58.057  1.00  0.00           C
ATOM    966 1HD1 LEU A  85      93.427  82.177  57.297  1.00  0.00           H
ATOM    967 2HD1 LEU A  85      93.967  80.957  58.467  1.00  0.00           H
ATOM    968 3HD1 LEU A  85      95.167  81.807  57.527  1.00  0.00           H
ATOM    969  CD2 LEU A  85      93.157  83.767  59.327  1.00  0.00           C
ATOM    970 1HD2 LEU A  85      93.307  84.647  59.997  1.00  0.00           H
ATOM    971 2HD2 LEU A  85      92.337  83.167  59.767  1.00  0.00           H
ATOM    972 3HD2 LEU A  85      92.827  84.207  58.357  1.00  0.00           H
ATOM    973  C   LEU A  85      96.357  84.407  60.887  1.00  0.00           C
ATOM    974  O   LEU A  85      95.517  84.677  61.757  1.00  0.00           O
ATOM    975  N   LEU A  86      97.467  83.747  61.247  1.00  0.00           N
ATOM    976  HN  LEU A  86      98.167  83.517  60.567  1.00  0.00           H
ATOM    977  CA  LEU A  86      97.697  83.307  62.587  1.00  0.00           C
ATOM    978  HA  LEU A  86      96.797  82.777  62.857  1.00  0.00           H
ATOM    979  CB  LEU A  86      98.927  82.387  62.547  1.00  0.00           C
ATOM    980  HB1 LEU A  86      99.807  82.967  62.207  1.00  0.00           H
ATOM    981  HB2 LEU A  86      99.207  82.057  63.567  1.00  0.00           H
ATOM    982  CG  LEU A  86      98.777  81.117  61.687  1.00  0.00           C
ATOM    983  HG  LEU A  86      98.567  81.417  60.637  1.00  0.00           H
ATOM    984  CD1 LEU A  86     100.111  80.347  61.647  1.00  0.00           C
ATOM    985 1HD1 LEU A  86     100.141  79.347  61.177  1.00  0.00           H
ATOM    986 2HD1 LEU A  86     100.391  80.027  62.677  1.00  0.00           H
ATOM    987 3HD1 LEU A  86     100.951  81.037  61.417  1.00  0.00           H
ATOM    988  CD2 LEU A  86      97.637  80.147  62.047  1.00  0.00           C
ATOM    989 1HD2 LEU A  86      97.607  79.787  63.097  1.00  0.00           H
ATOM    990 2HD2 LEU A  86      96.707  80.697  61.757  1.00  0.00           H
ATOM    991 3HD2 LEU A  86      97.697  79.237  61.417  1.00  0.00           H
ATOM    992  C   LEU A  86      98.017  84.407  63.547  1.00  0.00           C
ATOM    993  O   LEU A  86      97.777  84.257  64.737  1.00  0.00           O
ATOM    994  N   PHE A  87      98.757  85.447  63.137  1.00  0.00           N
ATOM    995  HN  PHE A  87      99.227  85.387  62.257  1.00  0.00           H
ATOM    996  CA  PHE A  87      99.067  86.617  63.897  1.00  0.00           C
ATOM    997  HA  PHE A  87      99.637  86.317  64.777  1.00  0.00           H
ATOM    998  CB  PHE A  87      99.881  87.587  63.027  1.00  0.00           C
ATOM    999  HB1 PHE A  87     100.881  87.127  63.017  1.00  0.00           H
ATOM   1000  HB2 PHE A  87      99.527  87.587  61.967  1.00  0.00           H
ATOM   1001  CG  PHE A  87     100.091  88.987  63.507  1.00  0.00           C
ATOM   1002  CD1 PHE A  87     100.891  89.187  64.607  1.00  0.00           C
ATOM   1003  HD1 PHE A  87     101.421  88.397  65.117  1.00  0.00           H
ATOM   1004  CE1 PHE A  87     101.111  90.437  65.127  1.00  0.00           C
ATOM   1005  HE1 PHE A  87     101.801  90.467  65.957  1.00  0.00           H
ATOM   1006  CZ  PHE A  87     100.631  91.507  64.417  1.00  0.00           C
ATOM   1007  HZ  PHE A  87     100.931  92.517  64.657  1.00  0.00           H
ATOM   1008  CD2 PHE A  87      99.537  90.077  62.887  1.00  0.00           C
ATOM   1009  HD2 PHE A  87      98.907  89.827  62.047  1.00  0.00           H
ATOM   1010  CE2 PHE A  87      99.807  91.347  63.327  1.00  0.00           C
ATOM   1011  HE2 PHE A  87      99.567  92.207  62.727  1.00  0.00           H
ATOM   1012  C   PHE A  87      97.807  87.297  64.287  1.00  0.00           C
ATOM   1013  O   PHE A  87      97.677  87.817  65.397  1.00  0.00           O
ATOM   1014  N   VAL A  88      96.837  87.427  63.367  1.00  0.00           N
ATOM   1015  HN  VAL A  88      96.967  87.007  62.467  1.00  0.00           H
ATOM   1016  CA  VAL A  88      95.617  88.157  63.527  1.00  0.00           C
ATOM   1017  HA  VAL A  88      95.887  89.107  63.957  1.00  0.00           H
ATOM   1018  CB  VAL A  88      94.937  88.437  62.217  1.00  0.00           C
ATOM   1019  HB  VAL A  88      95.097  87.597  61.507  1.00  0.00           H
ATOM   1020  CG1 VAL A  88      95.457  89.757  61.637  1.00  0.00           C
ATOM   1021 1HG1 VAL A  88      95.287  90.607  62.317  1.00  0.00           H
ATOM   1022 2HG1 VAL A  88      94.847  90.027  60.747  1.00  0.00           H
ATOM   1023 3HG1 VAL A  88      96.537  89.647  61.387  1.00  0.00           H
ATOM   1024  CG2 VAL A  88      93.407  88.437  62.327  1.00  0.00           C
ATOM   1025 1HG2 VAL A  88      92.987  88.857  61.387  1.00  0.00           H
ATOM   1026 2HG2 VAL A  88      93.257  89.177  63.147  1.00  0.00           H
ATOM   1027 3HG2 VAL A  88      92.997  87.427  62.547  1.00  0.00           H
ATOM   1028  C   VAL A  88      94.787  87.537  64.607  1.00  0.00           C
ATOM   1029  O   VAL A  88      94.237  88.157  65.507  1.00  0.00           O
ATOM   1030  N   ILE A  89      94.637  86.197  64.507  1.00  0.00           N
ATOM   1031  HN  ILE A  89      94.807  85.677  63.677  1.00  0.00           H
ATOM   1032  CA  ILE A  89      94.017  85.437  65.537  1.00  0.00           C
ATOM   1033  HA  ILE A  89      93.097  85.987  65.667  1.00  0.00           H
ATOM   1034  CB  ILE A  89      93.767  84.037  65.047  1.00  0.00           C
ATOM   1035  HB  ILE A  89      94.727  83.587  64.697  1.00  0.00           H
ATOM   1036  CG2 ILE A  89      93.167  83.217  66.197  1.00  0.00           C
ATOM   1037 1HG2 ILE A  89      93.837  83.097  67.077  1.00  0.00           H
ATOM   1038 2HG2 ILE A  89      92.927  82.207  65.817  1.00  0.00           H
ATOM   1039 3HG2 ILE A  89      92.257  83.677  66.647  1.00  0.00           H
ATOM   1040  CG1 ILE A  89      92.767  84.097  63.887  1.00  0.00           C
ATOM   1041 1HG1 ILE A  89      93.137  84.827  63.147  1.00  0.00           H
ATOM   1042 2HG1 ILE A  89      91.787  84.467  64.257  1.00  0.00           H
ATOM   1043  CD  ILE A  89      92.597  82.747  63.177  1.00  0.00           C
ATOM   1044  HD1 ILE A  89      91.867  82.787  62.347  1.00  0.00           H
ATOM   1045  HD2 ILE A  89      93.597  82.437  62.807  1.00  0.00           H
ATOM   1046  HD3 ILE A  89      92.227  81.937  63.837  1.00  0.00           H
ATOM   1047  C   ILE A  89      94.777  85.537  66.817  1.00  0.00           C
ATOM   1048  O   ILE A  89      94.147  85.537  67.867  1.00  0.00           O
ATOM   1049  N   THR A  90      96.127  85.517  66.807  1.00  0.00           N
ATOM   1050  HN  THR A  90      96.537  85.557  65.897  1.00  0.00           H
ATOM   1051  CA  THR A  90      96.887  85.297  67.987  1.00  0.00           C
ATOM   1052  HA  THR A  90      96.427  84.557  68.627  1.00  0.00           H
ATOM   1053  CB  THR A  90      98.277  84.767  67.807  1.00  0.00           C
ATOM   1054  HB  THR A  90      98.857  84.917  68.747  1.00  0.00           H
ATOM   1055  OG1 THR A  90      98.957  85.467  66.777  1.00  0.00           O
ATOM   1056  HG1 THR A  90      98.547  85.127  65.977  1.00  0.00           H
ATOM   1057  CG2 THR A  90      98.257  83.257  67.557  1.00  0.00           C
ATOM   1058 1HG2 THR A  90      99.317  82.957  67.417  1.00  0.00           H
ATOM   1059 2HG2 THR A  90      97.737  82.667  68.337  1.00  0.00           H
ATOM   1060 3HG2 THR A  90      97.677  82.947  66.657  1.00  0.00           H
ATOM   1061  C   THR A  90      97.007  86.567  68.767  1.00  0.00           C
ATOM   1062  O   THR A  90      97.177  86.467  69.977  1.00  0.00           O
ATOM   1063  N   LEU A  91      96.807  87.717  68.097  1.00  0.00           N
ATOM   1064  HN  LEU A  91      96.657  87.757  67.117  1.00  0.00           H
ATOM   1065  CA  LEU A  91      97.007  89.037  68.607  1.00  0.00           C
ATOM   1066  HA  LEU A  91      97.967  89.017  69.107  1.00  0.00           H
ATOM   1067  CB  LEU A  91      97.047  90.127  67.517  1.00  0.00           C
ATOM   1068  HB1 LEU A  91      97.737  89.887  66.677  1.00  0.00           H
ATOM   1069  HB2 LEU A  91      96.137  90.167  66.887  1.00  0.00           H
ATOM   1070  CG  LEU A  91      97.387  91.557  67.957  1.00  0.00           C
ATOM   1071  HG  LEU A  91      96.557  91.987  68.557  1.00  0.00           H
ATOM   1072  CD1 LEU A  91      97.417  92.477  66.717  1.00  0.00           C
ATOM   1073 1HD1 LEU A  91      98.137  92.147  65.937  1.00  0.00           H
ATOM   1074 2HD1 LEU A  91      97.577  93.547  66.957  1.00  0.00           H
ATOM   1075 3HD1 LEU A  91      96.417  92.347  66.247  1.00  0.00           H
ATOM   1076  CD2 LEU A  91      98.707  91.567  68.757  1.00  0.00           C
ATOM   1077 1HD2 LEU A  91      98.947  92.607  69.077  1.00  0.00           H
ATOM   1078 2HD2 LEU A  91      99.587  91.207  68.187  1.00  0.00           H
ATOM   1079 3HD2 LEU A  91      98.757  90.977  69.697  1.00  0.00           H
ATOM   1080  C   LEU A  91      96.147  89.477  69.737  1.00  0.00           C
ATOM   1081  O   LEU A  91      96.797  89.687  70.767  1.00  0.00           O
ATOM   1082  N   PRO A  92      94.847  89.417  69.687  1.00  0.00           N
ATOM   1083  CD  PRO A  92      94.007  89.177  68.537  1.00  0.00           C
ATOM   1084  HD1 PRO A  92      94.317  89.927  67.767  1.00  0.00           H
ATOM   1085  HD2 PRO A  92      94.107  88.137  68.147  1.00  0.00           H
ATOM   1086  CA  PRO A  92      93.967  89.517  70.817  1.00  0.00           C
ATOM   1087  HA  PRO A  92      94.007  90.587  71.007  1.00  0.00           H
ATOM   1088  CB  PRO A  92      92.557  89.087  70.397  1.00  0.00           C
ATOM   1089  HB1 PRO A  92      91.657  89.457  70.927  1.00  0.00           H
ATOM   1090  HB2 PRO A  92      92.507  88.007  70.167  1.00  0.00           H
ATOM   1091  CG  PRO A  92      92.587  89.577  68.947  1.00  0.00           C
ATOM   1092  HG1 PRO A  92      92.527  90.687  68.877  1.00  0.00           H
ATOM   1093  HG2 PRO A  92      91.887  89.127  68.207  1.00  0.00           H
ATOM   1094  C   PRO A  92      94.397  88.887  72.097  1.00  0.00           C
ATOM   1095  O   PRO A  92      94.357  89.517  73.152  1.00  0.00           O
ATOM   1096  N   PHE A  93      94.767  87.597  72.117  1.00  0.00           N
ATOM   1097  HN  PHE A  93      95.037  87.187  71.247  1.00  0.00           H
ATOM   1098  CA  PHE A  93      95.087  86.817  73.272  1.00  0.00           C
ATOM   1099  HA  PHE A  93      94.387  86.977  74.082  1.00  0.00           H
ATOM   1100  CB  PHE A  93      95.137  85.317  72.932  1.00  0.00           C
ATOM   1101  HB1 PHE A  93      95.247  84.747  73.882  1.00  0.00           H
ATOM   1102  HB2 PHE A  93      96.057  85.147  72.337  1.00  0.00           H
ATOM   1103  CG  PHE A  93      93.877  84.757  72.367  1.00  0.00           C
ATOM   1104  CD1 PHE A  93      92.777  84.557  73.162  1.00  0.00           C
ATOM   1105  HD1 PHE A  93      92.747  84.737  74.232  1.00  0.00           H
ATOM   1106  CE1 PHE A  93      91.637  84.007  72.632  1.00  0.00           C
ATOM   1107  HE1 PHE A  93      90.797  83.697  73.222  1.00  0.00           H
ATOM   1108  CZ  PHE A  93      91.597  83.747  71.277  1.00  0.00           C
ATOM   1109  HZ  PHE A  93      90.777  83.237  70.817  1.00  0.00           H
ATOM   1110  CD2 PHE A  93      93.827  84.437  71.027  1.00  0.00           C
ATOM   1111  HD2 PHE A  93      94.747  84.557  70.477  1.00  0.00           H
ATOM   1112  CE2 PHE A  93      92.677  83.937  70.447  1.00  0.00           C
ATOM   1113  HE2 PHE A  93      92.577  83.717  69.397  1.00  0.00           H
ATOM   1114  C   PHE A  93      96.387  87.257  73.862  1.00  0.00           C
ATOM   1115  O   PHE A  93      96.597  87.307  75.072  1.00  0.00           O
ATOM   1116  N   TRP A  94      97.377  87.587  73.012  1.00  0.00           N
ATOM   1117  HN  TRP A  94      97.217  87.607  72.027  1.00  0.00           H
ATOM   1118  CA  TRP A  94      98.617  88.127  73.482  1.00  0.00           C
ATOM   1119  HA  TRP A  94      98.947  87.617  74.382  1.00  0.00           H
ATOM   1120  CB  TRP A  94      99.657  88.007  72.357  1.00  0.00           C
ATOM   1121  HB1 TRP A  94      99.787  86.937  72.107  1.00  0.00           H
ATOM   1122  HB2 TRP A  94      99.267  88.617  71.517  1.00  0.00           H
ATOM   1123  CG  TRP A  94     101.011  88.587  72.632  1.00  0.00           C
ATOM   1124  CD1 TRP A  94     101.621  89.747  72.257  1.00  0.00           C
ATOM   1125  HD1 TRP A  94     101.261  90.457  71.527  1.00  0.00           H
ATOM   1126  NE1 TRP A  94     102.871  89.787  72.812  1.00  0.00           N
ATOM   1127  HE1 TRP A  94     103.651  90.377  72.782  1.00  0.00           H
ATOM   1128  CE2 TRP A  94     103.071  88.647  73.552  1.00  0.00           C
ATOM   1129  CD2 TRP A  94     101.901  87.897  73.502  1.00  0.00           C
ATOM   1130  CE3 TRP A  94     101.791  86.727  74.192  1.00  0.00           C
ATOM   1131  HE3 TRP A  94     100.881  86.147  74.192  1.00  0.00           H
ATOM   1132  CZ3 TRP A  94     102.901  86.367  74.922  1.00  0.00           C
ATOM   1133  HZ3 TRP A  94     102.851  85.507  75.572  1.00  0.00           H
ATOM   1134  CZ2 TRP A  94     104.101  88.357  74.392  1.00  0.00           C
ATOM   1135  HZ2 TRP A  94     104.951  89.027  74.442  1.00  0.00           H
ATOM   1136  CH2 TRP A  94     104.041  87.127  74.992  1.00  0.00           C
ATOM   1137  HH2 TRP A  94     104.841  86.837  75.652  1.00  0.00           H
ATOM   1138  C   TRP A  94      98.507  89.507  74.032  1.00  0.00           C
ATOM   1139  O   TRP A  94      98.977  89.837  75.122  1.00  0.00           O
ATOM   1140  N   ALA A  95      97.797  90.437  73.362  1.00  0.00           N
ATOM   1141  HN  ALA A  95      97.427  90.187  72.472  1.00  0.00           H
ATOM   1142  CA  ALA A  95      97.477  91.737  73.842  1.00  0.00           C
ATOM   1143  HA  ALA A  95      98.347  92.377  73.962  1.00  0.00           H
ATOM   1144  CB  ALA A  95      96.627  92.397  72.752  1.00  0.00           C
ATOM   1145  HB1 ALA A  95      95.657  91.887  72.572  1.00  0.00           H
ATOM   1146  HB2 ALA A  95      97.187  92.497  71.797  1.00  0.00           H
ATOM   1147  HB3 ALA A  95      96.307  93.437  73.002  1.00  0.00           H
ATOM   1148  C   ALA A  95      96.727  91.777  75.132  1.00  0.00           C
ATOM   1149  O   ALA A  95      96.987  92.587  76.022  1.00  0.00           O
ATOM   1150  N   VAL A  96      95.727  90.887  75.302  1.00  0.00           N
ATOM   1151  HN  VAL A  96      95.527  90.327  74.492  1.00  0.00           H
ATOM   1152  CA  VAL A  96      95.007  90.667  76.512  1.00  0.00           C
ATOM   1153  HA  VAL A  96      94.627  91.647  76.782  1.00  0.00           H
ATOM   1154  CB  VAL A  96      93.787  89.827  76.302  1.00  0.00           C
ATOM   1155  HB  VAL A  96      93.917  89.057  75.522  1.00  0.00           H
ATOM   1156  CG1 VAL A  96      92.717  90.707  75.612  1.00  0.00           C
ATOM   1157 1HG1 VAL A  96      93.127  91.257  74.732  1.00  0.00           H
ATOM   1158 2HG1 VAL A  96      91.977  89.977  75.222  1.00  0.00           H
ATOM   1159 3HG1 VAL A  96      92.277  91.377  76.382  1.00  0.00           H
ATOM   1160  CG2 VAL A  96      93.207  89.207  77.592  1.00  0.00           C
ATOM   1161 1HG2 VAL A  96      93.137  90.067  78.282  1.00  0.00           H
ATOM   1162 2HG2 VAL A  96      92.167  88.847  77.492  1.00  0.00           H
ATOM   1163 3HG2 VAL A  96      93.847  88.387  77.992  1.00  0.00           H
ATOM   1164  C   VAL A  96      95.917  90.267  77.622  1.00  0.00           C
ATOM   1165  O   VAL A  96      95.867  90.997  78.612  1.00  0.00           O
ATOM   1166  N   ASP A  97      96.787  89.267  77.422  1.00  0.00           N
ATOM   1167  HN  ASP A  97      96.787  88.607  76.672  1.00  0.00           H
ATOM   1168  CA  ASP A  97      97.777  88.917  78.392  1.00  0.00           C
ATOM   1169  HA  ASP A  97      97.177  88.587  79.232  1.00  0.00           H
ATOM   1170  CB  ASP A  97      98.527  87.647  77.972  1.00  0.00           C
ATOM   1171  HB1 ASP A  97      97.777  86.867  77.712  1.00  0.00           H
ATOM   1172  HB2 ASP A  97      99.237  87.877  77.142  1.00  0.00           H
ATOM   1173  CG  ASP A  97      99.407  87.007  79.032  1.00  0.00           C
ATOM   1174  OD1 ASP A  97     100.621  86.747  78.822  1.00  0.00           O
ATOM   1175  OD2 ASP A  97      98.877  86.767  80.152  1.00  0.00           O
ATOM   1176  C   ASP A  97      98.707  89.987  78.852  1.00  0.00           C
ATOM   1177  O   ASP A  97      98.807  90.217  80.052  1.00  0.00           O
ATOM   1178  N   ALA A  98      99.217  90.777  77.892  1.00  0.00           N
ATOM   1179  HN  ALA A  98      98.997  90.687  76.932  1.00  0.00           H
ATOM   1180  CA  ALA A  98     100.031  91.927  78.172  1.00  0.00           C
ATOM   1181  HA  ALA A  98     100.941  91.567  78.632  1.00  0.00           H
ATOM   1182  CB  ALA A  98     100.241  92.687  76.852  1.00  0.00           C
ATOM   1183  HB1 ALA A  98      99.267  92.877  76.362  1.00  0.00           H
ATOM   1184  HB2 ALA A  98     100.811  92.097  76.112  1.00  0.00           H
ATOM   1185  HB3 ALA A  98     100.801  93.637  77.022  1.00  0.00           H
ATOM   1186  C   ALA A  98      99.437  92.927  79.092  1.00  0.00           C
ATOM   1187  O   ALA A  98     100.081  93.487  79.982  1.00  0.00           O
ATOM   1188  N   VAL A  99      98.177  93.307  78.822  1.00  0.00           N
ATOM   1189  HN  VAL A  99      97.817  93.017  77.932  1.00  0.00           H
ATOM   1190  CA  VAL A  99      97.577  94.427  79.472  1.00  0.00           C
ATOM   1191  HA  VAL A  99      98.297  95.227  79.652  1.00  0.00           H
ATOM   1192  CB  VAL A  99      96.597  95.207  78.652  1.00  0.00           C
ATOM   1193  HB  VAL A  99      96.097  96.027  79.212  1.00  0.00           H
ATOM   1194  CG1 VAL A  99      97.257  95.697  77.342  1.00  0.00           C
ATOM   1195 1HG1 VAL A  99      97.537  94.857  76.682  1.00  0.00           H
ATOM   1196 2HG1 VAL A  99      96.477  96.297  76.822  1.00  0.00           H
ATOM   1197 3HG1 VAL A  99      98.107  96.387  77.492  1.00  0.00           H
ATOM   1198  CG2 VAL A  99      95.377  94.337  78.332  1.00  0.00           C
ATOM   1199 1HG2 VAL A  99      94.957  94.117  79.332  1.00  0.00           H
ATOM   1200 2HG2 VAL A  99      94.577  94.957  77.862  1.00  0.00           H
ATOM   1201 3HG2 VAL A  99      95.587  93.417  77.742  1.00  0.00           H
ATOM   1202  C   VAL A  99      96.997  94.097  80.802  1.00  0.00           C
ATOM   1203  O   VAL A  99      96.917  94.937  81.702  1.00  0.00           O
ATOM   1204  N   ALA A 100      96.587  92.837  81.032  1.00  0.00           N
ATOM   1205  HN  ALA A 100      96.457  92.147  80.332  1.00  0.00           H
ATOM   1206  CA  ALA A 100      95.787  92.557  82.192  1.00  0.00           C
ATOM   1207  HA  ALA A 100      96.157  93.137  83.022  1.00  0.00           H
ATOM   1208  CB  ALA A 100      94.327  92.987  82.012  1.00  0.00           C
ATOM   1209  HB1 ALA A 100      94.167  93.937  81.462  1.00  0.00           H
ATOM   1210  HB2 ALA A 100      93.707  93.137  82.912  1.00  0.00           H
ATOM   1211  HB3 ALA A 100      93.727  92.287  81.382  1.00  0.00           H
ATOM   1212  C   ALA A 100      95.877  91.177  82.742  1.00  0.00           C
ATOM   1213  O   ALA A 100      95.037  90.797  83.552  1.00  0.00           O
ATOM   1214  N   ASN A 101      96.827  90.337  82.282  1.00  0.00           N
ATOM   1215  HN  ASN A 101      97.437  90.637  81.552  1.00  0.00           H
ATOM   1216  CA  ASN A 101      96.947  89.027  82.852  1.00  0.00           C
ATOM   1217  HA  ASN A 101      97.927  88.677  82.562  1.00  0.00           H
ATOM   1218  CB  ASN A 101      97.157  88.917  84.372  1.00  0.00           C
ATOM   1219  HB1 ASN A 101      96.197  89.207  84.872  1.00  0.00           H
ATOM   1220  HB2 ASN A 101      97.337  87.877  84.722  1.00  0.00           H
ATOM   1221  CG  ASN A 101      98.097  89.917  85.022  1.00  0.00           C
ATOM   1222  OD1 ASN A 101      99.047  90.237  84.312  1.00  0.00           O
ATOM   1223  ND2 ASN A 101      97.867  90.457  86.252  1.00  0.00           N
ATOM   1224 1HD2 ASN A 101      97.187  89.977  86.812  1.00  0.00           H
ATOM   1225 2HD2 ASN A 101      98.297  91.297  86.572  1.00  0.00           H
ATOM   1226  C   ASN A 101      95.957  88.057  82.312  1.00  0.00           C
ATOM   1227  O   ASN A 101      94.787  88.017  82.712  1.00  0.00           O
ATOM   1228  N   TRP A 102      96.327  87.097  81.442  1.00  0.00           N
ATOM   1229  HN  TRP A 102      97.237  87.027  81.042  1.00  0.00           H
ATOM   1230  CA  TRP A 102      95.377  86.137  80.972  1.00  0.00           C
ATOM   1231  HA  TRP A 102      94.377  86.437  81.242  1.00  0.00           H
ATOM   1232  CB  TRP A 102      95.617  86.127  79.452  1.00  0.00           C
ATOM   1233  HB1 TRP A 102      95.407  87.137  79.032  1.00  0.00           H
ATOM   1234  HB2 TRP A 102      96.687  85.887  79.312  1.00  0.00           H
ATOM   1235  CG  TRP A 102      94.747  85.187  78.682  1.00  0.00           C
ATOM   1236  CD1 TRP A 102      93.397  85.117  78.832  1.00  0.00           C
ATOM   1237  HD1 TRP A 102      92.867  85.767  79.512  1.00  0.00           H
ATOM   1238  NE1 TRP A 102      92.867  84.227  77.932  1.00  0.00           N
ATOM   1239  HE1 TRP A 102      92.017  83.767  78.022  1.00  0.00           H
ATOM   1240  CE2 TRP A 102      93.907  83.667  77.222  1.00  0.00           C
ATOM   1241  CD2 TRP A 102      95.087  84.187  77.722  1.00  0.00           C
ATOM   1242  CE3 TRP A 102      96.247  83.737  77.182  1.00  0.00           C
ATOM   1243  HE3 TRP A 102      97.157  84.237  77.482  1.00  0.00           H
ATOM   1244  CZ3 TRP A 102      96.217  82.817  76.152  1.00  0.00           C
ATOM   1245  HZ3 TRP A 102      97.177  82.537  75.742  1.00  0.00           H
ATOM   1246  CZ2 TRP A 102      93.837  82.717  76.252  1.00  0.00           C
ATOM   1247  HZ2 TRP A 102      92.907  82.247  75.972  1.00  0.00           H
ATOM   1248  CH2 TRP A 102      95.027  82.297  75.702  1.00  0.00           C
ATOM   1249  HH2 TRP A 102      95.097  81.487  75.002  1.00  0.00           H
ATOM   1250  C   TRP A 102      95.697  84.907  81.762  1.00  0.00           C
ATOM   1251  O   TRP A 102      96.827  84.437  81.842  1.00  0.00           O
ATOM   1252  N   TYR A 103      94.597  84.267  82.202  1.00  0.00           N
ATOM   1253  HN  TYR A 103      93.697  84.707  82.152  1.00  0.00           H
ATOM   1254  CA  TYR A 103      94.707  83.017  82.882  1.00  0.00           C
ATOM   1255  HA  TYR A 103      95.727  82.687  83.012  1.00  0.00           H
ATOM   1256  CB  TYR A 103      94.127  82.997  84.302  1.00  0.00           C
ATOM   1257  HB1 TYR A 103      93.017  83.077  84.202  1.00  0.00           H
ATOM   1258  HB2 TYR A 103      94.347  81.997  84.752  1.00  0.00           H
ATOM   1259  CG  TYR A 103      94.617  84.127  85.142  1.00  0.00           C
ATOM   1260  CD1 TYR A 103      93.797  85.187  85.412  1.00  0.00           C
ATOM   1261  HD1 TYR A 103      92.757  85.267  85.112  1.00  0.00           H
ATOM   1262  CE1 TYR A 103      94.237  86.317  86.072  1.00  0.00           C
ATOM   1263  HE1 TYR A 103      93.637  87.187  86.252  1.00  0.00           H
ATOM   1264  CZ  TYR A 103      95.527  86.257  86.552  1.00  0.00           C
ATOM   1265  OH  TYR A 103      96.047  87.357  87.282  1.00  0.00           O
ATOM   1266  HH  TYR A 103      96.997  87.257  87.372  1.00  0.00           H
ATOM   1267  CD2 TYR A 103      95.927  84.117  85.562  1.00  0.00           C
ATOM   1268  HD2 TYR A 103      96.697  83.387  85.372  1.00  0.00           H
ATOM   1269  CE2 TYR A 103      96.357  85.197  86.292  1.00  0.00           C
ATOM   1270  HE2 TYR A 103      97.387  85.087  86.612  1.00  0.00           H
ATOM   1271  C   TYR A 103      94.127  81.887  82.092  1.00  0.00           C
ATOM   1272  O   TYR A 103      92.907  81.697  82.042  1.00  0.00           O
ATOM   1273  N   PHE A 104      94.957  81.047  81.452  1.00  0.00           N
ATOM   1274  HN  PHE A 104      95.927  81.027  81.692  1.00  0.00           H
ATOM   1275  CA  PHE A 104      94.507  80.007  80.582  1.00  0.00           C
ATOM   1276  HA  PHE A 104      93.507  79.777  80.922  1.00  0.00           H
ATOM   1277  CB  PHE A 104      94.417  80.627  79.172  1.00  0.00           C
ATOM   1278  HB1 PHE A 104      95.347  80.737  78.572  1.00  0.00           H
ATOM   1279  HB2 PHE A 104      94.017  81.657  79.162  1.00  0.00           H
ATOM   1280  CG  PHE A 104      93.477  79.897  78.282  1.00  0.00           C
ATOM   1281  CD1 PHE A 104      93.957  79.327  77.122  1.00  0.00           C
ATOM   1282  HD1 PHE A 104      94.997  79.367  76.832  1.00  0.00           H
ATOM   1283  CE1 PHE A 104      93.127  78.747  76.192  1.00  0.00           C
ATOM   1284  HE1 PHE A 104      93.547  78.477  75.242  1.00  0.00           H
ATOM   1285  CZ  PHE A 104      91.777  78.687  76.492  1.00  0.00           C
ATOM   1286  HZ  PHE A 104      91.277  78.087  75.742  1.00  0.00           H
ATOM   1287  CD2 PHE A 104      92.117  79.957  78.482  1.00  0.00           C
ATOM   1288  HD2 PHE A 104      91.697  80.407  79.372  1.00  0.00           H
ATOM   1289  CE2 PHE A 104      91.277  79.417  77.542  1.00  0.00           C
ATOM   1290  HE2 PHE A 104      90.197  79.477  77.532  1.00  0.00           H
ATOM   1291  C   PHE A 104      95.347  78.777  80.682  1.00  0.00           C
ATOM   1292  O   PHE A 104      96.477  78.927  81.142  1.00  0.00           O
ATOM   1293  N   GLY A 105      94.887  77.597  80.232  1.00  0.00           N
ATOM   1294  HN  GLY A 105      93.957  77.617  79.892  1.00  0.00           H
ATOM   1295  CA  GLY A 105      95.627  76.377  80.272  1.00  0.00           C
ATOM   1296  HA1 GLY A 105      95.107  75.597  79.722  1.00  0.00           H
ATOM   1297  HA2 GLY A 105      95.637  76.107  81.312  1.00  0.00           H
ATOM   1298  C   GLY A 105      97.057  76.337  79.832  1.00  0.00           C
ATOM   1299  O   GLY A 105      97.377  77.017  78.862  1.00  0.00           O
ATOM   1300  N   ASN A 106      98.007  75.667  80.492  1.00  0.00           N
ATOM   1301  HN  ASN A 106      97.657  75.087  81.222  1.00  0.00           H
ATOM   1302  CA  ASN A 106      99.407  75.827  80.242  1.00  0.00           C
ATOM   1303  HA  ASN A 106      99.587  76.867  80.452  1.00  0.00           H
ATOM   1304  CB  ASN A 106     100.231  75.057  81.292  1.00  0.00           C
ATOM   1305  HB1 ASN A 106     100.151  75.427  82.342  1.00  0.00           H
ATOM   1306  HB2 ASN A 106      99.881  73.997  81.322  1.00  0.00           H
ATOM   1307  CG  ASN A 106     101.731  74.917  81.052  1.00  0.00           C
ATOM   1308  OD1 ASN A 106     102.331  73.877  80.842  1.00  0.00           O
ATOM   1309  ND2 ASN A 106     102.351  76.127  81.042  1.00  0.00           N
ATOM   1310 1HD2 ASN A 106     101.861  76.957  81.332  1.00  0.00           H
ATOM   1311 2HD2 ASN A 106     103.341  76.077  80.952  1.00  0.00           H
ATOM   1312  C   ASN A 106      99.931  75.637  78.862  1.00  0.00           C
ATOM   1313  O   ASN A 106     100.761  76.397  78.362  1.00  0.00           O
ATOM   1314  N   PHE A 107      99.477  74.557  78.192  1.00  0.00           N
ATOM   1315  HN  PHE A 107      98.937  73.987  78.802  1.00  0.00           H
ATOM   1316  CA  PHE A 107      99.807  74.247  76.842  1.00  0.00           C
ATOM   1317  HA  PHE A 107     100.831  73.907  76.762  1.00  0.00           H
ATOM   1318  CB  PHE A 107      99.047  72.977  76.422  1.00  0.00           C
ATOM   1319  HB1 PHE A 107      97.957  73.177  76.542  1.00  0.00           H
ATOM   1320  HB2 PHE A 107      99.207  72.087  77.062  1.00  0.00           H
ATOM   1321  CG  PHE A 107      99.207  72.587  74.992  1.00  0.00           C
ATOM   1322  CD1 PHE A 107      98.217  72.807  74.052  1.00  0.00           C
ATOM   1323  HD1 PHE A 107      97.257  73.147  74.402  1.00  0.00           H
ATOM   1324  CE1 PHE A 107      98.507  72.597  72.732  1.00  0.00           C
ATOM   1325  HE1 PHE A 107      97.797  72.667  71.917  1.00  0.00           H
ATOM   1326  CZ  PHE A 107      99.757  72.187  72.327  1.00  0.00           C
ATOM   1327  HZ  PHE A 107     100.011  72.007  71.297  1.00  0.00           H
ATOM   1328  CD2 PHE A 107     100.391  72.047  74.562  1.00  0.00           C
ATOM   1329  HD2 PHE A 107     101.121  71.887  75.352  1.00  0.00           H
ATOM   1330  CE2 PHE A 107     100.701  71.797  73.242  1.00  0.00           C
ATOM   1331  HE2 PHE A 107     101.711  71.497  72.992  1.00  0.00           H
ATOM   1332  C   PHE A 107      99.497  75.357  75.902  1.00  0.00           C
ATOM   1333  O   PHE A 107     100.361  75.827  75.172  1.00  0.00           O
ATOM   1334  N   LEU A 108      98.267  75.867  76.082  1.00  0.00           N
ATOM   1335  HN  LEU A 108      97.767  75.517  76.872  1.00  0.00           H
ATOM   1336  CA  LEU A 108      97.627  76.837  75.242  1.00  0.00           C
ATOM   1337  HA  LEU A 108      97.747  76.487  74.232  1.00  0.00           H
ATOM   1338  CB  LEU A 108      96.107  76.807  75.452  1.00  0.00           C
ATOM   1339  HB1 LEU A 108      95.917  77.117  76.502  1.00  0.00           H
ATOM   1340  HB2 LEU A 108      95.847  77.707  74.862  1.00  0.00           H
ATOM   1341  CG  LEU A 108      95.327  75.597  74.922  1.00  0.00           C
ATOM   1342  HG  LEU A 108      95.867  74.647  75.132  1.00  0.00           H
ATOM   1343  CD1 LEU A 108      95.227  75.587  73.382  1.00  0.00           C
ATOM   1344 1HD1 LEU A 108      94.727  76.517  73.062  1.00  0.00           H
ATOM   1345 2HD1 LEU A 108      96.207  75.487  72.872  1.00  0.00           H
ATOM   1346 3HD1 LEU A 108      94.667  74.727  72.942  1.00  0.00           H
ATOM   1347  CD2 LEU A 108      93.957  75.447  75.602  1.00  0.00           C
ATOM   1348 1HD2 LEU A 108      93.207  76.227  75.332  1.00  0.00           H
ATOM   1349 2HD2 LEU A 108      94.117  75.557  76.702  1.00  0.00           H
ATOM   1350 3HD2 LEU A 108      93.457  74.477  75.422  1.00  0.00           H
ATOM   1351  C   LEU A 108      98.167  78.217  75.412  1.00  0.00           C
ATOM   1352  O   LEU A 108      98.347  78.967  74.452  1.00  0.00           O
ATOM   1353  N   CYS A 109      98.527  78.687  76.622  1.00  0.00           N
ATOM   1354  HN  CYS A 109      98.287  78.057  77.352  1.00  0.00           H
ATOM   1355  CA  CYS A 109      98.947  80.027  76.912  1.00  0.00           C
ATOM   1356  HA  CYS A 109      98.397  80.777  76.362  1.00  0.00           H
ATOM   1357  CB  CYS A 109      98.817  80.337  78.412  1.00  0.00           C
ATOM   1358  HB1 CYS A 109      97.757  80.277  78.762  1.00  0.00           H
ATOM   1359  HB2 CYS A 109      99.047  81.397  78.632  1.00  0.00           H
ATOM   1360  SG  CYS A 109      99.747  79.267  79.542  1.00  0.00           S
ATOM   1361  C   CYS A 109     100.381  80.217  76.552  1.00  0.00           C
ATOM   1362  O   CYS A 109     100.821  81.307  76.202  1.00  0.00           O
ATOM   1363  N   LYS A 110     101.181  79.137  76.532  1.00  0.00           N
ATOM   1364  HN  LYS A 110     100.891  78.227  76.812  1.00  0.00           H
ATOM   1365  CA  LYS A 110     102.521  79.177  76.032  1.00  0.00           C
ATOM   1366  HA  LYS A 110     102.911  80.147  76.312  1.00  0.00           H
ATOM   1367  CB  LYS A 110     103.331  78.007  76.632  1.00  0.00           C
ATOM   1368  HB1 LYS A 110     104.301  77.967  76.092  1.00  0.00           H
ATOM   1369  HB2 LYS A 110     102.811  77.037  76.472  1.00  0.00           H
ATOM   1370  CG  LYS A 110     103.651  78.097  78.132  1.00  0.00           C
ATOM   1371  HG1 LYS A 110     102.631  78.027  78.572  1.00  0.00           H
ATOM   1372  HG2 LYS A 110     104.111  77.167  78.512  1.00  0.00           H
ATOM   1373  CD  LYS A 110     104.411  79.297  78.692  1.00  0.00           C
ATOM   1374  HD1 LYS A 110     104.471  79.217  79.802  1.00  0.00           H
ATOM   1375  HD2 LYS A 110     103.871  80.247  78.522  1.00  0.00           H
ATOM   1376  CE  LYS A 110     105.741  79.587  77.982  1.00  0.00           C
ATOM   1377  HE1 LYS A 110     105.391  79.857  76.972  1.00  0.00           H
ATOM   1378  HE2 LYS A 110     106.431  78.717  77.892  1.00  0.00           H
ATOM   1379  NZ  LYS A 110     106.441  80.707  78.642  1.00  0.00           N
ATOM   1380  HZ1 LYS A 110     106.231  80.677  79.662  1.00  0.00           H
ATOM   1381  HZ2 LYS A 110     107.471  80.617  78.542  1.00  0.00           H
ATOM   1382  HZ3 LYS A 110     106.081  81.497  78.072  1.00  0.00           H
ATOM   1383  C   LYS A 110     102.381  79.087  74.552  1.00  0.00           C
ATOM   1384  O   LYS A 110     103.091  79.757  73.802  1.00  0.00           O
ATOM   1385  N   ALA A 111     101.471  78.287  73.962  1.00  0.00           N
ATOM   1386  HN  ALA A 111     100.981  77.587  74.472  1.00  0.00           H
ATOM   1387  CA  ALA A 111     101.161  78.157  72.572  1.00  0.00           C
ATOM   1388  HA  ALA A 111     102.031  77.677  72.157  1.00  0.00           H
ATOM   1389  CB  ALA A 111     100.031  77.147  72.317  1.00  0.00           C
ATOM   1390  HB1 ALA A 111     100.251  76.177  72.802  1.00  0.00           H
ATOM   1391  HB2 ALA A 111      99.951  77.057  71.207  1.00  0.00           H
ATOM   1392  HB3 ALA A 111      99.037  77.537  72.642  1.00  0.00           H
ATOM   1393  C   ALA A 111     100.961  79.427  71.827  1.00  0.00           C
ATOM   1394  O   ALA A 111     101.661  79.647  70.837  1.00  0.00           O
ATOM   1395  N   VAL A 112     100.081  80.307  72.337  1.00  0.00           N
ATOM   1396  HN  VAL A 112      99.687  80.137  73.242  1.00  0.00           H
ATOM   1397  CA  VAL A 112      99.827  81.647  71.917  1.00  0.00           C
ATOM   1398  HA  VAL A 112      99.337  81.607  70.957  1.00  0.00           H
ATOM   1399  CB  VAL A 112      98.917  82.327  72.902  1.00  0.00           C
ATOM   1400  HB  VAL A 112      99.197  82.047  73.942  1.00  0.00           H
ATOM   1401  CG1 VAL A 112      97.457  81.877  72.672  1.00  0.00           C
ATOM   1402 1HG1 VAL A 112      97.447  80.767  72.782  1.00  0.00           H
ATOM   1403 2HG1 VAL A 112      96.757  82.357  73.382  1.00  0.00           H
ATOM   1404 3HG1 VAL A 112      97.067  82.177  71.677  1.00  0.00           H
ATOM   1405  CG2 VAL A 112      98.947  83.857  72.752  1.00  0.00           C
ATOM   1406 1HG2 VAL A 112      98.697  84.197  71.727  1.00  0.00           H
ATOM   1407 2HG2 VAL A 112      99.941  84.217  73.082  1.00  0.00           H
ATOM   1408 3HG2 VAL A 112      98.207  84.337  73.432  1.00  0.00           H
ATOM   1409  C   VAL A 112     101.081  82.407  71.687  1.00  0.00           C
ATOM   1410  O   VAL A 112     101.281  82.757  70.527  1.00  0.00           O
ATOM   1411  N   HIS A 113     101.961  82.497  72.702  1.00  0.00           N
ATOM   1412  HN  HIS A 113     101.731  82.037  73.562  1.00  0.00           H
ATOM   1413  CA  HIS A 113     103.311  82.967  72.612  1.00  0.00           C
ATOM   1414  HA  HIS A 113     103.251  83.997  72.287  1.00  0.00           H
ATOM   1415  CB  HIS A 113     103.941  82.947  74.012  1.00  0.00           C
ATOM   1416  HB1 HIS A 113     103.201  83.407  74.692  1.00  0.00           H
ATOM   1417  HB2 HIS A 113     104.031  81.907  74.372  1.00  0.00           H
ATOM   1418  ND1 HIS A 113     105.791  84.747  73.752  1.00  0.00           N
ATOM   1419  HD1 HIS A 113     105.281  85.587  73.572  1.00  0.00           H
ATOM   1420  CG  HIS A 113     105.311  83.537  74.222  1.00  0.00           C
ATOM   1421  CE1 HIS A 113     107.131  84.707  73.952  1.00  0.00           C
ATOM   1422  HE1 HIS A 113     107.741  85.597  73.792  1.00  0.00           H
ATOM   1423  NE2 HIS A 113     107.551  83.607  74.542  1.00  0.00           N
ATOM   1424  CD2 HIS A 113     106.401  82.847  74.632  1.00  0.00           C
ATOM   1425  HD2 HIS A 113     106.581  81.847  75.002  1.00  0.00           H
ATOM   1426  C   HIS A 113     104.231  82.337  71.617  1.00  0.00           C
ATOM   1427  O   HIS A 113     104.991  83.037  70.947  1.00  0.00           O
ATOM   1428  N   VAL A 114     104.281  80.997  71.547  1.00  0.00           N
ATOM   1429  HN  VAL A 114     103.811  80.497  72.267  1.00  0.00           H
ATOM   1430  CA  VAL A 114     104.951  80.207  70.557  1.00  0.00           C
ATOM   1431  HA  VAL A 114     106.001  80.437  70.667  1.00  0.00           H
ATOM   1432  CB  VAL A 114     104.881  78.757  70.927  1.00  0.00           C
ATOM   1433  HB  VAL A 114     103.881  78.557  71.357  1.00  0.00           H
ATOM   1434  CG1 VAL A 114     105.231  77.797  69.777  1.00  0.00           C
ATOM   1435 1HG1 VAL A 114     105.421  76.767  70.177  1.00  0.00           H
ATOM   1436 2HG1 VAL A 114     104.421  77.657  69.027  1.00  0.00           H
ATOM   1437 3HG1 VAL A 114     106.091  78.157  69.187  1.00  0.00           H
ATOM   1438  CG2 VAL A 114     105.871  78.507  72.077  1.00  0.00           C
ATOM   1439 1HG2 VAL A 114     105.501  77.767  72.822  1.00  0.00           H
ATOM   1440 2HG2 VAL A 114     106.201  79.387  72.672  1.00  0.00           H
ATOM   1441 3HG2 VAL A 114     106.791  78.097  71.617  1.00  0.00           H
ATOM   1442  C   VAL A 114     104.611  80.487  69.137  1.00  0.00           C
ATOM   1443  O   VAL A 114     105.511  80.627  68.307  1.00  0.00           O
ATOM   1444  N   ILE A 115     103.301  80.507  68.867  1.00  0.00           N
ATOM   1445  HN  ILE A 115     102.741  80.207  69.637  1.00  0.00           H
ATOM   1446  CA  ILE A 115     102.721  80.827  67.597  1.00  0.00           C
ATOM   1447  HA  ILE A 115     103.331  80.257  66.907  1.00  0.00           H
ATOM   1448  CB  ILE A 115     101.261  80.527  67.427  1.00  0.00           C
ATOM   1449  HB  ILE A 115     100.661  81.237  68.037  1.00  0.00           H
ATOM   1450  CG2 ILE A 115     100.791  80.867  65.997  1.00  0.00           C
ATOM   1451 1HG2 ILE A 115     101.231  80.177  65.237  1.00  0.00           H
ATOM   1452 2HG2 ILE A 115     101.021  81.917  65.717  1.00  0.00           H
ATOM   1453 3HG2 ILE A 115      99.687  80.787  65.927  1.00  0.00           H
ATOM   1454  CG1 ILE A 115     100.741  79.137  67.817  1.00  0.00           C
ATOM   1455 1HG1 ILE A 115     101.351  78.637  68.587  1.00  0.00           H
ATOM   1456 2HG1 ILE A 115     100.761  78.377  66.997  1.00  0.00           H
ATOM   1457  CD  ILE A 115      99.327  79.217  68.387  1.00  0.00           C
ATOM   1458  HD1 ILE A 115      99.047  78.237  68.817  1.00  0.00           H
ATOM   1459  HD2 ILE A 115      98.527  79.477  67.667  1.00  0.00           H
ATOM   1460  HD3 ILE A 115      99.317  79.837  69.317  1.00  0.00           H
ATOM   1461  C   ILE A 115     103.081  82.197  67.137  1.00  0.00           C
ATOM   1462  O   ILE A 115     103.471  82.347  65.977  1.00  0.00           O
ATOM   1463  N   TYR A 116     102.981  83.257  67.967  1.00  0.00           N
ATOM   1464  HN  TYR A 116     102.641  82.997  68.867  1.00  0.00           H
ATOM   1465  CA  TYR A 116     103.351  84.627  67.807  1.00  0.00           C
ATOM   1466  HA  TYR A 116     102.771  85.067  67.007  1.00  0.00           H
ATOM   1467  CB  TYR A 116     103.121  85.347  69.157  1.00  0.00           C
ATOM   1468  HB1 TYR A 116     102.081  85.167  69.507  1.00  0.00           H
ATOM   1469  HB2 TYR A 116     103.811  85.107  69.987  1.00  0.00           H
ATOM   1470  CG  TYR A 116     103.061  86.827  69.057  1.00  0.00           C
ATOM   1471  CD1 TYR A 116     101.961  87.447  68.517  1.00  0.00           C
ATOM   1472  HD1 TYR A 116     101.251  86.737  68.127  1.00  0.00           H
ATOM   1473  CE1 TYR A 116     101.831  88.817  68.467  1.00  0.00           C
ATOM   1474  HE1 TYR A 116     101.021  89.277  67.927  1.00  0.00           H
ATOM   1475  CZ  TYR A 116     102.721  89.557  69.207  1.00  0.00           C
ATOM   1476  OH  TYR A 116     102.531  90.957  69.307  1.00  0.00           O
ATOM   1477  HH  TYR A 116     103.271  91.347  69.777  1.00  0.00           H
ATOM   1478  CD2 TYR A 116     103.961  87.597  69.767  1.00  0.00           C
ATOM   1479  HD2 TYR A 116     104.621  87.087  70.457  1.00  0.00           H
ATOM   1480  CE2 TYR A 116     103.821  88.967  69.777  1.00  0.00           C
ATOM   1481  HE2 TYR A 116     104.481  89.537  70.417  1.00  0.00           H
ATOM   1482  C   TYR A 116     104.791  84.707  67.437  1.00  0.00           C
ATOM   1483  O   TYR A 116     105.171  85.357  66.477  1.00  0.00           O
ATOM   1484  N   THR A 117     105.701  84.027  68.157  1.00  0.00           N
ATOM   1485  HN  THR A 117     105.301  83.487  68.887  1.00  0.00           H
ATOM   1486  CA  THR A 117     107.101  83.877  67.897  1.00  0.00           C
ATOM   1487  HA  THR A 117     107.571  84.847  67.897  1.00  0.00           H
ATOM   1488  CB  THR A 117     107.791  83.087  68.977  1.00  0.00           C
ATOM   1489  HB  THR A 117     107.491  82.017  69.007  1.00  0.00           H
ATOM   1490  OG1 THR A 117     107.481  83.557  70.287  1.00  0.00           O
ATOM   1491  HG1 THR A 117     106.541  83.457  70.457  1.00  0.00           H
ATOM   1492  CG2 THR A 117     109.311  83.047  68.797  1.00  0.00           C
ATOM   1493 1HG2 THR A 117     109.721  84.077  68.767  1.00  0.00           H
ATOM   1494 2HG2 THR A 117     109.671  82.647  67.827  1.00  0.00           H
ATOM   1495 3HG2 THR A 117     109.651  82.457  69.677  1.00  0.00           H
ATOM   1496  C   THR A 117     107.361  83.287  66.557  1.00  0.00           C
ATOM   1497  O   THR A 117     108.201  83.757  65.777  1.00  0.00           O
ATOM   1498  N   VAL A 118     106.591  82.287  66.117  1.00  0.00           N
ATOM   1499  HN  VAL A 118     105.901  81.887  66.727  1.00  0.00           H
ATOM   1500  CA  VAL A 118     106.621  81.737  64.797  1.00  0.00           C
ATOM   1501  HA  VAL A 118     107.581  81.317  64.557  1.00  0.00           H
ATOM   1502  CB  VAL A 118     105.761  80.517  64.737  1.00  0.00           C
ATOM   1503  HB  VAL A 118     104.771  80.777  65.167  1.00  0.00           H
ATOM   1504  CG1 VAL A 118     106.431  79.357  65.497  1.00  0.00           C
ATOM   1505 1HG1 VAL A 118     105.671  78.587  65.727  1.00  0.00           H
ATOM   1506 2HG1 VAL A 118     107.361  78.997  65.007  1.00  0.00           H
ATOM   1507 3HG1 VAL A 118     106.851  79.787  66.437  1.00  0.00           H
ATOM   1508  CG2 VAL A 118     105.531  80.117  63.267  1.00  0.00           C
ATOM   1509 1HG2 VAL A 118     106.491  79.957  62.727  1.00  0.00           H
ATOM   1510 2HG2 VAL A 118     105.001  79.147  63.317  1.00  0.00           H
ATOM   1511 3HG2 VAL A 118     104.941  80.837  62.657  1.00  0.00           H
ATOM   1512  C   VAL A 118     106.211  82.737  63.757  1.00  0.00           C
ATOM   1513  O   VAL A 118     106.791  82.857  62.687  1.00  0.00           O
ATOM   1514  N   ASN A 119     105.181  83.557  64.037  1.00  0.00           N
ATOM   1515  HN  ASN A 119     104.771  83.397  64.927  1.00  0.00           H
ATOM   1516  CA  ASN A 119     104.791  84.607  63.157  1.00  0.00           C
ATOM   1517  HA  ASN A 119     104.611  84.077  62.237  1.00  0.00           H
ATOM   1518  CB  ASN A 119     103.441  85.207  63.577  1.00  0.00           C
ATOM   1519  HB1 ASN A 119     103.131  86.047  62.927  1.00  0.00           H
ATOM   1520  HB2 ASN A 119     103.441  85.707  64.557  1.00  0.00           H
ATOM   1521  CG  ASN A 119     102.351  84.157  63.397  1.00  0.00           C
ATOM   1522  OD1 ASN A 119     102.531  83.207  62.637  1.00  0.00           O
ATOM   1523  ND2 ASN A 119     101.221  84.167  64.157  1.00  0.00           N
ATOM   1524 1HD2 ASN A 119     101.171  84.927  64.807  1.00  0.00           H
ATOM   1525 2HD2 ASN A 119     100.521  83.457  64.117  1.00  0.00           H
ATOM   1526  C   ASN A 119     105.771  85.697  62.847  1.00  0.00           C
ATOM   1527  O   ASN A 119     105.851  86.237  61.747  1.00  0.00           O
ATOM   1528  N   LEU A 120     106.581  86.107  63.837  1.00  0.00           N
ATOM   1529  HN  LEU A 120     106.361  85.757  64.747  1.00  0.00           H
ATOM   1530  CA  LEU A 120     107.801  86.857  63.757  1.00  0.00           C
ATOM   1531  HA  LEU A 120     107.501  87.827  63.407  1.00  0.00           H
ATOM   1532  CB  LEU A 120     108.331  87.147  65.177  1.00  0.00           C
ATOM   1533  HB1 LEU A 120     107.591  87.797  65.697  1.00  0.00           H
ATOM   1534  HB2 LEU A 120     108.391  86.137  65.647  1.00  0.00           H
ATOM   1535  CG  LEU A 120     109.681  87.857  65.327  1.00  0.00           C
ATOM   1536  HG  LEU A 120     110.481  87.337  64.757  1.00  0.00           H
ATOM   1537  CD1 LEU A 120     109.521  89.307  64.837  1.00  0.00           C
ATOM   1538 1HD1 LEU A 120     110.331  90.017  65.127  1.00  0.00           H
ATOM   1539 2HD1 LEU A 120     109.531  89.287  63.727  1.00  0.00           H
ATOM   1540 3HD1 LEU A 120     108.631  89.867  65.207  1.00  0.00           H
ATOM   1541  CD2 LEU A 120     110.051  87.857  66.817  1.00  0.00           C
ATOM   1542 1HD2 LEU A 120     109.261  88.367  67.417  1.00  0.00           H
ATOM   1543 2HD2 LEU A 120     111.041  88.367  66.927  1.00  0.00           H
ATOM   1544 3HD2 LEU A 120     110.141  86.757  66.977  1.00  0.00           H
ATOM   1545  C   LEU A 120     108.821  86.177  62.907  1.00  0.00           C
ATOM   1546  O   LEU A 120     109.381  86.727  61.957  1.00  0.00           O
ATOM   1547  N   TYR A 121     109.141  84.917  63.237  1.00  0.00           N
ATOM   1548  HN  TYR A 121     108.711  84.497  64.027  1.00  0.00           H
ATOM   1549  CA  TYR A 121     110.131  84.087  62.617  1.00  0.00           C
ATOM   1550  HA  TYR A 121     111.051  84.617  62.827  1.00  0.00           H
ATOM   1551  CB  TYR A 121     110.351  82.797  63.437  1.00  0.00           C
ATOM   1552  HB1 TYR A 121     109.411  82.217  63.537  1.00  0.00           H
ATOM   1553  HB2 TYR A 121     110.991  82.127  62.827  1.00  0.00           H
ATOM   1554  CG  TYR A 121     110.991  82.877  64.787  1.00  0.00           C
ATOM   1555  CD1 TYR A 121     111.311  81.677  65.387  1.00  0.00           C
ATOM   1556  HD1 TYR A 121     111.011  80.787  64.847  1.00  0.00           H
ATOM   1557  CE1 TYR A 121     111.901  81.617  66.627  1.00  0.00           C
ATOM   1558  HE1 TYR A 121     112.011  80.627  67.037  1.00  0.00           H
ATOM   1559  CZ  TYR A 121     112.161  82.807  67.287  1.00  0.00           C
ATOM   1560  OH  TYR A 121     112.741  82.867  68.567  1.00  0.00           O
ATOM   1561  HH  TYR A 121     112.541  83.717  68.957  1.00  0.00           H
ATOM   1562  CD2 TYR A 121     111.211  84.037  65.497  1.00  0.00           C
ATOM   1563  HD2 TYR A 121     111.031  85.037  65.147  1.00  0.00           H
ATOM   1564  CE2 TYR A 121     111.811  84.017  66.727  1.00  0.00           C
ATOM   1565  HE2 TYR A 121     112.051  84.867  67.347  1.00  0.00           H
ATOM   1566  C   TYR A 121     110.011  83.907  61.147  1.00  0.00           C
ATOM   1567  O   TYR A 121     110.981  83.947  60.397  1.00  0.00           O
ATOM   1568  N   SER A 122     108.731  83.707  60.787  1.00  0.00           N
ATOM   1569  HN  SER A 122     108.101  83.447  61.517  1.00  0.00           H
ATOM   1570  CA  SER A 122     108.251  83.457  59.467  1.00  0.00           C
ATOM   1571  HA  SER A 122     109.011  82.877  58.957  1.00  0.00           H
ATOM   1572  CB  SER A 122     106.941  82.637  59.437  1.00  0.00           C
ATOM   1573  HB1 SER A 122     106.431  82.577  58.457  1.00  0.00           H
ATOM   1574  HB2 SER A 122     107.181  81.647  59.877  1.00  0.00           H
ATOM   1575  OG  SER A 122     105.941  83.127  60.317  1.00  0.00           O
ATOM   1576  HG1 SER A 122     106.391  83.077  61.167  1.00  0.00           H
ATOM   1577  C   SER A 122     108.141  84.677  58.617  1.00  0.00           C
ATOM   1578  O   SER A 122     108.031  84.497  57.407  1.00  0.00           O
ATOM   1579  N   SER A 123     108.211  85.917  59.117  1.00  0.00           N
ATOM   1580  HN  SER A 123     108.371  85.967  60.107  1.00  0.00           H
ATOM   1581  CA  SER A 123     108.401  87.077  58.307  1.00  0.00           C
ATOM   1582  HA  SER A 123     107.611  87.087  57.567  1.00  0.00           H
ATOM   1583  CB  SER A 123     108.191  88.317  59.197  1.00  0.00           C
ATOM   1584  HB1 SER A 123     107.261  88.137  59.777  1.00  0.00           H
ATOM   1585  HB2 SER A 123     109.081  88.417  59.857  1.00  0.00           H
ATOM   1586  OG  SER A 123     108.151  89.587  58.567  1.00  0.00           O
ATOM   1587  HG1 SER A 123     107.791  90.187  59.227  1.00  0.00           H
ATOM   1588  C   SER A 123     109.731  86.967  57.647  1.00  0.00           C
ATOM   1589  O   SER A 123     109.931  87.057  56.437  1.00  0.00           O
ATOM   1590  N   VAL A 124     110.731  86.667  58.497  1.00  0.00           N
ATOM   1591  HN  VAL A 124     110.481  86.457  59.437  1.00  0.00           H
ATOM   1592  CA  VAL A 124     112.141  86.727  58.257  1.00  0.00           C
ATOM   1593  HA  VAL A 124     112.261  87.637  57.687  1.00  0.00           H
ATOM   1594  CB  VAL A 124     112.981  86.757  59.507  1.00  0.00           C
ATOM   1595  HB  VAL A 124     113.121  85.797  60.037  1.00  0.00           H
ATOM   1596  CG1 VAL A 124     114.341  87.417  59.217  1.00  0.00           C
ATOM   1597 1HG1 VAL A 124     115.041  87.567  60.067  1.00  0.00           H
ATOM   1598 2HG1 VAL A 124     114.821  86.987  58.317  1.00  0.00           H
ATOM   1599 3HG1 VAL A 124     114.251  88.477  58.897  1.00  0.00           H
ATOM   1600  CG2 VAL A 124     112.291  87.757  60.457  1.00  0.00           C
ATOM   1601 1HG2 VAL A 124     113.071  88.207  61.117  1.00  0.00           H
ATOM   1602 2HG2 VAL A 124     111.701  88.477  59.857  1.00  0.00           H
ATOM   1603 3HG2 VAL A 124     111.521  87.167  60.997  1.00  0.00           H
ATOM   1604  C   VAL A 124     112.571  85.607  57.377  1.00  0.00           C
ATOM   1605  O   VAL A 124     113.391  85.717  56.467  1.00  0.00           O
ATOM   1606  N   TRP A 125     111.981  84.417  57.577  1.00  0.00           N
ATOM   1607  HN  TRP A 125     111.331  84.257  58.317  1.00  0.00           H
ATOM   1608  CA  TRP A 125     112.091  83.357  56.627  1.00  0.00           C
ATOM   1609  HA  TRP A 125     113.151  83.197  56.427  1.00  0.00           H
ATOM   1610  CB  TRP A 125     111.451  81.997  56.967  1.00  0.00           C
ATOM   1611  HB1 TRP A 125     111.221  81.347  56.097  1.00  0.00           H
ATOM   1612  HB2 TRP A 125     110.531  82.207  57.557  1.00  0.00           H
ATOM   1613  CG  TRP A 125     112.381  81.247  57.857  1.00  0.00           C
ATOM   1614  CD1 TRP A 125     112.151  80.967  59.177  1.00  0.00           C
ATOM   1615  HD1 TRP A 125     111.241  81.177  59.707  1.00  0.00           H
ATOM   1616  NE1 TRP A 125     113.291  80.387  59.667  1.00  0.00           N
ATOM   1617  HE1 TRP A 125     113.511  80.507  60.617  1.00  0.00           H
ATOM   1618  CE2 TRP A 125     114.261  80.217  58.717  1.00  0.00           C
ATOM   1619  CD2 TRP A 125     113.651  80.667  57.567  1.00  0.00           C
ATOM   1620  CE3 TRP A 125     114.371  80.747  56.407  1.00  0.00           C
ATOM   1621  HE3 TRP A 125     113.951  81.207  55.527  1.00  0.00           H
ATOM   1622  CZ3 TRP A 125     115.641  80.217  56.427  1.00  0.00           C
ATOM   1623  HZ3 TRP A 125     116.171  80.307  55.497  1.00  0.00           H
ATOM   1624  CZ2 TRP A 125     115.561  79.817  58.787  1.00  0.00           C
ATOM   1625  HZ2 TRP A 125     116.071  79.827  59.747  1.00  0.00           H
ATOM   1626  CH2 TRP A 125     116.231  79.787  57.587  1.00  0.00           C
ATOM   1627  HH2 TRP A 125     117.251  79.457  57.517  1.00  0.00           H
ATOM   1628  C   TRP A 125     111.661  83.647  55.227  1.00  0.00           C
ATOM   1629  O   TRP A 125     112.281  83.227  54.257  1.00  0.00           O
ATOM   1630  N   ILE A 126     110.591  84.407  54.937  1.00  0.00           N
ATOM   1631  HN  ILE A 126     110.081  84.867  55.657  1.00  0.00           H
ATOM   1632  CA  ILE A 126     110.151  84.607  53.587  1.00  0.00           C
ATOM   1633  HA  ILE A 126     110.231  83.647  53.107  1.00  0.00           H
ATOM   1634  CB  ILE A 126     108.731  85.077  53.417  1.00  0.00           C
ATOM   1635  HB  ILE A 126     108.591  85.977  54.047  1.00  0.00           H
ATOM   1636  CG2 ILE A 126     108.321  85.517  51.997  1.00  0.00           C
ATOM   1637 1HG2 ILE A 126     108.661  86.557  51.807  1.00  0.00           H
ATOM   1638 2HG2 ILE A 126     107.221  85.427  51.987  1.00  0.00           H
ATOM   1639 3HG2 ILE A 126     108.761  84.717  51.357  1.00  0.00           H
ATOM   1640  CG1 ILE A 126     107.761  83.977  53.867  1.00  0.00           C
ATOM   1641 1HG1 ILE A 126     106.711  84.327  53.867  1.00  0.00           H
ATOM   1642 2HG1 ILE A 126     108.021  83.847  54.937  1.00  0.00           H
ATOM   1643  CD  ILE A 126     107.791  82.687  53.037  1.00  0.00           C
ATOM   1644  HD1 ILE A 126     106.911  82.077  53.347  1.00  0.00           H
ATOM   1645  HD2 ILE A 126     108.711  82.117  53.267  1.00  0.00           H
ATOM   1646  HD3 ILE A 126     107.911  82.947  51.957  1.00  0.00           H
ATOM   1647  C   ILE A 126     111.081  85.447  52.787  1.00  0.00           C
ATOM   1648  O   ILE A 126     111.311  85.167  51.607  1.00  0.00           O
ATOM   1649  N   LEU A 127     111.751  86.427  53.417  1.00  0.00           N
ATOM   1650  HN  LEU A 127     111.661  86.407  54.407  1.00  0.00           H
ATOM   1651  CA  LEU A 127     112.841  87.187  52.887  1.00  0.00           C
ATOM   1652  HA  LEU A 127     112.631  87.777  52.007  1.00  0.00           H
ATOM   1653  CB  LEU A 127     113.451  88.157  53.917  1.00  0.00           C
ATOM   1654  HB1 LEU A 127     114.251  88.747  53.437  1.00  0.00           H
ATOM   1655  HB2 LEU A 127     113.991  87.577  54.697  1.00  0.00           H
ATOM   1656  CG  LEU A 127     112.421  89.037  54.667  1.00  0.00           C
ATOM   1657  HG  LEU A 127     111.781  88.387  55.297  1.00  0.00           H
ATOM   1658  CD1 LEU A 127     113.101  90.047  55.597  1.00  0.00           C
ATOM   1659 1HD1 LEU A 127     113.691  90.797  55.017  1.00  0.00           H
ATOM   1660 2HD1 LEU A 127     112.311  90.607  56.137  1.00  0.00           H
ATOM   1661 3HD1 LEU A 127     113.741  89.577  56.377  1.00  0.00           H
ATOM   1662  CD2 LEU A 127     111.441  89.817  53.777  1.00  0.00           C
ATOM   1663 1HD2 LEU A 127     110.721  89.157  53.237  1.00  0.00           H
ATOM   1664 2HD2 LEU A 127     112.031  90.267  52.947  1.00  0.00           H
ATOM   1665 3HD2 LEU A 127     110.821  90.517  54.367  1.00  0.00           H
ATOM   1666  C   LEU A 127     114.051  86.407  52.527  1.00  0.00           C
ATOM   1667  O   LEU A 127     114.651  86.667  51.477  1.00  0.00           O
ATOM   1668  N   ALA A 128     114.401  85.387  53.327  1.00  0.00           N
ATOM   1669  HN  ALA A 128     114.061  85.327  54.257  1.00  0.00           H
ATOM   1670  CA  ALA A 128     115.381  84.397  52.987  1.00  0.00           C
ATOM   1671  HA  ALA A 128     116.341  84.837  52.747  1.00  0.00           H
ATOM   1672  CB  ALA A 128     115.561  83.567  54.267  1.00  0.00           C
ATOM   1673  HB1 ALA A 128     114.711  82.867  54.367  1.00  0.00           H
ATOM   1674  HB2 ALA A 128     116.511  82.997  54.187  1.00  0.00           H
ATOM   1675  HB3 ALA A 128     115.671  84.237  55.147  1.00  0.00           H
ATOM   1676  C   ALA A 128     115.161  83.567  51.767  1.00  0.00           C
ATOM   1677  O   ALA A 128     116.031  83.357  50.917  1.00  0.00           O
ATOM   1678  N   PHE A 129     113.891  83.137  51.667  1.00  0.00           N
ATOM   1679  HN  PHE A 129     113.221  83.297  52.397  1.00  0.00           H
ATOM   1680  CA  PHE A 129     113.331  82.607  50.467  1.00  0.00           C
ATOM   1681  HA  PHE A 129     113.971  81.807  50.107  1.00  0.00           H
ATOM   1682  CB  PHE A 129     111.981  81.917  50.677  1.00  0.00           C
ATOM   1683  HB1 PHE A 129     111.371  82.567  51.347  1.00  0.00           H
ATOM   1684  HB2 PHE A 129     111.441  81.967  49.707  1.00  0.00           H
ATOM   1685  CG  PHE A 129     112.011  80.487  51.097  1.00  0.00           C
ATOM   1686  CD1 PHE A 129     112.121  80.087  52.407  1.00  0.00           C
ATOM   1687  HD1 PHE A 129     111.891  80.807  53.167  1.00  0.00           H
ATOM   1688  CE1 PHE A 129     112.311  78.767  52.747  1.00  0.00           C
ATOM   1689  HE1 PHE A 129     112.391  78.367  53.747  1.00  0.00           H
ATOM   1690  CZ  PHE A 129     112.501  77.807  51.777  1.00  0.00           C
ATOM   1691  HZ  PHE A 129     112.781  76.777  51.957  1.00  0.00           H
ATOM   1692  CD2 PHE A 129     112.191  79.487  50.157  1.00  0.00           C
ATOM   1693  HD2 PHE A 129     112.271  79.737  49.117  1.00  0.00           H
ATOM   1694  CE2 PHE A 129     112.511  78.187  50.457  1.00  0.00           C
ATOM   1695  HE2 PHE A 129     112.691  77.457  49.667  1.00  0.00           H
ATOM   1696  C   PHE A 129     113.331  83.487  49.257  1.00  0.00           C
ATOM   1697  O   PHE A 129     113.761  83.127  48.167  1.00  0.00           O
ATOM   1698  N   ILE A 130     112.971  84.777  49.387  1.00  0.00           N
ATOM   1699  HN  ILE A 130     112.561  85.117  50.227  1.00  0.00           H
ATOM   1700  CA  ILE A 130     112.961  85.757  48.337  1.00  0.00           C
ATOM   1701  HA  ILE A 130     112.371  85.357  47.527  1.00  0.00           H
ATOM   1702  CB  ILE A 130     112.191  86.997  48.687  1.00  0.00           C
ATOM   1703  HB  ILE A 130     112.531  87.327  49.687  1.00  0.00           H
ATOM   1704  CG2 ILE A 130     112.431  88.187  47.737  1.00  0.00           C
ATOM   1705 1HG2 ILE A 130     111.771  89.067  47.887  1.00  0.00           H
ATOM   1706 2HG2 ILE A 130     112.201  87.817  46.717  1.00  0.00           H
ATOM   1707 3HG2 ILE A 130     113.481  88.557  47.767  1.00  0.00           H
ATOM   1708  CG1 ILE A 130     110.681  86.727  48.707  1.00  0.00           C
ATOM   1709 1HG1 ILE A 130     110.441  85.957  49.477  1.00  0.00           H
ATOM   1710 2HG1 ILE A 130     110.321  86.517  47.677  1.00  0.00           H
ATOM   1711  CD  ILE A 130     109.831  87.877  49.257  1.00  0.00           C
ATOM   1712  HD1 ILE A 130     108.801  87.487  49.387  1.00  0.00           H
ATOM   1713  HD2 ILE A 130     109.861  88.787  48.627  1.00  0.00           H
ATOM   1714  HD3 ILE A 130     110.111  88.147  50.297  1.00  0.00           H
ATOM   1715  C   ILE A 130     114.341  86.047  47.857  1.00  0.00           C
ATOM   1716  O   ILE A 130     114.611  86.237  46.677  1.00  0.00           O
ATOM   1717  N   SER A 131     115.301  86.187  48.787  1.00  0.00           N
ATOM   1718  HN  SER A 131     115.001  86.197  49.737  1.00  0.00           H
ATOM   1719  CA  SER A 131     116.671  86.307  48.407  1.00  0.00           C
ATOM   1720  HA  SER A 131     116.671  87.157  47.737  1.00  0.00           H
ATOM   1721  CB  SER A 131     117.531  86.767  49.597  1.00  0.00           C
ATOM   1722  HB1 SER A 131     118.481  87.147  49.137  1.00  0.00           H
ATOM   1723  HB2 SER A 131     117.781  86.007  50.357  1.00  0.00           H
ATOM   1724  OG  SER A 131     116.971  87.917  50.217  1.00  0.00           O
ATOM   1725  HG1 SER A 131     116.111  87.667  50.557  1.00  0.00           H
ATOM   1726  C   SER A 131     117.351  85.167  47.727  1.00  0.00           C
ATOM   1727  O   SER A 131     118.101  85.367  46.767  1.00  0.00           O
ATOM   1728  N   LEU A 132     117.041  83.937  48.177  1.00  0.00           N
ATOM   1729  HN  LEU A 132     116.451  83.837  48.977  1.00  0.00           H
ATOM   1730  CA  LEU A 132     117.471  82.737  47.537  1.00  0.00           C
ATOM   1731  HA  LEU A 132     118.531  82.777  47.337  1.00  0.00           H
ATOM   1732  CB  LEU A 132     117.101  81.517  48.407  1.00  0.00           C
ATOM   1733  HB1 LEU A 132     116.001  81.397  48.407  1.00  0.00           H
ATOM   1734  HB2 LEU A 132     117.411  81.647  49.467  1.00  0.00           H
ATOM   1735  CG  LEU A 132     117.691  80.187  47.917  1.00  0.00           C
ATOM   1736  HG  LEU A 132     117.661  80.027  46.817  1.00  0.00           H
ATOM   1737  CD1 LEU A 132     119.141  79.967  48.367  1.00  0.00           C
ATOM   1738 1HD1 LEU A 132     119.451  80.257  49.387  1.00  0.00           H
ATOM   1739 2HD1 LEU A 132     119.601  78.987  48.107  1.00  0.00           H
ATOM   1740 3HD1 LEU A 132     119.761  80.627  47.717  1.00  0.00           H
ATOM   1741  CD2 LEU A 132     116.871  78.987  48.427  1.00  0.00           C
ATOM   1742 1HD2 LEU A 132     115.831  79.067  48.067  1.00  0.00           H
ATOM   1743 2HD2 LEU A 132     116.871  78.957  49.537  1.00  0.00           H
ATOM   1744 3HD2 LEU A 132     117.381  78.027  48.177  1.00  0.00           H
ATOM   1745  C   LEU A 132     116.801  82.557  46.227  1.00  0.00           C
ATOM   1746  O   LEU A 132     117.391  82.177  45.217  1.00  0.00           O
ATOM   1747  N   ASP A 133     115.541  82.997  46.107  1.00  0.00           N
ATOM   1748  HN  ASP A 133     114.991  83.287  46.877  1.00  0.00           H
ATOM   1749  CA  ASP A 133     114.851  83.067  44.847  1.00  0.00           C
ATOM   1750  HA  ASP A 133     115.041  82.077  44.457  1.00  0.00           H
ATOM   1751  CB  ASP A 133     113.341  83.127  45.107  1.00  0.00           C
ATOM   1752  HB1 ASP A 133     112.961  84.157  45.297  1.00  0.00           H
ATOM   1753  HB2 ASP A 133     113.051  82.507  45.987  1.00  0.00           H
ATOM   1754  CG  ASP A 133     112.501  82.597  43.947  1.00  0.00           C
ATOM   1755  OD1 ASP A 133     113.011  81.747  43.167  1.00  0.00           O
ATOM   1756  OD2 ASP A 133     111.271  82.827  43.977  1.00  0.00           O
ATOM   1757  C   ASP A 133     115.431  84.037  43.877  1.00  0.00           C
ATOM   1758  O   ASP A 133     115.601  83.817  42.687  1.00  0.00           O
ATOM   1759  N   ARG A 134     115.801  85.237  44.357  1.00  0.00           N
ATOM   1760  HN  ARG A 134     115.571  85.617  45.257  1.00  0.00           H
ATOM   1761  CA  ARG A 134     116.461  86.237  43.577  1.00  0.00           C
ATOM   1762  HA  ARG A 134     115.801  86.407  42.747  1.00  0.00           H
ATOM   1763  CB  ARG A 134     116.561  87.597  44.287  1.00  0.00           C
ATOM   1764  HB1 ARG A 134     117.371  88.147  43.757  1.00  0.00           H
ATOM   1765  HB2 ARG A 134     116.881  87.447  45.337  1.00  0.00           H
ATOM   1766  CG  ARG A 134     115.411  88.607  44.377  1.00  0.00           C
ATOM   1767  HG1 ARG A 134     114.711  88.077  45.067  1.00  0.00           H
ATOM   1768  HG2 ARG A 134     115.821  89.487  44.897  1.00  0.00           H
ATOM   1769  CD  ARG A 134     114.731  88.997  43.067  1.00  0.00           C
ATOM   1770  HD1 ARG A 134     115.401  89.497  42.347  1.00  0.00           H
ATOM   1771  HD2 ARG A 134     114.121  88.207  42.567  1.00  0.00           H
ATOM   1772  NE  ARG A 134     113.771  90.037  43.537  1.00  0.00           N
ATOM   1773  HE  ARG A 134     113.901  90.547  44.387  1.00  0.00           H
ATOM   1774  CZ  ARG A 134     112.521  90.287  43.057  1.00  0.00           C
ATOM   1775  NH1 ARG A 134     111.681  90.867  43.967  1.00  0.00           N
ATOM   1776 1HH1 ARG A 134     110.801  91.177  43.627  1.00  0.00           H
ATOM   1777 2HH1 ARG A 134     112.031  91.197  44.847  1.00  0.00           H
ATOM   1778  NH2 ARG A 134     112.091  90.037  41.787  1.00  0.00           N
ATOM   1779 1HH2 ARG A 134     111.151  90.037  41.447  1.00  0.00           H
ATOM   1780 2HH2 ARG A 134     112.751  89.627  41.157  1.00  0.00           H
ATOM   1781  C   ARG A 134     117.781  85.857  43.007  1.00  0.00           C
ATOM   1782  O   ARG A 134     118.151  86.147  41.867  1.00  0.00           O
ATOM   1783  N   TYR A 135     118.541  85.097  43.817  1.00  0.00           N
ATOM   1784  HN  TYR A 135     118.361  85.027  44.797  1.00  0.00           H
ATOM   1785  CA  TYR A 135     119.841  84.637  43.427  1.00  0.00           C
ATOM   1786  HA  TYR A 135     120.411  85.477  43.067  1.00  0.00           H
ATOM   1787  CB  TYR A 135     120.401  83.907  44.657  1.00  0.00           C
ATOM   1788  HB1 TYR A 135     119.501  83.397  45.057  1.00  0.00           H
ATOM   1789  HB2 TYR A 135     120.751  84.657  45.407  1.00  0.00           H
ATOM   1790  CG  TYR A 135     121.441  82.867  44.437  1.00  0.00           C
ATOM   1791  CD1 TYR A 135     121.561  81.767  45.257  1.00  0.00           C
ATOM   1792  HD1 TYR A 135     120.861  81.757  46.087  1.00  0.00           H
ATOM   1793  CE1 TYR A 135     122.491  80.777  45.057  1.00  0.00           C
ATOM   1794  HE1 TYR A 135     122.631  79.967  45.747  1.00  0.00           H
ATOM   1795  CZ  TYR A 135     123.341  80.927  43.987  1.00  0.00           C
ATOM   1796  OH  TYR A 135     124.241  79.887  43.657  1.00  0.00           O
ATOM   1797  HH  TYR A 135     124.301  79.297  44.407  1.00  0.00           H
ATOM   1798  CD2 TYR A 135     122.331  82.967  43.397  1.00  0.00           C
ATOM   1799  HD2 TYR A 135     122.201  83.757  42.667  1.00  0.00           H
ATOM   1800  CE2 TYR A 135     123.271  81.997  43.127  1.00  0.00           C
ATOM   1801  HE2 TYR A 135     123.991  82.147  42.337  1.00  0.00           H
ATOM   1802  C   TYR A 135     119.681  83.757  42.227  1.00  0.00           C
ATOM   1803  O   TYR A 135     120.401  83.957  41.257  1.00  0.00           O
ATOM   1804  N   LEU A 136     118.741  82.797  42.197  1.00  0.00           N
ATOM   1805  HN  LEU A 136     118.301  82.637  43.077  1.00  0.00           H
ATOM   1806  CA  LEU A 136     118.431  81.927  41.107  1.00  0.00           C
ATOM   1807  HA  LEU A 136     119.421  81.647  40.777  1.00  0.00           H
ATOM   1808  CB  LEU A 136     117.711  80.637  41.507  1.00  0.00           C
ATOM   1809  HB1 LEU A 136     117.491  79.977  40.647  1.00  0.00           H
ATOM   1810  HB2 LEU A 136     116.731  80.927  41.937  1.00  0.00           H
ATOM   1811  CG  LEU A 136     118.451  79.857  42.607  1.00  0.00           C
ATOM   1812  HG  LEU A 136     118.381  80.377  43.587  1.00  0.00           H
ATOM   1813  CD1 LEU A 136     117.871  78.467  42.897  1.00  0.00           C
ATOM   1814 1HD1 LEU A 136     118.241  77.697  42.187  1.00  0.00           H
ATOM   1815 2HD1 LEU A 136     118.011  78.117  43.937  1.00  0.00           H
ATOM   1816 3HD1 LEU A 136     116.761  78.477  42.797  1.00  0.00           H
ATOM   1817  CD2 LEU A 136     119.901  79.707  42.107  1.00  0.00           C
ATOM   1818 1HD2 LEU A 136     119.961  79.647  40.997  1.00  0.00           H
ATOM   1819 2HD2 LEU A 136     120.491  80.617  42.367  1.00  0.00           H
ATOM   1820 3HD2 LEU A 136     120.541  78.847  42.397  1.00  0.00           H
ATOM   1821  C   LEU A 136     117.841  82.567  39.897  1.00  0.00           C
ATOM   1822  O   LEU A 136     118.161  82.337  38.737  1.00  0.00           O
ATOM   1823  N   ALA A 137     116.851  83.457  40.107  1.00  0.00           N
ATOM   1824  HN  ALA A 137     116.411  83.367  40.997  1.00  0.00           H
ATOM   1825  CA  ALA A 137     116.191  84.357  39.207  1.00  0.00           C
ATOM   1826  HA  ALA A 137     115.781  83.767  38.407  1.00  0.00           H
ATOM   1827  CB  ALA A 137     115.001  85.137  39.807  1.00  0.00           C
ATOM   1828  HB1 ALA A 137     114.381  85.617  39.027  1.00  0.00           H
ATOM   1829  HB2 ALA A 137     114.361  84.337  40.227  1.00  0.00           H
ATOM   1830  HB3 ALA A 137     115.171  85.777  40.697  1.00  0.00           H
ATOM   1831  C   ALA A 137     117.131  85.307  38.547  1.00  0.00           C
ATOM   1832  O   ALA A 137     117.121  85.467  37.327  1.00  0.00           O
ATOM   1833  N   ILE A 138     118.031  85.987  39.277  1.00  0.00           N
ATOM   1834  HN  ILE A 138     118.101  85.857  40.267  1.00  0.00           H
ATOM   1835  CA  ILE A 138     118.941  86.887  38.647  1.00  0.00           C
ATOM   1836  HA  ILE A 138     118.401  87.457  37.897  1.00  0.00           H
ATOM   1837  CB  ILE A 138     119.421  87.877  39.667  1.00  0.00           C
ATOM   1838  HB  ILE A 138     119.761  87.277  40.537  1.00  0.00           H
ATOM   1839  CG2 ILE A 138     120.611  88.767  39.257  1.00  0.00           C
ATOM   1840 1HG2 ILE A 138     120.461  89.267  38.277  1.00  0.00           H
ATOM   1841 2HG2 ILE A 138     120.761  89.647  39.917  1.00  0.00           H
ATOM   1842 3HG2 ILE A 138     121.531  88.147  39.277  1.00  0.00           H
ATOM   1843  CG1 ILE A 138     118.291  88.767  40.197  1.00  0.00           C
ATOM   1844 1HG1 ILE A 138     117.561  88.197  40.817  1.00  0.00           H
ATOM   1845 2HG1 ILE A 138     118.791  89.437  40.927  1.00  0.00           H
ATOM   1846  CD  ILE A 138     117.561  89.607  39.147  1.00  0.00           C
ATOM   1847  HD1 ILE A 138     117.031  90.427  39.667  1.00  0.00           H
ATOM   1848  HD2 ILE A 138     116.841  88.927  38.637  1.00  0.00           H
ATOM   1849  HD3 ILE A 138     118.291  90.027  38.417  1.00  0.00           H
ATOM   1850  C   ILE A 138     120.031  86.297  37.817  1.00  0.00           C
ATOM   1851  O   ILE A 138     120.391  86.807  36.757  1.00  0.00           O
ATOM   1852  N   VAL A 139     120.651  85.187  38.267  1.00  0.00           N
ATOM   1853  HN  VAL A 139     120.361  84.847  39.157  1.00  0.00           H
ATOM   1854  CA  VAL A 139     121.681  84.567  37.507  1.00  0.00           C
ATOM   1855  HA  VAL A 139     122.301  85.337  37.057  1.00  0.00           H
ATOM   1856  CB  VAL A 139     122.641  83.787  38.347  1.00  0.00           C
ATOM   1857  HB  VAL A 139     122.111  83.047  38.997  1.00  0.00           H
ATOM   1858  CG1 VAL A 139     123.361  84.737  39.327  1.00  0.00           C
ATOM   1859 1HG1 VAL A 139     124.141  84.177  39.887  1.00  0.00           H
ATOM   1860 2HG1 VAL A 139     122.511  85.137  39.917  1.00  0.00           H
ATOM   1861 3HG1 VAL A 139     123.751  85.577  38.707  1.00  0.00           H
ATOM   1862  CG2 VAL A 139     123.731  83.067  37.547  1.00  0.00           C
ATOM   1863 1HG2 VAL A 139     123.321  82.347  36.807  1.00  0.00           H
ATOM   1864 2HG2 VAL A 139     124.411  82.607  38.297  1.00  0.00           H
ATOM   1865 3HG2 VAL A 139     124.221  83.927  37.037  1.00  0.00           H
ATOM   1866  C   VAL A 139     121.231  83.737  36.357  1.00  0.00           C
ATOM   1867  O   VAL A 139     121.881  83.737  35.307  1.00  0.00           O
ATOM   1868  N   HIS A 140     120.111  82.997  36.377  1.00  0.00           N
ATOM   1869  HN  HIS A 140     119.381  83.337  36.977  1.00  0.00           H
ATOM   1870  CA  HIS A 140     119.711  82.067  35.367  1.00  0.00           C
ATOM   1871  HA  HIS A 140     120.421  82.007  34.547  1.00  0.00           H
ATOM   1872  CB  HIS A 140     119.861  80.647  35.927  1.00  0.00           C
ATOM   1873  HB1 HIS A 140     119.971  79.947  35.067  1.00  0.00           H
ATOM   1874  HB2 HIS A 140     118.931  80.387  36.477  1.00  0.00           H
ATOM   1875  ND1 HIS A 140     122.091  79.557  36.227  1.00  0.00           N
ATOM   1876  CG  HIS A 140     121.071  80.337  36.747  1.00  0.00           C
ATOM   1877  CE1 HIS A 140     122.901  79.407  37.257  1.00  0.00           C
ATOM   1878  HE1 HIS A 140     123.801  78.797  37.147  1.00  0.00           H
ATOM   1879  NE2 HIS A 140     122.431  79.907  38.437  1.00  0.00           N
ATOM   1880  HE2 HIS A 140     122.751  79.777  39.377  1.00  0.00           H
ATOM   1881  CD2 HIS A 140     121.241  80.487  38.087  1.00  0.00           C
ATOM   1882  HD2 HIS A 140     120.471  80.917  38.727  1.00  0.00           H
ATOM   1883  C   HIS A 140     118.371  82.417  34.827  1.00  0.00           C
ATOM   1884  O   HIS A 140     117.501  82.887  35.567  1.00  0.00           O
ATOM   1885  N   ALA A 141     118.031  82.207  33.547  1.00  0.00           N
ATOM   1886  HN  ALA A 141     118.741  81.997  32.887  1.00  0.00           H
ATOM   1887  CA  ALA A 141     116.741  82.327  32.937  1.00  0.00           C
ATOM   1888  HA  ALA A 141     116.341  83.287  33.227  1.00  0.00           H
ATOM   1889  CB  ALA A 141     116.811  82.027  31.427  1.00  0.00           C
ATOM   1890  HB1 ALA A 141     117.641  82.517  30.877  1.00  0.00           H
ATOM   1891  HB2 ALA A 141     115.891  82.207  30.827  1.00  0.00           H
ATOM   1892  HB3 ALA A 141     117.031  80.957  31.257  1.00  0.00           H
ATOM   1893  C   ALA A 141     115.761  81.277  33.337  1.00  0.00           C
ATOM   1894  O   ALA A 141     116.101  80.247  33.907  1.00  0.00           O
ATOM   1895  N   THR A 142     114.441  81.497  33.247  1.00  0.00           N
ATOM   1896  HN  THR A 142     114.051  82.317  32.837  1.00  0.00           H
ATOM   1897  CA  THR A 142     113.421  80.637  33.777  1.00  0.00           C
ATOM   1898  HA  THR A 142     113.781  80.337  34.747  1.00  0.00           H
ATOM   1899  CB  THR A 142     112.061  81.257  33.817  1.00  0.00           C
ATOM   1900  HB  THR A 142     111.811  81.477  32.757  1.00  0.00           H
ATOM   1901  OG1 THR A 142     112.321  82.397  34.617  1.00  0.00           O
ATOM   1902  HG1 THR A 142     112.141  83.127  34.027  1.00  0.00           H
ATOM   1903  CG2 THR A 142     110.981  80.297  34.347  1.00  0.00           C
ATOM   1904 1HG2 THR A 142     110.971  79.337  33.787  1.00  0.00           H
ATOM   1905 2HG2 THR A 142     110.021  80.837  34.167  1.00  0.00           H
ATOM   1906 3HG2 THR A 142     111.161  80.047  35.417  1.00  0.00           H
ATOM   1907  C   THR A 142     113.391  79.467  32.847  1.00  0.00           C
ATOM   1908  O   THR A 142     113.421  79.677  31.637  1.00  0.00           O
ATOM   1909  N   ASN A 143     113.301  78.227  33.367  1.00  0.00           N
ATOM   1910  HN  ASN A 143     113.171  78.167  34.347  1.00  0.00           H
ATOM   1911  CA  ASN A 143     113.211  76.997  32.647  1.00  0.00           C
ATOM   1912  HA  ASN A 143     112.971  77.257  31.627  1.00  0.00           H
ATOM   1913  CB  ASN A 143     114.511  76.187  32.527  1.00  0.00           C
ATOM   1914  HB1 ASN A 143     114.361  75.517  31.647  1.00  0.00           H
ATOM   1915  HB2 ASN A 143     114.721  75.537  33.397  1.00  0.00           H
ATOM   1916  CG  ASN A 143     115.701  77.077  32.177  1.00  0.00           C
ATOM   1917  OD1 ASN A 143     116.541  77.427  33.017  1.00  0.00           O
ATOM   1918  ND2 ASN A 143     115.841  77.377  30.867  1.00  0.00           N
ATOM   1919 1HD2 ASN A 143     115.121  77.197  30.197  1.00  0.00           H
ATOM   1920 2HD2 ASN A 143     116.691  77.817  30.567  1.00  0.00           H
ATOM   1921  C   ASN A 143     112.221  76.057  33.257  1.00  0.00           C
ATOM   1922  O   ASN A 143     112.441  75.497  34.337  1.00  0.00           O
ATOM   1923  N   SER A 144     111.111  75.847  32.537  1.00  0.00           N
ATOM   1924  HN  SER A 144     111.081  76.387  31.707  1.00  0.00           H
ATOM   1925  CA  SER A 144     109.951  75.047  32.787  1.00  0.00           C
ATOM   1926  HA  SER A 144     109.211  75.377  32.077  1.00  0.00           H
ATOM   1927  CB  SER A 144     110.331  73.577  32.527  1.00  0.00           C
ATOM   1928  HB1 SER A 144     110.831  73.147  33.417  1.00  0.00           H
ATOM   1929  HB2 SER A 144     111.091  73.587  31.717  1.00  0.00           H
ATOM   1930  OG  SER A 144     109.171  72.827  32.207  1.00  0.00           O
ATOM   1931  HG1 SER A 144     109.011  72.877  31.267  1.00  0.00           H
ATOM   1932  C   SER A 144     109.451  75.267  34.177  1.00  0.00           C
ATOM   1933  O   SER A 144     109.701  76.307  34.777  1.00  0.00           O
ATOM   1934  N   GLN A 145     108.721  74.277  34.727  1.00  0.00           N
ATOM   1935  HN  GLN A 145     108.511  73.467  34.177  1.00  0.00           H
ATOM   1936  CA  GLN A 145     108.281  74.337  36.087  1.00  0.00           C
ATOM   1937  HA  GLN A 145     108.121  75.387  36.297  1.00  0.00           H
ATOM   1938  CB  GLN A 145     106.911  73.647  36.207  1.00  0.00           C
ATOM   1939  HB1 GLN A 145     106.341  74.207  35.447  1.00  0.00           H
ATOM   1940  HB2 GLN A 145     106.481  73.837  37.217  1.00  0.00           H
ATOM   1941  CG  GLN A 145     106.811  72.137  35.947  1.00  0.00           C
ATOM   1942  HG1 GLN A 145     107.101  71.827  34.917  1.00  0.00           H
ATOM   1943  HG2 GLN A 145     107.491  71.627  36.657  1.00  0.00           H
ATOM   1944  CD  GLN A 145     105.421  71.567  36.127  1.00  0.00           C
ATOM   1945  OE1 GLN A 145     104.731  71.197  35.177  1.00  0.00           O
ATOM   1946  NE2 GLN A 145     104.941  71.697  37.397  1.00  0.00           N
ATOM   1947 1HE2 GLN A 145     104.061  71.267  37.567  1.00  0.00           H
ATOM   1948 2HE2 GLN A 145     105.461  72.167  38.117  1.00  0.00           H
ATOM   1949  C   GLN A 145     109.231  73.947  37.167  1.00  0.00           C
ATOM   1950  O   GLN A 145     108.891  73.617  38.297  1.00  0.00           O
ATOM   1951  N   ARG A 146     110.521  73.957  36.797  1.00  0.00           N
ATOM   1952  HN  ARG A 146     110.771  74.307  35.897  1.00  0.00           H
ATOM   1953  CA  ARG A 146     111.561  73.567  37.697  1.00  0.00           C
ATOM   1954  HA  ARG A 146     111.131  73.177  38.607  1.00  0.00           H
ATOM   1955  CB  ARG A 146     112.391  72.467  37.017  1.00  0.00           C
ATOM   1956  HB1 ARG A 146     113.081  72.007  37.757  1.00  0.00           H
ATOM   1957  HB2 ARG A 146     112.911  73.057  36.237  1.00  0.00           H
ATOM   1958  CG  ARG A 146     111.541  71.367  36.367  1.00  0.00           C
ATOM   1959  HG1 ARG A 146     110.921  71.877  35.597  1.00  0.00           H
ATOM   1960  HG2 ARG A 146     112.271  70.797  35.737  1.00  0.00           H
ATOM   1961  CD  ARG A 146     110.601  70.457  37.157  1.00  0.00           C
ATOM   1962  HD1 ARG A 146     110.051  71.147  37.827  1.00  0.00           H
ATOM   1963  HD2 ARG A 146     111.181  69.637  37.617  1.00  0.00           H
ATOM   1964  NE  ARG A 146     109.591  69.937  36.187  1.00  0.00           N
ATOM   1965  HE  ARG A 146     109.661  70.137  35.207  1.00  0.00           H
ATOM   1966  CZ  ARG A 146     108.711  68.937  36.487  1.00  0.00           C
ATOM   1967  NH1 ARG A 146     108.551  68.467  37.757  1.00  0.00           N
ATOM   1968 1HH1 ARG A 146     109.281  68.727  38.397  1.00  0.00           H
ATOM   1969 2HH1 ARG A 146     107.911  67.717  37.917  1.00  0.00           H
ATOM   1970  NH2 ARG A 146     107.981  68.337  35.507  1.00  0.00           N
ATOM   1971 1HH2 ARG A 146     108.061  68.727  34.587  1.00  0.00           H
ATOM   1972 2HH2 ARG A 146     107.451  67.507  35.667  1.00  0.00           H
ATOM   1973  C   ARG A 146     112.321  74.787  38.077  1.00  0.00           C
ATOM   1974  O   ARG A 146     112.311  75.727  37.277  1.00  0.00           O
ATOM   1975  N   PRO A 147     112.931  74.907  39.227  1.00  0.00           N
ATOM   1976  CD  PRO A 147     114.001  75.887  39.277  1.00  0.00           C
ATOM   1977  HD1 PRO A 147     113.761  76.897  38.877  1.00  0.00           H
ATOM   1978  HD2 PRO A 147     114.851  75.377  38.757  1.00  0.00           H
ATOM   1979  CA  PRO A 147     112.721  74.227  40.467  1.00  0.00           C
ATOM   1980  HA  PRO A 147     112.481  73.187  40.337  1.00  0.00           H
ATOM   1981  CB  PRO A 147     113.981  74.587  41.257  1.00  0.00           C
ATOM   1982  HB1 PRO A 147     114.681  73.817  40.877  1.00  0.00           H
ATOM   1983  HB2 PRO A 147     113.861  74.457  42.357  1.00  0.00           H
ATOM   1984  CG  PRO A 147     114.341  75.997  40.767  1.00  0.00           C
ATOM   1985  HG1 PRO A 147     115.381  76.287  40.997  1.00  0.00           H
ATOM   1986  HG2 PRO A 147     113.691  76.807  41.147  1.00  0.00           H
ATOM   1987  C   PRO A 147     111.501  74.627  41.237  1.00  0.00           C
ATOM   1988  O   PRO A 147     111.361  74.187  42.367  1.00  0.00           O
ATOM   1989  N   ARG A 148     110.501  75.277  40.607  1.00  0.00           N
ATOM   1990  HN  ARG A 148     110.591  75.577  39.657  1.00  0.00           H
ATOM   1991  CA  ARG A 148     109.251  75.607  41.197  1.00  0.00           C
ATOM   1992  HA  ARG A 148     109.501  76.187  42.077  1.00  0.00           H
ATOM   1993  CB  ARG A 148     108.391  76.527  40.307  1.00  0.00           C
ATOM   1994  HB1 ARG A 148     108.851  77.457  39.927  1.00  0.00           H
ATOM   1995  HB2 ARG A 148     108.101  75.927  39.417  1.00  0.00           H
ATOM   1996  CG  ARG A 148     107.021  76.777  40.947  1.00  0.00           C
ATOM   1997  HG1 ARG A 148     106.571  77.427  40.167  1.00  0.00           H
ATOM   1998  HG2 ARG A 148     106.431  75.837  41.017  1.00  0.00           H
ATOM   1999  CD  ARG A 148     107.031  77.637  42.217  1.00  0.00           C
ATOM   2000  HD1 ARG A 148     107.391  78.667  42.047  1.00  0.00           H
ATOM   2001  HD2 ARG A 148     107.761  77.227  42.937  1.00  0.00           H
ATOM   2002  NE  ARG A 148     105.651  77.607  42.797  1.00  0.00           N
ATOM   2003  HE  ARG A 148     104.971  77.107  42.257  1.00  0.00           H
ATOM   2004  CZ  ARG A 148     105.341  77.867  44.097  1.00  0.00           C
ATOM   2005  NH1 ARG A 148     106.201  78.397  45.027  1.00  0.00           N
ATOM   2006 1HH1 ARG A 148     107.131  78.677  44.807  1.00  0.00           H
ATOM   2007 2HH1 ARG A 148     105.781  78.577  45.917  1.00  0.00           H
ATOM   2008  NH2 ARG A 148     104.141  77.507  44.627  1.00  0.00           N
ATOM   2009 1HH2 ARG A 148     103.481  77.177  43.957  1.00  0.00           H
ATOM   2010 2HH2 ARG A 148     103.871  77.787  45.547  1.00  0.00           H
ATOM   2011  C   ARG A 148     108.571  74.357  41.647  1.00  0.00           C
ATOM   2012  O   ARG A 148     108.031  74.437  42.747  1.00  0.00           O
ATOM   2013  N   LYS A 149     108.491  73.207  40.957  1.00  0.00           N
ATOM   2014  HN  LYS A 149     108.911  73.217  40.047  1.00  0.00           H
ATOM   2015  CA  LYS A 149     107.871  72.007  41.407  1.00  0.00           C
ATOM   2016  HA  LYS A 149     106.851  72.197  41.727  1.00  0.00           H
ATOM   2017  CB  LYS A 149     107.671  71.047  40.217  1.00  0.00           C
ATOM   2018  HB1 LYS A 149     107.051  71.487  39.397  1.00  0.00           H
ATOM   2019  HB2 LYS A 149     108.641  70.777  39.757  1.00  0.00           H
ATOM   2020  CG  LYS A 149     107.011  69.717  40.587  1.00  0.00           C
ATOM   2021  HG1 LYS A 149     106.881  69.077  39.697  1.00  0.00           H
ATOM   2022  HG2 LYS A 149     107.661  69.177  41.307  1.00  0.00           H
ATOM   2023  CD  LYS A 149     105.571  69.837  41.097  1.00  0.00           C
ATOM   2024  HD1 LYS A 149     105.431  70.017  42.187  1.00  0.00           H
ATOM   2025  HD2 LYS A 149     105.111  70.657  40.497  1.00  0.00           H
ATOM   2026  CE  LYS A 149     104.851  68.517  40.807  1.00  0.00           C
ATOM   2027  HE1 LYS A 149     104.591  68.287  39.757  1.00  0.00           H
ATOM   2028  HE2 LYS A 149     105.391  67.637  41.227  1.00  0.00           H
ATOM   2029  NZ  LYS A 149     103.521  68.567  41.437  1.00  0.00           N
ATOM   2030  HZ1 LYS A 149     102.811  67.977  40.957  1.00  0.00           H
ATOM   2031  HZ2 LYS A 149     103.621  68.267  42.427  1.00  0.00           H
ATOM   2032  HZ3 LYS A 149     103.261  69.577  41.487  1.00  0.00           H
ATOM   2033  C   LYS A 149     108.461  71.387  42.627  1.00  0.00           C
ATOM   2034  O   LYS A 149     107.731  71.067  43.567  1.00  0.00           O
ATOM   2035  N   LEU A 150     109.781  71.217  42.787  1.00  0.00           N
ATOM   2036  HN  LEU A 150     110.461  71.447  42.097  1.00  0.00           H
ATOM   2037  CA  LEU A 150     110.471  70.697  43.927  1.00  0.00           C
ATOM   2038  HA  LEU A 150     110.091  69.747  44.277  1.00  0.00           H
ATOM   2039  CB  LEU A 150     111.981  70.707  43.617  1.00  0.00           C
ATOM   2040  HB1 LEU A 150     112.231  69.977  42.827  1.00  0.00           H
ATOM   2041  HB2 LEU A 150     112.321  71.717  43.267  1.00  0.00           H
ATOM   2042  CG  LEU A 150     112.911  70.167  44.707  1.00  0.00           C
ATOM   2043  HG  LEU A 150     112.841  70.727  45.657  1.00  0.00           H
ATOM   2044  CD1 LEU A 150     112.521  68.697  44.937  1.00  0.00           C
ATOM   2045 1HD1 LEU A 150     112.171  68.227  43.997  1.00  0.00           H
ATOM   2046 2HD1 LEU A 150     111.711  68.587  45.697  1.00  0.00           H
ATOM   2047 3HD1 LEU A 150     113.341  68.127  45.427  1.00  0.00           H
ATOM   2048  CD2 LEU A 150     114.391  70.087  44.287  1.00  0.00           C
ATOM   2049 1HD2 LEU A 150     114.751  71.087  43.977  1.00  0.00           H
ATOM   2050 2HD2 LEU A 150     114.441  69.317  43.487  1.00  0.00           H
ATOM   2051 3HD2 LEU A 150     115.041  69.677  45.097  1.00  0.00           H
ATOM   2052  C   LEU A 150     110.231  71.597  45.087  1.00  0.00           C
ATOM   2053  O   LEU A 150     110.011  71.157  46.207  1.00  0.00           O
ATOM   2054  N   LEU A 151     110.351  72.917  44.837  1.00  0.00           N
ATOM   2055  HN  LEU A 151     110.391  73.167  43.877  1.00  0.00           H
ATOM   2056  CA  LEU A 151     110.171  73.937  45.827  1.00  0.00           C
ATOM   2057  HA  LEU A 151     110.831  73.687  46.647  1.00  0.00           H
ATOM   2058  CB  LEU A 151     110.701  75.227  45.177  1.00  0.00           C
ATOM   2059  HB1 LEU A 151     111.681  74.937  44.747  1.00  0.00           H
ATOM   2060  HB2 LEU A 151     110.051  75.347  44.277  1.00  0.00           H
ATOM   2061  CG  LEU A 151     110.701  76.467  46.087  1.00  0.00           C
ATOM   2062  HG  LEU A 151     109.641  76.777  46.137  1.00  0.00           H
ATOM   2063  CD1 LEU A 151     111.431  77.647  45.417  1.00  0.00           C
ATOM   2064 1HD1 LEU A 151     112.501  77.357  45.297  1.00  0.00           H
ATOM   2065 2HD1 LEU A 151     111.071  77.957  44.417  1.00  0.00           H
ATOM   2066 3HD1 LEU A 151     111.341  78.487  46.137  1.00  0.00           H
ATOM   2067  CD2 LEU A 151     111.051  76.157  47.557  1.00  0.00           C
ATOM   2068 1HD2 LEU A 151     111.061  77.097  48.147  1.00  0.00           H
ATOM   2069 2HD2 LEU A 151     112.131  75.897  47.507  1.00  0.00           H
ATOM   2070 3HD2 LEU A 151     110.491  75.287  47.947  1.00  0.00           H
ATOM   2071  C   LEU A 151     108.821  74.037  46.457  1.00  0.00           C
ATOM   2072  O   LEU A 151     108.701  73.897  47.677  1.00  0.00           O
ATOM   2073  N   ALA A 152     107.771  74.077  45.617  1.00  0.00           N
ATOM   2074  HN  ALA A 152     107.931  74.277  44.657  1.00  0.00           H
ATOM   2075  CA  ALA A 152     106.431  74.357  46.017  1.00  0.00           C
ATOM   2076  HA  ALA A 152     106.371  75.307  46.517  1.00  0.00           H
ATOM   2077  CB  ALA A 152     105.591  74.517  44.737  1.00  0.00           C
ATOM   2078  HB1 ALA A 152     105.351  73.567  44.217  1.00  0.00           H
ATOM   2079  HB2 ALA A 152     106.181  75.207  44.097  1.00  0.00           H
ATOM   2080  HB3 ALA A 152     104.591  74.987  44.887  1.00  0.00           H
ATOM   2081  C   ALA A 152     105.821  73.327  46.907  1.00  0.00           C
ATOM   2082  O   ALA A 152     105.061  73.637  47.827  1.00  0.00           O
ATOM   2083  N   GLU A 153     106.141  72.037  46.717  1.00  0.00           N
ATOM   2084  HN  GLU A 153     106.831  71.847  46.017  1.00  0.00           H
ATOM   2085  CA  GLU A 153     105.521  70.967  47.447  1.00  0.00           C
ATOM   2086  HA  GLU A 153     104.491  71.207  47.687  1.00  0.00           H
ATOM   2087  CB  GLU A 153     105.501  69.757  46.497  1.00  0.00           C
ATOM   2088  HB1 GLU A 153     106.481  69.727  45.987  1.00  0.00           H
ATOM   2089  HB2 GLU A 153     105.371  68.737  46.917  1.00  0.00           H
ATOM   2090  CG  GLU A 153     104.451  69.947  45.397  1.00  0.00           C
ATOM   2091  HG1 GLU A 153     104.851  70.777  44.787  1.00  0.00           H
ATOM   2092  HG2 GLU A 153     103.411  70.277  45.597  1.00  0.00           H
ATOM   2093  CD  GLU A 153     104.471  68.727  44.487  1.00  0.00           C
ATOM   2094  OE1 GLU A 153     103.361  68.297  44.067  1.00  0.00           O
ATOM   2095  OE2 GLU A 153     105.561  68.137  44.287  1.00  0.00           O
ATOM   2096  C   GLU A 153     106.151  70.527  48.717  1.00  0.00           C
ATOM   2097  O   GLU A 153     105.601  69.667  49.407  1.00  0.00           O
ATOM   2098  N   LYS A 154     107.341  71.077  49.007  1.00  0.00           N
ATOM   2099  HN  LYS A 154     107.721  71.797  48.427  1.00  0.00           H
ATOM   2100  CA  LYS A 154     108.201  70.547  50.027  1.00  0.00           C
ATOM   2101  HA  LYS A 154     107.681  70.047  50.827  1.00  0.00           H
ATOM   2102  CB  LYS A 154     109.141  69.507  49.397  1.00  0.00           C
ATOM   2103  HB1 LYS A 154     109.721  69.887  48.527  1.00  0.00           H
ATOM   2104  HB2 LYS A 154     109.821  69.097  50.177  1.00  0.00           H
ATOM   2105  CG  LYS A 154     108.411  68.277  48.847  1.00  0.00           C
ATOM   2106  HG1 LYS A 154     107.921  68.707  47.947  1.00  0.00           H
ATOM   2107  HG2 LYS A 154     107.691  67.857  49.577  1.00  0.00           H
ATOM   2108  CD  LYS A 154     109.491  67.297  48.367  1.00  0.00           C
ATOM   2109  HD1 LYS A 154     110.191  67.017  49.177  1.00  0.00           H
ATOM   2110  HD2 LYS A 154     110.091  67.847  47.607  1.00  0.00           H
ATOM   2111  CE  LYS A 154     109.001  65.937  47.857  1.00  0.00           C
ATOM   2112  HE1 LYS A 154     109.831  65.417  47.327  1.00  0.00           H
ATOM   2113  HE2 LYS A 154     108.501  65.397  48.677  1.00  0.00           H
ATOM   2114  NZ  LYS A 154     107.891  66.197  46.917  1.00  0.00           N
ATOM   2115  HZ1 LYS A 154     107.591  65.317  46.447  1.00  0.00           H
ATOM   2116  HZ2 LYS A 154     107.041  66.617  47.357  1.00  0.00           H
ATOM   2117  HZ3 LYS A 154     108.081  66.887  46.167  1.00  0.00           H
ATOM   2118  C   LYS A 154     108.961  71.647  50.697  1.00  0.00           C
ATOM   2119  O   LYS A 154     108.651  72.097  51.797  1.00  0.00           O
ATOM   2120  N   VAL A 155     110.061  72.087  50.067  1.00  0.00           N
ATOM   2121  HN  VAL A 155     110.211  71.587  49.217  1.00  0.00           H
ATOM   2122  CA  VAL A 155     111.081  72.907  50.637  1.00  0.00           C
ATOM   2123  HA  VAL A 155     111.561  72.307  51.407  1.00  0.00           H
ATOM   2124  CB  VAL A 155     112.181  73.077  49.627  1.00  0.00           C
ATOM   2125  HB  VAL A 155     111.761  73.547  48.707  1.00  0.00           H
ATOM   2126  CG1 VAL A 155     113.411  73.707  50.297  1.00  0.00           C
ATOM   2127 1HG1 VAL A 155     113.321  74.717  50.747  1.00  0.00           H
ATOM   2128 2HG1 VAL A 155     113.841  73.157  51.167  1.00  0.00           H
ATOM   2129 3HG1 VAL A 155     114.261  73.827  49.607  1.00  0.00           H
ATOM   2130  CG2 VAL A 155     112.671  71.737  49.067  1.00  0.00           C
ATOM   2131 1HG2 VAL A 155     113.671  71.897  48.607  1.00  0.00           H
ATOM   2132 2HG2 VAL A 155     111.931  71.397  48.307  1.00  0.00           H
ATOM   2133 3HG2 VAL A 155     112.751  70.957  49.857  1.00  0.00           H
ATOM   2134  C   VAL A 155     110.591  74.187  51.237  1.00  0.00           C
ATOM   2135  O   VAL A 155     110.991  74.547  52.337  1.00  0.00           O
ATOM   2136  N   VAL A 156     109.581  74.787  50.597  1.00  0.00           N
ATOM   2137  HN  VAL A 156     109.381  74.357  49.717  1.00  0.00           H
ATOM   2138  CA  VAL A 156     109.001  76.027  51.017  1.00  0.00           C
ATOM   2139  HA  VAL A 156     109.821  76.677  51.297  1.00  0.00           H
ATOM   2140  CB  VAL A 156     108.171  76.727  49.997  1.00  0.00           C
ATOM   2141  HB  VAL A 156     108.741  76.757  49.047  1.00  0.00           H
ATOM   2142  CG1 VAL A 156     107.951  78.197  50.407  1.00  0.00           C
ATOM   2143 1HG1 VAL A 156     107.201  78.217  51.217  1.00  0.00           H
ATOM   2144 2HG1 VAL A 156     108.901  78.747  50.617  1.00  0.00           H
ATOM   2145 3HG1 VAL A 156     107.391  78.597  49.537  1.00  0.00           H
ATOM   2146  CG2 VAL A 156     106.821  76.047  49.717  1.00  0.00           C
ATOM   2147 1HG2 VAL A 156     106.321  76.507  48.847  1.00  0.00           H
ATOM   2148 2HG2 VAL A 156     107.141  75.017  49.447  1.00  0.00           H
ATOM   2149 3HG2 VAL A 156     106.161  76.107  50.617  1.00  0.00           H
ATOM   2150  C   VAL A 156     108.231  75.897  52.287  1.00  0.00           C
ATOM   2151  O   VAL A 156     108.291  76.767  53.157  1.00  0.00           O
ATOM   2152  N   TYR A 157     107.701  74.707  52.607  1.00  0.00           N
ATOM   2153  HN  TYR A 157     107.811  73.947  51.967  1.00  0.00           H
ATOM   2154  CA  TYR A 157     107.021  74.397  53.827  1.00  0.00           C
ATOM   2155  HA  TYR A 157     106.541  75.297  54.167  1.00  0.00           H
ATOM   2156  CB  TYR A 157     105.921  73.317  53.707  1.00  0.00           C
ATOM   2157  HB1 TYR A 157     105.341  73.087  54.617  1.00  0.00           H
ATOM   2158  HB2 TYR A 157     106.311  72.297  53.467  1.00  0.00           H
ATOM   2159  CG  TYR A 157     104.891  73.797  52.747  1.00  0.00           C
ATOM   2160  CD1 TYR A 157     103.941  74.717  53.107  1.00  0.00           C
ATOM   2161  HD1 TYR A 157     103.861  75.147  54.087  1.00  0.00           H
ATOM   2162  CE1 TYR A 157     102.891  75.037  52.277  1.00  0.00           C
ATOM   2163  HE1 TYR A 157     102.061  75.667  52.537  1.00  0.00           H
ATOM   2164  CZ  TYR A 157     102.801  74.297  51.117  1.00  0.00           C
ATOM   2165  OH  TYR A 157     101.601  74.407  50.367  1.00  0.00           O
ATOM   2166  HH  TYR A 157     101.541  73.537  49.967  1.00  0.00           H
ATOM   2167  CD2 TYR A 157     104.821  73.117  51.547  1.00  0.00           C
ATOM   2168  HD2 TYR A 157     105.491  72.337  51.237  1.00  0.00           H
ATOM   2169  CE2 TYR A 157     103.791  73.457  50.697  1.00  0.00           C
ATOM   2170  HE2 TYR A 157     103.801  72.807  49.827  1.00  0.00           H
ATOM   2171  C   TYR A 157     107.901  74.007  54.957  1.00  0.00           C
ATOM   2172  O   TYR A 157     107.731  74.307  56.137  1.00  0.00           O
ATOM   2173  N   VAL A 158     108.911  73.167  54.637  1.00  0.00           N
ATOM   2174  HN  VAL A 158     109.111  72.867  53.707  1.00  0.00           H
ATOM   2175  CA  VAL A 158     109.841  72.597  55.567  1.00  0.00           C
ATOM   2176  HA  VAL A 158     109.261  72.387  56.447  1.00  0.00           H
ATOM   2177  CB  VAL A 158     110.531  71.357  55.077  1.00  0.00           C
ATOM   2178  HB  VAL A 158     110.991  71.537  54.077  1.00  0.00           H
ATOM   2179  CG1 VAL A 158     111.501  70.907  56.177  1.00  0.00           C
ATOM   2180 1HG1 VAL A 158     112.081  70.027  55.817  1.00  0.00           H
ATOM   2181 2HG1 VAL A 158     110.961  70.507  57.067  1.00  0.00           H
ATOM   2182 3HG1 VAL A 158     112.281  71.627  56.507  1.00  0.00           H
ATOM   2183  CG2 VAL A 158     109.471  70.247  54.937  1.00  0.00           C
ATOM   2184 1HG2 VAL A 158     108.541  70.697  54.537  1.00  0.00           H
ATOM   2185 2HG2 VAL A 158     109.191  69.767  55.887  1.00  0.00           H
ATOM   2186 3HG2 VAL A 158     109.821  69.447  54.237  1.00  0.00           H
ATOM   2187  C   VAL A 158     110.751  73.617  56.147  1.00  0.00           C
ATOM   2188  O   VAL A 158     110.981  73.717  57.357  1.00  0.00           O
ATOM   2189  N   GLY A 159     111.241  74.557  55.317  1.00  0.00           N
ATOM   2190  HN  GLY A 159     111.071  74.397  54.357  1.00  0.00           H
ATOM   2191  CA  GLY A 159     112.251  75.517  55.657  1.00  0.00           C
ATOM   2192  HA1 GLY A 159     112.931  75.147  56.417  1.00  0.00           H
ATOM   2193  HA2 GLY A 159     112.721  75.887  54.757  1.00  0.00           H
ATOM   2194  C   GLY A 159     111.701  76.727  56.327  1.00  0.00           C
ATOM   2195  O   GLY A 159     112.381  77.617  56.837  1.00  0.00           O
ATOM   2196  N   VAL A 160     110.371  76.897  56.387  1.00  0.00           N
ATOM   2197  HN  VAL A 160     109.771  76.387  55.777  1.00  0.00           H
ATOM   2198  CA  VAL A 160     109.671  77.987  57.007  1.00  0.00           C
ATOM   2199  HA  VAL A 160     110.391  78.757  57.257  1.00  0.00           H
ATOM   2200  CB  VAL A 160     108.631  78.537  56.077  1.00  0.00           C
ATOM   2201  HB  VAL A 160     107.901  77.757  55.777  1.00  0.00           H
ATOM   2202  CG1 VAL A 160     107.981  79.727  56.807  1.00  0.00           C
ATOM   2203 1HG1 VAL A 160     108.611  80.617  57.007  1.00  0.00           H
ATOM   2204 2HG1 VAL A 160     107.491  79.487  57.777  1.00  0.00           H
ATOM   2205 3HG1 VAL A 160     107.191  80.097  56.117  1.00  0.00           H
ATOM   2206  CG2 VAL A 160     109.301  79.137  54.837  1.00  0.00           C
ATOM   2207 1HG2 VAL A 160     109.821  78.297  54.317  1.00  0.00           H
ATOM   2208 2HG2 VAL A 160     108.581  79.597  54.127  1.00  0.00           H
ATOM   2209 3HG2 VAL A 160     109.901  79.997  55.197  1.00  0.00           H
ATOM   2210  C   VAL A 160     109.051  77.487  58.267  1.00  0.00           C
ATOM   2211  O   VAL A 160     109.161  78.217  59.247  1.00  0.00           O
ATOM   2212  N   TRP A 161     108.341  76.347  58.287  1.00  0.00           N
ATOM   2213  HN  TRP A 161     108.311  75.727  57.507  1.00  0.00           H
ATOM   2214  CA  TRP A 161     107.571  75.967  59.427  1.00  0.00           C
ATOM   2215  HA  TRP A 161     107.281  76.817  60.027  1.00  0.00           H
ATOM   2216  CB  TRP A 161     106.161  75.427  59.117  1.00  0.00           C
ATOM   2217  HB1 TRP A 161     106.281  74.527  58.477  1.00  0.00           H
ATOM   2218  HB2 TRP A 161     105.521  75.097  59.957  1.00  0.00           H
ATOM   2219  CG  TRP A 161     105.381  76.407  58.307  1.00  0.00           C
ATOM   2220  CD1 TRP A 161     105.231  76.227  56.967  1.00  0.00           C
ATOM   2221  HD1 TRP A 161     105.401  75.297  56.447  1.00  0.00           H
ATOM   2222  NE1 TRP A 161     104.821  77.417  56.437  1.00  0.00           N
ATOM   2223  HE1 TRP A 161     104.901  77.687  55.497  1.00  0.00           H
ATOM   2224  CE2 TRP A 161     104.741  78.367  57.427  1.00  0.00           C
ATOM   2225  CD2 TRP A 161     105.111  77.777  58.627  1.00  0.00           C
ATOM   2226  CE3 TRP A 161     105.191  78.537  59.747  1.00  0.00           C
ATOM   2227  HE3 TRP A 161     105.431  77.947  60.617  1.00  0.00           H
ATOM   2228  CZ3 TRP A 161     104.721  79.837  59.737  1.00  0.00           C
ATOM   2229  HZ3 TRP A 161     104.551  80.387  60.657  1.00  0.00           H
ATOM   2230  CZ2 TRP A 161     104.261  79.637  57.377  1.00  0.00           C
ATOM   2231  HZ2 TRP A 161     103.951  80.087  56.447  1.00  0.00           H
ATOM   2232  CH2 TRP A 161     104.291  80.357  58.547  1.00  0.00           C
ATOM   2233  HH2 TRP A 161     104.001  81.397  58.487  1.00  0.00           H
ATOM   2234  C   TRP A 161     108.221  74.997  60.357  1.00  0.00           C
ATOM   2235  O   TRP A 161     108.051  75.047  61.567  1.00  0.00           O
ATOM   2236  N   ILE A 162     109.021  74.017  59.887  1.00  0.00           N
ATOM   2237  HN  ILE A 162     109.041  73.867  58.907  1.00  0.00           H
ATOM   2238  CA  ILE A 162     109.761  73.107  60.717  1.00  0.00           C
ATOM   2239  HA  ILE A 162     109.811  73.367  61.757  1.00  0.00           H
ATOM   2240  CB  ILE A 162     109.151  71.737  60.617  1.00  0.00           C
ATOM   2241  HB  ILE A 162     109.801  70.927  61.007  1.00  0.00           H
ATOM   2242  CG2 ILE A 162     107.881  71.687  61.477  1.00  0.00           C
ATOM   2243 1HG2 ILE A 162     108.221  71.567  62.527  1.00  0.00           H
ATOM   2244 2HG2 ILE A 162     107.291  70.797  61.167  1.00  0.00           H
ATOM   2245 3HG2 ILE A 162     107.261  72.607  61.397  1.00  0.00           H
ATOM   2246  CG1 ILE A 162     108.821  71.317  59.177  1.00  0.00           C
ATOM   2247 1HG1 ILE A 162     107.921  71.807  58.757  1.00  0.00           H
ATOM   2248 2HG1 ILE A 162     109.641  71.617  58.497  1.00  0.00           H
ATOM   2249  CD  ILE A 162     108.511  69.847  58.877  1.00  0.00           C
ATOM   2250  HD1 ILE A 162     108.341  69.767  57.787  1.00  0.00           H
ATOM   2251  HD2 ILE A 162     107.611  69.437  59.387  1.00  0.00           H
ATOM   2252  HD3 ILE A 162     109.361  69.197  59.177  1.00  0.00           H
ATOM   2253  C   ILE A 162     111.201  73.087  60.327  1.00  0.00           C
ATOM   2254  O   ILE A 162     111.701  72.017  59.997  1.00  0.00           O
ATOM   2255  N   PRO A 163     112.001  74.107  60.347  1.00  0.00           N
ATOM   2256  CD  PRO A 163     113.401  73.897  59.977  1.00  0.00           C
ATOM   2257  HD1 PRO A 163     113.711  72.937  60.427  1.00  0.00           H
ATOM   2258  HD2 PRO A 163     113.411  73.937  58.867  1.00  0.00           H
ATOM   2259  CA  PRO A 163     111.661  75.497  60.367  1.00  0.00           C
ATOM   2260  HA  PRO A 163     110.881  75.617  59.637  1.00  0.00           H
ATOM   2261  CB  PRO A 163     113.001  76.147  60.017  1.00  0.00           C
ATOM   2262  HB1 PRO A 163     113.171  77.177  60.397  1.00  0.00           H
ATOM   2263  HB2 PRO A 163     113.071  76.147  58.907  1.00  0.00           H
ATOM   2264  CG  PRO A 163     114.061  75.167  60.547  1.00  0.00           C
ATOM   2265  HG1 PRO A 163     114.131  75.287  61.647  1.00  0.00           H
ATOM   2266  HG2 PRO A 163     115.021  75.327  60.007  1.00  0.00           H
ATOM   2267  C   PRO A 163     111.311  76.027  61.717  1.00  0.00           C
ATOM   2268  O   PRO A 163     111.841  75.567  62.727  1.00  0.00           O
ATOM   2269  N   ALA A 164     110.441  77.047  61.827  1.00  0.00           N
ATOM   2270  HN  ALA A 164     110.031  77.467  61.027  1.00  0.00           H
ATOM   2271  CA  ALA A 164     110.191  77.877  62.967  1.00  0.00           C
ATOM   2272  HA  ALA A 164     111.111  78.337  63.267  1.00  0.00           H
ATOM   2273  CB  ALA A 164     109.221  78.967  62.457  1.00  0.00           C
ATOM   2274  HB1 ALA A 164     108.391  78.437  61.957  1.00  0.00           H
ATOM   2275  HB2 ALA A 164     109.721  79.597  61.697  1.00  0.00           H
ATOM   2276  HB3 ALA A 164     108.801  79.547  63.307  1.00  0.00           H
ATOM   2277  C   ALA A 164     109.681  77.167  64.177  1.00  0.00           C
ATOM   2278  O   ALA A 164     110.061  77.397  65.317  1.00  0.00           O
ATOM   2279  N   LEU A 165     108.901  76.077  63.997  1.00  0.00           N
ATOM   2280  HN  LEU A 165     108.651  75.787  63.087  1.00  0.00           H
ATOM   2281  CA  LEU A 165     108.391  75.357  65.117  1.00  0.00           C
ATOM   2282  HA  LEU A 165     107.961  76.017  65.857  1.00  0.00           H
ATOM   2283  CB  LEU A 165     107.161  74.487  64.777  1.00  0.00           C
ATOM   2284  HB1 LEU A 165     107.441  73.717  64.037  1.00  0.00           H
ATOM   2285  HB2 LEU A 165     106.991  73.917  65.717  1.00  0.00           H
ATOM   2286  CG  LEU A 165     105.861  75.267  64.517  1.00  0.00           C
ATOM   2287  HG  LEU A 165     106.091  76.267  64.097  1.00  0.00           H
ATOM   2288  CD1 LEU A 165     104.921  74.527  63.537  1.00  0.00           C
ATOM   2289 1HD1 LEU A 165     104.101  75.217  63.267  1.00  0.00           H
ATOM   2290 2HD1 LEU A 165     105.481  74.297  62.607  1.00  0.00           H
ATOM   2291 3HD1 LEU A 165     104.401  73.677  64.017  1.00  0.00           H
ATOM   2292  CD2 LEU A 165     105.131  75.387  65.857  1.00  0.00           C
ATOM   2293 1HD2 LEU A 165     104.231  76.037  65.747  1.00  0.00           H
ATOM   2294 2HD2 LEU A 165     104.691  74.417  66.177  1.00  0.00           H
ATOM   2295 3HD2 LEU A 165     105.751  75.727  66.717  1.00  0.00           H
ATOM   2296  C   LEU A 165     109.401  74.547  65.857  1.00  0.00           C
ATOM   2297  O   LEU A 165     109.311  74.447  67.077  1.00  0.00           O
ATOM   2298  N   LEU A 166     110.461  74.017  65.207  1.00  0.00           N
ATOM   2299  HN  LEU A 166     110.511  74.367  64.277  1.00  0.00           H
ATOM   2300  CA  LEU A 166     111.541  73.337  65.857  1.00  0.00           C
ATOM   2301  HA  LEU A 166     111.121  72.697  66.617  1.00  0.00           H
ATOM   2302  CB  LEU A 166     112.331  72.447  64.887  1.00  0.00           C
ATOM   2303  HB1 LEU A 166     113.141  71.907  65.417  1.00  0.00           H
ATOM   2304  HB2 LEU A 166     112.811  73.037  64.077  1.00  0.00           H
ATOM   2305  CG  LEU A 166     111.431  71.397  64.217  1.00  0.00           C
ATOM   2306  HG  LEU A 166     110.761  72.067  63.627  1.00  0.00           H
ATOM   2307  CD1 LEU A 166     110.471  70.567  65.087  1.00  0.00           C
ATOM   2308 1HD1 LEU A 166     109.781  70.017  64.397  1.00  0.00           H
ATOM   2309 2HD1 LEU A 166     109.841  71.117  65.817  1.00  0.00           H
ATOM   2310 3HD1 LEU A 166     111.101  69.817  65.607  1.00  0.00           H
ATOM   2311  CD2 LEU A 166     112.021  70.497  63.117  1.00  0.00           C
ATOM   2312 1HD2 LEU A 166     111.251  69.867  62.617  1.00  0.00           H
ATOM   2313 2HD2 LEU A 166     112.491  71.057  62.277  1.00  0.00           H
ATOM   2314 3HD2 LEU A 166     112.801  69.937  63.667  1.00  0.00           H
ATOM   2315  C   LEU A 166     112.401  74.247  66.657  1.00  0.00           C
ATOM   2316  O   LEU A 166     113.001  73.867  67.667  1.00  0.00           O
ATOM   2317  N   LEU A 167     112.341  75.557  66.377  1.00  0.00           N
ATOM   2318  HN  LEU A 167     111.781  75.907  65.627  1.00  0.00           H
ATOM   2319  CA  LEU A 167     113.121  76.517  67.087  1.00  0.00           C
ATOM   2320  HA  LEU A 167     113.971  76.097  67.617  1.00  0.00           H
ATOM   2321  CB  LEU A 167     113.641  77.537  66.057  1.00  0.00           C
ATOM   2322  HB1 LEU A 167     112.731  77.997  65.607  1.00  0.00           H
ATOM   2323  HB2 LEU A 167     114.121  78.387  66.587  1.00  0.00           H
ATOM   2324  CG  LEU A 167     114.541  76.897  64.987  1.00  0.00           C
ATOM   2325  HG  LEU A 167     114.031  75.937  64.757  1.00  0.00           H
ATOM   2326  CD1 LEU A 167     114.621  77.807  63.747  1.00  0.00           C
ATOM   2327 1HD1 LEU A 167     115.331  78.637  63.937  1.00  0.00           H
ATOM   2328 2HD1 LEU A 167     113.641  78.177  63.407  1.00  0.00           H
ATOM   2329 3HD1 LEU A 167     115.131  77.117  63.037  1.00  0.00           H
ATOM   2330  CD2 LEU A 167     115.871  76.527  65.657  1.00  0.00           C
ATOM   2331 1HD2 LEU A 167     116.341  77.347  66.247  1.00  0.00           H
ATOM   2332 2HD2 LEU A 167     115.811  75.577  66.237  1.00  0.00           H
ATOM   2333 3HD2 LEU A 167     116.601  76.217  64.877  1.00  0.00           H
ATOM   2334  C   LEU A 167     112.401  77.247  68.177  1.00  0.00           C
ATOM   2335  O   LEU A 167     113.001  78.017  68.917  1.00  0.00           O
ATOM   2336  N   THR A 168     111.101  76.947  68.337  1.00  0.00           N
ATOM   2337  HN  THR A 168     110.671  76.257  67.747  1.00  0.00           H
ATOM   2338  CA  THR A 168     110.291  77.567  69.337  1.00  0.00           C
ATOM   2339  HA  THR A 168     110.871  78.357  69.777  1.00  0.00           H
ATOM   2340  CB  THR A 168     108.991  78.197  68.937  1.00  0.00           C
ATOM   2341  HB  THR A 168     108.281  78.437  69.767  1.00  0.00           H
ATOM   2342  OG1 THR A 168     108.321  77.517  67.887  1.00  0.00           O
ATOM   2343  HG1 THR A 168     108.851  77.707  67.107  1.00  0.00           H
ATOM   2344  CG2 THR A 168     109.371  79.567  68.357  1.00  0.00           C
ATOM   2345 1HG2 THR A 168     108.431  80.097  68.087  1.00  0.00           H
ATOM   2346 2HG2 THR A 168     109.851  80.177  69.147  1.00  0.00           H
ATOM   2347 3HG2 THR A 168     110.031  79.447  67.477  1.00  0.00           H
ATOM   2348  C   THR A 168     110.031  76.627  70.467  1.00  0.00           C
ATOM   2349  O   THR A 168     109.411  76.997  71.467  1.00  0.00           O
ATOM   2350  N   ILE A 169     110.601  75.417  70.377  1.00  0.00           N
ATOM   2351  HN  ILE A 169     111.071  75.087  69.557  1.00  0.00           H
ATOM   2352  CA  ILE A 169     110.601  74.417  71.397  1.00  0.00           C
ATOM   2353  HA  ILE A 169     109.581  74.047  71.437  1.00  0.00           H
ATOM   2354  CB  ILE A 169     111.301  73.217  70.847  1.00  0.00           C
ATOM   2355  HB  ILE A 169     112.351  73.497  70.617  1.00  0.00           H
ATOM   2356  CG2 ILE A 169     111.311  72.107  71.907  1.00  0.00           C
ATOM   2357 1HG2 ILE A 169     111.861  71.177  71.627  1.00  0.00           H
ATOM   2358 2HG2 ILE A 169     111.861  72.527  72.782  1.00  0.00           H
ATOM   2359 3HG2 ILE A 169     110.291  71.887  72.287  1.00  0.00           H
ATOM   2360  CG1 ILE A 169     110.521  72.747  69.607  1.00  0.00           C
ATOM   2361 1HG1 ILE A 169     109.461  72.587  69.917  1.00  0.00           H
ATOM   2362 2HG1 ILE A 169     110.481  73.487  68.777  1.00  0.00           H
ATOM   2363  CD  ILE A 169     111.151  71.527  68.927  1.00  0.00           C
ATOM   2364  HD1 ILE A 169     111.251  70.727  69.687  1.00  0.00           H
ATOM   2365  HD2 ILE A 169     110.481  71.197  68.097  1.00  0.00           H
ATOM   2366  HD3 ILE A 169     112.131  71.697  68.417  1.00  0.00           H
ATOM   2367  C   ILE A 169     111.001  74.867  72.762  1.00  0.00           C
ATOM   2368  O   ILE A 169     110.231  74.767  73.722  1.00  0.00           O
ATOM   2369  N   PRO A 170     112.041  75.607  73.002  1.00  0.00           N
ATOM   2370  CD  PRO A 170     113.251  75.517  72.197  1.00  0.00           C
ATOM   2371  HD1 PRO A 170     113.071  75.907  71.177  1.00  0.00           H
ATOM   2372  HD2 PRO A 170     113.671  74.487  72.167  1.00  0.00           H
ATOM   2373  CA  PRO A 170     112.271  76.197  74.292  1.00  0.00           C
ATOM   2374  HA  PRO A 170     111.931  75.687  75.172  1.00  0.00           H
ATOM   2375  CB  PRO A 170     113.781  76.437  74.302  1.00  0.00           C
ATOM   2376  HB1 PRO A 170     113.971  77.387  74.852  1.00  0.00           H
ATOM   2377  HB2 PRO A 170     114.281  75.577  74.792  1.00  0.00           H
ATOM   2378  CG  PRO A 170     114.261  76.477  72.852  1.00  0.00           C
ATOM   2379  HG1 PRO A 170     114.121  77.487  72.397  1.00  0.00           H
ATOM   2380  HG2 PRO A 170     115.291  76.107  72.652  1.00  0.00           H
ATOM   2381  C   PRO A 170     111.531  77.487  74.352  1.00  0.00           C
ATOM   2382  O   PRO A 170     111.541  78.197  73.352  1.00  0.00           O
ATOM   2383  N   ASP A 171     110.881  77.877  75.472  1.00  0.00           N
ATOM   2384  HN  ASP A 171     110.371  78.717  75.352  1.00  0.00           H
ATOM   2385  CA  ASP A 171     110.671  77.327  76.782  1.00  0.00           C
ATOM   2386  HA  ASP A 171     111.491  76.637  76.902  1.00  0.00           H
ATOM   2387  CB  ASP A 171     110.701  78.387  77.892  1.00  0.00           C
ATOM   2388  HB1 ASP A 171     110.801  77.777  78.812  1.00  0.00           H
ATOM   2389  HB2 ASP A 171     111.631  78.997  77.932  1.00  0.00           H
ATOM   2390  CG  ASP A 171     109.501  79.307  78.012  1.00  0.00           C
ATOM   2391  OD1 ASP A 171     108.871  79.617  76.972  1.00  0.00           O
ATOM   2392  OD2 ASP A 171     109.201  79.847  79.112  1.00  0.00           O
ATOM   2393  C   ASP A 171     109.391  76.567  76.782  1.00  0.00           C
ATOM   2394  O   ASP A 171     108.891  76.067  77.792  1.00  0.00           O
ATOM   2395  N   PHE A 172     108.721  76.317  75.642  1.00  0.00           N
ATOM   2396  HN  PHE A 172     109.211  76.637  74.842  1.00  0.00           H
ATOM   2397  CA  PHE A 172     107.461  75.637  75.532  1.00  0.00           C
ATOM   2398  HA  PHE A 172     106.851  76.257  76.162  1.00  0.00           H
ATOM   2399  CB  PHE A 172     106.981  75.807  74.082  1.00  0.00           C
ATOM   2400  HB1 PHE A 172     106.921  76.907  74.022  1.00  0.00           H
ATOM   2401  HB2 PHE A 172     107.671  75.427  73.292  1.00  0.00           H
ATOM   2402  CG  PHE A 172     105.631  75.257  73.752  1.00  0.00           C
ATOM   2403  CD1 PHE A 172     105.401  74.907  72.442  1.00  0.00           C
ATOM   2404  HD1 PHE A 172     106.211  75.117  71.757  1.00  0.00           H
ATOM   2405  CE1 PHE A 172     104.131  74.497  72.107  1.00  0.00           C
ATOM   2406  HE1 PHE A 172     103.791  74.167  71.137  1.00  0.00           H
ATOM   2407  CZ  PHE A 172     103.111  74.447  73.032  1.00  0.00           C
ATOM   2408  HZ  PHE A 172     102.141  74.177  72.632  1.00  0.00           H
ATOM   2409  CD2 PHE A 172     104.611  75.257  74.672  1.00  0.00           C
ATOM   2410  HD2 PHE A 172     104.701  75.567  75.702  1.00  0.00           H
ATOM   2411  CE2 PHE A 172     103.351  74.817  74.332  1.00  0.00           C
ATOM   2412  HE2 PHE A 172     102.701  74.567  75.152  1.00  0.00           H
ATOM   2413  C   PHE A 172     107.501  74.257  76.092  1.00  0.00           C
ATOM   2414  O   PHE A 172     106.711  73.807  76.922  1.00  0.00           O
ATOM   2415  N   ILE A 173     108.541  73.477  75.732  1.00  0.00           N
ATOM   2416  HN  ILE A 173     109.161  73.827  75.032  1.00  0.00           H
ATOM   2417  CA  ILE A 173     108.681  72.117  76.132  1.00  0.00           C
ATOM   2418  HA  ILE A 173     107.721  71.617  76.102  1.00  0.00           H
ATOM   2419  CB  ILE A 173     109.601  71.367  75.222  1.00  0.00           C
ATOM   2420  HB  ILE A 173     109.291  71.647  74.192  1.00  0.00           H
ATOM   2421  CG2 ILE A 173     111.091  71.717  75.392  1.00  0.00           C
ATOM   2422 1HG2 ILE A 173     111.611  71.057  74.662  1.00  0.00           H
ATOM   2423 2HG2 ILE A 173     111.491  71.417  76.372  1.00  0.00           H
ATOM   2424 3HG2 ILE A 173     111.381  72.777  75.212  1.00  0.00           H
ATOM   2425  CG1 ILE A 173     109.491  69.827  75.302  1.00  0.00           C
ATOM   2426 1HG1 ILE A 173     110.211  69.457  76.072  1.00  0.00           H
ATOM   2427 2HG1 ILE A 173     108.541  69.417  75.702  1.00  0.00           H
ATOM   2428  CD  ILE A 173     109.761  69.187  73.942  1.00  0.00           C
ATOM   2429  HD1 ILE A 173     109.371  68.147  73.932  1.00  0.00           H
ATOM   2430  HD2 ILE A 173     110.871  69.047  73.942  1.00  0.00           H
ATOM   2431  HD3 ILE A 173     109.391  69.777  73.092  1.00  0.00           H
ATOM   2432  C   ILE A 173     109.101  71.997  77.552  1.00  0.00           C
ATOM   2433  O   ILE A 173     108.991  70.927  78.142  1.00  0.00           O
ATOM   2434  N   PHE A 174     109.571  73.117  78.132  1.00  0.00           N
ATOM   2435  HN  PHE A 174     109.621  73.967  77.602  1.00  0.00           H
ATOM   2436  CA  PHE A 174     110.021  73.337  79.472  1.00  0.00           C
ATOM   2437  HA  PHE A 174     110.211  72.397  79.972  1.00  0.00           H
ATOM   2438  CB  PHE A 174     111.311  74.157  79.462  1.00  0.00           C
ATOM   2439  HB1 PHE A 174     111.091  75.197  79.122  1.00  0.00           H
ATOM   2440  HB2 PHE A 174     111.811  74.367  80.432  1.00  0.00           H
ATOM   2441  CG  PHE A 174     112.381  73.577  78.592  1.00  0.00           C
ATOM   2442  CD1 PHE A 174     112.731  72.267  78.802  1.00  0.00           C
ATOM   2443  HD1 PHE A 174     112.261  71.617  79.522  1.00  0.00           H
ATOM   2444  CE1 PHE A 174     113.801  71.727  78.132  1.00  0.00           C
ATOM   2445  HE1 PHE A 174     114.061  70.727  78.442  1.00  0.00           H
ATOM   2446  CZ  PHE A 174     114.541  72.467  77.242  1.00  0.00           C
ATOM   2447  HZ  PHE A 174     115.421  72.067  76.762  1.00  0.00           H
ATOM   2448  CD2 PHE A 174     113.081  74.327  77.682  1.00  0.00           C
ATOM   2449  HD2 PHE A 174     113.041  75.407  77.782  1.00  0.00           H
ATOM   2450  CE2 PHE A 174     114.151  73.767  77.022  1.00  0.00           C
ATOM   2451  HE2 PHE A 174     114.821  74.417  76.472  1.00  0.00           H
ATOM   2452  C   PHE A 174     109.081  73.997  80.432  1.00  0.00           C
ATOM   2453  O   PHE A 174     109.461  74.067  81.602  1.00  0.00           O
ATOM   2454  N   ALA A 175     107.871  74.447  80.052  1.00  0.00           N
ATOM   2455  HN  ALA A 175     107.751  74.577  79.072  1.00  0.00           H
ATOM   2456  CA  ALA A 175     106.871  74.897  80.952  1.00  0.00           C
ATOM   2457  HA  ALA A 175     107.241  75.777  81.462  1.00  0.00           H
ATOM   2458  CB  ALA A 175     105.571  75.257  80.212  1.00  0.00           C
ATOM   2459  HB1 ALA A 175     104.801  75.717  80.872  1.00  0.00           H
ATOM   2460  HB2 ALA A 175     105.801  76.007  79.422  1.00  0.00           H
ATOM   2461  HB3 ALA A 175     105.181  74.367  79.672  1.00  0.00           H
ATOM   2462  C   ALA A 175     106.441  73.997  82.062  1.00  0.00           C
ATOM   2463  O   ALA A 175     106.651  72.797  81.922  1.00  0.00           O
ATOM   2464  N   ASN A 176     105.861  74.487  83.172  1.00  0.00           N
ATOM   2465  HN  ASN A 176     105.761  75.477  83.292  1.00  0.00           H
ATOM   2466  CA  ASN A 176     105.271  73.727  84.232  1.00  0.00           C
ATOM   2467  HA  ASN A 176     105.081  72.787  83.732  1.00  0.00           H
ATOM   2468  CB  ASN A 176     106.231  73.567  85.412  1.00  0.00           C
ATOM   2469  HB1 ASN A 176     106.481  74.627  85.602  1.00  0.00           H
ATOM   2470  HB2 ASN A 176     105.671  73.087  86.242  1.00  0.00           H
ATOM   2471  CG  ASN A 176     107.521  72.797  85.132  1.00  0.00           C
ATOM   2472  OD1 ASN A 176     107.761  71.627  85.392  1.00  0.00           O
ATOM   2473  ND2 ASN A 176     108.571  73.557  84.712  1.00  0.00           N
ATOM   2474 1HD2 ASN A 176     108.591  74.557  84.642  1.00  0.00           H
ATOM   2475 2HD2 ASN A 176     109.351  73.017  84.392  1.00  0.00           H
ATOM   2476  C   ASN A 176     103.971  74.367  84.602  1.00  0.00           C
ATOM   2477  O   ASN A 176     103.791  75.577  84.472  1.00  0.00           O
ATOM   2478  N   VAL A 177     103.011  73.497  84.972  1.00  0.00           N
ATOM   2479  HN  VAL A 177     103.371  72.597  85.192  1.00  0.00           H
ATOM   2480  CA  VAL A 177     101.601  73.717  85.122  1.00  0.00           C
ATOM   2481  HA  VAL A 177     101.261  74.327  84.302  1.00  0.00           H
ATOM   2482  CB  VAL A 177     100.911  72.397  84.972  1.00  0.00           C
ATOM   2483  HB  VAL A 177      99.817  72.557  85.022  1.00  0.00           H
ATOM   2484  CG1 VAL A 177     101.251  71.827  83.582  1.00  0.00           C
ATOM   2485 1HG1 VAL A 177     100.701  70.867  83.522  1.00  0.00           H
ATOM   2486 2HG1 VAL A 177     100.901  72.507  82.772  1.00  0.00           H
ATOM   2487 3HG1 VAL A 177     102.331  71.607  83.452  1.00  0.00           H
ATOM   2488  CG2 VAL A 177     101.221  71.387  86.092  1.00  0.00           C
ATOM   2489 1HG2 VAL A 177     101.111  71.887  87.072  1.00  0.00           H
ATOM   2490 2HG2 VAL A 177     100.611  70.457  86.042  1.00  0.00           H
ATOM   2491 3HG2 VAL A 177     102.241  70.977  85.972  1.00  0.00           H
ATOM   2492  C   VAL A 177     101.231  74.307  86.432  1.00  0.00           C
ATOM   2493  O   VAL A 177     102.011  74.307  87.382  1.00  0.00           O
ATOM   2494  N   SER A 178     100.091  75.017  86.542  1.00  0.00           N
ATOM   2495  HN  SER A 178      99.387  75.017  85.832  1.00  0.00           H
ATOM   2496  CA  SER A 178      99.727  75.877  87.632  1.00  0.00           C
ATOM   2497  HA  SER A 178     100.621  75.997  88.222  1.00  0.00           H
ATOM   2498  CB  SER A 178      99.047  77.187  87.202  1.00  0.00           C
ATOM   2499  HB1 SER A 178      99.827  77.777  86.672  1.00  0.00           H
ATOM   2500  HB2 SER A 178      98.277  76.917  86.442  1.00  0.00           H
ATOM   2501  OG  SER A 178      98.697  78.077  88.252  1.00  0.00           O
ATOM   2502  HG1 SER A 178      99.397  78.437  88.792  1.00  0.00           H
ATOM   2503  C   SER A 178      98.817  75.207  88.602  1.00  0.00           C
ATOM   2504  O   SER A 178      97.657  74.957  88.272  1.00  0.00           O
ATOM   2505  N   GLU A 179      99.317  74.777  89.782  1.00  0.00           N
ATOM   2506  HN  GLU A 179     100.301  74.757  89.922  1.00  0.00           H
ATOM   2507  CA  GLU A 179      98.607  74.157  90.852  1.00  0.00           C
ATOM   2508  HA  GLU A 179      97.747  73.657  90.432  1.00  0.00           H
ATOM   2509  CB  GLU A 179      99.467  73.147  91.622  1.00  0.00           C
ATOM   2510  HB1 GLU A 179     100.311  73.707  92.082  1.00  0.00           H
ATOM   2511  HB2 GLU A 179      98.847  72.777  92.472  1.00  0.00           H
ATOM   2512  CG  GLU A 179      99.891  71.957  90.752  1.00  0.00           C
ATOM   2513  HG1 GLU A 179      99.047  71.547  90.162  1.00  0.00           H
ATOM   2514  HG2 GLU A 179     100.641  72.197  89.972  1.00  0.00           H
ATOM   2515  CD  GLU A 179     100.381  70.827  91.652  1.00  0.00           C
ATOM   2516  OE1 GLU A 179     101.531  70.317  91.502  1.00  0.00           O
ATOM   2517  OE2 GLU A 179      99.587  70.387  92.522  1.00  0.00           O
ATOM   2518  C   GLU A 179      98.137  75.127  91.882  1.00  0.00           C
ATOM   2519  O   GLU A 179      97.727  74.707  92.962  1.00  0.00           O
ATOM   2520  N   ALA A 180      98.117  76.427  91.532  1.00  0.00           N
ATOM   2521  HN  ALA A 180      98.607  76.687  90.702  1.00  0.00           H
ATOM   2522  CA  ALA A 180      97.367  77.457  92.182  1.00  0.00           C
ATOM   2523  HA  ALA A 180      97.757  77.527  93.192  1.00  0.00           H
ATOM   2524  CB  ALA A 180      97.577  78.777  91.432  1.00  0.00           C
ATOM   2525  HB1 ALA A 180      98.657  78.917  91.212  1.00  0.00           H
ATOM   2526  HB2 ALA A 180      97.217  78.647  90.382  1.00  0.00           H
ATOM   2527  HB3 ALA A 180      97.277  79.717  91.952  1.00  0.00           H
ATOM   2528  C   ALA A 180      95.907  77.237  92.342  1.00  0.00           C
ATOM   2529  O   ALA A 180      95.217  76.667  91.492  1.00  0.00           O
ATOM   2530  N   ASP A 181      95.357  77.607  93.512  1.00  0.00           N
ATOM   2531  HN  ASP A 181      95.937  78.137  94.122  1.00  0.00           H
ATOM   2532  CA  ASP A 181      93.987  77.417  93.872  1.00  0.00           C
ATOM   2533  HA  ASP A 181      93.847  76.347  93.822  1.00  0.00           H
ATOM   2534  CB  ASP A 181      93.827  78.097  95.252  1.00  0.00           C
ATOM   2535  HB1 ASP A 181      94.547  77.557  95.892  1.00  0.00           H
ATOM   2536  HB2 ASP A 181      94.077  79.177  95.302  1.00  0.00           H
ATOM   2537  CG  ASP A 181      92.447  77.837  95.842  1.00  0.00           C
ATOM   2538  OD1 ASP A 181      91.747  76.807  95.662  1.00  0.00           O
ATOM   2539  OD2 ASP A 181      92.017  78.787  96.562  1.00  0.00           O
ATOM   2540  C   ASP A 181      92.957  77.877  92.892  1.00  0.00           C
ATOM   2541  O   ASP A 181      92.077  77.097  92.522  1.00  0.00           O
ATOM   2542  N   ASP A 182      93.167  79.107  92.382  1.00  0.00           N
ATOM   2543  HN  ASP A 182      93.897  79.667  92.762  1.00  0.00           H
ATOM   2544  CA  ASP A 182      92.337  79.667  91.372  1.00  0.00           C
ATOM   2545  HA  ASP A 182      91.367  79.197  91.492  1.00  0.00           H
ATOM   2546  CB  ASP A 182      92.347  81.197  91.512  1.00  0.00           C
ATOM   2547  HB1 ASP A 182      93.387  81.577  91.462  1.00  0.00           H
ATOM   2548  HB2 ASP A 182      91.797  81.747  90.712  1.00  0.00           H
ATOM   2549  CG  ASP A 182      91.777  81.507  92.892  1.00  0.00           C
ATOM   2550  OD1 ASP A 182      90.647  81.047  93.212  1.00  0.00           O
ATOM   2551  OD2 ASP A 182      92.487  82.217  93.652  1.00  0.00           O
ATOM   2552  C   ASP A 182      92.787  79.367  89.982  1.00  0.00           C
ATOM   2553  O   ASP A 182      92.137  79.747  89.002  1.00  0.00           O
ATOM   2554  N   ARG A 183      93.867  78.587  89.842  1.00  0.00           N
ATOM   2555  HN  ARG A 183      94.337  78.357  90.692  1.00  0.00           H
ATOM   2556  CA  ARG A 183      94.277  77.997  88.602  1.00  0.00           C
ATOM   2557  HA  ARG A 183      95.237  77.557  88.862  1.00  0.00           H
ATOM   2558  CB  ARG A 183      93.427  76.747  88.332  1.00  0.00           C
ATOM   2559  HB1 ARG A 183      93.657  76.237  87.372  1.00  0.00           H
ATOM   2560  HB2 ARG A 183      92.367  77.087  88.232  1.00  0.00           H
ATOM   2561  CG  ARG A 183      93.417  75.637  89.382  1.00  0.00           C
ATOM   2562  HG1 ARG A 183      94.447  75.297  89.612  1.00  0.00           H
ATOM   2563  HG2 ARG A 183      93.137  76.097  90.352  1.00  0.00           H
ATOM   2564  CD  ARG A 183      92.587  74.397  89.062  1.00  0.00           C
ATOM   2565  HD1 ARG A 183      92.697  73.637  89.862  1.00  0.00           H
ATOM   2566  HD2 ARG A 183      91.547  74.667  88.802  1.00  0.00           H
ATOM   2567  NE  ARG A 183      93.117  73.877  87.762  1.00  0.00           N
ATOM   2568  HE  ARG A 183      93.967  74.277  87.402  1.00  0.00           H
ATOM   2569  CZ  ARG A 183      92.607  72.857  87.022  1.00  0.00           C
ATOM   2570  NH1 ARG A 183      93.207  72.587  85.822  1.00  0.00           N
ATOM   2571 1HH1 ARG A 183      92.797  71.897  85.222  1.00  0.00           H
ATOM   2572 2HH1 ARG A 183      94.107  72.957  85.652  1.00  0.00           H
ATOM   2573  NH2 ARG A 183      91.587  72.057  87.432  1.00  0.00           N
ATOM   2574 1HH2 ARG A 183      90.967  72.207  88.212  1.00  0.00           H
ATOM   2575 2HH2 ARG A 183      91.147  71.497  86.732  1.00  0.00           H
ATOM   2576  C   ARG A 183      94.677  78.707  87.352  1.00  0.00           C
ATOM   2577  O   ARG A 183      94.057  79.707  86.992  1.00  0.00           O
ATOM   2578  N   TYR A 184      95.617  78.197  86.542  1.00  0.00           N
ATOM   2579  HN  TYR A 184      96.247  77.437  86.662  1.00  0.00           H
ATOM   2580  CA  TYR A 184      95.827  78.727  85.232  1.00  0.00           C
ATOM   2581  HA  TYR A 184      96.567  78.067  84.792  1.00  0.00           H
ATOM   2582  CB  TYR A 184      94.577  78.857  84.342  1.00  0.00           C
ATOM   2583  HB1 TYR A 184      94.897  79.037  83.292  1.00  0.00           H
ATOM   2584  HB2 TYR A 184      93.917  79.667  84.712  1.00  0.00           H
ATOM   2585  CG  TYR A 184      93.847  77.557  84.382  1.00  0.00           C
ATOM   2586  CD1 TYR A 184      92.667  77.277  85.022  1.00  0.00           C
ATOM   2587  HD1 TYR A 184      92.257  78.037  85.682  1.00  0.00           H
ATOM   2588  CE1 TYR A 184      91.867  76.177  84.822  1.00  0.00           C
ATOM   2589  HE1 TYR A 184      90.937  75.957  85.332  1.00  0.00           H
ATOM   2590  CZ  TYR A 184      92.337  75.277  83.892  1.00  0.00           C
ATOM   2591  OH  TYR A 184      91.597  74.137  83.522  1.00  0.00           O
ATOM   2592  HH  TYR A 184      90.797  74.187  84.042  1.00  0.00           H
ATOM   2593  CD2 TYR A 184      94.327  76.567  83.552  1.00  0.00           C
ATOM   2594  HD2 TYR A 184      95.237  76.777  83.012  1.00  0.00           H
ATOM   2595  CE2 TYR A 184      93.567  75.447  83.312  1.00  0.00           C
ATOM   2596  HE2 TYR A 184      93.937  74.857  82.492  1.00  0.00           H
ATOM   2597  C   TYR A 184      96.667  79.957  85.192  1.00  0.00           C
ATOM   2598  O   TYR A 184      96.487  80.787  84.302  1.00  0.00           O
ATOM   2599  N   ILE A 185      97.647  80.097  86.112  1.00  0.00           N
ATOM   2600  HN  ILE A 185      97.677  79.487  86.902  1.00  0.00           H
ATOM   2601  CA  ILE A 185      98.717  81.027  85.942  1.00  0.00           C
ATOM   2602  HA  ILE A 185      98.437  81.937  85.432  1.00  0.00           H
ATOM   2603  CB  ILE A 185      99.247  81.527  87.252  1.00  0.00           C
ATOM   2604  HB  ILE A 185      99.487  80.687  87.952  1.00  0.00           H
ATOM   2605  CG2 ILE A 185     100.521  82.387  87.072  1.00  0.00           C
ATOM   2606 1HG2 ILE A 185     100.291  83.407  86.712  1.00  0.00           H
ATOM   2607 2HG2 ILE A 185     101.231  81.827  86.432  1.00  0.00           H
ATOM   2608 3HG2 ILE A 185     101.151  82.417  87.982  1.00  0.00           H
ATOM   2609  CG1 ILE A 185      98.267  82.387  88.062  1.00  0.00           C
ATOM   2610 1HG1 ILE A 185      97.907  83.187  87.382  1.00  0.00           H
ATOM   2611 2HG1 ILE A 185      98.757  82.897  88.922  1.00  0.00           H
ATOM   2612  CD  ILE A 185      97.057  81.667  88.662  1.00  0.00           C
ATOM   2613  HD1 ILE A 185      96.247  81.687  87.892  1.00  0.00           H
ATOM   2614  HD2 ILE A 185      97.197  80.627  89.032  1.00  0.00           H
ATOM   2615  HD3 ILE A 185      96.657  82.227  89.532  1.00  0.00           H
ATOM   2616  C   ILE A 185      99.687  80.537  84.922  1.00  0.00           C
ATOM   2617  O   ILE A 185      99.861  79.337  84.712  1.00  0.00           O
ATOM   2618  N   CYS A 186     100.271  81.457  84.132  1.00  0.00           N
ATOM   2619  HN  CYS A 186     100.101  82.427  84.212  1.00  0.00           H
ATOM   2620  CA  CYS A 186     101.071  81.157  82.982  1.00  0.00           C
ATOM   2621  HA  CYS A 186     101.461  80.147  83.032  1.00  0.00           H
ATOM   2622  CB  CYS A 186     100.331  81.377  81.652  1.00  0.00           C
ATOM   2623  HB1 CYS A 186     100.161  82.427  81.332  1.00  0.00           H
ATOM   2624  HB2 CYS A 186      99.327  80.907  81.712  1.00  0.00           H
ATOM   2625  SG  CYS A 186     101.161  80.517  80.282  1.00  0.00           S
ATOM   2626  C   CYS A 186     102.261  82.047  83.042  1.00  0.00           C
ATOM   2627  O   CYS A 186     102.181  83.267  83.122  1.00  0.00           O
ATOM   2628  N   ASP A 187     103.441  81.407  83.142  1.00  0.00           N
ATOM   2629  HN  ASP A 187     103.451  80.427  82.942  1.00  0.00           H
ATOM   2630  CA  ASP A 187     104.651  82.077  83.532  1.00  0.00           C
ATOM   2631  HA  ASP A 187     104.521  83.137  83.402  1.00  0.00           H
ATOM   2632  CB  ASP A 187     104.711  81.927  85.062  1.00  0.00           C
ATOM   2633  HB1 ASP A 187     105.481  82.657  85.392  1.00  0.00           H
ATOM   2634  HB2 ASP A 187     103.671  82.097  85.422  1.00  0.00           H
ATOM   2635  CG  ASP A 187     105.141  80.517  85.432  1.00  0.00           C
ATOM   2636  OD1 ASP A 187     105.491  79.687  84.552  1.00  0.00           O
ATOM   2637  OD2 ASP A 187     105.191  80.227  86.662  1.00  0.00           O
ATOM   2638  C   ASP A 187     105.851  81.727  82.722  1.00  0.00           C
ATOM   2639  O   ASP A 187     105.791  81.037  81.702  1.00  0.00           O
ATOM   2640  N   ARG A 188     106.981  82.407  82.952  1.00  0.00           N
ATOM   2641  HN  ARG A 188     107.041  83.057  83.702  1.00  0.00           H
ATOM   2642  CA  ARG A 188     108.171  82.217  82.182  1.00  0.00           C
ATOM   2643  HA  ARG A 188     107.881  81.867  81.202  1.00  0.00           H
ATOM   2644  CB  ARG A 188     108.901  83.547  81.922  1.00  0.00           C
ATOM   2645  HB1 ARG A 188     108.811  84.107  82.882  1.00  0.00           H
ATOM   2646  HB2 ARG A 188     109.931  83.527  81.522  1.00  0.00           H
ATOM   2647  CG  ARG A 188     108.241  84.377  80.812  1.00  0.00           C
ATOM   2648  HG1 ARG A 188     107.821  83.757  79.982  1.00  0.00           H
ATOM   2649  HG2 ARG A 188     108.981  84.967  80.242  1.00  0.00           H
ATOM   2650  CD  ARG A 188     107.051  85.197  81.322  1.00  0.00           C
ATOM   2651  HD1 ARG A 188     106.271  84.437  81.522  1.00  0.00           H
ATOM   2652  HD2 ARG A 188     107.321  85.777  82.232  1.00  0.00           H
ATOM   2653  NE  ARG A 188     106.611  86.117  80.242  1.00  0.00           N
ATOM   2654  HE  ARG A 188     107.051  86.147  79.352  1.00  0.00           H
ATOM   2655  CZ  ARG A 188     105.291  86.467  80.192  1.00  0.00           C
ATOM   2656  NH1 ARG A 188     104.621  86.577  81.382  1.00  0.00           N
ATOM   2657 1HH1 ARG A 188     105.031  86.087  82.152  1.00  0.00           H
ATOM   2658 2HH1 ARG A 188     103.641  86.767  81.372  1.00  0.00           H
ATOM   2659  NH2 ARG A 188     104.611  86.827  79.062  1.00  0.00           N
ATOM   2660 1HH2 ARG A 188     105.161  87.047  78.252  1.00  0.00           H
ATOM   2661 2HH2 ARG A 188     103.711  87.247  79.212  1.00  0.00           H
ATOM   2662  C   ARG A 188     109.131  81.257  82.792  1.00  0.00           C
ATOM   2663  O   ARG A 188     109.271  81.247  84.012  1.00  0.00           O
ATOM   2664  N   PHE A 189     109.811  80.397  82.012  1.00  0.00           N
ATOM   2665  HN  PHE A 189     109.521  80.327  81.062  1.00  0.00           H
ATOM   2666  CA  PHE A 189     110.571  79.327  82.562  1.00  0.00           C
ATOM   2667  HA  PHE A 189     110.001  78.827  83.332  1.00  0.00           H
ATOM   2668  CB  PHE A 189     110.691  78.217  81.512  1.00  0.00           C
ATOM   2669  HB1 PHE A 189     109.671  77.787  81.522  1.00  0.00           H
ATOM   2670  HB2 PHE A 189     110.981  78.707  80.552  1.00  0.00           H
ATOM   2671  CG  PHE A 189     111.751  77.267  81.962  1.00  0.00           C
ATOM   2672  CD1 PHE A 189     112.921  77.247  81.232  1.00  0.00           C
ATOM   2673  HD1 PHE A 189     113.061  77.877  80.362  1.00  0.00           H
ATOM   2674  CE1 PHE A 189     113.961  76.447  81.642  1.00  0.00           C
ATOM   2675  HE1 PHE A 189     114.911  76.507  81.142  1.00  0.00           H
ATOM   2676  CZ  PHE A 189     113.771  75.587  82.702  1.00  0.00           C
ATOM   2677  HZ  PHE A 189     114.531  74.947  83.132  1.00  0.00           H
ATOM   2678  CD2 PHE A 189     111.611  76.477  83.072  1.00  0.00           C
ATOM   2679  HD2 PHE A 189     110.711  76.537  83.662  1.00  0.00           H
ATOM   2680  CE2 PHE A 189     112.611  75.597  83.422  1.00  0.00           C
ATOM   2681  HE2 PHE A 189     112.381  74.967  84.272  1.00  0.00           H
ATOM   2682  C   PHE A 189     111.881  79.897  83.002  1.00  0.00           C
ATOM   2683  O   PHE A 189     112.561  80.697  82.372  1.00  0.00           O
ATOM   2684  N   TYR A 190     112.331  79.347  84.142  1.00  0.00           N
ATOM   2685  HN  TYR A 190     111.901  78.527  84.512  1.00  0.00           H
ATOM   2686  CA  TYR A 190     113.471  79.887  84.822  1.00  0.00           C
ATOM   2687  HA  TYR A 190     114.111  80.237  84.022  1.00  0.00           H
ATOM   2688  CB  TYR A 190     113.001  81.057  85.702  1.00  0.00           C
ATOM   2689  HB1 TYR A 190     112.521  81.857  85.102  1.00  0.00           H
ATOM   2690  HB2 TYR A 190     112.381  80.657  86.532  1.00  0.00           H
ATOM   2691  CG  TYR A 190     114.131  81.737  86.412  1.00  0.00           C
ATOM   2692  CD1 TYR A 190     114.241  81.477  87.752  1.00  0.00           C
ATOM   2693  HD1 TYR A 190     113.611  80.747  88.252  1.00  0.00           H
ATOM   2694  CE1 TYR A 190     115.151  82.107  88.572  1.00  0.00           C
ATOM   2695  HE1 TYR A 190     115.291  81.927  89.632  1.00  0.00           H
ATOM   2696  CZ  TYR A 190     116.031  82.987  87.992  1.00  0.00           C
ATOM   2697  OH  TYR A 190     116.861  83.837  88.752  1.00  0.00           O
ATOM   2698  HH  TYR A 190     117.341  84.447  88.202  1.00  0.00           H
ATOM   2699  CD2 TYR A 190     114.941  82.697  85.872  1.00  0.00           C
ATOM   2700  HD2 TYR A 190     114.911  83.047  84.852  1.00  0.00           H
ATOM   2701  CE2 TYR A 190     115.841  83.357  86.682  1.00  0.00           C
ATOM   2702  HE2 TYR A 190     116.271  84.287  86.312  1.00  0.00           H
ATOM   2703  C   TYR A 190     114.291  78.857  85.512  1.00  0.00           C
ATOM   2704  O   TYR A 190     113.771  78.077  86.312  1.00  0.00           O
ATOM   2705  N   PRO A 191     115.581  78.777  85.342  1.00  0.00           N
ATOM   2706  CD  PRO A 191     116.041  78.577  83.972  1.00  0.00           C
ATOM   2707  HD1 PRO A 191     116.491  79.517  83.572  1.00  0.00           H
ATOM   2708  HD2 PRO A 191     115.331  78.157  83.242  1.00  0.00           H
ATOM   2709  CA  PRO A 191     116.471  78.157  86.272  1.00  0.00           C
ATOM   2710  HA  PRO A 191     116.071  77.827  87.222  1.00  0.00           H
ATOM   2711  CB  PRO A 191     117.031  76.957  85.502  1.00  0.00           C
ATOM   2712  HB1 PRO A 191     118.061  76.657  85.792  1.00  0.00           H
ATOM   2713  HB2 PRO A 191     116.351  76.087  85.502  1.00  0.00           H
ATOM   2714  CG  PRO A 191     117.141  77.507  84.072  1.00  0.00           C
ATOM   2715  HG1 PRO A 191     118.101  77.987  83.782  1.00  0.00           H
ATOM   2716  HG2 PRO A 191     117.161  76.677  83.332  1.00  0.00           H
ATOM   2717  C   PRO A 191     117.501  79.077  86.832  1.00  0.00           C
ATOM   2718  O   PRO A 191     117.701  79.057  88.042  1.00  0.00           O
ATOM   2719  N   ASN A 192     118.081  79.957  85.992  1.00  0.00           N
ATOM   2720  HN  ASN A 192     117.871  80.007  85.022  1.00  0.00           H
ATOM   2721  CA  ASN A 192     118.971  80.997  86.392  1.00  0.00           C
ATOM   2722  HA  ASN A 192     118.711  81.427  87.352  1.00  0.00           H
ATOM   2723  CB  ASN A 192     120.381  80.417  86.602  1.00  0.00           C
ATOM   2724  HB1 ASN A 192     120.401  79.557  87.312  1.00  0.00           H
ATOM   2725  HB2 ASN A 192     121.001  81.197  87.092  1.00  0.00           H
ATOM   2726  CG  ASN A 192     121.131  79.977  85.352  1.00  0.00           C
ATOM   2727  OD1 ASN A 192     120.521  79.717  84.312  1.00  0.00           O
ATOM   2728  ND2 ASN A 192     122.491  79.907  85.362  1.00  0.00           N
ATOM   2729 1HD2 ASN A 192     122.951  80.007  86.252  1.00  0.00           H
ATOM   2730 2HD2 ASN A 192     122.981  79.347  84.682  1.00  0.00           H
ATOM   2731  C   ASN A 192     118.921  82.167  85.472  1.00  0.00           C
ATOM   2732  O   ASN A 192     118.281  82.137  84.422  1.00  0.00           O
ATOM   2733  N   ASP A 193     119.631  83.227  85.892  1.00  0.00           N
ATOM   2734  HN  ASP A 193     119.931  83.287  86.842  1.00  0.00           H
ATOM   2735  CA  ASP A 193     119.761  84.387  85.062  1.00  0.00           C
ATOM   2736  HA  ASP A 193     118.731  84.627  84.842  1.00  0.00           H
ATOM   2737  CB  ASP A 193     120.401  85.487  85.932  1.00  0.00           C
ATOM   2738  HB1 ASP A 193     120.511  86.407  85.322  1.00  0.00           H
ATOM   2739  HB2 ASP A 193     121.411  85.237  86.322  1.00  0.00           H
ATOM   2740  CG  ASP A 193     119.611  85.947  87.152  1.00  0.00           C
ATOM   2741  OD1 ASP A 193     120.171  86.777  87.912  1.00  0.00           O
ATOM   2742  OD2 ASP A 193     118.611  85.307  87.562  1.00  0.00           O
ATOM   2743  C   ASP A 193     120.431  84.187  83.752  1.00  0.00           C
ATOM   2744  O   ASP A 193     120.121  84.727  82.692  1.00  0.00           O
ATOM   2745  N   LEU A 194     121.461  83.317  83.742  1.00  0.00           N
ATOM   2746  HN  LEU A 194     121.781  83.017  84.632  1.00  0.00           H
ATOM   2747  CA  LEU A 194     122.231  82.917  82.602  1.00  0.00           C
ATOM   2748  HA  LEU A 194     122.511  83.837  82.112  1.00  0.00           H
ATOM   2749  CB  LEU A 194     123.501  82.147  82.992  1.00  0.00           C
ATOM   2750  HB1 LEU A 194     124.161  81.917  82.132  1.00  0.00           H
ATOM   2751  HB2 LEU A 194     123.201  81.137  83.352  1.00  0.00           H
ATOM   2752  CG  LEU A 194     124.361  82.757  84.112  1.00  0.00           C
ATOM   2753  HG  LEU A 194     123.731  82.747  85.032  1.00  0.00           H
ATOM   2754  CD1 LEU A 194     124.631  84.237  83.802  1.00  0.00           C
ATOM   2755 1HD1 LEU A 194     123.741  84.817  84.112  1.00  0.00           H
ATOM   2756 2HD1 LEU A 194     124.901  84.277  82.722  1.00  0.00           H
ATOM   2757 3HD1 LEU A 194     125.491  84.457  84.472  1.00  0.00           H
ATOM   2758  CD2 LEU A 194     125.731  82.087  84.302  1.00  0.00           C
ATOM   2759 1HD2 LEU A 194     125.611  81.137  84.862  1.00  0.00           H
ATOM   2760 2HD2 LEU A 194     126.081  81.877  83.272  1.00  0.00           H
ATOM   2761 3HD2 LEU A 194     126.481  82.557  84.982  1.00  0.00           H
ATOM   2762  C   LEU A 194     121.491  82.257  81.492  1.00  0.00           C
ATOM   2763  O   LEU A 194     121.891  82.557  80.362  1.00  0.00           O
ATOM   2764  N   TRP A 195     120.491  81.417  81.812  1.00  0.00           N
ATOM   2765  HN  TRP A 195     120.381  81.177  82.782  1.00  0.00           H
ATOM   2766  CA  TRP A 195     119.651  80.847  80.812  1.00  0.00           C
ATOM   2767  HA  TRP A 195     120.271  80.557  79.982  1.00  0.00           H
ATOM   2768  CB  TRP A 195     118.841  79.637  81.302  1.00  0.00           C
ATOM   2769  HB1 TRP A 195     119.591  78.867  81.612  1.00  0.00           H
ATOM   2770  HB2 TRP A 195     118.351  80.007  82.222  1.00  0.00           H
ATOM   2771  CG  TRP A 195     117.911  78.857  80.432  1.00  0.00           C
ATOM   2772  CD1 TRP A 195     116.551  78.817  80.372  1.00  0.00           C
ATOM   2773  HD1 TRP A 195     115.831  79.357  80.972  1.00  0.00           H
ATOM   2774  NE1 TRP A 195     116.161  78.057  79.302  1.00  0.00           N
ATOM   2775  HE1 TRP A 195     115.351  78.117  78.762  1.00  0.00           H
ATOM   2776  CE2 TRP A 195     117.281  77.617  78.662  1.00  0.00           C
ATOM   2777  CD2 TRP A 195     118.401  78.157  79.282  1.00  0.00           C
ATOM   2778  CE3 TRP A 195     119.661  77.857  78.872  1.00  0.00           C
ATOM   2779  HE3 TRP A 195     120.521  78.217  79.412  1.00  0.00           H
ATOM   2780  CZ3 TRP A 195     119.781  77.207  77.662  1.00  0.00           C
ATOM   2781  HZ3 TRP A 195     120.781  77.147  77.252  1.00  0.00           H
ATOM   2782  CZ2 TRP A 195     117.431  76.847  77.542  1.00  0.00           C
ATOM   2783  HZ2 TRP A 195     116.591  76.367  77.062  1.00  0.00           H
ATOM   2784  CH2 TRP A 195     118.681  76.737  76.982  1.00  0.00           C
ATOM   2785  HH2 TRP A 195     118.701  76.137  76.082  1.00  0.00           H
ATOM   2786  C   TRP A 195     118.701  81.807  80.162  1.00  0.00           C
ATOM   2787  O   TRP A 195     118.461  81.817  78.962  1.00  0.00           O
ATOM   2788  N   VAL A 196     118.131  82.767  80.912  1.00  0.00           N
ATOM   2789  HN  VAL A 196     118.231  82.637  81.892  1.00  0.00           H
ATOM   2790  CA  VAL A 196     117.311  83.797  80.352  1.00  0.00           C
ATOM   2791  HA  VAL A 196     116.581  83.287  79.742  1.00  0.00           H
ATOM   2792  CB  VAL A 196     116.741  84.737  81.372  1.00  0.00           C
ATOM   2793  HB  VAL A 196     117.591  85.247  81.872  1.00  0.00           H
ATOM   2794  CG1 VAL A 196     115.991  83.937  82.452  1.00  0.00           C
ATOM   2795 1HG1 VAL A 196     116.621  83.227  83.032  1.00  0.00           H
ATOM   2796 2HG1 VAL A 196     115.151  83.437  81.932  1.00  0.00           H
ATOM   2797 3HG1 VAL A 196     115.461  84.627  83.152  1.00  0.00           H
ATOM   2798  CG2 VAL A 196     115.861  85.837  80.762  1.00  0.00           C
ATOM   2799 1HG2 VAL A 196     115.261  86.447  81.472  1.00  0.00           H
ATOM   2800 2HG2 VAL A 196     115.191  85.557  79.922  1.00  0.00           H
ATOM   2801 3HG2 VAL A 196     116.621  86.547  80.362  1.00  0.00           H
ATOM   2802  C   VAL A 196     118.141  84.627  79.432  1.00  0.00           C
ATOM   2803  O   VAL A 196     117.741  84.957  78.322  1.00  0.00           O
ATOM   2804  N   VAL A 197     119.411  84.937  79.782  1.00  0.00           N
ATOM   2805  HN  VAL A 197     119.681  84.727  80.712  1.00  0.00           H
ATOM   2806  CA  VAL A 197     120.271  85.627  78.872  1.00  0.00           C
ATOM   2807  HA  VAL A 197     119.751  86.487  78.472  1.00  0.00           H
ATOM   2808  CB  VAL A 197     121.471  86.187  79.562  1.00  0.00           C
ATOM   2809  HB  VAL A 197     121.801  85.427  80.312  1.00  0.00           H
ATOM   2810  CG1 VAL A 197     122.591  86.667  78.622  1.00  0.00           C
ATOM   2811 1HG1 VAL A 197     123.461  86.977  79.242  1.00  0.00           H
ATOM   2812 2HG1 VAL A 197     122.341  87.457  77.882  1.00  0.00           H
ATOM   2813 3HG1 VAL A 197     123.001  85.787  78.082  1.00  0.00           H
ATOM   2814  CG2 VAL A 197     120.981  87.257  80.552  1.00  0.00           C
ATOM   2815 1HG2 VAL A 197     120.341  87.947  79.962  1.00  0.00           H
ATOM   2816 2HG2 VAL A 197     120.351  86.907  81.402  1.00  0.00           H
ATOM   2817 3HG2 VAL A 197     121.801  87.897  80.932  1.00  0.00           H
ATOM   2818  C   VAL A 197     120.581  84.847  77.642  1.00  0.00           C
ATOM   2819  O   VAL A 197     120.541  85.367  76.522  1.00  0.00           O
ATOM   2820  N   VAL A 198     120.901  83.547  77.712  1.00  0.00           N
ATOM   2821  HN  VAL A 198     120.961  83.327  78.682  1.00  0.00           H
ATOM   2822  CA  VAL A 198     121.041  82.667  76.592  1.00  0.00           C
ATOM   2823  HA  VAL A 198     121.761  83.147  75.942  1.00  0.00           H
ATOM   2824  CB  VAL A 198     121.691  81.357  76.942  1.00  0.00           C
ATOM   2825  HB  VAL A 198     121.341  81.027  77.942  1.00  0.00           H
ATOM   2826  CG1 VAL A 198     121.471  80.177  75.982  1.00  0.00           C
ATOM   2827 1HG1 VAL A 198     120.491  79.667  76.032  1.00  0.00           H
ATOM   2828 2HG1 VAL A 198     121.541  80.487  74.922  1.00  0.00           H
ATOM   2829 3HG1 VAL A 198     122.231  79.367  76.052  1.00  0.00           H
ATOM   2830  CG2 VAL A 198     123.211  81.567  77.012  1.00  0.00           C
ATOM   2831 1HG2 VAL A 198     123.551  82.297  77.772  1.00  0.00           H
ATOM   2832 2HG2 VAL A 198     123.641  80.567  77.222  1.00  0.00           H
ATOM   2833 3HG2 VAL A 198     123.611  81.997  76.062  1.00  0.00           H
ATOM   2834  C   VAL A 198     119.841  82.537  75.732  1.00  0.00           C
ATOM   2835  O   VAL A 198     119.911  82.477  74.502  1.00  0.00           O
ATOM   2836  N   PHE A 199     118.621  82.547  76.312  1.00  0.00           N
ATOM   2837  HN  PHE A 199     118.591  82.517  77.302  1.00  0.00           H
ATOM   2838  CA  PHE A 199     117.371  82.527  75.632  1.00  0.00           C
ATOM   2839  HA  PHE A 199     117.491  81.777  74.852  1.00  0.00           H
ATOM   2840  CB  PHE A 199     116.261  82.027  76.572  1.00  0.00           C
ATOM   2841  HB1 PHE A 199     116.581  81.167  77.202  1.00  0.00           H
ATOM   2842  HB2 PHE A 199     116.201  82.857  77.312  1.00  0.00           H
ATOM   2843  CG  PHE A 199     114.951  81.737  75.922  1.00  0.00           C
ATOM   2844  CD1 PHE A 199     113.731  82.177  76.392  1.00  0.00           C
ATOM   2845  HD1 PHE A 199     113.531  82.807  77.242  1.00  0.00           H
ATOM   2846  CE1 PHE A 199     112.561  81.817  75.762  1.00  0.00           C
ATOM   2847  HE1 PHE A 199     111.631  82.157  76.192  1.00  0.00           H
ATOM   2848  CZ  PHE A 199     112.601  80.997  74.662  1.00  0.00           C
ATOM   2849  HZ  PHE A 199     111.701  80.717  74.142  1.00  0.00           H
ATOM   2850  CD2 PHE A 199     114.951  80.897  74.842  1.00  0.00           C
ATOM   2851  HD2 PHE A 199     115.851  80.487  74.422  1.00  0.00           H
ATOM   2852  CE2 PHE A 199     113.791  80.467  74.232  1.00  0.00           C
ATOM   2853  HE2 PHE A 199     113.741  79.767  73.412  1.00  0.00           H
ATOM   2854  C   PHE A 199     117.131  83.797  74.882  1.00  0.00           C
ATOM   2855  O   PHE A 199     116.721  83.817  73.722  1.00  0.00           O
ATOM   2856  N   GLN A 200     117.501  84.947  75.472  1.00  0.00           N
ATOM   2857  HN  GLN A 200     117.991  84.937  76.342  1.00  0.00           H
ATOM   2858  CA  GLN A 200     117.461  86.187  74.752  1.00  0.00           C
ATOM   2859  HA  GLN A 200     116.441  86.447  74.482  1.00  0.00           H
ATOM   2860  CB  GLN A 200     117.901  87.327  75.682  1.00  0.00           C
ATOM   2861  HB1 GLN A 200     118.221  88.127  74.992  1.00  0.00           H
ATOM   2862  HB2 GLN A 200     118.871  86.997  76.112  1.00  0.00           H
ATOM   2863  CG  GLN A 200     116.971  88.007  76.682  1.00  0.00           C
ATOM   2864  HG1 GLN A 200     116.951  89.117  76.592  1.00  0.00           H
ATOM   2865  HG2 GLN A 200     117.311  87.667  77.682  1.00  0.00           H
ATOM   2866  CD  GLN A 200     115.551  87.437  76.712  1.00  0.00           C
ATOM   2867  OE1 GLN A 200     114.681  88.187  76.282  1.00  0.00           O
ATOM   2868  NE2 GLN A 200     115.341  86.207  77.242  1.00  0.00           N
ATOM   2869 1HE2 GLN A 200     116.091  85.667  77.622  1.00  0.00           H
ATOM   2870 2HE2 GLN A 200     114.381  86.047  77.502  1.00  0.00           H
ATOM   2871  C   GLN A 200     118.301  86.317  73.522  1.00  0.00           C
ATOM   2872  O   GLN A 200     117.891  86.837  72.482  1.00  0.00           O
ATOM   2873  N   PHE A 201     119.561  85.867  73.602  1.00  0.00           N
ATOM   2874  HN  PHE A 201     119.941  85.547  74.462  1.00  0.00           H
ATOM   2875  CA  PHE A 201     120.431  85.707  72.472  1.00  0.00           C
ATOM   2876  HA  PHE A 201     120.521  86.627  71.917  1.00  0.00           H
ATOM   2877  CB  PHE A 201     121.791  85.207  73.002  1.00  0.00           C
ATOM   2878  HB1 PHE A 201     121.771  84.247  73.562  1.00  0.00           H
ATOM   2879  HB2 PHE A 201     122.181  86.047  73.612  1.00  0.00           H
ATOM   2880  CG  PHE A 201     122.841  85.217  71.947  1.00  0.00           C
ATOM   2881  CD1 PHE A 201     122.991  84.057  71.227  1.00  0.00           C
ATOM   2882  HD1 PHE A 201     122.271  83.287  71.477  1.00  0.00           H
ATOM   2883  CE1 PHE A 201     124.051  83.907  70.367  1.00  0.00           C
ATOM   2884  HE1 PHE A 201     124.291  82.927  69.997  1.00  0.00           H
ATOM   2885  CZ  PHE A 201     124.831  84.967  69.987  1.00  0.00           C
ATOM   2886  HZ  PHE A 201     125.601  84.907  69.227  1.00  0.00           H
ATOM   2887  CD2 PHE A 201     123.661  86.277  71.637  1.00  0.00           C
ATOM   2888  HD2 PHE A 201     123.571  87.247  72.097  1.00  0.00           H
ATOM   2889  CE2 PHE A 201     124.591  86.167  70.627  1.00  0.00           C
ATOM   2890  HE2 PHE A 201     125.141  87.037  70.307  1.00  0.00           H
ATOM   2891  C   PHE A 201     119.891  84.747  71.467  1.00  0.00           C
ATOM   2892  O   PHE A 201     119.971  85.027  70.277  1.00  0.00           O
ATOM   2893  N   GLN A 202     119.381  83.577  71.907  1.00  0.00           N
ATOM   2894  HN  GLN A 202     119.451  83.327  72.872  1.00  0.00           H
ATOM   2895  CA  GLN A 202     118.951  82.487  71.097  1.00  0.00           C
ATOM   2896  HA  GLN A 202     119.761  82.327  70.397  1.00  0.00           H
ATOM   2897  CB  GLN A 202     118.671  81.197  71.887  1.00  0.00           C
ATOM   2898  HB1 GLN A 202     117.861  81.227  72.652  1.00  0.00           H
ATOM   2899  HB2 GLN A 202     119.631  81.117  72.452  1.00  0.00           H
ATOM   2900  CG  GLN A 202     118.481  79.957  71.007  1.00  0.00           C
ATOM   2901  HG1 GLN A 202     119.341  79.887  70.307  1.00  0.00           H
ATOM   2902  HG2 GLN A 202     117.531  79.967  70.447  1.00  0.00           H
ATOM   2903  CD  GLN A 202     118.631  78.667  71.817  1.00  0.00           C
ATOM   2904  OE1 GLN A 202     119.711  78.287  72.237  1.00  0.00           O
ATOM   2905  NE2 GLN A 202     117.471  78.027  72.127  1.00  0.00           N
ATOM   2906 1HE2 GLN A 202     116.641  78.587  72.027  1.00  0.00           H
ATOM   2907 2HE2 GLN A 202     117.521  77.327  72.832  1.00  0.00           H
ATOM   2908  C   GLN A 202     117.751  82.877  70.297  1.00  0.00           C
ATOM   2909  O   GLN A 202     117.741  82.497  69.127  1.00  0.00           O
ATOM   2910  N   HIS A 203     116.761  83.597  70.847  1.00  0.00           N
ATOM   2911  HN  HIS A 203     116.851  83.727  71.827  1.00  0.00           H
ATOM   2912  CA  HIS A 203     115.621  84.127  70.157  1.00  0.00           C
ATOM   2913  HA  HIS A 203     115.051  83.307  69.747  1.00  0.00           H
ATOM   2914  CB  HIS A 203     114.721  84.847  71.177  1.00  0.00           C
ATOM   2915  HB1 HIS A 203     115.291  85.577  71.797  1.00  0.00           H
ATOM   2916  HB2 HIS A 203     114.251  84.167  71.917  1.00  0.00           H
ATOM   2917  ND1 HIS A 203     112.501  85.267  70.017  1.00  0.00           N
ATOM   2918  CG  HIS A 203     113.661  85.737  70.607  1.00  0.00           C
ATOM   2919  CE1 HIS A 203     111.701  86.307  69.867  1.00  0.00           C
ATOM   2920  HE1 HIS A 203     110.761  86.267  69.327  1.00  0.00           H
ATOM   2921  NE2 HIS A 203     112.251  87.437  70.407  1.00  0.00           N
ATOM   2922  HE2 HIS A 203     111.811  88.317  70.557  1.00  0.00           H
ATOM   2923  CD2 HIS A 203     113.471  87.057  70.907  1.00  0.00           C
ATOM   2924  HD2 HIS A 203     114.191  87.777  71.257  1.00  0.00           H
ATOM   2925  C   HIS A 203     116.081  85.077  69.107  1.00  0.00           C
ATOM   2926  O   HIS A 203     115.571  85.047  67.987  1.00  0.00           O
ATOM   2927  N   ILE A 204     117.031  85.997  69.337  1.00  0.00           N
ATOM   2928  HN  ILE A 204     117.441  86.027  70.247  1.00  0.00           H
ATOM   2929  CA  ILE A 204     117.571  86.827  68.307  1.00  0.00           C
ATOM   2930  HA  ILE A 204     116.721  87.247  67.787  1.00  0.00           H
ATOM   2931  CB  ILE A 204     118.311  87.997  68.877  1.00  0.00           C
ATOM   2932  HB  ILE A 204     119.011  87.597  69.637  1.00  0.00           H
ATOM   2933  CG2 ILE A 204     119.021  88.787  67.767  1.00  0.00           C
ATOM   2934 1HG2 ILE A 204     118.371  89.077  66.917  1.00  0.00           H
ATOM   2935 2HG2 ILE A 204     119.851  88.187  67.337  1.00  0.00           H
ATOM   2936 3HG2 ILE A 204     119.431  89.677  68.287  1.00  0.00           H
ATOM   2937  CG1 ILE A 204     117.291  88.877  69.617  1.00  0.00           C
ATOM   2938 1HG1 ILE A 204     117.841  89.637  70.207  1.00  0.00           H
ATOM   2939 2HG1 ILE A 204     116.781  88.287  70.407  1.00  0.00           H
ATOM   2940  CD  ILE A 204     116.341  89.627  68.687  1.00  0.00           C
ATOM   2941  HD1 ILE A 204     115.731  88.947  68.057  1.00  0.00           H
ATOM   2942  HD2 ILE A 204     115.651  90.247  69.297  1.00  0.00           H
ATOM   2943  HD3 ILE A 204     116.821  90.367  68.017  1.00  0.00           H
ATOM   2944  C   ILE A 204     118.271  86.067  67.227  1.00  0.00           C
ATOM   2945  O   ILE A 204     118.141  86.277  66.027  1.00  0.00           O
ATOM   2946  N   MET A 205     119.061  85.097  67.717  1.00  0.00           N
ATOM   2947  HN  MET A 205     119.241  84.947  68.687  1.00  0.00           H
ATOM   2948  CA  MET A 205     119.751  84.177  66.867  1.00  0.00           C
ATOM   2949  HA  MET A 205     120.431  84.837  66.377  1.00  0.00           H
ATOM   2950  CB  MET A 205     120.761  83.237  67.537  1.00  0.00           C
ATOM   2951  HB1 MET A 205     120.241  82.777  68.407  1.00  0.00           H
ATOM   2952  HB2 MET A 205     121.611  83.817  67.967  1.00  0.00           H
ATOM   2953  CG  MET A 205     121.381  82.127  66.687  1.00  0.00           C
ATOM   2954  HG1 MET A 205     122.141  81.677  67.357  1.00  0.00           H
ATOM   2955  HG2 MET A 205     120.681  81.277  66.487  1.00  0.00           H
ATOM   2956  SD  MET A 205     122.081  82.737  65.127  1.00  0.00           S
ATOM   2957  CE  MET A 205     122.521  81.067  64.537  1.00  0.00           C
ATOM   2958  HE1 MET A 205     123.071  81.267  63.597  1.00  0.00           H
ATOM   2959  HE2 MET A 205     121.621  80.417  64.547  1.00  0.00           H
ATOM   2960  HE3 MET A 205     123.261  80.677  65.257  1.00  0.00           H
ATOM   2961  C   MET A 205     118.901  83.387  65.927  1.00  0.00           C
ATOM   2962  O   MET A 205     119.001  83.467  64.707  1.00  0.00           O
ATOM   2963  N   VAL A 206     117.871  82.717  66.467  1.00  0.00           N
ATOM   2964  HN  VAL A 206     117.831  82.637  67.467  1.00  0.00           H
ATOM   2965  CA  VAL A 206     117.151  81.757  65.697  1.00  0.00           C
ATOM   2966  HA  VAL A 206     117.771  81.337  64.917  1.00  0.00           H
ATOM   2967  CB  VAL A 206     116.601  80.617  66.497  1.00  0.00           C
ATOM   2968  HB  VAL A 206     116.101  79.957  65.757  1.00  0.00           H
ATOM   2969  CG1 VAL A 206     117.731  79.867  67.227  1.00  0.00           C
ATOM   2970 1HG1 VAL A 206     118.351  80.557  67.827  1.00  0.00           H
ATOM   2971 2HG1 VAL A 206     117.281  79.107  67.897  1.00  0.00           H
ATOM   2972 3HG1 VAL A 206     118.441  79.547  66.437  1.00  0.00           H
ATOM   2973  CG2 VAL A 206     115.481  81.067  67.447  1.00  0.00           C
ATOM   2974 1HG2 VAL A 206     115.081  80.277  68.127  1.00  0.00           H
ATOM   2975 2HG2 VAL A 206     115.861  81.927  68.037  1.00  0.00           H
ATOM   2976 3HG2 VAL A 206     114.581  81.427  66.897  1.00  0.00           H
ATOM   2977  C   VAL A 206     115.981  82.327  64.967  1.00  0.00           C
ATOM   2978  O   VAL A 206     115.481  81.777  63.987  1.00  0.00           O
ATOM   2979  N   GLY A 207     115.571  83.547  65.357  1.00  0.00           N
ATOM   2980  HN  GLY A 207     116.031  83.947  66.147  1.00  0.00           H
ATOM   2981  CA  GLY A 207     114.471  84.217  64.747  1.00  0.00           C
ATOM   2982  HA1 GLY A 207     113.871  84.757  65.467  1.00  0.00           H
ATOM   2983  HA2 GLY A 207     113.801  83.457  64.357  1.00  0.00           H
ATOM   2984  C   GLY A 207     114.821  85.077  63.587  1.00  0.00           C
ATOM   2985  O   GLY A 207     114.231  84.997  62.507  1.00  0.00           O
ATOM   2986  N   LEU A 208     115.721  86.057  63.827  1.00  0.00           N
ATOM   2987  HN  LEU A 208     116.151  86.047  64.727  1.00  0.00           H
ATOM   2988  CA  LEU A 208     116.021  87.167  62.997  1.00  0.00           C
ATOM   2989  HA  LEU A 208     115.281  87.347  62.227  1.00  0.00           H
ATOM   2990  CB  LEU A 208     115.871  88.437  63.847  1.00  0.00           C
ATOM   2991  HB1 LEU A 208     116.761  88.517  64.507  1.00  0.00           H
ATOM   2992  HB2 LEU A 208     115.811  89.367  63.247  1.00  0.00           H
ATOM   2993  CG  LEU A 208     114.621  88.597  64.737  1.00  0.00           C
ATOM   2994  HG  LEU A 208     114.721  87.837  65.547  1.00  0.00           H
ATOM   2995  CD1 LEU A 208     114.661  89.997  65.367  1.00  0.00           C
ATOM   2996 1HD1 LEU A 208     114.461  90.777  64.607  1.00  0.00           H
ATOM   2997 2HD1 LEU A 208     113.801  90.007  66.077  1.00  0.00           H
ATOM   2998 3HD1 LEU A 208     115.491  90.267  66.057  1.00  0.00           H
ATOM   2999  CD2 LEU A 208     113.331  88.497  63.917  1.00  0.00           C
ATOM   3000 1HD2 LEU A 208     112.541  88.657  64.677  1.00  0.00           H
ATOM   3001 2HD2 LEU A 208     113.141  87.527  63.397  1.00  0.00           H
ATOM   3002 3HD2 LEU A 208     113.371  89.297  63.147  1.00  0.00           H
ATOM   3003  C   LEU A 208     117.361  87.047  62.347  1.00  0.00           C
ATOM   3004  O   LEU A 208     117.511  86.997  61.127  1.00  0.00           O
ATOM   3005  N   ILE A 209     118.421  86.757  63.117  1.00  0.00           N
ATOM   3006  HN  ILE A 209     118.211  86.457  64.037  1.00  0.00           H
ATOM   3007  CA  ILE A 209     119.791  86.607  62.717  1.00  0.00           C
ATOM   3008  HA  ILE A 209     119.951  87.527  62.187  1.00  0.00           H
ATOM   3009  CB  ILE A 209     120.671  86.727  63.927  1.00  0.00           C
ATOM   3010  HB  ILE A 209     120.361  86.007  64.717  1.00  0.00           H
ATOM   3011  CG2 ILE A 209     122.151  86.477  63.607  1.00  0.00           C
ATOM   3012 1HG2 ILE A 209     122.511  87.187  62.827  1.00  0.00           H
ATOM   3013 2HG2 ILE A 209     122.881  86.637  64.427  1.00  0.00           H
ATOM   3014 3HG2 ILE A 209     122.271  85.427  63.247  1.00  0.00           H
ATOM   3015  CG1 ILE A 209     120.501  88.087  64.617  1.00  0.00           C
ATOM   3016 1HG1 ILE A 209     119.431  88.367  64.767  1.00  0.00           H
ATOM   3017 2HG1 ILE A 209     121.011  88.017  65.597  1.00  0.00           H
ATOM   3018  CD  ILE A 209     120.991  89.327  63.857  1.00  0.00           C
ATOM   3019  HD1 ILE A 209     120.581  90.297  64.207  1.00  0.00           H
ATOM   3020  HD2 ILE A 209     122.091  89.407  63.997  1.00  0.00           H
ATOM   3021  HD3 ILE A 209     120.781  89.277  62.767  1.00  0.00           H
ATOM   3022  C   ILE A 209     120.041  85.517  61.737  1.00  0.00           C
ATOM   3023  O   ILE A 209     120.641  85.807  60.697  1.00  0.00           O
ATOM   3024  N   LEU A 210     119.541  84.287  61.937  1.00  0.00           N
ATOM   3025  HN  LEU A 210     119.051  84.127  62.787  1.00  0.00           H
ATOM   3026  CA  LEU A 210     119.711  83.097  61.157  1.00  0.00           C
ATOM   3027  HA  LEU A 210     120.791  83.027  61.137  1.00  0.00           H
ATOM   3028  CB  LEU A 210     119.331  81.897  62.057  1.00  0.00           C
ATOM   3029  HB1 LEU A 210     119.991  81.897  62.947  1.00  0.00           H
ATOM   3030  HB2 LEU A 210     118.301  82.117  62.417  1.00  0.00           H
ATOM   3031  CG  LEU A 210     119.461  80.467  61.517  1.00  0.00           C
ATOM   3032  HG  LEU A 210     118.801  80.497  60.617  1.00  0.00           H
ATOM   3033  CD1 LEU A 210     118.901  79.477  62.547  1.00  0.00           C
ATOM   3034 1HD1 LEU A 210     118.751  78.477  62.087  1.00  0.00           H
ATOM   3035 2HD1 LEU A 210     117.851  79.717  62.827  1.00  0.00           H
ATOM   3036 3HD1 LEU A 210     119.561  79.367  63.437  1.00  0.00           H
ATOM   3037  CD2 LEU A 210     120.801  79.967  60.947  1.00  0.00           C
ATOM   3038 1HD2 LEU A 210     121.571  79.777  61.727  1.00  0.00           H
ATOM   3039 2HD2 LEU A 210     120.791  79.087  60.267  1.00  0.00           H
ATOM   3040 3HD2 LEU A 210     121.251  80.707  60.257  1.00  0.00           H
ATOM   3041  C   LEU A 210     119.181  83.057  59.767  1.00  0.00           C
ATOM   3042  O   LEU A 210     119.801  82.487  58.877  1.00  0.00           O
ATOM   3043  N   PRO A 211     118.031  83.507  59.357  1.00  0.00           N
ATOM   3044  CD  PRO A 211     116.861  83.557  60.227  1.00  0.00           C
ATOM   3045  HD1 PRO A 211     117.011  84.077  61.187  1.00  0.00           H
ATOM   3046  HD2 PRO A 211     116.691  82.507  60.577  1.00  0.00           H
ATOM   3047  CA  PRO A 211     117.691  83.617  57.967  1.00  0.00           C
ATOM   3048  HA  PRO A 211     118.041  82.737  57.457  1.00  0.00           H
ATOM   3049  CB  PRO A 211     116.161  83.717  57.957  1.00  0.00           C
ATOM   3050  HB1 PRO A 211     115.711  82.747  57.697  1.00  0.00           H
ATOM   3051  HB2 PRO A 211     115.811  84.427  57.177  1.00  0.00           H
ATOM   3052  CG  PRO A 211     115.741  84.167  59.367  1.00  0.00           C
ATOM   3053  HG1 PRO A 211     114.701  83.957  59.697  1.00  0.00           H
ATOM   3054  HG2 PRO A 211     115.791  85.277  59.477  1.00  0.00           H
ATOM   3055  C   PRO A 211     118.451  84.737  57.357  1.00  0.00           C
ATOM   3056  O   PRO A 211     118.711  84.807  56.157  1.00  0.00           O
ATOM   3057  N   GLY A 212     118.751  85.777  58.157  1.00  0.00           N
ATOM   3058  HN  GLY A 212     118.431  85.737  59.107  1.00  0.00           H
ATOM   3059  CA  GLY A 212     119.651  86.837  57.857  1.00  0.00           C
ATOM   3060  HA1 GLY A 212     119.801  87.347  58.797  1.00  0.00           H
ATOM   3061  HA2 GLY A 212     119.161  87.517  57.167  1.00  0.00           H
ATOM   3062  C   GLY A 212     121.041  86.607  57.367  1.00  0.00           C
ATOM   3063  O   GLY A 212     121.471  87.257  56.407  1.00  0.00           O
ATOM   3064  N   ILE A 213     121.681  85.577  57.947  1.00  0.00           N
ATOM   3065  HN  ILE A 213     121.191  85.147  58.707  1.00  0.00           H
ATOM   3066  CA  ILE A 213     122.831  84.897  57.437  1.00  0.00           C
ATOM   3067  HA  ILE A 213     123.641  85.617  57.337  1.00  0.00           H
ATOM   3068  CB  ILE A 213     123.441  83.857  58.337  1.00  0.00           C
ATOM   3069  HB  ILE A 213     122.831  82.927  58.307  1.00  0.00           H
ATOM   3070  CG2 ILE A 213     124.881  83.597  57.877  1.00  0.00           C
ATOM   3071 1HG2 ILE A 213     125.491  83.127  58.677  1.00  0.00           H
ATOM   3072 2HG2 ILE A 213     125.351  84.537  57.507  1.00  0.00           H
ATOM   3073 3HG2 ILE A 213     124.951  82.957  56.967  1.00  0.00           H
ATOM   3074  CG1 ILE A 213     123.511  84.247  59.817  1.00  0.00           C
ATOM   3075 1HG1 ILE A 213     124.141  83.467  60.287  1.00  0.00           H
ATOM   3076 2HG1 ILE A 213     122.491  84.277  60.267  1.00  0.00           H
ATOM   3077  CD  ILE A 213     124.161  85.607  60.077  1.00  0.00           C
ATOM   3078  HD1 ILE A 213     125.231  85.457  59.807  1.00  0.00           H
ATOM   3079  HD2 ILE A 213     124.011  85.967  61.117  1.00  0.00           H
ATOM   3080  HD3 ILE A 213     123.811  86.487  59.497  1.00  0.00           H
ATOM   3081  C   ILE A 213     122.691  84.317  56.077  1.00  0.00           C
ATOM   3082  O   ILE A 213     123.551  84.487  55.207  1.00  0.00           O
ATOM   3083  N   VAL A 214     121.521  83.717  55.807  1.00  0.00           N
ATOM   3084  HN  VAL A 214     120.751  83.687  56.437  1.00  0.00           H
ATOM   3085  CA  VAL A 214     121.231  83.187  54.507  1.00  0.00           C
ATOM   3086  HA  VAL A 214     122.041  82.537  54.217  1.00  0.00           H
ATOM   3087  CB  VAL A 214     120.011  82.317  54.357  1.00  0.00           C
ATOM   3088  HB  VAL A 214     119.091  82.807  54.727  1.00  0.00           H
ATOM   3089  CG1 VAL A 214     120.101  81.147  55.347  1.00  0.00           C
ATOM   3090 1HG1 VAL A 214     119.141  80.597  55.377  1.00  0.00           H
ATOM   3091 2HG1 VAL A 214     120.771  80.347  54.957  1.00  0.00           H
ATOM   3092 3HG1 VAL A 214     120.421  81.527  56.347  1.00  0.00           H
ATOM   3093  CG2 VAL A 214     119.761  81.817  52.927  1.00  0.00           C
ATOM   3094 1HG2 VAL A 214     118.911  81.107  52.897  1.00  0.00           H
ATOM   3095 2HG2 VAL A 214     120.631  81.177  52.647  1.00  0.00           H
ATOM   3096 3HG2 VAL A 214     119.511  82.567  52.147  1.00  0.00           H
ATOM   3097  C   VAL A 214     121.091  84.367  53.597  1.00  0.00           C
ATOM   3098  O   VAL A 214     121.641  84.437  52.507  1.00  0.00           O
ATOM   3099  N   ILE A 215     120.291  85.377  53.987  1.00  0.00           N
ATOM   3100  HN  ILE A 215     119.691  85.367  54.787  1.00  0.00           H
ATOM   3101  CA  ILE A 215     120.091  86.487  53.107  1.00  0.00           C
ATOM   3102  HA  ILE A 215     119.691  86.097  52.187  1.00  0.00           H
ATOM   3103  CB  ILE A 215     119.281  87.597  53.687  1.00  0.00           C
ATOM   3104  HB  ILE A 215     119.601  87.967  54.687  1.00  0.00           H
ATOM   3105  CG2 ILE A 215     119.211  88.897  52.867  1.00  0.00           C
ATOM   3106 1HG2 ILE A 215     118.841  88.527  51.887  1.00  0.00           H
ATOM   3107 2HG2 ILE A 215     120.201  89.387  52.767  1.00  0.00           H
ATOM   3108 3HG2 ILE A 215     118.531  89.677  53.277  1.00  0.00           H
ATOM   3109  CG1 ILE A 215     117.841  87.097  53.877  1.00  0.00           C
ATOM   3110 1HG1 ILE A 215     117.951  86.027  54.147  1.00  0.00           H
ATOM   3111 2HG1 ILE A 215     117.291  87.077  52.917  1.00  0.00           H
ATOM   3112  CD  ILE A 215     117.171  87.857  55.017  1.00  0.00           C
ATOM   3113  HD1 ILE A 215     116.101  87.597  55.177  1.00  0.00           H
ATOM   3114  HD2 ILE A 215     117.681  87.667  55.987  1.00  0.00           H
ATOM   3115  HD3 ILE A 215     117.271  88.947  54.877  1.00  0.00           H
ATOM   3116  C   ILE A 215     121.371  87.147  52.717  1.00  0.00           C
ATOM   3117  O   ILE A 215     121.601  87.547  51.577  1.00  0.00           O
ATOM   3118  N   LEU A 216     122.351  87.357  53.617  1.00  0.00           N
ATOM   3119  HN  LEU A 216     122.021  87.237  54.547  1.00  0.00           H
ATOM   3120  CA  LEU A 216     123.671  87.867  53.387  1.00  0.00           C
ATOM   3121  HA  LEU A 216     123.511  88.797  52.847  1.00  0.00           H
ATOM   3122  CB  LEU A 216     124.481  87.997  54.687  1.00  0.00           C
ATOM   3123  HB1 LEU A 216     123.981  88.797  55.257  1.00  0.00           H
ATOM   3124  HB2 LEU A 216     124.471  87.077  55.307  1.00  0.00           H
ATOM   3125  CG  LEU A 216     125.921  88.507  54.527  1.00  0.00           C
ATOM   3126  HG  LEU A 216     126.501  87.677  54.067  1.00  0.00           H
ATOM   3127  CD1 LEU A 216     125.981  89.717  53.567  1.00  0.00           C
ATOM   3128 1HD1 LEU A 216     125.501  90.577  54.087  1.00  0.00           H
ATOM   3129 2HD1 LEU A 216     125.431  89.537  52.627  1.00  0.00           H
ATOM   3130 3HD1 LEU A 216     127.021  90.077  53.397  1.00  0.00           H
ATOM   3131  CD2 LEU A 216     126.631  88.777  55.857  1.00  0.00           C
ATOM   3132 1HD2 LEU A 216     126.161  89.677  56.307  1.00  0.00           H
ATOM   3133 2HD2 LEU A 216     127.711  89.037  55.817  1.00  0.00           H
ATOM   3134 3HD2 LEU A 216     126.541  87.927  56.557  1.00  0.00           H
ATOM   3135  C   LEU A 216     124.421  87.027  52.407  1.00  0.00           C
ATOM   3136  O   LEU A 216     124.981  87.497  51.417  1.00  0.00           O
ATOM   3137  N   SER A 217     124.391  85.697  52.597  1.00  0.00           N
ATOM   3138  HN  SER A 217     123.921  85.317  53.387  1.00  0.00           H
ATOM   3139  CA  SER A 217     125.051  84.667  51.847  1.00  0.00           C
ATOM   3140  HA  SER A 217     126.101  84.907  51.977  1.00  0.00           H
ATOM   3141  CB  SER A 217     124.951  83.247  52.437  1.00  0.00           C
ATOM   3142  HB1 SER A 217     123.871  83.067  52.587  1.00  0.00           H
ATOM   3143  HB2 SER A 217     125.431  82.547  51.727  1.00  0.00           H
ATOM   3144  OG  SER A 217     125.551  83.167  53.727  1.00  0.00           O
ATOM   3145  HG1 SER A 217     124.931  83.557  54.347  1.00  0.00           H
ATOM   3146  C   SER A 217     124.671  84.587  50.407  1.00  0.00           C
ATOM   3147  O   SER A 217     125.481  84.187  49.567  1.00  0.00           O
ATOM   3148  N   CYS A 218     123.421  84.927  50.047  1.00  0.00           N
ATOM   3149  HN  CYS A 218     122.821  85.247  50.777  1.00  0.00           H
ATOM   3150  CA  CYS A 218     122.931  84.987  48.707  1.00  0.00           C
ATOM   3151  HA  CYS A 218     123.281  84.097  48.197  1.00  0.00           H
ATOM   3152  CB  CYS A 218     121.401  84.927  48.717  1.00  0.00           C
ATOM   3153  HB1 CYS A 218     120.971  85.297  47.757  1.00  0.00           H
ATOM   3154  HB2 CYS A 218     121.101  85.687  49.467  1.00  0.00           H
ATOM   3155  SG  CYS A 218     120.841  83.237  49.127  1.00  0.00           S
ATOM   3156  HG1 CYS A 218     121.131  83.587  50.377  1.00  0.00           H
ATOM   3157  C   CYS A 218     123.491  86.147  47.957  1.00  0.00           C
ATOM   3158  O   CYS A 218     124.051  86.047  46.867  1.00  0.00           O
ATOM   3159  N   TYR A 219     123.491  87.277  48.687  1.00  0.00           N
ATOM   3160  HN  TYR A 219     123.021  87.307  49.567  1.00  0.00           H
ATOM   3161  CA  TYR A 219     124.001  88.477  48.127  1.00  0.00           C
ATOM   3162  HA  TYR A 219     123.701  88.467  47.087  1.00  0.00           H
ATOM   3163  CB  TYR A 219     123.251  89.727  48.627  1.00  0.00           C
ATOM   3164  HB1 TYR A 219     123.531  90.637  48.067  1.00  0.00           H
ATOM   3165  HB2 TYR A 219     123.531  89.867  49.697  1.00  0.00           H
ATOM   3166  CG  TYR A 219     121.781  89.607  48.407  1.00  0.00           C
ATOM   3167  CD1 TYR A 219     121.231  89.667  47.147  1.00  0.00           C
ATOM   3168  HD1 TYR A 219     121.871  89.667  46.277  1.00  0.00           H
ATOM   3169  CE1 TYR A 219     119.891  89.517  46.897  1.00  0.00           C
ATOM   3170  HE1 TYR A 219     119.411  89.357  45.947  1.00  0.00           H
ATOM   3171  CZ  TYR A 219     119.061  89.557  47.997  1.00  0.00           C
ATOM   3172  OH  TYR A 219     117.681  89.427  47.757  1.00  0.00           O
ATOM   3173  HH  TYR A 219     117.341  88.967  48.527  1.00  0.00           H
ATOM   3174  CD2 TYR A 219     120.911  89.617  49.477  1.00  0.00           C
ATOM   3175  HD2 TYR A 219     121.311  89.687  50.477  1.00  0.00           H
ATOM   3176  CE2 TYR A 219     119.551  89.567  49.287  1.00  0.00           C
ATOM   3177  HE2 TYR A 219     118.831  89.587  50.097  1.00  0.00           H
ATOM   3178  C   TYR A 219     125.481  88.597  48.007  1.00  0.00           C
ATOM   3179  O   TYR A 219     126.021  89.317  47.157  1.00  0.00           O
ATOM   3180  N   CYS A 220     126.251  87.857  48.817  1.00  0.00           N
ATOM   3181  HN  CYS A 220     125.861  87.177  49.437  1.00  0.00           H
ATOM   3182  CA  CYS A 220     127.641  87.667  48.537  1.00  0.00           C
ATOM   3183  HA  CYS A 220     128.121  88.627  48.417  1.00  0.00           H
ATOM   3184  CB  CYS A 220     128.371  86.817  49.607  1.00  0.00           C
ATOM   3185  HB1 CYS A 220     129.441  86.847  49.317  1.00  0.00           H
ATOM   3186  HB2 CYS A 220     127.961  85.787  49.677  1.00  0.00           H
ATOM   3187  SG  CYS A 220     128.241  87.547  51.267  1.00  0.00           S
ATOM   3188  HG1 CYS A 220     126.931  87.517  51.467  1.00  0.00           H
ATOM   3189  C   CYS A 220     127.971  86.987  47.247  1.00  0.00           C
ATOM   3190  O   CYS A 220     128.941  87.367  46.597  1.00  0.00           O
ATOM   3191  N   ILE A 221     127.251  85.907  46.887  1.00  0.00           N
ATOM   3192  HN  ILE A 221     126.671  85.457  47.557  1.00  0.00           H
ATOM   3193  CA  ILE A 221     127.371  85.367  45.567  1.00  0.00           C
ATOM   3194  HA  ILE A 221     128.421  85.157  45.497  1.00  0.00           H
ATOM   3195  CB  ILE A 221     126.581  84.107  45.377  1.00  0.00           C
ATOM   3196  HB  ILE A 221     125.521  84.427  45.417  1.00  0.00           H
ATOM   3197  CG2 ILE A 221     126.821  83.567  43.957  1.00  0.00           C
ATOM   3198 1HG2 ILE A 221     127.891  83.577  43.667  1.00  0.00           H
ATOM   3199 2HG2 ILE A 221     126.431  82.537  43.827  1.00  0.00           H
ATOM   3200 3HG2 ILE A 221     126.151  84.167  43.297  1.00  0.00           H
ATOM   3201  CG1 ILE A 221     126.901  82.957  46.357  1.00  0.00           C
ATOM   3202 1HG1 ILE A 221     127.041  83.287  47.417  1.00  0.00           H
ATOM   3203 2HG1 ILE A 221     127.821  82.447  46.027  1.00  0.00           H
ATOM   3204  CD  ILE A 221     125.741  81.957  46.367  1.00  0.00           C
ATOM   3205  HD1 ILE A 221     126.021  81.057  46.957  1.00  0.00           H
ATOM   3206  HD2 ILE A 221     124.781  82.347  46.767  1.00  0.00           H
ATOM   3207  HD3 ILE A 221     125.531  81.607  45.337  1.00  0.00           H
ATOM   3208  C   ILE A 221     127.081  86.377  44.507  1.00  0.00           C
ATOM   3209  O   ILE A 221     127.871  86.647  43.607  1.00  0.00           O
ATOM   3210  N   ILE A 222     125.991  87.167  44.597  1.00  0.00           N
ATOM   3211  HN  ILE A 222     125.371  87.007  45.357  1.00  0.00           H
ATOM   3212  CA  ILE A 222     125.511  88.177  43.697  1.00  0.00           C
ATOM   3213  HA  ILE A 222     125.471  87.687  42.737  1.00  0.00           H
ATOM   3214  CB  ILE A 222     124.121  88.657  43.997  1.00  0.00           C
ATOM   3215  HB  ILE A 222     124.201  88.797  45.097  1.00  0.00           H
ATOM   3216  CG2 ILE A 222     123.671  90.037  43.477  1.00  0.00           C
ATOM   3217 1HG2 ILE A 222     122.631  90.227  43.787  1.00  0.00           H
ATOM   3218 2HG2 ILE A 222     123.821  90.137  42.387  1.00  0.00           H
ATOM   3219 3HG2 ILE A 222     124.261  90.837  43.987  1.00  0.00           H
ATOM   3220  CG1 ILE A 222     123.121  87.537  43.647  1.00  0.00           C
ATOM   3221 1HG1 ILE A 222     122.141  87.747  44.107  1.00  0.00           H
ATOM   3222 2HG1 ILE A 222     123.441  86.527  43.957  1.00  0.00           H
ATOM   3223  CD  ILE A 222     122.831  87.567  42.147  1.00  0.00           C
ATOM   3224  HD1 ILE A 222     122.501  88.587  41.837  1.00  0.00           H
ATOM   3225  HD2 ILE A 222     123.741  87.297  41.567  1.00  0.00           H
ATOM   3226  HD3 ILE A 222     122.001  86.847  42.017  1.00  0.00           H
ATOM   3227  C   ILE A 222     126.471  89.287  43.457  1.00  0.00           C
ATOM   3228  O   ILE A 222     126.591  89.817  42.347  1.00  0.00           O
ATOM   3229  N   ILE A 223     127.241  89.697  44.487  1.00  0.00           N
ATOM   3230  HN  ILE A 223     127.191  89.277  45.387  1.00  0.00           H
ATOM   3231  CA  ILE A 223     128.211  90.727  44.307  1.00  0.00           C
ATOM   3232  HA  ILE A 223     127.901  91.337  43.467  1.00  0.00           H
ATOM   3233  CB  ILE A 223     128.331  91.707  45.427  1.00  0.00           C
ATOM   3234  HB  ILE A 223     127.271  91.837  45.717  1.00  0.00           H
ATOM   3235  CG2 ILE A 223     129.121  91.077  46.587  1.00  0.00           C
ATOM   3236 1HG2 ILE A 223     130.191  91.017  46.297  1.00  0.00           H
ATOM   3237 2HG2 ILE A 223     128.811  90.007  46.687  1.00  0.00           H
ATOM   3238 3HG2 ILE A 223     129.101  91.537  47.597  1.00  0.00           H
ATOM   3239  CG1 ILE A 223     128.971  93.057  45.047  1.00  0.00           C
ATOM   3240 1HG1 ILE A 223     128.931  93.287  43.967  1.00  0.00           H
ATOM   3241 2HG1 ILE A 223     130.031  92.987  45.367  1.00  0.00           H
ATOM   3242  CD  ILE A 223     128.291  94.217  45.787  1.00  0.00           C
ATOM   3243  HD1 ILE A 223     127.291  94.367  45.337  1.00  0.00           H
ATOM   3244  HD2 ILE A 223     128.341  94.117  46.887  1.00  0.00           H
ATOM   3245  HD3 ILE A 223     128.921  95.117  45.617  1.00  0.00           H
ATOM   3246  C   ILE A 223     129.551  90.317  43.817  1.00  0.00           C
ATOM   3247  O   ILE A 223     130.211  91.167  43.207  1.00  0.00           O
ATOM   3248  N   SER A 224     129.831  89.007  43.897  1.00  0.00           N
ATOM   3249  HN  SER A 224     129.371  88.277  44.397  1.00  0.00           H
ATOM   3250  CA  SER A 224     131.071  88.517  43.367  1.00  0.00           C
ATOM   3251  HA  SER A 224     131.881  89.047  43.847  1.00  0.00           H
ATOM   3252  CB  SER A 224     131.301  87.017  43.637  1.00  0.00           C
ATOM   3253  HB1 SER A 224     132.291  86.707  43.247  1.00  0.00           H
ATOM   3254  HB2 SER A 224     130.451  86.517  43.127  1.00  0.00           H
ATOM   3255  OG  SER A 224     131.291  86.717  45.017  1.00  0.00           O
ATOM   3256  HG1 SER A 224     130.461  86.977  45.417  1.00  0.00           H
ATOM   3257  C   SER A 224     131.401  88.747  41.937  1.00  0.00           C
ATOM   3258  O   SER A 224     132.541  89.087  41.627  1.00  0.00           O
ATOM   3259  N   LYS A 225     130.401  88.637  41.037  1.00  0.00           N
ATOM   3260  HN  LYS A 225     129.471  88.367  41.267  1.00  0.00           H
ATOM   3261  CA  LYS A 225     130.551  89.017  39.667  1.00  0.00           C
ATOM   3262  HA  LYS A 225     131.391  89.687  39.547  1.00  0.00           H
ATOM   3263  CB  LYS A 225     130.761  87.777  38.787  1.00  0.00           C
ATOM   3264  HB1 LYS A 225     130.021  87.037  39.167  1.00  0.00           H
ATOM   3265  HB2 LYS A 225     131.731  87.277  39.037  1.00  0.00           H
ATOM   3266  CG  LYS A 225     130.701  87.957  37.277  1.00  0.00           C
ATOM   3267  HG1 LYS A 225     129.641  87.847  36.967  1.00  0.00           H
ATOM   3268  HG2 LYS A 225     131.051  88.977  37.037  1.00  0.00           H
ATOM   3269  CD  LYS A 225     131.531  87.027  36.387  1.00  0.00           C
ATOM   3270  HD1 LYS A 225     132.261  86.527  37.067  1.00  0.00           H
ATOM   3271  HD2 LYS A 225     130.911  86.207  35.977  1.00  0.00           H
ATOM   3272  CE  LYS A 225     132.241  87.677  35.207  1.00  0.00           C
ATOM   3273  HE1 LYS A 225     131.471  88.347  34.747  1.00  0.00           H
ATOM   3274  HE2 LYS A 225     132.581  86.837  34.557  1.00  0.00           H
ATOM   3275  NZ  LYS A 225     133.381  88.547  35.557  1.00  0.00           N
ATOM   3276  HZ1 LYS A 225     134.101  88.017  36.097  1.00  0.00           H
ATOM   3277  HZ2 LYS A 225     133.051  89.287  36.217  1.00  0.00           H
ATOM   3278  HZ3 LYS A 225     133.871  88.977  34.747  1.00  0.00           H
ATOM   3279  C   LYS A 225     129.281  89.667  39.227  1.00  0.00           C
ATOM   3280  O   LYS A 225     128.191  89.197  39.537  1.00  0.00           O
ATOM   3281  N   LEU A 226     129.401  90.767  38.457  1.00  0.00           N
ATOM   3282  HN  LEU A 226     130.291  91.177  38.257  1.00  0.00           H
ATOM   3283  CA  LEU A 226     128.281  91.607  38.217  1.00  0.00           C
ATOM   3284  HA  LEU A 226     127.331  91.417  38.707  1.00  0.00           H
ATOM   3285  CB  LEU A 226     128.681  93.077  38.467  1.00  0.00           C
ATOM   3286  HB1 LEU A 226     129.491  93.417  37.797  1.00  0.00           H
ATOM   3287  HB2 LEU A 226     127.801  93.727  38.267  1.00  0.00           H
ATOM   3288  CG  LEU A 226     128.911  93.287  39.977  1.00  0.00           C
ATOM   3289  HG  LEU A 226     129.741  92.657  40.357  1.00  0.00           H
ATOM   3290  CD1 LEU A 226     129.431  94.727  40.127  1.00  0.00           C
ATOM   3291 1HD1 LEU A 226     128.821  95.437  39.527  1.00  0.00           H
ATOM   3292 2HD1 LEU A 226     130.401  94.757  39.587  1.00  0.00           H
ATOM   3293 3HD1 LEU A 226     129.391  95.047  41.197  1.00  0.00           H
ATOM   3294  CD2 LEU A 226     127.611  93.187  40.787  1.00  0.00           C
ATOM   3295 1HD2 LEU A 226     127.061  92.217  40.727  1.00  0.00           H
ATOM   3296 2HD2 LEU A 226     126.931  94.017  40.517  1.00  0.00           H
ATOM   3297 3HD2 LEU A 226     127.711  93.307  41.887  1.00  0.00           H
ATOM   3298  C   LEU A 226     127.801  91.537  36.817  1.00  0.00           C
ATOM   3299  O   LEU A 226     126.821  92.127  36.347  1.00  0.00           O
ATOM   3300  N   SER A 227     128.421  90.707  35.957  1.00  0.00           N
ATOM   3301  HN  SER A 227     129.141  90.097  36.267  1.00  0.00           H
ATOM   3302  CA  SER A 227     127.981  90.357  34.637  1.00  0.00           C
ATOM   3303  HA  SER A 227     127.991  91.327  34.147  1.00  0.00           H
ATOM   3304  CB  SER A 227     128.901  89.387  33.877  1.00  0.00           C
ATOM   3305  HB1 SER A 227     128.541  89.147  32.847  1.00  0.00           H
ATOM   3306  HB2 SER A 227     129.871  89.907  33.727  1.00  0.00           H
ATOM   3307  OG  SER A 227     129.031  88.147  34.547  1.00  0.00           O
ATOM   3308  HG1 SER A 227     129.431  87.457  34.017  1.00  0.00           H
ATOM   3309  C   SER A 227     126.581  89.887  34.557  1.00  0.00           C
ATOM   3310  O   SER A 227     125.811  90.177  33.637  1.00  0.00           O
ATOM   3311  N   HIS A 228     126.241  89.007  35.527  1.00  0.00           N
ATOM   3312  HN  HIS A 228     127.031  88.597  35.977  1.00  0.00           H
ATOM   3313  CA  HIS A 228     124.981  88.347  35.637  1.00  0.00           C
ATOM   3314  HA  HIS A 228     124.691  87.957  34.677  1.00  0.00           H
ATOM   3315  CB  HIS A 228     125.021  87.157  36.617  1.00  0.00           C
ATOM   3316  HB1 HIS A 228     124.121  86.517  36.537  1.00  0.00           H
ATOM   3317  HB2 HIS A 228     124.981  87.527  37.667  1.00  0.00           H
ATOM   3318  ND1 HIS A 228     126.351  85.497  35.427  1.00  0.00           N
ATOM   3319  CG  HIS A 228     126.311  86.407  36.457  1.00  0.00           C
ATOM   3320  CE1 HIS A 228     127.531  84.907  35.497  1.00  0.00           C
ATOM   3321  HE1 HIS A 228     127.931  84.197  34.777  1.00  0.00           H
ATOM   3322  NE2 HIS A 228     128.241  85.327  36.577  1.00  0.00           N
ATOM   3323  HE2 HIS A 228     128.981  84.787  36.967  1.00  0.00           H
ATOM   3324  CD2 HIS A 228     127.431  86.247  37.217  1.00  0.00           C
ATOM   3325  HD2 HIS A 228     127.621  86.717  38.167  1.00  0.00           H
ATOM   3326  C   HIS A 228     123.991  89.337  36.167  1.00  0.00           C
ATOM   3327  O   HIS A 228     122.821  88.957  36.157  1.00  0.00           O
ATOM   3328  N   SER A 229     124.451  90.477  36.717  1.00  0.00           N
ATOM   3329  HN  SER A 229     125.431  90.657  36.667  1.00  0.00           H
ATOM   3330  CA  SER A 229     123.621  91.537  37.197  1.00  0.00           C
ATOM   3331  HA  SER A 229     122.591  91.227  37.337  1.00  0.00           H
ATOM   3332  CB  SER A 229     124.071  92.107  38.557  1.00  0.00           C
ATOM   3333  HB1 SER A 229     125.141  92.397  38.547  1.00  0.00           H
ATOM   3334  HB2 SER A 229     123.411  92.977  38.777  1.00  0.00           H
ATOM   3335  OG  SER A 229     123.701  91.257  39.627  1.00  0.00           O
ATOM   3336  HG1 SER A 229     124.281  90.497  39.677  1.00  0.00           H
ATOM   3337  C   SER A 229     123.521  92.697  36.267  1.00  0.00           C
ATOM   3338  O   SER A 229     123.021  93.757  36.617  1.00  0.00           O
ATOM   3339  N   LYS A 230     124.031  92.597  35.027  1.00  0.00           N
ATOM   3340  HN  LYS A 230     124.511  91.737  34.867  1.00  0.00           H
ATOM   3341  CA  LYS A 230     123.941  93.567  33.987  1.00  0.00           C
ATOM   3342  HA  LYS A 230     124.231  94.547  34.347  1.00  0.00           H
ATOM   3343  CB  LYS A 230     124.851  93.307  32.777  1.00  0.00           C
ATOM   3344  HB1 LYS A 230     125.871  93.217  33.207  1.00  0.00           H
ATOM   3345  HB2 LYS A 230     124.631  92.377  32.207  1.00  0.00           H
ATOM   3346  CG  LYS A 230     124.961  94.547  31.897  1.00  0.00           C
ATOM   3347  HG1 LYS A 230     125.071  95.487  32.477  1.00  0.00           H
ATOM   3348  HG2 LYS A 230     124.031  94.687  31.297  1.00  0.00           H
ATOM   3349  CD  LYS A 230     126.081  94.407  30.867  1.00  0.00           C
ATOM   3350  HD1 LYS A 230     126.801  93.747  31.407  1.00  0.00           H
ATOM   3351  HD2 LYS A 230     125.781  93.697  30.067  1.00  0.00           H
ATOM   3352  CE  LYS A 230     126.911  95.647  30.547  1.00  0.00           C
ATOM   3353  HE1 LYS A 230     127.131  96.167  31.507  1.00  0.00           H
ATOM   3354  HE2 LYS A 230     127.791  95.417  29.907  1.00  0.00           H
ATOM   3355  NZ  LYS A 230     126.061  96.527  29.707  1.00  0.00           N
ATOM   3356  HZ1 LYS A 230     126.691  97.147  29.157  1.00  0.00           H
ATOM   3357  HZ2 LYS A 230     125.391  96.007  29.107  1.00  0.00           H
ATOM   3358  HZ3 LYS A 230     125.501  97.117  30.347  1.00  0.00           H
ATOM   3359  C   LYS A 230     122.531  93.697  33.507  1.00  0.00           C
ATOM   3360  O   LYS A 230     121.871  92.707  33.187  1.00  0.00           O
ATOM   3361  N   GLY A 231     121.981  94.917  33.467  1.00  0.00           N
ATOM   3362  HN  GLY A 231     122.541  95.687  33.777  1.00  0.00           H
ATOM   3363  CA  GLY A 231     120.631  95.227  33.117  1.00  0.00           C
ATOM   3364  HA1 GLY A 231     120.741  96.137  32.547  1.00  0.00           H
ATOM   3365  HA2 GLY A 231     120.091  94.417  32.647  1.00  0.00           H
ATOM   3366  C   GLY A 231     119.701  95.737  34.167  1.00  0.00           C
ATOM   3367  O   GLY A 231     119.641  95.267  35.297  1.00  0.00           O
ATOM   3368  N   HIS A 232     118.921  96.787  33.867  1.00  0.00           N
ATOM   3369  HN  HIS A 232     118.761  97.017  32.907  1.00  0.00           H
ATOM   3370  CA  HIS A 232     118.191  97.597  34.797  1.00  0.00           C
ATOM   3371  HA  HIS A 232     118.811  97.887  35.627  1.00  0.00           H
ATOM   3372  CB  HIS A 232     117.491  98.777  34.087  1.00  0.00           C
ATOM   3373  HB1 HIS A 232     117.121  99.537  34.807  1.00  0.00           H
ATOM   3374  HB2 HIS A 232     118.321  99.237  33.517  1.00  0.00           H
ATOM   3375  ND1 HIS A 232     116.591  97.937  31.957  1.00  0.00           N
ATOM   3376  CG  HIS A 232     116.331  98.487  33.187  1.00  0.00           C
ATOM   3377  CE1 HIS A 232     115.471  98.027  31.257  1.00  0.00           C
ATOM   3378  HE1 HIS A 232     115.331  97.627  30.257  1.00  0.00           H
ATOM   3379  NE2 HIS A 232     114.521  98.567  32.067  1.00  0.00           N
ATOM   3380  HE2 HIS A 232     113.641  98.797  31.647  1.00  0.00           H
ATOM   3381  CD2 HIS A 232     115.021  98.867  33.317  1.00  0.00           C
ATOM   3382  HD2 HIS A 232     114.481  99.297  34.147  1.00  0.00           H
ATOM   3383  C   HIS A 232     117.131  96.757  35.417  1.00  0.00           C
ATOM   3384  O   HIS A 232     116.951  96.897  36.627  1.00  0.00           O
ATOM   3385  N   GLN A 233     116.351  95.957  34.677  1.00  0.00           N
ATOM   3386  HN  GLN A 233     116.461  95.827  33.697  1.00  0.00           H
ATOM   3387  CA  GLN A 233     115.301  95.237  35.327  1.00  0.00           C
ATOM   3388  HA  GLN A 233     114.781  96.057  35.797  1.00  0.00           H
ATOM   3389  CB  GLN A 233     114.521  94.387  34.307  1.00  0.00           C
ATOM   3390  HB1 GLN A 233     113.781  93.737  34.817  1.00  0.00           H
ATOM   3391  HB2 GLN A 233     115.101  93.687  33.667  1.00  0.00           H
ATOM   3392  CG  GLN A 233     113.551  95.187  33.437  1.00  0.00           C
ATOM   3393  HG1 GLN A 233     114.201  95.987  33.037  1.00  0.00           H
ATOM   3394  HG2 GLN A 233     113.221  94.627  32.537  1.00  0.00           H
ATOM   3395  CD  GLN A 233     112.451  95.827  34.277  1.00  0.00           C
ATOM   3396  OE1 GLN A 233     112.521  96.977  34.717  1.00  0.00           O
ATOM   3397  NE2 GLN A 233     111.371  95.057  34.557  1.00  0.00           N
ATOM   3398 1HE2 GLN A 233     110.701  95.527  35.147  1.00  0.00           H
ATOM   3399 2HE2 GLN A 233     111.211  94.157  34.147  1.00  0.00           H
ATOM   3400  C   GLN A 233     115.721  94.277  36.387  1.00  0.00           C
ATOM   3401  O   GLN A 233     115.021  94.107  37.387  1.00  0.00           O
ATOM   3402  N   LYS A 234     116.841  93.597  36.097  1.00  0.00           N
ATOM   3403  HN  LYS A 234     117.191  93.647  35.157  1.00  0.00           H
ATOM   3404  CA  LYS A 234     117.651  92.907  37.047  1.00  0.00           C
ATOM   3405  HA  LYS A 234     117.101  92.067  37.437  1.00  0.00           H
ATOM   3406  CB  LYS A 234     118.911  92.217  36.497  1.00  0.00           C
ATOM   3407  HB1 LYS A 234     119.541  91.827  37.327  1.00  0.00           H
ATOM   3408  HB2 LYS A 234     119.481  92.837  35.767  1.00  0.00           H
ATOM   3409  CG  LYS A 234     118.541  90.937  35.737  1.00  0.00           C
ATOM   3410  HG1 LYS A 234     117.931  90.267  36.377  1.00  0.00           H
ATOM   3411  HG2 LYS A 234     117.811  91.217  34.937  1.00  0.00           H
ATOM   3412  CD  LYS A 234     119.751  90.247  35.117  1.00  0.00           C
ATOM   3413  HD1 LYS A 234     120.021  90.837  34.217  1.00  0.00           H
ATOM   3414  HD2 LYS A 234     120.501  90.317  35.937  1.00  0.00           H
ATOM   3415  CE  LYS A 234     119.571  88.797  34.657  1.00  0.00           C
ATOM   3416  HE1 LYS A 234     118.861  88.827  33.807  1.00  0.00           H
ATOM   3417  HE2 LYS A 234     119.101  88.217  35.477  1.00  0.00           H
ATOM   3418  NZ  LYS A 234     120.871  88.217  34.257  1.00  0.00           N
ATOM   3419  HZ1 LYS A 234     121.381  87.947  35.117  1.00  0.00           H
ATOM   3420  HZ2 LYS A 234     121.451  88.937  33.767  1.00  0.00           H
ATOM   3421  HZ3 LYS A 234     120.801  87.357  33.677  1.00  0.00           H
ATOM   3422  C   LYS A 234     118.101  93.647  38.267  1.00  0.00           C
ATOM   3423  O   LYS A 234     117.921  93.197  39.397  1.00  0.00           O
ATOM   3424  N   ARG A 235     118.691  94.837  38.087  1.00  0.00           N
ATOM   3425  HN  ARG A 235     118.801  95.147  37.147  1.00  0.00           H
ATOM   3426  CA  ARG A 235     119.061  95.687  39.177  1.00  0.00           C
ATOM   3427  HA  ARG A 235     119.591  95.047  39.857  1.00  0.00           H
ATOM   3428  CB  ARG A 235     119.941  96.827  38.667  1.00  0.00           C
ATOM   3429  HB1 ARG A 235     120.081  97.587  39.457  1.00  0.00           H
ATOM   3430  HB2 ARG A 235     119.341  97.307  37.857  1.00  0.00           H
ATOM   3431  CG  ARG A 235     121.301  96.537  38.007  1.00  0.00           C
ATOM   3432  HG1 ARG A 235     121.661  97.577  37.867  1.00  0.00           H
ATOM   3433  HG2 ARG A 235     121.121  96.127  36.997  1.00  0.00           H
ATOM   3434  CD  ARG A 235     122.211  95.837  39.017  1.00  0.00           C
ATOM   3435  HD1 ARG A 235     121.891  94.787  39.147  1.00  0.00           H
ATOM   3436  HD2 ARG A 235     122.201  96.337  40.007  1.00  0.00           H
ATOM   3437  NE  ARG A 235     123.591  95.787  38.447  1.00  0.00           N
ATOM   3438  HE  ARG A 235     123.721  95.157  37.677  1.00  0.00           H
ATOM   3439  CZ  ARG A 235     124.701  96.467  38.877  1.00  0.00           C
ATOM   3440  NH1 ARG A 235     124.691  97.427  39.847  1.00  0.00           N
ATOM   3441 1HH1 ARG A 235     125.551  97.907  40.047  1.00  0.00           H
ATOM   3442 2HH1 ARG A 235     123.831  97.807  40.167  1.00  0.00           H
ATOM   3443  NH2 ARG A 235     125.881  96.187  38.247  1.00  0.00           N
ATOM   3444 1HH2 ARG A 235     126.631  96.817  38.447  1.00  0.00           H
ATOM   3445 2HH2 ARG A 235     125.911  95.777  37.337  1.00  0.00           H
ATOM   3446  C   ARG A 235     117.951  96.157  40.057  1.00  0.00           C
ATOM   3447  O   ARG A 235     118.091  96.207  41.277  1.00  0.00           O
ATOM   3448  N   LYS A 236     116.851  96.587  39.397  1.00  0.00           N
ATOM   3449  HN  LYS A 236     116.881  96.587  38.397  1.00  0.00           H
ATOM   3450  CA  LYS A 236     115.631  96.957  40.027  1.00  0.00           C
ATOM   3451  HA  LYS A 236     115.931  97.717  40.737  1.00  0.00           H
ATOM   3452  CB  LYS A 236     114.591  97.477  39.017  1.00  0.00           C
ATOM   3453  HB1 LYS A 236     113.641  97.607  39.577  1.00  0.00           H
ATOM   3454  HB2 LYS A 236     114.231  96.687  38.317  1.00  0.00           H
ATOM   3455  CG  LYS A 236     114.841  98.727  38.177  1.00  0.00           C
ATOM   3456  HG1 LYS A 236     113.831  99.107  37.897  1.00  0.00           H
ATOM   3457  HG2 LYS A 236     115.451  98.427  37.297  1.00  0.00           H
ATOM   3458  CD  LYS A 236     115.551  99.887  38.877  1.00  0.00           C
ATOM   3459  HD1 LYS A 236     116.511  99.387  39.087  1.00  0.00           H
ATOM   3460  HD2 LYS A 236     115.691 100.787  38.237  1.00  0.00           H
ATOM   3461  CE  LYS A 236     114.941 100.407  40.177  1.00  0.00           C
ATOM   3462  HE1 LYS A 236     115.411 101.387  40.417  1.00  0.00           H
ATOM   3463  HE2 LYS A 236     115.091  99.737  41.047  1.00  0.00           H
ATOM   3464  NZ  LYS A 236     113.491 100.707  40.147  1.00  0.00           N
ATOM   3465  HZ1 LYS A 236     113.351 101.407  40.897  1.00  0.00           H
ATOM   3466  HZ2 LYS A 236     113.171 101.077  39.227  1.00  0.00           H
ATOM   3467  HZ3 LYS A 236     112.911  99.857  40.267  1.00  0.00           H
ATOM   3468  C   LYS A 236     115.081  95.877  40.887  1.00  0.00           C
ATOM   3469  O   LYS A 236     114.601  96.097  41.997  1.00  0.00           O
ATOM   3470  N   ALA A 237     115.081  94.597  40.447  1.00  0.00           N
ATOM   3471  HN  ALA A 237     115.321  94.407  39.497  1.00  0.00           H
ATOM   3472  CA  ALA A 237     114.691  93.427  41.157  1.00  0.00           C
ATOM   3473  HA  ALA A 237     113.731  93.687  41.577  1.00  0.00           H
ATOM   3474  CB  ALA A 237     114.641  92.187  40.247  1.00  0.00           C
ATOM   3475  HB1 ALA A 237     113.701  92.167  39.647  1.00  0.00           H
ATOM   3476  HB2 ALA A 237     115.531  92.187  39.587  1.00  0.00           H
ATOM   3477  HB3 ALA A 237     114.691  91.247  40.827  1.00  0.00           H
ATOM   3478  C   ALA A 237     115.441  93.207  42.437  1.00  0.00           C
ATOM   3479  O   ALA A 237     114.851  92.967  43.487  1.00  0.00           O
ATOM   3480  N   LEU A 238     116.781  93.317  42.387  1.00  0.00           N
ATOM   3481  HN  LEU A 238     117.321  93.327  41.547  1.00  0.00           H
ATOM   3482  CA  LEU A 238     117.541  93.427  43.597  1.00  0.00           C
ATOM   3483  HA  LEU A 238     117.261  92.577  44.207  1.00  0.00           H
ATOM   3484  CB  LEU A 238     119.051  93.337  43.347  1.00  0.00           C
ATOM   3485  HB1 LEU A 238     119.411  94.247  42.817  1.00  0.00           H
ATOM   3486  HB2 LEU A 238     119.581  93.337  44.327  1.00  0.00           H
ATOM   3487  CG  LEU A 238     119.531  92.097  42.577  1.00  0.00           C
ATOM   3488  HG  LEU A 238     118.901  91.977  41.677  1.00  0.00           H
ATOM   3489  CD1 LEU A 238     121.011  92.237  42.157  1.00  0.00           C
ATOM   3490 1HD1 LEU A 238     121.151  93.237  41.707  1.00  0.00           H
ATOM   3491 2HD1 LEU A 238     121.251  91.577  41.297  1.00  0.00           H
ATOM   3492 3HD1 LEU A 238     121.731  92.177  42.997  1.00  0.00           H
ATOM   3493  CD2 LEU A 238     119.461  90.767  43.347  1.00  0.00           C
ATOM   3494 1HD2 LEU A 238     119.941  89.927  42.797  1.00  0.00           H
ATOM   3495 2HD2 LEU A 238     118.401  90.567  43.627  1.00  0.00           H
ATOM   3496 3HD2 LEU A 238     120.021  90.947  44.287  1.00  0.00           H
ATOM   3497  C   LEU A 238     117.271  94.607  44.467  1.00  0.00           C
ATOM   3498  O   LEU A 238     117.211  94.447  45.687  1.00  0.00           O
ATOM   3499  N   LYS A 239     117.061  95.817  43.917  1.00  0.00           N
ATOM   3500  HN  LYS A 239     117.141  95.917  42.927  1.00  0.00           H
ATOM   3501  CA  LYS A 239     116.761  96.947  44.727  1.00  0.00           C
ATOM   3502  HA  LYS A 239     117.601  97.117  45.387  1.00  0.00           H
ATOM   3503  CB  LYS A 239     116.521  98.227  43.907  1.00  0.00           C
ATOM   3504  HB1 LYS A 239     115.951  98.017  42.977  1.00  0.00           H
ATOM   3505  HB2 LYS A 239     117.521  98.537  43.527  1.00  0.00           H
ATOM   3506  CG  LYS A 239     116.001  99.477  44.617  1.00  0.00           C
ATOM   3507  HG1 LYS A 239     115.571 100.187  43.887  1.00  0.00           H
ATOM   3508  HG2 LYS A 239     115.111  99.187  45.217  1.00  0.00           H
ATOM   3509  CD  LYS A 239     117.061 100.217  45.427  1.00  0.00           C
ATOM   3510  HD1 LYS A 239     116.511 100.897  46.117  1.00  0.00           H
ATOM   3511  HD2 LYS A 239     117.641  99.577  46.117  1.00  0.00           H
ATOM   3512  CE  LYS A 239     118.081 101.027  44.627  1.00  0.00           C
ATOM   3513  HE1 LYS A 239     118.761 100.367  44.047  1.00  0.00           H
ATOM   3514  HE2 LYS A 239     118.591 101.687  45.357  1.00  0.00           H
ATOM   3515  NZ  LYS A 239     117.431 101.897  43.607  1.00  0.00           N
ATOM   3516  HZ1 LYS A 239     116.441 102.077  43.867  1.00  0.00           H
ATOM   3517  HZ2 LYS A 239     117.791 102.867  43.707  1.00  0.00           H
ATOM   3518  HZ3 LYS A 239     117.491 101.517  42.647  1.00  0.00           H
ATOM   3519  C   LYS A 239     115.551  96.797  45.587  1.00  0.00           C
ATOM   3520  O   LYS A 239     115.591  96.957  46.807  1.00  0.00           O
ATOM   3521  N   THR A 240     114.391  96.457  44.977  1.00  0.00           N
ATOM   3522  HN  THR A 240     114.441  96.387  43.987  1.00  0.00           H
ATOM   3523  CA  THR A 240     113.131  96.267  45.617  1.00  0.00           C
ATOM   3524  HA  THR A 240     112.891  97.217  46.057  1.00  0.00           H
ATOM   3525  CB  THR A 240     111.941  95.947  44.767  1.00  0.00           C
ATOM   3526  HB  THR A 240     111.901  96.757  44.017  1.00  0.00           H
ATOM   3527  OG1 THR A 240     110.731  95.917  45.517  1.00  0.00           O
ATOM   3528  HG1 THR A 240     110.071  96.237  44.907  1.00  0.00           H
ATOM   3529  CG2 THR A 240     112.071  94.587  44.057  1.00  0.00           C
ATOM   3530 1HG2 THR A 240     113.041  94.627  43.527  1.00  0.00           H
ATOM   3531 2HG2 THR A 240     112.191  93.757  44.777  1.00  0.00           H
ATOM   3532 3HG2 THR A 240     111.261  94.397  43.317  1.00  0.00           H
ATOM   3533  C   THR A 240     113.181  95.287  46.747  1.00  0.00           C
ATOM   3534  O   THR A 240     112.641  95.647  47.787  1.00  0.00           O
ATOM   3535  N   THR A 241     113.791  94.107  46.597  1.00  0.00           N
ATOM   3536  HN  THR A 241     114.251  93.887  45.737  1.00  0.00           H
ATOM   3537  CA  THR A 241     114.011  93.197  47.687  1.00  0.00           C
ATOM   3538  HA  THR A 241     113.091  92.877  48.157  1.00  0.00           H
ATOM   3539  CB  THR A 241     114.531  91.917  47.107  1.00  0.00           C
ATOM   3540  HB  THR A 241     115.441  92.197  46.547  1.00  0.00           H
ATOM   3541  OG1 THR A 241     113.501  91.377  46.287  1.00  0.00           O
ATOM   3542  HG1 THR A 241     112.681  91.477  46.787  1.00  0.00           H
ATOM   3543  CG2 THR A 241     114.851  90.787  48.097  1.00  0.00           C
ATOM   3544 1HG2 THR A 241     115.231  89.867  47.597  1.00  0.00           H
ATOM   3545 2HG2 THR A 241     113.931  90.557  48.677  1.00  0.00           H
ATOM   3546 3HG2 THR A 241     115.731  91.077  48.727  1.00  0.00           H
ATOM   3547  C   THR A 241     114.921  93.647  48.767  1.00  0.00           C
ATOM   3548  O   THR A 241     114.661  93.477  49.957  1.00  0.00           O
ATOM   3549  N   VAL A 242     116.091  94.237  48.427  1.00  0.00           N
ATOM   3550  HN  VAL A 242     116.321  94.337  47.467  1.00  0.00           H
ATOM   3551  CA  VAL A 242     117.051  94.717  49.367  1.00  0.00           C
ATOM   3552  HA  VAL A 242     117.221  93.917  50.067  1.00  0.00           H
ATOM   3553  CB  VAL A 242     118.381  94.947  48.707  1.00  0.00           C
ATOM   3554  HB  VAL A 242     118.251  95.397  47.697  1.00  0.00           H
ATOM   3555  CG1 VAL A 242     119.111  93.647  48.347  1.00  0.00           C
ATOM   3556 1HG1 VAL A 242     120.121  93.717  47.887  1.00  0.00           H
ATOM   3557 2HG1 VAL A 242     118.461  93.037  47.697  1.00  0.00           H
ATOM   3558 3HG1 VAL A 242     119.321  93.187  49.337  1.00  0.00           H
ATOM   3559  CG2 VAL A 242     119.301  95.807  49.587  1.00  0.00           C
ATOM   3560 1HG2 VAL A 242     119.411  95.467  50.637  1.00  0.00           H
ATOM   3561 2HG2 VAL A 242     118.961  96.847  49.777  1.00  0.00           H
ATOM   3562 3HG2 VAL A 242     120.321  95.777  49.157  1.00  0.00           H
ATOM   3563  C   VAL A 242     116.511  95.787  50.267  1.00  0.00           C
ATOM   3564  O   VAL A 242     116.691  95.647  51.467  1.00  0.00           O
ATOM   3565  N   ILE A 243     115.761  96.757  49.717  1.00  0.00           N
ATOM   3566  HN  ILE A 243     115.661  96.737  48.727  1.00  0.00           H
ATOM   3567  CA  ILE A 243     115.281  97.887  50.447  1.00  0.00           C
ATOM   3568  HA  ILE A 243     116.081  98.257  51.067  1.00  0.00           H
ATOM   3569  CB  ILE A 243     114.931  99.017  49.527  1.00  0.00           C
ATOM   3570  HB  ILE A 243     114.301  98.567  48.727  1.00  0.00           H
ATOM   3571  CG2 ILE A 243     114.001 100.067  50.177  1.00  0.00           C
ATOM   3572 1HG2 ILE A 243     112.991  99.687  50.397  1.00  0.00           H
ATOM   3573 2HG2 ILE A 243     113.831 100.817  49.377  1.00  0.00           H
ATOM   3574 3HG2 ILE A 243     114.511 100.537  51.047  1.00  0.00           H
ATOM   3575  CG1 ILE A 243     116.081  99.627  48.707  1.00  0.00           C
ATOM   3576 1HG1 ILE A 243     116.521  98.767  48.157  1.00  0.00           H
ATOM   3577 2HG1 ILE A 243     115.721 100.437  48.047  1.00  0.00           H
ATOM   3578  CD  ILE A 243     117.201 100.217  49.557  1.00  0.00           C
ATOM   3579  HD1 ILE A 243     117.711  99.467  50.207  1.00  0.00           H
ATOM   3580  HD2 ILE A 243     116.821 101.067  50.167  1.00  0.00           H
ATOM   3581  HD3 ILE A 243     117.991 100.677  48.927  1.00  0.00           H
ATOM   3582  C   ILE A 243     114.161  97.467  51.337  1.00  0.00           C
ATOM   3583  O   ILE A 243     113.991  97.947  52.457  1.00  0.00           O
ATOM   3584  N   LEU A 244     113.321  96.517  50.877  1.00  0.00           N
ATOM   3585  HN  LEU A 244     113.401  96.197  49.947  1.00  0.00           H
ATOM   3586  CA  LEU A 244     112.381  95.877  51.747  1.00  0.00           C
ATOM   3587  HA  LEU A 244     111.741  96.637  52.167  1.00  0.00           H
ATOM   3588  CB  LEU A 244     111.641  94.837  50.897  1.00  0.00           C
ATOM   3589  HB1 LEU A 244     110.871  95.417  50.337  1.00  0.00           H
ATOM   3590  HB2 LEU A 244     112.401  94.357  50.247  1.00  0.00           H
ATOM   3591  CG  LEU A 244     110.871  93.707  51.607  1.00  0.00           C
ATOM   3592  HG  LEU A 244     111.451  93.307  52.467  1.00  0.00           H
ATOM   3593  CD1 LEU A 244     110.631  92.567  50.597  1.00  0.00           C
ATOM   3594 1HD1 LEU A 244     110.241  91.667  51.127  1.00  0.00           H
ATOM   3595 2HD1 LEU A 244     109.901  92.887  49.827  1.00  0.00           H
ATOM   3596 3HD1 LEU A 244     111.621  92.177  50.277  1.00  0.00           H
ATOM   3597  CD2 LEU A 244     109.571  94.357  52.137  1.00  0.00           C
ATOM   3598 1HD2 LEU A 244     108.841  93.637  52.547  1.00  0.00           H
ATOM   3599 2HD2 LEU A 244     109.761  95.097  52.937  1.00  0.00           H
ATOM   3600 3HD2 LEU A 244     109.011  94.897  51.347  1.00  0.00           H
ATOM   3601  C   LEU A 244     113.021  95.197  52.917  1.00  0.00           C
ATOM   3602  O   LEU A 244     112.561  95.467  54.017  1.00  0.00           O
ATOM   3603  N   ILE A 245     114.041  94.327  52.737  1.00  0.00           N
ATOM   3604  HN  ILE A 245     114.421  93.987  51.887  1.00  0.00           H
ATOM   3605  CA  ILE A 245     114.671  93.627  53.807  1.00  0.00           C
ATOM   3606  HA  ILE A 245     113.931  93.107  54.387  1.00  0.00           H
ATOM   3607  CB  ILE A 245     115.631  92.647  53.197  1.00  0.00           C
ATOM   3608  HB  ILE A 245     116.171  93.287  52.467  1.00  0.00           H
ATOM   3609  CG2 ILE A 245     116.581  91.977  54.207  1.00  0.00           C
ATOM   3610 1HG2 ILE A 245     117.101  92.727  54.847  1.00  0.00           H
ATOM   3611 2HG2 ILE A 245     116.051  91.207  54.817  1.00  0.00           H
ATOM   3612 3HG2 ILE A 245     117.321  91.437  53.587  1.00  0.00           H
ATOM   3613  CG1 ILE A 245     114.981  91.577  52.297  1.00  0.00           C
ATOM   3614 1HG1 ILE A 245     114.111  91.947  51.717  1.00  0.00           H
ATOM   3615 2HG1 ILE A 245     114.581  90.787  52.977  1.00  0.00           H
ATOM   3616  CD  ILE A 245     115.881  90.857  51.307  1.00  0.00           C
ATOM   3617  HD1 ILE A 245     115.371  90.017  50.777  1.00  0.00           H
ATOM   3618  HD2 ILE A 245     116.171  91.537  50.477  1.00  0.00           H
ATOM   3619  HD3 ILE A 245     116.751  90.317  51.737  1.00  0.00           H
ATOM   3620  C   ILE A 245     115.411  94.497  54.767  1.00  0.00           C
ATOM   3621  O   ILE A 245     115.281  94.277  55.977  1.00  0.00           O
ATOM   3622  N   LEU A 246     116.071  95.547  54.267  1.00  0.00           N
ATOM   3623  HN  LEU A 246     116.141  95.627  53.277  1.00  0.00           H
ATOM   3624  CA  LEU A 246     116.611  96.597  55.077  1.00  0.00           C
ATOM   3625  HA  LEU A 246     117.251  96.167  55.837  1.00  0.00           H
ATOM   3626  CB  LEU A 246     117.551  97.547  54.307  1.00  0.00           C
ATOM   3627  HB1 LEU A 246     117.021  97.797  53.367  1.00  0.00           H
ATOM   3628  HB2 LEU A 246     117.651  98.477  54.897  1.00  0.00           H
ATOM   3629  CG  LEU A 246     118.961  97.067  53.907  1.00  0.00           C
ATOM   3630  HG  LEU A 246     118.801  96.147  53.307  1.00  0.00           H
ATOM   3631  CD1 LEU A 246     119.711  98.057  53.007  1.00  0.00           C
ATOM   3632 1HD1 LEU A 246     120.691  97.617  52.717  1.00  0.00           H
ATOM   3633 2HD1 LEU A 246     119.891  99.017  53.537  1.00  0.00           H
ATOM   3634 3HD1 LEU A 246     119.121  98.147  52.077  1.00  0.00           H
ATOM   3635  CD2 LEU A 246     119.811  96.737  55.147  1.00  0.00           C
ATOM   3636 1HD2 LEU A 246     119.841  97.487  55.967  1.00  0.00           H
ATOM   3637 2HD2 LEU A 246     120.851  96.487  54.837  1.00  0.00           H
ATOM   3638 3HD2 LEU A 246     119.351  95.797  55.537  1.00  0.00           H
ATOM   3639  C   LEU A 246     115.641  97.417  55.847  1.00  0.00           C
ATOM   3640  O   LEU A 246     115.921  97.807  56.987  1.00  0.00           O
ATOM   3641  N   ALA A 247     114.451  97.697  55.287  1.00  0.00           N
ATOM   3642  HN  ALA A 247     114.221  97.487  54.347  1.00  0.00           H
ATOM   3643  CA  ALA A 247     113.451  98.287  56.137  1.00  0.00           C
ATOM   3644  HA  ALA A 247     113.801  99.277  56.397  1.00  0.00           H
ATOM   3645  CB  ALA A 247     112.241  98.517  55.227  1.00  0.00           C
ATOM   3646  HB1 ALA A 247     111.981  97.667  54.557  1.00  0.00           H
ATOM   3647  HB2 ALA A 247     112.431  99.377  54.547  1.00  0.00           H
ATOM   3648  HB3 ALA A 247     111.291  98.777  55.737  1.00  0.00           H
ATOM   3649  C   ALA A 247     112.971  97.527  57.327  1.00  0.00           C
ATOM   3650  O   ALA A 247     112.741  97.987  58.447  1.00  0.00           O
ATOM   3651  N   PHE A 248     112.771  96.217  57.057  1.00  0.00           N
ATOM   3652  HN  PHE A 248     112.931  95.817  56.167  1.00  0.00           H
ATOM   3653  CA  PHE A 248     112.291  95.397  58.127  1.00  0.00           C
ATOM   3654  HA  PHE A 248     111.521  95.867  58.727  1.00  0.00           H
ATOM   3655  CB  PHE A 248     111.751  94.097  57.507  1.00  0.00           C
ATOM   3656  HB1 PHE A 248     111.571  93.387  58.337  1.00  0.00           H
ATOM   3657  HB2 PHE A 248     112.471  93.727  56.747  1.00  0.00           H
ATOM   3658  CG  PHE A 248     110.481  94.147  56.727  1.00  0.00           C
ATOM   3659  CD1 PHE A 248     109.701  95.277  56.597  1.00  0.00           C
ATOM   3660  HD1 PHE A 248     110.011  96.157  57.137  1.00  0.00           H
ATOM   3661  CE1 PHE A 248     108.461  95.257  55.997  1.00  0.00           C
ATOM   3662  HE1 PHE A 248     107.841  96.137  55.987  1.00  0.00           H
ATOM   3663  CZ  PHE A 248     108.031  94.137  55.327  1.00  0.00           C
ATOM   3664  HZ  PHE A 248     107.131  94.167  54.737  1.00  0.00           H
ATOM   3665  CD2 PHE A 248     109.991  93.017  56.117  1.00  0.00           C
ATOM   3666  HD2 PHE A 248     110.561  92.107  56.227  1.00  0.00           H
ATOM   3667  CE2 PHE A 248     108.841  93.027  55.357  1.00  0.00           C
ATOM   3668  HE2 PHE A 248     108.651  92.107  54.817  1.00  0.00           H
ATOM   3669  C   PHE A 248     113.351  95.057  59.117  1.00  0.00           C
ATOM   3670  O   PHE A 248     113.131  95.117  60.327  1.00  0.00           O
ATOM   3671  N   PHE A 249     114.621  94.917  58.707  1.00  0.00           N
ATOM   3672  HN  PHE A 249     114.891  94.877  57.747  1.00  0.00           H
ATOM   3673  CA  PHE A 249     115.671  94.797  59.667  1.00  0.00           C
ATOM   3674  HA  PHE A 249     115.351  94.197  60.507  1.00  0.00           H
ATOM   3675  CB  PHE A 249     116.991  94.287  59.067  1.00  0.00           C
ATOM   3676  HB1 PHE A 249     117.931  94.687  59.507  1.00  0.00           H
ATOM   3677  HB2 PHE A 249     117.091  94.527  57.987  1.00  0.00           H
ATOM   3678  CG  PHE A 249     117.121  92.807  59.087  1.00  0.00           C
ATOM   3679  CD1 PHE A 249     117.371  92.197  60.287  1.00  0.00           C
ATOM   3680  HD1 PHE A 249     117.561  92.817  61.147  1.00  0.00           H
ATOM   3681  CE1 PHE A 249     117.611  90.847  60.367  1.00  0.00           C
ATOM   3682  HE1 PHE A 249     118.011  90.407  61.277  1.00  0.00           H
ATOM   3683  CZ  PHE A 249     117.421  90.077  59.247  1.00  0.00           C
ATOM   3684  HZ  PHE A 249     117.641  89.017  59.297  1.00  0.00           H
ATOM   3685  CD2 PHE A 249     116.861  91.997  57.997  1.00  0.00           C
ATOM   3686  HD2 PHE A 249     116.511  92.467  57.097  1.00  0.00           H
ATOM   3687  CE2 PHE A 249     116.981  90.627  58.067  1.00  0.00           C
ATOM   3688  HE2 PHE A 249     116.621  89.967  57.297  1.00  0.00           H
ATOM   3689  C   PHE A 249     115.841  96.067  60.427  1.00  0.00           C
ATOM   3690  O   PHE A 249     116.151  95.937  61.617  1.00  0.00           O
ATOM   3691  N   ALA A 250     115.641  97.267  59.877  1.00  0.00           N
ATOM   3692  HN  ALA A 250     115.481  97.307  58.897  1.00  0.00           H
ATOM   3693  CA  ALA A 250     115.671  98.497  60.607  1.00  0.00           C
ATOM   3694  HA  ALA A 250     116.671  98.597  61.007  1.00  0.00           H
ATOM   3695  CB  ALA A 250     115.521  99.657  59.607  1.00  0.00           C
ATOM   3696  HB1 ALA A 250     115.661 100.617  60.157  1.00  0.00           H
ATOM   3697  HB2 ALA A 250     114.481  99.607  59.227  1.00  0.00           H
ATOM   3698  HB3 ALA A 250     116.291  99.517  58.817  1.00  0.00           H
ATOM   3699  C   ALA A 250     114.551  98.587  61.587  1.00  0.00           C
ATOM   3700  O   ALA A 250     114.771  99.217  62.617  1.00  0.00           O
ATOM   3701  N   CYS A 251     113.341  98.057  61.307  1.00  0.00           N
ATOM   3702  HN  CYS A 251     113.161  97.537  60.477  1.00  0.00           H
ATOM   3703  CA  CYS A 251     112.211  97.927  62.177  1.00  0.00           C
ATOM   3704  HA  CYS A 251     112.051  98.937  62.517  1.00  0.00           H
ATOM   3705  CB  CYS A 251     110.871  97.537  61.527  1.00  0.00           C
ATOM   3706  HB1 CYS A 251     110.121  97.677  62.327  1.00  0.00           H
ATOM   3707  HB2 CYS A 251     110.931  96.457  61.257  1.00  0.00           H
ATOM   3708  SG  CYS A 251     110.291  98.477  60.087  1.00  0.00           S
ATOM   3709  HG1 CYS A 251     111.051  97.907  59.177  1.00  0.00           H
ATOM   3710  C   CYS A 251     112.461  97.007  63.317  1.00  0.00           C
ATOM   3711  O   CYS A 251     112.121  97.307  64.467  1.00  0.00           O
ATOM   3712  N   TRP A 252     113.141  95.867  63.097  1.00  0.00           N
ATOM   3713  HN  TRP A 252     113.391  95.737  62.147  1.00  0.00           H
ATOM   3714  CA  TRP A 252     113.531  94.977  64.147  1.00  0.00           C
ATOM   3715  HA  TRP A 252     112.661  94.807  64.767  1.00  0.00           H
ATOM   3716  CB  TRP A 252     113.941  93.587  63.657  1.00  0.00           C
ATOM   3717  HB1 TRP A 252     114.291  92.997  64.527  1.00  0.00           H
ATOM   3718  HB2 TRP A 252     114.771  93.767  62.937  1.00  0.00           H
ATOM   3719  CG  TRP A 252     112.841  92.857  62.977  1.00  0.00           C
ATOM   3720  CD1 TRP A 252     111.541  92.907  63.417  1.00  0.00           C
ATOM   3721  HD1 TRP A 252     111.261  93.417  64.327  1.00  0.00           H
ATOM   3722  NE1 TRP A 252     110.751  92.397  62.427  1.00  0.00           N
ATOM   3723  HE1 TRP A 252     109.781  92.247  62.487  1.00  0.00           H
ATOM   3724  CE2 TRP A 252     111.531  91.947  61.387  1.00  0.00           C
ATOM   3725  CD2 TRP A 252     112.851  92.177  61.717  1.00  0.00           C
ATOM   3726  CE3 TRP A 252     113.851  91.927  60.827  1.00  0.00           C
ATOM   3727  HE3 TRP A 252     114.851  92.247  61.097  1.00  0.00           H
ATOM   3728  CZ3 TRP A 252     113.521  91.417  59.597  1.00  0.00           C
ATOM   3729  HZ3 TRP A 252     114.211  91.047  58.847  1.00  0.00           H
ATOM   3730  CZ2 TRP A 252     111.191  91.437  60.177  1.00  0.00           C
ATOM   3731  HZ2 TRP A 252     110.161  91.347  59.857  1.00  0.00           H
ATOM   3732  CH2 TRP A 252     112.211  91.127  59.307  1.00  0.00           C
ATOM   3733  HH2 TRP A 252     111.971  90.707  58.347  1.00  0.00           H
ATOM   3734  C   TRP A 252     114.581  95.437  65.107  1.00  0.00           C
ATOM   3735  O   TRP A 252     114.731  94.947  66.227  1.00  0.00           O
ATOM   3736  N   LEU A 253     115.411  96.447  64.767  1.00  0.00           N
ATOM   3737  HN  LEU A 253     115.331  96.847  63.857  1.00  0.00           H
ATOM   3738  CA  LEU A 253     116.471  96.927  65.597  1.00  0.00           C
ATOM   3739  HA  LEU A 253     117.011  96.047  65.927  1.00  0.00           H
ATOM   3740  CB  LEU A 253     117.341  97.847  64.717  1.00  0.00           C
ATOM   3741  HB1 LEU A 253     117.801  97.237  63.907  1.00  0.00           H
ATOM   3742  HB2 LEU A 253     116.681  98.507  64.117  1.00  0.00           H
ATOM   3743  CG  LEU A 253     118.481  98.627  65.397  1.00  0.00           C
ATOM   3744  HG  LEU A 253     117.961  99.327  66.097  1.00  0.00           H
ATOM   3745  CD1 LEU A 253     119.611  97.817  66.047  1.00  0.00           C
ATOM   3746 1HD1 LEU A 253     120.191  97.407  65.197  1.00  0.00           H
ATOM   3747 2HD1 LEU A 253     120.221  98.487  66.687  1.00  0.00           H
ATOM   3748 3HD1 LEU A 253     119.221  96.987  66.677  1.00  0.00           H
ATOM   3749  CD2 LEU A 253     119.061  99.557  64.327  1.00  0.00           C
ATOM   3750 1HD2 LEU A 253     119.821 100.147  64.877  1.00  0.00           H
ATOM   3751 2HD2 LEU A 253     118.321 100.217  63.827  1.00  0.00           H
ATOM   3752 3HD2 LEU A 253     119.551  98.967  63.527  1.00  0.00           H
ATOM   3753  C   LEU A 253     116.121  97.567  66.897  1.00  0.00           C
ATOM   3754  O   LEU A 253     116.761  97.137  67.857  1.00  0.00           O
ATOM   3755  N   PRO A 254     115.191  98.457  67.087  1.00  0.00           N
ATOM   3756  CD  PRO A 254     114.721  99.387  66.077  1.00  0.00           C
ATOM   3757  HD1 PRO A 254     115.581  99.687  65.437  1.00  0.00           H
ATOM   3758  HD2 PRO A 254     114.141  98.907  65.247  1.00  0.00           H
ATOM   3759  CA  PRO A 254     114.731  98.847  68.387  1.00  0.00           C
ATOM   3760  HA  PRO A 254     115.581  99.327  68.837  1.00  0.00           H
ATOM   3761  CB  PRO A 254     113.631  99.867  68.077  1.00  0.00           C
ATOM   3762  HB1 PRO A 254     113.661 100.597  68.917  1.00  0.00           H
ATOM   3763  HB2 PRO A 254     112.651  99.337  67.977  1.00  0.00           H
ATOM   3764  CG  PRO A 254     114.141 100.587  66.827  1.00  0.00           C
ATOM   3765  HG1 PRO A 254     114.941 101.317  67.097  1.00  0.00           H
ATOM   3766  HG2 PRO A 254     113.371 101.147  66.247  1.00  0.00           H
ATOM   3767  C   PRO A 254     114.361  97.707  69.277  1.00  0.00           C
ATOM   3768  O   PRO A 254     114.701  97.837  70.447  1.00  0.00           O
ATOM   3769  N   TYR A 255     113.691  96.657  68.787  1.00  0.00           N
ATOM   3770  HN  TYR A 255     113.521  96.697  67.807  1.00  0.00           H
ATOM   3771  CA  TYR A 255     113.391  95.437  69.487  1.00  0.00           C
ATOM   3772  HA  TYR A 255     112.761  95.617  70.337  1.00  0.00           H
ATOM   3773  CB  TYR A 255     112.491  94.547  68.607  1.00  0.00           C
ATOM   3774  HB1 TYR A 255     113.001  94.367  67.637  1.00  0.00           H
ATOM   3775  HB2 TYR A 255     111.451  94.907  68.467  1.00  0.00           H
ATOM   3776  CG  TYR A 255     112.091  93.257  69.237  1.00  0.00           C
ATOM   3777  CD1 TYR A 255     112.151  92.047  68.567  1.00  0.00           C
ATOM   3778  HD1 TYR A 255     112.721  92.117  67.657  1.00  0.00           H
ATOM   3779  CE1 TYR A 255     111.611  90.897  69.087  1.00  0.00           C
ATOM   3780  HE1 TYR A 255     111.581  89.937  68.597  1.00  0.00           H
ATOM   3781  CZ  TYR A 255     111.171  90.867  70.397  1.00  0.00           C
ATOM   3782  OH  TYR A 255     110.571  89.707  70.917  1.00  0.00           O
ATOM   3783  HH  TYR A 255     110.251  89.957  71.787  1.00  0.00           H
ATOM   3784  CD2 TYR A 255     111.501  93.217  70.477  1.00  0.00           C
ATOM   3785  HD2 TYR A 255     111.411  94.127  71.047  1.00  0.00           H
ATOM   3786  CE2 TYR A 255     111.051  92.057  71.077  1.00  0.00           C
ATOM   3787  HE2 TYR A 255     110.691  92.047  72.087  1.00  0.00           H
ATOM   3788  C   TYR A 255     114.621  94.727  69.927  1.00  0.00           C
ATOM   3789  O   TYR A 255     114.761  94.257  71.057  1.00  0.00           O
ATOM   3790  N   TYR A 256     115.671  94.627  69.097  1.00  0.00           N
ATOM   3791  HN  TYR A 256     115.491  94.937  68.167  1.00  0.00           H
ATOM   3792  CA  TYR A 256     116.971  94.127  69.457  1.00  0.00           C
ATOM   3793  HA  TYR A 256     116.741  93.197  69.957  1.00  0.00           H
ATOM   3794  CB  TYR A 256     117.911  93.977  68.247  1.00  0.00           C
ATOM   3795  HB1 TYR A 256     117.921  94.967  67.727  1.00  0.00           H
ATOM   3796  HB2 TYR A 256     117.531  93.217  67.537  1.00  0.00           H
ATOM   3797  CG  TYR A 256     119.321  93.587  68.527  1.00  0.00           C
ATOM   3798  CD1 TYR A 256     120.351  94.487  68.587  1.00  0.00           C
ATOM   3799  HD1 TYR A 256     120.081  95.527  68.507  1.00  0.00           H
ATOM   3800  CE1 TYR A 256     121.611  94.077  68.937  1.00  0.00           C
ATOM   3801  HE1 TYR A 256     122.311  94.887  69.117  1.00  0.00           H
ATOM   3802  CZ  TYR A 256     121.851  92.757  69.227  1.00  0.00           C
ATOM   3803  OH  TYR A 256     123.151  92.357  69.597  1.00  0.00           O
ATOM   3804  HH  TYR A 256     123.281  91.437  69.357  1.00  0.00           H
ATOM   3805  CD2 TYR A 256     119.631  92.247  68.637  1.00  0.00           C
ATOM   3806  HD2 TYR A 256     118.811  91.547  68.707  1.00  0.00           H
ATOM   3807  CE2 TYR A 256     120.891  91.807  68.967  1.00  0.00           C
ATOM   3808  HE2 TYR A 256     121.031  90.747  69.127  1.00  0.00           H
ATOM   3809  C   TYR A 256     117.591  94.877  70.577  1.00  0.00           C
ATOM   3810  O   TYR A 256     118.161  94.247  71.467  1.00  0.00           O
ATOM   3811  N   ILE A 257     117.511  96.217  70.537  1.00  0.00           N
ATOM   3812  HN  ILE A 257     117.071  96.597  69.717  1.00  0.00           H
ATOM   3813  CA  ILE A 257     118.101  97.027  71.557  1.00  0.00           C
ATOM   3814  HA  ILE A 257     119.071  96.607  71.777  1.00  0.00           H
ATOM   3815  CB  ILE A 257     118.321  98.457  71.137  1.00  0.00           C
ATOM   3816  HB  ILE A 257     117.311  98.847  70.877  1.00  0.00           H
ATOM   3817  CG2 ILE A 257     118.821  99.307  72.327  1.00  0.00           C
ATOM   3818 1HG2 ILE A 257     119.901  99.127  72.472  1.00  0.00           H
ATOM   3819 2HG2 ILE A 257     118.661 100.397  72.167  1.00  0.00           H
ATOM   3820 3HG2 ILE A 257     118.371  99.037  73.302  1.00  0.00           H
ATOM   3821  CG1 ILE A 257     119.211  98.597  69.897  1.00  0.00           C
ATOM   3822 1HG1 ILE A 257     119.251  99.677  69.627  1.00  0.00           H
ATOM   3823 2HG1 ILE A 257     118.761  98.117  69.007  1.00  0.00           H
ATOM   3824  CD  ILE A 257     120.601  97.977  70.027  1.00  0.00           C
ATOM   3825  HD1 ILE A 257     120.971  98.107  68.987  1.00  0.00           H
ATOM   3826  HD2 ILE A 257     121.291  98.537  70.697  1.00  0.00           H
ATOM   3827  HD3 ILE A 257     120.561  96.887  70.227  1.00  0.00           H
ATOM   3828  C   ILE A 257     117.411  96.807  72.852  1.00  0.00           C
ATOM   3829  O   ILE A 257     118.041  96.727  73.912  1.00  0.00           O
ATOM   3830  N   GLY A 258     116.071  96.707  72.942  1.00  0.00           N
ATOM   3831  HN  GLY A 258     115.561  96.847  72.097  1.00  0.00           H
ATOM   3832  CA  GLY A 258     115.371  96.247  74.092  1.00  0.00           C
ATOM   3833  HA1 GLY A 258     114.331  96.057  73.872  1.00  0.00           H
ATOM   3834  HA2 GLY A 258     115.341  96.987  74.882  1.00  0.00           H
ATOM   3835  C   GLY A 258     115.861  95.007  74.772  1.00  0.00           C
ATOM   3836  O   GLY A 258     116.181  94.937  75.962  1.00  0.00           O
ATOM   3837  N   ILE A 259     115.891  93.917  73.992  1.00  0.00           N
ATOM   3838  HN  ILE A 259     115.511  93.997  73.072  1.00  0.00           H
ATOM   3839  CA  ILE A 259     116.401  92.637  74.402  1.00  0.00           C
ATOM   3840  HA  ILE A 259     115.821  92.337  75.262  1.00  0.00           H
ATOM   3841  CB  ILE A 259     116.151  91.647  73.312  1.00  0.00           C
ATOM   3842  HB  ILE A 259     116.711  92.027  72.427  1.00  0.00           H
ATOM   3843  CG2 ILE A 259     116.741  90.257  73.632  1.00  0.00           C
ATOM   3844 1HG2 ILE A 259     116.551  90.007  74.692  1.00  0.00           H
ATOM   3845 2HG2 ILE A 259     117.841  90.257  73.492  1.00  0.00           H
ATOM   3846 3HG2 ILE A 259     116.321  89.377  73.102  1.00  0.00           H
ATOM   3847  CG1 ILE A 259     114.671  91.377  72.952  1.00  0.00           C
ATOM   3848 1HG1 ILE A 259     114.191  92.297  72.552  1.00  0.00           H
ATOM   3849 2HG1 ILE A 259     114.531  90.567  72.207  1.00  0.00           H
ATOM   3850  CD  ILE A 259     113.821  90.817  74.092  1.00  0.00           C
ATOM   3851  HD1 ILE A 259     113.401  91.497  74.862  1.00  0.00           H
ATOM   3852  HD2 ILE A 259     114.281  89.927  74.582  1.00  0.00           H
ATOM   3853  HD3 ILE A 259     112.931  90.317  73.652  1.00  0.00           H
ATOM   3854  C   ILE A 259     117.821  92.677  74.862  1.00  0.00           C
ATOM   3855  O   ILE A 259     118.231  91.987  75.782  1.00  0.00           O
ATOM   3856  N   SER A 260     118.521  93.647  74.242  1.00  0.00           N
ATOM   3857  HN  SER A 260     118.051  94.157  73.532  1.00  0.00           H
ATOM   3858  CA  SER A 260     119.871  93.947  74.592  1.00  0.00           C
ATOM   3859  HA  SER A 260     120.391  93.007  74.532  1.00  0.00           H
ATOM   3860  CB  SER A 260     120.581  94.857  73.582  1.00  0.00           C
ATOM   3861  HB1 SER A 260     120.021  95.817  73.602  1.00  0.00           H
ATOM   3862  HB2 SER A 260     121.651  95.017  73.852  1.00  0.00           H
ATOM   3863  OG  SER A 260     120.671  94.277  72.297  1.00  0.00           O
ATOM   3864  HG1 SER A 260     119.761  94.187  72.007  1.00  0.00           H
ATOM   3865  C   SER A 260     119.961  94.427  76.002  1.00  0.00           C
ATOM   3866  O   SER A 260     120.681  93.877  76.842  1.00  0.00           O
ATOM   3867  N   ILE A 261     119.101  95.407  76.332  1.00  0.00           N
ATOM   3868  HN  ILE A 261     118.351  95.717  75.742  1.00  0.00           H
ATOM   3869  CA  ILE A 261     119.051  96.037  77.612  1.00  0.00           C
ATOM   3870  HA  ILE A 261     120.081  96.347  77.752  1.00  0.00           H
ATOM   3871  CB  ILE A 261     118.311  97.337  77.742  1.00  0.00           C
ATOM   3872  HB  ILE A 261     117.211  97.257  77.592  1.00  0.00           H
ATOM   3873  CG2 ILE A 261     118.511  97.997  79.122  1.00  0.00           C
ATOM   3874 1HG2 ILE A 261     119.601  98.247  79.142  1.00  0.00           H
ATOM   3875 2HG2 ILE A 261     117.911  98.927  79.172  1.00  0.00           H
ATOM   3876 3HG2 ILE A 261     118.321  97.327  79.982  1.00  0.00           H
ATOM   3877  CG1 ILE A 261     118.641  98.397  76.682  1.00  0.00           C
ATOM   3878 1HG1 ILE A 261     118.191  98.057  75.732  1.00  0.00           H
ATOM   3879 2HG1 ILE A 261     118.151  99.377  76.892  1.00  0.00           H
ATOM   3880  CD  ILE A 261     120.131  98.637  76.432  1.00  0.00           C
ATOM   3881  HD1 ILE A 261     120.341  99.577  75.862  1.00  0.00           H
ATOM   3882  HD2 ILE A 261     120.681  98.757  77.382  1.00  0.00           H
ATOM   3883  HD3 ILE A 261     120.631  97.797  75.922  1.00  0.00           H
ATOM   3884  C   ILE A 261     118.781  95.097  78.732  1.00  0.00           C
ATOM   3885  O   ILE A 261     119.531  95.057  79.712  1.00  0.00           O
ATOM   3886  N   ASP A 262     117.761  94.237  78.582  1.00  0.00           N
ATOM   3887  HN  ASP A 262     117.321  94.227  77.682  1.00  0.00           H
ATOM   3888  CA  ASP A 262     117.341  93.247  79.532  1.00  0.00           C
ATOM   3889  HA  ASP A 262     117.271  93.797  80.452  1.00  0.00           H
ATOM   3890  CB  ASP A 262     116.021  92.727  78.952  1.00  0.00           C
ATOM   3891  HB1 ASP A 262     115.391  93.577  78.632  1.00  0.00           H
ATOM   3892  HB2 ASP A 262     116.331  92.087  78.092  1.00  0.00           H
ATOM   3893  CG  ASP A 262     115.161  91.937  79.932  1.00  0.00           C
ATOM   3894  OD1 ASP A 262     115.521  91.807  81.132  1.00  0.00           O
ATOM   3895  OD2 ASP A 262     114.091  91.377  79.572  1.00  0.00           O
ATOM   3896  C   ASP A 262     118.401  92.217  79.742  1.00  0.00           C
ATOM   3897  O   ASP A 262     118.721  91.817  80.862  1.00  0.00           O
ATOM   3898  N   SER A 263     119.031  91.727  78.662  1.00  0.00           N
ATOM   3899  HN  SER A 263     118.891  91.997  77.712  1.00  0.00           H
ATOM   3900  CA  SER A 263     120.201  90.937  78.852  1.00  0.00           C
ATOM   3901  HA  SER A 263     119.991  89.967  79.272  1.00  0.00           H
ATOM   3902  CB  SER A 263     120.981  90.647  77.562  1.00  0.00           C
ATOM   3903  HB1 SER A 263     121.421  91.557  77.102  1.00  0.00           H
ATOM   3904  HB2 SER A 263     121.771  89.947  77.892  1.00  0.00           H
ATOM   3905  OG  SER A 263     120.201  89.897  76.642  1.00  0.00           O
ATOM   3906  HG1 SER A 263     119.611  90.557  76.272  1.00  0.00           H
ATOM   3907  C   SER A 263     121.261  91.597  79.672  1.00  0.00           C
ATOM   3908  O   SER A 263     121.811  90.977  80.582  1.00  0.00           O
ATOM   3909  N   PHE A 264     121.561  92.887  79.432  1.00  0.00           N
ATOM   3910  HN  PHE A 264     121.131  93.387  78.692  1.00  0.00           H
ATOM   3911  CA  PHE A 264     122.561  93.617  80.152  1.00  0.00           C
ATOM   3912  HA  PHE A 264     123.461  93.027  80.172  1.00  0.00           H
ATOM   3913  CB  PHE A 264     122.921  95.017  79.622  1.00  0.00           C
ATOM   3914  HB1 PHE A 264     123.761  95.427  80.212  1.00  0.00           H
ATOM   3915  HB2 PHE A 264     122.101  95.767  79.712  1.00  0.00           H
ATOM   3916  CG  PHE A 264     123.391  94.967  78.212  1.00  0.00           C
ATOM   3917  CD1 PHE A 264     124.221  93.967  77.762  1.00  0.00           C
ATOM   3918  HD1 PHE A 264     124.691  93.367  78.522  1.00  0.00           H
ATOM   3919  CE1 PHE A 264     124.791  93.977  76.502  1.00  0.00           C
ATOM   3920  HE1 PHE A 264     125.461  93.167  76.242  1.00  0.00           H
ATOM   3921  CZ  PHE A 264     124.381  94.937  75.612  1.00  0.00           C
ATOM   3922  HZ  PHE A 264     124.721  94.957  74.582  1.00  0.00           H
ATOM   3923  CD2 PHE A 264     122.981  95.887  77.272  1.00  0.00           C
ATOM   3924  HD2 PHE A 264     122.381  96.647  77.752  1.00  0.00           H
ATOM   3925  CE2 PHE A 264     123.511  95.917  76.002  1.00  0.00           C
ATOM   3926  HE2 PHE A 264     123.221  96.647  75.262  1.00  0.00           H
ATOM   3927  C   PHE A 264     122.201  93.737  81.602  1.00  0.00           C
ATOM   3928  O   PHE A 264     123.081  93.677  82.452  1.00  0.00           O
ATOM   3929  N   ILE A 265     120.901  93.917  81.902  1.00  0.00           N
ATOM   3930  HN  ILE A 265     120.281  94.167  81.162  1.00  0.00           H
ATOM   3931  CA  ILE A 265     120.391  93.937  83.232  1.00  0.00           C
ATOM   3932  HA  ILE A 265     120.901  94.667  83.842  1.00  0.00           H
ATOM   3933  CB  ILE A 265     118.951  94.347  83.302  1.00  0.00           C
ATOM   3934  HB  ILE A 265     118.301  93.707  82.672  1.00  0.00           H
ATOM   3935  CG2 ILE A 265     118.391  94.187  84.722  1.00  0.00           C
ATOM   3936 1HG2 ILE A 265     118.471  93.197  85.222  1.00  0.00           H
ATOM   3937 2HG2 ILE A 265     118.981  94.797  85.442  1.00  0.00           H
ATOM   3938 3HG2 ILE A 265     117.351  94.567  84.732  1.00  0.00           H
ATOM   3939  CG1 ILE A 265     118.841  95.787  82.762  1.00  0.00           C
ATOM   3940 1HG1 ILE A 265     119.421  95.977  81.832  1.00  0.00           H
ATOM   3941 2HG1 ILE A 265     119.281  96.397  83.572  1.00  0.00           H
ATOM   3942  CD  ILE A 265     117.431  96.327  82.542  1.00  0.00           C
ATOM   3943  HD1 ILE A 265     116.911  95.627  81.852  1.00  0.00           H
ATOM   3944  HD2 ILE A 265     116.871  96.157  83.492  1.00  0.00           H
ATOM   3945  HD3 ILE A 265     117.471  97.397  82.262  1.00  0.00           H
ATOM   3946  C   ILE A 265     120.691  92.637  83.912  1.00  0.00           C
ATOM   3947  O   ILE A 265     121.221  92.557  85.012  1.00  0.00           O
ATOM   3948  N   LEU A 266     120.421  91.467  83.302  1.00  0.00           N
ATOM   3949  HN  LEU A 266     120.011  91.607  82.402  1.00  0.00           H
ATOM   3950  CA  LEU A 266     120.481  90.177  83.902  1.00  0.00           C
ATOM   3951  HA  LEU A 266     120.081  90.217  84.902  1.00  0.00           H
ATOM   3952  CB  LEU A 266     119.571  89.247  83.072  1.00  0.00           C
ATOM   3953  HB1 LEU A 266     119.781  89.427  82.002  1.00  0.00           H
ATOM   3954  HB2 LEU A 266     119.911  88.197  83.182  1.00  0.00           H
ATOM   3955  CG  LEU A 266     118.061  89.297  83.392  1.00  0.00           C
ATOM   3956  HG  LEU A 266     117.741  90.347  83.292  1.00  0.00           H
ATOM   3957  CD1 LEU A 266     117.321  88.507  82.302  1.00  0.00           C
ATOM   3958 1HD1 LEU A 266     116.231  88.407  82.502  1.00  0.00           H
ATOM   3959 2HD1 LEU A 266     117.471  88.957  81.302  1.00  0.00           H
ATOM   3960 3HD1 LEU A 266     117.711  87.467  82.252  1.00  0.00           H
ATOM   3961  CD2 LEU A 266     117.621  88.887  84.812  1.00  0.00           C
ATOM   3962 1HD2 LEU A 266     116.531  88.717  84.832  1.00  0.00           H
ATOM   3963 2HD2 LEU A 266     117.911  89.657  85.562  1.00  0.00           H
ATOM   3964 3HD2 LEU A 266     118.031  87.937  85.212  1.00  0.00           H
ATOM   3965  C   LEU A 266     121.881  89.687  84.002  1.00  0.00           C
ATOM   3966  O   LEU A 266     122.131  88.677  84.662  1.00  0.00           O
ATOM   3967  N   LEU A 267     122.951  90.327  83.492  1.00  0.00           N
ATOM   3968  HN  LEU A 267     122.761  90.877  82.672  1.00  0.00           H
ATOM   3969  CA  LEU A 267     124.341  90.097  83.742  1.00  0.00           C
ATOM   3970  HA  LEU A 267     124.471  89.277  84.432  1.00  0.00           H
ATOM   3971  CB  LEU A 267     125.131  89.977  82.432  1.00  0.00           C
ATOM   3972  HB1 LEU A 267     125.031  90.907  81.832  1.00  0.00           H
ATOM   3973  HB2 LEU A 267     126.201  89.747  82.622  1.00  0.00           H
ATOM   3974  CG  LEU A 267     124.641  88.837  81.522  1.00  0.00           C
ATOM   3975  HG  LEU A 267     123.531  88.747  81.582  1.00  0.00           H
ATOM   3976  CD1 LEU A 267     125.221  87.507  82.032  1.00  0.00           C
ATOM   3977 1HD1 LEU A 267     124.911  87.367  83.092  1.00  0.00           H
ATOM   3978 2HD1 LEU A 267     124.821  86.617  81.502  1.00  0.00           H
ATOM   3979 3HD1 LEU A 267     126.331  87.557  82.042  1.00  0.00           H
ATOM   3980  CD2 LEU A 267     125.271  89.167  80.162  1.00  0.00           C
ATOM   3981 1HD2 LEU A 267     124.611  89.817  79.552  1.00  0.00           H
ATOM   3982 2HD2 LEU A 267     126.251  89.687  80.172  1.00  0.00           H
ATOM   3983 3HD2 LEU A 267     125.371  88.207  79.592  1.00  0.00           H
ATOM   3984  C   LEU A 267     125.051  91.127  84.542  1.00  0.00           C
ATOM   3985  O   LEU A 267     126.261  91.077  84.752  1.00  0.00           O
ATOM   3986  N   GLU A 268     124.321  92.137  85.042  1.00  0.00           N
ATOM   3987  HN  GLU A 268     123.351  92.207  84.832  1.00  0.00           H
ATOM   3988  CA  GLU A 268     124.771  93.207  85.882  1.00  0.00           C
ATOM   3989  HA  GLU A 268     123.911  93.807  86.152  1.00  0.00           H
ATOM   3990  CB  GLU A 268     125.141  92.707  87.282  1.00  0.00           C
ATOM   3991  HB1 GLU A 268     125.861  91.867  87.202  1.00  0.00           H
ATOM   3992  HB2 GLU A 268     125.621  93.447  87.962  1.00  0.00           H
ATOM   3993  CG  GLU A 268     123.931  92.167  88.052  1.00  0.00           C
ATOM   3994  HG1 GLU A 268     123.591  91.237  87.552  1.00  0.00           H
ATOM   3995  HG2 GLU A 268     123.051  92.827  87.942  1.00  0.00           H
ATOM   3996  CD  GLU A 268     124.181  91.827  89.512  1.00  0.00           C
ATOM   3997  OE1 GLU A 268     123.571  92.407  90.452  1.00  0.00           O
ATOM   3998  OE2 GLU A 268     124.921  90.837  89.742  1.00  0.00           O
ATOM   3999  C   GLU A 268     125.751  94.217  85.402  1.00  0.00           C
ATOM   4000  O   GLU A 268     126.291  94.957  86.222  1.00  0.00           O
ATOM   4001  N   ILE A 269     125.741  94.347  84.062  1.00  0.00           N
ATOM   4002  HN  ILE A 269     125.101  93.717  83.612  1.00  0.00           H
ATOM   4003  CA  ILE A 269     126.331  95.357  83.242  1.00  0.00           C
ATOM   4004  HA  ILE A 269     127.341  95.397  83.632  1.00  0.00           H
ATOM   4005  CB  ILE A 269     126.441  95.047  81.772  1.00  0.00           C
ATOM   4006  HB  ILE A 269     125.421  95.087  81.342  1.00  0.00           H
ATOM   4007  CG2 ILE A 269     127.301  96.067  81.002  1.00  0.00           C
ATOM   4008 1HG2 ILE A 269     127.651  95.637  80.042  1.00  0.00           H
ATOM   4009 2HG2 ILE A 269     128.221  96.367  81.552  1.00  0.00           H
ATOM   4010 3HG2 ILE A 269     126.671  96.947  80.772  1.00  0.00           H
ATOM   4011  CG1 ILE A 269     127.011  93.637  81.552  1.00  0.00           C
ATOM   4012 1HG1 ILE A 269     126.831  92.887  82.352  1.00  0.00           H
ATOM   4013 2HG1 ILE A 269     128.091  93.767  81.772  1.00  0.00           H
ATOM   4014  CD  ILE A 269     126.611  92.977  80.232  1.00  0.00           C
ATOM   4015  HD1 ILE A 269     125.551  92.647  80.192  1.00  0.00           H
ATOM   4016  HD2 ILE A 269     126.861  93.617  79.352  1.00  0.00           H
ATOM   4017  HD3 ILE A 269     127.191  92.037  80.132  1.00  0.00           H
ATOM   4018  C   ILE A 269     125.641  96.677  83.302  1.00  0.00           C
ATOM   4019  O   ILE A 269     126.281  97.727  83.332  1.00  0.00           O
ATOM   4020  N   ILE A 270     124.321  96.637  83.492  1.00  0.00           N
ATOM   4021  HN  ILE A 270     123.861  95.777  83.272  1.00  0.00           H
ATOM   4022  CA  ILE A 270     123.521  97.757  83.882  1.00  0.00           C
ATOM   4023  HA  ILE A 270     124.111  98.657  83.912  1.00  0.00           H
ATOM   4024  CB  ILE A 270     122.421  97.927  82.872  1.00  0.00           C
ATOM   4025  HB  ILE A 270     121.901  97.017  82.502  1.00  0.00           H
ATOM   4026  CG2 ILE A 270     121.241  98.777  83.372  1.00  0.00           C
ATOM   4027 1HG2 ILE A 270     120.711  98.317  84.232  1.00  0.00           H
ATOM   4028 2HG2 ILE A 270     121.641  99.767  83.672  1.00  0.00           H
ATOM   4029 3HG2 ILE A 270     120.451  99.047  82.642  1.00  0.00           H
ATOM   4030  CG1 ILE A 270     123.071  98.607  81.652  1.00  0.00           C
ATOM   4031 1HG1 ILE A 270     123.341  99.647  81.932  1.00  0.00           H
ATOM   4032 2HG1 ILE A 270     123.971  98.127  81.212  1.00  0.00           H
ATOM   4033  CD  ILE A 270     122.051  98.767  80.532  1.00  0.00           C
ATOM   4034  HD1 ILE A 270     122.471  99.527  79.832  1.00  0.00           H
ATOM   4035  HD2 ILE A 270     121.941  97.837  79.942  1.00  0.00           H
ATOM   4036  HD3 ILE A 270     121.061  99.227  80.772  1.00  0.00           H
ATOM   4037  C   ILE A 270     122.931  97.517  85.232  1.00  0.00           C
ATOM   4038  O   ILE A 270     122.521  96.417  85.612  1.00  0.00           O
ATOM   4039  N   LYS A 271     123.011  98.527  86.112  1.00  0.00           N
ATOM   4040  HN  LYS A 271     123.501  99.377  85.952  1.00  0.00           H
ATOM   4041  CA  LYS A 271     122.671  98.487  87.502  1.00  0.00           C
ATOM   4042  HA  LYS A 271     122.451  97.487  87.862  1.00  0.00           H
ATOM   4043  CB  LYS A 271     123.871  98.987  88.322  1.00  0.00           C
ATOM   4044  HB1 LYS A 271     123.591  99.147  89.382  1.00  0.00           H
ATOM   4045  HB2 LYS A 271     124.101  99.997  87.902  1.00  0.00           H
ATOM   4046  CG  LYS A 271     125.121  98.097  88.322  1.00  0.00           C
ATOM   4047  HG1 LYS A 271     125.761  98.517  89.122  1.00  0.00           H
ATOM   4048  HG2 LYS A 271     125.731  98.167  87.392  1.00  0.00           H
ATOM   4049  CD  LYS A 271     124.971  96.597  88.582  1.00  0.00           C
ATOM   4050  HD1 LYS A 271     125.971  96.147  88.462  1.00  0.00           H
ATOM   4051  HD2 LYS A 271     124.281  96.087  87.862  1.00  0.00           H
ATOM   4052  CE  LYS A 271     124.311  96.267  89.922  1.00  0.00           C
ATOM   4053  HE1 LYS A 271     123.821  95.277  89.862  1.00  0.00           H
ATOM   4054  HE2 LYS A 271     123.511  96.957  90.282  1.00  0.00           H
ATOM   4055  NZ  LYS A 271     125.371  96.217  90.962  1.00  0.00           N
ATOM   4056  HZ1 LYS A 271     125.981  95.447  90.622  1.00  0.00           H
ATOM   4057  HZ2 LYS A 271     124.991  95.887  91.872  1.00  0.00           H
ATOM   4058  HZ3 LYS A 271     125.811  97.147  91.092  1.00  0.00           H
ATOM   4059  C   LYS A 271     121.401  99.217  87.782  1.00  0.00           C
ATOM   4060  O   LYS A 271     121.001  99.257  88.942  1.00  0.00           O
ATOM   4061  N   GLN A 272     120.651  99.777  86.822  1.00  0.00           N
ATOM   4062  HN  GLN A 272     120.961  99.757  85.872  1.00  0.00           H
ATOM   4063  CA  GLN A 272     119.451 100.527  87.022  1.00  0.00           C
ATOM   4064  HA  GLN A 272     119.541 101.047  87.962  1.00  0.00           H
ATOM   4065  CB  GLN A 272     119.331 101.507  85.842  1.00  0.00           C
ATOM   4066  HB1 GLN A 272     118.451 102.147  86.062  1.00  0.00           H
ATOM   4067  HB2 GLN A 272     119.251 100.977  84.872  1.00  0.00           H
ATOM   4068  CG  GLN A 272     120.461 102.527  85.652  1.00  0.00           C
ATOM   4069  HG1 GLN A 272     121.211 102.027  85.012  1.00  0.00           H
ATOM   4070  HG2 GLN A 272     120.101 103.467  85.192  1.00  0.00           H
ATOM   4071  CD  GLN A 272     121.121 102.957  86.952  1.00  0.00           C
ATOM   4072  OE1 GLN A 272     120.421 103.537  87.772  1.00  0.00           O
ATOM   4073  NE2 GLN A 272     122.431 102.687  87.232  1.00  0.00           N
ATOM   4074 1HE2 GLN A 272     122.951 102.207  86.522  1.00  0.00           H
ATOM   4075 2HE2 GLN A 272     122.781 103.027  88.102  1.00  0.00           H
ATOM   4076  C   GLN A 272     118.321  99.607  87.302  1.00  0.00           C
ATOM   4077  O   GLN A 272     117.951  98.667  86.592  1.00  0.00           O
ATOM   4078  N   GLY A 273     117.631  99.757  88.452  1.00  0.00           N
ATOM   4079  HN  GLY A 273     117.921 100.567  88.942  1.00  0.00           H
ATOM   4080  CA  GLY A 273     116.611  98.987  89.112  1.00  0.00           C
ATOM   4081  HA1 GLY A 273     116.761  97.947  88.872  1.00  0.00           H
ATOM   4082  HA2 GLY A 273     116.661  99.257  90.162  1.00  0.00           H
ATOM   4083  C   GLY A 273     115.241  99.287  88.602  1.00  0.00           C
ATOM   4084  O   GLY A 273     115.031  99.927  87.582  1.00  0.00           O
ATOM   4085  N   CYS A 274     114.251  98.817  89.382  1.00  0.00           N
ATOM   4086  HN  CYS A 274     114.411  98.377  90.252  1.00  0.00           H
ATOM   4087  CA  CYS A 274     112.861  98.747  89.032  1.00  0.00           C
ATOM   4088  HA  CYS A 274     112.811  97.757  88.582  1.00  0.00           H
ATOM   4089  CB  CYS A 274     112.031  98.527  90.302  1.00  0.00           C
ATOM   4090  HB1 CYS A 274     112.031  99.517  90.792  1.00  0.00           H
ATOM   4091  HB2 CYS A 274     112.471  97.797  91.012  1.00  0.00           H
ATOM   4092  SG  CYS A 274     110.351  97.917  89.972  1.00  0.00           S
ATOM   4093  C   CYS A 274     112.211  99.687  88.072  1.00  0.00           C
ATOM   4094  O   CYS A 274     111.611  99.197  87.112  1.00  0.00           O
ATOM   4095  N   GLU A 275     112.241 101.017  88.272  1.00  0.00           N
ATOM   4096  HN  GLU A 275     112.741 101.517  88.972  1.00  0.00           H
ATOM   4097  CA  GLU A 275     111.671 101.897  87.302  1.00  0.00           C
ATOM   4098  HA  GLU A 275     110.621 101.657  87.242  1.00  0.00           H
ATOM   4099  CB  GLU A 275     111.681 103.327  87.872  1.00  0.00           C
ATOM   4100  HB1 GLU A 275     112.731 103.507  88.172  1.00  0.00           H
ATOM   4101  HB2 GLU A 275     111.441 104.047  87.062  1.00  0.00           H
ATOM   4102  CG  GLU A 275     110.601 103.697  88.892  1.00  0.00           C
ATOM   4103  HG1 GLU A 275     109.531 103.557  88.622  1.00  0.00           H
ATOM   4104  HG2 GLU A 275     110.961 103.177  89.812  1.00  0.00           H
ATOM   4105  CD  GLU A 275     110.741 105.197  89.092  1.00  0.00           C
ATOM   4106  OE1 GLU A 275     111.161 105.747  90.142  1.00  0.00           O
ATOM   4107  OE2 GLU A 275     110.431 105.897  88.092  1.00  0.00           O
ATOM   4108  C   GLU A 275     112.291 101.857  85.952  1.00  0.00           C
ATOM   4109  O   GLU A 275     111.521 101.867  84.982  1.00  0.00           O
ATOM   4110  N   PHE A 276     113.611 101.637  85.892  1.00  0.00           N
ATOM   4111  HN  PHE A 276     114.111 101.537  86.742  1.00  0.00           H
ATOM   4112  CA  PHE A 276     114.301 101.457  84.652  1.00  0.00           C
ATOM   4113  HA  PHE A 276     114.101 102.317  84.022  1.00  0.00           H
ATOM   4114  CB  PHE A 276     115.821 101.307  84.882  1.00  0.00           C
ATOM   4115  HB1 PHE A 276     116.231 102.087  85.562  1.00  0.00           H
ATOM   4116  HB2 PHE A 276     116.031 100.357  85.412  1.00  0.00           H
ATOM   4117  CG  PHE A 276     116.681 101.447  83.672  1.00  0.00           C
ATOM   4118  CD1 PHE A 276     117.311 100.327  83.202  1.00  0.00           C
ATOM   4119  HD1 PHE A 276     117.261  99.357  83.682  1.00  0.00           H
ATOM   4120  CE1 PHE A 276     117.991 100.337  82.012  1.00  0.00           C
ATOM   4121  HE1 PHE A 276     118.551  99.497  81.632  1.00  0.00           H
ATOM   4122  CZ  PHE A 276     118.061 101.487  81.262  1.00  0.00           C
ATOM   4123  HZ  PHE A 276     118.701 101.647  80.402  1.00  0.00           H
ATOM   4124  CD2 PHE A 276     116.671 102.597  82.912  1.00  0.00           C
ATOM   4125  HD2 PHE A 276     116.181 103.447  83.372  1.00  0.00           H
ATOM   4126  CE2 PHE A 276     117.381 102.577  81.732  1.00  0.00           C
ATOM   4127  HE2 PHE A 276     117.481 103.607  81.412  1.00  0.00           H
ATOM   4128  C   PHE A 276     113.881 100.197  83.982  1.00  0.00           C
ATOM   4129  O   PHE A 276     113.681 100.107  82.772  1.00  0.00           O
ATOM   4130  N   GLU A 277     113.821  99.127  84.802  1.00  0.00           N
ATOM   4131  HN  GLU A 277     114.121  99.197  85.752  1.00  0.00           H
ATOM   4132  CA  GLU A 277     113.401  97.827  84.372  1.00  0.00           C
ATOM   4133  HA  GLU A 277     113.981  97.537  83.512  1.00  0.00           H
ATOM   4134  CB  GLU A 277     113.511  96.867  85.562  1.00  0.00           C
ATOM   4135  HB1 GLU A 277     112.771  97.167  86.332  1.00  0.00           H
ATOM   4136  HB2 GLU A 277     113.071  95.907  85.192  1.00  0.00           H
ATOM   4137  CG  GLU A 277     114.911  96.487  86.022  1.00  0.00           C
ATOM   4138  HG1 GLU A 277     115.501  96.157  85.142  1.00  0.00           H
ATOM   4139  HG2 GLU A 277     115.451  97.367  86.442  1.00  0.00           H
ATOM   4140  CD  GLU A 277     114.831  95.367  87.052  1.00  0.00           C
ATOM   4141  OE1 GLU A 277     114.311  94.267  86.722  1.00  0.00           O
ATOM   4142  OE2 GLU A 277     115.271  95.597  88.212  1.00  0.00           O
ATOM   4143  C   GLU A 277     112.001  97.757  83.862  1.00  0.00           C
ATOM   4144  O   GLU A 277     111.721  97.097  82.852  1.00  0.00           O
ATOM   4145  N   ASN A 278     111.031  98.447  84.492  1.00  0.00           N
ATOM   4146  HN  ASN A 278     111.251  98.717  85.432  1.00  0.00           H
ATOM   4147  CA  ASN A 278     109.701  98.677  84.022  1.00  0.00           C
ATOM   4148  HA  ASN A 278     109.361  97.687  83.752  1.00  0.00           H
ATOM   4149  CB  ASN A 278     108.921  99.467  85.082  1.00  0.00           C
ATOM   4150  HB1 ASN A 278     109.091  98.887  86.012  1.00  0.00           H
ATOM   4151  HB2 ASN A 278     109.311 100.497  85.242  1.00  0.00           H
ATOM   4152  CG  ASN A 278     107.411  99.387  84.902  1.00  0.00           C
ATOM   4153  OD1 ASN A 278     106.721  98.387  85.072  1.00  0.00           O
ATOM   4154  ND2 ASN A 278     106.721 100.517  84.582  1.00  0.00           N
ATOM   4155 1HD2 ASN A 278     105.771 100.497  84.272  1.00  0.00           H
ATOM   4156 2HD2 ASN A 278     107.311 101.327  84.662  1.00  0.00           H
ATOM   4157  C   ASN A 278     109.661  99.487  82.782  1.00  0.00           C
ATOM   4158  O   ASN A 278     109.021  99.047  81.822  1.00  0.00           O
ATOM   4159  N   THR A 279     110.421 100.587  82.642  1.00  0.00           N
ATOM   4160  HN  THR A 279     111.011 100.897  83.382  1.00  0.00           H
ATOM   4161  CA  THR A 279     110.631 101.257  81.392  1.00  0.00           C
ATOM   4162  HA  THR A 279     109.651 101.597  81.082  1.00  0.00           H
ATOM   4163  CB  THR A 279     111.451 102.507  81.512  1.00  0.00           C
ATOM   4164  HB  THR A 279     112.511 102.277  81.772  1.00  0.00           H
ATOM   4165  OG1 THR A 279     111.021 103.287  82.622  1.00  0.00           O
ATOM   4166  HG1 THR A 279     111.751 103.337  83.232  1.00  0.00           H
ATOM   4167  CG2 THR A 279     111.451 103.427  80.272  1.00  0.00           C
ATOM   4168 1HG2 THR A 279     112.161 104.277  80.252  1.00  0.00           H
ATOM   4169 2HG2 THR A 279     110.441 103.897  80.242  1.00  0.00           H
ATOM   4170 3HG2 THR A 279     111.571 102.757  79.392  1.00  0.00           H
ATOM   4171  C   THR A 279     111.051 100.357  80.282  1.00  0.00           C
ATOM   4172  O   THR A 279     110.481 100.397  79.182  1.00  0.00           O
ATOM   4173  N   VAL A 280     112.081  99.507  80.442  1.00  0.00           N
ATOM   4174  HN  VAL A 280     112.651  99.577  81.252  1.00  0.00           H
ATOM   4175  CA  VAL A 280     112.581  98.537  79.522  1.00  0.00           C
ATOM   4176  HA  VAL A 280     113.001  98.977  78.632  1.00  0.00           H
ATOM   4177  CB  VAL A 280     113.851  98.047  80.152  1.00  0.00           C
ATOM   4178  HB  VAL A 280     113.731  97.957  81.252  1.00  0.00           H
ATOM   4179  CG1 VAL A 280     114.421  96.747  79.552  1.00  0.00           C
ATOM   4180 1HG1 VAL A 280     113.881  95.867  79.972  1.00  0.00           H
ATOM   4181 2HG1 VAL A 280     114.301  96.677  78.452  1.00  0.00           H
ATOM   4182 3HG1 VAL A 280     115.501  96.617  79.792  1.00  0.00           H
ATOM   4183  CG2 VAL A 280     114.971  99.097  79.982  1.00  0.00           C
ATOM   4184 1HG2 VAL A 280     115.881  98.677  80.452  1.00  0.00           H
ATOM   4185 2HG2 VAL A 280     114.751  99.997  80.592  1.00  0.00           H
ATOM   4186 3HG2 VAL A 280     115.141  99.387  78.922  1.00  0.00           H
ATOM   4187  C   VAL A 280     111.611  97.467  79.132  1.00  0.00           C
ATOM   4188  O   VAL A 280     111.461  97.177  77.942  1.00  0.00           O
ATOM   4189  N   HIS A 281     110.841  96.927  80.092  1.00  0.00           N
ATOM   4190  HN  HIS A 281     111.011  97.047  81.072  1.00  0.00           H
ATOM   4191  CA  HIS A 281     109.711  96.127  79.752  1.00  0.00           C
ATOM   4192  HA  HIS A 281     109.951  95.297  79.102  1.00  0.00           H
ATOM   4193  CB  HIS A 281     109.051  95.597  81.032  1.00  0.00           C
ATOM   4194  HB1 HIS A 281     109.711  94.877  81.572  1.00  0.00           H
ATOM   4195  HB2 HIS A 281     109.091  96.547  81.612  1.00  0.00           H
ATOM   4196  ND1 HIS A 281     107.381  93.887  80.442  1.00  0.00           N
ATOM   4197  CG  HIS A 281     107.621  95.137  80.972  1.00  0.00           C
ATOM   4198  CE1 HIS A 281     106.061  93.817  80.392  1.00  0.00           C
ATOM   4199  HE1 HIS A 281     105.471  92.957  80.102  1.00  0.00           H
ATOM   4200  NE2 HIS A 281     105.451  94.947  80.842  1.00  0.00           N
ATOM   4201  HE2 HIS A 281     104.471  95.097  80.922  1.00  0.00           H
ATOM   4202  CD2 HIS A 281     106.461  95.797  81.232  1.00  0.00           C
ATOM   4203  HD2 HIS A 281     106.321  96.817  81.572  1.00  0.00           H
ATOM   4204  C   HIS A 281     108.691  96.847  78.932  1.00  0.00           C
ATOM   4205  O   HIS A 281     108.351  96.357  77.862  1.00  0.00           O
ATOM   4206  N   LYS A 282     108.311  98.087  79.292  1.00  0.00           N
ATOM   4207  HN  LYS A 282     108.721  98.497  80.102  1.00  0.00           H
ATOM   4208  CA  LYS A 282     107.451  98.817  78.412  1.00  0.00           C
ATOM   4209  HA  LYS A 282     106.561  98.227  78.272  1.00  0.00           H
ATOM   4210  CB  LYS A 282     107.011 100.107  79.112  1.00  0.00           C
ATOM   4211  HB1 LYS A 282     106.651 100.827  78.342  1.00  0.00           H
ATOM   4212  HB2 LYS A 282     107.871 100.547  79.662  1.00  0.00           H
ATOM   4213  CG  LYS A 282     105.891  99.967  80.152  1.00  0.00           C
ATOM   4214  HG1 LYS A 282     105.061  99.327  79.772  1.00  0.00           H
ATOM   4215  HG2 LYS A 282     106.211  99.407  81.052  1.00  0.00           H
ATOM   4216  CD  LYS A 282     105.301 101.317  80.542  1.00  0.00           C
ATOM   4217  HD1 LYS A 282     105.181 101.927  79.622  1.00  0.00           H
ATOM   4218  HD2 LYS A 282     104.311 101.037  80.982  1.00  0.00           H
ATOM   4219  CE  LYS A 282     106.151 102.157  81.502  1.00  0.00           C
ATOM   4220  HE1 LYS A 282     106.631 101.427  82.182  1.00  0.00           H
ATOM   4221  HE2 LYS A 282     106.961 102.737  81.012  1.00  0.00           H
ATOM   4222  NZ  LYS A 282     105.351 103.137  82.272  1.00  0.00           N
ATOM   4223  HZ1 LYS A 282     106.021 103.927  82.392  1.00  0.00           H
ATOM   4224  HZ2 LYS A 282     104.951 102.737  83.142  1.00  0.00           H
ATOM   4225  HZ3 LYS A 282     104.531 103.547  81.792  1.00  0.00           H
ATOM   4226  C   LYS A 282     107.931  99.147  77.032  1.00  0.00           C
ATOM   4227  O   LYS A 282     107.131  99.187  76.102  1.00  0.00           O
ATOM   4228  N   TRP A 283     109.251  99.397  76.902  1.00  0.00           N
ATOM   4229  HN  TRP A 283     109.661  99.547  77.792  1.00  0.00           H
ATOM   4230  CA  TRP A 283     109.971  99.477  75.672  1.00  0.00           C
ATOM   4231  HA  TRP A 283     109.521 100.277  75.102  1.00  0.00           H
ATOM   4232  CB  TRP A 283     111.381 100.007  75.992  1.00  0.00           C
ATOM   4233  HB1 TRP A 283     111.191 101.067  76.252  1.00  0.00           H
ATOM   4234  HB2 TRP A 283     111.741  99.507  76.922  1.00  0.00           H
ATOM   4235  CG  TRP A 283     112.511  99.927  75.032  1.00  0.00           C
ATOM   4236  CD1 TRP A 283     113.351  98.867  74.812  1.00  0.00           C
ATOM   4237  HD1 TRP A 283     113.291  97.907  75.312  1.00  0.00           H
ATOM   4238  NE1 TRP A 283     114.111  99.097  73.702  1.00  0.00           N
ATOM   4239  HE1 TRP A 283     114.721  98.487  73.242  1.00  0.00           H
ATOM   4240  CE2 TRP A 283     113.681 100.267  73.132  1.00  0.00           C
ATOM   4241  CD2 TRP A 283     112.711 100.837  73.942  1.00  0.00           C
ATOM   4242  CE3 TRP A 283     112.121 102.017  73.622  1.00  0.00           C
ATOM   4243  HE3 TRP A 283     111.311 102.417  74.212  1.00  0.00           H
ATOM   4244  CZ3 TRP A 283     112.611 102.707  72.542  1.00  0.00           C
ATOM   4245  HZ3 TRP A 283     112.191 103.677  72.307  1.00  0.00           H
ATOM   4246  CZ2 TRP A 283     114.081 100.917  72.007  1.00  0.00           C
ATOM   4247  HZ2 TRP A 283     114.911 100.537  71.427  1.00  0.00           H
ATOM   4248  CH2 TRP A 283     113.581 102.167  71.737  1.00  0.00           C
ATOM   4249  HH2 TRP A 283     113.901 102.687  70.847  1.00  0.00           H
ATOM   4250  C   TRP A 283     109.971  98.237  74.842  1.00  0.00           C
ATOM   4251  O   TRP A 283     109.611  98.217  73.672  1.00  0.00           O
ATOM   4252  N   ILE A 284     110.201  97.087  75.502  1.00  0.00           N
ATOM   4253  HN  ILE A 284     110.391  97.097  76.482  1.00  0.00           H
ATOM   4254  CA  ILE A 284     110.251  95.797  74.892  1.00  0.00           C
ATOM   4255  HA  ILE A 284     110.921  95.827  74.042  1.00  0.00           H
ATOM   4256  CB  ILE A 284     110.881  94.707  75.712  1.00  0.00           C
ATOM   4257  HB  ILE A 284     110.461  94.737  76.742  1.00  0.00           H
ATOM   4258  CG2 ILE A 284     110.751  93.347  75.012  1.00  0.00           C
ATOM   4259 1HG2 ILE A 284     111.091  93.387  73.952  1.00  0.00           H
ATOM   4260 2HG2 ILE A 284     111.381  92.537  75.442  1.00  0.00           H
ATOM   4261 3HG2 ILE A 284     109.711  92.957  74.902  1.00  0.00           H
ATOM   4262  CG1 ILE A 284     112.371  95.007  75.932  1.00  0.00           C
ATOM   4263 1HG1 ILE A 284     112.421  96.107  76.042  1.00  0.00           H
ATOM   4264 2HG1 ILE A 284     112.951  94.727  75.022  1.00  0.00           H
ATOM   4265  CD  ILE A 284     112.921  94.347  77.192  1.00  0.00           C
ATOM   4266  HD1 ILE A 284     113.001  93.247  77.042  1.00  0.00           H
ATOM   4267  HD2 ILE A 284     113.971  94.697  77.302  1.00  0.00           H
ATOM   4268  HD3 ILE A 284     112.411  94.627  78.142  1.00  0.00           H
ATOM   4269  C   ILE A 284     108.901  95.457  74.372  1.00  0.00           C
ATOM   4270  O   ILE A 284     108.701  95.097  73.212  1.00  0.00           O
ATOM   4271  N   SER A 285     107.911  95.777  75.232  1.00  0.00           N
ATOM   4272  HN  SER A 285     108.141  96.067  76.152  1.00  0.00           H
ATOM   4273  CA  SER A 285     106.541  95.567  74.862  1.00  0.00           C
ATOM   4274  HA  SER A 285     106.461  94.507  74.682  1.00  0.00           H
ATOM   4275  CB  SER A 285     105.551  95.827  76.012  1.00  0.00           C
ATOM   4276  HB1 SER A 285     104.511  95.497  75.792  1.00  0.00           H
ATOM   4277  HB2 SER A 285     105.611  96.887  76.352  1.00  0.00           H
ATOM   4278  OG  SER A 285     105.871  95.017  77.132  1.00  0.00           O
ATOM   4279  HG1 SER A 285     106.551  95.477  77.632  1.00  0.00           H
ATOM   4280  C   SER A 285     105.971  96.247  73.672  1.00  0.00           C
ATOM   4281  O   SER A 285     105.281  95.667  72.822  1.00  0.00           O
ATOM   4282  N   ILE A 286     106.271  97.527  73.432  1.00  0.00           N
ATOM   4283  HN  ILE A 286     106.851  97.947  74.122  1.00  0.00           H
ATOM   4284  CA  ILE A 286     105.901  98.287  72.277  1.00  0.00           C
ATOM   4285  HA  ILE A 286     104.891  98.017  71.987  1.00  0.00           H
ATOM   4286  CB  ILE A 286     105.861  99.777  72.407  1.00  0.00           C
ATOM   4287  HB  ILE A 286     105.091  99.947  73.192  1.00  0.00           H
ATOM   4288  CG2 ILE A 286     107.231 100.377  72.762  1.00  0.00           C
ATOM   4289 1HG2 ILE A 286     107.161 101.487  72.802  1.00  0.00           H
ATOM   4290 2HG2 ILE A 286     107.521 100.117  73.802  1.00  0.00           H
ATOM   4291 3HG2 ILE A 286     108.051 100.117  72.067  1.00  0.00           H
ATOM   4292  CG1 ILE A 286     105.301 100.457  71.147  1.00  0.00           C
ATOM   4293 1HG1 ILE A 286     106.111 100.687  70.417  1.00  0.00           H
ATOM   4294 2HG1 ILE A 286     104.561  99.857  70.577  1.00  0.00           H
ATOM   4295  CD  ILE A 286     104.661 101.767  71.617  1.00  0.00           C
ATOM   4296  HD1 ILE A 286     105.351 102.327  72.287  1.00  0.00           H
ATOM   4297  HD2 ILE A 286     104.291 102.337  70.747  1.00  0.00           H
ATOM   4298  HD3 ILE A 286     103.791 101.477  72.257  1.00  0.00           H
ATOM   4299  C   ILE A 286     106.761  97.897  71.127  1.00  0.00           C
ATOM   4300  O   ILE A 286     106.201  97.517  70.097  1.00  0.00           O
ATOM   4301  N   THR A 287     108.101  97.887  71.217  1.00  0.00           N
ATOM   4302  HN  THR A 287     108.461  98.057  72.137  1.00  0.00           H
ATOM   4303  CA  THR A 287     109.031  97.437  70.217  1.00  0.00           C
ATOM   4304  HA  THR A 287     108.921  98.077  69.357  1.00  0.00           H
ATOM   4305  CB  THR A 287     110.481  97.687  70.517  1.00  0.00           C
ATOM   4306  HB  THR A 287     111.111  97.267  69.697  1.00  0.00           H
ATOM   4307  OG1 THR A 287     111.041  97.217  71.737  1.00  0.00           O
ATOM   4308  HG1 THR A 287     110.631  97.747  72.427  1.00  0.00           H
ATOM   4309  CG2 THR A 287     110.781  99.187  70.537  1.00  0.00           C
ATOM   4310 1HG2 THR A 287     111.881  99.317  70.437  1.00  0.00           H
ATOM   4311 2HG2 THR A 287     110.371  99.657  71.457  1.00  0.00           H
ATOM   4312 3HG2 THR A 287     110.301  99.657  69.647  1.00  0.00           H
ATOM   4313  C   THR A 287     108.741  96.107  69.617  1.00  0.00           C
ATOM   4314  O   THR A 287     108.991  95.887  68.437  1.00  0.00           O
ATOM   4315  N   GLU A 288     108.141  95.227  70.427  1.00  0.00           N
ATOM   4316  HN  GLU A 288     108.041  95.397  71.407  1.00  0.00           H
ATOM   4317  CA  GLU A 288     107.811  93.897  70.007  1.00  0.00           C
ATOM   4318  HA  GLU A 288     108.591  93.487  69.397  1.00  0.00           H
ATOM   4319  CB  GLU A 288     107.481  93.007  71.217  1.00  0.00           C
ATOM   4320  HB1 GLU A 288     108.431  92.997  71.787  1.00  0.00           H
ATOM   4321  HB2 GLU A 288     106.641  93.517  71.747  1.00  0.00           H
ATOM   4322  CG  GLU A 288     107.011  91.597  70.837  1.00  0.00           C
ATOM   4323  HG1 GLU A 288     107.921  91.097  70.457  1.00  0.00           H
ATOM   4324  HG2 GLU A 288     106.171  91.527  70.127  1.00  0.00           H
ATOM   4325  CD  GLU A 288     106.601  90.877  72.117  1.00  0.00           C
ATOM   4326  OE1 GLU A 288     107.351  90.207  72.862  1.00  0.00           O
ATOM   4327  OE2 GLU A 288     105.431  91.147  72.512  1.00  0.00           O
ATOM   4328  C   GLU A 288     106.631  93.897  69.087  1.00  0.00           C
ATOM   4329  O   GLU A 288     106.581  93.117  68.137  1.00  0.00           O
ATOM   4330  N   ALA A 289     105.701  94.827  69.307  1.00  0.00           N
ATOM   4331  HN  ALA A 289     105.821  95.447  70.087  1.00  0.00           H
ATOM   4332  CA  ALA A 289     104.601  95.057  68.427  1.00  0.00           C
ATOM   4333  HA  ALA A 289     104.071  94.137  68.267  1.00  0.00           H
ATOM   4334  CB  ALA A 289     103.651  96.067  69.097  1.00  0.00           C
ATOM   4335  HB1 ALA A 289     103.451  95.827  70.157  1.00  0.00           H
ATOM   4336  HB2 ALA A 289     102.661  96.197  68.597  1.00  0.00           H
ATOM   4337  HB3 ALA A 289     104.181  97.037  69.197  1.00  0.00           H
ATOM   4338  C   ALA A 289     105.011  95.607  67.097  1.00  0.00           C
ATOM   4339  O   ALA A 289     104.591  95.197  66.017  1.00  0.00           O
ATOM   4340  N   LEU A 290     106.041  96.477  67.137  1.00  0.00           N
ATOM   4341  HN  LEU A 290     106.501  96.727  67.977  1.00  0.00           H
ATOM   4342  CA  LEU A 290     106.541  97.067  65.927  1.00  0.00           C
ATOM   4343  HA  LEU A 290     105.731  97.217  65.237  1.00  0.00           H
ATOM   4344  CB  LEU A 290     107.241  98.387  66.307  1.00  0.00           C
ATOM   4345  HB1 LEU A 290     107.781  98.787  65.427  1.00  0.00           H
ATOM   4346  HB2 LEU A 290     108.051  98.217  67.047  1.00  0.00           H
ATOM   4347  CG  LEU A 290     106.291  99.447  66.877  1.00  0.00           C
ATOM   4348  HG  LEU A 290     105.641  98.937  67.617  1.00  0.00           H
ATOM   4349  CD1 LEU A 290     107.101 100.587  67.527  1.00  0.00           C
ATOM   4350 1HD1 LEU A 290     106.421 101.367  67.917  1.00  0.00           H
ATOM   4351 2HD1 LEU A 290     107.711 100.307  68.407  1.00  0.00           H
ATOM   4352 3HD1 LEU A 290     107.751 101.137  66.807  1.00  0.00           H
ATOM   4353  CD2 LEU A 290     105.411 100.077  65.787  1.00  0.00           C
ATOM   4354 1HD2 LEU A 290     104.851 100.937  66.217  1.00  0.00           H
ATOM   4355 2HD2 LEU A 290     104.641  99.317  65.527  1.00  0.00           H
ATOM   4356 3HD2 LEU A 290     105.921 100.407  64.857  1.00  0.00           H
ATOM   4357  C   LEU A 290     107.581  96.207  65.287  1.00  0.00           C
ATOM   4358  O   LEU A 290     108.291  96.667  64.387  1.00  0.00           O
ATOM   4359  N   ALA A 291     107.741  94.957  65.737  1.00  0.00           N
ATOM   4360  HN  ALA A 291     107.271  94.657  66.567  1.00  0.00           H
ATOM   4361  CA  ALA A 291     108.381  93.997  64.887  1.00  0.00           C
ATOM   4362  HA  ALA A 291     109.121  94.477  64.277  1.00  0.00           H
ATOM   4363  CB  ALA A 291     109.071  93.007  65.837  1.00  0.00           C
ATOM   4364  HB1 ALA A 291     108.371  92.437  66.487  1.00  0.00           H
ATOM   4365  HB2 ALA A 291     109.791  93.567  66.467  1.00  0.00           H
ATOM   4366  HB3 ALA A 291     109.771  92.307  65.317  1.00  0.00           H
ATOM   4367  C   ALA A 291     107.491  93.317  63.897  1.00  0.00           C
ATOM   4368  O   ALA A 291     107.881  92.847  62.827  1.00  0.00           O
ATOM   4369  N   PHE A 292     106.181  93.507  64.117  1.00  0.00           N
ATOM   4370  HN  PHE A 292     105.881  93.977  64.937  1.00  0.00           H
ATOM   4371  CA  PHE A 292     105.111  93.027  63.287  1.00  0.00           C
ATOM   4372  HA  PHE A 292     105.521  92.217  62.717  1.00  0.00           H
ATOM   4373  CB  PHE A 292     103.961  92.517  64.177  1.00  0.00           C
ATOM   4374  HB1 PHE A 292     103.671  93.387  64.807  1.00  0.00           H
ATOM   4375  HB2 PHE A 292     103.061  92.207  63.597  1.00  0.00           H
ATOM   4376  CG  PHE A 292     104.311  91.237  64.847  1.00  0.00           C
ATOM   4377  CD1 PHE A 292     104.261  90.057  64.137  1.00  0.00           C
ATOM   4378  HD1 PHE A 292     103.911  90.107  63.107  1.00  0.00           H
ATOM   4379  CE1 PHE A 292     104.601  88.897  64.777  1.00  0.00           C
ATOM   4380  HE1 PHE A 292     104.511  87.927  64.307  1.00  0.00           H
ATOM   4381  CZ  PHE A 292     104.911  88.917  66.117  1.00  0.00           C
ATOM   4382  HZ  PHE A 292     105.271  87.967  66.477  1.00  0.00           H
ATOM   4383  CD2 PHE A 292     104.781  91.277  66.137  1.00  0.00           C
ATOM   4384  HD2 PHE A 292     104.871  92.207  66.697  1.00  0.00           H
ATOM   4385  CE2 PHE A 292     104.991  90.097  66.817  1.00  0.00           C
ATOM   4386  HE2 PHE A 292     105.411  90.247  67.797  1.00  0.00           H
ATOM   4387  C   PHE A 292     104.621  94.067  62.347  1.00  0.00           C
ATOM   4388  O   PHE A 292     103.541  94.037  61.757  1.00  0.00           O
ATOM   4389  N   PHE A 293     105.431  95.127  62.127  1.00  0.00           N
ATOM   4390  HN  PHE A 293     106.351  95.067  62.507  1.00  0.00           H
ATOM   4391  CA  PHE A 293     105.101  96.257  61.327  1.00  0.00           C
ATOM   4392  HA  PHE A 293     104.071  96.487  61.577  1.00  0.00           H
ATOM   4393  CB  PHE A 293     106.091  97.367  61.727  1.00  0.00           C
ATOM   4394  HB1 PHE A 293     106.311  97.377  62.817  1.00  0.00           H
ATOM   4395  HB2 PHE A 293     107.011  97.007  61.217  1.00  0.00           H
ATOM   4396  CG  PHE A 293     105.731  98.757  61.337  1.00  0.00           C
ATOM   4397  CD1 PHE A 293     104.461  99.217  61.587  1.00  0.00           C
ATOM   4398  HD1 PHE A 293     103.771  98.607  62.157  1.00  0.00           H
ATOM   4399  CE1 PHE A 293     104.081 100.457  61.107  1.00  0.00           C
ATOM   4400  HE1 PHE A 293     103.081 100.807  61.317  1.00  0.00           H
ATOM   4401  CZ  PHE A 293     104.951 101.227  60.377  1.00  0.00           C
ATOM   4402  HZ  PHE A 293     104.711 102.177  59.927  1.00  0.00           H
ATOM   4403  CD2 PHE A 293     106.631  99.617  60.747  1.00  0.00           C
ATOM   4404  HD2 PHE A 293     107.611  99.197  60.567  1.00  0.00           H
ATOM   4405  CE2 PHE A 293     106.241 100.787  60.157  1.00  0.00           C
ATOM   4406  HE2 PHE A 293     106.921 101.427  59.607  1.00  0.00           H
ATOM   4407  C   PHE A 293     105.111  96.077  59.847  1.00  0.00           C
ATOM   4408  O   PHE A 293     104.521  96.837  59.077  1.00  0.00           O
ATOM   4409  N   HIS A 294     105.711  94.947  59.457  1.00  0.00           N
ATOM   4410  HN  HIS A 294     106.171  94.347  60.117  1.00  0.00           H
ATOM   4411  CA  HIS A 294     105.621  94.347  58.167  1.00  0.00           C
ATOM   4412  HA  HIS A 294     106.001  95.047  57.427  1.00  0.00           H
ATOM   4413  CB  HIS A 294     106.481  93.077  58.087  1.00  0.00           C
ATOM   4414  HB1 HIS A 294     107.561  93.357  58.117  1.00  0.00           H
ATOM   4415  HB2 HIS A 294     106.501  92.697  57.037  1.00  0.00           H
ATOM   4416  ND1 HIS A 294     106.881  91.797  60.197  1.00  0.00           N
ATOM   4417  CG  HIS A 294     106.081  92.057  59.097  1.00  0.00           C
ATOM   4418  CE1 HIS A 294     106.351  90.827  60.917  1.00  0.00           C
ATOM   4419  HE1 HIS A 294     106.741  90.567  61.897  1.00  0.00           H
ATOM   4420  NE2 HIS A 294     105.241  90.397  60.257  1.00  0.00           N
ATOM   4421  HE2 HIS A 294     104.581  89.717  60.577  1.00  0.00           H
ATOM   4422  CD2 HIS A 294     105.061  91.157  59.117  1.00  0.00           C
ATOM   4423  HD2 HIS A 294     104.331  90.937  58.347  1.00  0.00           H
ATOM   4424  C   HIS A 294     104.221  94.097  57.717  1.00  0.00           C
ATOM   4425  O   HIS A 294     103.861  94.337  56.567  1.00  0.00           O
ATOM   4426  N   CYS A 295     103.401  93.547  58.627  1.00  0.00           N
ATOM   4427  HN  CYS A 295     103.681  93.327  59.557  1.00  0.00           H
ATOM   4428  CA  CYS A 295     102.031  93.177  58.397  1.00  0.00           C
ATOM   4429  HA  CYS A 295     101.991  92.447  57.607  1.00  0.00           H
ATOM   4430  CB  CYS A 295     101.471  92.337  59.557  1.00  0.00           C
ATOM   4431  HB1 CYS A 295     101.581  92.997  60.437  1.00  0.00           H
ATOM   4432  HB2 CYS A 295     102.131  91.447  59.647  1.00  0.00           H
ATOM   4433  SG  CYS A 295      99.737  91.777  59.547  1.00  0.00           S
ATOM   4434  HG1 CYS A 295      99.931  90.937  58.547  1.00  0.00           H
ATOM   4435  C   CYS A 295     101.111  94.257  57.957  1.00  0.00           C
ATOM   4436  O   CYS A 295     100.191  94.047  57.177  1.00  0.00           O
ATOM   4437  N   CYS A 296     101.351  95.457  58.527  1.00  0.00           N
ATOM   4438  HN  CYS A 296     102.091  95.487  59.197  1.00  0.00           H
ATOM   4439  CA  CYS A 296     100.681  96.697  58.277  1.00  0.00           C
ATOM   4440  HA  CYS A 296      99.657  96.487  58.037  1.00  0.00           H
ATOM   4441  CB  CYS A 296     100.751  97.437  59.627  1.00  0.00           C
ATOM   4442  HB1 CYS A 296     101.801  97.637  59.957  1.00  0.00           H
ATOM   4443  HB2 CYS A 296     100.191  96.847  60.387  1.00  0.00           H
ATOM   4444  SG  CYS A 296      99.747  98.947  59.677  1.00  0.00           S
ATOM   4445  HG1 CYS A 296     100.321  99.697  58.747  1.00  0.00           H
ATOM   4446  C   CYS A 296     101.251  97.537  57.187  1.00  0.00           C
ATOM   4447  O   CYS A 296     100.541  98.167  56.407  1.00  0.00           O
ATOM   4448  N   LEU A 297     102.591  97.627  57.077  1.00  0.00           N
ATOM   4449  HN  LEU A 297     103.231  97.287  57.767  1.00  0.00           H
ATOM   4450  CA  LEU A 297     103.261  98.517  56.177  1.00  0.00           C
ATOM   4451  HA  LEU A 297     102.731  99.457  56.237  1.00  0.00           H
ATOM   4452  CB  LEU A 297     104.641  98.867  56.737  1.00  0.00           C
ATOM   4453  HB1 LEU A 297     104.491  99.407  57.697  1.00  0.00           H
ATOM   4454  HB2 LEU A 297     105.211  97.917  56.827  1.00  0.00           H
ATOM   4455  CG  LEU A 297     105.441  99.737  55.747  1.00  0.00           C
ATOM   4456  HG  LEU A 297     105.641  99.237  54.777  1.00  0.00           H
ATOM   4457  CD1 LEU A 297     104.841 101.147  55.607  1.00  0.00           C
ATOM   4458 1HD1 LEU A 297     105.471 101.747  54.917  1.00  0.00           H
ATOM   4459 2HD1 LEU A 297     103.851 101.077  55.107  1.00  0.00           H
ATOM   4460 3HD1 LEU A 297     104.881 101.627  56.607  1.00  0.00           H
ATOM   4461  CD2 LEU A 297     106.841  99.907  56.367  1.00  0.00           C
ATOM   4462 1HD2 LEU A 297     106.801 100.527  57.287  1.00  0.00           H
ATOM   4463 2HD2 LEU A 297     107.431 100.477  55.617  1.00  0.00           H
ATOM   4464 3HD2 LEU A 297     107.271  98.937  56.687  1.00  0.00           H
ATOM   4465  C   LEU A 297     103.291  98.087  54.747  1.00  0.00           C
ATOM   4466  O   LEU A 297     103.101  98.937  53.877  1.00  0.00           O
ATOM   4467  N   ASN A 298     103.481  96.797  54.417  1.00  0.00           N
ATOM   4468  HN  ASN A 298     103.571  96.157  55.177  1.00  0.00           H
ATOM   4469  CA  ASN A 298     103.441  96.157  53.127  1.00  0.00           C
ATOM   4470  HA  ASN A 298     102.961  96.777  52.387  1.00  0.00           H
ATOM   4471  CB  ASN A 298     104.911  95.877  52.767  1.00  0.00           C
ATOM   4472  HB1 ASN A 298     105.631  96.677  53.027  1.00  0.00           H
ATOM   4473  HB2 ASN A 298     105.151  95.007  53.417  1.00  0.00           H
ATOM   4474  CG  ASN A 298     105.041  95.487  51.297  1.00  0.00           C
ATOM   4475  OD1 ASN A 298     104.311  95.897  50.397  1.00  0.00           O
ATOM   4476  ND2 ASN A 298     106.021  94.567  51.027  1.00  0.00           N
ATOM   4477 1HD2 ASN A 298     106.281  94.287  50.107  1.00  0.00           H
ATOM   4478 2HD2 ASN A 298     106.361  94.017  51.787  1.00  0.00           H
ATOM   4479  C   ASN A 298     102.611  94.927  53.057  1.00  0.00           C
ATOM   4480  O   ASN A 298     103.161  93.857  52.787  1.00  0.00           O
ATOM   4481  N   PRO A 299     101.321  94.867  53.217  1.00  0.00           N
ATOM   4482  CD  PRO A 299     100.651  93.757  52.567  1.00  0.00           C
ATOM   4483  HD1 PRO A 299     100.941  93.807  51.487  1.00  0.00           H
ATOM   4484  HD2 PRO A 299     100.871  92.767  53.017  1.00  0.00           H
ATOM   4485  CA  PRO A 299     100.441  95.897  53.707  1.00  0.00           C
ATOM   4486  HA  PRO A 299     100.741  96.217  54.697  1.00  0.00           H
ATOM   4487  CB  PRO A 299      99.097  95.177  53.797  1.00  0.00           C
ATOM   4488  HB1 PRO A 299      98.947  94.787  54.827  1.00  0.00           H
ATOM   4489  HB2 PRO A 299      98.237  95.877  53.667  1.00  0.00           H
ATOM   4490  CG  PRO A 299      99.157  94.057  52.757  1.00  0.00           C
ATOM   4491  HG1 PRO A 299      98.527  93.227  53.147  1.00  0.00           H
ATOM   4492  HG2 PRO A 299      98.717  94.557  51.877  1.00  0.00           H
ATOM   4493  C   PRO A 299     100.321  97.047  52.777  1.00  0.00           C
ATOM   4494  O   PRO A 299     100.281  96.837  51.567  1.00  0.00           O
ATOM   4495  N   ILE A 300     100.281  98.307  53.247  1.00  0.00           N
ATOM   4496  HN  ILE A 300     100.441  98.447  54.227  1.00  0.00           H
ATOM   4497  CA  ILE A 300      99.861  99.447  52.487  1.00  0.00           C
ATOM   4498  HA  ILE A 300      98.877  99.167  52.127  1.00  0.00           H
ATOM   4499  CB  ILE A 300      99.757 100.697  53.307  1.00  0.00           C
ATOM   4500  HB  ILE A 300      99.397 101.507  52.647  1.00  0.00           H
ATOM   4501  CG2 ILE A 300      98.647 100.557  54.357  1.00  0.00           C
ATOM   4502 1HG2 ILE A 300      98.497 101.517  54.887  1.00  0.00           H
ATOM   4503 2HG2 ILE A 300      97.697 100.267  53.847  1.00  0.00           H
ATOM   4504 3HG2 ILE A 300      98.867  99.767  55.107  1.00  0.00           H
ATOM   4505  CG1 ILE A 300     100.991 101.347  53.967  1.00  0.00           C
ATOM   4506 1HG1 ILE A 300     101.881 101.007  53.407  1.00  0.00           H
ATOM   4507 2HG1 ILE A 300     101.181 100.997  55.007  1.00  0.00           H
ATOM   4508  CD  ILE A 300     100.911 102.867  54.007  1.00  0.00           C
ATOM   4509  HD1 ILE A 300     101.871 103.367  54.267  1.00  0.00           H
ATOM   4510  HD2 ILE A 300     100.021 103.257  54.537  1.00  0.00           H
ATOM   4511  HD3 ILE A 300     100.741 103.117  52.937  1.00  0.00           H
ATOM   4512  C   ILE A 300     100.691  99.857  51.327  1.00  0.00           C
ATOM   4513  O   ILE A 300     100.201 100.567  50.447  1.00  0.00           O
ATOM   4514  N   LEU A 301     101.931  99.327  51.247  1.00  0.00           N
ATOM   4515  HN  LEU A 301     102.271  98.867  52.057  1.00  0.00           H
ATOM   4516  CA  LEU A 301     102.741  99.657  50.107  1.00  0.00           C
ATOM   4517  HA  LEU A 301     102.401 100.577  49.657  1.00  0.00           H
ATOM   4518  CB  LEU A 301     104.231  99.757  50.467  1.00  0.00           C
ATOM   4519  HB1 LEU A 301     104.641  98.817  50.887  1.00  0.00           H
ATOM   4520  HB2 LEU A 301     104.831  99.957  49.547  1.00  0.00           H
ATOM   4521  CG  LEU A 301     104.531 100.917  51.427  1.00  0.00           C
ATOM   4522  HG  LEU A 301     104.071 100.727  52.427  1.00  0.00           H
ATOM   4523  CD1 LEU A 301     103.941 102.297  51.077  1.00  0.00           C
ATOM   4524 1HD1 LEU A 301     104.401 103.057  51.737  1.00  0.00           H
ATOM   4525 2HD1 LEU A 301     102.831 102.307  51.047  1.00  0.00           H
ATOM   4526 3HD1 LEU A 301     104.311 102.427  50.037  1.00  0.00           H
ATOM   4527  CD2 LEU A 301     106.031 100.977  51.757  1.00  0.00           C
ATOM   4528 1HD2 LEU A 301     106.331 100.087  52.357  1.00  0.00           H
ATOM   4529 2HD2 LEU A 301     106.171 101.867  52.407  1.00  0.00           H
ATOM   4530 3HD2 LEU A 301     106.731 100.917  50.897  1.00  0.00           H
ATOM   4531  C   LEU A 301     102.661  98.627  49.037  1.00  0.00           C
ATOM   4532  O   LEU A 301     103.341  98.797  48.027  1.00  0.00           O
ATOM   4533  N   TYR A 302     101.871  97.557  49.227  1.00  0.00           N
ATOM   4534  HN  TYR A 302     101.421  97.447  50.107  1.00  0.00           H
ATOM   4535  CA  TYR A 302     101.871  96.437  48.337  1.00  0.00           C
ATOM   4536  HA  TYR A 302     102.931  96.267  48.237  1.00  0.00           H
ATOM   4537  CB  TYR A 302     101.201  95.197  48.957  1.00  0.00           C
ATOM   4538  HB1 TYR A 302     100.201  95.617  49.197  1.00  0.00           H
ATOM   4539  HB2 TYR A 302     101.691  94.817  49.877  1.00  0.00           H
ATOM   4540  CG  TYR A 302     100.911  94.077  48.027  1.00  0.00           C
ATOM   4541  CD1 TYR A 302     101.961  93.227  47.767  1.00  0.00           C
ATOM   4542  HD1 TYR A 302     102.921  93.527  48.167  1.00  0.00           H
ATOM   4543  CE1 TYR A 302     101.791  92.187  46.887  1.00  0.00           C
ATOM   4544  HE1 TYR A 302     102.671  91.617  46.637  1.00  0.00           H
ATOM   4545  CZ  TYR A 302     100.541  91.837  46.427  1.00  0.00           C
ATOM   4546  OH  TYR A 302     100.401  90.827  45.447  1.00  0.00           O
ATOM   4547  HH  TYR A 302     101.211  90.387  45.207  1.00  0.00           H
ATOM   4548  CD2 TYR A 302      99.657  93.757  47.557  1.00  0.00           C
ATOM   4549  HD2 TYR A 302      98.807  94.407  47.647  1.00  0.00           H
ATOM   4550  CE2 TYR A 302      99.487  92.677  46.717  1.00  0.00           C
ATOM   4551  HE2 TYR A 302      98.577  92.447  46.187  1.00  0.00           H
ATOM   4552  C   TYR A 302     101.431  96.667  46.927  1.00  0.00           C
ATOM   4553  O   TYR A 302     100.261  96.887  46.627  1.00  0.00           O
ATOM   4554  N   ALA A 303     102.341  96.557  45.937  1.00  0.00           N
ATOM   4555  HN  ALA A 303     103.291  96.447  46.217  1.00  0.00           H
ATOM   4556  CA  ALA A 303     102.021  96.807  44.567  1.00  0.00           C
ATOM   4557  HA  ALA A 303     101.261  97.577  44.497  1.00  0.00           H
ATOM   4558  CB  ALA A 303     103.231  97.257  43.727  1.00  0.00           C
ATOM   4559  HB1 ALA A 303     104.071  96.537  43.687  1.00  0.00           H
ATOM   4560  HB2 ALA A 303     103.601  98.207  44.157  1.00  0.00           H
ATOM   4561  HB3 ALA A 303     102.921  97.397  42.667  1.00  0.00           H
ATOM   4562  C   ALA A 303     101.391  95.617  43.947  1.00  0.00           C
ATOM   4563  O   ALA A 303     101.351  94.477  44.407  1.00  0.00           O
ATOM   4564  N   PHE A 304     100.801  95.837  42.757  1.00  0.00           N
ATOM   4565  HN  PHE A 304     100.611  96.767  42.477  1.00  0.00           H
ATOM   4566  CA  PHE A 304     100.351  94.757  41.927  1.00  0.00           C
ATOM   4567  HA  PHE A 304     100.071  93.907  42.537  1.00  0.00           H
ATOM   4568  CB  PHE A 304      99.047  95.187  41.247  1.00  0.00           C
ATOM   4569  HB1 PHE A 304      99.277  96.067  40.597  1.00  0.00           H
ATOM   4570  HB2 PHE A 304      98.507  94.417  40.647  1.00  0.00           H
ATOM   4571  CG  PHE A 304      98.047  95.587  42.277  1.00  0.00           C
ATOM   4572  CD1 PHE A 304      97.747  94.547  43.127  1.00  0.00           C
ATOM   4573  HD1 PHE A 304      98.197  93.577  42.997  1.00  0.00           H
ATOM   4574  CE1 PHE A 304      96.927  94.737  44.217  1.00  0.00           C
ATOM   4575  HE1 PHE A 304      96.857  93.887  44.887  1.00  0.00           H
ATOM   4576  CZ  PHE A 304      96.557  96.017  44.537  1.00  0.00           C
ATOM   4577  HZ  PHE A 304      96.027  96.177  45.467  1.00  0.00           H
ATOM   4578  CD2 PHE A 304      97.367  96.777  42.407  1.00  0.00           C
ATOM   4579  HD2 PHE A 304      97.587  97.477  41.627  1.00  0.00           H
ATOM   4580  CE2 PHE A 304      96.677  96.997  43.577  1.00  0.00           C
ATOM   4581  HE2 PHE A 304      96.277  97.977  43.817  1.00  0.00           H
ATOM   4582  C   PHE A 304     101.431  94.357  40.937  1.00  0.00           C
ATOM   4583  OT1 PHE A 304     101.931  95.207  40.147  1.00  0.00           O
ATOM   4584  OT2 PHE A 304     101.881  93.187  40.917  1.00  0.00           O
ATOM   4585  N   PRO B  27     126.021  67.457  79.762  1.00  0.00           N
ATOM   4586  HN1 PRO B  27     125.271  66.807  79.632  1.00  0.00           H
ATOM   4587  HN2 PRO B  27     126.861  66.917  79.842  1.00  0.00           H
ATOM   4588  CD  PRO B  27     126.171  68.327  78.542  1.00  0.00           C
ATOM   4589  HD1 PRO B  27     125.461  68.037  77.732  1.00  0.00           H
ATOM   4590  HD2 PRO B  27     127.251  68.347  78.282  1.00  0.00           H
ATOM   4591  CA  PRO B  27     125.911  68.357  80.932  1.00  0.00           C
ATOM   4592  HA  PRO B  27     126.921  68.557  81.262  1.00  0.00           H
ATOM   4593  CB  PRO B  27     125.211  69.627  80.432  1.00  0.00           C
ATOM   4594  HB1 PRO B  27     124.131  69.547  80.212  1.00  0.00           H
ATOM   4595  HB2 PRO B  27     125.461  70.477  81.092  1.00  0.00           H
ATOM   4596  CG  PRO B  27     125.831  69.737  79.032  1.00  0.00           C
ATOM   4597  HG1 PRO B  27     126.821  70.237  79.182  1.00  0.00           H
ATOM   4598  HG2 PRO B  27     125.301  70.317  78.242  1.00  0.00           H
ATOM   4599  C   PRO B  27     125.221  67.677  82.072  1.00  0.00           C
ATOM   4600  O   PRO B  27     124.861  66.507  81.972  1.00  0.00           O
ATOM   4601  N   CYS B  28     124.901  68.347  83.192  1.00  0.00           N
ATOM   4602  HN  CYS B  28     125.391  69.217  83.262  1.00  0.00           H
ATOM   4603  CA  CYS B  28     124.241  67.867  84.362  1.00  0.00           C
ATOM   4604  HA  CYS B  28     124.791  66.957  84.542  1.00  0.00           H
ATOM   4605  CB  CYS B  28     124.321  68.817  85.572  1.00  0.00           C
ATOM   4606  HB1 CYS B  28     125.301  69.327  85.582  1.00  0.00           H
ATOM   4607  HB2 CYS B  28     123.561  69.617  85.462  1.00  0.00           H
ATOM   4608  SG  CYS B  28     124.091  67.967  87.162  1.00  0.00           S
ATOM   4609  C   CYS B  28     122.841  67.397  84.152  1.00  0.00           C
ATOM   4610  O   CYS B  28     122.101  68.007  83.382  1.00  0.00           O
ATOM   4611  N   PHE B  29     122.321  66.347  84.812  1.00  0.00           N
ATOM   4612  HN  PHE B  29     122.961  65.837  85.392  1.00  0.00           H
ATOM   4613  CA  PHE B  29     120.981  65.857  84.762  1.00  0.00           C
ATOM   4614  HA  PHE B  29     120.351  66.647  84.372  1.00  0.00           H
ATOM   4615  CB  PHE B  29     120.921  64.587  83.902  1.00  0.00           C
ATOM   4616  HB1 PHE B  29     121.571  63.787  84.322  1.00  0.00           H
ATOM   4617  HB2 PHE B  29     121.261  64.727  82.852  1.00  0.00           H
ATOM   4618  CG  PHE B  29     119.501  64.177  83.692  1.00  0.00           C
ATOM   4619  CD1 PHE B  29     119.061  62.917  84.032  1.00  0.00           C
ATOM   4620  HD1 PHE B  29     119.831  62.317  84.482  1.00  0.00           H
ATOM   4621  CE1 PHE B  29     117.771  62.527  83.752  1.00  0.00           C
ATOM   4622  HE1 PHE B  29     117.571  61.497  84.012  1.00  0.00           H
ATOM   4623  CZ  PHE B  29     116.871  63.387  83.182  1.00  0.00           C
ATOM   4624  HZ  PHE B  29     115.861  63.027  83.042  1.00  0.00           H
ATOM   4625  CD2 PHE B  29     118.591  65.057  83.152  1.00  0.00           C
ATOM   4626  HD2 PHE B  29     118.881  66.067  82.882  1.00  0.00           H
ATOM   4627  CE2 PHE B  29     117.291  64.667  82.942  1.00  0.00           C
ATOM   4628  HE2 PHE B  29     116.581  65.407  82.602  1.00  0.00           H
ATOM   4629  C   PHE B  29     120.521  65.647  86.172  1.00  0.00           C
ATOM   4630  O   PHE B  29     121.061  64.857  86.942  1.00  0.00           O
ATOM   4631  N   ARG B  30     119.541  66.417  86.662  1.00  0.00           N
ATOM   4632  HN  ARG B  30     119.161  67.137  86.082  1.00  0.00           H
ATOM   4633  CA  ARG B  30     119.021  66.367  87.992  1.00  0.00           C
ATOM   4634  HA  ARG B  30     119.591  65.547  88.402  1.00  0.00           H
ATOM   4635  CB  ARG B  30     119.391  67.607  88.832  1.00  0.00           C
ATOM   4636  HB1 ARG B  30     118.701  67.797  89.682  1.00  0.00           H
ATOM   4637  HB2 ARG B  30     119.261  68.557  88.272  1.00  0.00           H
ATOM   4638  CG  ARG B  30     120.821  67.527  89.372  1.00  0.00           C
ATOM   4639  HG1 ARG B  30     121.451  67.257  88.502  1.00  0.00           H
ATOM   4640  HG2 ARG B  30     121.041  68.577  89.642  1.00  0.00           H
ATOM   4641  CD  ARG B  30     121.081  66.637  90.582  1.00  0.00           C
ATOM   4642  HD1 ARG B  30     120.581  65.657  90.462  1.00  0.00           H
ATOM   4643  HD2 ARG B  30     120.551  67.017  91.482  1.00  0.00           H
ATOM   4644  NE  ARG B  30     122.541  66.507  90.832  1.00  0.00           N
ATOM   4645  HE  ARG B  30     123.041  67.087  91.482  1.00  0.00           H
ATOM   4646  CZ  ARG B  30     123.301  65.547  90.232  1.00  0.00           C
ATOM   4647  NH1 ARG B  30     124.641  65.517  90.502  1.00  0.00           N
ATOM   4648 1HH1 ARG B  30     124.961  66.037  91.292  1.00  0.00           H
ATOM   4649 2HH1 ARG B  30     125.301  65.007  89.942  1.00  0.00           H
ATOM   4650  NH2 ARG B  30     122.771  64.757  89.252  1.00  0.00           N
ATOM   4651 1HH2 ARG B  30     123.441  64.137  88.842  1.00  0.00           H
ATOM   4652 2HH2 ARG B  30     121.991  65.047  88.702  1.00  0.00           H
ATOM   4653  C   ARG B  30     117.621  65.877  88.102  1.00  0.00           C
ATOM   4654  O   ARG B  30     117.101  65.617  89.182  1.00  0.00           O
ATOM   4655  N   GLU B  31     116.901  65.707  86.972  1.00  0.00           N
ATOM   4656  HN  GLU B  31     117.361  65.817  86.092  1.00  0.00           H
ATOM   4657  CA  GLU B  31     115.571  65.217  87.072  1.00  0.00           C
ATOM   4658  HA  GLU B  31     115.111  65.657  87.952  1.00  0.00           H
ATOM   4659  CB  GLU B  31     114.801  65.827  85.892  1.00  0.00           C
ATOM   4660  HB1 GLU B  31     113.851  65.277  85.762  1.00  0.00           H
ATOM   4661  HB2 GLU B  31     115.391  65.607  84.982  1.00  0.00           H
ATOM   4662  CG  GLU B  31     114.471  67.317  86.032  1.00  0.00           C
ATOM   4663  HG1 GLU B  31     115.441  67.817  86.252  1.00  0.00           H
ATOM   4664  HG2 GLU B  31     113.741  67.477  86.852  1.00  0.00           H
ATOM   4665  CD  GLU B  31     113.901  67.957  84.782  1.00  0.00           C
ATOM   4666  OE1 GLU B  31     113.811  69.197  84.572  1.00  0.00           O
ATOM   4667  OE2 GLU B  31     113.691  67.087  83.892  1.00  0.00           O
ATOM   4668  C   GLU B  31     115.471  63.727  87.172  1.00  0.00           C
ATOM   4669  O   GLU B  31     116.371  63.027  86.712  1.00  0.00           O
ATOM   4670  N   GLU B  32     114.391  63.207  87.772  1.00  0.00           N
ATOM   4671  HN  GLU B  32     113.671  63.777  88.152  1.00  0.00           H
ATOM   4672  CA  GLU B  32     114.211  61.797  87.902  1.00  0.00           C
ATOM   4673  HA  GLU B  32     115.201  61.377  88.002  1.00  0.00           H
ATOM   4674  CB  GLU B  32     113.301  61.537  89.112  1.00  0.00           C
ATOM   4675  HB1 GLU B  32     112.821  60.527  89.052  1.00  0.00           H
ATOM   4676  HB2 GLU B  32     112.531  62.337  89.122  1.00  0.00           H
ATOM   4677  CG  GLU B  32     114.091  61.807  90.392  1.00  0.00           C
ATOM   4678  HG1 GLU B  32     114.711  62.727  90.532  1.00  0.00           H
ATOM   4679  HG2 GLU B  32     114.771  60.947  90.532  1.00  0.00           H
ATOM   4680  CD  GLU B  32     113.091  61.857  91.532  1.00  0.00           C
ATOM   4681  OE1 GLU B  32     112.091  62.627  91.442  1.00  0.00           O
ATOM   4682  OE2 GLU B  32     113.261  61.167  92.572  1.00  0.00           O
ATOM   4683  C   GLU B  32     113.651  61.207  86.652  1.00  0.00           C
ATOM   4684  O   GLU B  32     113.951  60.057  86.362  1.00  0.00           O
ATOM   4685  N   ASN B  33     112.801  62.017  85.982  1.00  0.00           N
ATOM   4686  HN  ASN B  33     112.651  62.967  86.252  1.00  0.00           H
ATOM   4687  CA  ASN B  33     112.031  61.507  84.892  1.00  0.00           C
ATOM   4688  HA  ASN B  33     111.821  60.467  85.062  1.00  0.00           H
ATOM   4689  CB  ASN B  33     110.671  62.217  84.862  1.00  0.00           C
ATOM   4690  HB1 ASN B  33     110.731  63.307  84.662  1.00  0.00           H
ATOM   4691  HB2 ASN B  33     110.091  61.787  84.012  1.00  0.00           H
ATOM   4692  CG  ASN B  33     109.921  62.127  86.182  1.00  0.00           C
ATOM   4693  OD1 ASN B  33     109.581  63.167  86.742  1.00  0.00           O
ATOM   4694  ND2 ASN B  33     109.611  60.877  86.622  1.00  0.00           N
ATOM   4695 1HD2 ASN B  33     110.141  60.127  86.232  1.00  0.00           H
ATOM   4696 2HD2 ASN B  33     109.221  60.747  87.532  1.00  0.00           H
ATOM   4697  C   ASN B  33     112.741  61.707  83.592  1.00  0.00           C
ATOM   4698  O   ASN B  33     113.101  62.837  83.242  1.00  0.00           O
ATOM   4699  N   ALA B  34     112.981  60.587  82.892  1.00  0.00           N
ATOM   4700  HN  ALA B  34     112.601  59.727  83.212  1.00  0.00           H
ATOM   4701  CA  ALA B  34     113.711  60.617  81.652  1.00  0.00           C
ATOM   4702  HA  ALA B  34     113.991  61.637  81.432  1.00  0.00           H
ATOM   4703  CB  ALA B  34     114.941  59.717  81.832  1.00  0.00           C
ATOM   4704  HB1 ALA B  34     115.541  59.597  80.912  1.00  0.00           H
ATOM   4705  HB2 ALA B  34     115.521  60.227  82.632  1.00  0.00           H
ATOM   4706  HB3 ALA B  34     114.691  58.697  82.212  1.00  0.00           H
ATOM   4707  C   ALA B  34     112.871  60.117  80.532  1.00  0.00           C
ATOM   4708  O   ALA B  34     113.401  60.007  79.422  1.00  0.00           O
ATOM   4709  N   ASN B  35     111.611  59.727  80.802  1.00  0.00           N
ATOM   4710  HN  ASN B  35     111.161  59.777  81.692  1.00  0.00           H
ATOM   4711  CA  ASN B  35     110.761  58.957  79.952  1.00  0.00           C
ATOM   4712  HA  ASN B  35     111.271  58.007  79.882  1.00  0.00           H
ATOM   4713  CB  ASN B  35     109.371  58.727  80.582  1.00  0.00           C
ATOM   4714  HB1 ASN B  35     108.751  59.607  80.332  1.00  0.00           H
ATOM   4715  HB2 ASN B  35     109.501  58.527  81.662  1.00  0.00           H
ATOM   4716  CG  ASN B  35     108.491  57.587  80.082  1.00  0.00           C
ATOM   4717  OD1 ASN B  35     107.271  57.717  80.142  1.00  0.00           O
ATOM   4718  ND2 ASN B  35     109.111  56.507  79.522  1.00  0.00           N
ATOM   4719 1HD2 ASN B  35     108.641  55.617  79.512  1.00  0.00           H
ATOM   4720 2HD2 ASN B  35     110.061  56.567  79.232  1.00  0.00           H
ATOM   4721  C   ASN B  35     110.581  59.347  78.532  1.00  0.00           C
ATOM   4722  O   ASN B  35     110.541  58.557  77.592  1.00  0.00           O
ATOM   4723  N   PHE B  36     110.461  60.647  78.202  1.00  0.00           N
ATOM   4724  HN  PHE B  36     110.641  61.287  78.952  1.00  0.00           H
ATOM   4725  CA  PHE B  36     110.251  61.187  76.892  1.00  0.00           C
ATOM   4726  HA  PHE B  36     109.481  60.637  76.372  1.00  0.00           H
ATOM   4727  CB  PHE B  36     109.761  62.647  76.842  1.00  0.00           C
ATOM   4728  HB1 PHE B  36     110.031  63.157  77.792  1.00  0.00           H
ATOM   4729  HB2 PHE B  36     108.661  62.737  76.782  1.00  0.00           H
ATOM   4730  CG  PHE B  36     110.061  63.467  75.632  1.00  0.00           C
ATOM   4731  CD1 PHE B  36     109.981  62.967  74.352  1.00  0.00           C
ATOM   4732  HD1 PHE B  36     109.671  61.957  74.112  1.00  0.00           H
ATOM   4733  CE1 PHE B  36     110.291  63.737  73.252  1.00  0.00           C
ATOM   4734  HE1 PHE B  36     110.281  63.417  72.227  1.00  0.00           H
ATOM   4735  CZ  PHE B  36     110.771  65.017  73.422  1.00  0.00           C
ATOM   4736  HZ  PHE B  36     111.071  65.597  72.562  1.00  0.00           H
ATOM   4737  CD2 PHE B  36     110.461  64.777  75.782  1.00  0.00           C
ATOM   4738  HD2 PHE B  36     110.601  65.177  76.782  1.00  0.00           H
ATOM   4739  CE2 PHE B  36     110.811  65.537  74.692  1.00  0.00           C
ATOM   4740  HE2 PHE B  36     111.031  66.577  74.862  1.00  0.00           H
ATOM   4741  C   PHE B  36     111.441  60.897  76.052  1.00  0.00           C
ATOM   4742  O   PHE B  36     111.361  60.347  74.952  1.00  0.00           O
ATOM   4743  N   ASN B  37     112.681  61.167  76.512  1.00  0.00           N
ATOM   4744  HN  ASN B  37     112.691  61.637  77.392  1.00  0.00           H
ATOM   4745  CA  ASN B  37     113.871  60.907  75.762  1.00  0.00           C
ATOM   4746  HA  ASN B  37     113.891  61.387  74.802  1.00  0.00           H
ATOM   4747  CB  ASN B  37     114.961  61.517  76.652  1.00  0.00           C
ATOM   4748  HB1 ASN B  37     114.921  61.017  77.652  1.00  0.00           H
ATOM   4749  HB2 ASN B  37     114.801  62.577  76.922  1.00  0.00           H
ATOM   4750  CG  ASN B  37     116.331  61.437  75.982  1.00  0.00           C
ATOM   4751  OD1 ASN B  37     117.181  60.617  76.302  1.00  0.00           O
ATOM   4752  ND2 ASN B  37     116.561  62.407  75.052  1.00  0.00           N
ATOM   4753 1HD2 ASN B  37     115.751  62.977  74.872  1.00  0.00           H
ATOM   4754 2HD2 ASN B  37     117.471  62.407  74.642  1.00  0.00           H
ATOM   4755  C   ASN B  37     114.141  59.457  75.522  1.00  0.00           C
ATOM   4756  O   ASN B  37     114.531  59.067  74.422  1.00  0.00           O
ATOM   4757  N   LYS B  38     113.861  58.647  76.562  1.00  0.00           N
ATOM   4758  HN  LYS B  38     113.691  59.087  77.432  1.00  0.00           H
ATOM   4759  CA  LYS B  38     113.911  57.217  76.542  1.00  0.00           C
ATOM   4760  HA  LYS B  38     114.921  56.877  76.382  1.00  0.00           H
ATOM   4761  CB  LYS B  38     113.581  56.537  77.882  1.00  0.00           C
ATOM   4762  HB1 LYS B  38     112.611  56.837  78.342  1.00  0.00           H
ATOM   4763  HB2 LYS B  38     113.531  55.427  77.852  1.00  0.00           H
ATOM   4764  CG  LYS B  38     114.681  56.757  78.922  1.00  0.00           C
ATOM   4765  HG1 LYS B  38     115.661  56.567  78.422  1.00  0.00           H
ATOM   4766  HG2 LYS B  38     114.671  57.807  79.282  1.00  0.00           H
ATOM   4767  CD  LYS B  38     114.541  55.747  80.062  1.00  0.00           C
ATOM   4768  HD1 LYS B  38     114.611  54.707  79.672  1.00  0.00           H
ATOM   4769  HD2 LYS B  38     113.531  55.877  80.512  1.00  0.00           H
ATOM   4770  CE  LYS B  38     115.561  55.807  81.202  1.00  0.00           C
ATOM   4771  HE1 LYS B  38     115.341  54.967  81.902  1.00  0.00           H
ATOM   4772  HE2 LYS B  38     115.401  56.767  81.732  1.00  0.00           H
ATOM   4773  NZ  LYS B  38     116.981  55.727  80.792  1.00  0.00           N
ATOM   4774  HZ1 LYS B  38     117.231  54.897  80.222  1.00  0.00           H
ATOM   4775  HZ2 LYS B  38     117.251  56.617  80.332  1.00  0.00           H
ATOM   4776  HZ3 LYS B  38     117.701  55.687  81.542  1.00  0.00           H
ATOM   4777  C   LYS B  38     113.191  56.507  75.452  1.00  0.00           C
ATOM   4778  O   LYS B  38     113.681  55.537  74.872  1.00  0.00           O
ATOM   4779  N   ILE B  39     111.921  56.827  75.132  1.00  0.00           N
ATOM   4780  HN  ILE B  39     111.461  57.557  75.632  1.00  0.00           H
ATOM   4781  CA  ILE B  39     111.291  56.277  73.982  1.00  0.00           C
ATOM   4782  HA  ILE B  39     111.661  55.277  73.812  1.00  0.00           H
ATOM   4783  CB  ILE B  39     109.811  56.067  74.132  1.00  0.00           C
ATOM   4784  HB  ILE B  39     109.141  56.937  73.962  1.00  0.00           H
ATOM   4785  CG2 ILE B  39     109.391  55.077  73.032  1.00  0.00           C
ATOM   4786 1HG2 ILE B  39     108.441  54.637  73.412  1.00  0.00           H
ATOM   4787 2HG2 ILE B  39     109.241  55.547  72.037  1.00  0.00           H
ATOM   4788 3HG2 ILE B  39     110.081  54.217  72.912  1.00  0.00           H
ATOM   4789  CG1 ILE B  39     109.351  55.487  75.482  1.00  0.00           C
ATOM   4790 1HG1 ILE B  39     109.551  56.287  76.222  1.00  0.00           H
ATOM   4791 2HG1 ILE B  39     108.261  55.307  75.452  1.00  0.00           H
ATOM   4792  CD  ILE B  39     110.181  54.267  75.902  1.00  0.00           C
ATOM   4793  HD1 ILE B  39     110.361  53.517  75.102  1.00  0.00           H
ATOM   4794  HD2 ILE B  39     111.171  54.647  76.202  1.00  0.00           H
ATOM   4795  HD3 ILE B  39     109.651  53.747  76.732  1.00  0.00           H
ATOM   4796  C   ILE B  39     111.571  56.937  72.672  1.00  0.00           C
ATOM   4797  O   ILE B  39     111.661  56.347  71.597  1.00  0.00           O
ATOM   4798  N   PHE B  40     111.661  58.277  72.722  1.00  0.00           N
ATOM   4799  HN  PHE B  40     111.691  58.667  73.632  1.00  0.00           H
ATOM   4800  CA  PHE B  40     112.081  59.057  71.607  1.00  0.00           C
ATOM   4801  HA  PHE B  40     111.331  58.947  70.837  1.00  0.00           H
ATOM   4802  CB  PHE B  40     112.111  60.507  72.127  1.00  0.00           C
ATOM   4803  HB1 PHE B  40     111.121  60.677  72.592  1.00  0.00           H
ATOM   4804  HB2 PHE B  40     112.911  60.757  72.862  1.00  0.00           H
ATOM   4805  CG  PHE B  40     112.251  61.557  71.077  1.00  0.00           C
ATOM   4806  CD1 PHE B  40     113.301  62.447  71.037  1.00  0.00           C
ATOM   4807  HD1 PHE B  40     114.021  62.367  71.847  1.00  0.00           H
ATOM   4808  CE1 PHE B  40     113.411  63.397  70.057  1.00  0.00           C
ATOM   4809  HE1 PHE B  40     114.141  64.187  70.017  1.00  0.00           H
ATOM   4810  CZ  PHE B  40     112.441  63.407  69.077  1.00  0.00           C
ATOM   4811  HZ  PHE B  40     112.691  64.017  68.227  1.00  0.00           H
ATOM   4812  CD2 PHE B  40     111.301  61.597  70.087  1.00  0.00           C
ATOM   4813  HD2 PHE B  40     110.621  60.757  70.027  1.00  0.00           H
ATOM   4814  CE2 PHE B  40     111.381  62.527  69.067  1.00  0.00           C
ATOM   4815  HE2 PHE B  40     110.961  62.327  68.097  1.00  0.00           H
ATOM   4816  C   PHE B  40     113.351  58.567  70.977  1.00  0.00           C
ATOM   4817  O   PHE B  40     113.381  58.357  69.767  1.00  0.00           O
ATOM   4818  N   LEU B  41     114.431  58.357  71.737  1.00  0.00           N
ATOM   4819  HN  LEU B  41     114.491  58.377  72.732  1.00  0.00           H
ATOM   4820  CA  LEU B  41     115.661  57.987  71.097  1.00  0.00           C
ATOM   4821  HA  LEU B  41     115.821  58.807  70.407  1.00  0.00           H
ATOM   4822  CB  LEU B  41     116.781  58.147  72.137  1.00  0.00           C
ATOM   4823  HB1 LEU B  41     117.661  57.507  71.927  1.00  0.00           H
ATOM   4824  HB2 LEU B  41     116.431  57.757  73.122  1.00  0.00           H
ATOM   4825  CG  LEU B  41     117.371  59.567  72.157  1.00  0.00           C
ATOM   4826  HG  LEU B  41     116.511  60.277  72.147  1.00  0.00           H
ATOM   4827  CD1 LEU B  41     118.091  59.667  73.512  1.00  0.00           C
ATOM   4828 1HD1 LEU B  41     117.311  59.547  74.292  1.00  0.00           H
ATOM   4829 2HD1 LEU B  41     118.911  58.917  73.492  1.00  0.00           H
ATOM   4830 3HD1 LEU B  41     118.471  60.687  73.762  1.00  0.00           H
ATOM   4831  CD2 LEU B  41     118.171  59.837  70.877  1.00  0.00           C
ATOM   4832 1HD2 LEU B  41     118.971  60.597  71.017  1.00  0.00           H
ATOM   4833 2HD2 LEU B  41     118.671  58.927  70.467  1.00  0.00           H
ATOM   4834 3HD2 LEU B  41     117.411  60.157  70.137  1.00  0.00           H
ATOM   4835  C   LEU B  41     115.701  56.627  70.487  1.00  0.00           C
ATOM   4836  O   LEU B  41     116.111  56.547  69.327  1.00  0.00           O
ATOM   4837  N   PRO B  42     115.321  55.507  71.007  1.00  0.00           N
ATOM   4838  CD  PRO B  42     115.051  55.257  72.417  1.00  0.00           C
ATOM   4839  HD1 PRO B  42     115.811  55.727  73.092  1.00  0.00           H
ATOM   4840  HD2 PRO B  42     114.061  55.707  72.622  1.00  0.00           H
ATOM   4841  CA  PRO B  42     115.001  54.317  70.277  1.00  0.00           C
ATOM   4842  HA  PRO B  42     115.961  53.947  69.937  1.00  0.00           H
ATOM   4843  CB  PRO B  42     114.351  53.347  71.267  1.00  0.00           C
ATOM   4844  HB1 PRO B  42     114.621  52.327  70.917  1.00  0.00           H
ATOM   4845  HB2 PRO B  42     113.251  53.447  71.237  1.00  0.00           H
ATOM   4846  CG  PRO B  42     115.001  53.737  72.602  1.00  0.00           C
ATOM   4847  HG1 PRO B  42     116.041  53.407  72.812  1.00  0.00           H
ATOM   4848  HG2 PRO B  42     114.341  53.377  73.422  1.00  0.00           H
ATOM   4849  C   PRO B  42     114.251  54.447  68.997  1.00  0.00           C
ATOM   4850  O   PRO B  42     114.681  53.707  68.117  1.00  0.00           O
ATOM   4851  N   THR B  43     113.181  55.267  68.927  1.00  0.00           N
ATOM   4852  HN  THR B  43     113.021  55.957  69.637  1.00  0.00           H
ATOM   4853  CA  THR B  43     112.361  55.337  67.767  1.00  0.00           C
ATOM   4854  HA  THR B  43     112.091  54.317  67.527  1.00  0.00           H
ATOM   4855  CB  THR B  43     111.101  56.107  68.047  1.00  0.00           C
ATOM   4856  HB  THR B  43     111.331  57.187  68.187  1.00  0.00           H
ATOM   4857  OG1 THR B  43     110.481  55.697  69.257  1.00  0.00           O
ATOM   4858  HG1 THR B  43     111.051  55.887  70.007  1.00  0.00           H
ATOM   4859  CG2 THR B  43     110.091  55.977  66.897  1.00  0.00           C
ATOM   4860 1HG2 THR B  43     109.821  54.927  66.687  1.00  0.00           H
ATOM   4861 2HG2 THR B  43     110.551  56.337  65.957  1.00  0.00           H
ATOM   4862 3HG2 THR B  43     109.151  56.537  67.127  1.00  0.00           H
ATOM   4863  C   THR B  43     113.011  56.057  66.637  1.00  0.00           C
ATOM   4864  O   THR B  43     112.901  55.697  65.467  1.00  0.00           O
ATOM   4865  N   ILE B  44     113.831  57.067  66.977  1.00  0.00           N
ATOM   4866  HN  ILE B  44     113.851  57.317  67.947  1.00  0.00           H
ATOM   4867  CA  ILE B  44     114.701  57.737  66.057  1.00  0.00           C
ATOM   4868  HA  ILE B  44     114.141  57.997  65.177  1.00  0.00           H
ATOM   4869  CB  ILE B  44     115.191  59.007  66.677  1.00  0.00           C
ATOM   4870  HB  ILE B  44     115.701  58.927  67.657  1.00  0.00           H
ATOM   4871  CG2 ILE B  44     116.211  59.797  65.827  1.00  0.00           C
ATOM   4872 1HG2 ILE B  44     115.831  60.197  64.867  1.00  0.00           H
ATOM   4873 2HG2 ILE B  44     117.091  59.197  65.517  1.00  0.00           H
ATOM   4874 3HG2 ILE B  44     116.691  60.587  66.437  1.00  0.00           H
ATOM   4875  CG1 ILE B  44     113.961  59.867  66.987  1.00  0.00           C
ATOM   4876 1HG1 ILE B  44     113.281  59.267  67.647  1.00  0.00           H
ATOM   4877 2HG1 ILE B  44     114.361  60.777  67.487  1.00  0.00           H
ATOM   4878  CD  ILE B  44     113.131  60.427  65.837  1.00  0.00           C
ATOM   4879  HD1 ILE B  44     112.501  61.267  66.207  1.00  0.00           H
ATOM   4880  HD2 ILE B  44     113.791  60.877  65.057  1.00  0.00           H
ATOM   4881  HD3 ILE B  44     112.601  59.697  65.197  1.00  0.00           H
ATOM   4882  C   ILE B  44     115.761  56.807  65.577  1.00  0.00           C
ATOM   4883  O   ILE B  44     115.841  56.627  64.357  1.00  0.00           O
ATOM   4884  N   TYR B  45     116.451  56.057  66.447  1.00  0.00           N
ATOM   4885  HN  TYR B  45     116.341  56.317  67.407  1.00  0.00           H
ATOM   4886  CA  TYR B  45     117.311  54.977  66.077  1.00  0.00           C
ATOM   4887  HA  TYR B  45     118.021  55.427  65.387  1.00  0.00           H
ATOM   4888  CB  TYR B  45     118.021  54.227  67.217  1.00  0.00           C
ATOM   4889  HB1 TYR B  45     118.631  53.367  66.857  1.00  0.00           H
ATOM   4890  HB2 TYR B  45     117.321  53.787  67.957  1.00  0.00           H
ATOM   4891  CG  TYR B  45     118.971  55.117  67.947  1.00  0.00           C
ATOM   4892  CD1 TYR B  45     119.911  55.907  67.327  1.00  0.00           C
ATOM   4893  HD1 TYR B  45     119.951  55.887  66.247  1.00  0.00           H
ATOM   4894  CE1 TYR B  45     120.721  56.787  67.997  1.00  0.00           C
ATOM   4895  HE1 TYR B  45     121.351  57.477  67.457  1.00  0.00           H
ATOM   4896  CZ  TYR B  45     120.511  56.907  69.357  1.00  0.00           C
ATOM   4897  OH  TYR B  45     121.151  57.957  70.057  1.00  0.00           O
ATOM   4898  HH  TYR B  45     121.921  58.207  69.547  1.00  0.00           H
ATOM   4899  CD2 TYR B  45     118.891  55.167  69.317  1.00  0.00           C
ATOM   4900  HD2 TYR B  45     118.221  54.447  69.777  1.00  0.00           H
ATOM   4901  CE2 TYR B  45     119.631  56.087  70.017  1.00  0.00           C
ATOM   4902  HE2 TYR B  45     119.431  56.137  71.077  1.00  0.00           H
ATOM   4903  C   TYR B  45     116.601  53.987  65.217  1.00  0.00           C
ATOM   4904  O   TYR B  45     117.181  53.517  64.237  1.00  0.00           O
ATOM   4905  N   SER B  46     115.341  53.587  65.447  1.00  0.00           N
ATOM   4906  HN  SER B  46     114.961  53.637  66.367  1.00  0.00           H
ATOM   4907  CA  SER B  46     114.581  52.697  64.627  1.00  0.00           C
ATOM   4908  HA  SER B  46     115.091  51.747  64.517  1.00  0.00           H
ATOM   4909  CB  SER B  46     113.181  52.487  65.227  1.00  0.00           C
ATOM   4910  HB1 SER B  46     112.701  53.487  65.317  1.00  0.00           H
ATOM   4911  HB2 SER B  46     112.621  51.717  64.657  1.00  0.00           H
ATOM   4912  OG  SER B  46     113.161  51.947  66.537  1.00  0.00           O
ATOM   4913  HG1 SER B  46     113.561  52.537  67.187  1.00  0.00           H
ATOM   4914  C   SER B  46     114.391  53.187  63.227  1.00  0.00           C
ATOM   4915  O   SER B  46     114.501  52.377  62.307  1.00  0.00           O
ATOM   4916  N   ILE B  47     114.041  54.457  62.987  1.00  0.00           N
ATOM   4917  HN  ILE B  47     113.801  55.077  63.737  1.00  0.00           H
ATOM   4918  CA  ILE B  47     113.801  55.057  61.707  1.00  0.00           C
ATOM   4919  HA  ILE B  47     113.051  54.447  61.227  1.00  0.00           H
ATOM   4920  CB  ILE B  47     113.251  56.427  61.927  1.00  0.00           C
ATOM   4921  HB  ILE B  47     113.811  56.917  62.757  1.00  0.00           H
ATOM   4922  CG2 ILE B  47     113.421  57.207  60.617  1.00  0.00           C
ATOM   4923 1HG2 ILE B  47     114.391  57.747  60.527  1.00  0.00           H
ATOM   4924 2HG2 ILE B  47     112.621  57.977  60.737  1.00  0.00           H
ATOM   4925 3HG2 ILE B  47     113.021  56.587  59.787  1.00  0.00           H
ATOM   4926  CG1 ILE B  47     111.811  56.287  62.467  1.00  0.00           C
ATOM   4927 1HG1 ILE B  47     111.081  56.197  61.637  1.00  0.00           H
ATOM   4928 2HG1 ILE B  47     111.661  55.347  63.027  1.00  0.00           H
ATOM   4929  CD  ILE B  47     111.531  57.587  63.217  1.00  0.00           C
ATOM   4930  HD1 ILE B  47     112.351  57.907  63.897  1.00  0.00           H
ATOM   4931  HD2 ILE B  47     110.721  57.477  63.957  1.00  0.00           H
ATOM   4932  HD3 ILE B  47     111.411  58.427  62.497  1.00  0.00           H
ATOM   4933  C   ILE B  47     114.971  54.947  60.787  1.00  0.00           C
ATOM   4934  O   ILE B  47     114.851  54.417  59.687  1.00  0.00           O
ATOM   4935  N   ILE B  48     116.151  55.377  61.267  1.00  0.00           N
ATOM   4936  HN  ILE B  48     116.211  55.657  62.217  1.00  0.00           H
ATOM   4937  CA  ILE B  48     117.371  55.497  60.517  1.00  0.00           C
ATOM   4938  HA  ILE B  48     117.091  56.007  59.607  1.00  0.00           H
ATOM   4939  CB  ILE B  48     118.341  56.457  61.127  1.00  0.00           C
ATOM   4940  HB  ILE B  48     119.191  56.677  60.447  1.00  0.00           H
ATOM   4941  CG2 ILE B  48     117.611  57.797  61.367  1.00  0.00           C
ATOM   4942 1HG2 ILE B  48     117.001  58.127  60.507  1.00  0.00           H
ATOM   4943 2HG2 ILE B  48     117.031  57.647  62.297  1.00  0.00           H
ATOM   4944 3HG2 ILE B  48     118.351  58.607  61.567  1.00  0.00           H
ATOM   4945  CG1 ILE B  48     118.931  55.947  62.447  1.00  0.00           C
ATOM   4946 1HG1 ILE B  48     119.271  54.897  62.327  1.00  0.00           H
ATOM   4947 2HG1 ILE B  48     118.221  56.047  63.297  1.00  0.00           H
ATOM   4948  CD  ILE B  48     120.071  56.817  62.997  1.00  0.00           C
ATOM   4949  HD1 ILE B  48     120.561  56.117  63.707  1.00  0.00           H
ATOM   4950  HD2 ILE B  48     119.831  57.777  63.507  1.00  0.00           H
ATOM   4951  HD3 ILE B  48     120.801  57.007  62.187  1.00  0.00           H
ATOM   4952  C   ILE B  48     117.891  54.157  60.127  1.00  0.00           C
ATOM   4953  O   ILE B  48     118.371  53.977  59.007  1.00  0.00           O
ATOM   4954  N   PHE B  49     117.771  53.197  61.057  1.00  0.00           N
ATOM   4955  HN  PHE B  49     117.451  53.407  61.987  1.00  0.00           H
ATOM   4956  CA  PHE B  49     118.271  51.867  60.907  1.00  0.00           C
ATOM   4957  HA  PHE B  49     119.261  51.907  60.477  1.00  0.00           H
ATOM   4958  CB  PHE B  49     118.451  51.277  62.317  1.00  0.00           C
ATOM   4959  HB1 PHE B  49     119.331  51.737  62.807  1.00  0.00           H
ATOM   4960  HB2 PHE B  49     117.551  51.437  62.947  1.00  0.00           H
ATOM   4961  CG  PHE B  49     118.791  49.827  62.237  1.00  0.00           C
ATOM   4962  CD1 PHE B  49     120.071  49.543  61.827  1.00  0.00           C
ATOM   4963  HD1 PHE B  49     120.711  50.337  61.447  1.00  0.00           H
ATOM   4964  CE1 PHE B  49     120.521  48.243  61.877  1.00  0.00           C
ATOM   4965  HE1 PHE B  49     121.541  48.013  61.627  1.00  0.00           H
ATOM   4966  CZ  PHE B  49     119.681  47.213  62.217  1.00  0.00           C
ATOM   4967  HZ  PHE B  49     120.021  46.193  62.267  1.00  0.00           H
ATOM   4968  CD2 PHE B  49     117.991  48.783  62.617  1.00  0.00           C
ATOM   4969  HD2 PHE B  49     116.961  49.063  62.777  1.00  0.00           H
ATOM   4970  CE2 PHE B  49     118.361  47.453  62.527  1.00  0.00           C
ATOM   4971  HE2 PHE B  49     117.651  46.693  62.817  1.00  0.00           H
ATOM   4972  C   PHE B  49     117.411  51.047  60.007  1.00  0.00           C
ATOM   4973  O   PHE B  49     117.891  50.287  59.167  1.00  0.00           O
ATOM   4974  N   LEU B  50     116.081  51.167  60.077  1.00  0.00           N
ATOM   4975  HN  LEU B  50     115.551  51.717  60.717  1.00  0.00           H
ATOM   4976  CA  LEU B  50     115.241  50.617  59.047  1.00  0.00           C
ATOM   4977  HA  LEU B  50     115.551  49.613  58.777  1.00  0.00           H
ATOM   4978  CB  LEU B  50     113.771  50.757  59.467  1.00  0.00           C
ATOM   4979  HB1 LEU B  50     113.591  51.697  60.027  1.00  0.00           H
ATOM   4980  HB2 LEU B  50     113.111  50.797  58.577  1.00  0.00           H
ATOM   4981  CG  LEU B  50     113.251  49.673  60.427  1.00  0.00           C
ATOM   4982  HG  LEU B  50     113.961  49.453  61.257  1.00  0.00           H
ATOM   4983  CD1 LEU B  50     113.151  48.383  59.597  1.00  0.00           C
ATOM   4984 1HD1 LEU B  50     114.081  48.313  58.997  1.00  0.00           H
ATOM   4985 2HD1 LEU B  50     112.221  48.293  58.997  1.00  0.00           H
ATOM   4986 3HD1 LEU B  50     113.111  47.463  60.217  1.00  0.00           H
ATOM   4987  CD2 LEU B  50     111.951  50.057  61.147  1.00  0.00           C
ATOM   4988 1HD2 LEU B  50     112.041  51.047  61.657  1.00  0.00           H
ATOM   4989 2HD2 LEU B  50     111.791  49.173  61.797  1.00  0.00           H
ATOM   4990 3HD2 LEU B  50     111.191  50.147  60.337  1.00  0.00           H
ATOM   4991  C   LEU B  50     115.361  51.157  57.657  1.00  0.00           C
ATOM   4992  O   LEU B  50     115.331  50.387  56.697  1.00  0.00           O
ATOM   4993  N   THR B  51     115.521  52.487  57.507  1.00  0.00           N
ATOM   4994  HN  THR B  51     115.341  53.037  58.317  1.00  0.00           H
ATOM   4995  CA  THR B  51     115.931  53.177  56.337  1.00  0.00           C
ATOM   4996  HA  THR B  51     115.201  52.977  55.567  1.00  0.00           H
ATOM   4997  CB  THR B  51     115.981  54.657  56.587  1.00  0.00           C
ATOM   4998  HB  THR B  51     116.631  54.837  57.467  1.00  0.00           H
ATOM   4999  OG1 THR B  51     114.681  55.137  56.927  1.00  0.00           O
ATOM   5000  HG1 THR B  51     114.711  55.207  57.877  1.00  0.00           H
ATOM   5001  CG2 THR B  51     116.501  55.467  55.387  1.00  0.00           C
ATOM   5002 1HG2 THR B  51     116.201  56.537  55.447  1.00  0.00           H
ATOM   5003 2HG2 THR B  51     116.061  55.187  54.397  1.00  0.00           H
ATOM   5004 3HG2 THR B  51     117.591  55.367  55.207  1.00  0.00           H
ATOM   5005  C   THR B  51     117.221  52.717  55.747  1.00  0.00           C
ATOM   5006  O   THR B  51     117.361  52.397  54.567  1.00  0.00           O
ATOM   5007  N   GLY B  52     118.221  52.607  56.637  1.00  0.00           N
ATOM   5008  HN  GLY B  52     117.961  52.957  57.537  1.00  0.00           H
ATOM   5009  CA  GLY B  52     119.551  52.437  56.147  1.00  0.00           C
ATOM   5010  HA1 GLY B  52     119.941  53.217  55.517  1.00  0.00           H
ATOM   5011  HA2 GLY B  52     120.101  52.457  57.077  1.00  0.00           H
ATOM   5012  C   GLY B  52     120.061  51.107  55.707  1.00  0.00           C
ATOM   5013  O   GLY B  52     120.901  50.877  54.847  1.00  0.00           O
ATOM   5014  N   ILE B  53     119.601  50.017  56.357  1.00  0.00           N
ATOM   5015  HN  ILE B  53     119.011  50.107  57.157  1.00  0.00           H
ATOM   5016  CA  ILE B  53     119.901  48.643  56.107  1.00  0.00           C
ATOM   5017  HA  ILE B  53     120.961  48.583  55.947  1.00  0.00           H
ATOM   5018  CB  ILE B  53     119.541  47.713  57.227  1.00  0.00           C
ATOM   5019  HB  ILE B  53     119.701  48.403  58.087  1.00  0.00           H
ATOM   5020  CG2 ILE B  53     118.051  47.323  57.207  1.00  0.00           C
ATOM   5021 1HG2 ILE B  53     117.851  46.663  56.337  1.00  0.00           H
ATOM   5022 2HG2 ILE B  53     117.451  48.253  57.107  1.00  0.00           H
ATOM   5023 3HG2 ILE B  53     117.841  46.893  58.207  1.00  0.00           H
ATOM   5024  CG1 ILE B  53     120.471  46.493  57.227  1.00  0.00           C
ATOM   5025 1HG1 ILE B  53     121.401  46.923  56.797  1.00  0.00           H
ATOM   5026 2HG1 ILE B  53     119.981  45.793  56.517  1.00  0.00           H
ATOM   5027  CD  ILE B  53     120.641  45.843  58.607  1.00  0.00           C
ATOM   5028  HD1 ILE B  53     119.771  45.203  58.877  1.00  0.00           H
ATOM   5029  HD2 ILE B  53     121.561  45.243  58.477  1.00  0.00           H
ATOM   5030  HD3 ILE B  53     120.731  46.683  59.327  1.00  0.00           H
ATOM   5031  C   ILE B  53     119.361  48.353  54.747  1.00  0.00           C
ATOM   5032  O   ILE B  53     120.051  47.693  53.977  1.00  0.00           O
ATOM   5033  N   VAL B  54     118.191  48.833  54.297  1.00  0.00           N
ATOM   5034  HN  VAL B  54     117.631  49.433  54.867  1.00  0.00           H
ATOM   5035  CA  VAL B  54     117.631  48.553  53.007  1.00  0.00           C
ATOM   5036  HA  VAL B  54     118.021  47.593  52.697  1.00  0.00           H
ATOM   5037  CB  VAL B  54     116.131  48.583  52.997  1.00  0.00           C
ATOM   5038  HB  VAL B  54     115.691  49.583  53.157  1.00  0.00           H
ATOM   5039  CG1 VAL B  54     115.631  48.223  51.587  1.00  0.00           C
ATOM   5040 1HG1 VAL B  54     115.721  49.083  50.897  1.00  0.00           H
ATOM   5041 2HG1 VAL B  54     114.561  47.933  51.537  1.00  0.00           H
ATOM   5042 3HG1 VAL B  54     116.191  47.343  51.207  1.00  0.00           H
ATOM   5043  CG2 VAL B  54     115.501  47.513  53.897  1.00  0.00           C
ATOM   5044 1HG2 VAL B  54     115.781  46.493  53.547  1.00  0.00           H
ATOM   5045 2HG2 VAL B  54     114.391  47.443  53.797  1.00  0.00           H
ATOM   5046 3HG2 VAL B  54     115.731  47.593  54.977  1.00  0.00           H
ATOM   5047  C   VAL B  54     118.141  49.533  52.007  1.00  0.00           C
ATOM   5048  O   VAL B  54     118.531  49.253  50.877  1.00  0.00           O
ATOM   5049  N   GLY B  55     118.371  50.767  52.487  1.00  0.00           N
ATOM   5050  HN  GLY B  55     118.131  51.027  53.417  1.00  0.00           H
ATOM   5051  CA  GLY B  55     118.731  51.857  51.627  1.00  0.00           C
ATOM   5052  HA1 GLY B  55     118.771  52.777  52.187  1.00  0.00           H
ATOM   5053  HA2 GLY B  55     118.051  51.887  50.787  1.00  0.00           H
ATOM   5054  C   GLY B  55     120.141  51.737  51.137  1.00  0.00           C
ATOM   5055  O   GLY B  55     120.421  51.917  49.957  1.00  0.00           O
ATOM   5056  N   ASN B  56     121.081  51.387  52.037  1.00  0.00           N
ATOM   5057  HN  ASN B  56     120.861  51.407  53.007  1.00  0.00           H
ATOM   5058  CA  ASN B  56     122.461  51.227  51.717  1.00  0.00           C
ATOM   5059  HA  ASN B  56     122.621  51.877  50.867  1.00  0.00           H
ATOM   5060  CB  ASN B  56     123.391  51.727  52.837  1.00  0.00           C
ATOM   5061  HB1 ASN B  56     124.491  51.677  52.647  1.00  0.00           H
[truncated: 324,465 more chars]
