# Supplementary material for: Structural basis of dimerization of chemokine receptors CCR5 and CXCR4
Source: Nat Commun. 2023 Oct 13;14:6439. doi: 10.1038/s41467-023-42082-z (PMC10575954; doi:10.1038/s41467-023-42082-z)
Supplement: Supplementary file 6 — Source Data [file 41467_2023_42082_MOESM6_ESM.zip › Figure 5/Panel B/State_delta_3oe9.pdb]

ATOM      1  N   PRO A   1      -5.207  22.495  46.843  1.00 67.25           N
ATOM      2  CA  PRO A   1      -4.154  21.710  46.140  1.00 67.25           C
ATOM      3  CD  PRO A   1      -6.563  21.982  46.439  1.00 67.25           C
ATOM      4  CB  PRO A   1      -4.872  20.511  45.531  1.00 67.25           C
ATOM      5  CG  PRO A   1      -6.302  21.004  45.287  1.00 67.25           C
ATOM      6  C   PRO A   1      -3.660  22.624  45.076  1.00 67.25           C
ATOM      7  O   PRO A   1      -3.975  23.813  45.111  1.00 67.25           O
ATOM      8  N   CYS A   2      -2.884  22.094  44.116  1.00 37.30           N
ATOM      9  CA  CYS A   2      -2.481  22.939  43.040  1.00 37.30           C
ATOM     10  CB  CYS A   2      -1.536  22.261  42.034  1.00 37.30           C
ATOM     11  SG  CYS A   2       0.052  21.767  42.768  1.00 37.30           S
ATOM     12  C   CYS A   2      -3.760  23.244  42.339  1.00 37.30           C
ATOM     13  O   CYS A   2      -4.751  22.538  42.524  1.00 37.30           O
ATOM     14  N   PHE A   3      -3.803  24.326  41.545  1.00 65.81           N
ATOM     15  CA  PHE A   3      -5.063  24.612  40.934  1.00 65.81           C
ATOM     16  CB  PHE A   3      -5.413  26.109  40.900  1.00 65.81           C
ATOM     17  CG  PHE A   3      -5.474  26.592  42.307  1.00 65.81           C
ATOM     18  CD1 PHE A   3      -6.512  26.215  43.125  1.00 65.81           C
ATOM     19  CD2 PHE A   3      -4.509  27.436  42.803  1.00 65.81           C
ATOM     20  CE1 PHE A   3      -6.583  26.656  44.425  1.00 65.81           C
ATOM     21  CE2 PHE A   3      -4.574  27.882  44.103  1.00 65.81           C
ATOM     22  CZ  PHE A   3      -5.614  27.496  44.916  1.00 65.81           C
ATOM     23  C   PHE A   3      -5.018  24.175  39.510  1.00 65.81           C
ATOM     24  O   PHE A   3      -4.055  24.441  38.795  1.00 65.81           O
ATOM     25  N   ARG A   4      -6.070  23.467  39.062  1.00154.21           N
ATOM     26  CA  ARG A   4      -6.134  23.180  37.667  1.00154.21           C
ATOM     27  CB  ARG A   4      -7.265  22.215  37.279  1.00154.21           C
ATOM     28  CG  ARG A   4      -8.667  22.753  37.568  1.00154.21           C
ATOM     29  CD  ARG A   4      -9.764  21.730  37.277  1.00154.21           C
ATOM     30  NE  ARG A   4      -9.495  21.197  35.913  1.00154.21           N
ATOM     31  CZ  ARG A   4      -8.692  20.103  35.760  1.00154.21           C
ATOM     32  NH1 ARG A   4      -8.208  19.453  36.858  1.00154.21           N
ATOM     33  NH2 ARG A   4      -8.369  19.653  34.513  1.00154.21           N
ATOM     34  C   ARG A   4      -6.440  24.523  37.108  1.00154.21           C
ATOM     35  O   ARG A   4      -6.981  25.365  37.821  1.00154.21           O
ATOM     36  N   GLU A   5      -6.082  24.795  35.844  1.00170.91           N
ATOM     37  CA  GLU A   5      -6.310  26.136  35.412  1.00170.91           C
ATOM     38  CB  GLU A   5      -5.112  26.755  34.660  1.00170.91           C
ATOM     39  CG  GLU A   5      -3.823  26.819  35.493  1.00170.91           C
ATOM     40  CD  GLU A   5      -4.091  27.575  36.791  1.00170.91           C
ATOM     41  OE1 GLU A   5      -5.051  28.387  36.823  1.00170.91           O
ATOM     42  OE2 GLU A   5      -3.332  27.347  37.772  1.00170.91           O
ATOM     43  C   GLU A   5      -7.475  26.107  34.511  1.00170.91           C
ATOM     44  O   GLU A   5      -7.786  25.096  33.884  1.00170.91           O
ATOM     45  N   GLU A   6      -8.199  27.227  34.455  1.00307.65           N
ATOM     46  CA  GLU A   6      -9.351  27.169  33.628  1.00307.65           C
ATOM     47  CB  GLU A   6     -10.664  27.473  34.379  1.00307.65           C
ATOM     48  CG  GLU A   6     -10.926  26.596  35.612  1.00307.65           C
ATOM     49  CD  GLU A   6     -11.251  25.163  35.211  1.00307.65           C
ATOM     50  OE1 GLU A   6     -10.544  24.606  34.329  1.00307.65           O
ATOM     51  OE2 GLU A   6     -12.213  24.601  35.798  1.00307.65           O
ATOM     52  C   GLU A   6      -9.209  28.231  32.597  1.00307.65           C
ATOM     53  O   GLU A   6      -8.981  29.390  32.928  1.00307.65           O
ATOM     54  N   ASN A   7      -9.335  27.866  31.310  1.00110.63           N
ATOM     55  CA  ASN A   7      -9.282  28.876  30.292  1.00110.63           C
ATOM     56  CB  ASN A   7      -8.773  28.343  28.947  1.00110.63           C
ATOM     57  CG  ASN A   7      -8.824  29.479  27.943  1.00110.63           C
ATOM     58  OD1 ASN A   7      -9.082  30.620  28.300  1.00110.63           O
ATOM     59  ND2 ASN A   7      -8.571  29.161  26.645  1.00110.63           N
ATOM     60  C   ASN A   7     -10.694  29.297  30.072  1.00110.63           C
ATOM     61  O   ASN A   7     -11.481  28.541  29.516  1.00110.63           O
ATOM     62  N   ALA A   8     -11.071  30.471  30.609  1.00 83.48           N
ATOM     63  CA  ALA A   8     -12.405  30.977  30.474  1.00 83.48           C
ATOM     64  CB  ALA A   8     -12.720  32.085  31.495  1.00 83.48           C
ATOM     65  C   ALA A   8     -12.742  31.544  29.131  1.00 83.48           C
ATOM     66  O   ALA A   8     -13.721  31.117  28.520  1.00 83.48           O
ATOM     67  N   ASN A   9     -11.901  32.468  28.607  1.00 98.69           N
ATOM     68  CA  ASN A   9     -12.386  33.263  27.508  1.00 98.69           C
ATOM     69  CB  ASN A   9     -11.442  34.390  27.027  1.00 98.69           C
ATOM     70  CG  ASN A   9     -10.176  33.822  26.416  1.00 98.69           C
ATOM     71  OD1 ASN A   9      -9.845  34.101  25.263  1.00 98.69           O
ATOM     72  ND2 ASN A   9      -9.439  33.013  27.212  1.00 98.69           N
ATOM     73  C   ASN A   9     -12.751  32.423  26.336  1.00 98.69           C
ATOM     74  O   ASN A   9     -13.872  32.518  25.841  1.00 98.69           O
ATOM     75  N   PHE A  10     -11.817  31.607  25.834  1.00 85.50           N
ATOM     76  CA  PHE A  10     -12.163  30.791  24.719  1.00 85.50           C
ATOM     77  CB  PHE A  10     -10.927  30.329  23.938  1.00 85.50           C
ATOM     78  CG  PHE A  10     -11.423  29.819  22.631  1.00 85.50           C
ATOM     79  CD1 PHE A  10     -11.870  30.708  21.683  1.00 85.50           C
ATOM     80  CD2 PHE A  10     -11.426  28.474  22.339  1.00 85.50           C
ATOM     81  CE1 PHE A  10     -12.332  30.267  20.466  1.00 85.50           C
ATOM     82  CE2 PHE A  10     -11.886  28.027  21.123  1.00 85.50           C
ATOM     83  CZ  PHE A  10     -12.339  28.922  20.184  1.00 85.50           C
ATOM     84  C   PHE A  10     -12.927  29.575  25.151  1.00 85.50           C
ATOM     85  O   PHE A  10     -13.998  29.280  24.627  1.00 85.50           O
ATOM     86  N   ASN A  11     -12.397  28.860  26.165  1.00 81.45           N
ATOM     87  CA  ASN A  11     -12.883  27.558  26.539  1.00 81.45           C
ATOM     88  CB  ASN A  11     -11.932  26.790  27.471  1.00 81.45           C
ATOM     89  CG  ASN A  11     -10.756  26.329  26.622  1.00 81.45           C
ATOM     90  OD1 ASN A  11     -10.522  26.842  25.529  1.00 81.45           O
ATOM     91  ND2 ASN A  11      -9.993  25.326  27.128  1.00 81.45           N
ATOM     92  C   ASN A  11     -14.243  27.562  27.155  1.00 81.45           C
ATOM     93  O   ASN A  11     -15.040  26.662  26.901  1.00 81.45           O
ATOM     94  N   LYS A  12     -14.556  28.550  28.004  1.00135.56           N
ATOM     95  CA  LYS A  12     -15.838  28.513  28.641  1.00135.56           C
ATOM     96  CB  LYS A  12     -16.024  29.649  29.664  1.00135.56           C
ATOM     97  CG  LYS A  12     -15.011  29.598  30.816  1.00135.56           C
ATOM     98  CD  LYS A  12     -15.039  28.294  31.622  1.00135.56           C
ATOM     99  CE  LYS A  12     -13.921  28.178  32.665  1.00135.56           C
ATOM    100  NZ  LYS A  12     -12.676  27.675  32.040  1.00135.56           N
ATOM    101  C   LYS A  12     -16.890  28.625  27.585  1.00135.56           C
ATOM    102  O   LYS A  12     -17.939  27.997  27.677  1.00135.56           O
ATOM    103  N   ILE A  13     -16.667  29.498  26.591  1.00 76.79           N
ATOM    104  CA  ILE A  13     -17.582  29.709  25.505  1.00 76.79           C
ATOM    105  CB  ILE A  13     -17.349  31.046  24.884  1.00 76.79           C
ATOM    106  CG1 ILE A  13     -17.501  32.117  25.979  1.00 76.79           C
ATOM    107  CG2 ILE A  13     -18.337  31.236  23.726  1.00 76.79           C
ATOM    108  CD1 ILE A  13     -16.986  33.497  25.579  1.00 76.79           C
ATOM    109  C   ILE A  13     -17.541  28.631  24.445  1.00 76.79           C
ATOM    110  O   ILE A  13     -18.582  28.185  23.966  1.00 76.79           O
ATOM    111  N   PHE A  14     -16.327  28.207  24.038  1.00134.93           N
ATOM    112  CA  PHE A  14     -16.099  27.304  22.934  1.00134.93           C
ATOM    113  CB  PHE A  14     -14.611  27.229  22.543  1.00134.93           C
ATOM    114  CG  PHE A  14     -14.494  26.369  21.330  1.00134.93           C
ATOM    115  CD1 PHE A  14     -14.350  25.007  21.448  1.00134.93           C
ATOM    116  CD2 PHE A  14     -14.535  26.927  20.071  1.00134.93           C
ATOM    117  CE1 PHE A  14     -14.246  24.210  20.332  1.00134.93           C
ATOM    118  CE2 PHE A  14     -14.432  26.140  18.949  1.00134.93           C
ATOM    119  CZ  PHE A  14     -14.289  24.779  19.082  1.00134.93           C
ATOM    120  C   PHE A  14     -16.577  25.895  23.186  1.00134.93           C
ATOM    121  O   PHE A  14     -17.094  25.244  22.277  1.00134.93           O
ATOM    122  N   LEU A  15     -16.370  25.364  24.409  1.00 77.87           N
ATOM    123  CA  LEU A  15     -16.718  23.999  24.701  1.00 77.87           C
ATOM    124  CB  LEU A  15     -16.253  23.539  26.100  1.00 77.87           C
ATOM    125  CG  LEU A  15     -14.722  23.474  26.251  1.00 77.87           C
ATOM    126  CD1 LEU A  15     -14.313  22.958  27.641  1.00 77.87           C
ATOM    127  CD2 LEU A  15     -14.100  22.661  25.105  1.00 77.87           C
ATOM    128  C   LEU A  15     -18.201  23.793  24.617  1.00 77.87           C
ATOM    129  O   LEU A  15     -18.646  22.850  23.970  1.00 77.87           O
ATOM    130  N   PRO A  16     -18.995  24.646  25.212  1.00163.89           N
ATOM    131  CA  PRO A  16     -20.416  24.458  25.189  1.00163.89           C
ATOM    132  CD  PRO A  16     -18.565  25.479  26.321  1.00163.89           C
ATOM    133  CB  PRO A  16     -20.988  25.538  26.106  1.00163.89           C
ATOM    134  CG  PRO A  16     -19.847  25.803  27.105  1.00163.89           C
ATOM    135  C   PRO A  16     -20.930  24.504  23.787  1.00163.89           C
ATOM    136  O   PRO A  16     -21.961  23.887  23.522  1.00163.89           O
ATOM    137  N   THR A  17     -20.248  25.248  22.893  1.00 43.01           N
ATOM    138  CA  THR A  17     -20.656  25.346  21.522  1.00 43.01           C
ATOM    139  CB  THR A  17     -19.772  26.244  20.703  1.00 43.01           C
ATOM    140  OG1 THR A  17     -19.779  27.566  21.220  1.00 43.01           O
ATOM    141  CG2 THR A  17     -20.277  26.226  19.251  1.00 43.01           C
ATOM    142  C   THR A  17     -20.544  23.990  20.907  1.00 43.01           C
ATOM    143  O   THR A  17     -21.473  23.508  20.263  1.00 43.01           O
ATOM    144  N   ILE A  18     -19.382  23.344  21.114  1.00107.36           N
ATOM    145  CA  ILE A  18     -19.105  22.050  20.573  1.00107.36           C
ATOM    146  CB  ILE A  18     -17.697  21.590  20.825  1.00107.36           C
ATOM    147  CG1 ILE A  18     -16.702  22.486  20.073  1.00107.36           C
ATOM    148  CG2 ILE A  18     -17.593  20.107  20.435  1.00107.36           C
ATOM    149  CD1 ILE A  18     -16.910  22.477  18.560  1.00107.36           C
ATOM    150  C   ILE A  18     -20.027  21.055  21.196  1.00107.36           C
ATOM    151  O   ILE A  18     -20.538  20.171  20.511  1.00107.36           O
ATOM    152  N   TYR A  19     -20.250  21.161  22.522  1.00 80.14           N
ATOM    153  CA  TYR A  19     -21.078  20.198  23.188  1.00 80.14           C
ATOM    154  CB  TYR A  19     -21.137  20.337  24.720  1.00 80.14           C
ATOM    155  CG  TYR A  19     -19.766  20.129  25.257  1.00 80.14           C
ATOM    156  CD1 TYR A  19     -19.089  18.949  25.046  1.00 80.14           C
ATOM    157  CD2 TYR A  19     -19.178  21.110  26.018  1.00 80.14           C
ATOM    158  CE1 TYR A  19     -17.823  18.773  25.555  1.00 80.14           C
ATOM    159  CE2 TYR A  19     -17.916  20.943  26.531  1.00 80.14           C
ATOM    160  CZ  TYR A  19     -17.235  19.773  26.294  1.00 80.14           C
ATOM    161  OH  TYR A  19     -15.937  19.598  26.818  1.00 80.14           O
ATOM    162  C   TYR A  19     -22.493  20.292  22.707  1.00 80.14           C
ATOM    163  O   TYR A  19     -23.117  19.275  22.417  1.00 80.14           O
ATOM    164  N   SER A  20     -23.041  21.514  22.586  1.00 40.79           N
ATOM    165  CA  SER A  20     -24.428  21.662  22.252  1.00 40.79           C
ATOM    166  CB  SER A  20     -24.887  23.128  22.227  1.00 40.79           C
ATOM    167  OG  SER A  20     -24.856  23.675  23.538  1.00 40.79           O
ATOM    168  C   SER A  20     -24.736  21.061  20.914  1.00 40.79           C
ATOM    169  O   SER A  20     -25.684  20.286  20.791  1.00 40.79           O
ATOM    170  N   ILE A  21     -23.950  21.389  19.870  1.00114.84           N
ATOM    171  CA  ILE A  21     -24.287  20.880  18.570  1.00114.84           C
ATOM    172  CB  ILE A  21     -23.504  21.469  17.427  1.00114.84           C
ATOM    173  CG1 ILE A  21     -22.000  21.206  17.554  1.00114.84           C
ATOM    174  CG2 ILE A  21     -23.869  22.952  17.304  1.00114.84           C
ATOM    175  CD1 ILE A  21     -21.237  21.628  16.295  1.00114.84           C
ATOM    176  C   ILE A  21     -24.158  19.393  18.526  1.00114.84           C
ATOM    177  O   ILE A  21     -25.031  18.710  17.992  1.00114.84           O
ATOM    178  N   ILE A  22     -23.069  18.848  19.096  1.00153.95           N
ATOM    179  CA  ILE A  22     -22.843  17.434  19.049  1.00153.95           C
ATOM    180  CB  ILE A  22     -21.488  17.031  19.578  1.00153.95           C
ATOM    181  CG1 ILE A  22     -21.052  15.661  19.023  1.00153.95           C
ATOM    182  CG2 ILE A  22     -21.513  17.105  21.111  1.00153.95           C
ATOM    183  CD1 ILE A  22     -21.928  14.482  19.438  1.00153.95           C
ATOM    184  C   ILE A  22     -23.948  16.771  19.819  1.00153.95           C
ATOM    185  O   ILE A  22     -24.395  15.678  19.470  1.00153.95           O
ATOM    186  N   PHE A  23     -24.407  17.409  20.913  1.00 71.64           N
ATOM    187  CA  PHE A  23     -25.467  16.845  21.702  1.00 71.64           C
ATOM    188  CB  PHE A  23     -25.791  17.718  22.932  1.00 71.64           C
ATOM    189  CG  PHE A  23     -26.881  17.086  23.729  1.00 71.64           C
ATOM    190  CD1 PHE A  23     -26.658  15.890  24.368  1.00 71.64           C
ATOM    191  CD2 PHE A  23     -28.103  17.702  23.883  1.00 71.64           C
ATOM    192  CE1 PHE A  23     -27.645  15.296  25.117  1.00 71.64           C
ATOM    193  CE2 PHE A  23     -29.096  17.116  24.634  1.00 71.64           C
ATOM    194  CZ  PHE A  23     -28.869  15.909  25.250  1.00 71.64           C
ATOM    195  C   PHE A  23     -26.712  16.727  20.867  1.00 71.64           C
ATOM    196  O   PHE A  23     -27.311  15.655  20.779  1.00 71.64           O
ATOM    197  N   LEU A  24     -27.121  17.831  20.209  1.00 53.10           N
ATOM    198  CA  LEU A  24     -28.345  17.869  19.453  1.00 53.10           C
ATOM    199  CB  LEU A  24     -28.642  19.275  18.904  1.00 53.10           C
ATOM    200  CG  LEU A  24     -28.741  20.367  19.989  1.00 53.10           C
ATOM    201  CD1 LEU A  24     -29.209  21.697  19.378  1.00 53.10           C
ATOM    202  CD2 LEU A  24     -29.597  19.930  21.189  1.00 53.10           C
ATOM    203  C   LEU A  24     -28.262  16.937  18.281  1.00 53.10           C
ATOM    204  O   LEU A  24     -29.179  16.160  18.024  1.00 53.10           O
ATOM    205  N   THR A  25     -27.141  16.985  17.543  1.00 46.75           N
ATOM    206  CA  THR A  25     -26.965  16.188  16.363  1.00 46.75           C
ATOM    207  CB  THR A  25     -25.655  16.491  15.701  1.00 46.75           C
ATOM    208  OG1 THR A  25     -25.585  17.874  15.389  1.00 46.75           O
ATOM    209  CG2 THR A  25     -25.535  15.654  14.418  1.00 46.75           C
ATOM    210  C   THR A  25     -26.941  14.746  16.758  1.00 46.75           C
ATOM    211  O   THR A  25     -27.490  13.886  16.068  1.00 46.75           O
ATOM    212  N   GLY A  26     -26.249  14.455  17.874  1.00 38.84           N
ATOM    213  CA  GLY A  26     -26.058  13.121  18.361  1.00 38.84           C
ATOM    214  C   GLY A  26     -27.334  12.507  18.848  1.00 38.84           C
ATOM    215  O   GLY A  26     -27.574  11.320  18.634  1.00 38.84           O
ATOM    216  N   ILE A  27     -28.162  13.275  19.578  1.00102.81           N
ATOM    217  CA  ILE A  27     -29.375  12.732  20.126  1.00102.81           C
ATOM    218  CB  ILE A  27     -30.054  13.687  21.066  0.82102.81           C
ATOM    219  CG1 ILE A  27     -29.253  13.851  22.366  0.82102.81           C
ATOM    220  CG2 ILE A  27     -31.487  13.191  21.299  0.82102.81           C
ATOM    221  CD1 ILE A  27     -29.228  12.590  23.232  0.82102.81           C
ATOM    222  C   ILE A  27     -30.355  12.420  19.044  1.00102.81           C
ATOM    223  O   ILE A  27     -30.936  11.335  19.013  1.00102.81           O
ATOM    224  N   VAL A  28     -30.578  13.384  18.133  1.00 37.12           N
ATOM    225  CA  VAL A  28     -31.554  13.196  17.103  1.00 37.12           C
ATOM    226  CB  VAL A  28     -31.737  14.429  16.266  1.00 37.12           C
ATOM    227  CG1 VAL A  28     -32.758  14.119  15.156  1.00 37.12           C
ATOM    228  CG2 VAL A  28     -32.139  15.594  17.192  1.00 37.12           C
ATOM    229  C   VAL A  28     -31.104  12.103  16.189  1.00 37.12           C
ATOM    230  O   VAL A  28     -31.881  11.219  15.828  1.00 37.12           O
ATOM    231  N   GLY A  29     -29.821  12.163  15.787  1.00 42.69           N
ATOM    232  CA  GLY A  29     -29.296  11.250  14.812  1.00 42.69           C
ATOM    233  C   GLY A  29     -29.242   9.833  15.304  1.00 42.69           C
ATOM    234  O   GLY A  29     -29.753   8.924  14.650  1.00 42.69           O
ATOM    235  N   ASN A  30     -28.626   9.614  16.483  1.00 49.46           N
ATOM    236  CA  ASN A  30     -28.455   8.288  17.007  1.00 49.46           C
ATOM    237  CB  ASN A  30     -27.526   8.233  18.226  1.00 49.46           C
ATOM    238  CG  ASN A  30     -26.106   8.381  17.700  1.00 49.46           C
ATOM    239  OD1 ASN A  30     -25.521   7.432  17.179  1.00 49.46           O
ATOM    240  ND2 ASN A  30     -25.527   9.603  17.844  1.00 49.46           N
ATOM    241  C   ASN A  30     -29.782   7.734  17.390  1.00 49.46           C
ATOM    242  O   ASN A  30     -30.029   6.537  17.249  1.00 49.46           O
ATOM    243  N   GLY A  31     -30.679   8.603  17.883  1.00 23.61           N
ATOM    244  CA  GLY A  31     -31.969   8.172  18.335  1.00 23.61           C
ATOM    245  C   GLY A  31     -32.714   7.550  17.195  1.00 23.61           C
ATOM    246  O   GLY A  31     -33.375   6.528  17.369  1.00 23.61           O
ATOM    247  N   LEU A  32     -32.624   8.155  15.996  1.00 43.54           N
ATOM    248  CA  LEU A  32     -33.322   7.670  14.836  1.00 43.54           C
ATOM    249  CB  LEU A  32     -33.067   8.545  13.592  1.00 43.54           C
ATOM    250  CG  LEU A  32     -33.716   9.939  13.658  1.00 43.54           C
ATOM    251  CD1 LEU A  32     -33.365  10.776  12.419  1.00 43.54           C
ATOM    252  CD2 LEU A  32     -35.237   9.826  13.854  1.00 43.54           C
ATOM    253  C   LEU A  32     -32.825   6.293  14.508  1.00 43.54           C
ATOM    254  O   LEU A  32     -33.612   5.388  14.234  1.00 43.54           O
ATOM    255  N   VAL A  33     -31.496   6.092  14.562  1.00 39.65           N
ATOM    256  CA  VAL A  33     -30.894   4.848  14.174  1.00 39.65           C
ATOM    257  CB  VAL A  33     -29.401   4.860  14.295  1.00 39.65           C
ATOM    258  CG1 VAL A  33     -28.876   3.443  14.010  1.00 39.65           C
ATOM    259  CG2 VAL A  33     -28.842   5.928  13.340  1.00 39.65           C
ATOM    260  C   VAL A  33     -31.392   3.738  15.042  1.00 39.65           C
ATOM    261  O   VAL A  33     -31.683   2.650  14.547  1.00 39.65           O
ATOM    262  N   ILE A  34     -31.497   3.986  16.361  1.00 43.16           N
ATOM    263  CA  ILE A  34     -31.917   2.978  17.295  1.00 43.16           C
ATOM    264  CB  ILE A  34     -31.884   3.453  18.726  1.00 43.16           C
ATOM    265  CG1 ILE A  34     -30.444   3.746  19.187  1.00 43.16           C
ATOM    266  CG2 ILE A  34     -32.622   2.418  19.593  1.00 43.16           C
ATOM    267  CD1 ILE A  34     -30.370   4.466  20.536  1.00 43.16           C
ATOM    268  C   ILE A  34     -33.330   2.554  17.023  1.00 43.16           C
ATOM    269  O   ILE A  34     -33.614   1.358  16.957  1.00 43.16           O
ATOM    270  N   LEU A  35     -34.253   3.518  16.832  1.00 52.58           N
ATOM    271  CA  LEU A  35     -35.640   3.174  16.674  1.00 52.58           C
ATOM    272  CB  LEU A  35     -36.577   4.385  16.495  1.00 52.58           C
ATOM    273  CG  LEU A  35     -36.834   5.212  17.764  1.00 52.58           C
ATOM    274  CD1 LEU A  35     -37.780   6.382  17.459  1.00 52.58           C
ATOM    275  CD2 LEU A  35     -37.366   4.331  18.905  1.00 52.58           C
ATOM    276  C   LEU A  35     -35.831   2.339  15.454  1.00 52.58           C
ATOM    277  O   LEU A  35     -36.551   1.343  15.486  1.00 52.58           O
ATOM    278  N   VAL A  36     -35.189   2.720  14.338  1.00 46.92           N
ATOM    279  CA  VAL A  36     -35.479   2.030  13.117  1.00 46.92           C
ATOM    280  CB  VAL A  36     -34.754   2.602  11.937  1.00 46.92           C
ATOM    281  CG1 VAL A  36     -35.054   1.722  10.711  1.00 46.92           C
ATOM    282  CG2 VAL A  36     -35.180   4.069  11.759  1.00 46.92           C
ATOM    283  C   VAL A  36     -35.093   0.591  13.217  1.00 46.92           C
ATOM    284  O   VAL A  36     -35.882  -0.305  12.919  1.00 46.92           O
ATOM    285  N   MET A  37     -33.846   0.349  13.645  1.00112.35           N
ATOM    286  CA  MET A  37     -33.260  -0.954  13.738  1.00112.35           C
ATOM    287  CB  MET A  37     -31.742  -0.914  13.980  1.00112.35           C
ATOM    288  CG  MET A  37     -30.945  -0.314  12.821  1.00112.35           C
ATOM    289  SD  MET A  37     -29.157  -0.191  13.122  1.00112.35           S
ATOM    290  CE  MET A  37     -28.837   0.790  11.631  1.00112.35           C
ATOM    291  C   MET A  37     -33.855  -1.768  14.838  1.00112.35           C
ATOM    292  O   MET A  37     -33.775  -2.992  14.786  1.00112.35           O
ATOM    293  N   GLY A  38     -34.383  -1.078  15.875  1.00 39.32           N
ATOM    294  CA  GLY A  38     -35.095  -1.582  17.024  1.00 39.32           C
ATOM    295  C   GLY A  38     -36.473  -2.098  16.677  1.00 39.32           C
ATOM    296  O   GLY A  38     -36.868  -3.174  17.136  1.00 39.32           O
ATOM    297  N   TYR A  39     -37.257  -1.354  15.841  1.00147.62           N
ATOM    298  CA  TYR A  39     -38.571  -1.849  15.493  1.00147.62           C
ATOM    299  CB  TYR A  39     -39.515  -0.932  14.663  1.00147.62           C
ATOM    300  CG  TYR A  39     -40.079   0.205  15.469  1.00147.62           C
ATOM    301  CD1 TYR A  39     -40.995  -0.008  16.477  1.00147.62           C
ATOM    302  CD2 TYR A  39     -39.675   1.503  15.231  1.00147.62           C
ATOM    303  CE1 TYR A  39     -41.499   1.046  17.210  1.00147.62           C
ATOM    304  CE2 TYR A  39     -40.172   2.561  15.956  1.00147.62           C
ATOM    305  CZ  TYR A  39     -41.089   2.334  16.952  1.00147.62           C
ATOM    306  OH  TYR A  39     -41.599   3.418  17.700  1.00147.62           O
ATOM    307  C   TYR A  39     -38.399  -3.116  14.712  1.00147.62           C
ATOM    308  O   TYR A  39     -37.605  -3.195  13.771  1.00147.62           O
ATOM    309  N   GLN A  40     -39.162  -4.153  15.130  1.00214.44           N
ATOM    310  CA  GLN A  40     -39.113  -5.494  14.608  1.00214.44           C
ATOM    311  CB  GLN A  40     -40.198  -6.399  15.231  1.00214.44           C
ATOM    312  CG  GLN A  40     -40.208  -7.849  14.734  1.00214.44           C
ATOM    313  CD  GLN A  40     -41.327  -8.598  15.459  1.00214.44           C
ATOM    314  OE1 GLN A  40     -42.217  -7.993  16.058  1.00214.44           O
ATOM    315  NE2 GLN A  40     -41.287  -9.956  15.395  1.00214.44           N
ATOM    316  C   GLN A  40     -39.311  -5.466  13.123  1.00214.44           C
ATOM    317  O   GLN A  40     -40.373  -5.111  12.614  1.00214.44           O
ATOM    318  N   LYS A  41     -38.246  -5.827  12.392  1.00 66.43           N
ATOM    319  CA  LYS A  41     -38.306  -5.851  10.969  1.00 66.43           C
ATOM    320  CB  LYS A  41     -37.464  -4.724  10.324  1.00 66.43           C
ATOM    321  CG  LYS A  41     -36.054  -4.529  10.903  1.00 66.43           C
ATOM    322  CD  LYS A  41     -35.267  -3.400  10.226  1.00 66.43           C
ATOM    323  CE  LYS A  41     -34.452  -3.822   9.001  1.00 66.43           C
ATOM    324  NZ  LYS A  41     -33.114  -4.314   9.413  1.00 66.43           N
ATOM    325  C   LYS A  41     -37.830  -7.209  10.585  1.00 66.43           C
ATOM    326  O   LYS A  41     -37.061  -7.814  11.328  1.00 66.43           O
ATOM    327  N   LYS A  42     -38.333  -7.740   9.442  1.00112.74           N
ATOM    328  CA  LYS A  42     -38.013  -9.060   8.942  1.00112.74           C
ATOM    329  CB  LYS A  42     -38.826  -9.464   7.698  1.00112.74           C
ATOM    330  CG  LYS A  42     -40.312  -9.737   7.927  1.00112.74           C
ATOM    331  CD  LYS A  42     -41.073  -9.853   6.605  1.00112.74           C
ATOM    332  CE  LYS A  42     -40.340 -10.728   5.584  1.00112.74           C
ATOM    333  NZ  LYS A  42     -40.982 -10.613   4.256  1.00112.74           N
ATOM    334  C   LYS A  42     -36.572  -9.208   8.526  1.00112.74           C
ATOM    335  O   LYS A  42     -35.912 -10.158   8.942  1.00112.74           O
ATOM    336  N   LEU A  43     -36.041  -8.274   7.695  1.00251.65           N
ATOM    337  CA  LEU A  43     -34.687  -8.358   7.204  1.00251.65           C
ATOM    338  CB  LEU A  43     -34.423  -7.505   5.938  1.00251.65           C
ATOM    339  CG  LEU A  43     -35.201  -7.960   4.679  1.00251.65           C
ATOM    340  CD1 LEU A  43     -36.715  -7.757   4.841  1.00251.65           C
ATOM    341  CD2 LEU A  43     -34.649  -7.314   3.396  1.00251.65           C
ATOM    342  C   LEU A  43     -33.734  -7.913   8.275  1.00251.65           C
ATOM    343  O   LEU A  43     -33.985  -6.940   8.992  1.00251.65           O
ATOM    344  N   ARG A  44     -32.612  -8.653   8.407  1.00289.69           N
ATOM    345  CA  ARG A  44     -31.623  -8.333   9.396  1.00289.69           C
ATOM    346  CB  ARG A  44     -31.393  -9.481  10.408  1.00289.69           C
ATOM    347  CG  ARG A  44     -30.639  -9.080  11.680  1.00289.69           C
ATOM    348  CD  ARG A  44     -30.655 -10.144  12.788  1.00289.69           C
ATOM    349  NE  ARG A  44     -30.105  -9.481  14.004  1.00289.69           N
ATOM    350  CZ  ARG A  44     -30.334  -9.972  15.256  1.00289.69           C
ATOM    351  NH1 ARG A  44     -31.050 -11.121  15.425  1.00289.69           N
ATOM    352  NH2 ARG A  44     -29.740  -9.399  16.346  1.00289.69           N
ATOM    353  C   ARG A  44     -30.336  -8.080   8.680  1.00289.69           C
ATOM    354  O   ARG A  44     -29.884  -8.898   7.878  1.00289.69           O
ATOM    355  N   SER A  45     -29.718  -6.911   8.951  1.00114.79           N
ATOM    356  CA  SER A  45     -28.447  -6.570   8.376  1.00114.79           C
ATOM    357  CB  SER A  45     -28.301  -5.070   8.041  1.00114.79           C
ATOM    358  OG  SER A  45     -27.082  -4.808   7.360  1.00114.79           O
ATOM    359  C   SER A  45     -27.397  -7.003   9.364  1.00114.79           C
ATOM    360  O   SER A  45     -27.709  -7.612  10.389  1.00114.79           O
ATOM    361  N   MET A  46     -26.113  -6.767   9.039  1.00 86.65           N
ATOM    362  CA  MET A  46     -25.051  -7.261   9.869  1.00 86.65           C
ATOM    363  CB  MET A  46     -24.598  -8.670   9.463  1.00 86.65           C
ATOM    364  CG  MET A  46     -23.701  -9.344  10.500  1.00 86.65           C
ATOM    365  SD  MET A  46     -23.374 -11.093  10.147  1.00 86.65           S
ATOM    366  CE  MET A  46     -25.126 -11.570  10.173  1.00 86.65           C
ATOM    367  C   MET A  46     -23.880  -6.328   9.786  1.00 86.65           C
ATOM    368  O   MET A  46     -22.954  -6.412  10.593  1.00 86.65           O
ATOM    369  N   THR A  47     -23.869  -5.427   8.786  1.00162.43           N
ATOM    370  CA  THR A  47     -22.930  -4.344   8.797  1.00162.43           C
ATOM    371  CB  THR A  47     -22.558  -3.848   7.426  1.00162.43           C
ATOM    372  OG1 THR A  47     -21.363  -3.078   7.483  1.00162.43           O
ATOM    373  CG2 THR A  47     -23.714  -3.001   6.874  1.00162.43           C
ATOM    374  C   THR A  47     -23.602  -3.250   9.573  1.00162.43           C
ATOM    375  O   THR A  47     -22.961  -2.399  10.185  1.00162.43           O
ATOM    376  N   ASP A  48     -24.948  -3.214   9.459  1.00 62.71           N
ATOM    377  CA  ASP A  48     -25.825  -2.282  10.112  1.00 62.71           C
ATOM    378  CB  ASP A  48     -27.250  -2.282   9.537  1.00 62.71           C
ATOM    379  CG  ASP A  48     -27.204  -1.629   8.164  1.00 62.71           C
ATOM    380  OD1 ASP A  48     -26.081  -1.532   7.602  1.00 62.71           O
ATOM    381  OD2 ASP A  48     -28.280  -1.201   7.668  1.00 62.71           O
ATOM    382  C   ASP A  48     -25.975  -2.601  11.561  1.00 62.71           C
ATOM    383  O   ASP A  48     -25.996  -1.701  12.399  1.00 62.71           O
ATOM    384  N   LYS A  49     -26.069  -3.902  11.894  1.00 86.85           N
ATOM    385  CA  LYS A  49     -26.339  -4.302  13.242  1.00 86.85           C
ATOM    386  CB  LYS A  49     -26.378  -5.824  13.443  1.00 86.85           C
ATOM    387  CG  LYS A  49     -26.581  -6.213  14.909  1.00 86.85           C
ATOM    388  CD  LYS A  49     -27.044  -7.658  15.094  1.00 86.85           C
ATOM    389  CE  LYS A  49     -26.837  -8.207  16.508  1.00 86.85           C
ATOM    390  NZ  LYS A  49     -27.557  -7.383  17.504  1.00 86.85           N
ATOM    391  C   LYS A  49     -25.278  -3.757  14.140  1.00 86.85           C
ATOM    392  O   LYS A  49     -25.581  -3.339  15.255  1.00 86.85           O
ATOM    393  N   TYR A  50     -24.008  -3.760  13.691  1.00 73.41           N
ATOM    394  CA  TYR A  50     -22.931  -3.211  14.471  1.00 73.41           C
ATOM    395  CB  TYR A  50     -21.530  -3.371  13.850  1.00 73.41           C
ATOM    396  CG  TYR A  50     -21.140  -4.807  13.895  1.00 73.41           C
ATOM    397  CD1 TYR A  50     -20.914  -5.434  15.100  1.00 73.41           C
ATOM    398  CD2 TYR A  50     -20.966  -5.516  12.732  1.00 73.41           C
ATOM    399  CE1 TYR A  50     -20.544  -6.757  15.150  1.00 73.41           C
ATOM    400  CE2 TYR A  50     -20.595  -6.840  12.776  1.00 73.41           C
ATOM    401  CZ  TYR A  50     -20.386  -7.462  13.983  1.00 73.41           C
ATOM    402  OH  TYR A  50     -20.005  -8.821  14.018  1.00 73.41           O
ATOM    403  C   TYR A  50     -23.165  -1.742  14.598  1.00 73.41           C
ATOM    404  O   TYR A  50     -22.876  -1.137  15.629  1.00 73.41           O
ATOM    405  N   ARG A  51     -23.690  -1.134  13.519  1.00118.73           N
ATOM    406  CA  ARG A  51     -23.946   0.274  13.457  1.00118.73           C
ATOM    407  CB  ARG A  51     -24.493   0.721  12.089  1.00118.73           C
ATOM    408  CG  ARG A  51     -23.470   0.557  10.960  1.00118.73           C
ATOM    409  CD  ARG A  51     -23.968   0.999   9.579  1.00118.73           C
ATOM    410  NE  ARG A  51     -24.119   2.483   9.595  1.00118.73           N
ATOM    411  CZ  ARG A  51     -24.763   3.111   8.568  1.00118.73           C
ATOM    412  NH1 ARG A  51     -25.225   2.389   7.509  1.00118.73           N
ATOM    413  NH2 ARG A  51     -24.962   4.461   8.600  1.00118.73           N
ATOM    414  C   ARG A  51     -24.954   0.613  14.513  1.00118.73           C
ATOM    415  O   ARG A  51     -24.946   1.722  15.044  1.00118.73           O
ATOM    416  N   LEU A  52     -25.881  -0.323  14.801  1.00 52.70           N
ATOM    417  CA  LEU A  52     -26.859  -0.150  15.840  1.00 52.70           C
ATOM    418  CB  LEU A  52     -27.820  -1.349  15.948  1.00 52.70           C
ATOM    419  CG  LEU A  52     -28.826  -1.235  17.109  1.00 52.70           C
ATOM    420  CD1 LEU A  52     -29.844  -0.117  16.850  1.00 52.70           C
ATOM    421  CD2 LEU A  52     -29.472  -2.593  17.432  1.00 52.70           C
ATOM    422  C   LEU A  52     -26.139  -0.068  17.153  1.00 52.70           C
ATOM    423  O   LEU A  52     -26.478   0.755  18.002  1.00 52.70           O
ATOM    424  N   HIS A  53     -25.115  -0.923  17.346  1.00 66.97           N
ATOM    425  CA  HIS A  53     -24.379  -0.979  18.580  1.00 66.97           C
ATOM    426  ND1 HIS A  53     -24.657  -3.814  19.879  1.00 66.97           N
ATOM    427  CG  HIS A  53     -23.890  -3.450  18.798  1.00 66.97           C
ATOM    428  CB  HIS A  53     -23.304  -2.079  18.625  1.00 66.97           C
ATOM    429  NE2 HIS A  53     -24.503  -5.610  18.580  1.00 66.97           N
ATOM    430  CD2 HIS A  53     -23.803  -4.558  18.013  1.00 66.97           C
ATOM    431  CE1 HIS A  53     -24.999  -5.115  19.698  1.00 66.97           C
ATOM    432  C   HIS A  53     -23.706   0.336  18.818  1.00 66.97           C
ATOM    433  O   HIS A  53     -23.618   0.794  19.956  1.00 66.97           O
ATOM    434  N   LEU A  54     -23.201   0.980  17.750  1.00 63.63           N
ATOM    435  CA  LEU A  54     -22.527   2.244  17.896  1.00 63.63           C
ATOM    436  CB  LEU A  54     -21.928   2.791  16.581  1.00 63.63           C
ATOM    437  CG  LEU A  54     -20.665   2.054  16.092  1.00 63.63           C
ATOM    438  CD1 LEU A  54     -20.131   2.658  14.781  1.00 63.63           C
ATOM    439  CD2 LEU A  54     -19.589   2.023  17.195  1.00 63.63           C
ATOM    440  C   LEU A  54     -23.480   3.286  18.410  1.00 63.63           C
ATOM    441  O   LEU A  54     -23.096   4.118  19.229  1.00 63.63           O
ATOM    442  N   SER A  55     -24.743   3.276  17.932  1.00 36.14           N
ATOM    443  CA  SER A  55     -25.710   4.273  18.312  1.00 36.14           C
ATOM    444  CB  SER A  55     -27.047   4.124  17.566  1.00 36.14           C
ATOM    445  OG  SER A  55     -26.857   4.357  16.178  1.00 36.14           O
ATOM    446  C   SER A  55     -25.991   4.185  19.779  1.00 36.14           C
ATOM    447  O   SER A  55     -26.147   5.205  20.451  1.00 36.14           O
ATOM    448  N   VAL A  56     -26.079   2.955  20.315  1.00 35.97           N
ATOM    449  CA  VAL A  56     -26.325   2.785  21.717  1.00 35.97           C
ATOM    450  CB  VAL A  56     -26.418   1.340  22.107  1.00 35.97           C
ATOM    451  CG1 VAL A  56     -26.531   1.252  23.638  1.00 35.97           C
ATOM    452  CG2 VAL A  56     -27.605   0.710  21.360  1.00 35.97           C
ATOM    453  C   VAL A  56     -25.162   3.368  22.460  1.00 35.97           C
ATOM    454  O   VAL A  56     -25.335   4.039  23.476  1.00 35.97           O
ATOM    455  N   ALA A  57     -23.934   3.094  21.979  1.00 43.38           N
ATOM    456  CA  ALA A  57     -22.745   3.566  22.633  1.00 43.38           C
ATOM    457  CB  ALA A  57     -21.452   2.992  22.020  1.00 43.38           C
ATOM    458  C   ALA A  57     -22.645   5.065  22.561  1.00 43.38           C
ATOM    459  O   ALA A  57     -22.298   5.714  23.547  1.00 43.38           O
ATOM    460  N   ASP A  58     -22.919   5.643  21.374  1.00 60.89           N
ATOM    461  CA  ASP A  58     -22.787   7.054  21.118  1.00 60.89           C
ATOM    462  CB  ASP A  58     -22.920   7.379  19.618  1.00 60.89           C
ATOM    463  CG  ASP A  58     -21.776   6.705  18.864  1.00 60.89           C
ATOM    464  OD1 ASP A  58     -20.621   6.723  19.367  1.00 60.89           O
ATOM    465  OD2 ASP A  58     -22.052   6.145  17.768  1.00 60.89           O
ATOM    466  C   ASP A  58     -23.836   7.859  21.835  1.00 60.89           C
ATOM    467  O   ASP A  58     -23.545   8.910  22.404  1.00 60.89           O
ATOM    468  N   LEU A  59     -25.093   7.378  21.814  1.00 51.28           N
ATOM    469  CA  LEU A  59     -26.218   8.081  22.365  1.00 51.28           C
ATOM    470  CB  LEU A  59     -27.529   7.315  22.124  1.00 51.28           C
ATOM    471  CG  LEU A  59     -28.794   7.987  22.679  1.00 51.28           C
ATOM    472  CD1 LEU A  59     -29.114   9.298  21.941  1.00 51.28           C
ATOM    473  CD2 LEU A  59     -29.965   6.995  22.680  1.00 51.28           C
ATOM    474  C   LEU A  59     -26.030   8.238  23.843  1.00 51.28           C
ATOM    475  O   LEU A  59     -26.329   9.291  24.403  1.00 51.28           O
ATOM    476  N   LEU A  60     -25.532   7.197  24.532  1.00106.13           N
ATOM    477  CA  LEU A  60     -25.390   7.313  25.954  1.00106.13           C
ATOM    478  CB  LEU A  60     -24.948   6.005  26.639  1.00106.13           C
ATOM    479  CG  LEU A  60     -25.130   5.982  28.179  1.00106.13           C
ATOM    480  CD1 LEU A  60     -24.303   7.059  28.893  1.00106.13           C
ATOM    481  CD2 LEU A  60     -26.605   6.100  28.577  1.00106.13           C
ATOM    482  C   LEU A  60     -24.371   8.383  26.214  1.00106.13           C
ATOM    483  O   LEU A  60     -24.510   9.163  27.153  1.00106.13           O
ATOM    484  N   PHE A  61     -23.310   8.457  25.385  1.00 97.74           N
ATOM    485  CA  PHE A  61     -22.291   9.460  25.552  1.00 97.74           C
ATOM    486  CB  PHE A  61     -21.121   9.300  24.557  1.00 97.74           C
ATOM    487  CG  PHE A  61     -20.248  10.508  24.660  1.00 97.74           C
ATOM    488  CD1 PHE A  61     -19.253  10.587  25.609  1.00 97.74           C
ATOM    489  CD2 PHE A  61     -20.435  11.573  23.807  1.00 97.74           C
ATOM    490  CE1 PHE A  61     -18.458  11.708  25.700  1.00 97.74           C
ATOM    491  CE2 PHE A  61     -19.645  12.696  23.889  1.00 97.74           C
ATOM    492  CZ  PHE A  61     -18.655  12.764  24.841  1.00 97.74           C
ATOM    493  C   PHE A  61     -22.861  10.839  25.355  1.00 97.74           C
ATOM    494  O   PHE A  61     -22.568  11.749  26.127  1.00 97.74           O
ATOM    495  N   VAL A  62     -23.701  11.038  24.317  1.00 55.55           N
ATOM    496  CA  VAL A  62     -24.238  12.349  24.059  1.00 55.55           C
ATOM    497  CB  VAL A  62     -25.027  12.463  22.784  1.00 55.55           C
ATOM    498  CG1 VAL A  62     -24.075  12.206  21.602  1.00 55.55           C
ATOM    499  CG2 VAL A  62     -26.239  11.526  22.832  1.00 55.55           C
ATOM    500  C   VAL A  62     -25.098  12.782  25.208  1.00 55.55           C
ATOM    501  O   VAL A  62     -25.126  13.956  25.570  1.00 55.55           O
ATOM    502  N   ILE A  63     -25.802  11.827  25.838  1.00 62.12           N
ATOM    503  CA  ILE A  63     -26.705  12.115  26.917  1.00 62.12           C
ATOM    504  CB  ILE A  63     -27.389  10.889  27.437  1.00 62.12           C
ATOM    505  CG1 ILE A  63     -28.302  10.308  26.344  1.00 62.12           C
ATOM    506  CG2 ILE A  63     -28.133  11.276  28.723  1.00 62.12           C
ATOM    507  CD1 ILE A  63     -28.843   8.920  26.675  1.00 62.12           C
ATOM    508  C   ILE A  63     -25.966  12.786  28.043  1.00 62.12           C
ATOM    509  O   ILE A  63     -26.531  13.632  28.733  1.00 62.12           O
ATOM    510  N   THR A  64     -24.700  12.397  28.285  1.00 73.97           N
ATOM    511  CA  THR A  64     -23.871  12.936  29.337  1.00 73.97           C
ATOM    512  CB  THR A  64     -22.623  12.138  29.621  1.00 73.97           C
ATOM    513  OG1 THR A  64     -21.727  12.174  28.522  1.00 73.97           O
ATOM    514  CG2 THR A  64     -23.020  10.687  29.938  1.00 73.97           C
ATOM    515  C   THR A  64     -23.436  14.348  29.043  1.00 73.97           C
ATOM    516  O   THR A  64     -23.044  15.070  29.958  1.00 73.97           O
ATOM    517  N   LEU A  65     -23.498  14.784  27.769  1.00102.30           N
ATOM    518  CA  LEU A  65     -22.937  16.032  27.303  1.00102.30           C
ATOM    519  CB  LEU A  65     -23.234  16.309  25.814  1.00102.30           C
ATOM    520  CG  LEU A  65     -22.446  15.394  24.859  1.00102.30           C
ATOM    521  CD1 LEU A  65     -22.768  15.690  23.384  1.00102.30           C
ATOM    522  CD2 LEU A  65     -20.939  15.471  25.160  1.00102.30           C
ATOM    523  C   LEU A  65     -23.401  17.242  28.073  1.00102.30           C
ATOM    524  O   LEU A  65     -22.607  18.173  28.203  1.00102.30           O
ATOM    525  N   PRO A  66     -24.603  17.360  28.561  1.00 80.30           N
ATOM    526  CA  PRO A  66     -24.973  18.565  29.261  1.00 80.30           C
ATOM    527  CD  PRO A  66     -25.751  16.665  28.002  1.00 80.30           C
ATOM    528  CB  PRO A  66     -26.474  18.431  29.529  1.00 80.30           C
ATOM    529  CG  PRO A  66     -26.970  17.526  28.381  1.00 80.30           C
ATOM    530  C   PRO A  66     -24.134  18.781  30.488  1.00 80.30           C
ATOM    531  O   PRO A  66     -23.849  19.933  30.819  1.00 80.30           O
ATOM    532  N   PHE A  67     -23.720  17.688  31.159  1.00 59.01           N
ATOM    533  CA  PHE A  67     -22.940  17.747  32.362  1.00 59.01           C
ATOM    534  CB  PHE A  67     -22.724  16.369  33.018  1.00 59.01           C
ATOM    535  CG  PHE A  67     -24.066  15.907  33.473  1.00 59.01           C
ATOM    536  CD1 PHE A  67     -24.622  16.396  34.634  1.00 59.01           C
ATOM    537  CD2 PHE A  67     -24.773  14.985  32.735  1.00 59.01           C
ATOM    538  CE1 PHE A  67     -25.863  15.974  35.052  1.00 59.01           C
ATOM    539  CE2 PHE A  67     -26.014  14.560  33.148  1.00 59.01           C
ATOM    540  CZ  PHE A  67     -26.563  15.052  34.311  1.00 59.01           C
ATOM    541  C   PHE A  67     -21.609  18.337  32.030  1.00 59.01           C
ATOM    542  O   PHE A  67     -21.031  19.086  32.816  1.00 59.01           O
ATOM    543  N   TRP A  68     -21.080  17.987  30.847  1.00 78.70           N
ATOM    544  CA  TRP A  68     -19.813  18.482  30.405  1.00 78.70           C
ATOM    545  CB  TRP A  68     -19.442  17.961  29.007  1.00 78.70           C
ATOM    546  CG  TRP A  68     -19.114  16.489  28.954  1.00 78.70           C
ATOM    547  CD2 TRP A  68     -17.779  15.986  28.818  1.00 78.70           C
ATOM    548  CD1 TRP A  68     -19.939  15.402  28.989  1.00 78.70           C
ATOM    549  NE1 TRP A  68     -19.197  14.249  28.888  1.00 78.70           N
ATOM    550  CE2 TRP A  68     -17.865  14.593  28.777  1.00 78.70           C
ATOM    551  CE3 TRP A  68     -16.582  16.634  28.724  1.00 78.70           C
ATOM    552  CZ2 TRP A  68     -16.746  13.822  28.643  1.00 78.70           C
ATOM    553  CZ3 TRP A  68     -15.457  15.854  28.597  1.00 78.70           C
ATOM    554  CH2 TRP A  68     -15.537  14.476  28.556  1.00 78.70           C
ATOM    555  C   TRP A  68     -19.906  19.972  30.290  1.00 78.70           C
ATOM    556  O   TRP A  68     -19.007  20.691  30.721  1.00 78.70           O
ATOM    557  N   ALA A  69     -21.001  20.473  29.688  1.00 43.76           N
ATOM    558  CA  ALA A  69     -21.159  21.880  29.458  1.00 43.76           C
ATOM    559  CB  ALA A  69     -22.447  22.206  28.686  1.00 43.76           C
ATOM    560  C   ALA A  69     -21.222  22.625  30.756  1.00 43.76           C
ATOM    561  O   ALA A  69     -20.539  23.636  30.911  1.00 43.76           O
ATOM    562  N   VAL A  70     -22.025  22.145  31.733  1.00107.80           N
ATOM    563  CA  VAL A  70     -22.152  22.878  32.965  1.00107.80           C
ATOM    564  CB  VAL A  70     -23.137  22.295  33.941  1.00107.80           C
ATOM    565  CG1 VAL A  70     -24.555  22.481  33.379  1.00107.80           C
ATOM    566  CG2 VAL A  70     -22.761  20.826  34.195  1.00107.80           C
ATOM    567  C   VAL A  70     -20.824  22.923  33.649  1.00107.80           C
ATOM    568  O   VAL A  70     -20.384  23.978  34.103  1.00107.80           O
ATOM    569  N   ASP A  71     -20.139  21.772  33.704  1.00 85.52           N
ATOM    570  CA  ASP A  71     -18.869  21.640  34.354  1.00 85.52           C
ATOM    571  CB  ASP A  71     -18.367  20.187  34.327  1.00 85.52           C
ATOM    572  CG  ASP A  71     -16.953  20.122  34.881  1.00 85.52           C
ATOM    573  OD1 ASP A  71     -16.802  20.093  36.132  1.00 85.52           O
ATOM    574  OD2 ASP A  71     -16.006  20.105  34.050  1.00 85.52           O
ATOM    575  C   ASP A  71     -17.848  22.483  33.663  1.00 85.52           C
ATOM    576  O   ASP A  71     -16.919  22.976  34.300  1.00 85.52           O
ATOM    577  N   ALA A  72     -17.947  22.618  32.330  1.00 75.99           N
ATOM    578  CA  ALA A  72     -16.989  23.409  31.616  1.00 75.99           C
ATOM    579  CB  ALA A  72     -17.158  23.321  30.090  1.00 75.99           C
ATOM    580  C   ALA A  72     -17.119  24.845  31.981  1.00 75.99           C
ATOM    581  O   ALA A  72     -16.120  25.551  32.125  1.00 75.99           O
ATOM    582  N   VAL A  73     -18.366  25.348  31.999  1.00120.14           N
ATOM    583  CA  VAL A  73     -18.544  26.716  32.362  1.00120.14           C
ATOM    584  CB  VAL A  73     -19.809  27.297  31.789  1.00120.14           C
ATOM    585  CG1 VAL A  73     -19.617  27.425  30.268  1.00120.14           C
ATOM    586  CG2 VAL A  73     -20.999  26.390  32.156  1.00120.14           C
ATOM    587  C   VAL A  73     -18.505  26.996  33.849  1.00120.14           C
ATOM    588  O   VAL A  73     -17.559  27.617  34.331  1.00120.14           O
ATOM    589  N   ALA A  74     -19.580  26.574  34.573  1.00113.01           N
ATOM    590  CA  ALA A  74     -19.877  26.912  35.952  1.00113.01           C
ATOM    591  CB  ALA A  74     -21.389  26.865  36.233  1.00113.01           C
ATOM    592  C   ALA A  74     -19.234  26.209  37.118  1.00113.01           C
ATOM    593  O   ALA A  74     -18.524  26.836  37.902  1.00113.01           O
ATOM    594  N   ASN A  75     -19.447  24.878  37.245  1.00120.59           N
ATOM    595  CA  ASN A  75     -19.093  24.189  38.461  1.00120.59           C
ATOM    596  CB  ASN A  75     -19.764  24.856  39.682  1.00120.59           C
ATOM    597  CG  ASN A  75     -19.238  24.317  41.005  1.00120.59           C
ATOM    598  OD1 ASN A  75     -18.303  23.522  41.058  1.00120.59           O
ATOM    599  ND2 ASN A  75     -19.862  24.767  42.125  1.00120.59           N
ATOM    600  C   ASN A  75     -19.656  22.793  38.339  1.00120.59           C
ATOM    601  O   ASN A  75     -20.340  22.484  37.365  1.00120.59           O
ATOM    602  N   TRP A  76     -19.353  21.901  39.316  1.00133.45           N
ATOM    603  CA  TRP A  76     -19.889  20.569  39.346  1.00133.45           C
ATOM    604  CB  TRP A  76     -18.832  19.486  39.648  1.00133.45           C
ATOM    605  CG  TRP A  76     -19.378  18.080  39.616  1.00133.45           C
ATOM    606  CD2 TRP A  76     -19.669  17.388  38.394  1.00133.45           C
ATOM    607  CD1 TRP A  76     -19.725  17.238  40.632  1.00133.45           C
ATOM    608  NE1 TRP A  76     -20.215  16.060  40.116  1.00133.45           N
ATOM    609  CE2 TRP A  76     -20.189  16.140  38.738  1.00133.45           C
ATOM    610  CE3 TRP A  76     -19.519  17.767  37.091  1.00133.45           C
ATOM    611  CZ2 TRP A  76     -20.568  15.244  37.778  1.00133.45           C
ATOM    612  CZ3 TRP A  76     -19.899  16.860  36.128  1.00133.45           C
ATOM    613  CH2 TRP A  76     -20.412  15.624  36.463  1.00133.45           C
ATOM    614  C   TRP A  76     -20.876  20.592  40.468  1.00133.45           C
ATOM    615  O   TRP A  76     -20.528  20.878  41.611  1.00133.45           O
ATOM    616  N   TYR A  77     -22.165  20.510  40.103  1.00204.59           N
ATOM    617  CA  TYR A  77     -23.296  20.460  40.986  1.00204.59           C
ATOM    618  CB  TYR A  77     -24.498  21.185  40.369  1.00204.59           C
ATOM    619  CG  TYR A  77     -24.016  22.552  39.999  1.00204.59           C
ATOM    620  CD1 TYR A  77     -24.003  23.585  40.913  1.00204.59           C
ATOM    621  CD2 TYR A  77     -23.548  22.794  38.725  1.00204.59           C
ATOM    622  CE1 TYR A  77     -23.554  24.837  40.554  1.00204.59           C
ATOM    623  CE2 TYR A  77     -23.099  24.044  38.359  1.00204.59           C
ATOM    624  CZ  TYR A  77     -23.104  25.069  39.276  1.00204.59           C
ATOM    625  OH  TYR A  77     -22.648  26.355  38.918  1.00204.59           O
ATOM    626  C   TYR A  77     -23.703  19.050  41.355  1.00204.59           C
ATOM    627  O   TYR A  77     -24.250  18.798  42.428  1.00204.59           O
ATOM    628  N   PHE A  78     -23.454  18.114  40.418  1.00206.61           N
ATOM    629  CA  PHE A  78     -23.968  16.774  40.269  1.00206.61           C
ATOM    630  CB  PHE A  78     -23.623  16.231  38.880  1.00206.61           C
ATOM    631  CG  PHE A  78     -24.041  17.350  37.980  1.00206.61           C
ATOM    632  CD1 PHE A  78     -25.369  17.583  37.695  1.00206.61           C
ATOM    633  CD2 PHE A  78     -23.093  18.209  37.467  1.00206.61           C
ATOM    634  CE1 PHE A  78     -25.739  18.629  36.880  1.00206.61           C
ATOM    635  CE2 PHE A  78     -23.459  19.253  36.651  1.00206.61           C
ATOM    636  CZ  PHE A  78     -24.783  19.464  36.354  1.00206.61           C
ATOM    637  C   PHE A  78     -23.615  15.785  41.346  1.00206.61           C
ATOM    638  O   PHE A  78     -24.274  14.752  41.455  1.00206.61           O
ATOM    639  N   GLY A  79     -22.523  15.964  42.104  1.00 38.57           N
ATOM    640  CA  GLY A  79     -22.342  15.019  43.176  1.00 38.57           C
ATOM    641  C   GLY A  79     -21.349  13.977  42.772  1.00 38.57           C
ATOM    642  O   GLY A  79     -20.917  13.920  41.623  1.00 38.57           O
ATOM    643  N   ASN A  80     -20.958  13.135  43.752  1.00 61.67           N
ATOM    644  CA  ASN A  80     -19.936  12.135  43.597  1.00 61.67           C
ATOM    645  CB  ASN A  80     -19.511  11.503  44.939  1.00 61.67           C
ATOM    646  CG  ASN A  80     -18.188  10.774  44.728  1.00 61.67           C
ATOM    647  OD1 ASN A  80     -17.708  10.656  43.602  1.00 61.67           O
ATOM    648  ND2 ASN A  80     -17.572  10.280  45.836  1.00 61.67           N
ATOM    649  C   ASN A  80     -20.335  11.007  42.680  1.00 61.67           C
ATOM    650  O   ASN A  80     -19.535  10.596  41.840  1.00 61.67           O
ATOM    651  N   PHE A  81     -21.573  10.479  42.813  1.00104.41           N
ATOM    652  CA  PHE A  81     -22.019   9.322  42.073  1.00104.41           C
ATOM    653  CB  PHE A  81     -23.475   8.942  42.420  1.00104.41           C
ATOM    654  CG  PHE A  81     -23.814   7.589  41.880  1.00104.41           C
ATOM    655  CD1 PHE A  81     -23.921   7.365  40.526  1.00104.41           C
ATOM    656  CD2 PHE A  81     -24.068   6.545  42.742  1.00104.41           C
ATOM    657  CE1 PHE A  81     -24.243   6.119  40.040  1.00104.41           C
ATOM    658  CE2 PHE A  81     -24.392   5.296  42.266  1.00104.41           C
ATOM    659  CZ  PHE A  81     -24.478   5.081  40.910  1.00104.41           C
ATOM    660  C   PHE A  81     -22.015   9.630  40.608  1.00104.41           C
ATOM    661  O   PHE A  81     -21.474   8.870  39.806  1.00104.41           O
ATOM    662  N   LEU A  82     -22.608  10.777  40.234  1.00 66.78           N
ATOM    663  CA  LEU A  82     -22.738  11.152  38.856  1.00 66.78           C
ATOM    664  CB  LEU A  82     -23.556  12.427  38.600  1.00 66.78           C
ATOM    665  CG  LEU A  82     -23.636  12.749  37.094  1.00 66.78           C
ATOM    666  CD1 LEU A  82     -24.449  11.686  36.341  1.00 66.78           C
ATOM    667  CD2 LEU A  82     -24.136  14.175  36.838  1.00 66.78           C
ATOM    668  C   LEU A  82     -21.385  11.397  38.277  1.00 66.78           C
ATOM    669  O   LEU A  82     -21.201  11.272  37.068  1.00 66.78           O
ATOM    670  N   CYS A  83     -20.421  11.829  39.112  1.00 45.86           N
ATOM    671  CA  CYS A  83     -19.090  12.096  38.645  1.00 45.86           C
ATOM    672  CB  CYS A  83     -18.176  12.623  39.776  1.00 45.86           C
ATOM    673  SG  CYS A  83     -16.425  12.851  39.324  1.00 45.86           S
ATOM    674  C   CYS A  83     -18.498  10.827  38.107  1.00 45.86           C
ATOM    675  O   CYS A  83     -17.893  10.830  37.035  1.00 45.86           O
ATOM    676  N   LYS A  84     -18.654   9.707  38.844  1.00 44.68           N
ATOM    677  CA  LYS A  84     -18.114   8.448  38.411  1.00 44.68           C
ATOM    678  CB  LYS A  84     -18.212   7.336  39.470  1.00 44.68           C
ATOM    679  CG  LYS A  84     -17.246   7.533  40.640  1.00 44.68           C
ATOM    680  CD  LYS A  84     -17.530   6.639  41.848  1.00 44.68           C
ATOM    681  CE  LYS A  84     -16.507   6.825  42.971  1.00 44.68           C
ATOM    682  NZ  LYS A  84     -16.874   6.011  44.152  1.00 44.68           N
ATOM    683  C   LYS A  84     -18.828   7.981  37.179  1.00 44.68           C
ATOM    684  O   LYS A  84     -18.199   7.470  36.254  1.00 44.68           O
ATOM    685  N   ALA A  85     -20.163   8.163  37.130  1.00 37.98           N
ATOM    686  CA  ALA A  85     -20.970   7.697  36.036  1.00 37.98           C
ATOM    687  CB  ALA A  85     -22.466   7.979  36.233  1.00 37.98           C
ATOM    688  C   ALA A  85     -20.565   8.350  34.748  1.00 37.98           C
ATOM    689  O   ALA A  85     -20.506   7.680  33.721  1.00 37.98           O
ATOM    690  N   VAL A  86     -20.285   9.669  34.749  1.00 44.66           N
ATOM    691  CA  VAL A  86     -19.921  10.309  33.515  1.00 44.66           C
ATOM    692  CB  VAL A  86     -19.754  11.805  33.622  1.00 44.66           C
ATOM    693  CG1 VAL A  86     -21.111  12.424  33.992  1.00 44.66           C
ATOM    694  CG2 VAL A  86     -18.633  12.141  34.622  1.00 44.66           C
ATOM    695  C   VAL A  86     -18.625   9.733  33.038  1.00 44.66           C
ATOM    696  O   VAL A  86     -18.426   9.555  31.837  1.00 44.66           O
ATOM    697  N   HIS A  87     -17.696   9.453  33.972  1.00 61.50           N
ATOM    698  CA  HIS A  87     -16.422   8.902  33.609  1.00 61.50           C
ATOM    699  ND1 HIS A  87     -14.903  11.179  35.596  1.00 61.50           N
ATOM    700  CG  HIS A  87     -14.557  10.046  34.893  1.00 61.50           C
ATOM    701  CB  HIS A  87     -15.411   8.816  34.768  1.00 61.50           C
ATOM    702  NE2 HIS A  87     -12.892  11.565  34.720  1.00 61.50           N
ATOM    703  CD2 HIS A  87     -13.325  10.300  34.366  1.00 61.50           C
ATOM    704  CE1 HIS A  87     -13.873  12.054  35.460  1.00 61.50           C
ATOM    705  C   HIS A  87     -16.582   7.530  33.014  1.00 61.50           C
ATOM    706  O   HIS A  87     -15.870   7.189  32.071  1.00 61.50           O
ATOM    707  N   VAL A  88     -17.488   6.688  33.556  1.00 53.02           N
ATOM    708  CA  VAL A  88     -17.656   5.348  33.048  1.00 53.02           C
ATOM    709  CB  VAL A  88     -18.538   4.467  33.903  1.00 53.02           C
ATOM    710  CG1 VAL A  88     -17.926   4.359  35.312  1.00 53.02           C
ATOM    711  CG2 VAL A  88     -19.976   4.997  33.880  1.00 53.02           C
ATOM    712  C   VAL A  88     -18.232   5.372  31.659  1.00 53.02           C
ATOM    713  O   VAL A  88     -17.805   4.615  30.788  1.00 53.02           O
ATOM    714  N   ILE A  89     -19.218   6.255  31.418  1.00 98.42           N
ATOM    715  CA  ILE A  89     -19.889   6.328  30.152  1.00 98.42           C
ATOM    716  CB  ILE A  89     -20.954   7.377  30.131  1.00 98.42           C
ATOM    717  CG1 ILE A  89     -22.066   7.062  31.154  1.00 98.42           C
ATOM    718  CG2 ILE A  89     -21.396   7.522  28.665  1.00 98.42           C
ATOM    719  CD1 ILE A  89     -22.718   5.694  30.965  1.00 98.42           C
ATOM    720  C   ILE A  89     -18.896   6.703  29.102  1.00 98.42           C
ATOM    721  O   ILE A  89     -18.894   6.134  28.011  1.00 98.42           O
ATOM    722  N   TYR A  90     -18.021   7.675  29.413  1.00 89.97           N
ATOM    723  CA  TYR A  90     -17.048   8.145  28.475  1.00 89.97           C
ATOM    724  CB  TYR A  90     -16.281   9.371  29.017  1.00 89.97           C
ATOM    725  CG  TYR A  90     -15.406   9.934  27.948  1.00 89.97           C
ATOM    726  CD1 TYR A  90     -15.950  10.329  26.745  1.00 89.97           C
ATOM    727  CD2 TYR A  90     -14.058  10.120  28.163  1.00 89.97           C
ATOM    728  CE1 TYR A  90     -15.155  10.863  25.755  1.00 89.97           C
ATOM    729  CE2 TYR A  90     -13.262  10.655  27.176  1.00 89.97           C
ATOM    730  CZ  TYR A  90     -13.804  11.024  25.967  1.00 89.97           C
ATOM    731  OH  TYR A  90     -12.975  11.572  24.961  1.00 89.97           O
ATOM    732  C   TYR A  90     -16.109   7.020  28.153  1.00 89.97           C
ATOM    733  O   TYR A  90     -15.766   6.819  26.988  1.00 89.97           O
ATOM    734  N   THR A  91     -15.701   6.243  29.181  1.00 52.92           N
ATOM    735  CA  THR A  91     -14.787   5.136  29.059  1.00 52.92           C
ATOM    736  CB  THR A  91     -14.545   4.481  30.395  1.00 52.92           C
ATOM    737  OG1 THR A  91     -14.006   5.420  31.313  1.00 52.92           O
ATOM    738  CG2 THR A  91     -13.579   3.302  30.211  1.00 52.92           C
ATOM    739  C   THR A  91     -15.371   4.085  28.160  1.00 52.92           C
ATOM    740  O   THR A  91     -14.715   3.622  27.228  1.00 52.92           O
ATOM    741  N   VAL A  92     -16.640   3.703  28.404  1.00 46.74           N
ATOM    742  CA  VAL A  92     -17.274   2.657  27.653  1.00 46.74           C
ATOM    743  CB  VAL A  92     -18.669   2.382  28.120  1.00 46.74           C
ATOM    744  CG1 VAL A  92     -19.293   1.340  27.174  1.00 46.74           C
ATOM    745  CG2 VAL A  92     -18.611   1.952  29.598  1.00 46.74           C
ATOM    746  C   VAL A  92     -17.337   3.058  26.210  1.00 46.74           C
ATOM    747  O   VAL A  92     -17.000   2.270  25.328  1.00 46.74           O
ATOM    748  N   ASN A  93     -17.734   4.317  25.949  1.00 62.68           N
ATOM    749  CA  ASN A  93     -17.893   4.865  24.631  1.00 62.68           C
ATOM    750  CB  ASN A  93     -18.406   6.321  24.697  1.00 62.68           C
ATOM    751  CG  ASN A  93     -18.490   6.935  23.302  1.00 62.68           C
ATOM    752  OD1 ASN A  93     -17.654   7.756  22.929  1.00 62.68           O
ATOM    753  ND2 ASN A  93     -19.515   6.539  22.503  1.00 62.68           N
ATOM    754  C   ASN A  93     -16.578   4.840  23.907  1.00 62.68           C
ATOM    755  O   ASN A  93     -16.529   4.521  22.720  1.00 62.68           O
ATOM    756  N   LEU A  94     -15.474   5.163  24.603  1.00 72.69           N
ATOM    757  CA  LEU A  94     -14.191   5.234  23.968  1.00 72.69           C
ATOM    758  CB  LEU A  94     -13.097   5.693  24.938  1.00 72.69           C
ATOM    759  CG  LEU A  94     -13.289   7.142  25.409  1.00 72.69           C
ATOM    760  CD1 LEU A  94     -12.173   7.555  26.377  1.00 72.69           C
ATOM    761  CD2 LEU A  94     -13.424   8.102  24.217  1.00 72.69           C
ATOM    762  C   LEU A  94     -13.781   3.897  23.434  1.00 72.69           C
ATOM    763  O   LEU A  94     -13.293   3.798  22.308  1.00 72.69           O
ATOM    764  N   TYR A  95     -13.918   2.844  24.259  1.00 91.37           N
ATOM    765  CA  TYR A  95     -13.493   1.520  23.898  1.00 91.37           C
ATOM    766  CB  TYR A  95     -13.270   0.642  25.134  1.00 91.37           C
ATOM    767  CG  TYR A  95     -12.233   1.361  25.932  1.00 91.37           C
ATOM    768  CD1 TYR A  95     -10.938   1.458  25.475  1.00 91.37           C
ATOM    769  CD2 TYR A  95     -12.546   1.936  27.142  1.00 91.37           C
ATOM    770  CE1 TYR A  95      -9.975   2.120  26.206  1.00 91.37           C
ATOM    771  CE2 TYR A  95     -11.591   2.598  27.879  1.00 91.37           C
ATOM    772  CZ  TYR A  95     -10.301   2.693  27.413  1.00 91.37           C
ATOM    773  OH  TYR A  95      -9.325   3.375  28.174  1.00 91.37           O
ATOM    774  C   TYR A  95     -14.431   0.825  22.952  1.00 91.37           C
ATOM    775  O   TYR A  95     -14.000   0.158  22.013  1.00 91.37           O
ATOM    776  N   SER A  96     -15.750   0.942  23.195  1.00 95.90           N
ATOM    777  CA  SER A  96     -16.739   0.249  22.413  1.00 95.90           C
ATOM    778  CB  SER A  96     -18.160   0.457  22.967  1.00 95.90           C
ATOM    779  OG  SER A  96     -19.120  -0.077  22.071  1.00 95.90           O
ATOM    780  C   SER A  96     -16.741   0.714  20.986  1.00 95.90           C
ATOM    781  O   SER A  96     -16.709  -0.102  20.064  1.00 95.90           O
ATOM    782  N   SER A  97     -16.745   2.042  20.763  1.00 47.82           N
ATOM    783  CA  SER A  97     -16.891   2.567  19.433  1.00 47.82           C
ATOM    784  CB  SER A  97     -16.857   4.106  19.375  1.00 47.82           C
ATOM    785  OG  SER A  97     -15.571   4.594  19.725  1.00 47.82           O
ATOM    786  C   SER A  97     -15.803   2.048  18.542  1.00 47.82           C
ATOM    787  O   SER A  97     -16.079   1.586  17.436  1.00 47.82           O
ATOM    788  N   VAL A  98     -14.538   2.105  19.000  1.00107.18           N
ATOM    789  CA  VAL A  98     -13.426   1.680  18.190  1.00107.18           C
ATOM    790  CB  VAL A  98     -12.081   2.041  18.771  1.00107.18           C
ATOM    791  CG1 VAL A  98     -11.800   1.183  20.017  1.00107.18           C
ATOM    792  CG2 VAL A  98     -11.017   1.915  17.665  1.00107.18           C
ATOM    793  C   VAL A  98     -13.467   0.197  17.949  1.00107.18           C
ATOM    794  O   VAL A  98     -13.112  -0.268  16.866  1.00107.18           O
ATOM    795  N   LEU A  99     -13.857  -0.592  18.968  1.00 76.41           N
ATOM    796  CA  LEU A  99     -13.866  -2.023  18.858  1.00 76.41           C
ATOM    797  CB  LEU A  99     -13.924  -2.716  20.221  1.00 76.41           C
ATOM    798  CG  LEU A  99     -12.673  -2.363  21.048  1.00 76.41           C
ATOM    799  CD1 LEU A  99     -12.535  -3.261  22.285  1.00 76.41           C
ATOM    800  CD2 LEU A  99     -11.412  -2.324  20.166  1.00 76.41           C
ATOM    801  C   LEU A  99     -14.958  -2.510  17.956  1.00 76.41           C
ATOM    802  O   LEU A  99     -14.827  -3.567  17.343  1.00 76.41           O
ATOM    803  N   ILE A 100     -16.098  -1.794  17.901  1.00 54.91           N
ATOM    804  CA  ILE A 100     -17.172  -2.166  17.022  1.00 54.91           C
ATOM    805  CB  ILE A 100     -18.398  -1.327  17.207  1.00 54.91           C
ATOM    806  CG1 ILE A 100     -18.963  -1.569  18.619  1.00 54.91           C
ATOM    807  CG2 ILE A 100     -19.383  -1.633  16.063  1.00 54.91           C
ATOM    808  CD1 ILE A 100     -20.028  -0.560  19.034  1.00 54.91           C
ATOM    809  C   ILE A 100     -16.678  -2.015  15.618  1.00 54.91           C
ATOM    810  O   ILE A 100     -16.971  -2.839  14.753  1.00 54.91           O
ATOM    811  N   LEU A 101     -15.901  -0.947  15.364  1.00 62.38           N
ATOM    812  CA  LEU A 101     -15.337  -0.670  14.072  1.00 62.38           C
ATOM    813  CB  LEU A 101     -14.531   0.645  14.054  1.00 62.38           C
ATOM    814  CG  LEU A 101     -15.388   1.896  14.328  1.00 62.38           C
ATOM    815  CD1 LEU A 101     -14.579   3.192  14.150  1.00 62.38           C
ATOM    816  CD2 LEU A 101     -16.683   1.866  13.501  1.00 62.38           C
ATOM    817  C   LEU A 101     -14.403  -1.791  13.702  1.00 62.38           C
ATOM    818  O   LEU A 101     -14.260  -2.121  12.526  1.00 62.38           O
ATOM    819  N   ALA A 102     -13.691  -2.370  14.691  1.00 37.72           N
ATOM    820  CA  ALA A 102     -12.797  -3.472  14.438  1.00 37.72           C
ATOM    821  CB  ALA A 102     -12.041  -3.936  15.694  1.00 37.72           C
ATOM    822  C   ALA A 102     -13.609  -4.644  13.971  1.00 37.72           C
ATOM    823  O   ALA A 102     -13.227  -5.335  13.027  1.00 37.72           O
ATOM    824  N   PHE A 103     -14.761  -4.881  14.636  1.00 78.62           N
ATOM    825  CA  PHE A 103     -15.675  -5.952  14.332  1.00 78.62           C
ATOM    826  CB  PHE A 103     -16.862  -6.056  15.315  1.00 78.62           C
ATOM    827  CG  PHE A 103     -16.436  -6.780  16.551  1.00 78.62           C
ATOM    828  CD1 PHE A 103     -15.659  -6.175  17.511  1.00 78.62           C
ATOM    829  CD2 PHE A 103     -16.841  -8.080  16.754  1.00 78.62           C
ATOM    830  CE1 PHE A 103     -15.285  -6.865  18.641  1.00 78.62           C
ATOM    831  CE2 PHE A 103     -16.473  -8.778  17.878  1.00 78.62           C
ATOM    832  CZ  PHE A 103     -15.690  -8.166  18.823  1.00 78.62           C
ATOM    833  C   PHE A 103     -16.249  -5.722  12.971  1.00 78.62           C
ATOM    834  O   PHE A 103     -16.568  -6.675  12.260  1.00 78.62           O
ATOM    835  N   ILE A 104     -16.455  -4.442  12.606  1.00103.72           N
ATOM    836  CA  ILE A 104     -16.967  -4.066  11.318  1.00103.72           C
ATOM    837  CB  ILE A 104     -17.031  -2.570  11.150  1.00103.72           C
ATOM    838  CG1 ILE A 104     -18.146  -1.946  12.007  1.00103.72           C
ATOM    839  CG2 ILE A 104     -17.141  -2.266   9.646  1.00103.72           C
ATOM    840  CD1 ILE A 104     -19.550  -2.314  11.529  1.00103.72           C
ATOM    841  C   ILE A 104     -15.995  -4.539  10.286  1.00103.72           C
ATOM    842  O   ILE A 104     -16.386  -5.148   9.291  1.00103.72           O
ATOM    843  N   SER A 105     -14.694  -4.265  10.511  1.00 42.02           N
ATOM    844  CA  SER A 105     -13.653  -4.620   9.585  1.00 42.02           C
ATOM    845  CB  SER A 105     -12.280  -4.036   9.960  1.00 42.02           C
ATOM    846  OG  SER A 105     -12.302  -2.619   9.874  1.00 42.02           O
ATOM    847  C   SER A 105     -13.504  -6.111   9.516  1.00 42.02           C
ATOM    848  O   SER A 105     -13.236  -6.657   8.447  1.00 42.02           O
ATOM    849  N   LEU A 106     -13.660  -6.803  10.664  1.00 56.45           N
ATOM    850  CA  LEU A 106     -13.500  -8.230  10.727  1.00 56.45           C
ATOM    851  CB  LEU A 106     -13.536  -8.784  12.168  1.00 56.45           C
ATOM    852  CG  LEU A 106     -13.164 -10.279  12.272  1.00 56.45           C
ATOM    853  CD1 LEU A 106     -11.735 -10.529  11.758  1.00 56.45           C
ATOM    854  CD2 LEU A 106     -13.359 -10.811  13.701  1.00 56.45           C
ATOM    855  C   LEU A 106     -14.587  -8.880   9.919  1.00 56.45           C
ATOM    856  O   LEU A 106     -14.341  -9.863   9.223  1.00 56.45           O
ATOM    857  N   ASP A 107     -15.818  -8.333   9.993  1.00 89.17           N
ATOM    858  CA  ASP A 107     -16.995  -8.828   9.328  1.00 89.17           C
ATOM    859  CB  ASP A 107     -18.198  -7.923   9.680  1.00 89.17           C
ATOM    860  CG  ASP A 107     -19.498  -8.454   9.099  1.00 89.17           C
ATOM    861  OD1 ASP A 107     -19.826  -9.642   9.354  1.00 89.17           O
ATOM    862  OD2 ASP A 107     -20.196  -7.657   8.414  1.00 89.17           O
ATOM    863  C   ASP A 107     -16.790  -8.772   7.839  1.00 89.17           C
ATOM    864  O   ASP A 107     -17.082  -9.735   7.132  1.00 89.17           O
ATOM    865  N   ARG A 108     -16.278  -7.635   7.324  1.00122.70           N
ATOM    866  CA  ARG A 108     -16.059  -7.462   5.913  1.00122.70           C
ATOM    867  CB  ARG A 108     -15.681  -6.024   5.506  1.00122.70           C
ATOM    868  CG  ARG A 108     -16.932  -5.164   5.344  1.00122.70           C
ATOM    869  CD  ARG A 108     -17.767  -5.671   4.170  1.00122.70           C
ATOM    870  NE  ARG A 108     -19.150  -5.137   4.282  1.00122.70           N
ATOM    871  CZ  ARG A 108     -20.084  -5.860   4.964  1.00122.70           C
ATOM    872  NH1 ARG A 108     -19.698  -6.961   5.669  1.00122.70           N
ATOM    873  NH2 ARG A 108     -21.400  -5.497   4.942  1.00122.70           N
ATOM    874  C   ARG A 108     -15.005  -8.408   5.421  1.00122.70           C
ATOM    875  O   ARG A 108     -15.097  -8.913   4.304  1.00122.70           O
ATOM    876  N   TYR A 109     -13.969  -8.669   6.238  1.00 67.98           N
ATOM    877  CA  TYR A 109     -12.906  -9.559   5.855  1.00 67.98           C
ATOM    878  CB  TYR A 109     -11.855  -9.678   6.977  1.00 67.98           C
ATOM    879  CG  TYR A 109     -10.962 -10.848   6.746  1.00 67.98           C
ATOM    880  CD1 TYR A 109     -10.015 -10.839   5.751  1.00 67.98           C
ATOM    881  CD2 TYR A 109     -11.061 -11.952   7.560  1.00 67.98           C
ATOM    882  CE1 TYR A 109      -9.193 -11.923   5.562  1.00 67.98           C
ATOM    883  CE2 TYR A 109     -10.241 -13.037   7.376  1.00 67.98           C
ATOM    884  CZ  TYR A 109      -9.306 -13.023   6.373  1.00 67.98           C
ATOM    885  OH  TYR A 109      -8.457 -14.131   6.172  1.00 67.98           O
ATOM    886  C   TYR A 109     -13.497 -10.910   5.597  1.00 67.98           C
ATOM    887  O   TYR A 109     -13.192 -11.554   4.592  1.00 67.98           O
ATOM    888  N   LEU A 110     -14.382 -11.365   6.504  1.00 62.01           N
ATOM    889  CA  LEU A 110     -15.023 -12.644   6.359  1.00 62.01           C
ATOM    890  CB  LEU A 110     -15.878 -13.072   7.569  1.00 62.01           C
ATOM    891  CG  LEU A 110     -15.063 -13.363   8.844  1.00 62.01           C
ATOM    892  CD1 LEU A 110     -15.947 -13.946   9.960  1.00 62.01           C
ATOM    893  CD2 LEU A 110     -13.830 -14.228   8.537  1.00 62.01           C
ATOM    894  C   LEU A 110     -15.925 -12.628   5.161  1.00 62.01           C
ATOM    895  O   LEU A 110     -16.088 -13.652   4.499  1.00 62.01           O
ATOM    896  N   ALA A 111     -16.598 -11.490   4.899  1.00 68.45           N
ATOM    897  CA  ALA A 111     -17.502 -11.360   3.786  1.00 68.45           C
ATOM    898  CB  ALA A 111     -18.283 -10.036   3.876  1.00 68.45           C
ATOM    899  C   ALA A 111     -16.783 -11.394   2.450  1.00 68.45           C
ATOM    900  O   ALA A 111     -17.271 -11.968   1.475  1.00 68.45           O
ATOM    901  N   ILE A 112     -15.663 -10.652   2.343  1.00 93.94           N
ATOM    902  CA  ILE A 112     -14.871 -10.555   1.144  1.00 93.94           C
ATOM    903  CB  ILE A 112     -14.071  -9.290   1.169  1.00 93.94           C
ATOM    904  CG1 ILE A 112     -15.069  -8.122   1.142  1.00 93.94           C
ATOM    905  CG2 ILE A 112     -13.060  -9.293   0.010  1.00 93.94           C
ATOM    906  CD1 ILE A 112     -14.502  -6.783   1.590  1.00 93.94           C
ATOM    907  C   ILE A 112     -13.933 -11.698   0.896  1.00 93.94           C
ATOM    908  O   ILE A 112     -13.950 -12.298  -0.177  1.00 93.94           O
ATOM    909  N   VAL A 113     -13.057 -11.996   1.878  1.00 71.07           N
ATOM    910  CA  VAL A 113     -12.040 -12.996   1.703  1.00 71.07           C
ATOM    911  CB  VAL A 113     -10.980 -12.931   2.759  1.00 71.07           C
ATOM    912  CG1 VAL A 113      -9.990 -14.084   2.528  1.00 71.07           C
ATOM    913  CG2 VAL A 113     -10.333 -11.537   2.727  1.00 71.07           C
ATOM    914  C   VAL A 113     -12.614 -14.373   1.732  1.00 71.07           C
ATOM    915  O   VAL A 113     -12.310 -15.192   0.866  1.00 71.07           O
ATOM    916  N   HIS A 114     -13.457 -14.678   2.741  1.00 78.98           N
ATOM    917  CA  HIS A 114     -13.969 -16.015   2.817  1.00 78.98           C
ATOM    918  ND1 HIS A 114     -11.155 -17.243   3.691  1.00 78.98           N
ATOM    919  CG  HIS A 114     -12.136 -16.597   4.410  1.00 78.98           C
ATOM    920  CB  HIS A 114     -13.609 -16.708   4.137  1.00 78.98           C
ATOM    921  NE2 HIS A 114     -10.114 -16.015   5.228  1.00 78.98           N
ATOM    922  CD2 HIS A 114     -11.483 -15.853   5.346  1.00 78.98           C
ATOM    923  CE1 HIS A 114      -9.964 -16.858   4.222  1.00 78.98           C
ATOM    924  C   HIS A 114     -15.453 -15.950   2.691  1.00 78.98           C
ATOM    925  O   HIS A 114     -16.187 -16.103   3.669  1.00 78.98           O
ATOM    926  N   ALA A 115     -15.928 -15.689   1.461  1.00 53.70           N
ATOM    927  CA  ALA A 115     -17.334 -15.632   1.243  1.00 53.70           C
ATOM    928  CB  ALA A 115     -17.690 -15.206  -0.189  1.00 53.70           C
ATOM    929  C   ALA A 115     -17.876 -17.012   1.449  1.00 53.70           C
ATOM    930  O   ALA A 115     -18.935 -17.190   2.045  1.00 53.70           O
ATOM    931  N   THR A 116     -17.203 -18.016   0.853  1.00131.66           N
ATOM    932  CA  THR A 116     -17.578 -19.402   0.946  1.00131.66           C
ATOM    933  CB  THR A 116     -17.052 -20.180  -0.223  1.00131.66           C
ATOM    934  OG1 THR A 116     -17.528 -19.615  -1.435  1.00131.66           O
ATOM    935  CG2 THR A 116     -17.518 -21.639  -0.095  1.00131.66           C
ATOM    936  C   THR A 116     -17.099 -20.131   2.173  1.00131.66           C
ATOM    937  O   THR A 116     -17.892 -20.740   2.891  1.00131.66           O
ATOM    938  N   ASN A 117     -15.780 -20.047   2.467  1.00 66.11           N
ATOM    939  CA  ASN A 117     -15.158 -20.907   3.444  1.00 66.11           C
ATOM    940  CB  ASN A 117     -13.684 -20.549   3.705  1.00 66.11           C
ATOM    941  CG  ASN A 117     -12.834 -20.998   2.523  1.00 66.11           C
ATOM    942  OD1 ASN A 117     -12.601 -22.189   2.328  1.00 66.11           O
ATOM    943  ND2 ASN A 117     -12.351 -20.019   1.712  1.00 66.11           N
ATOM    944  C   ASN A 117     -15.842 -20.799   4.761  1.00 66.11           C
ATOM    945  O   ASN A 117     -16.364 -21.792   5.271  1.00 66.11           O
ATOM    946  N   SER A 118     -15.861 -19.589   5.344  1.00 65.40           N
ATOM    947  CA  SER A 118     -16.546 -19.401   6.584  1.00 65.40           C
ATOM    948  CB  SER A 118     -15.688 -18.724   7.669  1.00 65.40           C
ATOM    949  OG  SER A 118     -14.650 -19.599   8.088  1.00 65.40           O
ATOM    950  C   SER A 118     -17.683 -18.504   6.252  1.00 65.40           C
ATOM    951  O   SER A 118     -17.565 -17.281   6.284  1.00 65.40           O
ATOM    952  N   GLN A 119     -18.814 -19.125   5.879  1.00152.43           N
ATOM    953  CA  GLN A 119     -19.955 -18.383   5.442  1.00152.43           C
ATOM    954  CB  GLN A 119     -21.003 -19.355   4.882  1.00152.43           C
ATOM    955  CG  GLN A 119     -22.272 -18.720   4.327  1.00152.43           C
ATOM    956  CD  GLN A 119     -23.171 -19.885   3.932  1.00152.43           C
ATOM    957  OE1 GLN A 119     -23.110 -20.393   2.814  1.00152.43           O
ATOM    958  NE2 GLN A 119     -24.011 -20.348   4.894  1.00152.43           N
ATOM    959  C   GLN A 119     -20.600 -17.616   6.569  1.00152.43           C
ATOM    960  O   GLN A 119     -20.664 -16.388   6.537  1.00152.43           O
ATOM    961  N   ARG A 120     -21.082 -18.368   7.582  1.00220.53           N
ATOM    962  CA  ARG A 120     -21.852 -17.986   8.744  1.00220.53           C
ATOM    963  CB  ARG A 120     -22.843 -19.076   9.189  1.00220.53           C
ATOM    964  CG  ARG A 120     -24.212 -18.931   8.525  1.00220.53           C
ATOM    965  CD  ARG A 120     -24.938 -17.659   8.985  1.00220.53           C
ATOM    966  NE  ARG A 120     -24.537 -16.553   8.069  1.00220.53           N
ATOM    967  CZ  ARG A 120     -25.146 -15.334   8.154  1.00220.53           C
ATOM    968  NH1 ARG A 120     -26.066 -15.094   9.132  1.00220.53           N
ATOM    969  NH2 ARG A 120     -24.840 -14.356   7.250  1.00220.53           N
ATOM    970  C   ARG A 120     -21.202 -17.466   9.998  1.00220.53           C
ATOM    971  O   ARG A 120     -21.954 -16.857  10.753  1.00220.53           O
ATOM    972  N   PRO A 121     -19.954 -17.663  10.351  1.00 89.40           N
ATOM    973  CA  PRO A 121     -19.456 -17.298  11.667  1.00 89.40           C
ATOM    974  CD  PRO A 121     -18.884 -17.802   9.382  1.00 89.40           C
ATOM    975  CB  PRO A 121     -17.952 -17.551  11.614  1.00 89.40           C
ATOM    976  CG  PRO A 121     -17.613 -17.360  10.126  1.00 89.40           C
ATOM    977  C   PRO A 121     -19.758 -15.880  12.053  1.00 89.40           C
ATOM    978  O   PRO A 121     -19.754 -15.568  13.242  1.00 89.40           O
ATOM    979  N   ARG A 122     -20.010 -15.020  11.053  1.00106.11           N
ATOM    980  CA  ARG A 122     -20.329 -13.634  11.201  1.00106.11           C
ATOM    981  CB  ARG A 122     -20.530 -12.995   9.815  1.00106.11           C
ATOM    982  CG  ARG A 122     -19.307 -13.158   8.903  1.00106.11           C
ATOM    983  CD  ARG A 122     -19.588 -12.949   7.410  1.00106.11           C
ATOM    984  NE  ARG A 122     -19.794 -11.493   7.179  1.00106.11           N
ATOM    985  CZ  ARG A 122     -21.056 -10.973   7.201  1.00106.11           C
ATOM    986  NH1 ARG A 122     -22.125 -11.791   7.426  1.00106.11           N
ATOM    987  NH2 ARG A 122     -21.253  -9.640   6.989  1.00106.11           N
ATOM    988  C   ARG A 122     -21.619 -13.537  11.963  1.00106.11           C
ATOM    989  O   ARG A 122     -21.814 -12.626  12.767  1.00106.11           O
ATOM    990  N   LYS A 123     -22.538 -14.491  11.716  1.00101.33           N
ATOM    991  CA  LYS A 123     -23.820 -14.526  12.364  1.00101.33           C
ATOM    992  CB  LYS A 123     -24.671 -15.737  11.948  1.00101.33           C
ATOM    993  CG  LYS A 123     -25.936 -15.927  12.790  1.00101.33           C
ATOM    994  CD  LYS A 123     -26.973 -14.811  12.645  1.00101.33           C
ATOM    995  CE  LYS A 123     -28.193 -14.999  13.550  1.00101.33           C
ATOM    996  NZ  LYS A 123     -29.132 -13.863  13.398  1.00101.33           N
ATOM    997  C   LYS A 123     -23.610 -14.627  13.839  1.00101.33           C
ATOM    998  O   LYS A 123     -24.337 -14.005  14.611  1.00101.33           O
ATOM    999  N   LEU A 124     -22.663 -15.476  14.274  1.00 62.37           N
ATOM   1000  CA  LEU A 124     -22.347 -15.582  15.669  1.00 62.37           C
ATOM   1001  CB  LEU A 124     -21.568 -16.863  16.016  1.00 62.37           C
ATOM   1002  CG  LEU A 124     -22.451 -18.127  15.966  1.00 62.37           C
ATOM   1003  CD1 LEU A 124     -21.651 -19.390  16.315  1.00 62.37           C
ATOM   1004  CD2 LEU A 124     -23.685 -17.970  16.872  1.00 62.37           C
ATOM   1005  C   LEU A 124     -21.572 -14.387  16.149  1.00 62.37           C
ATOM   1006  O   LEU A 124     -21.818 -13.878  17.235  1.00 62.37           O
ATOM   1007  N   LEU A 125     -20.620 -13.885  15.344  1.00 60.65           N
ATOM   1008  CA  LEU A 125     -19.740 -12.835  15.782  1.00 60.65           C
ATOM   1009  CB  LEU A 125     -18.702 -12.484  14.703  1.00 60.65           C
ATOM   1010  CG  LEU A 125     -17.627 -11.492  15.173  1.00 60.65           C
ATOM   1011  CD1 LEU A 125     -16.819 -12.072  16.343  1.00 60.65           C
ATOM   1012  CD2 LEU A 125     -16.723 -11.066  14.007  1.00 60.65           C
ATOM   1013  C   LEU A 125     -20.535 -11.607  16.105  1.00 60.65           C
ATOM   1014  O   LEU A 125     -20.234 -10.887  17.056  1.00 60.65           O
ATOM   1015  N   ALA A 126     -21.534 -11.302  15.264  1.00 72.15           N
ATOM   1016  CA  ALA A 126     -22.414 -10.183  15.446  1.00 72.15           C
ATOM   1017  CB  ALA A 126     -23.296  -9.912  14.214  1.00 72.15           C
ATOM   1018  C   ALA A 126     -23.345 -10.391  16.604  1.00 72.15           C
ATOM   1019  O   ALA A 126     -23.749  -9.417  17.236  1.00 72.15           O
ATOM   1020  N   GLU A 127     -23.851 -11.631  16.792  1.00122.85           N
ATOM   1021  CA  GLU A 127     -24.768 -11.905  17.867  1.00122.85           C
ATOM   1022  CB  GLU A 127     -25.582 -13.179  17.589  1.00122.85           C
ATOM   1023  CG  GLU A 127     -26.403 -13.107  16.296  1.00122.85           C
ATOM   1024  CD  GLU A 127     -27.691 -12.337  16.549  1.00122.85           C
ATOM   1025  OE1 GLU A 127     -27.891 -11.862  17.698  1.00122.85           O
ATOM   1026  OE2 GLU A 127     -28.496 -12.219  15.585  1.00122.85           O
ATOM   1027  C   GLU A 127     -24.096 -12.089  19.203  1.00122.85           C
ATOM   1028  O   GLU A 127     -24.398 -11.372  20.156  1.00122.85           O
ATOM   1029  N   LYS A 128     -23.224 -13.123  19.292  1.00151.01           N
ATOM   1030  CA  LYS A 128     -22.487 -13.590  20.445  1.00151.01           C
ATOM   1031  CB  LYS A 128     -22.067 -15.057  20.246  1.00151.01           C
ATOM   1032  CG  LYS A 128     -21.192 -15.615  21.365  1.00151.01           C
ATOM   1033  CD  LYS A 128     -21.933 -15.869  22.675  1.00151.01           C
ATOM   1034  CE  LYS A 128     -20.982 -16.199  23.825  1.00151.01           C
ATOM   1035  NZ  LYS A 128     -19.975 -17.187  23.379  1.00151.01           N
ATOM   1036  C   LYS A 128     -21.236 -12.852  20.849  1.00151.01           C
ATOM   1037  O   LYS A 128     -21.144 -12.330  21.958  1.00151.01           O
ATOM   1038  N   VAL A 129     -20.245 -12.782  19.934  1.00 58.72           N
ATOM   1039  CA  VAL A 129     -18.906 -12.334  20.229  1.00 58.72           C
ATOM   1040  CB  VAL A 129     -17.941 -12.544  19.097  1.00 58.72           C
ATOM   1041  CG1 VAL A 129     -16.593 -11.924  19.503  1.00 58.72           C
ATOM   1042  CG2 VAL A 129     -17.853 -14.050  18.784  1.00 58.72           C
ATOM   1043  C   VAL A 129     -18.861 -10.889  20.598  1.00 58.72           C
ATOM   1044  O   VAL A 129     -18.050 -10.483  21.433  1.00 58.72           O
ATOM   1045  N   VAL A 130     -19.720 -10.065  19.989  1.00116.40           N
ATOM   1046  CA  VAL A 130     -19.678  -8.654  20.212  1.00116.40           C
ATOM   1047  CB  VAL A 130     -20.750  -7.933  19.437  1.00116.40           C
ATOM   1048  CG1 VAL A 130     -22.128  -8.455  19.877  1.00116.40           C
ATOM   1049  CG2 VAL A 130     -20.569  -6.418  19.620  1.00116.40           C
ATOM   1050  C   VAL A 130     -19.840  -8.356  21.672  1.00116.40           C
ATOM   1051  O   VAL A 130     -19.120  -7.520  22.209  1.00116.40           O
ATOM   1052  N   TYR A 131     -20.782  -9.023  22.363  1.00 65.34           N
ATOM   1053  CA  TYR A 131     -21.032  -8.746  23.751  1.00 65.34           C
ATOM   1054  CB  TYR A 131     -22.305  -9.455  24.252  1.00 65.34           C
ATOM   1055  CG  TYR A 131     -23.429  -8.907  23.430  1.00 65.34           C
ATOM   1056  CD1 TYR A 131     -23.726  -9.447  22.198  1.00 65.34           C
ATOM   1057  CD2 TYR A 131     -24.180  -7.851  23.885  1.00 65.34           C
ATOM   1058  CE1 TYR A 131     -24.751  -8.949  21.428  1.00 65.34           C
ATOM   1059  CE2 TYR A 131     -25.207  -7.347  23.121  1.00 65.34           C
ATOM   1060  CZ  TYR A 131     -25.494  -7.893  21.893  1.00 65.34           C
ATOM   1061  OH  TYR A 131     -26.548  -7.371  21.112  1.00 65.34           O
ATOM   1062  C   TYR A 131     -19.855  -9.140  24.595  1.00 65.34           C
ATOM   1063  O   TYR A 131     -19.438  -8.385  25.472  1.00 65.34           O
ATOM   1064  N   VAL A 132     -19.292 -10.342  24.366  1.00 58.11           N
ATOM   1065  CA  VAL A 132     -18.168 -10.792  25.134  1.00 58.11           C
ATOM   1066  CB  VAL A 132     -17.861 -12.247  24.935  1.00 58.11           C
ATOM   1067  CG1 VAL A 132     -16.582 -12.587  25.722  1.00 58.11           C
ATOM   1068  CG2 VAL A 132     -19.090 -13.066  25.367  1.00 58.11           C
ATOM   1069  C   VAL A 132     -16.923 -10.006  24.811  1.00 58.11           C
ATOM   1070  O   VAL A 132     -16.113  -9.777  25.701  1.00 58.11           O
ATOM   1071  N   GLY A 133     -16.665  -9.708  23.515  1.00 86.99           N
ATOM   1072  CA  GLY A 133     -15.497  -8.978  23.073  1.00 86.99           C
ATOM   1073  C   GLY A 133     -15.498  -7.468  23.205  1.00 86.99           C
ATOM   1074  O   GLY A 133     -14.502  -6.896  23.646  1.00 86.99           O
ATOM   1075  N   VAL A 134     -16.526  -6.760  22.673  1.00163.52           N
ATOM   1076  CA  VAL A 134     -16.517  -5.320  22.781  1.00163.52           C
ATOM   1077  CB  VAL A 134     -17.162  -4.544  21.648  1.00163.52           C
ATOM   1078  CG1 VAL A 134     -16.313  -4.732  20.388  1.00163.52           C
ATOM   1079  CG2 VAL A 134     -18.629  -4.946  21.464  1.00163.52           C
ATOM   1080  C   VAL A 134     -17.082  -4.795  24.063  1.00163.52           C
ATOM   1081  O   VAL A 134     -16.447  -3.995  24.746  1.00163.52           O
ATOM   1082  N   TRP A 135     -18.311  -5.233  24.404  1.00 96.86           N
ATOM   1083  CA  TRP A 135     -19.045  -4.701  25.519  1.00 96.86           C
ATOM   1084  CB  TRP A 135     -20.527  -5.107  25.479  1.00 96.86           C
ATOM   1085  CG  TRP A 135     -21.246  -4.507  24.288  1.00 96.86           C
ATOM   1086  CD2 TRP A 135     -21.616  -3.122  24.180  1.00 96.86           C
ATOM   1087  CD1 TRP A 135     -21.630  -5.098  23.118  1.00 96.86           C
ATOM   1088  NE1 TRP A 135     -22.215  -4.167  22.290  1.00 96.86           N
ATOM   1089  CE2 TRP A 135     -22.213  -2.946  22.927  1.00 96.86           C
ATOM   1090  CE3 TRP A 135     -21.465  -2.076  25.046  1.00 96.86           C
ATOM   1091  CZ2 TRP A 135     -22.666  -1.725  22.520  1.00 96.86           C
ATOM   1092  CZ3 TRP A 135     -21.937  -0.850  24.630  1.00 96.86           C
ATOM   1093  CH2 TRP A 135     -22.525  -0.675  23.394  1.00 96.86           C
ATOM   1094  C   TRP A 135     -18.462  -5.070  26.856  1.00 96.86           C
ATOM   1095  O   TRP A 135     -18.191  -4.197  27.677  1.00 96.86           O
ATOM   1096  N   ILE A 136     -18.227  -6.375  27.103  1.00 58.85           N
ATOM   1097  CA  ILE A 136     -17.790  -6.843  28.391  1.00 58.85           C
ATOM   1098  CB  ILE A 136     -17.712  -8.346  28.464  1.00 58.85           C
ATOM   1099  CG1 ILE A 136     -19.122  -8.951  28.331  1.00 58.85           C
ATOM   1100  CG2 ILE A 136     -16.967  -8.741  29.752  1.00 58.85           C
ATOM   1101  CD1 ILE A 136     -19.138 -10.457  28.082  1.00 58.85           C
ATOM   1102  C   ILE A 136     -16.444  -6.291  28.743  1.00 58.85           C
ATOM   1103  O   ILE A 136     -16.282  -5.772  29.845  1.00 58.85           O
ATOM   1104  N   PRO A 137     -15.469  -6.341  27.882  1.00 75.82           N
ATOM   1105  CA  PRO A 137     -14.168  -5.876  28.247  1.00 75.82           C
ATOM   1106  CD  PRO A 137     -15.423  -7.289  26.789  1.00 75.82           C
ATOM   1107  CB  PRO A 137     -13.243  -6.278  27.101  1.00 75.82           C
ATOM   1108  CG  PRO A 137     -13.930  -7.516  26.499  1.00 75.82           C
ATOM   1109  C   PRO A 137     -14.171  -4.408  28.518  1.00 75.82           C
ATOM   1110  O   PRO A 137     -13.371  -3.967  29.340  1.00 75.82           O
ATOM   1111  N   ALA A 138     -15.012  -3.634  27.802  1.00 40.91           N
ATOM   1112  CA  ALA A 138     -15.099  -2.213  27.981  1.00 40.91           C
ATOM   1113  CB  ALA A 138     -15.962  -1.530  26.909  1.00 40.91           C
ATOM   1114  C   ALA A 138     -15.694  -1.881  29.321  1.00 40.91           C
ATOM   1115  O   ALA A 138     -15.206  -0.992  30.016  1.00 40.91           O
ATOM   1116  N   LEU A 139     -16.780  -2.586  29.708  1.00108.81           N
ATOM   1117  CA  LEU A 139     -17.453  -2.363  30.964  1.00108.81           C
ATOM   1118  CB  LEU A 139     -18.791  -3.116  31.124  1.00108.81           C
ATOM   1119  CG  LEU A 139     -19.983  -2.446  30.414  1.00108.81           C
ATOM   1120  CD1 LEU A 139     -19.741  -2.302  28.906  1.00108.81           C
ATOM   1121  CD2 LEU A 139     -21.300  -3.162  30.754  1.00108.81           C
ATOM   1122  C   LEU A 139     -16.564  -2.770  32.097  1.00108.81           C
ATOM   1123  O   LEU A 139     -16.601  -2.183  33.175  1.00108.81           O
ATOM   1124  N   LEU A 140     -15.773  -3.835  31.905  1.00 59.14           N
ATOM   1125  CA  LEU A 140     -14.849  -4.275  32.910  1.00 59.14           C
ATOM   1126  CB  LEU A 140     -14.205  -5.639  32.594  1.00 59.14           C
ATOM   1127  CG  LEU A 140     -15.186  -6.811  32.775  1.00 59.14           C
ATOM   1128  CD1 LEU A 140     -14.523  -8.168  32.481  1.00 59.14           C
ATOM   1129  CD2 LEU A 140     -15.830  -6.753  34.169  1.00 59.14           C
ATOM   1130  C   LEU A 140     -13.766  -3.251  33.069  1.00 59.14           C
ATOM   1131  O   LEU A 140     -13.190  -3.110  34.144  1.00 59.14           O
ATOM   1132  N   LEU A 141     -13.420  -2.559  31.971  1.00 95.07           N
ATOM   1133  CA  LEU A 141     -12.399  -1.553  31.910  1.00 95.07           C
ATOM   1134  CB  LEU A 141     -11.964  -1.233  30.472  1.00 95.07           C
ATOM   1135  CG  LEU A 141     -10.868  -0.161  30.389  1.00 95.07           C
ATOM   1136  CD1 LEU A 141      -9.658  -0.539  31.258  1.00 95.07           C
ATOM   1137  CD2 LEU A 141     -10.457   0.073  28.928  1.00 95.07           C
ATOM   1138  C   LEU A 141     -12.832  -0.295  32.613  1.00 95.07           C
ATOM   1139  O   LEU A 141     -12.006   0.577  32.874  1.00 95.07           O
ATOM   1140  N   THR A 142     -14.150  -0.123  32.848  1.00166.67           N
ATOM   1141  CA  THR A 142     -14.695   1.043  33.496  1.00166.67           C
ATOM   1142  CB  THR A 142     -16.195   1.140  33.525  1.00166.67           C
ATOM   1143  OG1 THR A 142     -16.737   0.114  34.336  1.00166.67           O
ATOM   1144  CG2 THR A 142     -16.754   1.040  32.103  1.00166.67           C
ATOM   1145  C   THR A 142     -14.284   1.102  34.940  1.00166.67           C
ATOM   1146  O   THR A 142     -14.302   2.178  35.535  1.00166.67           O
ATOM   1147  N   ILE A 143     -13.921  -0.046  35.550  1.00118.20           N
ATOM   1148  CA  ILE A 143     -13.709  -0.152  36.972  1.00118.20           C
ATOM   1149  CB  ILE A 143     -13.353  -1.547  37.400  1.00118.20           C
ATOM   1150  CG1 ILE A 143     -14.607  -2.435  37.307  1.00118.20           C
ATOM   1151  CG2 ILE A 143     -12.750  -1.501  38.818  1.00118.20           C
ATOM   1152  CD1 ILE A 143     -15.211  -2.544  35.909  1.00118.20           C
ATOM   1153  C   ILE A 143     -12.687   0.815  37.502  1.00118.20           C
ATOM   1154  O   ILE A 143     -12.951   1.415  38.543  1.00118.20           O
ATOM   1155  N   PRO A 144     -11.553   1.036  36.900  1.00169.71           N
ATOM   1156  CA  PRO A 144     -10.607   1.971  37.453  1.00169.71           C
ATOM   1157  CD  PRO A 144     -10.941   0.078  35.996  1.00169.71           C
ATOM   1158  CB  PRO A 144      -9.380   1.872  36.552  1.00169.71           C
ATOM   1159  CG  PRO A 144      -9.445   0.429  36.009  1.00169.71           C
ATOM   1160  C   PRO A 144     -11.191   3.347  37.570  1.00169.71           C
ATOM   1161  O   PRO A 144     -10.899   4.044  38.541  1.00169.71           O
ATOM   1162  N   ASP A 145     -12.012   3.762  36.591  1.00 69.53           N
ATOM   1163  CA  ASP A 145     -12.635   5.052  36.599  1.00 69.53           C
ATOM   1164  CB  ASP A 145     -13.359   5.368  35.284  1.00 69.53           C
ATOM   1165  CG  ASP A 145     -12.295   5.482  34.199  1.00 69.53           C
ATOM   1166  OD1 ASP A 145     -11.489   4.526  34.050  1.00 69.53           O
ATOM   1167  OD2 ASP A 145     -12.285   6.524  33.491  1.00 69.53           O
ATOM   1168  C   ASP A 145     -13.642   5.093  37.704  1.00 69.53           C
ATOM   1169  O   ASP A 145     -13.891   6.136  38.304  1.00 69.53           O
ATOM   1170  N   PHE A 146     -14.265   3.940  37.984  1.00 80.16           N
ATOM   1171  CA  PHE A 146     -15.298   3.869  38.966  1.00 80.16           C
ATOM   1172  CB  PHE A 146     -15.913   2.461  39.014  1.00 80.16           C
ATOM   1173  CG  PHE A 146     -17.359   2.622  39.310  1.00 80.16           C
ATOM   1174  CD1 PHE A 146     -18.222   2.869  38.267  1.00 80.16           C
ATOM   1175  CD2 PHE A 146     -17.861   2.533  40.587  1.00 80.16           C
ATOM   1176  CE1 PHE A 146     -19.568   3.026  38.485  1.00 80.16           C
ATOM   1177  CE2 PHE A 146     -19.210   2.691  40.811  1.00 80.16           C
ATOM   1178  CZ  PHE A 146     -20.064   2.938  39.762  1.00 80.16           C
ATOM   1179  C   PHE A 146     -14.693   4.191  40.309  1.00 80.16           C
ATOM   1180  O   PHE A 146     -15.292   4.909  41.107  1.00 80.16           O
ATOM   1181  N   ILE A 147     -13.512   3.619  40.625  1.00 66.81           N
ATOM   1182  CA  ILE A 147     -12.874   3.870  41.895  1.00 66.81           C
ATOM   1183  CB  ILE A 147     -11.792   2.886  42.216  1.00 66.81           C
ATOM   1184  CG1 ILE A 147     -12.371   1.472  42.340  1.00 66.81           C
ATOM   1185  CG2 ILE A 147     -11.072   3.373  43.485  1.00 66.81           C
ATOM   1186  CD1 ILE A 147     -11.279   0.411  42.415  1.00 66.81           C
ATOM   1187  C   ILE A 147     -12.238   5.235  42.010  1.00 66.81           C
ATOM   1188  O   ILE A 147     -12.474   5.953  42.981  1.00 66.81           O
ATOM   1189  N   PHE A 148     -11.409   5.621  41.015  1.00151.68           N
ATOM   1190  CA  PHE A 148     -10.573   6.800  41.045  1.00151.68           C
ATOM   1191  CB  PHE A 148      -9.461   6.786  39.972  1.00151.68           C
ATOM   1192  CG  PHE A 148      -8.450   5.745  40.343  1.00151.68           C
ATOM   1193  CD1 PHE A 148      -7.437   6.043  41.227  1.00151.68           C
ATOM   1194  CD2 PHE A 148      -8.514   4.470  39.823  1.00151.68           C
ATOM   1195  CE1 PHE A 148      -6.500   5.098  41.576  1.00151.68           C
ATOM   1196  CE2 PHE A 148      -7.581   3.518  40.166  1.00151.68           C
ATOM   1197  CZ  PHE A 148      -6.573   3.833  41.045  1.00151.68           C
ATOM   1198  C   PHE A 148     -11.308   8.117  40.959  1.00151.68           C
ATOM   1199  O   PHE A 148     -10.880   9.092  41.579  1.00151.68           O
ATOM   1200  N   ALA A 149     -12.396   8.209  40.163  1.00 49.04           N
ATOM   1201  CA  ALA A 149     -13.068   9.472  39.964  1.00 49.04           C
ATOM   1202  CB  ALA A 149     -14.045   9.460  38.772  1.00 49.04           C
ATOM   1203  C   ALA A 149     -13.849   9.852  41.192  1.00 49.04           C
ATOM   1204  O   ALA A 149     -14.622   9.054  41.719  1.00 49.04           O
ATOM   1205  N   ASN A 150     -13.660  11.104  41.675  1.00 59.44           N
ATOM   1206  CA  ASN A 150     -14.350  11.610  42.836  1.00 59.44           C
ATOM   1207  CB  ASN A 150     -13.635  11.298  44.168  1.00 59.44           C
ATOM   1208  CG  ASN A 150     -13.831   9.827  44.534  1.00 59.44           C
ATOM   1209  OD1 ASN A 150     -14.890   9.421  45.011  1.00 59.44           O
ATOM   1210  ND2 ASN A 150     -12.779   8.999  44.299  1.00 59.44           N
ATOM   1211  C   ASN A 150     -14.438  13.109  42.723  1.00 59.44           C
ATOM   1212  O   ASN A 150     -13.758  13.724  41.902  1.00 59.44           O
ATOM   1213  N   VAL A 151     -15.289  13.742  43.563  1.00 52.89           N
ATOM   1214  CA  VAL A 151     -15.467  15.171  43.503  1.00 52.89           C
ATOM   1215  CB  VAL A 151     -16.894  15.597  43.728  1.00 52.89           C
ATOM   1216  CG1 VAL A 151     -16.959  17.136  43.782  1.00 52.89           C
ATOM   1217  CG2 VAL A 151     -17.761  14.984  42.616  1.00 52.89           C
ATOM   1218  C   VAL A 151     -14.622  15.807  44.563  1.00 52.89           C
ATOM   1219  O   VAL A 151     -14.754  15.511  45.749  1.00 52.89           O
ATOM   1220  N   SER A 152     -13.729  16.731  44.151  1.00 88.68           N
ATOM   1221  CA  SER A 152     -12.871  17.387  45.092  1.00 88.68           C
ATOM   1222  CB  SER A 152     -11.479  17.718  44.534  1.00 88.68           C
ATOM   1223  OG  SER A 152     -11.583  18.706  43.519  1.00 88.68           O
ATOM   1224  C   SER A 152     -13.498  18.687  45.457  1.00 88.68           C
ATOM   1225  O   SER A 152     -13.890  19.470  44.591  1.00 88.68           O
ATOM   1226  N   GLU A 153     -13.618  18.951  46.772  1.00 67.96           N
ATOM   1227  CA  GLU A 153     -14.218  20.192  47.149  1.00 67.96           C
ATOM   1228  CB  GLU A 153     -14.950  20.154  48.502  1.00 67.96           C
ATOM   1229  CG  GLU A 153     -16.258  19.364  48.424  1.00 67.96           C
ATOM   1230  CD  GLU A 153     -16.961  19.436  49.771  1.00 67.96           C
ATOM   1231  OE1 GLU A 153     -16.524  18.719  50.711  1.00 67.96           O
ATOM   1232  OE2 GLU A 153     -17.952  20.205  49.875  1.00 67.96           O
ATOM   1233  C   GLU A 153     -13.147  21.230  47.193  1.00 67.96           C
ATOM   1234  O   GLU A 153     -12.439  21.394  48.186  1.00 67.96           O
ATOM   1235  N   ALA A 154     -13.014  21.951  46.066  1.00 41.05           N
ATOM   1236  CA  ALA A 154     -12.080  23.027  45.914  1.00 41.05           C
ATOM   1237  CB  ALA A 154     -11.696  23.297  44.448  1.00 41.05           C
ATOM   1238  C   ALA A 154     -12.734  24.260  46.460  1.00 41.05           C
ATOM   1239  O   ALA A 154     -13.955  24.316  46.600  1.00 41.05           O
ATOM   1240  N   ASP A 155     -11.919  25.283  46.792  1.00 58.97           N
ATOM   1241  CA  ASP A 155     -12.407  26.493  47.399  1.00 58.97           C
ATOM   1242  CB  ASP A 155     -11.293  27.541  47.577  1.00 58.97           C
ATOM   1243  CG  ASP A 155     -10.214  27.015  48.509  1.00 58.97           C
ATOM   1244  OD1 ASP A 155     -10.557  26.529  49.617  1.00 58.97           O
ATOM   1245  OD2 ASP A 155      -9.019  27.091  48.113  1.00 58.97           O
ATOM   1246  C   ASP A 155     -13.391  27.167  46.491  1.00 58.97           C
ATOM   1247  O   ASP A 155     -14.526  27.445  46.877  1.00 58.97           O
ATOM   1248  N   ASP A 156     -12.948  27.454  45.253  1.00122.89           N
ATOM   1249  CA  ASP A 156     -13.703  28.175  44.269  1.00122.89           C
ATOM   1250  CB  ASP A 156     -12.847  28.505  43.040  1.00122.89           C
ATOM   1251  CG  ASP A 156     -13.698  29.248  42.028  1.00122.89           C
ATOM   1252  OD1 ASP A 156     -14.663  29.945  42.439  1.00122.89           O
ATOM   1253  OD2 ASP A 156     -13.396  29.102  40.815  1.00122.89           O
ATOM   1254  C   ASP A 156     -14.870  27.378  43.786  1.00122.89           C
ATOM   1255  O   ASP A 156     -15.981  27.898  43.683  1.00122.89           O
ATOM   1256  N   ARG A 157     -14.645  26.086  43.479  1.00190.61           N
ATOM   1257  CA  ARG A 157     -15.683  25.285  42.901  1.00190.61           C
ATOM   1258  CB  ARG A 157     -15.738  25.399  41.374  1.00190.61           C
ATOM   1259  CG  ARG A 157     -14.408  25.033  40.718  1.00190.61           C
ATOM   1260  CD  ARG A 157     -14.467  24.958  39.193  1.00190.61           C
ATOM   1261  NE  ARG A 157     -15.154  23.684  38.841  1.00190.61           N
ATOM   1262  CZ  ARG A 157     -16.125  23.676  37.883  1.00190.61           C
ATOM   1263  NH1 ARG A 157     -16.522  24.849  37.311  1.00190.61           N
ATOM   1264  NH2 ARG A 157     -16.693  22.497  37.495  1.00190.61           N
ATOM   1265  C   ARG A 157     -15.378  23.855  43.203  1.00190.61           C
ATOM   1266  O   ARG A 157     -14.359  23.539  43.813  1.00190.61           O
ATOM   1267  N   TYR A 158     -16.286  22.950  42.789  1.00126.60           N
ATOM   1268  CA  TYR A 158     -16.105  21.544  42.990  1.00126.60           C
ATOM   1269  CB  TYR A 158     -17.401  20.838  43.433  1.00126.60           C
ATOM   1270  CG  TYR A 158     -17.801  21.448  44.739  1.00126.60           C
ATOM   1271  CD1 TYR A 158     -18.345  22.712  44.791  1.00126.60           C
ATOM   1272  CD2 TYR A 158     -17.653  20.756  45.915  1.00126.60           C
ATOM   1273  CE1 TYR A 158     -18.716  23.280  45.990  1.00126.60           C
ATOM   1274  CE2 TYR A 158     -18.023  21.318  47.115  1.00126.60           C
ATOM   1275  CZ  TYR A 158     -18.557  22.579  47.159  1.00126.60           C
ATOM   1276  OH  TYR A 158     -18.932  23.144  48.396  1.00126.60           O
ATOM   1277  C   TYR A 158     -15.652  20.983  41.675  1.00126.60           C
ATOM   1278  O   TYR A 158     -16.191  21.325  40.622  1.00126.60           O
ATOM   1279  N   ILE A 159     -14.605  20.130  41.702  1.00104.73           N
ATOM   1280  CA  ILE A 159     -14.062  19.565  40.495  1.00104.73           C
ATOM   1281  CB  ILE A 159     -12.594  19.830  40.320  1.00104.73           C
ATOM   1282  CG1 ILE A 159     -12.342  21.321  40.023  1.00104.73           C
ATOM   1283  CG2 ILE A 159     -12.074  18.893  39.217  1.00104.73           C
ATOM   1284  CD1 ILE A 159     -12.740  22.270  41.153  1.00104.73           C
ATOM   1285  C   ILE A 159     -14.279  18.077  40.484  1.00104.73           C
ATOM   1286  O   ILE A 159     -14.162  17.406  41.509  1.00104.73           O
ATOM   1287  N   CYS A 160     -14.649  17.536  39.301  1.00 74.37           N
ATOM   1288  CA  CYS A 160     -14.879  16.127  39.130  1.00 74.37           C
ATOM   1289  CB  CYS A 160     -16.267  15.825  38.510  1.00 74.37           C
ATOM   1290  SG  CYS A 160     -16.441  14.165  37.774  1.00 74.37           S
ATOM   1291  C   CYS A 160     -13.819  15.570  38.220  1.00 74.37           C
ATOM   1292  O   CYS A 160     -13.691  16.004  37.076  1.00 74.37           O
ATOM   1293  N   ASP A 161     -13.002  14.615  38.730  1.00 90.64           N
ATOM   1294  CA  ASP A 161     -12.008  13.942  37.929  1.00 90.64           C
ATOM   1295  CB  ASP A 161     -10.838  14.822  37.441  1.00 90.64           C
ATOM   1296  CG  ASP A 161      -9.971  15.232  38.621  1.00 90.64           C
ATOM   1297  OD1 ASP A 161     -10.532  15.748  39.623  1.00 90.64           O
ATOM   1298  OD2 ASP A 161      -8.731  15.026  38.534  1.00 90.64           O
ATOM   1299  C   ASP A 161     -11.414  12.816  38.734  1.00 90.64           C
ATOM   1300  O   ASP A 161     -11.766  12.608  39.896  1.00 90.64           O
ATOM   1301  N   ARG A 162     -10.504  12.037  38.102  1.00 98.64           N
ATOM   1302  CA  ARG A 162      -9.853  10.906  38.713  1.00 98.64           C
ATOM   1303  CB  ARG A 162      -9.399   9.863  37.679  1.00 98.64           C
ATOM   1304  CG  ARG A 162     -10.558   9.143  36.987  1.00 98.64           C
ATOM   1305  CD  ARG A 162     -10.166   8.482  35.662  1.00 98.64           C
ATOM   1306  NE  ARG A 162      -9.837   9.588  34.718  1.00 98.64           N
ATOM   1307  CZ  ARG A 162      -9.113   9.346  33.586  1.00 98.64           C
ATOM   1308  NH1 ARG A 162      -8.701   8.078  33.293  1.00 98.64           N
ATOM   1309  NH2 ARG A 162      -8.798  10.378  32.752  1.00 98.64           N
ATOM   1310  C   ARG A 162      -8.636  11.357  39.463  1.00 98.64           C
ATOM   1311  O   ARG A 162      -7.851  12.167  38.971  1.00 98.64           O
ATOM   1312  N   PHE A 163      -8.454  10.830  40.693  1.00 75.89           N
ATOM   1313  CA  PHE A 163      -7.303  11.161  41.482  1.00 75.89           C
ATOM   1314  CB  PHE A 163      -7.670  11.683  42.877  1.00 75.89           C
ATOM   1315  CG  PHE A 163      -8.623  12.808  42.689  1.00 75.89           C
ATOM   1316  CD1 PHE A 163      -8.177  14.086  42.453  1.00 75.89           C
ATOM   1317  CD2 PHE A 163      -9.976  12.570  42.748  1.00 75.89           C
ATOM   1318  CE1 PHE A 163      -9.072  15.115  42.278  1.00 75.89           C
ATOM   1319  CE2 PHE A 163     -10.878  13.591  42.575  1.00 75.89           C
ATOM   1320  CZ  PHE A 163     -10.425  14.868  42.342  1.00 75.89           C
ATOM   1321  C   PHE A 163      -6.610   9.862  41.725  1.00 75.89           C
ATOM   1322  O   PHE A 163      -7.160   8.984  42.387  1.00 75.89           O
ATOM   1323  N   TYR A 164      -5.377   9.729  41.203  1.00 74.95           N
ATOM   1324  CA  TYR A 164      -4.580   8.539  41.323  1.00 74.95           C
ATOM   1325  CB  TYR A 164      -3.778   8.206  40.045  1.00 74.95           C
ATOM   1326  CG  TYR A 164      -4.719   7.875  38.932  1.00 74.95           C
ATOM   1327  CD1 TYR A 164      -5.276   8.866  38.157  1.00 74.95           C
ATOM   1328  CD2 TYR A 164      -5.040   6.567  38.650  1.00 74.95           C
ATOM   1329  CE1 TYR A 164      -6.139   8.561  37.129  1.00 74.95           C
ATOM   1330  CE2 TYR A 164      -5.901   6.254  37.625  1.00 74.95           C
ATOM   1331  CZ  TYR A 164      -6.454   7.252  36.863  1.00 74.95           C
ATOM   1332  OH  TYR A 164      -7.337   6.934  35.811  1.00 74.95           O
ATOM   1333  C   TYR A 164      -3.587   8.766  42.431  1.00 74.95           C
ATOM   1334  O   TYR A 164      -3.178   9.896  42.692  1.00 74.95           O
ATOM   1335  N   PRO A 165      -3.245   7.716  43.136  1.00 78.37           N
ATOM   1336  CA  PRO A 165      -2.307   7.773  44.229  1.00 78.37           C
ATOM   1337  CD  PRO A 165      -4.033   6.495  43.142  1.00 78.37           C
ATOM   1338  CB  PRO A 165      -2.292   6.373  44.834  1.00 78.37           C
ATOM   1339  CG  PRO A 165      -3.666   5.789  44.459  1.00 78.37           C
ATOM   1340  C   PRO A 165      -0.937   8.240  43.851  1.00 78.37           C
ATOM   1341  O   PRO A 165      -0.385   9.083  44.558  1.00 78.37           O
ATOM   1342  N   ASN A 166      -0.370   7.715  42.746  1.00 68.72           N
ATOM   1343  CA  ASN A 166       0.959   8.090  42.364  1.00 68.72           C
ATOM   1344  CB  ASN A 166       2.053   7.153  42.919  1.00 68.72           C
ATOM   1345  CG  ASN A 166       1.756   5.705  42.538  1.00 68.72           C
ATOM   1346  OD1 ASN A 166       1.892   5.291  41.388  1.00 68.72           O
ATOM   1347  ND2 ASN A 166       1.347   4.899  43.552  1.00 68.72           N
ATOM   1348  C   ASN A 166       1.037   8.143  40.872  1.00 68.72           C
ATOM   1349  O   ASN A 166       0.056   7.886  40.176  1.00 68.72           O
ATOM   1350  N   ASP A 167       2.226   8.516  40.360  1.00 55.19           N
ATOM   1351  CA  ASP A 167       2.497   8.701  38.964  1.00 55.19           C
ATOM   1352  CB  ASP A 167       3.927   9.216  38.701  1.00 55.19           C
ATOM   1353  CG  ASP A 167       4.105   9.438  37.201  1.00 55.19           C
ATOM   1354  OD1 ASP A 167       3.164   9.986  36.567  1.00 55.19           O
ATOM   1355  OD2 ASP A 167       5.194   9.076  36.676  1.00 55.19           O
ATOM   1356  C   ASP A 167       2.377   7.403  38.233  1.00 55.19           C
ATOM   1357  O   ASP A 167       1.974   7.383  37.073  1.00 55.19           O
ATOM   1358  N   LEU A 168       2.739   6.284  38.883  1.00 89.83           N
ATOM   1359  CA  LEU A 168       2.756   5.017  38.213  1.00 89.83           C
ATOM   1360  CB  LEU A 168       3.268   3.884  39.133  1.00 89.83           C
ATOM   1361  CG  LEU A 168       3.437   2.484  38.483  1.00 89.83           C
ATOM   1362  CD1 LEU A 168       4.160   1.531  39.446  1.00 89.83           C
ATOM   1363  CD2 LEU A 168       2.120   1.862  37.980  1.00 89.83           C
ATOM   1364  C   LEU A 168       1.375   4.680  37.749  1.00 89.83           C
ATOM   1365  O   LEU A 168       1.202   4.200  36.630  1.00 89.83           O
ATOM   1366  N   TRP A 169       0.349   4.933  38.581  1.00 62.46           N
ATOM   1367  CA  TRP A 169      -0.988   4.564  38.213  1.00 62.46           C
ATOM   1368  CB  TRP A 169      -2.046   4.921  39.271  1.00 62.46           C
ATOM   1369  CG  TRP A 169      -2.017   4.084  40.527  1.00 62.46           C
ATOM   1370  CD2 TRP A 169      -2.682   2.820  40.676  1.00 62.46           C
ATOM   1371  CD1 TRP A 169      -1.403   4.338  41.719  1.00 62.46           C
ATOM   1372  NE1 TRP A 169      -1.645   3.312  42.599  1.00 62.46           N
ATOM   1373  CE2 TRP A 169      -2.429   2.369  41.971  1.00 62.46           C
ATOM   1374  CE3 TRP A 169      -3.442   2.089  39.804  1.00 62.46           C
ATOM   1375  CZ2 TRP A 169      -2.930   1.182  42.419  1.00 62.46           C
ATOM   1376  CZ3 TRP A 169      -3.947   0.892  40.262  1.00 62.46           C
ATOM   1377  CH2 TRP A 169      -3.695   0.446  41.542  1.00 62.46           C
ATOM   1378  C   TRP A 169      -1.370   5.294  36.969  1.00 62.46           C
ATOM   1379  O   TRP A 169      -2.046   4.741  36.104  1.00 62.46           O
ATOM   1380  N   VAL A 170      -0.960   6.567  36.859  1.00 50.60           N
ATOM   1381  CA  VAL A 170      -1.302   7.399  35.742  1.00 50.60           C
ATOM   1382  CB  VAL A 170      -0.642   8.741  35.867  1.00 50.60           C
ATOM   1383  CG1 VAL A 170      -0.936   9.574  34.608  1.00 50.60           C
ATOM   1384  CG2 VAL A 170      -1.091   9.386  37.189  1.00 50.60           C
ATOM   1385  C   VAL A 170      -0.793   6.790  34.462  1.00 50.60           C
ATOM   1386  O   VAL A 170      -1.551   6.607  33.509  1.00 50.60           O
ATOM   1387  N   VAL A 171       0.512   6.442  34.418  1.00104.97           N
ATOM   1388  CA  VAL A 171       1.107   5.927  33.215  1.00104.97           C
ATOM   1389  CB  VAL A 171       2.599   5.714  33.278  1.00104.97           C
ATOM   1390  CG1 VAL A 171       3.274   7.085  33.425  1.00104.97           C
ATOM   1391  CG2 VAL A 171       2.941   4.714  34.399  1.00104.97           C
ATOM   1392  C   VAL A 171       0.496   4.619  32.839  1.00104.97           C
ATOM   1393  O   VAL A 171       0.224   4.380  31.664  1.00104.97           O
ATOM   1394  N   VAL A 172       0.251   3.732  33.818  1.00103.06           N
ATOM   1395  CA  VAL A 172      -0.240   2.437  33.453  1.00103.06           C
ATOM   1396  CB  VAL A 172      -0.413   1.508  34.624  1.00103.06           C
ATOM   1397  CG1 VAL A 172       0.979   1.231  35.214  1.00103.06           C
ATOM   1398  CG2 VAL A 172      -1.393   2.116  35.642  1.00103.06           C
ATOM   1399  C   VAL A 172      -1.548   2.565  32.735  1.00103.06           C
ATOM   1400  O   VAL A 172      -1.719   1.993  31.660  1.00103.06           O
ATOM   1401  N   PHE A 173      -2.509   3.314  33.303  1.00 67.41           N
ATOM   1402  CA  PHE A 173      -3.792   3.450  32.676  1.00 67.41           C
ATOM   1403  CB  PHE A 173      -4.852   3.990  33.645  1.00 67.41           C
ATOM   1404  CG  PHE A 173      -5.043   2.892  34.640  1.00 67.41           C
ATOM   1405  CD1 PHE A 173      -5.856   1.820  34.351  1.00 67.41           C
ATOM   1406  CD2 PHE A 173      -4.400   2.924  35.858  1.00 67.41           C
ATOM   1407  CE1 PHE A 173      -6.034   0.807  35.267  1.00 67.41           C
ATOM   1408  CE2 PHE A 173      -4.573   1.917  36.778  1.00 67.41           C
ATOM   1409  CZ  PHE A 173      -5.392   0.853  36.483  1.00 67.41           C
ATOM   1410  C   PHE A 173      -3.715   4.299  31.443  1.00 67.41           C
ATOM   1411  O   PHE A 173      -4.332   3.981  30.427  1.00 67.41           O
ATOM   1412  N   GLN A 174      -2.939   5.398  31.489  1.00138.65           N
ATOM   1413  CA  GLN A 174      -2.825   6.296  30.375  1.00138.65           C
ATOM   1414  CB  GLN A 174      -2.007   7.568  30.671  1.00138.65           C
ATOM   1415  CG  GLN A 174      -2.830   8.794  31.093  1.00138.65           C
ATOM   1416  CD  GLN A 174      -3.966   8.410  32.026  1.00138.65           C
ATOM   1417  OE1 GLN A 174      -3.760   7.770  33.055  1.00138.65           O
ATOM   1418  NE2 GLN A 174      -5.208   8.820  31.653  1.00138.65           N
ATOM   1419  C   GLN A 174      -2.250   5.610  29.178  1.00138.65           C
ATOM   1420  O   GLN A 174      -2.555   6.036  28.073  1.00138.65           O
ATOM   1421  N   PHE A 175      -1.325   4.640  29.346  1.00124.38           N
ATOM   1422  CA  PHE A 175      -0.804   3.851  28.255  1.00124.38           C
ATOM   1423  CB  PHE A 175       0.552   3.200  28.558  1.00124.38           C
ATOM   1424  CG  PHE A 175       1.548   4.304  28.451  1.00124.38           C
ATOM   1425  CD1 PHE A 175       1.890   4.797  27.215  1.00124.38           C
ATOM   1426  CD2 PHE A 175       2.146   4.849  29.563  1.00124.38           C
ATOM   1427  CE1 PHE A 175       2.804   5.814  27.082  1.00124.38           C
ATOM   1428  CE2 PHE A 175       3.063   5.868  29.438  1.00124.38           C
ATOM   1429  CZ  PHE A 175       3.394   6.354  28.196  1.00124.38           C
ATOM   1430  C   PHE A 175      -1.767   2.793  27.809  1.00124.38           C
ATOM   1431  O   PHE A 175      -1.871   2.502  26.618  1.00124.38           O
ATOM   1432  N   GLN A 176      -2.496   2.197  28.770  1.00 55.38           N
ATOM   1433  CA  GLN A 176      -3.408   1.113  28.550  1.00 55.38           C
ATOM   1434  CB  GLN A 176      -4.185   0.773  29.829  1.00 55.38           C
ATOM   1435  CG  GLN A 176      -5.228  -0.329  29.652  1.00 55.38           C
ATOM   1436  CD  GLN A 176      -6.156  -0.256  30.855  1.00 55.38           C
ATOM   1437  OE1 GLN A 176      -6.757   0.784  31.122  1.00 55.38           O
ATOM   1438  NE2 GLN A 176      -6.273  -1.384  31.606  1.00 55.38           N
ATOM   1439  C   GLN A 176      -4.425   1.578  27.572  1.00 55.38           C
ATOM   1440  O   GLN A 176      -4.850   0.826  26.697  1.00 55.38           O
ATOM   1441  N   HIS A 177      -4.817   2.854  27.708  1.00 56.75           N
ATOM   1442  CA  HIS A 177      -5.819   3.461  26.896  1.00 56.75           C
ATOM   1443  ND1 HIS A 177      -8.441   5.685  26.971  1.00 56.75           N
ATOM   1444  CG  HIS A 177      -7.144   5.614  26.509  1.00 56.75           C
ATOM   1445  CB  HIS A 177      -6.015   4.947  27.244  1.00 56.75           C
ATOM   1446  NE2 HIS A 177      -8.400   6.772  25.031  1.00 56.75           N
ATOM   1447  CD2 HIS A 177      -7.140   6.281  25.322  1.00 56.75           C
ATOM   1448  CE1 HIS A 177      -9.147   6.388  26.050  1.00 56.75           C
ATOM   1449  C   HIS A 177      -5.382   3.380  25.468  1.00 56.75           C
ATOM   1450  O   HIS A 177      -6.202   3.140  24.585  1.00 56.75           O
ATOM   1451  N   ILE A 178      -4.082   3.602  25.200  1.00101.86           N
ATOM   1452  CA  ILE A 178      -3.577   3.553  23.858  1.00101.86           C
ATOM   1453  CB  ILE A 178      -2.141   3.991  23.732  1.00101.86           C
ATOM   1454  CG1 ILE A 178      -2.015   5.505  23.958  1.00101.86           C
ATOM   1455  CG2 ILE A 178      -1.630   3.559  22.345  1.00101.86           C
ATOM   1456  CD1 ILE A 178      -2.371   5.963  25.358  1.00101.86           C
ATOM   1457  C   ILE A 178      -3.683   2.170  23.284  1.00101.86           C
ATOM   1458  O   ILE A 178      -4.039   2.019  22.119  1.00101.86           O
ATOM   1459  N   MET A 179      -3.325   1.122  24.053  1.00 67.70           N
ATOM   1460  CA  MET A 179      -3.302  -0.201  23.490  1.00 67.70           C
ATOM   1461  CB  MET A 179      -2.666  -1.216  24.450  1.00 67.70           C
ATOM   1462  CG  MET A 179      -1.235  -0.829  24.820  1.00 67.70           C
ATOM   1463  SD  MET A 179      -0.121  -0.655  23.392  1.00 67.70           S
ATOM   1464  CE  MET A 179       1.286  -0.059  24.374  1.00 67.70           C
ATOM   1465  C   MET A 179      -4.662  -0.723  23.112  1.00 67.70           C
ATOM   1466  O   MET A 179      -4.918  -1.011  21.944  1.00 67.70           O
ATOM   1467  N   VAL A 180      -5.597  -0.806  24.079  1.00 70.32           N
ATOM   1468  CA  VAL A 180      -6.890  -1.371  23.808  1.00 70.32           C
ATOM   1469  CB  VAL A 180      -7.708  -1.611  25.043  1.00 70.32           C
ATOM   1470  CG1 VAL A 180      -6.959  -2.612  25.940  1.00 70.32           C
ATOM   1471  CG2 VAL A 180      -7.995  -0.257  25.709  1.00 70.32           C
ATOM   1472  C   VAL A 180      -7.666  -0.441  22.939  1.00 70.32           C
ATOM   1473  O   VAL A 180      -8.552  -0.860  22.195  1.00 70.32           O
ATOM   1474  N   GLY A 181      -7.470   0.871  23.141  1.00 84.18           N
ATOM   1475  CA  GLY A 181      -8.158   1.828  22.332  1.00 84.18           C
ATOM   1476  C   GLY A 181      -7.602   2.000  20.944  1.00 84.18           C
ATOM   1477  O   GLY A 181      -8.347   1.899  19.975  1.00 84.18           O
ATOM   1478  N   LEU A 182      -6.312   2.403  20.834  1.00116.30           N
ATOM   1479  CA  LEU A 182      -5.674   2.686  19.567  1.00116.30           C
ATOM   1480  CB  LEU A 182      -4.646   3.823  19.706  1.00116.30           C
ATOM   1481  CG  LEU A 182      -4.011   4.272  18.376  1.00116.30           C
ATOM   1482  CD1 LEU A 182      -5.013   5.048  17.506  1.00116.30           C
ATOM   1483  CD2 LEU A 182      -2.693   5.025  18.615  1.00116.30           C
ATOM   1484  C   LEU A 182      -4.968   1.569  18.838  1.00116.30           C
ATOM   1485  O   LEU A 182      -5.264   1.274  17.681  1.00116.30           O
ATOM   1486  N   ILE A 183      -3.979   0.941  19.513  1.00115.94           N
ATOM   1487  CA  ILE A 183      -3.067   0.043  18.853  1.00115.94           C
ATOM   1488  CB  ILE A 183      -1.890  -0.327  19.712  1.00115.94           C
ATOM   1489  CG1 ILE A 183      -1.051   0.918  20.041  1.00115.94           C
ATOM   1490  CG2 ILE A 183      -1.092  -1.416  18.975  1.00115.94           C
ATOM   1491  CD1 ILE A 183      -0.469   1.604  18.805  1.00115.94           C
ATOM   1492  C   ILE A 183      -3.711  -1.229  18.431  1.00115.94           C
ATOM   1493  O   ILE A 183      -3.647  -1.597  17.260  1.00115.94           O
ATOM   1494  N   LEU A 184      -4.368  -1.927  19.373  1.00 64.69           N
ATOM   1495  CA  LEU A 184      -4.896  -3.211  19.039  1.00 64.69           C
ATOM   1496  CB  LEU A 184      -5.350  -4.023  20.262  1.00 64.69           C
ATOM   1497  CG  LEU A 184      -4.166  -4.408  21.171  1.00 64.69           C
ATOM   1498  CD1 LEU A 184      -4.632  -5.249  22.366  1.00 64.69           C
ATOM   1499  CD2 LEU A 184      -3.037  -5.074  20.365  1.00 64.69           C
ATOM   1500  C   LEU A 184      -6.013  -3.119  18.044  1.00 64.69           C
ATOM   1501  O   LEU A 184      -6.007  -3.871  17.073  1.00 64.69           O
ATOM   1502  N   PRO A 185      -6.980  -2.258  18.207  1.00 85.52           N
ATOM   1503  CA  PRO A 185      -8.035  -2.185  17.234  1.00 85.52           C
ATOM   1504  CD  PRO A 185      -7.425  -1.820  19.514  1.00 85.52           C
ATOM   1505  CB  PRO A 185      -9.156  -1.360  17.877  1.00 85.52           C
ATOM   1506  CG  PRO A 185      -8.544  -0.817  19.186  1.00 85.52           C
ATOM   1507  C   PRO A 185      -7.559  -1.677  15.910  1.00 85.52           C
ATOM   1508  O   PRO A 185      -8.085  -2.102  14.883  1.00 85.52           O
ATOM   1509  N   GLY A 186      -6.579  -0.754  15.911  1.00 27.59           N
ATOM   1510  CA  GLY A 186      -6.057  -0.174  14.707  1.00 27.59           C
ATOM   1511  C   GLY A 186      -5.328  -1.214  13.930  1.00 27.59           C
ATOM   1512  O   GLY A 186      -5.431  -1.274  12.706  1.00 27.59           O
ATOM   1513  N   ILE A 187      -4.557  -2.069  14.625  1.00 85.56           N
ATOM   1514  CA  ILE A 187      -3.792  -3.049  13.920  1.00 85.56           C
ATOM   1515  CB  ILE A 187      -2.899  -3.890  14.792  1.00 85.56           C
ATOM   1516  CG1 ILE A 187      -1.796  -3.022  15.430  1.00 85.56           C
ATOM   1517  CG2 ILE A 187      -2.346  -5.031  13.918  1.00 85.56           C
ATOM   1518  CD1 ILE A 187      -0.879  -2.348  14.406  1.00 85.56           C
ATOM   1519  C   ILE A 187      -4.730  -3.955  13.189  1.00 85.56           C
ATOM   1520  O   ILE A 187      -4.482  -4.293  12.034  1.00 85.56           O
ATOM   1521  N   VAL A 188      -5.833  -4.372  13.842  1.00 41.71           N
ATOM   1522  CA  VAL A 188      -6.756  -5.280  13.224  1.00 41.71           C
ATOM   1523  CB  VAL A 188      -7.838  -5.742  14.153  1.00 41.71           C
ATOM   1524  CG1 VAL A 188      -8.859  -6.558  13.345  1.00 41.71           C
ATOM   1525  CG2 VAL A 188      -7.179  -6.538  15.293  1.00 41.71           C
ATOM   1526  C   VAL A 188      -7.392  -4.646  12.024  1.00 41.71           C
ATOM   1527  O   VAL A 188      -7.451  -5.257  10.959  1.00 41.71           O
ATOM   1528  N   ILE A 189      -7.858  -3.388  12.155  1.00 45.34           N
ATOM   1529  CA  ILE A 189      -8.560  -2.724  11.092  1.00 45.34           C
ATOM   1530  CB  ILE A 189      -9.110  -1.395  11.522  1.00 45.34           C
ATOM   1531  CG1 ILE A 189     -10.119  -1.601  12.667  1.00 45.34           C
ATOM   1532  CG2 ILE A 189      -9.730  -0.715  10.292  1.00 45.34           C
ATOM   1533  CD1 ILE A 189     -10.493  -0.316  13.401  1.00 45.34           C
ATOM   1534  C   ILE A 189      -7.661  -2.542   9.897  1.00 45.34           C
ATOM   1535  O   ILE A 189      -8.076  -2.768   8.759  1.00 45.34           O
ATOM   1536  N   LEU A 190      -6.398  -2.135  10.125  1.00 41.59           N
ATOM   1537  CA  LEU A 190      -5.463  -1.914   9.054  1.00 41.59           C
ATOM   1538  CB  LEU A 190      -4.095  -1.407   9.549  1.00 41.59           C
ATOM   1539  CG  LEU A 190      -4.118   0.046  10.050  1.00 41.59           C
ATOM   1540  CD1 LEU A 190      -2.728   0.501  10.525  1.00 41.59           C
ATOM   1541  CD2 LEU A 190      -4.702   0.975   8.978  1.00 41.59           C
ATOM   1542  C   LEU A 190      -5.201  -3.189   8.315  1.00 41.59           C
ATOM   1543  O   LEU A 190      -5.154  -3.198   7.085  1.00 41.59           O
ATOM   1544  N   SER A 191      -5.003  -4.297   9.056  1.00 31.09           N
ATOM   1545  CA  SER A 191      -4.675  -5.562   8.459  1.00 31.09           C
ATOM   1546  CB  SER A 191      -4.288  -6.639   9.490  1.00 31.09           C
ATOM   1547  OG  SER A 191      -5.412  -6.988  10.284  1.00 31.09           O
ATOM   1548  C   SER A 191      -5.842  -6.078   7.674  1.00 31.09           C
ATOM   1549  O   SER A 191      -5.668  -6.634   6.591  1.00 31.09           O
ATOM   1550  N   CYS A 192      -7.073  -5.902   8.194  1.00 30.42           N
ATOM   1551  CA  CYS A 192      -8.231  -6.407   7.511  1.00 30.42           C
ATOM   1552  CB  CYS A 192      -9.538  -6.166   8.285  1.00 30.42           C
ATOM   1553  SG  CYS A 192      -9.665  -7.229   9.755  1.00 30.42           S
ATOM   1554  C   CYS A 192      -8.332  -5.717   6.185  1.00 30.42           C
ATOM   1555  O   CYS A 192      -8.605  -6.349   5.166  1.00 30.42           O
ATOM   1556  N   TYR A 193      -8.087  -4.394   6.178  1.00 52.49           N
ATOM   1557  CA  TYR A 193      -8.137  -3.563   5.007  1.00 52.49           C
ATOM   1558  CB  TYR A 193      -7.827  -2.095   5.365  1.00 52.49           C
ATOM   1559  CG  TYR A 193      -7.686  -1.257   4.139  1.00 52.49           C
ATOM   1560  CD1 TYR A 193      -8.788  -0.708   3.526  1.00 52.49           C
ATOM   1561  CD2 TYR A 193      -6.439  -1.003   3.617  1.00 52.49           C
ATOM   1562  CE1 TYR A 193      -8.647   0.074   2.401  1.00 52.49           C
ATOM   1563  CE2 TYR A 193      -6.290  -0.224   2.495  1.00 52.49           C
ATOM   1564  CZ  TYR A 193      -7.396   0.316   1.884  1.00 52.49           C
ATOM   1565  OH  TYR A 193      -7.244   1.119   0.731  1.00 52.49           O
ATOM   1566  C   TYR A 193      -7.096  -4.029   4.040  1.00 52.49           C
ATOM   1567  O   TYR A 193      -7.344  -4.108   2.837  1.00 52.49           O
ATOM   1568  N   CYS A 194      -5.892  -4.349   4.547  1.00 73.50           N
ATOM   1569  CA  CYS A 194      -4.815  -4.758   3.693  1.00 73.50           C
ATOM   1570  CB  CYS A 194      -3.487  -4.972   4.442  1.00 73.50           C
ATOM   1571  SG  CYS A 194      -2.148  -5.487   3.327  1.00 73.50           S
ATOM   1572  C   CYS A 194      -5.168  -6.046   3.009  1.00 73.50           C
ATOM   1573  O   CYS A 194      -4.823  -6.235   1.845  1.00 73.50           O
ATOM   1574  N   ILE A 195      -5.817  -6.984   3.727  1.00 54.42           N
ATOM   1575  CA  ILE A 195      -6.183  -8.273   3.202  1.00 54.42           C
ATOM   1576  CB  ILE A 195      -6.711  -9.185   4.267  1.00 54.42           C
ATOM   1577  CG1 ILE A 195      -5.668  -9.367   5.379  1.00 54.42           C
ATOM   1578  CG2 ILE A 195      -7.135 -10.503   3.594  1.00 54.42           C
ATOM   1579  CD1 ILE A 195      -6.243 -10.030   6.629  1.00 54.42           C
ATOM   1580  C   ILE A 195      -7.273  -8.144   2.178  1.00 54.42           C
ATOM   1581  O   ILE A 195      -7.232  -8.795   1.134  1.00 54.42           O
ATOM   1582  N   ILE A 196      -8.296  -7.311   2.463  1.00 38.29           N
ATOM   1583  CA  ILE A 196      -9.414  -7.185   1.571  1.00 38.29           C
ATOM   1584  CB  ILE A 196     -10.485  -6.264   2.080  1.00 38.29           C
ATOM   1585  CG1 ILE A 196     -11.091  -6.818   3.379  1.00 38.29           C
ATOM   1586  CG2 ILE A 196     -11.512  -6.071   0.953  1.00 38.29           C
ATOM   1587  CD1 ILE A 196     -11.956  -5.809   4.132  1.00 38.29           C
ATOM   1588  C   ILE A 196      -8.921  -6.634   0.274  1.00 38.29           C
ATOM   1589  O   ILE A 196      -9.278  -7.121  -0.797  1.00 38.29           O
ATOM   1590  N   ILE A 197      -8.042  -5.620   0.354  1.00141.34           N
ATOM   1591  CA  ILE A 197      -7.502  -4.963  -0.802  1.00141.34           C
ATOM   1592  CB  ILE A 197      -6.481  -3.926  -0.444  1.00141.34           C
ATOM   1593  CG1 ILE A 197      -7.134  -2.802   0.368  1.00141.34           C
ATOM   1594  CG2 ILE A 197      -5.803  -3.459  -1.742  1.00141.34           C
ATOM   1595  CD1 ILE A 197      -8.251  -2.091  -0.391  1.00141.34           C
ATOM   1596  C   ILE A 197      -6.792  -5.984  -1.624  1.00141.34           C
ATOM   1597  O   ILE A 197      -6.843  -5.951  -2.853  1.00141.34           O
ATOM   1598  N   SER A 198      -6.068  -6.894  -0.953  1.00 81.86           N
ATOM   1599  CA  SER A 198      -5.323  -7.908  -1.634  1.00 81.86           C
ATOM   1600  CB  SER A 198      -4.405  -8.711  -0.700  1.00 81.86           C
ATOM   1601  OG  SER A 198      -3.456  -7.848  -0.093  1.00 81.86           O
ATOM   1602  C   SER A 198      -6.251  -8.889  -2.277  1.00 81.86           C
ATOM   1603  O   SER A 198      -6.008  -9.317  -3.401  1.00 81.86           O
ATOM   1604  N   LYS A 199      -7.335  -9.290  -1.582  1.00135.28           N
ATOM   1605  CA  LYS A 199      -8.210 -10.303  -2.107  1.00135.28           C
ATOM   1606  CB  LYS A 199      -9.331 -10.675  -1.131  1.00135.28           C
ATOM   1607  CG  LYS A 199      -8.757 -11.299   0.128  1.00135.28           C
ATOM   1608  CD  LYS A 199      -7.844 -12.473  -0.216  1.00135.28           C
ATOM   1609  CE  LYS A 199      -6.984 -12.968   0.942  1.00135.28           C
ATOM   1610  NZ  LYS A 199      -6.016 -13.960   0.424  1.00135.28           N
ATOM   1611  C   LYS A 199      -8.873  -9.815  -3.342  1.00135.28           C
ATOM   1612  O   LYS A 199      -8.930 -10.517  -4.352  1.00135.28           O
ATOM   1613  N   LEU A 200      -9.388  -8.579  -3.289  1.00149.58           N
ATOM   1614  CA  LEU A 200     -10.087  -8.057  -4.418  1.00149.58           C
ATOM   1615  CB  LEU A 200     -10.635  -6.642  -4.187  1.00149.58           C
ATOM   1616  CG  LEU A 200     -11.671  -6.598  -3.057  1.00149.58           C
ATOM   1617  CD1 LEU A 200     -12.284  -5.198  -2.914  1.00149.58           C
ATOM   1618  CD2 LEU A 200     -12.714  -7.713  -3.228  1.00149.58           C
ATOM   1619  C   LEU A 200      -9.141  -7.972  -5.570  1.00149.58           C
ATOM   1620  O   LEU A 200      -9.495  -8.355  -6.675  1.00149.58           O
ATOM   1621  N   SER A 201      -7.878  -7.551  -5.327  1.00 78.92           N
ATOM   1622  CA  SER A 201      -6.915  -7.431  -6.391  1.00 78.92           C
ATOM   1623  CB  SER A 201      -5.533  -6.952  -5.902  1.00 78.92           C
ATOM   1624  OG  SER A 201      -4.821  -7.988  -5.250  1.00 78.92           O
ATOM   1625  C   SER A 201      -6.712  -8.767  -7.060  1.00 78.92           C
ATOM   1626  O   SER A 201      -6.689  -8.852  -8.285  1.00 78.92           O
ATOM   1627  N   HIS A 202      -6.594  -9.848  -6.264  1.00 51.06           N
ATOM   1628  CA  HIS A 202      -6.348 -11.200  -6.703  1.00 51.06           C
ATOM   1629  ND1 HIS A 202      -4.083 -10.583  -4.870  1.00 51.06           N
ATOM   1630  CG  HIS A 202      -4.665 -11.832  -4.900  1.00 51.06           C
ATOM   1631  CB  HIS A 202      -5.985 -12.139  -5.541  1.00 51.06           C
ATOM   1632  NE2 HIS A 202      -2.769 -11.923  -3.678  1.00 51.06           N
ATOM   1633  CD2 HIS A 202      -3.846 -12.638  -4.169  1.00 51.06           C
ATOM   1634  CE1 HIS A 202      -2.957 -10.695  -4.119  1.00 51.06           C
ATOM   1635  C   HIS A 202      -7.508 -11.831  -7.421  1.00 51.06           C
ATOM   1636  O   HIS A 202      -7.304 -12.484  -8.442  1.00 51.06           O
ATOM   1637  N   SER A 203      -8.753 -11.656  -6.918  1.00134.76           N
ATOM   1638  CA  SER A 203      -9.858 -12.361  -7.510  1.00134.76           C
ATOM   1639  CB  SER A 203     -11.101 -12.426  -6.640  1.00134.76           C
ATOM   1640  OG  SER A 203     -11.897 -11.294  -6.968  1.00134.76           O
ATOM   1641  C   SER A 203     -10.359 -11.670  -8.743  1.00134.76           C
ATOM   1642  O   SER A 203     -10.342 -10.448  -8.858  1.00134.76           O
ATOM   1643  N   LYS A 204     -10.896 -12.476  -9.681  1.00222.64           N
ATOM   1644  CA  LYS A 204     -11.461 -12.005 -10.921  1.00222.64           C
ATOM   1645  CB  LYS A 204     -11.912 -13.148 -11.856  1.00222.64           C
ATOM   1646  CG  LYS A 204     -12.366 -12.672 -13.246  1.00222.64           C
ATOM   1647  CD  LYS A 204     -12.539 -13.780 -14.293  1.00222.64           C
ATOM   1648  CE  LYS A 204     -11.319 -13.985 -15.196  1.00222.64           C
ATOM   1649  NZ  LYS A 204     -11.641 -14.942 -16.282  1.00222.64           N
ATOM   1650  C   LYS A 204     -12.662 -11.154 -10.619  1.00222.64           C
ATOM   1651  O   LYS A 204     -12.908 -10.154 -11.296  1.00222.64           O
ATOM   1652  N   GLY A 205     -13.433 -11.534  -9.579  1.00 88.76           N
ATOM   1653  CA  GLY A 205     -14.590 -10.778  -9.202  1.00 88.76           C
ATOM   1654  C   GLY A 205     -14.937 -11.135  -7.788  1.00 88.76           C
ATOM   1655  O   GLY A 205     -14.355 -12.047  -7.199  1.00 88.76           O
ATOM   1656  N   HIS A 206     -15.881 -10.379  -7.197  1.00193.04           N
ATOM   1657  CA  HIS A 206     -16.340 -10.649  -5.865  1.00193.04           C
ATOM   1658  ND1 HIS A 206     -13.239 -10.540  -4.687  1.00193.04           N
ATOM   1659  CG  HIS A 206     -14.483 -10.430  -4.112  1.00193.04           C
ATOM   1660  CB  HIS A 206     -15.679  -9.799  -4.758  1.00193.04           C
ATOM   1661  NE2 HIS A 206     -13.102 -11.536  -2.707  1.00193.04           N
ATOM   1662  CD2 HIS A 206     -14.380 -11.036  -2.900  1.00193.04           C
ATOM   1663  CE1 HIS A 206     -12.451 -11.210  -3.809  1.00193.04           C
ATOM   1664  C   HIS A 206     -17.794 -10.335  -5.793  1.00193.04           C
ATOM   1665  O   HIS A 206     -18.221  -9.246  -6.174  1.00193.04           O
ATOM   1666  N   GLN A 207     -18.596 -11.294  -5.274  1.00282.74           N
ATOM   1667  CA  GLN A 207     -19.999 -11.059  -5.049  1.00282.74           C
ATOM   1668  CB  GLN A 207     -20.854 -12.350  -5.063  1.00282.74           C
ATOM   1669  CG  GLN A 207     -20.503 -13.410  -4.010  1.00282.74           C
ATOM   1670  CD  GLN A 207     -21.368 -14.636  -4.285  1.00282.74           C
ATOM   1671  OE1 GLN A 207     -22.070 -14.695  -5.293  1.00282.74           O
ATOM   1672  NE2 GLN A 207     -21.322 -15.641  -3.371  1.00282.74           N
ATOM   1673  C   GLN A 207     -20.091 -10.350  -3.726  1.00282.74           C
ATOM   1674  O   GLN A 207     -19.363 -10.684  -2.793  1.00282.74           O
ATOM   1675  N   LYS A 208     -20.951  -9.312  -3.636  1.00221.32           N
ATOM   1676  CA  LYS A 208     -20.964  -8.507  -2.445  1.00221.32           C
ATOM   1677  CB  LYS A 208     -20.774  -7.009  -2.767  1.00221.32           C
ATOM   1678  CG  LYS A 208     -19.404  -6.629  -3.347  1.00221.32           C
ATOM   1679  CD  LYS A 208     -18.226  -6.826  -2.389  1.00221.32           C
ATOM   1680  CE  LYS A 208     -16.862  -6.713  -3.075  1.00221.32           C
ATOM   1681  NZ  LYS A 208     -16.591  -5.304  -3.438  1.00221.32           N
ATOM   1682  C   LYS A 208     -22.273  -8.665  -1.718  1.00221.32           C
ATOM   1683  O   LYS A 208     -23.345  -8.450  -2.285  1.00221.32           O
ATOM   1684  N   ARG A 209     -22.196  -9.037  -0.412  1.00115.02           N
ATOM   1685  CA  ARG A 209     -23.328  -9.227   0.474  1.00115.02           C
ATOM   1686  CB  ARG A 209     -22.899  -9.785   1.854  1.00115.02           C
ATOM   1687  CG  ARG A 209     -24.047 -10.237   2.772  1.00115.02           C
ATOM   1688  CD  ARG A 209     -23.612 -10.552   4.213  1.00115.02           C
ATOM   1689  NE  ARG A 209     -24.034  -9.402   5.064  1.00115.02           N
ATOM   1690  CZ  ARG A 209     -23.207  -8.326   5.160  1.00115.02           C
ATOM   1691  NH1 ARG A 209     -22.026  -8.343   4.478  1.00115.02           N
ATOM   1692  NH2 ARG A 209     -23.484  -7.288   5.998  1.00115.02           N
ATOM   1693  C   ARG A 209     -23.987  -7.900   0.714  1.00115.02           C
ATOM   1694  O   ARG A 209     -25.194  -7.739   0.541  1.00115.02           O
ATOM   1695  N   LYS A 210     -23.154  -6.915   1.100  1.00 77.54           N
ATOM   1696  CA  LYS A 210     -23.454  -5.527   1.290  1.00 77.54           C
ATOM   1697  CB  LYS A 210     -23.717  -5.138   2.773  1.00 77.54           C
ATOM   1698  CG  LYS A 210     -24.683  -3.948   2.948  1.00 77.54           C
ATOM   1699  CD  LYS A 210     -25.412  -3.863   4.300  1.00 77.54           C
ATOM   1700  CE  LYS A 210     -26.312  -2.622   4.442  1.00 77.54           C
ATOM   1701  NZ  LYS A 210     -27.342  -2.813   5.490  1.00 77.54           N
ATOM   1702  C   LYS A 210     -22.193  -4.944   0.718  1.00 77.54           C
ATOM   1703  O   LYS A 210     -21.465  -5.684   0.056  1.00 77.54           O
ATOM   1704  N   ALA A 211     -21.872  -3.652   0.890  1.00 73.82           N
ATOM   1705  CA  ALA A 211     -20.704  -3.215   0.185  1.00 73.82           C
ATOM   1706  CB  ALA A 211     -20.960  -2.026  -0.754  1.00 73.82           C
ATOM   1707  C   ALA A 211     -19.650  -2.782   1.143  1.00 73.82           C
ATOM   1708  O   ALA A 211     -19.855  -2.772   2.358  1.00 73.82           O
ATOM   1709  N   LEU A 212     -18.445  -2.502   0.575  1.00185.53           N
ATOM   1710  CA  LEU A 212     -17.310  -1.934   1.256  1.00185.53           C
ATOM   1711  CB  LEU A 212     -15.979  -2.142   0.513  1.00185.53           C
ATOM   1712  CG  LEU A 212     -15.432  -3.572   0.664  1.00185.53           C
ATOM   1713  CD1 LEU A 212     -14.122  -3.766  -0.111  1.00185.53           C
ATOM   1714  CD2 LEU A 212     -15.267  -3.935   2.151  1.00185.53           C
ATOM   1715  C   LEU A 212     -17.407  -0.472   1.585  1.00185.53           C
ATOM   1716  O   LEU A 212     -16.859  -0.034   2.595  1.00185.53           O
ATOM   1717  N   LYS A 213     -18.107   0.315   0.746  1.00109.11           N
ATOM   1718  CA  LYS A 213     -18.032   1.757   0.741  1.00109.11           C
ATOM   1719  CB  LYS A 213     -19.065   2.355  -0.234  1.00109.11           C
ATOM   1720  CG  LYS A 213     -18.982   1.807  -1.664  1.00109.11           C
ATOM   1721  CD  LYS A 213     -20.271   2.013  -2.470  1.00109.11           C
ATOM   1722  CE  LYS A 213     -20.302   3.306  -3.285  1.00109.11           C
ATOM   1723  NZ  LYS A 213     -19.669   3.078  -4.604  1.00109.11           N
ATOM   1724  C   LYS A 213     -18.320   2.388   2.072  1.00109.11           C
ATOM   1725  O   LYS A 213     -17.514   3.172   2.575  1.00109.11           O
ATOM   1726  N   THR A 214     -19.459   2.050   2.696  1.00107.39           N
ATOM   1727  CA  THR A 214     -19.859   2.706   3.909  1.00107.39           C
ATOM   1728  CB  THR A 214     -21.190   2.216   4.397  1.00107.39           C
ATOM   1729  OG1 THR A 214     -21.588   2.914   5.568  1.00107.39           O
ATOM   1730  CG2 THR A 214     -21.083   0.705   4.671  1.00107.39           C
ATOM   1731  C   THR A 214     -18.859   2.450   4.992  1.00107.39           C
ATOM   1732  O   THR A 214     -18.564   3.334   5.796  1.00107.39           O
ATOM   1733  N   THR A 215     -18.317   1.223   5.038  1.00 43.26           N
ATOM   1734  CA  THR A 215     -17.400   0.815   6.060  1.00 43.26           C
ATOM   1735  CB  THR A 215     -16.971  -0.612   5.868  1.00 43.26           C
ATOM   1736  OG1 THR A 215     -18.106  -1.464   5.856  1.00 43.26           O
ATOM   1737  CG2 THR A 215     -16.032  -1.007   7.017  1.00 43.26           C
ATOM   1738  C   THR A 215     -16.160   1.662   6.034  1.00 43.26           C
ATOM   1739  O   THR A 215     -15.706   2.126   7.078  1.00 43.26           O
ATOM   1740  N   VAL A 216     -15.580   1.884   4.839  1.00 38.33           N
ATOM   1741  CA  VAL A 216     -14.347   2.616   4.707  1.00 38.33           C
ATOM   1742  CB  VAL A 216     -13.863   2.671   3.285  1.00 38.33           C
ATOM   1743  CG1 VAL A 216     -12.625   3.582   3.209  1.00 38.33           C
ATOM   1744  CG2 VAL A 216     -13.611   1.234   2.802  1.00 38.33           C
ATOM   1745  C   VAL A 216     -14.528   4.031   5.153  1.00 38.33           C
ATOM   1746  O   VAL A 216     -13.710   4.560   5.906  1.00 38.33           O
ATOM   1747  N   ILE A 217     -15.614   4.681   4.700  1.00 38.25           N
ATOM   1748  CA  ILE A 217     -15.818   6.061   5.025  1.00 38.25           C
ATOM   1749  CB  ILE A 217     -17.025   6.654   4.361  1.00 38.25           C
ATOM   1750  CG1 ILE A 217     -16.849   6.662   2.835  1.00 38.25           C
ATOM   1751  CG2 ILE A 217     -17.254   8.053   4.960  1.00 38.25           C
ATOM   1752  CD1 ILE A 217     -18.147   6.963   2.093  1.00 38.25           C
ATOM   1753  C   ILE A 217     -16.006   6.208   6.501  1.00 38.25           C
ATOM   1754  O   ILE A 217     -15.420   7.099   7.114  1.00 38.25           O
ATOM   1755  N   LEU A 218     -16.809   5.329   7.128  1.00 61.88           N
ATOM   1756  CA  LEU A 218     -17.077   5.522   8.521  1.00 61.88           C
ATOM   1757  CB  LEU A 218     -18.098   4.531   9.112  1.00 61.88           C
ATOM   1758  CG  LEU A 218     -18.456   4.871  10.574  1.00 61.88           C
ATOM   1759  CD1 LEU A 218     -19.001   6.303  10.692  1.00 61.88           C
ATOM   1760  CD2 LEU A 218     -19.421   3.839  11.181  1.00 61.88           C
ATOM   1761  C   LEU A 218     -15.802   5.425   9.301  1.00 61.88           C
ATOM   1762  O   LEU A 218     -15.559   6.244  10.184  1.00 61.88           O
ATOM   1763  N   ILE A 219     -14.949   4.428   9.000  1.00 55.19           N
ATOM   1764  CA  ILE A 219     -13.726   4.260   9.736  1.00 55.19           C
ATOM   1765  CB  ILE A 219     -13.035   2.963   9.447  1.00 55.19           C
ATOM   1766  CG1 ILE A 219     -13.904   1.811   9.993  1.00 55.19           C
ATOM   1767  CG2 ILE A 219     -11.618   3.026  10.041  1.00 55.19           C
ATOM   1768  CD1 ILE A 219     -13.453   0.415   9.568  1.00 55.19           C
ATOM   1769  C   ILE A 219     -12.782   5.404   9.508  1.00 55.19           C
ATOM   1770  O   ILE A 219     -12.164   5.891  10.454  1.00 55.19           O
ATOM   1771  N   LEU A 220     -12.632   5.876   8.255  1.00 40.21           N
ATOM   1772  CA  LEU A 220     -11.702   6.944   8.003  1.00 40.21           C
ATOM   1773  CB  LEU A 220     -11.594   7.311   6.513  1.00 40.21           C
ATOM   1774  CG  LEU A 220     -11.059   6.167   5.634  1.00 40.21           C
ATOM   1775  CD1 LEU A 220     -10.808   6.643   4.193  1.00 40.21           C
ATOM   1776  CD2 LEU A 220      -9.832   5.503   6.276  1.00 40.21           C
ATOM   1777  C   LEU A 220     -12.152   8.171   8.731  1.00 40.21           C
ATOM   1778  O   LEU A 220     -11.340   8.874   9.328  1.00 40.21           O
ATOM   1779  N   ALA A 221     -13.468   8.460   8.696  1.00 29.29           N
ATOM   1780  CA  ALA A 221     -14.025   9.638   9.303  1.00 29.29           C
ATOM   1781  CB  ALA A 221     -15.533   9.782   9.036  1.00 29.29           C
ATOM   1782  C   ALA A 221     -13.824   9.588  10.784  1.00 29.29           C
ATOM   1783  O   ALA A 221     -13.556  10.611  11.412  1.00 29.29           O
ATOM   1784  N   PHE A 222     -13.975   8.392  11.384  1.00 58.73           N
ATOM   1785  CA  PHE A 222     -13.828   8.227  12.805  1.00 58.73           C
ATOM   1786  CB  PHE A 222     -14.095   6.774  13.239  1.00 58.73           C
ATOM   1787  CG  PHE A 222     -13.809   6.622  14.694  1.00 58.73           C
ATOM   1788  CD1 PHE A 222     -14.715   7.032  15.642  1.00 58.73           C
ATOM   1789  CD2 PHE A 222     -12.632   6.046  15.111  1.00 58.73           C
ATOM   1790  CE1 PHE A 222     -14.450   6.881  16.983  1.00 58.73           C
ATOM   1791  CE2 PHE A 222     -12.357   5.890  16.448  1.00 58.73           C
ATOM   1792  CZ  PHE A 222     -13.268   6.308  17.387  1.00 58.73           C
ATOM   1793  C   PHE A 222     -12.433   8.576  13.214  1.00 58.73           C
ATOM   1794  O   PHE A 222     -12.230   9.336  14.159  1.00 58.73           O
ATOM   1795  N   PHE A 223     -11.429   8.035  12.505  1.00 62.71           N
ATOM   1796  CA  PHE A 223     -10.061   8.281  12.857  1.00 62.71           C
ATOM   1797  CB  PHE A 223      -9.103   7.299  12.170  1.00 62.71           C
ATOM   1798  CG  PHE A 223      -9.380   6.006  12.869  1.00 62.71           C
ATOM   1799  CD1 PHE A 223     -10.461   5.242  12.498  1.00 62.71           C
ATOM   1800  CD2 PHE A 223      -8.601   5.577  13.922  1.00 62.71           C
ATOM   1801  CE1 PHE A 223     -10.744   4.058  13.133  1.00 62.71           C
ATOM   1802  CE2 PHE A 223      -8.877   4.390  14.563  1.00 62.71           C
ATOM   1803  CZ  PHE A 223      -9.950   3.627  14.168  1.00 62.71           C
ATOM   1804  C   PHE A 223      -9.702   9.710  12.602  1.00 62.71           C
ATOM   1805  O   PHE A 223      -8.933  10.304  13.356  1.00 62.71           O
ATOM   1806  N   ALA A 224     -10.242  10.307  11.525  1.00 26.26           N
ATOM   1807  CA  ALA A 224      -9.945  11.676  11.221  1.00 26.26           C
ATOM   1808  CB  ALA A 224     -10.626  12.162   9.931  1.00 26.26           C
ATOM   1809  C   ALA A 224     -10.438  12.538  12.344  1.00 26.26           C
ATOM   1810  O   ALA A 224      -9.771  13.494  12.735  1.00 26.26           O
ATOM   1811  N   CYS A 225     -11.621  12.223  12.905  1.00 41.21           N
ATOM   1812  CA  CYS A 225     -12.151  13.062  13.943  1.00 41.21           C
ATOM   1813  CB  CYS A 225     -13.498  12.567  14.498  1.00 41.21           C
ATOM   1814  SG  CYS A 225     -14.850  12.665  13.289  1.00 41.21           S
ATOM   1815  C   CYS A 225     -11.181  13.085  15.089  1.00 41.21           C
ATOM   1816  O   CYS A 225     -10.882  14.144  15.637  1.00 41.21           O
ATOM   1817  N   TRP A 226     -10.676  11.898  15.476  1.00102.07           N
ATOM   1818  CA  TRP A 226      -9.770  11.691  16.576  1.00102.07           C
ATOM   1819  CB  TRP A 226      -9.718  10.235  17.056  1.00102.07           C
ATOM   1820  CG  TRP A 226     -11.007   9.860  17.747  1.00102.07           C
ATOM   1821  CD2 TRP A 226     -11.276  10.103  19.139  1.00102.07           C
ATOM   1822  CD1 TRP A 226     -12.135   9.302  17.223  1.00102.07           C
ATOM   1823  NE1 TRP A 226     -13.098   9.184  18.197  1.00102.07           N
ATOM   1824  CE2 TRP A 226     -12.584   9.672  19.382  1.00102.07           C
ATOM   1825  CE3 TRP A 226     -10.505  10.647  20.129  1.00102.07           C
ATOM   1826  CZ2 TRP A 226     -13.141   9.781  20.626  1.00102.07           C
ATOM   1827  CZ3 TRP A 226     -11.068  10.745  21.383  1.00102.07           C
ATOM   1828  CH2 TRP A 226     -12.360  10.320  21.626  1.00102.07           C
ATOM   1829  C   TRP A 226      -8.374  12.169  16.299  1.00102.07           C
ATOM   1830  O   TRP A 226      -7.598  12.357  17.235  1.00102.07           O
ATOM   1831  N   LEU A 227      -8.002  12.358  15.019  1.00 67.22           N
ATOM   1832  CA  LEU A 227      -6.631  12.639  14.672  1.00 67.22           C
ATOM   1833  CB  LEU A 227      -6.404  12.867  13.163  1.00 67.22           C
ATOM   1834  CG  LEU A 227      -4.942  13.236  12.828  1.00 67.22           C
ATOM   1835  CD1 LEU A 227      -3.970  12.112  13.222  1.00 67.22           C
ATOM   1836  CD2 LEU A 227      -4.786  13.660  11.360  1.00 67.22           C
ATOM   1837  C   LEU A 227      -6.064  13.847  15.363  1.00 67.22           C
ATOM   1838  O   LEU A 227      -4.937  13.764  15.852  1.00 67.22           O
ATOM   1839  N   PRO A 228      -6.733  14.959  15.447  1.00 75.47           N
ATOM   1840  CA  PRO A 228      -6.109  16.105  16.056  1.00 75.47           C
ATOM   1841  CD  PRO A 228      -7.765  15.324  14.491  1.00 75.47           C
ATOM   1842  CB  PRO A 228      -7.075  17.261  15.808  1.00 75.47           C
ATOM   1843  CG  PRO A 228      -7.785  16.863  14.499  1.00 75.47           C
ATOM   1844  C   PRO A 228      -5.773  15.875  17.492  1.00 75.47           C
ATOM   1845  O   PRO A 228      -4.767  16.391  17.973  1.00 75.47           O
ATOM   1846  N   TYR A 229      -6.611  15.096  18.189  1.00 81.89           N
ATOM   1847  CA  TYR A 229      -6.468  14.825  19.585  1.00 81.89           C
ATOM   1848  CB  TYR A 229      -7.690  14.017  20.071  1.00 81.89           C
ATOM   1849  CG  TYR A 229      -7.636  13.779  21.537  1.00 81.89           C
ATOM   1850  CD1 TYR A 229      -7.800  14.817  22.427  1.00 81.89           C
ATOM   1851  CD2 TYR A 229      -7.473  12.502  22.019  1.00 81.89           C
ATOM   1852  CE1 TYR A 229      -7.761  14.590  23.783  1.00 81.89           C
ATOM   1853  CE2 TYR A 229      -7.434  12.270  23.373  1.00 81.89           C
ATOM   1854  CZ  TYR A 229      -7.573  13.314  24.258  1.00 81.89           C
ATOM   1855  OH  TYR A 229      -7.533  13.079  25.650  1.00 81.89           O
ATOM   1856  C   TYR A 229      -5.198  14.051  19.777  1.00 81.89           C
ATOM   1857  O   TYR A 229      -4.431  14.327  20.701  1.00 81.89           O
ATOM   1858  N   TYR A 230      -4.931  13.078  18.880  1.00 67.66           N
ATOM   1859  CA  TYR A 230      -3.765  12.243  18.989  1.00 67.66           C
ATOM   1860  CB  TYR A 230      -3.657  11.137  17.919  1.00 67.66           C
ATOM   1861  CG  TYR A 230      -4.761  10.167  18.145  1.00 67.66           C
ATOM   1862  CD1 TYR A 230      -4.852   9.503  19.345  1.00 67.66           C
ATOM   1863  CD2 TYR A 230      -5.674   9.884  17.154  1.00 67.66           C
ATOM   1864  CE1 TYR A 230      -5.863   8.601  19.571  1.00 67.66           C
ATOM   1865  CE2 TYR A 230      -6.688   8.980  17.374  1.00 67.66           C
ATOM   1866  CZ  TYR A 230      -6.784   8.340  18.586  1.00 67.66           C
ATOM   1867  OH  TYR A 230      -7.822   7.413  18.820  1.00 67.66           O
ATOM   1868  C   TYR A 230      -2.532  13.070  18.860  1.00 67.66           C
ATOM   1869  O   TYR A 230      -1.551  12.844  19.568  1.00 67.66           O
ATOM   1870  N   ILE A 231      -2.545  14.044  17.934  1.00 40.44           N
ATOM   1871  CA  ILE A 231      -1.384  14.848  17.699  1.00 40.44           C
ATOM   1872  CB  ILE A 231      -1.612  15.846  16.600  1.00 40.44           C
ATOM   1873  CG1 ILE A 231      -2.076  15.115  15.330  1.00 40.44           C
ATOM   1874  CG2 ILE A 231      -0.312  16.647  16.397  1.00 40.44           C
ATOM   1875  CD1 ILE A 231      -2.668  16.035  14.266  1.00 40.44           C
ATOM   1876  C   ILE A 231      -1.084  15.605  18.954  1.00 40.44           C
ATOM   1877  O   ILE A 231       0.064  15.664  19.389  1.00 40.44           O
ATOM   1878  N   GLY A 232      -2.124  16.194  19.578  1.00 33.42           N
ATOM   1879  CA  GLY A 232      -1.950  16.985  20.766  1.00 33.42           C
ATOM   1880  C   GLY A 232      -1.475  16.147  21.913  1.00 33.42           C
ATOM   1881  O   GLY A 232      -0.587  16.555  22.659  1.00 33.42           O
ATOM   1882  N   ILE A 233      -2.073  14.955  22.097  1.00114.38           N
ATOM   1883  CA  ILE A 233      -1.713  14.084  23.181  1.00114.38           C
ATOM   1884  CB  ILE A 233      -2.618  12.898  23.341  1.00114.38           C
ATOM   1885  CG1 ILE A 233      -3.960  13.356  23.935  1.00114.38           C
ATOM   1886  CG2 ILE A 233      -1.891  11.848  24.196  1.00114.38           C
ATOM   1887  CD1 ILE A 233      -3.802  13.999  25.316  1.00114.38           C
ATOM   1888  C   ILE A 233      -0.307  13.609  23.017  1.00114.38           C
ATOM   1889  O   ILE A 233       0.398  13.411  24.004  1.00114.38           O
ATOM   1890  N   SER A 234       0.130  13.369  21.769  1.00 46.05           N
ATOM   1891  CA  SER A 234       1.461  12.878  21.571  1.00 46.05           C
ATOM   1892  CB  SER A 234       1.768  12.488  20.121  1.00 46.05           C
ATOM   1893  OG  SER A 234       3.076  11.940  20.044  1.00 46.05           O
ATOM   1894  C   SER A 234       2.457  13.910  21.991  1.00 46.05           C
ATOM   1895  O   SER A 234       3.471  13.587  22.608  1.00 46.05           O
ATOM   1896  N   ILE A 235       2.191  15.190  21.670  1.00 43.91           N
ATOM   1897  CA  ILE A 235       3.115  16.240  21.990  1.00 43.91           C
ATOM   1898  CB  ILE A 235       2.661  17.586  21.508  1.00 43.91           C
ATOM   1899  CG1 ILE A 235       2.454  17.587  19.985  1.00 43.91           C
ATOM   1900  CG2 ILE A 235       3.694  18.623  21.990  1.00 43.91           C
ATOM   1901  CD1 ILE A 235       1.695  18.813  19.477  1.00 43.91           C
ATOM   1902  C   ILE A 235       3.219  16.347  23.476  1.00 43.91           C
ATOM   1903  O   ILE A 235       4.313  16.443  24.027  1.00 43.91           O
ATOM   1904  N   ASP A 236       2.064  16.305  24.162  1.00 73.02           N
ATOM   1905  CA  ASP A 236       2.034  16.499  25.577  1.00 73.02           C
ATOM   1906  CB  ASP A 236       0.611  16.474  26.159  1.00 73.02           C
ATOM   1907  CG  ASP A 236       0.703  16.951  27.604  1.00 73.02           C
ATOM   1908  OD1 ASP A 236       1.114  16.143  28.480  1.00 73.02           O
ATOM   1909  OD2 ASP A 236       0.365  18.140  27.849  1.00 73.02           O
ATOM   1910  C   ASP A 236       2.851  15.431  26.224  1.00 73.02           C
ATOM   1911  O   ASP A 236       3.515  15.683  27.228  1.00 73.02           O
ATOM   1912  N   SER A 237       2.818  14.199  25.684  1.00 42.88           N
ATOM   1913  CA  SER A 237       3.594  13.145  26.269  1.00 42.88           C
ATOM   1914  CB  SER A 237       3.230  11.746  25.745  1.00 42.88           C
ATOM   1915  OG  SER A 237       3.436  11.674  24.343  1.00 42.88           O
ATOM   1916  C   SER A 237       5.056  13.386  26.034  1.00 42.88           C
ATOM   1917  O   SER A 237       5.886  12.972  26.840  1.00 42.88           O
ATOM   1918  N   PHE A 238       5.420  14.054  24.921  1.00126.33           N
ATOM   1919  CA  PHE A 238       6.801  14.346  24.624  1.00126.33           C
ATOM   1920  CB  PHE A 238       6.981  15.108  23.299  1.00126.33           C
ATOM   1921  CG  PHE A 238       7.176  14.155  22.174  1.00126.33           C
ATOM   1922  CD1 PHE A 238       6.129  13.448  21.636  1.00126.33           C
ATOM   1923  CD2 PHE A 238       8.444  13.968  21.669  1.00126.33           C
ATOM   1924  CE1 PHE A 238       6.356  12.575  20.599  1.00126.33           C
ATOM   1925  CE2 PHE A 238       8.676  13.097  20.631  1.00126.33           C
ATOM   1926  CZ  PHE A 238       7.622  12.402  20.090  1.00126.33           C
ATOM   1927  C   PHE A 238       7.384  15.228  25.686  1.00126.33           C
ATOM   1928  O   PHE A 238       8.484  14.978  26.179  1.00126.33           O
ATOM   1929  N   ILE A 239       6.654  16.295  26.058  1.00 44.39           N
ATOM   1930  CA  ILE A 239       7.100  17.261  27.020  1.00 44.39           C
ATOM   1931  CB  ILE A 239       6.125  18.389  27.179  1.00 44.39           C
ATOM   1932  CG1 ILE A 239       5.926  19.129  25.845  1.00 44.39           C
ATOM   1933  CG2 ILE A 239       6.643  19.292  28.305  1.00 44.39           C
ATOM   1934  CD1 ILE A 239       4.723  20.073  25.855  1.00 44.39           C
ATOM   1935  C   ILE A 239       7.249  16.598  28.357  1.00 44.39           C
ATOM   1936  O   ILE A 239       8.215  16.849  29.077  1.00 44.39           O
ATOM   1937  N   LEU A 240       6.284  15.733  28.729  1.00156.61           N
ATOM   1938  CA  LEU A 240       6.336  15.066  30.002  1.00156.61           C
ATOM   1939  CB  LEU A 240       5.140  14.135  30.263  1.00156.61           C
ATOM   1940  CG  LEU A 240       3.804  14.878  30.440  1.00156.61           C
ATOM   1941  CD1 LEU A 240       2.654  13.906  30.749  1.00156.61           C
ATOM   1942  CD2 LEU A 240       3.928  16.006  31.478  1.00156.61           C
ATOM   1943  C   LEU A 240       7.574  14.221  30.042  1.00156.61           C
ATOM   1944  O   LEU A 240       8.206  14.077  31.089  1.00156.61           O
ATOM   1945  N   LEU A 241       7.910  13.605  28.893  1.00157.20           N
ATOM   1946  CA  LEU A 241       9.086  12.807  28.701  1.00157.20           C
ATOM   1947  CB  LEU A 241       9.086  12.059  27.362  1.00157.20           C
ATOM   1948  CG  LEU A 241      10.349  11.208  27.183  1.00157.20           C
ATOM   1949  CD1 LEU A 241      10.533  10.241  28.364  1.00157.20           C
ATOM   1950  CD2 LEU A 241      10.328  10.476  25.833  1.00157.20           C
ATOM   1951  C   LEU A 241      10.279  13.726  28.745  1.00157.20           C
ATOM   1952  O   LEU A 241      11.384  13.308  29.088  1.00157.20           O
ATOM   1953  N   GLU A 242      10.051  15.015  28.414  1.00119.24           N
ATOM   1954  CA  GLU A 242      11.016  16.085  28.385  1.00119.24           C
ATOM   1955  CB  GLU A 242      11.883  16.154  29.654  1.00119.24           C
ATOM   1956  CG  GLU A 242      11.089  16.524  30.909  1.00119.24           C
ATOM   1957  CD  GLU A 242      12.063  16.566  32.073  1.00119.24           C
ATOM   1958  OE1 GLU A 242      13.070  15.808  32.030  1.00119.24           O
ATOM   1959  OE2 GLU A 242      11.821  17.362  33.016  1.00119.24           O
ATOM   1960  C   GLU A 242      11.934  16.037  27.200  1.00119.24           C
ATOM   1961  O   GLU A 242      13.055  16.539  27.271  1.00119.24           O
ATOM   1962  N   ILE A 243      11.493  15.436  26.076  1.00 69.91           N
ATOM   1963  CA  ILE A 243      12.266  15.454  24.864  1.00 69.91           C
ATOM   1964  CB  ILE A 243      11.798  14.472  23.835  1.00 69.91           C
ATOM   1965  CG1 ILE A 243      11.981  13.038  24.358  1.00 69.91           C
ATOM   1966  CG2 ILE A 243      12.580  14.737  22.539  1.00 69.91           C
ATOM   1967  CD1 ILE A 243      11.293  11.981  23.496  1.00 69.91           C
ATOM   1968  C   ILE A 243      12.268  16.822  24.236  1.00 69.91           C
ATOM   1969  O   ILE A 243      13.319  17.295  23.806  1.00 69.91           O
ATOM   1970  N   ILE A 244      11.102  17.506  24.169  1.00 75.85           N
ATOM   1971  CA  ILE A 244      11.024  18.774  23.482  1.00 75.85           C
ATOM   1972  CB  ILE A 244       9.819  18.931  22.609  1.00 75.85           C
ATOM   1973  CG1 ILE A 244       8.534  18.893  23.453  1.00 75.85           C
ATOM   1974  CG2 ILE A 244       9.888  17.861  21.509  1.00 75.85           C
ATOM   1975  CD1 ILE A 244       7.307  19.421  22.714  1.00 75.85           C
ATOM   1976  C   ILE A 244      10.974  19.906  24.465  1.00 75.85           C
ATOM   1977  O   ILE A 244      10.369  19.784  25.529  1.00 75.85           O
ATOM   1978  N   LYS A 245      11.664  21.034  24.151  1.00178.88           N
ATOM   1979  CA  LYS A 245      11.580  22.163  25.039  1.00178.88           C
ATOM   1980  CB  LYS A 245      12.708  22.220  26.087  1.00178.88           C
ATOM   1981  CG  LYS A 245      14.108  22.322  25.489  1.00178.88           C
ATOM   1982  CD  LYS A 245      14.459  21.154  24.571  1.00178.88           C
ATOM   1983  CE  LYS A 245      15.735  21.381  23.762  1.00178.88           C
ATOM   1984  NZ  LYS A 245      16.088  20.150  23.026  1.00178.88           N
ATOM   1985  C   LYS A 245      11.558  23.460  24.271  1.00178.88           C
ATOM   1986  O   LYS A 245      12.594  24.087  24.038  1.00178.88           O
ATOM   1987  N   GLN A 246      10.354  23.854  23.805  1.00149.17           N
ATOM   1988  CA  GLN A 246      10.088  25.123  23.181  1.00149.17           C
ATOM   1989  CB  GLN A 246       8.790  25.099  22.361  1.00149.17           C
ATOM   1990  CG  GLN A 246       8.728  26.214  21.324  1.00149.17           C
ATOM   1991  CD  GLN A 246       9.724  25.834  20.233  1.00149.17           C
ATOM   1992  OE1 GLN A 246       9.653  24.749  19.657  1.00149.17           O
ATOM   1993  NE2 GLN A 246      10.694  26.742  19.949  1.00149.17           N
ATOM   1994  C   GLN A 246       9.951  26.151  24.263  1.00149.17           C
ATOM   1995  O   GLN A 246      10.304  27.317  24.092  1.00149.17           O
ATOM   1996  N   GLY A 247       9.386  25.739  25.414  1.00 43.55           N
ATOM   1997  CA  GLY A 247       9.189  26.644  26.509  1.00 43.55           C
ATOM   1998  C   GLY A 247       7.796  26.425  27.013  1.00 43.55           C
ATOM   1999  O   GLY A 247       7.060  25.597  26.482  1.00 43.55           O
ATOM   2000  N   CYS A 248       7.414  27.166  28.073  1.00 56.51           N
ATOM   2001  CA  CYS A 248       6.122  27.076  28.695  1.00 56.51           C
ATOM   2002  CB  CYS A 248       6.039  27.789  30.054  1.00 56.51           C
ATOM   2003  SG  CYS A 248       6.854  26.833  31.367  1.00 56.51           S
ATOM   2004  C   CYS A 248       5.049  27.632  27.814  1.00 56.51           C
ATOM   2005  O   CYS A 248       3.898  27.213  27.917  1.00 56.51           O
ATOM   2006  N   GLU A 249       5.374  28.604  26.941  1.00123.69           N
ATOM   2007  CA  GLU A 249       4.350  29.244  26.160  1.00123.69           C
ATOM   2008  CB  GLU A 249       4.909  30.327  25.222  1.00123.69           C
ATOM   2009  CG  GLU A 249       3.872  30.854  24.229  1.00123.69           C
ATOM   2010  CD  GLU A 249       2.788  31.590  25.002  1.00123.69           C
ATOM   2011  OE1 GLU A 249       2.225  30.978  25.949  1.00123.69           O
ATOM   2012  OE2 GLU A 249       2.499  32.764  24.650  1.00123.69           O
ATOM   2013  C   GLU A 249       3.615  28.254  25.308  1.00123.69           C
ATOM   2014  O   GLU A 249       2.385  28.227  25.314  1.00123.69           O
ATOM   2015  N   PHE A 250       4.344  27.410  24.555  1.00 81.21           N
ATOM   2016  CA  PHE A 250       3.725  26.431  23.702  1.00 81.21           C
ATOM   2017  CB  PHE A 250       4.655  25.848  22.622  1.00 81.21           C
ATOM   2018  CG  PHE A 250       4.756  26.927  21.595  1.00 81.21           C
ATOM   2019  CD1 PHE A 250       5.737  27.889  21.675  1.00 81.21           C
ATOM   2020  CD2 PHE A 250       3.850  26.990  20.558  1.00 81.21           C
ATOM   2021  CE1 PHE A 250       5.823  28.888  20.732  1.00 81.21           C
ATOM   2022  CE2 PHE A 250       3.931  27.986  19.612  1.00 81.21           C
ATOM   2023  CZ  PHE A 250       4.918  28.938  19.699  1.00 81.21           C
ATOM   2024  C   PHE A 250       3.097  25.340  24.512  1.00 81.21           C
ATOM   2025  O   PHE A 250       2.152  24.692  24.063  1.00 81.21           O
ATOM   2026  N   GLU A 251       3.631  25.079  25.719  1.00 64.67           N
ATOM   2027  CA  GLU A 251       3.108  24.023  26.536  1.00 64.67           C
ATOM   2028  CB  GLU A 251       3.836  23.840  27.875  1.00 64.67           C
ATOM   2029  CG  GLU A 251       3.311  22.624  28.642  1.00 64.67           C
ATOM   2030  CD  GLU A 251       4.016  22.557  29.983  1.00 64.67           C
ATOM   2031  OE1 GLU A 251       5.275  22.591  29.996  1.00 64.67           O
ATOM   2032  OE2 GLU A 251       3.296  22.474  31.013  1.00 64.67           O
ATOM   2033  C   GLU A 251       1.674  24.308  26.859  1.00 64.67           C
ATOM   2034  O   GLU A 251       0.862  23.391  26.938  1.00 64.67           O
ATOM   2035  N   ASN A 252       1.320  25.578  27.110  1.00 54.29           N
ATOM   2036  CA  ASN A 252      -0.048  25.918  27.391  1.00 54.29           C
ATOM   2037  CB  ASN A 252      -0.227  27.384  27.823  1.00 54.29           C
ATOM   2038  CG  ASN A 252       0.290  27.539  29.249  1.00 54.29           C
ATOM   2039  OD1 ASN A 252      -0.257  26.963  30.188  1.00 54.29           O
ATOM   2040  ND2 ASN A 252       1.374  28.342  29.425  1.00 54.29           N
ATOM   2041  C   ASN A 252      -0.862  25.734  26.158  1.00 54.29           C
ATOM   2042  O   ASN A 252      -1.995  25.257  26.209  1.00 54.29           O
ATOM   2043  N   THR A 253      -0.282  26.116  25.010  1.00 42.99           N
ATOM   2044  CA  THR A 253      -0.979  26.062  23.768  1.00 42.99           C
ATOM   2045  CB  THR A 253      -0.113  26.490  22.621  1.00 42.99           C
ATOM   2046  OG1 THR A 253       0.347  27.818  22.826  1.00 42.99           O
ATOM   2047  CG2 THR A 253      -0.914  26.394  21.313  1.00 42.99           C
ATOM   2048  C   THR A 253      -1.372  24.643  23.524  1.00 42.99           C
ATOM   2049  O   THR A 253      -2.497  24.386  23.100  1.00 42.99           O
ATOM   2050  N   VAL A 254      -0.452  23.686  23.776  1.00120.57           N
ATOM   2051  CA  VAL A 254      -0.764  22.303  23.547  1.00120.57           C
ATOM   2052  CB  VAL A 254       0.373  21.326  23.745  1.00120.57           C
ATOM   2053  CG1 VAL A 254       1.509  21.646  22.767  1.00120.57           C
ATOM   2054  CG2 VAL A 254       0.788  21.276  25.218  1.00120.57           C
ATOM   2055  C   VAL A 254      -1.854  21.876  24.478  1.00120.57           C
ATOM   2056  O   VAL A 254      -2.770  21.159  24.081  1.00120.57           O
ATOM   2057  N   HIS A 255      -1.787  22.314  25.749  1.00 93.73           N
ATOM   2058  CA  HIS A 255      -2.749  21.894  26.724  1.00 93.73           C
ATOM   2059  ND1 HIS A 255      -0.836  22.361  30.050  1.00 93.73           N
ATOM   2060  CG  HIS A 255      -1.287  21.899  28.834  1.00 93.73           C
ATOM   2061  CB  HIS A 255      -2.489  22.457  28.133  1.00 93.73           C
ATOM   2062  NE2 HIS A 255       0.525  20.708  29.457  1.00 93.73           N
ATOM   2063  CD2 HIS A 255      -0.443  20.890  28.485  1.00 93.73           C
ATOM   2064  CE1 HIS A 255       0.248  21.614  30.376  1.00 93.73           C
ATOM   2065  C   HIS A 255      -4.105  22.375  26.344  1.00 93.73           C
ATOM   2066  O   HIS A 255      -5.086  21.647  26.474  1.00 93.73           O
ATOM   2067  N   LYS A 256      -4.196  23.632  25.888  1.00111.93           N
ATOM   2068  CA  LYS A 256      -5.457  24.195  25.529  1.00111.93           C
ATOM   2069  CB  LYS A 256      -5.337  25.666  25.101  1.00111.93           C
ATOM   2070  CG  LYS A 256      -4.872  26.583  26.233  1.00111.93           C
ATOM   2071  CD  LYS A 256      -5.838  26.617  27.418  1.00111.93           C
ATOM   2072  CE  LYS A 256      -5.368  27.489  28.586  1.00111.93           C
ATOM   2073  NZ  LYS A 256      -4.372  26.758  29.404  1.00111.93           N
ATOM   2074  C   LYS A 256      -5.992  23.425  24.374  1.00111.93           C
ATOM   2075  O   LYS A 256      -7.185  23.133  24.326  1.00111.93           O
ATOM   2076  N   TRP A 257      -5.096  23.061  23.433  1.00 84.77           N
ATOM   2077  CA  TRP A 257      -5.460  22.426  22.204  1.00 84.77           C
ATOM   2078  CB  TRP A 257      -4.278  22.348  21.221  1.00 84.77           C
ATOM   2079  CG  TRP A 257      -4.702  22.102  19.798  1.00 84.77           C
ATOM   2080  CD2 TRP A 257      -4.401  20.925  19.043  1.00 84.77           C
ATOM   2081  CD1 TRP A 257      -5.386  22.937  18.964  1.00 84.77           C
ATOM   2082  NE1 TRP A 257      -5.540  22.347  17.735  1.00 84.77           N
ATOM   2083  CE2 TRP A 257      -4.936  21.107  17.767  1.00 84.77           C
ATOM   2084  CE3 TRP A 257      -3.728  19.792  19.384  1.00 84.77           C
ATOM   2085  CZ2 TRP A 257      -4.806  20.148  16.805  1.00 84.77           C
ATOM   2086  CZ3 TRP A 257      -3.606  18.829  18.413  1.00 84.77           C
ATOM   2087  CH2 TRP A 257      -4.133  18.998  17.150  1.00 84.77           C
ATOM   2088  C   TRP A 257      -6.055  21.076  22.471  1.00 84.77           C
ATOM   2089  O   TRP A 257      -7.049  20.702  21.852  1.00 84.77           O
ATOM   2090  N   ILE A 258      -5.481  20.306  23.414  1.00 58.00           N
ATOM   2091  CA  ILE A 258      -5.997  19.000  23.693  1.00 58.00           C
ATOM   2092  CB  ILE A 258      -5.132  18.224  24.644  1.00 58.00           C
ATOM   2093  CG1 ILE A 258      -3.744  18.034  23.998  1.00 58.00           C
ATOM   2094  CG2 ILE A 258      -5.841  16.899  24.985  1.00 58.00           C
ATOM   2095  CD1 ILE A 258      -2.658  17.528  24.947  1.00 58.00           C
ATOM   2096  C   ILE A 258      -7.397  19.109  24.225  1.00 58.00           C
ATOM   2097  O   ILE A 258      -8.256  18.298  23.880  1.00 58.00           O
ATOM   2098  N   SER A 259      -7.679  20.111  25.078  1.00 86.37           N
ATOM   2099  CA  SER A 259      -8.985  20.238  25.662  1.00 86.37           C
ATOM   2100  CB  SER A 259      -9.070  21.409  26.651  1.00 86.37           C
ATOM   2101  OG  SER A 259     -10.382  21.488  27.185  1.00 86.37           O
ATOM   2102  C   SER A 259      -9.998  20.462  24.585  1.00 86.37           C
ATOM   2103  O   SER A 259     -11.075  19.866  24.604  1.00 86.37           O
ATOM   2104  N   ILE A 260      -9.698  21.359  23.629  1.00 67.98           N
ATOM   2105  CA  ILE A 260     -10.635  21.603  22.573  1.00 67.98           C
ATOM   2106  CB  ILE A 260     -10.323  22.814  21.741  1.00 67.98           C
ATOM   2107  CG1 ILE A 260      -9.014  22.629  20.961  1.00 67.98           C
ATOM   2108  CG2 ILE A 260     -10.309  24.026  22.689  1.00 67.98           C
ATOM   2109  CD1 ILE A 260      -8.822  23.658  19.850  1.00 67.98           C
ATOM   2110  C   ILE A 260     -10.733  20.420  21.645  1.00 67.98           C
ATOM   2111  O   ILE A 260     -11.825  20.022  21.246  1.00 67.98           O
ATOM   2112  N   THR A 261      -9.588  19.809  21.287  1.00122.27           N
ATOM   2113  CA  THR A 261      -9.522  18.763  20.300  1.00122.27           C
ATOM   2114  CB  THR A 261      -8.136  18.295  20.046  1.00122.27           C
ATOM   2115  OG1 THR A 261      -7.308  19.376  19.648  1.00122.27           O
ATOM   2116  CG2 THR A 261      -8.231  17.282  18.907  1.00122.27           C
ATOM   2117  C   THR A 261     -10.296  17.570  20.745  1.00122.27           C
ATOM   2118  O   THR A 261     -10.869  16.861  19.919  1.00122.27           O
ATOM   2119  N   GLU A 262     -10.286  17.288  22.058  1.00 54.43           N
ATOM   2120  CA  GLU A 262     -10.989  16.150  22.561  1.00 54.43           C
ATOM   2121  CB  GLU A 262     -10.804  15.964  24.077  1.00 54.43           C
ATOM   2122  CG  GLU A 262     -11.409  14.660  24.598  1.00 54.43           C
ATOM   2123  CD  GLU A 262     -11.184  14.611  26.100  1.00 54.43           C
ATOM   2124  OE1 GLU A 262     -11.187  15.694  26.742  1.00 54.43           O
ATOM   2125  OE2 GLU A 262     -11.014  13.479  26.628  1.00 54.43           O
ATOM   2126  C   GLU A 262     -12.462  16.334  22.308  1.00 54.43           C
ATOM   2127  O   GLU A 262     -13.149  15.402  21.893  1.00 54.43           O
ATOM   2128  N   ALA A 263     -12.993  17.546  22.572  1.00 39.01           N
ATOM   2129  CA  ALA A 263     -14.389  17.834  22.370  1.00 39.01           C
ATOM   2130  CB  ALA A 263     -14.793  19.230  22.880  1.00 39.01           C
ATOM   2131  C   ALA A 263     -14.701  17.779  20.909  1.00 39.01           C
ATOM   2132  O   ALA A 263     -15.741  17.262  20.503  1.00 39.01           O
ATOM   2133  N   LEU A 264     -13.778  18.309  20.089  1.00 70.52           N
ATOM   2134  CA  LEU A 264     -13.899  18.399  18.660  1.00 70.52           C
ATOM   2135  CB  LEU A 264     -12.661  19.073  18.035  1.00 70.52           C
ATOM   2136  CG  LEU A 264     -12.829  19.457  16.555  1.00 70.52           C
ATOM   2137  CD1 LEU A 264     -13.874  20.575  16.414  1.00 70.52           C
ATOM   2138  CD2 LEU A 264     -11.481  19.812  15.899  1.00 70.52           C
ATOM   2139  C   LEU A 264     -13.981  16.997  18.128  1.00 70.52           C
ATOM   2140  O   LEU A 264     -14.547  16.741  17.069  1.00 70.52           O
ATOM   2141  N   ALA A 265     -13.343  16.068  18.856  1.00 91.08           N
ATOM   2142  CA  ALA A 265     -13.235  14.653  18.622  1.00 91.08           C
ATOM   2143  CB  ALA A 265     -12.279  13.967  19.615  1.00 91.08           C
ATOM   2144  C   ALA A 265     -14.563  13.965  18.751  1.00 91.08           C
ATOM   2145  O   ALA A 265     -14.703  12.842  18.281  1.00 91.08           O
ATOM   2146  N   PHE A 266     -15.536  14.558  19.469  1.00119.03           N
ATOM   2147  CA  PHE A 266     -16.803  13.942  19.776  1.00119.03           C
ATOM   2148  CB  PHE A 266     -17.651  14.707  20.799  1.00119.03           C
ATOM   2149  CG  PHE A 266     -16.901  14.645  22.082  1.00119.03           C
ATOM   2150  CD1 PHE A 266     -16.444  13.434  22.553  1.00119.03           C
ATOM   2151  CD2 PHE A 266     -16.697  15.779  22.834  1.00119.03           C
ATOM   2152  CE1 PHE A 266     -15.758  13.364  23.741  1.00119.03           C
ATOM   2153  CE2 PHE A 266     -16.015  15.708  24.025  1.00119.03           C
ATOM   2154  CZ  PHE A 266     -15.541  14.501  24.479  1.00119.03           C
ATOM   2155  C   PHE A 266     -17.666  13.682  18.577  1.00119.03           C
ATOM   2156  O   PHE A 266     -18.526  12.804  18.617  1.00119.03           O
ATOM   2157  N   PHE A 267     -17.463  14.418  17.477  1.00103.08           N
ATOM   2158  CA  PHE A 267     -18.288  14.364  16.304  1.00103.08           C
ATOM   2159  CB  PHE A 267     -17.848  15.361  15.221  1.00103.08           C
ATOM   2160  CG  PHE A 267     -18.124  16.697  15.832  1.00103.08           C
ATOM   2161  CD1 PHE A 267     -19.409  17.187  15.896  1.00103.08           C
ATOM   2162  CD2 PHE A 267     -17.105  17.460  16.351  1.00103.08           C
ATOM   2163  CE1 PHE A 267     -19.675  18.412  16.466  1.00103.08           C
ATOM   2164  CE2 PHE A 267     -17.363  18.685  16.922  1.00103.08           C
ATOM   2165  CZ  PHE A 267     -18.649  19.166  16.980  1.00103.08           C
ATOM   2166  C   PHE A 267     -18.378  12.959  15.774  1.00103.08           C
ATOM   2167  O   PHE A 267     -19.269  12.645  14.986  1.00103.08           O
ATOM   2168  N   HIS A 268     -17.445  12.074  16.171  1.00 77.45           N
ATOM   2169  CA  HIS A 268     -17.444  10.701  15.743  1.00 77.45           C
ATOM   2170  ND1 HIS A 268     -16.214  10.476  18.882  1.00 77.45           N
ATOM   2171  CG  HIS A 268     -16.611   9.615  17.884  1.00 77.45           C
ATOM   2172  CB  HIS A 268     -16.363   9.840  16.421  1.00 77.45           C
ATOM   2173  NE2 HIS A 268     -17.275   8.795  19.878  1.00 77.45           N
ATOM   2174  CD2 HIS A 268     -17.256   8.592  18.510  1.00 77.45           C
ATOM   2175  CE1 HIS A 268     -16.637   9.938  20.054  1.00 77.45           C
ATOM   2176  C   HIS A 268     -18.779  10.093  16.087  1.00 77.45           C
ATOM   2177  O   HIS A 268     -19.230   9.168  15.414  1.00 77.45           O
ATOM   2178  N   CYS A 269     -19.431  10.569  17.167  1.00 53.04           N
ATOM   2179  CA  CYS A 269     -20.728  10.085  17.563  1.00 53.04           C
ATOM   2180  CB  CYS A 269     -21.252  10.772  18.837  1.00 53.04           C
ATOM   2181  SG  CYS A 269     -20.215  10.460  20.297  1.00 53.04           S
ATOM   2182  C   CYS A 269     -21.717  10.391  16.467  1.00 53.04           C
ATOM   2183  O   CYS A 269     -22.646   9.622  16.227  1.00 53.04           O
ATOM   2184  N   CYS A 270     -21.566  11.567  15.825  1.00 55.64           N
ATOM   2185  CA  CYS A 270     -22.414  12.085  14.780  1.00 55.64           C
ATOM   2186  CB  CYS A 270     -22.142  13.572  14.495  1.00 55.64           C
ATOM   2187  SG  CYS A 270     -22.681  14.648  15.859  1.00 55.64           S
ATOM   2188  C   CYS A 270     -22.276  11.349  13.473  1.00 55.64           C
ATOM   2189  O   CYS A 270     -23.250  11.191  12.739  1.00 55.64           O
ATOM   2190  N   LEU A 271     -21.063  10.855  13.169  1.00190.41           N
ATOM   2191  CA  LEU A 271     -20.683  10.300  11.895  1.00190.41           C
ATOM   2192  CB  LEU A 271     -19.234   9.782  11.887  1.00190.41           C
ATOM   2193  CG  LEU A 271     -18.154  10.857  12.102  1.00190.41           C
ATOM   2194  CD1 LEU A 271     -16.759  10.219  12.090  1.00190.41           C
ATOM   2195  CD2 LEU A 271     -18.268  11.996  11.076  1.00190.41           C
ATOM   2196  C   LEU A 271     -21.530   9.129  11.511  1.00190.41           C
ATOM   2197  O   LEU A 271     -21.638   8.831  10.322  1.00190.41           O
ATOM   2198  N   ASN A 272     -22.044   8.352  12.483  1.00 90.12           N
ATOM   2199  CA  ASN A 272     -22.818   7.207  12.089  1.00 90.12           C
ATOM   2200  CB  ASN A 272     -23.063   6.206  13.238  1.00 90.12           C
ATOM   2201  CG  ASN A 272     -23.582   4.888  12.663  1.00 90.12           C
ATOM   2202  OD1 ASN A 272     -24.558   4.321  13.155  1.00 90.12           O
ATOM   2203  ND2 ASN A 272     -22.894   4.374  11.607  1.00 90.12           N
ATOM   2204  C   ASN A 272     -24.141   7.586  11.470  1.00 90.12           C
ATOM   2205  O   ASN A 272     -24.406   7.137  10.356  1.00 90.12           O
ATOM   2206  N   PRO A 273     -24.995   8.384  12.085  1.00 81.61           N
ATOM   2207  CA  PRO A 273     -26.260   8.699  11.458  1.00 81.61           C
ATOM   2208  CD  PRO A 273     -25.098   8.422  13.539  1.00 81.61           C
ATOM   2209  CB  PRO A 273     -27.128   9.322  12.546  1.00 81.61           C
ATOM   2210  CG  PRO A 273     -26.579   8.712  13.847  1.00 81.61           C
ATOM   2211  C   PRO A 273     -26.120   9.563  10.250  1.00 81.61           C
ATOM   2212  O   PRO A 273     -26.941   9.465   9.338  1.00 81.61           O
ATOM   2213  N   ILE A 274     -25.093  10.428  10.249  1.00 56.48           N
ATOM   2214  CA  ILE A 274     -24.806  11.335   9.180  1.00 56.48           C
ATOM   2215  CB  ILE A 274     -23.696  12.295   9.496  1.00 56.48           C
ATOM   2216  CG1 ILE A 274     -24.103  13.181  10.689  1.00 56.48           C
ATOM   2217  CG2 ILE A 274     -23.379  13.100   8.223  1.00 56.48           C
ATOM   2218  CD1 ILE A 274     -22.951  13.984  11.286  1.00 56.48           C
ATOM   2219  C   ILE A 274     -24.431  10.508   7.993  1.00 56.48           C
ATOM   2220  O   ILE A 274     -24.662  10.880   6.845  1.00 56.48           O
ATOM   2221  N   LEU A 275     -23.862   9.326   8.266  1.00152.48           N
ATOM   2222  CA  LEU A 275     -23.335   8.430   7.283  1.00152.48           C
ATOM   2223  CB  LEU A 275     -22.881   7.108   7.926  1.00152.48           C
ATOM   2224  CG  LEU A 275     -22.144   6.154   6.975  1.00152.48           C
ATOM   2225  CD1 LEU A 275     -20.843   6.786   6.456  1.00152.48           C
ATOM   2226  CD2 LEU A 275     -21.904   4.794   7.648  1.00152.48           C
ATOM   2227  C   LEU A 275     -24.403   8.130   6.275  1.00152.48           C
ATOM   2228  O   LEU A 275     -24.093   7.864   5.114  1.00152.48           O
ATOM   2229  N   TYR A 276     -25.692   8.154   6.673  1.00 74.57           N
ATOM   2230  CA  TYR A 276     -26.691   7.871   5.684  1.00 74.57           C
ATOM   2231  CB  TYR A 276     -28.095   7.561   6.242  1.00 74.57           C
ATOM   2232  CG  TYR A 276     -28.078   6.254   6.956  1.00 74.57           C
ATOM   2233  CD1 TYR A 276     -28.297   5.087   6.263  1.00 74.57           C
ATOM   2234  CD2 TYR A 276     -27.841   6.185   8.309  1.00 74.57           C
ATOM   2235  CE1 TYR A 276     -28.290   3.870   6.905  1.00 74.57           C
ATOM   2236  CE2 TYR A 276     -27.833   4.971   8.958  1.00 74.57           C
ATOM   2237  CZ  TYR A 276     -28.056   3.812   8.255  1.00 74.57           C
ATOM   2238  OH  TYR A 276     -28.049   2.563   8.914  1.00 74.57           O
ATOM   2239  C   TYR A 276     -26.846   9.106   4.856  1.00 74.57           C
ATOM   2240  O   TYR A 276     -27.576  10.032   5.207  1.00 74.57           O
ATOM   2241  N   ALA A 277     -26.128   9.133   3.718  1.00 19.83           N
ATOM   2242  CA  ALA A 277     -26.188  10.232   2.802  1.00 19.83           C
ATOM   2243  CB  ALA A 277     -25.127  11.316   3.065  1.00 19.83           C
ATOM   2244  C   ALA A 277     -25.873   9.629   1.442  1.00 19.83           C
ATOM   2245  O   ALA A 277     -24.718   9.156   1.255  1.00 19.83           O
ATOM   2246  OXT ALA A 277     -26.786   9.626   0.575  1.00 19.83           O
TER
ATOM      1  N   PRO B   1      13.257   4.358  49.620  1.00 64.27           N
ATOM      2  CA  PRO B   1      14.660   4.854  49.545  1.00 64.27           C
ATOM      3  CD  PRO B   1      12.690   4.658  50.981  1.00 64.27           C
ATOM      4  CB  PRO B   1      14.881   5.671  50.816  1.00 64.27           C
ATOM      5  CG  PRO B   1      13.888   5.098  51.831  1.00 64.27           C
ATOM      6  C   PRO B   1      15.486   3.614  49.511  1.00 64.27           C
ATOM      7  O   PRO B   1      16.710   3.705  49.593  1.00 64.27           O
ATOM      8  N   CYS B   2      14.827   2.454  49.347  1.00 50.84           N
ATOM      9  CA  CYS B   2      15.487   1.186  49.357  1.00 50.84           C
ATOM     10  CB  CYS B   2      14.513   0.024  49.092  1.00 50.84           C
ATOM     11  SG  CYS B   2      12.954   0.215  50.010  1.00 50.84           S
ATOM     12  C   CYS B   2      16.465   1.214  48.229  1.00 50.84           C
ATOM     13  O   CYS B   2      16.289   1.953  47.262  1.00 50.84           O
ATOM     14  N   PHE B   3      17.547   0.418  48.336  1.00110.14           N
ATOM     15  CA  PHE B   3      18.542   0.439  47.305  1.00110.14           C
ATOM     16  CB  PHE B   3      19.967   0.697  47.827  1.00110.14           C
ATOM     17  CG  PHE B   3      19.974   2.039  48.473  1.00110.14           C
ATOM     18  CD1 PHE B   3      19.658   2.165  49.806  1.00110.14           C
ATOM     19  CD2 PHE B   3      20.288   3.170  47.755  1.00110.14           C
ATOM     20  CE1 PHE B   3      19.657   3.395  50.417  1.00110.14           C
ATOM     21  CE2 PHE B   3      20.288   4.404  48.361  1.00110.14           C
ATOM     22  CZ  PHE B   3      19.974   4.520  49.694  1.00110.14           C
ATOM     23  C   PHE B   3      18.570  -0.903  46.657  1.00110.14           C
ATOM     24  O   PHE B   3      18.069  -1.886  47.203  1.00110.14           O
ATOM     25  N   ARG B   4      19.142  -0.969  45.439  1.00161.78           N
ATOM     26  CA  ARG B   4      19.244  -2.231  44.773  1.00161.78           C
ATOM     27  CB  ARG B   4      19.219  -2.154  43.235  1.00161.78           C
ATOM     28  CG  ARG B   4      19.207  -3.539  42.580  1.00161.78           C
ATOM     29  CD  ARG B   4      19.738  -3.581  41.142  1.00161.78           C
ATOM     30  NE  ARG B   4      19.077  -2.497  40.364  1.00161.78           N
ATOM     31  CZ  ARG B   4      19.740  -1.321  40.161  1.00161.78           C
ATOM     32  NH1 ARG B   4      21.006  -1.162  40.645  1.00161.78           N
ATOM     33  NH2 ARG B   4      19.152  -0.308  39.459  1.00161.78           N
ATOM     34  C   ARG B   4      20.590  -2.769  45.107  1.00161.78           C
ATOM     35  O   ARG B   4      21.599  -2.075  44.996  1.00161.78           O
ATOM     36  N   GLU B   5      20.645  -4.031  45.547  1.00207.40           N
ATOM     37  CA  GLU B   5      21.914  -4.590  45.868  1.00207.40           C
ATOM     38  CB  GLU B   5      22.325  -4.522  47.352  1.00207.40           C
ATOM     39  CG  GLU B   5      22.534  -3.122  47.932  1.00207.40           C
ATOM     40  CD  GLU B   5      21.328  -2.789  48.799  1.00207.40           C
ATOM     41  OE1 GLU B   5      20.352  -3.587  48.794  1.00207.40           O
ATOM     42  OE2 GLU B   5      21.375  -1.737  49.491  1.00207.40           O
ATOM     43  C   GLU B   5      21.750  -6.006  45.611  1.00207.40           C
ATOM     44  O   GLU B   5      20.849  -6.424  44.891  1.00207.40           O
ATOM     45  N   GLU B   6      22.641  -6.804  46.182  1.00320.64           N
ATOM     46  CA  GLU B   6      22.399  -8.152  45.864  1.00320.64           C
ATOM     47  CB  GLU B   6      23.260  -8.661  44.694  1.00320.64           C
ATOM     48  CG  GLU B   6      22.949  -7.968  43.362  1.00320.64           C
ATOM     49  CD  GLU B   6      23.861  -6.759  43.198  1.00320.64           C
ATOM     50  OE1 GLU B   6      25.001  -6.796  43.730  1.00320.64           O
ATOM     51  OE2 GLU B   6      23.428  -5.783  42.530  1.00320.64           O
ATOM     52  C   GLU B   6      22.669  -9.010  47.040  1.00320.64           C
ATOM     53  O   GLU B   6      23.474  -8.670  47.904  1.00320.64           O
ATOM     54  N   ASN B   7      21.940 -10.140  47.109  1.00130.05           N
ATOM     55  CA  ASN B   7      22.226 -11.123  48.105  1.00130.05           C
ATOM     56  CB  ASN B   7      21.072 -12.087  48.402  1.00130.05           C
ATOM     57  CG  ASN B   7      21.656 -13.105  49.364  1.00130.05           C
ATOM     58  OD1 ASN B   7      22.671 -12.838  50.006  1.00130.05           O
ATOM     59  ND2 ASN B   7      21.026 -14.307  49.448  1.00130.05           N
ATOM     60  C   ASN B   7      23.281 -11.962  47.483  1.00130.05           C
ATOM     61  O   ASN B   7      23.002 -12.712  46.553  1.00130.05           O
ATOM     62  N   ALA B   8      24.532 -11.790  47.935  1.00 90.03           N
ATOM     63  CA  ALA B   8      25.649 -12.480  47.365  1.00 90.03           C
ATOM     64  CB  ALA B   8      26.993 -11.841  47.739  1.00 90.03           C
ATOM     65  C   ALA B   8      25.755 -13.934  47.687  1.00 90.03           C
ATOM     66  O   ALA B   8      25.949 -14.732  46.772  1.00 90.03           O
ATOM     67  N   ASN B   9      25.574 -14.327  48.969  1.00104.04           N
ATOM     68  CA  ASN B   9      26.040 -15.637  49.340  1.00104.04           C
ATOM     69  CB  ASN B   9      25.884 -15.974  50.840  1.00104.04           C
ATOM     70  CG  ASN B   9      24.422 -16.103  51.236  1.00104.04           C
ATOM     71  OD1 ASN B   9      24.068 -16.934  52.070  1.00104.04           O
ATOM     72  ND2 ASN B   9      23.545 -15.258  50.639  1.00104.04           N
ATOM     73  C   ASN B   9      25.433 -16.732  48.521  1.00104.04           C
ATOM     74  O   ASN B   9      26.167 -17.490  47.893  1.00104.04           O
ATOM     75  N   PHE B  10      24.100 -16.885  48.511  1.00102.77           N
ATOM     76  CA  PHE B  10      23.557 -17.917  47.678  1.00102.77           C
ATOM     77  CB  PHE B  10      22.171 -18.370  48.161  1.00102.77           C
ATOM     78  CG  PHE B  10      21.819 -19.617  47.426  1.00102.77           C
ATOM     79  CD1 PHE B  10      22.401 -20.809  47.789  1.00102.77           C
ATOM     80  CD2 PHE B  10      20.906 -19.609  46.396  1.00102.77           C
ATOM     81  CE1 PHE B  10      22.088 -21.973  47.129  1.00102.77           C
ATOM     82  CE2 PHE B  10      20.589 -20.771  45.731  1.00102.77           C
ATOM     83  CZ  PHE B  10      21.182 -21.956  46.097  1.00102.77           C
ATOM     84  C   PHE B  10      23.411 -17.485  46.251  1.00102.77           C
ATOM     85  O   PHE B  10      23.953 -18.096  45.330  1.00102.77           O
ATOM     86  N   ASN B  11      22.712 -16.349  46.059  1.00123.48           N
ATOM     87  CA  ASN B  11      22.260 -15.961  44.758  1.00123.48           C
ATOM     88  CB  ASN B  11      21.280 -14.778  44.779  1.00123.48           C
ATOM     89  CG  ASN B  11      19.913 -15.330  45.148  1.00123.48           C
ATOM     90  OD1 ASN B  11      19.693 -15.800  46.263  1.00123.48           O
ATOM     91  ND2 ASN B  11      18.967 -15.278  44.171  1.00123.48           N
ATOM     92  C   ASN B  11      23.349 -15.622  43.801  1.00123.48           C
ATOM     93  O   ASN B  11      23.285 -16.020  42.641  1.00123.48           O
ATOM     94  N   LYS B  12      24.350 -14.853  44.252  1.00195.51           N
ATOM     95  CA  LYS B  12      25.376 -14.333  43.391  1.00195.51           C
ATOM     96  CB  LYS B  12      26.176 -13.196  44.041  1.00195.51           C
ATOM     97  CG  LYS B  12      25.382 -11.896  43.974  1.00195.51           C
ATOM     98  CD  LYS B  12      25.044 -11.541  42.526  1.00195.51           C
ATOM     99  CE  LYS B  12      23.869 -10.582  42.372  1.00195.51           C
ATOM    100  NZ  LYS B  12      23.480 -10.486  40.947  1.00195.51           N
ATOM    101  C   LYS B  12      26.342 -15.343  42.857  1.00195.51           C
ATOM    102  O   LYS B  12      26.873 -15.144  41.768  1.00195.51           O
ATOM    103  N   ILE B  13      26.734 -16.346  43.657  1.00149.44           N
ATOM    104  CA  ILE B  13      27.587 -17.410  43.201  1.00149.44           C
ATOM    105  CB  ILE B  13      28.280 -18.120  44.324  1.00149.44           C
ATOM    106  CG1 ILE B  13      27.257 -18.762  45.272  1.00149.44           C
ATOM    107  CG2 ILE B  13      29.230 -17.122  45.005  1.00149.44           C
ATOM    108  CD1 ILE B  13      27.891 -19.718  46.278  1.00149.44           C
ATOM    109  C   ILE B  13      26.799 -18.420  42.419  1.00149.44           C
ATOM    110  O   ILE B  13      27.278 -19.005  41.449  1.00149.44           O
ATOM    111  N   PHE B  14      25.573 -18.694  42.891  1.00100.38           N
ATOM    112  CA  PHE B  14      24.689 -19.695  42.364  1.00100.38           C
ATOM    113  CB  PHE B  14      23.449 -19.865  43.269  1.00100.38           C
ATOM    114  CG  PHE B  14      22.537 -20.904  42.712  1.00100.38           C
ATOM    115  CD1 PHE B  14      22.760 -22.237  42.967  1.00100.38           C
ATOM    116  CD2 PHE B  14      21.460 -20.543  41.934  1.00100.38           C
ATOM    117  CE1 PHE B  14      21.920 -23.195  42.454  1.00100.38           C
ATOM    118  CE2 PHE B  14      20.613 -21.498  41.419  1.00100.38           C
ATOM    119  CZ  PHE B  14      20.845 -22.827  41.680  1.00100.38           C
ATOM    120  C   PHE B  14      24.223 -19.361  40.974  1.00100.38           C
ATOM    121  O   PHE B  14      24.193 -20.229  40.107  1.00100.38           O
ATOM    122  N   LEU B  15      23.838 -18.095  40.729  1.00159.78           N
ATOM    123  CA  LEU B  15      23.285 -17.683  39.468  1.00159.78           C
ATOM    124  CB  LEU B  15      22.736 -16.245  39.455  1.00159.78           C
ATOM    125  CG  LEU B  15      21.382 -16.074  40.165  1.00159.78           C
ATOM    126  CD1 LEU B  15      20.909 -14.614  40.107  1.00159.78           C
ATOM    127  CD2 LEU B  15      20.334 -17.037  39.588  1.00159.78           C
ATOM    128  C   LEU B  15      24.257 -17.782  38.328  1.00159.78           C
ATOM    129  O   LEU B  15      23.847 -18.190  37.244  1.00159.78           O
ATOM    130  N   PRO B  16      25.504 -17.425  38.481  1.00 96.60           N
ATOM    131  CA  PRO B  16      26.433 -17.467  37.391  1.00 96.60           C
ATOM    132  CD  PRO B  16      25.929 -16.498  39.500  1.00 96.60           C
ATOM    133  CB  PRO B  16      27.704 -16.765  37.877  1.00 96.60           C
ATOM    134  CG  PRO B  16      27.460 -16.520  39.376  1.00 96.60           C
ATOM    135  C   PRO B  16      26.615 -18.861  36.924  1.00 96.60           C
ATOM    136  O   PRO B  16      27.014 -19.042  35.775  1.00 96.60           O
ATOM    137  N   THR B  17      26.366 -19.855  37.798  1.00132.36           N
ATOM    138  CA  THR B  17      26.475 -21.204  37.339  1.00132.36           C
ATOM    139  CB  THR B  17      26.399 -22.277  38.394  1.00132.36           C
ATOM    140  OG1 THR B  17      25.102 -22.348  38.963  1.00132.36           O
ATOM    141  CG2 THR B  17      27.448 -21.985  39.479  1.00132.36           C
ATOM    142  C   THR B  17      25.353 -21.439  36.374  1.00132.36           C
ATOM    143  O   THR B  17      25.523 -22.148  35.386  1.00132.36           O
ATOM    144  N   ILE B  18      24.171 -20.838  36.643  1.00 99.17           N
ATOM    145  CA  ILE B  18      22.993 -21.009  35.831  1.00 99.17           C
ATOM    146  CB  ILE B  18      21.800 -20.256  36.354  1.00 99.17           C
ATOM    147  CG1 ILE B  18      21.362 -20.789  37.729  1.00 99.17           C
ATOM    148  CG2 ILE B  18      20.690 -20.347  35.292  1.00 99.17           C
ATOM    149  CD1 ILE B  18      20.815 -22.216  37.685  1.00 99.17           C
ATOM    150  C   ILE B  18      23.262 -20.489  34.451  1.00 99.17           C
ATOM    151  O   ILE B  18      22.882 -21.118  33.466  1.00 99.17           O
ATOM    152  N   TYR B  19      23.918 -19.317  34.345  1.00 66.35           N
ATOM    153  CA  TYR B  19      24.203 -18.731  33.064  1.00 66.35           C
ATOM    154  CB  TYR B  19      24.929 -17.375  33.157  1.00 66.35           C
ATOM    155  CG  TYR B  19      24.074 -16.407  33.902  1.00 66.35           C
ATOM    156  CD1 TYR B  19      22.908 -15.923  33.354  1.00 66.35           C
ATOM    157  CD2 TYR B  19      24.456 -15.959  35.146  1.00 66.35           C
ATOM    158  CE1 TYR B  19      22.131 -15.022  34.046  1.00 66.35           C
ATOM    159  CE2 TYR B  19      23.685 -15.058  35.843  1.00 66.35           C
ATOM    160  CZ  TYR B  19      22.517 -14.590  35.292  1.00 66.35           C
ATOM    161  OH  TYR B  19      21.720 -13.666  36.001  1.00 66.35           O
ATOM    162  C   TYR B  19      25.127 -19.657  32.335  1.00 66.35           C
ATOM    163  O   TYR B  19      24.999 -19.865  31.130  1.00 66.35           O
ATOM    164  N   SER B  20      26.103 -20.223  33.070  1.00 36.62           N
ATOM    165  CA  SER B  20      27.110 -21.085  32.520  1.00 36.62           C
ATOM    166  CB  SER B  20      28.164 -21.490  33.565  1.00 36.62           C
ATOM    167  OG  SER B  20      28.838 -20.337  34.047  1.00 36.62           O
ATOM    168  C   SER B  20      26.493 -22.347  31.989  1.00 36.62           C
ATOM    169  O   SER B  20      26.898 -22.836  30.935  1.00 36.62           O
ATOM    170  N   ILE B  21      25.500 -22.917  32.700  1.00 37.78           N
ATOM    171  CA  ILE B  21      24.898 -24.149  32.262  1.00 37.78           C
ATOM    172  CB  ILE B  21      23.844 -24.650  33.209  1.00 37.78           C
ATOM    173  CG1 ILE B  21      24.466 -25.014  34.568  1.00 37.78           C
ATOM    174  CG2 ILE B  21      23.097 -25.811  32.532  1.00 37.78           C
ATOM    175  CD1 ILE B  21      23.433 -25.228  35.674  1.00 37.78           C
ATOM    176  C   ILE B  21      24.225 -23.903  30.948  1.00 37.78           C
ATOM    177  O   ILE B  21      24.397 -24.668  30.000  1.00 37.78           O
ATOM    178  N   ILE B  22      23.454 -22.803  30.867  1.00 47.47           N
ATOM    179  CA  ILE B  22      22.724 -22.444  29.687  1.00 47.47           C
ATOM    180  CB  ILE B  22      21.841 -21.248  29.882  1.00 47.47           C
ATOM    181  CG1 ILE B  22      20.757 -21.565  30.925  1.00 47.47           C
ATOM    182  CG2 ILE B  22      21.277 -20.841  28.510  1.00 47.47           C
ATOM    183  CD1 ILE B  22      19.979 -20.336  31.387  1.00 47.47           C
ATOM    184  C   ILE B  22      23.696 -22.139  28.594  1.00 47.47           C
ATOM    185  O   ILE B  22      23.451 -22.443  27.430  1.00 47.47           O
ATOM    186  N   PHE B  23      24.815 -21.487  28.944  1.00 77.94           N
ATOM    187  CA  PHE B  23      25.829 -21.132  27.995  1.00 77.94           C
ATOM    188  CB  PHE B  23      26.948 -20.364  28.720  1.00 77.94           C
ATOM    189  CG  PHE B  23      28.121 -20.139  27.837  1.00 77.94           C
ATOM    190  CD1 PHE B  23      28.135 -19.122  26.914  1.00 77.94           C
ATOM    191  CD2 PHE B  23      29.225 -20.946  27.962  1.00 77.94           C
ATOM    192  CE1 PHE B  23      29.237 -18.927  26.117  1.00 77.94           C
ATOM    193  CE2 PHE B  23      30.330 -20.757  27.167  1.00 77.94           C
ATOM    194  CZ  PHE B  23      30.336 -19.744  26.241  1.00 77.94           C
ATOM    195  C   PHE B  23      26.394 -22.379  27.375  1.00 77.94           C
ATOM    196  O   PHE B  23      26.442 -22.504  26.153  1.00 77.94           O
ATOM    197  N   LEU B  24      26.810 -23.354  28.208  1.00134.55           N
ATOM    198  CA  LEU B  24      27.429 -24.547  27.702  1.00134.55           C
ATOM    199  CB  LEU B  24      28.005 -25.428  28.826  1.00134.55           C
ATOM    200  CG  LEU B  24      28.773 -26.663  28.325  1.00134.55           C
ATOM    201  CD1 LEU B  24      29.987 -26.256  27.474  1.00134.55           C
ATOM    202  CD2 LEU B  24      29.165 -27.583  29.493  1.00134.55           C
ATOM    203  C   LEU B  24      26.440 -25.352  26.909  1.00134.55           C
ATOM    204  O   LEU B  24      26.760 -25.829  25.820  1.00134.55           O
ATOM    205  N   THR B  25      25.211 -25.532  27.435  1.00115.05           N
ATOM    206  CA  THR B  25      24.209 -26.318  26.765  1.00115.05           C
ATOM    207  CB  THR B  25      22.980 -26.544  27.602  1.00115.05           C
ATOM    208  OG1 THR B  25      22.367 -25.304  27.921  1.00115.05           O
ATOM    209  CG2 THR B  25      23.373 -27.289  28.888  1.00115.05           C
ATOM    210  C   THR B  25      23.758 -25.628  25.514  1.00115.05           C
ATOM    211  O   THR B  25      23.580 -26.260  24.474  1.00115.05           O
ATOM    212  N   GLY B  26      23.544 -24.303  25.597  1.00 36.81           N
ATOM    213  CA  GLY B  26      23.011 -23.513  24.520  1.00 36.81           C
ATOM    214  C   GLY B  26      23.942 -23.442  23.349  1.00 36.81           C
ATOM    215  O   GLY B  26      23.498 -23.507  22.203  1.00 36.81           O
ATOM    216  N   ILE B  27      25.252 -23.246  23.593  1.00 61.37           N
ATOM    217  CA  ILE B  27      26.158 -23.136  22.486  1.00 61.37           C
ATOM    218  CB  ILE B  27      27.528 -22.668  22.869  0.82 61.37           C
ATOM    219  CG1 ILE B  27      27.462 -21.209  23.336  0.82 61.37           C
ATOM    220  CG2 ILE B  27      28.473 -22.876  21.675  0.82 61.37           C
ATOM    221  CD1 ILE B  27      28.815 -20.694  23.800  0.82 61.37           C
ATOM    222  C   ILE B  27      26.290 -24.446  21.779  1.00 61.37           C
ATOM    223  O   ILE B  27      26.241 -24.498  20.552  1.00 61.37           O
ATOM    224  N   VAL B  28      26.474 -25.543  22.535  1.00 35.77           N
ATOM    225  CA  VAL B  28      26.643 -26.830  21.925  1.00 35.77           C
ATOM    226  CB  VAL B  28      26.968 -27.908  22.916  1.00 35.77           C
ATOM    227  CG1 VAL B  28      27.037 -29.251  22.170  1.00 35.77           C
ATOM    228  CG2 VAL B  28      28.271 -27.529  23.638  1.00 35.77           C
ATOM    229  C   VAL B  28      25.378 -27.226  21.229  1.00 35.77           C
ATOM    230  O   VAL B  28      25.409 -27.708  20.099  1.00 35.77           O
ATOM    231  N   GLY B  29      24.223 -27.032  21.895  1.00 38.54           N
ATOM    232  CA  GLY B  29      22.968 -27.474  21.353  1.00 38.54           C
ATOM    233  C   GLY B  29      22.616 -26.753  20.086  1.00 38.54           C
ATOM    234  O   GLY B  29      22.292 -27.385  19.082  1.00 38.54           O
ATOM    235  N   ASN B  30      22.669 -25.406  20.100  1.00 60.46           N
ATOM    236  CA  ASN B  30      22.312 -24.617  18.954  1.00 60.46           C
ATOM    237  CB  ASN B  30      22.185 -23.115  19.247  1.00 60.46           C
ATOM    238  CG  ASN B  30      20.844 -22.903  19.929  1.00 60.46           C
ATOM    239  OD1 ASN B  30      19.792 -23.009  19.298  1.00 60.46           O
ATOM    240  ND2 ASN B  30      20.875 -22.606  21.254  1.00 60.46           N
ATOM    241  C   ASN B  30      23.340 -24.778  17.887  1.00 60.46           C
ATOM    242  O   ASN B  30      23.014 -24.735  16.703  1.00 60.46           O
ATOM    243  N   GLY B  31      24.615 -24.940  18.287  1.00 24.90           N
ATOM    244  CA  GLY B  31      25.694 -25.049  17.351  1.00 24.90           C
ATOM    245  C   GLY B  31      25.495 -26.257  16.491  1.00 24.90           C
ATOM    246  O   GLY B  31      25.736 -26.208  15.286  1.00 24.90           O
ATOM    247  N   LEU B  32      25.072 -27.388  17.091  1.00 51.36           N
ATOM    248  CA  LEU B  32      24.867 -28.601  16.349  1.00 51.36           C
ATOM    249  CB  LEU B  32      24.467 -29.801  17.225  1.00 51.36           C
ATOM    250  CG  LEU B  32      25.541 -30.245  18.229  1.00 51.36           C
ATOM    251  CD1 LEU B  32      25.102 -31.521  18.967  1.00 51.36           C
ATOM    252  CD2 LEU B  32      26.915 -30.383  17.558  1.00 51.36           C
ATOM    253  C   LEU B  32      23.730 -28.405  15.399  1.00 51.36           C
ATOM    254  O   LEU B  32      23.779 -28.875  14.265  1.00 51.36           O
ATOM    255  N   VAL B  33      22.662 -27.720  15.851  1.00 42.87           N
ATOM    256  CA  VAL B  33      21.491 -27.528  15.046  1.00 42.87           C
ATOM    257  CB  VAL B  33      20.413 -26.770  15.766  1.00 42.87           C
ATOM    258  CG1 VAL B  33      19.257 -26.503  14.788  1.00 42.87           C
ATOM    259  CG2 VAL B  33      19.996 -27.577  17.008  1.00 42.87           C
ATOM    260  C   VAL B  33      21.841 -26.751  13.814  1.00 42.87           C
ATOM    261  O   VAL B  33      21.475 -27.139  12.706  1.00 42.87           O
ATOM    262  N   ILE B  34      22.584 -25.640  13.975  1.00 47.38           N
ATOM    263  CA  ILE B  34      22.948 -24.817  12.858  1.00 47.38           C
ATOM    264  CB  ILE B  34      23.731 -23.594  13.249  1.00 47.38           C
ATOM    265  CG1 ILE B  34      22.867 -22.646  14.099  1.00 47.38           C
ATOM    266  CG2 ILE B  34      24.268 -22.934  11.971  1.00 47.38           C
ATOM    267  CD1 ILE B  34      23.660 -21.501  14.726  1.00 47.38           C
ATOM    268  C   ILE B  34      23.791 -25.643  11.944  1.00 47.38           C
ATOM    269  O   ILE B  34      23.689 -25.536  10.725  1.00 47.38           O
ATOM    270  N   LEU B  35      24.668 -26.483  12.520  1.00 85.14           N
ATOM    271  CA  LEU B  35      25.523 -27.308  11.719  1.00 85.14           C
ATOM    272  CB  LEU B  35      26.481 -28.153  12.584  1.00 85.14           C
ATOM    273  CG  LEU B  35      27.438 -29.085  11.806  1.00 85.14           C
ATOM    274  CD1 LEU B  35      26.717 -30.329  11.260  1.00 85.14           C
ATOM    275  CD2 LEU B  35      28.194 -28.314  10.714  1.00 85.14           C
ATOM    276  C   LEU B  35      24.682 -28.234  10.892  1.00 85.14           C
ATOM    277  O   LEU B  35      24.901 -28.347   9.688  1.00 85.14           O
ATOM    278  N   VAL B  36      23.708 -28.935  11.512  1.00111.49           N
ATOM    279  CA  VAL B  36      22.911 -29.871  10.766  1.00111.49           C
ATOM    280  CB  VAL B  36      22.070 -30.764  11.643  1.00111.49           C
ATOM    281  CG1 VAL B  36      23.004 -31.696  12.427  1.00111.49           C
ATOM    282  CG2 VAL B  36      21.195 -29.895  12.559  1.00111.49           C
ATOM    283  C   VAL B  36      22.003 -29.197   9.775  1.00111.49           C
ATOM    284  O   VAL B  36      22.072 -29.480   8.581  1.00111.49           O
ATOM    285  N   MET B  37      21.135 -28.276  10.246  1.00125.86           N
ATOM    286  CA  MET B  37      20.156 -27.641   9.403  1.00125.86           C
ATOM    287  CB  MET B  37      19.071 -26.884  10.191  1.00125.86           C
ATOM    288  CG  MET B  37      17.917 -27.779  10.657  1.00125.86           C
ATOM    289  SD  MET B  37      18.324 -29.016  11.922  1.00125.86           S
ATOM    290  CE  MET B  37      16.658 -29.739  11.942  1.00125.86           C
ATOM    291  C   MET B  37      20.740 -26.710   8.384  1.00125.86           C
ATOM    292  O   MET B  37      20.334 -26.730   7.224  1.00125.86           O
ATOM    293  N   GLY B  38      21.734 -25.891   8.771  1.00 35.68           N
ATOM    294  CA  GLY B  38      22.217 -24.878   7.874  1.00 35.68           C
ATOM    295  C   GLY B  38      22.755 -25.488   6.614  1.00 35.68           C
ATOM    296  O   GLY B  38      22.495 -24.988   5.522  1.00 35.68           O
ATOM    297  N   TYR B  39      23.561 -26.556   6.739  1.00120.27           N
ATOM    298  CA  TYR B  39      24.172 -27.219   5.619  1.00120.27           C
ATOM    299  CB  TYR B  39      25.298 -28.180   6.042  1.00120.27           C
ATOM    300  CG  TYR B  39      26.455 -27.359   6.494  1.00120.27           C
ATOM    301  CD1 TYR B  39      26.495 -26.803   7.753  1.00120.27           C
ATOM    302  CD2 TYR B  39      27.513 -27.152   5.641  1.00120.27           C
ATOM    303  CE1 TYR B  39      27.573 -26.047   8.154  1.00120.27           C
ATOM    304  CE2 TYR B  39      28.592 -26.399   6.037  1.00120.27           C
ATOM    305  CZ  TYR B  39      28.625 -25.846   7.294  1.00120.27           C
ATOM    306  OH  TYR B  39      29.733 -25.072   7.702  1.00120.27           O
ATOM    307  C   TYR B  39      23.205 -28.022   4.785  1.00120.27           C
ATOM    308  O   TYR B  39      23.282 -27.987   3.560  1.00120.27           O
ATOM    309  N   GLN B  40      22.266 -28.748   5.431  1.00 98.30           N
ATOM    310  CA  GLN B  40      21.462 -29.792   4.828  1.00 98.30           C
ATOM    311  CB  GLN B  40      20.889 -30.743   5.889  1.00 98.30           C
ATOM    312  CG  GLN B  40      20.169 -31.953   5.303  1.00 98.30           C
ATOM    313  CD  GLN B  40      19.416 -32.632   6.436  1.00 98.30           C
ATOM    314  OE1 GLN B  40      19.936 -32.797   7.540  1.00 98.30           O
ATOM    315  NE2 GLN B  40      18.144 -33.024   6.156  1.00 98.30           N
ATOM    316  C   GLN B  40      20.288 -29.342   3.981  1.00 98.30           C
ATOM    317  O   GLN B  40      19.558 -28.415   4.327  1.00 98.30           O
ATOM    318  N   LYS B  41      20.162 -29.975   2.782  1.00145.12           N
ATOM    319  CA  LYS B  41      19.134 -29.864   1.764  1.00145.12           C
ATOM    320  CB  LYS B  41      19.653 -30.221   0.359  1.00145.12           C
ATOM    321  CG  LYS B  41      20.655 -29.237  -0.247  1.00145.12           C
ATOM    322  CD  LYS B  41      21.318 -29.777  -1.518  1.00145.12           C
ATOM    323  CE  LYS B  41      22.172 -28.749  -2.263  1.00145.12           C
ATOM    324  NZ  LYS B  41      21.307 -27.698  -2.845  1.00145.12           N
ATOM    325  C   LYS B  41      17.877 -30.714   1.922  1.00145.12           C
ATOM    326  O   LYS B  41      16.792 -30.270   1.548  1.00145.12           O
ATOM    327  N   LYS B  42      17.984 -31.952   2.464  1.00 95.98           N
ATOM    328  CA  LYS B  42      17.005 -33.005   2.252  1.00 95.98           C
ATOM    329  CB  LYS B  42      17.361 -34.299   3.002  1.00 95.98           C
ATOM    330  CG  LYS B  42      18.629 -34.996   2.514  1.00 95.98           C
ATOM    331  CD  LYS B  42      19.083 -36.108   3.461  1.00 95.98           C
ATOM    332  CE  LYS B  42      20.289 -36.903   2.963  1.00 95.98           C
ATOM    333  NZ  LYS B  42      20.545 -38.037   3.877  1.00 95.98           N
ATOM    334  C   LYS B  42      15.553 -32.783   2.572  1.00 95.98           C
ATOM    335  O   LYS B  42      14.744 -32.684   1.649  1.00 95.98           O
ATOM    336  N   LEU B  43      15.154 -32.692   3.855  1.00120.36           N
ATOM    337  CA  LEU B  43      13.735 -32.638   4.084  1.00120.36           C
ATOM    338  CB  LEU B  43      13.168 -33.940   4.687  1.00120.36           C
ATOM    339  CG  LEU B  43      11.631 -33.992   4.829  1.00120.36           C
ATOM    340  CD1 LEU B  43      11.103 -33.023   5.900  1.00120.36           C
ATOM    341  CD2 LEU B  43      10.946 -33.804   3.466  1.00120.36           C
ATOM    342  C   LEU B  43      13.497 -31.538   5.042  1.00120.36           C
ATOM    343  O   LEU B  43      14.103 -31.481   6.111  1.00120.36           O
ATOM    344  N   ARG B  44      12.592 -30.618   4.685  1.00114.58           N
ATOM    345  CA  ARG B  44      12.423 -29.555   5.608  1.00114.58           C
ATOM    346  CB  ARG B  44      13.223 -28.313   5.200  1.00114.58           C
ATOM    347  CG  ARG B  44      12.839 -27.810   3.808  1.00114.58           C
ATOM    348  CD  ARG B  44      13.674 -26.622   3.342  1.00114.58           C
ATOM    349  NE  ARG B  44      15.085 -27.086   3.286  1.00114.58           N
ATOM    350  CZ  ARG B  44      16.084 -26.255   3.703  1.00114.58           C
ATOM    351  NH1 ARG B  44      15.784 -24.995   4.131  1.00114.58           N
ATOM    352  NH2 ARG B  44      17.378 -26.689   3.696  1.00114.58           N
ATOM    353  C   ARG B  44      10.992 -29.158   5.658  1.00114.58           C
ATOM    354  O   ARG B  44      10.405 -28.761   4.653  1.00114.58           O
ATOM    355  N   SER B  45      10.393 -29.262   6.856  1.00103.34           N
ATOM    356  CA  SER B  45       9.081 -28.735   7.024  1.00103.34           C
ATOM    357  CB  SER B  45       8.433 -29.096   8.369  1.00103.34           C
ATOM    358  OG  SER B  45       8.396 -30.502   8.545  1.00103.34           O
ATOM    359  C   SER B  45       9.366 -27.270   7.111  1.00103.34           C
ATOM    360  O   SER B  45      10.505 -26.884   7.364  1.00103.34           O
ATOM    361  N   MET B  46       8.352 -26.413   6.925  1.00 63.59           N
ATOM    362  CA  MET B  46       8.579 -24.996   6.949  1.00 63.59           C
ATOM    363  CB  MET B  46       7.322 -24.176   6.593  1.00 63.59           C
ATOM    364  CG  MET B  46       6.964 -24.232   5.107  1.00 63.59           C
ATOM    365  SD  MET B  46       8.231 -23.490   4.032  1.00 63.59           S
ATOM    366  CE  MET B  46       7.203 -23.429   2.538  1.00 63.59           C
ATOM    367  C   MET B  46       9.048 -24.573   8.311  1.00 63.59           C
ATOM    368  O   MET B  46       9.842 -23.640   8.432  1.00 63.59           O
ATOM    369  N   THR B  47       8.569 -25.249   9.372  1.00 78.01           N
ATOM    370  CA  THR B  47       8.881 -24.912  10.737  1.00 78.01           C
ATOM    371  CB  THR B  47       8.136 -25.747  11.745  1.00 78.01           C
ATOM    372  OG1 THR B  47       8.429 -27.125  11.564  1.00 78.01           O
ATOM    373  CG2 THR B  47       6.623 -25.490  11.600  1.00 78.01           C
ATOM    374  C   THR B  47      10.354 -25.048  10.997  1.00 78.01           C
ATOM    375  O   THR B  47      10.893 -24.350  11.856  1.00 78.01           O
ATOM    376  N   ASP B  48      11.042 -25.972  10.298  1.00 52.43           N
ATOM    377  CA  ASP B  48      12.454 -26.174  10.504  1.00 52.43           C
ATOM    378  CB  ASP B  48      13.020 -27.311   9.637  1.00 52.43           C
ATOM    379  CG  ASP B  48      12.497 -28.630  10.190  1.00 52.43           C
ATOM    380  OD1 ASP B  48      12.621 -28.843  11.425  1.00 52.43           O
ATOM    381  OD2 ASP B  48      11.956 -29.437   9.387  1.00 52.43           O
ATOM    382  C   ASP B  48      13.192 -24.919  10.147  1.00 52.43           C
ATOM    383  O   ASP B  48      14.192 -24.579  10.779  1.00 52.43           O
ATOM    384  N   LYS B  49      12.727 -24.213   9.099  1.00 77.20           N
ATOM    385  CA  LYS B  49      13.365 -23.009   8.646  1.00 77.20           C
ATOM    386  CB  LYS B  49      12.715 -22.471   7.360  1.00 77.20           C
ATOM    387  CG  LYS B  49      13.549 -21.415   6.631  1.00 77.20           C
ATOM    388  CD  LYS B  49      13.099 -21.192   5.186  1.00 77.20           C
ATOM    389  CE  LYS B  49      13.383 -22.388   4.273  1.00 77.20           C
ATOM    390  NZ  LYS B  49      12.873 -22.124   2.908  1.00 77.20           N
ATOM    391  C   LYS B  49      13.258 -21.959   9.719  1.00 77.20           C
ATOM    392  O   LYS B  49      14.221 -21.242   9.986  1.00 77.20           O
ATOM    393  N   TYR B  50      12.076 -21.851  10.366  1.00 65.12           N
ATOM    394  CA  TYR B  50      11.821 -20.894  11.413  1.00 65.12           C
ATOM    395  CB  TYR B  50      10.375 -20.931  11.952  1.00 65.12           C
ATOM    396  CG  TYR B  50       9.409 -20.487  10.902  1.00 65.12           C
ATOM    397  CD1 TYR B  50       9.281 -19.155  10.583  1.00 65.12           C
ATOM    398  CD2 TYR B  50       8.610 -21.405  10.259  1.00 65.12           C
ATOM    399  CE1 TYR B  50       8.383 -18.749   9.623  1.00 65.12           C
ATOM    400  CE2 TYR B  50       7.712 -21.006   9.297  1.00 65.12           C
ATOM    401  CZ  TYR B  50       7.598 -19.675   8.978  1.00 65.12           C
ATOM    402  OH  TYR B  50       6.678 -19.260   7.992  1.00 65.12           O
ATOM    403  C   TYR B  50      12.697 -21.222  12.582  1.00 65.12           C
ATOM    404  O   TYR B  50      13.200 -20.329  13.265  1.00 65.12           O
ATOM    405  N   ARG B  51      12.874 -22.529  12.851  1.00105.51           N
ATOM    406  CA  ARG B  51      13.645 -23.010  13.964  1.00105.51           C
ATOM    407  CB  ARG B  51      13.674 -24.545  14.071  1.00105.51           C
ATOM    408  CG  ARG B  51      12.317 -25.178  14.378  1.00105.51           C
ATOM    409  CD  ARG B  51      12.380 -26.700  14.530  1.00105.51           C
ATOM    410  NE  ARG B  51      12.463 -27.008  15.986  1.00105.51           N
ATOM    411  CZ  ARG B  51      12.463 -28.307  16.401  1.00105.51           C
ATOM    412  NH1 ARG B  51      12.450 -29.315  15.482  1.00105.51           N
ATOM    413  NH2 ARG B  51      12.480 -28.601  17.734  1.00105.51           N
ATOM    414  C   ARG B  51      15.065 -22.567  13.806  1.00105.51           C
ATOM    415  O   ARG B  51      15.752 -22.317  14.796  1.00105.51           O
ATOM    416  N   LEU B  52      15.552 -22.505  12.552  1.00 41.93           N
ATOM    417  CA  LEU B  52      16.906 -22.113  12.280  1.00 41.93           C
ATOM    418  CB  LEU B  52      17.238 -22.170  10.781  1.00 41.93           C
ATOM    419  CG  LEU B  52      18.689 -21.774  10.464  1.00 41.93           C
ATOM    420  CD1 LEU B  52      19.675 -22.801  11.042  1.00 41.93           C
ATOM    421  CD2 LEU B  52      18.887 -21.535   8.959  1.00 41.93           C
ATOM    422  C   LEU B  52      17.079 -20.693  12.726  1.00 41.93           C
ATOM    423  O   LEU B  52      18.106 -20.341  13.303  1.00 41.93           O
ATOM    424  N   HIS B  53      16.071 -19.836  12.463  1.00 50.50           N
ATOM    425  CA  HIS B  53      16.138 -18.451  12.844  1.00 50.50           C
ATOM    426  ND1 HIS B  53      14.537 -18.265   9.920  1.00 50.50           N
ATOM    427  CG  HIS B  53      14.983 -17.373  10.867  1.00 50.50           C
ATOM    428  CB  HIS B  53      14.943 -17.620  12.347  1.00 50.50           C
ATOM    429  NE2 HIS B  53      15.288 -16.487   8.815  1.00 50.50           N
ATOM    430  CD2 HIS B  53      15.440 -16.292  10.176  1.00 50.50           C
ATOM    431  CE1 HIS B  53      14.742 -17.685   8.709  1.00 50.50           C
ATOM    432  C   HIS B  53      16.171 -18.371  14.336  1.00 50.50           C
ATOM    433  O   HIS B  53      16.853 -17.520  14.904  1.00 50.50           O
ATOM    434  N   LEU B  54      15.398 -19.243  15.007  1.00 50.64           N
ATOM    435  CA  LEU B  54      15.340 -19.264  16.440  1.00 50.64           C
ATOM    436  CB  LEU B  54      14.266 -20.232  16.968  1.00 50.64           C
ATOM    437  CG  LEU B  54      14.142 -20.242  18.502  1.00 50.64           C
ATOM    438  CD1 LEU B  54      13.709 -18.864  19.031  1.00 50.64           C
ATOM    439  CD2 LEU B  54      13.223 -21.376  18.984  1.00 50.64           C
ATOM    440  C   LEU B  54      16.670 -19.695  16.995  1.00 50.64           C
ATOM    441  O   LEU B  54      17.161 -19.109  17.959  1.00 50.64           O
ATOM    442  N   SER B  55      17.290 -20.734  16.396  1.00 97.66           N
ATOM    443  CA  SER B  55      18.528 -21.269  16.903  1.00 97.66           C
ATOM    444  CB  SER B  55      18.940 -22.612  16.265  1.00 97.66           C
ATOM    445  OG  SER B  55      19.346 -22.442  14.918  1.00 97.66           O
ATOM    446  C   SER B  55      19.650 -20.282  16.740  1.00 97.66           C
ATOM    447  O   SER B  55      20.524 -20.199  17.602  1.00 97.66           O
ATOM    448  N   VAL B  56      19.676 -19.523  15.623  1.00 37.96           N
ATOM    449  CA  VAL B  56      20.713 -18.551  15.383  1.00 37.96           C
ATOM    450  CB  VAL B  56      20.627 -17.920  14.022  1.00 37.96           C
ATOM    451  CG1 VAL B  56      21.699 -16.819  13.922  1.00 37.96           C
ATOM    452  CG2 VAL B  56      20.768 -19.021  12.956  1.00 37.96           C
ATOM    453  C   VAL B  56      20.595 -17.448  16.393  1.00 37.96           C
ATOM    454  O   VAL B  56      21.598 -16.954  16.907  1.00 37.96           O
ATOM    455  N   ALA B  57      19.351 -17.028  16.695  1.00 31.86           N
ATOM    456  CA  ALA B  57      19.090 -15.955  17.614  1.00 31.86           C
ATOM    457  CB  ALA B  57      17.587 -15.658  17.751  1.00 31.86           C
ATOM    458  C   ALA B  57      19.594 -16.340  18.973  1.00 31.86           C
ATOM    459  O   ALA B  57      20.148 -15.509  19.691  1.00 31.86           O
ATOM    460  N   ASP B  58      19.376 -17.612  19.364  1.00 49.55           N
ATOM    461  CA  ASP B  58      19.785 -18.135  20.639  1.00 49.55           C
ATOM    462  CB  ASP B  58      19.275 -19.569  20.864  1.00 49.55           C
ATOM    463  CG  ASP B  58      17.752 -19.547  20.908  1.00 49.55           C
ATOM    464  OD1 ASP B  58      17.178 -18.517  21.351  1.00 49.55           O
ATOM    465  OD2 ASP B  58      17.144 -20.567  20.485  1.00 49.55           O
ATOM    466  C   ASP B  58      21.284 -18.192  20.703  1.00 49.55           C
ATOM    467  O   ASP B  58      21.881 -17.816  21.710  1.00 49.55           O
ATOM    468  N   LEU B  59      21.927 -18.644  19.605  1.00 54.91           N
ATOM    469  CA  LEU B  59      23.351 -18.836  19.549  1.00 54.91           C
ATOM    470  CB  LEU B  59      23.833 -19.341  18.178  1.00 54.91           C
ATOM    471  CG  LEU B  59      25.364 -19.480  18.072  1.00 54.91           C
ATOM    472  CD1 LEU B  59      25.898 -20.576  19.007  1.00 54.91           C
ATOM    473  CD2 LEU B  59      25.805 -19.665  16.611  1.00 54.91           C
ATOM    474  C   LEU B  59      24.033 -17.528  19.785  1.00 54.91           C
ATOM    475  O   LEU B  59      25.021 -17.470  20.516  1.00 54.91           O
ATOM    476  N   LEU B  60      23.527 -16.444  19.168  1.00 52.31           N
ATOM    477  CA  LEU B  60      24.136 -15.153  19.331  1.00 52.31           C
ATOM    478  CB  LEU B  60      23.453 -14.035  18.528  1.00 52.31           C
ATOM    479  CG  LEU B  60      24.026 -12.640  18.854  1.00 52.31           C
ATOM    480  CD1 LEU B  60      25.512 -12.537  18.476  1.00 52.31           C
ATOM    481  CD2 LEU B  60      23.169 -11.519  18.246  1.00 52.31           C
ATOM    482  C   LEU B  60      24.043 -14.741  20.767  1.00 52.31           C
ATOM    483  O   LEU B  60      25.002 -14.219  21.331  1.00 52.31           O
ATOM    484  N   PHE B  61      22.870 -14.959  21.387  1.00109.82           N
ATOM    485  CA  PHE B  61      22.601 -14.564  22.742  1.00109.82           C
ATOM    486  CB  PHE B  61      21.107 -14.688  23.096  1.00109.82           C
ATOM    487  CG  PHE B  61      20.912 -14.409  24.546  1.00109.82           C
ATOM    488  CD1 PHE B  61      20.951 -13.125  25.038  1.00109.82           C
ATOM    489  CD2 PHE B  61      20.706 -15.449  25.421  1.00109.82           C
ATOM    490  CE1 PHE B  61      20.772 -12.884  26.382  1.00109.82           C
ATOM    491  CE2 PHE B  61      20.525 -15.214  26.764  1.00109.82           C
ATOM    492  CZ  PHE B  61      20.554 -13.929  27.248  1.00109.82           C
ATOM    493  C   PHE B  61      23.420 -15.350  23.729  1.00109.82           C
ATOM    494  O   PHE B  61      23.912 -14.788  24.705  1.00109.82           O
ATOM    495  N   VAL B  62      23.598 -16.667  23.500  1.00116.69           N
ATOM    496  CA  VAL B  62      24.289 -17.542  24.416  1.00116.69           C
ATOM    497  CB  VAL B  62      24.328 -18.966  23.936  1.00116.69           C
ATOM    498  CG1 VAL B  62      25.085 -19.818  24.966  1.00116.69           C
ATOM    499  CG2 VAL B  62      22.892 -19.443  23.680  1.00116.69           C
ATOM    500  C   VAL B  62      25.703 -17.084  24.585  1.00116.69           C
ATOM    501  O   VAL B  62      26.286 -17.219  25.662  1.00116.69           O
ATOM    502  N   ILE B  63      26.295 -16.522  23.510  1.00102.67           N
ATOM    503  CA  ILE B  63      27.656 -16.061  23.497  1.00102.67           C
ATOM    504  CB  ILE B  63      28.024 -15.401  22.195  1.00102.67           C
ATOM    505  CG1 ILE B  63      27.898 -16.396  21.027  1.00102.67           C
ATOM    506  CG2 ILE B  63      29.430 -14.798  22.345  1.00102.67           C
ATOM    507  CD1 ILE B  63      28.813 -17.612  21.153  1.00102.67           C
ATOM    508  C   ILE B  63      27.804 -15.014  24.563  1.00102.67           C
ATOM    509  O   ILE B  63      28.857 -14.894  25.187  1.00102.67           O
ATOM    510  N   THR B  64      26.747 -14.209  24.763  1.00 80.15           N
ATOM    511  CA  THR B  64      26.669 -13.116  25.697  1.00 80.15           C
ATOM    512  CB  THR B  64      25.434 -12.278  25.501  1.00 80.15           C
ATOM    513  OG1 THR B  64      25.473 -11.660  24.224  1.00 80.15           O
ATOM    514  CG2 THR B  64      25.342 -11.215  26.606  1.00 80.15           C
ATOM    515  C   THR B  64      26.709 -13.574  27.135  1.00 80.15           C
ATOM    516  O   THR B  64      27.081 -12.799  28.013  1.00 80.15           O
ATOM    517  N   LEU B  65      26.327 -14.834  27.429  1.00 82.97           N
ATOM    518  CA  LEU B  65      26.171 -15.313  28.781  1.00 82.97           C
ATOM    519  CB  LEU B  65      25.622 -16.749  28.845  1.00 82.97           C
ATOM    520  CG  LEU B  65      24.142 -16.821  28.414  1.00 82.97           C
ATOM    521  CD1 LEU B  65      23.596 -18.255  28.481  1.00 82.97           C
ATOM    522  CD2 LEU B  65      23.283 -15.829  29.221  1.00 82.97           C
ATOM    523  C   LEU B  65      27.409 -15.220  29.633  1.00 82.97           C
ATOM    524  O   LEU B  65      27.259 -14.918  30.816  1.00 82.97           O
ATOM    525  N   PRO B  66      28.613 -15.453  29.188  1.00 85.39           N
ATOM    526  CA  PRO B  66      29.746 -15.346  30.068  1.00 85.39           C
ATOM    527  CD  PRO B  66      28.908 -16.218  27.993  1.00 85.39           C
ATOM    528  CB  PRO B  66      30.946 -15.871  29.273  1.00 85.39           C
ATOM    529  CG  PRO B  66      30.426 -16.024  27.828  1.00 85.39           C
ATOM    530  C   PRO B  66      29.879 -13.948  30.597  1.00 85.39           C
ATOM    531  O   PRO B  66      30.409 -13.787  31.696  1.00 85.39           O
ATOM    532  N   PHE B  67      29.417 -12.930  29.842  1.00 72.43           N
ATOM    533  CA  PHE B  67      29.495 -11.569  30.300  1.00 72.43           C
ATOM    534  CB  PHE B  67      28.851 -10.520  29.363  1.00 72.43           C
ATOM    535  CG  PHE B  67      29.547 -10.377  28.051  1.00 72.43           C
ATOM    536  CD1 PHE B  67      30.735  -9.688  27.940  1.00 72.43           C
ATOM    537  CD2 PHE B  67      28.976 -10.898  26.914  1.00 72.43           C
ATOM    538  CE1 PHE B  67      31.354  -9.554  26.718  1.00 72.43           C
ATOM    539  CE2 PHE B  67      29.590 -10.765  25.691  1.00 72.43           C
ATOM    540  CZ  PHE B  67      30.784 -10.094  25.590  1.00 72.43           C
ATOM    541  C   PHE B  67      28.650 -11.467  31.529  1.00 72.43           C
ATOM    542  O   PHE B  67      29.043 -10.875  32.532  1.00 72.43           O
ATOM    543  N   TRP B  68      27.440 -12.049  31.469  1.00 84.93           N
ATOM    544  CA  TRP B  68      26.517 -11.980  32.562  1.00 84.93           C
ATOM    545  CB  TRP B  68      25.174 -12.676  32.251  1.00 84.93           C
ATOM    546  CG  TRP B  68      24.297 -11.943  31.255  1.00 84.93           C
ATOM    547  CD2 TRP B  68      22.914 -11.602  31.470  1.00 84.93           C
ATOM    548  CD1 TRP B  68      24.600 -11.527  29.991  1.00 84.93           C
ATOM    549  NE1 TRP B  68      23.502 -10.941  29.409  1.00 84.93           N
ATOM    550  CE2 TRP B  68      22.455 -10.984  30.307  1.00 84.93           C
ATOM    551  CE3 TRP B  68      22.090 -11.798  32.543  1.00 84.93           C
ATOM    552  CZ2 TRP B  68      21.161 -10.550  30.198  1.00 84.93           C
ATOM    553  CZ3 TRP B  68      20.791 -11.349  32.433  1.00 84.93           C
ATOM    554  CH2 TRP B  68      20.335 -10.737  31.283  1.00 84.93           C
ATOM    555  C   TRP B  68      27.142 -12.650  33.748  1.00 84.93           C
ATOM    556  O   TRP B  68      27.013 -12.180  34.876  1.00 84.93           O
ATOM    557  N   ALA B  69      27.834 -13.783  33.518  1.00 40.36           N
ATOM    558  CA  ALA B  69      28.445 -14.523  34.590  1.00 40.36           C
ATOM    559  CB  ALA B  69      29.091 -15.833  34.108  1.00 40.36           C
ATOM    560  C   ALA B  69      29.518 -13.714  35.250  1.00 40.36           C
ATOM    561  O   ALA B  69      29.600 -13.686  36.477  1.00 40.36           O
ATOM    562  N   VAL B  70      30.376 -13.036  34.456  1.00108.42           N
ATOM    563  CA  VAL B  70      31.470 -12.292  35.020  1.00108.42           C
ATOM    564  CB  VAL B  70      32.428 -11.739  33.996  1.00108.42           C
ATOM    565  CG1 VAL B  70      33.038 -12.906  33.206  1.00108.42           C
ATOM    566  CG2 VAL B  70      31.709 -10.700  33.124  1.00108.42           C
ATOM    567  C   VAL B  70      30.939 -11.142  35.817  1.00108.42           C
ATOM    568  O   VAL B  70      31.438 -10.842  36.902  1.00108.42           O
ATOM    569  N   ASP B  71      29.904 -10.462  35.292  1.00 44.21           N
ATOM    570  CA  ASP B  71      29.358  -9.309  35.947  1.00 44.21           C
ATOM    571  CB  ASP B  71      28.249  -8.642  35.111  1.00 44.21           C
ATOM    572  CG  ASP B  71      27.971  -7.249  35.659  1.00 44.21           C
ATOM    573  OD1 ASP B  71      28.219  -7.022  36.873  1.00 44.21           O
ATOM    574  OD2 ASP B  71      27.512  -6.387  34.863  1.00 44.21           O
ATOM    575  C   ASP B  71      28.771  -9.730  37.257  1.00 44.21           C
ATOM    576  O   ASP B  71      28.901  -9.030  38.262  1.00 44.21           O
ATOM    577  N   ALA B  72      28.101 -10.896  37.275  1.00 70.94           N
ATOM    578  CA  ALA B  72      27.455 -11.372  38.463  1.00 70.94           C
ATOM    579  CB  ALA B  72      26.657 -12.667  38.225  1.00 70.94           C
ATOM    580  C   ALA B  72      28.456 -11.648  39.528  1.00 70.94           C
ATOM    581  O   ALA B  72      28.200 -11.366  40.699  1.00 70.94           O
ATOM    582  N   VAL B  73      29.582 -12.300  39.175  1.00114.74           N
ATOM    583  CA  VAL B  73      30.538 -12.542  40.209  1.00114.74           C
ATOM    584  CB  VAL B  73      31.557 -13.584  39.810  1.00114.74           C
ATOM    585  CG1 VAL B  73      30.842 -14.947  39.762  1.00114.74           C
ATOM    586  CG2 VAL B  73      32.167 -13.224  38.442  1.00114.74           C
ATOM    587  C   VAL B  73      31.232 -11.283  40.679  1.00114.74           C
ATOM    588  O   VAL B  73      30.828 -10.708  41.687  1.00114.74           O
ATOM    589  N   ALA B  74      32.326 -10.871  39.973  1.00109.59           N
ATOM    590  CA  ALA B  74      33.200  -9.754  40.286  1.00109.59           C
ATOM    591  CB  ALA B  74      34.647 -10.047  39.858  1.00109.59           C
ATOM    592  C   ALA B  74      32.920  -8.331  39.834  1.00109.59           C
ATOM    593  O   ALA B  74      32.836  -7.428  40.668  1.00109.59           O
ATOM    594  N   ASN B  75      32.766  -8.081  38.504  1.00115.08           N
ATOM    595  CA  ASN B  75      32.768  -6.705  38.043  1.00115.08           C
ATOM    596  CB  ASN B  75      34.121  -6.017  38.320  1.00115.08           C
ATOM    597  CG  ASN B  75      33.937  -4.506  38.343  1.00115.08           C
ATOM    598  OD1 ASN B  75      33.246  -3.965  39.204  1.00115.08           O
ATOM    599  ND2 ASN B  75      34.590  -3.796  37.387  1.00115.08           N
ATOM    600  C   ASN B  75      32.523  -6.668  36.545  1.00115.08           C
ATOM    601  O   ASN B  75      32.124  -7.674  35.960  1.00115.08           O
ATOM    602  N   TRP B  76      32.721  -5.482  35.894  1.00123.31           N
ATOM    603  CA  TRP B  76      32.510  -5.319  34.468  1.00123.31           C
ATOM    604  CB  TRP B  76      31.326  -4.384  34.171  1.00123.31           C
ATOM    605  CG  TRP B  76      31.043  -4.155  32.709  1.00123.31           C
ATOM    606  CD2 TRP B  76      30.313  -5.075  31.885  1.00123.31           C
ATOM    607  CD1 TRP B  76      31.396  -3.110  31.907  1.00123.31           C
ATOM    608  NE1 TRP B  76      30.924  -3.319  30.632  1.00123.31           N
ATOM    609  CE2 TRP B  76      30.257  -4.526  30.605  1.00123.31           C
ATOM    610  CE3 TRP B  76      29.740  -6.278  32.174  1.00123.31           C
ATOM    611  CZ2 TRP B  76      29.620  -5.180  29.588  1.00123.31           C
ATOM    612  CZ3 TRP B  76      29.098  -6.933  31.148  1.00123.31           C
ATOM    613  CH2 TRP B  76      29.040  -6.394  29.880  1.00123.31           C
ATOM    614  C   TRP B  76      33.737  -4.718  33.825  1.00123.31           C
ATOM    615  O   TRP B  76      33.932  -3.503  33.829  1.00123.31           O
ATOM    616  N   TYR B  77      34.599  -5.589  33.261  1.00165.24           N
ATOM    617  CA  TYR B  77      35.846  -5.309  32.590  1.00165.24           C
ATOM    618  CB  TYR B  77      36.723  -6.569  32.511  1.00165.24           C
ATOM    619  CG  TYR B  77      36.727  -7.147  33.886  1.00165.24           C
ATOM    620  CD1 TYR B  77      37.551  -6.658  34.874  1.00165.24           C
ATOM    621  CD2 TYR B  77      35.863  -8.176  34.189  1.00165.24           C
ATOM    622  CE1 TYR B  77      37.523  -7.203  36.137  1.00165.24           C
ATOM    623  CE2 TYR B  77      35.832  -8.725  35.449  1.00165.24           C
ATOM    624  CZ  TYR B  77      36.666  -8.238  36.425  1.00165.24           C
ATOM    625  OH  TYR B  77      36.639  -8.796  37.721  1.00165.24           O
ATOM    626  C   TYR B  77      35.650  -4.808  31.179  1.00165.24           C
ATOM    627  O   TYR B  77      36.471  -4.049  30.664  1.00165.24           O
ATOM    628  N   PHE B  78      34.562  -5.260  30.520  1.00170.78           N
ATOM    629  CA  PHE B  78      34.314  -5.152  29.101  1.00170.78           C
ATOM    630  CB  PHE B  78      33.004  -5.843  28.698  1.00170.78           C
ATOM    631  CG  PHE B  78      33.149  -7.245  29.180  1.00170.78           C
ATOM    632  CD1 PHE B  78      33.822  -8.185  28.436  1.00170.78           C
ATOM    633  CD2 PHE B  78      32.633  -7.608  30.404  1.00170.78           C
ATOM    634  CE1 PHE B  78      33.961  -9.474  28.898  1.00170.78           C
ATOM    635  CE2 PHE B  78      32.767  -8.894  30.870  1.00170.78           C
ATOM    636  CZ  PHE B  78      33.432  -9.831  30.116  1.00170.78           C
ATOM    637  C   PHE B  78      34.302  -3.749  28.562  1.00170.78           C
ATOM    638  O   PHE B  78      34.886  -3.509  27.508  1.00170.78           O
ATOM    639  N   GLY B  79      33.645  -2.771  29.216  1.00 36.74           N
ATOM    640  CA  GLY B  79      33.721  -1.460  28.622  1.00 36.74           C
ATOM    641  C   GLY B  79      32.395  -1.041  28.051  1.00 36.74           C
ATOM    642  O   GLY B  79      31.396  -1.749  28.164  1.00 36.74           O
ATOM    643  N   ASN B  80      32.381   0.171  27.445  1.00 60.99           N
ATOM    644  CA  ASN B  80      31.200   0.826  26.942  1.00 60.99           C
ATOM    645  CB  ASN B  80      31.448   2.281  26.508  1.00 60.99           C
ATOM    646  CG  ASN B  80      30.085   2.952  26.377  1.00 60.99           C
ATOM    647  OD1 ASN B  80      29.045   2.320  26.558  1.00 60.99           O
ATOM    648  ND2 ASN B  80      30.086   4.270  26.047  1.00 60.99           N
ATOM    649  C   ASN B  80      30.556   0.124  25.779  1.00 60.99           C
ATOM    650  O   ASN B  80      29.343  -0.078  25.781  1.00 60.99           O
ATOM    651  N   PHE B  81      31.339  -0.270  24.755  1.00 99.33           N
ATOM    652  CA  PHE B  81      30.777  -0.836  23.555  1.00 99.33           C
ATOM    653  CB  PHE B  81      31.847  -1.089  22.473  1.00 99.33           C
ATOM    654  CG  PHE B  81      31.197  -1.645  21.248  1.00 99.33           C
ATOM    655  CD1 PHE B  81      31.014  -3.001  21.107  1.00 99.33           C
ATOM    656  CD2 PHE B  81      30.775  -0.811  20.237  1.00 99.33           C
ATOM    657  CE1 PHE B  81      30.420  -3.517  19.980  1.00 99.33           C
ATOM    658  CE2 PHE B  81      30.180  -1.321  19.106  1.00 99.33           C
ATOM    659  CZ  PHE B  81      30.000  -2.677  18.977  1.00 99.33           C
ATOM    660  C   PHE B  81      30.100  -2.139  23.861  1.00 99.33           C
ATOM    661  O   PHE B  81      28.984  -2.388  23.408  1.00 99.33           O
ATOM    662  N   LEU B  82      30.768  -3.004  24.642  1.00 69.82           N
ATOM    663  CA  LEU B  82      30.244  -4.302  24.971  1.00 69.82           C
ATOM    664  CB  LEU B  82      31.265  -5.222  25.659  1.00 69.82           C
ATOM    665  CG  LEU B  82      32.321  -5.773  24.684  1.00 69.82           C
ATOM    666  CD1 LEU B  82      33.321  -6.687  25.401  1.00 69.82           C
ATOM    667  CD2 LEU B  82      31.651  -6.480  23.494  1.00 69.82           C
ATOM    668  C   LEU B  82      29.032  -4.195  25.842  1.00 69.82           C
ATOM    669  O   LEU B  82      28.163  -5.061  25.784  1.00 69.82           O
ATOM    670  N   CYS B  83      28.961  -3.166  26.708  1.00 45.36           N
ATOM    671  CA  CYS B  83      27.834  -2.989  27.587  1.00 45.36           C
ATOM    672  CB  CYS B  83      28.035  -1.785  28.544  1.00 45.36           C
ATOM    673  SG  CYS B  83      26.675  -1.445  29.713  1.00 45.36           S
ATOM    674  C   CYS B  83      26.610  -2.779  26.747  1.00 45.36           C
ATOM    675  O   CYS B  83      25.541  -3.306  27.054  1.00 45.36           O
ATOM    676  N   LYS B  84      26.733  -1.978  25.669  1.00 59.49           N
ATOM    677  CA  LYS B  84      25.632  -1.728  24.780  1.00 59.49           C
ATOM    678  CB  LYS B  84      25.919  -0.601  23.774  1.00 59.49           C
ATOM    679  CG  LYS B  84      26.038   0.767  24.448  1.00 59.49           C
ATOM    680  CD  LYS B  84      26.392   1.910  23.496  1.00 59.49           C
ATOM    681  CE  LYS B  84      26.309   3.282  24.171  1.00 59.49           C
ATOM    682  NZ  LYS B  84      26.139   4.348  23.157  1.00 59.49           N
ATOM    683  C   LYS B  84      25.302  -2.968  24.000  1.00 59.49           C
ATOM    684  O   LYS B  84      24.133  -3.313  23.840  1.00 59.49           O
ATOM    685  N   ALA B  85      26.338  -3.675  23.506  1.00 41.89           N
ATOM    686  CA  ALA B  85      26.160  -4.823  22.659  1.00 41.89           C
ATOM    687  CB  ALA B  85      27.498  -5.422  22.191  1.00 41.89           C
ATOM    688  C   ALA B  85      25.427  -5.907  23.387  1.00 41.89           C
ATOM    689  O   ALA B  85      24.512  -6.512  22.832  1.00 41.89           O
ATOM    690  N   VAL B  86      25.796  -6.186  24.654  1.00117.24           N
ATOM    691  CA  VAL B  86      25.137  -7.249  25.360  1.00117.24           C
ATOM    692  CB  VAL B  86      25.735  -7.595  26.698  1.00117.24           C
ATOM    693  CG1 VAL B  86      27.109  -8.239  26.468  1.00117.24           C
ATOM    694  CG2 VAL B  86      25.802  -6.337  27.569  1.00117.24           C
ATOM    695  C   VAL B  86      23.690  -6.905  25.544  1.00117.24           C
ATOM    696  O   VAL B  86      22.824  -7.765  25.401  1.00117.24           O
ATOM    697  N   HIS B  87      23.387  -5.633  25.864  1.00 57.42           N
ATOM    698  CA  HIS B  87      22.028  -5.221  26.078  1.00 57.42           C
ATOM    699  ND1 HIS B  87      23.455  -3.791  28.669  1.00 57.42           N
ATOM    700  CG  HIS B  87      22.192  -3.759  28.118  1.00 57.42           C
ATOM    701  CB  HIS B  87      21.903  -3.798  26.645  1.00 57.42           C
ATOM    702  NE2 HIS B  87      22.022  -3.712  30.369  1.00 57.42           N
ATOM    703  CD2 HIS B  87      21.331  -3.710  29.170  1.00 57.42           C
ATOM    704  CE1 HIS B  87      23.294  -3.762  30.016  1.00 57.42           C
ATOM    705  C   HIS B  87      21.233  -5.326  24.809  1.00 57.42           C
ATOM    706  O   HIS B  87      20.067  -5.713  24.846  1.00 57.42           O
ATOM    707  N   VAL B  88      21.821  -4.958  23.652  1.00 60.82           N
ATOM    708  CA  VAL B  88      21.113  -5.008  22.400  1.00 60.82           C
ATOM    709  CB  VAL B  88      21.833  -4.316  21.279  1.00 60.82           C
ATOM    710  CG1 VAL B  88      21.987  -2.836  21.667  1.00 60.82           C
ATOM    711  CG2 VAL B  88      23.149  -5.037  20.965  1.00 60.82           C
ATOM    712  C   VAL B  88      20.836  -6.426  21.985  1.00 60.82           C
ATOM    713  O   VAL B  88      19.763  -6.713  21.459  1.00 60.82           O
ATOM    714  N   ILE B  89      21.804  -7.345  22.195  1.00158.40           N
ATOM    715  CA  ILE B  89      21.654  -8.721  21.791  1.00158.40           C
ATOM    716  CB  ILE B  89      22.901  -9.566  21.937  1.00158.40           C
ATOM    717  CG1 ILE B  89      23.378  -9.693  23.391  1.00158.40           C
ATOM    718  CG2 ILE B  89      23.967  -9.004  20.991  1.00158.40           C
ATOM    719  CD1 ILE B  89      22.609 -10.729  24.206  1.00158.40           C
ATOM    720  C   ILE B  89      20.548  -9.350  22.574  1.00158.40           C
ATOM    721  O   ILE B  89      19.815 -10.193  22.058  1.00158.40           O
ATOM    722  N   TYR B  90      20.429  -8.982  23.863  1.00 86.66           N
ATOM    723  CA  TYR B  90      19.431  -9.530  24.733  1.00 86.66           C
ATOM    724  CB  TYR B  90      19.583  -9.027  26.177  1.00 86.66           C
ATOM    725  CG  TYR B  90      18.458  -9.562  26.996  1.00 86.66           C
ATOM    726  CD1 TYR B  90      18.389 -10.899  27.317  1.00 86.66           C
ATOM    727  CD2 TYR B  90      17.480  -8.718  27.467  1.00 86.66           C
ATOM    728  CE1 TYR B  90      17.355 -11.385  28.080  1.00 86.66           C
ATOM    729  CE2 TYR B  90      16.444  -9.197  28.232  1.00 86.66           C
ATOM    730  CZ  TYR B  90      16.381 -10.535  28.540  1.00 86.66           C
ATOM    731  OH  TYR B  90      15.322 -11.034  29.325  1.00 86.66           O
ATOM    732  C   TYR B  90      18.065  -9.144  24.247  1.00 86.66           C
ATOM    733  O   TYR B  90      17.154  -9.969  24.235  1.00 86.66           O
ATOM    734  N   THR B  91      17.889  -7.869  23.844  1.00 50.00           N
ATOM    735  CA  THR B  91      16.617  -7.360  23.408  1.00 50.00           C
ATOM    736  CB  THR B  91      16.629  -5.875  23.187  1.00 50.00           C
ATOM    737  OG1 THR B  91      17.592  -5.527  22.203  1.00 50.00           O
ATOM    738  CG2 THR B  91      16.961  -5.191  24.522  1.00 50.00           C
ATOM    739  C   THR B  91      16.162  -8.021  22.137  1.00 50.00           C
ATOM    740  O   THR B  91      14.984  -8.347  22.004  1.00 50.00           O
ATOM    741  N   VAL B  92      17.071  -8.229  21.162  1.00 96.99           N
ATOM    742  CA  VAL B  92      16.687  -8.818  19.906  1.00 96.99           C
ATOM    743  CB  VAL B  92      17.805  -8.841  18.895  1.00 96.99           C
ATOM    744  CG1 VAL B  92      18.917  -9.788  19.378  1.00 96.99           C
ATOM    745  CG2 VAL B  92      17.215  -9.206  17.521  1.00 96.99           C
ATOM    746  C   VAL B  92      16.201 -10.222  20.130  1.00 96.99           C
ATOM    747  O   VAL B  92      15.184 -10.630  19.571  1.00 96.99           O
ATOM    748  N   ASN B  93      16.917 -10.988  20.974  1.00 66.46           N
ATOM    749  CA  ASN B  93      16.614 -12.357  21.294  1.00 66.46           C
ATOM    750  CB  ASN B  93      17.708 -12.977  22.189  1.00 66.46           C
ATOM    751  CG  ASN B  93      17.372 -14.425  22.516  1.00 66.46           C
ATOM    752  OD1 ASN B  93      16.968 -14.735  23.635  1.00 66.46           O
ATOM    753  ND2 ASN B  93      17.537 -15.337  21.520  1.00 66.46           N
ATOM    754  C   ASN B  93      15.299 -12.413  22.013  1.00 66.46           C
ATOM    755  O   ASN B  93      14.556 -13.384  21.882  1.00 66.46           O
ATOM    756  N   LEU B  94      14.997 -11.384  22.827  1.00 78.25           N
ATOM    757  CA  LEU B  94      13.791 -11.351  23.604  1.00 78.25           C
ATOM    758  CB  LEU B  94      13.778 -10.154  24.568  1.00 78.25           C
ATOM    759  CG  LEU B  94      12.572 -10.127  25.519  1.00 78.25           C
ATOM    760  CD1 LEU B  94      12.601 -11.317  26.493  1.00 78.25           C
ATOM    761  CD2 LEU B  94      12.478  -8.773  26.234  1.00 78.25           C
ATOM    762  C   LEU B  94      12.579 -11.257  22.716  1.00 78.25           C
ATOM    763  O   LEU B  94      11.605 -11.979  22.920  1.00 78.25           O
ATOM    764  N   TYR B  95      12.585 -10.313  21.749  1.00 85.57           N
ATOM    765  CA  TYR B  95      11.478 -10.100  20.852  1.00 85.57           C
ATOM    766  CB  TYR B  95      11.483  -8.690  20.237  1.00 85.57           C
ATOM    767  CG  TYR B  95      11.252  -7.736  21.362  1.00 85.57           C
ATOM    768  CD1 TYR B  95      10.008  -7.642  21.945  1.00 85.57           C
ATOM    769  CD2 TYR B  95      12.263  -6.925  21.828  1.00 85.57           C
ATOM    770  CE1 TYR B  95       9.778  -6.767  22.981  1.00 85.57           C
ATOM    771  CE2 TYR B  95      12.039  -6.047  22.863  1.00 85.57           C
ATOM    772  CZ  TYR B  95      10.794  -5.965  23.440  1.00 85.57           C
ATOM    773  OH  TYR B  95      10.559  -5.064  24.502  1.00 85.57           O
ATOM    774  C   TYR B  95      11.386 -11.115  19.743  1.00 85.57           C
ATOM    775  O   TYR B  95      10.303 -11.610  19.438  1.00 85.57           O
ATOM    776  N   SER B  96      12.528 -11.446  19.108  1.00 94.96           N
ATOM    777  CA  SER B  96      12.590 -12.303  17.952  1.00 94.96           C
ATOM    778  CB  SER B  96      14.034 -12.457  17.455  1.00 94.96           C
ATOM    779  OG  SER B  96      14.086 -13.415  16.414  1.00 94.96           O
ATOM    780  C   SER B  96      12.077 -13.682  18.251  1.00 94.96           C
ATOM    781  O   SER B  96      11.289 -14.233  17.484  1.00 94.96           O
ATOM    782  N   SER B  97      12.498 -14.267  19.388  1.00 46.98           N
ATOM    783  CA  SER B  97      12.162 -15.624  19.725  1.00 46.98           C
ATOM    784  CB  SER B  97      12.730 -16.044  21.093  1.00 46.98           C
ATOM    785  OG  SER B  97      12.173 -15.236  22.120  1.00 46.98           O
ATOM    786  C   SER B  97      10.674 -15.806  19.777  1.00 46.98           C
ATOM    787  O   SER B  97      10.133 -16.696  19.123  1.00 46.98           O
ATOM    788  N   VAL B  98       9.969 -14.954  20.544  1.00103.54           N
ATOM    789  CA  VAL B  98       8.544 -15.063  20.717  1.00103.54           C
ATOM    790  CB  VAL B  98       8.002 -14.060  21.696  1.00103.54           C
ATOM    791  CG1 VAL B  98       8.252 -12.644  21.149  1.00103.54           C
ATOM    792  CG2 VAL B  98       6.516 -14.374  21.937  1.00103.54           C
ATOM    793  C   VAL B  98       7.848 -14.850  19.402  1.00103.54           C
ATOM    794  O   VAL B  98       6.841 -15.499  19.119  1.00103.54           O
ATOM    795  N   LEU B  99       8.352 -13.905  18.581  1.00 59.00           N
ATOM    796  CA  LEU B  99       7.774 -13.580  17.305  1.00 59.00           C
ATOM    797  CB  LEU B  99       8.379 -12.318  16.666  1.00 59.00           C
ATOM    798  CG  LEU B  99       8.103 -11.032  17.472  1.00 59.00           C
ATOM    799  CD1 LEU B  99       8.656  -9.791  16.752  1.00 59.00           C
ATOM    800  CD2 LEU B  99       6.613 -10.896  17.829  1.00 59.00           C
ATOM    801  C   LEU B  99       7.953 -14.719  16.346  1.00 59.00           C
ATOM    802  O   LEU B  99       7.136 -14.910  15.450  1.00 59.00           O
ATOM    803  N   ILE B 100       9.065 -15.468  16.464  1.00 53.22           N
ATOM    804  CA  ILE B 100       9.309 -16.597  15.610  1.00 53.22           C
ATOM    805  CB  ILE B 100      10.676 -17.184  15.815  1.00 53.22           C
ATOM    806  CG1 ILE B 100      11.740 -16.140  15.425  1.00 53.22           C
ATOM    807  CG2 ILE B 100      10.780 -18.491  15.014  1.00 53.22           C
ATOM    808  CD1 ILE B 100      13.166 -16.522  15.814  1.00 53.22           C
ATOM    809  C   ILE B 100       8.254 -17.628  15.892  1.00 53.22           C
ATOM    810  O   ILE B 100       7.752 -18.282  14.980  1.00 53.22           O
ATOM    811  N   LEU B 101       7.902 -17.798  17.180  1.00 53.41           N
ATOM    812  CA  LEU B 101       6.890 -18.728  17.601  1.00 53.41           C
ATOM    813  CB  LEU B 101       6.754 -18.814  19.133  1.00 53.41           C
ATOM    814  CG  LEU B 101       8.018 -19.352  19.835  1.00 53.41           C
ATOM    815  CD1 LEU B 101       7.824 -19.444  21.356  1.00 53.41           C
ATOM    816  CD2 LEU B 101       8.483 -20.680  19.215  1.00 53.41           C
ATOM    817  C   LEU B 101       5.570 -18.292  17.034  1.00 53.41           C
ATOM    818  O   LEU B 101       4.729 -19.125  16.704  1.00 53.41           O
ATOM    819  N   ALA B 102       5.336 -16.965  16.948  1.00 35.67           N
ATOM    820  CA  ALA B 102       4.112 -16.442  16.404  1.00 35.67           C
ATOM    821  CB  ALA B 102       4.029 -14.909  16.496  1.00 35.67           C
ATOM    822  C   ALA B 102       4.037 -16.818  14.952  1.00 35.67           C
ATOM    823  O   ALA B 102       2.984 -17.227  14.466  1.00 35.67           O
ATOM    824  N   PHE B 103       5.170 -16.690  14.228  1.00 79.57           N
ATOM    825  CA  PHE B 103       5.269 -17.034  12.834  1.00 79.57           C
ATOM    826  CB  PHE B 103       6.616 -16.649  12.191  1.00 79.57           C
ATOM    827  CG  PHE B 103       6.533 -15.235  11.721  1.00 79.57           C
ATOM    828  CD1 PHE B 103       6.373 -14.194  12.605  1.00 79.57           C
ATOM    829  CD2 PHE B 103       6.649 -14.955  10.378  1.00 79.57           C
ATOM    830  CE1 PHE B 103       6.304 -12.898  12.147  1.00 79.57           C
ATOM    831  CE2 PHE B 103       6.582 -13.662   9.915  1.00 79.57           C
ATOM    832  CZ  PHE B 103       6.408 -12.629  10.803  1.00 79.57           C
ATOM    833  C   PHE B 103       5.079 -18.510  12.664  1.00 79.57           C
ATOM    834  O   PHE B 103       4.561 -18.953  11.639  1.00 79.57           O
ATOM    835  N   ILE B 104       5.566 -19.309  13.634  1.00 46.32           N
ATOM    836  CA  ILE B 104       5.406 -20.737  13.606  1.00 46.32           C
ATOM    837  CB  ILE B 104       6.126 -21.444  14.717  1.00 46.32           C
ATOM    838  CG1 ILE B 104       7.647 -21.292  14.545  1.00 46.32           C
ATOM    839  CG2 ILE B 104       5.645 -22.905  14.746  1.00 46.32           C
ATOM    840  CD1 ILE B 104       8.449 -21.742  15.764  1.00 46.32           C
ATOM    841  C   ILE B 104       3.946 -21.053  13.727  1.00 46.32           C
ATOM    842  O   ILE B 104       3.433 -21.932  13.037  1.00 46.32           O
ATOM    843  N   SER B 105       3.242 -20.340  14.627  1.00 38.58           N
ATOM    844  CA  SER B 105       1.837 -20.544  14.857  1.00 38.58           C
ATOM    845  CB  SER B 105       1.304 -19.680  16.012  1.00 38.58           C
ATOM    846  OG  SER B 105       1.821 -20.148  17.250  1.00 38.58           O
ATOM    847  C   SER B 105       1.070 -20.180  13.620  1.00 38.58           C
ATOM    848  O   SER B 105       0.085 -20.835  13.283  1.00 38.58           O
ATOM    849  N   LEU B 106       1.509 -19.119  12.915  1.00 49.34           N
ATOM    850  CA  LEU B 106       0.862 -18.654  11.716  1.00 49.34           C
ATOM    851  CB  LEU B 106       1.562 -17.415  11.127  1.00 49.34           C
ATOM    852  CG  LEU B 106       1.439 -16.149  11.992  1.00 49.34           C
ATOM    853  CD1 LEU B 106       2.189 -14.966  11.360  1.00 49.34           C
ATOM    854  CD2 LEU B 106      -0.035 -15.816  12.267  1.00 49.34           C
ATOM    855  C   LEU B 106       0.953 -19.732  10.678  1.00 49.34           C
ATOM    856  O   LEU B 106      -0.023 -20.023   9.988  1.00 49.34           O
ATOM    857  N   ASP B 107       2.137 -20.371  10.572  1.00 71.34           N
ATOM    858  CA  ASP B 107       2.402 -21.378   9.584  1.00 71.34           C
ATOM    859  CB  ASP B 107       3.820 -21.964   9.681  1.00 71.34           C
ATOM    860  CG  ASP B 107       3.971 -23.009   8.586  1.00 71.34           C
ATOM    861  OD1 ASP B 107       3.577 -22.712   7.427  1.00 71.34           O
ATOM    862  OD2 ASP B 107       4.495 -24.114   8.892  1.00 71.34           O
ATOM    863  C   ASP B 107       1.452 -22.516   9.778  1.00 71.34           C
ATOM    864  O   ASP B 107       0.972 -23.098   8.808  1.00 71.34           O
ATOM    865  N   ARG B 108       1.173 -22.868  11.047  1.00165.66           N
ATOM    866  CA  ARG B 108       0.300 -23.951  11.403  1.00165.66           C
ATOM    867  CB  ARG B 108       0.277 -24.186  12.923  1.00165.66           C
ATOM    868  CG  ARG B 108       1.625 -24.674  13.458  1.00165.66           C
ATOM    869  CD  ARG B 108       1.744 -26.197  13.482  1.00165.66           C
ATOM    870  NE  ARG B 108       1.300 -26.693  12.149  1.00165.66           N
ATOM    871  CZ  ARG B 108       2.195 -26.935  11.146  1.00165.66           C
ATOM    872  NH1 ARG B 108       3.532 -26.747  11.345  1.00165.66           N
ATOM    873  NH2 ARG B 108       1.742 -27.384   9.940  1.00165.66           N
ATOM    874  C   ARG B 108      -1.096 -23.649  10.947  1.00165.66           C
ATOM    875  O   ARG B 108      -1.803 -24.532  10.466  1.00165.66           O
ATOM    876  N   TYR B 109      -1.532 -22.384  11.089  1.00 61.72           N
ATOM    877  CA  TYR B 109      -2.864 -21.995  10.726  1.00 61.72           C
ATOM    878  CB  TYR B 109      -3.149 -20.524  11.078  1.00 61.72           C
ATOM    879  CG  TYR B 109      -4.479 -20.164  10.518  1.00 61.72           C
ATOM    880  CD1 TYR B 109      -5.639 -20.664  11.065  1.00 61.72           C
ATOM    881  CD2 TYR B 109      -4.567 -19.305   9.449  1.00 61.72           C
ATOM    882  CE1 TYR B 109      -6.865 -20.323  10.543  1.00 61.72           C
ATOM    883  CE2 TYR B 109      -5.789 -18.962   8.924  1.00 61.72           C
ATOM    884  CZ  TYR B 109      -6.942 -19.470   9.470  1.00 61.72           C
ATOM    885  OH  TYR B 109      -8.197 -19.118   8.930  1.00 61.72           O
ATOM    886  C   TYR B 109      -3.037 -22.199   9.252  1.00 61.72           C
ATOM    887  O   TYR B 109      -4.062 -22.709   8.805  1.00 61.72           O
ATOM    888  N   LEU B 110      -2.024 -21.800   8.461  1.00 51.29           N
ATOM    889  CA  LEU B 110      -2.041 -21.922   7.032  1.00 51.29           C
ATOM    890  CB  LEU B 110      -0.799 -21.298   6.368  1.00 51.29           C
ATOM    891  CG  LEU B 110      -0.655 -19.779   6.586  1.00 51.29           C
ATOM    892  CD1 LEU B 110       0.607 -19.235   5.895  1.00 51.29           C
ATOM    893  CD2 LEU B 110      -1.929 -19.028   6.167  1.00 51.29           C
ATOM    894  C   LEU B 110      -2.044 -23.375   6.667  1.00 51.29           C
ATOM    895  O   LEU B 110      -2.688 -23.769   5.698  1.00 51.29           O
ATOM    896  N   ALA B 111      -1.269 -24.198   7.404  1.00 57.82           N
ATOM    897  CA  ALA B 111      -1.151 -25.603   7.125  1.00 57.82           C
ATOM    898  CB  ALA B 111      -0.054 -26.285   7.960  1.00 57.82           C
ATOM    899  C   ALA B 111      -2.438 -26.338   7.379  1.00 57.82           C
ATOM    900  O   ALA B 111      -2.821 -27.202   6.593  1.00 57.82           O
ATOM    901  N   ILE B 112      -3.099 -26.076   8.525  1.00134.23           N
ATOM    902  CA  ILE B 112      -4.303 -26.786   8.870  1.00134.23           C
ATOM    903  CB  ILE B 112      -4.621 -26.629  10.330  1.00134.23           C
ATOM    904  CG1 ILE B 112      -3.395 -27.017  11.172  1.00134.23           C
ATOM    905  CG2 ILE B 112      -5.865 -27.477  10.652  1.00134.23           C
ATOM    906  CD1 ILE B 112      -2.909 -28.443  10.925  1.00134.23           C
ATOM    907  C   ILE B 112      -5.512 -26.313   8.111  1.00134.23           C
ATOM    908  O   ILE B 112      -6.191 -27.103   7.458  1.00134.23           O
ATOM    909  N   VAL B 113      -5.835 -25.005   8.215  1.00 88.06           N
ATOM    910  CA  VAL B 113      -7.034 -24.491   7.612  1.00 88.06           C
ATOM    911  CB  VAL B 113      -7.454 -23.176   8.199  1.00 88.06           C
ATOM    912  CG1 VAL B 113      -8.703 -22.678   7.452  1.00 88.06           C
ATOM    913  CG2 VAL B 113      -7.681 -23.376   9.709  1.00 88.06           C
ATOM    914  C   VAL B 113      -6.935 -24.335   6.117  1.00 88.06           C
ATOM    915  O   VAL B 113      -7.787 -24.809   5.372  1.00 88.06           O
ATOM    916  N   HIS B 114      -5.878 -23.637   5.673  1.00134.04           N
ATOM    917  CA  HIS B 114      -5.560 -23.206   4.334  1.00134.04           C
ATOM    918  ND1 HIS B 114      -6.808 -20.486   4.541  1.00134.04           N
ATOM    919  CG  HIS B 114      -5.519 -20.795   4.914  1.00134.04           C
ATOM    920  CB  HIS B 114      -4.738 -21.913   4.303  1.00134.04           C
ATOM    921  NE2 HIS B 114      -6.242 -19.045   6.135  1.00134.04           N
ATOM    922  CD2 HIS B 114      -5.188 -19.905   5.888  1.00134.04           C
ATOM    923  CE1 HIS B 114      -7.192 -19.432   5.303  1.00134.04           C
ATOM    924  C   HIS B 114      -4.872 -24.213   3.465  1.00134.04           C
ATOM    925  O   HIS B 114      -4.454 -23.836   2.372  1.00134.04           O
ATOM    926  N   ALA B 115      -4.647 -25.466   3.914  1.00 79.18           N
ATOM    927  CA  ALA B 115      -3.737 -26.312   3.184  1.00 79.18           C
ATOM    928  CB  ALA B 115      -3.671 -27.736   3.763  1.00 79.18           C
ATOM    929  C   ALA B 115      -4.059 -26.451   1.722  1.00 79.18           C
ATOM    930  O   ALA B 115      -3.201 -26.147   0.896  1.00 79.18           O
ATOM    931  N   THR B 116      -5.259 -26.929   1.349  1.00143.00           N
ATOM    932  CA  THR B 116      -5.618 -27.036  -0.041  1.00143.00           C
ATOM    933  CB  THR B 116      -6.635 -28.113  -0.267  1.00143.00           C
ATOM    934  OG1 THR B 116      -7.831 -27.806   0.432  1.00143.00           O
ATOM    935  CG2 THR B 116      -6.061 -29.445   0.244  1.00143.00           C
ATOM    936  C   THR B 116      -6.190 -25.759  -0.581  1.00143.00           C
ATOM    937  O   THR B 116      -5.885 -25.341  -1.698  1.00143.00           O
ATOM    938  N   ASN B 117      -7.021 -25.093   0.243  1.00 57.07           N
ATOM    939  CA  ASN B 117      -7.842 -23.991  -0.167  1.00 57.07           C
ATOM    940  CB  ASN B 117      -8.583 -23.366   1.025  1.00 57.07           C
ATOM    941  CG  ASN B 117      -9.453 -24.442   1.657  1.00 57.07           C
ATOM    942  OD1 ASN B 117     -10.455 -24.868   1.086  1.00 57.07           O
ATOM    943  ND2 ASN B 117      -9.051 -24.903   2.872  1.00 57.07           N
ATOM    944  C   ASN B 117      -7.009 -22.908  -0.759  1.00 57.07           C
ATOM    945  O   ASN B 117      -7.282 -22.454  -1.869  1.00 57.07           O
ATOM    946  N   SER B 118      -5.957 -22.475  -0.045  1.00 76.27           N
ATOM    947  CA  SER B 118      -5.172 -21.394  -0.550  1.00 76.27           C
ATOM    948  CB  SER B 118      -5.168 -20.165   0.373  1.00 76.27           C
ATOM    949  OG  SER B 118      -4.360 -19.140  -0.185  1.00 76.27           O
ATOM    950  C   SER B 118      -3.754 -21.838  -0.672  1.00 76.27           C
ATOM    951  O   SER B 118      -3.238 -22.585   0.161  1.00 76.27           O
ATOM    952  N   GLN B 119      -3.084 -21.357  -1.736  1.00 87.59           N
ATOM    953  CA  GLN B 119      -1.705 -21.678  -1.932  1.00 87.59           C
ATOM    954  CB  GLN B 119      -1.132 -21.216  -3.281  1.00 87.59           C
ATOM    955  CG  GLN B 119      -1.666 -22.023  -4.465  1.00 87.59           C
ATOM    956  CD  GLN B 119      -1.039 -21.474  -5.736  1.00 87.59           C
ATOM    957  OE1 GLN B 119      -1.569 -20.554  -6.357  1.00 87.59           O
ATOM    958  NE2 GLN B 119       0.130 -22.046  -6.131  1.00 87.59           N
ATOM    959  C   GLN B 119      -0.969 -20.989  -0.839  1.00 87.59           C
ATOM    960  O   GLN B 119      -1.453 -20.017  -0.264  1.00 87.59           O
ATOM    961  N   ARG B 120       0.226 -21.507  -0.519  1.00173.66           N
ATOM    962  CA  ARG B 120       0.975 -21.059   0.615  1.00173.66           C
ATOM    963  CB  ARG B 120       2.054 -22.079   0.998  1.00173.66           C
ATOM    964  CG  ARG B 120       3.011 -22.370  -0.158  1.00173.66           C
ATOM    965  CD  ARG B 120       3.702 -23.724  -0.028  1.00173.66           C
ATOM    966  NE  ARG B 120       2.666 -24.659   0.488  1.00173.66           N
ATOM    967  CZ  ARG B 120       1.713 -25.154  -0.354  1.00173.66           C
ATOM    968  NH1 ARG B 120       1.712 -24.792  -1.670  1.00173.66           N
ATOM    969  NH2 ARG B 120       0.748 -25.993   0.123  1.00173.66           N
ATOM    970  C   ARG B 120       1.649 -19.739   0.430  1.00173.66           C
ATOM    971  O   ARG B 120       2.337 -19.485  -0.558  1.00173.66           O
ATOM    972  N   PRO B 121       1.334 -18.870   1.366  1.00176.20           N
ATOM    973  CA  PRO B 121       2.058 -17.645   1.608  1.00176.20           C
ATOM    974  CD  PRO B 121      -0.035 -18.791   1.845  1.00176.20           C
ATOM    975  CB  PRO B 121       1.061 -16.676   2.242  1.00176.20           C
ATOM    976  CG  PRO B 121      -0.053 -17.582   2.789  1.00176.20           C
ATOM    977  C   PRO B 121       3.138 -18.070   2.549  1.00176.20           C
ATOM    978  O   PRO B 121       3.998 -17.267   2.909  1.00176.20           O
ATOM    979  N   ARG B 122       3.076 -19.354   2.956  1.00195.56           N
ATOM    980  CA  ARG B 122       3.926 -19.954   3.940  1.00195.56           C
ATOM    981  CB  ARG B 122       3.630 -21.447   4.138  1.00195.56           C
ATOM    982  CG  ARG B 122       2.181 -21.739   4.528  1.00195.56           C
ATOM    983  CD  ARG B 122       1.948 -23.177   4.982  1.00195.56           C
ATOM    984  NE  ARG B 122       2.533 -24.064   3.942  1.00195.56           N
ATOM    985  CZ  ARG B 122       3.270 -25.143   4.331  1.00195.56           C
ATOM    986  NH1 ARG B 122       3.423 -25.417   5.659  1.00195.56           N
ATOM    987  NH2 ARG B 122       3.852 -25.947   3.393  1.00195.56           N
ATOM    988  C   ARG B 122       5.336 -19.856   3.465  1.00195.56           C
ATOM    989  O   ARG B 122       6.252 -19.730   4.275  1.00195.56           O
ATOM    990  N   LYS B 123       5.551 -19.982   2.142  1.00 63.36           N
ATOM    991  CA  LYS B 123       6.889 -19.873   1.637  1.00 63.36           C
ATOM    992  CB  LYS B 123       7.048 -20.289   0.164  1.00 63.36           C
ATOM    993  CG  LYS B 123       7.047 -21.813   0.027  1.00 63.36           C
ATOM    994  CD  LYS B 123       7.145 -22.351  -1.398  1.00 63.36           C
ATOM    995  CE  LYS B 123       7.240 -23.878  -1.436  1.00 63.36           C
ATOM    996  NZ  LYS B 123       7.643 -24.334  -2.783  1.00 63.36           N
ATOM    997  C   LYS B 123       7.418 -18.482   1.828  1.00 63.36           C
ATOM    998  O   LYS B 123       8.573 -18.310   2.214  1.00 63.36           O
ATOM    999  N   LEU B 124       6.594 -17.445   1.574  1.00144.83           N
ATOM   1000  CA  LEU B 124       7.065 -16.092   1.705  1.00144.83           C
ATOM   1001  CB  LEU B 124       6.079 -15.027   1.198  1.00144.83           C
ATOM   1002  CG  LEU B 124       6.047 -14.935  -0.336  1.00144.83           C
ATOM   1003  CD1 LEU B 124       7.390 -14.418  -0.877  1.00144.83           C
ATOM   1004  CD2 LEU B 124       5.634 -16.271  -0.967  1.00144.83           C
ATOM   1005  C   LEU B 124       7.409 -15.767   3.126  1.00144.83           C
ATOM   1006  O   LEU B 124       8.405 -15.095   3.382  1.00144.83           O
ATOM   1007  N   LEU B 125       6.593 -16.221   4.093  1.00 49.72           N
ATOM   1008  CA  LEU B 125       6.855 -15.892   5.466  1.00 49.72           C
ATOM   1009  CB  LEU B 125       5.777 -16.454   6.409  1.00 49.72           C
ATOM   1010  CG  LEU B 125       4.358 -15.953   6.076  1.00 49.72           C
ATOM   1011  CD1 LEU B 125       3.307 -16.530   7.039  1.00 49.72           C
ATOM   1012  CD2 LEU B 125       4.315 -14.419   5.975  1.00 49.72           C
ATOM   1013  C   LEU B 125       8.162 -16.503   5.871  1.00 49.72           C
ATOM   1014  O   LEU B 125       8.968 -15.874   6.556  1.00 49.72           O
ATOM   1015  N   ALA B 126       8.383 -17.777   5.495  1.00 56.58           N
ATOM   1016  CA  ALA B 126       9.592 -18.465   5.850  1.00 56.58           C
ATOM   1017  CB  ALA B 126       9.529 -19.972   5.543  1.00 56.58           C
ATOM   1018  C   ALA B 126      10.785 -17.910   5.132  1.00 56.58           C
ATOM   1019  O   ALA B 126      11.849 -17.771   5.730  1.00 56.58           O
ATOM   1020  N   GLU B 127      10.671 -17.673   3.805  1.00101.29           N
ATOM   1021  CA  GLU B 127      11.815 -17.206   3.073  1.00101.29           C
ATOM   1022  CB  GLU B 127      11.716 -17.576   1.581  1.00101.29           C
ATOM   1023  CG  GLU B 127      11.694 -19.102   1.403  1.00101.29           C
ATOM   1024  CD  GLU B 127      11.584 -19.471  -0.070  1.00101.29           C
ATOM   1025  OE1 GLU B 127      12.529 -19.144  -0.835  1.00101.29           O
ATOM   1026  OE2 GLU B 127      10.556 -20.096  -0.448  1.00101.29           O
ATOM   1027  C   GLU B 127      12.110 -15.732   3.234  1.00101.29           C
ATOM   1028  O   GLU B 127      13.228 -15.377   3.603  1.00101.29           O
ATOM   1029  N   LYS B 128      11.155 -14.841   2.863  1.00130.18           N
ATOM   1030  CA  LYS B 128      11.344 -13.403   2.916  1.00130.18           C
ATOM   1031  CB  LYS B 128      10.684 -12.700   1.717  1.00130.18           C
ATOM   1032  CG  LYS B 128      11.227 -13.152   0.356  1.00130.18           C
ATOM   1033  CD  LYS B 128      10.789 -14.564  -0.047  1.00130.18           C
ATOM   1034  CE  LYS B 128      11.277 -15.000  -1.432  1.00130.18           C
ATOM   1035  NZ  LYS B 128      10.825 -16.381  -1.715  1.00130.18           N
ATOM   1036  C   LYS B 128      10.917 -12.634   4.151  1.00130.18           C
ATOM   1037  O   LYS B 128      11.696 -11.869   4.718  1.00130.18           O
ATOM   1038  N   VAL B 129       9.654 -12.844   4.593  1.00 62.32           N
ATOM   1039  CA  VAL B 129       8.938 -12.014   5.538  1.00 62.32           C
ATOM   1040  CB  VAL B 129       7.518 -12.470   5.722  1.00 62.32           C
ATOM   1041  CG1 VAL B 129       6.833 -11.555   6.751  1.00 62.32           C
ATOM   1042  CG2 VAL B 129       6.830 -12.492   4.344  1.00 62.32           C
ATOM   1043  C   VAL B 129       9.562 -11.954   6.898  1.00 62.32           C
ATOM   1044  O   VAL B 129       9.617 -10.890   7.511  1.00 62.32           O
ATOM   1045  N   VAL B 130      10.074 -13.086   7.395  1.00115.16           N
ATOM   1046  CA  VAL B 130      10.565 -13.164   8.737  1.00115.16           C
ATOM   1047  CB  VAL B 130      11.158 -14.514   9.050  1.00115.16           C
ATOM   1048  CG1 VAL B 130      12.404 -14.728   8.174  1.00115.16           C
ATOM   1049  CG2 VAL B 130      11.430 -14.602  10.561  1.00115.16           C
ATOM   1050  C   VAL B 130      11.613 -12.115   8.960  1.00115.16           C
ATOM   1051  O   VAL B 130      11.692 -11.550  10.051  1.00115.16           O
ATOM   1052  N   TYR B 131      12.461 -11.831   7.951  1.00 62.89           N
ATOM   1053  CA  TYR B 131      13.505 -10.863   8.143  1.00 62.89           C
ATOM   1054  CB  TYR B 131      14.454 -10.761   6.937  1.00 62.89           C
ATOM   1055  CG  TYR B 131      15.250 -12.021   6.874  1.00 62.89           C
ATOM   1056  CD1 TYR B 131      16.422 -12.140   7.587  1.00 62.89           C
ATOM   1057  CD2 TYR B 131      14.829 -13.084   6.106  1.00 62.89           C
ATOM   1058  CE1 TYR B 131      17.163 -13.297   7.535  1.00 62.89           C
ATOM   1059  CE2 TYR B 131      15.566 -14.244   6.051  1.00 62.89           C
ATOM   1060  CZ  TYR B 131      16.736 -14.351   6.763  1.00 62.89           C
ATOM   1061  OH  TYR B 131      17.495 -15.540   6.708  1.00 62.89           O
ATOM   1062  C   TYR B 131      12.942  -9.494   8.402  1.00 62.89           C
ATOM   1063  O   TYR B 131      13.309  -8.845   9.381  1.00 62.89           O
ATOM   1064  N   VAL B 132      12.044  -9.006   7.528  1.00 66.90           N
ATOM   1065  CA  VAL B 132      11.497  -7.686   7.681  1.00 66.90           C
ATOM   1066  CB  VAL B 132      10.851  -7.169   6.429  1.00 66.90           C
ATOM   1067  CG1 VAL B 132      10.299  -5.764   6.724  1.00 66.90           C
ATOM   1068  CG2 VAL B 132      11.881  -7.215   5.289  1.00 66.90           C
ATOM   1069  C   VAL B 132      10.470  -7.621   8.769  1.00 66.90           C
ATOM   1070  O   VAL B 132      10.328  -6.587   9.416  1.00 66.90           O
ATOM   1071  N   GLY B 133       9.632  -8.667   8.920  1.00 73.42           N
ATOM   1072  CA  GLY B 133       8.587  -8.641   9.904  1.00 73.42           C
ATOM   1073  C   GLY B 133       9.054  -8.807  11.328  1.00 73.42           C
ATOM   1074  O   GLY B 133       8.584  -8.098  12.214  1.00 73.42           O
ATOM   1075  N   VAL B 134       9.845  -9.866  11.611  1.00 97.76           N
ATOM   1076  CA  VAL B 134      10.352 -10.148  12.933  1.00 97.76           C
ATOM   1077  CB  VAL B 134      10.448 -11.620  13.193  1.00 97.76           C
ATOM   1078  CG1 VAL B 134      11.066 -11.835  14.585  1.00 97.76           C
ATOM   1079  CG2 VAL B 134       9.046 -12.228  13.031  1.00 97.76           C
ATOM   1080  C   VAL B 134      11.698  -9.576  13.279  1.00 97.76           C
ATOM   1081  O   VAL B 134      11.884  -9.013  14.357  1.00 97.76           O
ATOM   1082  N   TRP B 135      12.691  -9.801  12.388  1.00 85.95           N
ATOM   1083  CA  TRP B 135      14.065  -9.453  12.635  1.00 85.95           C
ATOM   1084  CB  TRP B 135      15.053 -10.090  11.644  1.00 85.95           C
ATOM   1085  CG  TRP B 135      15.327 -11.546  11.921  1.00 85.95           C
ATOM   1086  CD2 TRP B 135      16.385 -12.000  12.780  1.00 85.95           C
ATOM   1087  CD1 TRP B 135      14.693 -12.664  11.464  1.00 85.95           C
ATOM   1088  NE1 TRP B 135      15.290 -13.788  11.986  1.00 85.95           N
ATOM   1089  CE2 TRP B 135      16.334 -13.392  12.797  1.00 85.95           C
ATOM   1090  CE3 TRP B 135      17.321 -11.309  13.495  1.00 85.95           C
ATOM   1091  CZ2 TRP B 135      17.224 -14.119  13.532  1.00 85.95           C
ATOM   1092  CZ3 TRP B 135      18.219 -12.043  14.237  1.00 85.95           C
ATOM   1093  CH2 TRP B 135      18.170 -13.422  14.253  1.00 85.95           C
ATOM   1094  C   TRP B 135      14.319  -7.980  12.640  1.00 85.95           C
ATOM   1095  O   TRP B 135      14.876  -7.448  13.599  1.00 85.95           O
ATOM   1096  N   ILE B 136      13.890  -7.284  11.570  1.00107.46           N
ATOM   1097  CA  ILE B 136      14.183  -5.891  11.385  1.00107.46           C
ATOM   1098  CB  ILE B 136      13.655  -5.362  10.074  1.00107.46           C
ATOM   1099  CG1 ILE B 136      14.279  -6.102   8.879  1.00107.46           C
ATOM   1100  CG2 ILE B 136      13.890  -3.842  10.046  1.00107.46           C
ATOM   1101  CD1 ILE B 136      15.784  -5.895   8.737  1.00107.46           C
ATOM   1102  C   ILE B 136      13.565  -5.073  12.478  1.00107.46           C
ATOM   1103  O   ILE B 136      14.239  -4.218  13.047  1.00107.46           O
ATOM   1104  N   PRO B 137      12.323  -5.282  12.820  1.00 75.27           N
ATOM   1105  CA  PRO B 137      11.704  -4.457  13.814  1.00 75.27           C
ATOM   1106  CD  PRO B 137      11.350  -5.914  11.951  1.00 75.27           C
ATOM   1107  CB  PRO B 137      10.231  -4.857  13.834  1.00 75.27           C
ATOM   1108  CG  PRO B 137       9.983  -5.371  12.404  1.00 75.27           C
ATOM   1109  C   PRO B 137      12.388  -4.569  15.138  1.00 75.27           C
ATOM   1110  O   PRO B 137      12.552  -3.549  15.806  1.00 75.27           O
ATOM   1111  N   ALA B 138      12.794  -5.792  15.523  1.00 37.29           N
ATOM   1112  CA  ALA B 138      13.455  -6.050  16.769  1.00 37.29           C
ATOM   1113  CB  ALA B 138      13.715  -7.548  17.013  1.00 37.29           C
ATOM   1114  C   ALA B 138      14.779  -5.360  16.750  1.00 37.29           C
ATOM   1115  O   ALA B 138      15.244  -4.861  17.773  1.00 37.29           O
ATOM   1116  N   LEU B 139      15.429  -5.350  15.574  1.00112.29           N
ATOM   1117  CA  LEU B 139      16.720  -4.755  15.382  1.00112.29           C
ATOM   1118  CB  LEU B 139      17.250  -4.990  13.950  1.00112.29           C
ATOM   1119  CG  LEU B 139      18.650  -4.418  13.628  1.00112.29           C
ATOM   1120  CD1 LEU B 139      18.670  -2.882  13.579  1.00112.29           C
ATOM   1121  CD2 LEU B 139      19.718  -4.999  14.567  1.00112.29           C
ATOM   1122  C   LEU B 139      16.597  -3.278  15.621  1.00112.29           C
ATOM   1123  O   LEU B 139      17.523  -2.653  16.129  1.00112.29           O
ATOM   1124  N   LEU B 140      15.485  -2.661  15.174  1.00 67.24           N
ATOM   1125  CA  LEU B 140      15.231  -1.257  15.370  1.00 67.24           C
ATOM   1126  CB  LEU B 140      14.129  -0.696  14.456  1.00 67.24           C
ATOM   1127  CG  LEU B 140      14.539  -0.651  12.973  1.00 67.24           C
ATOM   1128  CD1 LEU B 140      13.417  -0.060  12.106  1.00 67.24           C
ATOM   1129  CD2 LEU B 140      15.880   0.076  12.788  1.00 67.24           C
ATOM   1130  C   LEU B 140      14.851  -0.949  16.790  1.00 67.24           C
ATOM   1131  O   LEU B 140      15.186   0.114  17.306  1.00 67.24           O
ATOM   1132  N   LEU B 141      14.120  -1.875  17.442  1.00 79.05           N
ATOM   1133  CA  LEU B 141      13.599  -1.741  18.777  1.00 79.05           C
ATOM   1134  CB  LEU B 141      12.711  -2.926  19.202  1.00 79.05           C
ATOM   1135  CG  LEU B 141      11.343  -2.964  18.495  1.00 79.05           C
ATOM   1136  CD1 LEU B 141      10.514  -4.174  18.953  1.00 79.05           C
ATOM   1137  CD2 LEU B 141      10.580  -1.643  18.695  1.00 79.05           C
ATOM   1138  C   LEU B 141      14.733  -1.649  19.746  1.00 79.05           C
ATOM   1139  O   LEU B 141      14.569  -1.198  20.876  1.00 79.05           O
ATOM   1140  N   THR B 142      15.900  -2.158  19.330  1.00 78.91           N
ATOM   1141  CA  THR B 142      17.126  -2.226  20.071  1.00 78.91           C
ATOM   1142  CB  THR B 142      18.158  -3.028  19.347  1.00 78.91           C
ATOM   1143  OG1 THR B 142      17.709  -4.361  19.160  1.00 78.91           O
ATOM   1144  CG2 THR B 142      19.435  -3.017  20.183  1.00 78.91           C
ATOM   1145  C   THR B 142      17.713  -0.866  20.337  1.00 78.91           C
ATOM   1146  O   THR B 142      18.470  -0.704  21.294  1.00 78.91           O
ATOM   1147  N   ILE B 143      17.385   0.143  19.505  1.00 59.49           N
ATOM   1148  CA  ILE B 143      18.010   1.443  19.517  1.00 59.49           C
ATOM   1149  CB  ILE B 143      17.397   2.376  18.515  1.00 59.49           C
ATOM   1150  CG1 ILE B 143      17.590   1.821  17.093  1.00 59.49           C
ATOM   1151  CG2 ILE B 143      18.009   3.771  18.718  1.00 59.49           C
ATOM   1152  CD1 ILE B 143      16.750   2.535  16.035  1.00 59.49           C
ATOM   1153  C   ILE B 143      17.938   2.110  20.866  1.00 59.49           C
ATOM   1154  O   ILE B 143      18.940   2.685  21.286  1.00 59.49           O
ATOM   1155  N   PRO B 144      16.853   2.089  21.589  1.00167.73           N
ATOM   1156  CA  PRO B 144      16.836   2.768  22.859  1.00167.73           C
ATOM   1157  CD  PRO B 144      15.531   1.988  20.998  1.00167.73           C
ATOM   1158  CB  PRO B 144      15.386   2.698  23.330  1.00167.73           C
ATOM   1159  CG  PRO B 144      14.587   2.660  22.011  1.00167.73           C
ATOM   1160  C   PRO B 144      17.847   2.184  23.803  1.00167.73           C
ATOM   1161  O   PRO B 144      18.261   2.869  24.738  1.00167.73           O
ATOM   1162  N   ASP B 145      18.196   0.901  23.615  1.00 81.07           N
ATOM   1163  CA  ASP B 145      19.189   0.191  24.374  1.00 81.07           C
ATOM   1164  CB  ASP B 145      19.067  -1.331  24.209  1.00 81.07           C
ATOM   1165  CG  ASP B 145      17.764  -1.750  24.875  1.00 81.07           C
ATOM   1166  OD1 ASP B 145      17.604  -1.490  26.098  1.00 81.07           O
ATOM   1167  OD2 ASP B 145      16.904  -2.323  24.156  1.00 81.07           O
ATOM   1168  C   ASP B 145      20.571   0.593  23.946  1.00 81.07           C
ATOM   1169  O   ASP B 145      21.535   0.369  24.678  1.00 81.07           O
ATOM   1170  N   PHE B 146      20.728   1.093  22.702  1.00 83.17           N
ATOM   1171  CA  PHE B 146      22.035   1.477  22.242  1.00 83.17           C
ATOM   1172  CB  PHE B 146      22.083   1.914  20.766  1.00 83.17           C
ATOM   1173  CG  PHE B 146      22.088   0.718  19.875  1.00 83.17           C
ATOM   1174  CD1 PHE B 146      20.921   0.098  19.497  1.00 83.17           C
ATOM   1175  CD2 PHE B 146      23.285   0.224  19.408  1.00 83.17           C
ATOM   1176  CE1 PHE B 146      20.953  -0.997  18.666  1.00 83.17           C
ATOM   1177  CE2 PHE B 146      23.322  -0.872  18.579  1.00 83.17           C
ATOM   1178  CZ  PHE B 146      22.152  -1.487  18.209  1.00 83.17           C
ATOM   1179  C   PHE B 146      22.582   2.634  23.035  1.00 83.17           C
ATOM   1180  O   PHE B 146      23.735   2.603  23.458  1.00 83.17           O
ATOM   1181  N   ILE B 147      21.813   3.731  23.159  1.00136.32           N
ATOM   1182  CA  ILE B 147      22.230   4.911  23.876  1.00136.32           C
ATOM   1183  CB  ILE B 147      21.513   6.143  23.416  1.00136.32           C
ATOM   1184  CG1 ILE B 147      20.010   6.028  23.699  1.00136.32           C
ATOM   1185  CG2 ILE B 147      21.838   6.356  21.931  1.00136.32           C
ATOM   1186  CD1 ILE B 147      19.278   7.356  23.533  1.00136.32           C
ATOM   1187  C   ILE B 147      22.065   4.852  25.372  1.00136.32           C
ATOM   1188  O   ILE B 147      22.962   5.244  26.116  1.00136.32           O
ATOM   1189  N   PHE B 148      20.893   4.382  25.847  1.00154.67           N
ATOM   1190  CA  PHE B 148      20.514   4.435  27.234  1.00154.67           C
ATOM   1191  CB  PHE B 148      19.034   4.097  27.484  1.00154.67           C
ATOM   1192  CG  PHE B 148      18.268   5.291  27.025  1.00154.67           C
ATOM   1193  CD1 PHE B 148      18.039   6.336  27.890  1.00154.67           C
ATOM   1194  CD2 PHE B 148      17.798   5.381  25.735  1.00154.67           C
ATOM   1195  CE1 PHE B 148      17.342   7.446  27.482  1.00154.67           C
ATOM   1196  CE2 PHE B 148      17.098   6.489  25.320  1.00154.67           C
ATOM   1197  CZ  PHE B 148      16.868   7.523  26.194  1.00154.67           C
ATOM   1198  C   PHE B 148      21.371   3.575  28.108  1.00154.67           C
ATOM   1199  O   PHE B 148      21.590   3.918  29.268  1.00154.67           O
ATOM   1200  N   ALA B 149      21.841   2.416  27.607  1.00 45.85           N
ATOM   1201  CA  ALA B 149      22.648   1.550  28.423  1.00 45.85           C
ATOM   1202  CB  ALA B 149      22.644   0.086  27.949  1.00 45.85           C
ATOM   1203  C   ALA B 149      24.072   2.028  28.392  1.00 45.85           C
ATOM   1204  O   ALA B 149      24.663   2.174  27.323  1.00 45.85           O
ATOM   1205  N   ASN B 150      24.664   2.280  29.585  1.00 51.41           N
ATOM   1206  CA  ASN B 150      26.021   2.755  29.653  1.00 51.41           C
ATOM   1207  CB  ASN B 150      26.134   4.292  29.716  1.00 51.41           C
ATOM   1208  CG  ASN B 150      25.696   4.870  28.373  1.00 51.41           C
ATOM   1209  OD1 ASN B 150      26.199   4.482  27.320  1.00 51.41           O
ATOM   1210  ND2 ASN B 150      24.725   5.822  28.411  1.00 51.41           N
ATOM   1211  C   ASN B 150      26.660   2.197  30.894  1.00 51.41           C
ATOM   1212  O   ASN B 150      25.977   1.679  31.777  1.00 51.41           O
ATOM   1213  N   VAL B 151      28.008   2.272  30.972  1.00 49.63           N
ATOM   1214  CA  VAL B 151      28.747   1.758  32.092  1.00 49.63           C
ATOM   1215  CB  VAL B 151      30.149   1.358  31.739  1.00 49.63           C
ATOM   1216  CG1 VAL B 151      30.090   0.175  30.757  1.00 49.63           C
ATOM   1217  CG2 VAL B 151      30.876   2.592  31.175  1.00 49.63           C
ATOM   1218  C   VAL B 151      28.833   2.809  33.156  1.00 49.63           C
ATOM   1219  O   VAL B 151      29.029   3.989  32.862  1.00 49.63           O
ATOM   1220  N   SER B 152      28.686   2.394  34.435  1.00 99.95           N
ATOM   1221  CA  SER B 152      28.779   3.326  35.526  1.00 99.95           C
ATOM   1222  CB  SER B 152      27.623   3.245  36.536  1.00 99.95           C
ATOM   1223  OG  SER B 152      27.779   2.096  37.355  1.00 99.95           O
ATOM   1224  C   SER B 152      30.029   3.004  36.295  1.00 99.95           C
ATOM   1225  O   SER B 152      30.264   1.862  36.685  1.00 99.95           O
ATOM   1226  N   GLU B 153      30.879   4.031  36.456  1.00120.73           N
ATOM   1227  CA  GLU B 153      32.145   4.092  37.138  1.00120.73           C
ATOM   1228  CB  GLU B 153      33.063   5.187  36.577  1.00120.73           C
ATOM   1229  CG  GLU B 153      33.352   4.995  35.089  1.00120.73           C
ATOM   1230  CD  GLU B 153      34.603   5.777  34.731  1.00120.73           C
ATOM   1231  OE1 GLU B 153      35.449   5.995  35.639  1.00120.73           O
ATOM   1232  OE2 GLU B 153      34.736   6.158  33.537  1.00120.73           O
ATOM   1233  C   GLU B 153      31.992   4.347  38.608  1.00120.73           C
ATOM   1234  O   GLU B 153      32.994   4.440  39.317  1.00120.73           O
ATOM   1235  N   ALA B 154      30.754   4.521  39.104  1.00 73.17           N
ATOM   1236  CA  ALA B 154      30.561   5.134  40.389  1.00 73.17           C
ATOM   1237  CB  ALA B 154      29.087   5.094  40.828  1.00 73.17           C
ATOM   1238  C   ALA B 154      31.359   4.546  41.518  1.00 73.17           C
ATOM   1239  O   ALA B 154      32.094   5.287  42.170  1.00 73.17           O
ATOM   1240  N   ASP B 155      31.276   3.235  41.800  1.00 52.55           N
ATOM   1241  CA  ASP B 155      32.059   2.724  42.892  1.00 52.55           C
ATOM   1242  CB  ASP B 155      31.314   1.665  43.722  1.00 52.55           C
ATOM   1243  CG  ASP B 155      30.153   2.359  44.428  1.00 52.55           C
ATOM   1244  OD1 ASP B 155      30.398   3.393  45.108  1.00 52.55           O
ATOM   1245  OD2 ASP B 155      29.002   1.862  44.299  1.00 52.55           O
ATOM   1246  C   ASP B 155      33.271   2.088  42.288  1.00 52.55           C
ATOM   1247  O   ASP B 155      33.495   2.177  41.082  1.00 52.55           O
ATOM   1248  N   ASP B 156      34.089   1.418  43.121  1.00 60.29           N
ATOM   1249  CA  ASP B 156      35.245   0.757  42.597  1.00 60.29           C
ATOM   1250  CB  ASP B 156      36.058   0.030  43.680  1.00 60.29           C
ATOM   1251  CG  ASP B 156      36.785   1.085  44.504  1.00 60.29           C
ATOM   1252  OD1 ASP B 156      37.622   1.819  43.914  1.00 60.29           O
ATOM   1253  OD2 ASP B 156      36.504   1.179  45.728  1.00 60.29           O
ATOM   1254  C   ASP B 156      34.717  -0.252  41.640  1.00 60.29           C
ATOM   1255  O   ASP B 156      35.327  -0.537  40.610  1.00 60.29           O
ATOM   1256  N   ARG B 157      33.555  -0.835  41.983  1.00164.22           N
ATOM   1257  CA  ARG B 157      32.936  -1.763  41.094  1.00164.22           C
ATOM   1258  CB  ARG B 157      32.008  -2.775  41.777  1.00164.22           C
ATOM   1259  CG  ARG B 157      32.768  -3.969  42.341  1.00164.22           C
ATOM   1260  CD  ARG B 157      31.862  -5.061  42.901  1.00164.22           C
ATOM   1261  NE  ARG B 157      31.341  -4.577  44.207  1.00164.22           N
ATOM   1262  CZ  ARG B 157      30.836  -5.479  45.096  1.00164.22           C
ATOM   1263  NH1 ARG B 157      30.761  -6.799  44.753  1.00164.22           N
ATOM   1264  NH2 ARG B 157      30.424  -5.069  46.331  1.00164.22           N
ATOM   1265  C   ARG B 157      32.122  -1.008  40.096  1.00164.22           C
ATOM   1266  O   ARG B 157      31.501   0.007  40.408  1.00164.22           O
ATOM   1267  N   TYR B 158      32.128  -1.511  38.849  1.00167.96           N
ATOM   1268  CA  TYR B 158      31.408  -0.930  37.752  1.00167.96           C
ATOM   1269  CB  TYR B 158      32.150  -1.030  36.409  1.00167.96           C
ATOM   1270  CG  TYR B 158      33.155   0.059  36.280  1.00167.96           C
ATOM   1271  CD1 TYR B 158      34.296   0.088  37.047  1.00167.96           C
ATOM   1272  CD2 TYR B 158      32.922   1.081  35.390  1.00167.96           C
ATOM   1273  CE1 TYR B 158      35.207   1.109  36.901  1.00167.96           C
ATOM   1274  CE2 TYR B 158      33.829   2.098  35.242  1.00167.96           C
ATOM   1275  CZ  TYR B 158      34.975   2.113  35.995  1.00167.96           C
ATOM   1276  OH  TYR B 158      35.907   3.160  35.839  1.00167.96           O
ATOM   1277  C   TYR B 158      30.132  -1.684  37.556  1.00167.96           C
ATOM   1278  O   TYR B 158      30.109  -2.912  37.632  1.00167.96           O
ATOM   1279  N   ILE B 159      29.024  -0.949  37.322  1.00105.01           N
ATOM   1280  CA  ILE B 159      27.766  -1.586  37.065  1.00105.01           C
ATOM   1281  CB  ILE B 159      26.710  -1.245  38.084  1.00105.01           C
ATOM   1282  CG1 ILE B 159      27.090  -1.805  39.471  1.00105.01           C
ATOM   1283  CG2 ILE B 159      25.363  -1.780  37.573  1.00105.01           C
ATOM   1284  CD1 ILE B 159      28.300  -1.144  40.128  1.00105.01           C
ATOM   1285  C   ILE B 159      27.285  -1.192  35.692  1.00105.01           C
ATOM   1286  O   ILE B 159      27.092  -0.010  35.403  1.00105.01           O
ATOM   1287  N   CYS B 160      27.080  -2.194  34.803  1.00 76.35           N
ATOM   1288  CA  CYS B 160      26.630  -1.968  33.449  1.00 76.35           C
ATOM   1289  CB  CYS B 160      27.373  -2.846  32.410  1.00 76.35           C
ATOM   1290  SG  CYS B 160      26.477  -3.126  30.842  1.00 76.35           S
ATOM   1291  C   CYS B 160      25.163  -2.269  33.350  1.00 76.35           C
ATOM   1292  O   CYS B 160      24.741  -3.415  33.502  1.00 76.35           O
ATOM   1293  N   ASP B 161      24.347  -1.216  33.114  1.00 81.93           N
ATOM   1294  CA  ASP B 161      22.931  -1.374  32.917  1.00 81.93           C
ATOM   1295  CB  ASP B 161      22.119  -1.697  34.190  1.00 81.93           C
ATOM   1296  CG  ASP B 161      22.174  -0.544  35.181  1.00 81.93           C
ATOM   1297  OD1 ASP B 161      23.278   0.031  35.373  1.00 81.93           O
ATOM   1298  OD2 ASP B 161      21.104  -0.226  35.764  1.00 81.93           O
ATOM   1299  C   ASP B 161      22.375  -0.131  32.284  1.00 81.93           C
ATOM   1300  O   ASP B 161      23.105   0.820  32.001  1.00 81.93           O
ATOM   1301  N   ARG B 162      21.048  -0.127  32.036  1.00112.50           N
ATOM   1302  CA  ARG B 162      20.370   0.946  31.363  1.00112.50           C
ATOM   1303  CB  ARG B 162      19.043   0.472  30.751  1.00112.50           C
ATOM   1304  CG  ARG B 162      19.226  -0.604  29.679  1.00112.50           C
ATOM   1305  CD  ARG B 162      17.975  -1.448  29.432  1.00112.50           C
ATOM   1306  NE  ARG B 162      17.842  -2.393  30.579  1.00112.50           N
ATOM   1307  CZ  ARG B 162      17.200  -2.012  31.722  1.00112.50           C
ATOM   1308  NH1 ARG B 162      16.661  -0.762  31.827  1.00112.50           N
ATOM   1309  NH2 ARG B 162      17.093  -2.884  32.765  1.00112.50           N
ATOM   1310  C   ARG B 162      20.043   2.023  32.353  1.00112.50           C
ATOM   1311  O   ARG B 162      19.357   1.782  33.346  1.00112.50           O
ATOM   1312  N   PHE B 163      20.538   3.252  32.098  1.00 70.57           N
ATOM   1313  CA  PHE B 163      20.242   4.366  32.953  1.00 70.57           C
ATOM   1314  CB  PHE B 163      21.480   5.160  33.412  1.00 70.57           C
ATOM   1315  CG  PHE B 163      22.232   4.369  34.428  1.00 70.57           C
ATOM   1316  CD1 PHE B 163      21.851   4.407  35.750  1.00 70.57           C
ATOM   1317  CD2 PHE B 163      23.320   3.603  34.071  1.00 70.57           C
ATOM   1318  CE1 PHE B 163      22.538   3.688  36.700  1.00 70.57           C
ATOM   1319  CE2 PHE B 163      24.011   2.882  35.017  1.00 70.57           C
ATOM   1320  CZ  PHE B 163      23.619   2.923  36.334  1.00 70.57           C
ATOM   1321  C   PHE B 163      19.396   5.315  32.163  1.00 70.57           C
ATOM   1322  O   PHE B 163      19.852   5.909  31.188  1.00 70.57           O
ATOM   1323  N   TYR B 164      18.138   5.509  32.600  1.00 94.27           N
ATOM   1324  CA  TYR B 164      17.207   6.363  31.919  1.00 94.27           C
ATOM   1325  CB  TYR B 164      15.798   5.754  31.781  1.00 94.27           C
ATOM   1326  CG  TYR B 164      15.897   4.524  30.937  1.00 94.27           C
ATOM   1327  CD1 TYR B 164      16.170   3.301  31.506  1.00 94.27           C
ATOM   1328  CD2 TYR B 164      15.722   4.591  29.572  1.00 94.27           C
ATOM   1329  CE1 TYR B 164      16.263   2.168  30.730  1.00 94.27           C
ATOM   1330  CE2 TYR B 164      15.814   3.462  28.792  1.00 94.27           C
ATOM   1331  CZ  TYR B 164      16.086   2.245  29.371  1.00 94.27           C
ATOM   1332  OH  TYR B 164      16.183   1.083  28.575  1.00 94.27           O
ATOM   1333  C   TYR B 164      17.100   7.624  32.733  1.00 94.27           C
ATOM   1334  O   TYR B 164      17.433   7.628  33.917  1.00 94.27           O
ATOM   1335  N   PRO B 165      16.751   8.716  32.091  1.00144.01           N
ATOM   1336  CA  PRO B 165      16.666  10.016  32.717  1.00144.01           C
ATOM   1337  CD  PRO B 165      16.796   8.805  30.643  1.00144.01           C
ATOM   1338  CB  PRO B 165      16.604  11.032  31.573  1.00144.01           C
ATOM   1339  CG  PRO B 165      16.232  10.201  30.333  1.00144.01           C
ATOM   1340  C   PRO B 165      15.618  10.253  33.748  1.00144.01           C
ATOM   1341  O   PRO B 165      15.900  10.941  34.729  1.00144.01           O
ATOM   1342  N   ASN B 166      14.403   9.719  33.548  1.00 90.99           N
ATOM   1343  CA  ASN B 166      13.338   9.965  34.468  1.00 90.99           C
ATOM   1344  CB  ASN B 166      12.148  10.700  33.836  1.00 90.99           C
ATOM   1345  CG  ASN B 166      12.664  11.948  33.143  1.00 90.99           C
ATOM   1346  OD1 ASN B 166      13.848  12.268  33.206  1.00 90.99           O
ATOM   1347  ND2 ASN B 166      11.748  12.672  32.447  1.00 90.99           N
ATOM   1348  C   ASN B 166      12.821   8.604  34.755  1.00 90.99           C
ATOM   1349  O   ASN B 166      13.357   7.625  34.243  1.00 90.99           O
ATOM   1350  N   ASP B 167      11.848   8.509  35.675  1.00 59.88           N
ATOM   1351  CA  ASP B 167      11.148   7.285  35.922  1.00 59.88           C
ATOM   1352  CB  ASP B 167      10.324   7.359  37.217  1.00 59.88           C
ATOM   1353  CG  ASP B 167       9.777   5.977  37.540  1.00 59.88           C
ATOM   1354  OD1 ASP B 167      10.228   4.989  36.901  1.00 59.88           O
ATOM   1355  OD2 ASP B 167       8.894   5.894  38.435  1.00 59.88           O
ATOM   1356  C   ASP B 167      10.187   7.090  34.789  1.00 59.88           C
ATOM   1357  O   ASP B 167       9.973   5.979  34.303  1.00 59.88           O
ATOM   1358  N   LEU B 168       9.631   8.217  34.303  1.00 96.66           N
ATOM   1359  CA  LEU B 168       8.587   8.230  33.321  1.00 96.66           C
ATOM   1360  CB  LEU B 168       8.151   9.650  32.914  1.00 96.66           C
ATOM   1361  CG  LEU B 168       7.489  10.452  34.053  1.00 96.66           C
ATOM   1362  CD1 LEU B 168       6.188   9.783  34.525  1.00 96.66           C
ATOM   1363  CD2 LEU B 168       8.475  10.728  35.198  1.00 96.66           C
ATOM   1364  C   LEU B 168       9.075   7.526  32.103  1.00 96.66           C
ATOM   1365  O   LEU B 168       8.287   6.934  31.371  1.00 96.66           O
ATOM   1366  N   TRP B 169      10.384   7.616  31.836  1.00 89.52           N
ATOM   1367  CA  TRP B 169      11.020   6.976  30.722  1.00 89.52           C
ATOM   1368  CB  TRP B 169      12.511   7.341  30.618  1.00 89.52           C
ATOM   1369  CG  TRP B 169      12.812   8.714  30.068  1.00 89.52           C
ATOM   1370  CD2 TRP B 169      13.114   8.936  28.683  1.00 89.52           C
ATOM   1371  CD1 TRP B 169      12.896   9.926  30.686  1.00 89.52           C
ATOM   1372  NE1 TRP B 169      13.236  10.895  29.769  1.00 89.52           N
ATOM   1373  CE2 TRP B 169      13.374  10.298  28.533  1.00 89.52           C
ATOM   1374  CE3 TRP B 169      13.175   8.072  27.628  1.00 89.52           C
ATOM   1375  CZ2 TRP B 169      13.702  10.818  27.313  1.00 89.52           C
ATOM   1376  CZ3 TRP B 169      13.501   8.598  26.398  1.00 89.52           C
ATOM   1377  CH2 TRP B 169      13.760   9.944  26.248  1.00 89.52           C
ATOM   1378  C   TRP B 169      10.958   5.481  30.854  1.00 89.52           C
ATOM   1379  O   TRP B 169      10.821   4.781  29.853  1.00 89.52           O
ATOM   1380  N   VAL B 170      11.117   4.953  32.085  1.00 47.69           N
ATOM   1381  CA  VAL B 170      11.181   3.537  32.331  1.00 47.69           C
ATOM   1382  CB  VAL B 170      11.539   3.219  33.753  1.00 47.69           C
ATOM   1383  CG1 VAL B 170      11.536   1.692  33.928  1.00 47.69           C
ATOM   1384  CG2 VAL B 170      12.891   3.877  34.074  1.00 47.69           C
ATOM   1385  C   VAL B 170       9.884   2.838  32.033  1.00 47.69           C
ATOM   1386  O   VAL B 170       9.877   1.807  31.363  1.00 47.69           O
ATOM   1387  N   VAL B 171       8.754   3.393  32.511  1.00 39.44           N
ATOM   1388  CA  VAL B 171       7.450   2.796  32.403  1.00 39.44           C
ATOM   1389  CB  VAL B 171       6.399   3.657  33.048  1.00 39.44           C
ATOM   1390  CG1 VAL B 171       5.016   3.036  32.792  1.00 39.44           C
ATOM   1391  CG2 VAL B 171       6.749   3.828  34.536  1.00 39.44           C
ATOM   1392  C   VAL B 171       7.071   2.640  30.965  1.00 39.44           C
ATOM   1393  O   VAL B 171       6.535   1.606  30.567  1.00 39.44           O
ATOM   1394  N   VAL B 172       7.353   3.663  30.141  1.00 45.62           N
ATOM   1395  CA  VAL B 172       6.944   3.644  28.770  1.00 45.62           C
ATOM   1396  CB  VAL B 172       7.285   4.907  28.026  1.00 45.62           C
ATOM   1397  CG1 VAL B 172       6.516   6.071  28.676  1.00 45.62           C
ATOM   1398  CG2 VAL B 172       8.811   5.096  28.008  1.00 45.62           C
ATOM   1399  C   VAL B 172       7.580   2.488  28.065  1.00 45.62           C
ATOM   1400  O   VAL B 172       6.933   1.852  27.237  1.00 45.62           O
ATOM   1401  N   PHE B 173       8.870   2.214  28.331  1.00 79.20           N
ATOM   1402  CA  PHE B 173       9.562   1.111  27.720  1.00 79.20           C
ATOM   1403  CB  PHE B 173      11.093   1.212  27.840  1.00 79.20           C
ATOM   1404  CG  PHE B 173      11.491   2.375  26.993  1.00 79.20           C
ATOM   1405  CD1 PHE B 173      11.351   2.310  25.626  1.00 79.20           C
ATOM   1406  CD2 PHE B 173      12.019   3.517  27.554  1.00 79.20           C
ATOM   1407  CE1 PHE B 173      11.714   3.373  24.835  1.00 79.20           C
ATOM   1408  CE2 PHE B 173      12.385   4.583  26.765  1.00 79.20           C
ATOM   1409  CZ  PHE B 173      12.230   4.514  25.401  1.00 79.20           C
ATOM   1410  C   PHE B 173       9.102  -0.199  28.287  1.00 79.20           C
ATOM   1411  O   PHE B 173       8.985  -1.181  27.559  1.00 79.20           O
ATOM   1412  N   GLN B 174       8.846  -0.254  29.609  1.00 94.20           N
ATOM   1413  CA  GLN B 174       8.424  -1.467  30.254  1.00 94.20           C
ATOM   1414  CB  GLN B 174       8.409  -1.429  31.789  1.00 94.20           C
ATOM   1415  CG  GLN B 174       9.787  -1.751  32.361  1.00 94.20           C
ATOM   1416  CD  GLN B 174      10.157  -3.134  31.823  1.00 94.20           C
ATOM   1417  OE1 GLN B 174      11.193  -3.307  31.186  1.00 94.20           O
ATOM   1418  NE2 GLN B 174       9.278  -4.144  32.070  1.00 94.20           N
ATOM   1419  C   GLN B 174       7.082  -1.898  29.766  1.00 94.20           C
ATOM   1420  O   GLN B 174       6.734  -3.064  29.916  1.00 94.20           O
ATOM   1421  N   PHE B 175       6.252  -0.940  29.315  1.00 63.10           N
ATOM   1422  CA  PHE B 175       4.975  -1.174  28.696  1.00 63.10           C
ATOM   1423  CB  PHE B 175       4.195   0.152  28.575  1.00 63.10           C
ATOM   1424  CG  PHE B 175       2.868  -0.041  27.928  1.00 63.10           C
ATOM   1425  CD1 PHE B 175       1.829  -0.663  28.584  1.00 63.10           C
ATOM   1426  CD2 PHE B 175       2.655   0.447  26.660  1.00 63.10           C
ATOM   1427  CE1 PHE B 175       0.608  -0.816  27.967  1.00 63.10           C
ATOM   1428  CE2 PHE B 175       1.438   0.298  26.041  1.00 63.10           C
ATOM   1429  CZ  PHE B 175       0.412  -0.339  26.693  1.00 63.10           C
ATOM   1430  C   PHE B 175       5.192  -1.763  27.328  1.00 63.10           C
ATOM   1431  O   PHE B 175       4.489  -2.685  26.911  1.00 63.10           O
ATOM   1432  N   GLN B 176       6.201  -1.238  26.597  1.00 54.85           N
ATOM   1433  CA  GLN B 176       6.538  -1.621  25.254  1.00 54.85           C
ATOM   1434  CB  GLN B 176       7.710  -0.789  24.698  1.00 54.85           C
ATOM   1435  CG  GLN B 176       8.110  -1.152  23.268  1.00 54.85           C
ATOM   1436  CD  GLN B 176       9.301  -0.285  22.886  1.00 54.85           C
ATOM   1437  OE1 GLN B 176      10.135  -0.681  22.072  1.00 54.85           O
ATOM   1438  NE2 GLN B 176       9.393   0.929  23.488  1.00 54.85           N
ATOM   1439  C   GLN B 176       6.967  -3.057  25.250  1.00 54.85           C
ATOM   1440  O   GLN B 176       6.681  -3.803  24.315  1.00 54.85           O
ATOM   1441  N   HIS B 177       7.687  -3.461  26.308  1.00 64.13           N
ATOM   1442  CA  HIS B 177       8.195  -4.784  26.517  1.00 64.13           C
ATOM   1443  ND1 HIS B 177      10.807  -6.528  28.106  1.00 64.13           N
ATOM   1444  CG  HIS B 177       9.490  -6.166  28.286  1.00 64.13           C
ATOM   1445  CB  HIS B 177       8.920  -4.843  27.876  1.00 64.13           C
ATOM   1446  NE2 HIS B 177       9.822  -8.221  29.160  1.00 64.13           N
ATOM   1447  CD2 HIS B 177       8.904  -7.212  28.928  1.00 64.13           C
ATOM   1448  CE1 HIS B 177      10.950  -7.763  28.647  1.00 64.13           C
ATOM   1449  C   HIS B 177       7.039  -5.727  26.581  1.00 64.13           C
ATOM   1450  O   HIS B 177       7.055  -6.786  25.956  1.00 64.13           O
ATOM   1451  N   ILE B 178       6.005  -5.360  27.356  1.00 52.29           N
ATOM   1452  CA  ILE B 178       4.854  -6.190  27.531  1.00 52.29           C
ATOM   1453  CB  ILE B 178       3.913  -5.639  28.565  1.00 52.29           C
ATOM   1454  CG1 ILE B 178       4.621  -5.546  29.927  1.00 52.29           C
ATOM   1455  CG2 ILE B 178       2.653  -6.519  28.593  1.00 52.29           C
ATOM   1456  CD1 ILE B 178       3.844  -4.740  30.965  1.00 52.29           C
ATOM   1457  C   ILE B 178       4.102  -6.306  26.238  1.00 52.29           C
ATOM   1458  O   ILE B 178       3.695  -7.401  25.852  1.00 52.29           O
ATOM   1459  N   MET B 179       3.868  -5.171  25.546  1.00 62.03           N
ATOM   1460  CA  MET B 179       3.071  -5.205  24.353  1.00 62.03           C
ATOM   1461  CB  MET B 179       2.760  -3.795  23.819  1.00 62.03           C
ATOM   1462  CG  MET B 179       1.675  -3.782  22.740  1.00 62.03           C
ATOM   1463  SD  MET B 179       0.004  -4.139  23.363  1.00 62.03           S
ATOM   1464  CE  MET B 179      -0.744  -4.370  21.725  1.00 62.03           C
ATOM   1465  C   MET B 179       3.713  -5.980  23.235  1.00 62.03           C
ATOM   1466  O   MET B 179       3.135  -6.943  22.736  1.00 62.03           O
ATOM   1467  N   VAL B 180       4.943  -5.598  22.830  1.00 61.46           N
ATOM   1468  CA  VAL B 180       5.611  -6.224  21.721  1.00 61.46           C
ATOM   1469  CB  VAL B 180       6.824  -5.467  21.259  1.00 61.46           C
ATOM   1470  CG1 VAL B 180       7.507  -6.270  20.137  1.00 61.46           C
ATOM   1471  CG2 VAL B 180       6.390  -4.055  20.829  1.00 61.46           C
ATOM   1472  C   VAL B 180       6.062  -7.601  22.085  1.00 61.46           C
ATOM   1473  O   VAL B 180       6.051  -8.511  21.257  1.00 61.46           O
ATOM   1474  N   GLY B 181       6.581  -7.756  23.315  1.00 73.83           N
ATOM   1475  CA  GLY B 181       7.067  -9.038  23.719  1.00 73.83           C
ATOM   1476  C   GLY B 181       5.984 -10.046  23.974  1.00 73.83           C
ATOM   1477  O   GLY B 181       6.042 -11.151  23.442  1.00 73.83           O
ATOM   1478  N   LEU B 182       5.058  -9.740  24.910  1.00114.06           N
ATOM   1479  CA  LEU B 182       3.991 -10.628  25.300  1.00114.06           C
ATOM   1480  CB  LEU B 182       3.668 -10.457  26.793  1.00114.06           C
ATOM   1481  CG  LEU B 182       2.652 -11.465  27.356  1.00114.06           C
ATOM   1482  CD1 LEU B 182       3.237 -12.885  27.425  1.00114.06           C
ATOM   1483  CD2 LEU B 182       2.098 -10.980  28.703  1.00114.06           C
ATOM   1484  C   LEU B 182       2.684 -10.533  24.554  1.00114.06           C
ATOM   1485  O   LEU B 182       2.150 -11.539  24.091  1.00114.06           O
ATOM   1486  N   ILE B 183       2.118  -9.305  24.464  1.00 71.50           N
ATOM   1487  CA  ILE B 183       0.763  -9.113  24.007  1.00 71.50           C
ATOM   1488  CB  ILE B 183       0.258  -7.726  24.290  1.00 71.50           C
ATOM   1489  CG1 ILE B 183       0.268  -7.461  25.805  1.00 71.50           C
ATOM   1490  CG2 ILE B 183      -1.134  -7.582  23.655  1.00 71.50           C
ATOM   1491  CD1 ILE B 183       0.039  -5.997  26.177  1.00 71.50           C
ATOM   1492  C   ILE B 183       0.574  -9.374  22.543  1.00 71.50           C
ATOM   1493  O   ILE B 183      -0.275 -10.177  22.162  1.00 71.50           O
ATOM   1494  N   LEU B 184       1.373  -8.715  21.686  1.00 66.18           N
ATOM   1495  CA  LEU B 184       1.155  -8.830  20.272  1.00 66.18           C
ATOM   1496  CB  LEU B 184       2.036  -7.875  19.446  1.00 66.18           C
ATOM   1497  CG  LEU B 184       1.688  -6.386  19.636  1.00 66.18           C
ATOM   1498  CD1 LEU B 184       2.599  -5.482  18.789  1.00 66.18           C
ATOM   1499  CD2 LEU B 184       0.196  -6.130  19.365  1.00 66.18           C
ATOM   1500  C   LEU B 184       1.404 -10.228  19.786  1.00 66.18           C
ATOM   1501  O   LEU B 184       0.557 -10.779  19.087  1.00 66.18           O
ATOM   1502  N   PRO B 185       2.519 -10.838  20.095  1.00 81.86           N
ATOM   1503  CA  PRO B 185       2.787 -12.178  19.638  1.00 81.86           C
ATOM   1504  CD  PRO B 185       3.720 -10.147  20.525  1.00 81.86           C
ATOM   1505  CB  PRO B 185       4.288 -12.398  19.839  1.00 81.86           C
ATOM   1506  CG  PRO B 185       4.721 -11.280  20.808  1.00 81.86           C
ATOM   1507  C   PRO B 185       1.940 -13.210  20.314  1.00 81.86           C
ATOM   1508  O   PRO B 185       1.654 -14.242  19.707  1.00 81.86           O
ATOM   1509  N   GLY B 186       1.544 -12.954  21.573  1.00 30.82           N
ATOM   1510  CA  GLY B 186       0.801 -13.889  22.365  1.00 30.82           C
ATOM   1511  C   GLY B 186      -0.556 -14.123  21.781  1.00 30.82           C
ATOM   1512  O   GLY B 186      -1.052 -15.247  21.792  1.00 30.82           O
ATOM   1513  N   ILE B 187      -1.212 -13.056  21.287  1.00 34.64           N
ATOM   1514  CA  ILE B 187      -2.538 -13.202  20.760  1.00 34.64           C
ATOM   1515  CB  ILE B 187      -3.189 -11.902  20.387  1.00 34.64           C
ATOM   1516  CG1 ILE B 187      -3.392 -11.043  21.646  1.00 34.64           C
ATOM   1517  CG2 ILE B 187      -4.495 -12.219  19.636  1.00 34.64           C
ATOM   1518  CD1 ILE B 187      -3.791  -9.599  21.351  1.00 34.64           C
ATOM   1519  C   ILE B 187      -2.506 -14.072  19.543  1.00 34.64           C
ATOM   1520  O   ILE B 187      -3.360 -14.941  19.375  1.00 34.64           O
ATOM   1521  N   VAL B 188      -1.504 -13.872  18.668  1.00 36.58           N
ATOM   1522  CA  VAL B 188      -1.440 -14.603  17.434  1.00 36.58           C
ATOM   1523  CB  VAL B 188      -0.231 -14.259  16.616  1.00 36.58           C
ATOM   1524  CG1 VAL B 188      -0.190 -15.195  15.395  1.00 36.58           C
ATOM   1525  CG2 VAL B 188      -0.290 -12.765  16.254  1.00 36.58           C
ATOM   1526  C   VAL B 188      -1.383 -16.072  17.721  1.00 36.58           C
ATOM   1527  O   VAL B 188      -2.118 -16.853  17.121  1.00 36.58           O
ATOM   1528  N   ILE B 189      -0.521 -16.484  18.668  1.00 41.62           N
ATOM   1529  CA  ILE B 189      -0.350 -17.876  18.971  1.00 41.62           C
ATOM   1530  CB  ILE B 189       0.704 -18.110  20.016  1.00 41.62           C
ATOM   1531  CG1 ILE B 189       2.077 -17.626  19.517  1.00 41.62           C
ATOM   1532  CG2 ILE B 189       0.677 -19.598  20.398  1.00 41.62           C
ATOM   1533  CD1 ILE B 189       3.134 -17.544  20.618  1.00 41.62           C
ATOM   1534  C   ILE B 189      -1.632 -18.444  19.503  1.00 41.62           C
ATOM   1535  O   ILE B 189      -2.041 -19.536  19.115  1.00 41.62           O
ATOM   1536  N   LEU B 190      -2.302 -17.719  20.416  1.00145.17           N
ATOM   1537  CA  LEU B 190      -3.507 -18.211  21.023  1.00145.17           C
ATOM   1538  CB  LEU B 190      -4.006 -17.318  22.171  1.00145.17           C
ATOM   1539  CG  LEU B 190      -3.020 -17.269  23.353  1.00145.17           C
ATOM   1540  CD1 LEU B 190      -3.613 -16.505  24.547  1.00145.17           C
ATOM   1541  CD2 LEU B 190      -2.526 -18.677  23.723  1.00145.17           C
ATOM   1542  C   LEU B 190      -4.597 -18.327  20.007  1.00145.17           C
ATOM   1543  O   LEU B 190      -5.413 -19.243  20.077  1.00145.17           O
ATOM   1544  N   SER B 191      -4.660 -17.378  19.053  1.00 76.98           N
ATOM   1545  CA  SER B 191      -5.713 -17.392  18.078  1.00 76.98           C
ATOM   1546  CB  SER B 191      -5.712 -16.148  17.170  1.00 76.98           C
ATOM   1547  OG  SER B 191      -4.512 -16.081  16.414  1.00 76.98           O
ATOM   1548  C   SER B 191      -5.610 -18.615  17.215  1.00 76.98           C
ATOM   1549  O   SER B 191      -6.610 -19.290  16.971  1.00 76.98           O
ATOM   1550  N   CYS B 192      -4.393 -18.948  16.741  1.00 87.09           N
ATOM   1551  CA  CYS B 192      -4.238 -20.074  15.865  1.00 87.09           C
ATOM   1552  CB  CYS B 192      -2.825 -20.222  15.273  1.00 87.09           C
ATOM   1553  SG  CYS B 192      -1.568 -20.639  16.511  1.00 87.09           S
ATOM   1554  C   CYS B 192      -4.581 -21.330  16.608  1.00 87.09           C
ATOM   1555  O   CYS B 192      -5.206 -22.232  16.053  1.00 87.09           O
ATOM   1556  N   TYR B 193      -4.201 -21.417  17.896  1.00132.98           N
ATOM   1557  CA  TYR B 193      -4.461 -22.608  18.652  1.00132.98           C
ATOM   1558  CB  TYR B 193      -3.859 -22.616  20.070  1.00132.98           C
ATOM   1559  CG  TYR B 193      -2.415 -22.982  19.964  1.00132.98           C
ATOM   1560  CD1 TYR B 193      -2.060 -24.300  19.784  1.00132.98           C
ATOM   1561  CD2 TYR B 193      -1.420 -22.040  20.060  1.00132.98           C
ATOM   1562  CE1 TYR B 193      -0.739 -24.670  19.687  1.00132.98           C
ATOM   1563  CE2 TYR B 193      -0.096 -22.409  19.963  1.00132.98           C
ATOM   1564  CZ  TYR B 193       0.250 -23.724  19.776  1.00132.98           C
ATOM   1565  OH  TYR B 193       1.606 -24.097  19.677  1.00132.98           O
ATOM   1566  C   TYR B 193      -5.926 -22.866  18.756  1.00132.98           C
ATOM   1567  O   TYR B 193      -6.341 -24.022  18.720  1.00132.98           O
ATOM   1568  N   CYS B 194      -6.747 -21.824  18.966  1.00 47.05           N
ATOM   1569  CA  CYS B 194      -8.161 -22.045  19.073  1.00 47.05           C
ATOM   1570  CB  CYS B 194      -8.930 -20.834  19.622  1.00 47.05           C
ATOM   1571  SG  CYS B 194     -10.683 -21.221  19.901  1.00 47.05           S
ATOM   1572  C   CYS B 194      -8.766 -22.401  17.747  1.00 47.05           C
ATOM   1573  O   CYS B 194      -9.594 -23.304  17.670  1.00 47.05           O
ATOM   1574  N   ILE B 195      -8.369 -21.688  16.670  1.00 53.65           N
ATOM   1575  CA  ILE B 195      -8.956 -21.862  15.367  1.00 53.65           C
ATOM   1576  CB  ILE B 195      -8.533 -20.824  14.371  1.00 53.65           C
ATOM   1577  CG1 ILE B 195      -9.052 -19.443  14.811  1.00 53.65           C
ATOM   1578  CG2 ILE B 195      -9.043 -21.255  12.986  1.00 53.65           C
ATOM   1579  CD1 ILE B 195      -8.523 -18.285  13.968  1.00 53.65           C
ATOM   1580  C   ILE B 195      -8.660 -23.217  14.804  1.00 53.65           C
ATOM   1581  O   ILE B 195      -9.528 -23.829  14.186  1.00 53.65           O
ATOM   1582  N   ILE B 196      -7.424 -23.719  14.980  1.00 53.21           N
ATOM   1583  CA  ILE B 196      -7.060 -24.982  14.409  1.00 53.21           C
ATOM   1584  CB  ILE B 196      -5.632 -25.356  14.687  1.00 53.21           C
ATOM   1585  CG1 ILE B 196      -4.668 -24.320  14.083  1.00 53.21           C
ATOM   1586  CG2 ILE B 196      -5.411 -26.789  14.171  1.00 53.21           C
ATOM   1587  CD1 ILE B 196      -3.231 -24.466  14.581  1.00 53.21           C
ATOM   1588  C   ILE B 196      -7.900 -26.079  14.989  1.00 53.21           C
ATOM   1589  O   ILE B 196      -8.468 -26.880  14.256  1.00 53.21           O
ATOM   1590  N   ILE B 197      -8.049 -26.124  16.323  1.00 56.45           N
ATOM   1591  CA  ILE B 197      -8.763 -27.214  16.925  1.00 56.45           C
ATOM   1592  CB  ILE B 197      -8.767 -27.171  18.428  1.00 56.45           C
ATOM   1593  CG1 ILE B 197      -9.442 -25.890  18.940  1.00 56.45           C
ATOM   1594  CG2 ILE B 197      -7.318 -27.359  18.909  1.00 56.45           C
ATOM   1595  CD1 ILE B 197      -9.695 -25.896  20.445  1.00 56.45           C
ATOM   1596  C   ILE B 197     -10.170 -27.232  16.418  1.00 56.45           C
ATOM   1597  O   ILE B 197     -10.733 -28.302  16.198  1.00 56.45           O
ATOM   1598  N   SER B 198     -10.788 -26.049  16.252  1.00 88.30           N
ATOM   1599  CA  SER B 198     -12.141 -25.965  15.777  1.00 88.30           C
ATOM   1600  CB  SER B 198     -12.682 -24.527  15.789  1.00 88.30           C
ATOM   1601  OG  SER B 198     -12.766 -24.045  17.122  1.00 88.30           O
ATOM   1602  C   SER B 198     -12.240 -26.456  14.359  1.00 88.30           C
ATOM   1603  O   SER B 198     -13.054 -27.323  14.049  1.00 88.30           O
ATOM   1604  N   LYS B 199     -11.398 -25.905  13.462  1.00148.76           N
ATOM   1605  CA  LYS B 199     -11.406 -26.193  12.051  1.00148.76           C
ATOM   1606  CB  LYS B 199     -10.485 -25.266  11.239  1.00148.76           C
ATOM   1607  CG  LYS B 199     -10.886 -23.791  11.329  1.00148.76           C
ATOM   1608  CD  LYS B 199     -12.343 -23.527  10.943  1.00148.76           C
ATOM   1609  CE  LYS B 199     -13.285 -23.478  12.148  1.00148.76           C
ATOM   1610  NZ  LYS B 199     -14.691 -23.398  11.694  1.00148.76           N
ATOM   1611  C   LYS B 199     -10.961 -27.600  11.814  1.00148.76           C
ATOM   1612  O   LYS B 199     -11.174 -28.157  10.740  1.00148.76           O
ATOM   1613  N   LEU B 200     -10.209 -28.150  12.776  1.00111.40           N
ATOM   1614  CA  LEU B 200      -9.711 -29.491  12.789  1.00111.40           C
ATOM   1615  CB  LEU B 200      -8.783 -29.688  14.006  1.00111.40           C
ATOM   1616  CG  LEU B 200      -8.020 -31.022  14.089  1.00111.40           C
ATOM   1617  CD1 LEU B 200      -8.968 -32.222  14.218  1.00111.40           C
ATOM   1618  CD2 LEU B 200      -7.007 -31.154  12.944  1.00111.40           C
ATOM   1619  C   LEU B 200     -10.899 -30.395  12.943  1.00111.40           C
ATOM   1620  O   LEU B 200     -10.980 -31.457  12.330  1.00111.40           O
ATOM   1621  N   SER B 201     -11.744 -30.084  13.959  1.00 76.56           N
ATOM   1622  CA  SER B 201     -12.891 -30.861  14.348  1.00 76.56           C
ATOM   1623  CB  SER B 201     -13.395 -30.472  15.748  1.00 76.56           C
ATOM   1624  OG  SER B 201     -13.658 -29.082  15.815  1.00 76.56           O
ATOM   1625  C   SER B 201     -14.002 -30.736  13.348  1.00 76.56           C
ATOM   1626  O   SER B 201     -14.343 -31.700  12.661  1.00 76.56           O
ATOM   1627  N   HIS B 202     -14.561 -29.515  13.219  1.00 88.19           N
ATOM   1628  CA  HIS B 202     -15.631 -29.269  12.302  1.00 88.19           C
ATOM   1629  ND1 HIS B 202     -15.682 -27.458  14.972  1.00 88.19           N
ATOM   1630  CG  HIS B 202     -16.605 -27.624  13.959  1.00 88.19           C
ATOM   1631  CB  HIS B 202     -16.228 -27.863  12.520  1.00 88.19           C
ATOM   1632  NE2 HIS B 202     -17.686 -27.368  15.927  1.00 88.19           N
ATOM   1633  CD2 HIS B 202     -17.825 -27.566  14.563  1.00 88.19           C
ATOM   1634  CE1 HIS B 202     -16.378 -27.311  16.124  1.00 88.19           C
ATOM   1635  C   HIS B 202     -14.959 -29.299  10.974  1.00 88.19           C
ATOM   1636  O   HIS B 202     -14.304 -28.322  10.616  1.00 88.19           O
ATOM   1637  N   SER B 203     -15.038 -30.457  10.270  1.00154.92           N
ATOM   1638  CA  SER B 203     -14.330 -30.637   9.032  1.00154.92           C
ATOM   1639  CB  SER B 203     -12.799 -30.627   9.209  1.00154.92           C
ATOM   1640  OG  SER B 203     -12.377 -31.784   9.917  1.00154.92           O
ATOM   1641  C   SER B 203     -14.635 -32.012   8.526  1.00154.92           C
ATOM   1642  O   SER B 203     -15.450 -32.744   9.083  1.00154.92           O
ATOM   1643  N   LYS B 204     -13.952 -32.388   7.425  1.00191.62           N
ATOM   1644  CA  LYS B 204     -14.019 -33.717   6.894  1.00191.62           C
ATOM   1645  CB  LYS B 204     -13.963 -33.782   5.354  1.00191.62           C
ATOM   1646  CG  LYS B 204     -15.191 -33.195   4.639  1.00191.62           C
ATOM   1647  CD  LYS B 204     -16.506 -33.949   4.874  1.00191.62           C
ATOM   1648  CE  LYS B 204     -16.796 -35.020   3.818  1.00191.62           C
ATOM   1649  NZ  LYS B 204     -18.090 -35.682   4.102  1.00191.62           N
ATOM   1650  C   LYS B 204     -12.770 -34.354   7.426  1.00191.62           C
ATOM   1651  O   LYS B 204     -12.119 -33.774   8.300  1.00191.62           O
ATOM   1652  N   GLY B 205     -12.415 -35.566   6.942  1.00112.00           N
ATOM   1653  CA  GLY B 205     -11.224 -36.245   7.400  1.00112.00           C
ATOM   1654  C   GLY B 205     -10.034 -35.405   7.059  1.00112.00           C
ATOM   1655  O   GLY B 205      -9.746 -35.139   5.893  1.00112.00           O
ATOM   1656  N   HIS B 206      -9.304 -34.983   8.111  1.00 76.19           N
ATOM   1657  CA  HIS B 206      -8.205 -34.081   7.971  1.00 76.19           C
ATOM   1658  ND1 HIS B 206      -5.870 -31.850   9.303  1.00 76.19           N
ATOM   1659  CG  HIS B 206      -7.233 -31.989   9.163  1.00 76.19           C
ATOM   1660  CB  HIS B 206      -7.963 -33.300   9.298  1.00 76.19           C
ATOM   1661  NE2 HIS B 206      -6.655 -29.851   8.734  1.00 76.19           N
ATOM   1662  CD2 HIS B 206      -7.697 -30.754   8.830  1.00 76.19           C
ATOM   1663  CE1 HIS B 206      -5.578 -30.557   9.027  1.00 76.19           C
ATOM   1664  C   HIS B 206      -6.992 -34.867   7.551  1.00 76.19           C
ATOM   1665  O   HIS B 206      -6.772 -35.993   7.994  1.00 76.19           O
ATOM   1666  N   GLN B 207      -6.203 -34.270   6.631  1.00257.28           N
ATOM   1667  CA  GLN B 207      -4.952 -34.800   6.181  1.00257.28           C
ATOM   1668  CB  GLN B 207      -4.675 -34.537   4.678  1.00257.28           C
ATOM   1669  CG  GLN B 207      -4.726 -33.075   4.200  1.00257.28           C
ATOM   1670  CD  GLN B 207      -3.428 -32.324   4.490  1.00257.28           C
ATOM   1671  OE1 GLN B 207      -2.338 -32.708   4.065  1.00257.28           O
ATOM   1672  NE2 GLN B 207      -3.554 -31.208   5.256  1.00257.28           N
ATOM   1673  C   GLN B 207      -3.901 -34.151   7.024  1.00257.28           C
ATOM   1674  O   GLN B 207      -4.125 -33.077   7.581  1.00257.28           O
ATOM   1675  N   LYS B 208      -2.734 -34.804   7.188  1.00243.30           N
ATOM   1676  CA  LYS B 208      -1.690 -34.169   7.952  1.00243.30           C
ATOM   1677  CB  LYS B 208      -1.253 -34.966   9.199  1.00243.30           C
ATOM   1678  CG  LYS B 208      -2.198 -34.868  10.395  1.00243.30           C
ATOM   1679  CD  LYS B 208      -2.297 -33.451  10.950  1.00243.30           C
ATOM   1680  CE  LYS B 208      -3.462 -33.251  11.911  1.00243.30           C
ATOM   1681  NZ  LYS B 208      -3.774 -31.813  11.961  1.00243.30           N
ATOM   1682  C   LYS B 208      -0.441 -34.075   7.121  1.00243.30           C
ATOM   1683  O   LYS B 208       0.357 -35.011   7.136  1.00243.30           O
ATOM   1684  N   ARG B 209      -0.217 -32.951   6.390  1.00158.43           N
ATOM   1685  CA  ARG B 209       1.022 -32.747   5.676  1.00158.43           C
ATOM   1686  CB  ARG B 209       0.998 -31.523   4.736  1.00158.43           C
ATOM   1687  CG  ARG B 209       0.199 -31.690   3.434  1.00158.43           C
ATOM   1688  CD  ARG B 209       0.210 -30.415   2.578  1.00158.43           C
ATOM   1689  NE  ARG B 209      -0.575 -30.622   1.325  1.00158.43           N
ATOM   1690  CZ  ARG B 209      -1.936 -30.519   1.375  1.00158.43           C
ATOM   1691  NH1 ARG B 209      -2.538 -30.355   2.587  1.00158.43           N
ATOM   1692  NH2 ARG B 209      -2.694 -30.614   0.243  1.00158.43           N
ATOM   1693  C   ARG B 209       2.136 -32.539   6.669  1.00158.43           C
ATOM   1694  O   ARG B 209       3.158 -33.217   6.625  1.00158.43           O
ATOM   1695  N   LYS B 210       1.934 -31.615   7.637  1.00145.13           N
ATOM   1696  CA  LYS B 210       2.887 -31.363   8.680  1.00145.13           C
ATOM   1697  CB  LYS B 210       3.244 -29.874   8.925  1.00145.13           C
ATOM   1698  CG  LYS B 210       4.313 -29.231   8.025  1.00145.13           C
ATOM   1699  CD  LYS B 210       3.875 -28.841   6.610  1.00145.13           C
ATOM   1700  CE  LYS B 210       4.968 -28.138   5.802  1.00145.13           C
ATOM   1701  NZ  LYS B 210       6.150 -29.025   5.636  1.00145.13           N
ATOM   1702  C   LYS B 210       2.245 -31.851   9.936  1.00145.13           C
ATOM   1703  O   LYS B 210       1.171 -32.455   9.922  1.00145.13           O
ATOM   1704  N   ALA B 211       2.921 -31.620  11.071  1.00 59.43           N
ATOM   1705  CA  ALA B 211       2.391 -32.031  12.332  1.00 59.43           C
ATOM   1706  CB  ALA B 211       3.357 -32.898  13.150  1.00 59.43           C
ATOM   1707  C   ALA B 211       2.156 -30.789  13.129  1.00 59.43           C
ATOM   1708  O   ALA B 211       2.672 -29.718  12.803  1.00 59.43           O
ATOM   1709  N   LEU B 212       1.326 -30.886  14.198  1.00136.92           N
ATOM   1710  CA  LEU B 212       1.159 -29.721  15.021  1.00136.92           C
ATOM   1711  CB  LEU B 212      -0.310 -29.427  15.374  1.00136.92           C
ATOM   1712  CG  LEU B 212      -1.289 -29.335  14.189  1.00136.92           C
ATOM   1713  CD1 LEU B 212      -2.661 -28.822  14.658  1.00136.92           C
ATOM   1714  CD2 LEU B 212      -0.717 -28.530  13.017  1.00136.92           C
ATOM   1715  C   LEU B 212       1.814 -29.920  16.361  1.00136.92           C
ATOM   1716  O   LEU B 212       2.292 -28.969  16.974  1.00136.92           O
ATOM   1717  N   LYS B 213       1.844 -31.174  16.851  1.00163.53           N
ATOM   1718  CA  LYS B 213       2.165 -31.474  18.223  1.00163.53           C
ATOM   1719  CB  LYS B 213       2.125 -32.980  18.541  1.00163.53           C
ATOM   1720  CG  LYS B 213       2.958 -33.846  17.596  1.00163.53           C
ATOM   1721  CD  LYS B 213       2.425 -33.861  16.164  1.00163.53           C
ATOM   1722  CE  LYS B 213       1.219 -34.785  15.982  1.00163.53           C
ATOM   1723  NZ  LYS B 213       0.780 -34.777  14.568  1.00163.53           N
ATOM   1724  C   LYS B 213       3.489 -30.944  18.686  1.00163.53           C
ATOM   1725  O   LYS B 213       3.583 -30.451  19.808  1.00163.53           O
ATOM   1726  N   THR B 214       4.554 -31.018  17.872  1.00108.77           N
ATOM   1727  CA  THR B 214       5.835 -30.578  18.352  1.00108.77           C
ATOM   1728  CB  THR B 214       6.924 -30.755  17.334  1.00108.77           C
ATOM   1729  OG1 THR B 214       6.652 -29.969  16.183  1.00108.77           O
ATOM   1730  CG2 THR B 214       7.014 -32.243  16.955  1.00108.77           C
ATOM   1731  C   THR B 214       5.785 -29.114  18.679  1.00108.77           C
ATOM   1732  O   THR B 214       6.372 -28.677  19.669  1.00108.77           O
ATOM   1733  N   THR B 215       5.088 -28.313  17.849  1.00130.24           N
ATOM   1734  CA  THR B 215       5.042 -26.890  18.045  1.00130.24           C
ATOM   1735  CB  THR B 215       4.379 -26.114  16.935  1.00130.24           C
ATOM   1736  OG1 THR B 215       3.031 -26.512  16.753  1.00130.24           O
ATOM   1737  CG2 THR B 215       5.172 -26.330  15.641  1.00130.24           C
ATOM   1738  C   THR B 215       4.366 -26.548  19.337  1.00130.24           C
ATOM   1739  O   THR B 215       4.751 -25.585  19.997  1.00130.24           O
ATOM   1740  N   VAL B 216       3.333 -27.316  19.729  1.00 35.63           N
ATOM   1741  CA  VAL B 216       2.623 -27.039  20.947  1.00 35.63           C
ATOM   1742  CB  VAL B 216       1.499 -27.999  21.201  1.00 35.63           C
ATOM   1743  CG1 VAL B 216       0.893 -27.692  22.582  1.00 35.63           C
ATOM   1744  CG2 VAL B 216       0.493 -27.886  20.044  1.00 35.63           C
ATOM   1745  C   VAL B 216       3.573 -27.147  22.099  1.00 35.63           C
ATOM   1746  O   VAL B 216       3.547 -26.320  23.007  1.00 35.63           O
ATOM   1747  N   ILE B 217       4.445 -28.174  22.085  1.00 91.28           N
ATOM   1748  CA  ILE B 217       5.362 -28.411  23.163  1.00 91.28           C
ATOM   1749  CB  ILE B 217       6.215 -29.625  22.917  1.00 91.28           C
ATOM   1750  CG1 ILE B 217       5.343 -30.886  22.793  1.00 91.28           C
ATOM   1751  CG2 ILE B 217       7.274 -29.705  24.030  1.00 91.28           C
ATOM   1752  CD1 ILE B 217       4.528 -31.198  24.047  1.00 91.28           C
ATOM   1753  C   ILE B 217       6.305 -27.250  23.282  1.00 91.28           C
ATOM   1754  O   ILE B 217       6.521 -26.731  24.375  1.00 91.28           O
ATOM   1755  N   LEU B 218       6.863 -26.793  22.142  1.00 54.01           N
ATOM   1756  CA  LEU B 218       7.866 -25.764  22.134  1.00 54.01           C
ATOM   1757  CB  LEU B 218       8.351 -25.436  20.710  1.00 54.01           C
ATOM   1758  CG  LEU B 218       9.393 -24.302  20.637  1.00 54.01           C
ATOM   1759  CD1 LEU B 218      10.693 -24.672  21.367  1.00 54.01           C
ATOM   1760  CD2 LEU B 218       9.635 -23.871  19.182  1.00 54.01           C
ATOM   1761  C   LEU B 218       7.335 -24.495  22.723  1.00 54.01           C
ATOM   1762  O   LEU B 218       7.986 -23.885  23.570  1.00 54.01           O
ATOM   1763  N   ILE B 219       6.136 -24.067  22.291  1.00 54.72           N
ATOM   1764  CA  ILE B 219       5.571 -22.827  22.745  1.00 54.72           C
ATOM   1765  CB  ILE B 219       4.336 -22.463  21.973  1.00 54.72           C
ATOM   1766  CG1 ILE B 219       4.733 -22.167  20.514  1.00 54.72           C
ATOM   1767  CG2 ILE B 219       3.631 -21.295  22.680  1.00 54.72           C
ATOM   1768  CD1 ILE B 219       3.557 -22.087  19.545  1.00 54.72           C
ATOM   1769  C   ILE B 219       5.254 -22.889  24.209  1.00 54.72           C
ATOM   1770  O   ILE B 219       5.608 -21.979  24.958  1.00 54.72           O
ATOM   1771  N   LEU B 220       4.597 -23.971  24.672  1.00 68.93           N
ATOM   1772  CA  LEU B 220       4.232 -24.033  26.060  1.00 68.93           C
ATOM   1773  CB  LEU B 220       3.232 -25.142  26.419  1.00 68.93           C
ATOM   1774  CG  LEU B 220       1.807 -24.778  25.958  1.00 68.93           C
ATOM   1775  CD1 LEU B 220       0.786 -25.859  26.353  1.00 68.93           C
ATOM   1776  CD2 LEU B 220       1.412 -23.374  26.451  1.00 68.93           C
ATOM   1777  C   LEU B 220       5.442 -24.110  26.936  1.00 68.93           C
ATOM   1778  O   LEU B 220       5.450 -23.528  28.018  1.00 68.93           O
ATOM   1779  N   ALA B 221       6.495 -24.830  26.506  1.00 22.70           N
ATOM   1780  CA  ALA B 221       7.683 -24.932  27.308  1.00 22.70           C
ATOM   1781  CB  ALA B 221       8.766 -25.814  26.662  1.00 22.70           C
ATOM   1782  C   ALA B 221       8.255 -23.554  27.463  1.00 22.70           C
ATOM   1783  O   ALA B 221       8.698 -23.169  28.545  1.00 22.70           O
ATOM   1784  N   PHE B 222       8.234 -22.774  26.367  1.00 53.43           N
ATOM   1785  CA  PHE B 222       8.729 -21.427  26.309  1.00 53.43           C
ATOM   1786  CB  PHE B 222       8.480 -20.846  24.902  1.00 53.43           C
ATOM   1787  CG  PHE B 222       8.962 -19.443  24.796  1.00 53.43           C
ATOM   1788  CD1 PHE B 222      10.286 -19.173  24.552  1.00 53.43           C
ATOM   1789  CD2 PHE B 222       8.076 -18.396  24.918  1.00 53.43           C
ATOM   1790  CE1 PHE B 222      10.722 -17.875  24.445  1.00 53.43           C
ATOM   1791  CE2 PHE B 222       8.507 -17.095  24.811  1.00 53.43           C
ATOM   1792  CZ  PHE B 222       9.835 -16.834  24.575  1.00 53.43           C
ATOM   1793  C   PHE B 222       7.953 -20.608  27.295  1.00 53.43           C
ATOM   1794  O   PHE B 222       8.517 -19.838  28.073  1.00 53.43           O
ATOM   1795  N   PHE B 223       6.621 -20.774  27.284  1.00 66.40           N
ATOM   1796  CA  PHE B 223       5.736 -20.049  28.145  1.00 66.40           C
ATOM   1797  CB  PHE B 223       4.264 -20.336  27.814  1.00 66.40           C
ATOM   1798  CG  PHE B 223       3.435 -19.589  28.791  1.00 66.40           C
ATOM   1799  CD1 PHE B 223       3.226 -18.237  28.649  1.00 66.40           C
ATOM   1800  CD2 PHE B 223       2.890 -20.252  29.863  1.00 66.40           C
ATOM   1801  CE1 PHE B 223       2.461 -17.555  29.565  1.00 66.40           C
ATOM   1802  CE2 PHE B 223       2.122 -19.575  30.779  1.00 66.40           C
ATOM   1803  CZ  PHE B 223       1.907 -18.226  30.627  1.00 66.40           C
ATOM   1804  C   PHE B 223       6.022 -20.411  29.568  1.00 66.40           C
ATOM   1805  O   PHE B 223       6.024 -19.548  30.444  1.00 66.40           O
ATOM   1806  N   ALA B 224       6.266 -21.705  29.830  1.00 32.14           N
ATOM   1807  CA  ALA B 224       6.522 -22.163  31.167  1.00 32.14           C
ATOM   1808  CB  ALA B 224       6.714 -23.686  31.248  1.00 32.14           C
ATOM   1809  C   ALA B 224       7.775 -21.529  31.695  1.00 32.14           C
ATOM   1810  O   ALA B 224       7.817 -21.123  32.855  1.00 32.14           O
ATOM   1811  N   CYS B 225       8.831 -21.421  30.865  1.00 40.80           N
ATOM   1812  CA  CYS B 225      10.086 -20.896  31.337  1.00 40.80           C
ATOM   1813  CB  CYS B 225      11.209 -20.955  30.286  1.00 40.80           C
ATOM   1814  SG  CYS B 225      11.814 -22.649  30.021  1.00 40.80           S
ATOM   1815  C   CYS B 225       9.934 -19.469  31.784  1.00 40.80           C
ATOM   1816  O   CYS B 225      10.464 -19.087  32.827  1.00 40.80           O
ATOM   1817  N   TRP B 226       9.229 -18.638  30.992  1.00102.33           N
ATOM   1818  CA  TRP B 226       9.009 -17.242  31.274  1.00102.33           C
ATOM   1819  CB  TRP B 226       8.527 -16.423  30.063  1.00102.33           C
ATOM   1820  CG  TRP B 226       9.618 -16.143  29.061  1.00102.33           C
ATOM   1821  CD2 TRP B 226      10.729 -15.276  29.335  1.00102.33           C
ATOM   1822  CD1 TRP B 226       9.806 -16.625  27.799  1.00102.33           C
ATOM   1823  NE1 TRP B 226      10.960 -16.103  27.264  1.00102.33           N
ATOM   1824  CE2 TRP B 226      11.541 -15.273  28.201  1.00102.33           C
ATOM   1825  CE3 TRP B 226      11.047 -14.547  30.444  1.00102.33           C
ATOM   1826  CZ2 TRP B 226      12.690 -14.535  28.160  1.00102.33           C
ATOM   1827  CZ3 TRP B 226      12.204 -13.802  30.399  1.00102.33           C
ATOM   1828  CH2 TRP B 226      13.009 -13.797  29.278  1.00102.33           C
ATOM   1829  C   TRP B 226       8.028 -17.001  32.384  1.00102.33           C
ATOM   1830  O   TRP B 226       8.065 -15.950  33.021  1.00102.33           O
ATOM   1831  N   LEU B 227       7.115 -17.952  32.645  1.00 68.60           N
ATOM   1832  CA  LEU B 227       6.005 -17.703  33.526  1.00 68.60           C
ATOM   1833  CB  LEU B 227       5.112 -18.943  33.705  1.00 68.60           C
ATOM   1834  CG  LEU B 227       3.836 -18.665  34.519  1.00 68.60           C
ATOM   1835  CD1 LEU B 227       2.913 -17.684  33.778  1.00 68.60           C
ATOM   1836  CD2 LEU B 227       3.122 -19.969  34.906  1.00 68.60           C
ATOM   1837  C   LEU B 227       6.432 -17.243  34.893  1.00 68.60           C
ATOM   1838  O   LEU B 227       5.839 -16.290  35.394  1.00 68.60           O
ATOM   1839  N   PRO B 228       7.398 -17.822  35.554  1.00 78.33           N
ATOM   1840  CA  PRO B 228       7.766 -17.376  36.874  1.00 78.33           C
ATOM   1841  CD  PRO B 228       7.909 -19.144  35.247  1.00 78.33           C
ATOM   1842  CB  PRO B 228       8.738 -18.428  37.414  1.00 78.33           C
ATOM   1843  CG  PRO B 228       9.120 -19.280  36.185  1.00 78.33           C
ATOM   1844  C   PRO B 228       8.295 -15.974  36.880  1.00 78.33           C
ATOM   1845  O   PRO B 228       8.106 -15.269  37.871  1.00 78.33           O
ATOM   1846  N   TYR B 229       8.968 -15.564  35.793  1.00 58.61           N
ATOM   1847  CA  TYR B 229       9.521 -14.249  35.642  1.00 58.61           C
ATOM   1848  CB  TYR B 229      10.323 -14.143  34.328  1.00 58.61           C
ATOM   1849  CG  TYR B 229      10.777 -12.745  34.067  1.00 58.61           C
ATOM   1850  CD1 TYR B 229      11.876 -12.216  34.706  1.00 58.61           C
ATOM   1851  CD2 TYR B 229      10.104 -11.971  33.150  1.00 58.61           C
ATOM   1852  CE1 TYR B 229      12.286 -10.929  34.437  1.00 58.61           C
ATOM   1853  CE2 TYR B 229      10.505 -10.684  32.882  1.00 58.61           C
ATOM   1854  CZ  TYR B 229      11.597 -10.161  33.528  1.00 58.61           C
ATOM   1855  OH  TYR B 229      12.015  -8.840  33.254  1.00 58.61           O
ATOM   1856  C   TYR B 229       8.381 -13.279  35.608  1.00 58.61           C
ATOM   1857  O   TYR B 229       8.439 -12.220  36.231  1.00 58.61           O
ATOM   1858  N   TYR B 230       7.304 -13.632  34.876  1.00 53.94           N
ATOM   1859  CA  TYR B 230       6.154 -12.778  34.773  1.00 53.94           C
ATOM   1860  CB  TYR B 230       5.040 -13.320  33.856  1.00 53.94           C
ATOM   1861  CG  TYR B 230       5.498 -13.300  32.436  1.00 53.94           C
ATOM   1862  CD1 TYR B 230       5.582 -12.113  31.747  1.00 53.94           C
ATOM   1863  CD2 TYR B 230       5.816 -14.470  31.786  1.00 53.94           C
ATOM   1864  CE1 TYR B 230       5.998 -12.092  30.435  1.00 53.94           C
ATOM   1865  CE2 TYR B 230       6.229 -14.456  30.475  1.00 53.94           C
ATOM   1866  CZ  TYR B 230       6.322 -13.266  29.797  1.00 53.94           C
ATOM   1867  OH  TYR B 230       6.747 -13.249  28.452  1.00 53.94           O
ATOM   1868  C   TYR B 230       5.547 -12.640  36.129  1.00 53.94           C
ATOM   1869  O   TYR B 230       5.134 -11.551  36.526  1.00 53.94           O
ATOM   1870  N   ILE B 231       5.477 -13.755  36.877  1.00 82.81           N
ATOM   1871  CA  ILE B 231       4.861 -13.742  38.170  1.00 82.81           C
ATOM   1872  CB  ILE B 231       4.880 -15.091  38.834  1.00 82.81           C
ATOM   1873  CG1 ILE B 231       4.113 -16.130  37.996  1.00 82.81           C
ATOM   1874  CG2 ILE B 231       4.312 -14.920  40.253  1.00 82.81           C
ATOM   1875  CD1 ILE B 231       2.623 -15.830  37.840  1.00 82.81           C
ATOM   1876  C   ILE B 231       5.635 -12.802  39.045  1.00 82.81           C
ATOM   1877  O   ILE B 231       5.048 -12.011  39.781  1.00 82.81           O
ATOM   1878  N   GLY B 232       6.980 -12.879  39.000  1.00 32.81           N
ATOM   1879  CA  GLY B 232       7.806 -12.041  39.828  1.00 32.81           C
ATOM   1880  C   GLY B 232       7.699 -10.593  39.440  1.00 32.81           C
ATOM   1881  O   GLY B 232       7.538  -9.726  40.298  1.00 32.81           O
ATOM   1882  N   ILE B 233       7.758 -10.291  38.128  1.00105.68           N
ATOM   1883  CA  ILE B 233       7.763  -8.926  37.675  1.00105.68           C
ATOM   1884  CB  ILE B 233       7.903  -8.771  36.189  1.00105.68           C
ATOM   1885  CG1 ILE B 233       9.313  -9.197  35.749  1.00105.68           C
ATOM   1886  CG2 ILE B 233       7.563  -7.314  35.829  1.00105.68           C
ATOM   1887  CD1 ILE B 233      10.415  -8.348  36.386  1.00105.68           C
ATOM   1888  C   ILE B 233       6.507  -8.236  38.100  1.00105.68           C
ATOM   1889  O   ILE B 233       6.538  -7.060  38.458  1.00105.68           O
ATOM   1890  N   SER B 234       5.363  -8.939  38.058  1.00 35.64           N
ATOM   1891  CA  SER B 234       4.113  -8.332  38.416  1.00 35.64           C
ATOM   1892  CB  SER B 234       2.932  -9.309  38.298  1.00 35.64           C
ATOM   1893  OG  SER B 234       3.118 -10.400  39.188  1.00 35.64           O
ATOM   1894  C   SER B 234       4.169  -7.847  39.838  1.00 35.64           C
ATOM   1895  O   SER B 234       3.746  -6.726  40.120  1.00 35.64           O
ATOM   1896  N   ILE B 235       4.714  -8.657  40.769  1.00 46.16           N
ATOM   1897  CA  ILE B 235       4.752  -8.265  42.154  1.00 46.16           C
ATOM   1898  CB  ILE B 235       5.298  -9.311  43.081  1.00 46.16           C
ATOM   1899  CG1 ILE B 235       4.344 -10.515  43.143  1.00 46.16           C
ATOM   1900  CG2 ILE B 235       5.539  -8.647  44.448  1.00 46.16           C
ATOM   1901  CD1 ILE B 235       4.906 -11.702  43.923  1.00 46.16           C
ATOM   1902  C   ILE B 235       5.586  -7.037  42.283  1.00 46.16           C
ATOM   1903  O   ILE B 235       5.272  -6.144  43.069  1.00 46.16           O
ATOM   1904  N   ASP B 236       6.687  -6.968  41.519  1.00 47.14           N
ATOM   1905  CA  ASP B 236       7.542  -5.825  41.584  1.00 47.14           C
ATOM   1906  CB  ASP B 236       8.727  -5.933  40.608  1.00 47.14           C
ATOM   1907  CG  ASP B 236       9.741  -4.853  40.955  1.00 47.14           C
ATOM   1908  OD1 ASP B 236       9.771  -4.426  42.139  1.00 47.14           O
ATOM   1909  OD2 ASP B 236      10.496  -4.437  40.037  1.00 47.14           O
ATOM   1910  C   ASP B 236       6.728  -4.640  41.176  1.00 47.14           C
ATOM   1911  O   ASP B 236       6.788  -3.591  41.809  1.00 47.14           O
ATOM   1912  N   SER B 237       5.918  -4.785  40.115  1.00 31.02           N
ATOM   1913  CA  SER B 237       5.114  -3.696  39.645  1.00 31.02           C
ATOM   1914  CB  SER B 237       4.332  -4.051  38.368  1.00 31.02           C
ATOM   1915  OG  SER B 237       3.549  -2.946  37.940  1.00 31.02           O
ATOM   1916  C   SER B 237       4.130  -3.343  40.718  1.00 31.02           C
ATOM   1917  O   SER B 237       3.785  -2.174  40.881  1.00 31.02           O
ATOM   1918  N   PHE B 238       3.658  -4.349  41.483  1.00 53.61           N
ATOM   1919  CA  PHE B 238       2.706  -4.102  42.529  1.00 53.61           C
ATOM   1920  CB  PHE B 238       2.210  -5.365  43.257  1.00 53.61           C
ATOM   1921  CG  PHE B 238       1.214  -6.042  42.386  1.00 53.61           C
ATOM   1922  CD1 PHE B 238      -0.064  -5.538  42.283  1.00 53.61           C
ATOM   1923  CD2 PHE B 238       1.541  -7.182  41.692  1.00 53.61           C
ATOM   1924  CE1 PHE B 238      -0.998  -6.154  41.485  1.00 53.61           C
ATOM   1925  CE2 PHE B 238       0.610  -7.802  40.893  1.00 53.61           C
ATOM   1926  CZ  PHE B 238      -0.661  -7.289  40.787  1.00 53.61           C
ATOM   1927  C   PHE B 238       3.312  -3.221  43.574  1.00 53.61           C
ATOM   1928  O   PHE B 238       2.665  -2.291  44.049  1.00 53.61           O
ATOM   1929  N   ILE B 239       4.570  -3.496  43.966  1.00101.14           N
ATOM   1930  CA  ILE B 239       5.214  -2.745  45.008  1.00101.14           C
ATOM   1931  CB  ILE B 239       6.556  -3.317  45.405  1.00101.14           C
ATOM   1932  CG1 ILE B 239       6.953  -2.883  46.829  1.00101.14           C
ATOM   1933  CG2 ILE B 239       7.594  -2.926  44.343  1.00101.14           C
ATOM   1934  CD1 ILE B 239       7.123  -1.379  47.013  1.00101.14           C
ATOM   1935  C   ILE B 239       5.380  -1.326  44.542  1.00101.14           C
ATOM   1936  O   ILE B 239       5.202  -0.393  45.324  1.00101.14           O
ATOM   1937  N   LEU B 240       5.715  -1.122  43.250  1.00 93.83           N
ATOM   1938  CA  LEU B 240       5.900   0.208  42.730  1.00 93.83           C
ATOM   1939  CB  LEU B 240       6.235   0.259  41.222  1.00 93.83           C
ATOM   1940  CG  LEU B 240       7.709   0.010  40.831  1.00 93.83           C
ATOM   1941  CD1 LEU B 240       8.598   1.190  41.251  1.00 93.83           C
ATOM   1942  CD2 LEU B 240       8.246  -1.328  41.350  1.00 93.83           C
ATOM   1943  C   LEU B 240       4.627   0.979  42.898  1.00 93.83           C
ATOM   1944  O   LEU B 240       4.648   2.153  43.264  1.00 93.83           O
ATOM   1945  N   LEU B 241       3.488   0.319  42.632  1.00 65.25           N
ATOM   1946  CA  LEU B 241       2.169   0.878  42.721  1.00 65.25           C
ATOM   1947  CB  LEU B 241       1.079  -0.083  42.217  1.00 65.25           C
ATOM   1948  CG  LEU B 241       1.245  -0.472  40.736  1.00 65.25           C
ATOM   1949  CD1 LEU B 241       0.076  -1.346  40.253  1.00 65.25           C
ATOM   1950  CD2 LEU B 241       1.480   0.761  39.851  1.00 65.25           C
ATOM   1951  C   LEU B 241       1.876   1.195  44.156  1.00 65.25           C
ATOM   1952  O   LEU B 241       1.061   2.070  44.444  1.00 65.25           O
ATOM   1953  N   GLU B 242       2.559   0.500  45.090  1.00 66.48           N
ATOM   1954  CA  GLU B 242       2.317   0.608  46.502  1.00 66.48           C
ATOM   1955  CB  GLU B 242       2.097   2.055  46.983  1.00 66.48           C
ATOM   1956  CG  GLU B 242       3.327   2.962  46.885  1.00 66.48           C
ATOM   1957  CD  GLU B 242       2.893   4.352  47.334  1.00 66.48           C
ATOM   1958  OE1 GLU B 242       1.679   4.659  47.201  1.00 66.48           O
ATOM   1959  OE2 GLU B 242       3.766   5.123  47.816  1.00 66.48           O
ATOM   1960  C   GLU B 242       1.073  -0.156  46.829  1.00 66.48           C
ATOM   1961  O   GLU B 242       0.390   0.139  47.809  1.00 66.48           O
ATOM   1962  N   ILE B 243       0.754  -1.167  45.996  1.00 95.67           N
ATOM   1963  CA  ILE B 243      -0.363  -2.035  46.226  1.00 95.67           C
ATOM   1964  CB  ILE B 243      -0.559  -3.020  45.110  1.00 95.67           C
ATOM   1965  CG1 ILE B 243      -0.814  -2.300  43.776  1.00 95.67           C
ATOM   1966  CG2 ILE B 243      -1.700  -3.968  45.515  1.00 95.67           C
ATOM   1967  CD1 ILE B 243      -2.114  -1.501  43.738  1.00 95.67           C
ATOM   1968  C   ILE B 243      -0.066  -2.833  47.456  1.00 95.67           C
ATOM   1969  O   ILE B 243      -0.910  -2.970  48.339  1.00 95.67           O
ATOM   1970  N   ILE B 244       1.166  -3.372  47.531  1.00 99.11           N
ATOM   1971  CA  ILE B 244       1.622  -4.126  48.655  1.00 99.11           C
ATOM   1972  CB  ILE B 244       2.218  -5.457  48.217  1.00 99.11           C
ATOM   1973  CG1 ILE B 244       2.235  -6.494  49.345  1.00 99.11           C
ATOM   1974  CG2 ILE B 244       3.590  -5.216  47.569  1.00 99.11           C
ATOM   1975  CD1 ILE B 244       2.563  -7.904  48.846  1.00 99.11           C
ATOM   1976  C   ILE B 244       2.649  -3.203  49.242  1.00 99.11           C
ATOM   1977  O   ILE B 244       3.431  -2.597  48.508  1.00 99.11           O
ATOM   1978  N   LYS B 245       2.607  -2.986  50.576  1.00180.89           N
ATOM   1979  CA  LYS B 245       3.546  -2.093  51.204  1.00180.89           C
ATOM   1980  CB  LYS B 245       2.917  -0.808  51.803  1.00180.89           C
ATOM   1981  CG  LYS B 245       2.426   0.236  50.787  1.00180.89           C
ATOM   1982  CD  LYS B 245       1.559   1.350  51.393  1.00180.89           C
ATOM   1983  CE  LYS B 245       1.066   2.391  50.380  1.00180.89           C
ATOM   1984  NZ  LYS B 245       2.159   3.330  50.012  1.00180.89           N
ATOM   1985  C   LYS B 245       4.166  -2.835  52.339  1.00180.89           C
ATOM   1986  O   LYS B 245       3.486  -3.301  53.252  1.00180.89           O
ATOM   1987  N   GLN B 246       5.497  -2.998  52.288  1.00251.48           N
ATOM   1988  CA  GLN B 246       6.220  -3.667  53.332  1.00251.48           C
ATOM   1989  CB  GLN B 246       6.686  -5.105  53.016  1.00251.48           C
ATOM   1990  CG  GLN B 246       5.598  -6.186  53.003  1.00251.48           C
ATOM   1991  CD  GLN B 246       5.082  -6.325  51.581  1.00251.48           C
ATOM   1992  OE1 GLN B 246       4.763  -5.331  50.928  1.00251.48           O
ATOM   1993  NE2 GLN B 246       5.011  -7.584  51.075  1.00251.48           N
ATOM   1994  C   GLN B 246       7.446  -2.860  53.548  1.00251.48           C
ATOM   1995  O   GLN B 246       7.482  -1.685  53.184  1.00251.48           O
ATOM   1996  N   GLY B 247       8.463  -3.480  54.183  1.00 78.19           N
ATOM   1997  CA  GLY B 247       9.721  -2.841  54.431  1.00 78.19           C
ATOM   1998  C   GLY B 247      10.625  -3.088  53.258  1.00 78.19           C
ATOM   1999  O   GLY B 247      10.310  -3.866  52.353  1.00 78.19           O
ATOM   2000  N   CYS B 248      11.828  -2.479  53.314  1.00 89.91           N
ATOM   2001  CA  CYS B 248      12.811  -2.522  52.262  1.00 89.91           C
ATOM   2002  CB  CYS B 248      14.139  -1.833  52.659  1.00 89.91           C
ATOM   2003  SG  CYS B 248      13.972  -0.128  53.270  1.00 89.91           S
ATOM   2004  C   CYS B 248      13.142  -3.966  51.968  1.00 89.91           C
ATOM   2005  O   CYS B 248      13.158  -4.385  50.801  1.00 89.91           O
ATOM   2006  N   GLU B 249      13.282  -4.778  53.044  1.00 98.92           N
ATOM   2007  CA  GLU B 249      13.691  -6.156  52.943  1.00 98.92           C
ATOM   2008  CB  GLU B 249      13.675  -6.918  54.283  1.00 98.92           C
ATOM   2009  CG  GLU B 249      14.790  -6.503  55.248  1.00 98.92           C
ATOM   2010  CD  GLU B 249      14.663  -7.348  56.508  1.00 98.92           C
ATOM   2011  OE1 GLU B 249      13.809  -8.277  56.513  1.00 98.92           O
ATOM   2012  OE2 GLU B 249      15.417  -7.080  57.480  1.00 98.92           O
ATOM   2013  C   GLU B 249      12.800  -6.895  51.989  1.00 98.92           C
ATOM   2014  O   GLU B 249      13.313  -7.590  51.110  1.00 98.92           O
ATOM   2015  N   PHE B 250      11.462  -6.718  52.048  1.00 60.02           N
ATOM   2016  CA  PHE B 250      10.625  -7.476  51.157  1.00 60.02           C
ATOM   2017  CB  PHE B 250       9.131  -7.330  51.456  1.00 60.02           C
ATOM   2018  CG  PHE B 250       8.380  -7.964  50.337  1.00 60.02           C
ATOM   2019  CD1 PHE B 250       8.237  -9.329  50.261  1.00 60.02           C
ATOM   2020  CD2 PHE B 250       7.818  -7.178  49.357  1.00 60.02           C
ATOM   2021  CE1 PHE B 250       7.541  -9.899  49.219  1.00 60.02           C
ATOM   2022  CE2 PHE B 250       7.121  -7.740  48.314  1.00 60.02           C
ATOM   2023  CZ  PHE B 250       6.984  -9.105  48.244  1.00 60.02           C
ATOM   2024  C   PHE B 250      10.848  -7.043  49.744  1.00 60.02           C
ATOM   2025  O   PHE B 250      10.863  -7.864  48.829  1.00 60.02           O
ATOM   2026  N   GLU B 251      11.008  -5.728  49.525  1.00 74.85           N
ATOM   2027  CA  GLU B 251      11.154  -5.238  48.189  1.00 74.85           C
ATOM   2028  CB  GLU B 251      11.248  -3.698  48.149  1.00 74.85           C
ATOM   2029  CG  GLU B 251      11.124  -3.079  46.754  1.00 74.85           C
ATOM   2030  CD  GLU B 251      12.518  -2.737  46.247  1.00 74.85           C
ATOM   2031  OE1 GLU B 251      13.400  -2.437  47.094  1.00 74.85           O
ATOM   2032  OE2 GLU B 251      12.714  -2.764  45.003  1.00 74.85           O
ATOM   2033  C   GLU B 251      12.394  -5.824  47.592  1.00 74.85           C
ATOM   2034  O   GLU B 251      12.381  -6.282  46.450  1.00 74.85           O
ATOM   2035  N   ASN B 252      13.498  -5.844  48.362  1.00 60.71           N
ATOM   2036  CA  ASN B 252      14.745  -6.353  47.865  1.00 60.71           C
ATOM   2037  CB  ASN B 252      15.938  -6.054  48.786  1.00 60.71           C
ATOM   2038  CG  ASN B 252      17.198  -6.164  47.934  1.00 60.71           C
ATOM   2039  OD1 ASN B 252      17.432  -7.168  47.261  1.00 60.71           O
ATOM   2040  ND2 ASN B 252      18.025  -5.085  47.941  1.00 60.71           N
ATOM   2041  C   ASN B 252      14.654  -7.838  47.686  1.00 60.71           C
ATOM   2042  O   ASN B 252      15.266  -8.403  46.780  1.00 60.71           O
ATOM   2043  N   THR B 253      13.891  -8.513  48.566  1.00 59.96           N
ATOM   2044  CA  THR B 253      13.756  -9.944  48.547  1.00 59.96           C
ATOM   2045  CB  THR B 253      12.856 -10.441  49.646  1.00 59.96           C
ATOM   2046  OG1 THR B 253      13.424 -10.159  50.914  1.00 59.96           O
ATOM   2047  CG2 THR B 253      12.626 -11.950  49.478  1.00 59.96           C
ATOM   2048  C   THR B 253      13.160 -10.394  47.252  1.00 59.96           C
ATOM   2049  O   THR B 253      13.619 -11.378  46.674  1.00 59.96           O
ATOM   2050  N   VAL B 254      12.120  -9.689  46.763  1.00 46.54           N
ATOM   2051  CA  VAL B 254      11.458 -10.074  45.544  1.00 46.54           C
ATOM   2052  CB  VAL B 254      10.298  -9.198  45.175  1.00 46.54           C
ATOM   2053  CG1 VAL B 254       9.791  -9.641  43.790  1.00 46.54           C
ATOM   2054  CG2 VAL B 254       9.233  -9.287  46.278  1.00 46.54           C
ATOM   2055  C   VAL B 254      12.423  -9.973  44.408  1.00 46.54           C
ATOM   2056  O   VAL B 254      12.424 -10.812  43.508  1.00 46.54           O
ATOM   2057  N   HIS B 255      13.281  -8.938  44.430  1.00 59.65           N
ATOM   2058  CA  HIS B 255      14.202  -8.697  43.362  1.00 59.65           C
ATOM   2059  ND1 HIS B 255      15.589  -6.416  41.338  1.00 59.65           N
ATOM   2060  CG  HIS B 255      15.982  -7.183  42.411  1.00 59.65           C
ATOM   2061  CB  HIS B 255      15.108  -7.475  43.596  1.00 59.65           C
ATOM   2062  NE2 HIS B 255      17.658  -7.101  40.901  1.00 59.65           N
ATOM   2063  CD2 HIS B 255      17.250  -7.592  42.129  1.00 59.65           C
ATOM   2064  CE1 HIS B 255      16.628  -6.400  40.464  1.00 59.65           C
ATOM   2065  C   HIS B 255      15.100  -9.885  43.232  1.00 59.65           C
ATOM   2066  O   HIS B 255      15.535 -10.231  42.135  1.00 59.65           O
ATOM   2067  N   LYS B 256      15.407 -10.540  44.363  1.00137.56           N
ATOM   2068  CA  LYS B 256      16.308 -11.653  44.368  1.00137.56           C
ATOM   2069  CB  LYS B 256      16.373 -12.342  45.736  1.00137.56           C
ATOM   2070  CG  LYS B 256      17.326 -13.531  45.743  1.00137.56           C
ATOM   2071  CD  LYS B 256      17.284 -14.339  47.038  1.00137.56           C
ATOM   2072  CE  LYS B 256      16.140 -15.356  47.033  1.00137.56           C
ATOM   2073  NZ  LYS B 256      16.233 -16.225  45.838  1.00137.56           N
ATOM   2074  C   LYS B 256      15.770 -12.705  43.462  1.00137.56           C
ATOM   2075  O   LYS B 256      16.503 -13.248  42.638  1.00137.56           O
ATOM   2076  N   TRP B 257      14.465 -13.006  43.600  1.00 69.32           N
ATOM   2077  CA  TRP B 257      13.815 -14.046  42.856  1.00 69.32           C
ATOM   2078  CB  TRP B 257      12.356 -14.277  43.280  1.00 69.32           C
ATOM   2079  CG  TRP B 257      12.196 -14.782  44.697  1.00 69.32           C
ATOM   2080  CD2 TRP B 257      12.634 -16.072  45.151  1.00 69.32           C
ATOM   2081  CD1 TRP B 257      11.666 -14.149  45.781  1.00 69.32           C
ATOM   2082  NE1 TRP B 257      11.737 -14.967  46.884  1.00 69.32           N
ATOM   2083  CE2 TRP B 257      12.333 -16.154  46.510  1.00 69.32           C
ATOM   2084  CE3 TRP B 257      13.241 -17.104  44.491  1.00 69.32           C
ATOM   2085  CZ2 TRP B 257      12.636 -17.272  47.234  1.00 69.32           C
ATOM   2086  CZ3 TRP B 257      13.540 -18.231  45.223  1.00 69.32           C
ATOM   2087  CH2 TRP B 257      13.244 -18.314  46.568  1.00 69.32           C
ATOM   2088  C   TRP B 257      13.803 -13.694  41.406  1.00 69.32           C
ATOM   2089  O   TRP B 257      13.961 -14.558  40.545  1.00 69.32           O
ATOM   2090  N   ILE B 258      13.599 -12.402  41.094  1.00 97.40           N
ATOM   2091  CA  ILE B 258      13.527 -11.988  39.726  1.00 97.40           C
ATOM   2092  CB  ILE B 258      13.259 -10.522  39.552  1.00 97.40           C
ATOM   2093  CG1 ILE B 258      11.864 -10.159  40.093  1.00 97.40           C
ATOM   2094  CG2 ILE B 258      13.447 -10.188  38.064  1.00 97.40           C
ATOM   2095  CD1 ILE B 258      10.722 -10.878  39.374  1.00 97.40           C
ATOM   2096  C   ILE B 258      14.833 -12.300  39.062  1.00 97.40           C
ATOM   2097  O   ILE B 258      14.851 -12.731  37.910  1.00 97.40           O
ATOM   2098  N   SER B 259      15.969 -12.084  39.756  1.00 98.45           N
ATOM   2099  CA  SER B 259      17.237 -12.336  39.133  1.00 98.45           C
ATOM   2100  CB  SER B 259      18.450 -11.924  39.996  1.00 98.45           C
ATOM   2101  OG  SER B 259      18.551 -12.731  41.159  1.00 98.45           O
ATOM   2102  C   SER B 259      17.357 -13.793  38.805  1.00 98.45           C
ATOM   2103  O   SER B 259      17.853 -14.154  37.739  1.00 98.45           O
ATOM   2104  N   ILE B 260      16.921 -14.679  39.720  1.00160.85           N
ATOM   2105  CA  ILE B 260      17.020 -16.090  39.478  1.00160.85           C
ATOM   2106  CB  ILE B 260      16.650 -16.923  40.669  1.00160.85           C
ATOM   2107  CG1 ILE B 260      17.463 -16.522  41.903  1.00160.85           C
ATOM   2108  CG2 ILE B 260      16.891 -18.389  40.291  1.00160.85           C
ATOM   2109  CD1 ILE B 260      16.962 -17.196  43.177  1.00160.85           C
ATOM   2110  C   ILE B 260      16.091 -16.512  38.365  1.00160.85           C
ATOM   2111  O   ILE B 260      16.476 -17.267  37.475  1.00160.85           O
ATOM   2112  N   THR B 261      14.834 -16.021  38.386  1.00 48.81           N
ATOM   2113  CA  THR B 261      13.813 -16.429  37.452  1.00 48.81           C
ATOM   2114  CB  THR B 261      12.459 -15.850  37.758  1.00 48.81           C
ATOM   2115  OG1 THR B 261      12.505 -14.431  37.721  1.00 48.81           O
ATOM   2116  CG2 THR B 261      12.016 -16.338  39.148  1.00 48.81           C
ATOM   2117  C   THR B 261      14.184 -16.040  36.058  1.00 48.81           C
ATOM   2118  O   THR B 261      13.882 -16.767  35.112  1.00 48.81           O
ATOM   2119  N   GLU B 262      14.820 -14.868  35.880  1.00 59.90           N
ATOM   2120  CA  GLU B 262      15.185 -14.455  34.557  1.00 59.90           C
ATOM   2121  CB  GLU B 262      15.817 -13.053  34.502  1.00 59.90           C
ATOM   2122  CG  GLU B 262      15.978 -12.530  33.071  1.00 59.90           C
ATOM   2123  CD  GLU B 262      16.684 -11.180  33.114  1.00 59.90           C
ATOM   2124  OE1 GLU B 262      17.615 -11.026  33.948  1.00 59.90           O
ATOM   2125  OE2 GLU B 262      16.312 -10.292  32.301  1.00 59.90           O
ATOM   2126  C   GLU B 262      16.201 -15.421  34.027  1.00 59.90           C
ATOM   2127  O   GLU B 262      16.187 -15.767  32.848  1.00 59.90           O
ATOM   2128  N   ALA B 263      17.135 -15.854  34.894  1.00 44.73           N
ATOM   2129  CA  ALA B 263      18.173 -16.777  34.534  1.00 44.73           C
ATOM   2130  CB  ALA B 263      19.186 -17.001  35.672  1.00 44.73           C
ATOM   2131  C   ALA B 263      17.585 -18.107  34.190  1.00 44.73           C
ATOM   2132  O   ALA B 263      18.031 -18.767  33.254  1.00 44.73           O
ATOM   2133  N   LEU B 264      16.576 -18.539  34.970  1.00 55.90           N
ATOM   2134  CA  LEU B 264      15.914 -19.799  34.788  1.00 55.90           C
ATOM   2135  CB  LEU B 264      14.913 -20.094  35.921  1.00 55.90           C
ATOM   2136  CG  LEU B 264      15.585 -20.203  37.305  1.00 55.90           C
ATOM   2137  CD1 LEU B 264      14.564 -20.494  38.415  1.00 55.90           C
ATOM   2138  CD2 LEU B 264      16.740 -21.214  37.283  1.00 55.90           C
ATOM   2139  C   LEU B 264      15.173 -19.772  33.484  1.00 55.90           C
ATOM   2140  O   LEU B 264      15.043 -20.788  32.809  1.00 55.90           O
ATOM   2141  N   ALA B 265      14.653 -18.592  33.109  1.00 54.86           N
ATOM   2142  CA  ALA B 265      13.896 -18.378  31.906  1.00 54.86           C
ATOM   2143  CB  ALA B 265      13.353 -16.944  31.782  1.00 54.86           C
ATOM   2144  C   ALA B 265      14.759 -18.636  30.703  1.00 54.86           C
ATOM   2145  O   ALA B 265      14.258 -19.027  29.651  1.00 54.86           O
ATOM   2146  N   PHE B 266      16.080 -18.418  30.836  1.00117.72           N
ATOM   2147  CA  PHE B 266      17.058 -18.482  29.780  1.00117.72           C
ATOM   2148  CB  PHE B 266      18.488 -18.074  30.190  1.00117.72           C
ATOM   2149  CG  PHE B 266      18.497 -16.607  30.462  1.00117.72           C
ATOM   2150  CD1 PHE B 266      18.046 -15.721  29.510  1.00117.72           C
ATOM   2151  CD2 PHE B 266      19.004 -16.108  31.639  1.00117.72           C
ATOM   2152  CE1 PHE B 266      18.059 -14.365  29.744  1.00117.72           C
ATOM   2153  CE2 PHE B 266      19.024 -14.753  31.877  1.00117.72           C
ATOM   2154  CZ  PHE B 266      18.547 -13.877  30.931  1.00117.72           C
ATOM   2155  C   PHE B 266      17.126 -19.849  29.169  1.00117.72           C
ATOM   2156  O   PHE B 266      17.629 -20.000  28.057  1.00117.72           O
ATOM   2157  N   PHE B 267      16.645 -20.884  29.882  1.00179.02           N
ATOM   2158  CA  PHE B 267      16.688 -22.253  29.448  1.00179.02           C
ATOM   2159  CB  PHE B 267      16.022 -23.255  30.410  1.00179.02           C
ATOM   2160  CG  PHE B 267      16.942 -23.476  31.561  1.00179.02           C
ATOM   2161  CD1 PHE B 267      18.118 -24.166  31.383  1.00179.02           C
ATOM   2162  CD2 PHE B 267      16.621 -23.026  32.820  1.00179.02           C
ATOM   2163  CE1 PHE B 267      18.969 -24.380  32.442  1.00179.02           C
ATOM   2164  CE2 PHE B 267      17.467 -23.237  33.882  1.00179.02           C
ATOM   2165  CZ  PHE B 267      18.644 -23.914  33.694  1.00179.02           C
ATOM   2166  C   PHE B 267      16.008 -22.392  28.116  1.00179.02           C
ATOM   2167  O   PHE B 267      16.249 -23.358  27.397  1.00179.02           O
ATOM   2168  N   HIS B 268      15.114 -21.461  27.751  1.00 84.89           N
ATOM   2169  CA  HIS B 268      14.381 -21.583  26.523  1.00 84.89           C
ATOM   2170  ND1 HIS B 268      14.387 -18.160  26.758  1.00 84.89           N
ATOM   2171  CG  HIS B 268      13.984 -19.134  25.873  1.00 84.89           C
ATOM   2172  CB  HIS B 268      13.373 -20.443  26.270  1.00 84.89           C
ATOM   2173  NE2 HIS B 268      14.798 -17.375  24.719  1.00 84.89           N
ATOM   2174  CD2 HIS B 268      14.243 -18.639  24.631  1.00 84.89           C
ATOM   2175  CE1 HIS B 268      14.865 -17.130  26.015  1.00 84.89           C
ATOM   2176  C   HIS B 268      15.325 -21.671  25.351  1.00 84.89           C
ATOM   2177  O   HIS B 268      14.955 -22.209  24.309  1.00 84.89           O
ATOM   2178  N   CYS B 269      16.546 -21.101  25.453  1.00 54.40           N
ATOM   2179  CA  CYS B 269      17.493 -21.163  24.366  1.00 54.40           C
ATOM   2180  CB  CYS B 269      18.790 -20.387  24.659  1.00 54.40           C
ATOM   2181  SG  CYS B 269      18.509 -18.599  24.833  1.00 54.40           S
ATOM   2182  C   CYS B 269      17.882 -22.590  24.073  1.00 54.40           C
ATOM   2183  O   CYS B 269      17.898 -23.013  22.918  1.00 54.40           O
ATOM   2184  N   CYS B 270      18.208 -23.362  25.123  1.00111.50           N
ATOM   2185  CA  CYS B 270      18.663 -24.724  25.048  1.00111.50           C
ATOM   2186  CB  CYS B 270      19.396 -25.209  26.321  1.00111.50           C
ATOM   2187  SG  CYS B 270      18.404 -25.186  27.846  1.00111.50           S
ATOM   2188  C   CYS B 270      17.560 -25.689  24.721  1.00111.50           C
ATOM   2189  O   CYS B 270      17.811 -26.884  24.662  1.00111.50           O
ATOM   2190  N   LEU B 271      16.294 -25.250  24.696  1.00 98.60           N
ATOM   2191  CA  LEU B 271      15.159 -26.109  24.446  1.00 98.60           C
ATOM   2192  CB  LEU B 271      13.843 -25.502  24.955  1.00 98.60           C
ATOM   2193  CG  LEU B 271      12.635 -26.440  24.789  1.00 98.60           C
ATOM   2194  CD1 LEU B 271      12.787 -27.706  25.650  1.00 98.60           C
ATOM   2195  CD2 LEU B 271      11.315 -25.698  25.050  1.00 98.60           C
ATOM   2196  C   LEU B 271      14.940 -26.509  23.009  1.00 98.60           C
ATOM   2197  O   LEU B 271      14.567 -27.650  22.737  1.00 98.60           O
ATOM   2198  N   ASN B 272      15.134 -25.582  22.049  1.00 75.99           N
ATOM   2199  CA  ASN B 272      14.838 -25.864  20.671  1.00 75.99           C
ATOM   2200  CB  ASN B 272      15.177 -24.664  19.759  1.00 75.99           C
ATOM   2201  CG  ASN B 272      14.985 -25.037  18.297  1.00 75.99           C
ATOM   2202  OD1 ASN B 272      14.313 -26.013  17.965  1.00 75.99           O
ATOM   2203  ND2 ASN B 272      15.622 -24.243  17.395  1.00 75.99           N
ATOM   2204  C   ASN B 272      15.645 -27.062  20.262  1.00 75.99           C
ATOM   2205  O   ASN B 272      15.095 -27.982  19.660  1.00 75.99           O
ATOM   2206  N   PRO B 273      16.918 -27.118  20.570  1.00 76.63           N
ATOM   2207  CA  PRO B 273      17.704 -28.270  20.213  1.00 76.63           C
ATOM   2208  CD  PRO B 273      17.740 -25.925  20.716  1.00 76.63           C
ATOM   2209  CB  PRO B 273      19.160 -27.879  20.459  1.00 76.63           C
ATOM   2210  CG  PRO B 273      19.158 -26.348  20.298  1.00 76.63           C
ATOM   2211  C   PRO B 273      17.282 -29.497  20.961  1.00 76.63           C
ATOM   2212  O   PRO B 273      17.445 -30.598  20.440  1.00 76.63           O
ATOM   2213  N   ILE B 274      16.755 -29.329  22.187  1.00 56.95           N
ATOM   2214  CA  ILE B 274      16.340 -30.419  23.028  1.00 56.95           C
ATOM   2215  CB  ILE B 274      15.972 -30.015  24.426  1.00 56.95           C
ATOM   2216  CG1 ILE B 274      17.220 -29.514  25.170  1.00 56.95           C
ATOM   2217  CG2 ILE B 274      15.300 -31.218  25.110  1.00 56.95           C
ATOM   2218  CD1 ILE B 274      16.917 -28.891  26.531  1.00 56.95           C
ATOM   2219  C   ILE B 274      15.167 -31.119  22.421  1.00 56.95           C
ATOM   2220  O   ILE B 274      15.030 -32.335  22.534  1.00 56.95           O
ATOM   2221  N   LEU B 275      14.296 -30.360  21.740  1.00 70.00           N
ATOM   2222  CA  LEU B 275      13.052 -30.857  21.230  1.00 70.00           C
ATOM   2223  CB  LEU B 275      12.241 -29.784  20.490  1.00 70.00           C
ATOM   2224  CG  LEU B 275      11.848 -28.606  21.399  1.00 70.00           C
ATOM   2225  CD1 LEU B 275      10.874 -27.652  20.691  1.00 70.00           C
ATOM   2226  CD2 LEU B 275      11.332 -29.095  22.761  1.00 70.00           C
ATOM   2227  C   LEU B 275      13.278 -31.997  20.286  1.00 70.00           C
ATOM   2228  O   LEU B 275      12.416 -32.863  20.144  1.00 70.00           O
ATOM   2229  N   TYR B 276      14.443 -32.037  19.621  1.00 76.02           N
ATOM   2230  CA  TYR B 276      14.707 -33.026  18.619  1.00 76.02           C
ATOM   2231  CB  TYR B 276      16.110 -32.859  18.014  1.00 76.02           C
ATOM   2232  CG  TYR B 276      16.018 -31.588  17.243  1.00 76.02           C
ATOM   2233  CD1 TYR B 276      15.629 -31.611  15.924  1.00 76.02           C
ATOM   2234  CD2 TYR B 276      16.291 -30.375  17.835  1.00 76.02           C
ATOM   2235  CE1 TYR B 276      15.525 -30.448  15.200  1.00 76.02           C
ATOM   2236  CE2 TYR B 276      16.184 -29.206  17.117  1.00 76.02           C
ATOM   2237  CZ  TYR B 276      15.804 -29.242  15.796  1.00 76.02           C
ATOM   2238  OH  TYR B 276      15.695 -28.046  15.055  1.00 76.02           O
ATOM   2239  C   TYR B 276      14.541 -34.404  19.165  1.00 76.02           C
ATOM   2240  O   TYR B 276      13.963 -35.244  18.484  1.00 76.02           O
ATOM   2241  N   ALA B 277      15.029 -34.691  20.383  1.00 21.11           N
ATOM   2242  CA  ALA B 277      14.844 -36.007  20.925  1.00 21.11           C
ATOM   2243  CB  ALA B 277      15.417 -36.157  22.344  1.00 21.11           C
ATOM   2244  C   ALA B 277      13.345 -36.274  21.004  1.00 21.11           C
ATOM   2245  O   ALA B 277      12.727 -35.893  22.033  1.00 21.11           O
ATOM   2246  OXT ALA B 277      12.796 -36.873  20.040  1.00 21.11           O
END
