# Supplementary material for: Structural basis of dimerization of chemokine receptors CCR5 and CXCR4
Source: Nat Commun. 2023 Oct 13;14:6439. doi: 10.1038/s41467-023-42082-z (PMC10575954; doi:10.1038/s41467-023-42082-z)
Supplement: Supplementary file 6 — Source Data [file 41467_2023_42082_MOESM6_ESM.zip › Figure 5/Panel B/State_epsilon.pdb]

REMARK    GENERATED BY TRJCONV
TITLE     frame t= 1697440000.00000
CRYST1  193.407  193.407   95.326  90.00  90.00  90.00 P 1      
MODEL        2
ATOM      1  BB  PRO     1      16.381  -6.040  22.497  1.00  0.00            
ATOM      2  SC1 PRO     1      17.099  -6.505  20.801  1.00  0.00            
ATOM      3  BB  CYS     2      17.801  -7.677  25.631  1.00  0.00            
ATOM      4  SC1 CYS     2      16.502  -9.678  25.884  1.00  0.00            
ATOM      5  BB  PHE     3      21.025  -9.390  24.886  1.00  0.00            
ATOM      6  SC1 PHE     3      21.331  -8.668  21.678  1.00  0.00            
ATOM      7  SC2 PHE     3      22.855 -10.480  22.074  1.00  0.00            
ATOM      8  SC3 PHE     3      22.525  -9.653  19.844  1.00  0.00            
ATOM      9  BB  ARG     4      20.277 -13.082  25.569  1.00  0.00            
ATOM     10  SC1 ARG     4      20.491 -13.812  27.650  1.00  0.00            
ATOM     11  SC2 ARG     4      23.190 -16.256  29.075  1.00  0.00            
ATOM     12  BB  GLU     5      21.603 -15.672  23.007  1.00  0.00            
ATOM     13  SC1 GLU     5      20.771 -15.188  20.308  1.00  0.00            
ATOM     14  BB  GLU     6      23.105 -18.739  24.603  1.00  0.00            
ATOM     15  SC1 GLU     6      26.101 -19.931  25.155  1.00  0.00            
ATOM     16  BB  ASN     7      22.419 -21.168  21.704  1.00  0.00            
ATOM     17  SC1 ASN     7      20.629 -22.432  20.500  1.00  0.00            
ATOM     18  BB  ALA     8      25.803 -21.906  20.612  1.00  0.00            
ATOM     19  BB  ASN     9      24.472 -25.102  19.519  1.00  0.00            
ATOM     20  SC1 ASN     9      23.614 -27.410  19.955  1.00  0.00            
ATOM     21  BB  PHE    10      23.562 -24.258  16.148  1.00  0.00            
ATOM     22  SC1 PHE    10      20.725 -24.397  14.059  1.00  0.00            
ATOM     23  SC2 PHE    10      22.735 -25.418  13.236  1.00  0.00            
ATOM     24  SC3 PHE    10      20.745 -25.436  11.895  1.00  0.00            
ATOM     25  BB  ASN    11      23.747 -20.528  15.813  1.00  0.00            
ATOM     26  SC1 ASN    11      22.353 -18.805  16.969  1.00  0.00            
ATOM     27  BB  LYS    12      27.303 -19.932  17.196  1.00  0.00            
ATOM     28  SC1 LYS    12      27.058 -17.706  18.093  1.00  0.00            
ATOM     29  SC2 LYS    12      25.637 -16.676  20.466  1.00  0.00            
ATOM     30  BB  ILE    13      28.792 -22.068  14.588  1.00  0.00            
ATOM     31  SC1 ILE    13      30.714 -22.711  13.820  1.00  0.00            
ATOM     32  BB  PHE    14      25.742 -21.655  12.227  1.00  0.00            
ATOM     33  SC1 PHE    14      22.890 -21.685  10.661  1.00  0.00            
ATOM     34  SC2 PHE    14      24.352 -23.209   9.521  1.00  0.00            
ATOM     35  SC3 PHE    14      22.167 -22.753   8.638  1.00  0.00            
ATOM     36  BB  LEU    15      25.598 -17.914  11.797  1.00  0.00            
ATOM     37  SC1 LEU    15      24.382 -16.506  13.685  1.00  0.00            
ATOM     38  BB  PRO    16      29.430 -17.206  10.966  1.00  0.00            
ATOM     39  SC1 PRO    16      30.359 -17.619  12.570  1.00  0.00            
ATOM     40  BB  THR    17      29.070 -20.272   8.818  1.00  0.00            
ATOM     41  SC1 THR    17      30.029 -21.920   8.412  1.00  0.00            
ATOM     42  BB  ILE    18      26.073 -18.398   7.287  1.00  0.00            
ATOM     43  SC1 ILE    18      24.400 -18.240   5.896  1.00  0.00            
ATOM     44  BB  TYR    19      27.577 -15.035   7.878  1.00  0.00            
ATOM     45  SC1 TYR    19      25.081 -13.298   8.553  1.00  0.00            
ATOM     46  SC2 TYR    19      26.799 -12.861  10.170  1.00  0.00            
ATOM     47  SC3 TYR    19      23.966 -12.158  11.212  1.00  0.00            
ATOM     48  BB  SER    20      30.793 -16.276   6.086  1.00  0.00            
ATOM     49  SC1 SER    20      32.264 -16.371   7.363  1.00  0.00            
ATOM     50  BB  ILE    21      29.633 -18.074   2.885  1.00  0.00            
ATOM     51  SC1 ILE    21      28.996 -19.920   3.836  1.00  0.00            
ATOM     52  BB  ILE    22      28.015 -14.659   2.527  1.00  0.00            
ATOM     53  SC1 ILE    22      25.962 -14.175   3.426  1.00  0.00            
ATOM     54  BB  PHE    23      31.530 -13.606   3.244  1.00  0.00            
ATOM     55  SC1 PHE    23      34.795 -13.125   3.948  1.00  0.00            
ATOM     56  SC2 PHE    23      33.681 -11.239   2.968  1.00  0.00            
ATOM     57  SC3 PHE    23      35.684 -10.917   4.252  1.00  0.00            
ATOM     58  BB  LEU    24      32.574 -15.295   0.005  1.00  0.00            
ATOM     59  SC1 LEU    24      34.851 -14.942  -1.305  1.00  0.00            
ATOM     60  BB  THR    25      29.596 -16.708  -1.846  1.00  0.00            
ATOM     61  SC1 THR    25      29.727 -18.643  -2.046  1.00  0.00            
ATOM     62  BB  GLY    26      28.750 -13.063  -2.788  1.00  0.00            
ATOM     63  BB  ILE    27      31.983 -11.082  -3.071  1.00  0.00            
ATOM     64  SC1 ILE    27      33.534 -10.396  -1.636  1.00  0.00            
ATOM     65  BB  VAL    28      32.900 -13.705  -5.584  1.00  0.00            
ATOM     66  SC1 VAL    28      34.709 -13.611  -6.429  1.00  0.00            
ATOM     67  BB  GLY    29      29.446 -12.913  -7.004  1.00  0.00            
ATOM     68  BB  ASN    30      28.412  -9.313  -6.802  1.00  0.00            
ATOM     69  SC1 ASN    30      26.544  -9.699  -5.185  1.00  0.00            
ATOM     70  BB  GLY    31      31.987  -8.108  -7.415  1.00  0.00            
ATOM     71  BB  LEU    32      31.616  -9.703 -10.803  1.00  0.00            
ATOM     72  SC1 LEU    32      32.421 -12.227 -10.837  1.00  0.00            
ATOM     73  BB  VAL    33      28.630  -7.682 -11.810  1.00  0.00            
ATOM     74  SC1 VAL    33      26.699  -7.253 -12.105  1.00  0.00            
ATOM     75  BB  ILE    34      29.926  -4.485 -10.253  1.00  0.00            
ATOM     76  SC1 ILE    34      29.722  -3.712  -8.187  1.00  0.00            
ATOM     77  BB  LEU    35      32.539  -4.076 -12.969  1.00  0.00            
ATOM     78  SC1 LEU    35      34.488  -2.351 -12.469  1.00  0.00            
ATOM     79  BB  VAL    36      31.062  -6.830 -15.272  1.00  0.00            
ATOM     80  SC1 VAL    36      32.356  -8.353 -15.197  1.00  0.00            
ATOM     81  BB  MET    37      28.022  -4.889 -16.514  1.00  0.00            
ATOM     82  SC1 MET    37      25.372  -4.033 -15.959  1.00  0.00            
ATOM     83  BB  GLY    38      29.637  -1.919 -14.704  1.00  0.00            
ATOM     84  BB  TYR    39      32.249  -2.477 -17.363  1.00  0.00            
ATOM     85  SC1 TYR    39      35.011  -1.784 -18.779  1.00  0.00            
ATOM     86  SC2 TYR    39      34.430  -0.161 -17.108  1.00  0.00            
ATOM     87  SC3 TYR    39      35.536   1.128 -19.702  1.00  0.00            
ATOM     88  BB  GLN    40      31.277  -4.579 -20.432  1.00  0.00            
ATOM     89  SC1 GLN    40      33.168  -4.089 -22.476  1.00  0.00            
ATOM     90  BB  LYS    41      27.750  -3.241 -20.757  1.00  0.00            
ATOM     91  SC1 LYS    41      26.585  -5.539 -20.926  1.00  0.00            
ATOM     92  SC2 LYS    41      24.768  -7.333 -21.725  1.00  0.00            
ATOM     93  BB  LYS    42      26.658  -1.221 -23.838  1.00  0.00            
ATOM     94  SC1 LYS    42      28.757  -0.679 -25.221  1.00  0.00            
ATOM     95  SC2 LYS    42      31.491  -0.199 -25.984  1.00  0.00            
ATOM     96  BB  LEU    43      24.056   1.378 -23.033  1.00  0.00            
ATOM     97  SC1 LEU    43      23.215   1.728 -25.521  1.00  0.00            
ATOM     98  BB  ARG    44      21.925  -1.086 -21.052  1.00  0.00            
ATOM     99  SC1 ARG    44      23.443  -1.085 -19.020  1.00  0.00            
ATOM    100  SC2 ARG    44      26.239   0.259 -17.980  1.00  0.00            
ATOM    101  BB  SER    45      18.309  -2.260 -21.257  1.00  0.00            
ATOM    102  SC1 SER    45      17.259  -3.589 -22.227  1.00  0.00            
ATOM    103  BB  MET    46      17.395  -0.653 -17.914  1.00  0.00            
ATOM    104  SC1 MET    46      17.472   2.024 -17.640  1.00  0.00            
ATOM    105  BB  THR    47      16.462  -4.092 -16.673  1.00  0.00            
ATOM    106  SC1 THR    47      15.382  -5.485 -15.837  1.00  0.00            
ATOM    107  BB  ASP    48      20.327  -4.397 -16.562  1.00  0.00            
ATOM    108  SC1 ASP    48      20.790  -5.828 -18.621  1.00  0.00            
ATOM    109  BB  LYS    49      20.845  -1.155 -14.761  1.00  0.00            
ATOM    110  SC1 LYS    49      21.523   1.075 -14.224  1.00  0.00            
ATOM    111  SC2 LYS    49      21.821   3.213 -16.103  1.00  0.00            
ATOM    112  BB  TYR    50      18.811  -2.166 -11.642  1.00  0.00            
ATOM    113  SC1 TYR    50      16.531  -0.806 -13.230  1.00  0.00            
ATOM    114  SC2 TYR    50      17.290   0.429 -11.318  1.00  0.00            
ATOM    115  SC3 TYR    50      14.852   1.747 -12.707  1.00  0.00            
ATOM    116  BB  ARG    51      20.624  -5.476 -11.842  1.00  0.00            
ATOM    117  SC1 ARG    51      21.942  -7.166 -12.831  1.00  0.00            
ATOM    118  SC2 ARG    51      20.008  -9.316 -15.015  1.00  0.00            
ATOM    119  BB  LEU    52      23.670  -3.273 -11.180  1.00  0.00            
ATOM    120  SC1 LEU    52      25.755  -1.676 -11.533  1.00  0.00            
ATOM    121  BB  HIS    53      21.415  -1.448  -8.689  1.00  0.00            
ATOM    122  SC1 HIS    53      20.915   0.126  -7.659  1.00  0.00            
ATOM    123  SC2 HIS    53      20.464   1.715  -6.651  1.00  0.00            
ATOM    124  SC3 HIS    53      20.357   0.608  -4.799  1.00  0.00            
ATOM    125  BB  LEU    54      20.771  -4.420  -6.434  1.00  0.00            
ATOM    126  SC1 LEU    54      18.760  -5.707  -7.582  1.00  0.00            
ATOM    127  BB  SER    55      24.239  -5.899  -7.269  1.00  0.00            
ATOM    128  SC1 SER    55      23.796  -7.434  -8.388  1.00  0.00            
ATOM    129  BB  VAL    56      25.618  -2.743  -5.602  1.00  0.00            
ATOM    130  SC1 VAL    56      26.191  -0.985  -6.366  1.00  0.00            
ATOM    131  BB  ALA    57      23.289  -2.775  -2.528  1.00  0.00            
ATOM    132  BB  ASP    58      24.220  -6.156  -1.183  1.00  0.00            
ATOM    133  SC1 ASP    58      22.716  -7.245  -2.931  1.00  0.00            
ATOM    134  BB  LEU    59      27.892  -5.873  -2.414  1.00  0.00            
ATOM    135  SC1 LEU    59      30.374  -5.298  -3.141  1.00  0.00            
ATOM    136  BB  LEU    60      28.230  -3.011   0.174  1.00  0.00            
ATOM    137  SC1 LEU    60      29.018  -0.546  -0.401  1.00  0.00            
ATOM    138  BB  PHE    61      27.075  -5.487   2.782  1.00  0.00            
ATOM    139  SC1 PHE    61      24.395  -7.769   3.755  1.00  0.00            
ATOM    140  SC2 PHE    61      25.530  -6.736   5.600  1.00  0.00            
ATOM    141  SC3 PHE    61      25.055  -9.089   5.648  1.00  0.00            
ATOM    142  BB  VAL    62      28.826  -8.851   2.342  1.00  0.00            
ATOM    143  SC1 VAL    62      28.750  -9.862   0.618  1.00  0.00            
ATOM    144  BB  ILE    63      32.133  -7.002   2.620  1.00  0.00            
ATOM    145  SC1 ILE    63      32.576  -6.401   0.792  1.00  0.00            
ATOM    146  BB  THR    64      30.705  -5.931   6.032  1.00  0.00            
ATOM    147  SC1 THR    64      30.131  -4.941   7.610  1.00  0.00            
ATOM    148  BB  LEU    65      31.270  -9.551   7.220  1.00  0.00            
ATOM    149  SC1 LEU    65      29.041 -10.854   6.625  1.00  0.00            
ATOM    150  BB  PRO    66      34.598 -10.727   8.746  1.00  0.00            
ATOM    151  SC1 PRO    66      35.484 -12.249   9.459  1.00  0.00            
ATOM    152  BB  PHE    67      33.692  -7.882  11.136  1.00  0.00            
ATOM    153  SC1 PHE    67      36.152  -8.783  13.133  1.00  0.00            
ATOM    154  SC2 PHE    67      36.943  -7.510  11.256  1.00  0.00            
ATOM    155  SC3 PHE    67      38.329  -7.777  13.197  1.00  0.00            
ATOM    156  BB  TRP    68      30.335  -9.450  11.985  1.00  0.00            
ATOM    157  SC1 TRP    68      28.237  -7.960  11.696  1.00  0.00            
ATOM    158  SC2 TRP    68      27.628  -5.886  12.108  1.00  0.00            
ATOM    159  SC3 TRP    68      26.646  -8.315   9.733  1.00  0.00            
ATOM    160  SC4 TRP    68      25.981  -5.643  10.242  1.00  0.00            
ATOM    161  BB  ALA    69      31.222 -13.108  11.210  1.00  0.00            
ATOM    162  BB  VAL    70      33.334 -12.312  14.371  1.00  0.00            
ATOM    163  SC1 VAL    70      34.873 -13.554  14.076  1.00  0.00            
ATOM    164  BB  ASP    71      30.803 -10.754  16.573  1.00  0.00            
ATOM    165  SC1 ASP    71      28.897  -9.072  16.767  1.00  0.00            
ATOM    166  BB  ALA    72      28.747 -13.898  15.936  1.00  0.00            
ATOM    167  BB  VAL    73      31.771 -15.940  17.143  1.00  0.00            
ATOM    168  SC1 VAL    73      32.660 -17.730  17.233  1.00  0.00            
ATOM    169  BB  ALA    74      32.703 -13.519  19.949  1.00  0.00            
ATOM    170  BB  ASN    75      32.301  -9.972  21.075  1.00  0.00            
ATOM    171  SC1 ASN    75      33.705 -10.176  23.134  1.00  0.00            
ATOM    172  BB  TRP    76      32.720  -6.496  19.824  1.00  0.00            
ATOM    173  SC1 TRP    76      31.919  -5.668  17.457  1.00  0.00            
ATOM    174  SC2 TRP    76      30.705  -4.161  16.412  1.00  0.00            
ATOM    175  SC3 TRP    76      33.113  -6.526  15.368  1.00  0.00            
ATOM    176  SC4 TRP    76      31.384  -4.735  14.074  1.00  0.00            
ATOM    177  BB  TYR    77      36.246  -5.243  19.578  1.00  0.00            
ATOM    178  SC1 TYR    77      37.464  -6.968  17.501  1.00  0.00            
ATOM    179  SC2 TYR    77      37.537  -7.880  19.719  1.00  0.00            
ATOM    180  SC3 TYR    77      36.374  -9.866  17.641  1.00  0.00            
ATOM    181  BB  PHE    78      35.262  -2.495  17.147  1.00  0.00            
ATOM    182  SC1 PHE    78      34.640  -1.666  13.891  1.00  0.00            
ATOM    183  SC2 PHE    78      36.464  -3.184  14.246  1.00  0.00            
ATOM    184  SC3 PHE    78      35.112  -3.375  12.273  1.00  0.00            
ATOM    185  BB  GLY    79      32.739  -0.150  18.771  1.00  0.00            
ATOM    186  BB  ASN    80      30.103   2.125  20.024  1.00  0.00            
ATOM    187  SC1 ASN    80      28.751   2.369  22.113  1.00  0.00            
ATOM    188  BB  PHE    81      30.433   4.412  17.094  1.00  0.00            
ATOM    189  SC1 PHE    81      29.708   7.438  15.947  1.00  0.00            
ATOM    190  SC2 PHE    81      29.273   5.956  14.109  1.00  0.00            
ATOM    191  SC3 PHE    81      29.593   8.301  13.709  1.00  0.00            
ATOM    192  BB  LEU    82      31.568   1.659  14.938  1.00  0.00            
ATOM    193  SC1 LEU    82      32.276   2.288  12.463  1.00  0.00            
ATOM    194  BB  CYS    83      28.214  -0.133  15.221  1.00  0.00            
ATOM    195  SC1 CYS    83      26.464  -1.772  15.330  1.00  0.00            
ATOM    196  BB  LYS    84      26.037   2.900  14.326  1.00  0.00            
ATOM    197  SC1 LYS    84      25.474   3.526  16.394  1.00  0.00            
ATOM    198  SC2 LYS    84      25.567   5.100  18.710  1.00  0.00            
ATOM    199  BB  ALA    85      27.817   2.960  10.909  1.00  0.00            
ATOM    200  BB  VAL    86      27.928  -0.710  10.248  1.00  0.00            
ATOM    201  SC1 VAL    86      29.462  -1.702  11.061  1.00  0.00            
ATOM    202  BB  HIS    87      24.207  -0.855  11.237  1.00  0.00            
ATOM    203  SC1 HIS    87      22.843  -2.097  11.867  1.00  0.00            
ATOM    204  SC2 HIS    87      21.391  -3.234  12.445  1.00  0.00            
ATOM    205  SC3 HIS    87      22.733  -4.874  12.863  1.00  0.00            
ATOM    206  BB  VAL    88      23.477   1.791   8.577  1.00  0.00            
ATOM    207  SC1 VAL    88      23.725   3.740   8.210  1.00  0.00            
ATOM    208  BB  ILE    89      25.354  -0.424   6.149  1.00  0.00            
ATOM    209  SC1 ILE    89      26.899  -1.716   5.203  1.00  0.00            
ATOM    210  BB  TYR    90      22.730  -2.857   7.287  1.00  0.00            
ATOM    211  SC1 TYR    90      21.564  -5.256   8.628  1.00  0.00            
ATOM    212  SC2 TYR    90      21.344  -5.867   6.317  1.00  0.00            
ATOM    213  SC3 TYR    90      19.022  -6.941   8.070  1.00  0.00            
ATOM    214  BB  THR    91      19.464  -0.912   7.110  1.00  0.00            
ATOM    215  SC1 THR    91      18.250  -1.864   8.301  1.00  0.00            
ATOM    216  BB  VAL    92      20.687   0.749   3.990  1.00  0.00            
ATOM    217  SC1 VAL    92      21.880   2.229   3.367  1.00  0.00            
ATOM    218  BB  ASN    93      20.636  -2.631   2.175  1.00  0.00            
ATOM    219  SC1 ASN    93      23.133  -2.716   2.258  1.00  0.00            
ATOM    220  BB  LEU    94      17.589  -3.861   3.953  1.00  0.00            
ATOM    221  SC1 LEU    94      15.318  -4.727   5.012  1.00  0.00            
ATOM    222  BB  TYR    95      15.733  -0.672   2.830  1.00  0.00            
ATOM    223  SC1 TYR    95      14.436  -0.334   6.065  1.00  0.00            
ATOM    224  SC2 TYR    95      15.762   1.515   5.298  1.00  0.00            
ATOM    225  SC3 TYR    95      14.441   2.047   8.052  1.00  0.00            
ATOM    226  BB  SER    96      17.111  -0.211  -0.644  1.00  0.00            
ATOM    227  SC1 SER    96      18.445   1.185  -0.373  1.00  0.00            
ATOM    228  BB  SER    97      17.083  -3.815  -1.820  1.00  0.00            
ATOM    229  SC1 SER    97      18.011  -5.495  -2.169  1.00  0.00            
ATOM    230  BB  VAL    98      13.345  -3.695  -1.219  1.00  0.00            
ATOM    231  SC1 VAL    98      12.343  -4.287   0.407  1.00  0.00            
ATOM    232  BB  TRP    99      12.870  -0.333  -2.931  1.00  0.00            
ATOM    233  SC1 TRP    99      12.494   1.159  -0.872  1.00  0.00            
ATOM    234  SC2 TRP    99      13.533   2.824   0.120  1.00  0.00            
ATOM    235  SC3 TRP    99      10.464   1.168   0.671  1.00  0.00            
ATOM    236  SC4 TRP    99      11.734   3.418   1.752  1.00  0.00            
ATOM    237  BB  ILE   100      14.616  -1.302  -6.174  1.00  0.00            
ATOM    238  SC1 ILE   100      16.561  -1.219  -6.732  1.00  0.00            
ATOM    239  BB  LEU   101      12.243  -4.283  -6.531  1.00  0.00            
ATOM    240  SC1 LEU   101      13.963  -6.107  -5.671  1.00  0.00            
ATOM    241  BB  ALA   102       9.759  -1.377  -6.768  1.00  0.00            
ATOM    242  BB  PHE   103      12.066   0.469  -9.132  1.00  0.00            
ATOM    243  SC1 PHE   103      12.565   3.482  -7.581  1.00  0.00            
ATOM    244  SC2 PHE   103      10.878   3.504  -9.287  1.00  0.00            
ATOM    245  SC3 PHE   103      11.627   5.566  -8.315  1.00  0.00            
ATOM    246  BB  ILE   104      12.480  -2.774 -11.101  1.00  0.00            
ATOM    247  SC1 ILE   104      14.236  -4.011 -10.989  1.00  0.00            
ATOM    248  BB  SER   105       8.768  -3.294 -11.868  1.00  0.00            
ATOM    249  SC1 SER   105       8.197  -4.467 -10.420  1.00  0.00            
ATOM    250  BB  LEU   106       8.481   0.567 -12.241  1.00  0.00            
ATOM    251  SC1 LEU   106       7.235   2.855 -12.730  1.00  0.00            
ATOM    252  BB  ASP   107      10.734  -0.106 -15.312  1.00  0.00            
ATOM    253  SC1 ASP   107      12.880  -0.716 -16.550  1.00  0.00            
ATOM    254  BB  ARG   108       8.671  -3.120 -16.259  1.00  0.00            
ATOM    255  SC1 ARG   108       9.700  -5.126 -17.565  1.00  0.00            
ATOM    256  SC2 ARG   108      12.572  -4.700 -19.879  1.00  0.00            
ATOM    257  BB  TYR   109       5.755  -0.837 -15.488  1.00  0.00            
ATOM    258  SC1 TYR   109       2.840  -1.023 -16.176  1.00  0.00            
ATOM    259  SC2 TYR   109       3.151   1.147 -15.200  1.00  0.00            
ATOM    260  SC3 TYR   109       0.937   1.114 -17.370  1.00  0.00            
ATOM    261  BB  LEU   110       6.945   1.518 -18.184  1.00  0.00            
ATOM    262  SC1 LEU   110       8.124   3.765 -17.423  1.00  0.00            
ATOM    263  BB  ALA   111       8.704  -1.001 -20.314  1.00  0.00            
ATOM    264  BB  ILE   112       5.529  -3.100 -20.613  1.00  0.00            
ATOM    265  SC1 ILE   112       5.188  -4.508 -19.238  1.00  0.00            
ATOM    266  BB  VAL   113       2.753  -0.732 -21.732  1.00  0.00            
ATOM    267  SC1 VAL   113       0.903  -0.123 -22.187  1.00  0.00            
ATOM    268  BB  HIS   114       5.348   1.468 -23.412  1.00  0.00            
ATOM    269  SC1 HIS   114       4.663   1.864 -25.192  1.00  0.00            
ATOM    270  SC2 HIS   114       4.091   2.208 -27.009  1.00  0.00            
ATOM    271  SC3 HIS   114       2.014   1.908 -26.497  1.00  0.00            
ATOM    272  BB  ALA   115       8.951   0.611 -23.314  1.00  0.00            
ATOM    273  BB  THR   116       9.233   0.527 -27.016  1.00  0.00            
ATOM    274  SC1 THR   116       8.024  -0.395 -28.237  1.00  0.00            
ATOM    275  BB  ASN   117       8.799   4.321 -26.807  1.00  0.00            
ATOM    276  SC1 ASN   117       7.753   5.562 -28.709  1.00  0.00            
ATOM    277  BB  SER   118       9.647   4.564 -23.139  1.00  0.00            
ATOM    278  SC1 SER   118       8.552   5.388 -21.751  1.00  0.00            
ATOM    279  BB  GLN   119      13.094   6.357 -23.209  1.00  0.00            
ATOM    280  SC1 GLN   119      15.430   5.651 -23.117  1.00  0.00            
ATOM    281  BB  ARG   120      12.748   9.690 -21.488  1.00  0.00            
ATOM    282  SC1 ARG   120      13.717  11.846 -21.029  1.00  0.00            
ATOM    283  SC2 ARG   120      12.924  14.994 -21.120  1.00  0.00            
ATOM    284  BB  PRO   121      10.777   7.987 -18.745  1.00  0.00            
ATOM    285  SC1 PRO   121       9.787   8.516 -17.212  1.00  0.00            
ATOM    286  BB  ARG   122      12.984   4.885 -18.149  1.00  0.00            
ATOM    287  SC1 ARG   122      12.881   3.025 -19.664  1.00  0.00            
ATOM    288  SC2 ARG   122      13.985   0.404 -21.423  1.00  0.00            
ATOM    289  BB  LYS   123      15.810   7.479 -18.817  1.00  0.00            
ATOM    290  SC1 LYS   123      18.090   8.193 -19.772  1.00  0.00            
ATOM    291  SC2 LYS   123      20.754   8.925 -21.038  1.00  0.00            
ATOM    292  BB  LEU   124      15.962   9.457 -15.602  1.00  0.00            
ATOM    293  SC1 LEU   124      15.049  11.817 -14.815  1.00  0.00            
ATOM    294  BB  LEU   125      14.205   6.716 -13.751  1.00  0.00            
ATOM    295  SC1 LEU   125      11.755   5.718 -13.591  1.00  0.00            
ATOM    296  BB  ALA   126      17.567   5.007 -14.019  1.00  0.00            
ATOM    297  BB  GLU   127      19.994   7.896 -14.318  1.00  0.00            
ATOM    298  SC1 GLU   127      21.398   8.013 -16.214  1.00  0.00            
ATOM    299  BB  LYS   128      19.316  10.514 -11.590  1.00  0.00            
ATOM    300  SC1 LYS   128      21.225  11.922 -12.407  1.00  0.00            
ATOM    301  SC2 LYS   128      21.332  12.898 -15.300  1.00  0.00            
ATOM    302  BB  VAL   129      16.186   9.727  -9.680  1.00  0.00            
ATOM    303  SC1 VAL   129      14.304   9.819 -10.351  1.00  0.00            
ATOM    304  BB  VAL   130      16.971   6.253  -8.199  1.00  0.00            
ATOM    305  SC1 VAL   130      17.125   4.541  -9.222  1.00  0.00            
ATOM    306  BB  TYR   131      20.333   6.886  -6.248  1.00  0.00            
ATOM    307  SC1 TYR   131      22.543   5.187  -7.991  1.00  0.00            
ATOM    308  SC2 TYR   131      22.079   7.115  -9.344  1.00  0.00            
ATOM    309  SC3 TYR   131      22.435   4.531 -11.020  1.00  0.00            
ATOM    310  BB  VAL   132      19.033  10.415  -5.940  1.00  0.00            
ATOM    311  SC1 VAL   132      20.353  11.874  -6.299  1.00  0.00            
ATOM    312  BB  GLY   133      16.081   8.288  -4.800  1.00  0.00            
ATOM    313  BB  VAL   134      16.469   4.690  -3.723  1.00  0.00            
ATOM    314  SC1 VAL   134      15.880   2.838  -4.195  1.00  0.00            
ATOM    315  BB  TRP   135      19.976   5.207  -2.336  1.00  0.00            
ATOM    316  SC1 TRP   135      22.306   4.050  -2.118  1.00  0.00            
ATOM    317  SC2 TRP   135      23.275   2.363  -1.077  1.00  0.00            
ATOM    318  SC3 TRP   135      24.072   4.276  -3.946  1.00  0.00            
ATOM    319  SC4 TRP   135      25.302   2.187  -2.541  1.00  0.00            
ATOM    320  BB  ILE   136      20.114   8.726  -1.058  1.00  0.00            
ATOM    321  SC1 ILE   136      20.514  10.879  -1.068  1.00  0.00            
ATOM    322  BB  PRO   137      16.737   8.195   0.752  1.00  0.00            
ATOM    323  SC1 PRO   137      14.967   7.792   0.186  1.00  0.00            
ATOM    324  BB  ALA   138      17.648   4.982   2.415  1.00  0.00            
ATOM    325  BB  LEU   139      20.851   6.640   3.694  1.00  0.00            
ATOM    326  SC1 LEU   139      23.180   7.083   2.509  1.00  0.00            
ATOM    327  BB  LEU   140      18.827   9.705   4.830  1.00  0.00            
ATOM    328  SC1 LEU   140      18.006  11.979   5.914  1.00  0.00            
ATOM    329  BB  LEU   141      16.454   7.251   6.439  1.00  0.00            
ATOM    330  SC1 LEU   141      14.084   6.699   5.390  1.00  0.00            
ATOM    331  BB  THR   142      19.364   5.745   8.420  1.00  0.00            
ATOM    332  SC1 THR   142      19.116   3.837   8.110  1.00  0.00            
ATOM    333  BB  ILE   143      19.816   8.193  11.234  1.00  0.00            
ATOM    334  SC1 ILE   143      18.448   9.851  10.579  1.00  0.00            
ATOM    335  BB  PRO   144      17.454   5.874  13.274  1.00  0.00            
ATOM    336  SC1 PRO   144      16.217   5.294  11.955  1.00  0.00            
ATOM    337  BB  ASP   145      20.329   3.368  13.436  1.00  0.00            
ATOM    338  SC1 ASP   145      19.495   1.207  12.367  1.00  0.00            
ATOM    339  BB  PHE   146      22.117   6.523  14.252  1.00  0.00            
ATOM    340  SC1 PHE   146      25.008   8.000  13.398  1.00  0.00            
ATOM    341  SC2 PHE   146      24.209   6.669  11.568  1.00  0.00            
ATOM    342  SC3 PHE   146      25.478   8.659  11.140  1.00  0.00            
ATOM    343  BB  ILE   147      19.890   6.633  17.275  1.00  0.00            
ATOM    344  SC1 ILE   147      19.119   8.455  18.149  1.00  0.00            
ATOM    345  BB  PHE   148      19.638   2.928  18.014  1.00  0.00            
ATOM    346  SC1 PHE   148      16.302   2.054  19.070  1.00  0.00            
ATOM    347  SC2 PHE   148      16.586   2.840  16.822  1.00  0.00            
ATOM    348  SC3 PHE   148      14.981   1.121  17.298  1.00  0.00            
ATOM    349  BB  ALA   149      22.028   0.390  16.561  1.00  0.00            
ATOM    350  BB  ASN   150      23.968   0.295  19.905  1.00  0.00            
ATOM    351  SC1 ASN   150      23.138   2.064  21.464  1.00  0.00            
ATOM    352  BB  VAL   151      26.651  -2.413  20.584  1.00  0.00            
ATOM    353  SC1 VAL   151      28.609  -2.417  20.184  1.00  0.00            
ATOM    354  BB  SER   152      25.957  -2.196  24.349  1.00  0.00            
ATOM    355  SC1 SER   152      25.490  -0.456  25.094  1.00  0.00            
ATOM    356  BB  GLU   153      27.062  -4.350  27.416  1.00  0.00            
ATOM    357  SC1 GLU   153      29.109  -4.073  28.779  1.00  0.00            
ATOM    358  BB  ALA   154      24.659  -7.238  27.836  1.00  0.00            
ATOM    359  BB  ASP   155      23.991 -10.675  29.034  1.00  0.00            
ATOM    360  SC1 ASP   155      24.099 -11.905  31.265  1.00  0.00            
ATOM    361  BB  ASP   156      25.476 -12.089  25.815  1.00  0.00            
ATOM    362  SC1 ASP   156      25.937 -14.466  25.012  1.00  0.00            
ATOM    363  BB  ARG   157      28.683 -10.011  25.578  1.00  0.00            
ATOM    364  SC1 ARG   157      29.800  -9.445  27.766  1.00  0.00            
ATOM    365  SC2 ARG   157      28.310  -8.708  31.027  1.00  0.00            
ATOM    366  BB  TYR   158      29.805  -6.833  23.771  1.00  0.00            
ATOM    367  SC1 TYR   158      30.825  -3.461  24.420  1.00  0.00            
ATOM    368  SC2 TYR   158      32.393  -5.191  24.974  1.00  0.00            
ATOM    369  SC3 TYR   158      33.760  -2.652  23.835  1.00  0.00            
ATOM    370  BB  ILE   159      26.647  -6.640  21.672  1.00  0.00            
ATOM    371  SC1 ILE   159      25.481  -6.866  23.519  1.00  0.00            
ATOM    372  BB  CYS   160      25.359  -5.271  18.317  1.00  0.00            
ATOM    373  SC1 CYS   160      26.036  -4.302  16.229  1.00  0.00            
ATOM    374  BB  ASP   161      21.576  -4.805  17.909  1.00  0.00            
ATOM    375  SC1 ASP   161      20.411  -6.911  17.070  1.00  0.00            
ATOM    376  BB  ARG   162      19.262  -1.801  17.752  1.00  0.00            
ATOM    377  SC1 ARG   162      18.124  -2.088  15.702  1.00  0.00            
ATOM    378  SC2 ARG   162      17.191  -4.945  13.951  1.00  0.00            
ATOM    379  BB  PHE   163      18.605  -1.700  21.504  1.00  0.00            
ATOM    380  SC1 PHE   163      20.958  -3.693  22.627  1.00  0.00            
ATOM    381  SC2 PHE   163      20.885  -1.771  24.061  1.00  0.00            
ATOM    382  SC3 PHE   163      21.368  -3.936  24.979  1.00  0.00            
ATOM    383  BB  TYR   164      16.706   0.524  23.790  1.00  0.00            
ATOM    384  SC1 TYR   164      14.135  -1.793  23.998  1.00  0.00            
ATOM    385  SC2 TYR   164      13.557   0.135  22.691  1.00  0.00            
ATOM    386  SC3 TYR   164      11.105  -1.146  24.089  1.00  0.00            
ATOM    387  BB  PRO   165      16.940   4.262  23.448  1.00  0.00            
ATOM    388  SC1 PRO   165      18.281   5.039  22.349  1.00  0.00            
ATOM    389  BB  ASN   166      13.345   5.266  24.284  1.00  0.00            
ATOM    390  SC1 ASN   166      13.352   7.765  24.351  1.00  0.00            
ATOM    391  BB  ASP   167       9.767   4.024  24.937  1.00  0.00            
ATOM    392  SC1 ASP   167       9.269   2.425  26.859  1.00  0.00            
ATOM    393  BB  LEU   168       8.502   5.469  21.682  1.00  0.00            
ATOM    394  SC1 LEU   168       7.635   6.636  19.465  1.00  0.00            
ATOM    395  BB  TRP   169      11.444   3.870  19.844  1.00  0.00            
ATOM    396  SC1 TRP   169      12.902   5.551  18.554  1.00  0.00            
ATOM    397  SC2 TRP   169      14.579   6.877  19.080  1.00  0.00            
ATOM    398  SC3 TRP   169      13.015   5.970  16.041  1.00  0.00            
ATOM    399  SC4 TRP   169      15.106   7.682  16.772  1.00  0.00            
ATOM    400  BB  VAL   170       9.342   0.674  19.637  1.00  0.00            
ATOM    401  SC1 VAL   170       9.974  -1.095  18.951  1.00  0.00            
ATOM    402  BB  VAL   171       6.039   1.886  18.286  1.00  0.00            
ATOM    403  SC1 VAL   171       4.918   0.647  17.188  1.00  0.00            
ATOM    404  BB  VAL   172       8.232   3.353  15.569  1.00  0.00            
ATOM    405  SC1 VAL   172       8.458   4.957  14.395  1.00  0.00            
ATOM    406  BB  PHE   173      10.452   0.500  14.463  1.00  0.00            
ATOM    407  SC1 PHE   173      13.028  -0.769  13.157  1.00  0.00            
ATOM    408  SC2 PHE   173      13.471   1.584  12.994  1.00  0.00            
ATOM    409  SC3 PHE   173      15.065   0.001  12.148  1.00  0.00            
ATOM    410  BB  GLN   174       8.528  -2.688  15.041  1.00  0.00            
ATOM    411  SC1 GLN   174      10.086  -4.567  15.856  1.00  0.00            
ATOM    412  BB  PHE   175       5.713  -1.449  12.935  1.00  0.00            
ATOM    413  SC1 PHE   175       2.820  -0.717  12.170  1.00  0.00            
ATOM    414  SC2 PHE   175       4.164   1.271  12.256  1.00  0.00            
ATOM    415  SC3 PHE   175       1.892   1.391  11.493  1.00  0.00            
ATOM    416  BB  GLN   176       8.188  -0.069  10.399  1.00  0.00            
ATOM    417  SC1 GLN   176       8.688   2.417  10.232  1.00  0.00            
ATOM    418  BB  HIS   177      10.303  -3.085   9.419  1.00  0.00            
ATOM    419  SC1 HIS   177      12.185  -3.546   9.576  1.00  0.00            
ATOM    420  SC2 HIS   177      14.064  -4.006   9.654  1.00  0.00            
ATOM    421  SC3 HIS   177      13.628  -6.119   9.764  1.00  0.00            
ATOM    422  BB  ILE   178       6.998  -4.612   8.184  1.00  0.00            
ATOM    423  SC1 ILE   178       5.508  -6.353   8.487  1.00  0.00            
ATOM    424  BB  MET   179       5.771  -1.754   6.168  1.00  0.00            
ATOM    425  SC1 MET   179       4.007   0.240   6.560  1.00  0.00            
ATOM    426  BB  VAL   180       8.871  -0.024   4.928  1.00  0.00            
ATOM    427  SC1 VAL   180      10.199   1.321   5.579  1.00  0.00            
ATOM    428  BB  GLY   181      10.618  -3.299   4.693  1.00  0.00            
ATOM    429  BB  LEU   182       7.743  -4.560   2.663  1.00  0.00            
ATOM    430  SC1 LEU   182       7.843  -7.032   1.714  1.00  0.00            
ATOM    431  BB  ILE   183       4.143  -3.635   2.385  1.00  0.00            
ATOM    432  SC1 ILE   183       3.113  -5.440   3.243  1.00  0.00            
ATOM    433  BB  LEU   184       4.548  -0.160   1.219  1.00  0.00            
ATOM    434  SC1 LEU   184       5.879   2.087   1.664  1.00  0.00            
ATOM    435  BB  PRO   185       6.899  -1.660  -1.387  1.00  0.00            
ATOM    436  SC1 PRO   185       8.585  -2.344  -1.937  1.00  0.00            
ATOM    437  BB  GLY   186       4.870  -4.942  -1.484  1.00  0.00            
ATOM    438  BB  ILE   187       1.711  -3.312  -2.691  1.00  0.00            
ATOM    439  SC1 ILE   187       0.076  -4.102  -1.829  1.00  0.00            
ATOM    440  BB  VAL   188       3.532  -0.884  -5.030  1.00  0.00            
ATOM    441  SC1 VAL   188       3.590   0.858  -4.047  1.00  0.00            
ATOM    442  BB  ILE   189       5.057  -3.782  -6.902  1.00  0.00            
ATOM    443  SC1 ILE   189       6.281  -5.035  -5.741  1.00  0.00            
ATOM    444  BB  LEU   190       1.601  -5.193  -7.550  1.00  0.00            
ATOM    445  SC1 LEU   190       0.639  -7.155  -6.050  1.00  0.00            
ATOM    446  BB  SER   191       0.493  -1.540  -7.939  1.00  0.00            
ATOM    447  SC1 SER   191      -1.283  -0.743  -7.858  1.00  0.00            
ATOM    448  BB  CYS   192       2.269  -1.953 -11.314  1.00  0.00            
ATOM    449  SC1 CYS   192       4.465  -1.165 -10.750  1.00  0.00            
ATOM    450  BB  TYR   193       1.859  -5.523 -12.398  1.00  0.00            
ATOM    451  SC1 TYR   193       4.680  -5.555 -14.115  1.00  0.00            
ATOM    452  SC2 TYR   193       3.764  -7.763 -13.895  1.00  0.00            
ATOM    453  SC3 TYR   193       6.863  -7.746 -13.918  1.00  0.00            
ATOM    454  BB  CYS   194      -1.719  -4.617 -11.320  1.00  0.00            
ATOM    455  SC1 CYS   194      -3.396  -5.726 -10.010  1.00  0.00            
ATOM    456  BB  ILE   195      -1.781  -2.304 -14.319  1.00  0.00            
ATOM    457  SC1 ILE   195      -2.577  -0.198 -13.878  1.00  0.00            
ATOM    458  BB  ILE   196      -0.116  -5.060 -16.400  1.00  0.00            
ATOM    459  SC1 ILE   196       0.834  -4.933 -18.105  1.00  0.00            
ATOM    460  BB  ILE   197      -3.038  -7.477 -15.741  1.00  0.00            
ATOM    461  SC1 ILE   197      -2.590  -9.255 -14.675  1.00  0.00            
ATOM    462  BB  SER   198      -5.401  -4.518 -16.326  1.00  0.00            
ATOM    463  SC1 SER   198      -6.785  -3.822 -15.142  1.00  0.00            
ATOM    464  BB  LYS   199      -6.935  -5.451 -19.660  1.00  0.00            
ATOM    465  SC1 LYS   199      -8.938  -6.818 -20.099  1.00  0.00            
ATOM    466  SC2 LYS   199     -10.335  -8.616 -21.816  1.00  0.00            
ATOM    467  BB  LEU   200      -3.506  -7.082 -20.134  1.00  0.00            
ATOM    468  SC1 LEU   200      -2.360  -9.462 -19.935  1.00  0.00            
ATOM    469  BB  SER   201      -1.931  -6.249 -23.473  1.00  0.00            
ATOM    470  SC1 SER   201      -2.652  -6.180 -25.284  1.00  0.00            
ATOM    471  BB  HIS   202       1.841  -6.091 -22.922  1.00  0.00            
ATOM    472  SC1 HIS   202       2.598  -7.845 -22.528  1.00  0.00            
ATOM    473  SC2 HIS   202       3.461  -9.528 -22.140  1.00  0.00            
ATOM    474  SC3 HIS   202       1.610 -10.620 -22.345  1.00  0.00            
ATOM    475  BB  SER   203       3.216  -4.894 -26.240  1.00  0.00            
ATOM    476  SC1 SER   203       3.392  -2.953 -26.269  1.00  0.00            
ATOM    477  BB  LYS   204       5.190  -6.948 -28.726  1.00  0.00            
ATOM    478  SC1 LYS   204       6.458  -6.184 -30.462  1.00  0.00            
ATOM    479  SC2 LYS   204       5.614  -5.214 -33.070  1.00  0.00            
ATOM    480  BB  GLY   205       5.629  -9.602 -26.633  1.00  0.00            
ATOM    481  BB  HIS   206       7.893 -12.698 -26.297  1.00  0.00            
ATOM    482  SC1 HIS   206       8.057 -14.630 -26.096  1.00  0.00            
ATOM    483  SC2 HIS   206       8.116 -16.560 -26.127  1.00  0.00            
ATOM    484  SC3 HIS   206       9.809 -16.613 -24.787  1.00  0.00            
ATOM    485  BB  GLN   207      10.880 -10.357 -26.015  1.00  0.00            
ATOM    486  SC1 GLN   207      12.842 -12.214 -25.945  1.00  0.00            
ATOM    487  BB  LYS   208       8.714  -8.829 -23.242  1.00  0.00            
ATOM    488  SC1 LYS   208       7.382  -6.730 -23.156  1.00  0.00            
ATOM    489  SC2 LYS   208       8.011  -4.326 -24.808  1.00  0.00            
ATOM    490  BB  ARG   209       7.607 -12.127 -21.669  1.00  0.00            
ATOM    491  SC1 ARG   209       5.783 -13.823 -21.398  1.00  0.00            
ATOM    492  SC2 ARG   209       3.353 -14.952 -23.800  1.00  0.00            
ATOM    493  BB  LYS   210      11.360 -12.656 -21.258  1.00  0.00            
ATOM    494  SC1 LYS   210      13.145 -14.285 -20.875  1.00  0.00            
ATOM    495  SC2 LYS   210      13.732 -17.073 -22.018  1.00  0.00            
ATOM    496  BB  ALA   211      11.260  -9.355 -19.336  1.00  0.00            
ATOM    497  BB  LEU   212       7.996 -10.551 -17.773  1.00  0.00            
ATOM    498  SC1 LEU   212       5.809  -9.072 -17.995  1.00  0.00            
ATOM    499  BB  LYS   213      10.124 -13.564 -16.933  1.00  0.00            
ATOM    500  SC1 LYS   213       9.395 -15.782 -17.689  1.00  0.00            
ATOM    501  SC2 LYS   213       9.076 -18.248 -19.261  1.00  0.00            
ATOM    502  BB  THR   214      13.168 -11.828 -15.455  1.00  0.00            
ATOM    503  SC1 THR   214      15.083 -11.527 -15.665  1.00  0.00            
ATOM    504  BB  THR   215      11.248  -9.395 -13.389  1.00  0.00            
ATOM    505  SC1 THR   215      11.523  -7.559 -12.797  1.00  0.00            
ATOM    506  BB  VAL   216       9.238 -12.131 -11.738  1.00  0.00            
ATOM    507  SC1 VAL   216       7.602 -13.076 -12.395  1.00  0.00            
ATOM    508  BB  ILE   217      12.279 -14.380 -11.058  1.00  0.00            
ATOM    509  SC1 ILE   217      12.626 -15.721 -12.441  1.00  0.00            
ATOM    510  BB  LEU   218      14.215 -11.221 -10.002  1.00  0.00            
ATOM    511  SC1 LEU   218      15.403  -8.894 -10.452  1.00  0.00            
ATOM    512  BB  ILE   219      11.729 -10.186  -7.251  1.00  0.00            
ATOM    513  SC1 ILE   219      10.404  -8.641  -7.977  1.00  0.00            
ATOM    514  BB  LEU   220      10.051 -13.500  -6.230  1.00  0.00            
ATOM    515  SC1 LEU   220       7.726 -14.183  -7.306  1.00  0.00            
ATOM    516  BB  ALA   221      13.327 -15.173  -5.294  1.00  0.00            
ATOM    517  BB  PHE   222      14.449 -11.792  -4.030  1.00  0.00            
ATOM    518  SC1 PHE   222      17.283 -11.150  -5.874  1.00  0.00            
ATOM    519  SC2 PHE   222      17.247 -10.061  -3.736  1.00  0.00            
ATOM    520  SC3 PHE   222      19.310 -10.260  -4.946  1.00  0.00            
ATOM    521  BB  PHE   223      11.597 -12.272  -1.539  1.00  0.00            
ATOM    522  SC1 PHE   223       9.589  -9.937  -2.576  1.00  0.00            
ATOM    523  SC2 PHE   223      11.408  -8.743  -1.565  1.00  0.00            
ATOM    524  SC3 PHE   223       9.823  -7.575  -2.937  1.00  0.00            
ATOM    525  BB  ALA   224      11.514 -16.055  -1.573  1.00  0.00            
ATOM    526  BB  CYS   225      14.498 -15.948   0.816  1.00  0.00            
ATOM    527  SC1 CYS   225      15.577 -17.729   2.008  1.00  0.00            
ATOM    528  BB  TRP   226      12.850 -12.947   2.449  1.00  0.00            
ATOM    529  SC1 TRP   226      14.414 -10.934   2.407  1.00  0.00            
ATOM    530  SC2 TRP   226      13.881  -8.801   2.442  1.00  0.00            
ATOM    531  SC3 TRP   226      16.317 -10.702   0.724  1.00  0.00            
ATOM    532  SC4 TRP   226      15.649  -7.986   0.875  1.00  0.00            
ATOM    533  BB  LEU   227       9.816 -15.275   2.998  1.00  0.00            
ATOM    534  SC1 LEU   227       7.684 -14.057   2.001  1.00  0.00            
ATOM    535  BB  PRO   228      10.704 -16.577   6.501  1.00  0.00            
ATOM    536  SC1 PRO   228       9.880 -18.141   7.196  1.00  0.00            
ATOM    537  BB  TYR   229      11.992 -13.597   8.374  1.00  0.00            
ATOM    538  SC1 TYR   229      13.896 -11.177   8.919  1.00  0.00            
ATOM    539  SC2 TYR   229      13.877 -11.889   6.627  1.00  0.00            
ATOM    540  SC3 TYR   229      15.572  -9.334   7.075  1.00  0.00            
ATOM    541  BB  TYR   230       8.413 -12.557   7.390  1.00  0.00            
ATOM    542  SC1 TYR   230       9.921 -10.518   5.085  1.00  0.00            
ATOM    543  SC2 TYR   230       8.632  -9.542   6.859  1.00  0.00            
ATOM    544  SC3 TYR   230      11.184  -7.913   6.194  1.00  0.00            
ATOM    545  BB  ILE   231       7.286 -14.924  10.080  1.00  0.00            
ATOM    546  SC1 ILE   231       5.818 -16.266  10.392  1.00  0.00            
ATOM    547  BB  GLY   232       9.757 -13.101  12.412  1.00  0.00            
ATOM    548  BB  ILE   233       9.340  -9.343  11.839  1.00  0.00            
ATOM    549  SC1 ILE   233       9.408  -7.472  12.420  1.00  0.00            
ATOM    550  BB  SER   234       5.576 -10.324  12.055  1.00  0.00            
ATOM    551  SC1 SER   234       4.103 -10.725  10.841  1.00  0.00            
ATOM    552  BB  ILE   235       5.918 -12.269  15.374  1.00  0.00            
ATOM    553  SC1 ILE   235       5.132 -14.202  15.118  1.00  0.00            
ATOM    554  BB  ASP   236       7.999  -9.340  16.548  1.00  0.00            
ATOM    555  SC1 ASP   236       9.628  -9.008  18.482  1.00  0.00            
ATOM    556  BB  SER   237       5.106  -7.280  15.320  1.00  0.00            
ATOM    557  SC1 SER   237       4.660  -5.783  14.150  1.00  0.00            
ATOM    558  BB  PHE   238       2.754  -9.267  17.566  1.00  0.00            
ATOM    559  SC1 PHE   238       1.278 -11.872  16.671  1.00  0.00            
ATOM    560  SC2 PHE   238       1.303 -10.524  14.686  1.00  0.00            
ATOM    561  SC3 PHE   238       0.789 -12.864  14.541  1.00  0.00            
ATOM    562  BB  ILE   239       4.833  -7.817  20.369  1.00  0.00            
ATOM    563  SC1 ILE   239       4.956  -7.694  22.508  1.00  0.00            
ATOM    564  BB  LEU   240       5.554  -4.204  19.296  1.00  0.00            
ATOM    565  SC1 LEU   240       5.867  -2.513  21.314  1.00  0.00            
ATOM    566  BB  LEU   241       1.782  -4.222  18.702  1.00  0.00            
ATOM    567  SC1 LEU   241       1.443  -2.593  16.640  1.00  0.00            
ATOM    568  BB  GLU   242       0.399  -5.709  21.944  1.00  0.00            
ATOM    569  SC1 GLU   242      -0.871  -4.517  23.176  1.00  0.00            
ATOM    570  BB  ILE   243      -1.371  -8.414  20.056  1.00  0.00            
ATOM    571  SC1 ILE   243      -1.825  -8.013  17.959  1.00  0.00            
ATOM    572  BB  ILE   244       0.073 -10.732  22.743  1.00  0.00            
ATOM    573  SC1 ILE   244       0.862 -12.739  21.906  1.00  0.00            
ATOM    574  BB  LYS   245       1.740  -8.957  25.678  1.00  0.00            
ATOM    575  SC1 LYS   245       0.670  -7.706  27.485  1.00  0.00            
ATOM    576  SC2 LYS   245      -0.532  -5.054  28.036  1.00  0.00            
ATOM    577  BB  GLN   246       5.343  -9.264  26.813  1.00  0.00            
ATOM    578  SC1 GLN   246       5.849 -10.709  28.740  1.00  0.00            
ATOM    579  BB  GLY   247       8.742  -8.991  25.358  1.00  0.00            
ATOM    580  BB  CYS   248      11.822 -10.505  27.012  1.00  0.00            
ATOM    581  SC1 CYS   248      14.200 -10.555  26.705  1.00  0.00            
ATOM    582  BB  GLU   249      11.110 -14.277  26.915  1.00  0.00            
ATOM    583  SC1 GLU   249      12.100 -16.726  27.850  1.00  0.00            
ATOM    584  BB  PHE   250       8.637 -14.201  24.008  1.00  0.00            
ATOM    585  SC1 PHE   250       5.999 -12.539  22.522  1.00  0.00            
ATOM    586  SC2 PHE   250       7.378 -13.807  21.022  1.00  0.00            
ATOM    587  SC3 PHE   250       5.633 -12.407  20.153  1.00  0.00            
ATOM    588  BB  GLU   251      11.517 -12.304  22.440  1.00  0.00            
ATOM    589  SC1 GLU   251      12.700  -9.800  22.306  1.00  0.00            
ATOM    590  BB  ASN   252      14.115 -14.966  23.222  1.00  0.00            
ATOM    591  SC1 ASN   252      16.202 -14.909  24.596  1.00  0.00            
ATOM    592  BB  THR   253      11.606 -17.362  21.579  1.00  0.00            
ATOM    593  SC1 THR   253      11.088 -18.986  22.526  1.00  0.00            
ATOM    594  BB  VAL   254      11.608 -14.998  18.629  1.00  0.00            
ATOM    595  SC1 VAL   254      10.142 -15.511  17.367  1.00  0.00            
ATOM    596  BB  HIS   255      15.294 -14.033  18.518  1.00  0.00            
ATOM    597  SC1 HIS   255      16.604 -12.616  18.771  1.00  0.00            
ATOM    598  SC2 HIS   255      17.978 -11.287  19.067  1.00  0.00            
ATOM    599  SC3 HIS   255      17.710 -11.366  21.208  1.00  0.00            
ATOM    600  BB  LYS   256      16.843 -17.483  18.092  1.00  0.00            
ATOM    601  SC1 LYS   256      17.521 -18.605  20.095  1.00  0.00            
ATOM    602  SC2 LYS   256      16.358 -19.184  22.619  1.00  0.00            
ATOM    603  BB  TRP   257      14.559 -17.669  14.978  1.00  0.00            
ATOM    604  SC1 TRP   257      12.555 -18.737  13.597  1.00  0.00            
ATOM    605  SC2 TRP   257      11.204 -20.466  13.772  1.00  0.00            
ATOM    606  SC3 TRP   257      11.355 -17.670  11.608  1.00  0.00            
ATOM    607  SC4 TRP   257       9.607 -19.839  11.950  1.00  0.00            
ATOM    608  BB  ILE   258      15.090 -14.288  13.364  1.00  0.00            
ATOM    609  SC1 ILE   258      14.357 -12.230  13.684  1.00  0.00            
ATOM    610  BB  SER   259      18.909 -14.700  13.706  1.00  0.00            
ATOM    611  SC1 SER   259      19.858 -14.309  15.364  1.00  0.00            
ATOM    612  BB  ILE   260      18.222 -18.179  12.255  1.00  0.00            
ATOM    613  SC1 ILE   260      19.497 -19.385  13.564  1.00  0.00            
ATOM    614  BB  THR   261      16.109 -16.381   9.662  1.00  0.00            
ATOM    615  SC1 THR   261      15.237 -17.323   8.194  1.00  0.00            
ATOM    616  BB  GLU   262      18.138 -13.268   8.913  1.00  0.00            
ATOM    617  SC1 GLU   262      19.928 -11.448   8.095  1.00  0.00            
ATOM    618  BB  ALA   263      20.916 -15.856   8.656  1.00  0.00            
ATOM    619  BB  LEU   264      19.504 -17.465   5.488  1.00  0.00            
ATOM    620  SC1 LEU   264      19.192 -20.096   5.545  1.00  0.00            
ATOM    621  BB  ALA   265      17.778 -14.201   4.343  1.00  0.00            
ATOM    622  BB  PHE   266      20.890 -12.370   3.229  1.00  0.00            
ATOM    623  SC1 PHE   266      20.489  -9.654   1.512  1.00  0.00            
ATOM    624  SC2 PHE   266      19.529  -8.975   3.605  1.00  0.00            
ATOM    625  SC3 PHE   266      20.229  -7.321   2.013  1.00  0.00            
ATOM    626  BB  PHE   267      21.669 -15.555   1.195  1.00  0.00            
ATOM    627  SC1 PHE   267      23.150 -18.574   0.551  1.00  0.00            
ATOM    628  SC2 PHE   267      24.437 -16.814  -0.452  1.00  0.00            
ATOM    629  SC3 PHE   267      25.445 -18.954  -0.044  1.00  0.00            
ATOM    630  BB  HIS   268      19.512 -13.662  -1.406  1.00  0.00            
ATOM    631  SC1 HIS   268      18.699 -15.221  -2.244  1.00  0.00            
ATOM    632  SC2 HIS   268      17.827 -16.750  -3.047  1.00  0.00            
ATOM    633  SC3 HIS   268      19.072 -18.135  -1.953  1.00  0.00            
ATOM    634  BB  CYS   269      22.842 -11.924  -2.007  1.00  0.00            
ATOM    635  SC1 CYS   269      24.584 -11.245  -0.502  1.00  0.00            
ATOM    636  BB  CYS   270      23.901 -14.336  -4.761  1.00  0.00            
ATOM    637  SC1 CYS   270      25.801 -15.559  -5.566  1.00  0.00            
ATOM    638  BB  LEU   271      20.814 -14.855  -6.959  1.00  0.00            
ATOM    639  SC1 LEU   271      18.394 -15.715  -7.609  1.00  0.00            
ATOM    640  BB  ASN   272      21.482 -11.760  -8.989  1.00  0.00            
ATOM    641  SC1 ASN   272      19.532 -10.544  -9.975  1.00  0.00            
ATOM    642  BB  PRO   273      24.820 -13.090 -10.266  1.00  0.00            
ATOM    643  SC1 PRO   273      26.236 -11.872 -10.613  1.00  0.00            
ATOM    644  BB  ILE   274      23.060 -16.438 -10.546  1.00  0.00            
ATOM    645  SC1 ILE   274      23.928 -18.425  -9.948  1.00  0.00            
ATOM    646  BB  LEU   275      20.241 -14.882 -12.579  1.00  0.00            
ATOM    647  SC1 LEU   275      17.646 -14.427 -12.299  1.00  0.00            
ATOM    648  BB  TYR   276      22.715 -13.972 -15.363  1.00  0.00            
ATOM    649  SC1 TYR   276      24.493 -11.209 -14.978  1.00  0.00            
ATOM    650  SC2 TYR   276      24.059 -11.914 -17.231  1.00  0.00            
ATOM    651  SC3 TYR   276      25.170  -9.025 -17.071  1.00  0.00            
ATOM    652  BB  ALA   277      24.606 -17.294 -15.168  1.00  0.00            
ATOM    653  BB  PHE   278      27.530 -16.228 -17.438  1.00  0.00            
ATOM    654  SC1 PHE   278      28.816 -12.992 -17.095  1.00  0.00            
ATOM    655  SC2 PHE   278      28.438 -14.095 -14.997  1.00  0.00            
ATOM    656  SC3 PHE   278      29.593 -11.993 -15.057  1.00  0.00            
ATOM    657  BB  PRO   279     -22.567  -0.067  22.307  1.00  0.00            
ATOM    658  SC1 PRO   279     -23.388  -0.550  20.662  1.00  0.00            
ATOM    659  BB  CYS   280     -20.402  -1.081  25.221  1.00  0.00            
ATOM    660  SC1 CYS   280     -20.019  -3.450  25.167  1.00  0.00            
ATOM    661  BB  PHE   281     -17.170   0.599  24.899  1.00  0.00            
ATOM    662  SC1 PHE   281     -16.204   1.923  21.910  1.00  0.00            
ATOM    663  SC2 PHE   281     -18.273   2.926  22.594  1.00  0.00            
ATOM    664  SC3 PHE   281     -17.367   3.405  20.424  1.00  0.00            
ATOM    665  BB  ARG   282     -14.676  -2.286  25.523  1.00  0.00            
ATOM    666  SC1 ARG   282     -14.802  -4.644  26.570  1.00  0.00            
ATOM    667  SC2 ARG   282     -12.570  -6.279  28.110  1.00  0.00            
ATOM    668  BB  GLU   283     -12.765  -2.145  22.218  1.00  0.00            
ATOM    669  SC1 GLU   283     -12.742  -2.362  19.297  1.00  0.00            
ATOM    670  BB  GLU   284     -10.079  -4.641  23.182  1.00  0.00            
ATOM    671  SC1 GLU   284      -8.401  -6.085  24.233  1.00  0.00            
ATOM    672  BB  ASN   285      -7.736  -2.906  20.849  1.00  0.00            
ATOM    673  SC1 ASN   285      -8.096  -0.433  20.897  1.00  0.00            
ATOM    674  BB  ALA   286      -5.503  -5.691  19.977  1.00  0.00            
ATOM    675  BB  ASN   287      -6.329  -9.142  19.606  1.00  0.00            
ATOM    676  SC1 ASN   287      -6.887 -10.062  21.862  1.00  0.00            
ATOM    677  BB  PHE   288      -6.972  -8.496  16.085  1.00  0.00            
ATOM    678  SC1 PHE   288      -5.870  -9.496  13.441  1.00  0.00            
ATOM    679  SC2 PHE   288      -5.731 -11.533  14.703  1.00  0.00            
ATOM    680  SC3 PHE   288      -4.038 -11.006  13.085  1.00  0.00            
ATOM    681  BB  ASN   289      -7.325  -4.694  15.931  1.00  0.00            
ATOM    682  SC1 ASN   289      -9.067  -2.900  15.968  1.00  0.00            
ATOM    683  BB  LYS   290      -3.965  -3.111  16.929  1.00  0.00            
ATOM    684  SC1 LYS   290      -3.062  -1.876  18.893  1.00  0.00            
ATOM    685  SC2 LYS   290      -3.451  -0.518  21.169  1.00  0.00            
ATOM    686  BB  ILE   291      -2.347  -5.309  14.386  1.00  0.00            
ATOM    687  SC1 ILE   291      -0.415  -5.317  13.050  1.00  0.00            
ATOM    688  BB  PHE   292      -5.317  -4.770  12.125  1.00  0.00            
ATOM    689  SC1 PHE   292      -6.771  -6.390   9.159  1.00  0.00            
ATOM    690  SC2 PHE   292      -4.382  -6.186   9.237  1.00  0.00            
ATOM    691  SC3 PHE   292      -5.398  -7.849   7.838  1.00  0.00            
ATOM    692  BB  LEU   293      -6.457  -1.229  10.947  1.00  0.00            
ATOM    693  SC1 LEU   293      -7.352   0.115  13.047  1.00  0.00            
ATOM    694  BB  PRO   294      -2.833   0.194  11.549  1.00  0.00            
ATOM    695  SC1 PRO   294      -2.312  -0.385  13.282  1.00  0.00            
ATOM    696  BB  THR   295      -1.250  -2.359   9.185  1.00  0.00            
ATOM    697  SC1 THR   295       0.547  -2.901   8.655  1.00  0.00            
ATOM    698  BB  ILE   296      -4.466  -1.825   7.151  1.00  0.00            
ATOM    699  SC1 ILE   296      -5.563  -2.318   5.330  1.00  0.00            
ATOM    700  BB  TYR   297      -4.548   1.901   7.382  1.00  0.00            
ATOM    701  SC1 TYR   297      -6.731   3.235   9.044  1.00  0.00            
ATOM    702  SC2 TYR   297      -7.798   2.062   7.242  1.00  0.00            
ATOM    703  SC3 TYR   297      -9.804   3.043   9.392  1.00  0.00            
ATOM    704  BB  SER   298      -0.759   2.142   6.737  1.00  0.00            
ATOM    705  SC1 SER   298      -0.084   3.510   7.952  1.00  0.00            
ATOM    706  BB  ILE   299      -1.283  -0.076   3.677  1.00  0.00            
ATOM    707  SC1 ILE   299      -0.719  -2.381   3.612  1.00  0.00            
ATOM    708  BB  ILE   300      -4.113   2.003   2.377  1.00  0.00            
ATOM    709  SC1 ILE   300      -6.392   1.889   2.388  1.00  0.00            
ATOM    710  BB  PHE   301      -2.013   5.207   2.714  1.00  0.00            
ATOM    711  SC1 PHE   301      -0.206   7.275   4.935  1.00  0.00            
ATOM    712  SC2 PHE   301      -1.285   8.430   3.129  1.00  0.00            
ATOM    713  SC3 PHE   301       0.200   9.616   4.594  1.00  0.00            
ATOM    714  BB  LEU   302       0.718   3.042   1.034  1.00  0.00            
ATOM    715  SC1 LEU   302       2.441   4.722  -0.076  1.00  0.00            
ATOM    716  BB  THR   303      -1.471   1.712  -1.855  1.00  0.00            
ATOM    717  SC1 THR   303      -1.160   0.525  -3.370  1.00  0.00            
ATOM    718  BB  GLY   304      -4.065   4.437  -1.939  1.00  0.00            
ATOM    719  BB  ILE   305      -1.564   7.244  -2.222  1.00  0.00            
ATOM    720  SC1 ILE   305      -2.765   8.878  -1.080  1.00  0.00            
ATOM    721  BB  VAL   306       0.829   5.440  -4.554  1.00  0.00            
ATOM    722  SC1 VAL   306       2.075   6.908  -5.095  1.00  0.00            
ATOM    723  BB  GLY   307      -2.174   4.836  -6.613  1.00  0.00            
ATOM    724  BB  ASN   308      -4.584   7.673  -6.203  1.00  0.00            
ATOM    725  SC1 ASN   308      -6.770   6.485  -5.949  1.00  0.00            
ATOM    726  BB  GLY   309      -2.415  10.683  -6.281  1.00  0.00            
ATOM    727  BB  LEU   310      -0.874   9.138  -9.385  1.00  0.00            
ATOM    728  SC1 LEU   310       1.725   9.327  -9.871  1.00  0.00            
ATOM    729  BB  VAL   311      -4.236   9.536 -10.850  1.00  0.00            
ATOM    730  SC1 VAL   311      -5.784   9.330 -12.100  1.00  0.00            
ATOM    731  BB  ILE   312      -3.989  13.076  -9.365  1.00  0.00            
ATOM    732  SC1 ILE   312      -5.016  14.732  -8.799  1.00  0.00            
ATOM    733  BB  LEU   313      -1.335  14.223 -11.766  1.00  0.00            
ATOM    734  SC1 LEU   313       0.883  14.173 -10.318  1.00  0.00            
ATOM    735  BB  VAL   314      -1.883  11.628 -14.612  1.00  0.00            
ATOM    736  SC1 VAL   314      -1.204   9.753 -14.455  1.00  0.00            
ATOM    737  BB  MET   315      -5.278  12.934 -15.378  1.00  0.00            
ATOM    738  SC1 MET   315      -8.086  11.950 -15.321  1.00  0.00            
ATOM    739  BB  GLY   316      -4.182  15.984 -13.505  1.00  0.00            
ATOM    740  BB  TYR   317      -1.593  16.743 -16.104  1.00  0.00            
ATOM    741  SC1 TYR   317       0.079  18.931 -14.929  1.00  0.00            
ATOM    742  SC2 TYR   317       1.593  17.070 -14.854  1.00  0.00            
ATOM    743  SC3 TYR   317       3.039  19.778 -15.281  1.00  0.00            
ATOM    744  BB  GLN   318      -1.760  14.754 -19.251  1.00  0.00            
ATOM    745  SC1 GLN   318      -0.289  14.582 -21.693  1.00  0.00            
ATOM    746  BB  LYS   319      -5.338  13.814 -19.912  1.00  0.00            
ATOM    747  SC1 LYS   319      -6.702  11.756 -20.628  1.00  0.00            
ATOM    748  SC2 LYS   319      -8.716  10.851 -22.552  1.00  0.00            
ATOM    749  BB  LYS   320      -5.700  16.062 -22.974  1.00  0.00            
ATOM    750  SC1 LYS   320      -4.012  17.841 -22.506  1.00  0.00            
ATOM    751  SC2 LYS   320      -3.594  20.638 -23.435  1.00  0.00            
ATOM    752  BB  LEU   321      -9.209  15.911 -24.213  1.00  0.00            
ATOM    753  SC1 LEU   321     -10.150  18.272 -24.958  1.00  0.00            
ATOM    754  BB  ARG   322     -11.545  15.266 -21.260  1.00  0.00            
ATOM    755  SC1 ARG   322     -10.323  15.333 -19.251  1.00  0.00            
ATOM    756  SC2 ARG   322      -8.185  17.186 -17.302  1.00  0.00            
ATOM    757  BB  SER   323     -13.625  12.206 -21.088  1.00  0.00            
ATOM    758  SC1 SER   323     -13.770  10.469 -21.962  1.00  0.00            
ATOM    759  BB  MET   324     -16.798  12.326 -18.952  1.00  0.00            
ATOM    760  SC1 MET   324     -18.918  14.286 -20.111  1.00  0.00            
ATOM    761  BB  THR   325     -16.147   9.198 -17.024  1.00  0.00            
ATOM    762  SC1 THR   325     -16.884   7.481 -16.465  1.00  0.00            
ATOM    763  BB  ASP   326     -12.451  10.244 -17.192  1.00  0.00            
ATOM    764  SC1 ASP   326     -10.688   8.728 -18.241  1.00  0.00            
ATOM    765  BB  LYS   327     -13.110  13.614 -15.521  1.00  0.00            
ATOM    766  SC1 LYS   327     -13.906  15.969 -16.188  1.00  0.00            
ATOM    767  SC2 LYS   327     -15.659  17.442 -18.262  1.00  0.00            
ATOM    768  BB  TYR   328     -15.513  11.946 -13.081  1.00  0.00            
ATOM    769  SC1 TYR   328     -18.559  13.032 -14.623  1.00  0.00            
ATOM    770  SC2 TYR   328     -17.878  14.042 -12.556  1.00  0.00            
ATOM    771  SC3 TYR   328     -20.959  13.842 -12.836  1.00  0.00            
ATOM    772  BB  ARG   329     -12.502  10.014 -11.999  1.00  0.00            
ATOM    773  SC1 ARG   329     -11.379   8.363 -12.813  1.00  0.00            
ATOM    774  SC2 ARG   329     -12.216   5.893 -14.864  1.00  0.00            
ATOM    775  BB  LEU   330     -11.197  13.417 -10.981  1.00  0.00            
ATOM    776  SC1 LEU   330      -8.784  14.329 -11.586  1.00  0.00            
ATOM    777  BB  HIS   331     -14.194  14.163  -8.689  1.00  0.00            
ATOM    778  SC1 HIS   331     -14.487  15.464  -7.268  1.00  0.00            
ATOM    779  SC2 HIS   331     -14.758  16.603  -5.730  1.00  0.00            
ATOM    780  SC3 HIS   331     -16.759  17.115  -6.360  1.00  0.00            
ATOM    781  BB  LEU   332     -13.604  10.649  -7.301  1.00  0.00            
ATOM    782  SC1 LEU   332     -15.559   9.163  -8.298  1.00  0.00            
ATOM    783  BB  SER   333      -9.750  10.801  -6.986  1.00  0.00            
ATOM    784  SC1 SER   333      -8.732  10.019  -8.454  1.00  0.00            
ATOM    785  BB  VAL   334      -9.986  13.922  -4.835  1.00  0.00            
ATOM    786  SC1 VAL   334     -10.023  15.369  -6.214  1.00  0.00            
ATOM    787  BB  ALA   335     -12.853  12.152  -3.042  1.00  0.00            
ATOM    788  BB  ASP   336     -10.564   9.181  -2.448  1.00  0.00            
ATOM    789  SC1 ASP   336     -11.875   7.911  -0.667  1.00  0.00            
ATOM    790  BB  LEU   337      -7.079  10.583  -1.739  1.00  0.00            
ATOM    791  SC1 LEU   337      -5.893  11.818  -3.760  1.00  0.00            
ATOM    792  BB  LEU   338      -8.701  12.756   0.885  1.00  0.00            
ATOM    793  SC1 LEU   338      -8.699  15.249  -0.014  1.00  0.00            
ATOM    794  BB  PHE   339      -9.659  10.004   3.370  1.00  0.00            
ATOM    795  SC1 PHE   339     -10.977   7.056   4.051  1.00  0.00            
ATOM    796  SC2 PHE   339      -9.828   8.113   5.875  1.00  0.00            
ATOM    797  SC3 PHE   339     -10.460   5.802   6.030  1.00  0.00            
ATOM    798  BB  VAL   340      -6.346   8.764   2.250  1.00  0.00            
ATOM    799  SC1 VAL   340      -6.327   6.993   1.320  1.00  0.00            
ATOM    800  BB  ILE   341      -4.716  12.158   3.029  1.00  0.00            
ATOM    801  SC1 ILE   341      -3.918  13.929   2.111  1.00  0.00            
ATOM    802  BB  THR   342      -5.841  11.414   6.628  1.00  0.00            
ATOM    803  SC1 THR   342      -7.205  12.807   6.716  1.00  0.00            
ATOM    804  BB  LEU   343      -4.563   8.081   7.925  1.00  0.00            
ATOM    805  SC1 LEU   343      -4.977   6.347   5.965  1.00  0.00            
ATOM    806  BB  PRO   344      -1.484   8.822   9.996  1.00  0.00            
ATOM    807  SC1 PRO   344       0.292   8.346   9.517  1.00  0.00            
ATOM    808  BB  PHE   345      -3.979  10.645  12.277  1.00  0.00            
ATOM    809  SC1 PHE   345      -3.974  13.670  10.757  1.00  0.00            
ATOM    810  SC2 PHE   345      -3.885  14.057  13.124  1.00  0.00            
ATOM    811  SC3 PHE   345      -2.887  15.632  11.613  1.00  0.00            
ATOM    812  BB  TRP   346      -5.511   7.160  12.361  1.00  0.00            
ATOM    813  SC1 TRP   346      -7.789   8.208  11.691  1.00  0.00            
ATOM    814  SC2 TRP   346      -9.182   9.789  12.326  1.00  0.00            
ATOM    815  SC3 TRP   346      -9.212   7.369   9.749  1.00  0.00            
ATOM    816  SC4 TRP   346     -10.997   9.320  10.673  1.00  0.00            
ATOM    817  BB  ALA   347      -2.485   4.786  12.098  1.00  0.00            
ATOM    818  BB  VAL   348      -1.752   6.774  15.263  1.00  0.00            
ATOM    819  SC1 VAL   348      -0.572   8.370  15.025  1.00  0.00            
ATOM    820  BB  ASP   349      -5.300   6.299  16.372  1.00  0.00            
ATOM    821  SC1 ASP   349      -7.828   6.635  16.429  1.00  0.00            
ATOM    822  BB  ALA   350      -4.875   2.500  16.116  1.00  0.00            
ATOM    823  BB  VAL   351      -1.402   2.253  17.481  1.00  0.00            
ATOM    824  SC1 VAL   351       0.098   2.307  16.159  1.00  0.00            
ATOM    825  BB  ALA   352      -1.957   4.495  20.536  1.00  0.00            
ATOM    826  BB  ASN   353      -5.382   6.048  20.824  1.00  0.00            
ATOM    827  SC1 ASN   353      -7.196   4.338  21.017  1.00  0.00            
ATOM    828  BB  TRP   354      -6.739   9.564  20.776  1.00  0.00            
ATOM    829  SC1 TRP   354      -7.339  11.105  18.675  1.00  0.00            
ATOM    830  SC2 TRP   354      -8.815  12.491  17.814  1.00  0.00            
ATOM    831  SC3 TRP   354      -5.697  11.266  16.731  1.00  0.00            
ATOM    832  SC4 TRP   354      -7.446  13.279  15.876  1.00  0.00            
ATOM    833  BB  TYR   355      -3.673  11.843  21.222  1.00  0.00            
ATOM    834  SC1 TYR   355      -1.916  10.339  19.298  1.00  0.00            
ATOM    835  SC2 TYR   355      -1.695   9.256  21.428  1.00  0.00            
ATOM    836  SC3 TYR   355       1.017   9.589  19.966  1.00  0.00            
ATOM    837  BB  PHE   356      -5.314  15.103  20.245  1.00  0.00            
ATOM    838  SC1 PHE   356      -4.332  17.225  18.215  1.00  0.00            
ATOM    839  SC2 PHE   356      -3.328  15.073  17.874  1.00  0.00            
ATOM    840  SC3 PHE   356      -2.677  16.933  16.503  1.00  0.00            
ATOM    841  BB  GLY   357      -8.714  16.545  21.198  1.00  0.00            
ATOM    842  BB  ASN   358     -12.278  16.521  19.853  1.00  0.00            
ATOM    843  SC1 ASN   358     -13.919  16.670  21.732  1.00  0.00            
ATOM    844  BB  PHE   359     -12.390  19.584  17.694  1.00  0.00            
ATOM    845  SC1 PHE   359     -14.504  21.441  15.691  1.00  0.00            
ATOM    846  SC2 PHE   359     -12.174  21.856  15.297  1.00  0.00            
ATOM    847  SC3 PHE   359     -13.749  22.059  13.498  1.00  0.00            
ATOM    848  BB  LEU   360     -10.060  17.764  15.359  1.00  0.00            
ATOM    849  SC1 LEU   360      -7.595  17.691  14.389  1.00  0.00            
ATOM    850  BB  CYS   361     -12.250  14.552  15.403  1.00  0.00            
ATOM    851  SC1 CYS   361     -12.495  12.224  14.873  1.00  0.00            
ATOM    852  BB  LYS   362     -15.193  16.440  14.143  1.00  0.00            
ATOM    853  SC1 LYS   362     -16.493  17.214  16.046  1.00  0.00            
ATOM    854  SC2 LYS   362     -17.799  18.457  18.113  1.00  0.00            
ATOM    855  BB  ALA   363     -12.987  17.872  11.409  1.00  0.00            
ATOM    856  BB  VAL   364     -11.374  14.672  10.203  1.00  0.00            
ATOM    857  SC1 VAL   364      -9.470  14.589  10.809  1.00  0.00            
ATOM    858  BB  HIS   365     -14.831  12.971  10.497  1.00  0.00            
ATOM    859  SC1 HIS   365     -15.681  11.516  11.470  1.00  0.00            
ATOM    860  SC2 HIS   365     -16.547  10.206  12.601  1.00  0.00            
ATOM    861  SC3 HIS   365     -15.036   8.722  12.180  1.00  0.00            
ATOM    862  BB  VAL   366     -16.568  15.491   8.219  1.00  0.00            
ATOM    863  SC1 VAL   366     -17.381  16.910   9.370  1.00  0.00            
ATOM    864  BB  ILE   367     -13.613  14.378   6.016  1.00  0.00            
ATOM    865  SC1 ILE   367     -11.555  14.422   5.350  1.00  0.00            
ATOM    866  BB  TYR   368     -14.464  10.720   6.557  1.00  0.00            
ATOM    867  SC1 TYR   368     -15.105   7.721   6.047  1.00  0.00            
ATOM    868  SC2 TYR   368     -14.018   7.995   8.169  1.00  0.00            
ATOM    869  SC3 TYR   368     -16.503   6.147   8.322  1.00  0.00            
ATOM    870  BB  THR   369     -18.224  11.442   6.385  1.00  0.00            
ATOM    871  SC1 THR   369     -19.010  10.373   7.814  1.00  0.00            
ATOM    872  BB  VAL   370     -18.005  13.115   3.005  1.00  0.00            
ATOM    873  SC1 VAL   370     -17.465  15.037   3.130  1.00  0.00            
ATOM    874  BB  ASN   371     -15.616  10.492   1.656  1.00  0.00            
ATOM    875  SC1 ASN   371     -13.492  11.809   1.585  1.00  0.00            
ATOM    876  BB  LEU   372     -18.401   7.951   1.482  1.00  0.00            
ATOM    877  SC1 LEU   372     -19.366   7.116   3.804  1.00  0.00            
ATOM    878  BB  TYR   373     -21.107  10.618   1.163  1.00  0.00            
ATOM    879  SC1 TYR   373     -23.632  12.239   2.677  1.00  0.00            
ATOM    880  SC2 TYR   373     -22.244  10.724   3.919  1.00  0.00            
ATOM    881  SC3 TYR   373     -24.710  11.688   5.531  1.00  0.00            
ATOM    882  BB  SER   374     -19.325  12.154  -1.817  1.00  0.00            
ATOM    883  SC1 SER   374     -18.864  13.971  -2.353  1.00  0.00            
ATOM    884  BB  SER   375     -17.876   9.065  -3.424  1.00  0.00            
ATOM    885  SC1 SER   375     -16.002   8.538  -3.551  1.00  0.00            
ATOM    886  BB  VAL   376     -21.158   7.213  -3.467  1.00  0.00            
ATOM    887  SC1 VAL   376     -21.893   7.331  -1.610  1.00  0.00            
ATOM    888  BB  TRP   377     -23.036  10.167  -5.007  1.00  0.00            
ATOM    889  SC1 TRP   377     -24.786  11.517  -3.691  1.00  0.00            
ATOM    890  SC2 TRP   377     -25.115  12.159  -1.611  1.00  0.00            
ATOM    891  SC3 TRP   377     -27.074  12.239  -4.554  1.00  0.00            
ATOM    892  SC4 TRP   377     -27.445  13.022  -1.892  1.00  0.00            
ATOM    893  BB  ILE   378     -19.895  10.920  -6.991  1.00  0.00            
ATOM    894  SC1 ILE   378     -18.688  12.580  -8.026  1.00  0.00            
ATOM    895  BB  LEU   379     -20.493   7.272  -8.119  1.00  0.00            
ATOM    896  SC1 LEU   379     -20.429   5.153  -9.711  1.00  0.00            
ATOM    897  BB  ALA   380     -24.202   7.876  -7.953  1.00  0.00            
ATOM    898  BB  PHE   381     -23.501  10.616 -10.549  1.00  0.00            
ATOM    899  SC1 PHE   381     -25.413  12.681  -8.843  1.00  0.00            
ATOM    900  SC2 PHE   381     -24.564  13.777 -10.803  1.00  0.00            
ATOM    901  SC3 PHE   381     -25.954  14.982  -9.261  1.00  0.00            
ATOM    902  BB  ILE   382     -21.163   8.756 -12.894  1.00  0.00            
ATOM    903  SC1 ILE   382     -19.013   9.051 -11.963  1.00  0.00            
ATOM    904  BB  SER   383     -24.477   6.719 -13.236  1.00  0.00            
ATOM    905  SC1 SER   383     -24.421   5.204 -12.009  1.00  0.00            
ATOM    906  BB  LEU   384     -26.419  10.045 -13.804  1.00  0.00            
ATOM    907  SC1 LEU   384     -28.941  10.813 -14.071  1.00  0.00            
ATOM    908  BB  ASP   385     -23.956  10.153 -16.699  1.00  0.00            
ATOM    909  SC1 ASP   385     -21.590  10.573 -17.551  1.00  0.00            
ATOM    910  BB  ARG   386     -24.193   6.601 -17.866  1.00  0.00            
ATOM    911  SC1 ARG   386     -21.908   5.927 -19.261  1.00  0.00            
ATOM    912  SC2 ARG   386     -19.154   8.020 -20.700  1.00  0.00            
ATOM    913  BB  TYR   387     -27.973   7.031 -17.703  1.00  0.00            
ATOM    914  SC1 TYR   387     -30.738   5.428 -18.600  1.00  0.00            
ATOM    915  SC2 TYR   387     -31.184   7.620 -17.730  1.00  0.00            
ATOM    916  SC3 TYR   387     -33.496   6.531 -19.484  1.00  0.00            
ATOM    917  BB  LEU   388     -27.959   9.903 -20.180  1.00  0.00            
ATOM    918  SC1 LEU   388     -28.364  12.037 -18.663  1.00  0.00            
ATOM    919  BB  ALA   389     -25.330   8.019 -22.277  1.00  0.00            
ATOM    920  BB  ILE   390     -27.503   4.838 -22.069  1.00  0.00            
ATOM    921  SC1 ILE   390     -26.820   3.378 -20.921  1.00  0.00            
ATOM    922  BB  VAL   391     -30.663   6.328 -23.254  1.00  0.00            
ATOM    923  SC1 VAL   391     -31.626   4.987 -24.384  1.00  0.00            
ATOM    924  BB  HIS   392     -29.825   9.684 -24.774  1.00  0.00            
ATOM    925  SC1 HIS   392     -31.081  10.625 -25.928  1.00  0.00            
ATOM    926  SC2 HIS   392     -32.248  11.650 -27.081  1.00  0.00            
ATOM    927  SC3 HIS   392     -32.903   9.878 -28.128  1.00  0.00            
ATOM    928  BB  ALA   393     -26.384   9.487 -26.173  1.00  0.00            
ATOM    929  BB  THR   394     -27.609  10.582 -29.498  1.00  0.00            
ATOM    930  SC1 THR   394     -28.440   9.543 -30.923  1.00  0.00            
ATOM    931  BB  ASN   395     -27.469  14.180 -28.268  1.00  0.00            
ATOM    932  SC1 ASN   395     -29.627  15.226 -28.976  1.00  0.00            
ATOM    933  BB  SER   396     -26.341  14.074 -24.705  1.00  0.00            
ATOM    934  SC1 SER   396     -27.740  13.875 -23.360  1.00  0.00            
ATOM    935  BB  GLN   397     -23.604  16.706 -24.420  1.00  0.00            
ATOM    936  SC1 GLN   397     -21.157  16.233 -24.592  1.00  0.00            
ATOM    937  BB  ARG   398     -24.571  19.817 -22.631  1.00  0.00            
ATOM    938  SC1 ARG   398     -24.612  21.981 -21.757  1.00  0.00            
ATOM    939  SC2 ARG   398     -25.571  25.447 -20.806  1.00  0.00            
ATOM    940  BB  PRO   399     -26.607  17.660 -20.321  1.00  0.00            
ATOM    941  SC1 PRO   399     -28.329  18.291 -19.828  1.00  0.00            
ATOM    942  BB  ARG   400     -23.661  15.587 -19.129  1.00  0.00            
ATOM    943  SC1 ARG   400     -24.094  13.374 -20.277  1.00  0.00            
ATOM    944  SC2 ARG   400     -22.580  11.706 -22.670  1.00  0.00            
ATOM    945  BB  LYS   401     -21.455  18.725 -19.549  1.00  0.00            
ATOM    946  SC1 LYS   401     -19.830  19.771 -20.889  1.00  0.00            
ATOM    947  SC2 LYS   401     -18.012  20.182 -22.795  1.00  0.00            
ATOM    948  BB  LEU   402     -23.748  20.677 -17.110  1.00  0.00            
ATOM    949  SC1 LEU   402     -26.174  21.332 -16.265  1.00  0.00            
ATOM    950  BB  LEU   403     -23.464  17.879 -14.499  1.00  0.00            
ATOM    951  SC1 LEU   403     -25.766  16.600 -14.801  1.00  0.00            
ATOM    952  BB  ALA   404     -19.936  17.596 -15.652  1.00  0.00            
ATOM    953  BB  GLU   405     -18.901  21.153 -14.883  1.00  0.00            
ATOM    954  SC1 GLU   405     -15.987  21.148 -14.445  1.00  0.00            
ATOM    955  BB  LYS   406     -21.477  22.982 -12.685  1.00  0.00            
ATOM    956  SC1 LYS   406     -19.942  25.166 -12.269  1.00  0.00            
ATOM    957  SC2 LYS   406     -17.901  26.055 -14.793  1.00  0.00            
ATOM    958  BB  VAL   407     -24.103  20.972 -10.877  1.00  0.00            
ATOM    959  SC1 VAL   407     -25.931  20.216 -11.164  1.00  0.00            
ATOM    960  BB  VAL   408     -21.588  18.509  -9.374  1.00  0.00            
ATOM    961  SC1 VAL   408     -19.883  18.250 -10.387  1.00  0.00            
ATOM    962  BB  TYR   409     -20.995  21.164  -6.796  1.00  0.00            
ATOM    963  SC1 TYR   409     -17.298  21.752  -7.048  1.00  0.00            
ATOM    964  SC2 TYR   409     -19.000  23.118  -8.048  1.00  0.00            
ATOM    965  SC3 TYR   409     -16.373  23.075  -9.694  1.00  0.00            
ATOM    966  BB  VAL   410     -24.630  22.090  -6.567  1.00  0.00            
ATOM    967  SC1 VAL   410     -25.857  23.607  -7.008  1.00  0.00            
ATOM    968  BB  GLY   411     -25.859  18.549  -5.711  1.00  0.00            
ATOM    969  BB  VAL   412     -22.417  17.008  -4.918  1.00  0.00            
ATOM    970  SC1 VAL   412     -22.276  15.116  -5.554  1.00  0.00            
ATOM    971  BB  TRP   413     -19.982  18.571  -2.524  1.00  0.00            
ATOM    972  SC1 TRP   413     -17.813  19.517  -1.262  1.00  0.00            
ATOM    973  SC2 TRP   413     -16.811  20.178   0.581  1.00  0.00            
ATOM    974  SC3 TRP   413     -15.774  19.817  -2.765  1.00  0.00            
ATOM    975  SC4 TRP   413     -14.682  20.973  -0.461  1.00  0.00            
ATOM    976  BB  ILE   414     -22.391  21.271  -1.413  1.00  0.00            
ATOM    977  SC1 ILE   414     -21.261  22.420   0.216  1.00  0.00            
ATOM    978  BB  PRO   415     -24.770  18.688   0.190  1.00  0.00            
ATOM    979  SC1 PRO   415     -26.153  17.960  -0.892  1.00  0.00            
ATOM    980  BB  ALA   416     -21.652  16.518   0.629  1.00  0.00            
ATOM    981  BB  LEU   417     -20.971  18.837   3.544  1.00  0.00            
ATOM    982  SC1 LEU   417     -19.305  20.050   5.212  1.00  0.00            
ATOM    983  BB  LEU   418     -24.220  20.307   4.701  1.00  0.00            
ATOM    984  SC1 LEU   418     -24.167  22.941   4.429  1.00  0.00            
ATOM    985  BB  LEU   419     -25.492  16.698   5.280  1.00  0.00            
ATOM    986  SC1 LEU   419     -27.135  15.840   3.386  1.00  0.00            
ATOM    987  BB  THR   420     -22.602  15.918   7.638  1.00  0.00            
ATOM    988  SC1 THR   420     -21.110  14.817   7.036  1.00  0.00            
ATOM    989  BB  ILE   421     -23.199  18.917  10.027  1.00  0.00            
ATOM    990  SC1 ILE   421     -23.026  20.882  10.434  1.00  0.00            
ATOM    991  BB  PRO   422     -24.694  16.040  12.067  1.00  0.00            
ATOM    992  SC1 PRO   422     -25.967  15.427  13.336  1.00  0.00            
ATOM    993  BB  ASP   423     -21.122  14.751  12.529  1.00  0.00            
ATOM    994  SC1 ASP   423     -20.894  12.436  11.486  1.00  0.00            
ATOM    995  BB  PHE   424     -19.955  18.278  12.875  1.00  0.00            
ATOM    996  SC1 PHE   424     -18.050  21.324  12.086  1.00  0.00            
ATOM    997  SC2 PHE   424     -19.178  21.188  14.200  1.00  0.00            
ATOM    998  SC3 PHE   424     -18.206  23.264  13.490  1.00  0.00            
ATOM    999  BB  ILE   425     -22.696  18.032  15.458  1.00  0.00            
ATOM   1000  SC1 ILE   425     -24.084  19.307  16.389  1.00  0.00            
ATOM   1001  BB  PHE   426     -22.010  14.356  16.478  1.00  0.00            
ATOM   1002  SC1 PHE   426     -24.709  14.614  18.426  1.00  0.00            
ATOM   1003  SC2 PHE   426     -22.663  15.252  19.506  1.00  0.00            
ATOM   1004  SC3 PHE   426     -24.743  16.226  20.204  1.00  0.00            
ATOM   1005  BB  ALA   427     -18.495  12.725  16.103  1.00  0.00            
ATOM   1006  BB  ASN   428     -16.734  13.032  19.437  1.00  0.00            
ATOM   1007  SC1 ASN   428     -18.573  12.204  20.913  1.00  0.00            
ATOM   1008  BB  VAL   429     -13.735  11.408  21.389  1.00  0.00            
ATOM   1009  SC1 VAL   429     -11.750  11.332  21.632  1.00  0.00            
ATOM   1010  BB  SER   430     -15.220   8.383  23.072  1.00  0.00            
ATOM   1011  SC1 SER   430     -16.697   7.663  22.023  1.00  0.00            
ATOM   1012  BB  GLU   431     -13.547   5.895  25.446  1.00  0.00            
ATOM   1013  SC1 GLU   431     -16.135   4.922  26.515  1.00  0.00            
ATOM   1014  BB  ALA   432     -12.046   2.335  24.801  1.00  0.00            
ATOM   1015  BB  ASP   433      -9.528  -0.243  25.895  1.00  0.00            
ATOM   1016  SC1 ASP   433      -9.491  -2.318  27.378  1.00  0.00            
ATOM   1017  BB  ASP   434      -6.282   1.768  25.596  1.00  0.00            
ATOM   1018  SC1 ASP   434      -3.877   2.584  25.378  1.00  0.00            
ATOM   1019  BB  ARG   435      -7.813   5.213  25.988  1.00  0.00            
ATOM   1020  SC1 ARG   435      -8.952   5.067  28.147  1.00  0.00            
ATOM   1021  SC2 ARG   435      -8.931   2.519  30.036  1.00  0.00            
ATOM   1022  BB  TYR   436      -9.993   7.230  23.604  1.00  0.00            
ATOM   1023  SC1 TYR   436      -9.126   9.815  25.268  1.00  0.00            
ATOM   1024  SC2 TYR   436     -11.358   9.848  26.151  1.00  0.00            
ATOM   1025  SC3 TYR   436      -9.195  10.205  28.343  1.00  0.00            
ATOM   1026  BB  ILE   437     -11.828   6.428  20.296  1.00  0.00            
ATOM   1027  SC1 ILE   437     -12.253   4.599  20.742  1.00  0.00            
ATOM   1028  BB  CYS   438     -13.262   8.796  17.687  1.00  0.00            
ATOM   1029  SC1 CYS   438     -12.293   9.940  15.814  1.00  0.00            
ATOM   1030  BB  ASP   439     -16.952   8.027  16.952  1.00  0.00            
ATOM   1031  SC1 ASP   439     -17.650   5.685  16.221  1.00  0.00            
ATOM   1032  BB  ARG   440     -20.361   9.857  16.704  1.00  0.00            
ATOM   1033  SC1 ARG   440     -21.147   8.753  14.732  1.00  0.00            
ATOM   1034  SC2 ARG   440     -20.031   6.901  11.826  1.00  0.00            
ATOM   1035  BB  PHE   441     -22.167   9.342  19.984  1.00  0.00            
ATOM   1036  SC1 PHE   441     -21.231   6.358  21.071  1.00  0.00            
ATOM   1037  SC2 PHE   441     -22.211   6.026  18.905  1.00  0.00            
ATOM   1038  SC3 PHE   441     -22.124   4.212  20.473  1.00  0.00            
ATOM   1039  BB  TYR   442     -25.403  10.518  21.422  1.00  0.00            
ATOM   1040  SC1 TYR   442     -25.565   7.630  23.634  1.00  0.00            
ATOM   1041  SC2 TYR   442     -26.322   7.589  21.356  1.00  0.00            
ATOM   1042  SC3 TYR   442     -26.364   4.789  22.687  1.00  0.00            
ATOM   1043  BB  PRO   443     -28.644  12.431  21.991  1.00  0.00            
ATOM   1044  SC1 PRO   443     -29.000  14.256  21.603  1.00  0.00            
ATOM   1045  BB  ASN   444     -30.444   9.309  23.294  1.00  0.00            
ATOM   1046  SC1 ASN   444     -31.238   9.107  25.656  1.00  0.00            
ATOM   1047  BB  ASP   445     -31.430   5.890  22.011  1.00  0.00            
ATOM   1048  SC1 ASP   445     -32.204   4.443  23.963  1.00  0.00            
ATOM   1049  BB  LEU   446     -33.440   7.337  19.131  1.00  0.00            
ATOM   1050  SC1 LEU   446     -35.276   8.052  17.358  1.00  0.00            
ATOM   1051  BB  TRP   447     -30.128   8.439  17.656  1.00  0.00            
ATOM   1052  SC1 TRP   447     -27.922   9.588  17.250  1.00  0.00            
ATOM   1053  SC2 TRP   447     -25.889   8.980  16.666  1.00  0.00            
ATOM   1054  SC3 TRP   447     -27.711  11.987  16.411  1.00  0.00            
ATOM   1055  SC4 TRP   447     -25.262  11.057  15.423  1.00  0.00            
ATOM   1056  BB  VAL   448     -28.864   4.855  17.639  1.00  0.00            
ATOM   1057  SC1 VAL   448     -27.124   3.883  17.819  1.00  0.00            
ATOM   1058  BB  VAL   449     -31.551   3.980  15.126  1.00  0.00            
ATOM   1059  SC1 VAL   449     -33.326   3.401  15.843  1.00  0.00            
ATOM   1060  BB  VAL   450     -31.452   7.015  12.826  1.00  0.00            
ATOM   1061  SC1 VAL   450     -32.994   8.279  12.989  1.00  0.00            
ATOM   1062  BB  PHE   451     -27.793   7.838  12.508  1.00  0.00            
ATOM   1063  SC1 PHE   451     -26.661  10.736  11.130  1.00  0.00            
ATOM   1064  SC2 PHE   451     -24.831   9.182  11.169  1.00  0.00            
ATOM   1065  SC3 PHE   451     -24.844  10.980   9.581  1.00  0.00            
ATOM   1066  BB  GLN   452     -27.527   4.545  10.657  1.00  0.00            
ATOM   1067  SC1 GLN   452     -26.814   2.506   9.345  1.00  0.00            
ATOM   1068  BB  PHE   453     -30.986   4.923   9.025  1.00  0.00            
ATOM   1069  SC1 PHE   453     -31.743   2.002   8.373  1.00  0.00            
ATOM   1070  SC2 PHE   453     -32.292   2.432  10.669  1.00  0.00            
ATOM   1071  SC3 PHE   453     -32.144   0.173   9.875  1.00  0.00            
ATOM   1072  BB  GLN   454     -29.401   8.306   8.228  1.00  0.00            
ATOM   1073  SC1 GLN   454     -31.372   9.211   6.778  1.00  0.00            
ATOM   1074  BB  HIS   455     -26.678   6.601   6.052  1.00  0.00            
ATOM   1075  SC1 HIS   455     -24.874   6.926   6.711  1.00  0.00            
ATOM   1076  SC2 HIS   455     -23.028   7.301   7.150  1.00  0.00            
ATOM   1077  SC3 HIS   455     -22.931   5.636   8.523  1.00  0.00            
ATOM   1078  BB  ILE   456     -28.028   3.314   4.844  1.00  0.00            
ATOM   1079  SC1 ILE   456     -28.198   1.085   4.728  1.00  0.00            
ATOM   1080  BB  MET   457     -30.240   4.916   2.316  1.00  0.00            
ATOM   1081  SC1 MET   457     -33.080   5.896   3.414  1.00  0.00            
ATOM   1082  BB  VAL   458     -28.285   8.058   1.896  1.00  0.00            
ATOM   1083  SC1 VAL   458     -27.843   9.977   2.247  1.00  0.00            
ATOM   1084  BB  GLY   459     -25.131   6.185   1.801  1.00  0.00            
ATOM   1085  BB  LEU   460     -27.105   3.324   0.495  1.00  0.00            
ATOM   1086  SC1 LEU   460     -26.223   0.835   0.273  1.00  0.00            
ATOM   1087  BB  ILE   461     -30.714   3.254  -0.555  1.00  0.00            
ATOM   1088  SC1 ILE   461     -31.688   1.280  -0.535  1.00  0.00            
ATOM   1089  BB  LEU   462     -31.282   6.605  -2.169  1.00  0.00            
ATOM   1090  SC1 LEU   462     -32.043   8.761  -0.830  1.00  0.00            
ATOM   1091  BB  PRO   463     -27.781   6.541  -3.763  1.00  0.00            
ATOM   1092  SC1 PRO   463     -26.372   7.153  -2.646  1.00  0.00            
ATOM   1093  BB  GLY   464     -28.679   2.876  -4.276  1.00  0.00            
ATOM   1094  BB  ILE   465     -31.768   4.175  -5.984  1.00  0.00            
ATOM   1095  SC1 ILE   465     -33.730   3.643  -5.034  1.00  0.00            
ATOM   1096  BB  VAL   466     -29.516   6.840  -7.458  1.00  0.00            
ATOM   1097  SC1 VAL   466     -29.253   8.691  -8.168  1.00  0.00            
ATOM   1098  BB  ILE   467     -27.614   3.825  -8.709  1.00  0.00            
ATOM   1099  SC1 ILE   467     -25.684   2.833  -8.184  1.00  0.00            
ATOM   1100  BB  LEU   468     -30.373   1.355  -9.481  1.00  0.00            
ATOM   1101  SC1 LEU   468     -31.004  -0.343  -7.546  1.00  0.00            
ATOM   1102  BB  SER   469     -33.437   3.207 -11.014  1.00  0.00            
ATOM   1103  SC1 SER   469     -35.233   2.654 -11.537  1.00  0.00            
ATOM   1104  BB  CYS   470     -31.187   4.864 -13.633  1.00  0.00            
ATOM   1105  SC1 CYS   470     -30.145   6.632 -12.390  1.00  0.00            
ATOM   1106  BB  TYR   471     -29.825   1.462 -14.490  1.00  0.00            
ATOM   1107  SC1 TYR   471     -27.386   0.676 -15.809  1.00  0.00            
ATOM   1108  SC2 TYR   471     -27.103   2.984 -15.220  1.00  0.00            
ATOM   1109  SC3 TYR   471     -24.426   1.422 -15.271  1.00  0.00            
ATOM   1110  BB  CYS   472     -33.009  -0.688 -14.151  1.00  0.00            
ATOM   1111  SC1 CYS   472     -33.981  -2.349 -12.717  1.00  0.00            
ATOM   1112  BB  ILE   473     -34.320   1.851 -16.604  1.00  0.00            
ATOM   1113  SC1 ILE   473     -36.437   2.775 -16.938  1.00  0.00            
ATOM   1114  BB  ILE   474     -31.352   0.552 -18.691  1.00  0.00            
ATOM   1115  SC1 ILE   474     -30.706   0.670 -20.880  1.00  0.00            
ATOM   1116  BB  ILE   475     -32.600  -3.022 -17.940  1.00  0.00            
ATOM   1117  SC1 ILE   475     -31.679  -4.739 -16.961  1.00  0.00            
ATOM   1118  BB  SER   476     -36.210  -2.126 -18.619  1.00  0.00            
ATOM   1119  SC1 SER   476     -37.524  -2.401 -17.204  1.00  0.00            
ATOM   1120  BB  LYS   477     -36.995  -2.600 -22.320  1.00  0.00            
ATOM   1121  SC1 LYS   477     -39.537  -1.822 -22.284  1.00  0.00            
ATOM   1122  SC2 LYS   477     -41.955  -1.173 -23.574  1.00  0.00            
ATOM   1123  BB  LEU   478     -33.545  -2.628 -23.929  1.00  0.00            
ATOM   1124  SC1 LEU   478     -31.483  -3.877 -22.830  1.00  0.00            
ATOM   1125  BB  SER   479     -32.246   0.303 -26.021  1.00  0.00            
ATOM   1126  SC1 SER   479     -33.347   1.307 -27.279  1.00  0.00            
ATOM   1127  BB  HIS   480     -28.638   1.429 -25.631  1.00  0.00            
ATOM   1128  SC1 HIS   480     -27.218   0.354 -24.833  1.00  0.00            
ATOM   1129  SC2 HIS   480     -25.767  -0.588 -23.978  1.00  0.00            
ATOM   1130  SC3 HIS   480     -25.932  -2.251 -25.345  1.00  0.00            
ATOM   1131  BB  SER   481     -27.687   1.021 -29.278  1.00  0.00            
ATOM   1132  SC1 SER   481     -28.777   0.035 -30.559  1.00  0.00            
ATOM   1133  BB  LYS   482     -24.477   2.269 -30.867  1.00  0.00            
ATOM   1134  SC1 LYS   482     -24.375   2.905 -33.203  1.00  0.00            
ATOM   1135  SC2 LYS   482     -23.562   4.184 -35.402  1.00  0.00            
ATOM   1136  BB  GLY   483     -23.158  -0.016 -28.672  1.00  0.00            
ATOM   1137  BB  HIS   484     -19.425  -0.701 -28.110  1.00  0.00            
ATOM   1138  SC1 HIS   484     -18.352  -2.251 -27.602  1.00  0.00            
ATOM   1139  SC2 HIS   484     -17.394  -3.880 -27.205  1.00  0.00            
ATOM   1140  SC3 HIS   484     -15.540  -2.812 -26.909  1.00  0.00            
ATOM   1141  BB  GLN   485     -18.952   2.998 -27.249  1.00  0.00            
ATOM   1142  SC1 GLN   485     -20.317   4.795 -29.067  1.00  0.00            
ATOM   1143  BB  LYS   486     -21.828   2.152 -24.872  1.00  0.00            
ATOM   1144  SC1 LYS   486     -23.517   3.678 -24.894  1.00  0.00            
ATOM   1145  SC2 LYS   486     -25.024   5.098 -27.136  1.00  0.00            
ATOM   1146  BB  ARG   487     -20.254  -0.840 -23.192  1.00  0.00            
ATOM   1147  SC1 ARG   487     -21.065  -3.207 -23.717  1.00  0.00            
ATOM   1148  SC2 ARG   487     -22.468  -6.282 -24.686  1.00  0.00            
ATOM   1149  BB  LYS   488     -16.737   0.633 -23.026  1.00  0.00            
ATOM   1150  SC1 LYS   488     -14.386   0.220 -22.329  1.00  0.00            
ATOM   1151  SC2 LYS   488     -11.713   0.971 -23.325  1.00  0.00            
ATOM   1152  BB  ALA   489     -18.036   3.419 -20.704  1.00  0.00            
ATOM   1153  BB  LEU   490     -20.701   0.914 -19.627  1.00  0.00            
ATOM   1154  SC1 LEU   490     -23.131  -0.118 -19.859  1.00  0.00            
ATOM   1155  BB  LYS   491     -18.018  -1.694 -18.765  1.00  0.00            
ATOM   1156  SC1 LYS   491     -18.106  -3.788 -19.937  1.00  0.00            
ATOM   1157  SC2 LYS   491     -17.115  -5.191 -22.328  1.00  0.00            
ATOM   1158  BB  THR   492     -16.317   0.768 -16.407  1.00  0.00            
ATOM   1159  SC1 THR   492     -14.679   1.652 -15.827  1.00  0.00            
ATOM   1160  BB  THR   493     -19.443   1.572 -14.566  1.00  0.00            
ATOM   1161  SC1 THR   493     -19.971   3.448 -14.483  1.00  0.00            
ATOM   1162  BB  VAL   494     -20.477  -2.073 -14.655  1.00  0.00            
ATOM   1163  SC1 VAL   494     -21.494  -3.168 -15.984  1.00  0.00            
ATOM   1164  BB  ILE   495     -17.140  -3.125 -13.111  1.00  0.00            
ATOM   1165  SC1 ILE   495     -15.296  -3.186 -14.323  1.00  0.00            
ATOM   1166  BB  LEU   496     -16.910   0.110 -11.054  1.00  0.00            
ATOM   1167  SC1 LEU   496     -14.484   0.793 -10.239  1.00  0.00            
ATOM   1168  BB  ILE   497     -20.414   0.013  -9.503  1.00  0.00            
ATOM   1169  SC1 ILE   497     -22.210   0.312 -10.684  1.00  0.00            
ATOM   1170  BB  LEU   498     -20.818  -3.743  -8.849  1.00  0.00            
ATOM   1171  SC1 LEU   498     -22.156  -4.699 -10.927  1.00  0.00            
ATOM   1172  BB  ALA   499     -17.148  -3.514  -7.447  1.00  0.00            
ATOM   1173  BB  PHE   500     -17.048  -0.371  -5.359  1.00  0.00            
ATOM   1174  SC1 PHE   500     -17.714   2.757  -6.302  1.00  0.00            
ATOM   1175  SC2 PHE   500     -15.343   2.539  -5.998  1.00  0.00            
ATOM   1176  SC3 PHE   500     -16.261   4.595  -6.828  1.00  0.00            
ATOM   1177  BB  PHE   501     -20.124  -1.349  -3.463  1.00  0.00            
ATOM   1178  SC1 PHE   501     -21.255   1.895  -3.782  1.00  0.00            
ATOM   1179  SC2 PHE   501     -22.642   0.448  -5.103  1.00  0.00            
ATOM   1180  SC3 PHE   501     -23.557   2.459  -4.165  1.00  0.00            
ATOM   1181  BB  ALA   502     -18.839  -4.906  -3.224  1.00  0.00            
ATOM   1182  BB  CYS   503     -15.729  -3.341  -1.656  1.00  0.00            
ATOM   1183  SC1 CYS   503     -14.152  -3.852  -3.391  1.00  0.00            
ATOM   1184  BB  TRP   504     -17.987  -1.940   0.972  1.00  0.00            
ATOM   1185  SC1 TRP   504     -19.537   0.227   1.268  1.00  0.00            
ATOM   1186  SC2 TRP   504     -21.456   0.946   0.468  1.00  0.00            
ATOM   1187  SC3 TRP   504     -18.602   2.540   1.819  1.00  0.00            
ATOM   1188  SC4 TRP   504     -21.117   3.388   0.909  1.00  0.00            
ATOM   1189  BB  LEU   505     -20.833  -4.479   1.130  1.00  0.00            
ATOM   1190  SC1 LEU   505     -22.966  -4.531  -0.442  1.00  0.00            
ATOM   1191  BB  PRO   506     -19.193  -6.021   4.285  1.00  0.00            
ATOM   1192  SC1 PRO   506     -18.359  -7.714   4.500  1.00  0.00            
ATOM   1193  BB  TYR   507     -19.334  -2.851   6.177  1.00  0.00            
ATOM   1194  SC1 TYR   507     -18.683  -0.017   5.625  1.00  0.00            
ATOM   1195  SC2 TYR   507     -19.240  -0.246   7.948  1.00  0.00            
ATOM   1196  SC3 TYR   507     -18.769   2.703   7.111  1.00  0.00            
ATOM   1197  BB  TYR   508     -23.010  -2.568   5.161  1.00  0.00            
ATOM   1198  SC1 TYR   508     -23.754   0.250   4.243  1.00  0.00            
ATOM   1199  SC2 TYR   508     -23.247   0.524   6.573  1.00  0.00            
ATOM   1200  SC3 TYR   508     -22.855   3.133   4.943  1.00  0.00            
ATOM   1201  BB  ILE   509     -22.874  -5.937   6.852  1.00  0.00            
ATOM   1202  SC1 ILE   509     -22.600  -8.161   7.124  1.00  0.00            
ATOM   1203  BB  GLY   510     -21.451  -3.786   9.802  1.00  0.00            
ATOM   1204  BB  ILE   511     -23.592  -0.811  11.000  1.00  0.00            
ATOM   1205  SC1 ILE   511     -22.757   1.342  10.940  1.00  0.00            
ATOM   1206  BB  SER   512     -26.495  -3.191  10.131  1.00  0.00            
ATOM   1207  SC1 SER   512     -27.248  -2.509   8.466  1.00  0.00            
ATOM   1208  BB  ILE   513     -25.843  -6.126  12.470  1.00  0.00            
ATOM   1209  SC1 ILE   513     -25.664  -8.207  12.255  1.00  0.00            
ATOM   1210  BB  ASP   514     -25.109  -3.352  14.981  1.00  0.00            
ATOM   1211  SC1 ASP   514     -23.143  -2.811  16.512  1.00  0.00            
ATOM   1212  BB  SER   515     -28.319  -1.605  13.869  1.00  0.00            
ATOM   1213  SC1 SER   515     -28.299   0.238  13.229  1.00  0.00            
ATOM   1214  BB  PHE   516     -30.412  -4.643  14.835  1.00  0.00            
ATOM   1215  SC1 PHE   516     -30.887  -6.024  12.162  1.00  0.00            
ATOM   1216  SC2 PHE   516     -31.772  -3.824  11.797  1.00  0.00            
ATOM   1217  SC3 PHE   516     -31.225  -5.223   9.925  1.00  0.00            
ATOM   1218  BB  ILE   517     -28.789  -4.080  18.239  1.00  0.00            
ATOM   1219  SC1 ILE   517     -29.328  -4.895  20.111  1.00  0.00            
ATOM   1220  BB  LEU   518     -30.002  -0.471  18.081  1.00  0.00            
ATOM   1221  SC1 LEU   518     -29.762   0.013  20.675  1.00  0.00            
ATOM   1222  BB  LEU   519     -33.120  -1.595  16.281  1.00  0.00            
ATOM   1223  SC1 LEU   519     -34.967  -0.877  14.522  1.00  0.00            
ATOM   1224  BB  GLU   520     -34.154  -4.604  18.632  1.00  0.00            
ATOM   1225  SC1 GLU   520     -36.788  -4.813  20.575  1.00  0.00            
ATOM   1226  BB  ILE   521     -34.432  -7.100  15.830  1.00  0.00            
ATOM   1227  SC1 ILE   521     -35.281  -6.787  13.797  1.00  0.00            
ATOM   1228  BB  ILE   522     -31.935  -8.923  18.053  1.00  0.00            
ATOM   1229  SC1 ILE   522     -30.036  -9.052  16.715  1.00  0.00            
ATOM   1230  BB  LYS   523     -31.829  -9.297  21.828  1.00  0.00            
ATOM   1231  SC1 LYS   523     -33.715  -8.068  22.899  1.00  0.00            
ATOM   1232  SC2 LYS   523     -36.207  -8.261  24.555  1.00  0.00            
ATOM   1233  BB  GLN   524     -28.127  -9.634  22.354  1.00  0.00            
ATOM   1234  SC1 GLN   524     -27.747 -11.666  20.342  1.00  0.00            
ATOM   1235  BB  GLY   525     -25.092  -8.511  24.381  1.00  0.00            
ATOM   1236  BB  CYS   526     -21.374  -7.882  24.822  1.00  0.00            
ATOM   1237  SC1 CYS   526     -20.306  -5.734  24.759  1.00  0.00            
ATOM   1238  BB  GLU   527     -20.826 -10.808  22.509  1.00  0.00            
ATOM   1239  SC1 GLU   527     -19.709 -12.450  23.305  1.00  0.00            
ATOM   1240  BB  PHE   528     -22.223  -9.940  19.075  1.00  0.00            
ATOM   1241  SC1 PHE   528     -21.720 -11.729  16.551  1.00  0.00            
ATOM   1242  SC2 PHE   528     -23.915 -10.759  16.494  1.00  0.00            
ATOM   1243  SC3 PHE   528     -23.454 -12.757  15.246  1.00  0.00            
ATOM   1244  BB  GLU   529     -21.544  -6.260  19.713  1.00  0.00            
ATOM   1245  SC1 GLU   529     -23.416  -5.262  20.684  1.00  0.00            
ATOM   1246  BB  ASN   530     -17.995  -7.440  20.662  1.00  0.00            
ATOM   1247  SC1 ASN   530     -16.070  -6.538  21.978  1.00  0.00            
ATOM   1248  BB  THR   531     -17.179  -9.242  17.365  1.00  0.00            
ATOM   1249  SC1 THR   531     -15.536  -9.867  16.522  1.00  0.00            
ATOM   1250  BB  VAL   532     -19.040  -7.147  14.867  1.00  0.00            
ATOM   1251  SC1 VAL   532     -20.561  -7.208  13.570  1.00  0.00            
ATOM   1252  BB  HIS   533     -17.545  -4.215  16.848  1.00  0.00            
ATOM   1253  SC1 HIS   533     -17.848  -2.746  18.090  1.00  0.00            
ATOM   1254  SC2 HIS   533     -18.410  -1.250  19.180  1.00  0.00            
ATOM   1255  SC3 HIS   533     -18.212  -2.398  21.000  1.00  0.00            
ATOM   1256  BB  LYS   534     -13.995  -4.336  15.477  1.00  0.00            
ATOM   1257  SC1 LYS   534     -12.536  -6.230  16.294  1.00  0.00            
ATOM   1258  SC2 LYS   534     -10.994  -7.095  18.759  1.00  0.00            
ATOM   1259  BB  TRP   535     -15.594  -6.219  12.532  1.00  0.00            
ATOM   1260  SC1 TRP   535     -16.329  -8.115  10.888  1.00  0.00            
ATOM   1261  SC2 TRP   535     -15.444  -9.949  10.056  1.00  0.00            
ATOM   1262  SC3 TRP   535     -18.372  -8.092   9.361  1.00  0.00            
ATOM   1263  SC4 TRP   535     -17.168 -10.386   8.299  1.00  0.00            
ATOM   1264  BB  ILE   536     -16.760  -2.776  11.464  1.00  0.00            
ATOM   1265  SC1 ILE   536     -18.154  -1.836  12.689  1.00  0.00            
ATOM   1266  BB  SER   537     -13.299  -1.245  11.793  1.00  0.00            
ATOM   1267  SC1 SER   537     -12.089   0.028  12.640  1.00  0.00            
ATOM   1268  BB  ILE   538     -12.117  -4.443  10.013  1.00  0.00            
ATOM   1269  SC1 ILE   538     -10.742  -5.109  11.277  1.00  0.00            
ATOM   1270  BB  THR   539     -14.951  -4.678   7.492  1.00  0.00            
ATOM   1271  SC1 THR   539     -14.394  -6.274   6.519  1.00  0.00            
ATOM   1272  BB  GLU   540     -14.147  -1.064   6.558  1.00  0.00            
ATOM   1273  SC1 GLU   540     -14.264   1.732   7.555  1.00  0.00            
ATOM   1274  BB  ALA   541     -10.558  -2.379   6.839  1.00  0.00            
ATOM   1275  BB  LEU   542     -10.920  -4.213   3.499  1.00  0.00            
ATOM   1276  SC1 LEU   542      -9.298  -6.093   4.426  1.00  0.00            
ATOM   1277  BB  ALA   543     -13.773  -2.096   2.037  1.00  0.00            
ATOM   1278  BB  PHE   544     -11.255   0.721   2.629  1.00  0.00            
ATOM   1279  SC1 PHE   544     -14.241   2.516   3.277  1.00  0.00            
ATOM   1280  SC2 PHE   544     -12.463   3.786   2.281  1.00  0.00            
ATOM   1281  SC3 PHE   544     -14.619   4.788   2.607  1.00  0.00            
ATOM   1282  BB  PHE   545      -9.701  -0.794  -0.479  1.00  0.00            
ATOM   1283  SC1 PHE   545      -6.964  -2.273   0.648  1.00  0.00            
ATOM   1284  SC2 PHE   545      -6.393  -0.717  -1.087  1.00  0.00            
ATOM   1285  SC3 PHE   545      -4.688  -2.079  -0.088  1.00  0.00            
ATOM   1286  BB  HIS   546     -12.212   1.054  -2.690  1.00  0.00            
ATOM   1287  SC1 HIS   546     -13.859   1.617  -1.817  1.00  0.00            
ATOM   1288  SC2 HIS   546     -15.627   2.143  -1.235  1.00  0.00            
ATOM   1289  SC3 HIS   546     -15.233   4.226  -1.650  1.00  0.00            
ATOM   1290  BB  CYS   547     -10.004   4.123  -3.046  1.00  0.00            
ATOM   1291  SC1 CYS   547      -9.114   4.050  -0.817  1.00  0.00            
ATOM   1292  BB  CYS   548      -7.846   1.646  -5.012  1.00  0.00            
ATOM   1293  SC1 CYS   548      -5.700   1.540  -6.082  1.00  0.00            
ATOM   1294  BB  LEU   549     -10.862   0.837  -7.130  1.00  0.00            
ATOM   1295  SC1 LEU   549     -10.721  -1.809  -7.075  1.00  0.00            
ATOM   1296  BB  ASN   550     -10.142   4.082  -8.924  1.00  0.00            
ATOM   1297  SC1 ASN   550     -11.879   5.627  -8.004  1.00  0.00            
ATOM   1298  BB  PRO   551      -6.572   3.740 -10.234  1.00  0.00            
ATOM   1299  SC1 PRO   551      -4.888   4.342 -10.879  1.00  0.00            
ATOM   1300  BB  ILE   552      -7.370   0.036 -10.376  1.00  0.00            
ATOM   1301  SC1 ILE   552      -6.240  -1.821 -10.858  1.00  0.00            
ATOM   1302  BB  LEU   553     -10.143   1.347 -12.660  1.00  0.00            
ATOM   1303  SC1 LEU   553     -10.834  -1.143 -13.246  1.00  0.00            
ATOM   1304  BB  TYR   554      -8.058   3.057 -15.328  1.00  0.00            
ATOM   1305  SC1 TYR   554      -5.895   4.949 -16.227  1.00  0.00            
ATOM   1306  SC2 TYR   554      -7.457   6.338 -15.047  1.00  0.00            
ATOM   1307  SC3 TYR   554      -5.550   7.961 -16.875  1.00  0.00            
ATOM   1308  BB  ALA   555      -5.941   0.591 -17.308  1.00  0.00            
ATOM   1309  BB  PHE   556      -8.234  -0.736 -20.107  1.00  0.00            
ATOM   1310  SC1 PHE   556     -10.934  -0.112 -18.750  1.00  0.00            
ATOM   1311  SC2 PHE   556     -10.155  -2.263 -18.025  1.00  0.00            
ATOM   1312  SC3 PHE   556     -12.474  -1.941 -18.550  1.00  0.00            
TER
ENDMDL
