# Supplementary material for: Structural basis of dimerization of chemokine receptors CCR5 and CXCR4
Source: Nat Commun. 2023 Oct 13;14:6439. doi: 10.1038/s41467-023-42082-z (PMC10575954; doi:10.1038/s41467-023-42082-z)
Supplement: Supplementary file 6 — Source Data [file 41467_2023_42082_MOESM6_ESM.zip › Figure 5/Panel B/State_epsilon_star_3oe8.pdb]

ATOM      1  N   PRO A   1     -12.266  41.539  28.207  1.00108.01           N
ATOM      2  CA  PRO A   1     -12.607  40.601  29.310  1.00108.01           C
ATOM      3  CD  PRO A   1     -13.055  42.810  28.371  1.00108.01           C
ATOM      4  CB  PRO A   1     -13.538  41.359  30.254  1.00108.01           C
ATOM      5  CG  PRO A   1     -14.150  42.470  29.392  1.00108.01           C
ATOM      6  C   PRO A   1     -13.234  39.402  28.685  1.00108.01           C
ATOM      7  O   PRO A   1     -12.710  38.304  28.851  1.00108.01           O
ATOM      8  N   CYS A   2     -14.363  39.563  27.974  1.00101.90           N
ATOM      9  CA  CYS A   2     -14.879  38.389  27.344  1.00101.90           C
ATOM     10  CB  CYS A   2     -16.249  38.587  26.665  1.00101.90           C
ATOM     11  SG  CYS A   2     -17.550  38.766  27.921  1.00101.90           S
ATOM     12  C   CYS A   2     -13.837  38.011  26.353  1.00101.90           C
ATOM     13  O   CYS A   2     -13.351  38.850  25.597  1.00101.90           O
ATOM     14  N   PHE A   3     -13.421  36.731  26.368  1.00 54.08           N
ATOM     15  CA  PHE A   3     -12.398  36.328  25.455  1.00 54.08           C
ATOM     16  CB  PHE A   3     -11.300  35.432  26.060  1.00 54.08           C
ATOM     17  CG  PHE A   3     -10.450  36.297  26.926  1.00 54.08           C
ATOM     18  CD1 PHE A   3      -9.604  37.211  26.345  1.00 54.08           C
ATOM     19  CD2 PHE A   3     -10.480  36.189  28.298  1.00 54.08           C
ATOM     20  CE1 PHE A   3      -8.806  38.021  27.117  1.00 54.08           C
ATOM     21  CE2 PHE A   3      -9.683  36.998  29.075  1.00 54.08           C
ATOM     22  CZ  PHE A   3      -8.847  37.917  28.486  1.00 54.08           C
ATOM     23  C   PHE A   3     -13.056  35.563  24.372  1.00 54.08           C
ATOM     24  O   PHE A   3     -14.072  34.904  24.584  1.00 54.08           O
ATOM     25  N   ARG A   4     -12.490  35.655  23.158  1.00131.77           N
ATOM     26  CA  ARG A   4     -13.110  34.976  22.069  1.00131.77           C
ATOM     27  CB  ARG A   4     -12.974  35.743  20.747  1.00131.77           C
ATOM     28  CG  ARG A   4     -13.907  35.254  19.645  1.00131.77           C
ATOM     29  CD  ARG A   4     -15.380  35.574  19.916  1.00131.77           C
ATOM     30  NE  ARG A   4     -15.915  34.550  20.853  1.00131.77           N
ATOM     31  CZ  ARG A   4     -16.057  34.865  22.171  1.00131.77           C
ATOM     32  NH1 ARG A   4     -15.742  36.121  22.600  1.00131.77           N
ATOM     33  NH2 ARG A   4     -16.532  33.936  23.050  1.00131.77           N
ATOM     34  C   ARG A   4     -12.408  33.673  21.902  1.00131.77           C
ATOM     35  O   ARG A   4     -11.253  33.629  21.479  1.00131.77           O
ATOM     36  N   GLU A   5     -13.092  32.564  22.249  1.00 83.32           N
ATOM     37  CA  GLU A   5     -12.508  31.272  22.059  1.00 83.32           C
ATOM     38  CB  GLU A   5     -12.484  30.358  23.300  1.00 83.32           C
ATOM     39  CG  GLU A   5     -11.366  30.668  24.300  1.00 83.32           C
ATOM     40  CD  GLU A   5     -11.839  31.741  25.263  1.00 83.32           C
ATOM     41  OE1 GLU A   5     -13.044  32.105  25.211  1.00 83.32           O
ATOM     42  OE2 GLU A   5     -10.993  32.209  26.070  1.00 83.32           O
ATOM     43  C   GLU A   5     -13.322  30.576  21.024  1.00 83.32           C
ATOM     44  O   GLU A   5     -14.529  30.775  20.915  1.00 83.32           O
ATOM     45  N   GLU A   6     -12.648  29.750  20.209  1.00 87.13           N
ATOM     46  CA  GLU A   6     -13.309  29.057  19.149  1.00 87.13           C
ATOM     47  CB  GLU A   6     -12.351  28.512  18.072  1.00 87.13           C
ATOM     48  CG  GLU A   6     -11.881  29.570  17.065  1.00 87.13           C
ATOM     49  CD  GLU A   6     -10.855  30.494  17.711  1.00 87.13           C
ATOM     50  OE1 GLU A   6     -10.448  30.223  18.871  1.00 87.13           O
ATOM     51  OE2 GLU A   6     -10.461  31.489  17.048  1.00 87.13           O
ATOM     52  C   GLU A   6     -14.070  27.901  19.715  1.00 87.13           C
ATOM     53  O   GLU A   6     -13.668  27.307  20.715  1.00 87.13           O
ATOM     54  N   ASN A   7     -15.209  27.571  19.068  1.00 77.32           N
ATOM     55  CA  ASN A   7     -16.057  26.479  19.467  1.00 77.32           C
ATOM     56  CB  ASN A   7     -17.444  26.556  18.812  1.00 77.32           C
ATOM     57  CG  ASN A   7     -18.197  25.273  19.121  1.00 77.32           C
ATOM     58  OD1 ASN A   7     -17.971  24.633  20.146  1.00 77.32           O
ATOM     59  ND2 ASN A   7     -19.095  24.864  18.187  1.00 77.32           N
ATOM     60  C   ASN A   7     -15.427  25.205  19.010  1.00 77.32           C
ATOM     61  O   ASN A   7     -15.164  25.036  17.825  1.00 77.32           O
ATOM     62  N   ALA A   8     -15.088  24.310  19.956  1.00 82.48           N
ATOM     63  CA  ALA A   8     -14.500  23.033  19.669  1.00 82.48           C
ATOM     64  CB  ALA A   8     -13.849  22.404  20.908  1.00 82.48           C
ATOM     65  C   ALA A   8     -15.454  22.012  19.150  1.00 82.48           C
ATOM     66  O   ALA A   8     -15.172  21.346  18.158  1.00 82.48           O
ATOM     67  N   ASN A   9     -16.630  21.880  19.792  1.00125.32           N
ATOM     68  CA  ASN A   9     -17.374  20.692  19.503  1.00125.32           C
ATOM     69  CB  ASN A   9     -18.576  20.445  20.453  1.00125.32           C
ATOM     70  CG  ASN A   9     -19.411  21.703  20.694  1.00125.32           C
ATOM     71  OD1 ASN A   9     -19.502  22.168  21.829  1.00125.32           O
ATOM     72  ND2 ASN A   9     -20.043  22.275  19.636  1.00125.32           N
ATOM     73  C   ASN A   9     -17.770  20.531  18.079  1.00125.32           C
ATOM     74  O   ASN A   9     -17.390  19.546  17.450  1.00125.32           O
ATOM     75  N   PHE A  10     -18.535  21.475  17.524  1.00 93.24           N
ATOM     76  CA  PHE A  10     -18.942  21.306  16.170  1.00 93.24           C
ATOM     77  CB  PHE A  10     -20.136  22.196  15.795  1.00 93.24           C
ATOM     78  CG  PHE A  10     -20.727  21.625  14.555  1.00 93.24           C
ATOM     79  CD1 PHE A  10     -21.700  20.655  14.651  1.00 93.24           C
ATOM     80  CD2 PHE A  10     -20.318  22.030  13.305  1.00 93.24           C
ATOM     81  CE1 PHE A  10     -22.260  20.106  13.523  1.00 93.24           C
ATOM     82  CE2 PHE A  10     -20.874  21.484  12.171  1.00 93.24           C
ATOM     83  CZ  PHE A  10     -21.848  20.522  12.280  1.00 93.24           C
ATOM     84  C   PHE A  10     -17.809  21.680  15.271  1.00 93.24           C
ATOM     85  O   PHE A  10     -17.461  20.955  14.340  1.00 93.24           O
ATOM     86  N   ASN A  11     -17.180  22.831  15.580  1.00 77.47           N
ATOM     87  CA  ASN A  11     -16.193  23.431  14.727  1.00 77.47           C
ATOM     88  CB  ASN A  11     -15.764  24.840  15.169  1.00 77.47           C
ATOM     89  CG  ASN A  11     -16.887  25.819  14.854  1.00 77.47           C
ATOM     90  OD1 ASN A  11     -18.009  25.689  15.344  1.00 77.47           O
ATOM     91  ND2 ASN A  11     -16.577  26.833  14.004  1.00 77.47           N
ATOM     92  C   ASN A  11     -14.968  22.596  14.607  1.00 77.47           C
ATOM     93  O   ASN A  11     -14.361  22.547  13.540  1.00 77.47           O
ATOM     94  N   LYS A  12     -14.551  21.924  15.688  1.00107.14           N
ATOM     95  CA  LYS A  12     -13.355  21.155  15.560  1.00107.14           C
ATOM     96  CB  LYS A  12     -12.868  20.502  16.866  1.00107.14           C
ATOM     97  CG  LYS A  12     -12.080  21.500  17.721  1.00107.14           C
ATOM     98  CD  LYS A  12     -11.644  20.983  19.091  1.00107.14           C
ATOM     99  CE  LYS A  12     -10.585  21.878  19.750  1.00107.14           C
ATOM    100  NZ  LYS A  12     -11.137  23.228  20.000  1.00107.14           N
ATOM    101  C   LYS A  12     -13.564  20.111  14.514  1.00107.14           C
ATOM    102  O   LYS A  12     -12.629  19.762  13.803  1.00107.14           O
ATOM    103  N   ILE A  13     -14.771  19.522  14.453  1.00 64.78           N
ATOM    104  CA  ILE A  13     -15.103  18.559  13.438  1.00 64.78           C
ATOM    105  CB  ILE A  13     -16.328  17.780  13.806  1.00 64.78           C
ATOM    106  CG1 ILE A  13     -16.094  17.036  15.129  1.00 64.78           C
ATOM    107  CG2 ILE A  13     -16.703  16.854  12.636  1.00 64.78           C
ATOM    108  CD1 ILE A  13     -17.383  16.500  15.744  1.00 64.78           C
ATOM    109  C   ILE A  13     -15.374  19.198  12.096  1.00 64.78           C
ATOM    110  O   ILE A  13     -14.851  18.769  11.069  1.00 64.78           O
ATOM    111  N   PHE A  14     -16.206  20.261  12.087  1.00 91.97           N
ATOM    112  CA  PHE A  14     -16.739  20.899  10.906  1.00 91.97           C
ATOM    113  CB  PHE A  14     -17.778  21.969  11.292  1.00 91.97           C
ATOM    114  CG  PHE A  14     -18.396  22.548  10.068  1.00 91.97           C
ATOM    115  CD1 PHE A  14     -19.427  21.892   9.437  1.00 91.97           C
ATOM    116  CD2 PHE A  14     -17.950  23.742   9.552  1.00 91.97           C
ATOM    117  CE1 PHE A  14     -20.007  22.419   8.308  1.00 91.97           C
ATOM    118  CE2 PHE A  14     -18.526  24.276   8.423  1.00 91.97           C
ATOM    119  CZ  PHE A  14     -19.557  23.614   7.799  1.00 91.97           C
ATOM    120  C   PHE A  14     -15.680  21.542  10.047  1.00 91.97           C
ATOM    121  O   PHE A  14     -15.710  21.410   8.822  1.00 91.97           O
ATOM    122  N   LEU A  15     -14.732  22.282  10.657  1.00 80.69           N
ATOM    123  CA  LEU A  15     -13.720  22.986   9.908  1.00 80.69           C
ATOM    124  CB  LEU A  15     -12.834  23.887  10.788  1.00 80.69           C
ATOM    125  CG  LEU A  15     -13.554  25.128  11.345  1.00 80.69           C
ATOM    126  CD1 LEU A  15     -12.608  25.980  12.207  1.00 80.69           C
ATOM    127  CD2 LEU A  15     -14.207  25.938  10.213  1.00 80.69           C
ATOM    128  C   LEU A  15     -12.796  22.066   9.163  1.00 80.69           C
ATOM    129  O   LEU A  15     -12.630  22.257   7.958  1.00 80.69           O
ATOM    130  N   PRO A  16     -12.170  21.077   9.749  1.00 70.06           N
ATOM    131  CA  PRO A  16     -11.279  20.218   9.021  1.00 70.06           C
ATOM    132  CD  PRO A  16     -12.411  20.613  11.107  1.00 70.06           C
ATOM    133  CB  PRO A  16     -10.737  19.222  10.050  1.00 70.06           C
ATOM    134  CG  PRO A  16     -11.820  19.193  11.145  1.00 70.06           C
ATOM    135  C   PRO A  16     -12.017  19.545   7.905  1.00 70.06           C
ATOM    136  O   PRO A  16     -11.386  19.187   6.911  1.00 70.06           O
ATOM    137  N   THR A  17     -13.338  19.332   8.055  1.00 33.94           N
ATOM    138  CA  THR A  17     -14.106  18.673   7.038  1.00 33.94           C
ATOM    139  CB  THR A  17     -15.546  18.494   7.432  1.00 33.94           C
ATOM    140  OG1 THR A  17     -15.636  17.745   8.633  1.00 33.94           O
ATOM    141  CG2 THR A  17     -16.286  17.764   6.298  1.00 33.94           C
ATOM    142  C   THR A  17     -14.079  19.518   5.801  1.00 33.94           C
ATOM    143  O   THR A  17     -13.786  19.027   4.712  1.00 33.94           O
ATOM    144  N   ILE A  18     -14.359  20.829   5.944  1.00 55.70           N
ATOM    145  CA  ILE A  18     -14.374  21.718   4.818  1.00 55.70           C
ATOM    146  CB  ILE A  18     -14.876  23.098   5.126  1.00 55.70           C
ATOM    147  CG1 ILE A  18     -16.377  23.052   5.461  1.00 55.70           C
ATOM    148  CG2 ILE A  18     -14.546  24.003   3.926  1.00 55.70           C
ATOM    149  CD1 ILE A  18     -16.956  24.420   5.816  1.00 55.70           C
ATOM    150  C   ILE A  18     -12.994  21.833   4.254  1.00 55.70           C
ATOM    151  O   ILE A  18     -12.815  21.856   3.038  1.00 55.70           O
ATOM    152  N   TYR A  19     -11.976  21.894   5.132  1.00 75.30           N
ATOM    153  CA  TYR A  19     -10.618  22.054   4.695  1.00 75.30           C
ATOM    154  CB  TYR A  19      -9.570  22.077   5.829  1.00 75.30           C
ATOM    155  CG  TYR A  19      -9.722  23.328   6.617  1.00 75.30           C
ATOM    156  CD1 TYR A  19      -9.493  24.546   6.026  1.00 75.30           C
ATOM    157  CD2 TYR A  19     -10.045  23.289   7.953  1.00 75.30           C
ATOM    158  CE1 TYR A  19      -9.617  25.711   6.740  1.00 75.30           C
ATOM    159  CE2 TYR A  19     -10.171  24.453   8.676  1.00 75.30           C
ATOM    160  CZ  TYR A  19      -9.960  25.668   8.066  1.00 75.30           C
ATOM    161  OH  TYR A  19     -10.086  26.869   8.794  1.00 75.30           O
ATOM    162  C   TYR A  19     -10.240  20.901   3.820  1.00 75.30           C
ATOM    163  O   TYR A  19      -9.513  21.071   2.844  1.00 75.30           O
ATOM    164  N   SER A  20     -10.691  19.686   4.176  1.00 32.88           N
ATOM    165  CA  SER A  20     -10.359  18.499   3.443  1.00 32.88           C
ATOM    166  CB  SER A  20     -10.911  17.231   4.116  1.00 32.88           C
ATOM    167  OG  SER A  20     -10.374  17.104   5.425  1.00 32.88           O
ATOM    168  C   SER A  20     -10.953  18.570   2.071  1.00 32.88           C
ATOM    169  O   SER A  20     -10.312  18.193   1.091  1.00 32.88           O
ATOM    170  N   ILE A  21     -12.200  19.062   1.966  1.00 35.71           N
ATOM    171  CA  ILE A  21     -12.872  19.117   0.698  1.00 35.71           C
ATOM    172  CB  ILE A  21     -14.274  19.648   0.824  1.00 35.71           C
ATOM    173  CG1 ILE A  21     -15.125  18.728   1.722  1.00 35.71           C
ATOM    174  CG2 ILE A  21     -14.839  19.831  -0.593  1.00 35.71           C
ATOM    175  CD1 ILE A  21     -16.459  19.338   2.161  1.00 35.71           C
ATOM    176  C   ILE A  21     -12.121  20.041  -0.215  1.00 35.71           C
ATOM    177  O   ILE A  21     -11.880  19.727  -1.380  1.00 35.71           O
ATOM    178  N   ILE A  22     -11.727  21.215   0.312  1.00 91.97           N
ATOM    179  CA  ILE A  22     -11.043  22.212  -0.459  1.00 91.97           C
ATOM    180  CB  ILE A  22     -10.794  23.469   0.319  1.00 91.97           C
ATOM    181  CG1 ILE A  22     -12.126  24.089   0.785  1.00 91.97           C
ATOM    182  CG2 ILE A  22      -9.956  24.404  -0.572  1.00 91.97           C
ATOM    183  CD1 ILE A  22     -13.061  24.465  -0.362  1.00 91.97           C
ATOM    184  C   ILE A  22      -9.709  21.674  -0.866  1.00 91.97           C
ATOM    185  O   ILE A  22      -9.265  21.864  -1.997  1.00 91.97           O
ATOM    186  N   PHE A  23      -9.031  20.993   0.073  1.00 83.26           N
ATOM    187  CA  PHE A  23      -7.717  20.475  -0.156  1.00 83.26           C
ATOM    188  CB  PHE A  23      -7.161  19.792   1.109  1.00 83.26           C
ATOM    189  CG  PHE A  23      -5.983  18.951   0.752  1.00 83.26           C
ATOM    190  CD1 PHE A  23      -4.774  19.502   0.391  1.00 83.26           C
ATOM    191  CD2 PHE A  23      -6.098  17.582   0.809  1.00 83.26           C
ATOM    192  CE1 PHE A  23      -3.710  18.689   0.074  1.00 83.26           C
ATOM    193  CE2 PHE A  23      -5.040  16.764   0.496  1.00 83.26           C
ATOM    194  CZ  PHE A  23      -3.840  17.320   0.124  1.00 83.26           C
ATOM    195  C   PHE A  23      -7.721  19.490  -1.285  1.00 83.26           C
ATOM    196  O   PHE A  23      -6.922  19.626  -2.211  1.00 83.26           O
ATOM    197  N   LEU A  24      -8.617  18.478  -1.255  1.00 97.24           N
ATOM    198  CA  LEU A  24      -8.590  17.482  -2.293  1.00 97.24           C
ATOM    199  CB  LEU A  24      -9.527  16.275  -2.065  1.00 97.24           C
ATOM    200  CG  LEU A  24      -9.045  15.261  -1.005  1.00 97.24           C
ATOM    201  CD1 LEU A  24      -9.041  15.861   0.409  1.00 97.24           C
ATOM    202  CD2 LEU A  24      -9.836  13.946  -1.095  1.00 97.24           C
ATOM    203  C   LEU A  24      -8.960  18.065  -3.615  1.00 97.24           C
ATOM    204  O   LEU A  24      -8.268  17.847  -4.607  1.00 97.24           O
ATOM    205  N   THR A  25     -10.057  18.841  -3.663  1.00121.75           N
ATOM    206  CA  THR A  25     -10.533  19.375  -4.906  1.00121.75           C
ATOM    207  CB  THR A  25     -11.865  20.051  -4.760  1.00121.75           C
ATOM    208  OG1 THR A  25     -12.317  20.531  -6.013  1.00121.75           O
ATOM    209  CG2 THR A  25     -11.743  21.200  -3.751  1.00121.75           C
ATOM    210  C   THR A  25      -9.539  20.348  -5.457  1.00121.75           C
ATOM    211  O   THR A  25      -9.312  20.387  -6.666  1.00121.75           O
ATOM    212  N   GLY A  26      -8.938  21.181  -4.584  1.00 37.92           N
ATOM    213  CA  GLY A  26      -8.002  22.190  -5.000  1.00 37.92           C
ATOM    214  C   GLY A  26      -6.715  21.616  -5.513  1.00 37.92           C
ATOM    215  O   GLY A  26      -6.203  22.063  -6.539  1.00 37.92           O
ATOM    216  N   ILE A  27      -6.149  20.614  -4.812  1.00100.59           N
ATOM    217  CA  ILE A  27      -4.851  20.126  -5.188  1.00100.59           C
ATOM    218  CB  ILE A  27      -4.289  19.117  -4.214  0.82100.59           C
ATOM    219  CG1 ILE A  27      -2.797  18.878  -4.492  0.82100.59           C
ATOM    220  CG2 ILE A  27      -5.137  17.832  -4.237  0.82100.59           C
ATOM    221  CD1 ILE A  27      -2.079  18.126  -3.371  0.82100.59           C
ATOM    222  C   ILE A  27      -4.904  19.521  -6.554  1.00100.59           C
ATOM    223  O   ILE A  27      -4.051  19.798  -7.397  1.00100.59           O
ATOM    224  N   VAL A  28      -5.908  18.665  -6.819  1.00 41.33           N
ATOM    225  CA  VAL A  28      -5.996  18.035  -8.101  1.00 41.33           C
ATOM    226  CB  VAL A  28      -6.996  16.921  -8.149  1.00 41.33           C
ATOM    227  CG1 VAL A  28      -7.064  16.413  -9.602  1.00 41.33           C
ATOM    228  CG2 VAL A  28      -6.580  15.849  -7.126  1.00 41.33           C
ATOM    229  C   VAL A  28      -6.377  19.036  -9.152  1.00 41.33           C
ATOM    230  O   VAL A  28      -5.780  19.073 -10.226  1.00 41.33           O
ATOM    231  N   GLY A  29      -7.385  19.885  -8.861  1.00 34.12           N
ATOM    232  CA  GLY A  29      -7.903  20.800  -9.841  1.00 34.12           C
ATOM    233  C   GLY A  29      -6.883  21.815 -10.269  1.00 34.12           C
ATOM    234  O   GLY A  29      -6.707  22.050 -11.464  1.00 34.12           O
ATOM    235  N   ASN A  30      -6.203  22.460  -9.302  1.00 48.85           N
ATOM    236  CA  ASN A  30      -5.230  23.474  -9.600  1.00 48.85           C
ATOM    237  CB  ASN A  30      -4.785  24.260  -8.358  1.00 48.85           C
ATOM    238  CG  ASN A  30      -5.961  25.137  -7.953  1.00 48.85           C
ATOM    239  OD1 ASN A  30      -6.325  26.074  -8.662  1.00 48.85           O
ATOM    240  ND2 ASN A  30      -6.580  24.814  -6.787  1.00 48.85           N
ATOM    241  C   ASN A  30      -4.024  22.841 -10.213  1.00 48.85           C
ATOM    242  O   ASN A  30      -3.352  23.450 -11.042  1.00 48.85           O
ATOM    243  N   GLY A  31      -3.694  21.610  -9.782  1.00 24.39           N
ATOM    244  CA  GLY A  31      -2.539  20.922 -10.282  1.00 24.39           C
ATOM    245  C   GLY A  31      -2.720  20.658 -11.742  1.00 24.39           C
ATOM    246  O   GLY A  31      -1.781  20.785 -12.523  1.00 24.39           O
ATOM    247  N   LEU A  32      -3.940  20.255 -12.139  1.00125.71           N
ATOM    248  CA  LEU A  32      -4.238  19.928 -13.506  1.00125.71           C
ATOM    249  CB  LEU A  32      -5.669  19.397 -13.660  1.00125.71           C
ATOM    250  CG  LEU A  32      -6.049  19.016 -15.098  1.00125.71           C
ATOM    251  CD1 LEU A  32      -5.240  17.812 -15.596  1.00125.71           C
ATOM    252  CD2 LEU A  32      -7.564  18.817 -15.226  1.00125.71           C
ATOM    253  C   LEU A  32      -4.117  21.161 -14.350  1.00125.71           C
ATOM    254  O   LEU A  32      -3.558  21.119 -15.444  1.00125.71           O
ATOM    255  N   VAL A  33      -4.632  22.300 -13.846  1.00 41.03           N
ATOM    256  CA  VAL A  33      -4.612  23.531 -14.584  1.00 41.03           C
ATOM    257  CB  VAL A  33      -5.297  24.657 -13.862  1.00 41.03           C
ATOM    258  CG1 VAL A  33      -5.093  25.947 -14.672  1.00 41.03           C
ATOM    259  CG2 VAL A  33      -6.779  24.286 -13.661  1.00 41.03           C
ATOM    260  C   VAL A  33      -3.186  23.932 -14.814  1.00 41.03           C
ATOM    261  O   VAL A  33      -2.846  24.457 -15.874  1.00 41.03           O
ATOM    262  N   ILE A  34      -2.318  23.719 -13.807  1.00108.14           N
ATOM    263  CA  ILE A  34      -0.932  24.079 -13.912  1.00108.14           C
ATOM    264  CB  ILE A  34      -0.179  23.762 -12.646  1.00108.14           C
ATOM    265  CG1 ILE A  34      -0.793  24.450 -11.412  1.00108.14           C
ATOM    266  CG2 ILE A  34       1.293  24.137 -12.883  1.00108.14           C
ATOM    267  CD1 ILE A  34      -0.672  25.971 -11.404  1.00108.14           C
ATOM    268  C   ILE A  34      -0.272  23.237 -14.961  1.00108.14           C
ATOM    269  O   ILE A  34       0.384  23.751 -15.866  1.00108.14           O
ATOM    270  N   LEU A  35      -0.426  21.901 -14.856  1.00109.39           N
ATOM    271  CA  LEU A  35       0.260  21.014 -15.753  1.00109.39           C
ATOM    272  CB  LEU A  35       0.206  19.542 -15.313  1.00109.39           C
ATOM    273  CG  LEU A  35       1.018  19.266 -14.031  1.00109.39           C
ATOM    274  CD1 LEU A  35       0.980  17.776 -13.655  1.00109.39           C
ATOM    275  CD2 LEU A  35       2.454  19.805 -14.151  1.00109.39           C
ATOM    276  C   LEU A  35      -0.267  21.106 -17.149  1.00109.39           C
ATOM    277  O   LEU A  35       0.509  21.197 -18.096  1.00109.39           O
ATOM    278  N   VAL A  36      -1.603  21.085 -17.324  1.00114.63           N
ATOM    279  CA  VAL A  36      -2.100  21.062 -18.669  1.00114.63           C
ATOM    280  CB  VAL A  36      -3.597  20.869 -18.761  1.00114.63           C
ATOM    281  CG1 VAL A  36      -3.922  19.448 -18.281  1.00114.63           C
ATOM    282  CG2 VAL A  36      -4.328  21.955 -17.951  1.00114.63           C
ATOM    283  C   VAL A  36      -1.730  22.311 -19.398  1.00114.63           C
ATOM    284  O   VAL A  36      -1.055  22.261 -20.425  1.00114.63           O
ATOM    285  N   MET A  37      -2.155  23.479 -18.881  1.00 81.51           N
ATOM    286  CA  MET A  37      -1.868  24.694 -19.575  1.00 81.51           C
ATOM    287  CB  MET A  37      -2.645  25.919 -19.063  1.00 81.51           C
ATOM    288  CG  MET A  37      -4.134  25.876 -19.403  1.00 81.51           C
ATOM    289  SD  MET A  37      -4.964  27.490 -19.313  1.00 81.51           S
ATOM    290  CE  MET A  37      -4.881  27.664 -17.507  1.00 81.51           C
ATOM    291  C   MET A  37      -0.421  25.029 -19.498  1.00 81.51           C
ATOM    292  O   MET A  37       0.184  25.352 -20.519  1.00 81.51           O
ATOM    293  N   GLY A  38       0.183  24.881 -18.299  1.00 53.56           N
ATOM    294  CA  GLY A  38       1.501  25.406 -18.104  1.00 53.56           C
ATOM    295  C   GLY A  38       2.442  24.832 -19.108  1.00 53.56           C
ATOM    296  O   GLY A  38       3.185  25.573 -19.749  1.00 53.56           O
ATOM    297  N   TYR A  39       2.482  23.499 -19.243  1.00 95.26           N
ATOM    298  CA  TYR A  39       3.385  22.947 -20.209  1.00 95.26           C
ATOM    299  CB  TYR A  39       3.890  21.566 -19.771  1.00 95.26           C
ATOM    300  CG  TYR A  39       4.588  21.847 -18.487  1.00 95.26           C
ATOM    301  CD1 TYR A  39       3.864  21.958 -17.325  1.00 95.26           C
ATOM    302  CD2 TYR A  39       5.953  22.017 -18.446  1.00 95.26           C
ATOM    303  CE1 TYR A  39       4.492  22.226 -16.137  1.00 95.26           C
ATOM    304  CE2 TYR A  39       6.586  22.286 -17.257  1.00 95.26           C
ATOM    305  CZ  TYR A  39       5.852  22.390 -16.099  1.00 95.26           C
ATOM    306  OH  TYR A  39       6.499  22.667 -14.875  1.00 95.26           O
ATOM    307  C   TYR A  39       2.859  22.833 -21.613  1.00 95.26           C
ATOM    308  O   TYR A  39       3.440  23.363 -22.560  1.00 95.26           O
ATOM    309  N   GLN A  40       1.706  22.146 -21.755  1.00 75.47           N
ATOM    310  CA  GLN A  40       1.194  21.697 -23.024  1.00 75.47           C
ATOM    311  CB  GLN A  40       0.059  20.678 -22.839  1.00 75.47           C
ATOM    312  CG  GLN A  40       0.509  19.413 -22.108  1.00 75.47           C
ATOM    313  CD  GLN A  40      -0.689  18.496 -21.931  1.00 75.47           C
ATOM    314  OE1 GLN A  40      -1.372  18.143 -22.891  1.00 75.47           O
ATOM    315  NE2 GLN A  40      -0.957  18.098 -20.658  1.00 75.47           N
ATOM    316  C   GLN A  40       0.670  22.766 -23.938  1.00 75.47           C
ATOM    317  O   GLN A  40       1.004  22.761 -25.118  1.00 75.47           O
ATOM    318  N   LYS A  41      -0.140  23.722 -23.438  1.00 87.61           N
ATOM    319  CA  LYS A  41      -0.838  24.580 -24.363  1.00 87.61           C
ATOM    320  CB  LYS A  41      -1.995  25.395 -23.754  1.00 87.61           C
ATOM    321  CG  LYS A  41      -3.287  24.606 -23.535  1.00 87.61           C
ATOM    322  CD  LYS A  41      -4.409  25.457 -22.930  1.00 87.61           C
ATOM    323  CE  LYS A  41      -5.759  24.742 -22.842  1.00 87.61           C
ATOM    324  NZ  LYS A  41      -6.821  25.716 -22.499  1.00 87.61           N
ATOM    325  C   LYS A  41       0.037  25.578 -25.064  1.00 87.61           C
ATOM    326  O   LYS A  41       0.729  26.377 -24.434  1.00 87.61           O
ATOM    327  N   LYS A  42       0.055  25.500 -26.417  1.00166.01           N
ATOM    328  CA  LYS A  42       0.727  26.442 -27.272  1.00166.01           C
ATOM    329  CB  LYS A  42       1.079  25.859 -28.647  1.00166.01           C
ATOM    330  CG  LYS A  42       2.214  24.839 -28.580  1.00166.01           C
ATOM    331  CD  LYS A  42       1.842  23.587 -27.786  1.00166.01           C
ATOM    332  CE  LYS A  42       0.571  22.903 -28.290  1.00166.01           C
ATOM    333  NZ  LYS A  42       0.332  21.649 -27.541  1.00166.01           N
ATOM    334  C   LYS A  42      -0.050  27.711 -27.507  1.00166.01           C
ATOM    335  O   LYS A  42       0.502  28.807 -27.403  1.00166.01           O
ATOM    336  N   LEU A  43      -1.356  27.608 -27.844  1.00 93.70           N
ATOM    337  CA  LEU A  43      -2.085  28.808 -28.160  1.00 93.70           C
ATOM    338  CB  LEU A  43      -2.956  28.716 -29.425  1.00 93.70           C
ATOM    339  CG  LEU A  43      -2.152  28.580 -30.733  1.00 93.70           C
ATOM    340  CD1 LEU A  43      -1.438  27.222 -30.816  1.00 93.70           C
ATOM    341  CD2 LEU A  43      -3.023  28.887 -31.963  1.00 93.70           C
ATOM    342  C   LEU A  43      -2.994  29.118 -27.019  1.00 93.70           C
ATOM    343  O   LEU A  43      -3.933  28.376 -26.732  1.00 93.70           O
ATOM    344  N   ARG A  44      -2.754  30.256 -26.346  1.00126.53           N
ATOM    345  CA  ARG A  44      -3.551  30.557 -25.194  1.00126.53           C
ATOM    346  CB  ARG A  44      -2.749  30.501 -23.882  1.00126.53           C
ATOM    347  CG  ARG A  44      -2.276  29.095 -23.519  1.00126.53           C
ATOM    348  CD  ARG A  44      -1.128  29.082 -22.513  1.00126.53           C
ATOM    349  NE  ARG A  44      -1.686  29.384 -21.169  1.00126.53           N
ATOM    350  CZ  ARG A  44      -0.850  29.757 -20.160  1.00126.53           C
ATOM    351  NH1 ARG A  44       0.484  29.924 -20.401  1.00126.53           N
ATOM    352  NH2 ARG A  44      -1.355  29.973 -18.912  1.00126.53           N
ATOM    353  C   ARG A  44      -4.076  31.951 -25.310  1.00126.53           C
ATOM    354  O   ARG A  44      -3.454  32.818 -25.923  1.00126.53           O
ATOM    355  N   SER A  45      -5.272  32.183 -24.733  1.00 40.26           N
ATOM    356  CA  SER A  45      -5.841  33.496 -24.707  1.00 40.26           C
ATOM    357  CB  SER A  45      -7.376  33.489 -24.589  1.00 40.26           C
ATOM    358  OG  SER A  45      -7.767  32.869 -23.372  1.00 40.26           O
ATOM    359  C   SER A  45      -5.273  34.186 -23.503  1.00 40.26           C
ATOM    360  O   SER A  45      -4.736  33.544 -22.602  1.00 40.26           O
ATOM    361  N   MET A  46      -5.392  35.527 -23.450  1.00104.22           N
ATOM    362  CA  MET A  46      -4.848  36.288 -22.358  1.00104.22           C
ATOM    363  CB  MET A  46      -4.954  37.812 -22.547  1.00104.22           C
ATOM    364  CG  MET A  46      -3.747  38.407 -23.285  1.00104.22           C
ATOM    365  SD  MET A  46      -3.540  37.939 -25.029  1.00104.22           S
ATOM    366  CE  MET A  46      -1.798  38.449 -25.122  1.00104.22           C
ATOM    367  C   MET A  46      -5.508  35.891 -21.072  1.00104.22           C
ATOM    368  O   MET A  46      -4.863  35.865 -20.024  1.00104.22           O
ATOM    369  N   THR A  47      -6.813  35.572 -21.116  1.00 43.50           N
ATOM    370  CA  THR A  47      -7.542  35.199 -19.936  1.00 43.50           C
ATOM    371  CB  THR A  47      -8.991  34.931 -20.222  1.00 43.50           C
ATOM    372  OG1 THR A  47      -9.594  36.074 -20.814  1.00 43.50           O
ATOM    373  CG2 THR A  47      -9.697  34.602 -18.895  1.00 43.50           C
ATOM    374  C   THR A  47      -6.930  33.946 -19.369  1.00 43.50           C
ATOM    375  O   THR A  47      -6.773  33.821 -18.155  1.00 43.50           O
ATOM    376  N   ASP A  48      -6.545  32.990 -20.239  1.00 63.46           N
ATOM    377  CA  ASP A  48      -5.987  31.738 -19.796  1.00 63.46           C
ATOM    378  CB  ASP A  48      -5.655  30.760 -20.940  1.00 63.46           C
ATOM    379  CG  ASP A  48      -6.933  30.065 -21.398  1.00 63.46           C
ATOM    380  OD1 ASP A  48      -7.815  29.810 -20.533  1.00 63.46           O
ATOM    381  OD2 ASP A  48      -7.042  29.772 -22.618  1.00 63.46           O
ATOM    382  C   ASP A  48      -4.711  31.994 -19.058  1.00 63.46           C
ATOM    383  O   ASP A  48      -4.374  31.263 -18.127  1.00 63.46           O
ATOM    384  N   LYS A  49      -3.945  33.016 -19.486  1.00138.45           N
ATOM    385  CA  LYS A  49      -2.679  33.291 -18.872  1.00138.45           C
ATOM    386  CB  LYS A  49      -1.904  34.385 -19.621  1.00138.45           C
ATOM    387  CG  LYS A  49      -0.401  34.320 -19.376  1.00138.45           C
ATOM    388  CD  LYS A  49       0.244  33.074 -19.985  1.00138.45           C
ATOM    389  CE  LYS A  49       1.756  32.990 -19.766  1.00138.45           C
ATOM    390  NZ  LYS A  49       2.049  32.598 -18.371  1.00138.45           N
ATOM    391  C   LYS A  49      -2.887  33.737 -17.453  1.00138.45           C
ATOM    392  O   LYS A  49      -2.182  33.291 -16.548  1.00138.45           O
ATOM    393  N   TYR A  50      -3.876  34.623 -17.221  1.00 62.36           N
ATOM    394  CA  TYR A  50      -4.158  35.135 -15.907  1.00 62.36           C
ATOM    395  CB  TYR A  50      -5.208  36.260 -15.894  1.00 62.36           C
ATOM    396  CG  TYR A  50      -4.616  37.439 -16.595  1.00 62.36           C
ATOM    397  CD1 TYR A  50      -3.624  38.180 -15.992  1.00 62.36           C
ATOM    398  CD2 TYR A  50      -5.061  37.815 -17.842  1.00 62.36           C
ATOM    399  CE1 TYR A  50      -3.078  39.271 -16.626  1.00 62.36           C
ATOM    400  CE2 TYR A  50      -4.519  38.905 -18.482  1.00 62.36           C
ATOM    401  CZ  TYR A  50      -3.525  39.634 -17.874  1.00 62.36           C
ATOM    402  OH  TYR A  50      -2.967  40.753 -18.527  1.00 62.36           O
ATOM    403  C   TYR A  50      -4.659  34.020 -15.047  1.00 62.36           C
ATOM    404  O   TYR A  50      -4.395  33.985 -13.845  1.00 62.36           O
ATOM    405  N   ARG A  51      -5.429  33.095 -15.647  1.00128.53           N
ATOM    406  CA  ARG A  51      -6.012  31.980 -14.957  1.00128.53           C
ATOM    407  CB  ARG A  51      -6.974  31.171 -15.848  1.00128.53           C
ATOM    408  CG  ARG A  51      -8.190  31.992 -16.293  1.00128.53           C
ATOM    409  CD  ARG A  51      -9.280  31.188 -17.005  1.00128.53           C
ATOM    410  NE  ARG A  51     -10.081  30.493 -15.962  1.00128.53           N
ATOM    411  CZ  ARG A  51     -11.258  29.888 -16.295  1.00128.53           C
ATOM    412  NH1 ARG A  51     -11.685  29.907 -17.589  1.00128.53           N
ATOM    413  NH2 ARG A  51     -12.004  29.256 -15.342  1.00128.53           N
ATOM    414  C   ARG A  51      -4.922  31.083 -14.436  1.00128.53           C
ATOM    415  O   ARG A  51      -5.124  30.375 -13.450  1.00128.53           O
ATOM    416  N   LEU A  52      -3.767  31.020 -15.130  1.00 51.59           N
ATOM    417  CA  LEU A  52      -2.675  30.200 -14.668  1.00 51.59           C
ATOM    418  CB  LEU A  52      -1.529  30.074 -15.682  1.00 51.59           C
ATOM    419  CG  LEU A  52      -0.389  29.161 -15.191  1.00 51.59           C
ATOM    420  CD1 LEU A  52      -0.889  27.720 -14.972  1.00 51.59           C
ATOM    421  CD2 LEU A  52       0.825  29.227 -16.128  1.00 51.59           C
ATOM    422  C   LEU A  52      -2.087  30.782 -13.411  1.00 51.59           C
ATOM    423  O   LEU A  52      -1.803  30.051 -12.463  1.00 51.59           O
ATOM    424  N   HIS A  53      -1.895  32.118 -13.366  1.00 54.68           N
ATOM    425  CA  HIS A  53      -1.299  32.761 -12.223  1.00 54.68           C
ATOM    426  ND1 HIS A  53       1.201  35.154 -12.594  1.00 54.68           N
ATOM    427  CG  HIS A  53       0.030  34.709 -13.165  1.00 54.68           C
ATOM    428  CB  HIS A  53      -1.165  34.285 -12.370  1.00 54.68           C
ATOM    429  NE2 HIS A  53       1.493  35.238 -14.796  1.00 54.68           N
ATOM    430  CD2 HIS A  53       0.225  34.766 -14.511  1.00 54.68           C
ATOM    431  CE1 HIS A  53       2.040  35.458 -13.613  1.00 54.68           C
ATOM    432  C   HIS A  53      -2.175  32.526 -11.037  1.00 54.68           C
ATOM    433  O   HIS A  53      -1.694  32.264  -9.934  1.00 54.68           O
ATOM    434  N   LEU A  54      -3.497  32.614 -11.255  1.00 54.18           N
ATOM    435  CA  LEU A  54      -4.473  32.445 -10.219  1.00 54.18           C
ATOM    436  CB  LEU A  54      -5.913  32.643 -10.737  1.00 54.18           C
ATOM    437  CG  LEU A  54      -7.005  32.476  -9.663  1.00 54.18           C
ATOM    438  CD1 LEU A  54      -6.835  33.521  -8.548  1.00 54.18           C
ATOM    439  CD2 LEU A  54      -8.413  32.500 -10.285  1.00 54.18           C
ATOM    440  C   LEU A  54      -4.351  31.049  -9.674  1.00 54.18           C
ATOM    441  O   LEU A  54      -4.520  30.831  -8.476  1.00 54.18           O
ATOM    442  N   SER A  55      -4.075  30.060 -10.549  1.00 40.87           N
ATOM    443  CA  SER A  55      -3.972  28.683 -10.145  1.00 40.87           C
ATOM    444  CB  SER A  55      -3.855  27.722 -11.343  1.00 40.87           C
ATOM    445  OG  SER A  55      -3.848  26.375 -10.894  1.00 40.87           O
ATOM    446  C   SER A  55      -2.761  28.488  -9.276  1.00 40.87           C
ATOM    447  O   SER A  55      -2.770  27.644  -8.381  1.00 40.87           O
ATOM    448  N   VAL A  56      -1.674  29.243  -9.540  1.00 35.80           N
ATOM    449  CA  VAL A  56      -0.461  29.128  -8.776  1.00 35.80           C
ATOM    450  CB  VAL A  56       0.649  29.978  -9.321  1.00 35.80           C
ATOM    451  CG1 VAL A  56       1.868  29.870  -8.388  1.00 35.80           C
ATOM    452  CG2 VAL A  56       0.937  29.532 -10.765  1.00 35.80           C
ATOM    453  C   VAL A  56      -0.710  29.573  -7.368  1.00 35.80           C
ATOM    454  O   VAL A  56      -0.259  28.929  -6.422  1.00 35.80           O
ATOM    455  N   ALA A  57      -1.425  30.702  -7.189  1.00 36.47           N
ATOM    456  CA  ALA A  57      -1.681  31.232  -5.878  1.00 36.47           C
ATOM    457  CB  ALA A  57      -2.422  32.579  -5.915  1.00 36.47           C
ATOM    458  C   ALA A  57      -2.527  30.265  -5.094  1.00 36.47           C
ATOM    459  O   ALA A  57      -2.264  30.018  -3.918  1.00 36.47           O
ATOM    460  N   ASP A  58      -3.563  29.686  -5.734  1.00 48.58           N
ATOM    461  CA  ASP A  58      -4.498  28.787  -5.104  1.00 48.58           C
ATOM    462  CB  ASP A  58      -5.662  28.388  -6.032  1.00 48.58           C
ATOM    463  CG  ASP A  58      -6.558  29.599  -6.269  1.00 48.58           C
ATOM    464  OD1 ASP A  58      -6.258  30.685  -5.703  1.00 48.58           O
ATOM    465  OD2 ASP A  58      -7.555  29.451  -7.025  1.00 48.58           O
ATOM    466  C   ASP A  58      -3.831  27.504  -4.685  1.00 48.58           C
ATOM    467  O   ASP A  58      -4.150  26.952  -3.632  1.00 48.58           O
ATOM    468  N   LEU A  59      -2.916  26.973  -5.520  1.00 49.78           N
ATOM    469  CA  LEU A  59      -2.243  25.734  -5.233  1.00 49.78           C
ATOM    470  CB  LEU A  59      -1.318  25.293  -6.382  1.00 49.78           C
ATOM    471  CG  LEU A  59      -0.575  23.970  -6.124  1.00 49.78           C
ATOM    472  CD1 LEU A  59      -1.539  22.777  -6.038  1.00 49.78           C
ATOM    473  CD2 LEU A  59       0.549  23.759  -7.146  1.00 49.78           C
ATOM    474  C   LEU A  59      -1.387  25.911  -4.020  1.00 49.78           C
ATOM    475  O   LEU A  59      -1.334  25.039  -3.154  1.00 49.78           O
ATOM    476  N   LEU A  60      -0.703  27.064  -3.926  1.00 48.97           N
ATOM    477  CA  LEU A  60       0.201  27.334  -2.846  1.00 48.97           C
ATOM    478  CB  LEU A  60       0.899  28.687  -2.994  1.00 48.97           C
ATOM    479  CG  LEU A  60       1.730  28.776  -4.283  1.00 48.97           C
ATOM    480  CD1 LEU A  60       2.474  30.115  -4.369  1.00 48.97           C
ATOM    481  CD2 LEU A  60       2.645  27.551  -4.449  1.00 48.97           C
ATOM    482  C   LEU A  60      -0.559  27.373  -1.561  1.00 48.97           C
ATOM    483  O   LEU A  60      -0.065  26.922  -0.530  1.00 48.97           O
ATOM    484  N   PHE A  61      -1.767  27.959  -1.580  1.00103.11           N
ATOM    485  CA  PHE A  61      -2.549  28.072  -0.384  1.00103.11           C
ATOM    486  CB  PHE A  61      -3.753  29.014  -0.550  1.00103.11           C
ATOM    487  CG  PHE A  61      -4.459  29.018   0.758  1.00103.11           C
ATOM    488  CD1 PHE A  61      -3.987  29.782   1.799  1.00103.11           C
ATOM    489  CD2 PHE A  61      -5.573  28.234   0.946  1.00103.11           C
ATOM    490  CE1 PHE A  61      -4.638  29.775   3.012  1.00103.11           C
ATOM    491  CE2 PHE A  61      -6.226  28.225   2.153  1.00103.11           C
ATOM    492  CZ  PHE A  61      -5.760  28.998   3.187  1.00103.11           C
ATOM    493  C   PHE A  61      -3.038  26.723   0.079  1.00103.11           C
ATOM    494  O   PHE A  61      -2.939  26.409   1.264  1.00103.11           O
ATOM    495  N   VAL A  62      -3.544  25.876  -0.848  1.00 62.03           N
ATOM    496  CA  VAL A  62      -4.143  24.602  -0.518  1.00 62.03           C
ATOM    497  CB  VAL A  62      -4.735  23.877  -1.697  1.00 62.03           C
ATOM    498  CG1 VAL A  62      -5.925  24.697  -2.224  1.00 62.03           C
ATOM    499  CG2 VAL A  62      -3.641  23.620  -2.746  1.00 62.03           C
ATOM    500  C   VAL A  62      -3.147  23.691   0.133  1.00 62.03           C
ATOM    501  O   VAL A  62      -3.501  22.926   1.027  1.00 62.03           O
ATOM    502  N   ILE A  63      -1.870  23.760  -0.277  1.00158.40           N
ATOM    503  CA  ILE A  63      -0.834  22.911   0.251  1.00158.40           C
ATOM    504  CB  ILE A  63       0.517  23.198  -0.348  1.00158.40           C
ATOM    505  CG1 ILE A  63       0.571  22.704  -1.804  1.00158.40           C
ATOM    506  CG2 ILE A  63       1.593  22.568   0.549  1.00158.40           C
ATOM    507  CD1 ILE A  63       0.451  21.184  -1.916  1.00158.40           C
ATOM    508  C   ILE A  63      -0.751  23.099   1.739  1.00158.40           C
ATOM    509  O   ILE A  63      -0.336  22.195   2.459  1.00158.40           O
ATOM    510  N   THR A  64      -1.051  24.319   2.212  1.00143.93           N
ATOM    511  CA  THR A  64      -1.030  24.735   3.590  1.00143.93           C
ATOM    512  CB  THR A  64      -1.087  26.227   3.708  1.00143.93           C
ATOM    513  OG1 THR A  64      -0.022  26.810   2.981  1.00143.93           O
ATOM    514  CG2 THR A  64      -0.965  26.607   5.188  1.00143.93           C
ATOM    515  C   THR A  64      -2.186  24.187   4.385  1.00143.93           C
ATOM    516  O   THR A  64      -2.101  24.106   5.608  1.00143.93           O
ATOM    517  N   LEU A  65      -3.304  23.818   3.724  1.00 89.36           N
ATOM    518  CA  LEU A  65      -4.545  23.475   4.369  1.00 89.36           C
ATOM    519  CB  LEU A  65      -5.659  23.108   3.375  1.00 89.36           C
ATOM    520  CG  LEU A  65      -6.188  24.320   2.585  1.00 89.36           C
ATOM    521  CD1 LEU A  65      -7.299  23.913   1.605  1.00 89.36           C
ATOM    522  CD2 LEU A  65      -6.630  25.442   3.538  1.00 89.36           C
ATOM    523  C   LEU A  65      -4.411  22.355   5.357  1.00 89.36           C
ATOM    524  O   LEU A  65      -5.118  22.392   6.364  1.00 89.36           O
ATOM    525  N   PRO A  66      -3.610  21.348   5.178  1.00 77.21           N
ATOM    526  CA  PRO A  66      -3.552  20.325   6.185  1.00 77.21           C
ATOM    527  CD  PRO A  66      -3.275  20.839   3.858  1.00 77.21           C
ATOM    528  CB  PRO A  66      -2.714  19.202   5.581  1.00 77.21           C
ATOM    529  CG  PRO A  66      -2.978  19.342   4.069  1.00 77.21           C
ATOM    530  C   PRO A  66      -3.061  20.878   7.492  1.00 77.21           C
ATOM    531  O   PRO A  66      -3.427  20.338   8.536  1.00 77.21           O
ATOM    532  N   PHE A  67      -2.227  21.938   7.457  1.00 53.63           N
ATOM    533  CA  PHE A  67      -1.704  22.577   8.634  1.00 53.63           C
ATOM    534  CB  PHE A  67      -0.716  23.715   8.309  1.00 53.63           C
ATOM    535  CG  PHE A  67       0.486  23.137   7.644  1.00 53.63           C
ATOM    536  CD1 PHE A  67       1.483  22.540   8.379  1.00 53.63           C
ATOM    537  CD2 PHE A  67       0.628  23.203   6.278  1.00 53.63           C
ATOM    538  CE1 PHE A  67       2.593  22.011   7.762  1.00 53.63           C
ATOM    539  CE2 PHE A  67       1.732  22.678   5.652  1.00 53.63           C
ATOM    540  CZ  PHE A  67       2.718  22.079   6.396  1.00 53.63           C
ATOM    541  C   PHE A  67      -2.853  23.203   9.359  1.00 53.63           C
ATOM    542  O   PHE A  67      -2.948  23.126  10.583  1.00 53.63           O
ATOM    543  N   TRP A  68      -3.743  23.863   8.591  1.00 79.18           N
ATOM    544  CA  TRP A  68      -4.912  24.524   9.096  1.00 79.18           C
ATOM    545  CB  TRP A  68      -5.727  25.207   7.979  1.00 79.18           C
ATOM    546  CG  TRP A  68      -5.152  26.498   7.443  1.00 79.18           C
ATOM    547  CD2 TRP A  68      -5.824  27.766   7.540  1.00 79.18           C
ATOM    548  CD1 TRP A  68      -3.993  26.729   6.760  1.00 79.18           C
ATOM    549  NE1 TRP A  68      -3.892  28.064   6.442  1.00 79.18           N
ATOM    550  CE2 TRP A  68      -5.016  28.712   6.911  1.00 79.18           C
ATOM    551  CE3 TRP A  68      -7.020  28.111   8.100  1.00 79.18           C
ATOM    552  CZ2 TRP A  68      -5.398  30.023   6.834  1.00 79.18           C
ATOM    553  CZ3 TRP A  68      -7.398  29.433   8.027  1.00 79.18           C
ATOM    554  CH2 TRP A  68      -6.602  30.372   7.406  1.00 79.18           C
ATOM    555  C   TRP A  68      -5.816  23.495   9.706  1.00 79.18           C
ATOM    556  O   TRP A  68      -6.382  23.712  10.775  1.00 79.18           O
ATOM    557  N   ALA A  69      -5.977  22.345   9.023  1.00 38.09           N
ATOM    558  CA  ALA A  69      -6.890  21.318   9.448  1.00 38.09           C
ATOM    559  CB  ALA A  69      -6.962  20.143   8.456  1.00 38.09           C
ATOM    560  C   ALA A  69      -6.501  20.751  10.777  1.00 38.09           C
ATOM    561  O   ALA A  69      -7.358  20.539  11.635  1.00 38.09           O
ATOM    562  N   VAL A  70      -5.197  20.478  10.968  1.00 47.06           N
ATOM    563  CA  VAL A  70      -4.688  19.881  12.171  1.00 47.06           C
ATOM    564  CB  VAL A  70      -3.210  19.614  12.081  1.00 47.06           C
ATOM    565  CG1 VAL A  70      -2.713  19.032  13.417  1.00 47.06           C
ATOM    566  CG2 VAL A  70      -2.962  18.705  10.864  1.00 47.06           C
ATOM    567  C   VAL A  70      -4.894  20.814  13.319  1.00 47.06           C
ATOM    568  O   VAL A  70      -5.382  20.415  14.376  1.00 47.06           O
ATOM    569  N   ASP A  71      -4.582  22.104  13.100  1.00 52.55           N
ATOM    570  CA  ASP A  71      -4.600  23.093  14.138  1.00 52.55           C
ATOM    571  CB  ASP A  71      -4.294  24.515  13.630  1.00 52.55           C
ATOM    572  CG  ASP A  71      -4.207  25.436  14.845  1.00 52.55           C
ATOM    573  OD1 ASP A  71      -4.095  24.903  15.981  1.00 52.55           O
ATOM    574  OD2 ASP A  71      -4.267  26.681  14.654  1.00 52.55           O
ATOM    575  C   ASP A  71      -5.965  23.138  14.732  1.00 52.55           C
ATOM    576  O   ASP A  71      -6.111  23.363  15.932  1.00 52.55           O
ATOM    577  N   ALA A  72      -7.016  22.952  13.915  1.00 52.90           N
ATOM    578  CA  ALA A  72      -8.321  23.071  14.496  1.00 52.90           C
ATOM    579  CB  ALA A  72      -9.446  22.866  13.467  1.00 52.90           C
ATOM    580  C   ALA A  72      -8.514  22.030  15.568  1.00 52.90           C
ATOM    581  O   ALA A  72      -8.869  22.367  16.698  1.00 52.90           O
ATOM    582  N   VAL A  73      -8.295  20.738  15.240  1.00 57.45           N
ATOM    583  CA  VAL A  73      -8.494  19.654  16.170  1.00 57.45           C
ATOM    584  CB  VAL A  73      -8.586  18.324  15.481  1.00 57.45           C
ATOM    585  CG1 VAL A  73      -8.746  17.223  16.544  1.00 57.45           C
ATOM    586  CG2 VAL A  73      -9.743  18.380  14.468  1.00 57.45           C
ATOM    587  C   VAL A  73      -7.414  19.539  17.198  1.00 57.45           C
ATOM    588  O   VAL A  73      -7.682  19.467  18.398  1.00 57.45           O
ATOM    589  N   ALA A  74      -6.152  19.517  16.738  1.00 58.06           N
ATOM    590  CA  ALA A  74      -5.019  19.321  17.592  1.00 58.06           C
ATOM    591  CB  ALA A  74      -4.120  18.135  17.185  1.00 58.06           C
ATOM    592  C   ALA A  74      -4.195  20.555  17.446  1.00 58.06           C
ATOM    593  O   ALA A  74      -4.467  21.387  16.581  1.00 58.06           O
ATOM    594  N   ASN A  75      -3.175  20.701  18.315  1.00 94.81           N
ATOM    595  CA  ASN A  75      -2.384  21.898  18.370  1.00 94.81           C
ATOM    596  CB  ASN A  75      -1.837  22.225  19.773  1.00 94.81           C
ATOM    597  CG  ASN A  75      -0.824  21.167  20.174  1.00 94.81           C
ATOM    598  OD1 ASN A  75      -0.635  20.167  19.483  1.00 94.81           O
ATOM    599  ND2 ASN A  75      -0.157  21.390  21.335  1.00 94.81           N
ATOM    600  C   ASN A  75      -1.225  21.896  17.422  1.00 94.81           C
ATOM    601  O   ASN A  75      -1.039  20.989  16.614  1.00 94.81           O
ATOM    602  N   TRP A  76      -0.418  22.976  17.517  1.00167.76           N
ATOM    603  CA  TRP A  76       0.656  23.246  16.612  1.00167.76           C
ATOM    604  CB  TRP A  76       0.991  24.754  16.673  1.00167.76           C
ATOM    605  CG  TRP A  76       1.652  25.379  15.469  1.00167.76           C
ATOM    606  CD2 TRP A  76       0.945  25.603  14.240  1.00167.76           C
ATOM    607  CD1 TRP A  76       2.921  25.836  15.277  1.00167.76           C
ATOM    608  NE1 TRP A  76       3.043  26.357  14.008  1.00167.76           N
ATOM    609  CE2 TRP A  76       1.836  26.214  13.356  1.00167.76           C
ATOM    610  CE3 TRP A  76      -0.341  25.329  13.881  1.00167.76           C
ATOM    611  CZ2 TRP A  76       1.450  26.560  12.094  1.00167.76           C
ATOM    612  CZ3 TRP A  76      -0.726  25.674  12.605  1.00167.76           C
ATOM    613  CH2 TRP A  76       0.152  26.278  11.729  1.00167.76           C
ATOM    614  C   TRP A  76       1.835  22.388  16.980  1.00167.76           C
ATOM    615  O   TRP A  76       2.380  22.488  18.077  1.00167.76           O
ATOM    616  N   TYR A  77       2.117  21.383  16.124  1.00177.77           N
ATOM    617  CA  TYR A  77       3.275  20.530  16.143  1.00177.77           C
ATOM    618  CB  TYR A  77       2.986  19.122  15.603  1.00177.77           C
ATOM    619  CG  TYR A  77       1.982  18.543  16.540  1.00177.77           C
ATOM    620  CD1 TYR A  77       2.384  17.927  17.702  1.00177.77           C
ATOM    621  CD2 TYR A  77       0.638  18.642  16.263  1.00177.77           C
ATOM    622  CE1 TYR A  77       1.456  17.403  18.570  1.00177.77           C
ATOM    623  CE2 TYR A  77      -0.295  18.119  17.128  1.00177.77           C
ATOM    624  CZ  TYR A  77       0.114  17.496  18.283  1.00177.77           C
ATOM    625  OH  TYR A  77      -0.846  16.962  19.171  1.00177.77           O
ATOM    626  C   TYR A  77       4.393  21.126  15.337  1.00177.77           C
ATOM    627  O   TYR A  77       5.572  20.963  15.649  1.00177.77           O
ATOM    628  N   PHE A  78       4.000  21.838  14.260  1.00177.95           N
ATOM    629  CA  PHE A  78       4.802  22.285  13.150  1.00177.95           C
ATOM    630  CB  PHE A  78       3.936  22.979  12.087  1.00177.95           C
ATOM    631  CG  PHE A  78       2.821  22.023  11.815  1.00177.95           C
ATOM    632  CD1 PHE A  78       2.993  20.921  11.010  1.00177.95           C
ATOM    633  CD2 PHE A  78       1.597  22.216  12.412  1.00177.95           C
ATOM    634  CE1 PHE A  78       1.956  20.043  10.783  1.00177.95           C
ATOM    635  CE2 PHE A  78       0.555  21.346  12.189  1.00177.95           C
ATOM    636  CZ  PHE A  78       0.733  20.258  11.372  1.00177.95           C
ATOM    637  C   PHE A  78       5.941  23.191  13.531  1.00177.95           C
ATOM    638  O   PHE A  78       7.004  23.118  12.917  1.00177.95           O
ATOM    639  N   GLY A  79       5.780  24.104  14.504  1.00 39.60           N
ATOM    640  CA  GLY A  79       6.931  24.904  14.836  1.00 39.60           C
ATOM    641  C   GLY A  79       6.702  26.332  14.434  1.00 39.60           C
ATOM    642  O   GLY A  79       5.658  26.678  13.884  1.00 39.60           O
ATOM    643  N   ASN A  80       7.686  27.194  14.780  1.00 63.71           N
ATOM    644  CA  ASN A  80       7.679  28.620  14.593  1.00 63.71           C
ATOM    645  CB  ASN A  80       8.811  29.302  15.375  1.00 63.71           C
ATOM    646  CG  ASN A  80       8.482  30.781  15.493  1.00 63.71           C
ATOM    647  OD1 ASN A  80       7.334  31.186  15.316  1.00 63.71           O
ATOM    648  ND2 ASN A  80       9.514  31.610  15.800  1.00 63.71           N
ATOM    649  C   ASN A  80       7.820  29.047  13.156  1.00 63.71           C
ATOM    650  O   ASN A  80       7.100  29.940  12.709  1.00 63.71           O
ATOM    651  N   PHE A  81       8.757  28.441  12.394  1.00 54.55           N
ATOM    652  CA  PHE A  81       8.998  28.884  11.045  1.00 54.55           C
ATOM    653  CB  PHE A  81      10.208  28.230  10.356  1.00 54.55           C
ATOM    654  CG  PHE A  81      10.249  28.808   8.980  1.00 54.55           C
ATOM    655  CD1 PHE A  81      10.541  30.137   8.790  1.00 54.55           C
ATOM    656  CD2 PHE A  81      10.009  28.021   7.877  1.00 54.55           C
ATOM    657  CE1 PHE A  81      10.581  30.678   7.528  1.00 54.55           C
ATOM    658  CE2 PHE A  81      10.048  28.552   6.609  1.00 54.55           C
ATOM    659  CZ  PHE A  81      10.333  29.884   6.436  1.00 54.55           C
ATOM    660  C   PHE A  81       7.794  28.643  10.198  1.00 54.55           C
ATOM    661  O   PHE A  81       7.439  29.470   9.361  1.00 54.55           O
ATOM    662  N   LEU A  82       7.150  27.480  10.382  1.00 96.66           N
ATOM    663  CA  LEU A  82       5.981  27.119   9.638  1.00 96.66           C
ATOM    664  CB  LEU A  82       5.549  25.666   9.872  1.00 96.66           C
ATOM    665  CG  LEU A  82       6.590  24.660   9.348  1.00 96.66           C
ATOM    666  CD1 LEU A  82       7.905  24.747  10.140  1.00 96.66           C
ATOM    667  CD2 LEU A  82       6.017  23.237   9.288  1.00 96.66           C
ATOM    668  C   LEU A  82       4.842  28.022  10.005  1.00 96.66           C
ATOM    669  O   LEU A  82       3.952  28.254   9.188  1.00 96.66           O
ATOM    670  N   CYS A  83       4.806  28.514  11.259  1.00 49.28           N
ATOM    671  CA  CYS A  83       3.747  29.373  11.723  1.00 49.28           C
ATOM    672  CB  CYS A  83       3.937  29.761  13.210  1.00 49.28           C
ATOM    673  SG  CYS A  83       2.704  30.910  13.910  1.00 49.28           S
ATOM    674  C   CYS A  83       3.726  30.619  10.878  1.00 49.28           C
ATOM    675  O   CYS A  83       2.664  31.051  10.433  1.00 49.28           O
ATOM    676  N   LYS A  84       4.903  31.232  10.638  1.00 67.78           N
ATOM    677  CA  LYS A  84       5.019  32.423   9.835  1.00 67.78           C
ATOM    678  CB  LYS A  84       6.441  33.009   9.862  1.00 67.78           C
ATOM    679  CG  LYS A  84       6.898  33.450  11.256  1.00 67.78           C
ATOM    680  CD  LYS A  84       8.412  33.657  11.361  1.00 67.78           C
ATOM    681  CE  LYS A  84       8.908  33.887  12.790  1.00 67.78           C
ATOM    682  NZ  LYS A  84       8.394  35.175  13.310  1.00 67.78           N
ATOM    683  C   LYS A  84       4.715  32.092   8.404  1.00 67.78           C
ATOM    684  O   LYS A  84       4.062  32.866   7.704  1.00 67.78           O
ATOM    685  N   ALA A  85       5.184  30.915   7.938  1.00 38.87           N
ATOM    686  CA  ALA A  85       5.079  30.501   6.565  1.00 38.87           C
ATOM    687  CB  ALA A  85       5.727  29.127   6.317  1.00 38.87           C
ATOM    688  C   ALA A  85       3.644  30.393   6.145  1.00 38.87           C
ATOM    689  O   ALA A  85       3.285  30.835   5.055  1.00 38.87           O
ATOM    690  N   VAL A  86       2.783  29.794   6.989  1.00 48.97           N
ATOM    691  CA  VAL A  86       1.397  29.633   6.648  1.00 48.97           C
ATOM    692  CB  VAL A  86       0.640  28.780   7.627  1.00 48.97           C
ATOM    693  CG1 VAL A  86       1.274  27.378   7.637  1.00 48.97           C
ATOM    694  CG2 VAL A  86       0.627  29.474   8.998  1.00 48.97           C
ATOM    695  C   VAL A  86       0.732  30.976   6.582  1.00 48.97           C
ATOM    696  O   VAL A  86      -0.146  31.191   5.748  1.00 48.97           O
ATOM    697  N   HIS A  87       1.104  31.907   7.487  1.00 62.01           N
ATOM    698  CA  HIS A  87       0.513  33.218   7.502  1.00 62.01           C
ATOM    699  ND1 HIS A  87       0.145  32.612  10.724  1.00 62.01           N
ATOM    700  CG  HIS A  87       0.001  33.725   9.925  1.00 62.01           C
ATOM    701  CB  HIS A  87       0.870  34.050   8.747  1.00 62.01           C
ATOM    702  NE2 HIS A  87      -1.585  33.753  11.533  1.00 62.01           N
ATOM    703  CD2 HIS A  87      -1.059  34.410  10.435  1.00 62.01           C
ATOM    704  CE1 HIS A  87      -0.828  32.678  11.668  1.00 62.01           C
ATOM    705  C   HIS A  87       0.885  33.994   6.272  1.00 62.01           C
ATOM    706  O   HIS A  87       0.039  34.685   5.710  1.00 62.01           O
ATOM    707  N   VAL A  88       2.158  33.922   5.827  1.00 53.26           N
ATOM    708  CA  VAL A  88       2.581  34.664   4.665  1.00 53.26           C
ATOM    709  CB  VAL A  88       4.073  34.651   4.446  1.00 53.26           C
ATOM    710  CG1 VAL A  88       4.744  35.348   5.641  1.00 53.26           C
ATOM    711  CG2 VAL A  88       4.549  33.211   4.212  1.00 53.26           C
ATOM    712  C   VAL A  88       1.904  34.156   3.417  1.00 53.26           C
ATOM    713  O   VAL A  88       1.475  34.958   2.587  1.00 53.26           O
ATOM    714  N   ILE A  89       1.789  32.818   3.244  1.00 46.41           N
ATOM    715  CA  ILE A  89       1.183  32.256   2.058  1.00 46.41           C
ATOM    716  CB  ILE A  89       1.283  30.755   1.970  1.00 46.41           C
ATOM    717  CG1 ILE A  89       2.747  30.312   1.809  1.00 46.41           C
ATOM    718  CG2 ILE A  89       0.378  30.289   0.819  1.00 46.41           C
ATOM    719  CD1 ILE A  89       2.924  28.795   1.869  1.00 46.41           C
ATOM    720  C   ILE A  89      -0.273  32.622   1.984  1.00 46.41           C
ATOM    721  O   ILE A  89      -0.785  32.964   0.918  1.00 46.41           O
ATOM    722  N   TYR A  90      -0.983  32.558   3.124  1.00 78.70           N
ATOM    723  CA  TYR A  90      -2.389  32.853   3.195  1.00 78.70           C
ATOM    724  CB  TYR A  90      -2.895  32.686   4.643  1.00 78.70           C
ATOM    725  CG  TYR A  90      -4.263  33.257   4.798  1.00 78.70           C
ATOM    726  CD1 TYR A  90      -5.388  32.545   4.440  1.00 78.70           C
ATOM    727  CD2 TYR A  90      -4.412  34.519   5.324  1.00 78.70           C
ATOM    728  CE1 TYR A  90      -6.638  33.095   4.601  1.00 78.70           C
ATOM    729  CE2 TYR A  90      -5.658  35.071   5.488  1.00 78.70           C
ATOM    730  CZ  TYR A  90      -6.771  34.357   5.125  1.00 78.70           C
ATOM    731  OH  TYR A  90      -8.050  34.926   5.294  1.00 78.70           O
ATOM    732  C   TYR A  90      -2.608  34.275   2.765  1.00 78.70           C
ATOM    733  O   TYR A  90      -3.524  34.566   1.997  1.00 78.70           O
ATOM    734  N   THR A  91      -1.757  35.196   3.254  1.00 47.51           N
ATOM    735  CA  THR A  91      -1.854  36.599   2.961  1.00 47.51           C
ATOM    736  CB  THR A  91      -0.866  37.404   3.751  1.00 47.51           C
ATOM    737  OG1 THR A  91      -1.070  37.189   5.138  1.00 47.51           O
ATOM    738  CG2 THR A  91      -1.047  38.894   3.429  1.00 47.51           C
ATOM    739  C   THR A  91      -1.588  36.846   1.503  1.00 47.51           C
ATOM    740  O   THR A  91      -2.259  37.673   0.886  1.00 47.51           O
ATOM    741  N   VAL A  92      -0.583  36.163   0.911  1.00120.13           N
ATOM    742  CA  VAL A  92      -0.299  36.403  -0.480  1.00120.13           C
ATOM    743  CB  VAL A  92       0.981  35.789  -0.991  1.00120.13           C
ATOM    744  CG1 VAL A  92       2.157  36.542  -0.358  1.00120.13           C
ATOM    745  CG2 VAL A  92       1.008  34.287  -0.685  1.00120.13           C
ATOM    746  C   VAL A  92      -1.452  35.976  -1.338  1.00120.13           C
ATOM    747  O   VAL A  92      -1.855  36.707  -2.241  1.00120.13           O
ATOM    748  N   ASN A  93      -2.040  34.799  -1.055  1.00 69.58           N
ATOM    749  CA  ASN A  93      -3.136  34.272  -1.819  1.00 69.58           C
ATOM    750  CB  ASN A  93      -3.605  32.909  -1.275  1.00 69.58           C
ATOM    751  CG  ASN A  93      -4.674  32.337  -2.192  1.00 69.58           C
ATOM    752  OD1 ASN A  93      -5.560  31.609  -1.749  1.00 69.58           O
ATOM    753  ND2 ASN A  93      -4.584  32.667  -3.508  1.00 69.58           N
ATOM    754  C   ASN A  93      -4.290  35.222  -1.709  1.00 69.58           C
ATOM    755  O   ASN A  93      -5.065  35.379  -2.651  1.00 69.58           O
ATOM    756  N   LEU A  94      -4.447  35.860  -0.534  1.00 81.01           N
ATOM    757  CA  LEU A  94      -5.566  36.718  -0.274  1.00 81.01           C
ATOM    758  CB  LEU A  94      -5.553  37.178   1.194  1.00 81.01           C
ATOM    759  CG  LEU A  94      -6.834  37.877   1.669  1.00 81.01           C
ATOM    760  CD1 LEU A  94      -8.043  36.937   1.551  1.00 81.01           C
ATOM    761  CD2 LEU A  94      -6.663  38.436   3.092  1.00 81.01           C
ATOM    762  C   LEU A  94      -5.559  37.920  -1.190  1.00 81.01           C
ATOM    763  O   LEU A  94      -6.531  38.166  -1.905  1.00 81.01           O
ATOM    764  N   TYR A  95      -4.452  38.690  -1.197  1.00 76.42           N
ATOM    765  CA  TYR A  95      -4.308  39.894  -1.975  1.00 76.42           C
ATOM    766  CB  TYR A  95      -3.130  40.752  -1.495  1.00 76.42           C
ATOM    767  CG  TYR A  95      -3.476  41.220  -0.123  1.00 76.42           C
ATOM    768  CD1 TYR A  95      -4.265  42.333   0.056  1.00 76.42           C
ATOM    769  CD2 TYR A  95      -3.015  40.551   0.989  1.00 76.42           C
ATOM    770  CE1 TYR A  95      -4.592  42.772   1.318  1.00 76.42           C
ATOM    771  CE2 TYR A  95      -3.340  40.989   2.253  1.00 76.42           C
ATOM    772  CZ  TYR A  95      -4.129  42.099   2.421  1.00 76.42           C
ATOM    773  OH  TYR A  95      -4.462  42.546   3.718  1.00 76.42           O
ATOM    774  C   TYR A  95      -4.134  39.626  -3.445  1.00 76.42           C
ATOM    775  O   TYR A  95      -4.627  40.381  -4.281  1.00 76.42           O
ATOM    776  N   SER A  96      -3.374  38.575  -3.796  1.00 98.50           N
ATOM    777  CA  SER A  96      -3.033  38.263  -5.160  1.00 98.50           C
ATOM    778  CB  SER A  96      -1.972  37.152  -5.223  1.00 98.50           C
ATOM    779  OG  SER A  96      -1.698  36.830  -6.574  1.00 98.50           O
ATOM    780  C   SER A  96      -4.211  37.819  -5.985  1.00 98.50           C
ATOM    781  O   SER A  96      -4.377  38.266  -7.120  1.00 98.50           O
ATOM    782  N   SER A  97      -5.071  36.934  -5.441  1.00 42.07           N
ATOM    783  CA  SER A  97      -6.147  36.365  -6.208  1.00 42.07           C
ATOM    784  CB  SER A  97      -6.969  35.342  -5.405  1.00 42.07           C
ATOM    785  OG  SER A  97      -7.624  35.979  -4.319  1.00 42.07           O
ATOM    786  C   SER A  97      -7.082  37.438  -6.683  1.00 42.07           C
ATOM    787  O   SER A  97      -7.485  37.438  -7.845  1.00 42.07           O
ATOM    788  N   VAL A  98      -7.449  38.384  -5.800  1.00101.97           N
ATOM    789  CA  VAL A  98      -8.396  39.410  -6.151  1.00101.97           C
ATOM    790  CB  VAL A  98      -8.797  40.266  -4.985  1.00101.97           C
ATOM    791  CG1 VAL A  98      -7.590  41.102  -4.534  1.00101.97           C
ATOM    792  CG2 VAL A  98     -10.028  41.094  -5.393  1.00101.97           C
ATOM    793  C   VAL A  98      -7.849  40.302  -7.232  1.00101.97           C
ATOM    794  O   VAL A  98      -8.577  40.679  -8.148  1.00101.97           O
ATOM    795  N   LEU A  99      -6.555  40.677  -7.149  1.00 57.71           N
ATOM    796  CA  LEU A  99      -5.938  41.562  -8.103  1.00 57.71           C
ATOM    797  CB  LEU A  99      -4.539  42.029  -7.678  1.00 57.71           C
ATOM    798  CG  LEU A  99      -4.568  42.952  -6.450  1.00 57.71           C
ATOM    799  CD1 LEU A  99      -3.150  43.404  -6.062  1.00 57.71           C
ATOM    800  CD2 LEU A  99      -5.530  44.130  -6.666  1.00 57.71           C
ATOM    801  C   LEU A  99      -5.821  40.915  -9.447  1.00 57.71           C
ATOM    802  O   LEU A  99      -5.903  41.597 -10.466  1.00 57.71           O
ATOM    803  N   ILE A 100      -5.587  39.589  -9.491  1.00 48.57           N
ATOM    804  CA  ILE A 100      -5.464  38.900 -10.748  1.00 48.57           C
ATOM    805  CB  ILE A 100      -5.144  37.438 -10.584  1.00 48.57           C
ATOM    806  CG1 ILE A 100      -3.736  37.282  -9.981  1.00 48.57           C
ATOM    807  CG2 ILE A 100      -5.331  36.738 -11.942  1.00 48.57           C
ATOM    808  CD1 ILE A 100      -3.403  35.867  -9.504  1.00 48.57           C
ATOM    809  C   ILE A 100      -6.765  39.039 -11.470  1.00 48.57           C
ATOM    810  O   ILE A 100      -6.797  39.268 -12.677  1.00 48.57           O
ATOM    811  N   LEU A 101      -7.880  38.913 -10.728  1.00 55.14           N
ATOM    812  CA  LEU A 101      -9.197  39.047 -11.286  1.00 55.14           C
ATOM    813  CB  LEU A 101     -10.306  38.751 -10.261  1.00 55.14           C
ATOM    814  CG  LEU A 101     -10.370  37.267  -9.835  1.00 55.14           C
ATOM    815  CD1 LEU A 101     -11.496  37.022  -8.817  1.00 55.14           C
ATOM    816  CD2 LEU A 101     -10.489  36.340 -11.059  1.00 55.14           C
ATOM    817  C   LEU A 101      -9.358  40.448 -11.805  1.00 55.14           C
ATOM    818  O   LEU A 101     -10.001  40.663 -12.831  1.00 55.14           O
ATOM    819  N   ALA A 102      -8.776  41.441 -11.098  1.00 36.61           N
ATOM    820  CA  ALA A 102      -8.840  42.821 -11.503  1.00 36.61           C
ATOM    821  CB  ALA A 102      -8.156  43.771 -10.503  1.00 36.61           C
ATOM    822  C   ALA A 102      -8.142  42.941 -12.826  1.00 36.61           C
ATOM    823  O   ALA A 102      -8.594  43.676 -13.701  1.00 36.61           O
ATOM    824  N   PHE A 103      -7.012  42.219 -12.993  1.00 73.35           N
ATOM    825  CA  PHE A 103      -6.259  42.182 -14.219  1.00 73.35           C
ATOM    826  CB  PHE A 103      -4.956  41.363 -14.117  1.00 73.35           C
ATOM    827  CG  PHE A 103      -3.850  42.274 -13.716  1.00 73.35           C
ATOM    828  CD1 PHE A 103      -3.772  42.825 -12.458  1.00 73.35           C
ATOM    829  CD2 PHE A 103      -2.869  42.553 -14.635  1.00 73.35           C
ATOM    830  CE1 PHE A 103      -2.728  43.661 -12.134  1.00 73.35           C
ATOM    831  CE2 PHE A 103      -1.825  43.385 -14.317  1.00 73.35           C
ATOM    832  CZ  PHE A 103      -1.757  43.941 -13.063  1.00 73.35           C
ATOM    833  C   PHE A 103      -7.076  41.566 -15.317  1.00 73.35           C
ATOM    834  O   PHE A 103      -6.980  41.993 -16.468  1.00 73.35           O
ATOM    835  N   ILE A 104      -7.856  40.509 -15.008  1.00 43.74           N
ATOM    836  CA  ILE A 104      -8.693  39.901 -16.009  1.00 43.74           C
ATOM    837  CB  ILE A 104      -9.407  38.657 -15.557  1.00 43.74           C
ATOM    838  CG1 ILE A 104      -8.398  37.537 -15.256  1.00 43.74           C
ATOM    839  CG2 ILE A 104     -10.430  38.272 -16.639  1.00 43.74           C
ATOM    840  CD1 ILE A 104      -9.039  36.301 -14.627  1.00 43.74           C
ATOM    841  C   ILE A 104      -9.726  40.904 -16.421  1.00 43.74           C
ATOM    842  O   ILE A 104     -10.061  41.018 -17.598  1.00 43.74           O
ATOM    843  N   SER A 105     -10.265  41.658 -15.444  1.00 40.89           N
ATOM    844  CA  SER A 105     -11.275  42.647 -15.699  1.00 40.89           C
ATOM    845  CB  SER A 105     -11.775  43.327 -14.412  1.00 40.89           C
ATOM    846  OG  SER A 105     -12.772  44.287 -14.729  1.00 40.89           O
ATOM    847  C   SER A 105     -10.718  43.722 -16.585  1.00 40.89           C
ATOM    848  O   SER A 105     -11.435  44.284 -17.413  1.00 40.89           O
ATOM    849  N   LEU A 106      -9.429  44.069 -16.409  1.00 64.84           N
ATOM    850  CA  LEU A 106      -8.808  45.096 -17.199  1.00 64.84           C
ATOM    851  CB  LEU A 106      -7.438  45.519 -16.645  1.00 64.84           C
ATOM    852  CG  LEU A 106      -6.841  46.749 -17.351  1.00 64.84           C
ATOM    853  CD1 LEU A 106      -7.786  47.958 -17.272  1.00 64.84           C
ATOM    854  CD2 LEU A 106      -5.453  47.080 -16.789  1.00 64.84           C
ATOM    855  C   LEU A 106      -8.655  44.638 -18.626  1.00 64.84           C
ATOM    856  O   LEU A 106      -8.818  45.428 -19.553  1.00 64.84           O
ATOM    857  N   ASP A 107      -8.332  43.345 -18.837  1.00 66.59           N
ATOM    858  CA  ASP A 107      -8.084  42.786 -20.139  1.00 66.59           C
ATOM    859  CB  ASP A 107      -7.604  41.325 -20.047  1.00 66.59           C
ATOM    860  CG  ASP A 107      -7.072  40.871 -21.400  1.00 66.59           C
ATOM    861  OD1 ASP A 107      -7.883  40.785 -22.362  1.00 66.59           O
ATOM    862  OD2 ASP A 107      -5.845  40.610 -21.491  1.00 66.59           O
ATOM    863  C   ASP A 107      -9.328  42.850 -20.985  1.00 66.59           C
ATOM    864  O   ASP A 107      -9.259  43.182 -22.167  1.00 66.59           O
ATOM    865  N   ARG A 108     -10.505  42.558 -20.396  1.00173.71           N
ATOM    866  CA  ARG A 108     -11.755  42.518 -21.110  1.00173.71           C
ATOM    867  CB  ARG A 108     -12.930  41.988 -20.268  1.00173.71           C
ATOM    868  CG  ARG A 108     -12.719  40.547 -19.792  1.00173.71           C
ATOM    869  CD  ARG A 108     -11.855  39.690 -20.729  1.00173.71           C
ATOM    870  NE  ARG A 108     -12.591  39.465 -22.008  1.00173.71           N
ATOM    871  CZ  ARG A 108     -11.904  39.091 -23.128  1.00173.71           C
ATOM    872  NH1 ARG A 108     -10.544  38.964 -23.080  1.00173.71           N
ATOM    873  NH2 ARG A 108     -12.569  38.837 -24.294  1.00173.71           N
ATOM    874  C   ARG A 108     -12.094  43.884 -21.630  1.00173.71           C
ATOM    875  O   ARG A 108     -12.795  44.013 -22.633  1.00173.71           O
ATOM    876  N   TYR A 109     -11.682  44.944 -20.909  1.00 66.58           N
ATOM    877  CA  TYR A 109     -11.897  46.303 -21.321  1.00 66.58           C
ATOM    878  CB  TYR A 109     -11.429  47.283 -20.230  1.00 66.58           C
ATOM    879  CG  TYR A 109     -11.541  48.696 -20.685  1.00 66.58           C
ATOM    880  CD1 TYR A 109     -12.714  49.400 -20.531  1.00 66.58           C
ATOM    881  CD2 TYR A 109     -10.457  49.322 -21.257  1.00 66.58           C
ATOM    882  CE1 TYR A 109     -12.804  50.710 -20.948  1.00 66.58           C
ATOM    883  CE2 TYR A 109     -10.544  50.628 -21.675  1.00 66.58           C
ATOM    884  CZ  TYR A 109     -11.718  51.322 -21.520  1.00 66.58           C
ATOM    885  OH  TYR A 109     -11.804  52.663 -21.946  1.00 66.58           O
ATOM    886  C   TYR A 109     -11.086  46.572 -22.556  1.00 66.58           C
ATOM    887  O   TYR A 109     -11.604  47.043 -23.568  1.00 66.58           O
ATOM    888  N   LEU A 110      -9.781  46.231 -22.514  1.00 55.34           N
ATOM    889  CA  LEU A 110      -8.885  46.512 -23.600  1.00 55.34           C
ATOM    890  CB  LEU A 110      -7.442  46.068 -23.310  1.00 55.34           C
ATOM    891  CG  LEU A 110      -6.771  46.795 -22.132  1.00 55.34           C
ATOM    892  CD1 LEU A 110      -5.338  46.276 -21.914  1.00 55.34           C
ATOM    893  CD2 LEU A 110      -6.824  48.323 -22.309  1.00 55.34           C
ATOM    894  C   LEU A 110      -9.308  45.749 -24.808  1.00 55.34           C
ATOM    895  O   LEU A 110      -9.411  46.304 -25.900  1.00 55.34           O
ATOM    896  N   ALA A 111      -9.590  44.447 -24.636  1.00 54.09           N
ATOM    897  CA  ALA A 111      -9.897  43.631 -25.765  1.00 54.09           C
ATOM    898  CB  ALA A 111     -10.145  42.164 -25.374  1.00 54.09           C
ATOM    899  C   ALA A 111     -11.135  44.154 -26.420  1.00 54.09           C
ATOM    900  O   ALA A 111     -11.223  44.210 -27.644  1.00 54.09           O
ATOM    901  N   ILE A 112     -12.162  44.481 -25.623  1.00 89.97           N
ATOM    902  CA  ILE A 112     -13.397  44.937 -26.195  1.00 89.97           C
ATOM    903  CB  ILE A 112     -14.550  44.749 -25.259  1.00 89.97           C
ATOM    904  CG1 ILE A 112     -14.740  43.260 -24.949  1.00 89.97           C
ATOM    905  CG2 ILE A 112     -15.792  45.408 -25.883  1.00 89.97           C
ATOM    906  CD1 ILE A 112     -15.663  43.019 -23.758  1.00 89.97           C
ATOM    907  C   ILE A 112     -13.460  46.368 -26.620  1.00 89.97           C
ATOM    908  O   ILE A 112     -13.808  46.672 -27.759  1.00 89.97           O
ATOM    909  N   VAL A 113     -13.146  47.298 -25.705  1.00 87.76           N
ATOM    910  CA  VAL A 113     -13.382  48.670 -26.038  1.00 87.76           C
ATOM    911  CB  VAL A 113     -13.164  49.584 -24.874  1.00 87.76           C
ATOM    912  CG1 VAL A 113     -13.323  51.036 -25.350  1.00 87.76           C
ATOM    913  CG2 VAL A 113     -14.164  49.181 -23.780  1.00 87.76           C
ATOM    914  C   VAL A 113     -12.465  49.069 -27.144  1.00 87.76           C
ATOM    915  O   VAL A 113     -12.869  49.701 -28.117  1.00 87.76           O
ATOM    916  N   HIS A 114     -11.191  48.712 -26.951  1.00157.66           N
ATOM    917  CA  HIS A 114     -10.004  48.929 -27.718  1.00157.66           C
ATOM    918  ND1 HIS A 114      -9.133  51.676 -26.641  1.00157.66           N
ATOM    919  CG  HIS A 114      -8.993  50.441 -26.051  1.00157.66           C
ATOM    920  CB  HIS A 114      -8.787  49.186 -26.831  1.00157.66           C
ATOM    921  NE2 HIS A 114      -9.327  51.988 -24.446  1.00157.66           N
ATOM    922  CD2 HIS A 114      -9.111  50.648 -24.713  1.00157.66           C
ATOM    923  CE1 HIS A 114      -9.331  52.565 -25.635  1.00157.66           C
ATOM    924  C   HIS A 114      -9.696  47.873 -28.744  1.00157.66           C
ATOM    925  O   HIS A 114      -8.525  47.690 -29.066  1.00157.66           O
ATOM    926  N   ALA A 115     -10.677  47.104 -29.243  1.00 84.80           N
ATOM    927  CA  ALA A 115     -10.402  45.887 -29.963  1.00 84.80           C
ATOM    928  CB  ALA A 115     -11.664  45.289 -30.603  1.00 84.80           C
ATOM    929  C   ALA A 115      -9.370  46.000 -31.055  1.00 84.80           C
ATOM    930  O   ALA A 115      -8.511  45.125 -31.139  1.00 84.80           O
ATOM    931  N   THR A 116      -9.385  47.019 -31.931  1.00125.90           N
ATOM    932  CA  THR A 116      -8.423  46.997 -33.003  1.00125.90           C
ATOM    933  CB  THR A 116      -8.608  48.155 -33.935  1.00125.90           C
ATOM    934  OG1 THR A 116      -9.922  48.150 -34.465  1.00125.90           O
ATOM    935  CG2 THR A 116      -7.578  48.046 -35.070  1.00125.90           C
ATOM    936  C   THR A 116      -7.006  47.106 -32.510  1.00125.90           C
ATOM    937  O   THR A 116      -6.181  46.217 -32.724  1.00125.90           O
ATOM    938  N   ASN A 117      -6.718  48.208 -31.800  1.00112.70           N
ATOM    939  CA  ASN A 117      -5.409  48.617 -31.377  1.00112.70           C
ATOM    940  CB  ASN A 117      -5.332  50.114 -31.015  1.00112.70           C
ATOM    941  CG  ASN A 117      -6.283  50.442 -29.870  1.00112.70           C
ATOM    942  OD1 ASN A 117      -5.872  50.985 -28.846  1.00112.70           O
ATOM    943  ND2 ASN A 117      -7.593  50.125 -30.051  1.00112.70           N
ATOM    944  C   ASN A 117      -4.825  47.810 -30.250  1.00112.70           C
ATOM    945  O   ASN A 117      -3.620  47.856 -30.030  1.00112.70           O
ATOM    946  N   SER A 118      -5.654  47.082 -29.488  1.00155.44           N
ATOM    947  CA  SER A 118      -5.316  46.425 -28.245  1.00155.44           C
ATOM    948  CB  SER A 118      -6.535  45.969 -27.440  1.00155.44           C
ATOM    949  OG  SER A 118      -7.038  47.044 -26.674  1.00155.44           O
ATOM    950  C   SER A 118      -4.453  45.207 -28.290  1.00155.44           C
ATOM    951  O   SER A 118      -4.382  44.508 -27.279  1.00155.44           O
ATOM    952  N   GLN A 119      -3.794  44.866 -29.402  1.00102.95           N
ATOM    953  CA  GLN A 119      -3.042  43.644 -29.350  1.00102.95           C
ATOM    954  CB  GLN A 119      -2.350  43.321 -30.684  1.00102.95           C
ATOM    955  CG  GLN A 119      -1.235  44.302 -31.055  1.00102.95           C
ATOM    956  CD  GLN A 119      -1.852  45.668 -31.319  1.00102.95           C
ATOM    957  OE1 GLN A 119      -1.420  46.677 -30.765  1.00102.95           O
ATOM    958  NE2 GLN A 119      -2.886  45.707 -32.199  1.00102.95           N
ATOM    959  C   GLN A 119      -1.961  43.733 -28.305  1.00102.95           C
ATOM    960  O   GLN A 119      -1.735  42.770 -27.576  1.00102.95           O
ATOM    961  N   ARG A 120      -1.220  44.861 -28.253  1.00170.31           N
ATOM    962  CA  ARG A 120      -0.160  45.078 -27.297  1.00170.31           C
ATOM    963  CB  ARG A 120       0.773  46.252 -27.667  1.00170.31           C
ATOM    964  CG  ARG A 120       1.893  45.883 -28.648  1.00170.31           C
ATOM    965  CD  ARG A 120       3.006  46.936 -28.764  1.00170.31           C
ATOM    966  NE  ARG A 120       2.616  47.941 -29.796  1.00170.31           N
ATOM    967  CZ  ARG A 120       3.457  48.984 -30.065  1.00170.31           C
ATOM    968  NH1 ARG A 120       4.574  49.169 -29.301  1.00170.31           N
ATOM    969  NH2 ARG A 120       3.188  49.836 -31.097  1.00170.31           N
ATOM    970  C   ARG A 120      -0.571  45.307 -25.868  1.00170.31           C
ATOM    971  O   ARG A 120      -0.036  44.606 -25.006  1.00170.31           O
ATOM    972  N   PRO A 121      -1.486  46.211 -25.553  1.00 84.33           N
ATOM    973  CA  PRO A 121      -1.753  46.585 -24.188  1.00 84.33           C
ATOM    974  CD  PRO A 121      -2.550  46.654 -26.440  1.00 84.33           C
ATOM    975  CB  PRO A 121      -2.936  47.554 -24.237  1.00 84.33           C
ATOM    976  CG  PRO A 121      -3.674  47.155 -25.526  1.00 84.33           C
ATOM    977  C   PRO A 121      -2.018  45.400 -23.320  1.00 84.33           C
ATOM    978  O   PRO A 121      -1.709  45.459 -22.133  1.00 84.33           O
ATOM    979  N   ARG A 122      -2.640  44.348 -23.875  1.00133.25           N
ATOM    980  CA  ARG A 122      -2.901  43.137 -23.155  1.00133.25           C
ATOM    981  CB  ARG A 122      -3.817  42.208 -23.972  1.00133.25           C
ATOM    982  CG  ARG A 122      -5.165  42.847 -24.323  1.00133.25           C
ATOM    983  CD  ARG A 122      -5.944  42.107 -25.412  1.00133.25           C
ATOM    984  NE  ARG A 122      -6.622  40.938 -24.784  1.00133.25           N
ATOM    985  CZ  ARG A 122      -7.447  40.160 -25.544  1.00133.25           C
ATOM    986  NH1 ARG A 122      -7.612  40.448 -26.870  1.00133.25           N
ATOM    987  NH2 ARG A 122      -8.108  39.109 -24.981  1.00133.25           N
ATOM    988  C   ARG A 122      -1.629  42.381 -22.906  1.00133.25           C
ATOM    989  O   ARG A 122      -1.318  42.015 -21.772  1.00133.25           O
ATOM    990  N   LYS A 123      -0.817  42.188 -23.965  1.00 60.99           N
ATOM    991  CA  LYS A 123       0.312  41.309 -23.870  1.00 60.99           C
ATOM    992  CB  LYS A 123       1.154  41.271 -25.156  1.00 60.99           C
ATOM    993  CG  LYS A 123       2.364  40.339 -25.048  1.00 60.99           C
ATOM    994  CD  LYS A 123       3.038  40.046 -26.388  1.00 60.99           C
ATOM    995  CE  LYS A 123       4.235  39.101 -26.287  1.00 60.99           C
ATOM    996  NZ  LYS A 123       4.602  38.614 -27.636  1.00 60.99           N
ATOM    997  C   LYS A 123       1.235  41.743 -22.788  1.00 60.99           C
ATOM    998  O   LYS A 123       1.561  40.962 -21.895  1.00 60.99           O
ATOM    999  N   LEU A 124       1.659  43.016 -22.803  1.00152.94           N
ATOM   1000  CA  LEU A 124       2.614  43.421 -21.819  1.00152.94           C
ATOM   1001  CB  LEU A 124       3.216  44.817 -22.054  1.00152.94           C
ATOM   1002  CG  LEU A 124       4.190  44.825 -23.251  1.00152.94           C
ATOM   1003  CD1 LEU A 124       4.942  46.157 -23.356  1.00152.94           C
ATOM   1004  CD2 LEU A 124       5.137  43.613 -23.195  1.00152.94           C
ATOM   1005  C   LEU A 124       1.997  43.354 -20.460  1.00152.94           C
ATOM   1006  O   LEU A 124       2.662  42.991 -19.491  1.00152.94           O
ATOM   1007  N   LEU A 125       0.700  43.692 -20.361  1.00 55.47           N
ATOM   1008  CA  LEU A 125       0.017  43.721 -19.099  1.00 55.47           C
ATOM   1009  CB  LEU A 125      -1.460  44.126 -19.273  1.00 55.47           C
ATOM   1010  CG  LEU A 125      -2.219  44.354 -17.955  1.00 55.47           C
ATOM   1011  CD1 LEU A 125      -1.725  45.630 -17.257  1.00 55.47           C
ATOM   1012  CD2 LEU A 125      -3.741  44.341 -18.168  1.00 55.47           C
ATOM   1013  C   LEU A 125       0.033  42.339 -18.507  1.00 55.47           C
ATOM   1014  O   LEU A 125       0.258  42.168 -17.310  1.00 55.47           O
ATOM   1015  N   ALA A 126      -0.262  41.317 -19.331  1.00 56.63           N
ATOM   1016  CA  ALA A 126      -0.281  39.948 -18.896  1.00 56.63           C
ATOM   1017  CB  ALA A 126      -0.886  39.008 -19.955  1.00 56.63           C
ATOM   1018  C   ALA A 126       1.091  39.434 -18.582  1.00 56.63           C
ATOM   1019  O   ALA A 126       1.282  38.751 -17.578  1.00 56.63           O
ATOM   1020  N   GLU A 127       2.069  39.690 -19.477  1.00 87.48           N
ATOM   1021  CA  GLU A 127       3.397  39.166 -19.294  1.00 87.48           C
ATOM   1022  CB  GLU A 127       4.233  39.212 -20.583  1.00 87.48           C
ATOM   1023  CG  GLU A 127       3.739  38.246 -21.658  1.00 87.48           C
ATOM   1024  CD  GLU A 127       4.642  38.390 -22.870  1.00 87.48           C
ATOM   1025  OE1 GLU A 127       5.583  39.222 -22.816  1.00 87.48           O
ATOM   1026  OE2 GLU A 127       4.397  37.668 -23.873  1.00 87.48           O
ATOM   1027  C   GLU A 127       4.198  39.867 -18.235  1.00 87.48           C
ATOM   1028  O   GLU A 127       4.752  39.207 -17.359  1.00 87.48           O
ATOM   1029  N   LYS A 128       4.379  41.203 -18.363  1.00 88.45           N
ATOM   1030  CA  LYS A 128       5.185  41.978 -17.448  1.00 88.45           C
ATOM   1031  CB  LYS A 128       5.893  43.138 -18.158  1.00 88.45           C
ATOM   1032  CG  LYS A 128       6.874  42.614 -19.206  1.00 88.45           C
ATOM   1033  CD  LYS A 128       7.373  43.664 -20.192  1.00 88.45           C
ATOM   1034  CE  LYS A 128       8.293  43.081 -21.267  1.00 88.45           C
ATOM   1035  NZ  LYS A 128       8.761  44.157 -22.165  1.00 88.45           N
ATOM   1036  C   LYS A 128       4.511  42.535 -16.219  1.00 88.45           C
ATOM   1037  O   LYS A 128       4.981  42.343 -15.099  1.00 88.45           O
ATOM   1038  N   VAL A 129       3.367  43.224 -16.408  1.00 60.74           N
ATOM   1039  CA  VAL A 129       2.727  44.015 -15.388  1.00 60.74           C
ATOM   1040  CB  VAL A 129       1.546  44.785 -15.898  1.00 60.74           C
ATOM   1041  CG1 VAL A 129       0.923  45.573 -14.730  1.00 60.74           C
ATOM   1042  CG2 VAL A 129       2.011  45.666 -17.068  1.00 60.74           C
ATOM   1043  C   VAL A 129       2.236  43.191 -14.245  1.00 60.74           C
ATOM   1044  O   VAL A 129       2.253  43.644 -13.103  1.00 60.74           O
ATOM   1045  N   VAL A 130       1.767  41.963 -14.512  1.00111.85           N
ATOM   1046  CA  VAL A 130       1.162  41.182 -13.475  1.00111.85           C
ATOM   1047  CB  VAL A 130       0.636  39.851 -13.940  1.00111.85           C
ATOM   1048  CG1 VAL A 130       1.812  38.913 -14.270  1.00111.85           C
ATOM   1049  CG2 VAL A 130      -0.313  39.307 -12.858  1.00111.85           C
ATOM   1050  C   VAL A 130       2.131  40.930 -12.357  1.00111.85           C
ATOM   1051  O   VAL A 130       1.717  40.881 -11.201  1.00111.85           O
ATOM   1052  N   TYR A 131       3.428  40.709 -12.660  1.00 57.55           N
ATOM   1053  CA  TYR A 131       4.391  40.435 -11.625  1.00 57.55           C
ATOM   1054  CB  TYR A 131       5.763  40.019 -12.183  1.00 57.55           C
ATOM   1055  CG  TYR A 131       5.560  38.770 -12.975  1.00 57.55           C
ATOM   1056  CD1 TYR A 131       5.234  38.844 -14.310  1.00 57.55           C
ATOM   1057  CD2 TYR A 131       5.693  37.531 -12.387  1.00 57.55           C
ATOM   1058  CE1 TYR A 131       5.041  37.704 -15.054  1.00 57.55           C
ATOM   1059  CE2 TYR A 131       5.502  36.387 -13.128  1.00 57.55           C
ATOM   1060  CZ  TYR A 131       5.175  36.471 -14.461  1.00 57.55           C
ATOM   1061  OH  TYR A 131       4.976  35.302 -15.227  1.00 57.55           O
ATOM   1062  C   TYR A 131       4.596  41.646 -10.770  1.00 57.55           C
ATOM   1063  O   TYR A 131       4.525  41.572  -9.545  1.00 57.55           O
ATOM   1064  N   VAL A 132       4.845  42.805 -11.408  1.00 54.39           N
ATOM   1065  CA  VAL A 132       5.124  44.019 -10.703  1.00 54.39           C
ATOM   1066  CB  VAL A 132       5.477  45.130 -11.647  1.00 54.39           C
ATOM   1067  CG1 VAL A 132       5.571  46.444 -10.860  1.00 54.39           C
ATOM   1068  CG2 VAL A 132       6.771  44.746 -12.385  1.00 54.39           C
ATOM   1069  C   VAL A 132       3.931  44.477  -9.922  1.00 54.39           C
ATOM   1070  O   VAL A 132       4.042  44.777  -8.736  1.00 54.39           O
ATOM   1071  N   GLY A 133       2.769  44.590 -10.591  1.00 65.15           N
ATOM   1072  CA  GLY A 133       1.574  45.107  -9.985  1.00 65.15           C
ATOM   1073  C   GLY A 133       0.929  44.187  -8.981  1.00 65.15           C
ATOM   1074  O   GLY A 133       0.416  44.654  -7.968  1.00 65.15           O
ATOM   1075  N   VAL A 134       0.764  42.887  -9.298  1.00 83.96           N
ATOM   1076  CA  VAL A 134       0.129  41.985  -8.365  1.00 83.96           C
ATOM   1077  CB  VAL A 134      -0.641  40.911  -9.074  1.00 83.96           C
ATOM   1078  CG1 VAL A 134      -1.274  39.992  -8.016  1.00 83.96           C
ATOM   1079  CG2 VAL A 134      -1.657  41.583 -10.012  1.00 83.96           C
ATOM   1080  C   VAL A 134       1.045  41.313  -7.372  1.00 83.96           C
ATOM   1081  O   VAL A 134       0.815  41.370  -6.166  1.00 83.96           O
ATOM   1082  N   TRP A 135       2.106  40.644  -7.878  1.00 97.55           N
ATOM   1083  CA  TRP A 135       2.959  39.821  -7.067  1.00 97.55           C
ATOM   1084  CB  TRP A 135       3.869  38.880  -7.874  1.00 97.55           C
ATOM   1085  CG  TRP A 135       3.106  37.714  -8.458  1.00 97.55           C
ATOM   1086  CD2 TRP A 135       2.597  36.625  -7.667  1.00 97.55           C
ATOM   1087  CD1 TRP A 135       2.730  37.463  -9.745  1.00 97.55           C
ATOM   1088  NE1 TRP A 135       2.023  36.282  -9.807  1.00 97.55           N
ATOM   1089  CE2 TRP A 135       1.933  35.759  -8.534  1.00 97.55           C
ATOM   1090  CE3 TRP A 135       2.675  36.375  -6.324  1.00 97.55           C
ATOM   1091  CZ2 TRP A 135       1.335  34.622  -8.073  1.00 97.55           C
ATOM   1092  CZ3 TRP A 135       2.073  35.225  -5.864  1.00 97.55           C
ATOM   1093  CH2 TRP A 135       1.415  34.366  -6.721  1.00 97.55           C
ATOM   1094  C   TRP A 135       3.796  40.592  -6.099  1.00 97.55           C
ATOM   1095  O   TRP A 135       3.896  40.210  -4.934  1.00 97.55           O
ATOM   1096  N   ILE A 136       4.430  41.690  -6.544  1.00 47.09           N
ATOM   1097  CA  ILE A 136       5.303  42.409  -5.665  1.00 47.09           C
ATOM   1098  CB  ILE A 136       6.092  43.484  -6.355  1.00 47.09           C
ATOM   1099  CG1 ILE A 136       7.025  42.839  -7.390  1.00 47.09           C
ATOM   1100  CG2 ILE A 136       6.831  44.317  -5.292  1.00 47.09           C
ATOM   1101  CD1 ILE A 136       7.660  43.847  -8.340  1.00 47.09           C
ATOM   1102  C   ILE A 136       4.533  43.030  -4.537  1.00 47.09           C
ATOM   1103  O   ILE A 136       4.947  42.916  -3.388  1.00 47.09           O
ATOM   1104  N   PRO A 137       3.431  43.680  -4.784  1.00 67.36           N
ATOM   1105  CA  PRO A 137       2.726  44.286  -3.689  1.00 67.36           C
ATOM   1106  CD  PRO A 137       3.229  44.410  -6.026  1.00 67.36           C
ATOM   1107  CB  PRO A 137       1.691  45.213  -4.320  1.00 67.36           C
ATOM   1108  CG  PRO A 137       2.339  45.612  -5.658  1.00 67.36           C
ATOM   1109  C   PRO A 137       2.155  43.270  -2.749  1.00 67.36           C
ATOM   1110  O   PRO A 137       1.957  43.596  -1.579  1.00 67.36           O
ATOM   1111  N   ALA A 138       1.880  42.042  -3.233  1.00 36.02           N
ATOM   1112  CA  ALA A 138       1.302  41.018  -2.416  1.00 36.02           C
ATOM   1113  CB  ALA A 138       1.053  39.704  -3.179  1.00 36.02           C
ATOM   1114  C   ALA A 138       2.261  40.702  -1.317  1.00 36.02           C
ATOM   1115  O   ALA A 138       1.858  40.523  -0.169  1.00 36.02           O
ATOM   1116  N   LEU A 139       3.559  40.599  -1.667  1.00100.48           N
ATOM   1117  CA  LEU A 139       4.611  40.292  -0.741  1.00100.48           C
ATOM   1118  CB  LEU A 139       5.926  39.858  -1.411  1.00100.48           C
ATOM   1119  CG  LEU A 139       5.827  38.431  -1.994  1.00100.48           C
ATOM   1120  CD1 LEU A 139       4.794  38.347  -3.127  1.00100.48           C
ATOM   1121  CD2 LEU A 139       7.205  37.881  -2.394  1.00100.48           C
ATOM   1122  C   LEU A 139       4.872  41.424   0.210  1.00100.48           C
ATOM   1123  O   LEU A 139       5.212  41.193   1.368  1.00100.48           O
ATOM   1124  N   LEU A 140       4.740  42.686  -0.235  1.00 49.78           N
ATOM   1125  CA  LEU A 140       5.032  43.775   0.659  1.00 49.78           C
ATOM   1126  CB  LEU A 140       4.894  45.166   0.016  1.00 49.78           C
ATOM   1127  CG  LEU A 140       5.977  45.463  -1.033  1.00 49.78           C
ATOM   1128  CD1 LEU A 140       5.886  46.911  -1.547  1.00 49.78           C
ATOM   1129  CD2 LEU A 140       7.370  45.111  -0.491  1.00 49.78           C
ATOM   1130  C   LEU A 140       4.082  43.719   1.815  1.00 49.78           C
ATOM   1131  O   LEU A 140       4.446  44.021   2.951  1.00 49.78           O
ATOM   1132  N   LEU A 141       2.825  43.342   1.531  1.00 75.11           N
ATOM   1133  CA  LEU A 141       1.749  43.238   2.473  1.00 75.11           C
ATOM   1134  CB  LEU A 141       0.410  42.955   1.779  1.00 75.11           C
ATOM   1135  CG  LEU A 141       0.037  44.030   0.738  1.00 75.11           C
ATOM   1136  CD1 LEU A 141      -1.337  43.748   0.110  1.00 75.11           C
ATOM   1137  CD2 LEU A 141       0.150  45.446   1.326  1.00 75.11           C
ATOM   1138  C   LEU A 141       2.004  42.116   3.439  1.00 75.11           C
ATOM   1139  O   LEU A 141       1.486  42.128   4.553  1.00 75.11           O
ATOM   1140  N   THR A 142       2.761  41.087   3.012  1.00144.47           N
ATOM   1141  CA  THR A 142       3.019  39.893   3.777  1.00144.47           C
ATOM   1142  CB  THR A 142       3.528  38.734   2.960  1.00144.47           C
ATOM   1143  OG1 THR A 142       3.247  37.515   3.635  1.00144.47           O
ATOM   1144  CG2 THR A 142       5.047  38.853   2.777  1.00144.47           C
ATOM   1145  C   THR A 142       3.946  40.137   4.944  1.00144.47           C
ATOM   1146  O   THR A 142       4.023  39.302   5.845  1.00144.47           O
ATOM   1147  N   ILE A 143       4.692  41.264   4.950  1.00122.02           N
ATOM   1148  CA  ILE A 143       5.715  41.554   5.929  1.00122.02           C
ATOM   1149  CB  ILE A 143       6.313  42.925   5.755  1.00122.02           C
ATOM   1150  CG1 ILE A 143       6.912  43.108   4.346  1.00122.02           C
ATOM   1151  CG2 ILE A 143       7.317  43.146   6.900  1.00122.02           C
ATOM   1152  CD1 ILE A 143       7.996  42.094   3.986  1.00122.02           C
ATOM   1153  C   ILE A 143       5.169  41.533   7.329  1.00122.02           C
ATOM   1154  O   ILE A 143       5.794  40.931   8.203  1.00122.02           O
ATOM   1155  N   PRO A 144       4.043  42.122   7.616  1.00 92.89           N
ATOM   1156  CA  PRO A 144       3.576  42.156   8.974  1.00 92.89           C
ATOM   1157  CD  PRO A 144       3.485  43.193   6.807  1.00 92.89           C
ATOM   1158  CB  PRO A 144       2.352  43.071   8.958  1.00 92.89           C
ATOM   1159  CG  PRO A 144       2.618  44.019   7.772  1.00 92.89           C
ATOM   1160  C   PRO A 144       3.312  40.774   9.487  1.00 92.89           C
ATOM   1161  O   PRO A 144       3.221  40.607  10.702  1.00 92.89           O
ATOM   1162  N   ASP A 145       3.096  39.803   8.579  1.00 97.21           N
ATOM   1163  CA  ASP A 145       2.907  38.412   8.894  1.00 97.21           C
ATOM   1164  CB  ASP A 145       2.231  37.612   7.766  1.00 97.21           C
ATOM   1165  CG  ASP A 145       0.755  37.992   7.754  1.00 97.21           C
ATOM   1166  OD1 ASP A 145       0.456  39.212   7.856  1.00 97.21           O
ATOM   1167  OD2 ASP A 145      -0.092  37.067   7.634  1.00 97.21           O
ATOM   1168  C   ASP A 145       4.208  37.747   9.227  1.00 97.21           C
ATOM   1169  O   ASP A 145       4.230  36.750   9.947  1.00 97.21           O
ATOM   1170  N   PHE A 146       5.330  38.227   8.660  1.00 77.13           N
ATOM   1171  CA  PHE A 146       6.578  37.598   8.974  1.00 77.13           C
ATOM   1172  CB  PHE A 146       7.789  38.175   8.217  1.00 77.13           C
ATOM   1173  CG  PHE A 146       7.853  37.590   6.848  1.00 77.13           C
ATOM   1174  CD1 PHE A 146       7.139  38.125   5.803  1.00 77.13           C
ATOM   1175  CD2 PHE A 146       8.652  36.494   6.618  1.00 77.13           C
ATOM   1176  CE1 PHE A 146       7.223  37.569   4.548  1.00 77.13           C
ATOM   1177  CE2 PHE A 146       8.740  35.934   5.366  1.00 77.13           C
ATOM   1178  CZ  PHE A 146       8.024  36.474   4.326  1.00 77.13           C
ATOM   1179  C   PHE A 146       6.867  37.774  10.433  1.00 77.13           C
ATOM   1180  O   PHE A 146       7.375  36.866  11.087  1.00 77.13           O
ATOM   1181  N   ILE A 147       6.649  38.995  10.946  1.00135.34           N
ATOM   1182  CA  ILE A 147       6.962  39.332  12.306  1.00135.34           C
ATOM   1183  CB  ILE A 147       7.206  40.810  12.437  1.00135.34           C
ATOM   1184  CG1 ILE A 147       7.876  41.138  13.776  1.00135.34           C
ATOM   1185  CG2 ILE A 147       5.891  41.565  12.179  1.00135.34           C
ATOM   1186  CD1 ILE A 147       8.456  42.551  13.814  1.00135.34           C
ATOM   1187  C   ILE A 147       6.002  38.905  13.396  1.00135.34           C
ATOM   1188  O   ILE A 147       6.403  38.254  14.359  1.00135.34           O
ATOM   1189  N   PHE A 148       4.705  39.244  13.254  1.00164.10           N
ATOM   1190  CA  PHE A 148       3.702  39.105  14.279  1.00164.10           C
ATOM   1191  CB  PHE A 148       2.382  39.832  13.967  1.00164.10           C
ATOM   1192  CG  PHE A 148       2.629  41.290  14.156  1.00164.10           C
ATOM   1193  CD1 PHE A 148       2.556  41.834  15.416  1.00164.10           C
ATOM   1194  CD2 PHE A 148       2.946  42.111  13.097  1.00164.10           C
ATOM   1195  CE1 PHE A 148       2.782  43.176  15.619  1.00164.10           C
ATOM   1196  CE2 PHE A 148       3.173  43.455  13.296  1.00164.10           C
ATOM   1197  CZ  PHE A 148       3.089  43.989  14.558  1.00164.10           C
ATOM   1198  C   PHE A 148       3.376  37.685  14.570  1.00164.10           C
ATOM   1199  O   PHE A 148       2.954  37.370  15.680  1.00164.10           O
ATOM   1200  N   ALA A 149       3.494  36.798  13.572  1.00 52.12           N
ATOM   1201  CA  ALA A 149       3.083  35.439  13.765  1.00 52.12           C
ATOM   1202  CB  ALA A 149       2.908  34.679  12.442  1.00 52.12           C
ATOM   1203  C   ALA A 149       4.095  34.693  14.583  1.00 52.12           C
ATOM   1204  O   ALA A 149       5.273  34.636  14.235  1.00 52.12           O
ATOM   1205  N   ASN A 150       3.641  34.086  15.705  1.00 51.52           N
ATOM   1206  CA  ASN A 150       4.517  33.321  16.551  1.00 51.52           C
ATOM   1207  CB  ASN A 150       5.226  34.161  17.629  1.00 51.52           C
ATOM   1208  CG  ASN A 150       6.293  35.008  16.948  1.00 51.52           C
ATOM   1209  OD1 ASN A 150       7.264  34.483  16.411  1.00 51.52           O
ATOM   1210  ND2 ASN A 150       6.099  36.354  16.958  1.00 51.52           N
ATOM   1211  C   ASN A 150       3.695  32.302  17.282  1.00 51.52           C
ATOM   1212  O   ASN A 150       2.490  32.465  17.460  1.00 51.52           O
ATOM   1213  N   VAL A 151       4.340  31.198  17.713  1.00 50.82           N
ATOM   1214  CA  VAL A 151       3.646  30.181  18.446  1.00 50.82           C
ATOM   1215  CB  VAL A 151       4.224  28.812  18.236  1.00 50.82           C
ATOM   1216  CG1 VAL A 151       3.418  27.796  19.058  1.00 50.82           C
ATOM   1217  CG2 VAL A 151       4.240  28.527  16.721  1.00 50.82           C
ATOM   1218  C   VAL A 151       3.758  30.532  19.899  1.00 50.82           C
ATOM   1219  O   VAL A 151       4.817  30.949  20.362  1.00 50.82           O
ATOM   1220  N   SER A 152       2.649  30.397  20.661  1.00 35.94           N
ATOM   1221  CA  SER A 152       2.699  30.714  22.063  1.00 35.94           C
ATOM   1222  CB  SER A 152       2.054  32.068  22.413  1.00 35.94           C
ATOM   1223  OG  SER A 152       0.659  32.022  22.154  1.00 35.94           O
ATOM   1224  C   SER A 152       1.928  29.660  22.787  1.00 35.94           C
ATOM   1225  O   SER A 152       0.929  29.155  22.281  1.00 35.94           O
ATOM   1226  N   GLU A 153       2.370  29.290  24.003  1.00 49.20           N
ATOM   1227  CA  GLU A 153       1.662  28.264  24.707  1.00 49.20           C
ATOM   1228  CB  GLU A 153       2.478  27.538  25.786  1.00 49.20           C
ATOM   1229  CG  GLU A 153       3.574  26.632  25.216  1.00 49.20           C
ATOM   1230  CD  GLU A 153       4.056  25.735  26.348  1.00 49.20           C
ATOM   1231  OE1 GLU A 153       3.445  25.816  27.446  1.00 49.20           O
ATOM   1232  OE2 GLU A 153       5.025  24.957  26.132  1.00 49.20           O
ATOM   1233  C   GLU A 153       0.445  28.855  25.333  1.00 49.20           C
ATOM   1234  O   GLU A 153       0.377  30.055  25.592  1.00 49.20           O
ATOM   1235  N   ALA A 154      -0.561  27.990  25.569  1.00 41.98           N
ATOM   1236  CA  ALA A 154      -1.823  28.383  26.122  1.00 41.98           C
ATOM   1237  CB  ALA A 154      -2.895  28.677  25.059  1.00 41.98           C
ATOM   1238  C   ALA A 154      -2.311  27.229  26.941  1.00 41.98           C
ATOM   1239  O   ALA A 154      -1.579  26.272  27.187  1.00 41.98           O
ATOM   1240  N   ASP A 155      -3.567  27.319  27.416  1.00 59.18           N
ATOM   1241  CA  ASP A 155      -4.116  26.291  28.248  1.00 59.18           C
ATOM   1242  CB  ASP A 155      -5.524  26.635  28.743  1.00 59.18           C
ATOM   1243  CG  ASP A 155      -5.396  27.924  29.531  1.00 59.18           C
ATOM   1244  OD1 ASP A 155      -4.238  28.289  29.874  1.00 59.18           O
ATOM   1245  OD2 ASP A 155      -6.447  28.566  29.790  1.00 59.18           O
ATOM   1246  C   ASP A 155      -4.239  25.042  27.431  1.00 59.18           C
ATOM   1247  O   ASP A 155      -5.186  24.893  26.661  1.00 59.18           O
ATOM   1248  N   ASP A 156      -3.276  24.116  27.622  1.00123.61           N
ATOM   1249  CA  ASP A 156      -3.181  22.823  27.001  1.00123.61           C
ATOM   1250  CB  ASP A 156      -4.210  21.796  27.516  1.00123.61           C
ATOM   1251  CG  ASP A 156      -5.630  22.252  27.238  1.00123.61           C
ATOM   1252  OD1 ASP A 156      -6.013  22.300  26.036  1.00123.61           O
ATOM   1253  OD2 ASP A 156      -6.348  22.553  28.227  1.00123.61           O
ATOM   1254  C   ASP A 156      -3.204  22.876  25.502  1.00123.61           C
ATOM   1255  O   ASP A 156      -3.786  22.010  24.853  1.00123.61           O
ATOM   1256  N   ARG A 157      -2.561  23.896  24.897  1.00 82.11           N
ATOM   1257  CA  ARG A 157      -2.438  23.869  23.470  1.00 82.11           C
ATOM   1258  CB  ARG A 157      -3.764  24.047  22.704  1.00 82.11           C
ATOM   1259  CG  ARG A 157      -4.457  25.388  22.940  1.00 82.11           C
ATOM   1260  CD  ARG A 157      -5.787  25.537  22.190  1.00 82.11           C
ATOM   1261  NE  ARG A 157      -6.883  25.259  23.159  1.00 82.11           N
ATOM   1262  CZ  ARG A 157      -7.378  23.994  23.289  1.00 82.11           C
ATOM   1263  NH1 ARG A 157      -6.865  22.978  22.538  1.00 82.11           N
ATOM   1264  NH2 ARG A 157      -8.385  23.744  24.176  1.00 82.11           N
ATOM   1265  C   ARG A 157      -1.545  25.000  23.075  1.00 82.11           C
ATOM   1266  O   ARG A 157      -1.457  26.008  23.773  1.00 82.11           O
ATOM   1267  N   TYR A 158      -0.846  24.842  21.935  1.00 66.12           N
ATOM   1268  CA  TYR A 158      -0.003  25.874  21.410  1.00 66.12           C
ATOM   1269  CB  TYR A 158       1.150  25.352  20.535  1.00 66.12           C
ATOM   1270  CG  TYR A 158       2.116  24.667  21.433  1.00 66.12           C
ATOM   1271  CD1 TYR A 158       3.112  25.384  22.055  1.00 66.12           C
ATOM   1272  CD2 TYR A 158       2.025  23.315  21.656  1.00 66.12           C
ATOM   1273  CE1 TYR A 158       4.006  24.762  22.889  1.00 66.12           C
ATOM   1274  CE2 TYR A 158       2.918  22.685  22.489  1.00 66.12           C
ATOM   1275  CZ  TYR A 158       3.910  23.409  23.106  1.00 66.12           C
ATOM   1276  OH  TYR A 158       4.828  22.769  23.964  1.00 66.12           O
ATOM   1277  C   TYR A 158      -0.871  26.712  20.525  1.00 66.12           C
ATOM   1278  O   TYR A 158      -1.798  26.199  19.902  1.00 66.12           O
ATOM   1279  N   ILE A 159      -0.636  28.040  20.499  1.00 50.43           N
ATOM   1280  CA  ILE A 159      -1.433  28.885  19.660  1.00 50.43           C
ATOM   1281  CB  ILE A 159      -2.154  29.961  20.420  1.00 50.43           C
ATOM   1282  CG1 ILE A 159      -3.082  29.350  21.484  1.00 50.43           C
ATOM   1283  CG2 ILE A 159      -2.876  30.856  19.398  1.00 50.43           C
ATOM   1284  CD1 ILE A 159      -3.606  30.366  22.500  1.00 50.43           C
ATOM   1285  C   ILE A 159      -0.517  29.614  18.722  1.00 50.43           C
ATOM   1286  O   ILE A 159       0.380  30.338  19.156  1.00 50.43           O
ATOM   1287  N   CYS A 160      -0.737  29.441  17.402  1.00 75.98           N
ATOM   1288  CA  CYS A 160       0.029  30.122  16.391  1.00 75.98           C
ATOM   1289  CB  CYS A 160       0.504  29.180  15.254  1.00 75.98           C
ATOM   1290  SG  CYS A 160       0.903  29.997  13.669  1.00 75.98           S
ATOM   1291  C   CYS A 160      -0.847  31.168  15.769  1.00 75.98           C
ATOM   1292  O   CYS A 160      -1.831  30.838  15.107  1.00 75.98           O
ATOM   1293  N   ASP A 161      -0.526  32.463  16.001  1.00 89.56           N
ATOM   1294  CA  ASP A 161      -1.230  33.540  15.357  1.00 89.56           C
ATOM   1295  CB  ASP A 161      -2.666  33.823  15.856  1.00 89.56           C
ATOM   1296  CG  ASP A 161      -2.665  34.409  17.260  1.00 89.56           C
ATOM   1297  OD1 ASP A 161      -2.256  33.704  18.217  1.00 89.56           O
ATOM   1298  OD2 ASP A 161      -3.086  35.593  17.384  1.00 89.56           O
ATOM   1299  C   ASP A 161      -0.420  34.799  15.512  1.00 89.56           C
ATOM   1300  O   ASP A 161       0.606  34.819  16.191  1.00 89.56           O
ATOM   1301  N   ARG A 162      -0.867  35.894  14.859  1.00105.47           N
ATOM   1302  CA  ARG A 162      -0.138  37.130  14.888  1.00105.47           C
ATOM   1303  CB  ARG A 162      -0.432  38.008  13.658  1.00105.47           C
ATOM   1304  CG  ARG A 162       0.066  37.372  12.354  1.00105.47           C
ATOM   1305  CD  ARG A 162      -0.361  38.112  11.084  1.00105.47           C
ATOM   1306  NE  ARG A 162      -1.834  37.944  10.933  1.00105.47           N
ATOM   1307  CZ  ARG A 162      -2.507  38.697  10.016  1.00105.47           C
ATOM   1308  NH1 ARG A 162      -1.822  39.600   9.253  1.00105.47           N
ATOM   1309  NH2 ARG A 162      -3.856  38.557   9.860  1.00105.47           N
ATOM   1310  C   ARG A 162      -0.507  37.880  16.129  1.00105.47           C
ATOM   1311  O   ARG A 162      -1.679  38.168  16.374  1.00105.47           O
ATOM   1312  N   PHE A 163       0.510  38.213  16.952  1.00 62.53           N
ATOM   1313  CA  PHE A 163       0.263  38.924  18.172  1.00 62.53           C
ATOM   1314  CB  PHE A 163       1.073  38.380  19.364  1.00 62.53           C
ATOM   1315  CG  PHE A 163       0.634  36.977  19.620  1.00 62.53           C
ATOM   1316  CD1 PHE A 163      -0.532  36.724  20.304  1.00 62.53           C
ATOM   1317  CD2 PHE A 163       1.393  35.914  19.184  1.00 62.53           C
ATOM   1318  CE1 PHE A 163      -0.940  35.432  20.543  1.00 62.53           C
ATOM   1319  CE2 PHE A 163       0.988  34.620  19.421  1.00 62.53           C
ATOM   1320  CZ  PHE A 163      -0.181  34.375  20.100  1.00 62.53           C
ATOM   1321  C   PHE A 163       0.692  40.342  17.956  1.00 62.53           C
ATOM   1322  O   PHE A 163       1.877  40.621  17.780  1.00 62.53           O
ATOM   1323  N   TYR A 164      -0.282  41.273  18.001  1.00167.17           N
ATOM   1324  CA  TYR A 164      -0.041  42.671  17.765  1.00167.17           C
ATOM   1325  CB  TYR A 164      -1.125  43.377  16.929  1.00167.17           C
ATOM   1326  CG  TYR A 164      -1.211  42.723  15.595  1.00167.17           C
ATOM   1327  CD1 TYR A 164      -0.327  43.051  14.592  1.00167.17           C
ATOM   1328  CD2 TYR A 164      -2.179  41.775  15.356  1.00167.17           C
ATOM   1329  CE1 TYR A 164      -0.415  42.438  13.363  1.00167.17           C
ATOM   1330  CE2 TYR A 164      -2.274  41.162  14.131  1.00167.17           C
ATOM   1331  CZ  TYR A 164      -1.390  41.495  13.134  1.00167.17           C
ATOM   1332  OH  TYR A 164      -1.488  40.863  11.878  1.00167.17           O
ATOM   1333  C   TYR A 164      -0.022  43.360  19.093  1.00167.17           C
ATOM   1334  O   TYR A 164      -0.609  42.889  20.064  1.00167.17           O
ATOM   1335  N   PRO A 165       0.676  44.458  19.165  1.00 81.75           N
ATOM   1336  CA  PRO A 165       0.844  45.203  20.382  1.00 81.75           C
ATOM   1337  CD  PRO A 165       1.394  45.026  18.037  1.00 81.75           C
ATOM   1338  CB  PRO A 165       1.603  46.469  19.978  1.00 81.75           C
ATOM   1339  CG  PRO A 165       2.311  46.091  18.660  1.00 81.75           C
ATOM   1340  C   PRO A 165      -0.457  45.514  21.060  1.00 81.75           C
ATOM   1341  O   PRO A 165      -0.534  45.352  22.279  1.00 81.75           O
ATOM   1342  N   ASN A 166      -1.483  45.962  20.306  1.00 64.91           N
ATOM   1343  CA  ASN A 166      -2.733  46.309  20.920  1.00 64.91           C
ATOM   1344  CB  ASN A 166      -2.747  47.720  21.533  1.00 64.91           C
ATOM   1345  CG  ASN A 166      -2.463  48.721  20.427  1.00 64.91           C
ATOM   1346  OD1 ASN A 166      -3.382  49.264  19.817  1.00 64.91           O
ATOM   1347  ND2 ASN A 166      -1.154  48.964  20.155  1.00 64.91           N
ATOM   1348  C   ASN A 166      -3.834  46.200  19.904  1.00 64.91           C
ATOM   1349  O   ASN A 166      -3.643  45.668  18.813  1.00 64.91           O
ATOM   1350  N   ASP A 167      -5.030  46.710  20.268  1.00 46.37           N
ATOM   1351  CA  ASP A 167      -6.249  46.607  19.505  1.00 46.37           C
ATOM   1352  CB  ASP A 167      -7.453  47.247  20.222  1.00 46.37           C
ATOM   1353  CG  ASP A 167      -7.793  46.440  21.466  1.00 46.37           C
ATOM   1354  OD1 ASP A 167      -7.217  45.333  21.639  1.00 46.37           O
ATOM   1355  OD2 ASP A 167      -8.645  46.923  22.258  1.00 46.37           O
ATOM   1356  C   ASP A 167      -6.153  47.298  18.175  1.00 46.37           C
ATOM   1357  O   ASP A 167      -6.650  46.783  17.174  1.00 46.37           O
ATOM   1358  N   LEU A 168      -5.500  48.472  18.125  1.00 90.19           N
ATOM   1359  CA  LEU A 168      -5.470  49.287  16.940  1.00 90.19           C
ATOM   1360  CB  LEU A 168      -4.674  50.589  17.135  1.00 90.19           C
ATOM   1361  CG  LEU A 168      -5.387  51.622  18.029  1.00 90.19           C
ATOM   1362  CD1 LEU A 168      -5.675  51.075  19.435  1.00 90.19           C
ATOM   1363  CD2 LEU A 168      -4.606  52.946  18.062  1.00 90.19           C
ATOM   1364  C   LEU A 168      -4.857  48.549  15.794  1.00 90.19           C
ATOM   1365  O   LEU A 168      -5.316  48.672  14.659  1.00 90.19           O
ATOM   1366  N   TRP A 169      -3.798  47.766  16.053  1.00 68.76           N
ATOM   1367  CA  TRP A 169      -3.123  47.063  15.000  1.00 68.76           C
ATOM   1368  CB  TRP A 169      -1.881  46.318  15.501  1.00 68.76           C
ATOM   1369  CG  TRP A 169      -0.749  47.245  15.879  1.00 68.76           C
ATOM   1370  CD2 TRP A 169       0.366  47.525  15.021  1.00 68.76           C
ATOM   1371  CD1 TRP A 169      -0.543  47.957  17.026  1.00 68.76           C
ATOM   1372  NE1 TRP A 169       0.634  48.663  16.935  1.00 68.76           N
ATOM   1373  CE2 TRP A 169       1.203  48.407  15.706  1.00 68.76           C
ATOM   1374  CE3 TRP A 169       0.669  47.083  13.765  1.00 68.76           C
ATOM   1375  CZ2 TRP A 169       2.362  48.858  15.141  1.00 68.76           C
ATOM   1376  CZ3 TRP A 169       1.836  47.542  13.199  1.00 68.76           C
ATOM   1377  CH2 TRP A 169       2.666  48.414  13.873  1.00 68.76           C
ATOM   1378  C   TRP A 169      -4.055  46.082  14.354  1.00 68.76           C
ATOM   1379  O   TRP A 169      -4.013  45.901  13.138  1.00 68.76           O
ATOM   1380  N   VAL A 170      -4.899  45.395  15.146  1.00 45.54           N
ATOM   1381  CA  VAL A 170      -5.832  44.446  14.603  1.00 45.54           C
ATOM   1382  CB  VAL A 170      -6.570  43.690  15.668  1.00 45.54           C
ATOM   1383  CG1 VAL A 170      -7.544  42.714  14.990  1.00 45.54           C
ATOM   1384  CG2 VAL A 170      -5.537  42.996  16.567  1.00 45.54           C
ATOM   1385  C   VAL A 170      -6.839  45.160  13.754  1.00 45.54           C
ATOM   1386  O   VAL A 170      -7.227  44.676  12.692  1.00 45.54           O
ATOM   1387  N   VAL A 171      -7.295  46.334  14.225  1.00 46.51           N
ATOM   1388  CA  VAL A 171      -8.278  47.137  13.561  1.00 46.51           C
ATOM   1389  CB  VAL A 171      -8.586  48.353  14.390  1.00 46.51           C
ATOM   1390  CG1 VAL A 171      -9.557  49.261  13.631  1.00 46.51           C
ATOM   1391  CG2 VAL A 171      -9.100  47.890  15.766  1.00 46.51           C
ATOM   1392  C   VAL A 171      -7.747  47.592  12.229  1.00 46.51           C
ATOM   1393  O   VAL A 171      -8.424  47.463  11.209  1.00 46.51           O
ATOM   1394  N   VAL A 172      -6.503  48.112  12.203  1.00 93.08           N
ATOM   1395  CA  VAL A 172      -5.931  48.664  11.001  1.00 93.08           C
ATOM   1396  CB  VAL A 172      -4.559  49.235  11.219  1.00 93.08           C
ATOM   1397  CG1 VAL A 172      -4.006  49.695   9.862  1.00 93.08           C
ATOM   1398  CG2 VAL A 172      -4.644  50.353  12.267  1.00 93.08           C
ATOM   1399  C   VAL A 172      -5.781  47.607   9.952  1.00 93.08           C
ATOM   1400  O   VAL A 172      -6.122  47.826   8.791  1.00 93.08           O
ATOM   1401  N   PHE A 173      -5.257  46.427  10.330  1.00 79.79           N
ATOM   1402  CA  PHE A 173      -5.051  45.397   9.356  1.00 79.79           C
ATOM   1403  CB  PHE A 173      -4.313  44.145   9.872  1.00 79.79           C
ATOM   1404  CG  PHE A 173      -2.871  44.495  10.032  1.00 79.79           C
ATOM   1405  CD1 PHE A 173      -2.121  44.870   8.939  1.00 79.79           C
ATOM   1406  CD2 PHE A 173      -2.255  44.407  11.258  1.00 79.79           C
ATOM   1407  CE1 PHE A 173      -0.789  45.182   9.071  1.00 79.79           C
ATOM   1408  CE2 PHE A 173      -0.922  44.715  11.397  1.00 79.79           C
ATOM   1409  CZ  PHE A 173      -0.188  45.106  10.304  1.00 79.79           C
ATOM   1410  C   PHE A 173      -6.370  44.955   8.823  1.00 79.79           C
ATOM   1411  O   PHE A 173      -6.477  44.639   7.642  1.00 79.79           O
ATOM   1412  N   GLN A 174      -7.400  44.873   9.687  1.00 50.08           N
ATOM   1413  CA  GLN A 174      -8.697  44.461   9.234  1.00 50.08           C
ATOM   1414  CB  GLN A 174      -9.708  44.249  10.378  1.00 50.08           C
ATOM   1415  CG  GLN A 174      -9.338  43.061  11.274  1.00 50.08           C
ATOM   1416  CD  GLN A 174     -10.462  42.812  12.273  1.00 50.08           C
ATOM   1417  OE1 GLN A 174     -11.083  41.750  12.265  1.00 50.08           O
ATOM   1418  NE2 GLN A 174     -10.727  43.804  13.164  1.00 50.08           N
ATOM   1419  C   GLN A 174      -9.230  45.496   8.291  1.00 50.08           C
ATOM   1420  O   GLN A 174      -9.848  45.159   7.283  1.00 50.08           O
ATOM   1421  N   PHE A 175      -9.010  46.793   8.587  1.00 69.97           N
ATOM   1422  CA  PHE A 175      -9.474  47.823   7.700  1.00 69.97           C
ATOM   1423  CB  PHE A 175      -9.419  49.253   8.270  1.00 69.97           C
ATOM   1424  CG  PHE A 175     -10.556  49.369   9.226  1.00 69.97           C
ATOM   1425  CD1 PHE A 175     -11.848  49.188   8.785  1.00 69.97           C
ATOM   1426  CD2 PHE A 175     -10.346  49.690  10.545  1.00 69.97           C
ATOM   1427  CE1 PHE A 175     -12.913  49.298   9.649  1.00 69.97           C
ATOM   1428  CE2 PHE A 175     -11.409  49.802  11.411  1.00 69.97           C
ATOM   1429  CZ  PHE A 175     -12.696  49.603  10.971  1.00 69.97           C
ATOM   1430  C   PHE A 175      -8.712  47.777   6.414  1.00 69.97           C
ATOM   1431  O   PHE A 175      -9.262  48.093   5.362  1.00 69.97           O
ATOM   1432  N   GLN A 176      -7.412  47.427   6.468  1.00 47.22           N
ATOM   1433  CA  GLN A 176      -6.605  47.338   5.283  1.00 47.22           C
ATOM   1434  CB  GLN A 176      -5.146  46.950   5.577  1.00 47.22           C
ATOM   1435  CG  GLN A 176      -4.285  46.867   4.315  1.00 47.22           C
ATOM   1436  CD  GLN A 176      -2.974  46.181   4.668  1.00 47.22           C
ATOM   1437  OE1 GLN A 176      -2.657  45.120   4.132  1.00 47.22           O
ATOM   1438  NE2 GLN A 176      -2.188  46.796   5.592  1.00 47.22           N
ATOM   1439  C   GLN A 176      -7.145  46.238   4.423  1.00 47.22           C
ATOM   1440  O   GLN A 176      -7.204  46.363   3.201  1.00 47.22           O
ATOM   1441  N   HIS A 177      -7.560  45.126   5.057  1.00 56.28           N
ATOM   1442  CA  HIS A 177      -8.030  43.969   4.350  1.00 56.28           C
ATOM   1443  ND1 HIS A 177      -9.237  40.418   5.253  1.00 56.28           N
ATOM   1444  CG  HIS A 177      -8.844  41.565   4.598  1.00 56.28           C
ATOM   1445  CB  HIS A 177      -8.426  42.824   5.300  1.00 56.28           C
ATOM   1446  NE2 HIS A 177      -9.378  39.982   3.080  1.00 56.28           N
ATOM   1447  CD2 HIS A 177      -8.936  41.280   3.270  1.00 56.28           C
ATOM   1448  CE1 HIS A 177      -9.545  39.503   4.299  1.00 56.28           C
ATOM   1449  C   HIS A 177      -9.239  44.327   3.544  1.00 56.28           C
ATOM   1450  O   HIS A 177      -9.349  43.923   2.388  1.00 56.28           O
ATOM   1451  N   ILE A 178     -10.189  45.084   4.125  1.00 57.16           N
ATOM   1452  CA  ILE A 178     -11.370  45.424   3.386  1.00 57.16           C
ATOM   1453  CB  ILE A 178     -12.399  46.149   4.199  1.00 57.16           C
ATOM   1454  CG1 ILE A 178     -12.931  45.217   5.298  1.00 57.16           C
ATOM   1455  CG2 ILE A 178     -13.491  46.668   3.246  1.00 57.16           C
ATOM   1456  CD1 ILE A 178     -13.912  45.884   6.253  1.00 57.16           C
ATOM   1457  C   ILE A 178     -11.010  46.302   2.226  1.00 57.16           C
ATOM   1458  O   ILE A 178     -11.468  46.063   1.110  1.00 57.16           O
ATOM   1459  N   MET A 179     -10.190  47.349   2.457  1.00 78.17           N
ATOM   1460  CA  MET A 179      -9.885  48.257   1.389  1.00 78.17           C
ATOM   1461  CB  MET A 179      -9.041  49.459   1.843  1.00 78.17           C
ATOM   1462  CG  MET A 179      -8.690  50.405   0.693  1.00 78.17           C
ATOM   1463  SD  MET A 179     -10.067  51.400   0.044  1.00 78.17           S
ATOM   1464  CE  MET A 179     -10.045  52.614   1.393  1.00 78.17           C
ATOM   1465  C   MET A 179      -9.127  47.598   0.271  1.00 78.17           C
ATOM   1466  O   MET A 179      -9.580  47.607  -0.871  1.00 78.17           O
ATOM   1467  N   VAL A 180      -7.966  46.979   0.573  1.00 57.90           N
ATOM   1468  CA  VAL A 180      -7.141  46.407  -0.460  1.00 57.90           C
ATOM   1469  CB  VAL A 180      -5.772  46.026   0.025  1.00 57.90           C
ATOM   1470  CG1 VAL A 180      -5.017  45.335  -1.122  1.00 57.90           C
ATOM   1471  CG2 VAL A 180      -5.073  47.298   0.540  1.00 57.90           C
ATOM   1472  C   VAL A 180      -7.778  45.191  -1.054  1.00 57.90           C
ATOM   1473  O   VAL A 180      -7.739  44.996  -2.268  1.00 57.90           O
ATOM   1474  N   GLY A 181      -8.314  44.297  -0.203  1.00 71.38           N
ATOM   1475  CA  GLY A 181      -8.900  43.093  -0.717  1.00 71.38           C
ATOM   1476  C   GLY A 181     -10.225  43.286  -1.410  1.00 71.38           C
ATOM   1477  O   GLY A 181     -10.436  42.710  -2.474  1.00 71.38           O
ATOM   1478  N   LEU A 182     -11.203  43.949  -0.744  1.00108.19           N
ATOM   1479  CA  LEU A 182     -12.530  44.139  -1.288  1.00108.19           C
ATOM   1480  CB  LEU A 182     -13.587  44.153  -0.169  1.00108.19           C
ATOM   1481  CG  LEU A 182     -15.038  44.352  -0.650  1.00108.19           C
ATOM   1482  CD1 LEU A 182     -15.528  43.155  -1.483  1.00108.19           C
ATOM   1483  CD2 LEU A 182     -15.969  44.670   0.530  1.00108.19           C
ATOM   1484  C   LEU A 182     -12.801  45.358  -2.130  1.00108.19           C
ATOM   1485  O   LEU A 182     -13.207  45.251  -3.287  1.00108.19           O
ATOM   1486  N   ILE A 183     -12.594  46.558  -1.532  1.00 75.17           N
ATOM   1487  CA  ILE A 183     -13.046  47.798  -2.114  1.00 75.17           C
ATOM   1488  CB  ILE A 183     -13.039  48.926  -1.120  1.00 75.17           C
ATOM   1489  CG1 ILE A 183     -14.035  48.615   0.010  1.00 75.17           C
ATOM   1490  CG2 ILE A 183     -13.339  50.243  -1.863  1.00 75.17           C
ATOM   1491  CD1 ILE A 183     -13.922  49.551   1.211  1.00 75.17           C
ATOM   1492  C   ILE A 183     -12.266  48.227  -3.312  1.00 75.17           C
ATOM   1493  O   ILE A 183     -12.840  48.457  -4.374  1.00 75.17           O
ATOM   1494  N   LEU A 184     -10.930  48.308  -3.198  1.00 64.92           N
ATOM   1495  CA  LEU A 184     -10.175  48.861  -4.282  1.00 64.92           C
ATOM   1496  CB  LEU A 184      -8.685  49.060  -3.944  1.00 64.92           C
ATOM   1497  CG  LEU A 184      -8.467  50.153  -2.877  1.00 64.92           C
ATOM   1498  CD1 LEU A 184      -6.973  50.363  -2.583  1.00 64.92           C
ATOM   1499  CD2 LEU A 184      -9.185  51.458  -3.259  1.00 64.92           C
ATOM   1500  C   LEU A 184     -10.302  48.025  -5.523  1.00 64.92           C
ATOM   1501  O   LEU A 184     -10.510  48.579  -6.600  1.00 64.92           O
ATOM   1502  N   PRO A 185     -10.179  46.731  -5.451  1.00102.81           N
ATOM   1503  CA  PRO A 185     -10.337  45.917  -6.629  1.00102.81           C
ATOM   1504  CD  PRO A 185      -9.303  46.114  -4.470  1.00102.81           C
ATOM   1505  CB  PRO A 185      -9.821  44.531  -6.246  1.00102.81           C
ATOM   1506  CG  PRO A 185      -8.803  44.819  -5.131  1.00102.81           C
ATOM   1507  C   PRO A 185     -11.766  45.913  -7.078  1.00102.81           C
ATOM   1508  O   PRO A 185     -12.027  45.707  -8.262  1.00102.81           O
ATOM   1509  N   GLY A 186     -12.709  46.112  -6.139  1.00 27.75           N
ATOM   1510  CA  GLY A 186     -14.105  46.105  -6.456  1.00 27.75           C
ATOM   1511  C   GLY A 186     -14.401  47.255  -7.370  1.00 27.75           C
ATOM   1512  O   GLY A 186     -15.171  47.109  -8.317  1.00 27.75           O
ATOM   1513  N   ILE A 187     -13.819  48.440  -7.094  1.00 83.63           N
ATOM   1514  CA  ILE A 187     -14.042  49.580  -7.939  1.00 83.63           C
ATOM   1515  CB  ILE A 187     -13.483  50.870  -7.405  1.00 83.63           C
ATOM   1516  CG1 ILE A 187     -14.374  51.426  -6.279  1.00 83.63           C
ATOM   1517  CG2 ILE A 187     -13.317  51.845  -8.582  1.00 83.63           C
ATOM   1518  CD1 ILE A 187     -14.459  50.560  -5.028  1.00 83.63           C
ATOM   1519  C   ILE A 187     -13.446  49.341  -9.287  1.00 83.63           C
ATOM   1520  O   ILE A 187     -14.091  49.605 -10.302  1.00 83.63           O
ATOM   1521  N   VAL A 188     -12.209  48.815  -9.347  1.00108.04           N
ATOM   1522  CA  VAL A 188     -11.585  48.642 -10.626  1.00108.04           C
ATOM   1523  CB  VAL A 188     -10.161  48.157 -10.585  1.00108.04           C
ATOM   1524  CG1 VAL A 188      -9.286  49.257  -9.967  1.00108.04           C
ATOM   1525  CG2 VAL A 188     -10.084  46.822  -9.839  1.00108.04           C
ATOM   1526  C   VAL A 188     -12.388  47.693 -11.464  1.00108.04           C
ATOM   1527  O   VAL A 188     -12.530  47.895 -12.670  1.00108.04           O
ATOM   1528  N   ILE A 189     -12.925  46.618 -10.857  1.00 52.08           N
ATOM   1529  CA  ILE A 189     -13.690  45.658 -11.604  1.00 52.08           C
ATOM   1530  CB  ILE A 189     -14.068  44.451 -10.786  1.00 52.08           C
ATOM   1531  CG1 ILE A 189     -12.812  43.689 -10.328  1.00 52.08           C
ATOM   1532  CG2 ILE A 189     -15.031  43.591 -11.620  1.00 52.08           C
ATOM   1533  CD1 ILE A 189     -13.091  42.586  -9.307  1.00 52.08           C
ATOM   1534  C   ILE A 189     -14.968  46.263 -12.112  1.00 52.08           C
ATOM   1535  O   ILE A 189     -15.276  46.163 -13.300  1.00 52.08           O
ATOM   1536  N   LEU A 190     -15.740  46.942 -11.235  1.00 46.84           N
ATOM   1537  CA  LEU A 190     -17.025  47.468 -11.623  1.00 46.84           C
ATOM   1538  CB  LEU A 190     -17.805  48.140 -10.479  1.00 46.84           C
ATOM   1539  CG  LEU A 190     -18.401  47.149  -9.467  1.00 46.84           C
ATOM   1540  CD1 LEU A 190     -19.178  47.879  -8.361  1.00 46.84           C
ATOM   1541  CD2 LEU A 190     -19.246  46.080 -10.181  1.00 46.84           C
ATOM   1542  C   LEU A 190     -16.872  48.494 -12.697  1.00 46.84           C
ATOM   1543  O   LEU A 190     -17.664  48.542 -13.634  1.00 46.84           O
ATOM   1544  N   SER A 191     -15.839  49.347 -12.591  1.00 75.63           N
ATOM   1545  CA  SER A 191     -15.679  50.412 -13.536  1.00 75.63           C
ATOM   1546  CB  SER A 191     -14.438  51.275 -13.243  1.00 75.63           C
ATOM   1547  OG  SER A 191     -13.263  50.479 -13.278  1.00 75.63           O
ATOM   1548  C   SER A 191     -15.544  49.840 -14.915  1.00 75.63           C
ATOM   1549  O   SER A 191     -16.176  50.331 -15.852  1.00 75.63           O
ATOM   1550  N   CYS A 192     -14.730  48.779 -15.077  1.00 47.16           N
ATOM   1551  CA  CYS A 192     -14.504  48.228 -16.384  1.00 47.16           C
ATOM   1552  CB  CYS A 192     -13.486  47.069 -16.374  1.00 47.16           C
ATOM   1553  SG  CYS A 192     -11.812  47.603 -15.902  1.00 47.16           S
ATOM   1554  C   CYS A 192     -15.792  47.704 -16.942  1.00 47.16           C
ATOM   1555  O   CYS A 192     -16.203  48.078 -18.040  1.00 47.16           O
ATOM   1556  N   TYR A 193     -16.498  46.863 -16.166  1.00 79.02           N
ATOM   1557  CA  TYR A 193     -17.696  46.238 -16.643  1.00 79.02           C
ATOM   1558  CB  TYR A 193     -18.228  45.114 -15.741  1.00 79.02           C
ATOM   1559  CG  TYR A 193     -17.293  43.978 -15.982  1.00 79.02           C
ATOM   1560  CD1 TYR A 193     -16.142  43.843 -15.243  1.00 79.02           C
ATOM   1561  CD2 TYR A 193     -17.553  43.058 -16.975  1.00 79.02           C
ATOM   1562  CE1 TYR A 193     -15.275  42.803 -15.476  1.00 79.02           C
ATOM   1563  CE2 TYR A 193     -16.689  42.015 -17.213  1.00 79.02           C
ATOM   1564  CZ  TYR A 193     -15.546  41.886 -16.461  1.00 79.02           C
ATOM   1565  OH  TYR A 193     -14.653  40.820 -16.699  1.00 79.02           O
ATOM   1566  C   TYR A 193     -18.753  47.259 -16.925  1.00 79.02           C
ATOM   1567  O   TYR A 193     -19.548  47.069 -17.840  1.00 79.02           O
ATOM   1568  N   CYS A 194     -18.822  48.357 -16.149  1.00 39.54           N
ATOM   1569  CA  CYS A 194     -19.815  49.370 -16.385  1.00 39.54           C
ATOM   1570  CB  CYS A 194     -19.703  50.549 -15.398  1.00 39.54           C
ATOM   1571  SG  CYS A 194     -20.960  51.832 -15.693  1.00 39.54           S
ATOM   1572  C   CYS A 194     -19.616  49.931 -17.768  1.00 39.54           C
ATOM   1573  O   CYS A 194     -20.580  50.210 -18.478  1.00 39.54           O
ATOM   1574  N   ILE A 195     -18.356  50.170 -18.170  1.00 52.99           N
ATOM   1575  CA  ILE A 195     -18.078  50.686 -19.486  1.00 52.99           C
ATOM   1576  CB  ILE A 195     -16.633  51.061 -19.662  1.00 52.99           C
ATOM   1577  CG1 ILE A 195     -16.223  52.150 -18.653  1.00 52.99           C
ATOM   1578  CG2 ILE A 195     -16.422  51.459 -21.134  1.00 52.99           C
ATOM   1579  CD1 ILE A 195     -14.711  52.349 -18.528  1.00 52.99           C
ATOM   1580  C   ILE A 195     -18.366  49.637 -20.511  1.00 52.99           C
ATOM   1581  O   ILE A 195     -19.033  49.888 -21.515  1.00 52.99           O
ATOM   1582  N   ILE A 196     -17.879  48.409 -20.251  1.00 54.70           N
ATOM   1583  CA  ILE A 196     -18.016  47.349 -21.201  1.00 54.70           C
ATOM   1584  CB  ILE A 196     -17.375  46.068 -20.755  1.00 54.70           C
ATOM   1585  CG1 ILE A 196     -15.846  46.249 -20.680  1.00 54.70           C
ATOM   1586  CG2 ILE A 196     -17.821  44.950 -21.712  1.00 54.70           C
ATOM   1587  CD1 ILE A 196     -15.107  45.054 -20.076  1.00 54.70           C
ATOM   1588  C   ILE A 196     -19.470  47.119 -21.420  1.00 54.70           C
ATOM   1589  O   ILE A 196     -19.905  46.942 -22.552  1.00 54.70           O
ATOM   1590  N   ILE A 197     -20.275  47.151 -20.346  1.00 83.38           N
ATOM   1591  CA  ILE A 197     -21.686  46.905 -20.423  1.00 83.38           C
ATOM   1592  CB  ILE A 197     -22.382  46.802 -19.091  1.00 83.38           C
ATOM   1593  CG1 ILE A 197     -22.319  48.113 -18.301  1.00 83.38           C
ATOM   1594  CG2 ILE A 197     -21.799  45.583 -18.362  1.00 83.38           C
ATOM   1595  CD1 ILE A 197     -23.226  48.155 -17.072  1.00 83.38           C
ATOM   1596  C   ILE A 197     -22.360  47.950 -21.261  1.00 83.38           C
ATOM   1597  O   ILE A 197     -23.399  47.662 -21.843  1.00 83.38           O
ATOM   1598  N   SER A 198     -21.871  49.209 -21.263  1.00 59.01           N
ATOM   1599  CA  SER A 198     -22.460  50.264 -22.052  1.00 59.01           C
ATOM   1600  CB  SER A 198     -21.893  51.649 -21.696  1.00 59.01           C
ATOM   1601  OG  SER A 198     -22.493  52.644 -22.513  1.00 59.01           O
ATOM   1602  C   SER A 198     -22.221  50.070 -23.522  1.00 59.01           C
ATOM   1603  O   SER A 198     -23.159  50.040 -24.320  1.00 59.01           O
ATOM   1604  N   LYS A 199     -20.942  49.897 -23.917  1.00112.30           N
ATOM   1605  CA  LYS A 199     -20.575  49.809 -25.306  1.00112.30           C
ATOM   1606  CB  LYS A 199     -19.077  49.527 -25.495  1.00112.30           C
ATOM   1607  CG  LYS A 199     -18.644  49.425 -26.957  1.00112.30           C
ATOM   1608  CD  LYS A 199     -17.128  49.413 -27.129  1.00112.30           C
ATOM   1609  CE  LYS A 199     -16.486  50.789 -26.940  1.00112.30           C
ATOM   1610  NZ  LYS A 199     -16.778  51.647 -28.109  1.00112.30           N
ATOM   1611  C   LYS A 199     -21.309  48.649 -25.876  1.00112.30           C
ATOM   1612  O   LYS A 199     -21.822  48.671 -26.994  1.00112.30           O
ATOM   1613  N   LEU A 200     -21.322  47.505 -25.143  1.00158.15           N
ATOM   1614  CA  LEU A 200     -21.860  46.298 -25.729  1.00158.15           C
ATOM   1615  CB  LEU A 200     -21.561  44.982 -24.968  1.00158.15           C
ATOM   1616  CG  LEU A 200     -20.110  44.446 -25.086  1.00158.15           C
ATOM   1617  CD1 LEU A 200     -19.927  43.137 -24.293  1.00158.15           C
ATOM   1618  CD2 LEU A 200     -19.637  44.307 -26.543  1.00158.15           C
ATOM   1619  C   LEU A 200     -23.336  46.392 -25.928  1.00158.15           C
ATOM   1620  O   LEU A 200     -24.113  46.612 -25.003  1.00158.15           O
ATOM   1621  N   SER A 201     -23.737  46.270 -27.200  1.00 44.81           N
ATOM   1622  CA  SER A 201     -25.108  46.285 -27.578  1.00 44.81           C
ATOM   1623  CB  SER A 201     -25.622  47.723 -27.716  1.00 44.81           C
ATOM   1624  OG  SER A 201     -24.774  48.447 -28.595  1.00 44.81           O
ATOM   1625  C   SER A 201     -25.126  45.622 -28.912  1.00 44.81           C
ATOM   1626  O   SER A 201     -24.936  46.268 -29.939  1.00 44.81           O
ATOM   1627  N   HIS A 202     -25.334  44.291 -28.935  1.00 98.79           N
ATOM   1628  CA  HIS A 202     -25.304  43.636 -30.211  1.00 98.79           C
ATOM   1629  ND1 HIS A 202     -23.430  40.760 -29.789  1.00 98.79           N
ATOM   1630  CG  HIS A 202     -23.274  42.122 -29.651  1.00 98.79           C
ATOM   1631  CB  HIS A 202     -23.895  43.118 -30.591  1.00 98.79           C
ATOM   1632  NE2 HIS A 202     -22.070  41.066 -28.064  1.00 98.79           N
ATOM   1633  CD2 HIS A 202     -22.440  42.288 -28.593  1.00 98.79           C
ATOM   1634  CE1 HIS A 202     -22.684  40.177 -28.818  1.00 98.79           C
ATOM   1635  C   HIS A 202     -26.308  42.519 -30.215  1.00 98.79           C
ATOM   1636  O   HIS A 202     -26.384  41.720 -29.281  1.00 98.79           O
ATOM   1637  N   SER A 203     -27.157  42.516 -31.274  1.00110.58           N
ATOM   1638  CA  SER A 203     -28.227  41.567 -31.522  1.00110.58           C
ATOM   1639  CB  SER A 203     -29.227  41.978 -32.599  1.00110.58           C
ATOM   1640  OG  SER A 203     -29.901  40.790 -32.983  1.00110.58           O
ATOM   1641  C   SER A 203     -27.810  40.200 -31.997  1.00110.58           C
ATOM   1642  O   SER A 203     -28.414  39.214 -31.579  1.00110.58           O
ATOM   1643  N   LYS A 204     -26.834  40.109 -32.930  1.00307.66           N
ATOM   1644  CA  LYS A 204     -26.382  38.867 -33.514  1.00307.66           C
ATOM   1645  CB  LYS A 204     -25.287  39.071 -34.576  1.00307.66           C
ATOM   1646  CG  LYS A 204     -24.799  37.762 -35.204  1.00307.66           C
ATOM   1647  CD  LYS A 204     -23.710  37.944 -36.261  1.00307.66           C
ATOM   1648  CE  LYS A 204     -22.315  38.005 -35.640  1.00307.66           C
ATOM   1649  NZ  LYS A 204     -22.267  39.086 -34.635  1.00307.66           N
ATOM   1650  C   LYS A 204     -25.757  37.950 -32.500  1.00307.66           C
ATOM   1651  O   LYS A 204     -26.114  36.779 -32.416  1.00307.66           O
ATOM   1652  N   GLY A 205     -24.805  38.454 -31.691  1.00282.96           N
ATOM   1653  CA  GLY A 205     -24.119  37.599 -30.769  1.00282.96           C
ATOM   1654  C   GLY A 205     -22.712  37.452 -31.245  1.00282.96           C
ATOM   1655  O   GLY A 205     -22.421  37.379 -32.441  1.00282.96           O
ATOM   1656  N   HIS A 206     -21.789  37.445 -30.279  1.00322.44           N
ATOM   1657  CA  HIS A 206     -20.413  37.327 -30.615  1.00322.44           C
ATOM   1658  ND1 HIS A 206     -19.674  41.056 -29.988  1.00322.44           N
ATOM   1659  CG  HIS A 206     -19.929  39.889 -30.677  1.00322.44           C
ATOM   1660  CB  HIS A 206     -19.572  38.532 -30.137  1.00322.44           C
ATOM   1661  NE2 HIS A 206     -20.607  41.657 -31.919  1.00322.44           N
ATOM   1662  CD2 HIS A 206     -20.502  40.281 -31.845  1.00322.44           C
ATOM   1663  CE1 HIS A 206     -20.101  42.084 -30.775  1.00322.44           C
ATOM   1664  C   HIS A 206     -19.968  36.154 -29.802  1.00322.44           C
ATOM   1665  O   HIS A 206     -20.464  35.960 -28.695  1.00322.44           O
ATOM   1666  N   GLN A 207     -19.021  35.342 -30.314  1.00163.34           N
ATOM   1667  CA  GLN A 207     -18.438  34.144 -29.750  1.00163.34           C
ATOM   1668  CB  GLN A 207     -17.603  33.341 -30.761  1.00163.34           C
ATOM   1669  CG  GLN A 207     -17.191  31.954 -30.250  1.00163.34           C
ATOM   1670  CD  GLN A 207     -18.404  31.040 -30.344  1.00163.34           C
ATOM   1671  OE1 GLN A 207     -19.496  31.395 -29.906  1.00163.34           O
ATOM   1672  NE2 GLN A 207     -18.212  29.831 -30.939  1.00163.34           N
ATOM   1673  C   GLN A 207     -17.533  34.575 -28.635  1.00163.34           C
ATOM   1674  O   GLN A 207     -17.361  33.866 -27.647  1.00163.34           O
ATOM   1675  N   LYS A 208     -16.924  35.769 -28.801  1.00 66.00           N
ATOM   1676  CA  LYS A 208     -16.002  36.395 -27.892  1.00 66.00           C
ATOM   1677  CB  LYS A 208     -15.573  37.784 -28.393  1.00 66.00           C
ATOM   1678  CG  LYS A 208     -14.895  37.754 -29.764  1.00 66.00           C
ATOM   1679  CD  LYS A 208     -14.858  39.120 -30.454  1.00 66.00           C
ATOM   1680  CE  LYS A 208     -14.275  39.084 -31.865  1.00 66.00           C
ATOM   1681  NZ  LYS A 208     -14.315  40.442 -32.451  1.00 66.00           N
ATOM   1682  C   LYS A 208     -16.768  36.591 -26.628  1.00 66.00           C
ATOM   1683  O   LYS A 208     -16.190  36.715 -25.550  1.00 66.00           O
ATOM   1684  N   ARG A 209     -18.105  36.667 -26.762  1.00113.88           N
ATOM   1685  CA  ARG A 209     -19.015  36.815 -25.664  1.00113.88           C
ATOM   1686  CB  ARG A 209     -20.495  36.872 -26.079  1.00113.88           C
ATOM   1687  CG  ARG A 209     -21.083  38.279 -26.069  1.00113.88           C
ATOM   1688  CD  ARG A 209     -21.698  38.566 -24.696  1.00113.88           C
ATOM   1689  NE  ARG A 209     -22.237  39.952 -24.683  1.00113.88           N
ATOM   1690  CZ  ARG A 209     -22.513  40.534 -23.479  1.00113.88           C
ATOM   1691  NH1 ARG A 209     -22.230  39.861 -22.325  1.00113.88           N
ATOM   1692  NH2 ARG A 209     -23.067  41.780 -23.429  1.00113.88           N
ATOM   1693  C   ARG A 209     -18.899  35.675 -24.716  1.00113.88           C
ATOM   1694  O   ARG A 209     -18.954  35.873 -23.505  1.00113.88           O
ATOM   1695  N   LYS A 210     -18.733  34.447 -25.226  1.00108.51           N
ATOM   1696  CA  LYS A 210     -18.686  33.320 -24.345  1.00108.51           C
ATOM   1697  CB  LYS A 210     -18.506  31.994 -25.097  1.00108.51           C
ATOM   1698  CG  LYS A 210     -18.724  30.760 -24.223  1.00108.51           C
ATOM   1699  CD  LYS A 210     -18.937  29.489 -25.044  1.00108.51           C
ATOM   1700  CE  LYS A 210     -20.275  29.483 -25.789  1.00108.51           C
ATOM   1701  NZ  LYS A 210     -20.070  29.235 -27.233  1.00108.51           N
ATOM   1702  C   LYS A 210     -17.530  33.495 -23.407  1.00108.51           C
ATOM   1703  O   LYS A 210     -17.616  33.133 -22.236  1.00108.51           O
ATOM   1704  N   ALA A 211     -16.409  34.047 -23.911  1.00 33.54           N
ATOM   1705  CA  ALA A 211     -15.226  34.263 -23.123  1.00 33.54           C
ATOM   1706  CB  ALA A 211     -14.056  34.830 -23.949  1.00 33.54           C
ATOM   1707  C   ALA A 211     -15.510  35.247 -22.027  1.00 33.54           C
ATOM   1708  O   ALA A 211     -15.029  35.089 -20.906  1.00 33.54           O
ATOM   1709  N   LEU A 212     -16.271  36.313 -22.337  1.00 55.91           N
ATOM   1710  CA  LEU A 212     -16.575  37.340 -21.381  1.00 55.91           C
ATOM   1711  CB  LEU A 212     -17.278  38.556 -22.016  1.00 55.91           C
ATOM   1712  CG  LEU A 212     -17.504  39.718 -21.026  1.00 55.91           C
ATOM   1713  CD1 LEU A 212     -16.169  40.288 -20.519  1.00 55.91           C
ATOM   1714  CD2 LEU A 212     -18.407  40.804 -21.634  1.00 55.91           C
ATOM   1715  C   LEU A 212     -17.453  36.798 -20.291  1.00 55.91           C
ATOM   1716  O   LEU A 212     -17.285  37.150 -19.125  1.00 55.91           O
ATOM   1717  N   LYS A 213     -18.430  35.938 -20.646  1.00107.70           N
ATOM   1718  CA  LYS A 213     -19.357  35.401 -19.688  1.00107.70           C
ATOM   1719  CB  LYS A 213     -20.524  34.622 -20.323  1.00107.70           C
ATOM   1720  CG  LYS A 213     -21.635  34.383 -19.299  1.00107.70           C
ATOM   1721  CD  LYS A 213     -22.204  35.705 -18.772  1.00107.70           C
ATOM   1722  CE  LYS A 213     -22.857  35.607 -17.391  1.00107.70           C
ATOM   1723  NZ  LYS A 213     -24.333  35.619 -17.499  1.00107.70           N
ATOM   1724  C   LYS A 213     -18.645  34.508 -18.726  1.00107.70           C
ATOM   1725  O   LYS A 213     -18.954  34.506 -17.537  1.00107.70           O
ATOM   1726  N   THR A 214     -17.664  33.724 -19.210  1.00 35.40           N
ATOM   1727  CA  THR A 214     -16.950  32.829 -18.352  1.00 35.40           C
ATOM   1728  CB  THR A 214     -15.939  31.982 -19.069  1.00 35.40           C
ATOM   1729  OG1 THR A 214     -16.576  31.190 -20.063  1.00 35.40           O
ATOM   1730  CG2 THR A 214     -15.247  31.070 -18.040  1.00 35.40           C
ATOM   1731  C   THR A 214     -16.221  33.649 -17.337  1.00 35.40           C
ATOM   1732  O   THR A 214     -16.074  33.241 -16.186  1.00 35.40           O
ATOM   1733  N   THR A 215     -15.715  34.822 -17.761  1.00 40.59           N
ATOM   1734  CA  THR A 215     -14.994  35.721 -16.906  1.00 40.59           C
ATOM   1735  CB  THR A 215     -14.439  36.893 -17.661  1.00 40.59           C
ATOM   1736  OG1 THR A 215     -13.583  36.442 -18.700  1.00 40.59           O
ATOM   1737  CG2 THR A 215     -13.660  37.790 -16.683  1.00 40.59           C
ATOM   1738  C   THR A 215     -15.898  36.260 -15.834  1.00 40.59           C
ATOM   1739  O   THR A 215     -15.525  36.293 -14.662  1.00 40.59           O
ATOM   1740  N   VAL A 216     -17.130  36.666 -16.204  1.00 40.07           N
ATOM   1741  CA  VAL A 216     -18.046  37.292 -15.288  1.00 40.07           C
ATOM   1742  CB  VAL A 216     -19.342  37.674 -15.945  1.00 40.07           C
ATOM   1743  CG1 VAL A 216     -20.312  38.203 -14.874  1.00 40.07           C
ATOM   1744  CG2 VAL A 216     -19.031  38.693 -17.054  1.00 40.07           C
ATOM   1745  C   VAL A 216     -18.352  36.366 -14.150  1.00 40.07           C
ATOM   1746  O   VAL A 216     -18.396  36.794 -12.997  1.00 40.07           O
ATOM   1747  N   ILE A 217     -18.568  35.070 -14.439  1.00 35.63           N
ATOM   1748  CA  ILE A 217     -18.920  34.123 -13.419  1.00 35.63           C
ATOM   1749  CB  ILE A 217     -19.164  32.753 -13.977  1.00 35.63           C
ATOM   1750  CG1 ILE A 217     -20.311  32.793 -14.996  1.00 35.63           C
ATOM   1751  CG2 ILE A 217     -19.420  31.789 -12.808  1.00 35.63           C
ATOM   1752  CD1 ILE A 217     -20.416  31.521 -15.835  1.00 35.63           C
ATOM   1753  C   ILE A 217     -17.789  34.013 -12.435  1.00 35.63           C
ATOM   1754  O   ILE A 217     -18.005  33.987 -11.224  1.00 35.63           O
ATOM   1755  N   LEU A 218     -16.542  33.966 -12.938  1.00 52.28           N
ATOM   1756  CA  LEU A 218     -15.390  33.770 -12.108  1.00 52.28           C
ATOM   1757  CB  LEU A 218     -14.092  33.747 -12.940  1.00 52.28           C
ATOM   1758  CG  LEU A 218     -12.792  33.542 -12.136  1.00 52.28           C
ATOM   1759  CD1 LEU A 218     -12.783  32.183 -11.419  1.00 52.28           C
ATOM   1760  CD2 LEU A 218     -11.556  33.733 -13.033  1.00 52.28           C
ATOM   1761  C   LEU A 218     -15.289  34.885 -11.107  1.00 52.28           C
ATOM   1762  O   LEU A 218     -15.014  34.638  -9.935  1.00 52.28           O
ATOM   1763  N   ILE A 219     -15.483  36.144 -11.546  1.00 50.50           N
ATOM   1764  CA  ILE A 219     -15.369  37.277 -10.664  1.00 50.50           C
ATOM   1765  CB  ILE A 219     -15.362  38.585 -11.409  1.00 50.50           C
ATOM   1766  CG1 ILE A 219     -14.170  38.640 -12.385  1.00 50.50           C
ATOM   1767  CG2 ILE A 219     -15.347  39.719 -10.370  1.00 50.50           C
ATOM   1768  CD1 ILE A 219     -14.267  39.754 -13.429  1.00 50.50           C
ATOM   1769  C   ILE A 219     -16.501  37.313  -9.672  1.00 50.50           C
ATOM   1770  O   ILE A 219     -16.276  37.467  -8.473  1.00 50.50           O
ATOM   1771  N   LEU A 220     -17.752  37.146 -10.151  1.00 49.21           N
ATOM   1772  CA  LEU A 220     -18.917  37.293  -9.319  1.00 49.21           C
ATOM   1773  CB  LEU A 220     -20.239  37.279 -10.111  1.00 49.21           C
ATOM   1774  CG  LEU A 220     -21.468  37.637  -9.251  1.00 49.21           C
ATOM   1775  CD1 LEU A 220     -21.336  39.054  -8.668  1.00 49.21           C
ATOM   1776  CD2 LEU A 220     -22.779  37.451 -10.033  1.00 49.21           C
ATOM   1777  C   LEU A 220     -18.950  36.214  -8.281  1.00 49.21           C
ATOM   1778  O   LEU A 220     -19.335  36.460  -7.138  1.00 49.21           O
ATOM   1779  N   ALA A 221     -18.554  34.984  -8.657  1.00 30.10           N
ATOM   1780  CA  ALA A 221     -18.561  33.862  -7.762  1.00 30.10           C
ATOM   1781  CB  ALA A 221     -18.137  32.557  -8.458  1.00 30.10           C
ATOM   1782  C   ALA A 221     -17.592  34.113  -6.643  1.00 30.10           C
ATOM   1783  O   ALA A 221     -17.856  33.757  -5.496  1.00 30.10           O
ATOM   1784  N   PHE A 222     -16.436  34.725  -6.964  1.00 57.65           N
ATOM   1785  CA  PHE A 222     -15.368  34.979  -6.038  1.00 57.65           C
ATOM   1786  CB  PHE A 222     -14.181  35.640  -6.761  1.00 57.65           C
ATOM   1787  CG  PHE A 222     -13.014  35.829  -5.851  1.00 57.65           C
ATOM   1788  CD1 PHE A 222     -12.105  34.815  -5.644  1.00 57.65           C
ATOM   1789  CD2 PHE A 222     -12.814  37.034  -5.221  1.00 57.65           C
ATOM   1790  CE1 PHE A 222     -11.023  34.996  -4.813  1.00 57.65           C
ATOM   1791  CE2 PHE A 222     -11.735  37.221  -4.391  1.00 57.65           C
ATOM   1792  CZ  PHE A 222     -10.835  36.202  -4.183  1.00 57.65           C
ATOM   1793  C   PHE A 222     -15.850  35.890  -4.945  1.00 57.65           C
ATOM   1794  O   PHE A 222     -15.633  35.612  -3.767  1.00 57.65           O
ATOM   1795  N   PHE A 223     -16.535  36.996  -5.304  1.00 54.25           N
ATOM   1796  CA  PHE A 223     -17.027  37.940  -4.335  1.00 54.25           C
ATOM   1797  CB  PHE A 223     -17.603  39.230  -4.941  1.00 54.25           C
ATOM   1798  CG  PHE A 223     -16.437  40.050  -5.363  1.00 54.25           C
ATOM   1799  CD1 PHE A 223     -15.761  40.821  -4.444  1.00 54.25           C
ATOM   1800  CD2 PHE A 223     -16.012  40.049  -6.670  1.00 54.25           C
ATOM   1801  CE1 PHE A 223     -14.680  41.583  -4.819  1.00 54.25           C
ATOM   1802  CE2 PHE A 223     -14.932  40.809  -7.050  1.00 54.25           C
ATOM   1803  CZ  PHE A 223     -14.264  41.577  -6.128  1.00 54.25           C
ATOM   1804  C   PHE A 223     -18.086  37.309  -3.498  1.00 54.25           C
ATOM   1805  O   PHE A 223     -18.215  37.623  -2.316  1.00 54.25           O
ATOM   1806  N   ALA A 224     -18.891  36.415  -4.097  1.00 24.17           N
ATOM   1807  CA  ALA A 224     -19.960  35.796  -3.375  1.00 24.17           C
ATOM   1808  CB  ALA A 224     -20.754  34.800  -4.242  1.00 24.17           C
ATOM   1809  C   ALA A 224     -19.381  35.041  -2.220  1.00 24.17           C
ATOM   1810  O   ALA A 224     -19.919  35.078  -1.115  1.00 24.17           O
ATOM   1811  N   CYS A 225     -18.260  34.330  -2.447  1.00 45.45           N
ATOM   1812  CA  CYS A 225     -17.663  33.536  -1.411  1.00 45.45           C
ATOM   1813  CB  CYS A 225     -16.476  32.691  -1.912  1.00 45.45           C
ATOM   1814  SG  CYS A 225     -17.007  31.338  -3.005  1.00 45.45           S
ATOM   1815  C   CYS A 225     -17.168  34.395  -0.277  1.00 45.45           C
ATOM   1816  O   CYS A 225     -17.407  34.082   0.888  1.00 45.45           O
ATOM   1817  N   TRP A 226     -16.438  35.483  -0.596  1.00 98.75           N
ATOM   1818  CA  TRP A 226     -15.786  36.348   0.355  1.00 98.75           C
ATOM   1819  CB  TRP A 226     -14.590  37.105  -0.249  1.00 98.75           C
ATOM   1820  CG  TRP A 226     -13.436  36.161  -0.505  1.00 98.75           C
ATOM   1821  CD2 TRP A 226     -12.516  35.723   0.511  1.00 98.75           C
ATOM   1822  CD1 TRP A 226     -13.071  35.528  -1.655  1.00 98.75           C
ATOM   1823  NE1 TRP A 226     -11.987  34.717  -1.421  1.00 98.75           N
ATOM   1824  CE2 TRP A 226     -11.633  34.827  -0.091  1.00 98.75           C
ATOM   1825  CE3 TRP A 226     -12.420  36.039   1.839  1.00 98.75           C
ATOM   1826  CZ2 TRP A 226     -10.633  34.229   0.624  1.00 98.75           C
ATOM   1827  CZ3 TRP A 226     -11.407  35.435   2.555  1.00 98.75           C
ATOM   1828  CH2 TRP A 226     -10.532  34.547   1.961  1.00 98.75           C
ATOM   1829  C   TRP A 226     -16.665  37.298   1.129  1.00 98.75           C
ATOM   1830  O   TRP A 226     -16.345  37.635   2.269  1.00 98.75           O
ATOM   1831  N   LEU A 227     -17.789  37.767   0.559  1.00 67.14           N
ATOM   1832  CA  LEU A 227     -18.543  38.824   1.184  1.00 67.14           C
ATOM   1833  CB  LEU A 227     -19.760  39.263   0.358  1.00 67.14           C
ATOM   1834  CG  LEU A 227     -20.539  40.423   1.001  1.00 67.14           C
ATOM   1835  CD1 LEU A 227     -19.648  41.665   1.156  1.00 67.14           C
ATOM   1836  CD2 LEU A 227     -21.833  40.716   0.224  1.00 67.14           C
ATOM   1837  C   LEU A 227     -19.010  38.481   2.575  1.00 67.14           C
ATOM   1838  O   LEU A 227     -18.941  39.350   3.444  1.00 67.14           O
ATOM   1839  N   PRO A 228     -19.483  37.306   2.882  1.00 71.91           N
ATOM   1840  CA  PRO A 228     -19.947  37.072   4.228  1.00 71.91           C
ATOM   1841  CD  PRO A 228     -20.154  36.456   1.912  1.00 71.91           C
ATOM   1842  CB  PRO A 228     -20.617  35.700   4.188  1.00 71.91           C
ATOM   1843  CG  PRO A 228     -21.133  35.597   2.736  1.00 71.91           C
ATOM   1844  C   PRO A 228     -18.844  37.218   5.231  1.00 71.91           C
ATOM   1845  O   PRO A 228     -19.115  37.584   6.375  1.00 71.91           O
ATOM   1846  N   TYR A 229     -17.602  36.903   4.827  1.00 64.56           N
ATOM   1847  CA  TYR A 229     -16.422  37.004   5.637  1.00 64.56           C
ATOM   1848  CB  TYR A 229     -15.237  36.362   4.894  1.00 64.56           C
ATOM   1849  CG  TYR A 229     -13.961  36.474   5.654  1.00 64.56           C
ATOM   1850  CD1 TYR A 229     -13.711  35.696   6.761  1.00 64.56           C
ATOM   1851  CD2 TYR A 229     -12.990  37.344   5.219  1.00 64.56           C
ATOM   1852  CE1 TYR A 229     -12.518  35.806   7.438  1.00 64.56           C
ATOM   1853  CE2 TYR A 229     -11.795  37.458   5.886  1.00 64.56           C
ATOM   1854  CZ  TYR A 229     -11.559  36.689   7.001  1.00 64.56           C
ATOM   1855  OH  TYR A 229     -10.332  36.802   7.691  1.00 64.56           O
ATOM   1856  C   TYR A 229     -16.123  38.452   5.896  1.00 64.56           C
ATOM   1857  O   TYR A 229     -15.832  38.842   7.027  1.00 64.56           O
ATOM   1858  N   TYR A 230     -16.217  39.294   4.845  1.00 68.73           N
ATOM   1859  CA  TYR A 230     -15.913  40.693   4.970  1.00 68.73           C
ATOM   1860  CB  TYR A 230     -16.008  41.482   3.650  1.00 68.73           C
ATOM   1861  CG  TYR A 230     -14.816  41.156   2.817  1.00 68.73           C
ATOM   1862  CD1 TYR A 230     -13.595  41.682   3.167  1.00 68.73           C
ATOM   1863  CD2 TYR A 230     -14.908  40.364   1.695  1.00 68.73           C
ATOM   1864  CE1 TYR A 230     -12.470  41.411   2.423  1.00 68.73           C
ATOM   1865  CE2 TYR A 230     -13.787  40.089   0.945  1.00 68.73           C
ATOM   1866  CZ  TYR A 230     -12.566  40.611   1.310  1.00 68.73           C
ATOM   1867  OH  TYR A 230     -11.412  40.332   0.545  1.00 68.73           O
ATOM   1868  C   TYR A 230     -16.861  41.329   5.932  1.00 68.73           C
ATOM   1869  O   TYR A 230     -16.469  42.191   6.716  1.00 68.73           O
ATOM   1870  N   ILE A 231     -18.145  40.935   5.875  1.00 83.92           N
ATOM   1871  CA  ILE A 231     -19.152  41.512   6.720  1.00 83.92           C
ATOM   1872  CB  ILE A 231     -20.510  40.937   6.442  1.00 83.92           C
ATOM   1873  CG1 ILE A 231     -20.898  41.186   4.976  1.00 83.92           C
ATOM   1874  CG2 ILE A 231     -21.504  41.534   7.453  1.00 83.92           C
ATOM   1875  CD1 ILE A 231     -20.960  42.665   4.604  1.00 83.92           C
ATOM   1876  C   ILE A 231     -18.823  41.196   8.148  1.00 83.92           C
ATOM   1877  O   ILE A 231     -18.898  42.068   9.014  1.00 83.92           O
ATOM   1878  N   GLY A 232     -18.440  39.934   8.428  1.00 22.66           N
ATOM   1879  CA  GLY A 232     -18.167  39.515   9.774  1.00 22.66           C
ATOM   1880  C   GLY A 232     -17.007  40.285  10.324  1.00 22.66           C
ATOM   1881  O   GLY A 232     -17.047  40.770  11.455  1.00 22.66           O
ATOM   1882  N   ILE A 233     -15.939  40.424   9.521  1.00 91.85           N
ATOM   1883  CA  ILE A 233     -14.761  41.117   9.949  1.00 91.85           C
ATOM   1884  CB  ILE A 233     -13.672  41.111   8.914  1.00 91.85           C
ATOM   1885  CG1 ILE A 233     -13.123  39.686   8.719  1.00 91.85           C
ATOM   1886  CG2 ILE A 233     -12.608  42.137   9.338  1.00 91.85           C
ATOM   1887  CD1 ILE A 233     -12.450  39.112   9.969  1.00 91.85           C
ATOM   1888  C   ILE A 233     -15.108  42.544  10.233  1.00 91.85           C
ATOM   1889  O   ILE A 233     -14.653  43.114  11.225  1.00 91.85           O
ATOM   1890  N   SER A 234     -15.945  43.159   9.378  1.00 34.96           N
ATOM   1891  CA  SER A 234     -16.259  44.552   9.531  1.00 34.96           C
ATOM   1892  CB  SER A 234     -17.308  45.050   8.523  1.00 34.96           C
ATOM   1893  OG  SER A 234     -16.796  44.959   7.202  1.00 34.96           O
ATOM   1894  C   SER A 234     -16.804  44.787  10.907  1.00 34.96           C
ATOM   1895  O   SER A 234     -16.422  45.749  11.570  1.00 34.96           O
ATOM   1896  N   ILE A 235     -17.705  43.906  11.379  1.00 40.45           N
ATOM   1897  CA  ILE A 235     -18.303  44.059  12.677  1.00 40.45           C
ATOM   1898  CB  ILE A 235     -19.342  43.014  12.965  1.00 40.45           C
ATOM   1899  CG1 ILE A 235     -20.516  43.132  11.978  1.00 40.45           C
ATOM   1900  CG2 ILE A 235     -19.753  43.144  14.441  1.00 40.45           C
ATOM   1901  CD1 ILE A 235     -21.467  41.936  12.006  1.00 40.45           C
ATOM   1902  C   ILE A 235     -17.245  43.918  13.726  1.00 40.45           C
ATOM   1903  O   ILE A 235     -17.212  44.663  14.704  1.00 40.45           O
ATOM   1904  N   ASP A 236     -16.335  42.952  13.530  1.00 47.94           N
ATOM   1905  CA  ASP A 236     -15.322  42.653  14.499  1.00 47.94           C
ATOM   1906  CB  ASP A 236     -14.382  41.552  13.975  1.00 47.94           C
ATOM   1907  CG  ASP A 236     -13.441  41.081  15.073  1.00 47.94           C
ATOM   1908  OD1 ASP A 236     -13.191  41.861  16.032  1.00 47.94           O
ATOM   1909  OD2 ASP A 236     -12.963  39.922  14.964  1.00 47.94           O
ATOM   1910  C   ASP A 236     -14.517  43.899  14.741  1.00 47.94           C
ATOM   1911  O   ASP A 236     -14.177  44.211  15.881  1.00 47.94           O
ATOM   1912  N   SER A 237     -14.210  44.617  13.634  1.00 42.71           N
ATOM   1913  CA  SER A 237     -13.488  45.862  13.603  1.00 42.71           C
ATOM   1914  CB  SER A 237     -13.161  46.284  12.168  1.00 42.71           C
ATOM   1915  OG  SER A 237     -12.488  45.212  11.525  1.00 42.71           O
ATOM   1916  C   SER A 237     -14.251  46.997  14.231  1.00 42.71           C
ATOM   1917  O   SER A 237     -13.757  47.594  15.186  1.00 42.71           O
ATOM   1918  N   PHE A 238     -15.465  47.338  13.712  1.00 54.60           N
ATOM   1919  CA  PHE A 238     -16.199  48.461  14.249  1.00 54.60           C
ATOM   1920  CB  PHE A 238     -17.416  48.925  13.402  1.00 54.60           C
ATOM   1921  CG  PHE A 238     -16.975  49.615  12.139  1.00 54.60           C
ATOM   1922  CD1 PHE A 238     -16.401  50.867  12.158  1.00 54.60           C
ATOM   1923  CD2 PHE A 238     -17.172  49.011  10.915  1.00 54.60           C
ATOM   1924  CE1 PHE A 238     -16.012  51.483  10.988  1.00 54.60           C
ATOM   1925  CE2 PHE A 238     -16.788  49.615   9.742  1.00 54.60           C
ATOM   1926  CZ  PHE A 238     -16.203  50.858   9.778  1.00 54.60           C
ATOM   1927  C   PHE A 238     -16.677  48.234  15.668  1.00 54.60           C
ATOM   1928  O   PHE A 238     -16.380  49.046  16.547  1.00 54.60           O
ATOM   1929  N   ILE A 239     -17.371  47.121  15.992  1.00115.85           N
ATOM   1930  CA  ILE A 239     -17.859  47.054  17.347  1.00115.85           C
ATOM   1931  CB  ILE A 239     -19.052  46.131  17.549  1.00115.85           C
ATOM   1932  CG1 ILE A 239     -20.234  46.544  16.652  1.00115.85           C
ATOM   1933  CG2 ILE A 239     -19.440  46.134  19.040  1.00115.85           C
ATOM   1934  CD1 ILE A 239     -21.369  45.519  16.622  1.00115.85           C
ATOM   1935  C   ILE A 239     -16.747  46.558  18.217  1.00115.85           C
ATOM   1936  O   ILE A 239     -16.460  45.364  18.270  1.00115.85           O
ATOM   1937  N   LEU A 240     -16.068  47.510  18.903  1.00 80.90           N
ATOM   1938  CA  LEU A 240     -15.072  47.158  19.877  1.00 80.90           C
ATOM   1939  CB  LEU A 240     -13.822  48.080  19.931  1.00 80.90           C
ATOM   1940  CG  LEU A 240     -12.822  47.948  18.749  1.00 80.90           C
ATOM   1941  CD1 LEU A 240     -11.592  48.858  18.933  1.00 80.90           C
ATOM   1942  CD2 LEU A 240     -12.416  46.485  18.505  1.00 80.90           C
ATOM   1943  C   LEU A 240     -15.817  47.257  21.177  1.00 80.90           C
ATOM   1944  O   LEU A 240     -16.689  48.115  21.317  1.00 80.90           O
ATOM   1945  N   LEU A 241     -15.531  46.362  22.148  1.00155.78           N
ATOM   1946  CA  LEU A 241     -16.299  46.319  23.367  1.00155.78           C
ATOM   1947  CB  LEU A 241     -16.008  45.006  24.141  1.00155.78           C
ATOM   1948  CG  LEU A 241     -16.962  44.647  25.298  1.00155.78           C
ATOM   1949  CD1 LEU A 241     -18.378  44.352  24.777  1.00155.78           C
ATOM   1950  CD2 LEU A 241     -16.413  43.483  26.145  1.00155.78           C
ATOM   1951  C   LEU A 241     -15.909  47.513  24.202  1.00155.78           C
ATOM   1952  O   LEU A 241     -14.917  47.467  24.927  1.00155.78           O
ATOM   1953  N   GLU A 242     -16.671  48.637  24.050  1.00100.03           N
ATOM   1954  CA  GLU A 242     -16.465  49.894  24.740  1.00100.03           C
ATOM   1955  CB  GLU A 242     -17.016  51.115  23.955  1.00100.03           C
ATOM   1956  CG  GLU A 242     -18.416  50.973  23.341  1.00100.03           C
ATOM   1957  CD  GLU A 242     -19.444  51.499  24.329  1.00100.03           C
ATOM   1958  OE1 GLU A 242     -19.557  52.744  24.476  1.00100.03           O
ATOM   1959  OE2 GLU A 242     -20.115  50.650  24.972  1.00100.03           O
ATOM   1960  C   GLU A 242     -16.878  49.914  26.202  1.00100.03           C
ATOM   1961  O   GLU A 242     -16.098  50.375  27.036  1.00100.03           O
ATOM   1962  N   ILE A 243     -18.092  49.436  26.572  1.00 91.95           N
ATOM   1963  CA  ILE A 243     -18.407  49.407  27.978  1.00 91.95           C
ATOM   1964  CB  ILE A 243     -19.643  50.192  28.404  1.00 91.95           C
ATOM   1965  CG1 ILE A 243     -20.954  49.644  27.812  1.00 91.95           C
ATOM   1966  CG2 ILE A 243     -19.392  51.674  28.064  1.00 91.95           C
ATOM   1967  CD1 ILE A 243     -22.208  50.269  28.426  1.00 91.95           C
ATOM   1968  C   ILE A 243     -18.559  47.955  28.321  1.00 91.95           C
ATOM   1969  O   ILE A 243     -19.045  47.166  27.507  1.00 91.95           O
ATOM   1970  N   ILE A 244     -18.109  47.539  29.531  1.00126.03           N
ATOM   1971  CA  ILE A 244     -18.178  46.136  29.872  1.00126.03           C
ATOM   1972  CB  ILE A 244     -16.983  45.636  30.643  1.00126.03           C
ATOM   1973  CG1 ILE A 244     -15.679  45.995  29.905  1.00126.03           C
ATOM   1974  CG2 ILE A 244     -17.154  44.115  30.821  1.00126.03           C
ATOM   1975  CD1 ILE A 244     -14.425  45.847  30.767  1.00126.03           C
ATOM   1976  C   ILE A 244     -19.402  45.901  30.715  1.00126.03           C
ATOM   1977  O   ILE A 244     -19.456  46.251  31.896  1.00126.03           O
ATOM   1978  N   LYS A 245     -20.424  45.304  30.065  1.00143.32           N
ATOM   1979  CA  LYS A 245     -21.718  44.964  30.591  1.00143.32           C
ATOM   1980  CB  LYS A 245     -22.795  46.032  30.301  1.00143.32           C
ATOM   1981  CG  LYS A 245     -22.803  47.253  31.232  1.00143.32           C
ATOM   1982  CD  LYS A 245     -23.317  46.975  32.650  1.00143.32           C
ATOM   1983  CE  LYS A 245     -24.846  46.978  32.746  1.00143.32           C
ATOM   1984  NZ  LYS A 245     -25.269  46.697  34.133  1.00143.32           N
ATOM   1985  C   LYS A 245     -22.107  43.721  29.856  1.00143.32           C
ATOM   1986  O   LYS A 245     -21.325  42.774  29.801  1.00143.32           O
ATOM   1987  N   GLN A 246     -23.345  43.711  29.314  1.00 45.87           N
ATOM   1988  CA  GLN A 246     -23.916  42.673  28.495  1.00 45.87           C
ATOM   1989  CB  GLN A 246     -25.471  42.650  28.612  1.00 45.87           C
ATOM   1990  CG  GLN A 246     -26.308  41.831  27.603  1.00 45.87           C
ATOM   1991  CD  GLN A 246     -26.165  40.321  27.792  1.00 45.87           C
ATOM   1992  OE1 GLN A 246     -25.563  39.846  28.753  1.00 45.87           O
ATOM   1993  NE2 GLN A 246     -26.744  39.542  26.840  1.00 45.87           N
ATOM   1994  C   GLN A 246     -23.488  42.986  27.088  1.00 45.87           C
ATOM   1995  O   GLN A 246     -23.083  44.110  26.791  1.00 45.87           O
ATOM   1996  N   GLY A 247     -23.560  41.990  26.181  1.00 24.46           N
ATOM   1997  CA  GLY A 247     -23.152  42.195  24.823  1.00 24.46           C
ATOM   1998  C   GLY A 247     -22.144  41.165  24.369  1.00 24.46           C
ATOM   1999  O   GLY A 247     -21.859  41.087  23.172  1.00 24.46           O
ATOM   2000  N   CYS A 248     -21.610  40.272  25.250  1.00 46.02           N
ATOM   2001  CA  CYS A 248     -20.612  39.345  24.807  1.00 46.02           C
ATOM   2002  CB  CYS A 248     -19.873  38.637  25.955  1.00 46.02           C
ATOM   2003  SG  CYS A 248     -19.002  39.840  27.003  1.00 46.02           S
ATOM   2004  C   CYS A 248     -21.303  38.333  23.960  1.00 46.02           C
ATOM   2005  O   CYS A 248     -20.694  37.695  23.103  1.00 46.02           O
ATOM   2006  N   GLU A 249     -22.622  38.185  24.176  1.00 73.01           N
ATOM   2007  CA  GLU A 249     -23.389  37.222  23.443  1.00 73.01           C
ATOM   2008  CB  GLU A 249     -24.900  37.326  23.731  1.00 73.01           C
ATOM   2009  CG  GLU A 249     -25.488  38.699  23.397  1.00 73.01           C
ATOM   2010  CD  GLU A 249     -27.003  38.622  23.509  1.00 73.01           C
ATOM   2011  OE1 GLU A 249     -27.594  37.685  22.909  1.00 73.01           O
ATOM   2012  OE2 GLU A 249     -27.594  39.506  24.187  1.00 73.01           O
ATOM   2013  C   GLU A 249     -23.195  37.490  21.982  1.00 73.01           C
ATOM   2014  O   GLU A 249     -23.042  36.559  21.193  1.00 73.01           O
ATOM   2015  N   PHE A 250     -23.171  38.775  21.586  1.00 65.40           N
ATOM   2016  CA  PHE A 250     -23.025  39.144  20.205  1.00 65.40           C
ATOM   2017  CB  PHE A 250     -23.191  40.659  19.985  1.00 65.40           C
ATOM   2018  CG  PHE A 250     -23.016  40.937  18.535  1.00 65.40           C
ATOM   2019  CD1 PHE A 250     -23.938  40.492  17.616  1.00 65.40           C
ATOM   2020  CD2 PHE A 250     -21.937  41.671  18.101  1.00 65.40           C
ATOM   2021  CE1 PHE A 250     -23.765  40.757  16.279  1.00 65.40           C
ATOM   2022  CE2 PHE A 250     -21.762  41.940  16.766  1.00 65.40           C
ATOM   2023  CZ  PHE A 250     -22.676  41.478  15.852  1.00 65.40           C
ATOM   2024  C   PHE A 250     -21.684  38.715  19.692  1.00 65.40           C
ATOM   2025  O   PHE A 250     -21.565  38.258  18.554  1.00 65.40           O
ATOM   2026  N   GLU A 251     -20.637  38.849  20.525  1.00 82.80           N
ATOM   2027  CA  GLU A 251     -19.290  38.565  20.114  1.00 82.80           C
ATOM   2028  CB  GLU A 251     -18.284  38.828  21.245  1.00 82.80           C
ATOM   2029  CG  GLU A 251     -18.193  40.316  21.588  1.00 82.80           C
ATOM   2030  CD  GLU A 251     -17.247  40.491  22.762  1.00 82.80           C
ATOM   2031  OE1 GLU A 251     -16.927  39.471  23.428  1.00 82.80           O
ATOM   2032  OE2 GLU A 251     -16.841  41.655  23.017  1.00 82.80           O
ATOM   2033  C   GLU A 251     -19.143  37.133  19.686  1.00 82.80           C
ATOM   2034  O   GLU A 251     -18.559  36.853  18.638  1.00 82.80           O
ATOM   2035  N   ASN A 252     -19.701  36.188  20.462  1.00 45.65           N
ATOM   2036  CA  ASN A 252     -19.552  34.787  20.177  1.00 45.65           C
ATOM   2037  CB  ASN A 252     -20.305  33.900  21.189  1.00 45.65           C
ATOM   2038  CG  ASN A 252     -19.955  32.438  20.935  1.00 45.65           C
ATOM   2039  OD1 ASN A 252     -19.198  32.114  20.022  1.00 45.65           O
ATOM   2040  ND2 ASN A 252     -20.531  31.523  21.761  1.00 45.65           N
ATOM   2041  C   ASN A 252     -20.137  34.521  18.829  1.00 45.65           C
ATOM   2042  O   ASN A 252     -19.615  33.704  18.070  1.00 45.65           O
ATOM   2043  N   THR A 253     -21.256  35.197  18.510  1.00 25.53           N
ATOM   2044  CA  THR A 253     -21.885  34.999  17.238  1.00 25.53           C
ATOM   2045  CB  THR A 253     -23.145  35.797  17.072  1.00 25.53           C
ATOM   2046  OG1 THR A 253     -24.081  35.457  18.084  1.00 25.53           O
ATOM   2047  CG2 THR A 253     -23.733  35.506  15.679  1.00 25.53           C
ATOM   2048  C   THR A 253     -20.937  35.466  16.181  1.00 25.53           C
ATOM   2049  O   THR A 253     -20.783  34.822  15.144  1.00 25.53           O
ATOM   2050  N   VAL A 254     -20.268  36.612  16.433  1.00 41.67           N
ATOM   2051  CA  VAL A 254     -19.370  37.210  15.488  1.00 41.67           C
ATOM   2052  CB  VAL A 254     -18.764  38.487  16.008  1.00 41.67           C
ATOM   2053  CG1 VAL A 254     -17.817  39.064  14.941  1.00 41.67           C
ATOM   2054  CG2 VAL A 254     -19.898  39.446  16.408  1.00 41.67           C
ATOM   2055  C   VAL A 254     -18.238  36.276  15.208  1.00 41.67           C
ATOM   2056  O   VAL A 254     -17.891  36.041  14.050  1.00 41.67           O
ATOM   2057  N   HIS A 255     -17.624  35.711  16.267  1.00 55.65           N
ATOM   2058  CA  HIS A 255     -16.488  34.869  16.030  1.00 55.65           C
ATOM   2059  ND1 HIS A 255     -13.293  34.291  16.597  1.00 55.65           N
ATOM   2060  CG  HIS A 255     -14.497  33.673  16.829  1.00 55.65           C
ATOM   2061  CB  HIS A 255     -15.735  34.388  17.260  1.00 55.65           C
ATOM   2062  NE2 HIS A 255     -13.004  32.136  16.125  1.00 55.65           N
ATOM   2063  CD2 HIS A 255     -14.305  32.355  16.537  1.00 55.65           C
ATOM   2064  CE1 HIS A 255     -12.433  33.326  16.177  1.00 55.65           C
ATOM   2065  C   HIS A 255     -16.885  33.616  15.325  1.00 55.65           C
ATOM   2066  O   HIS A 255     -16.174  33.149  14.439  1.00 55.65           O
ATOM   2067  N   LYS A 256     -18.027  33.024  15.709  1.00 95.99           N
ATOM   2068  CA  LYS A 256     -18.444  31.778  15.132  1.00 95.99           C
ATOM   2069  CB  LYS A 256     -19.761  31.259  15.738  1.00 95.99           C
ATOM   2070  CG  LYS A 256     -20.184  29.871  15.254  1.00 95.99           C
ATOM   2071  CD  LYS A 256     -21.304  29.250  16.095  1.00 95.99           C
ATOM   2072  CE  LYS A 256     -21.782  27.884  15.590  1.00 95.99           C
ATOM   2073  NZ  LYS A 256     -20.696  26.890  15.724  1.00 95.99           N
ATOM   2074  C   LYS A 256     -18.658  31.990  13.671  1.00 95.99           C
ATOM   2075  O   LYS A 256     -18.323  31.131  12.858  1.00 95.99           O
ATOM   2076  N   TRP A 257     -19.224  33.155  13.311  1.00 54.50           N
ATOM   2077  CA  TRP A 257     -19.536  33.502  11.956  1.00 54.50           C
ATOM   2078  CB  TRP A 257     -20.175  34.898  11.885  1.00 54.50           C
ATOM   2079  CG  TRP A 257     -20.573  35.360  10.509  1.00 54.50           C
ATOM   2080  CD2 TRP A 257     -21.880  35.166   9.947  1.00 54.50           C
ATOM   2081  CD1 TRP A 257     -19.853  36.059   9.583  1.00 54.50           C
ATOM   2082  NE1 TRP A 257     -20.630  36.306   8.478  1.00 54.50           N
ATOM   2083  CE2 TRP A 257     -21.880  35.765   8.690  1.00 54.50           C
ATOM   2084  CE3 TRP A 257     -22.992  34.550  10.444  1.00 54.50           C
ATOM   2085  CZ2 TRP A 257     -22.995  35.759   7.906  1.00 54.50           C
ATOM   2086  CZ3 TRP A 257     -24.114  34.536   9.648  1.00 54.50           C
ATOM   2087  CH2 TRP A 257     -24.116  35.130   8.402  1.00 54.50           C
ATOM   2088  C   TRP A 257     -18.269  33.552  11.161  1.00 54.50           C
ATOM   2089  O   TRP A 257     -18.158  32.933  10.103  1.00 54.50           O
ATOM   2090  N   ILE A 258     -17.259  34.258  11.701  1.00 51.05           N
ATOM   2091  CA  ILE A 258     -16.013  34.494  11.032  1.00 51.05           C
ATOM   2092  CB  ILE A 258     -15.029  35.221  11.905  1.00 51.05           C
ATOM   2093  CG1 ILE A 258     -15.582  36.583  12.356  1.00 51.05           C
ATOM   2094  CG2 ILE A 258     -13.693  35.311  11.150  1.00 51.05           C
ATOM   2095  CD1 ILE A 258     -14.773  37.212  13.491  1.00 51.05           C
ATOM   2096  C   ILE A 258     -15.386  33.170  10.723  1.00 51.05           C
ATOM   2097  O   ILE A 258     -14.837  32.980   9.641  1.00 51.05           O
ATOM   2098  N   SER A 259     -15.434  32.223  11.678  1.00 42.80           N
ATOM   2099  CA  SER A 259     -14.799  30.953  11.473  1.00 42.80           C
ATOM   2100  CB  SER A 259     -14.863  30.036  12.714  1.00 42.80           C
ATOM   2101  OG  SER A 259     -16.203  29.669  13.004  1.00 42.80           O
ATOM   2102  C   SER A 259     -15.433  30.225  10.325  1.00 42.80           C
ATOM   2103  O   SER A 259     -14.733  29.776   9.419  1.00 42.80           O
ATOM   2104  N   ILE A 260     -16.776  30.094  10.325  1.00 52.29           N
ATOM   2105  CA  ILE A 260     -17.465  29.351   9.302  1.00 52.29           C
ATOM   2106  CB  ILE A 260     -18.930  29.175   9.590  1.00 52.29           C
ATOM   2107  CG1 ILE A 260     -19.108  28.367  10.890  1.00 52.29           C
ATOM   2108  CG2 ILE A 260     -19.595  28.527   8.360  1.00 52.29           C
ATOM   2109  CD1 ILE A 260     -20.534  28.359  11.442  1.00 52.29           C
ATOM   2110  C   ILE A 260     -17.340  30.024   7.967  1.00 52.29           C
ATOM   2111  O   ILE A 260     -17.038  29.374   6.966  1.00 52.29           O
ATOM   2112  N   THR A 261     -17.548  31.354   7.922  1.00 47.07           N
ATOM   2113  CA  THR A 261     -17.552  32.090   6.686  1.00 47.07           C
ATOM   2114  CB  THR A 261     -17.999  33.517   6.845  1.00 47.07           C
ATOM   2115  OG1 THR A 261     -17.155  34.207   7.753  1.00 47.07           O
ATOM   2116  CG2 THR A 261     -19.453  33.522   7.348  1.00 47.07           C
ATOM   2117  C   THR A 261     -16.204  32.064   6.030  1.00 47.07           C
ATOM   2118  O   THR A 261     -16.122  32.023   4.804  1.00 47.07           O
ATOM   2119  N   GLU A 262     -15.107  32.121   6.810  1.00 61.07           N
ATOM   2120  CA  GLU A 262     -13.797  32.119   6.217  1.00 61.07           C
ATOM   2121  CB  GLU A 262     -12.661  32.361   7.226  1.00 61.07           C
ATOM   2122  CG  GLU A 262     -11.300  32.484   6.536  1.00 61.07           C
ATOM   2123  CD  GLU A 262     -10.253  32.870   7.569  1.00 61.07           C
ATOM   2124  OE1 GLU A 262     -10.607  32.943   8.775  1.00 61.07           O
ATOM   2125  OE2 GLU A 262      -9.082  33.105   7.164  1.00 61.07           O
ATOM   2126  C   GLU A 262     -13.551  30.793   5.558  1.00 61.07           C
ATOM   2127  O   GLU A 262     -12.983  30.731   4.470  1.00 61.07           O
ATOM   2128  N   ALA A 263     -13.975  29.690   6.205  1.00 32.26           N
ATOM   2129  CA  ALA A 263     -13.744  28.374   5.677  1.00 32.26           C
ATOM   2130  CB  ALA A 263     -14.235  27.264   6.620  1.00 32.26           C
ATOM   2131  C   ALA A 263     -14.470  28.220   4.374  1.00 32.26           C
ATOM   2132  O   ALA A 263     -13.930  27.681   3.410  1.00 32.26           O
ATOM   2133  N   LEU A 264     -15.723  28.708   4.311  1.00 49.51           N
ATOM   2134  CA  LEU A 264     -16.556  28.599   3.140  1.00 49.51           C
ATOM   2135  CB  LEU A 264     -17.957  29.212   3.352  1.00 49.51           C
ATOM   2136  CG  LEU A 264     -18.791  28.577   4.485  1.00 49.51           C
ATOM   2137  CD1 LEU A 264     -20.167  29.258   4.612  1.00 49.51           C
ATOM   2138  CD2 LEU A 264     -18.897  27.051   4.330  1.00 49.51           C
ATOM   2139  C   LEU A 264     -15.933  29.388   2.020  1.00 49.51           C
ATOM   2140  O   LEU A 264     -15.999  28.991   0.859  1.00 49.51           O
ATOM   2141  N   ALA A 265     -15.310  30.533   2.360  1.00 51.33           N
ATOM   2142  CA  ALA A 265     -14.717  31.484   1.455  1.00 51.33           C
ATOM   2143  CB  ALA A 265     -14.079  32.682   2.185  1.00 51.33           C
ATOM   2144  C   ALA A 265     -13.623  30.837   0.660  1.00 51.33           C
ATOM   2145  O   ALA A 265     -13.388  31.210  -0.488  1.00 51.33           O
ATOM   2146  N   PHE A 266     -12.934  29.850   1.259  1.00125.55           N
ATOM   2147  CA  PHE A 266     -11.785  29.181   0.704  1.00125.55           C
ATOM   2148  CB  PHE A 266     -11.058  28.210   1.659  1.00125.55           C
ATOM   2149  CG  PHE A 266     -10.316  29.027   2.662  1.00125.55           C
ATOM   2150  CD1 PHE A 266      -9.413  29.982   2.250  1.00125.55           C
ATOM   2151  CD2 PHE A 266     -10.478  28.806   4.011  1.00125.55           C
ATOM   2152  CE1 PHE A 266      -8.715  30.733   3.167  1.00125.55           C
ATOM   2153  CE2 PHE A 266      -9.780  29.553   4.932  1.00125.55           C
ATOM   2154  CZ  PHE A 266      -8.900  30.522   4.513  1.00125.55           C
ATOM   2155  C   PHE A 266     -12.098  28.437  -0.564  1.00125.55           C
ATOM   2156  O   PHE A 266     -11.185  28.090  -1.312  1.00125.55           O
ATOM   2157  N   PHE A 267     -13.381  28.141  -0.823  1.00145.85           N
ATOM   2158  CA  PHE A 267     -13.844  27.394  -1.963  1.00145.85           C
ATOM   2159  CB  PHE A 267     -15.383  27.259  -1.999  1.00145.85           C
ATOM   2160  CG  PHE A 267     -15.758  26.240  -3.026  1.00145.85           C
ATOM   2161  CD1 PHE A 267     -15.950  26.590  -4.344  1.00145.85           C
ATOM   2162  CD2 PHE A 267     -15.922  24.924  -2.660  1.00145.85           C
ATOM   2163  CE1 PHE A 267     -16.296  25.647  -5.284  1.00145.85           C
ATOM   2164  CE2 PHE A 267     -16.268  23.975  -3.593  1.00145.85           C
ATOM   2165  CZ  PHE A 267     -16.456  24.334  -4.907  1.00145.85           C
ATOM   2166  C   PHE A 267     -13.391  28.102  -3.211  1.00145.85           C
ATOM   2167  O   PHE A 267     -13.368  27.509  -4.286  1.00145.85           O
ATOM   2168  N   HIS A 268     -13.040  29.399  -3.111  1.00 76.05           N
ATOM   2169  CA  HIS A 268     -12.638  30.185  -4.248  1.00 76.05           C
ATOM   2170  ND1 HIS A 268      -9.670  32.006  -3.905  1.00 76.05           N
ATOM   2171  CG  HIS A 268     -10.820  31.657  -3.229  1.00 76.05           C
ATOM   2172  CB  HIS A 268     -12.176  31.605  -3.871  1.00 76.05           C
ATOM   2173  NE2 HIS A 268      -9.069  31.590  -1.805  1.00 76.05           N
ATOM   2174  CD2 HIS A 268     -10.434  31.409  -1.947  1.00 76.05           C
ATOM   2175  CE1 HIS A 268      -8.655  31.950  -3.005  1.00 76.05           C
ATOM   2176  C   HIS A 268     -11.509  29.498  -4.971  1.00 76.05           C
ATOM   2177  O   HIS A 268     -11.375  29.636  -6.185  1.00 76.05           O
ATOM   2178  N   CYS A 269     -10.662  28.740  -4.248  1.00 62.68           N
ATOM   2179  CA  CYS A 269      -9.535  28.058  -4.830  1.00 62.68           C
ATOM   2180  CB  CYS A 269      -8.724  27.249  -3.801  1.00 62.68           C
ATOM   2181  SG  CYS A 269      -7.945  28.294  -2.532  1.00 62.68           S
ATOM   2182  C   CYS A 269     -10.015  27.085  -5.870  1.00 62.68           C
ATOM   2183  O   CYS A 269      -9.309  26.815  -6.842  1.00 62.68           O
ATOM   2184  N   CYS A 270     -11.191  26.476  -5.627  1.00 78.45           N
ATOM   2185  CA  CYS A 270     -11.864  25.496  -6.438  1.00 78.45           C
ATOM   2186  CB  CYS A 270     -12.973  24.795  -5.640  1.00 78.45           C
ATOM   2187  SG  CYS A 270     -12.361  24.185  -4.042  1.00 78.45           S
ATOM   2188  C   CYS A 270     -12.517  26.080  -7.669  1.00 78.45           C
ATOM   2189  O   CYS A 270     -12.680  25.382  -8.668  1.00 78.45           O
ATOM   2190  N   LEU A 271     -12.935  27.362  -7.640  1.00106.83           N
ATOM   2191  CA  LEU A 271     -13.744  27.911  -8.704  1.00106.83           C
ATOM   2192  CB  LEU A 271     -14.111  29.391  -8.485  1.00106.83           C
ATOM   2193  CG  LEU A 271     -15.176  29.639  -7.401  1.00106.83           C
ATOM   2194  CD1 LEU A 271     -14.724  29.137  -6.030  1.00106.83           C
ATOM   2195  CD2 LEU A 271     -15.607  31.111  -7.367  1.00106.83           C
ATOM   2196  C   LEU A 271     -13.085  27.839 -10.055  1.00106.83           C
ATOM   2197  O   LEU A 271     -13.732  27.454 -11.027  1.00106.83           O
ATOM   2198  N   ASN A 272     -11.795  28.208 -10.170  1.00 76.76           N
ATOM   2199  CA  ASN A 272     -11.135  28.270 -11.448  1.00 76.76           C
ATOM   2200  CB  ASN A 272      -9.700  28.818 -11.316  1.00 76.76           C
ATOM   2201  CG  ASN A 272      -9.133  29.155 -12.688  1.00 76.76           C
ATOM   2202  OD1 ASN A 272      -9.631  30.030 -13.390  1.00 76.76           O
ATOM   2203  ND2 ASN A 272      -8.033  28.451 -13.062  1.00 76.76           N
ATOM   2204  C   ASN A 272     -11.075  26.921 -12.115  1.00 76.76           C
ATOM   2205  O   ASN A 272     -11.427  26.825 -13.291  1.00 76.76           O
ATOM   2206  N   PRO A 273     -10.647  25.866 -11.463  1.00152.10           N
ATOM   2207  CA  PRO A 273     -10.575  24.570 -12.097  1.00152.10           C
ATOM   2208  CD  PRO A 273      -9.759  25.956 -10.318  1.00152.10           C
ATOM   2209  CB  PRO A 273      -9.741  23.680 -11.167  1.00152.10           C
ATOM   2210  CG  PRO A 273      -9.603  24.495  -9.863  1.00152.10           C
ATOM   2211  C   PRO A 273     -11.917  24.011 -12.449  1.00152.10           C
ATOM   2212  O   PRO A 273     -12.017  23.306 -13.454  1.00152.10           O
ATOM   2213  N   ILE A 274     -12.949  24.292 -11.634  1.00100.27           N
ATOM   2214  CA  ILE A 274     -14.277  23.812 -11.892  1.00100.27           C
ATOM   2215  CB  ILE A 274     -15.225  24.031 -10.748  1.00100.27           C
ATOM   2216  CG1 ILE A 274     -14.765  23.228  -9.515  1.00100.27           C
ATOM   2217  CG2 ILE A 274     -16.630  23.623 -11.224  1.00100.27           C
ATOM   2218  CD1 ILE A 274     -14.723  21.714  -9.739  1.00100.27           C
ATOM   2219  C   ILE A 274     -14.804  24.496 -13.117  1.00100.27           C
ATOM   2220  O   ILE A 274     -15.491  23.883 -13.932  1.00100.27           O
ATOM   2221  N   LEU A 275     -14.491  25.796 -13.280  1.00 56.21           N
ATOM   2222  CA  LEU A 275     -14.982  26.558 -14.394  1.00 56.21           C
ATOM   2223  CB  LEU A 275     -14.596  28.047 -14.346  1.00 56.21           C
ATOM   2224  CG  LEU A 275     -15.343  28.846 -13.260  1.00 56.21           C
ATOM   2225  CD1 LEU A 275     -14.954  30.332 -13.289  1.00 56.21           C
ATOM   2226  CD2 LEU A 275     -16.864  28.643 -13.375  1.00 56.21           C
ATOM   2227  C   LEU A 275     -14.472  25.983 -15.680  1.00 56.21           C
ATOM   2228  O   LEU A 275     -15.165  26.042 -16.696  1.00 56.21           O
ATOM   2229  N   TYR A 276     -13.230  25.456 -15.681  1.00 61.99           N
ATOM   2230  CA  TYR A 276     -12.699  24.840 -16.863  1.00 61.99           C
ATOM   2231  CB  TYR A 276     -11.241  24.357 -16.722  1.00 61.99           C
ATOM   2232  CG  TYR A 276     -10.293  25.500 -16.857  1.00 61.99           C
ATOM   2233  CD1 TYR A 276      -9.925  25.928 -18.113  1.00 61.99           C
ATOM   2234  CD2 TYR A 276      -9.752  26.127 -15.759  1.00 61.99           C
ATOM   2235  CE1 TYR A 276      -9.044  26.972 -18.275  1.00 61.99           C
ATOM   2236  CE2 TYR A 276      -8.871  27.174 -15.912  1.00 61.99           C
ATOM   2237  CZ  TYR A 276      -8.518  27.596 -17.172  1.00 61.99           C
ATOM   2238  OH  TYR A 276      -7.616  28.668 -17.340  1.00 61.99           O
ATOM   2239  C   TYR A 276     -13.519  23.635 -17.207  1.00 61.99           C
ATOM   2240  O   TYR A 276     -13.838  23.420 -18.374  1.00 61.99           O
ATOM   2241  N   ALA A 277     -13.885  22.810 -16.207  1.00 35.92           N
ATOM   2242  CA  ALA A 277     -14.571  21.591 -16.524  1.00 35.92           C
ATOM   2243  CB  ALA A 277     -14.872  20.732 -15.283  1.00 35.92           C
ATOM   2244  C   ALA A 277     -15.889  21.882 -17.181  1.00 35.92           C
ATOM   2245  O   ALA A 277     -16.194  21.324 -18.235  1.00 35.92           O
ATOM   2246  N   PHE A 278     -16.714  22.772 -16.590  1.00112.32           N
ATOM   2247  CA  PHE A 278     -17.999  23.039 -17.180  1.00112.32           C
ATOM   2248  CB  PHE A 278     -18.863  24.043 -16.385  1.00112.32           C
ATOM   2249  CG  PHE A 278     -19.361  23.470 -15.099  1.00112.32           C
ATOM   2250  CD1 PHE A 278     -18.637  23.603 -13.935  1.00112.32           C
ATOM   2251  CD2 PHE A 278     -20.571  22.813 -15.055  1.00112.32           C
ATOM   2252  CE1 PHE A 278     -19.106  23.081 -12.751  1.00112.32           C
ATOM   2253  CE2 PHE A 278     -21.046  22.286 -13.876  1.00112.32           C
ATOM   2254  CZ  PHE A 278     -20.312  22.420 -12.723  1.00112.32           C
ATOM   2255  C   PHE A 278     -17.794  23.697 -18.507  1.00112.32           C
ATOM   2256  O   PHE A 278     -18.311  23.250 -19.530  1.00112.32           O
ATOM   2257  N   LEU A 279     -16.995  24.783 -18.508  1.00 67.42           N
ATOM   2258  CA  LEU A 279     -16.769  25.555 -19.697  1.00 67.42           C
ATOM   2259  CB  LEU A 279     -17.023  27.057 -19.481  1.00 67.42           C
ATOM   2260  CG  LEU A 279     -18.486  27.402 -19.149  1.00 67.42           C
ATOM   2261  CD1 LEU A 279     -18.933  26.732 -17.840  1.00 67.42           C
ATOM   2262  CD2 LEU A 279     -18.717  28.923 -19.137  1.00 67.42           C
ATOM   2263  C   LEU A 279     -15.299  25.395 -20.065  1.00 67.42           C
ATOM   2264  O   LEU A 279     -15.007  24.611 -21.005  1.00 67.42           O
ATOM   2265  OXT LEU A 279     -14.450  26.059 -19.410  1.00 67.42           O
ATOM      1  N   PRO B   1     -11.036   3.204  34.009  1.00110.46           N
ATOM      2  CA  PRO B   1     -10.658   3.564  32.614  1.00110.46           C
ATOM      3  CD  PRO B   1     -11.002   1.709  34.166  1.00110.46           C
ATOM      4  CB  PRO B   1     -10.212   2.264  31.948  1.00110.46           C
ATOM      5  CG  PRO B   1     -10.913   1.155  32.739  1.00110.46           C
ATOM      6  C   PRO B   1     -11.885   4.141  31.995  1.00110.46           C
ATOM      7  O   PRO B   1     -12.982   3.879  32.486  1.00110.46           O
ATOM      8  N   CYS B   2     -11.720   4.931  30.919  1.00151.73           N
ATOM      9  CA  CYS B   2     -12.853   5.506  30.264  1.00151.73           C
ATOM     10  CB  CYS B   2     -12.478   6.776  29.476  1.00151.73           C
ATOM     11  SG  CYS B   2     -13.887   7.689  28.782  1.00151.73           S
ATOM     12  C   CYS B   2     -13.330   4.467  29.303  1.00151.73           C
ATOM     13  O   CYS B   2     -12.809   4.346  28.195  1.00151.73           O
ATOM     14  N   PHE B   3     -14.337   3.673  29.720  1.00222.38           N
ATOM     15  CA  PHE B   3     -14.859   2.654  28.859  1.00222.38           C
ATOM     16  CB  PHE B   3     -15.608   1.515  29.566  1.00222.38           C
ATOM     17  CG  PHE B   3     -14.596   0.514  29.989  1.00222.38           C
ATOM     18  CD1 PHE B   3     -14.113  -0.369  29.053  1.00222.38           C
ATOM     19  CD2 PHE B   3     -14.137   0.439  31.284  1.00222.38           C
ATOM     20  CE1 PHE B   3     -13.179  -1.313  29.398  1.00222.38           C
ATOM     21  CE2 PHE B   3     -13.201  -0.507  31.635  1.00222.38           C
ATOM     22  CZ  PHE B   3     -12.720  -1.384  30.692  1.00222.38           C
ATOM     23  C   PHE B   3     -15.815   3.273  27.910  1.00222.38           C
ATOM     24  O   PHE B   3     -16.507   4.233  28.239  1.00222.38           O
ATOM     25  N   ARG B   4     -15.874   2.716  26.689  1.00132.83           N
ATOM     26  CA  ARG B   4     -16.744   3.287  25.717  1.00132.83           C
ATOM     27  CB  ARG B   4     -16.154   3.301  24.305  1.00132.83           C
ATOM     28  CG  ARG B   4     -17.079   3.919  23.257  1.00132.83           C
ATOM     29  CD  ARG B   4     -16.501   3.842  21.845  1.00132.83           C
ATOM     30  NE  ARG B   4     -15.098   4.328  21.933  1.00132.83           N
ATOM     31  CZ  ARG B   4     -14.098   3.441  22.206  1.00132.83           C
ATOM     32  NH1 ARG B   4     -14.390   2.113  22.337  1.00132.83           N
ATOM     33  NH2 ARG B   4     -12.819   3.880  22.392  1.00132.83           N
ATOM     34  C   ARG B   4     -17.984   2.468  25.630  1.00132.83           C
ATOM     35  O   ARG B   4     -17.956   1.290  25.277  1.00132.83           O
ATOM     36  N   GLU B   5     -19.115   3.101  25.979  1.00 99.70           N
ATOM     37  CA  GLU B   5     -20.404   2.514  25.804  1.00 99.70           C
ATOM     38  CB  GLU B   5     -21.205   2.296  27.105  1.00 99.70           C
ATOM     39  CG  GLU B   5     -20.732   1.117  27.964  1.00 99.70           C
ATOM     40  CD  GLU B   5     -19.619   1.582  28.893  1.00 99.70           C
ATOM     41  OE1 GLU B   5     -19.425   2.821  29.013  1.00 99.70           O
ATOM     42  OE2 GLU B   5     -18.951   0.701  29.501  1.00 99.70           O
ATOM     43  C   GLU B   5     -21.141   3.527  25.003  1.00 99.70           C
ATOM     44  O   GLU B   5     -21.012   4.728  25.234  1.00 99.70           O
ATOM     45  N   GLU B   6     -21.926   3.093  24.009  1.00135.91           N
ATOM     46  CA  GLU B   6     -22.560   4.137  23.272  1.00135.91           C
ATOM     47  CB  GLU B   6     -22.742   3.833  21.774  1.00135.91           C
ATOM     48  CG  GLU B   6     -21.426   3.772  20.995  1.00135.91           C
ATOM     49  CD  GLU B   6     -20.753   2.446  21.317  1.00135.91           C
ATOM     50  OE1 GLU B   6     -21.317   1.389  20.931  1.00135.91           O
ATOM     51  OE2 GLU B   6     -19.669   2.474  21.959  1.00135.91           O
ATOM     52  C   GLU B   6     -23.916   4.371  23.841  1.00135.91           C
ATOM     53  O   GLU B   6     -24.845   3.619  23.552  1.00135.91           O
ATOM     54  N   ASN B   7     -24.072   5.401  24.703  1.00355.26           N
ATOM     55  CA  ASN B   7     -25.436   5.701  24.978  1.00355.26           C
ATOM     56  CB  ASN B   7     -25.919   6.155  26.349  1.00355.26           C
ATOM     57  CG  ASN B   7     -27.331   6.591  25.925  1.00355.26           C
ATOM     58  OD1 ASN B   7     -27.675   7.773  25.907  1.00355.26           O
ATOM     59  ND2 ASN B   7     -28.142   5.602  25.463  1.00355.26           N
ATOM     60  C   ASN B   7     -25.769   6.879  24.155  1.00355.26           C
ATOM     61  O   ASN B   7     -25.375   8.007  24.460  1.00355.26           O
ATOM     62  N   ALA B   8     -26.497   6.632  23.063  1.00272.22           N
ATOM     63  CA  ALA B   8     -26.985   7.721  22.305  1.00272.22           C
ATOM     64  CB  ALA B   8     -26.291   7.888  20.955  1.00272.22           C
ATOM     65  C   ALA B   8     -28.392   7.350  22.053  1.00272.22           C
ATOM     66  O   ALA B   8     -28.687   6.332  21.428  1.00272.22           O
ATOM     67  N   ASN B   9     -29.310   8.174  22.562  1.00169.04           N
ATOM     68  CA  ASN B   9     -30.683   7.878  22.359  1.00169.04           C
ATOM     69  CB  ASN B   9     -31.600   8.840  23.120  1.00169.04           C
ATOM     70  CG  ASN B   9     -31.329   8.601  24.597  1.00169.04           C
ATOM     71  OD1 ASN B   9     -31.757   9.371  25.454  1.00169.04           O
ATOM     72  ND2 ASN B   9     -30.580   7.508  24.905  1.00169.04           N
ATOM     73  C   ASN B   9     -30.896   8.048  20.905  1.00169.04           C
ATOM     74  O   ASN B   9     -31.663   7.320  20.280  1.00169.04           O
ATOM     75  N   PHE B  10     -30.183   9.042  20.354  1.00100.29           N
ATOM     76  CA  PHE B  10     -30.235   9.449  18.983  1.00100.29           C
ATOM     77  CB  PHE B  10     -29.396  10.716  18.772  1.00100.29           C
ATOM     78  CG  PHE B  10     -29.420  11.053  17.324  1.00100.29           C
ATOM     79  CD1 PHE B  10     -30.526  11.637  16.754  1.00100.29           C
ATOM     80  CD2 PHE B  10     -28.319  10.793  16.542  1.00100.29           C
ATOM     81  CE1 PHE B  10     -30.534  11.949  15.415  1.00100.29           C
ATOM     82  CE2 PHE B  10     -28.322  11.103  15.204  1.00100.29           C
ATOM     83  CZ  PHE B  10     -29.433  11.680  14.639  1.00100.29           C
ATOM     84  C   PHE B  10     -29.715   8.384  18.059  1.00100.29           C
ATOM     85  O   PHE B  10     -30.336   8.086  17.040  1.00100.29           O
ATOM     86  N   ASN B  11     -28.573   7.761  18.403  1.00129.76           N
ATOM     87  CA  ASN B  11     -27.925   6.819  17.531  1.00129.76           C
ATOM     88  CB  ASN B  11     -26.640   6.244  18.151  1.00129.76           C
ATOM     89  CG  ASN B  11     -25.585   7.339  18.158  1.00129.76           C
ATOM     90  OD1 ASN B  11     -25.896   8.518  18.316  1.00129.76           O
ATOM     91  ND2 ASN B  11     -24.297   6.938  17.987  1.00129.76           N
ATOM     92  C   ASN B  11     -28.838   5.669  17.266  1.00129.76           C
ATOM     93  O   ASN B  11     -28.828   5.091  16.182  1.00129.76           O
ATOM     94  N   LYS B  12     -29.631   5.281  18.274  1.00194.34           N
ATOM     95  CA  LYS B  12     -30.514   4.160  18.146  1.00194.34           C
ATOM     96  CB  LYS B  12     -31.142   3.755  19.488  1.00194.34           C
ATOM     97  CG  LYS B  12     -30.071   3.362  20.504  1.00194.34           C
ATOM     98  CD  LYS B  12     -29.137   2.265  19.987  1.00194.34           C
ATOM     99  CE  LYS B  12     -27.850   2.124  20.800  1.00194.34           C
ATOM    100  NZ  LYS B  12     -26.982   3.302  20.580  1.00194.34           N
ATOM    101  C   LYS B  12     -31.616   4.444  17.164  1.00194.34           C
ATOM    102  O   LYS B  12     -32.183   3.512  16.609  1.00194.34           O
ATOM    103  N   ILE B  13     -32.082   5.699  17.044  1.00 99.72           N
ATOM    104  CA  ILE B  13     -33.099   6.048  16.083  1.00 99.72           C
ATOM    105  CB  ILE B  13     -33.832   7.300  16.456  1.00 99.72           C
ATOM    106  CG1 ILE B  13     -34.556   7.098  17.795  1.00 99.72           C
ATOM    107  CG2 ILE B  13     -34.776   7.662  15.297  1.00 99.72           C
ATOM    108  CD1 ILE B  13     -35.107   8.392  18.385  1.00 99.72           C
ATOM    109  C   ILE B  13     -32.574   6.242  14.687  1.00 99.72           C
ATOM    110  O   ILE B  13     -33.190   5.807  13.718  1.00 99.72           O
ATOM    111  N   PHE B  14     -31.445   6.967  14.567  1.00126.36           N
ATOM    112  CA  PHE B  14     -30.870   7.419  13.329  1.00126.36           C
ATOM    113  CB  PHE B  14     -29.664   8.333  13.622  1.00126.36           C
ATOM    114  CG  PHE B  14     -29.169   8.989  12.382  1.00126.36           C
ATOM    115  CD1 PHE B  14     -28.194   8.404  11.609  1.00126.36           C
ATOM    116  CD2 PHE B  14     -29.680  10.208  12.002  1.00126.36           C
ATOM    117  CE1 PHE B  14     -27.740   9.026  10.469  1.00126.36           C
ATOM    118  CE2 PHE B  14     -29.231  10.833  10.864  1.00126.36           C
ATOM    119  CZ  PHE B  14     -28.258  10.243  10.094  1.00126.36           C
ATOM    120  C   PHE B  14     -30.391   6.299  12.449  1.00126.36           C
ATOM    121  O   PHE B  14     -30.832   6.168  11.310  1.00126.36           O
ATOM    122  N   LEU B  15     -29.506   5.432  12.970  1.00136.23           N
ATOM    123  CA  LEU B  15     -28.867   4.440  12.152  1.00136.23           C
ATOM    124  CB  LEU B  15     -27.776   3.650  12.894  1.00136.23           C
ATOM    125  CG  LEU B  15     -26.554   4.508  13.265  1.00136.23           C
ATOM    126  CD1 LEU B  15     -26.924   5.607  14.271  1.00136.23           C
ATOM    127  CD2 LEU B  15     -25.382   3.636  13.733  1.00136.23           C
ATOM    128  C   LEU B  15     -29.826   3.444  11.571  1.00136.23           C
ATOM    129  O   LEU B  15     -29.726   3.154  10.381  1.00136.23           O
ATOM    130  N   PRO B  16     -30.755   2.889  12.299  1.00100.48           N
ATOM    131  CA  PRO B  16     -31.631   1.899  11.738  1.00100.48           C
ATOM    132  CD  PRO B  16     -30.791   2.909  13.750  1.00100.48           C
ATOM    133  CB  PRO B  16     -32.410   1.303  12.913  1.00100.48           C
ATOM    134  CG  PRO B  16     -32.155   2.273  14.079  1.00100.48           C
ATOM    135  C   PRO B  16     -32.477   2.442  10.632  1.00100.48           C
ATOM    136  O   PRO B  16     -32.811   1.681   9.727  1.00100.48           O
ATOM    137  N   THR B  17     -32.860   3.733  10.694  1.00117.35           N
ATOM    138  CA  THR B  17     -33.663   4.311   9.655  1.00117.35           C
ATOM    139  CB  THR B  17     -34.162   5.695   9.966  1.00117.35           C
ATOM    140  OG1 THR B  17     -33.077   6.600  10.104  1.00117.35           O
ATOM    141  CG2 THR B  17     -34.987   5.644  11.260  1.00117.35           C
ATOM    142  C   THR B  17     -32.841   4.406   8.409  1.00117.35           C
ATOM    143  O   THR B  17     -33.313   4.093   7.316  1.00117.35           O
ATOM    144  N   ILE B  18     -31.576   4.844   8.556  1.00 96.20           N
ATOM    145  CA  ILE B  18     -30.680   5.041   7.454  1.00 96.20           C
ATOM    146  CB  ILE B  18     -29.366   5.625   7.890  1.00 96.20           C
ATOM    147  CG1 ILE B  18     -29.580   7.005   8.538  1.00 96.20           C
ATOM    148  CG2 ILE B  18     -28.428   5.656   6.673  1.00 96.20           C
ATOM    149  CD1 ILE B  18     -30.215   8.031   7.601  1.00 96.20           C
ATOM    150  C   ILE B  18     -30.396   3.723   6.801  1.00 96.20           C
ATOM    151  O   ILE B  18     -30.418   3.617   5.575  1.00 96.20           O
ATOM    152  N   TYR B  19     -30.129   2.672   7.603  1.00 61.15           N
ATOM    153  CA  TYR B  19     -29.807   1.398   7.029  1.00 61.15           C
ATOM    154  CB  TYR B  19     -29.445   0.305   8.055  1.00 61.15           C
ATOM    155  CG  TYR B  19     -28.163   0.676   8.717  1.00 61.15           C
ATOM    156  CD1 TYR B  19     -26.990   0.725   7.997  1.00 61.15           C
ATOM    157  CD2 TYR B  19     -28.122   0.944  10.065  1.00 61.15           C
ATOM    158  CE1 TYR B  19     -25.803   1.058   8.607  1.00 61.15           C
ATOM    159  CE2 TYR B  19     -26.939   1.277  10.683  1.00 61.15           C
ATOM    160  CZ  TYR B  19     -25.776   1.337   9.952  1.00 61.15           C
ATOM    161  OH  TYR B  19     -24.561   1.678  10.582  1.00 61.15           O
ATOM    162  C   TYR B  19     -30.985   0.896   6.256  1.00 61.15           C
ATOM    163  O   TYR B  19     -30.838   0.412   5.135  1.00 61.15           O
ATOM    164  N   SER B  20     -32.194   1.017   6.832  1.00 78.09           N
ATOM    165  CA  SER B  20     -33.376   0.498   6.208  1.00 78.09           C
ATOM    166  CB  SER B  20     -34.640   0.690   7.067  1.00 78.09           C
ATOM    167  OG  SER B  20     -34.918   2.071   7.245  1.00 78.09           O
ATOM    168  C   SER B  20     -33.597   1.182   4.893  1.00 78.09           C
ATOM    169  O   SER B  20     -33.981   0.541   3.918  1.00 78.09           O
ATOM    170  N   ILE B  21     -33.355   2.504   4.818  1.00 37.82           N
ATOM    171  CA  ILE B  21     -33.598   3.223   3.598  1.00 37.82           C
ATOM    172  CB  ILE B  21     -33.349   4.695   3.740  1.00 37.82           C
ATOM    173  CG1 ILE B  21     -34.317   5.298   4.773  1.00 37.82           C
ATOM    174  CG2 ILE B  21     -33.448   5.331   2.344  1.00 37.82           C
ATOM    175  CD1 ILE B  21     -33.950   6.715   5.209  1.00 37.82           C
ATOM    176  C   ILE B  21     -32.679   2.716   2.529  1.00 37.82           C
ATOM    177  O   ILE B  21     -33.106   2.429   1.412  1.00 37.82           O
ATOM    178  N   ILE B  22     -31.385   2.569   2.865  1.00 43.87           N
ATOM    179  CA  ILE B  22     -30.388   2.126   1.934  1.00 43.87           C
ATOM    180  CB  ILE B  22     -29.022   2.082   2.548  1.00 43.87           C
ATOM    181  CG1 ILE B  22     -28.600   3.491   2.991  1.00 43.87           C
ATOM    182  CG2 ILE B  22     -28.064   1.436   1.534  1.00 43.87           C
ATOM    183  CD1 ILE B  22     -27.392   3.497   3.923  1.00 43.87           C
ATOM    184  C   ILE B  22     -30.734   0.737   1.512  1.00 43.87           C
ATOM    185  O   ILE B  22     -30.553   0.363   0.355  1.00 43.87           O
ATOM    186  N   PHE B  23     -31.228  -0.073   2.465  1.00 65.87           N
ATOM    187  CA  PHE B  23     -31.562  -1.442   2.201  1.00 65.87           C
ATOM    188  CB  PHE B  23     -32.106  -2.142   3.458  1.00 65.87           C
ATOM    189  CG  PHE B  23     -32.514  -3.530   3.104  1.00 65.87           C
ATOM    190  CD1 PHE B  23     -31.573  -4.499   2.857  1.00 65.87           C
ATOM    191  CD2 PHE B  23     -33.846  -3.869   3.048  1.00 65.87           C
ATOM    192  CE1 PHE B  23     -31.956  -5.782   2.538  1.00 65.87           C
ATOM    193  CE2 PHE B  23     -34.235  -5.149   2.731  1.00 65.87           C
ATOM    194  CZ  PHE B  23     -33.287  -6.109   2.473  1.00 65.87           C
ATOM    195  C   PHE B  23     -32.611  -1.521   1.134  1.00 65.87           C
ATOM    196  O   PHE B  23     -32.442  -2.252   0.159  1.00 65.87           O
ATOM    197  N   LEU B  24     -33.723  -0.772   1.279  1.00 95.10           N
ATOM    198  CA  LEU B  24     -34.785  -0.845   0.310  1.00 95.10           C
ATOM    199  CB  LEU B  24     -36.031  -0.027   0.703  1.00 95.10           C
ATOM    200  CG  LEU B  24     -36.914  -0.666   1.793  1.00 95.10           C
ATOM    201  CD1 LEU B  24     -36.149  -0.912   3.100  1.00 95.10           C
ATOM    202  CD2 LEU B  24     -38.188   0.165   2.014  1.00 95.10           C
ATOM    203  C   LEU B  24     -34.329  -0.322  -1.014  1.00 95.10           C
ATOM    204  O   LEU B  24     -34.538  -0.957  -2.045  1.00 95.10           O
ATOM    205  N   THR B  25     -33.675   0.851  -1.016  1.00118.33           N
ATOM    206  CA  THR B  25     -33.262   1.478  -2.237  1.00118.33           C
ATOM    207  CB  THR B  25     -32.687   2.841  -1.995  1.00118.33           C
ATOM    208  OG1 THR B  25     -32.314   3.437  -3.226  1.00118.33           O
ATOM    209  CG2 THR B  25     -31.475   2.715  -1.058  1.00118.33           C
ATOM    210  C   THR B  25     -32.227   0.633  -2.917  1.00118.33           C
ATOM    211  O   THR B  25     -32.227   0.514  -4.142  1.00118.33           O
ATOM    212  N   GLY B  26     -31.294   0.050  -2.142  1.00 35.82           N
ATOM    213  CA  GLY B  26     -30.244  -0.744  -2.716  1.00 35.82           C
ATOM    214  C   GLY B  26     -30.783  -1.994  -3.337  1.00 35.82           C
ATOM    215  O   GLY B  26     -30.431  -2.333  -4.466  1.00 35.82           O
ATOM    216  N   ILE B  27     -31.665  -2.716  -2.620  1.00100.95           N
ATOM    217  CA  ILE B  27     -32.141  -3.973  -3.123  1.00100.95           C
ATOM    218  CB  ILE B  27     -32.988  -4.727  -2.132  0.82100.95           C
ATOM    219  CG1 ILE B  27     -33.171  -6.175  -2.606  0.82100.95           C
ATOM    220  CG2 ILE B  27     -34.312  -3.978  -1.907  0.82100.95           C
ATOM    221  CD1 ILE B  27     -33.764  -7.097  -1.543  0.82100.95           C
ATOM    222  C   ILE B  27     -32.934  -3.760  -4.377  1.00100.95           C
ATOM    223  O   ILE B  27     -32.800  -4.517  -5.337  1.00100.95           O
ATOM    224  N   VAL B  28     -33.816  -2.745  -4.397  1.00 41.88           N
ATOM    225  CA  VAL B  28     -34.612  -2.509  -5.566  1.00 41.88           C
ATOM    226  CB  VAL B  28     -35.663  -1.459  -5.347  1.00 41.88           C
ATOM    227  CG1 VAL B  28     -36.447  -1.281  -6.658  1.00 41.88           C
ATOM    228  CG2 VAL B  28     -36.534  -1.855  -4.142  1.00 41.88           C
ATOM    229  C   VAL B  28     -33.749  -2.028  -6.694  1.00 41.88           C
ATOM    230  O   VAL B  28     -33.790  -2.572  -7.797  1.00 41.88           O
ATOM    231  N   GLY B  29     -32.922  -0.996  -6.429  1.00 37.04           N
ATOM    232  CA  GLY B  29     -32.164  -0.359  -7.468  1.00 37.04           C
ATOM    233  C   GLY B  29     -31.168  -1.287  -8.088  1.00 37.04           C
ATOM    234  O   GLY B  29     -31.139  -1.438  -9.308  1.00 37.04           O
ATOM    235  N   ASN B  30     -30.329  -1.945  -7.265  1.00 46.20           N
ATOM    236  CA  ASN B  30     -29.307  -2.802  -7.796  1.00 46.20           C
ATOM    237  CB  ASN B  30     -28.300  -3.281  -6.738  1.00 46.20           C
ATOM    238  CG  ASN B  30     -27.369  -2.118  -6.438  1.00 46.20           C
ATOM    239  OD1 ASN B  30     -26.641  -1.648  -7.311  1.00 46.20           O
ATOM    240  ND2 ASN B  30     -27.398  -1.633  -5.169  1.00 46.20           N
ATOM    241  C   ASN B  30     -29.923  -4.011  -8.418  1.00 46.20           C
ATOM    242  O   ASN B  30     -29.515  -4.440  -9.496  1.00 46.20           O
ATOM    243  N   GLY B  31     -30.955  -4.574  -7.769  1.00 22.73           N
ATOM    244  CA  GLY B  31     -31.549  -5.780  -8.260  1.00 22.73           C
ATOM    245  C   GLY B  31     -32.039  -5.522  -9.646  1.00 22.73           C
ATOM    246  O   GLY B  31     -31.959  -6.393 -10.510  1.00 22.73           O
ATOM    247  N   LEU B  32     -32.585  -4.318  -9.887  1.00 34.47           N
ATOM    248  CA  LEU B  32     -33.069  -3.994 -11.195  1.00 34.47           C
ATOM    249  CB  LEU B  32     -33.706  -2.595 -11.271  1.00 34.47           C
ATOM    250  CG  LEU B  32     -34.982  -2.440 -10.423  1.00 34.47           C
ATOM    251  CD1 LEU B  32     -35.573  -1.029 -10.569  1.00 34.47           C
ATOM    252  CD2 LEU B  32     -35.998  -3.549 -10.732  1.00 34.47           C
ATOM    253  C   LEU B  32     -31.912  -4.006 -12.142  1.00 34.47           C
ATOM    254  O   LEU B  32     -32.003  -4.556 -13.239  1.00 34.47           O
ATOM    255  N   VAL B  33     -30.773  -3.421 -11.729  1.00 37.04           N
ATOM    256  CA  VAL B  33     -29.648  -3.355 -12.613  1.00 37.04           C
ATOM    257  CB  VAL B  33     -28.440  -2.736 -11.971  1.00 37.04           C
ATOM    258  CG1 VAL B  33     -27.253  -2.863 -12.939  1.00 37.04           C
ATOM    259  CG2 VAL B  33     -28.772  -1.288 -11.575  1.00 37.04           C
ATOM    260  C   VAL B  33     -29.275  -4.751 -12.986  1.00 37.04           C
ATOM    261  O   VAL B  33     -29.125  -5.067 -14.165  1.00 37.04           O
ATOM    262  N   ILE B  34     -29.172  -5.642 -11.986  1.00 40.75           N
ATOM    263  CA  ILE B  34     -28.721  -6.972 -12.262  1.00 40.75           C
ATOM    264  CB  ILE B  34     -28.653  -7.830 -11.031  1.00 40.75           C
ATOM    265  CG1 ILE B  34     -27.684  -7.223 -10.002  1.00 40.75           C
ATOM    266  CG2 ILE B  34     -28.259  -9.252 -11.466  1.00 40.75           C
ATOM    267  CD1 ILE B  34     -27.745  -7.898  -8.633  1.00 40.75           C
ATOM    268  C   ILE B  34     -29.673  -7.633 -13.211  1.00 40.75           C
ATOM    269  O   ILE B  34     -29.249  -8.268 -14.174  1.00 40.75           O
ATOM    270  N   LEU B  35     -30.990  -7.506 -12.965  1.00 48.58           N
ATOM    271  CA  LEU B  35     -31.958  -8.179 -13.787  1.00 48.58           C
ATOM    272  CB  LEU B  35     -33.394  -8.029 -13.252  1.00 48.58           C
ATOM    273  CG  LEU B  35     -33.614  -8.638 -11.855  1.00 48.58           C
ATOM    274  CD1 LEU B  35     -35.075  -8.481 -11.398  1.00 48.58           C
ATOM    275  CD2 LEU B  35     -33.119 -10.092 -11.793  1.00 48.58           C
ATOM    276  C   LEU B  35     -31.972  -7.632 -15.179  1.00 48.58           C
ATOM    277  O   LEU B  35     -31.910  -8.387 -16.149  1.00 48.58           O
ATOM    278  N   VAL B  36     -32.057  -6.295 -15.318  1.00 47.55           N
ATOM    279  CA  VAL B  36     -32.212  -5.739 -16.631  1.00 47.55           C
ATOM    280  CB  VAL B  36     -32.426  -4.253 -16.614  1.00 47.55           C
ATOM    281  CG1 VAL B  36     -32.486  -3.761 -18.069  1.00 47.55           C
ATOM    282  CG2 VAL B  36     -33.692  -3.941 -15.796  1.00 47.55           C
ATOM    283  C   VAL B  36     -31.001  -6.007 -17.462  1.00 47.55           C
ATOM    284  O   VAL B  36     -31.096  -6.576 -18.548  1.00 47.55           O
ATOM    285  N   MET B  37     -29.823  -5.567 -16.985  1.00 77.39           N
ATOM    286  CA  MET B  37     -28.637  -5.777 -17.757  1.00 77.39           C
ATOM    287  CB  MET B  37     -27.424  -4.972 -17.264  1.00 77.39           C
ATOM    288  CG  MET B  37     -27.543  -3.473 -17.535  1.00 77.39           C
ATOM    289  SD  MET B  37     -25.982  -2.553 -17.383  1.00 77.39           S
ATOM    290  CE  MET B  37     -26.053  -2.357 -15.582  1.00 77.39           C
ATOM    291  C   MET B  37     -28.224  -7.208 -17.767  1.00 77.39           C
ATOM    292  O   MET B  37     -27.955  -7.763 -18.831  1.00 77.39           O
ATOM    293  N   GLY B  38     -28.238  -7.861 -16.585  1.00 56.22           N
ATOM    294  CA  GLY B  38     -27.615  -9.148 -16.484  1.00 56.22           C
ATOM    295  C   GLY B  38     -28.201 -10.102 -17.468  1.00 56.22           C
ATOM    296  O   GLY B  38     -27.464 -10.756 -18.204  1.00 56.22           O
ATOM    297  N   TYR B  39     -29.530 -10.268 -17.478  1.00101.71           N
ATOM    298  CA  TYR B  39     -30.051 -11.176 -18.455  1.00101.71           C
ATOM    299  CB  TYR B  39     -31.277 -11.927 -17.931  1.00101.71           C
ATOM    300  CG  TYR B  39     -30.691 -12.800 -16.878  1.00101.71           C
ATOM    301  CD1 TYR B  39     -30.350 -12.276 -15.654  1.00101.71           C
ATOM    302  CD2 TYR B  39     -30.465 -14.134 -17.123  1.00101.71           C
ATOM    303  CE1 TYR B  39     -29.800 -13.079 -14.683  1.00101.71           C
ATOM    304  CE2 TYR B  39     -29.915 -14.942 -16.157  1.00101.71           C
ATOM    305  CZ  TYR B  39     -29.582 -14.413 -14.934  1.00101.71           C
ATOM    306  OH  TYR B  39     -29.016 -15.241 -13.942  1.00101.71           O
ATOM    307  C   TYR B  39     -30.334 -10.625 -19.831  1.00101.71           C
ATOM    308  O   TYR B  39     -29.830 -11.138 -20.828  1.00101.71           O
ATOM    309  N   GLN B  40     -31.130  -9.540 -19.911  1.00 77.14           N
ATOM    310  CA  GLN B  40     -31.676  -9.072 -21.163  1.00 77.14           C
ATOM    311  CB  GLN B  40     -32.826  -8.072 -20.958  1.00 77.14           C
ATOM    312  CG  GLN B  40     -34.039  -8.673 -20.243  1.00 77.14           C
ATOM    313  CD  GLN B  40     -35.095  -7.584 -20.108  1.00 77.14           C
ATOM    314  OE1 GLN B  40     -36.056  -7.722 -19.352  1.00 77.14           O
ATOM    315  NE2 GLN B  40     -34.919  -6.471 -20.868  1.00 77.14           N
ATOM    316  C   GLN B  40     -30.710  -8.422 -22.114  1.00 77.14           C
ATOM    317  O   GLN B  40     -30.730  -8.725 -23.306  1.00 77.14           O
ATOM    318  N   LYS B  41     -29.827  -7.525 -21.627  1.00 79.30           N
ATOM    319  CA  LYS B  41     -29.077  -6.707 -22.549  1.00 79.30           C
ATOM    320  CB  LYS B  41     -28.307  -5.545 -21.895  1.00 79.30           C
ATOM    321  CG  LYS B  41     -29.196  -4.368 -21.494  1.00 79.30           C
ATOM    322  CD  LYS B  41     -28.442  -3.245 -20.780  1.00 79.30           C
ATOM    323  CE  LYS B  41     -29.313  -2.019 -20.497  1.00 79.30           C
ATOM    324  NZ  LYS B  41     -28.516  -0.977 -19.812  1.00 79.30           N
ATOM    325  C   LYS B  41     -28.089  -7.478 -23.368  1.00 79.30           C
ATOM    326  O   LYS B  41     -27.192  -8.135 -22.844  1.00 79.30           O
ATOM    327  N   LYS B  42     -28.286  -7.448 -24.705  1.00109.20           N
ATOM    328  CA  LYS B  42     -27.399  -8.070 -25.647  1.00109.20           C
ATOM    329  CB  LYS B  42     -28.106  -8.419 -26.960  1.00109.20           C
ATOM    330  CG  LYS B  42     -27.348  -9.467 -27.764  1.00109.20           C
ATOM    331  CD  LYS B  42     -28.227 -10.168 -28.792  1.00109.20           C
ATOM    332  CE  LYS B  42     -27.509 -11.313 -29.504  1.00109.20           C
ATOM    333  NZ  LYS B  42     -27.257 -12.414 -28.549  1.00109.20           N
ATOM    334  C   LYS B  42     -26.182  -7.241 -25.954  1.00109.20           C
ATOM    335  O   LYS B  42     -25.061  -7.749 -25.971  1.00109.20           O
ATOM    336  N   LEU B  43     -26.363  -5.930 -26.222  1.00 58.58           N
ATOM    337  CA  LEU B  43     -25.221  -5.129 -26.558  1.00 58.58           C
ATOM    338  CB  LEU B  43     -25.400  -4.254 -27.806  1.00 58.58           C
ATOM    339  CG  LEU B  43     -24.147  -3.419 -28.123  1.00 58.58           C
ATOM    340  CD1 LEU B  43     -22.950  -4.320 -28.464  1.00 58.58           C
ATOM    341  CD2 LEU B  43     -24.430  -2.374 -29.209  1.00 58.58           C
ATOM    342  C   LEU B  43     -24.991  -4.209 -25.412  1.00 58.58           C
ATOM    343  O   LEU B  43     -25.850  -3.401 -25.067  1.00 58.58           O
ATOM    344  N   ARG B  44     -23.802  -4.300 -24.796  1.00139.70           N
ATOM    345  CA  ARG B  44     -23.578  -3.499 -23.632  1.00139.70           C
ATOM    346  CB  ARG B  44     -23.589  -4.352 -22.351  1.00139.70           C
ATOM    347  CG  ARG B  44     -23.808  -3.572 -21.056  1.00139.70           C
ATOM    348  CD  ARG B  44     -23.470  -4.387 -19.804  1.00139.70           C
ATOM    349  NE  ARG B  44     -24.431  -5.522 -19.722  1.00139.70           N
ATOM    350  CZ  ARG B  44     -23.972  -6.786 -19.494  1.00139.70           C
ATOM    351  NH1 ARG B  44     -22.628  -7.015 -19.435  1.00139.70           N
ATOM    352  NH2 ARG B  44     -24.849  -7.817 -19.324  1.00139.70           N
ATOM    353  C   ARG B  44     -22.223  -2.864 -23.761  1.00139.70           C
ATOM    354  O   ARG B  44     -21.357  -3.368 -24.474  1.00139.70           O
ATOM    355  N   SER B  45     -22.014  -1.717 -23.080  1.00 89.58           N
ATOM    356  CA  SER B  45     -20.757  -1.023 -23.152  1.00 89.58           C
ATOM    357  CB  SER B  45     -20.855   0.481 -22.846  1.00 89.58           C
ATOM    358  OG  SER B  45     -21.207   0.682 -21.486  1.00 89.58           O
ATOM    359  C   SER B  45     -19.804  -1.621 -22.161  1.00 89.58           C
ATOM    360  O   SER B  45     -20.176  -2.463 -21.346  1.00 89.58           O
ATOM    361  N   MET B  46     -18.519  -1.216 -22.246  1.00 78.97           N
ATOM    362  CA  MET B  46     -17.489  -1.678 -21.357  1.00 78.97           C
ATOM    363  CB  MET B  46     -16.092  -1.169 -21.751  1.00 78.97           C
ATOM    364  CG  MET B  46     -15.546  -1.866 -22.994  1.00 78.97           C
ATOM    365  SD  MET B  46     -15.147  -3.616 -22.706  1.00 78.97           S
ATOM    366  CE  MET B  46     -14.656  -3.967 -24.416  1.00 78.97           C
ATOM    367  C   MET B  46     -17.774  -1.185 -19.975  1.00 78.97           C
ATOM    368  O   MET B  46     -17.542  -1.891 -18.995  1.00 78.97           O
ATOM    369  N   THR B  47     -18.250   0.070 -19.874  1.00 37.96           N
ATOM    370  CA  THR B  47     -18.558   0.680 -18.612  1.00 37.96           C
ATOM    371  CB  THR B  47     -18.919   2.131 -18.756  1.00 37.96           C
ATOM    372  OG1 THR B  47     -17.854   2.838 -19.376  1.00 37.96           O
ATOM    373  CG2 THR B  47     -19.197   2.720 -17.361  1.00 37.96           C
ATOM    374  C   THR B  47     -19.731  -0.028 -18.005  1.00 37.96           C
ATOM    375  O   THR B  47     -19.746  -0.320 -16.810  1.00 37.96           O
ATOM    376  N   ASP B  48     -20.745  -0.339 -18.835  1.00 69.96           N
ATOM    377  CA  ASP B  48     -21.952  -0.959 -18.370  1.00 69.96           C
ATOM    378  CB  ASP B  48     -23.054  -1.052 -19.435  1.00 69.96           C
ATOM    379  CG  ASP B  48     -23.690   0.327 -19.529  1.00 69.96           C
ATOM    380  OD1 ASP B  48     -23.548   1.107 -18.548  1.00 69.96           O
ATOM    381  OD2 ASP B  48     -24.329   0.620 -20.573  1.00 69.96           O
ATOM    382  C   ASP B  48     -21.655  -2.322 -17.839  1.00 69.96           C
ATOM    383  O   ASP B  48     -22.400  -2.826 -17.000  1.00 69.96           O
ATOM    384  N   LYS B  49     -20.613  -2.998 -18.363  1.00 95.03           N
ATOM    385  CA  LYS B  49     -20.314  -4.293 -17.827  1.00 95.03           C
ATOM    386  CB  LYS B  49     -19.415  -5.165 -18.710  1.00 95.03           C
ATOM    387  CG  LYS B  49     -19.551  -6.624 -18.283  1.00 95.03           C
ATOM    388  CD  LYS B  49     -19.344  -7.626 -19.410  1.00 95.03           C
ATOM    389  CE  LYS B  49     -19.849  -9.020 -19.039  1.00 95.03           C
ATOM    390  NZ  LYS B  49     -20.354  -9.710 -20.245  1.00 95.03           N
ATOM    391  C   LYS B  49     -19.748  -4.179 -16.440  1.00 95.03           C
ATOM    392  O   LYS B  49     -20.066  -4.991 -15.572  1.00 95.03           O
ATOM    393  N   TYR B  50     -18.884  -3.171 -16.197  1.00 67.89           N
ATOM    394  CA  TYR B  50     -18.297  -2.953 -14.901  1.00 67.89           C
ATOM    395  CB  TYR B  50     -17.232  -1.839 -14.878  1.00 67.89           C
ATOM    396  CG  TYR B  50     -16.053  -2.247 -15.698  1.00 67.89           C
ATOM    397  CD1 TYR B  50     -15.205  -3.242 -15.264  1.00 67.89           C
ATOM    398  CD2 TYR B  50     -15.778  -1.612 -16.888  1.00 67.89           C
ATOM    399  CE1 TYR B  50     -14.112  -3.610 -16.014  1.00 67.89           C
ATOM    400  CE2 TYR B  50     -14.686  -1.975 -17.642  1.00 67.89           C
ATOM    401  CZ  TYR B  50     -13.851  -2.977 -17.206  1.00 67.89           C
ATOM    402  OH  TYR B  50     -12.730  -3.349 -17.978  1.00 67.89           O
ATOM    403  C   TYR B  50     -19.367  -2.540 -13.937  1.00 67.89           C
ATOM    404  O   TYR B  50     -19.334  -2.907 -12.763  1.00 67.89           O
ATOM    405  N   ARG B  51     -20.337  -1.738 -14.417  1.00130.31           N
ATOM    406  CA  ARG B  51     -21.384  -1.201 -13.590  1.00130.31           C
ATOM    407  CB  ARG B  51     -22.312  -0.226 -14.335  1.00130.31           C
ATOM    408  CG  ARG B  51     -21.612   1.074 -14.742  1.00130.31           C
ATOM    409  CD  ARG B  51     -22.564   2.166 -15.235  1.00130.31           C
ATOM    410  NE  ARG B  51     -22.961   2.984 -14.055  1.00130.31           N
ATOM    411  CZ  ARG B  51     -23.894   3.973 -14.185  1.00130.31           C
ATOM    412  NH1 ARG B  51     -24.511   4.188 -15.382  1.00130.31           N
ATOM    413  NH2 ARG B  51     -24.216   4.752 -13.113  1.00130.31           N
ATOM    414  C   ARG B  51     -22.219  -2.306 -13.010  1.00130.31           C
ATOM    415  O   ARG B  51     -22.761  -2.152 -11.916  1.00130.31           O
ATOM    416  N   LEU B  52     -22.437  -3.404 -13.760  1.00135.00           N
ATOM    417  CA  LEU B  52     -23.167  -4.532 -13.239  1.00135.00           C
ATOM    418  CB  LEU B  52     -23.701  -5.487 -14.332  1.00135.00           C
ATOM    419  CG  LEU B  52     -22.677  -6.019 -15.353  1.00135.00           C
ATOM    420  CD1 LEU B  52     -21.709  -7.031 -14.721  1.00135.00           C
ATOM    421  CD2 LEU B  52     -23.385  -6.568 -16.602  1.00135.00           C
ATOM    422  C   LEU B  52     -22.331  -5.277 -12.234  1.00135.00           C
ATOM    423  O   LEU B  52     -22.866  -5.805 -11.260  1.00135.00           O
ATOM    424  N   HIS B  53     -20.999  -5.359 -12.455  1.00 57.84           N
ATOM    425  CA  HIS B  53     -20.114  -6.016 -11.530  1.00 57.84           C
ATOM    426  ND1 HIS B  53     -18.433  -7.168 -14.248  1.00 57.84           N
ATOM    427  CG  HIS B  53     -18.266  -7.157 -12.882  1.00 57.84           C
ATOM    428  CB  HIS B  53     -18.638  -6.023 -11.973  1.00 57.84           C
ATOM    429  NE2 HIS B  53     -17.507  -9.116 -13.705  1.00 57.84           N
ATOM    430  CD2 HIS B  53     -17.699  -8.355 -12.567  1.00 57.84           C
ATOM    431  CE1 HIS B  53     -17.963  -8.362 -14.689  1.00 57.84           C
ATOM    432  C   HIS B  53     -20.179  -5.267 -10.237  1.00 57.84           C
ATOM    433  O   HIS B  53     -20.194  -5.858  -9.158  1.00 57.84           O
ATOM    434  N   LEU B  54     -20.206  -3.926 -10.333  1.00 49.21           N
ATOM    435  CA  LEU B  54     -20.285  -3.039  -9.211  1.00 49.21           C
ATOM    436  CB  LEU B  54     -20.222  -1.561  -9.644  1.00 49.21           C
ATOM    437  CG  LEU B  54     -20.304  -0.544  -8.489  1.00 49.21           C
ATOM    438  CD1 LEU B  54     -19.068  -0.632  -7.580  1.00 49.21           C
ATOM    439  CD2 LEU B  54     -20.553   0.879  -9.014  1.00 49.21           C
ATOM    440  C   LEU B  54     -21.607  -3.249  -8.526  1.00 49.21           C
ATOM    441  O   LEU B  54     -21.687  -3.220  -7.298  1.00 49.21           O
ATOM    442  N   SER B  55     -22.683  -3.454  -9.313  1.00 40.12           N
ATOM    443  CA  SER B  55     -24.021  -3.607  -8.802  1.00 40.12           C
ATOM    444  CB  SER B  55     -25.072  -3.683  -9.924  1.00 40.12           C
ATOM    445  OG  SER B  55     -26.374  -3.823  -9.374  1.00 40.12           O
ATOM    446  C   SER B  55     -24.122  -4.868  -7.995  1.00 40.12           C
ATOM    447  O   SER B  55     -24.848  -4.915  -7.003  1.00 40.12           O
ATOM    448  N   VAL B  56     -23.415  -5.933  -8.421  1.00 37.12           N
ATOM    449  CA  VAL B  56     -23.431  -7.184  -7.719  1.00 37.12           C
ATOM    450  CB  VAL B  56     -22.674  -8.257  -8.444  1.00 37.12           C
ATOM    451  CG1 VAL B  56     -22.576  -9.493  -7.535  1.00 37.12           C
ATOM    452  CG2 VAL B  56     -23.388  -8.530  -9.781  1.00 37.12           C
ATOM    453  C   VAL B  56     -22.797  -6.988  -6.373  1.00 37.12           C
ATOM    454  O   VAL B  56     -23.287  -7.507  -5.371  1.00 37.12           O
ATOM    455  N   ALA B  57     -21.681  -6.233  -6.321  1.00 34.18           N
ATOM    456  CA  ALA B  57     -20.960  -6.006  -5.099  1.00 34.18           C
ATOM    457  CB  ALA B  57     -19.674  -5.188  -5.315  1.00 34.18           C
ATOM    458  C   ALA B  57     -21.817  -5.253  -4.121  1.00 34.18           C
ATOM    459  O   ALA B  57     -21.872  -5.601  -2.942  1.00 34.18           O
ATOM    460  N   ASP B  58     -22.517  -4.200  -4.590  1.00 51.46           N
ATOM    461  CA  ASP B  58     -23.348  -3.375  -3.753  1.00 51.46           C
ATOM    462  CB  ASP B  58     -23.877  -2.124  -4.474  1.00 51.46           C
ATOM    463  CG  ASP B  58     -22.727  -1.134  -4.595  1.00 51.46           C
ATOM    464  OD1 ASP B  58     -21.834  -1.154  -3.705  1.00 51.46           O
ATOM    465  OD2 ASP B  58     -22.726  -0.342  -5.574  1.00 51.46           O
ATOM    466  C   ASP B  58     -24.530  -4.148  -3.241  1.00 51.46           C
ATOM    467  O   ASP B  58     -25.000  -3.898  -2.132  1.00 51.46           O
ATOM    468  N   LEU B  59     -25.075  -5.072  -4.055  1.00 48.02           N
ATOM    469  CA  LEU B  59     -26.220  -5.850  -3.667  1.00 48.02           C
ATOM    470  CB  LEU B  59     -26.752  -6.739  -4.808  1.00 48.02           C
ATOM    471  CG  LEU B  59     -27.983  -7.578  -4.411  1.00 48.02           C
ATOM    472  CD1 LEU B  59     -29.198  -6.679  -4.128  1.00 48.02           C
ATOM    473  CD2 LEU B  59     -28.274  -8.684  -5.440  1.00 48.02           C
ATOM    474  C   LEU B  59     -25.828  -6.757  -2.538  1.00 48.02           C
ATOM    475  O   LEU B  59     -26.580  -6.933  -1.581  1.00 48.02           O
ATOM    476  N   LEU B  60     -24.611  -7.326  -2.615  1.00 53.70           N
ATOM    477  CA  LEU B  60     -24.124  -8.284  -1.663  1.00 53.70           C
ATOM    478  CB  LEU B  60     -22.682  -8.719  -1.977  1.00 53.70           C
ATOM    479  CG  LEU B  60     -22.090  -9.729  -0.975  1.00 53.70           C
ATOM    480  CD1 LEU B  60     -22.852 -11.063  -0.995  1.00 53.70           C
ATOM    481  CD2 LEU B  60     -20.576  -9.897  -1.188  1.00 53.70           C
ATOM    482  C   LEU B  60     -24.120  -7.668  -0.293  1.00 53.70           C
ATOM    483  O   LEU B  60     -24.475  -8.324   0.684  1.00 53.70           O
ATOM    484  N   PHE B  61     -23.675  -6.403  -0.185  1.00114.87           N
ATOM    485  CA  PHE B  61     -23.603  -5.677   1.054  1.00114.87           C
ATOM    486  CB  PHE B  61     -22.762  -4.394   0.905  1.00114.87           C
ATOM    487  CG  PHE B  61     -22.905  -3.559   2.130  1.00114.87           C
ATOM    488  CD1 PHE B  61     -22.191  -3.843   3.270  1.00114.87           C
ATOM    489  CD2 PHE B  61     -23.775  -2.492   2.134  1.00114.87           C
ATOM    490  CE1 PHE B  61     -22.337  -3.062   4.393  1.00114.87           C
ATOM    491  CE2 PHE B  61     -23.924  -1.708   3.252  1.00114.87           C
ATOM    492  CZ  PHE B  61     -23.203  -1.993   4.385  1.00114.87           C
ATOM    493  C   PHE B  61     -24.964  -5.309   1.592  1.00114.87           C
ATOM    494  O   PHE B  61     -25.215  -5.452   2.788  1.00114.87           O
ATOM    495  N   VAL B  62     -25.890  -4.859   0.718  1.00125.61           N
ATOM    496  CA  VAL B  62     -27.182  -4.341   1.107  1.00125.61           C
ATOM    497  CB  VAL B  62     -28.030  -3.941  -0.067  1.00125.61           C
ATOM    498  CG1 VAL B  62     -29.370  -3.413   0.468  1.00125.61           C
ATOM    499  CG2 VAL B  62     -27.269  -2.925  -0.930  1.00125.61           C
ATOM    500  C   VAL B  62     -27.959  -5.382   1.846  1.00125.61           C
ATOM    501  O   VAL B  62     -28.745  -5.056   2.735  1.00125.61           O
ATOM    502  N   ILE B  63     -27.778  -6.656   1.462  1.00108.30           N
ATOM    503  CA  ILE B  63     -28.469  -7.779   2.031  1.00108.30           C
ATOM    504  CB  ILE B  63     -28.104  -9.075   1.368  1.00108.30           C
ATOM    505  CG1 ILE B  63     -28.506  -9.048  -0.119  1.00108.30           C
ATOM    506  CG2 ILE B  63     -28.757 -10.216   2.167  1.00108.30           C
ATOM    507  CD1 ILE B  63     -30.003  -8.850  -0.358  1.00108.30           C
ATOM    508  C   ILE B  63     -28.133  -7.893   3.493  1.00108.30           C
ATOM    509  O   ILE B  63     -28.977  -8.285   4.296  1.00108.30           O
ATOM    510  N   THR B  64     -26.875  -7.586   3.861  1.00137.54           N
ATOM    511  CA  THR B  64     -26.315  -7.667   5.189  1.00137.54           C
ATOM    512  CB  THR B  64     -24.849  -7.344   5.200  1.00137.54           C
ATOM    513  OG1 THR B  64     -24.145  -8.192   4.310  1.00137.54           O
ATOM    514  CG2 THR B  64     -24.310  -7.529   6.624  1.00137.54           C
ATOM    515  C   THR B  64     -26.940  -6.653   6.104  1.00137.54           C
ATOM    516  O   THR B  64     -26.969  -6.846   7.317  1.00137.54           O
ATOM    517  N   LEU B  65     -27.455  -5.544   5.542  1.00 88.38           N
ATOM    518  CA  LEU B  65     -27.886  -4.399   6.299  1.00 88.38           C
ATOM    519  CB  LEU B  65     -28.459  -3.278   5.416  1.00 88.38           C
ATOM    520  CG  LEU B  65     -27.380  -2.507   4.639  1.00 88.38           C
ATOM    521  CD1 LEU B  65     -28.004  -1.403   3.774  1.00 88.38           C
ATOM    522  CD2 LEU B  65     -26.311  -1.951   5.593  1.00 88.38           C
ATOM    523  C   LEU B  65     -28.895  -4.713   7.366  1.00 88.38           C
ATOM    524  O   LEU B  65     -28.797  -4.100   8.427  1.00 88.38           O
ATOM    525  N   PRO B  66     -29.845  -5.594   7.219  1.00 78.64           N
ATOM    526  CA  PRO B  66     -30.792  -5.795   8.286  1.00 78.64           C
ATOM    527  CD  PRO B  66     -30.410  -5.921   5.921  1.00 78.64           C
ATOM    528  CB  PRO B  66     -31.814  -6.782   7.729  1.00 78.64           C
ATOM    529  CG  PRO B  66     -31.823  -6.461   6.220  1.00 78.64           C
ATOM    530  C   PRO B  66     -30.136  -6.194   9.577  1.00 78.64           C
ATOM    531  O   PRO B  66     -30.702  -5.918  10.633  1.00 78.64           O
ATOM    532  N   PHE B  67     -28.959  -6.847   9.513  1.00 59.94           N
ATOM    533  CA  PHE B  67     -28.214  -7.252  10.673  1.00 59.94           C
ATOM    534  CB  PHE B  67     -26.951  -8.060  10.325  1.00 59.94           C
ATOM    535  CG  PHE B  67     -27.348  -9.350   9.695  1.00 59.94           C
ATOM    536  CD1 PHE B  67     -27.732 -10.416  10.473  1.00 59.94           C
ATOM    537  CD2 PHE B  67     -27.327  -9.499   8.327  1.00 59.94           C
ATOM    538  CE1 PHE B  67     -28.095 -11.610   9.896  1.00 59.94           C
ATOM    539  CE2 PHE B  67     -27.688 -10.690   7.744  1.00 59.94           C
ATOM    540  CZ  PHE B  67     -28.074 -11.748   8.530  1.00 59.94           C
ATOM    541  C   PHE B  67     -27.719  -6.029  11.383  1.00 59.94           C
ATOM    542  O   PHE B  67     -27.707  -5.972  12.611  1.00 59.94           O
ATOM    543  N   TRP B  68     -27.267  -5.026  10.609  1.00 81.70           N
ATOM    544  CA  TRP B  68     -26.699  -3.820  11.141  1.00 81.70           C
ATOM    545  CB  TRP B  68     -26.191  -2.881  10.025  1.00 81.70           C
ATOM    546  CG  TRP B  68     -24.991  -3.407   9.262  1.00 81.70           C
ATOM    547  CD2 TRP B  68     -23.701  -2.774   9.218  1.00 81.70           C
ATOM    548  CD1 TRP B  68     -24.900  -4.513   8.466  1.00 81.70           C
ATOM    549  NE1 TRP B  68     -23.634  -4.616   7.941  1.00 81.70           N
ATOM    550  CE2 TRP B  68     -22.887  -3.550   8.391  1.00 81.70           C
ATOM    551  CE3 TRP B  68     -23.229  -1.637   9.814  1.00 81.70           C
ATOM    552  CZ2 TRP B  68     -21.589  -3.200   8.147  1.00 81.70           C
ATOM    553  CZ3 TRP B  68     -21.919  -1.289   9.565  1.00 81.70           C
ATOM    554  CH2 TRP B  68     -21.115  -2.056   8.748  1.00 81.70           C
ATOM    555  C   TRP B  68     -27.739  -3.095  11.940  1.00 81.70           C
ATOM    556  O   TRP B  68     -27.442  -2.562  13.008  1.00 81.70           O
ATOM    557  N   ALA B  69     -28.984  -3.032  11.430  1.00 42.84           N
ATOM    558  CA  ALA B  69     -30.035  -2.319  12.104  1.00 42.84           C
ATOM    559  CB  ALA B  69     -31.332  -2.255  11.278  1.00 42.84           C
ATOM    560  C   ALA B  69     -30.363  -2.961  13.420  1.00 42.84           C
ATOM    561  O   ALA B  69     -30.515  -2.265  14.423  1.00 42.84           O
ATOM    562  N   VAL B  70     -30.480  -4.307  13.455  1.00106.17           N
ATOM    563  CA  VAL B  70     -30.838  -4.992  14.671  1.00106.17           C
ATOM    564  CB  VAL B  70     -31.083  -6.466  14.499  1.00106.17           C
ATOM    565  CG1 VAL B  70     -32.324  -6.668  13.618  1.00106.17           C
ATOM    566  CG2 VAL B  70     -29.817  -7.116  13.931  1.00106.17           C
ATOM    567  C   VAL B  70     -29.749  -4.821  15.683  1.00106.17           C
ATOM    568  O   VAL B  70     -30.020  -4.573  16.858  1.00106.17           O
ATOM    569  N   ASP B  71     -28.478  -4.927  15.253  1.00 56.46           N
ATOM    570  CA  ASP B  71     -27.394  -4.822  16.184  1.00 56.46           C
ATOM    571  CB  ASP B  71     -26.009  -4.960  15.531  1.00 56.46           C
ATOM    572  CG  ASP B  71     -24.975  -5.031  16.647  1.00 56.46           C
ATOM    573  OD1 ASP B  71     -25.391  -5.173  17.827  1.00 56.46           O
ATOM    574  OD2 ASP B  71     -23.756  -4.951  16.339  1.00 56.46           O
ATOM    575  C   ASP B  71     -27.443  -3.467  16.819  1.00 56.46           C
ATOM    576  O   ASP B  71     -27.119  -3.324  17.996  1.00 56.46           O
ATOM    577  N   ALA B  72     -27.791  -2.418  16.048  1.00 61.79           N
ATOM    578  CA  ALA B  72     -27.825  -1.103  16.632  1.00 61.79           C
ATOM    579  CB  ALA B  72     -28.042   0.006  15.587  1.00 61.79           C
ATOM    580  C   ALA B  72     -28.915  -0.962  17.663  1.00 61.79           C
ATOM    581  O   ALA B  72     -28.643  -0.639  18.817  1.00 61.79           O
ATOM    582  N   VAL B  73     -30.176  -1.260  17.287  1.00117.08           N
ATOM    583  CA  VAL B  73     -31.325  -1.048  18.132  1.00117.08           C
ATOM    584  CB  VAL B  73     -32.616  -1.242  17.391  1.00117.08           C
ATOM    585  CG1 VAL B  73     -33.777  -1.005  18.368  1.00117.08           C
ATOM    586  CG2 VAL B  73     -32.631  -0.315  16.166  1.00117.08           C
ATOM    587  C   VAL B  73     -31.322  -2.002  19.289  1.00117.08           C
ATOM    588  O   VAL B  73     -31.659  -1.629  20.413  1.00117.08           O
ATOM    589  N   ALA B  74     -30.931  -3.264  19.030  1.00 58.25           N
ATOM    590  CA  ALA B  74     -31.007  -4.308  20.012  1.00 58.25           C
ATOM    591  CB  ALA B  74     -32.168  -5.290  19.770  1.00 58.25           C
ATOM    592  C   ALA B  74     -29.739  -5.111  19.965  1.00 58.25           C
ATOM    593  O   ALA B  74     -28.727  -4.670  19.423  1.00 58.25           O
ATOM    594  N   ASN B  75     -29.780  -6.306  20.592  1.00 84.52           N
ATOM    595  CA  ASN B  75     -28.695  -7.242  20.756  1.00 84.52           C
ATOM    596  CB  ASN B  75     -29.111  -8.373  21.719  1.00 84.52           C
ATOM    597  CG  ASN B  75     -27.911  -9.113  22.297  1.00 84.52           C
ATOM    598  OD1 ASN B  75     -26.759  -8.854  21.951  1.00 84.52           O
ATOM    599  ND2 ASN B  75     -28.197 -10.071  23.218  1.00 84.52           N
ATOM    600  C   ASN B  75     -28.338  -7.872  19.428  1.00 84.52           C
ATOM    601  O   ASN B  75     -29.046  -7.705  18.437  1.00 84.52           O
ATOM    602  N   TRP B  76     -27.176  -8.576  19.385  1.00118.38           N
ATOM    603  CA  TRP B  76     -26.686  -9.304  18.238  1.00118.38           C
ATOM    604  CB  TRP B  76     -25.164  -9.142  18.053  1.00118.38           C
ATOM    605  CG  TRP B  76     -24.530 -10.052  17.028  1.00118.38           C
ATOM    606  CD2 TRP B  76     -24.404  -9.767  15.625  1.00118.38           C
ATOM    607  CD1 TRP B  76     -23.961 -11.277  17.225  1.00118.38           C
ATOM    608  NE1 TRP B  76     -23.491 -11.774  16.035  1.00118.38           N
ATOM    609  CE2 TRP B  76     -23.756 -10.857  15.041  1.00118.38           C
ATOM    610  CE3 TRP B  76     -24.791  -8.686  14.886  1.00118.38           C
ATOM    611  CZ2 TRP B  76     -23.486 -10.881  13.703  1.00118.38           C
ATOM    612  CZ3 TRP B  76     -24.521  -8.719  13.535  1.00118.38           C
ATOM    613  CH2 TRP B  76     -23.882  -9.794  12.956  1.00118.38           C
ATOM    614  C   TRP B  76     -26.956 -10.767  18.474  1.00118.38           C
ATOM    615  O   TRP B  76     -26.246 -11.430  19.227  1.00118.38           O
ATOM    616  N   TYR B  77     -28.054 -11.260  17.861  1.00171.85           N
ATOM    617  CA  TYR B  77     -28.617 -12.589  17.895  1.00171.85           C
ATOM    618  CB  TYR B  77     -30.103 -12.593  17.496  1.00171.85           C
ATOM    619  CG  TYR B  77     -30.808 -11.624  18.379  1.00171.85           C
ATOM    620  CD1 TYR B  77     -31.207 -11.985  19.644  1.00171.85           C
ATOM    621  CD2 TYR B  77     -31.055 -10.341  17.941  1.00171.85           C
ATOM    622  CE1 TYR B  77     -31.853 -11.082  20.454  1.00171.85           C
ATOM    623  CE2 TYR B  77     -31.702  -9.433  18.748  1.00171.85           C
ATOM    624  CZ  TYR B  77     -32.102  -9.806  20.010  1.00171.85           C
ATOM    625  OH  TYR B  77     -32.764  -8.888  20.850  1.00171.85           O
ATOM    626  C   TYR B  77     -27.949 -13.591  16.986  1.00171.85           C
ATOM    627  O   TYR B  77     -27.921 -14.785  17.283  1.00171.85           O
ATOM    628  N   PHE B  78     -27.412 -13.117  15.847  1.00190.40           N
ATOM    629  CA  PHE B  78     -27.018 -13.856  14.674  1.00190.40           C
ATOM    630  CB  PHE B  78     -26.549 -12.907  13.563  1.00190.40           C
ATOM    631  CG  PHE B  78     -27.675 -11.935  13.444  1.00190.40           C
ATOM    632  CD1 PHE B  78     -28.823 -12.249  12.753  1.00190.40           C
ATOM    633  CD2 PHE B  78     -27.592 -10.713  14.072  1.00190.40           C
ATOM    634  CE1 PHE B  78     -29.857 -11.345  12.669  1.00190.40           C
ATOM    635  CE2 PHE B  78     -28.623  -9.808  13.990  1.00190.40           C
ATOM    636  CZ  PHE B  78     -29.758 -10.121  13.284  1.00190.40           C
ATOM    637  C   PHE B  78     -25.989 -14.928  14.909  1.00190.40           C
ATOM    638  O   PHE B  78     -25.938 -15.892  14.147  1.00190.40           O
ATOM    639  N   GLY B  79     -25.081 -14.797  15.888  1.00 38.28           N
ATOM    640  CA  GLY B  79     -24.194 -15.914  16.081  1.00 38.28           C
ATOM    641  C   GLY B  79     -22.839 -15.584  15.535  1.00 38.28           C
ATOM    642  O   GLY B  79     -22.627 -14.519  14.961  1.00 38.28           O
ATOM    643  N   ASN B  80     -21.880 -16.512  15.750  1.00 64.94           N
ATOM    644  CA  ASN B  80     -20.495 -16.345  15.408  1.00 64.94           C
ATOM    645  CB  ASN B  80     -19.599 -17.420  16.043  1.00 64.94           C
ATOM    646  CG  ASN B  80     -18.180 -16.870  16.055  1.00 64.94           C
ATOM    647  OD1 ASN B  80     -17.974 -15.666  16.197  1.00 64.94           O
ATOM    648  ND2 ASN B  80     -17.173 -17.770  15.903  1.00 64.94           N
ATOM    649  C   ASN B  80     -20.224 -16.347  13.926  1.00 64.94           C
ATOM    650  O   ASN B  80     -19.455 -15.515  13.446  1.00 64.94           O
ATOM    651  N   PHE B  81     -20.825 -17.280  13.156  1.00 50.50           N
ATOM    652  CA  PHE B  81     -20.507 -17.380  11.753  1.00 50.50           C
ATOM    653  CB  PHE B  81     -21.158 -18.584  11.049  1.00 50.50           C
ATOM    654  CG  PHE B  81     -20.725 -18.538   9.622  1.00 50.50           C
ATOM    655  CD1 PHE B  81     -19.568 -19.169   9.221  1.00 50.50           C
ATOM    656  CD2 PHE B  81     -21.463 -17.855   8.683  1.00 50.50           C
ATOM    657  CE1 PHE B  81     -19.163 -19.128   7.907  1.00 50.50           C
ATOM    658  CE2 PHE B  81     -21.064 -17.811   7.368  1.00 50.50           C
ATOM    659  CZ  PHE B  81     -19.910 -18.446   6.977  1.00 50.50           C
ATOM    660  C   PHE B  81     -20.951 -16.147  11.033  1.00 50.50           C
ATOM    661  O   PHE B  81     -20.220 -15.606  10.204  1.00 50.50           O
ATOM    662  N   LEU B  82     -22.169 -15.671  11.341  1.00 97.90           N
ATOM    663  CA  LEU B  82     -22.730 -14.530  10.680  1.00 97.90           C
ATOM    664  CB  LEU B  82     -24.179 -14.218  11.094  1.00 97.90           C
ATOM    665  CG  LEU B  82     -25.201 -15.274  10.632  1.00 97.90           C
ATOM    666  CD1 LEU B  82     -24.996 -16.616  11.355  1.00 97.90           C
ATOM    667  CD2 LEU B  82     -26.638 -14.737  10.732  1.00 97.90           C
ATOM    668  C   LEU B  82     -21.900 -13.321  10.975  1.00 97.90           C
ATOM    669  O   LEU B  82     -21.849 -12.399  10.164  1.00 97.90           O
ATOM    670  N   CYS B  83     -21.279 -13.263  12.169  1.00 40.89           N
ATOM    671  CA  CYS B  83     -20.453 -12.147  12.546  1.00 40.89           C
ATOM    672  CB  CYS B  83     -19.946 -12.284  14.001  1.00 40.89           C
ATOM    673  SG  CYS B  83     -18.922 -10.903  14.598  1.00 40.89           S
ATOM    674  C   CYS B  83     -19.281 -12.083  11.603  1.00 40.89           C
ATOM    675  O   CYS B  83     -18.878 -11.002  11.174  1.00 40.89           O
ATOM    676  N   LYS B  84     -18.687 -13.248  11.274  1.00 66.91           N
ATOM    677  CA  LYS B  84     -17.578 -13.307  10.359  1.00 66.91           C
ATOM    678  CB  LYS B  84     -17.004 -14.729  10.235  1.00 66.91           C
ATOM    679  CG  LYS B  84     -16.516 -15.330  11.557  1.00 66.91           C
ATOM    680  CD  LYS B  84     -16.267 -16.840  11.481  1.00 66.91           C
ATOM    681  CE  LYS B  84     -15.805 -17.459  12.803  1.00 66.91           C
ATOM    682  NZ  LYS B  84     -14.477 -16.929  13.181  1.00 66.91           N
ATOM    683  C   LYS B  84     -18.056 -12.931   8.986  1.00 66.91           C
ATOM    684  O   LYS B  84     -17.430 -12.132   8.292  1.00 66.91           O
ATOM    685  N   ALA B  85     -19.209 -13.500   8.578  1.00 37.89           N
ATOM    686  CA  ALA B  85     -19.752 -13.331   7.257  1.00 37.89           C
ATOM    687  CB  ALA B  85     -21.042 -14.138   7.033  1.00 37.89           C
ATOM    688  C   ALA B  85     -20.084 -11.892   7.003  1.00 37.89           C
ATOM    689  O   ALA B  85     -19.854 -11.388   5.906  1.00 37.89           O
ATOM    690  N   VAL B  86     -20.660 -11.196   7.999  1.00 38.69           N
ATOM    691  CA  VAL B  86     -21.025  -9.819   7.817  1.00 38.69           C
ATOM    692  CB  VAL B  86     -21.754  -9.246   8.999  1.00 38.69           C
ATOM    693  CG1 VAL B  86     -21.967  -7.741   8.762  1.00 38.69           C
ATOM    694  CG2 VAL B  86     -23.061 -10.033   9.200  1.00 38.69           C
ATOM    695  C   VAL B  86     -19.781  -9.014   7.607  1.00 38.69           C
ATOM    696  O   VAL B  86     -19.759  -8.116   6.766  1.00 38.69           O
ATOM    697  N   HIS B  87     -18.712  -9.307   8.377  1.00 57.63           N
ATOM    698  CA  HIS B  87     -17.472  -8.591   8.249  1.00 57.63           C
ATOM    699  ND1 HIS B  87     -17.403  -8.469  11.599  1.00 57.63           N
ATOM    700  CG  HIS B  87     -16.524  -8.189  10.577  1.00 57.63           C
ATOM    701  CB  HIS B  87     -16.412  -8.968   9.299  1.00 57.63           C
ATOM    702  NE2 HIS B  87     -16.228  -6.690  12.238  1.00 57.63           N
ATOM    703  CD2 HIS B  87     -15.814  -7.100  10.983  1.00 57.63           C
ATOM    704  CE1 HIS B  87     -17.182  -7.542  12.567  1.00 57.63           C
ATOM    705  C   HIS B  87     -16.855  -8.830   6.902  1.00 57.63           C
ATOM    706  O   HIS B  87     -16.329  -7.900   6.294  1.00 57.63           O
ATOM    707  N   VAL B  88     -16.884 -10.083   6.405  1.00 49.59           N
ATOM    708  CA  VAL B  88     -16.235 -10.422   5.163  1.00 49.59           C
ATOM    709  CB  VAL B  88     -16.233 -11.901   4.878  1.00 49.59           C
ATOM    710  CG1 VAL B  88     -15.552 -12.624   6.055  1.00 49.59           C
ATOM    711  CG2 VAL B  88     -17.662 -12.378   4.587  1.00 49.59           C
ATOM    712  C   VAL B  88     -16.884  -9.717   4.003  1.00 49.59           C
ATOM    713  O   VAL B  88     -16.194  -9.236   3.104  1.00 49.59           O
ATOM    714  N   ILE B  89     -18.228  -9.635   3.993  1.00 44.17           N
ATOM    715  CA  ILE B  89     -18.981  -9.040   2.919  1.00 44.17           C
ATOM    716  CB  ILE B  89     -20.462  -9.108   3.166  1.00 44.17           C
ATOM    717  CG1 ILE B  89     -20.933 -10.569   3.245  1.00 44.17           C
ATOM    718  CG2 ILE B  89     -21.169  -8.282   2.080  1.00 44.17           C
ATOM    719  CD1 ILE B  89     -22.361 -10.716   3.768  1.00 44.17           C
ATOM    720  C   ILE B  89     -18.627  -7.589   2.806  1.00 44.17           C
ATOM    721  O   ILE B  89     -18.453  -7.068   1.705  1.00 44.17           O
ATOM    722  N   TYR B  90     -18.523  -6.902   3.957  1.00 86.65           N
ATOM    723  CA  TYR B  90     -18.236  -5.499   4.041  1.00 86.65           C
ATOM    724  CB  TYR B  90     -18.305  -5.038   5.513  1.00 86.65           C
ATOM    725  CG  TYR B  90     -18.134  -3.564   5.656  1.00 86.65           C
ATOM    726  CD1 TYR B  90     -19.097  -2.700   5.188  1.00 86.65           C
ATOM    727  CD2 TYR B  90     -17.038  -3.045   6.305  1.00 86.65           C
ATOM    728  CE1 TYR B  90     -18.952  -1.339   5.335  1.00 86.65           C
ATOM    729  CE2 TYR B  90     -16.887  -1.686   6.456  1.00 86.65           C
ATOM    730  CZ  TYR B  90     -17.843  -0.829   5.967  1.00 86.65           C
ATOM    731  OH  TYR B  90     -17.693   0.566   6.121  1.00 86.65           O
ATOM    732  C   TYR B  90     -16.862  -5.252   3.483  1.00 86.65           C
ATOM    733  O   TYR B  90     -16.660  -4.298   2.732  1.00 86.65           O
ATOM    734  N   THR B  91     -15.886  -6.115   3.839  1.00 47.43           N
ATOM    735  CA  THR B  91     -14.523  -5.990   3.397  1.00 47.43           C
ATOM    736  CB  THR B  91     -13.660  -7.092   3.941  1.00 47.43           C
ATOM    737  OG1 THR B  91     -13.694  -7.079   5.360  1.00 47.43           O
ATOM    738  CG2 THR B  91     -12.220  -6.906   3.439  1.00 47.43           C
ATOM    739  C   THR B  91     -14.481  -6.112   1.905  1.00 47.43           C
ATOM    740  O   THR B  91     -13.927  -5.255   1.218  1.00 47.43           O
ATOM    741  N   VAL B  92     -15.119  -7.168   1.365  1.00 39.65           N
ATOM    742  CA  VAL B  92     -15.092  -7.437  -0.045  1.00 39.65           C
ATOM    743  CB  VAL B  92     -15.881  -8.661  -0.417  1.00 39.65           C
ATOM    744  CG1 VAL B  92     -15.904  -8.782  -1.949  1.00 39.65           C
ATOM    745  CG2 VAL B  92     -15.260  -9.882   0.287  1.00 39.65           C
ATOM    746  C   VAL B  92     -15.680  -6.272  -0.778  1.00 39.65           C
ATOM    747  O   VAL B  92     -15.130  -5.825  -1.782  1.00 39.65           O
ATOM    748  N   ASN B  93     -16.813  -5.742  -0.279  1.00 49.54           N
ATOM    749  CA  ASN B  93     -17.504  -4.654  -0.913  1.00 49.54           C
ATOM    750  CB  ASN B  93     -18.816  -4.300  -0.187  1.00 49.54           C
ATOM    751  CG  ASN B  93     -19.494  -3.152  -0.923  1.00 49.54           C
ATOM    752  OD1 ASN B  93     -19.530  -2.021  -0.441  1.00 49.54           O
ATOM    753  ND2 ASN B  93     -20.038  -3.445  -2.134  1.00 49.54           N
ATOM    754  C   ASN B  93     -16.636  -3.430  -0.932  1.00 49.54           C
ATOM    755  O   ASN B  93     -16.549  -2.749  -1.953  1.00 49.54           O
ATOM    756  N   LEU B  94     -15.946  -3.125   0.186  1.00 59.08           N
ATOM    757  CA  LEU B  94     -15.174  -1.914   0.242  1.00 59.08           C
ATOM    758  CB  LEU B  94     -14.495  -1.697   1.603  1.00 59.08           C
ATOM    759  CG  LEU B  94     -15.490  -1.397   2.737  1.00 59.08           C
ATOM    760  CD1 LEU B  94     -14.771  -1.184   4.077  1.00 59.08           C
ATOM    761  CD2 LEU B  94     -16.400  -0.213   2.373  1.00 59.08           C
ATOM    762  C   LEU B  94     -14.100  -1.940  -0.799  1.00 59.08           C
ATOM    763  O   LEU B  94     -13.935  -0.974  -1.542  1.00 59.08           O
ATOM    764  N   TYR B  95     -13.340  -3.049  -0.883  1.00 69.19           N
ATOM    765  CA  TYR B  95     -12.257  -3.097  -1.821  1.00 69.19           C
ATOM    766  CB  TYR B  95     -11.329  -4.303  -1.602  1.00 69.19           C
ATOM    767  CG  TYR B  95     -10.722  -4.096  -0.257  1.00 69.19           C
ATOM    768  CD1 TYR B  95      -9.811  -3.084  -0.056  1.00 69.19           C
ATOM    769  CD2 TYR B  95     -11.053  -4.913   0.799  1.00 69.19           C
ATOM    770  CE1 TYR B  95      -9.246  -2.884   1.182  1.00 69.19           C
ATOM    771  CE2 TYR B  95     -10.491  -4.719   2.039  1.00 69.19           C
ATOM    772  CZ  TYR B  95      -9.587  -3.702   2.232  1.00 69.19           C
ATOM    773  OH  TYR B  95      -9.010  -3.503   3.504  1.00 69.19           O
ATOM    774  C   TYR B  95     -12.751  -3.122  -3.238  1.00 69.19           C
ATOM    775  O   TYR B  95     -12.290  -2.340  -4.066  1.00 69.19           O
ATOM    776  N   SER B  96     -13.731  -3.992  -3.553  1.00 52.83           N
ATOM    777  CA  SER B  96     -14.173  -4.167  -4.912  1.00 52.83           C
ATOM    778  CB  SER B  96     -15.212  -5.293  -5.063  1.00 52.83           C
ATOM    779  OG  SER B  96     -16.380  -4.987  -4.316  1.00 52.83           O
ATOM    780  C   SER B  96     -14.766  -2.914  -5.493  1.00 52.83           C
ATOM    781  O   SER B  96     -14.355  -2.482  -6.569  1.00 52.83           O
ATOM    782  N   SER B  97     -15.703  -2.261  -4.777  1.00 51.77           N
ATOM    783  CA  SER B  97     -16.427  -1.144  -5.326  1.00 51.77           C
ATOM    784  CB  SER B  97     -17.361  -0.484  -4.295  1.00 51.77           C
ATOM    785  OG  SER B  97     -16.610   0.014  -3.197  1.00 51.77           O
ATOM    786  C   SER B  97     -15.481  -0.093  -5.828  1.00 51.77           C
ATOM    787  O   SER B  97     -15.679   0.440  -6.920  1.00 51.77           O
ATOM    788  N   VAL B  98     -14.444   0.255  -5.044  1.00103.38           N
ATOM    789  CA  VAL B  98     -13.515   1.278  -5.449  1.00103.38           C
ATOM    790  CB  VAL B  98     -12.610   1.714  -4.331  1.00103.38           C
ATOM    791  CG1 VAL B  98     -11.697   0.544  -3.936  1.00103.38           C
ATOM    792  CG2 VAL B  98     -11.860   2.983  -4.771  1.00103.38           C
ATOM    793  C   VAL B  98     -12.670   0.827  -6.614  1.00103.38           C
ATOM    794  O   VAL B  98     -12.456   1.586  -7.558  1.00103.38           O
ATOM    795  N   LEU B  99     -12.171  -0.426  -6.577  1.00118.70           N
ATOM    796  CA  LEU B  99     -11.310  -0.984  -7.590  1.00118.70           C
ATOM    797  CB  LEU B  99     -10.697  -2.343  -7.205  1.00118.70           C
ATOM    798  CG  LEU B  99      -9.490  -2.242  -6.248  1.00118.70           C
ATOM    799  CD1 LEU B  99      -9.835  -1.507  -4.947  1.00118.70           C
ATOM    800  CD2 LEU B  99      -8.879  -3.629  -5.993  1.00118.70           C
ATOM    801  C   LEU B  99     -12.034  -1.151  -8.888  1.00118.70           C
ATOM    802  O   LEU B  99     -11.407  -1.200  -9.944  1.00118.70           O
ATOM    803  N   ILE B 100     -13.358  -1.361  -8.846  1.00 44.25           N
ATOM    804  CA  ILE B 100     -14.115  -1.448 -10.062  1.00 44.25           C
ATOM    805  CB  ILE B 100     -15.541  -1.839  -9.812  1.00 44.25           C
ATOM    806  CG1 ILE B 100     -15.583  -3.252  -9.202  1.00 44.25           C
ATOM    807  CG2 ILE B 100     -16.325  -1.707 -11.128  1.00 44.25           C
ATOM    808  CD1 ILE B 100     -16.948  -3.647  -8.643  1.00 44.25           C
ATOM    809  C   ILE B 100     -14.071  -0.096 -10.711  1.00 44.25           C
ATOM    810  O   ILE B 100     -13.865   0.023 -11.917  1.00 44.25           O
ATOM    811  N   LEU B 101     -14.226   0.966  -9.897  1.00 63.93           N
ATOM    812  CA  LEU B 101     -14.217   2.327 -10.362  1.00 63.93           C
ATOM    813  CB  LEU B 101     -14.396   3.349  -9.223  1.00 63.93           C
ATOM    814  CG  LEU B 101     -15.800   3.344  -8.589  1.00 63.93           C
ATOM    815  CD1 LEU B 101     -15.911   4.379  -7.458  1.00 63.93           C
ATOM    816  CD2 LEU B 101     -16.879   3.552  -9.662  1.00 63.93           C
ATOM    817  C   LEU B 101     -12.881   2.590 -10.982  1.00 63.93           C
ATOM    818  O   LEU B 101     -12.771   3.376 -11.921  1.00 63.93           O
ATOM    819  N   ALA B 102     -11.821   1.977 -10.425  1.00 32.55           N
ATOM    820  CA  ALA B 102     -10.498   2.138 -10.957  1.00 32.55           C
ATOM    821  CB  ALA B 102      -9.430   1.414 -10.120  1.00 32.55           C
ATOM    822  C   ALA B 102     -10.465   1.555 -12.339  1.00 32.55           C
ATOM    823  O   ALA B 102      -9.891   2.149 -13.249  1.00 32.55           O
ATOM    824  N   PHE B 103     -11.091   0.374 -12.524  1.00 67.79           N
ATOM    825  CA  PHE B 103     -11.132  -0.292 -13.799  1.00 67.79           C
ATOM    826  CB  PHE B 103     -11.809  -1.673 -13.776  1.00 67.79           C
ATOM    827  CG  PHE B 103     -10.813  -2.700 -13.375  1.00 67.79           C
ATOM    828  CD1 PHE B 103     -10.537  -2.960 -12.053  1.00 67.79           C
ATOM    829  CD2 PHE B 103     -10.155  -3.412 -14.352  1.00 67.79           C
ATOM    830  CE1 PHE B 103      -9.612  -3.922 -11.722  1.00 67.79           C
ATOM    831  CE2 PHE B 103      -9.230  -4.373 -14.025  1.00 67.79           C
ATOM    832  CZ  PHE B 103      -8.958  -4.630 -12.703  1.00 67.79           C
ATOM    833  C   PHE B 103     -11.898   0.524 -14.787  1.00 67.79           C
ATOM    834  O   PHE B 103     -11.528   0.583 -15.958  1.00 67.79           O
ATOM    835  N   ILE B 104     -13.011   1.144 -14.353  1.00 37.32           N
ATOM    836  CA  ILE B 104     -13.813   1.907 -15.266  1.00 37.32           C
ATOM    837  CB  ILE B 104     -15.045   2.481 -14.630  1.00 37.32           C
ATOM    838  CG1 ILE B 104     -15.931   1.357 -14.069  1.00 37.32           C
ATOM    839  CG2 ILE B 104     -15.760   3.347 -15.682  1.00 37.32           C
ATOM    840  CD1 ILE B 104     -17.054   1.859 -13.164  1.00 37.32           C
ATOM    841  C   ILE B 104     -12.998   3.053 -15.778  1.00 37.32           C
ATOM    842  O   ILE B 104     -12.974   3.313 -16.979  1.00 37.32           O
ATOM    843  N   SER B 105     -12.297   3.765 -14.874  1.00 44.22           N
ATOM    844  CA  SER B 105     -11.498   4.902 -15.239  1.00 44.22           C
ATOM    845  CB  SER B 105     -10.940   5.651 -14.016  1.00 44.22           C
ATOM    846  OG  SER B 105     -10.127   4.786 -13.236  1.00 44.22           O
ATOM    847  C   SER B 105     -10.344   4.457 -16.077  1.00 44.22           C
ATOM    848  O   SER B 105      -9.902   5.184 -16.966  1.00 44.22           O
ATOM    849  N   LEU B 106      -9.806   3.259 -15.781  1.00 46.53           N
ATOM    850  CA  LEU B 106      -8.690   2.720 -16.505  1.00 46.53           C
ATOM    851  CB  LEU B 106      -8.149   1.427 -15.870  1.00 46.53           C
ATOM    852  CG  LEU B 106      -6.906   0.862 -16.579  1.00 46.53           C
ATOM    853  CD1 LEU B 106      -5.714   1.826 -16.463  1.00 46.53           C
ATOM    854  CD2 LEU B 106      -6.577  -0.554 -16.079  1.00 46.53           C
ATOM    855  C   LEU B 106      -9.117   2.395 -17.905  1.00 46.53           C
ATOM    856  O   LEU B 106      -8.390   2.660 -18.860  1.00 46.53           O
ATOM    857  N   ASP B 107     -10.317   1.797 -18.054  1.00 55.49           N
ATOM    858  CA  ASP B 107     -10.858   1.380 -19.315  1.00 55.49           C
ATOM    859  CB  ASP B 107     -12.178   0.608 -19.126  1.00 55.49           C
ATOM    860  CG  ASP B 107     -12.623   0.003 -20.449  1.00 55.49           C
ATOM    861  OD1 ASP B 107     -12.931   0.785 -21.388  1.00 55.49           O
ATOM    862  OD2 ASP B 107     -12.658  -1.254 -20.540  1.00 55.49           O
ATOM    863  C   ASP B 107     -11.116   2.590 -20.161  1.00 55.49           C
ATOM    864  O   ASP B 107     -10.840   2.593 -21.359  1.00 55.49           O
ATOM    865  N   ARG B 108     -11.625   3.667 -19.536  1.00149.77           N
ATOM    866  CA  ARG B 108     -11.965   4.896 -20.198  1.00149.77           C
ATOM    867  CB  ARG B 108     -12.532   5.947 -19.226  1.00149.77           C
ATOM    868  CG  ARG B 108     -13.206   7.129 -19.919  1.00149.77           C
ATOM    869  CD  ARG B 108     -14.630   6.831 -20.398  1.00149.77           C
ATOM    870  NE  ARG B 108     -14.550   5.742 -21.411  1.00149.77           N
ATOM    871  CZ  ARG B 108     -15.653   4.996 -21.716  1.00149.77           C
ATOM    872  NH1 ARG B 108     -16.831   5.209 -21.060  1.00149.77           N
ATOM    873  NH2 ARG B 108     -15.577   4.029 -22.678  1.00149.77           N
ATOM    874  C   ARG B 108     -10.714   5.471 -20.793  1.00149.77           C
ATOM    875  O   ARG B 108     -10.740   6.091 -21.853  1.00149.77           O
ATOM    876  N   TYR B 109      -9.585   5.292 -20.087  1.00 74.84           N
ATOM    877  CA  TYR B 109      -8.285   5.763 -20.482  1.00 74.84           C
ATOM    878  CB  TYR B 109      -7.267   5.402 -19.381  1.00 74.84           C
ATOM    879  CG  TYR B 109      -5.857   5.484 -19.851  1.00 74.84           C
ATOM    880  CD1 TYR B 109      -5.193   6.684 -19.970  1.00 74.84           C
ATOM    881  CD2 TYR B 109      -5.186   4.319 -20.144  1.00 74.84           C
ATOM    882  CE1 TYR B 109      -3.883   6.715 -20.396  1.00 74.84           C
ATOM    883  CE2 TYR B 109      -3.881   4.344 -20.570  1.00 74.84           C
ATOM    884  CZ  TYR B 109      -3.227   5.544 -20.697  1.00 74.84           C
ATOM    885  OH  TYR B 109      -1.886   5.564 -21.133  1.00 74.84           O
ATOM    886  C   TYR B 109      -7.887   5.106 -21.773  1.00 74.84           C
ATOM    887  O   TYR B 109      -7.483   5.780 -22.719  1.00 74.84           O
ATOM    888  N   LEU B 110      -8.031   3.770 -21.851  1.00 54.69           N
ATOM    889  CA  LEU B 110      -7.652   3.011 -23.007  1.00 54.69           C
ATOM    890  CB  LEU B 110      -7.796   1.493 -22.787  1.00 54.69           C
ATOM    891  CG  LEU B 110      -6.880   0.943 -21.675  1.00 54.69           C
ATOM    892  CD1 LEU B 110      -7.062  -0.571 -21.497  1.00 54.69           C
ATOM    893  CD2 LEU B 110      -5.413   1.329 -21.908  1.00 54.69           C
ATOM    894  C   LEU B 110      -8.529   3.397 -24.157  1.00 54.69           C
ATOM    895  O   LEU B 110      -8.085   3.443 -25.303  1.00 54.69           O
ATOM    896  N   ALA B 111      -9.823   3.648 -23.890  1.00 48.24           N
ATOM    897  CA  ALA B 111     -10.707   3.982 -24.965  1.00 48.24           C
ATOM    898  CB  ALA B 111     -12.168   4.140 -24.508  1.00 48.24           C
ATOM    899  C   ALA B 111     -10.301   5.283 -25.590  1.00 48.24           C
ATOM    900  O   ALA B 111     -10.230   5.393 -26.813  1.00 48.24           O
ATOM    901  N   ILE B 112     -10.050   6.320 -24.767  1.00121.00           N
ATOM    902  CA  ILE B 112      -9.728   7.612 -25.308  1.00121.00           C
ATOM    903  CB  ILE B 112      -9.756   8.672 -24.246  1.00121.00           C
ATOM    904  CG1 ILE B 112     -11.116   8.702 -23.523  1.00121.00           C
ATOM    905  CG2 ILE B 112      -9.374  10.007 -24.908  1.00121.00           C
ATOM    906  CD1 ILE B 112     -12.306   9.069 -24.407  1.00121.00           C
ATOM    907  C   ILE B 112      -8.342   7.658 -25.886  1.00121.00           C
ATOM    908  O   ILE B 112      -8.158   7.952 -27.065  1.00121.00           O
ATOM    909  N   VAL B 113      -7.327   7.353 -25.050  1.00 70.65           N
ATOM    910  CA  VAL B 113      -5.945   7.482 -25.434  1.00 70.65           C
ATOM    911  CB  VAL B 113      -5.022   7.326 -24.258  1.00 70.65           C
ATOM    912  CG1 VAL B 113      -3.567   7.436 -24.740  1.00 70.65           C
ATOM    913  CG2 VAL B 113      -5.405   8.367 -23.194  1.00 70.65           C
ATOM    914  C   VAL B 113      -5.555   6.448 -26.444  1.00 70.65           C
ATOM    915  O   VAL B 113      -4.997   6.757 -27.494  1.00 70.65           O
ATOM    916  N   HIS B 114      -5.837   5.149 -26.237  1.00 97.68           N
ATOM    917  CA  HIS B 114      -5.345   4.240 -27.235  1.00 97.68           C
ATOM    918  ND1 HIS B 114      -2.823   4.116 -25.567  1.00 97.68           N
ATOM    919  CG  HIS B 114      -3.815   3.161 -25.526  1.00 97.68           C
ATOM    920  CB  HIS B 114      -4.801   2.917 -26.643  1.00 97.68           C
ATOM    921  NE2 HIS B 114      -2.692   3.162 -23.563  1.00 97.68           N
ATOM    922  CD2 HIS B 114      -3.711   2.583 -24.297  1.00 97.68           C
ATOM    923  CE1 HIS B 114      -2.185   4.077 -24.367  1.00 97.68           C
ATOM    924  C   HIS B 114      -6.459   3.964 -28.192  1.00 97.68           C
ATOM    925  O   HIS B 114      -7.611   3.843 -27.771  1.00 97.68           O
ATOM    926  N   ALA B 115      -6.143   3.934 -29.500  1.00 74.79           N
ATOM    927  CA  ALA B 115      -7.137   3.630 -30.488  1.00 74.79           C
ATOM    928  CB  ALA B 115      -7.592   4.854 -31.303  1.00 74.79           C
ATOM    929  C   ALA B 115      -6.521   2.667 -31.453  1.00 74.79           C
ATOM    930  O   ALA B 115      -5.439   2.902 -31.992  1.00 74.79           O
ATOM    931  N   THR B 116      -7.199   1.538 -31.702  1.00174.67           N
ATOM    932  CA  THR B 116      -6.618   0.632 -32.640  1.00174.67           C
ATOM    933  CB  THR B 116      -5.866  -0.520 -32.023  1.00174.67           C
ATOM    934  OG1 THR B 116      -5.373  -1.382 -33.041  1.00174.67           O
ATOM    935  CG2 THR B 116      -6.774  -1.298 -31.055  1.00174.67           C
ATOM    936  C   THR B 116      -7.670   0.053 -33.518  1.00174.67           C
ATOM    937  O   THR B 116      -8.829  -0.126 -33.140  1.00174.67           O
ATOM    938  N   ASN B 117      -7.263  -0.258 -34.759  1.00 95.31           N
ATOM    939  CA  ASN B 117      -8.157  -0.910 -35.667  1.00 95.31           C
ATOM    940  CB  ASN B 117      -7.923  -0.462 -37.116  1.00 95.31           C
ATOM    941  CG  ASN B 117      -8.221   1.035 -37.172  1.00 95.31           C
ATOM    942  OD1 ASN B 117      -7.561   1.844 -36.520  1.00 95.31           O
ATOM    943  ND2 ASN B 117      -9.249   1.418 -37.979  1.00 95.31           N
ATOM    944  C   ASN B 117      -7.805  -2.359 -35.540  1.00 95.31           C
ATOM    945  O   ASN B 117      -7.157  -2.953 -36.406  1.00 95.31           O
ATOM    946  N   SER B 118      -8.212  -2.944 -34.393  1.00139.40           N
ATOM    947  CA  SER B 118      -7.896  -4.300 -34.042  1.00139.40           C
ATOM    948  CB  SER B 118      -6.413  -4.494 -33.671  1.00139.40           C
ATOM    949  OG  SER B 118      -5.568  -4.146 -34.760  1.00139.40           O
ATOM    950  C   SER B 118      -8.663  -4.575 -32.788  1.00139.40           C
ATOM    951  O   SER B 118      -9.541  -3.796 -32.419  1.00139.40           O
ATOM    952  N   GLN B 119      -8.331  -5.694 -32.098  1.00109.34           N
ATOM    953  CA  GLN B 119      -8.933  -6.048 -30.837  1.00109.34           C
ATOM    954  CB  GLN B 119      -8.566  -7.496 -30.416  1.00109.34           C
ATOM    955  CG  GLN B 119      -9.547  -8.253 -29.501  1.00109.34           C
ATOM    956  CD  GLN B 119      -9.473  -7.757 -28.065  1.00109.34           C
ATOM    957  OE1 GLN B 119     -10.263  -6.907 -27.659  1.00109.34           O
ATOM    958  NE2 GLN B 119      -8.483  -8.237 -27.267  1.00109.34           N
ATOM    959  C   GLN B 119      -8.313  -5.085 -29.864  1.00109.34           C
ATOM    960  O   GLN B 119      -7.140  -4.748 -30.014  1.00109.34           O
ATOM    961  N   ARG B 120      -9.100  -4.583 -28.877  1.00139.97           N
ATOM    962  CA  ARG B 120      -8.649  -3.601 -27.912  1.00139.97           C
ATOM    963  CB  ARG B 120      -9.806  -2.721 -27.425  1.00139.97           C
ATOM    964  CG  ARG B 120     -10.535  -2.013 -28.558  1.00139.97           C
ATOM    965  CD  ARG B 120     -11.541  -1.001 -28.037  1.00139.97           C
ATOM    966  NE  ARG B 120     -12.605  -1.725 -27.282  1.00139.97           N
ATOM    967  CZ  ARG B 120     -13.911  -1.407 -27.530  1.00139.97           C
ATOM    968  NH1 ARG B 120     -14.192  -0.416 -28.421  1.00139.97           N
ATOM    969  NH2 ARG B 120     -14.934  -2.041 -26.888  1.00139.97           N
ATOM    970  C   ARG B 120      -8.089  -4.324 -26.712  1.00139.97           C
ATOM    971  O   ARG B 120      -8.441  -5.493 -26.539  1.00139.97           O
ATOM    972  N   PRO B 121      -7.248  -3.763 -25.825  1.00108.90           N
ATOM    973  CA  PRO B 121      -6.776  -4.632 -24.772  1.00108.90           C
ATOM    974  CD  PRO B 121      -6.343  -2.652 -26.066  1.00108.90           C
ATOM    975  CB  PRO B 121      -5.458  -4.024 -24.287  1.00108.90           C
ATOM    976  CG  PRO B 121      -5.490  -2.572 -24.792  1.00108.90           C
ATOM    977  C   PRO B 121      -7.829  -4.712 -23.704  1.00108.90           C
ATOM    978  O   PRO B 121      -7.670  -5.470 -22.749  1.00108.90           O
ATOM    979  N   ARG B 122      -8.892  -3.903 -23.847  1.00128.52           N
ATOM    980  CA  ARG B 122      -9.961  -3.728 -22.901  1.00128.52           C
ATOM    981  CB  ARG B 122     -10.881  -2.570 -23.307  1.00128.52           C
ATOM    982  CG  ARG B 122     -10.186  -1.218 -23.146  1.00128.52           C
ATOM    983  CD  ARG B 122     -10.805  -0.097 -23.978  1.00128.52           C
ATOM    984  NE  ARG B 122     -12.278  -0.159 -23.788  1.00128.52           N
ATOM    985  CZ  ARG B 122     -13.098   0.376 -24.738  1.00128.52           C
ATOM    986  NH1 ARG B 122     -12.555   0.951 -25.849  1.00128.52           N
ATOM    987  NH2 ARG B 122     -14.453   0.328 -24.582  1.00128.52           N
ATOM    988  C   ARG B 122     -10.772  -4.974 -22.735  1.00128.52           C
ATOM    989  O   ARG B 122     -11.322  -5.215 -21.661  1.00128.52           O
ATOM    990  N   LYS B 123     -10.893  -5.789 -23.798  1.00 84.62           N
ATOM    991  CA  LYS B 123     -11.694  -6.977 -23.726  1.00 84.62           C
ATOM    992  CB  LYS B 123     -11.628  -7.810 -25.018  1.00 84.62           C
ATOM    993  CG  LYS B 123     -12.481  -9.078 -24.981  1.00 84.62           C
ATOM    994  CD  LYS B 123     -12.543  -9.800 -26.326  1.00 84.62           C
ATOM    995  CE  LYS B 123     -13.193 -11.182 -26.249  1.00 84.62           C
ATOM    996  NZ  LYS B 123     -13.175 -11.825 -27.578  1.00 84.62           N
ATOM    997  C   LYS B 123     -11.150  -7.834 -22.630  1.00 84.62           C
ATOM    998  O   LYS B 123     -11.908  -8.432 -21.868  1.00 84.62           O
ATOM    999  N   LEU B 124      -9.811  -7.917 -22.520  1.00148.67           N
ATOM   1000  CA  LEU B 124      -9.215  -8.755 -21.521  1.00148.67           C
ATOM   1001  CB  LEU B 124      -7.676  -8.787 -21.583  1.00148.67           C
ATOM   1002  CG  LEU B 124      -7.112  -9.345 -22.904  1.00148.67           C
ATOM   1003  CD1 LEU B 124      -7.489 -10.820 -23.116  1.00148.67           C
ATOM   1004  CD2 LEU B 124      -7.510  -8.451 -24.086  1.00148.67           C
ATOM   1005  C   LEU B 124      -9.585  -8.245 -20.159  1.00148.67           C
ATOM   1006  O   LEU B 124      -9.933  -9.028 -19.277  1.00148.67           O
ATOM   1007  N   LEU B 125      -9.530  -6.915 -19.953  1.00 54.47           N
ATOM   1008  CA  LEU B 125      -9.771  -6.376 -18.642  1.00 54.47           C
ATOM   1009  CB  LEU B 125      -9.613  -4.847 -18.597  1.00 54.47           C
ATOM   1010  CG  LEU B 125      -8.163  -4.366 -18.778  1.00 54.47           C
ATOM   1011  CD1 LEU B 125      -8.080  -2.834 -18.728  1.00 54.47           C
ATOM   1012  CD2 LEU B 125      -7.226  -5.022 -17.752  1.00 54.47           C
ATOM   1013  C   LEU B 125     -11.164  -6.675 -18.176  1.00 54.47           C
ATOM   1014  O   LEU B 125     -11.355  -7.215 -17.087  1.00 54.47           O
ATOM   1015  N   ALA B 126     -12.174  -6.338 -18.997  1.00 56.01           N
ATOM   1016  CA  ALA B 126     -13.541  -6.516 -18.602  1.00 56.01           C
ATOM   1017  CB  ALA B 126     -14.531  -5.895 -19.602  1.00 56.01           C
ATOM   1018  C   ALA B 126     -13.895  -7.965 -18.462  1.00 56.01           C
ATOM   1019  O   ALA B 126     -14.631  -8.319 -17.541  1.00 56.01           O
ATOM   1020  N   GLU B 127     -13.481  -8.823 -19.421  1.00 96.81           N
ATOM   1021  CA  GLU B 127     -13.825 -10.218 -19.325  1.00 96.81           C
ATOM   1022  CB  GLU B 127     -13.715 -10.969 -20.665  1.00 96.81           C
ATOM   1023  CG  GLU B 127     -14.750 -10.553 -21.715  1.00 96.81           C
ATOM   1024  CD  GLU B 127     -14.567 -11.464 -22.926  1.00 96.81           C
ATOM   1025  OE1 GLU B 127     -13.391 -11.667 -23.325  1.00 96.81           O
ATOM   1026  OE2 GLU B 127     -15.585 -11.976 -23.467  1.00 96.81           O
ATOM   1027  C   GLU B 127     -12.990 -11.004 -18.350  1.00 96.81           C
ATOM   1028  O   GLU B 127     -13.539 -11.679 -17.484  1.00 96.81           O
ATOM   1029  N   LYS B 128     -11.649 -11.024 -18.556  1.00135.07           N
ATOM   1030  CA  LYS B 128     -10.712 -11.810 -17.779  1.00135.07           C
ATOM   1031  CB  LYS B 128      -9.474 -12.223 -18.595  1.00135.07           C
ATOM   1032  CG  LYS B 128      -9.771 -13.124 -19.792  1.00135.07           C
ATOM   1033  CD  LYS B 128     -10.380 -12.394 -20.988  1.00135.07           C
ATOM   1034  CE  LYS B 128     -10.557 -13.299 -22.207  1.00135.07           C
ATOM   1035  NZ  LYS B 128     -10.817 -12.485 -23.413  1.00135.07           N
ATOM   1036  C   LYS B 128     -10.157 -11.227 -16.509  1.00135.07           C
ATOM   1037  O   LYS B 128     -10.211 -11.860 -15.457  1.00135.07           O
ATOM   1038  N   VAL B 129      -9.591 -10.003 -16.611  1.00 64.26           N
ATOM   1039  CA  VAL B 129      -8.762  -9.359 -15.619  1.00 64.26           C
ATOM   1040  CB  VAL B 129      -8.134  -8.100 -16.142  1.00 64.26           C
ATOM   1041  CG1 VAL B 129      -7.285  -7.464 -15.028  1.00 64.26           C
ATOM   1042  CG2 VAL B 129      -7.344  -8.447 -17.416  1.00 64.26           C
ATOM   1043  C   VAL B 129      -9.494  -8.998 -14.372  1.00 64.26           C
ATOM   1044  O   VAL B 129      -8.958  -9.145 -13.273  1.00 64.26           O
ATOM   1045  N   VAL B 130     -10.751  -8.550 -14.509  1.00124.47           N
ATOM   1046  CA  VAL B 130     -11.493  -8.029 -13.404  1.00124.47           C
ATOM   1047  CB  VAL B 130     -12.914  -7.686 -13.770  1.00124.47           C
ATOM   1048  CG1 VAL B 130     -13.654  -8.964 -14.206  1.00124.47           C
ATOM   1049  CG2 VAL B 130     -13.569  -6.957 -12.585  1.00124.47           C
ATOM   1050  C   VAL B 130     -11.511  -9.025 -12.289  1.00124.47           C
ATOM   1051  O   VAL B 130     -11.426  -8.636 -11.130  1.00124.47           O
ATOM   1052  N   TYR B 131     -11.648 -10.329 -12.586  1.00119.09           N
ATOM   1053  CA  TYR B 131     -11.695 -11.310 -11.539  1.00119.09           C
ATOM   1054  CB  TYR B 131     -12.046 -12.709 -12.072  1.00119.09           C
ATOM   1055  CG  TYR B 131     -13.378 -12.598 -12.734  1.00119.09           C
ATOM   1056  CD1 TYR B 131     -14.542 -12.748 -12.015  1.00119.09           C
ATOM   1057  CD2 TYR B 131     -13.461 -12.325 -14.080  1.00119.09           C
ATOM   1058  CE1 TYR B 131     -15.767 -12.642 -12.631  1.00119.09           C
ATOM   1059  CE2 TYR B 131     -14.683 -12.218 -14.703  1.00119.09           C
ATOM   1060  CZ  TYR B 131     -15.839 -12.379 -13.979  1.00119.09           C
ATOM   1061  OH  TYR B 131     -17.095 -12.270 -14.613  1.00119.09           O
ATOM   1062  C   TYR B 131     -10.371 -11.410 -10.841  1.00119.09           C
ATOM   1063  O   TYR B 131     -10.301 -11.327  -9.615  1.00119.09           O
ATOM   1064  N   VAL B 132      -9.278 -11.565 -11.614  1.00 43.69           N
ATOM   1065  CA  VAL B 132      -7.980 -11.762 -11.041  1.00 43.69           C
ATOM   1066  CB  VAL B 132      -6.924 -12.004 -12.081  1.00 43.69           C
ATOM   1067  CG1 VAL B 132      -5.561 -12.133 -11.379  1.00 43.69           C
ATOM   1068  CG2 VAL B 132      -7.323 -13.237 -12.911  1.00 43.69           C
ATOM   1069  C   VAL B 132      -7.581 -10.542 -10.275  1.00 43.69           C
ATOM   1070  O   VAL B 132      -7.102 -10.641  -9.148  1.00 43.69           O
ATOM   1071  N   GLY B 133      -7.721  -9.353 -10.891  1.00 70.20           N
ATOM   1072  CA  GLY B 133      -7.302  -8.149 -10.239  1.00 70.20           C
ATOM   1073  C   GLY B 133      -8.175  -7.710  -9.092  1.00 70.20           C
ATOM   1074  O   GLY B 133      -7.655  -7.392  -8.027  1.00 70.20           O
ATOM   1075  N   VAL B 134      -9.505  -7.548  -9.296  1.00167.44           N
ATOM   1076  CA  VAL B 134     -10.306  -7.075  -8.192  1.00167.44           C
ATOM   1077  CB  VAL B 134     -11.451  -6.157  -8.554  1.00167.44           C
ATOM   1078  CG1 VAL B 134     -10.889  -4.917  -9.260  1.00167.44           C
ATOM   1079  CG2 VAL B 134     -12.533  -6.906  -9.337  1.00167.44           C
ATOM   1080  C   VAL B 134     -10.867  -8.118  -7.265  1.00167.44           C
ATOM   1081  O   VAL B 134     -10.660  -8.056  -6.055  1.00167.44           O
ATOM   1082  N   TRP B 135     -11.597  -9.106  -7.827  1.00 95.18           N
ATOM   1083  CA  TRP B 135     -12.373 -10.038  -7.050  1.00 95.18           C
ATOM   1084  CB  TRP B 135     -13.360 -10.868  -7.892  1.00 95.18           C
ATOM   1085  CG  TRP B 135     -14.531 -10.055  -8.397  1.00 95.18           C
ATOM   1086  CD2 TRP B 135     -15.577  -9.570  -7.541  1.00 95.18           C
ATOM   1087  CD1 TRP B 135     -14.820  -9.604  -9.653  1.00 95.18           C
ATOM   1088  NE1 TRP B 135     -15.985  -8.873  -9.633  1.00 95.18           N
ATOM   1089  CE2 TRP B 135     -16.459  -8.842  -8.338  1.00 95.18           C
ATOM   1090  CE3 TRP B 135     -15.780  -9.715  -6.198  1.00 95.18           C
ATOM   1091  CZ2 TRP B 135     -17.564  -8.245  -7.800  1.00 95.18           C
ATOM   1092  CZ3 TRP B 135     -16.898  -9.118  -5.659  1.00 95.18           C
ATOM   1093  CH2 TRP B 135     -17.772  -8.397  -6.446  1.00 95.18           C
ATOM   1094  C   TRP B 135     -11.548 -10.969  -6.220  1.00 95.18           C
ATOM   1095  O   TRP B 135     -11.833 -11.143  -5.036  1.00 95.18           O
ATOM   1096  N   ILE B 136     -10.517 -11.612  -6.799  1.00162.26           N
ATOM   1097  CA  ILE B 136      -9.791 -12.536  -5.981  1.00162.26           C
ATOM   1098  CB  ILE B 136      -8.929 -13.550  -6.715  1.00162.26           C
ATOM   1099  CG1 ILE B 136      -8.251 -14.464  -5.685  1.00162.26           C
ATOM   1100  CG2 ILE B 136      -7.958 -12.896  -7.707  1.00162.26           C
ATOM   1101  CD1 ILE B 136      -9.235 -15.339  -4.911  1.00162.26           C
ATOM   1102  C   ILE B 136      -9.052 -11.822  -4.883  1.00162.26           C
ATOM   1103  O   ILE B 136      -9.046 -12.330  -3.763  1.00162.26           O
ATOM   1104  N   PRO B 137      -8.433 -10.682  -5.082  1.00 65.67           N
ATOM   1105  CA  PRO B 137      -7.729 -10.056  -4.000  1.00 65.67           C
ATOM   1106  CD  PRO B 137      -7.970 -10.207  -6.375  1.00 65.67           C
ATOM   1107  CB  PRO B 137      -6.940  -8.901  -4.615  1.00 65.67           C
ATOM   1108  CG  PRO B 137      -6.742  -9.331  -6.078  1.00 65.67           C
ATOM   1109  C   PRO B 137      -8.666  -9.613  -2.922  1.00 65.67           C
ATOM   1110  O   PRO B 137      -8.260  -9.581  -1.762  1.00 65.67           O
ATOM   1111  N   ALA B 138      -9.917  -9.264  -3.276  1.00 31.54           N
ATOM   1112  CA  ALA B 138     -10.862  -8.768  -2.318  1.00 31.54           C
ATOM   1113  CB  ALA B 138     -12.211  -8.391  -2.952  1.00 31.54           C
ATOM   1114  C   ALA B 138     -11.120  -9.841  -1.310  1.00 31.54           C
ATOM   1115  O   ALA B 138     -11.248  -9.558  -0.120  1.00 31.54           O
ATOM   1116  N   LEU B 139     -11.239 -11.099  -1.780  1.00 44.17           N
ATOM   1117  CA  LEU B 139     -11.487 -12.236  -0.938  1.00 44.17           C
ATOM   1118  CB  LEU B 139     -11.748 -13.525  -1.734  1.00 44.17           C
ATOM   1119  CG  LEU B 139     -13.019 -13.490  -2.601  1.00 44.17           C
ATOM   1120  CD1 LEU B 139     -13.206 -14.815  -3.359  1.00 44.17           C
ATOM   1121  CD2 LEU B 139     -14.256 -13.105  -1.773  1.00 44.17           C
ATOM   1122  C   LEU B 139     -10.292 -12.506  -0.068  1.00 44.17           C
ATOM   1123  O   LEU B 139     -10.434 -12.783   1.121  1.00 44.17           O
ATOM   1124  N   LEU B 140      -9.077 -12.409  -0.643  1.00 52.75           N
ATOM   1125  CA  LEU B 140      -7.853 -12.736   0.042  1.00 52.75           C
ATOM   1126  CB  LEU B 140      -6.607 -12.534  -0.842  1.00 52.75           C
ATOM   1127  CG  LEU B 140      -6.600 -13.385  -2.128  1.00 52.75           C
ATOM   1128  CD1 LEU B 140      -5.326 -13.143  -2.953  1.00 52.75           C
ATOM   1129  CD2 LEU B 140      -6.832 -14.871  -1.823  1.00 52.75           C
ATOM   1130  C   LEU B 140      -7.712 -11.821   1.223  1.00 52.75           C
ATOM   1131  O   LEU B 140      -7.236 -12.226   2.282  1.00 52.75           O
ATOM   1132  N   LEU B 141      -8.125 -10.553   1.052  1.00140.99           N
ATOM   1133  CA  LEU B 141      -8.069  -9.517   2.048  1.00140.99           C
ATOM   1134  CB  LEU B 141      -8.348  -8.093   1.524  1.00140.99           C
ATOM   1135  CG  LEU B 141      -7.105  -7.382   0.943  1.00140.99           C
ATOM   1136  CD1 LEU B 141      -6.499  -8.129  -0.251  1.00140.99           C
ATOM   1137  CD2 LEU B 141      -7.402  -5.908   0.631  1.00140.99           C
ATOM   1138  C   LEU B 141      -8.992  -9.794   3.200  1.00140.99           C
ATOM   1139  O   LEU B 141      -8.904  -9.130   4.229  1.00140.99           O
ATOM   1140  N   THR B 142      -9.974 -10.691   3.009  1.00 88.15           N
ATOM   1141  CA  THR B 142     -10.978 -11.068   3.974  1.00 88.15           C
ATOM   1142  CB  THR B 142     -12.136 -11.775   3.332  1.00 88.15           C
ATOM   1143  OG1 THR B 142     -12.745 -10.924   2.373  1.00 88.15           O
ATOM   1144  CG2 THR B 142     -13.161 -12.140   4.407  1.00 88.15           C
ATOM   1145  C   THR B 142     -10.453 -11.918   5.111  1.00 88.15           C
ATOM   1146  O   THR B 142     -11.076 -11.964   6.172  1.00 88.15           O
ATOM   1147  N   ILE B 143      -9.311 -12.618   4.941  1.00 60.93           N
ATOM   1148  CA  ILE B 143      -8.857 -13.591   5.906  1.00 60.93           C
ATOM   1149  CB  ILE B 143      -7.541 -14.210   5.536  1.00 60.93           C
ATOM   1150  CG1 ILE B 143      -7.678 -14.985   4.214  1.00 60.93           C
ATOM   1151  CG2 ILE B 143      -7.076 -15.081   6.719  1.00 60.93           C
ATOM   1152  CD1 ILE B 143      -6.341 -15.395   3.600  1.00 60.93           C
ATOM   1153  C   ILE B 143      -8.710 -13.005   7.285  1.00 60.93           C
ATOM   1154  O   ILE B 143      -9.139 -13.651   8.239  1.00 60.93           O
ATOM   1155  N   PRO B 144      -8.142 -11.849   7.481  1.00 83.33           N
ATOM   1156  CA  PRO B 144      -8.038 -11.338   8.824  1.00 83.33           C
ATOM   1157  CD  PRO B 144      -7.048 -11.393   6.641  1.00 83.33           C
ATOM   1158  CB  PRO B 144      -7.110 -10.130   8.729  1.00 83.33           C
ATOM   1159  CG  PRO B 144      -6.190 -10.488   7.545  1.00 83.33           C
ATOM   1160  C   PRO B 144      -9.390 -11.064   9.411  1.00 83.33           C
ATOM   1161  O   PRO B 144      -9.507 -11.006  10.634  1.00 83.33           O
ATOM   1162  N   ASP B 145     -10.398 -10.823   8.552  1.00 70.18           N
ATOM   1163  CA  ASP B 145     -11.767 -10.603   8.933  1.00 70.18           C
ATOM   1164  CB  ASP B 145     -12.603 -10.050   7.766  1.00 70.18           C
ATOM   1165  CG  ASP B 145     -12.075  -8.653   7.465  1.00 70.18           C
ATOM   1166  OD1 ASP B 145     -12.119  -7.786   8.378  1.00 70.18           O
ATOM   1167  OD2 ASP B 145     -11.597  -8.443   6.319  1.00 70.18           O
ATOM   1168  C   ASP B 145     -12.378 -11.905   9.362  1.00 70.18           C
ATOM   1169  O   ASP B 145     -13.265 -11.929  10.216  1.00 70.18           O
ATOM   1170  N   PHE B 146     -11.975 -13.019   8.716  1.00126.44           N
ATOM   1171  CA  PHE B 146     -12.490 -14.309   9.083  1.00126.44           C
ATOM   1172  CB  PHE B 146     -12.027 -15.468   8.179  1.00126.44           C
ATOM   1173  CG  PHE B 146     -12.868 -15.557   6.953  1.00126.44           C
ATOM   1174  CD1 PHE B 146     -14.046 -16.266   7.004  1.00126.44           C
ATOM   1175  CD2 PHE B 146     -12.502 -14.957   5.770  1.00126.44           C
ATOM   1176  CE1 PHE B 146     -14.852 -16.381   5.898  1.00126.44           C
ATOM   1177  CE2 PHE B 146     -13.307 -15.070   4.660  1.00126.44           C
ATOM   1178  CZ  PHE B 146     -14.481 -15.782   4.719  1.00126.44           C
ATOM   1179  C   PHE B 146     -12.009 -14.675  10.448  1.00126.44           C
ATOM   1180  O   PHE B 146     -12.774 -15.159  11.279  1.00126.44           O
ATOM   1181  N   ILE B 147     -10.698 -14.499  10.684  1.00115.21           N
ATOM   1182  CA  ILE B 147     -10.098 -14.920  11.914  1.00115.21           C
ATOM   1183  CB  ILE B 147      -8.599 -14.992  11.799  1.00115.21           C
ATOM   1184  CG1 ILE B 147      -8.020 -15.774  12.980  1.00115.21           C
ATOM   1185  CG2 ILE B 147      -8.025 -13.578  11.624  1.00115.21           C
ATOM   1186  CD1 ILE B 147      -6.567 -16.188  12.769  1.00115.21           C
ATOM   1187  C   ILE B 147     -10.479 -14.075  13.105  1.00115.21           C
ATOM   1188  O   ILE B 147     -10.913 -14.606  14.125  1.00115.21           O
ATOM   1189  N   PHE B 148     -10.342 -12.738  13.001  1.00150.47           N
ATOM   1190  CA  PHE B 148     -10.515 -11.840  14.115  1.00150.47           C
ATOM   1191  CB  PHE B 148      -9.876 -10.460  13.883  1.00150.47           C
ATOM   1192  CG  PHE B 148      -8.405 -10.702  13.908  1.00150.47           C
ATOM   1193  CD1 PHE B 148      -7.741 -10.790  15.111  1.00150.47           C
ATOM   1194  CD2 PHE B 148      -7.695 -10.870  12.742  1.00150.47           C
ATOM   1195  CE1 PHE B 148      -6.388 -11.023  15.150  1.00150.47           C
ATOM   1196  CE2 PHE B 148      -6.341 -11.104  12.775  1.00150.47           C
ATOM   1197  CZ  PHE B 148      -5.685 -11.177  13.979  1.00150.47           C
ATOM   1198  C   PHE B 148     -11.932 -11.653  14.588  1.00150.47           C
ATOM   1199  O   PHE B 148     -12.157 -11.559  15.794  1.00150.47           O
ATOM   1200  N   ALA B 149     -12.921 -11.568  13.674  1.00 49.43           N
ATOM   1201  CA  ALA B 149     -14.274 -11.258  14.075  1.00 49.43           C
ATOM   1202  CB  ALA B 149     -15.224 -11.033  12.886  1.00 49.43           C
ATOM   1203  C   ALA B 149     -14.859 -12.359  14.913  1.00 49.43           C
ATOM   1204  O   ALA B 149     -14.817 -13.527  14.531  1.00 49.43           O
ATOM   1205  N   ASN B 150     -15.452 -11.988  16.077  1.00 52.35           N
ATOM   1206  CA  ASN B 150     -16.072 -12.938  16.967  1.00 52.35           C
ATOM   1207  CB  ASN B 150     -15.089 -13.591  17.957  1.00 52.35           C
ATOM   1208  CG  ASN B 150     -14.198 -14.553  17.174  1.00 52.35           C
ATOM   1209  OD1 ASN B 150     -14.656 -15.582  16.678  1.00 52.35           O
ATOM   1210  ND2 ASN B 150     -12.890 -14.203  17.050  1.00 52.35           N
ATOM   1211  C   ASN B 150     -17.140 -12.237  17.767  1.00 52.35           C
ATOM   1212  O   ASN B 150     -17.231 -11.009  17.765  1.00 52.35           O
ATOM   1213  N   VAL B 151     -17.992 -13.021  18.468  1.00 42.59           N
ATOM   1214  CA  VAL B 151     -19.070 -12.488  19.262  1.00 42.59           C
ATOM   1215  CB  VAL B 151     -20.340 -13.273  19.100  1.00 42.59           C
ATOM   1216  CG1 VAL B 151     -21.410 -12.685  20.033  1.00 42.59           C
ATOM   1217  CG2 VAL B 151     -20.731 -13.268  17.611  1.00 42.59           C
ATOM   1218  C   VAL B 151     -18.657 -12.577  20.704  1.00 42.59           C
ATOM   1219  O   VAL B 151     -18.150 -13.607  21.145  1.00 42.59           O
ATOM   1220  N   SER B 152     -18.857 -11.486  21.479  1.00 34.30           N
ATOM   1221  CA  SER B 152     -18.450 -11.494  22.860  1.00 34.30           C
ATOM   1222  CB  SER B 152     -17.120 -10.763  23.103  1.00 34.30           C
ATOM   1223  OG  SER B 152     -17.269  -9.379  22.817  1.00 34.30           O
ATOM   1224  C   SER B 152     -19.485 -10.795  23.688  1.00 34.30           C
ATOM   1225  O   SER B 152     -20.287 -10.015  23.180  1.00 34.30           O
ATOM   1226  N   GLU B 153     -19.482 -11.059  25.014  1.00 73.78           N
ATOM   1227  CA  GLU B 153     -20.459 -10.438  25.862  1.00 73.78           C
ATOM   1228  CB  GLU B 153     -20.906 -11.283  27.070  1.00 73.78           C
ATOM   1229  CG  GLU B 153     -19.818 -11.453  28.131  1.00 73.78           C
ATOM   1230  CD  GLU B 153     -20.483 -11.917  29.418  1.00 73.78           C
ATOM   1231  OE1 GLU B 153     -20.845 -13.121  29.492  1.00 73.78           O
ATOM   1232  OE2 GLU B 153     -20.638 -11.074  30.344  1.00 73.78           O
ATOM   1233  C   GLU B 153     -19.859  -9.199  26.439  1.00 73.78           C
ATOM   1234  O   GLU B 153     -18.743  -9.216  26.958  1.00 73.78           O
ATOM   1235  N   ALA B 154     -20.593  -8.075  26.327  1.00 37.87           N
ATOM   1236  CA  ALA B 154     -20.146  -6.845  26.909  1.00 37.87           C
ATOM   1237  CB  ALA B 154     -19.105  -6.107  26.053  1.00 37.87           C
ATOM   1238  C   ALA B 154     -21.344  -5.954  27.026  1.00 37.87           C
ATOM   1239  O   ALA B 154     -22.279  -6.051  26.233  1.00 37.87           O
ATOM   1240  N   ASP B 155     -21.333  -5.049  28.026  1.00 51.63           N
ATOM   1241  CA  ASP B 155     -22.418  -4.126  28.230  1.00 51.63           C
ATOM   1242  CB  ASP B 155     -22.559  -3.114  27.073  1.00 51.63           C
ATOM   1243  CG  ASP B 155     -23.564  -2.038  27.471  1.00 51.63           C
ATOM   1244  OD1 ASP B 155     -24.110  -2.132  28.603  1.00 51.63           O
ATOM   1245  OD2 ASP B 155     -23.808  -1.120  26.644  1.00 51.63           O
ATOM   1246  C   ASP B 155     -23.700  -4.897  28.351  1.00 51.63           C
ATOM   1247  O   ASP B 155     -24.737  -4.479  27.837  1.00 51.63           O
ATOM   1248  N   ASP B 156     -23.659  -6.044  29.058  1.00 77.38           N
ATOM   1249  CA  ASP B 156     -24.826  -6.860  29.259  1.00 77.38           C
ATOM   1250  CB  ASP B 156     -25.864  -6.222  30.200  1.00 77.38           C
ATOM   1251  CG  ASP B 156     -25.288  -6.217  31.611  1.00 77.38           C
ATOM   1252  OD1 ASP B 156     -24.190  -6.803  31.810  1.00 77.38           O
ATOM   1253  OD2 ASP B 156     -25.942  -5.627  32.513  1.00 77.38           O
ATOM   1254  C   ASP B 156     -25.470  -7.114  27.933  1.00 77.38           C
ATOM   1255  O   ASP B 156     -26.692  -7.052  27.806  1.00 77.38           O
ATOM   1256  N   ARG B 157     -24.653  -7.408  26.905  1.00121.70           N
ATOM   1257  CA  ARG B 157     -25.180  -7.648  25.593  1.00121.70           C
ATOM   1258  CB  ARG B 157     -25.437  -6.349  24.817  1.00121.70           C
ATOM   1259  CG  ARG B 157     -26.254  -6.546  23.542  1.00121.70           C
ATOM   1260  CD  ARG B 157     -26.288  -5.309  22.643  1.00121.70           C
ATOM   1261  NE  ARG B 157     -25.137  -5.413  21.702  1.00121.70           N
ATOM   1262  CZ  ARG B 157     -24.736  -4.325  20.983  1.00121.70           C
ATOM   1263  NH1 ARG B 157     -25.335  -3.115  21.185  1.00121.70           N
ATOM   1264  NH2 ARG B 157     -23.737  -4.450  20.061  1.00121.70           N
ATOM   1265  C   ARG B 157     -24.139  -8.417  24.840  1.00121.70           C
ATOM   1266  O   ARG B 157     -23.063  -8.691  25.367  1.00121.70           O
ATOM   1267  N   TYR B 158     -24.446  -8.799  23.581  1.00 64.68           N
ATOM   1268  CA  TYR B 158     -23.487  -9.496  22.771  1.00 64.68           C
ATOM   1269  CB  TYR B 158     -24.039 -10.724  22.022  1.00 64.68           C
ATOM   1270  CG  TYR B 158     -24.376 -11.784  23.013  1.00 64.68           C
ATOM   1271  CD1 TYR B 158     -23.384 -12.533  23.605  1.00 64.68           C
ATOM   1272  CD2 TYR B 158     -25.688 -12.046  23.333  1.00 64.68           C
ATOM   1273  CE1 TYR B 158     -23.692 -13.516  24.516  1.00 64.68           C
ATOM   1274  CE2 TYR B 158     -26.002 -13.028  24.243  1.00 64.68           C
ATOM   1275  CZ  TYR B 158     -25.006 -13.765  24.836  1.00 64.68           C
ATOM   1276  OH  TYR B 158     -25.331 -14.773  25.770  1.00 64.68           O
ATOM   1277  C   TYR B 158     -23.032  -8.530  21.728  1.00 64.68           C
ATOM   1278  O   TYR B 158     -23.842  -7.895  21.054  1.00 64.68           O
ATOM   1279  N   ILE B 159     -21.702  -8.380  21.586  1.00 65.98           N
ATOM   1280  CA  ILE B 159     -21.175  -7.450  20.634  1.00 65.98           C
ATOM   1281  CB  ILE B 159     -20.339  -6.385  21.275  1.00 65.98           C
ATOM   1282  CG1 ILE B 159     -21.263  -5.542  22.172  1.00 65.98           C
ATOM   1283  CG2 ILE B 159     -19.629  -5.569  20.182  1.00 65.98           C
ATOM   1284  CD1 ILE B 159     -20.544  -4.612  23.138  1.00 65.98           C
ATOM   1285  C   ILE B 159     -20.375  -8.213  19.627  1.00 65.98           C
ATOM   1286  O   ILE B 159     -19.632  -9.127  19.976  1.00 65.98           O
ATOM   1287  N   CYS B 160     -20.559  -7.871  18.332  1.00 75.23           N
ATOM   1288  CA  CYS B 160     -19.876  -8.527  17.248  1.00 75.23           C
ATOM   1289  CB  CYS B 160     -20.853  -9.075  16.181  1.00 75.23           C
ATOM   1290  SG  CYS B 160     -20.147  -9.285  14.511  1.00 75.23           S
ATOM   1291  C   CYS B 160     -18.953  -7.563  16.561  1.00 75.23           C
ATOM   1292  O   CYS B 160     -19.404  -6.605  15.932  1.00 75.23           O
ATOM   1293  N   ASP B 161     -17.623  -7.797  16.684  1.00 79.12           N
ATOM   1294  CA  ASP B 161     -16.623  -7.011  16.004  1.00 79.12           C
ATOM   1295  CB  ASP B 161     -16.317  -5.642  16.646  1.00 79.12           C
ATOM   1296  CG  ASP B 161     -15.720  -5.817  18.033  1.00 79.12           C
ATOM   1297  OD1 ASP B 161     -16.255  -6.645  18.817  1.00 79.12           O
ATOM   1298  OD2 ASP B 161     -14.712  -5.119  18.326  1.00 79.12           O
ATOM   1299  C   ASP B 161     -15.348  -7.811  15.937  1.00 79.12           C
ATOM   1300  O   ASP B 161     -15.315  -8.973  16.336  1.00 79.12           O
ATOM   1301  N   ARG B 162     -14.261  -7.206  15.405  1.00100.90           N
ATOM   1302  CA  ARG B 162     -13.004  -7.894  15.255  1.00100.90           C
ATOM   1303  CB  ARG B 162     -12.168  -7.345  14.089  1.00100.90           C
ATOM   1304  CG  ARG B 162     -12.844  -7.500  12.727  1.00100.90           C
ATOM   1305  CD  ARG B 162     -12.256  -6.561  11.676  1.00100.90           C
ATOM   1306  NE  ARG B 162     -12.492  -5.183  12.189  1.00100.90           N
ATOM   1307  CZ  ARG B 162     -11.674  -4.153  11.830  1.00100.90           C
ATOM   1308  NH1 ARG B 162     -10.663  -4.357  10.936  1.00100.90           N
ATOM   1309  NH2 ARG B 162     -11.871  -2.914  12.369  1.00100.90           N
ATOM   1310  C   ARG B 162     -12.200  -7.688  16.504  1.00100.90           C
ATOM   1311  O   ARG B 162     -11.900  -6.556  16.881  1.00100.90           O
ATOM   1312  N   PHE B 163     -11.823  -8.794  17.181  1.00 56.28           N
ATOM   1313  CA  PHE B 163     -11.061  -8.683  18.392  1.00 56.28           C
ATOM   1314  CB  PHE B 163     -11.534  -9.640  19.501  1.00 56.28           C
ATOM   1315  CG  PHE B 163     -12.907  -9.232  19.921  1.00 56.28           C
ATOM   1316  CD1 PHE B 163     -13.088  -8.285  20.902  1.00 56.28           C
ATOM   1317  CD2 PHE B 163     -14.017  -9.797  19.334  1.00 56.28           C
ATOM   1318  CE1 PHE B 163     -14.351  -7.909  21.293  1.00 56.28           C
ATOM   1319  CE2 PHE B 163     -15.284  -9.424  19.721  1.00 56.28           C
ATOM   1320  CZ  PHE B 163     -15.455  -8.480  20.704  1.00 56.28           C
ATOM   1321  C   PHE B 163      -9.650  -9.059  18.069  1.00 56.28           C
ATOM   1322  O   PHE B 163      -9.384 -10.178  17.632  1.00 56.28           O
ATOM   1323  N   TYR B 164      -8.708  -8.122  18.298  1.00 76.10           N
ATOM   1324  CA  TYR B 164      -7.315  -8.326  18.005  1.00 76.10           C
ATOM   1325  CB  TYR B 164      -6.652  -7.144  17.275  1.00 76.10           C
ATOM   1326  CG  TYR B 164      -7.300  -6.980  15.944  1.00 76.10           C
ATOM   1327  CD1 TYR B 164      -8.445  -6.230  15.808  1.00 76.10           C
ATOM   1328  CD2 TYR B 164      -6.757  -7.575  14.830  1.00 76.10           C
ATOM   1329  CE1 TYR B 164      -9.038  -6.080  14.576  1.00 76.10           C
ATOM   1330  CE2 TYR B 164      -7.345  -7.429  13.598  1.00 76.10           C
ATOM   1331  CZ  TYR B 164      -8.487  -6.679  13.469  1.00 76.10           C
ATOM   1332  OH  TYR B 164      -9.090  -6.529  12.204  1.00 76.10           O
ATOM   1333  C   TYR B 164      -6.602  -8.456  19.316  1.00 76.10           C
ATOM   1334  O   TYR B 164      -6.969  -7.818  20.301  1.00 76.10           O
ATOM   1335  N   PRO B 165      -5.637  -9.334  19.369  1.00 79.24           N
ATOM   1336  CA  PRO B 165      -4.829  -9.561  20.535  1.00 79.24           C
ATOM   1337  CD  PRO B 165      -5.380 -10.294  18.309  1.00 79.24           C
ATOM   1338  CB  PRO B 165      -4.058 -10.854  20.259  1.00 79.24           C
ATOM   1339  CG  PRO B 165      -4.065 -10.975  18.724  1.00 79.24           C
ATOM   1340  C   PRO B 165      -3.925  -8.413  20.866  1.00 79.24           C
ATOM   1341  O   PRO B 165      -3.570  -8.272  22.036  1.00 79.24           O
ATOM   1342  N   ASN B 166      -3.524  -7.597  19.868  1.00 53.12           N
ATOM   1343  CA  ASN B 166      -2.584  -6.549  20.150  1.00 53.12           C
ATOM   1344  CB  ASN B 166      -1.150  -6.934  19.736  1.00 53.12           C
ATOM   1345  CG  ASN B 166      -0.138  -6.094  20.504  1.00 53.12           C
ATOM   1346  OD1 ASN B 166      -0.484  -5.115  21.164  1.00 53.12           O
ATOM   1347  ND2 ASN B 166       1.160  -6.492  20.425  1.00 53.12           N
ATOM   1348  C   ASN B 166      -2.984  -5.336  19.356  1.00 53.12           C
ATOM   1349  O   ASN B 166      -3.764  -5.427  18.411  1.00 53.12           O
ATOM   1350  N   ASP B 167      -2.482  -4.155  19.771  1.00 52.92           N
ATOM   1351  CA  ASP B 167      -2.732  -2.892  19.130  1.00 52.92           C
ATOM   1352  CB  ASP B 167      -2.294  -1.693  19.985  1.00 52.92           C
ATOM   1353  CG  ASP B 167      -3.274  -1.585  21.147  1.00 52.92           C
ATOM   1354  OD1 ASP B 167      -4.474  -1.917  20.951  1.00 52.92           O
ATOM   1355  OD2 ASP B 167      -2.832  -1.166  22.250  1.00 52.92           O
ATOM   1356  C   ASP B 167      -2.014  -2.833  17.817  1.00 52.92           C
ATOM   1357  O   ASP B 167      -2.446  -2.134  16.903  1.00 52.92           O
ATOM   1358  N   LEU B 168      -0.874  -3.541  17.704  1.00 84.35           N
ATOM   1359  CA  LEU B 168      -0.080  -3.532  16.508  1.00 84.35           C
ATOM   1360  CB  LEU B 168       1.240  -4.301  16.664  1.00 84.35           C
ATOM   1361  CG  LEU B 168       2.207  -3.605  17.638  1.00 84.35           C
ATOM   1362  CD1 LEU B 168       1.625  -3.539  19.059  1.00 84.35           C
ATOM   1363  CD2 LEU B 168       3.606  -4.236  17.584  1.00 84.35           C
ATOM   1364  C   LEU B 168      -0.859  -4.131  15.375  1.00 84.35           C
ATOM   1365  O   LEU B 168      -0.740  -3.694  14.233  1.00 84.35           O
ATOM   1366  N   TRP B 169      -1.673  -5.164  15.647  1.00 50.68           N
ATOM   1367  CA  TRP B 169      -2.455  -5.775  14.610  1.00 50.68           C
ATOM   1368  CB  TRP B 169      -3.310  -6.946  15.127  1.00 50.68           C
ATOM   1369  CG  TRP B 169      -2.531  -8.174  15.535  1.00 50.68           C
ATOM   1370  CD2 TRP B 169      -2.380  -9.338  14.707  1.00 50.68           C
ATOM   1371  CD1 TRP B 169      -1.875  -8.441  16.701  1.00 50.68           C
ATOM   1372  NE1 TRP B 169      -1.324  -9.699  16.652  1.00 50.68           N
ATOM   1373  CE2 TRP B 169      -1.629 -10.262  15.431  1.00 50.68           C
ATOM   1374  CE3 TRP B 169      -2.833  -9.614  13.449  1.00 50.68           C
ATOM   1375  CZ2 TRP B 169      -1.319 -11.483  14.906  1.00 50.68           C
ATOM   1376  CZ3 TRP B 169      -2.518 -10.846  12.921  1.00 50.68           C
ATOM   1377  CH2 TRP B 169      -1.776 -11.762  13.636  1.00 50.68           C
ATOM   1378  C   TRP B 169      -3.396  -4.742  14.073  1.00 50.68           C
ATOM   1379  O   TRP B 169      -3.608  -4.639  12.866  1.00 50.68           O
ATOM   1380  N   VAL B 170      -3.991  -3.941  14.972  1.00 33.19           N
ATOM   1381  CA  VAL B 170      -4.929  -2.937  14.571  1.00 33.19           C
ATOM   1382  CB  VAL B 170      -5.475  -2.160  15.732  1.00 33.19           C
ATOM   1383  CG1 VAL B 170      -6.385  -1.039  15.196  1.00 33.19           C
ATOM   1384  CG2 VAL B 170      -6.176  -3.147  16.680  1.00 33.19           C
ATOM   1385  C   VAL B 170      -4.233  -1.975  13.668  1.00 33.19           C
ATOM   1386  O   VAL B 170      -4.788  -1.571  12.647  1.00 33.19           O
ATOM   1387  N   VAL B 171      -2.993  -1.575  14.018  1.00109.12           N
ATOM   1388  CA  VAL B 171      -2.316  -0.620  13.194  1.00109.12           C
ATOM   1389  CB  VAL B 171      -1.038  -0.052  13.766  1.00109.12           C
ATOM   1390  CG1 VAL B 171      -1.361   0.614  15.111  1.00109.12           C
ATOM   1391  CG2 VAL B 171       0.063  -1.118  13.813  1.00109.12           C
ATOM   1392  C   VAL B 171      -2.012  -1.215  11.853  1.00109.12           C
ATOM   1393  O   VAL B 171      -2.126  -0.529  10.840  1.00109.12           O
ATOM   1394  N   VAL B 172      -1.609  -2.502  11.798  1.00108.12           N
ATOM   1395  CA  VAL B 172      -1.244  -3.055  10.525  1.00108.12           C
ATOM   1396  CB  VAL B 172      -0.655  -4.441  10.591  1.00108.12           C
ATOM   1397  CG1 VAL B 172       0.608  -4.383  11.464  1.00108.12           C
ATOM   1398  CG2 VAL B 172      -1.708  -5.447  11.071  1.00108.12           C
ATOM   1399  C   VAL B 172      -2.427  -3.086   9.603  1.00108.12           C
ATOM   1400  O   VAL B 172      -2.330  -2.667   8.451  1.00108.12           O
ATOM   1401  N   PHE B 173      -3.582  -3.573  10.088  1.00 76.72           N
ATOM   1402  CA  PHE B 173      -4.751  -3.709   9.267  1.00 76.72           C
ATOM   1403  CB  PHE B 173      -5.853  -4.552   9.924  1.00 76.72           C
ATOM   1404  CG  PHE B 173      -5.294  -5.932   9.992  1.00 76.72           C
ATOM   1405  CD1 PHE B 173      -5.090  -6.643   8.833  1.00 76.72           C
ATOM   1406  CD2 PHE B 173      -4.988  -6.523  11.197  1.00 76.72           C
ATOM   1407  CE1 PHE B 173      -4.573  -7.916   8.875  1.00 76.72           C
ATOM   1408  CE2 PHE B 173      -4.473  -7.796  11.243  1.00 76.72           C
ATOM   1409  CZ  PHE B 173      -4.265  -8.498  10.080  1.00 76.72           C
ATOM   1410  C   PHE B 173      -5.308  -2.377   8.876  1.00 76.72           C
ATOM   1411  O   PHE B 173      -5.788  -2.222   7.754  1.00 76.72           O
ATOM   1412  N   GLN B 174      -5.281  -1.380   9.782  1.00143.49           N
ATOM   1413  CA  GLN B 174      -5.881  -0.116   9.456  1.00143.49           C
ATOM   1414  CB  GLN B 174      -5.943   0.870  10.642  1.00143.49           C
ATOM   1415  CG  GLN B 174      -4.610   1.481  11.066  1.00143.49           C
ATOM   1416  CD  GLN B 174      -4.531   2.830  10.364  1.00143.49           C
ATOM   1417  OE1 GLN B 174      -5.212   3.060   9.365  1.00143.49           O
ATOM   1418  NE2 GLN B 174      -3.692   3.753  10.906  1.00143.49           N
ATOM   1419  C   GLN B 174      -5.129   0.513   8.319  1.00143.49           C
ATOM   1420  O   GLN B 174      -5.740   1.124   7.444  1.00143.49           O
ATOM   1421  N   PHE B 175      -3.784   0.387   8.298  1.00107.46           N
ATOM   1422  CA  PHE B 175      -3.010   0.988   7.246  1.00107.46           C
ATOM   1423  CB  PHE B 175      -1.491   0.971   7.477  1.00107.46           C
ATOM   1424  CG  PHE B 175      -0.922   1.857   6.422  1.00107.46           C
ATOM   1425  CD1 PHE B 175      -0.624   1.369   5.170  1.00107.46           C
ATOM   1426  CD2 PHE B 175      -0.701   3.190   6.683  1.00107.46           C
ATOM   1427  CE1 PHE B 175      -0.105   2.200   4.204  1.00107.46           C
ATOM   1428  CE2 PHE B 175      -0.183   4.025   5.720  1.00107.46           C
ATOM   1429  CZ  PHE B 175       0.119   3.528   4.476  1.00107.46           C
ATOM   1430  C   PHE B 175      -3.292   0.290   5.949  1.00107.46           C
ATOM   1431  O   PHE B 175      -3.370   0.931   4.903  1.00107.46           O
ATOM   1432  N   GLN B 176      -3.451  -1.050   5.984  1.00 42.41           N
ATOM   1433  CA  GLN B 176      -3.686  -1.810   4.787  1.00 42.41           C
ATOM   1434  CB  GLN B 176      -3.904  -3.315   5.041  1.00 42.41           C
ATOM   1435  CG  GLN B 176      -4.155  -4.113   3.756  1.00 42.41           C
ATOM   1436  CD  GLN B 176      -4.577  -5.528   4.130  1.00 42.41           C
ATOM   1437  OE1 GLN B 176      -5.567  -5.724   4.833  1.00 42.41           O
ATOM   1438  NE2 GLN B 176      -3.812  -6.542   3.645  1.00 42.41           N
ATOM   1439  C   GLN B 176      -4.952  -1.312   4.176  1.00 42.41           C
ATOM   1440  O   GLN B 176      -5.065  -1.218   2.956  1.00 42.41           O
ATOM   1441  N   HIS B 177      -5.948  -1.004   5.026  1.00 64.18           N
ATOM   1442  CA  HIS B 177      -7.223  -0.508   4.598  1.00 64.18           C
ATOM   1443  ND1 HIS B 177     -10.429   0.069   4.682  1.00 64.18           N
ATOM   1444  CG  HIS B 177      -9.382   0.521   5.454  1.00 64.18           C
ATOM   1445  CB  HIS B 177      -8.162  -0.278   5.795  1.00 64.18           C
ATOM   1446  NE2 HIS B 177     -10.930   2.152   5.280  1.00 64.18           N
ATOM   1447  CD2 HIS B 177      -9.704   1.793   5.810  1.00 64.18           C
ATOM   1448  CE1 HIS B 177     -11.326   1.084   4.610  1.00 64.18           C
ATOM   1449  C   HIS B 177      -7.065   0.805   3.908  1.00 64.18           C
ATOM   1450  O   HIS B 177      -7.609   1.004   2.823  1.00 64.18           O
ATOM   1451  N   ILE B 178      -6.313   1.744   4.509  1.00 52.84           N
ATOM   1452  CA  ILE B 178      -6.225   3.036   3.896  1.00 52.84           C
ATOM   1453  CB  ILE B 178      -5.500   4.053   4.728  1.00 52.84           C
ATOM   1454  CG1 ILE B 178      -6.277   4.296   6.030  1.00 52.84           C
ATOM   1455  CG2 ILE B 178      -5.320   5.325   3.883  1.00 52.84           C
ATOM   1456  CD1 ILE B 178      -5.530   5.167   7.035  1.00 52.84           C
ATOM   1457  C   ILE B 178      -5.533   2.933   2.571  1.00 52.84           C
ATOM   1458  O   ILE B 178      -6.003   3.502   1.587  1.00 52.84           O
ATOM   1459  N   MET B 179      -4.389   2.225   2.504  1.00 55.39           N
ATOM   1460  CA  MET B 179      -3.664   2.165   1.265  1.00 55.39           C
ATOM   1461  CB  MET B 179      -2.312   1.448   1.414  1.00 55.39           C
ATOM   1462  CG  MET B 179      -1.428   1.534   0.168  1.00 55.39           C
ATOM   1463  SD  MET B 179      -0.686   3.169  -0.117  1.00 55.39           S
ATOM   1464  CE  MET B 179      -0.032   2.766  -1.762  1.00 55.39           C
ATOM   1465  C   MET B 179      -4.423   1.432   0.196  1.00 55.39           C
ATOM   1466  O   MET B 179      -4.665   1.972  -0.881  1.00 55.39           O
ATOM   1467  N   VAL B 180      -4.843   0.182   0.480  1.00 51.75           N
ATOM   1468  CA  VAL B 180      -5.487  -0.623  -0.519  1.00 51.75           C
ATOM   1469  CB  VAL B 180      -5.672  -2.049  -0.084  1.00 51.75           C
ATOM   1470  CG1 VAL B 180      -6.445  -2.797  -1.183  1.00 51.75           C
ATOM   1471  CG2 VAL B 180      -4.292  -2.656   0.231  1.00 51.75           C
ATOM   1472  C   VAL B 180      -6.831  -0.070  -0.848  1.00 51.75           C
ATOM   1473  O   VAL B 180      -7.181   0.078  -2.019  1.00 51.75           O
ATOM   1474  N   GLY B 181      -7.649   0.222   0.179  1.00 62.81           N
ATOM   1475  CA  GLY B 181      -8.949   0.697  -0.159  1.00 62.81           C
ATOM   1476  C   GLY B 181      -8.885   2.051  -0.808  1.00 62.81           C
ATOM   1477  O   GLY B 181      -9.336   2.211  -1.940  1.00 62.81           O
ATOM   1478  N   LEU B 182      -8.374   3.071  -0.078  1.00102.49           N
ATOM   1479  CA  LEU B 182      -8.367   4.425  -0.578  1.00102.49           C
ATOM   1480  CB  LEU B 182      -8.529   5.458   0.552  1.00102.49           C
ATOM   1481  CG  LEU B 182      -8.699   6.905   0.047  1.00102.49           C
ATOM   1482  CD1 LEU B 182      -9.959   7.043  -0.824  1.00102.49           C
ATOM   1483  CD2 LEU B 182      -8.679   7.911   1.209  1.00102.49           C
ATOM   1484  C   LEU B 182      -7.220   4.890  -1.441  1.00102.49           C
ATOM   1485  O   LEU B 182      -7.439   5.431  -2.523  1.00102.49           O
ATOM   1486  N   ILE B 183      -5.965   4.719  -0.966  1.00 65.77           N
ATOM   1487  CA  ILE B 183      -4.834   5.358  -1.598  1.00 65.77           C
ATOM   1488  CB  ILE B 183      -3.586   5.299  -0.764  1.00 65.77           C
ATOM   1489  CG1 ILE B 183      -3.801   6.025   0.575  1.00 65.77           C
ATOM   1490  CG2 ILE B 183      -2.428   5.875  -1.598  1.00 65.77           C
ATOM   1491  CD1 ILE B 183      -2.683   5.773   1.585  1.00 65.77           C
ATOM   1492  C   ILE B 183      -4.489   4.788  -2.936  1.00 65.77           C
ATOM   1493  O   ILE B 183      -4.362   5.519  -3.917  1.00 65.77           O
ATOM   1494  N   LEU B 184      -4.354   3.456  -3.020  1.00 61.17           N
ATOM   1495  CA  LEU B 184      -3.850   2.862  -4.220  1.00 61.17           C
ATOM   1496  CB  LEU B 184      -3.615   1.348  -4.058  1.00 61.17           C
ATOM   1497  CG  LEU B 184      -2.957   0.674  -5.272  1.00 61.17           C
ATOM   1498  CD1 LEU B 184      -1.546   1.231  -5.512  1.00 61.17           C
ATOM   1499  CD2 LEU B 184      -2.971  -0.857  -5.129  1.00 61.17           C
ATOM   1500  C   LEU B 184      -4.783   3.110  -5.373  1.00 61.17           C
ATOM   1501  O   LEU B 184      -4.318   3.501  -6.441  1.00 61.17           O
ATOM   1502  N   PRO B 185      -6.069   2.901  -5.236  1.00159.02           N
ATOM   1503  CA  PRO B 185      -6.962   3.151  -6.341  1.00159.02           C
ATOM   1504  CD  PRO B 185      -6.579   1.864  -4.353  1.00159.02           C
ATOM   1505  CB  PRO B 185      -8.277   2.465  -5.980  1.00159.02           C
ATOM   1506  CG  PRO B 185      -7.850   1.332  -5.033  1.00159.02           C
ATOM   1507  C   PRO B 185      -7.126   4.605  -6.650  1.00159.02           C
ATOM   1508  O   PRO B 185      -7.374   4.949  -7.806  1.00159.02           O
ATOM   1509  N   GLY B 186      -7.000   5.474  -5.632  1.00 27.27           N
ATOM   1510  CA  GLY B 186      -7.223   6.877  -5.815  1.00 27.27           C
ATOM   1511  C   GLY B 186      -6.217   7.402  -6.777  1.00 27.27           C
ATOM   1512  O   GLY B 186      -6.539   8.219  -7.638  1.00 27.27           O
ATOM   1513  N   ILE B 187      -4.957   6.960  -6.643  1.00 35.25           N
ATOM   1514  CA  ILE B 187      -3.931   7.431  -7.521  1.00 35.25           C
ATOM   1515  CB  ILE B 187      -2.559   6.983  -7.114  1.00 35.25           C
ATOM   1516  CG1 ILE B 187      -2.187   7.633  -5.770  1.00 35.25           C
ATOM   1517  CG2 ILE B 187      -1.585   7.315  -8.257  1.00 35.25           C
ATOM   1518  CD1 ILE B 187      -0.941   7.041  -5.118  1.00 35.25           C
ATOM   1519  C   ILE B 187      -4.211   6.950  -8.910  1.00 35.25           C
ATOM   1520  O   ILE B 187      -4.063   7.704  -9.871  1.00 35.25           O
ATOM   1521  N   VAL B 188      -4.635   5.680  -9.052  1.00 30.21           N
ATOM   1522  CA  VAL B 188      -4.878   5.120 -10.353  1.00 30.21           C
ATOM   1523  CB  VAL B 188      -5.349   3.695 -10.306  1.00 30.21           C
ATOM   1524  CG1 VAL B 188      -5.620   3.219 -11.745  1.00 30.21           C
ATOM   1525  CG2 VAL B 188      -4.301   2.855  -9.559  1.00 30.21           C
ATOM   1526  C   VAL B 188      -5.954   5.912 -11.029  1.00 30.21           C
ATOM   1527  O   VAL B 188      -5.836   6.257 -12.204  1.00 30.21           O
ATOM   1528  N   ILE B 189      -7.030   6.232 -10.288  1.00 46.96           N
ATOM   1529  CA  ILE B 189      -8.152   6.938 -10.835  1.00 46.96           C
ATOM   1530  CB  ILE B 189      -9.249   7.130  -9.825  1.00 46.96           C
ATOM   1531  CG1 ILE B 189      -9.755   5.769  -9.321  1.00 46.96           C
ATOM   1532  CG2 ILE B 189     -10.350   7.998 -10.458  1.00 46.96           C
ATOM   1533  CD1 ILE B 189     -10.629   5.873  -8.072  1.00 46.96           C
ATOM   1534  C   ILE B 189      -7.714   8.301 -11.284  1.00 46.96           C
ATOM   1535  O   ILE B 189      -8.066   8.736 -12.378  1.00 46.96           O
ATOM   1536  N   LEU B 190      -6.936   9.022 -10.455  1.00 89.36           N
ATOM   1537  CA  LEU B 190      -6.514  10.342 -10.842  1.00 89.36           C
ATOM   1538  CB  LEU B 190      -5.820  11.159  -9.737  1.00 89.36           C
ATOM   1539  CG  LEU B 190      -6.793  11.797  -8.724  1.00 89.36           C
ATOM   1540  CD1 LEU B 190      -7.557  10.749  -7.903  1.00 89.36           C
ATOM   1541  CD2 LEU B 190      -6.072  12.836  -7.854  1.00 89.36           C
ATOM   1542  C   LEU B 190      -5.599  10.282 -12.022  1.00 89.36           C
ATOM   1543  O   LEU B 190      -5.650  11.150 -12.892  1.00 89.36           O
ATOM   1544  N   SER B 191      -4.728   9.260 -12.087  1.00 30.77           N
ATOM   1545  CA  SER B 191      -3.775   9.192 -13.157  1.00 30.77           C
ATOM   1546  CB  SER B 191      -2.842   7.973 -13.052  1.00 30.77           C
ATOM   1547  OG  SER B 191      -2.020   8.083 -11.899  1.00 30.77           O
ATOM   1548  C   SER B 191      -4.482   9.102 -14.477  1.00 30.77           C
ATOM   1549  O   SER B 191      -4.127   9.813 -15.416  1.00 30.77           O
ATOM   1550  N   CYS B 192      -5.512   8.239 -14.580  1.00 34.12           N
ATOM   1551  CA  CYS B 192      -6.179   8.025 -15.835  1.00 34.12           C
ATOM   1552  CB  CYS B 192      -7.301   6.976 -15.739  1.00 34.12           C
ATOM   1553  SG  CYS B 192      -6.671   5.317 -15.339  1.00 34.12           S
ATOM   1554  C   CYS B 192      -6.793   9.304 -16.315  1.00 34.12           C
ATOM   1555  O   CYS B 192      -6.596   9.700 -17.463  1.00 34.12           O
ATOM   1556  N   TYR B 193      -7.538  10.001 -15.438  1.00137.80           N
ATOM   1557  CA  TYR B 193      -8.194  11.216 -15.828  1.00137.80           C
ATOM   1558  CB  TYR B 193      -9.218  11.750 -14.815  1.00137.80           C
ATOM   1559  CG  TYR B 193     -10.415  10.886 -15.007  1.00137.80           C
ATOM   1560  CD1 TYR B 193     -11.347  11.219 -15.963  1.00137.80           C
ATOM   1561  CD2 TYR B 193     -10.596   9.741 -14.268  1.00137.80           C
ATOM   1562  CE1 TYR B 193     -12.456  10.434 -16.168  1.00137.80           C
ATOM   1563  CE2 TYR B 193     -11.706   8.952 -14.469  1.00137.80           C
ATOM   1564  CZ  TYR B 193     -12.637   9.299 -15.418  1.00137.80           C
ATOM   1565  OH  TYR B 193     -13.775   8.492 -15.626  1.00137.80           O
ATOM   1566  C   TYR B 193      -7.207  12.284 -16.155  1.00137.80           C
ATOM   1567  O   TYR B 193      -7.453  13.106 -17.035  1.00137.80           O
ATOM   1568  N   CYS B 194      -6.070  12.326 -15.441  1.00 27.64           N
ATOM   1569  CA  CYS B 194      -5.116  13.360 -15.708  1.00 27.64           C
ATOM   1570  CB  CYS B 194      -3.847  13.239 -14.847  1.00 27.64           C
ATOM   1571  SG  CYS B 194      -2.640  14.554 -15.193  1.00 27.64           S
ATOM   1572  C   CYS B 194      -4.695  13.249 -17.139  1.00 27.64           C
ATOM   1573  O   CYS B 194      -4.613  14.256 -17.841  1.00 27.64           O
ATOM   1574  N   ILE B 195      -4.406  12.017 -17.607  1.00 43.06           N
ATOM   1575  CA  ILE B 195      -3.968  11.804 -18.957  1.00 43.06           C
ATOM   1576  CB  ILE B 195      -3.523  10.394 -19.219  1.00 43.06           C
ATOM   1577  CG1 ILE B 195      -2.348  10.026 -18.301  1.00 43.06           C
ATOM   1578  CG2 ILE B 195      -3.176  10.277 -20.712  1.00 43.06           C
ATOM   1579  CD1 ILE B 195      -2.013   8.536 -18.321  1.00 43.06           C
ATOM   1580  C   ILE B 195      -5.076  12.109 -19.920  1.00 43.06           C
ATOM   1581  O   ILE B 195      -4.852  12.750 -20.946  1.00 43.06           O
ATOM   1582  N   ILE B 196      -6.309  11.664 -19.609  1.00 47.14           N
ATOM   1583  CA  ILE B 196      -7.401  11.822 -20.528  1.00 47.14           C
ATOM   1584  CB  ILE B 196      -8.695  11.245 -20.021  1.00 47.14           C
ATOM   1585  CG1 ILE B 196      -8.576   9.727 -19.811  1.00 47.14           C
ATOM   1586  CG2 ILE B 196      -9.804  11.634 -21.014  1.00 47.14           C
ATOM   1587  CD1 ILE B 196      -9.760   9.129 -19.053  1.00 47.14           C
ATOM   1588  C   ILE B 196      -7.646  13.275 -20.778  1.00 47.14           C
ATOM   1589  O   ILE B 196      -7.795  13.694 -21.924  1.00 47.14           O
ATOM   1590  N   ILE B 197      -7.666  14.095 -19.713  1.00 33.55           N
ATOM   1591  CA  ILE B 197      -7.986  15.480 -19.892  1.00 33.55           C
ATOM   1592  CB  ILE B 197      -8.018  16.255 -18.601  1.00 33.55           C
ATOM   1593  CG1 ILE B 197      -6.631  16.281 -17.935  1.00 33.55           C
ATOM   1594  CG2 ILE B 197      -9.119  15.649 -17.714  1.00 33.55           C
ATOM   1595  CD1 ILE B 197      -6.507  17.305 -16.807  1.00 33.55           C
ATOM   1596  C   ILE B 197      -6.966  16.119 -20.776  1.00 33.55           C
ATOM   1597  O   ILE B 197      -7.309  16.884 -21.674  1.00 33.55           O
ATOM   1598  N   SER B 198      -5.675  15.817 -20.551  1.00 78.15           N
ATOM   1599  CA  SER B 198      -4.643  16.483 -21.290  1.00 78.15           C
ATOM   1600  CB  SER B 198      -3.229  16.117 -20.808  1.00 78.15           C
ATOM   1601  OG  SER B 198      -2.964  14.744 -21.057  1.00 78.15           O
ATOM   1602  C   SER B 198      -4.712  16.156 -22.748  1.00 78.15           C
ATOM   1603  O   SER B 198      -4.694  17.051 -23.592  1.00 78.15           O
ATOM   1604  N   LYS B 199      -4.830  14.848 -23.079  1.00117.94           N
ATOM   1605  CA  LYS B 199      -4.749  14.391 -24.434  1.00117.94           C
ATOM   1606  CB  LYS B 199      -4.494  12.868 -24.531  1.00117.94           C
ATOM   1607  CG  LYS B 199      -3.077  12.496 -24.049  1.00117.94           C
ATOM   1608  CD  LYS B 199      -2.800  11.003 -23.830  1.00117.94           C
ATOM   1609  CE  LYS B 199      -1.370  10.692 -23.361  1.00117.94           C
ATOM   1610  NZ  LYS B 199      -1.254   9.291 -22.896  1.00117.94           N
ATOM   1611  C   LYS B 199      -5.952  14.812 -25.220  1.00117.94           C
ATOM   1612  O   LYS B 199      -7.094  14.698 -24.781  1.00117.94           O
ATOM   1613  N   LEU B 200      -5.692  15.370 -26.421  1.00126.62           N
ATOM   1614  CA  LEU B 200      -6.747  15.827 -27.276  1.00126.62           C
ATOM   1615  CB  LEU B 200      -6.455  17.175 -27.973  1.00126.62           C
ATOM   1616  CG  LEU B 200      -6.329  18.393 -27.031  1.00126.62           C
ATOM   1617  CD1 LEU B 200      -6.040  19.682 -27.821  1.00126.62           C
ATOM   1618  CD2 LEU B 200      -7.552  18.532 -26.109  1.00126.62           C
ATOM   1619  C   LEU B 200      -6.883  14.803 -28.349  1.00126.62           C
ATOM   1620  O   LEU B 200      -5.903  14.170 -28.734  1.00126.62           O
ATOM   1621  N   SER B 201      -8.120  14.593 -28.825  1.00 84.30           N
ATOM   1622  CA  SER B 201      -8.334  13.674 -29.895  1.00 84.30           C
ATOM   1623  CB  SER B 201      -9.549  12.762 -29.696  1.00 84.30           C
ATOM   1624  OG  SER B 201      -9.971  12.235 -30.949  1.00 84.30           O
ATOM   1625  C   SER B 201      -8.609  14.497 -31.100  1.00 84.30           C
ATOM   1626  O   SER B 201      -9.155  15.593 -30.999  1.00 84.30           O
ATOM   1627  N   HIS B 202      -8.194  13.996 -32.278  1.00175.04           N
ATOM   1628  CA  HIS B 202      -8.452  14.661 -33.524  1.00175.04           C
ATOM   1629  ND1 HIS B 202      -8.166  14.777 -37.087  1.00175.04           N
ATOM   1630  CG  HIS B 202      -7.511  14.959 -35.886  1.00175.04           C
ATOM   1631  CB  HIS B 202      -7.641  14.056 -34.689  1.00175.04           C
ATOM   1632  NE2 HIS B 202      -6.936  16.615 -37.312  1.00175.04           N
ATOM   1633  CD2 HIS B 202      -6.764  16.087 -36.044  1.00175.04           C
ATOM   1634  CE1 HIS B 202      -7.786  15.794 -37.902  1.00175.04           C
ATOM   1635  C   HIS B 202      -9.925  14.544 -33.802  1.00175.04           C
ATOM   1636  O   HIS B 202     -10.544  15.474 -34.319  1.00175.04           O
ATOM   1637  N   SER B 203     -10.500  13.375 -33.436  1.00 90.57           N
ATOM   1638  CA  SER B 203     -11.895  13.050 -33.584  1.00 90.57           C
ATOM   1639  CB  SER B 203     -12.182  11.552 -33.458  1.00 90.57           C
ATOM   1640  OG  SER B 203     -12.058  11.177 -32.090  1.00 90.57           O
ATOM   1641  C   SER B 203     -12.629  13.619 -32.418  1.00 90.57           C
ATOM   1642  O   SER B 203     -12.118  13.624 -31.298  1.00 90.57           O
ATOM   1643  N   LYS B 204     -13.852  14.101 -32.677  1.00130.45           N
ATOM   1644  CA  LYS B 204     -14.681  14.580 -31.620  1.00130.45           C
ATOM   1645  CB  LYS B 204     -15.199  16.017 -31.852  1.00130.45           C
ATOM   1646  CG  LYS B 204     -15.840  16.690 -30.629  1.00130.45           C
ATOM   1647  CD  LYS B 204     -16.178  18.167 -30.843  1.00130.45           C
ATOM   1648  CE  LYS B 204     -17.665  18.392 -31.106  1.00130.45           C
ATOM   1649  NZ  LYS B 204     -18.159  17.313 -31.986  1.00130.45           N
ATOM   1650  C   LYS B 204     -15.851  13.666 -31.676  1.00130.45           C
ATOM   1651  O   LYS B 204     -16.291  13.297 -32.764  1.00130.45           O
ATOM   1652  N   GLY B 205     -16.357  13.223 -30.514  1.00 42.92           N
ATOM   1653  CA  GLY B 205     -17.538  12.411 -30.535  1.00 42.92           C
ATOM   1654  C   GLY B 205     -18.406  12.879 -29.409  1.00 42.92           C
ATOM   1655  O   GLY B 205     -18.145  12.573 -28.237  1.00 42.92           O
ATOM   1656  N   HIS B 206     -19.532  13.541 -29.779  1.00113.18           N
ATOM   1657  CA  HIS B 206     -20.359  14.200 -28.806  1.00113.18           C
ATOM   1658  ND1 HIS B 206     -21.831  15.054 -31.904  1.00113.18           N
ATOM   1659  CG  HIS B 206     -21.495  15.514 -30.650  1.00113.18           C
ATOM   1660  CB  HIS B 206     -21.674  14.717 -29.399  1.00113.18           C
ATOM   1661  NE2 HIS B 206     -21.016  17.104 -32.175  1.00113.18           N
ATOM   1662  CD2 HIS B 206     -20.998  16.766 -30.833  1.00113.18           C
ATOM   1663  CE1 HIS B 206     -21.524  16.045 -32.779  1.00113.18           C
ATOM   1664  C   HIS B 206     -20.794  13.239 -27.746  1.00113.18           C
ATOM   1665  O   HIS B 206     -20.632  13.488 -26.552  1.00113.18           O
ATOM   1666  N   GLN B 207     -21.360  12.100 -28.185  1.00125.39           N
ATOM   1667  CA  GLN B 207     -21.956  11.134 -27.311  1.00125.39           C
ATOM   1668  CB  GLN B 207     -22.719  10.033 -28.068  1.00125.39           C
ATOM   1669  CG  GLN B 207     -23.907  10.570 -28.872  1.00125.39           C
ATOM   1670  CD  GLN B 207     -24.893  11.218 -27.904  1.00125.39           C
ATOM   1671  OE1 GLN B 207     -25.965  10.680 -27.630  1.00125.39           O
ATOM   1672  NE2 GLN B 207     -24.522  12.411 -27.369  1.00125.39           N
ATOM   1673  C   GLN B 207     -20.917  10.500 -26.447  1.00125.39           C
ATOM   1674  O   GLN B 207     -21.166  10.212 -25.278  1.00125.39           O
ATOM   1675  N   LYS B 208     -19.715  10.278 -27.002  1.00114.42           N
ATOM   1676  CA  LYS B 208     -18.675   9.601 -26.284  1.00114.42           C
ATOM   1677  CB  LYS B 208     -17.391   9.458 -27.115  1.00114.42           C
ATOM   1678  CG  LYS B 208     -17.609   8.732 -28.443  1.00114.42           C
ATOM   1679  CD  LYS B 208     -18.185   7.324 -28.288  1.00114.42           C
ATOM   1680  CE  LYS B 208     -18.495   6.638 -29.621  1.00114.42           C
ATOM   1681  NZ  LYS B 208     -19.568   7.370 -30.330  1.00114.42           N
ATOM   1682  C   LYS B 208     -18.332  10.400 -25.070  1.00114.42           C
ATOM   1683  O   LYS B 208     -18.031   9.840 -24.017  1.00114.42           O
ATOM   1684  N   ARG B 209     -18.346  11.738 -25.205  1.00103.41           N
ATOM   1685  CA  ARG B 209     -18.007  12.628 -24.134  1.00103.41           C
ATOM   1686  CB  ARG B 209     -17.994  14.098 -24.586  1.00103.41           C
ATOM   1687  CG  ARG B 209     -17.635  15.072 -23.467  1.00103.41           C
ATOM   1688  CD  ARG B 209     -17.621  16.535 -23.914  1.00103.41           C
ATOM   1689  NE  ARG B 209     -17.480  17.366 -22.687  1.00103.41           N
ATOM   1690  CZ  ARG B 209     -18.602  17.751 -22.012  1.00103.41           C
ATOM   1691  NH1 ARG B 209     -19.832  17.389 -22.480  1.00103.41           N
ATOM   1692  NH2 ARG B 209     -18.497  18.473 -20.859  1.00103.41           N
ATOM   1693  C   ARG B 209     -19.001  12.487 -23.020  1.00103.41           C
ATOM   1694  O   ARG B 209     -18.628  12.456 -21.849  1.00103.41           O
ATOM   1695  N   LYS B 210     -20.301  12.382 -23.361  1.00 91.46           N
ATOM   1696  CA  LYS B 210     -21.341  12.287 -22.377  1.00 91.46           C
ATOM   1697  CB  LYS B 210     -22.743  12.193 -22.998  1.00 91.46           C
ATOM   1698  CG  LYS B 210     -23.865  12.262 -21.960  1.00 91.46           C
ATOM   1699  CD  LYS B 210     -25.259  12.402 -22.575  1.00 91.46           C
ATOM   1700  CE  LYS B 210     -25.348  13.455 -23.681  1.00 91.46           C
ATOM   1701  NZ  LYS B 210     -25.036  14.796 -23.140  1.00 91.46           N
ATOM   1702  C   LYS B 210     -21.125  11.033 -21.596  1.00 91.46           C
ATOM   1703  O   LYS B 210     -21.330  11.004 -20.383  1.00 91.46           O
ATOM   1704  N   ALA B 211     -20.699   9.963 -22.288  1.00 35.81           N
ATOM   1705  CA  ALA B 211     -20.478   8.682 -21.683  1.00 35.81           C
ATOM   1706  CB  ALA B 211     -20.011   7.622 -22.695  1.00 35.81           C
ATOM   1707  C   ALA B 211     -19.406   8.821 -20.647  1.00 35.81           C
ATOM   1708  O   ALA B 211     -19.452   8.158 -19.614  1.00 35.81           O
ATOM   1709  N   LEU B 212     -18.380   9.645 -20.942  1.00 60.09           N
ATOM   1710  CA  LEU B 212     -17.269   9.932 -20.074  1.00 60.09           C
ATOM   1711  CB  LEU B 212     -16.190  10.762 -20.800  1.00 60.09           C
ATOM   1712  CG  LEU B 212     -14.955  11.123 -19.955  1.00 60.09           C
ATOM   1713  CD1 LEU B 212     -14.182   9.874 -19.517  1.00 60.09           C
ATOM   1714  CD2 LEU B 212     -14.062  12.136 -20.692  1.00 60.09           C
ATOM   1715  C   LEU B 212     -17.730  10.719 -18.879  1.00 60.09           C
ATOM   1716  O   LEU B 212     -17.307  10.466 -17.753  1.00 60.09           O
ATOM   1717  N   LYS B 213     -18.624  11.700 -19.105  1.00111.41           N
ATOM   1718  CA  LYS B 213     -19.104  12.582 -18.078  1.00111.41           C
ATOM   1719  CB  LYS B 213     -20.036  13.667 -18.658  1.00111.41           C
ATOM   1720  CG  LYS B 213     -20.526  14.729 -17.666  1.00111.41           C
ATOM   1721  CD  LYS B 213     -21.636  14.267 -16.721  1.00111.41           C
ATOM   1722  CE  LYS B 213     -23.026  14.458 -17.334  1.00111.41           C
ATOM   1723  NZ  LYS B 213     -24.085  14.123 -16.356  1.00111.41           N
ATOM   1724  C   LYS B 213     -19.827  11.767 -17.051  1.00111.41           C
ATOM   1725  O   LYS B 213     -19.723  12.032 -15.854  1.00111.41           O
ATOM   1726  N   THR B 214     -20.564  10.734 -17.495  1.00 33.19           N
ATOM   1727  CA  THR B 214     -21.296   9.906 -16.584  1.00 33.19           C
ATOM   1728  CB  THR B 214     -22.075   8.814 -17.259  1.00 33.19           C
ATOM   1729  OG1 THR B 214     -22.991   9.364 -18.192  1.00 33.19           O
ATOM   1730  CG2 THR B 214     -22.838   8.022 -16.181  1.00 33.19           C
ATOM   1731  C   THR B 214     -20.325   9.230 -15.666  1.00 33.19           C
ATOM   1732  O   THR B 214     -20.574   9.116 -14.468  1.00 33.19           O
ATOM   1733  N   THR B 215     -19.190   8.762 -16.219  1.00 39.53           N
ATOM   1734  CA  THR B 215     -18.193   8.049 -15.471  1.00 39.53           C
ATOM   1735  CB  THR B 215     -17.068   7.560 -16.336  1.00 39.53           C
ATOM   1736  OG1 THR B 215     -17.564   6.693 -17.346  1.00 39.53           O
ATOM   1737  CG2 THR B 215     -16.051   6.820 -15.451  1.00 39.53           C
ATOM   1738  C   THR B 215     -17.590   8.935 -14.422  1.00 39.53           C
ATOM   1739  O   THR B 215     -17.365   8.495 -13.297  1.00 39.53           O
ATOM   1740  N   VAL B 216     -17.302  10.206 -14.771  1.00 36.51           N
ATOM   1741  CA  VAL B 216     -16.671  11.121 -13.859  1.00 36.51           C
ATOM   1742  CB  VAL B 216     -16.341  12.444 -14.495  1.00 36.51           C
ATOM   1743  CG1 VAL B 216     -15.750  13.378 -13.425  1.00 36.51           C
ATOM   1744  CG2 VAL B 216     -15.394  12.192 -15.681  1.00 36.51           C
ATOM   1745  C   VAL B 216     -17.565  11.377 -12.686  1.00 36.51           C
ATOM   1746  O   VAL B 216     -17.105  11.380 -11.546  1.00 36.51           O
ATOM   1747  N   ILE B 217     -18.874  11.579 -12.931  1.00 40.76           N
ATOM   1748  CA  ILE B 217     -19.782  11.903 -11.866  1.00 40.76           C
ATOM   1749  CB  ILE B 217     -21.185  12.137 -12.338  1.00 40.76           C
ATOM   1750  CG1 ILE B 217     -21.244  13.375 -13.242  1.00 40.76           C
ATOM   1751  CG2 ILE B 217     -22.099  12.236 -11.106  1.00 40.76           C
ATOM   1752  CD1 ILE B 217     -22.591  13.538 -13.936  1.00 40.76           C
ATOM   1753  C   ILE B 217     -19.836  10.777 -10.881  1.00 40.76           C
ATOM   1754  O   ILE B 217     -19.760  11.003  -9.675  1.00 40.76           O
ATOM   1755  N   LEU B 218     -19.940   9.528 -11.372  1.00 46.53           N
ATOM   1756  CA  LEU B 218     -20.094   8.387 -10.514  1.00 46.53           C
ATOM   1757  CB  LEU B 218     -20.203   7.078 -11.319  1.00 46.53           C
ATOM   1758  CG  LEU B 218     -20.355   5.804 -10.468  1.00 46.53           C
ATOM   1759  CD1 LEU B 218     -21.671   5.806  -9.675  1.00 46.53           C
ATOM   1760  CD2 LEU B 218     -20.180   4.541 -11.326  1.00 46.53           C
ATOM   1761  C   LEU B 218     -18.913   8.262  -9.604  1.00 46.53           C
ATOM   1762  O   LEU B 218     -19.075   8.061  -8.401  1.00 46.53           O
ATOM   1763  N   ILE B 219     -17.687   8.391 -10.142  1.00127.43           N
ATOM   1764  CA  ILE B 219     -16.536   8.217  -9.306  1.00127.43           C
ATOM   1765  CB  ILE B 219     -15.237   8.128 -10.065  1.00127.43           C
ATOM   1766  CG1 ILE B 219     -14.969   9.381 -10.903  1.00127.43           C
ATOM   1767  CG2 ILE B 219     -15.255   6.830 -10.884  1.00127.43           C
ATOM   1768  CD1 ILE B 219     -13.587   9.361 -11.553  1.00127.43           C
ATOM   1769  C   ILE B 219     -16.468   9.287  -8.259  1.00127.43           C
ATOM   1770  O   ILE B 219     -16.194   8.983  -7.101  1.00127.43           O
ATOM   1771  N   LEU B 220     -16.729  10.560  -8.622  1.00 41.04           N
ATOM   1772  CA  LEU B 220     -16.632  11.645  -7.681  1.00 41.04           C
ATOM   1773  CB  LEU B 220     -16.860  13.020  -8.330  1.00 41.04           C
ATOM   1774  CG  LEU B 220     -15.787  13.393  -9.370  1.00 41.04           C
ATOM   1775  CD1 LEU B 220     -16.050  14.787  -9.963  1.00 41.04           C
ATOM   1776  CD2 LEU B 220     -14.369  13.245  -8.795  1.00 41.04           C
ATOM   1777  C   LEU B 220     -17.651  11.486  -6.591  1.00 41.04           C
ATOM   1778  O   LEU B 220     -17.344  11.668  -5.414  1.00 41.04           O
ATOM   1779  N   ALA B 221     -18.891  11.116  -6.958  1.00 32.94           N
ATOM   1780  CA  ALA B 221     -19.975  10.993  -6.021  1.00 32.94           C
ATOM   1781  CB  ALA B 221     -21.297  10.574  -6.688  1.00 32.94           C
ATOM   1782  C   ALA B 221     -19.632   9.940  -5.015  1.00 32.94           C
ATOM   1783  O   ALA B 221     -19.997  10.040  -3.844  1.00 32.94           O
ATOM   1784  N   PHE B 222     -18.941   8.879  -5.464  1.00 50.17           N
ATOM   1785  CA  PHE B 222     -18.563   7.785  -4.619  1.00 50.17           C
ATOM   1786  CB  PHE B 222     -17.775   6.735  -5.424  1.00 50.17           C
ATOM   1787  CG  PHE B 222     -17.509   5.532  -4.591  1.00 50.17           C
ATOM   1788  CD1 PHE B 222     -18.456   4.539  -4.493  1.00 50.17           C
ATOM   1789  CD2 PHE B 222     -16.313   5.388  -3.927  1.00 50.17           C
ATOM   1790  CE1 PHE B 222     -18.216   3.420  -3.735  1.00 50.17           C
ATOM   1791  CE2 PHE B 222     -16.068   4.269  -3.166  1.00 50.17           C
ATOM   1792  CZ  PHE B 222     -17.021   3.286  -3.069  1.00 50.17           C
ATOM   1793  C   PHE B 222     -17.666   8.317  -3.539  1.00 50.17           C
ATOM   1794  O   PHE B 222     -17.858   8.019  -2.361  1.00 50.17           O
ATOM   1795  N   PHE B 223     -16.670   9.142  -3.920  1.00 50.37           N
ATOM   1796  CA  PHE B 223     -15.721   9.699  -2.994  1.00 50.37           C
ATOM   1797  CB  PHE B 223     -14.606  10.524  -3.671  1.00 50.37           C
ATOM   1798  CG  PHE B 223     -13.787   9.608  -4.517  1.00 50.37           C
ATOM   1799  CD1 PHE B 223     -12.940   8.685  -3.946  1.00 50.37           C
ATOM   1800  CD2 PHE B 223     -13.845   9.692  -5.888  1.00 50.37           C
ATOM   1801  CE1 PHE B 223     -12.186   7.847  -4.734  1.00 50.37           C
ATOM   1802  CE2 PHE B 223     -13.095   8.858  -6.683  1.00 50.37           C
ATOM   1803  CZ  PHE B 223     -12.263   7.930  -6.104  1.00 50.37           C
ATOM   1804  C   PHE B 223     -16.432  10.621  -2.053  1.00 50.37           C
ATOM   1805  O   PHE B 223     -16.118  10.671  -0.865  1.00 50.37           O
ATOM   1806  N   ALA B 224     -17.417  11.378  -2.570  1.00 30.08           N
ATOM   1807  CA  ALA B 224     -18.106  12.362  -1.787  1.00 30.08           C
ATOM   1808  CB  ALA B 224     -19.197  13.102  -2.580  1.00 30.08           C
ATOM   1809  C   ALA B 224     -18.773  11.696  -0.622  1.00 30.08           C
ATOM   1810  O   ALA B 224     -18.783  12.244   0.478  1.00 30.08           O
ATOM   1811  N   CYS B 225     -19.357  10.501  -0.830  1.00 37.42           N
ATOM   1812  CA  CYS B 225     -20.065   9.829   0.223  1.00 37.42           C
ATOM   1813  CB  CYS B 225     -20.704   8.511  -0.248  1.00 37.42           C
ATOM   1814  SG  CYS B 225     -22.003   8.777  -1.492  1.00 37.42           S
ATOM   1815  C   CYS B 225     -19.139   9.490   1.359  1.00 37.42           C
ATOM   1816  O   CYS B 225     -19.443   9.765   2.518  1.00 37.42           O
ATOM   1817  N   TRP B 226     -17.981   8.879   1.045  1.00 90.28           N
ATOM   1818  CA  TRP B 226     -17.009   8.421   2.007  1.00 90.28           C
ATOM   1819  CB  TRP B 226     -16.008   7.405   1.432  1.00 90.28           C
ATOM   1820  CG  TRP B 226     -16.625   6.044   1.201  1.00 90.28           C
ATOM   1821  CD2 TRP B 226     -16.875   5.098   2.252  1.00 90.28           C
ATOM   1822  CD1 TRP B 226     -17.072   5.465   0.049  1.00 90.28           C
ATOM   1823  NE1 TRP B 226     -17.580   4.215   0.317  1.00 90.28           N
ATOM   1824  CE2 TRP B 226     -17.467   3.978   1.670  1.00 90.28           C
ATOM   1825  CE3 TRP B 226     -16.631   5.160   3.595  1.00 90.28           C
ATOM   1826  CZ2 TRP B 226     -17.827   2.896   2.427  1.00 90.28           C
ATOM   1827  CZ3 TRP B 226     -16.994   4.070   4.354  1.00 90.28           C
ATOM   1828  CH2 TRP B 226     -17.581   2.959   3.782  1.00 90.28           C
ATOM   1829  C   TRP B 226     -16.246   9.537   2.670  1.00 90.28           C
ATOM   1830  O   TRP B 226     -15.732   9.360   3.773  1.00 90.28           O
ATOM   1831  N   LEU B 227     -16.147  10.714   2.025  1.00119.06           N
ATOM   1832  CA  LEU B 227     -15.278  11.784   2.447  1.00119.06           C
ATOM   1833  CB  LEU B 227     -15.475  13.023   1.535  1.00119.06           C
ATOM   1834  CG  LEU B 227     -14.526  14.239   1.697  1.00119.06           C
ATOM   1835  CD1 LEU B 227     -14.895  15.328   0.678  1.00119.06           C
ATOM   1836  CD2 LEU B 227     -14.482  14.822   3.120  1.00119.06           C
ATOM   1837  C   LEU B 227     -15.521  12.191   3.880  1.00119.06           C
ATOM   1838  O   LEU B 227     -14.548  12.321   4.621  1.00119.06           O
ATOM   1839  N   PRO B 228     -16.720  12.411   4.345  1.00 75.40           N
ATOM   1840  CA  PRO B 228     -16.876  12.871   5.704  1.00 75.40           C
ATOM   1841  CD  PRO B 228     -17.796  12.872   3.485  1.00 75.40           C
ATOM   1842  CB  PRO B 228     -18.345  13.269   5.829  1.00 75.40           C
ATOM   1843  CG  PRO B 228     -18.724  13.696   4.397  1.00 75.40           C
ATOM   1844  C   PRO B 228     -16.424  11.875   6.728  1.00 75.40           C
ATOM   1845  O   PRO B 228     -15.968  12.278   7.797  1.00 75.40           O
ATOM   1846  N   TYR B 229     -16.562  10.577   6.407  1.00 69.27           N
ATOM   1847  CA  TYR B 229     -16.223   9.449   7.228  1.00 69.27           C
ATOM   1848  CB  TYR B 229     -16.666   8.159   6.505  1.00 69.27           C
ATOM   1849  CG  TYR B 229     -16.268   6.920   7.228  1.00 69.27           C
ATOM   1850  CD1 TYR B 229     -16.947   6.499   8.347  1.00 69.27           C
ATOM   1851  CD2 TYR B 229     -15.231   6.154   6.748  1.00 69.27           C
ATOM   1852  CE1 TYR B 229     -16.576   5.343   8.995  1.00 69.27           C
ATOM   1853  CE2 TYR B 229     -14.855   4.999   7.390  1.00 69.27           C
ATOM   1854  CZ  TYR B 229     -15.527   4.594   8.517  1.00 69.27           C
ATOM   1855  OH  TYR B 229     -15.141   3.408   9.178  1.00 69.27           O
ATOM   1856  C   TYR B 229     -14.739   9.433   7.433  1.00 69.27           C
ATOM   1857  O   TYR B 229     -14.261   9.192   8.541  1.00 69.27           O
ATOM   1858  N   TYR B 230     -13.970   9.714   6.361  1.00 56.65           N
ATOM   1859  CA  TYR B 230     -12.536   9.691   6.445  1.00 56.65           C
ATOM   1860  CB  TYR B 230     -11.807  10.006   5.122  1.00 56.65           C
ATOM   1861  CG  TYR B 230     -11.710   8.769   4.294  1.00 56.65           C
ATOM   1862  CD1 TYR B 230     -10.702   7.869   4.551  1.00 56.65           C
ATOM   1863  CD2 TYR B 230     -12.589   8.507   3.268  1.00 56.65           C
ATOM   1864  CE1 TYR B 230     -10.569   6.719   3.810  1.00 56.65           C
ATOM   1865  CE2 TYR B 230     -12.463   7.356   2.521  1.00 56.65           C
ATOM   1866  CZ  TYR B 230     -11.454   6.461   2.792  1.00 56.65           C
ATOM   1867  OH  TYR B 230     -11.324   5.281   2.028  1.00 56.65           O
ATOM   1868  C   TYR B 230     -12.068  10.692   7.440  1.00 56.65           C
ATOM   1869  O   TYR B 230     -11.159  10.413   8.218  1.00 56.65           O
ATOM   1870  N   ILE B 231     -12.668  11.891   7.451  1.00 28.88           N
ATOM   1871  CA  ILE B 231     -12.241  12.892   8.381  1.00 28.88           C
ATOM   1872  CB  ILE B 231     -13.058  14.143   8.274  1.00 28.88           C
ATOM   1873  CG1 ILE B 231     -12.914  14.766   6.875  1.00 28.88           C
ATOM   1874  CG2 ILE B 231     -12.639  15.077   9.421  1.00 28.88           C
ATOM   1875  CD1 ILE B 231     -13.964  15.834   6.573  1.00 28.88           C
ATOM   1876  C   ILE B 231     -12.460  12.337   9.749  1.00 28.88           C
ATOM   1877  O   ILE B 231     -11.639  12.519  10.647  1.00 28.88           O
ATOM   1878  N   GLY B 232     -13.597  11.646   9.942  1.00 25.95           N
ATOM   1879  CA  GLY B 232     -13.935  11.083  11.215  1.00 25.95           C
ATOM   1880  C   GLY B 232     -12.930  10.047  11.578  1.00 25.95           C
ATOM   1881  O   GLY B 232     -12.548   9.925  12.740  1.00 25.95           O
ATOM   1882  N   ILE B 233     -12.502   9.235  10.596  1.00111.72           N
ATOM   1883  CA  ILE B 233     -11.521   8.253  10.915  1.00111.72           C
ATOM   1884  CB  ILE B 233     -11.154   7.383   9.752  1.00111.72           C
ATOM   1885  CG1 ILE B 233     -12.358   6.534   9.326  1.00111.72           C
ATOM   1886  CG2 ILE B 233      -9.920   6.558  10.148  1.00111.72           C
ATOM   1887  CD1 ILE B 233     -12.877   5.636  10.447  1.00111.72           C
ATOM   1888  C   ILE B 233     -10.309   9.003  11.292  1.00111.72           C
ATOM   1889  O   ILE B 233      -9.744   8.764  12.342  1.00111.72           O
ATOM   1890  N   SER B 234      -9.928   9.998  10.482  1.00 89.07           N
ATOM   1891  CA  SER B 234      -8.699  10.699  10.673  1.00 89.07           C
ATOM   1892  CB  SER B 234      -8.504  11.833   9.655  1.00 89.07           C
ATOM   1893  OG  SER B 234      -7.268  12.491   9.898  1.00 89.07           O
ATOM   1894  C   SER B 234      -8.625  11.319  12.025  1.00 89.07           C
ATOM   1895  O   SER B 234      -7.618  11.168  12.709  1.00 89.07           O
ATOM   1896  N   ILE B 235      -9.678  12.025  12.465  1.00 53.17           N
ATOM   1897  CA  ILE B 235      -9.582  12.751  13.701  1.00 53.17           C
ATOM   1898  CB  ILE B 235     -10.829  13.536  13.974  1.00 53.17           C
ATOM   1899  CG1 ILE B 235     -11.048  14.611  12.895  1.00 53.17           C
ATOM   1900  CG2 ILE B 235     -10.740  14.082  15.406  1.00 53.17           C
ATOM   1901  CD1 ILE B 235     -12.430  15.258  12.953  1.00 53.17           C
ATOM   1902  C   ILE B 235      -9.393  11.831  14.872  1.00 53.17           C
ATOM   1903  O   ILE B 235      -8.470  12.001  15.668  1.00 53.17           O
ATOM   1904  N   ASP B 236     -10.277  10.830  15.010  1.00 64.94           N
ATOM   1905  CA  ASP B 236     -10.244   9.914  16.115  1.00 64.94           C
ATOM   1906  CB  ASP B 236     -11.527   9.068  16.198  1.00 64.94           C
ATOM   1907  CG  ASP B 236     -11.614   8.394  17.562  1.00 64.94           C
ATOM   1908  OD1 ASP B 236     -10.624   7.735  17.979  1.00 64.94           O
ATOM   1909  OD2 ASP B 236     -12.682   8.543  18.214  1.00 64.94           O
ATOM   1910  C   ASP B 236      -9.085   8.988  15.963  1.00 64.94           C
ATOM   1911  O   ASP B 236      -8.468   8.582  16.943  1.00 64.94           O
ATOM   1912  N   SER B 237      -8.752   8.641  14.711  1.00 99.68           N
ATOM   1913  CA  SER B 237      -7.746   7.664  14.418  1.00 99.68           C
ATOM   1914  CB  SER B 237      -7.438   7.445  12.922  1.00 99.68           C
ATOM   1915  OG  SER B 237      -6.427   6.459  12.763  1.00 99.68           O
ATOM   1916  C   SER B 237      -6.459   8.083  15.030  1.00 99.68           C
ATOM   1917  O   SER B 237      -5.747   7.247  15.581  1.00 99.68           O
ATOM   1918  N   PHE B 238      -6.106   9.377  14.933  1.00 54.41           N
ATOM   1919  CA  PHE B 238      -4.881   9.798  15.542  1.00 54.41           C
ATOM   1920  CB  PHE B 238      -4.510  11.278  15.310  1.00 54.41           C
ATOM   1921  CG  PHE B 238      -4.136  11.528  13.887  1.00 54.41           C
ATOM   1922  CD1 PHE B 238      -2.869  11.246  13.430  1.00 54.41           C
ATOM   1923  CD2 PHE B 238      -5.050  12.050  13.008  1.00 54.41           C
ATOM   1924  CE1 PHE B 238      -2.529  11.484  12.120  1.00 54.41           C
ATOM   1925  CE2 PHE B 238      -4.722  12.293  11.696  1.00 54.41           C
ATOM   1926  CZ  PHE B 238      -3.455  12.009  11.249  1.00 54.41           C
ATOM   1927  C   PHE B 238      -5.045   9.654  17.018  1.00 54.41           C
ATOM   1928  O   PHE B 238      -4.150   9.188  17.719  1.00 54.41           O
ATOM   1929  N   ILE B 239      -6.173  10.042  17.659  1.00127.73           N
ATOM   1930  CA  ILE B 239      -6.088  10.019  19.105  1.00127.73           C
ATOM   1931  CB  ILE B 239      -7.151  10.823  19.853  1.00127.73           C
ATOM   1932  CG1 ILE B 239      -8.589  10.314  19.639  1.00127.73           C
ATOM   1933  CG2 ILE B 239      -6.981  12.299  19.460  1.00127.73           C
ATOM   1934  CD1 ILE B 239      -9.603  10.913  20.611  1.00127.73           C
ATOM   1935  C   ILE B 239      -5.986   8.622  19.671  1.00127.73           C
ATOM   1936  O   ILE B 239      -6.845   7.761  19.497  1.00127.73           O
ATOM   1937  N   LEU B 240      -4.839   8.372  20.343  1.00171.03           N
ATOM   1938  CA  LEU B 240      -4.586   7.140  21.037  1.00171.03           C
ATOM   1939  CB  LEU B 240      -3.135   6.631  20.897  1.00171.03           C
ATOM   1940  CG  LEU B 240      -2.825   5.305  21.633  1.00171.03           C
ATOM   1941  CD1 LEU B 240      -3.577   4.108  21.023  1.00171.03           C
ATOM   1942  CD2 LEU B 240      -1.308   5.071  21.739  1.00171.03           C
ATOM   1943  C   LEU B 240      -4.796   7.517  22.461  1.00171.03           C
ATOM   1944  O   LEU B 240      -4.372   8.595  22.870  1.00171.03           O
ATOM   1945  N   LEU B 241      -5.512   6.684  23.236  1.00138.43           N
ATOM   1946  CA  LEU B 241      -5.742   7.075  24.592  1.00138.43           C
ATOM   1947  CB  LEU B 241      -7.212   7.005  25.068  1.00138.43           C
ATOM   1948  CG  LEU B 241      -8.195   7.952  24.347  1.00138.43           C
ATOM   1949  CD1 LEU B 241      -7.831   9.431  24.558  1.00138.43           C
ATOM   1950  CD2 LEU B 241      -8.353   7.565  22.870  1.00138.43           C
ATOM   1951  C   LEU B 241      -4.979   6.145  25.460  1.00138.43           C
ATOM   1952  O   LEU B 241      -4.683   5.009  25.093  1.00138.43           O
ATOM   1953  N   GLU B 242      -4.630   6.666  26.647  1.00229.05           N
ATOM   1954  CA  GLU B 242      -4.003   5.987  27.743  1.00229.05           C
ATOM   1955  CB  GLU B 242      -2.572   6.490  28.026  1.00229.05           C
ATOM   1956  CG  GLU B 242      -1.635   5.438  28.636  1.00229.05           C
ATOM   1957  CD  GLU B 242      -0.276   6.085  28.855  1.00229.05           C
ATOM   1958  OE1 GLU B 242      -0.154   7.305  28.565  1.00229.05           O
ATOM   1959  OE2 GLU B 242       0.659   5.368  29.304  1.00229.05           O
ATOM   1960  C   GLU B 242      -4.926   6.413  28.853  1.00229.05           C
ATOM   1961  O   GLU B 242      -5.913   7.089  28.558  1.00229.05           O
ATOM   1962  N   ILE B 243      -4.706   6.054  30.142  1.00 94.36           N
ATOM   1963  CA  ILE B 243      -5.672   6.505  31.116  1.00 94.36           C
ATOM   1964  CB  ILE B 243      -5.493   5.871  32.474  1.00 94.36           C
ATOM   1965  CG1 ILE B 243      -5.683   4.344  32.383  1.00 94.36           C
ATOM   1966  CG2 ILE B 243      -6.465   6.544  33.458  1.00 94.36           C
ATOM   1967  CD1 ILE B 243      -5.277   3.591  33.651  1.00 94.36           C
ATOM   1968  C   ILE B 243      -5.520   7.997  31.244  1.00 94.36           C
ATOM   1969  O   ILE B 243      -4.510   8.499  31.734  1.00 94.36           O
ATOM   1970  N   ILE B 244      -6.547   8.721  30.740  1.00129.49           N
ATOM   1971  CA  ILE B 244      -6.598  10.153  30.712  1.00129.49           C
ATOM   1972  CB  ILE B 244      -6.549  10.679  29.286  1.00129.49           C
ATOM   1973  CG1 ILE B 244      -6.284  12.190  29.226  1.00129.49           C
ATOM   1974  CG2 ILE B 244      -7.810  10.217  28.538  1.00129.49           C
ATOM   1975  CD1 ILE B 244      -5.970  12.699  27.817  1.00129.49           C
ATOM   1976  C   ILE B 244      -7.894  10.532  31.378  1.00129.49           C
ATOM   1977  O   ILE B 244      -8.949   9.987  31.055  1.00129.49           O
ATOM   1978  N   LYS B 245      -7.844  11.467  32.357  1.00200.67           N
ATOM   1979  CA  LYS B 245      -9.011  11.899  33.102  1.00200.67           C
ATOM   1980  CB  LYS B 245      -8.654  12.847  34.266  1.00200.67           C
ATOM   1981  CG  LYS B 245      -9.845  13.201  35.164  1.00200.67           C
ATOM   1982  CD  LYS B 245      -9.466  13.935  36.453  1.00200.67           C
ATOM   1983  CE  LYS B 245      -9.640  15.455  36.375  1.00200.67           C
ATOM   1984  NZ  LYS B 245      -8.515  16.069  35.633  1.00200.67           N
ATOM   1985  C   LYS B 245     -10.048  12.601  32.248  1.00200.67           C
ATOM   1986  O   LYS B 245     -11.226  12.259  32.319  1.00200.67           O
ATOM   1987  N   GLN B 246      -9.653  13.596  31.415  1.00113.35           N
ATOM   1988  CA  GLN B 246     -10.595  14.337  30.613  1.00113.35           C
ATOM   1989  CB  GLN B 246     -10.362  15.867  30.565  1.00113.35           C
ATOM   1990  CG  GLN B 246     -10.677  16.660  31.842  1.00113.35           C
ATOM   1991  CD  GLN B 246      -9.414  16.759  32.692  1.00113.35           C
ATOM   1992  OE1 GLN B 246      -8.718  15.766  32.896  1.00113.35           O
ATOM   1993  NE2 GLN B 246      -9.103  17.981  33.203  1.00113.35           N
ATOM   1994  C   GLN B 246     -10.484  13.868  29.196  1.00113.35           C
ATOM   1995  O   GLN B 246      -9.528  13.194  28.817  1.00113.35           O
ATOM   1996  N   GLY B 247     -11.481  14.228  28.359  1.00 65.24           N
ATOM   1997  CA  GLY B 247     -11.456  13.855  26.969  1.00 65.24           C
ATOM   1998  C   GLY B 247     -12.600  12.933  26.628  1.00 65.24           C
ATOM   1999  O   GLY B 247     -13.037  12.918  25.467  1.00 65.24           O
ATOM   2000  N   CYS B 248     -13.179  12.209  27.632  1.00 39.85           N
ATOM   2001  CA  CYS B 248     -14.238  11.293  27.317  1.00 39.85           C
ATOM   2002  CB  CYS B 248     -14.800  10.584  28.564  1.00 39.85           C
ATOM   2003  SG  CYS B 248     -13.540   9.589  29.418  1.00 39.85           S
ATOM   2004  C   CYS B 248     -15.367  12.025  26.663  1.00 39.85           C
ATOM   2005  O   CYS B 248     -15.980  11.515  25.727  1.00 39.85           O
ATOM   2006  N   GLU B 249     -15.673  13.248  27.136  1.00 71.56           N
ATOM   2007  CA  GLU B 249     -16.805  13.962  26.617  1.00 71.56           C
ATOM   2008  CB  GLU B 249     -17.045  15.318  27.299  1.00 71.56           C
ATOM   2009  CG  GLU B 249     -18.184  16.119  26.661  1.00 71.56           C
ATOM   2010  CD  GLU B 249     -19.514  15.463  27.009  1.00 71.56           C
ATOM   2011  OE1 GLU B 249     -19.945  14.554  26.251  1.00 71.56           O
ATOM   2012  OE2 GLU B 249     -20.118  15.866  28.039  1.00 71.56           O
ATOM   2013  C   GLU B 249     -16.617  14.241  25.161  1.00 71.56           C
ATOM   2014  O   GLU B 249     -17.540  14.059  24.370  1.00 71.56           O
ATOM   2015  N   PHE B 250     -15.413  14.699  24.773  1.00 46.74           N
ATOM   2016  CA  PHE B 250     -15.116  15.048  23.412  1.00 46.74           C
ATOM   2017  CB  PHE B 250     -13.731  15.706  23.277  1.00 46.74           C
ATOM   2018  CG  PHE B 250     -13.488  15.992  21.836  1.00 46.74           C
ATOM   2019  CD1 PHE B 250     -13.882  17.184  21.279  1.00 46.74           C
ATOM   2020  CD2 PHE B 250     -12.869  15.057  21.040  1.00 46.74           C
ATOM   2021  CE1 PHE B 250     -13.657  17.444  19.948  1.00 46.74           C
ATOM   2022  CE2 PHE B 250     -12.638  15.310  19.710  1.00 46.74           C
ATOM   2023  CZ  PHE B 250     -13.033  16.507  19.161  1.00 46.74           C
ATOM   2024  C   PHE B 250     -15.132  13.831  22.543  1.00 46.74           C
ATOM   2025  O   PHE B 250     -15.682  13.850  21.442  1.00 46.74           O
ATOM   2026  N   GLU B 251     -14.530  12.730  23.022  1.00 92.99           N
ATOM   2027  CA  GLU B 251     -14.408  11.558  22.210  1.00 92.99           C
ATOM   2028  CB  GLU B 251     -13.461  10.486  22.775  1.00 92.99           C
ATOM   2029  CG  GLU B 251     -13.080   9.448  21.715  1.00 92.99           C
ATOM   2030  CD  GLU B 251     -11.772   8.788  22.128  1.00 92.99           C
ATOM   2031  OE1 GLU B 251     -11.105   9.326  23.051  1.00 92.99           O
ATOM   2032  OE2 GLU B 251     -11.415   7.744  21.517  1.00 92.99           O
ATOM   2033  C   GLU B 251     -15.748  10.957  21.937  1.00 92.99           C
ATOM   2034  O   GLU B 251     -15.935  10.326  20.899  1.00 92.99           O
ATOM   2035  N   ASN B 252     -16.714  11.112  22.860  1.00 46.69           N
ATOM   2036  CA  ASN B 252     -18.012  10.526  22.663  1.00 46.69           C
ATOM   2037  CB  ASN B 252     -18.987  10.787  23.826  1.00 46.69           C
ATOM   2038  CG  ASN B 252     -18.577   9.918  25.007  1.00 46.69           C
ATOM   2039  OD1 ASN B 252     -17.648   9.116  24.915  1.00 46.69           O
ATOM   2040  ND2 ASN B 252     -19.302  10.066  26.148  1.00 46.69           N
ATOM   2041  C   ASN B 252     -18.627  11.101  21.420  1.00 46.69           C
ATOM   2042  O   ASN B 252     -19.244  10.377  20.642  1.00 46.69           O
ATOM   2043  N   THR B 253     -18.487  12.425  21.208  1.00 43.79           N
ATOM   2044  CA  THR B 253     -19.059  13.083  20.064  1.00 43.79           C
ATOM   2045  CB  THR B 253     -18.973  14.582  20.143  1.00 43.79           C
ATOM   2046  OG1 THR B 253     -17.617  15.001  20.178  1.00 43.79           O
ATOM   2047  CG2 THR B 253     -19.711  15.055  21.409  1.00 43.79           C
ATOM   2048  C   THR B 253     -18.389  12.642  18.790  1.00 43.79           C
ATOM   2049  O   THR B 253     -19.058  12.460  17.775  1.00 43.79           O
ATOM   2050  N   VAL B 254     -17.049  12.469  18.798  1.00 40.77           N
ATOM   2051  CA  VAL B 254     -16.334  12.103  17.601  1.00 40.77           C
ATOM   2052  CB  VAL B 254     -14.852  11.994  17.807  1.00 40.77           C
ATOM   2053  CG1 VAL B 254     -14.212  11.492  16.501  1.00 40.77           C
ATOM   2054  CG2 VAL B 254     -14.319  13.360  18.271  1.00 40.77           C
ATOM   2055  C   VAL B 254     -16.800  10.763  17.125  1.00 40.77           C
ATOM   2056  O   VAL B 254     -17.099  10.578  15.947  1.00 40.77           O
ATOM   2057  N   HIS B 255     -16.899   9.794  18.051  1.00 54.65           N
ATOM   2058  CA  HIS B 255     -17.292   8.449  17.748  1.00 54.65           C
ATOM   2059  ND1 HIS B 255     -16.594   5.197  18.273  1.00 54.65           N
ATOM   2060  CG  HIS B 255     -17.561   6.101  18.649  1.00 54.65           C
ATOM   2061  CB  HIS B 255     -17.282   7.536  18.982  1.00 54.65           C
ATOM   2062  NE2 HIS B 255     -18.528   4.100  18.267  1.00 54.65           N
ATOM   2063  CD2 HIS B 255     -18.737   5.416  18.640  1.00 54.65           C
ATOM   2064  CE1 HIS B 255     -17.228   4.016  18.057  1.00 54.65           C
ATOM   2065  C   HIS B 255     -18.692   8.468  17.221  1.00 54.65           C
ATOM   2066  O   HIS B 255     -19.064   7.619  16.415  1.00 54.65           O
ATOM   2067  N   LYS B 256     -19.518   9.416  17.700  1.00112.74           N
ATOM   2068  CA  LYS B 256     -20.895   9.514  17.299  1.00112.74           C
ATOM   2069  CB  LYS B 256     -21.627  10.660  18.018  1.00112.74           C
ATOM   2070  CG  LYS B 256     -23.142  10.657  17.809  1.00112.74           C
ATOM   2071  CD  LYS B 256     -23.865  11.766  18.577  1.00112.74           C
ATOM   2072  CE  LYS B 256     -23.296  12.031  19.974  1.00112.74           C
ATOM   2073  NZ  LYS B 256     -23.416  10.822  20.819  1.00112.74           N
ATOM   2074  C   LYS B 256     -20.982   9.806  15.828  1.00112.74           C
ATOM   2075  O   LYS B 256     -21.776   9.194  15.115  1.00112.74           O
ATOM   2076  N   TRP B 257     -20.162  10.760  15.342  1.00 65.16           N
ATOM   2077  CA  TRP B 257     -20.170  11.190  13.970  1.00 65.16           C
ATOM   2078  CB  TRP B 257     -19.284  12.420  13.709  1.00 65.16           C
ATOM   2079  CG  TRP B 257     -19.854  13.707  14.254  1.00 65.16           C
ATOM   2080  CD2 TRP B 257     -20.757  14.548  13.518  1.00 65.16           C
ATOM   2081  CD1 TRP B 257     -19.662  14.309  15.462  1.00 65.16           C
ATOM   2082  NE1 TRP B 257     -20.389  15.474  15.527  1.00 65.16           N
ATOM   2083  CE2 TRP B 257     -21.066  15.633  14.336  1.00 65.16           C
ATOM   2084  CE3 TRP B 257     -21.283  14.422  12.263  1.00 65.16           C
ATOM   2085  CZ2 TRP B 257     -21.912  16.616  13.910  1.00 65.16           C
ATOM   2086  CZ3 TRP B 257     -22.134  15.416  11.835  1.00 65.16           C
ATOM   2087  CH2 TRP B 257     -22.441  16.491  12.644  1.00 65.16           C
ATOM   2088  C   TRP B 257     -19.696  10.094  13.068  1.00 65.16           C
ATOM   2089  O   TRP B 257     -20.193   9.947  11.952  1.00 65.16           O
ATOM   2090  N   ILE B 258     -18.709   9.304  13.522  1.00 43.15           N
ATOM   2091  CA  ILE B 258     -18.145   8.260  12.716  1.00 43.15           C
ATOM   2092  CB  ILE B 258     -17.057   7.511  13.428  1.00 43.15           C
ATOM   2093  CG1 ILE B 258     -15.880   8.455  13.728  1.00 43.15           C
ATOM   2094  CG2 ILE B 258     -16.671   6.293  12.573  1.00 43.15           C
ATOM   2095  CD1 ILE B 258     -14.872   7.880  14.721  1.00 43.15           C
ATOM   2096  C   ILE B 258     -19.231   7.289  12.368  1.00 43.15           C
ATOM   2097  O   ILE B 258     -19.271   6.776  11.251  1.00 43.15           O
ATOM   2098  N   SER B 259     -20.127   6.984  13.323  1.00 40.62           N
ATOM   2099  CA  SER B 259     -21.198   6.059  13.085  1.00 40.62           C
ATOM   2100  CB  SER B 259     -22.028   5.789  14.350  1.00 40.62           C
ATOM   2101  OG  SER B 259     -21.201   5.220  15.353  1.00 40.62           O
ATOM   2102  C   SER B 259     -22.135   6.617  12.051  1.00 40.62           C
ATOM   2103  O   SER B 259     -22.594   5.896  11.165  1.00 40.62           O
ATOM   2104  N   ILE B 260     -22.460   7.920  12.153  1.00 61.40           N
ATOM   2105  CA  ILE B 260     -23.395   8.566  11.274  1.00 61.40           C
ATOM   2106  CB  ILE B 260     -23.687   9.967  11.726  1.00 61.40           C
ATOM   2107  CG1 ILE B 260     -24.267   9.945  13.152  1.00 61.40           C
ATOM   2108  CG2 ILE B 260     -24.613  10.624  10.688  1.00 61.40           C
ATOM   2109  CD1 ILE B 260     -24.254  11.308  13.848  1.00 61.40           C
ATOM   2110  C   ILE B 260     -22.856   8.639   9.875  1.00 61.40           C
ATOM   2111  O   ILE B 260     -23.553   8.309   8.916  1.00 61.40           O
ATOM   2112  N   THR B 261     -21.584   9.059   9.729  1.00 48.38           N
ATOM   2113  CA  THR B 261     -20.973   9.276   8.447  1.00 48.38           C
ATOM   2114  CB  THR B 261     -19.611   9.898   8.560  1.00 48.38           C
ATOM   2115  OG1 THR B 261     -18.732   9.036   9.266  1.00 48.38           O
ATOM   2116  CG2 THR B 261     -19.747  11.240   9.302  1.00 48.38           C
ATOM   2117  C   THR B 261     -20.852   7.990   7.688  1.00 48.38           C
ATOM   2118  O   THR B 261     -21.016   7.980   6.469  1.00 48.38           O
ATOM   2119  N   GLU B 262     -20.529   6.879   8.377  1.00 52.02           N
ATOM   2120  CA  GLU B 262     -20.397   5.609   7.720  1.00 52.02           C
ATOM   2121  CB  GLU B 262     -19.939   4.481   8.661  1.00 52.02           C
ATOM   2122  CG  GLU B 262     -19.677   3.162   7.930  1.00 52.02           C
ATOM   2123  CD  GLU B 262     -19.361   2.089   8.963  1.00 52.02           C
ATOM   2124  OE1 GLU B 262     -19.998   2.114  10.051  1.00 52.02           O
ATOM   2125  OE2 GLU B 262     -18.491   1.223   8.677  1.00 52.02           O
ATOM   2126  C   GLU B 262     -21.743   5.207   7.202  1.00 52.02           C
ATOM   2127  O   GLU B 262     -21.862   4.659   6.107  1.00 52.02           O
ATOM   2128  N   ALA B 263     -22.796   5.465   8.000  1.00 33.19           N
ATOM   2129  CA  ALA B 263     -24.134   5.095   7.641  1.00 33.19           C
ATOM   2130  CB  ALA B 263     -25.161   5.437   8.732  1.00 33.19           C
ATOM   2131  C   ALA B 263     -24.525   5.839   6.404  1.00 33.19           C
ATOM   2132  O   ALA B 263     -25.150   5.277   5.508  1.00 33.19           O
ATOM   2133  N   LEU B 264     -24.170   7.135   6.338  1.00 54.14           N
ATOM   2134  CA  LEU B 264     -24.478   7.999   5.231  1.00 54.14           C
ATOM   2135  CB  LEU B 264     -24.052   9.455   5.486  1.00 54.14           C
ATOM   2136  CG  LEU B 264     -24.753  10.114   6.690  1.00 54.14           C
ATOM   2137  CD1 LEU B 264     -24.289  11.568   6.880  1.00 54.14           C
ATOM   2138  CD2 LEU B 264     -26.280   9.987   6.584  1.00 54.14           C
ATOM   2139  C   LEU B 264     -23.726   7.546   4.008  1.00 54.14           C
ATOM   2140  O   LEU B 264     -24.227   7.644   2.890  1.00 54.14           O
ATOM   2141  N   ALA B 265     -22.497   7.035   4.207  1.00 51.20           N
ATOM   2142  CA  ALA B 265     -21.574   6.628   3.176  1.00 51.20           C
ATOM   2143  CB  ALA B 265     -20.246   6.092   3.739  1.00 51.20           C
ATOM   2144  C   ALA B 265     -22.173   5.532   2.346  1.00 51.20           C
ATOM   2145  O   ALA B 265     -21.861   5.399   1.163  1.00 51.20           O
ATOM   2146  N   PHE B 266     -23.059   4.722   2.950  1.00120.40           N
ATOM   2147  CA  PHE B 266     -23.651   3.555   2.352  1.00120.40           C
ATOM   2148  CB  PHE B 266     -24.533   2.715   3.296  1.00120.40           C
ATOM   2149  CG  PHE B 266     -23.637   2.096   4.317  1.00120.40           C
ATOM   2150  CD1 PHE B 266     -22.582   1.303   3.928  1.00120.40           C
ATOM   2151  CD2 PHE B 266     -23.874   2.267   5.664  1.00120.40           C
ATOM   2152  CE1 PHE B 266     -21.753   0.721   4.860  1.00120.40           C
ATOM   2153  CE2 PHE B 266     -23.050   1.685   6.599  1.00120.40           C
ATOM   2154  CZ  PHE B 266     -21.985   0.913   6.200  1.00120.40           C
ATOM   2155  C   PHE B 266     -24.457   3.916   1.139  1.00120.40           C
ATOM   2156  O   PHE B 266     -24.840   3.038   0.369  1.00120.40           O
ATOM   2157  N   PHE B 267     -24.773   5.211   0.973  1.00 79.53           N
ATOM   2158  CA  PHE B 267     -25.554   5.755  -0.104  1.00 79.53           C
ATOM   2159  CB  PHE B 267     -25.688   7.286  -0.018  1.00 79.53           C
ATOM   2160  CG  PHE B 267     -26.779   7.700  -0.944  1.00 79.53           C
ATOM   2161  CD1 PHE B 267     -28.086   7.675  -0.516  1.00 79.53           C
ATOM   2162  CD2 PHE B 267     -26.505   8.109  -2.229  1.00 79.53           C
ATOM   2163  CE1 PHE B 267     -29.106   8.054  -1.356  1.00 79.53           C
ATOM   2164  CE2 PHE B 267     -27.522   8.490  -3.073  1.00 79.53           C
ATOM   2165  CZ  PHE B 267     -28.826   8.461  -2.638  1.00 79.53           C
ATOM   2166  C   PHE B 267     -24.874   5.415  -1.404  1.00 79.53           C
ATOM   2167  O   PHE B 267     -25.504   5.427  -2.460  1.00 79.53           O
ATOM   2168  N   HIS B 268     -23.555   5.136  -1.371  1.00 78.11           N
ATOM   2169  CA  HIS B 268     -22.789   4.842  -2.554  1.00 78.11           C
ATOM   2170  ND1 HIS B 268     -20.828   2.052  -2.219  1.00 78.11           N
ATOM   2171  CG  HIS B 268     -21.019   3.252  -1.569  1.00 78.11           C
ATOM   2172  CB  HIS B 268     -21.299   4.549  -2.270  1.00 78.11           C
ATOM   2173  NE2 HIS B 268     -20.584   1.641  -0.047  1.00 78.11           N
ATOM   2174  CD2 HIS B 268     -20.868   2.981  -0.242  1.00 78.11           C
ATOM   2175  CE1 HIS B 268     -20.571   1.124  -1.264  1.00 78.11           C
ATOM   2176  C   HIS B 268     -23.390   3.663  -3.274  1.00 78.11           C
ATOM   2177  O   HIS B 268     -23.241   3.542  -4.489  1.00 78.11           O
ATOM   2178  N   CYS B 269     -24.050   2.737  -2.552  1.00 52.62           N
ATOM   2179  CA  CYS B 269     -24.685   1.596  -3.168  1.00 52.62           C
ATOM   2180  CB  CYS B 269     -25.376   0.668  -2.150  1.00 52.62           C
ATOM   2181  SG  CYS B 269     -24.224  -0.094  -0.969  1.00 52.62           S
ATOM   2182  C   CYS B 269     -25.774   2.080  -4.086  1.00 52.62           C
ATOM   2183  O   CYS B 269     -26.006   1.511  -5.151  1.00 52.62           O
ATOM   2184  N   CYS B 270     -26.487   3.131  -3.646  1.00 72.48           N
ATOM   2185  CA  CYS B 270     -27.608   3.763  -4.294  1.00 72.48           C
ATOM   2186  CB  CYS B 270     -28.308   4.763  -3.362  1.00 72.48           C
ATOM   2187  SG  CYS B 270     -28.786   4.010  -1.779  1.00 72.48           S
ATOM   2188  C   CYS B 270     -27.184   4.538  -5.512  1.00 72.48           C
ATOM   2189  O   CYS B 270     -28.011   4.842  -6.369  1.00 72.48           O
ATOM   2190  N   LEU B 271     -25.904   4.940  -5.595  1.00 62.64           N
ATOM   2191  CA  LEU B 271     -25.453   5.819  -6.644  1.00 62.64           C
ATOM   2192  CB  LEU B 271     -23.970   6.200  -6.496  1.00 62.64           C
ATOM   2193  CG  LEU B 271     -23.663   7.091  -5.279  1.00 62.64           C
ATOM   2194  CD1 LEU B 271     -22.166   7.423  -5.208  1.00 62.64           C
ATOM   2195  CD2 LEU B 271     -24.536   8.356  -5.274  1.00 62.64           C
ATOM   2196  C   LEU B 271     -25.612   5.240  -8.024  1.00 62.64           C
ATOM   2197  O   LEU B 271     -26.147   5.907  -8.909  1.00 62.64           O
ATOM   2198  N   ASN B 272     -25.175   3.987  -8.254  1.00 73.44           N
ATOM   2199  CA  ASN B 272     -25.187   3.424  -9.581  1.00 73.44           C
ATOM   2200  CB  ASN B 272     -24.571   2.007  -9.608  1.00 73.44           C
ATOM   2201  CG  ASN B 272     -24.414   1.515 -11.041  1.00 73.44           C
ATOM   2202  OD1 ASN B 272     -24.540   2.277 -11.998  1.00 73.44           O
ATOM   2203  ND2 ASN B 272     -24.136   0.191 -11.191  1.00 73.44           N
ATOM   2204  C   ASN B 272     -26.592   3.354 -10.128  1.00 73.44           C
ATOM   2205  O   ASN B 272     -26.807   3.770 -11.266  1.00 73.44           O
ATOM   2206  N   PRO B 273     -27.567   2.859  -9.401  1.00 75.14           N
ATOM   2207  CA  PRO B 273     -28.905   2.781  -9.937  1.00 75.14           C
ATOM   2208  CD  PRO B 273     -27.332   1.838  -8.392  1.00 75.14           C
ATOM   2209  CB  PRO B 273     -29.695   1.912  -8.962  1.00 75.14           C
ATOM   2210  CG  PRO B 273     -28.623   1.004  -8.336  1.00 75.14           C
ATOM   2211  C   PRO B 273     -29.531   4.114 -10.191  1.00 75.14           C
ATOM   2212  O   PRO B 273     -30.307   4.234 -11.137  1.00 75.14           O
ATOM   2213  N   ILE B 274     -29.220   5.118  -9.354  1.00 42.81           N
ATOM   2214  CA  ILE B 274     -29.778   6.433  -9.489  1.00 42.81           C
ATOM   2215  CB  ILE B 274     -29.322   7.378  -8.417  1.00 42.81           C
ATOM   2216  CG1 ILE B 274     -29.746   6.893  -7.022  1.00 42.81           C
ATOM   2217  CG2 ILE B 274     -29.857   8.772  -8.774  1.00 42.81           C
ATOM   2218  CD1 ILE B 274     -29.056   7.659  -5.895  1.00 42.81           C
ATOM   2219  C   ILE B 274     -29.288   7.016 -10.776  1.00 42.81           C
ATOM   2220  O   ILE B 274     -30.044   7.658 -11.504  1.00 42.81           O
ATOM   2221  N   LEU B 275     -27.996   6.796 -11.089  1.00150.24           N
ATOM   2222  CA  LEU B 275     -27.402   7.406 -12.245  1.00150.24           C
ATOM   2223  CB  LEU B 275     -25.917   7.058 -12.462  1.00150.24           C
ATOM   2224  CG  LEU B 275     -24.941   7.680 -11.448  1.00150.24           C
ATOM   2225  CD1 LEU B 275     -23.486   7.412 -11.865  1.00150.24           C
ATOM   2226  CD2 LEU B 275     -25.223   9.176 -11.230  1.00150.24           C
ATOM   2227  C   LEU B 275     -28.113   6.960 -13.478  1.00150.24           C
ATOM   2228  O   LEU B 275     -28.334   7.759 -14.385  1.00150.24           O
ATOM   2229  N   TYR B 276     -28.488   5.671 -13.551  1.00 63.04           N
ATOM   2230  CA  TYR B 276     -29.144   5.182 -14.728  1.00 63.04           C
ATOM   2231  CB  TYR B 276     -29.496   3.683 -14.668  1.00 63.04           C
ATOM   2232  CG  TYR B 276     -28.263   2.869 -14.873  1.00 63.04           C
ATOM   2233  CD1 TYR B 276     -27.785   2.672 -16.148  1.00 63.04           C
ATOM   2234  CD2 TYR B 276     -27.598   2.286 -13.818  1.00 63.04           C
ATOM   2235  CE1 TYR B 276     -26.659   1.919 -16.373  1.00 63.04           C
ATOM   2236  CE2 TYR B 276     -26.467   1.530 -14.038  1.00 63.04           C
ATOM   2237  CZ  TYR B 276     -25.997   1.346 -15.317  1.00 63.04           C
ATOM   2238  OH  TYR B 276     -24.841   0.573 -15.555  1.00 63.04           O
ATOM   2239  C   TYR B 276     -30.429   5.925 -14.927  1.00 63.04           C
ATOM   2240  O   TYR B 276     -30.759   6.311 -16.047  1.00 63.04           O
ATOM   2241  N   ALA B 277     -31.187   6.165 -13.842  1.00 27.55           N
ATOM   2242  CA  ALA B 277     -32.468   6.800 -13.970  1.00 27.55           C
ATOM   2243  CB  ALA B 277     -33.194   6.986 -12.626  1.00 27.55           C
ATOM   2244  C   ALA B 277     -32.300   8.148 -14.601  1.00 27.55           C
ATOM   2245  O   ALA B 277     -31.270   8.804 -14.457  1.00 27.55           O
ATOM   2246  N   PHE B 278     -33.335   8.574 -15.355  1.00 23.99           N
ATOM   2247  CA  PHE B 278     -33.311   9.833 -16.038  1.00 23.99           C
ATOM   2248  CB  PHE B 278     -34.622  10.156 -16.776  1.00 23.99           C
ATOM   2249  CG  PHE B 278     -34.826   9.110 -17.816  1.00 23.99           C
ATOM   2250  CD1 PHE B 278     -34.086   9.118 -18.974  1.00 23.99           C
ATOM   2251  CD2 PHE B 278     -35.773   8.128 -17.634  1.00 23.99           C
ATOM   2252  CE1 PHE B 278     -34.276   8.153 -19.935  1.00 23.99           C
ATOM   2253  CE2 PHE B 278     -35.970   7.161 -18.591  1.00 23.99           C
ATOM   2254  CZ  PHE B 278     -35.220   7.173 -19.742  1.00 23.99           C
ATOM   2255  C   PHE B 278     -33.108  10.916 -14.987  1.00 23.99           C
ATOM   2256  O   PHE B 278     -32.115  11.683 -15.108  1.00 23.99           O
ATOM   2257  OXT PHE B 278     -33.946  10.992 -14.050  1.00 23.99           O
END
