# Supplementary material for: Structural basis of dimerization of chemokine receptors CCR5 and CXCR4
Source: Nat Commun. 2023 Oct 13;14:6439. doi: 10.1038/s41467-023-42082-z (PMC10575954; doi:10.1038/s41467-023-42082-z)
Supplement: Supplementary file 6 — Source Data [file 41467_2023_42082_MOESM6_ESM.zip › Figure 5/Panel C/CCR5-CXCR4_minimum_A.pdb]

REMARK    GENERATED BY TRJCONV
TITLE     Protein t= 55060.00000 step= 27530000
REMARK    THIS IS A SIMULATION BOX
CRYST1  187.808  187.808  102.922  90.00  90.00  90.00 P 1           1
MODEL        1
ATOM      1  N   PRO A  19     104.418 115.584  77.991  1.00  0.00           N
ATOM      2  HN1 PRO A  19     103.708 116.224  78.281  1.00  0.00           H
ATOM      3  HN2 PRO A  19     104.728 115.774  77.061  1.00  0.00           H
ATOM      4  CD  PRO A  19     105.558 115.514  78.971  1.00  0.00           C
ATOM      5  HD1 PRO A  19     105.318 116.264  79.751  1.00  0.00           H
ATOM      6  HD2 PRO A  19     106.418 115.774  78.311  1.00  0.00           H
ATOM      7  CA  PRO A  19     103.678 114.294  78.061  1.00  0.00           C
ATOM      8  HA  PRO A  19     103.378 114.074  77.041  1.00  0.00           H
ATOM      9  CB  PRO A  19     104.678 113.254  78.551  1.00  0.00           C
ATOM     10  HB1 PRO A  19     104.268 112.384  79.101  1.00  0.00           H
ATOM     11  HB2 PRO A  19     105.238 112.894  77.661  1.00  0.00           H
ATOM     12  CG  PRO A  19     105.598 114.064  79.471  1.00  0.00           C
ATOM     13  HG1 PRO A  19     105.158 114.124  80.491  1.00  0.00           H
ATOM     14  HG2 PRO A  19     106.638 113.674  79.541  1.00  0.00           H
ATOM     15  C   PRO A  19     102.468 114.464  78.911  1.00  0.00           C
ATOM     16  O   PRO A  19     102.298 115.514  79.521  1.00  0.00           O
ATOM     17  N   CYS A  20     101.568 113.454  78.931  1.00  0.00           N
ATOM     18  HN  CYS A  20     101.728 112.714  78.281  1.00  0.00           H
ATOM     19  CA  CYS A  20     100.558 113.264  79.921  1.00  0.00           C
ATOM     20  HA  CYS A  20     101.028 113.254  80.901  1.00  0.00           H
ATOM     21  CB  CYS A  20      99.398 114.274  79.861  1.00  0.00           C
ATOM     22  HB1 CYS A  20      99.628 115.264  80.291  1.00  0.00           H
ATOM     23  HB2 CYS A  20      98.578 113.974  80.541  1.00  0.00           H
ATOM     24  SG  CYS A  20      98.588 114.514  78.261  1.00  0.00           S
ATOM     25  C   CYS A  20     100.108 111.854  79.731  1.00  0.00           C
ATOM     26  O   CYS A  20     100.468 111.214  78.751  1.00  0.00           O
ATOM     27  N   GLN A  21      99.228 111.334  80.601  1.00  0.00           N
ATOM     28  HN  GLN A  21      98.908 111.944  81.321  1.00  0.00           H
ATOM     29  CA  GLN A  21      98.678 110.004  80.561  1.00  0.00           C
ATOM     30  HA  GLN A  21      98.888 109.614  79.571  1.00  0.00           H
ATOM     31  CB  GLN A  21      99.308 109.174  81.691  1.00  0.00           C
ATOM     32  HB1 GLN A  21      99.078 109.624  82.681  1.00  0.00           H
ATOM     33  HB2 GLN A  21      98.938 108.134  81.861  1.00  0.00           H
ATOM     34  CG  GLN A  21     100.828 109.074  81.631  1.00  0.00           C
ATOM     35  HG1 GLN A  21     101.168 108.354  82.411  1.00  0.00           H
ATOM     36  HG2 GLN A  21     101.218 110.034  82.041  1.00  0.00           H
ATOM     37  CD  GLN A  21     101.408 108.784  80.251  1.00  0.00           C
ATOM     38  OE1 GLN A  21     100.908 108.074  79.381  1.00  0.00           O
ATOM     39  NE2 GLN A  21     102.578 109.394  79.941  1.00  0.00           N
ATOM     40 1HE2 GLN A  21     102.968 109.374  79.021  1.00  0.00           H
ATOM     41 2HE2 GLN A  21     102.988 109.894  80.701  1.00  0.00           H
ATOM     42  C   GLN A  21      97.208 109.834  80.661  1.00  0.00           C
ATOM     43  O   GLN A  21      96.768 108.684  80.691  1.00  0.00           O
ATOM     44  N   LYS A  22      96.398 110.904  80.681  1.00  0.00           N
ATOM     45  HN  LYS A  22      96.798 111.814  80.791  1.00  0.00           H
ATOM     46  CA  LYS A  22      94.988 110.854  80.471  1.00  0.00           C
ATOM     47  HA  LYS A  22      94.578 109.934  80.871  1.00  0.00           H
ATOM     48  CB  LYS A  22      94.198 111.914  81.261  1.00  0.00           C
ATOM     49  HB1 LYS A  22      94.668 112.874  80.971  1.00  0.00           H
ATOM     50  HB2 LYS A  22      93.168 112.154  80.941  1.00  0.00           H
ATOM     51  CG  LYS A  22      94.148 111.734  82.781  1.00  0.00           C
ATOM     52  HG1 LYS A  22      93.948 112.704  83.271  1.00  0.00           H
ATOM     53  HG2 LYS A  22      95.198 111.524  83.061  1.00  0.00           H
ATOM     54  CD  LYS A  22      93.288 110.564  83.271  1.00  0.00           C
ATOM     55  HD1 LYS A  22      92.228 110.694  82.941  1.00  0.00           H
ATOM     56  HD2 LYS A  22      93.668 109.694  82.701  1.00  0.00           H
ATOM     57  CE  LYS A  22      93.368 110.254  84.761  1.00  0.00           C
ATOM     58  HE1 LYS A  22      93.118 111.074  85.461  1.00  0.00           H
ATOM     59  HE2 LYS A  22      92.808 109.344  85.061  1.00  0.00           H
ATOM     60  NZ  LYS A  22      94.768 109.944  85.161  1.00  0.00           N
ATOM     61  HZ1 LYS A  22      95.178 109.104  84.701  1.00  0.00           H
ATOM     62  HZ2 LYS A  22      94.818 109.784  86.181  1.00  0.00           H
ATOM     63  HZ3 LYS A  22      95.338 110.784  84.931  1.00  0.00           H
ATOM     64  C   LYS A  22      94.728 111.014  79.011  1.00  0.00           C
ATOM     65  O   LYS A  22      95.378 111.884  78.431  1.00  0.00           O
ATOM     66  N   ILE A  23      94.018 110.094  78.341  1.00  0.00           N
ATOM     67  HN  ILE A  23      93.638 109.324  78.841  1.00  0.00           H
ATOM     68  CA  ILE A  23      93.908 109.954  76.921  1.00  0.00           C
ATOM     69  HA  ILE A  23      94.628 110.634  76.481  1.00  0.00           H
ATOM     70  CB  ILE A  23      94.218 108.544  76.521  1.00  0.00           C
ATOM     71  HB  ILE A  23      93.518 107.754  76.881  1.00  0.00           H
ATOM     72  CG2 ILE A  23      94.108 108.434  74.991  1.00  0.00           C
ATOM     73 1HG2 ILE A  23      94.488 107.414  74.781  1.00  0.00           H
ATOM     74 2HG2 ILE A  23      94.638 109.244  74.471  1.00  0.00           H
ATOM     75 3HG2 ILE A  23      93.038 108.474  74.691  1.00  0.00           H
ATOM     76  CG1 ILE A  23      95.698 108.294  76.881  1.00  0.00           C
ATOM     77 1HG1 ILE A  23      96.378 108.694  76.091  1.00  0.00           H
ATOM     78 2HG1 ILE A  23      95.968 108.844  77.811  1.00  0.00           H
ATOM     79  CD  ILE A  23      96.038 106.824  77.111  1.00  0.00           C
ATOM     80  HD1 ILE A  23      96.978 106.704  77.681  1.00  0.00           H
ATOM     81  HD2 ILE A  23      96.078 106.294  76.141  1.00  0.00           H
ATOM     82  HD3 ILE A  23      95.378 106.314  77.851  1.00  0.00           H
ATOM     83  C   ILE A  23      92.538 110.444  76.581  1.00  0.00           C
ATOM     84  O   ILE A  23      91.558 109.934  77.101  1.00  0.00           O
ATOM     85  N   ASN A  24      92.548 111.434  75.661  1.00  0.00           N
ATOM     86  HN  ASN A  24      93.378 111.844  75.301  1.00  0.00           H
ATOM     87  CA  ASN A  24      91.328 111.914  75.081  1.00  0.00           C
ATOM     88  HA  ASN A  24      90.728 112.134  75.951  1.00  0.00           H
ATOM     89  CB  ASN A  24      91.578 113.244  74.361  1.00  0.00           C
ATOM     90  HB1 ASN A  24      92.418 113.074  73.671  1.00  0.00           H
ATOM     91  HB2 ASN A  24      90.798 113.654  73.681  1.00  0.00           H
ATOM     92  CG  ASN A  24      91.848 114.384  75.331  1.00  0.00           C
ATOM     93  OD1 ASN A  24      91.948 114.234  76.551  1.00  0.00           O
ATOM     94  ND2 ASN A  24      91.768 115.644  74.821  1.00  0.00           N
ATOM     95 1HD2 ASN A  24      91.798 116.374  75.501  1.00  0.00           H
ATOM     96 2HD2 ASN A  24      91.658 115.794  73.841  1.00  0.00           H
ATOM     97  C   ASN A  24      90.728 110.844  74.231  1.00  0.00           C
ATOM     98  O   ASN A  24      91.398 110.074  73.551  1.00  0.00           O
ATOM     99  N   VAL A  25      89.378 110.824  74.211  1.00  0.00           N
ATOM    100  HN  VAL A  25      88.908 111.474  74.801  1.00  0.00           H
ATOM    101  CA  VAL A  25      88.568 109.974  73.391  1.00  0.00           C
ATOM    102  HA  VAL A  25      89.108 109.044  73.421  1.00  0.00           H
ATOM    103  CB  VAL A  25      87.138 109.824  73.811  1.00  0.00           C
ATOM    104  HB  VAL A  25      86.640 108.954  73.331  1.00  0.00           H
ATOM    105  CG1 VAL A  25      87.138 109.484  75.311  1.00  0.00           C
ATOM    106 1HG1 VAL A  25      87.718 108.574  75.581  1.00  0.00           H
ATOM    107 2HG1 VAL A  25      86.090 109.324  75.651  1.00  0.00           H
ATOM    108 3HG1 VAL A  25      87.558 110.194  76.051  1.00  0.00           H
ATOM    109  CG2 VAL A  25      86.390 111.144  73.611  1.00  0.00           C
ATOM    110 1HG2 VAL A  25      85.350 111.044  73.971  1.00  0.00           H
ATOM    111 2HG2 VAL A  25      86.798 111.914  74.301  1.00  0.00           H
ATOM    112 3HG2 VAL A  25      86.440 111.654  72.621  1.00  0.00           H
ATOM    113  C   VAL A  25      88.638 110.204  71.921  1.00  0.00           C
ATOM    114  O   VAL A  25      88.758 111.314  71.411  1.00  0.00           O
ATOM    115  N   LYS A  26      88.538 109.124  71.121  1.00  0.00           N
ATOM    116  HN  LYS A  26      88.578 108.244  71.601  1.00  0.00           H
ATOM    117  CA  LYS A  26      88.718 109.114  69.711  1.00  0.00           C
ATOM    118  HA  LYS A  26      88.998 110.064  69.281  1.00  0.00           H
ATOM    119  CB  LYS A  26      89.738 108.054  69.281  1.00  0.00           C
ATOM    120  HB1 LYS A  26      89.458 107.034  69.631  1.00  0.00           H
ATOM    121  HB2 LYS A  26      89.858 107.944  68.181  1.00  0.00           H
ATOM    122  CG  LYS A  26      91.098 108.324  69.941  1.00  0.00           C
ATOM    123  HG1 LYS A  26      91.058 108.544  71.031  1.00  0.00           H
ATOM    124  HG2 LYS A  26      91.608 109.204  69.491  1.00  0.00           H
ATOM    125  CD  LYS A  26      91.988 107.084  69.821  1.00  0.00           C
ATOM    126  HD1 LYS A  26      91.968 106.694  68.791  1.00  0.00           H
ATOM    127  HD2 LYS A  26      91.468 106.364  70.491  1.00  0.00           H
ATOM    128  CE  LYS A  26      93.388 107.284  70.401  1.00  0.00           C
ATOM    129  HE1 LYS A  26      93.848 108.214  70.001  1.00  0.00           H
ATOM    130  HE2 LYS A  26      93.448 107.434  71.501  1.00  0.00           H
ATOM    131  NZ  LYS A  26      94.248 106.144  69.991  1.00  0.00           N
ATOM    132  HZ1 LYS A  26      95.238 106.434  70.071  1.00  0.00           H
ATOM    133  HZ2 LYS A  26      94.088 105.864  69.001  1.00  0.00           H
ATOM    134  HZ3 LYS A  26      94.118 105.354  70.651  1.00  0.00           H
ATOM    135  C   LYS A  26      87.398 108.834  69.091  1.00  0.00           C
ATOM    136  O   LYS A  26      87.298 108.394  67.941  1.00  0.00           O
ATOM    137  N   GLN A  27      86.360 109.064  69.921  1.00  0.00           N
ATOM    138  HN  GLN A  27      86.550 109.444  70.821  1.00  0.00           H
ATOM    139  CA  GLN A  27      84.980 108.794  69.691  1.00  0.00           C
ATOM    140  HA  GLN A  27      84.840 107.724  69.721  1.00  0.00           H
ATOM    141  CB  GLN A  27      84.270 109.284  70.961  1.00  0.00           C
ATOM    142  HB1 GLN A  27      84.700 108.704  71.801  1.00  0.00           H
ATOM    143  HB2 GLN A  27      84.610 110.334  71.121  1.00  0.00           H
ATOM    144  CG  GLN A  27      82.740 109.314  71.001  1.00  0.00           C
ATOM    145  HG1 GLN A  27      82.520 109.684  72.021  1.00  0.00           H
ATOM    146  HG2 GLN A  27      82.340 110.074  70.291  1.00  0.00           H
ATOM    147  CD  GLN A  27      81.980 107.994  70.911  1.00  0.00           C
ATOM    148  OE1 GLN A  27      81.310 107.714  71.901  1.00  0.00           O
ATOM    149  NE2 GLN A  27      82.050 107.244  69.781  1.00  0.00           N
ATOM    150 1HE2 GLN A  27      81.630 106.334  69.801  1.00  0.00           H
ATOM    151 2HE2 GLN A  27      82.330 107.594  68.891  1.00  0.00           H
ATOM    152  C   GLN A  27      84.360 109.124  68.381  1.00  0.00           C
ATOM    153  O   GLN A  27      83.650 108.294  67.811  1.00  0.00           O
ATOM    154  N   ILE A  28      84.570 110.344  67.841  1.00  0.00           N
ATOM    155  HN  ILE A  28      85.210 111.024  68.201  1.00  0.00           H
ATOM    156  CA  ILE A  28      84.190 110.734  66.521  1.00  0.00           C
ATOM    157  HA  ILE A  28      83.120 110.584  66.481  1.00  0.00           H
ATOM    158  CB  ILE A  28      84.460 112.194  66.341  1.00  0.00           C
ATOM    159  HB  ILE A  28      85.560 112.364  66.301  1.00  0.00           H
ATOM    160  CG2 ILE A  28      83.850 112.654  65.001  1.00  0.00           C
ATOM    161 1HG2 ILE A  28      82.810 112.324  64.801  1.00  0.00           H
ATOM    162 2HG2 ILE A  28      84.450 112.284  64.131  1.00  0.00           H
ATOM    163 3HG2 ILE A  28      83.940 113.764  65.001  1.00  0.00           H
ATOM    164  CG1 ILE A  28      83.850 112.974  67.511  1.00  0.00           C
ATOM    165 1HG1 ILE A  28      83.950 114.054  67.281  1.00  0.00           H
ATOM    166 2HG1 ILE A  28      84.430 112.764  68.441  1.00  0.00           H
ATOM    167  CD  ILE A  28      82.360 112.784  67.781  1.00  0.00           C
ATOM    168  HD1 ILE A  28      81.850 113.254  66.921  1.00  0.00           H
ATOM    169  HD2 ILE A  28      82.050 111.714  67.801  1.00  0.00           H
ATOM    170  HD3 ILE A  28      82.080 113.234  68.761  1.00  0.00           H
ATOM    171  C   ILE A  28      84.780 109.984  65.381  1.00  0.00           C
ATOM    172  O   ILE A  28      84.060 109.494  64.511  1.00  0.00           O
ATOM    173  N   ALA A  29      86.110 109.764  65.401  1.00  0.00           N
ATOM    174  HN  ALA A  29      86.670 110.264  66.061  1.00  0.00           H
ATOM    175  CA  ALA A  29      86.828 108.994  64.431  1.00  0.00           C
ATOM    176  HA  ALA A  29      86.440 109.354  63.491  1.00  0.00           H
ATOM    177  CB  ALA A  29      88.318 109.374  64.471  1.00  0.00           C
ATOM    178  HB1 ALA A  29      88.948 108.634  63.931  1.00  0.00           H
ATOM    179  HB2 ALA A  29      88.568 110.384  64.071  1.00  0.00           H
ATOM    180  HB3 ALA A  29      88.788 109.284  65.471  1.00  0.00           H
ATOM    181  C   ALA A  29      86.540 107.544  64.551  1.00  0.00           C
ATOM    182  O   ALA A  29      86.520 106.894  63.511  1.00  0.00           O
ATOM    183  N   ALA A  30      86.200 106.954  65.711  1.00  0.00           N
ATOM    184  HN  ALA A  30      86.460 107.444  66.541  1.00  0.00           H
ATOM    185  CA  ALA A  30      85.870 105.574  65.901  1.00  0.00           C
ATOM    186  HA  ALA A  30      86.600 104.974  65.381  1.00  0.00           H
ATOM    187  CB  ALA A  30      85.860 105.374  67.431  1.00  0.00           C
ATOM    188  HB1 ALA A  30      85.070 106.024  67.851  1.00  0.00           H
ATOM    189  HB2 ALA A  30      85.590 104.334  67.681  1.00  0.00           H
ATOM    190  HB3 ALA A  30      86.808 105.544  67.991  1.00  0.00           H
ATOM    191  C   ALA A  30      84.560 105.194  65.311  1.00  0.00           C
ATOM    192  O   ALA A  30      84.390 104.044  64.911  1.00  0.00           O
ATOM    193  N   ARG A  31      83.670 106.204  65.301  1.00  0.00           N
ATOM    194  HN  ARG A  31      84.090 107.084  65.501  1.00  0.00           H
ATOM    195  CA  ARG A  31      82.470 106.004  64.551  1.00  0.00           C
ATOM    196  HA  ARG A  31      82.290 104.944  64.621  1.00  0.00           H
ATOM    197  CB  ARG A  31      81.260 106.834  65.011  1.00  0.00           C
ATOM    198  HB1 ARG A  31      81.620 107.884  65.141  1.00  0.00           H
ATOM    199  HB2 ARG A  31      80.460 106.914  64.251  1.00  0.00           H
ATOM    200  CG  ARG A  31      80.640 106.274  66.291  1.00  0.00           C
ATOM    201  HG1 ARG A  31      80.280 105.264  66.001  1.00  0.00           H
ATOM    202  HG2 ARG A  31      81.390 105.984  67.051  1.00  0.00           H
ATOM    203  CD  ARG A  31      79.470 106.984  66.981  1.00  0.00           C
ATOM    204  HD1 ARG A  31      79.980 107.924  67.291  1.00  0.00           H
ATOM    205  HD2 ARG A  31      78.630 107.174  66.281  1.00  0.00           H
ATOM    206  NE  ARG A  31      79.000 106.124  68.101  1.00  0.00           N
ATOM    207  HE  ARG A  31      79.570 105.324  68.281  1.00  0.00           H
ATOM    208  CZ  ARG A  31      77.900 106.344  68.881  1.00  0.00           C
ATOM    209  NH1 ARG A  31      77.180 107.494  68.731  1.00  0.00           N
ATOM    210 1HH1 ARG A  31      76.480 107.704  69.411  1.00  0.00           H
ATOM    211 2HH1 ARG A  31      77.540 108.174  68.091  1.00  0.00           H
ATOM    212  NH2 ARG A  31      77.610 105.604  69.981  1.00  0.00           N
ATOM    213 1HH2 ARG A  31      78.030 104.694  69.941  1.00  0.00           H
ATOM    214 2HH2 ARG A  31      76.720 105.804  70.401  1.00  0.00           H
ATOM    215  C   ARG A  31      82.580 106.184  63.071  1.00  0.00           C
ATOM    216  O   ARG A  31      82.020 105.434  62.271  1.00  0.00           O
ATOM    217  N   LEU A  32      83.380 107.174  62.641  1.00  0.00           N
ATOM    218  HN  LEU A  32      83.720 107.874  63.271  1.00  0.00           H
ATOM    219  CA  LEU A  32      83.500 107.434  61.241  1.00  0.00           C
ATOM    220  HA  LEU A  32      82.550 107.274  60.771  1.00  0.00           H
ATOM    221  CB  LEU A  32      84.010 108.874  61.071  1.00  0.00           C
ATOM    222  HB1 LEU A  32      83.430 109.524  61.751  1.00  0.00           H
ATOM    223  HB2 LEU A  32      85.090 108.974  61.311  1.00  0.00           H
ATOM    224  CG  LEU A  32      83.950 109.394  59.621  1.00  0.00           C
ATOM    225  HG  LEU A  32      84.640 108.834  58.961  1.00  0.00           H
ATOM    226  CD1 LEU A  32      84.300 110.884  59.541  1.00  0.00           C
ATOM    227 1HD1 LEU A  32      83.400 111.394  59.941  1.00  0.00           H
ATOM    228 2HD1 LEU A  32      84.440 111.214  58.481  1.00  0.00           H
ATOM    229 3HD1 LEU A  32      85.150 111.204  60.191  1.00  0.00           H
ATOM    230  CD2 LEU A  32      82.560 109.294  58.961  1.00  0.00           C
ATOM    231 1HD2 LEU A  32      82.340 108.224  58.761  1.00  0.00           H
ATOM    232 2HD2 LEU A  32      82.670 109.874  58.011  1.00  0.00           H
ATOM    233 3HD2 LEU A  32      81.710 109.714  59.531  1.00  0.00           H
ATOM    234  C   LEU A  32      84.380 106.454  60.531  1.00  0.00           C
ATOM    235  O   LEU A  32      84.310 106.334  59.311  1.00  0.00           O
ATOM    236  N   LEU A  33      85.230 105.744  61.291  1.00  0.00           N
ATOM    237  HN  LEU A  33      85.340 105.944  62.261  1.00  0.00           H
ATOM    238  CA  LEU A  33      86.140 104.744  60.821  1.00  0.00           C
ATOM    239  HA  LEU A  33      85.920 104.504  59.791  1.00  0.00           H
ATOM    240  CB  LEU A  33      87.558 105.344  60.881  1.00  0.00           C
ATOM    241  HB1 LEU A  33      88.258 104.664  60.361  1.00  0.00           H
ATOM    242  HB2 LEU A  33      87.838 105.324  61.961  1.00  0.00           H
ATOM    243  CG  LEU A  33      87.738 106.774  60.351  1.00  0.00           C
ATOM    244  HG  LEU A  33      86.948 107.414  60.811  1.00  0.00           H
ATOM    245  CD1 LEU A  33      88.998 107.454  60.911  1.00  0.00           C
ATOM    246 1HD1 LEU A  33      89.918 107.074  60.401  1.00  0.00           H
ATOM    247 2HD1 LEU A  33      89.198 107.014  61.911  1.00  0.00           H
ATOM    248 3HD1 LEU A  33      88.988 108.564  60.971  1.00  0.00           H
ATOM    249  CD2 LEU A  33      87.738 106.814  58.811  1.00  0.00           C
ATOM    250 1HD2 LEU A  33      88.208 107.754  58.471  1.00  0.00           H
ATOM    251 2HD2 LEU A  33      88.288 105.894  58.511  1.00  0.00           H
ATOM    252 3HD2 LEU A  33      86.738 106.624  58.371  1.00  0.00           H
ATOM    253  C   LEU A  33      85.940 103.464  61.571  1.00  0.00           C
ATOM    254  O   LEU A  33      86.848 103.124  62.321  1.00  0.00           O
ATOM    255  N   PRO A  34      84.880 102.704  61.541  1.00  0.00           N
ATOM    256  CD  PRO A  34      84.790 101.454  62.281  1.00  0.00           C
ATOM    257  HD1 PRO A  34      85.790 100.974  62.321  1.00  0.00           H
ATOM    258  HD2 PRO A  34      84.520 101.664  63.331  1.00  0.00           H
ATOM    259  CA  PRO A  34      83.920 102.714  60.481  1.00  0.00           C
ATOM    260  HA  PRO A  34      83.480 103.694  60.391  1.00  0.00           H
ATOM    261  CB  PRO A  34      82.870 101.724  60.991  1.00  0.00           C
ATOM    262  HB1 PRO A  34      82.230 102.204  61.761  1.00  0.00           H
ATOM    263  HB2 PRO A  34      82.260 101.334  60.151  1.00  0.00           H
ATOM    264  CG  PRO A  34      83.640 100.604  61.721  1.00  0.00           C
ATOM    265  HG1 PRO A  34      83.040 100.074  62.481  1.00  0.00           H
ATOM    266  HG2 PRO A  34      83.950  99.864  60.951  1.00  0.00           H
ATOM    267  C   PRO A  34      84.300 102.214  59.131  1.00  0.00           C
ATOM    268  O   PRO A  34      85.320 101.534  59.171  1.00  0.00           O
ATOM    269  N   PRO A  35      83.700 102.384  57.981  1.00  0.00           N
ATOM    270  CD  PRO A  35      82.460 103.124  57.811  1.00  0.00           C
ATOM    271  HD1 PRO A  35      81.660 102.554  58.331  1.00  0.00           H
ATOM    272  HD2 PRO A  35      82.450 104.154  58.221  1.00  0.00           H
ATOM    273  CA  PRO A  35      84.050 101.574  56.851  1.00  0.00           C
ATOM    274  HA  PRO A  35      84.220 100.544  57.101  1.00  0.00           H
ATOM    275  CB  PRO A  35      82.830 101.644  55.941  1.00  0.00           C
ATOM    276  HB1 PRO A  35      82.200 100.744  56.101  1.00  0.00           H
ATOM    277  HB2 PRO A  35      83.150 101.534  54.881  1.00  0.00           H
ATOM    278  CG  PRO A  35      82.120 102.954  56.321  1.00  0.00           C
ATOM    279  HG1 PRO A  35      82.390 103.754  55.601  1.00  0.00           H
ATOM    280  HG2 PRO A  35      81.030 102.784  56.281  1.00  0.00           H
ATOM    281  C   PRO A  35      85.310 101.934  56.141  1.00  0.00           C
ATOM    282  O   PRO A  35      85.790 101.084  55.391  1.00  0.00           O
ATOM    283  N   LEU A  36      85.840 103.164  56.221  1.00  0.00           N
ATOM    284  HN  LEU A  36      85.630 103.764  56.991  1.00  0.00           H
ATOM    285  CA  LEU A  36      86.838 103.594  55.301  1.00  0.00           C
ATOM    286  HA  LEU A  36      86.430 103.444  54.311  1.00  0.00           H
ATOM    287  CB  LEU A  36      87.118 105.074  55.571  1.00  0.00           C
ATOM    288  HB1 LEU A  36      87.818 105.414  54.781  1.00  0.00           H
ATOM    289  HB2 LEU A  36      87.548 105.154  56.601  1.00  0.00           H
ATOM    290  CG  LEU A  36      85.890 105.994  55.491  1.00  0.00           C
ATOM    291  HG  LEU A  36      85.280 105.924  56.411  1.00  0.00           H
ATOM    292  CD1 LEU A  36      86.490 107.414  55.451  1.00  0.00           C
ATOM    293 1HD1 LEU A  36      85.670 108.124  55.201  1.00  0.00           H
ATOM    294 2HD1 LEU A  36      86.828 107.744  56.451  1.00  0.00           H
ATOM    295 3HD1 LEU A  36      87.228 107.544  54.631  1.00  0.00           H
ATOM    296  CD2 LEU A  36      85.010 105.614  54.281  1.00  0.00           C
ATOM    297 1HD2 LEU A  36      85.580 105.634  53.331  1.00  0.00           H
ATOM    298 2HD2 LEU A  36      84.240 106.414  54.211  1.00  0.00           H
ATOM    299 3HD2 LEU A  36      84.430 104.684  54.471  1.00  0.00           H
ATOM    300  C   LEU A  36      88.068 102.744  55.291  1.00  0.00           C
ATOM    301  O   LEU A  36      88.568 102.404  54.221  1.00  0.00           O
ATOM    302  N   TYR A  37      88.578 102.284  56.441  1.00  0.00           N
ATOM    303  HN  TYR A  37      88.228 102.744  57.261  1.00  0.00           H
ATOM    304  CA  TYR A  37      89.678 101.394  56.591  1.00  0.00           C
ATOM    305  HA  TYR A  37      90.568 101.784  56.131  1.00  0.00           H
ATOM    306  CB  TYR A  37      89.968 101.044  58.061  1.00  0.00           C
ATOM    307  HB1 TYR A  37      89.048 100.664  58.561  1.00  0.00           H
ATOM    308  HB2 TYR A  37      90.708 100.224  58.181  1.00  0.00           H
ATOM    309  CG  TYR A  37      90.408 102.184  58.911  1.00  0.00           C
ATOM    310  CD1 TYR A  37      90.048 102.244  60.241  1.00  0.00           C
ATOM    311  HD1 TYR A  37      89.288 101.564  60.581  1.00  0.00           H
ATOM    312  CE1 TYR A  37      90.428 103.274  61.061  1.00  0.00           C
ATOM    313  HE1 TYR A  37      90.218 103.264  62.121  1.00  0.00           H
ATOM    314  CZ  TYR A  37      91.148 104.314  60.521  1.00  0.00           C
ATOM    315  OH  TYR A  37      91.648 105.304  61.401  1.00  0.00           O
ATOM    316  HH  TYR A  37      92.378 105.744  60.941  1.00  0.00           H
ATOM    317  CD2 TYR A  37      91.218 103.194  58.451  1.00  0.00           C
ATOM    318  HD2 TYR A  37      91.508 103.284  57.411  1.00  0.00           H
ATOM    319  CE2 TYR A  37      91.638 104.234  59.241  1.00  0.00           C
ATOM    320  HE2 TYR A  37      92.298 104.994  58.851  1.00  0.00           H
ATOM    321  C   TYR A  37      89.538 100.084  55.881  1.00  0.00           C
ATOM    322  O   TYR A  37      90.458  99.434  55.401  1.00  0.00           O
ATOM    323  N   SER A  38      88.298  99.594  55.711  1.00  0.00           N
ATOM    324  HN  SER A  38      87.488 100.084  56.041  1.00  0.00           H
ATOM    325  CA  SER A  38      88.038  98.424  54.931  1.00  0.00           C
ATOM    326  HA  SER A  38      88.768  97.684  55.221  1.00  0.00           H
ATOM    327  CB  SER A  38      86.590  97.954  55.151  1.00  0.00           C
ATOM    328  HB1 SER A  38      86.460  97.834  56.241  1.00  0.00           H
ATOM    329  HB2 SER A  38      85.750  98.574  54.771  1.00  0.00           H
ATOM    330  OG  SER A  38      86.360  96.664  54.601  1.00  0.00           O
ATOM    331  HG1 SER A  38      86.988  96.184  55.141  1.00  0.00           H
ATOM    332  C   SER A  38      88.198  98.634  53.461  1.00  0.00           C
ATOM    333  O   SER A  38      88.858  97.804  52.831  1.00  0.00           O
ATOM    334  N   LEU A  39      87.748  99.794  52.951  1.00  0.00           N
ATOM    335  HN  LEU A  39      87.108 100.284  53.531  1.00  0.00           H
ATOM    336  CA  LEU A  39      87.788  99.964  51.531  1.00  0.00           C
ATOM    337  HA  LEU A  39      87.278  99.144  51.051  1.00  0.00           H
ATOM    338  CB  LEU A  39      87.058 101.254  51.121  1.00  0.00           C
ATOM    339  HB1 LEU A  39      87.608 102.124  51.531  1.00  0.00           H
ATOM    340  HB2 LEU A  39      87.108 101.304  50.011  1.00  0.00           H
ATOM    341  CG  LEU A  39      85.630 101.404  51.681  1.00  0.00           C
ATOM    342  HG  LEU A  39      85.660 101.594  52.771  1.00  0.00           H
ATOM    343  CD1 LEU A  39      84.880 100.074  51.551  1.00  0.00           C
ATOM    344 1HD1 LEU A  39      83.850 100.224  51.961  1.00  0.00           H
ATOM    345 2HD1 LEU A  39      84.830  99.684  50.511  1.00  0.00           H
ATOM    346 3HD1 LEU A  39      85.300  99.364  52.301  1.00  0.00           H
ATOM    347  CD2 LEU A  39      84.910 102.494  50.871  1.00  0.00           C
ATOM    348 1HD2 LEU A  39      85.150 102.474  49.791  1.00  0.00           H
ATOM    349 2HD2 LEU A  39      83.810 102.444  51.011  1.00  0.00           H
ATOM    350 3HD2 LEU A  39      85.080 103.524  51.251  1.00  0.00           H
ATOM    351  C   LEU A  39      89.178  99.964  50.991  1.00  0.00           C
ATOM    352  O   LEU A  39      89.458  99.364  49.961  1.00  0.00           O
ATOM    353  N   VAL A  40      90.058 100.684  51.701  1.00  0.00           N
ATOM    354  HN  VAL A  40      89.748 101.264  52.451  1.00  0.00           H
ATOM    355  CA  VAL A  40      91.428 100.814  51.291  1.00  0.00           C
ATOM    356  HA  VAL A  40      91.328 101.054  50.241  1.00  0.00           H
ATOM    357  CB  VAL A  40      92.158 101.894  52.041  1.00  0.00           C
ATOM    358  HB  VAL A  40      93.208 101.914  51.681  1.00  0.00           H
ATOM    359  CG1 VAL A  40      91.618 103.234  51.521  1.00  0.00           C
ATOM    360 1HG1 VAL A  40      90.528 103.214  51.761  1.00  0.00           H
ATOM    361 2HG1 VAL A  40      92.098 103.994  52.171  1.00  0.00           H
ATOM    362 3HG1 VAL A  40      91.918 103.384  50.461  1.00  0.00           H
ATOM    363  CG2 VAL A  40      92.028 101.764  53.561  1.00  0.00           C
ATOM    364 1HG2 VAL A  40      92.608 102.554  54.091  1.00  0.00           H
ATOM    365 2HG2 VAL A  40      92.488 100.824  53.911  1.00  0.00           H
ATOM    366 3HG2 VAL A  40      91.028 102.034  53.971  1.00  0.00           H
ATOM    367  C   VAL A  40      92.088  99.484  51.351  1.00  0.00           C
ATOM    368  O   VAL A  40      92.698  99.004  50.391  1.00  0.00           O
ATOM    369  N   PHE A  41      91.948  98.714  52.451  1.00  0.00           N
ATOM    370  HN  PHE A  41      91.618  99.054  53.321  1.00  0.00           H
ATOM    371  CA  PHE A  41      92.558  97.434  52.671  1.00  0.00           C
ATOM    372  HA  PHE A  41      93.598  97.684  52.561  1.00  0.00           H
ATOM    373  CB  PHE A  41      92.328  96.904  54.101  1.00  0.00           C
ATOM    374  HB1 PHE A  41      91.228  96.884  54.231  1.00  0.00           H
ATOM    375  HB2 PHE A  41      92.738  97.604  54.861  1.00  0.00           H
ATOM    376  CG  PHE A  41      92.878  95.564  54.451  1.00  0.00           C
ATOM    377  CD1 PHE A  41      92.098  94.434  54.451  1.00  0.00           C
ATOM    378  HD1 PHE A  41      91.058  94.534  54.151  1.00  0.00           H
ATOM    379  CE1 PHE A  41      92.588  93.214  54.831  1.00  0.00           C
ATOM    380  HE1 PHE A  41      92.048  92.324  54.551  1.00  0.00           H
ATOM    381  CZ  PHE A  41      93.838  93.114  55.401  1.00  0.00           C
ATOM    382  HZ  PHE A  41      94.238  92.204  55.841  1.00  0.00           H
ATOM    383  CD2 PHE A  41      94.098  95.434  55.081  1.00  0.00           C
ATOM    384  HD2 PHE A  41      94.698  96.304  55.261  1.00  0.00           H
ATOM    385  CE2 PHE A  41      94.638  94.224  55.471  1.00  0.00           C
ATOM    386  HE2 PHE A  41      95.538  94.134  56.051  1.00  0.00           H
ATOM    387  C   PHE A  41      92.218  96.424  51.631  1.00  0.00           C
ATOM    388  O   PHE A  41      93.078  95.744  51.071  1.00  0.00           O
ATOM    389  N   ILE A  42      90.948  96.234  51.241  1.00  0.00           N
ATOM    390  HN  ILE A  42      90.258  96.754  51.741  1.00  0.00           H
ATOM    391  CA  ILE A  42      90.538  95.194  50.351  1.00  0.00           C
ATOM    392  HA  ILE A  42      91.208  94.344  50.421  1.00  0.00           H
ATOM    393  CB  ILE A  42      89.088  94.864  50.481  1.00  0.00           C
ATOM    394  HB  ILE A  42      88.508  95.824  50.481  1.00  0.00           H
ATOM    395  CG2 ILE A  42      88.518  93.944  49.391  1.00  0.00           C
ATOM    396 1HG2 ILE A  42      87.558  93.624  49.851  1.00  0.00           H
ATOM    397 2HG2 ILE A  42      88.338  94.474  48.431  1.00  0.00           H
ATOM    398 3HG2 ILE A  42      89.018  92.964  49.221  1.00  0.00           H
ATOM    399  CG1 ILE A  42      88.958  94.194  51.861  1.00  0.00           C
ATOM    400 1HG1 ILE A  42      87.858  94.074  52.001  1.00  0.00           H
ATOM    401 2HG1 ILE A  42      89.158  94.834  52.741  1.00  0.00           H
ATOM    402  CD  ILE A  42      89.488  92.774  52.041  1.00  0.00           C
ATOM    403  HD1 ILE A  42      88.968  92.004  51.431  1.00  0.00           H
ATOM    404  HD2 ILE A  42      89.318  92.304  53.031  1.00  0.00           H
ATOM    405  HD3 ILE A  42      90.558  92.724  51.741  1.00  0.00           H
ATOM    406  C   ILE A  42      90.818  95.624  48.941  1.00  0.00           C
ATOM    407  O   ILE A  42      91.348  94.924  48.081  1.00  0.00           O
ATOM    408  N   PHE A  43      90.418  96.854  48.591  1.00  0.00           N
ATOM    409  HN  PHE A  43      89.778  97.424  49.101  1.00  0.00           H
ATOM    410  CA  PHE A  43      90.678  97.344  47.271  1.00  0.00           C
ATOM    411  HA  PHE A  43      90.448  96.584  46.531  1.00  0.00           H
ATOM    412  CB  PHE A  43      89.708  98.514  47.011  1.00  0.00           C
ATOM    413  HB1 PHE A  43      90.018  99.344  47.671  1.00  0.00           H
ATOM    414  HB2 PHE A  43      89.838  98.874  45.961  1.00  0.00           H
ATOM    415  CG  PHE A  43      88.298  98.074  47.231  1.00  0.00           C
ATOM    416  CD1 PHE A  43      87.818  96.814  46.961  1.00  0.00           C
ATOM    417  HD1 PHE A  43      88.448  95.984  46.671  1.00  0.00           H
ATOM    418  CE1 PHE A  43      86.490  96.524  47.161  1.00  0.00           C
ATOM    419  HE1 PHE A  43      86.120  95.574  46.791  1.00  0.00           H
ATOM    420  CZ  PHE A  43      85.660  97.534  47.581  1.00  0.00           C
ATOM    421  HZ  PHE A  43      84.620  97.304  47.771  1.00  0.00           H
ATOM    422  CD2 PHE A  43      87.498  99.024  47.821  1.00  0.00           C
ATOM    423  HD2 PHE A  43      87.808 100.034  48.051  1.00  0.00           H
ATOM    424  CE2 PHE A  43      86.190  98.704  48.081  1.00  0.00           C
ATOM    425  HE2 PHE A  43      85.440  99.374  48.471  1.00  0.00           H
ATOM    426  C   PHE A  43      92.068  97.694  46.891  1.00  0.00           C
ATOM    427  O   PHE A  43      92.468  97.684  45.731  1.00  0.00           O
ATOM    428  N   GLY A  44      92.908  98.004  47.901  1.00  0.00           N
ATOM    429  HN  GLY A  44      92.648  98.204  48.841  1.00  0.00           H
ATOM    430  CA  GLY A  44      94.308  98.174  47.651  1.00  0.00           C
ATOM    431  HA1 GLY A  44      94.558  98.974  46.971  1.00  0.00           H
ATOM    432  HA2 GLY A  44      94.728  98.524  48.581  1.00  0.00           H
ATOM    433  C   GLY A  44      94.908  96.824  47.441  1.00  0.00           C
ATOM    434  O   GLY A  44      95.868  96.684  46.691  1.00  0.00           O
ATOM    435  N   PHE A  45      94.448  95.754  48.111  1.00  0.00           N
ATOM    436  HN  PHE A  45      93.868  95.884  48.901  1.00  0.00           H
ATOM    437  CA  PHE A  45      94.818  94.394  47.831  1.00  0.00           C
ATOM    438  HA  PHE A  45      95.898  94.354  47.921  1.00  0.00           H
ATOM    439  CB  PHE A  45      94.348  93.464  48.961  1.00  0.00           C
ATOM    440  HB1 PHE A  45      95.128  93.524  49.751  1.00  0.00           H
ATOM    441  HB2 PHE A  45      93.378  93.864  49.321  1.00  0.00           H
ATOM    442  CG  PHE A  45      94.158  92.034  48.571  1.00  0.00           C
ATOM    443  CD1 PHE A  45      95.318  91.314  48.411  1.00  0.00           C
ATOM    444  HD1 PHE A  45      96.268  91.764  48.161  1.00  0.00           H
ATOM    445  CE1 PHE A  45      95.298  89.944  48.311  1.00  0.00           C
ATOM    446  HE1 PHE A  45      96.198  89.354  48.231  1.00  0.00           H
ATOM    447  CZ  PHE A  45      94.098  89.294  48.351  1.00  0.00           C
ATOM    448  HZ  PHE A  45      94.108  88.214  48.241  1.00  0.00           H
ATOM    449  CD2 PHE A  45      92.958  91.364  48.551  1.00  0.00           C
ATOM    450  HD2 PHE A  45      92.088  91.924  48.841  1.00  0.00           H
ATOM    451  CE2 PHE A  45      92.918  89.994  48.451  1.00  0.00           C
ATOM    452  HE2 PHE A  45      91.958  89.504  48.491  1.00  0.00           H
ATOM    453  C   PHE A  45      94.588  93.944  46.431  1.00  0.00           C
ATOM    454  O   PHE A  45      95.548  93.484  45.811  1.00  0.00           O
ATOM    455  N   VAL A  46      93.378  94.094  45.871  1.00  0.00           N
ATOM    456  HN  VAL A  46      92.608  94.424  46.411  1.00  0.00           H
ATOM    457  CA  VAL A  46      93.028  93.784  44.511  1.00  0.00           C
ATOM    458  HA  VAL A  46      93.378  92.774  44.341  1.00  0.00           H
ATOM    459  CB  VAL A  46      91.528  93.834  44.471  1.00  0.00           C
ATOM    460  HB  VAL A  46      91.108  94.744  44.961  1.00  0.00           H
ATOM    461  CG1 VAL A  46      90.968  93.804  43.041  1.00  0.00           C
ATOM    462 1HG1 VAL A  46      91.378  94.634  42.431  1.00  0.00           H
ATOM    463 2HG1 VAL A  46      91.228  92.894  42.461  1.00  0.00           H
ATOM    464 3HG1 VAL A  46      89.878  93.984  43.091  1.00  0.00           H
ATOM    465  CG2 VAL A  46      91.078  92.664  45.351  1.00  0.00           C
ATOM    466 1HG2 VAL A  46      89.978  92.524  45.321  1.00  0.00           H
ATOM    467 2HG2 VAL A  46      91.288  92.804  46.441  1.00  0.00           H
ATOM    468 3HG2 VAL A  46      91.408  91.664  44.991  1.00  0.00           H
ATOM    469  C   VAL A  46      93.618  94.694  43.491  1.00  0.00           C
ATOM    470  O   VAL A  46      94.038  94.204  42.451  1.00  0.00           O
ATOM    471  N   GLY A  47      93.758  96.014  43.741  1.00  0.00           N
ATOM    472  HN  GLY A  47      93.328  96.364  44.571  1.00  0.00           H
ATOM    473  CA  GLY A  47      94.528  96.914  42.941  1.00  0.00           C
ATOM    474  HA1 GLY A  47      94.518  97.884  43.421  1.00  0.00           H
ATOM    475  HA2 GLY A  47      94.018  96.894  41.981  1.00  0.00           H
ATOM    476  C   GLY A  47      95.958  96.554  42.751  1.00  0.00           C
ATOM    477  O   GLY A  47      96.398  96.414  41.611  1.00  0.00           O
ATOM    478  N   ASN A  48      96.728  96.404  43.841  1.00  0.00           N
ATOM    479  HN  ASN A  48      96.268  96.344  44.721  1.00  0.00           H
ATOM    480  CA  ASN A  48      98.108  96.024  43.731  1.00  0.00           C
ATOM    481  HA  ASN A  48      98.578  96.664  43.001  1.00  0.00           H
ATOM    482  CB  ASN A  48      98.798  96.254  45.091  1.00  0.00           C
ATOM    483  HB1 ASN A  48      99.738  95.674  45.181  1.00  0.00           H
ATOM    484  HB2 ASN A  48      98.168  96.044  45.971  1.00  0.00           H
ATOM    485  CG  ASN A  48      99.248  97.714  45.101  1.00  0.00           C
ATOM    486  OD1 ASN A  48     100.228  98.144  44.491  1.00  0.00           O
ATOM    487  ND2 ASN A  48      98.568  98.534  45.941  1.00  0.00           N
ATOM    488 1HD2 ASN A  48      99.098  99.364  46.121  1.00  0.00           H
ATOM    489 2HD2 ASN A  48      97.908  98.114  46.571  1.00  0.00           H
ATOM    490  C   ASN A  48      98.368  94.664  43.181  1.00  0.00           C
ATOM    491  O   ASN A  48      99.308  94.434  42.421  1.00  0.00           O
ATOM    492  N   MET A  49      97.478  93.684  43.351  1.00  0.00           N
ATOM    493  HN  MET A  49      96.588  93.794  43.791  1.00  0.00           H
ATOM    494  CA  MET A  49      97.648  92.384  42.781  1.00  0.00           C
ATOM    495  HA  MET A  49      98.688  92.084  42.851  1.00  0.00           H
ATOM    496  CB  MET A  49      96.748  91.434  43.571  1.00  0.00           C
ATOM    497  HB1 MET A  49      95.838  92.024  43.811  1.00  0.00           H
ATOM    498  HB2 MET A  49      96.378  90.604  42.921  1.00  0.00           H
ATOM    499  CG  MET A  49      97.378  90.914  44.861  1.00  0.00           C
ATOM    500  HG1 MET A  49      96.638  90.454  45.561  1.00  0.00           H
ATOM    501  HG2 MET A  49      97.748  91.804  45.411  1.00  0.00           H
ATOM    502  SD  MET A  49      98.818  89.834  44.601  1.00  0.00           S
ATOM    503  CE  MET A  49      99.308  89.364  46.281  1.00  0.00           C
ATOM    504  HE1 MET A  49      98.778  88.454  46.631  1.00  0.00           H
ATOM    505  HE2 MET A  49     100.398  89.184  46.411  1.00  0.00           H
ATOM    506  HE3 MET A  49      99.088  90.204  46.981  1.00  0.00           H
ATOM    507  C   MET A  49      97.328  92.304  41.321  1.00  0.00           C
ATOM    508  O   MET A  49      97.988  91.654  40.511  1.00  0.00           O
ATOM    509  N   LEU A  50      96.358  93.084  40.831  1.00  0.00           N
ATOM    510  HN  LEU A  50      95.608  93.504  41.341  1.00  0.00           H
ATOM    511  CA  LEU A  50      96.278  93.194  39.411  1.00  0.00           C
ATOM    512  HA  LEU A  50      96.378  92.214  38.981  1.00  0.00           H
ATOM    513  CB  LEU A  50      94.848  93.624  39.051  1.00  0.00           C
ATOM    514  HB1 LEU A  50      94.098  92.994  39.571  1.00  0.00           H
ATOM    515  HB2 LEU A  50      94.718  94.634  39.471  1.00  0.00           H
ATOM    516  CG  LEU A  50      94.458  93.814  37.571  1.00  0.00           C
ATOM    517  HG  LEU A  50      95.098  94.614  37.151  1.00  0.00           H
ATOM    518  CD1 LEU A  50      94.498  92.464  36.831  1.00  0.00           C
ATOM    519 1HD1 LEU A  50      94.218  92.624  35.771  1.00  0.00           H
ATOM    520 2HD1 LEU A  50      95.558  92.124  36.801  1.00  0.00           H
ATOM    521 3HD1 LEU A  50      93.848  91.684  37.281  1.00  0.00           H
ATOM    522  CD2 LEU A  50      92.968  94.184  37.511  1.00  0.00           C
ATOM    523 1HD2 LEU A  50      92.268  93.374  37.811  1.00  0.00           H
ATOM    524 2HD2 LEU A  50      92.768  94.484  36.461  1.00  0.00           H
ATOM    525 3HD2 LEU A  50      92.788  95.004  38.241  1.00  0.00           H
ATOM    526  C   LEU A  50      97.368  93.954  38.721  1.00  0.00           C
ATOM    527  O   LEU A  50      97.738  93.554  37.611  1.00  0.00           O
ATOM    528  N   VAL A  51      97.878  95.004  39.381  1.00  0.00           N
ATOM    529  HN  VAL A  51      97.468  95.284  40.241  1.00  0.00           H
ATOM    530  CA  VAL A  51      99.028  95.704  38.901  1.00  0.00           C
ATOM    531  HA  VAL A  51      98.878  96.034  37.881  1.00  0.00           H
ATOM    532  CB  VAL A  51      99.128  96.904  39.791  1.00  0.00           C
ATOM    533  HB  VAL A  51      98.688  96.644  40.781  1.00  0.00           H
ATOM    534  CG1 VAL A  51      98.308  98.034  39.151  1.00  0.00           C
ATOM    535 1HG1 VAL A  51      98.258  98.924  39.821  1.00  0.00           H
ATOM    536 2HG1 VAL A  51      98.778  98.444  38.241  1.00  0.00           H
ATOM    537 3HG1 VAL A  51      97.238  97.764  38.991  1.00  0.00           H
ATOM    538  CG2 VAL A  51     100.538  97.444  40.051  1.00  0.00           C
ATOM    539 1HG2 VAL A  51     100.368  98.314  40.721  1.00  0.00           H
ATOM    540 2HG2 VAL A  51     100.938  97.904  39.121  1.00  0.00           H
ATOM    541 3HG2 VAL A  51     101.318  96.754  40.431  1.00  0.00           H
ATOM    542  C   VAL A  51     100.278  94.884  38.831  1.00  0.00           C
ATOM    543  O   VAL A  51     100.998  94.894  37.841  1.00  0.00           O
ATOM    544  N   ILE A  52     100.448  94.094  39.901  1.00  0.00           N
ATOM    545  HN  ILE A  52      99.758  94.134  40.621  1.00  0.00           H
ATOM    546  CA  ILE A  52     101.298  92.944  39.891  1.00  0.00           C
ATOM    547  HA  ILE A  52     102.308  93.334  39.781  1.00  0.00           H
ATOM    548  CB  ILE A  52     101.318  92.184  41.181  1.00  0.00           C
ATOM    549  HB  ILE A  52     100.248  92.044  41.431  1.00  0.00           H
ATOM    550  CG2 ILE A  52     102.088  90.854  41.081  1.00  0.00           C
ATOM    551 1HG2 ILE A  52     101.568  89.994  40.611  1.00  0.00           H
ATOM    552 2HG2 ILE A  52     102.368  90.444  42.071  1.00  0.00           H
ATOM    553 3HG2 ILE A  52     103.018  91.074  40.511  1.00  0.00           H
ATOM    554  CG1 ILE A  52     102.058  93.024  42.241  1.00  0.00           C
ATOM    555 1HG1 ILE A  52     101.768  94.084  42.091  1.00  0.00           H
ATOM    556 2HG1 ILE A  52     103.128  92.914  41.971  1.00  0.00           H
ATOM    557  CD  ILE A  52     101.878  92.764  43.741  1.00  0.00           C
ATOM    558  HD1 ILE A  52     102.438  93.554  44.281  1.00  0.00           H
ATOM    559  HD2 ILE A  52     100.788  92.874  43.951  1.00  0.00           H
ATOM    560  HD3 ILE A  52     102.178  91.744  44.041  1.00  0.00           H
ATOM    561  C   ILE A  52     101.178  91.994  38.751  1.00  0.00           C
ATOM    562  O   ILE A  52     102.088  91.754  37.961  1.00  0.00           O
ATOM    563  N   LEU A  53      99.958  91.494  38.461  1.00  0.00           N
ATOM    564  HN  LEU A  53      99.128  91.804  38.911  1.00  0.00           H
ATOM    565  CA  LEU A  53      99.718  90.544  37.421  1.00  0.00           C
ATOM    566  HA  LEU A  53     100.168  89.574  37.611  1.00  0.00           H
ATOM    567  CB  LEU A  53      98.228  90.214  37.631  1.00  0.00           C
ATOM    568  HB1 LEU A  53      97.588  91.044  37.231  1.00  0.00           H
ATOM    569  HB2 LEU A  53      98.028  90.144  38.721  1.00  0.00           H
ATOM    570  CG  LEU A  53      97.858  88.874  36.971  1.00  0.00           C
ATOM    571  HG  LEU A  53      98.758  88.224  36.871  1.00  0.00           H
ATOM    572  CD1 LEU A  53      97.318  88.924  35.541  1.00  0.00           C
ATOM    573 1HD1 LEU A  53      96.798  88.004  35.181  1.00  0.00           H
ATOM    574 2HD1 LEU A  53      96.578  89.754  35.461  1.00  0.00           H
ATOM    575 3HD1 LEU A  53      98.158  89.104  34.831  1.00  0.00           H
ATOM    576  CD2 LEU A  53      96.768  88.144  37.781  1.00  0.00           C
ATOM    577 1HD2 LEU A  53      95.868  88.734  37.531  1.00  0.00           H
ATOM    578 2HD2 LEU A  53      96.998  88.224  38.861  1.00  0.00           H
ATOM    579 3HD2 LEU A  53      96.668  87.074  37.491  1.00  0.00           H
ATOM    580  C   LEU A  53     100.018  90.974  36.031  1.00  0.00           C
ATOM    581  O   LEU A  53     100.578  90.164  35.291  1.00  0.00           O
ATOM    582  N   ILE A  54      99.678  92.204  35.621  1.00  0.00           N
ATOM    583  HN  ILE A  54      99.318  92.894  36.241  1.00  0.00           H
ATOM    584  CA  ILE A  54      99.938  92.814  34.351  1.00  0.00           C
ATOM    585  HA  ILE A  54      99.478  92.154  33.631  1.00  0.00           H
ATOM    586  CB  ILE A  54      99.178  94.094  34.161  1.00  0.00           C
ATOM    587  HB  ILE A  54      99.478  94.794  34.971  1.00  0.00           H
ATOM    588  CG2 ILE A  54      99.528  94.784  32.841  1.00  0.00           C
ATOM    589 1HG2 ILE A  54      98.898  95.704  32.791  1.00  0.00           H
ATOM    590 2HG2 ILE A  54     100.598  95.074  32.731  1.00  0.00           H
ATOM    591 3HG2 ILE A  54      99.288  94.264  31.881  1.00  0.00           H
ATOM    592  CG1 ILE A  54      97.648  93.974  34.281  1.00  0.00           C
ATOM    593 1HG1 ILE A  54      97.138  94.954  34.341  1.00  0.00           H
ATOM    594 2HG1 ILE A  54      97.398  93.484  35.241  1.00  0.00           H
ATOM    595  CD  ILE A  54      97.038  93.154  33.141  1.00  0.00           C
ATOM    596  HD1 ILE A  54      95.958  93.444  33.141  1.00  0.00           H
ATOM    597  HD2 ILE A  54      97.448  93.384  32.141  1.00  0.00           H
ATOM    598  HD3 ILE A  54      97.058  92.064  33.321  1.00  0.00           H
ATOM    599  C   ILE A  54     101.388  92.874  34.001  1.00  0.00           C
ATOM    600  O   ILE A  54     101.748  92.444  32.911  1.00  0.00           O
ATOM    601  N   LEU A  55     102.278  93.324  34.911  1.00  0.00           N
ATOM    602  HN  LEU A  55     101.948  93.474  35.841  1.00  0.00           H
ATOM    603  CA  LEU A  55     103.708  93.364  34.811  1.00  0.00           C
ATOM    604  HA  LEU A  55     104.038  93.904  33.931  1.00  0.00           H
ATOM    605  CB  LEU A  55     104.288  93.984  36.091  1.00  0.00           C
ATOM    606  HB1 LEU A  55     103.768  93.554  36.971  1.00  0.00           H
ATOM    607  HB2 LEU A  55     105.368  93.774  36.241  1.00  0.00           H
ATOM    608  CG  LEU A  55     104.128  95.494  36.311  1.00  0.00           C
ATOM    609  HG  LEU A  55     103.048  95.674  36.081  1.00  0.00           H
ATOM    610  CD1 LEU A  55     104.248  95.914  37.781  1.00  0.00           C
ATOM    611 1HD1 LEU A  55     105.298  96.244  37.981  1.00  0.00           H
ATOM    612 2HD1 LEU A  55     103.868  95.154  38.481  1.00  0.00           H
ATOM    613 3HD1 LEU A  55     103.648  96.854  37.831  1.00  0.00           H
ATOM    614  CD2 LEU A  55     104.898  96.324  35.261  1.00  0.00           C
ATOM    615 1HD2 LEU A  55     105.928  96.264  35.671  1.00  0.00           H
ATOM    616 2HD2 LEU A  55     104.738  95.844  34.271  1.00  0.00           H
ATOM    617 3HD2 LEU A  55     104.618  97.394  35.291  1.00  0.00           H
ATOM    618  C   LEU A  55     104.408  92.074  34.561  1.00  0.00           C
ATOM    619  O   LEU A  55     105.168  92.024  33.601  1.00  0.00           O
ATOM    620  N   ILE A  56     103.968  91.014  35.261  1.00  0.00           N
ATOM    621  HN  ILE A  56     103.318  91.154  36.011  1.00  0.00           H
ATOM    622  CA  ILE A  56     104.518  89.714  35.061  1.00  0.00           C
ATOM    623  HA  ILE A  56     105.568  89.854  34.871  1.00  0.00           H
ATOM    624  CB  ILE A  56     104.258  88.784  36.211  1.00  0.00           C
ATOM    625  HB  ILE A  56     103.158  88.824  36.361  1.00  0.00           H
ATOM    626  CG2 ILE A  56     104.598  87.304  35.991  1.00  0.00           C
ATOM    627 1HG2 ILE A  56     104.468  86.724  36.931  1.00  0.00           H
ATOM    628 2HG2 ILE A  56     104.078  86.744  35.181  1.00  0.00           H
ATOM    629 3HG2 ILE A  56     105.678  87.364  35.771  1.00  0.00           H
ATOM    630  CG1 ILE A  56     104.968  89.204  37.521  1.00  0.00           C
ATOM    631 1HG1 ILE A  56     106.038  88.914  37.461  1.00  0.00           H
ATOM    632 2HG1 ILE A  56     104.958  90.314  37.621  1.00  0.00           H
ATOM    633  CD  ILE A  56     104.348  88.584  38.771  1.00  0.00           C
ATOM    634  HD1 ILE A  56     104.208  87.474  38.751  1.00  0.00           H
ATOM    635  HD2 ILE A  56     103.298  88.914  38.931  1.00  0.00           H
ATOM    636  HD3 ILE A  56     104.928  88.824  39.681  1.00  0.00           H
ATOM    637  C   ILE A  56     104.098  89.084  33.771  1.00  0.00           C
ATOM    638  O   ILE A  56     104.908  88.744  32.911  1.00  0.00           O
ATOM    639  N   ASN A  57     102.788  89.064  33.471  1.00  0.00           N
ATOM    640  HN  ASN A  57     102.178  89.504  34.131  1.00  0.00           H
ATOM    641  CA  ASN A  57     102.168  88.434  32.351  1.00  0.00           C
ATOM    642  HA  ASN A  57     102.448  87.404  32.261  1.00  0.00           H
ATOM    643  CB  ASN A  57     100.668  88.474  32.691  1.00  0.00           C
ATOM    644  HB1 ASN A  57     100.378  88.224  33.731  1.00  0.00           H
ATOM    645  HB2 ASN A  57     100.388  89.544  32.631  1.00  0.00           H
ATOM    646  CG  ASN A  57      99.768  87.664  31.771  1.00  0.00           C
ATOM    647  OD1 ASN A  57     100.348  86.904  31.001  1.00  0.00           O
ATOM    648  ND2 ASN A  57      98.428  87.864  31.891  1.00  0.00           N
ATOM    649 1HD2 ASN A  57      97.798  87.264  31.381  1.00  0.00           H
ATOM    650 2HD2 ASN A  57      97.998  88.124  32.751  1.00  0.00           H
ATOM    651  C   ASN A  57     102.538  88.984  31.021  1.00  0.00           C
ATOM    652  O   ASN A  57     103.038  88.274  30.151  1.00  0.00           O
ATOM    653  N   TYR A  58     102.398  90.324  30.901  1.00  0.00           N
ATOM    654  HN  TYR A  58     102.078  90.904  31.641  1.00  0.00           H
ATOM    655  CA  TYR A  58     102.588  90.974  29.651  1.00  0.00           C
ATOM    656  HA  TYR A  58     102.448  90.224  28.881  1.00  0.00           H
ATOM    657  CB  TYR A  58     101.488  92.044  29.521  1.00  0.00           C
ATOM    658  HB1 TYR A  58     101.608  92.754  30.371  1.00  0.00           H
ATOM    659  HB2 TYR A  58     101.658  92.694  28.641  1.00  0.00           H
ATOM    660  CG  TYR A  58     100.118  91.454  29.441  1.00  0.00           C
ATOM    661  CD1 TYR A  58      99.888  90.794  28.261  1.00  0.00           C
ATOM    662  HD1 TYR A  58     100.738  90.564  27.621  1.00  0.00           H
ATOM    663  CE1 TYR A  58      98.648  90.234  28.071  1.00  0.00           C
ATOM    664  HE1 TYR A  58      98.368  89.774  27.131  1.00  0.00           H
ATOM    665  CZ  TYR A  58      97.718  90.164  29.081  1.00  0.00           C
ATOM    666  OH  TYR A  58      96.498  89.484  28.961  1.00  0.00           O
ATOM    667  HH  TYR A  58      96.568  88.984  28.141  1.00  0.00           H
ATOM    668  CD2 TYR A  58      99.218  91.434  30.481  1.00  0.00           C
ATOM    669  HD2 TYR A  58      99.318  91.844  31.481  1.00  0.00           H
ATOM    670  CE2 TYR A  58      98.028  90.794  30.271  1.00  0.00           C
ATOM    671  HE2 TYR A  58      97.348  90.704  31.111  1.00  0.00           H
ATOM    672  C   TYR A  58     103.878  91.644  29.341  1.00  0.00           C
ATOM    673  O   TYR A  58     104.048  92.034  28.181  1.00  0.00           O
ATOM    674  N   LYS A  59     104.778  91.804  30.331  1.00  0.00           N
ATOM    675  HN  LYS A  59     104.508  91.594  31.271  1.00  0.00           H
ATOM    676  CA  LYS A  59     106.078  92.374  30.201  1.00  0.00           C
ATOM    677  HA  LYS A  59     106.138  92.654  29.161  1.00  0.00           H
ATOM    678  CB  LYS A  59     106.218  93.574  31.141  1.00  0.00           C
ATOM    679  HB1 LYS A  59     107.168  94.044  30.821  1.00  0.00           H
ATOM    680  HB2 LYS A  59     106.378  93.344  32.221  1.00  0.00           H
ATOM    681  CG  LYS A  59     105.118  94.634  31.031  1.00  0.00           C
ATOM    682  HG1 LYS A  59     104.148  94.104  31.171  1.00  0.00           H
ATOM    683  HG2 LYS A  59     105.218  95.404  31.821  1.00  0.00           H
ATOM    684  CD  LYS A  59     104.918  95.254  29.651  1.00  0.00           C
ATOM    685  HD1 LYS A  59     104.778  94.434  28.911  1.00  0.00           H
ATOM    686  HD2 LYS A  59     103.948  95.794  29.631  1.00  0.00           H
ATOM    687  CE  LYS A  59     105.988  96.264  29.211  1.00  0.00           C
ATOM    688  HE1 LYS A  59     105.898  96.604  28.151  1.00  0.00           H
ATOM    689  HE2 LYS A  59     106.978  95.764  29.281  1.00  0.00           H
ATOM    690  NZ  LYS A  59     105.948  97.464  30.061  1.00  0.00           N
ATOM    691  HZ1 LYS A  59     106.628  98.104  29.611  1.00  0.00           H
ATOM    692  HZ2 LYS A  59     106.308  97.314  31.031  1.00  0.00           H
ATOM    693  HZ3 LYS A  59     105.018  97.944  30.041  1.00  0.00           H
ATOM    694  C   LYS A  59     107.108  91.314  30.441  1.00  0.00           C
ATOM    695  O   LYS A  59     108.118  91.334  29.741  1.00  0.00           O
ATOM    696  N   ARG A  60     106.948  90.454  31.461  1.00  0.00           N
ATOM    697  HN  ARG A  60     106.198  90.574  32.101  1.00  0.00           H
ATOM    698  CA  ARG A  60     107.808  89.304  31.511  1.00  0.00           C
ATOM    699  HA  ARG A  60     107.278  88.684  32.221  1.00  0.00           H
ATOM    700  CB  ARG A  60     107.948  88.384  30.291  1.00  0.00           C
ATOM    701  HB1 ARG A  60     108.598  87.554  30.651  1.00  0.00           H
ATOM    702  HB2 ARG A  60     108.448  88.904  29.451  1.00  0.00           H
ATOM    703  CG  ARG A  60     106.608  87.774  29.861  1.00  0.00           C
ATOM    704  HG1 ARG A  60     106.268  87.134  30.701  1.00  0.00           H
ATOM    705  HG2 ARG A  60     105.868  88.594  29.781  1.00  0.00           H
ATOM    706  CD  ARG A  60     106.598  87.074  28.491  1.00  0.00           C
ATOM    707  HD1 ARG A  60     105.588  86.824  28.131  1.00  0.00           H
ATOM    708  HD2 ARG A  60     107.018  87.824  27.781  1.00  0.00           H
ATOM    709  NE  ARG A  60     107.458  85.854  28.521  1.00  0.00           N
ATOM    710  HE  ARG A  60     108.418  85.944  28.251  1.00  0.00           H
ATOM    711  CZ  ARG A  60     107.098  84.634  29.021  1.00  0.00           C
ATOM    712  NH1 ARG A  60     107.948  83.604  29.291  1.00  0.00           N
ATOM    713 1HH1 ARG A  60     108.918  83.824  29.231  1.00  0.00           H
ATOM    714 2HH1 ARG A  60     107.608  82.824  29.821  1.00  0.00           H
ATOM    715  NH2 ARG A  60     105.808  84.364  29.371  1.00  0.00           N
ATOM    716 1HH2 ARG A  60     105.608  83.394  29.541  1.00  0.00           H
ATOM    717 2HH2 ARG A  60     105.078  85.034  29.201  1.00  0.00           H
ATOM    718  C   ARG A  60     109.128  89.574  32.131  1.00  0.00           C
ATOM    719  O   ARG A  60     110.058  88.784  31.911  1.00  0.00           O
ATOM    720  N   LEU A  61     109.208  90.604  32.991  1.00  0.00           N
ATOM    721  HN  LEU A  61     108.328  90.944  33.291  1.00  0.00           H
ATOM    722  CA  LEU A  61     110.368  91.134  33.631  1.00  0.00           C
ATOM    723  HA  LEU A  61     110.228  92.204  33.701  1.00  0.00           H
ATOM    724  CB  LEU A  61     110.458  90.594  35.071  1.00  0.00           C
ATOM    725  HB1 LEU A  61     111.318  90.984  35.651  1.00  0.00           H
ATOM    726  HB2 LEU A  61     110.608  89.504  34.891  1.00  0.00           H
ATOM    727  CG  LEU A  61     109.278  90.794  36.041  1.00  0.00           C
ATOM    728  HG  LEU A  61     108.528  90.034  35.721  1.00  0.00           H
ATOM    729  CD1 LEU A  61     108.648  92.194  36.011  1.00  0.00           C
ATOM    730 1HD1 LEU A  61     107.868  92.114  36.801  1.00  0.00           H
ATOM    731 2HD1 LEU A  61     109.378  92.944  36.361  1.00  0.00           H
ATOM    732 3HD1 LEU A  61     108.158  92.354  35.021  1.00  0.00           H
ATOM    733  CD2 LEU A  61     109.738  90.534  37.481  1.00  0.00           C
ATOM    734 1HD2 LEU A  61     108.948  90.424  38.251  1.00  0.00           H
ATOM    735 2HD2 LEU A  61     110.368  91.394  37.781  1.00  0.00           H
ATOM    736 3HD2 LEU A  61     110.418  89.674  37.691  1.00  0.00           H
ATOM    737  C   LEU A  61     111.678  91.004  32.931  1.00  0.00           C
ATOM    738  O   LEU A  61     112.608  90.364  33.411  1.00  0.00           O
ATOM    739  N   LYS A  62     111.708  91.694  31.781  1.00  0.00           N
ATOM    740  HN  LYS A  62     110.928  92.284  31.571  1.00  0.00           H
ATOM    741  CA  LYS A  62     112.868  91.794  30.951  1.00  0.00           C
ATOM    742  HA  LYS A  62     113.528  91.004  31.291  1.00  0.00           H
ATOM    743  CB  LYS A  62     112.508  91.574  29.481  1.00  0.00           C
ATOM    744  HB1 LYS A  62     113.468  91.594  28.911  1.00  0.00           H
ATOM    745  HB2 LYS A  62     111.758  92.334  29.161  1.00  0.00           H
ATOM    746  CG  LYS A  62     111.698  90.324  29.131  1.00  0.00           C
ATOM    747  HG1 LYS A  62     110.758  90.374  29.731  1.00  0.00           H
ATOM    748  HG2 LYS A  62     111.438  90.264  28.051  1.00  0.00           H
ATOM    749  CD  LYS A  62     112.318  88.964  29.451  1.00  0.00           C
ATOM    750  HD1 LYS A  62     112.258  88.724  30.531  1.00  0.00           H
ATOM    751  HD2 LYS A  62     111.688  88.214  28.911  1.00  0.00           H
ATOM    752  CE  LYS A  62     113.768  88.854  28.961  1.00  0.00           C
ATOM    753  HE1 LYS A  62     113.768  88.894  27.851  1.00  0.00           H
ATOM    754  HE2 LYS A  62     114.438  89.604  29.441  1.00  0.00           H
ATOM    755  NZ  LYS A  62     114.288  87.544  29.411  1.00  0.00           N
ATOM    756  HZ1 LYS A  62     113.598  86.784  29.271  1.00  0.00           H
ATOM    757  HZ2 LYS A  62     114.518  87.434  30.421  1.00  0.00           H
ATOM    758  HZ3 LYS A  62     115.208  87.324  28.971  1.00  0.00           H
ATOM    759  C   LYS A  62     113.548  93.114  31.051  1.00  0.00           C
ATOM    760  O   LYS A  62     114.728  93.204  30.701  1.00  0.00           O
ATOM    761  N   SER A  63     112.918  94.184  31.571  1.00  0.00           N
ATOM    762  HN  SER A  63     111.988  94.084  31.911  1.00  0.00           H
ATOM    763  CA  SER A  63     113.358  95.544  31.571  1.00  0.00           C
ATOM    764  HA  SER A  63     114.428  95.564  31.401  1.00  0.00           H
ATOM    765  CB  SER A  63     112.668  96.354  30.461  1.00  0.00           C
ATOM    766  HB1 SER A  63     112.708  95.854  29.461  1.00  0.00           H
ATOM    767  HB2 SER A  63     111.578  96.464  30.671  1.00  0.00           H
ATOM    768  OG  SER A  63     113.088  97.674  30.171  1.00  0.00           O
ATOM    769  HG1 SER A  63     112.688  97.844  29.311  1.00  0.00           H
ATOM    770  C   SER A  63     113.078  96.144  32.901  1.00  0.00           C
ATOM    771  O   SER A  63     111.988  95.974  33.451  1.00  0.00           O
ATOM    772  N   MET A  64     114.018  97.004  33.341  1.00  0.00           N
ATOM    773  HN  MET A  64     114.768  97.064  32.691  1.00  0.00           H
ATOM    774  CA  MET A  64     114.288  97.604  34.611  1.00  0.00           C
ATOM    775  HA  MET A  64     114.338  96.834  35.371  1.00  0.00           H
ATOM    776  CB  MET A  64     115.568  98.444  34.741  1.00  0.00           C
ATOM    777  HB1 MET A  64     115.758  98.664  35.821  1.00  0.00           H
ATOM    778  HB2 MET A  64     116.398  97.834  34.321  1.00  0.00           H
ATOM    779  CG  MET A  64     115.648  99.794  34.041  1.00  0.00           C
ATOM    780  HG1 MET A  64     114.828 100.464  34.401  1.00  0.00           H
ATOM    781  HG2 MET A  64     115.338  99.564  33.001  1.00  0.00           H
ATOM    782  SD  MET A  64     117.198 100.744  34.081  1.00  0.00           S
ATOM    783  CE  MET A  64     116.298 102.264  33.661  1.00  0.00           C
ATOM    784  HE1 MET A  64     115.548 102.124  32.851  1.00  0.00           H
ATOM    785  HE2 MET A  64     117.058 102.984  33.281  1.00  0.00           H
ATOM    786  HE3 MET A  64     115.748 102.784  34.471  1.00  0.00           H
ATOM    787  C   MET A  64     113.108  98.414  35.021  1.00  0.00           C
ATOM    788  O   MET A  64     112.658  98.374  36.161  1.00  0.00           O
ATOM    789  N   THR A  65     112.388  99.004  34.041  1.00  0.00           N
ATOM    790  HN  THR A  65     112.668  98.764  33.121  1.00  0.00           H
ATOM    791  CA  THR A  65     111.248  99.854  34.201  1.00  0.00           C
ATOM    792  HA  THR A  65     111.448 100.654  34.901  1.00  0.00           H
ATOM    793  CB  THR A  65     110.958 100.554  32.911  1.00  0.00           C
ATOM    794  HB  THR A  65     111.838 101.094  32.501  1.00  0.00           H
ATOM    795  OG1 THR A  65     109.968 101.564  33.011  1.00  0.00           O
ATOM    796  HG1 THR A  65     110.448 102.284  33.411  1.00  0.00           H
ATOM    797  CG2 THR A  65     110.468  99.714  31.721  1.00  0.00           C
ATOM    798 1HG2 THR A  65     109.538  99.174  32.021  1.00  0.00           H
ATOM    799 2HG2 THR A  65     111.108  98.864  31.411  1.00  0.00           H
ATOM    800 3HG2 THR A  65     110.088 100.344  30.891  1.00  0.00           H
ATOM    801  C   THR A  65     110.028  99.104  34.621  1.00  0.00           C
ATOM    802  O   THR A  65     109.148  99.554  35.351  1.00  0.00           O
ATOM    803  N   ASP A  66     109.938  97.804  34.291  1.00  0.00           N
ATOM    804  HN  ASP A  66     110.678  97.404  33.751  1.00  0.00           H
ATOM    805  CA  ASP A  66     108.908  96.964  34.821  1.00  0.00           C
ATOM    806  HA  ASP A  66     108.008  97.554  34.911  1.00  0.00           H
ATOM    807  CB  ASP A  66     108.578  95.884  33.771  1.00  0.00           C
ATOM    808  HB1 ASP A  66     107.738  95.304  34.221  1.00  0.00           H
ATOM    809  HB2 ASP A  66     109.418  95.194  33.571  1.00  0.00           H
ATOM    810  CG  ASP A  66     107.978  96.464  32.501  1.00  0.00           C
ATOM    811  OD1 ASP A  66     107.118  97.384  32.551  1.00  0.00           O
ATOM    812  OD2 ASP A  66     108.288  95.924  31.401  1.00  0.00           O
ATOM    813  C   ASP A  66     109.248  96.254  36.081  1.00  0.00           C
ATOM    814  O   ASP A  66     108.418  95.854  36.901  1.00  0.00           O
ATOM    815  N   ILE A  67     110.548  96.234  36.431  1.00  0.00           N
ATOM    816  HN  ILE A  67     111.298  96.664  35.951  1.00  0.00           H
ATOM    817  CA  ILE A  67     110.918  95.594  37.651  1.00  0.00           C
ATOM    818  HA  ILE A  67     110.328  94.734  37.921  1.00  0.00           H
ATOM    819  CB  ILE A  67     112.318  95.044  37.531  1.00  0.00           C
ATOM    820  HB  ILE A  67     113.038  95.864  37.341  1.00  0.00           H
ATOM    821  CG2 ILE A  67     112.488  94.134  38.761  1.00  0.00           C
ATOM    822 1HG2 ILE A  67     112.398  94.684  39.721  1.00  0.00           H
ATOM    823 2HG2 ILE A  67     113.518  93.704  38.761  1.00  0.00           H
ATOM    824 3HG2 ILE A  67     111.738  93.324  38.651  1.00  0.00           H
ATOM    825  CG1 ILE A  67     112.538  94.164  36.291  1.00  0.00           C
ATOM    826 1HG1 ILE A  67     112.088  93.184  36.541  1.00  0.00           H
ATOM    827 2HG1 ILE A  67     112.008  94.414  35.351  1.00  0.00           H
ATOM    828  CD  ILE A  67     114.048  94.024  36.051  1.00  0.00           C
ATOM    829  HD1 ILE A  67     114.538  93.944  37.041  1.00  0.00           H
ATOM    830  HD2 ILE A  67     114.318  93.154  35.421  1.00  0.00           H
ATOM    831  HD3 ILE A  67     114.558  94.804  35.441  1.00  0.00           H
ATOM    832  C   ILE A  67     110.698  96.574  38.751  1.00  0.00           C
ATOM    833  O   ILE A  67     110.148  96.244  39.801  1.00  0.00           O
ATOM    834  N   TYR A  68     111.098  97.844  38.591  1.00  0.00           N
ATOM    835  HN  TYR A  68     111.528  98.104  37.731  1.00  0.00           H
ATOM    836  CA  TYR A  68     110.898  98.854  39.581  1.00  0.00           C
ATOM    837  HA  TYR A  68     111.368  98.604  40.531  1.00  0.00           H
ATOM    838  CB  TYR A  68     111.548 100.144  39.061  1.00  0.00           C
ATOM    839  HB1 TYR A  68     111.388 100.964  39.801  1.00  0.00           H
ATOM    840  HB2 TYR A  68     111.028 100.474  38.131  1.00  0.00           H
ATOM    841  CG  TYR A  68     113.018 100.164  38.851  1.00  0.00           C
ATOM    842  CD1 TYR A  68     113.848  99.394  39.631  1.00  0.00           C
ATOM    843  HD1 TYR A  68     113.418  98.774  40.391  1.00  0.00           H
ATOM    844  CE1 TYR A  68     115.208  99.304  39.401  1.00  0.00           C
ATOM    845  HE1 TYR A  68     115.798  98.724  40.081  1.00  0.00           H
ATOM    846  CZ  TYR A  68     115.718 100.104  38.411  1.00  0.00           C
ATOM    847  OH  TYR A  68     117.098 100.264  38.191  1.00  0.00           O
ATOM    848  HH  TYR A  68     117.668  99.814  38.811  1.00  0.00           H
ATOM    849  CD2 TYR A  68     113.588 100.984  37.911  1.00  0.00           C
ATOM    850  HD2 TYR A  68     113.008 101.744  37.401  1.00  0.00           H
ATOM    851  CE2 TYR A  68     114.928 100.894  37.601  1.00  0.00           C
ATOM    852  HE2 TYR A  68     115.378 101.524  36.841  1.00  0.00           H
ATOM    853  C   TYR A  68     109.478  99.094  39.971  1.00  0.00           C
ATOM    854  O   TYR A  68     109.148  99.164  41.151  1.00  0.00           O
ATOM    855  N   LEU A  69     108.528  99.034  39.021  1.00  0.00           N
ATOM    856  HN  LEU A  69     108.838  98.904  38.081  1.00  0.00           H
ATOM    857  CA  LEU A  69     107.138  99.234  39.321  1.00  0.00           C
ATOM    858  HA  LEU A  69     107.088 100.114  39.941  1.00  0.00           H
ATOM    859  CB  LEU A  69     106.318  99.594  38.071  1.00  0.00           C
ATOM    860  HB1 LEU A  69     106.818 100.444  37.551  1.00  0.00           H
ATOM    861  HB2 LEU A  69     106.258  98.714  37.401  1.00  0.00           H
ATOM    862  CG  LEU A  69     104.868  99.994  38.421  1.00  0.00           C
ATOM    863  HG  LEU A  69     104.368  99.244  39.071  1.00  0.00           H
ATOM    864  CD1 LEU A  69     104.878 101.364  39.111  1.00  0.00           C
ATOM    865 1HD1 LEU A  69     103.858 101.784  39.251  1.00  0.00           H
ATOM    866 2HD1 LEU A  69     105.448 102.084  38.491  1.00  0.00           H
ATOM    867 3HD1 LEU A  69     105.278 101.364  40.151  1.00  0.00           H
ATOM    868  CD2 LEU A  69     104.028 100.014  37.131  1.00  0.00           C
ATOM    869 1HD2 LEU A  69     102.948 100.064  37.361  1.00  0.00           H
ATOM    870 2HD2 LEU A  69     104.288 100.844  36.431  1.00  0.00           H
ATOM    871 3HD2 LEU A  69     104.168  99.094  36.521  1.00  0.00           H
ATOM    872  C   LEU A  69     106.598  98.084  40.101  1.00  0.00           C
ATOM    873  O   LEU A  69     105.808  98.184  41.041  1.00  0.00           O
ATOM    874  N   LEU A  70     107.028  96.844  39.811  1.00  0.00           N
ATOM    875  HN  LEU A  70     107.588  96.764  39.001  1.00  0.00           H
ATOM    876  CA  LEU A  70     106.668  95.644  40.501  1.00  0.00           C
ATOM    877  HA  LEU A  70     105.598  95.484  40.551  1.00  0.00           H
ATOM    878  CB  LEU A  70     107.178  94.384  39.781  1.00  0.00           C
ATOM    879  HB1 LEU A  70     106.788  94.454  38.741  1.00  0.00           H
ATOM    880  HB2 LEU A  70     108.278  94.364  39.641  1.00  0.00           H
ATOM    881  CG  LEU A  70     106.648  93.074  40.401  1.00  0.00           C
ATOM    882  HG  LEU A  70     106.728  93.094  41.511  1.00  0.00           H
ATOM    883  CD1 LEU A  70     107.338  91.784  39.921  1.00  0.00           C
ATOM    884 1HD1 LEU A  70     107.218  91.574  38.831  1.00  0.00           H
ATOM    885 2HD1 LEU A  70     108.438  91.934  40.021  1.00  0.00           H
ATOM    886 3HD1 LEU A  70     106.978  90.954  40.551  1.00  0.00           H
ATOM    887  CD2 LEU A  70     105.158  92.904  40.091  1.00  0.00           C
ATOM    888 1HD2 LEU A  70     105.008  92.934  38.991  1.00  0.00           H
ATOM    889 2HD2 LEU A  70     104.858  91.904  40.461  1.00  0.00           H
ATOM    890 3HD2 LEU A  70     104.628  93.714  40.631  1.00  0.00           H
ATOM    891  C   LEU A  70     107.008  95.654  41.951  1.00  0.00           C
ATOM    892  O   LEU A  70     106.208  95.314  42.821  1.00  0.00           O
ATOM    893  N   ASN A  71     108.248  96.054  42.291  1.00  0.00           N
ATOM    894  HN  ASN A  71     108.778  96.444  41.551  1.00  0.00           H
ATOM    895  CA  ASN A  71     108.638  96.174  43.661  1.00  0.00           C
ATOM    896  HA  ASN A  71     108.288  95.344  44.261  1.00  0.00           H
ATOM    897  CB  ASN A  71     110.168  96.254  43.721  1.00  0.00           C
ATOM    898  HB1 ASN A  71     110.608  97.064  43.101  1.00  0.00           H
ATOM    899  HB2 ASN A  71     110.478  96.524  44.751  1.00  0.00           H
ATOM    900  CG  ASN A  71     110.908  94.944  43.451  1.00  0.00           C
ATOM    901  OD1 ASN A  71     111.038  94.024  44.251  1.00  0.00           O
ATOM    902  ND2 ASN A  71     111.358  94.844  42.171  1.00  0.00           N
ATOM    903 1HD2 ASN A  71     111.108  95.524  41.481  1.00  0.00           H
ATOM    904 2HD2 ASN A  71     111.928  94.044  41.971  1.00  0.00           H
ATOM    905  C   ASN A  71     108.058  97.334  44.411  1.00  0.00           C
ATOM    906  O   ASN A  71     107.938  97.294  45.641  1.00  0.00           O
ATOM    907  N   LEU A  72     107.498  98.284  43.641  1.00  0.00           N
ATOM    908  HN  LEU A  72     107.478  98.094  42.661  1.00  0.00           H
ATOM    909  CA  LEU A  72     106.658  99.334  44.111  1.00  0.00           C
ATOM    910  HA  LEU A  72     107.088  99.734  45.011  1.00  0.00           H
ATOM    911  CB  LEU A  72     106.558 100.554  43.171  1.00  0.00           C
ATOM    912  HB1 LEU A  72     106.288 100.194  42.151  1.00  0.00           H
ATOM    913  HB2 LEU A  72     107.598 100.904  43.071  1.00  0.00           H
ATOM    914  CG  LEU A  72     105.828 101.784  43.751  1.00  0.00           C
ATOM    915  HG  LEU A  72     104.878 101.384  44.171  1.00  0.00           H
ATOM    916  CD1 LEU A  72     105.448 102.884  42.741  1.00  0.00           C
ATOM    917 1HD1 LEU A  72     105.048 103.794  43.221  1.00  0.00           H
ATOM    918 2HD1 LEU A  72     106.378 103.154  42.211  1.00  0.00           H
ATOM    919 3HD1 LEU A  72     104.708 102.514  41.991  1.00  0.00           H
ATOM    920  CD2 LEU A  72     106.648 102.474  44.851  1.00  0.00           C
ATOM    921 1HD2 LEU A  72     107.488 102.984  44.331  1.00  0.00           H
ATOM    922 2HD2 LEU A  72     105.978 103.274  45.231  1.00  0.00           H
ATOM    923 3HD2 LEU A  72     106.898 101.834  45.721  1.00  0.00           H
ATOM    924  C   LEU A  72     105.298  98.864  44.501  1.00  0.00           C
ATOM    925  O   LEU A  72     104.748  99.214  45.541  1.00  0.00           O
ATOM    926  N   ALA A  73     104.788  97.884  43.731  1.00  0.00           N
ATOM    927  HN  ALA A  73     105.288  97.534  42.941  1.00  0.00           H
ATOM    928  CA  ALA A  73     103.578  97.174  44.011  1.00  0.00           C
ATOM    929  HA  ALA A  73     102.848  97.914  44.311  1.00  0.00           H
ATOM    930  CB  ALA A  73     102.988  96.464  42.781  1.00  0.00           C
ATOM    931  HB1 ALA A  73     103.728  95.704  42.451  1.00  0.00           H
ATOM    932  HB2 ALA A  73     102.978  97.034  41.821  1.00  0.00           H
ATOM    933  HB3 ALA A  73     102.018  95.964  42.961  1.00  0.00           H
ATOM    934  C   ALA A  73     103.798  96.254  45.161  1.00  0.00           C
ATOM    935  O   ALA A  73     102.928  96.074  46.021  1.00  0.00           O
ATOM    936  N   ILE A  74     104.978  95.624  45.281  1.00  0.00           N
ATOM    937  HN  ILE A  74     105.488  95.664  44.431  1.00  0.00           H
ATOM    938  CA  ILE A  74     105.378  94.894  46.451  1.00  0.00           C
ATOM    939  HA  ILE A  74     104.548  94.224  46.641  1.00  0.00           H
ATOM    940  CB  ILE A  74     106.648  94.114  46.251  1.00  0.00           C
ATOM    941  HB  ILE A  74     107.408  94.884  46.001  1.00  0.00           H
ATOM    942  CG2 ILE A  74     107.188  93.494  47.541  1.00  0.00           C
ATOM    943 1HG2 ILE A  74     106.428  92.834  48.021  1.00  0.00           H
ATOM    944 2HG2 ILE A  74     108.058  92.844  47.321  1.00  0.00           H
ATOM    945 3HG2 ILE A  74     107.458  94.264  48.301  1.00  0.00           H
ATOM    946  CG1 ILE A  74     106.458  92.964  45.241  1.00  0.00           C
ATOM    947 1HG1 ILE A  74     105.768  92.214  45.691  1.00  0.00           H
ATOM    948 2HG1 ILE A  74     105.948  93.414  44.361  1.00  0.00           H
ATOM    949  CD  ILE A  74     107.758  92.354  44.741  1.00  0.00           C
ATOM    950  HD1 ILE A  74     108.478  93.024  44.221  1.00  0.00           H
ATOM    951  HD2 ILE A  74     108.318  91.784  45.521  1.00  0.00           H
ATOM    952  HD3 ILE A  74     107.548  91.524  44.031  1.00  0.00           H
ATOM    953  C   ILE A  74     105.468  95.744  47.671  1.00  0.00           C
ATOM    954  O   ILE A  74     105.028  95.304  48.721  1.00  0.00           O
ATOM    955  N   SER A  75     105.988  96.974  47.551  1.00  0.00           N
ATOM    956  HN  SER A  75     106.448  97.104  46.671  1.00  0.00           H
ATOM    957  CA  SER A  75     106.038  97.954  48.591  1.00  0.00           C
ATOM    958  HA  SER A  75     106.368  97.504  49.521  1.00  0.00           H
ATOM    959  CB  SER A  75     106.958  99.144  48.281  1.00  0.00           C
ATOM    960  HB1 SER A  75     106.988  99.834  49.151  1.00  0.00           H
ATOM    961  HB2 SER A  75     106.658  99.774  47.421  1.00  0.00           H
ATOM    962  OG  SER A  75     108.288  98.704  48.061  1.00  0.00           O
ATOM    963  HG1 SER A  75     108.288  98.264  47.211  1.00  0.00           H
ATOM    964  C   SER A  75     104.758  98.504  49.121  1.00  0.00           C
ATOM    965  O   SER A  75     104.728  98.864  50.301  1.00  0.00           O
ATOM    966  N   ASP A  76     103.648  98.524  48.361  1.00  0.00           N
ATOM    967  HN  ASP A  76     103.858  98.334  47.411  1.00  0.00           H
ATOM    968  CA  ASP A  76     102.288  98.674  48.771  1.00  0.00           C
ATOM    969  HA  ASP A  76     102.188  99.454  49.511  1.00  0.00           H
ATOM    970  CB  ASP A  76     101.478  99.014  47.501  1.00  0.00           C
ATOM    971  HB1 ASP A  76     102.038  98.694  46.601  1.00  0.00           H
ATOM    972  HB2 ASP A  76     100.488  98.504  47.461  1.00  0.00           H
ATOM    973  CG  ASP A  76     101.278 100.514  47.421  1.00  0.00           C
ATOM    974  OD1 ASP A  76     101.808 101.324  48.231  1.00  0.00           O
ATOM    975  OD2 ASP A  76     100.638 101.004  46.451  1.00  0.00           O
ATOM    976  C   ASP A  76     101.838  97.434  49.451  1.00  0.00           C
ATOM    977  O   ASP A  76     101.098  97.514  50.431  1.00  0.00           O
ATOM    978  N   LEU A  77     102.098  96.224  48.931  1.00  0.00           N
ATOM    979  HN  LEU A  77     102.668  96.164  48.111  1.00  0.00           H
ATOM    980  CA  LEU A  77     101.658  95.024  49.571  1.00  0.00           C
ATOM    981  HA  LEU A  77     100.588  95.164  49.691  1.00  0.00           H
ATOM    982  CB  LEU A  77     101.898  93.764  48.721  1.00  0.00           C
ATOM    983  HB1 LEU A  77     102.998  93.594  48.651  1.00  0.00           H
ATOM    984  HB2 LEU A  77     101.448  93.804  47.711  1.00  0.00           H
ATOM    985  CG  LEU A  77     101.328  92.454  49.281  1.00  0.00           C
ATOM    986  HG  LEU A  77     101.398  92.524  50.391  1.00  0.00           H
ATOM    987  CD1 LEU A  77     102.098  91.224  48.791  1.00  0.00           C
ATOM    988 1HD1 LEU A  77     103.178  91.204  49.061  1.00  0.00           H
ATOM    989 2HD1 LEU A  77     101.758  90.274  49.261  1.00  0.00           H
ATOM    990 3HD1 LEU A  77     102.178  91.084  47.691  1.00  0.00           H
ATOM    991  CD2 LEU A  77      99.828  92.274  48.981  1.00  0.00           C
ATOM    992 1HD2 LEU A  77      99.478  91.394  49.561  1.00  0.00           H
ATOM    993 2HD2 LEU A  77      99.268  93.134  49.401  1.00  0.00           H
ATOM    994 3HD2 LEU A  77      99.738  92.184  47.871  1.00  0.00           H
ATOM    995  C   LEU A  77     102.248  94.864  50.931  1.00  0.00           C
ATOM    996  O   LEU A  77     101.628  94.434  51.901  1.00  0.00           O
ATOM    997  N   PHE A  78     103.548  95.164  51.091  1.00  0.00           N
ATOM    998  HN  PHE A  78     104.178  95.204  50.321  1.00  0.00           H
ATOM    999  CA  PHE A  78     104.108  95.344  52.391  1.00  0.00           C
ATOM   1000  HA  PHE A  78     103.958  94.404  52.901  1.00  0.00           H
ATOM   1001  CB  PHE A  78     105.628  95.584  52.391  1.00  0.00           C
ATOM   1002  HB1 PHE A  78     105.858  96.324  51.601  1.00  0.00           H
ATOM   1003  HB2 PHE A  78     105.888  96.054  53.371  1.00  0.00           H
ATOM   1004  CG  PHE A  78     106.458  94.354  52.191  1.00  0.00           C
ATOM   1005  CD1 PHE A  78     106.268  93.404  51.211  1.00  0.00           C
ATOM   1006  HD1 PHE A  78     105.438  93.494  50.521  1.00  0.00           H
ATOM   1007  CE1 PHE A  78     107.008  92.244  51.131  1.00  0.00           C
ATOM   1008  HE1 PHE A  78     106.938  91.544  50.321  1.00  0.00           H
ATOM   1009  CZ  PHE A  78     108.118  92.114  51.931  1.00  0.00           C
ATOM   1010  HZ  PHE A  78     108.778  91.274  51.791  1.00  0.00           H
ATOM   1011  CD2 PHE A  78     107.558  94.124  52.981  1.00  0.00           C
ATOM   1012  HD2 PHE A  78     107.728  94.784  53.821  1.00  0.00           H
ATOM   1013  CE2 PHE A  78     108.408  93.044  52.901  1.00  0.00           C
ATOM   1014  HE2 PHE A  78     109.068  92.894  53.741  1.00  0.00           H
ATOM   1015  C   PHE A  78     103.518  96.344  53.321  1.00  0.00           C
ATOM   1016  O   PHE A  78     103.268  95.984  54.481  1.00  0.00           O
ATOM   1017  N   PHE A  79     103.168  97.564  52.881  1.00  0.00           N
ATOM   1018  HN  PHE A  79     103.708  97.954  52.141  1.00  0.00           H
ATOM   1019  CA  PHE A  79     102.288  98.354  53.681  1.00  0.00           C
ATOM   1020  HA  PHE A  79     102.798  98.564  54.611  1.00  0.00           H
ATOM   1021  CB  PHE A  79     102.308  99.794  53.151  1.00  0.00           C
ATOM   1022  HB1 PHE A  79     103.318 100.254  53.291  1.00  0.00           H
ATOM   1023  HB2 PHE A  79     102.028  99.844  52.081  1.00  0.00           H
ATOM   1024  CG  PHE A  79     101.308 100.664  53.831  1.00  0.00           C
ATOM   1025  CD1 PHE A  79     100.228 101.134  53.131  1.00  0.00           C
ATOM   1026  HD1 PHE A  79     100.088 100.804  52.111  1.00  0.00           H
ATOM   1027  CE1 PHE A  79      99.258 101.884  53.761  1.00  0.00           C
ATOM   1028  HE1 PHE A  79      98.328 102.014  53.231  1.00  0.00           H
ATOM   1029  CZ  PHE A  79      99.398 102.234  55.081  1.00  0.00           C
ATOM   1030  HZ  PHE A  79      98.668 102.854  55.571  1.00  0.00           H
ATOM   1031  CD2 PHE A  79     101.448 100.974  55.171  1.00  0.00           C
ATOM   1032  HD2 PHE A  79     102.248 100.624  55.801  1.00  0.00           H
ATOM   1033  CE2 PHE A  79     100.498 101.764  55.771  1.00  0.00           C
ATOM   1034  HE2 PHE A  79     100.598 101.964  56.831  1.00  0.00           H
ATOM   1035  C   PHE A  79     100.958  97.824  54.091  1.00  0.00           C
ATOM   1036  O   PHE A  79     100.688  97.804  55.291  1.00  0.00           O
ATOM   1037  N   LEU A  80     100.188  97.184  53.191  1.00  0.00           N
ATOM   1038  HN  LEU A  80     100.418  97.154  52.221  1.00  0.00           H
ATOM   1039  CA  LEU A  80      98.958  96.504  53.441  1.00  0.00           C
ATOM   1040  HA  LEU A  80      98.208  97.164  53.851  1.00  0.00           H
ATOM   1041  CB  LEU A  80      98.488  95.834  52.131  1.00  0.00           C
ATOM   1042  HB1 LEU A  80      99.428  95.444  51.681  1.00  0.00           H
ATOM   1043  HB2 LEU A  80      97.798  94.984  52.341  1.00  0.00           H
ATOM   1044  CG  LEU A  80      97.728  96.744  51.161  1.00  0.00           C
ATOM   1045  HG  LEU A  80      98.348  97.654  51.001  1.00  0.00           H
ATOM   1046  CD1 LEU A  80      97.578  96.134  49.751  1.00  0.00           C
ATOM   1047 1HD1 LEU A  80      98.588  95.974  49.311  1.00  0.00           H
ATOM   1048 2HD1 LEU A  80      96.928  96.834  49.191  1.00  0.00           H
ATOM   1049 3HD1 LEU A  80      97.098  95.134  49.681  1.00  0.00           H
ATOM   1050  CD2 LEU A  80      96.368  97.204  51.711  1.00  0.00           C
ATOM   1051 1HD2 LEU A  80      96.088  98.144  51.201  1.00  0.00           H
ATOM   1052 2HD2 LEU A  80      96.358  97.354  52.811  1.00  0.00           H
ATOM   1053 3HD2 LEU A  80      95.518  96.504  51.541  1.00  0.00           H
ATOM   1054  C   LEU A  80      99.098  95.464  54.491  1.00  0.00           C
ATOM   1055  O   LEU A  80      98.148  95.174  55.211  1.00  0.00           O
ATOM   1056  N   LEU A  81     100.228  94.734  54.611  1.00  0.00           N
ATOM   1057  HN  LEU A  81     101.008  95.104  54.121  1.00  0.00           H
ATOM   1058  CA  LEU A  81     100.528  93.764  55.621  1.00  0.00           C
ATOM   1059  HA  LEU A  81      99.668  93.104  55.661  1.00  0.00           H
ATOM   1060  CB  LEU A  81     101.768  92.924  55.281  1.00  0.00           C
ATOM   1061  HB1 LEU A  81     102.558  93.704  55.181  1.00  0.00           H
ATOM   1062  HB2 LEU A  81     101.548  92.514  54.271  1.00  0.00           H
ATOM   1063  CG  LEU A  81     102.128  91.824  56.281  1.00  0.00           C
ATOM   1064  HG  LEU A  81     102.378  92.304  57.251  1.00  0.00           H
ATOM   1065  CD1 LEU A  81     103.448  91.224  55.771  1.00  0.00           C
ATOM   1066 1HD1 LEU A  81     103.728  90.354  56.411  1.00  0.00           H
ATOM   1067 2HD1 LEU A  81     104.288  91.934  55.881  1.00  0.00           H
ATOM   1068 3HD1 LEU A  81     103.318  90.814  54.741  1.00  0.00           H
ATOM   1069  CD2 LEU A  81     100.968  90.814  56.361  1.00  0.00           C
ATOM   1070 1HD2 LEU A  81     101.428  89.894  56.781  1.00  0.00           H
ATOM   1071 2HD2 LEU A  81     100.088  91.184  56.921  1.00  0.00           H
ATOM   1072 3HD2 LEU A  81     100.758  90.484  55.321  1.00  0.00           H
ATOM   1073  C   LEU A  81     100.558  94.334  56.991  1.00  0.00           C
ATOM   1074  O   LEU A  81     100.418  93.594  57.961  1.00  0.00           O
ATOM   1075  N   THR A  82     100.708  95.664  57.191  1.00  0.00           N
ATOM   1076  HN  THR A  82     100.818  96.164  56.341  1.00  0.00           H
ATOM   1077  CA  THR A  82     100.748  96.264  58.481  1.00  0.00           C
ATOM   1078  HA  THR A  82     100.768  95.444  59.191  1.00  0.00           H
ATOM   1079  CB  THR A  82     101.948  97.124  58.731  1.00  0.00           C
ATOM   1080  HB  THR A  82     102.148  97.494  59.761  1.00  0.00           H
ATOM   1081  OG1 THR A  82     102.058  98.224  57.841  1.00  0.00           O
ATOM   1082  HG1 THR A  82     102.208  97.784  57.001  1.00  0.00           H
ATOM   1083  CG2 THR A  82     103.198  96.254  58.521  1.00  0.00           C
ATOM   1084 1HG2 THR A  82     104.138  96.834  58.451  1.00  0.00           H
ATOM   1085 2HG2 THR A  82     103.438  95.454  59.261  1.00  0.00           H
ATOM   1086 3HG2 THR A  82     103.128  95.704  57.551  1.00  0.00           H
ATOM   1087  C   THR A  82      99.568  97.134  58.761  1.00  0.00           C
ATOM   1088  O   THR A  82      99.408  97.474  59.931  1.00  0.00           O
ATOM   1089  N   VAL A  83      98.748  97.524  57.771  1.00  0.00           N
ATOM   1090  HN  VAL A  83      98.998  97.134  56.881  1.00  0.00           H
ATOM   1091  CA  VAL A  83      97.528  98.234  57.951  1.00  0.00           C
ATOM   1092  HA  VAL A  83      97.868  99.234  58.161  1.00  0.00           H
ATOM   1093  CB  VAL A  83      96.748  98.474  56.691  1.00  0.00           C
ATOM   1094  HB  VAL A  83      96.688  97.514  56.151  1.00  0.00           H
ATOM   1095  CG1 VAL A  83      97.558  99.444  55.811  1.00  0.00           C
ATOM   1096 1HG1 VAL A  83      96.918  99.674  54.931  1.00  0.00           H
ATOM   1097 2HG1 VAL A  83      97.898 100.264  56.481  1.00  0.00           H
ATOM   1098 3HG1 VAL A  83      98.488  98.934  55.471  1.00  0.00           H
ATOM   1099  CG2 VAL A  83      95.298  98.964  56.851  1.00  0.00           C
ATOM   1100 1HG2 VAL A  83      95.338  99.894  57.451  1.00  0.00           H
ATOM   1101 2HG2 VAL A  83      94.678  98.214  57.391  1.00  0.00           H
ATOM   1102 3HG2 VAL A  83      94.758  99.174  55.901  1.00  0.00           H
ATOM   1103  C   VAL A  83      96.658  97.864  59.111  1.00  0.00           C
ATOM   1104  O   VAL A  83      96.478  98.794  59.891  1.00  0.00           O
ATOM   1105  N   PRO A  84      96.048  96.744  59.331  1.00  0.00           N
ATOM   1106  CD  PRO A  84      95.918  95.734  58.291  1.00  0.00           C
ATOM   1107  HD1 PRO A  84      96.878  95.464  57.821  1.00  0.00           H
ATOM   1108  HD2 PRO A  84      95.088  95.984  57.591  1.00  0.00           H
ATOM   1109  CA  PRO A  84      96.148  96.054  60.581  1.00  0.00           C
ATOM   1110  HA  PRO A  84      97.078  95.504  60.641  1.00  0.00           H
ATOM   1111  CB  PRO A  84      94.968  95.104  60.361  1.00  0.00           C
ATOM   1112  HB1 PRO A  84      93.978  95.594  60.341  1.00  0.00           H
ATOM   1113  HB2 PRO A  84      94.968  94.234  61.061  1.00  0.00           H
ATOM   1114  CG  PRO A  84      95.328  94.504  59.001  1.00  0.00           C
ATOM   1115  HG1 PRO A  84      96.238  93.854  58.971  1.00  0.00           H
ATOM   1116  HG2 PRO A  84      94.498  94.014  58.451  1.00  0.00           H
ATOM   1117  C   PRO A  84      96.038  96.864  61.831  1.00  0.00           C
ATOM   1118  O   PRO A  84      94.928  97.174  62.281  1.00  0.00           O
ATOM   1119  N   PHE A  85      97.118  97.114  62.581  1.00  0.00           N
ATOM   1120  HN  PHE A  85      97.968  96.674  62.291  1.00  0.00           H
ATOM   1121  CA  PHE A  85      96.978  97.644  63.901  1.00  0.00           C
ATOM   1122  HA  PHE A  85      95.968  97.764  64.261  1.00  0.00           H
ATOM   1123  CB  PHE A  85      97.878  96.784  64.791  1.00  0.00           C
ATOM   1124  HB1 PHE A  85      98.928  96.764  64.421  1.00  0.00           H
ATOM   1125  HB2 PHE A  85      97.838  97.244  65.801  1.00  0.00           H
ATOM   1126  CG  PHE A  85      97.248  95.434  64.891  1.00  0.00           C
ATOM   1127  CD1 PHE A  85      97.778  94.374  64.201  1.00  0.00           C
ATOM   1128  HD1 PHE A  85      98.728  94.384  63.691  1.00  0.00           H
ATOM   1129  CE1 PHE A  85      97.058  93.214  64.091  1.00  0.00           C
ATOM   1130  HE1 PHE A  85      97.338  92.424  63.411  1.00  0.00           H
ATOM   1131  CZ  PHE A  85      95.888  93.084  64.801  1.00  0.00           C
ATOM   1132  HZ  PHE A  85      95.278  92.184  64.731  1.00  0.00           H
ATOM   1133  CD2 PHE A  85      96.108  95.334  65.661  1.00  0.00           C
ATOM   1134  HD2 PHE A  85      95.758  96.234  66.141  1.00  0.00           H
ATOM   1135  CE2 PHE A  85      95.428  94.144  65.541  1.00  0.00           C
ATOM   1136  HE2 PHE A  85      94.448  94.034  65.991  1.00  0.00           H
ATOM   1137  C   PHE A  85      97.408  99.064  63.971  1.00  0.00           C
ATOM   1138  O   PHE A  85      97.408  99.674  65.051  1.00  0.00           O
ATOM   1139  N   TRP A  86      97.758  99.684  62.831  1.00  0.00           N
ATOM   1140  HN  TRP A  86      97.748  99.184  61.971  1.00  0.00           H
ATOM   1141  CA  TRP A  86      97.568 101.094  62.681  1.00  0.00           C
ATOM   1142  HA  TRP A  86      98.128 101.554  63.481  1.00  0.00           H
ATOM   1143  CB  TRP A  86      98.338 101.494  61.421  1.00  0.00           C
ATOM   1144  HB1 TRP A  86      98.538 102.594  61.401  1.00  0.00           H
ATOM   1145  HB2 TRP A  86      97.678 101.354  60.541  1.00  0.00           H
ATOM   1146  CG  TRP A  86      99.658 100.864  61.121  1.00  0.00           C
ATOM   1147  CD1 TRP A  86     100.008 100.484  59.861  1.00  0.00           C
ATOM   1148  HD1 TRP A  86      99.348 100.484  59.001  1.00  0.00           H
ATOM   1149  NE1 TRP A  86     101.318 100.084  59.881  1.00  0.00           N
ATOM   1150  HE1 TRP A  86     101.718  99.384  59.331  1.00  0.00           H
ATOM   1151  CE2 TRP A  86     101.808 100.174  61.161  1.00  0.00           C
ATOM   1152  CD2 TRP A  86     100.798 100.694  61.961  1.00  0.00           C
ATOM   1153  CE3 TRP A  86     100.998 100.924  63.291  1.00  0.00           C
ATOM   1154  HE3 TRP A  86     100.198 101.364  63.861  1.00  0.00           H
ATOM   1155  CZ3 TRP A  86     102.208 100.554  63.841  1.00  0.00           C
ATOM   1156  HZ3 TRP A  86     102.388 100.754  64.891  1.00  0.00           H
ATOM   1157  CZ2 TRP A  86     103.028  99.894  61.681  1.00  0.00           C
ATOM   1158  HZ2 TRP A  86     103.788  99.404  61.101  1.00  0.00           H
ATOM   1159  CH2 TRP A  86     103.208 100.084  63.031  1.00  0.00           C
ATOM   1160  HH2 TRP A  86     104.128  99.804  63.531  1.00  0.00           H
ATOM   1161  C   TRP A  86      96.218 101.734  62.771  1.00  0.00           C
ATOM   1162  O   TRP A  86      95.938 102.774  63.361  1.00  0.00           O
ATOM   1163  N   ALA A  87      95.298 100.954  62.181  1.00  0.00           N
ATOM   1164  HN  ALA A  87      95.568 100.124  61.701  1.00  0.00           H
ATOM   1165  CA  ALA A  87      93.908 101.264  62.071  1.00  0.00           C
ATOM   1166  HA  ALA A  87      93.848 102.274  61.681  1.00  0.00           H
ATOM   1167  CB  ALA A  87      93.258 100.384  60.991  1.00  0.00           C
ATOM   1168  HB1 ALA A  87      92.148 100.364  61.001  1.00  0.00           H
ATOM   1169  HB2 ALA A  87      93.558  99.334  61.161  1.00  0.00           H
ATOM   1170  HB3 ALA A  87      93.588 100.844  60.041  1.00  0.00           H
ATOM   1171  C   ALA A  87      93.218 101.324  63.401  1.00  0.00           C
ATOM   1172  O   ALA A  87      92.428 102.184  63.751  1.00  0.00           O
ATOM   1173  N   HIS A  88      93.448 100.264  64.201  1.00  0.00           N
ATOM   1174  HN  HIS A  88      93.768  99.424  63.761  1.00  0.00           H
ATOM   1175  CA  HIS A  88      92.908 100.224  65.521  1.00  0.00           C
ATOM   1176  HA  HIS A  88      91.858 100.424  65.361  1.00  0.00           H
ATOM   1177  CB  HIS A  88      92.948  98.854  66.221  1.00  0.00           C
ATOM   1178  HB1 HIS A  88      92.758  99.034  67.301  1.00  0.00           H
ATOM   1179  HB2 HIS A  88      93.968  98.424  66.191  1.00  0.00           H
ATOM   1180  ND1 HIS A  88      90.708  97.724  65.921  1.00  0.00           N
ATOM   1181  CG  HIS A  88      92.058  97.824  65.611  1.00  0.00           C
ATOM   1182  CE1 HIS A  88      90.198  96.894  65.031  1.00  0.00           C
ATOM   1183  HE1 HIS A  88      89.178  96.514  65.011  1.00  0.00           H
ATOM   1184  NE2 HIS A  88      91.158  96.384  64.221  1.00  0.00           N
ATOM   1185  HE2 HIS A  88      91.018  95.474  63.831  1.00  0.00           H
ATOM   1186  CD2 HIS A  88      92.348  97.014  64.551  1.00  0.00           C
ATOM   1187  HD2 HIS A  88      93.288  96.624  64.201  1.00  0.00           H
ATOM   1188  C   HIS A  88      93.458 101.274  66.421  1.00  0.00           C
ATOM   1189  O   HIS A  88      92.778 101.794  67.301  1.00  0.00           O
ATOM   1190  N   TYR A  89      94.748 101.604  66.241  1.00  0.00           N
ATOM   1191  HN  TYR A  89      95.338 101.134  65.591  1.00  0.00           H
ATOM   1192  CA  TYR A  89      95.398 102.624  67.001  1.00  0.00           C
ATOM   1193  HA  TYR A  89      95.138 102.304  68.001  1.00  0.00           H
ATOM   1194  CB  TYR A  89      96.898 102.434  66.731  1.00  0.00           C
ATOM   1195  HB1 TYR A  89      97.058 102.584  65.631  1.00  0.00           H
ATOM   1196  HB2 TYR A  89      97.318 101.474  67.081  1.00  0.00           H
ATOM   1197  CG  TYR A  89      97.858 103.254  67.521  1.00  0.00           C
ATOM   1198  CD1 TYR A  89      97.558 103.614  68.811  1.00  0.00           C
ATOM   1199  HD1 TYR A  89      96.568 103.454  69.221  1.00  0.00           H
ATOM   1200  CE1 TYR A  89      98.478 104.314  69.551  1.00  0.00           C
ATOM   1201  HE1 TYR A  89      98.348 104.624  70.581  1.00  0.00           H
ATOM   1202  CZ  TYR A  89      99.708 104.624  69.021  1.00  0.00           C
ATOM   1203  OH  TYR A  89     100.638 105.334  69.821  1.00  0.00           O
ATOM   1204  HH  TYR A  89     101.458 105.404  69.331  1.00  0.00           H
ATOM   1205  CD2 TYR A  89      99.098 103.524  66.981  1.00  0.00           C
ATOM   1206  HD2 TYR A  89      99.398 103.184  66.001  1.00  0.00           H
ATOM   1207  CE2 TYR A  89     100.008 104.224  67.741  1.00  0.00           C
ATOM   1208  HE2 TYR A  89     100.928 104.484  67.251  1.00  0.00           H
ATOM   1209  C   TYR A  89      95.028 104.054  66.791  1.00  0.00           C
ATOM   1210  O   TYR A  89      94.838 104.804  67.741  1.00  0.00           O
ATOM   1211  N   ALA A  90      94.738 104.494  65.551  1.00  0.00           N
ATOM   1212  HN  ALA A  90      95.088 104.044  64.741  1.00  0.00           H
ATOM   1213  CA  ALA A  90      93.938 105.654  65.281  1.00  0.00           C
ATOM   1214  HA  ALA A  90      94.338 106.564  65.701  1.00  0.00           H
ATOM   1215  CB  ALA A  90      93.908 105.734  63.741  1.00  0.00           C
ATOM   1216  HB1 ALA A  90      93.118 106.404  63.361  1.00  0.00           H
ATOM   1217  HB2 ALA A  90      93.678 104.714  63.361  1.00  0.00           H
ATOM   1218  HB3 ALA A  90      94.918 106.004  63.381  1.00  0.00           H
ATOM   1219  C   ALA A  90      92.538 105.624  65.791  1.00  0.00           C
ATOM   1220  O   ALA A  90      91.948 106.624  66.171  1.00  0.00           O
ATOM   1221  N   ALA A  91      91.878 104.454  65.861  1.00  0.00           N
ATOM   1222  HN  ALA A  91      92.358 103.604  65.621  1.00  0.00           H
ATOM   1223  CA  ALA A  91      90.538 104.284  66.311  1.00  0.00           C
ATOM   1224  HA  ALA A  91      89.948 105.114  65.941  1.00  0.00           H
ATOM   1225  CB  ALA A  91      90.088 102.924  65.761  1.00  0.00           C
ATOM   1226  HB1 ALA A  91      90.838 102.174  66.111  1.00  0.00           H
ATOM   1227  HB2 ALA A  91      89.088 102.734  66.181  1.00  0.00           H
ATOM   1228  HB3 ALA A  91      90.078 102.944  64.651  1.00  0.00           H
ATOM   1229  C   ALA A  91      90.388 104.274  67.791  1.00  0.00           C
ATOM   1230  O   ALA A  91      89.508 104.924  68.361  1.00  0.00           O
ATOM   1231  N   ALA A  92      91.288 103.564  68.491  1.00  0.00           N
ATOM   1232  HN  ALA A  92      91.928 102.974  68.011  1.00  0.00           H
ATOM   1233  CA  ALA A  92      91.228 103.274  69.891  1.00  0.00           C
ATOM   1234  HA  ALA A  92      90.568 103.954  70.421  1.00  0.00           H
ATOM   1235  CB  ALA A  92      90.418 101.974  70.041  1.00  0.00           C
ATOM   1236  HB1 ALA A  92      90.268 101.614  71.081  1.00  0.00           H
ATOM   1237  HB2 ALA A  92      91.048 101.264  69.461  1.00  0.00           H
ATOM   1238  HB3 ALA A  92      89.398 102.104  69.621  1.00  0.00           H
ATOM   1239  C   ALA A  92      92.578 103.184  70.511  1.00  0.00           C
ATOM   1240  O   ALA A  92      93.068 103.984  71.301  1.00  0.00           O
ATOM   1241  N   GLN A  93      93.328 102.104  70.221  1.00  0.00           N
ATOM   1242  HN  GLN A  93      93.128 101.384  69.561  1.00  0.00           H
ATOM   1243  CA  GLN A  93      94.388 101.704  71.101  1.00  0.00           C
ATOM   1244  HA  GLN A  93      95.078 102.464  71.451  1.00  0.00           H
ATOM   1245  CB  GLN A  93      93.818 101.084  72.381  1.00  0.00           C
ATOM   1246  HB1 GLN A  93      94.648 100.664  73.001  1.00  0.00           H
ATOM   1247  HB2 GLN A  93      93.508 101.934  73.031  1.00  0.00           H
ATOM   1248  CG  GLN A  93      92.668 100.084  72.411  1.00  0.00           C
ATOM   1249  HG1 GLN A  93      91.718 100.444  71.961  1.00  0.00           H
ATOM   1250  HG2 GLN A  93      92.398  99.774  73.441  1.00  0.00           H
ATOM   1251  CD  GLN A  93      93.088  98.844  71.641  1.00  0.00           C
ATOM   1252  OE1 GLN A  93      92.478  98.534  70.621  1.00  0.00           O
ATOM   1253  NE2 GLN A  93      94.188  98.164  72.071  1.00  0.00           N
ATOM   1254 1HE2 GLN A  93      94.578  97.504  71.441  1.00  0.00           H
ATOM   1255 2HE2 GLN A  93      94.648  98.424  72.921  1.00  0.00           H
ATOM   1256  C   GLN A  93      95.398 100.874  70.391  1.00  0.00           C
ATOM   1257  O   GLN A  93      95.198 100.424  69.261  1.00  0.00           O
ATOM   1258  N   TRP A  94      96.518 100.554  71.061  1.00  0.00           N
ATOM   1259  HN  TRP A  94      96.568 100.924  71.991  1.00  0.00           H
ATOM   1260  CA  TRP A  94      97.598  99.674  70.741  1.00  0.00           C
ATOM   1261  HA  TRP A  94      97.368  99.214  69.791  1.00  0.00           H
ATOM   1262  CB  TRP A  94      98.878 100.504  70.531  1.00  0.00           C
ATOM   1263  HB1 TRP A  94      99.128 101.024  71.481  1.00  0.00           H
ATOM   1264  HB2 TRP A  94      98.738 101.364  69.841  1.00  0.00           H
ATOM   1265  CG  TRP A  94     100.118  99.754  70.171  1.00  0.00           C
ATOM   1266  CD1 TRP A  94     101.038  99.224  71.031  1.00  0.00           C
ATOM   1267  HD1 TRP A  94     101.048  99.324  72.111  1.00  0.00           H
ATOM   1268  NE1 TRP A  94     101.898  98.494  70.261  1.00  0.00           N
ATOM   1269  HE1 TRP A  94     102.658  97.974  70.601  1.00  0.00           H
ATOM   1270  CE2 TRP A  94     101.678  98.664  68.921  1.00  0.00           C
ATOM   1271  CD2 TRP A  94     100.518  99.414  68.841  1.00  0.00           C
ATOM   1272  CE3 TRP A  94      99.968  99.624  67.621  1.00  0.00           C
ATOM   1273  HE3 TRP A  94      98.998 100.074  67.441  1.00  0.00           H
ATOM   1274  CZ3 TRP A  94     100.618  99.264  66.471  1.00  0.00           C
ATOM   1275  HZ3 TRP A  94     100.208  99.304  65.471  1.00  0.00           H
ATOM   1276  CZ2 TRP A  94     102.338  98.264  67.791  1.00  0.00           C
ATOM   1277  HZ2 TRP A  94     103.188  97.594  67.801  1.00  0.00           H
ATOM   1278  CH2 TRP A  94     101.728  98.464  66.581  1.00  0.00           C
ATOM   1279  HH2 TRP A  94     102.168  98.054  65.681  1.00  0.00           H
ATOM   1280  C   TRP A  94      97.768  98.484  71.631  1.00  0.00           C
ATOM   1281  O   TRP A  94      97.828  98.594  72.851  1.00  0.00           O
ATOM   1282  N   ASP A  95      97.878  97.324  70.961  1.00  0.00           N
ATOM   1283  HN  ASP A  95      97.658  97.264  69.991  1.00  0.00           H
ATOM   1284  CA  ASP A  95      97.828  96.014  71.511  1.00  0.00           C
ATOM   1285  HA  ASP A  95      97.228  96.034  72.411  1.00  0.00           H
ATOM   1286  CB  ASP A  95      96.998  95.074  70.611  1.00  0.00           C
ATOM   1287  HB1 ASP A  95      96.978  94.024  70.961  1.00  0.00           H
ATOM   1288  HB2 ASP A  95      97.298  95.094  69.541  1.00  0.00           H
ATOM   1289  CG  ASP A  95      95.538  95.494  70.681  1.00  0.00           C
ATOM   1290  OD1 ASP A  95      94.738  95.024  71.531  1.00  0.00           O
ATOM   1291  OD2 ASP A  95      95.238  96.514  70.001  1.00  0.00           O
ATOM   1292  C   ASP A  95      99.058  95.274  71.911  1.00  0.00           C
ATOM   1293  O   ASP A  95      99.068  94.334  72.701  1.00  0.00           O
ATOM   1294  N   PHE A  96     100.238  95.714  71.421  1.00  0.00           N
ATOM   1295  HN  PHE A  96     100.258  96.604  70.991  1.00  0.00           H
ATOM   1296  CA  PHE A  96     101.418  94.914  71.531  1.00  0.00           C
ATOM   1297  HA  PHE A  96     101.248  93.914  71.921  1.00  0.00           H
ATOM   1298  CB  PHE A  96     102.078  94.674  70.161  1.00  0.00           C
ATOM   1299  HB1 PHE A  96     102.918  93.954  70.261  1.00  0.00           H
ATOM   1300  HB2 PHE A  96     102.328  95.704  69.831  1.00  0.00           H
ATOM   1301  CG  PHE A  96     101.038  94.164  69.211  1.00  0.00           C
ATOM   1302  CD1 PHE A  96     100.528  94.984  68.241  1.00  0.00           C
ATOM   1303  HD1 PHE A  96     100.768  96.044  68.161  1.00  0.00           H
ATOM   1304  CE1 PHE A  96      99.608  94.464  67.361  1.00  0.00           C
ATOM   1305  HE1 PHE A  96      99.188  95.074  66.581  1.00  0.00           H
ATOM   1306  CZ  PHE A  96      99.258  93.134  67.361  1.00  0.00           C
ATOM   1307  HZ  PHE A  96      98.598  92.684  66.641  1.00  0.00           H
ATOM   1308  CD2 PHE A  96     100.718  92.824  69.231  1.00  0.00           C
ATOM   1309  HD2 PHE A  96     101.148  92.084  69.881  1.00  0.00           H
ATOM   1310  CE2 PHE A  96      99.858  92.314  68.291  1.00  0.00           C
ATOM   1311  HE2 PHE A  96      99.638  91.264  68.361  1.00  0.00           H
ATOM   1312  C   PHE A  96     102.508  95.334  72.451  1.00  0.00           C
ATOM   1313  O   PHE A  96     102.838  96.524  72.491  1.00  0.00           O
ATOM   1314  N   GLY A  97     103.138  94.334  73.091  1.00  0.00           N
ATOM   1315  HN  GLY A  97     102.768  93.414  72.961  1.00  0.00           H
ATOM   1316  CA  GLY A  97     104.498  94.424  73.531  1.00  0.00           C
ATOM   1317  HA1 GLY A  97     104.698  93.624  74.221  1.00  0.00           H
ATOM   1318  HA2 GLY A  97     104.718  95.334  74.081  1.00  0.00           H
ATOM   1319  C   GLY A  97     105.508  94.434  72.431  1.00  0.00           C
ATOM   1320  O   GLY A  97     105.168  94.494  71.251  1.00  0.00           O
ATOM   1321  N   ASN A  98     106.808  94.344  72.781  1.00  0.00           N
ATOM   1322  HN  ASN A  98     107.028  94.204  73.741  1.00  0.00           H
ATOM   1323  CA  ASN A  98     107.948  94.554  71.951  1.00  0.00           C
ATOM   1324  HA  ASN A  98     107.908  95.564  71.561  1.00  0.00           H
ATOM   1325  CB  ASN A  98     109.208  94.354  72.811  1.00  0.00           C
ATOM   1326  HB1 ASN A  98     110.068  94.364  72.101  1.00  0.00           H
ATOM   1327  HB2 ASN A  98     109.048  93.354  73.261  1.00  0.00           H
ATOM   1328  CG  ASN A  98     109.478  95.434  73.851  1.00  0.00           C
ATOM   1329  OD1 ASN A  98     109.238  96.574  73.451  1.00  0.00           O
ATOM   1330  ND2 ASN A  98     110.038  95.134  75.051  1.00  0.00           N
ATOM   1331 1HD2 ASN A  98     110.038  95.834  75.771  1.00  0.00           H
ATOM   1332 2HD2 ASN A  98     110.078  94.214  75.421  1.00  0.00           H
ATOM   1333  C   ASN A  98     108.068  93.684  70.751  1.00  0.00           C
ATOM   1334  O   ASN A  98     108.358  94.144  69.641  1.00  0.00           O
ATOM   1335  N   THR A  99     107.898  92.354  70.811  1.00  0.00           N
ATOM   1336  HN  THR A  99     107.628  91.834  71.621  1.00  0.00           H
ATOM   1337  CA  THR A  99     108.308  91.444  69.781  1.00  0.00           C
ATOM   1338  HA  THR A  99     109.328  91.654  69.491  1.00  0.00           H
ATOM   1339  CB  THR A  99     108.308  89.984  70.151  1.00  0.00           C
ATOM   1340  HB  THR A  99     108.458  89.344  69.251  1.00  0.00           H
ATOM   1341  OG1 THR A  99     107.078  89.544  70.701  1.00  0.00           O
ATOM   1342  HG1 THR A  99     107.028  88.634  70.411  1.00  0.00           H
ATOM   1343  CG2 THR A  99     109.428  89.634  71.141  1.00  0.00           C
ATOM   1344 1HG2 THR A  99     109.468  88.564  71.411  1.00  0.00           H
ATOM   1345 2HG2 THR A  99     110.388  89.984  70.691  1.00  0.00           H
ATOM   1346 3HG2 THR A  99     109.398  90.154  72.121  1.00  0.00           H
ATOM   1347  C   THR A  99     107.528  91.574  68.521  1.00  0.00           C
ATOM   1348  O   THR A  99     108.088  91.544  67.431  1.00  0.00           O
ATOM   1349  N   MET A 100     106.208  91.804  68.621  1.00  0.00           N
ATOM   1350  HN  MET A 100     105.778  91.824  69.531  1.00  0.00           H
ATOM   1351  CA  MET A 100     105.328  92.034  67.521  1.00  0.00           C
ATOM   1352  HA  MET A 100     105.778  91.384  66.781  1.00  0.00           H
ATOM   1353  CB  MET A 100     103.888  91.664  67.931  1.00  0.00           C
ATOM   1354  HB1 MET A 100     103.708  92.204  68.881  1.00  0.00           H
ATOM   1355  HB2 MET A 100     103.228  92.094  67.151  1.00  0.00           H
ATOM   1356  CG  MET A 100     103.608  90.164  68.041  1.00  0.00           C
ATOM   1357  HG1 MET A 100     102.538  90.074  68.341  1.00  0.00           H
ATOM   1358  HG2 MET A 100     104.208  89.784  68.891  1.00  0.00           H
ATOM   1359  SD  MET A 100     104.078  89.244  66.551  1.00  0.00           S
ATOM   1360  CE  MET A 100     102.668  89.784  65.541  1.00  0.00           C
ATOM   1361  HE1 MET A 100     102.808  89.354  64.521  1.00  0.00           H
ATOM   1362  HE2 MET A 100     101.748  89.274  65.921  1.00  0.00           H
ATOM   1363  HE3 MET A 100     102.518  90.874  65.431  1.00  0.00           H
ATOM   1364  C   MET A 100     105.298  93.424  66.991  1.00  0.00           C
ATOM   1365  O   MET A 100     104.978  93.674  65.831  1.00  0.00           O
ATOM   1366  N   CYS A 101     105.628  94.394  67.861  1.00  0.00           N
ATOM   1367  HN  CYS A 101     105.798  94.164  68.821  1.00  0.00           H
ATOM   1368  CA  CYS A 101     105.658  95.784  67.511  1.00  0.00           C
ATOM   1369  HA  CYS A 101     104.738  95.984  66.991  1.00  0.00           H
ATOM   1370  CB  CYS A 101     105.778  96.624  68.801  1.00  0.00           C
ATOM   1371  HB1 CYS A 101     106.688  96.374  69.381  1.00  0.00           H
ATOM   1372  HB2 CYS A 101     104.968  96.374  69.521  1.00  0.00           H
ATOM   1373  SG  CYS A 101     105.878  98.404  68.451  1.00  0.00           S
ATOM   1374  C   CYS A 101     106.798  96.024  66.581  1.00  0.00           C
ATOM   1375  O   CYS A 101     106.678  96.754  65.601  1.00  0.00           O
ATOM   1376  N   GLN A 102     107.928  95.384  66.911  1.00  0.00           N
ATOM   1377  HN  GLN A 102     108.048  94.764  67.681  1.00  0.00           H
ATOM   1378  CA  GLN A 102     109.128  95.414  66.121  1.00  0.00           C
ATOM   1379  HA  GLN A 102     109.468  96.434  66.041  1.00  0.00           H
ATOM   1380  CB  GLN A 102     110.288  94.754  66.891  1.00  0.00           C
ATOM   1381  HB1 GLN A 102     109.948  93.764  67.291  1.00  0.00           H
ATOM   1382  HB2 GLN A 102     111.058  94.584  66.111  1.00  0.00           H
ATOM   1383  CG  GLN A 102     110.778  95.664  68.011  1.00  0.00           C
ATOM   1384  HG1 GLN A 102     110.968  96.684  67.631  1.00  0.00           H
ATOM   1385  HG2 GLN A 102     110.018  95.884  68.791  1.00  0.00           H
ATOM   1386  CD  GLN A 102     111.948  95.124  68.831  1.00  0.00           C
ATOM   1387  OE1 GLN A 102     111.718  94.814  70.001  1.00  0.00           O
ATOM   1388  NE2 GLN A 102     113.168  95.054  68.251  1.00  0.00           N
ATOM   1389 1HE2 GLN A 102     114.028  94.944  68.761  1.00  0.00           H
ATOM   1390 2HE2 GLN A 102     113.238  95.584  67.401  1.00  0.00           H
ATOM   1391  C   GLN A 102     109.038  94.864  64.741  1.00  0.00           C
ATOM   1392  O   GLN A 102     109.498  95.394  63.731  1.00  0.00           O
ATOM   1393  N   LEU A 103     108.298  93.744  64.621  1.00  0.00           N
ATOM   1394  HN  LEU A 103     107.768  93.374  65.381  1.00  0.00           H
ATOM   1395  CA  LEU A 103     107.838  93.264  63.361  1.00  0.00           C
ATOM   1396  HA  LEU A 103     108.758  93.064  62.831  1.00  0.00           H
ATOM   1397  CB  LEU A 103     107.158  91.924  63.691  1.00  0.00           C
ATOM   1398  HB1 LEU A 103     107.838  91.344  64.351  1.00  0.00           H
ATOM   1399  HB2 LEU A 103     106.398  92.234  64.441  1.00  0.00           H
ATOM   1400  CG  LEU A 103     106.418  91.164  62.581  1.00  0.00           C
ATOM   1401  HG  LEU A 103     105.818  91.904  62.001  1.00  0.00           H
ATOM   1402  CD1 LEU A 103     107.408  90.654  61.521  1.00  0.00           C
ATOM   1403 1HD1 LEU A 103     107.838  91.494  60.931  1.00  0.00           H
ATOM   1404 2HD1 LEU A 103     106.998  89.874  60.851  1.00  0.00           H
ATOM   1405 3HD1 LEU A 103     108.298  90.234  62.041  1.00  0.00           H
ATOM   1406  CD2 LEU A 103     105.428  90.134  63.161  1.00  0.00           C
ATOM   1407 1HD2 LEU A 103     104.778  90.714  63.851  1.00  0.00           H
ATOM   1408 2HD2 LEU A 103     106.008  89.374  63.741  1.00  0.00           H
ATOM   1409 3HD2 LEU A 103     104.858  89.694  62.321  1.00  0.00           H
ATOM   1410  C   LEU A 103     106.918  94.114  62.551  1.00  0.00           C
ATOM   1411  O   LEU A 103     107.228  94.454  61.411  1.00  0.00           O
ATOM   1412  N   LEU A 104     105.848  94.624  63.191  1.00  0.00           N
ATOM   1413  HN  LEU A 104     105.658  94.274  64.111  1.00  0.00           H
ATOM   1414  CA  LEU A 104     104.828  95.334  62.491  1.00  0.00           C
ATOM   1415  HA  LEU A 104     104.608  94.774  61.591  1.00  0.00           H
ATOM   1416  CB  LEU A 104     103.538  95.474  63.321  1.00  0.00           C
ATOM   1417  HB1 LEU A 104     102.968  96.284  62.821  1.00  0.00           H
ATOM   1418  HB2 LEU A 104     103.818  95.914  64.311  1.00  0.00           H
ATOM   1419  CG  LEU A 104     102.628  94.274  63.601  1.00  0.00           C
ATOM   1420  HG  LEU A 104     103.258  93.444  63.991  1.00  0.00           H
ATOM   1421  CD1 LEU A 104     101.938  93.734  62.341  1.00  0.00           C
ATOM   1422 1HD1 LEU A 104     101.268  92.884  62.601  1.00  0.00           H
ATOM   1423 2HD1 LEU A 104     101.358  94.534  61.821  1.00  0.00           H
ATOM   1424 3HD1 LEU A 104     102.698  93.364  61.611  1.00  0.00           H
ATOM   1425  CD2 LEU A 104     101.508  94.604  64.601  1.00  0.00           C
ATOM   1426 1HD2 LEU A 104     100.688  95.184  64.131  1.00  0.00           H
ATOM   1427 2HD2 LEU A 104     100.978  93.664  64.861  1.00  0.00           H
ATOM   1428 3HD2 LEU A 104     101.828  95.134  65.521  1.00  0.00           H
ATOM   1429  C   LEU A 104     105.318  96.664  62.041  1.00  0.00           C
ATOM   1430  O   LEU A 104     105.018  97.174  60.961  1.00  0.00           O
ATOM   1431  N   THR A 105     106.038  97.414  62.881  1.00  0.00           N
ATOM   1432  HN  THR A 105     106.308  96.974  63.741  1.00  0.00           H
ATOM   1433  CA  THR A 105     106.698  98.644  62.561  1.00  0.00           C
ATOM   1434  HA  THR A 105     105.968  99.234  62.021  1.00  0.00           H
ATOM   1435  CB  THR A 105     107.178  99.534  63.671  1.00  0.00           C
ATOM   1436  HB  THR A 105     108.268  99.424  63.891  1.00  0.00           H
ATOM   1437  OG1 THR A 105     106.598  99.274  64.931  1.00  0.00           O
ATOM   1438  HG1 THR A 105     106.738  98.344  65.121  1.00  0.00           H
ATOM   1439  CG2 THR A 105     107.088 101.024  63.271  1.00  0.00           C
ATOM   1440 1HG2 THR A 105     107.408 101.624  64.141  1.00  0.00           H
ATOM   1441 2HG2 THR A 105     107.698 101.384  62.421  1.00  0.00           H
ATOM   1442 3HG2 THR A 105     106.038 101.294  63.041  1.00  0.00           H
ATOM   1443  C   THR A 105     107.818  98.574  61.591  1.00  0.00           C
ATOM   1444  O   THR A 105     107.938  99.394  60.681  1.00  0.00           O
ATOM   1445  N   GLY A 106     108.488  97.404  61.631  1.00  0.00           N
ATOM   1446  HN  GLY A 106     108.378  96.754  62.381  1.00  0.00           H
ATOM   1447  CA  GLY A 106     109.538  97.184  60.681  1.00  0.00           C
ATOM   1448  HA1 GLY A 106     110.208  98.034  60.691  1.00  0.00           H
ATOM   1449  HA2 GLY A 106     110.038  96.294  61.021  1.00  0.00           H
ATOM   1450  C   GLY A 106     109.138  96.924  59.271  1.00  0.00           C
ATOM   1451  O   GLY A 106     109.798  97.284  58.311  1.00  0.00           O
ATOM   1452  N   LEU A 107     108.088  96.114  59.021  1.00  0.00           N
ATOM   1453  HN  LEU A 107     107.628  95.724  59.811  1.00  0.00           H
ATOM   1454  CA  LEU A 107     107.478  95.964  57.741  1.00  0.00           C
ATOM   1455  HA  LEU A 107     108.228  95.644  57.031  1.00  0.00           H
ATOM   1456  CB  LEU A 107     106.388  94.884  57.841  1.00  0.00           C
ATOM   1457  HB1 LEU A 107     105.688  94.914  56.971  1.00  0.00           H
ATOM   1458  HB2 LEU A 107     105.838  95.124  58.771  1.00  0.00           H
ATOM   1459  CG  LEU A 107     106.918  93.474  58.121  1.00  0.00           C
ATOM   1460  HG  LEU A 107     107.828  93.554  58.761  1.00  0.00           H
ATOM   1461  CD1 LEU A 107     105.838  92.544  58.701  1.00  0.00           C
ATOM   1462 1HD1 LEU A 107     104.998  92.574  57.961  1.00  0.00           H
ATOM   1463 2HD1 LEU A 107     105.348  92.864  59.641  1.00  0.00           H
ATOM   1464 3HD1 LEU A 107     106.168  91.494  58.761  1.00  0.00           H
ATOM   1465  CD2 LEU A 107     107.388  92.904  56.771  1.00  0.00           C
ATOM   1466 1HD2 LEU A 107     108.218  92.224  57.041  1.00  0.00           H
ATOM   1467 2HD2 LEU A 107     106.538  92.464  56.211  1.00  0.00           H
ATOM   1468 3HD2 LEU A 107     107.828  93.694  56.131  1.00  0.00           H
ATOM   1469  C   LEU A 107     106.998  97.234  57.121  1.00  0.00           C
ATOM   1470  O   LEU A 107     107.278  97.424  55.941  1.00  0.00           O
ATOM   1471  N   TYR A 108     106.408  98.154  57.901  1.00  0.00           N
ATOM   1472  HN  TYR A 108     106.028  97.904  58.791  1.00  0.00           H
ATOM   1473  CA  TYR A 108     106.178  99.524  57.541  1.00  0.00           C
ATOM   1474  HA  TYR A 108     105.628  99.594  56.611  1.00  0.00           H
ATOM   1475  CB  TYR A 108     105.208 100.134  58.561  1.00  0.00           C
ATOM   1476  HB1 TYR A 108     104.338  99.454  58.641  1.00  0.00           H
ATOM   1477  HB2 TYR A 108     105.658 100.154  59.581  1.00  0.00           H
ATOM   1478  CG  TYR A 108     104.748 101.514  58.241  1.00  0.00           C
ATOM   1479  CD1 TYR A 108     104.108 102.174  59.261  1.00  0.00           C
ATOM   1480  HD1 TYR A 108     104.068 101.734  60.241  1.00  0.00           H
ATOM   1481  CE1 TYR A 108     103.668 103.464  59.061  1.00  0.00           C
ATOM   1482  HE1 TYR A 108     103.338 103.954  59.961  1.00  0.00           H
ATOM   1483  CZ  TYR A 108     103.678 104.024  57.801  1.00  0.00           C
ATOM   1484  OH  TYR A 108     103.338 105.384  57.721  1.00  0.00           O
ATOM   1485  HH  TYR A 108     103.068 105.734  58.571  1.00  0.00           H
ATOM   1486  CD2 TYR A 108     104.698 102.044  56.971  1.00  0.00           C
ATOM   1487  HD2 TYR A 108     105.088 101.534  56.101  1.00  0.00           H
ATOM   1488  CE2 TYR A 108     104.278 103.334  56.771  1.00  0.00           C
ATOM   1489  HE2 TYR A 108     104.288 103.764  55.781  1.00  0.00           H
ATOM   1490  C   TYR A 108     107.368 100.384  57.261  1.00  0.00           C
ATOM   1491  O   TYR A 108     107.418 101.004  56.201  1.00  0.00           O
ATOM   1492  N   PHE A 109     108.428 100.484  58.081  1.00  0.00           N
ATOM   1493  HN  PHE A 109     108.348 100.094  58.991  1.00  0.00           H
ATOM   1494  CA  PHE A 109     109.698 101.134  57.901  1.00  0.00           C
ATOM   1495  HA  PHE A 109     109.428 102.174  57.811  1.00  0.00           H
ATOM   1496  CB  PHE A 109     110.808 101.094  58.961  1.00  0.00           C
ATOM   1497  HB1 PHE A 109     111.078 100.014  59.071  1.00  0.00           H
ATOM   1498  HB2 PHE A 109     111.718 101.604  58.591  1.00  0.00           H
ATOM   1499  CG  PHE A 109     110.438 101.794  60.221  1.00  0.00           C
ATOM   1500  CD1 PHE A 109     109.898 103.054  60.251  1.00  0.00           C
ATOM   1501  HD1 PHE A 109     109.768 103.604  59.331  1.00  0.00           H
ATOM   1502  CE1 PHE A 109     109.718 103.634  61.481  1.00  0.00           C
ATOM   1503  HE1 PHE A 109     109.258 104.614  61.401  1.00  0.00           H
ATOM   1504  CZ  PHE A 109     109.928 102.984  62.681  1.00  0.00           C
ATOM   1505  HZ  PHE A 109     109.678 103.424  63.631  1.00  0.00           H
ATOM   1506  CD2 PHE A 109     110.708 101.124  61.391  1.00  0.00           C
ATOM   1507  HD2 PHE A 109     111.158 100.134  61.321  1.00  0.00           H
ATOM   1508  CE2 PHE A 109     110.478 101.724  62.601  1.00  0.00           C
ATOM   1509  HE2 PHE A 109     110.638 101.154  63.501  1.00  0.00           H
ATOM   1510  C   PHE A 109     110.238 100.914  56.531  1.00  0.00           C
ATOM   1511  O   PHE A 109     110.478 101.874  55.811  1.00  0.00           O
ATOM   1512  N   ILE A 110     110.418  99.634  56.161  1.00  0.00           N
ATOM   1513  HN  ILE A 110     110.188  98.924  56.821  1.00  0.00           H
ATOM   1514  CA  ILE A 110     110.918  99.024  54.961  1.00  0.00           C
ATOM   1515  HA  ILE A 110     111.878  99.474  54.811  1.00  0.00           H
ATOM   1516  CB  ILE A 110     111.258  97.574  55.141  1.00  0.00           C
ATOM   1517  HB  ILE A 110     110.338  97.014  55.451  1.00  0.00           H
ATOM   1518  CG2 ILE A 110     111.698  96.994  53.791  1.00  0.00           C
ATOM   1519 1HG2 ILE A 110     110.928  97.154  53.001  1.00  0.00           H
ATOM   1520 2HG2 ILE A 110     112.668  97.424  53.461  1.00  0.00           H
ATOM   1521 3HG2 ILE A 110     111.888  95.904  53.801  1.00  0.00           H
ATOM   1522  CG1 ILE A 110     112.368  97.294  56.171  1.00  0.00           C
ATOM   1523 1HG1 ILE A 110     112.378  98.024  57.001  1.00  0.00           H
ATOM   1524 2HG1 ILE A 110     113.328  97.474  55.651  1.00  0.00           H
ATOM   1525  CD  ILE A 110     112.358  95.884  56.761  1.00  0.00           C
ATOM   1526  HD1 ILE A 110     111.548  95.854  57.521  1.00  0.00           H
ATOM   1527  HD2 ILE A 110     113.348  95.624  57.201  1.00  0.00           H
ATOM   1528  HD3 ILE A 110     112.138  95.074  56.031  1.00  0.00           H
ATOM   1529  C   ILE A 110     110.068  99.294  53.771  1.00  0.00           C
ATOM   1530  O   ILE A 110     110.648  99.774  52.791  1.00  0.00           O
ATOM   1531  N   GLY A 111     108.738  99.104  53.831  1.00  0.00           N
ATOM   1532  HN  GLY A 111     108.338  98.624  54.601  1.00  0.00           H
ATOM   1533  CA  GLY A 111     107.828  99.364  52.751  1.00  0.00           C
ATOM   1534  HA1 GLY A 111     106.818  99.144  53.081  1.00  0.00           H
ATOM   1535  HA2 GLY A 111     108.168  98.784  51.911  1.00  0.00           H
ATOM   1536  C   GLY A 111     107.758 100.754  52.241  1.00  0.00           C
ATOM   1537  O   GLY A 111     107.748 100.954  51.021  1.00  0.00           O
ATOM   1538  N   PHE A 112     107.838 101.754  53.141  1.00  0.00           N
ATOM   1539  HN  PHE A 112     107.978 101.554  54.101  1.00  0.00           H
ATOM   1540  CA  PHE A 112     107.818 103.154  52.831  1.00  0.00           C
ATOM   1541  HA  PHE A 112     107.118 103.214  52.011  1.00  0.00           H
ATOM   1542  CB  PHE A 112     107.468 103.884  54.131  1.00  0.00           C
ATOM   1543  HB1 PHE A 112     106.468 103.514  54.441  1.00  0.00           H
ATOM   1544  HB2 PHE A 112     108.188 103.664  54.951  1.00  0.00           H
ATOM   1545  CG  PHE A 112     107.358 105.364  53.991  1.00  0.00           C
ATOM   1546  CD1 PHE A 112     108.408 106.144  54.411  1.00  0.00           C
ATOM   1547  HD1 PHE A 112     109.318 105.774  54.871  1.00  0.00           H
ATOM   1548  CE1 PHE A 112     108.338 107.514  54.311  1.00  0.00           C
ATOM   1549  HE1 PHE A 112     109.218 108.084  54.581  1.00  0.00           H
ATOM   1550  CZ  PHE A 112     107.238 108.164  53.811  1.00  0.00           C
ATOM   1551  HZ  PHE A 112     107.268 109.234  53.661  1.00  0.00           H
ATOM   1552  CD2 PHE A 112     106.258 105.984  53.441  1.00  0.00           C
ATOM   1553  HD2 PHE A 112     105.388 105.414  53.131  1.00  0.00           H
ATOM   1554  CE2 PHE A 112     106.218 107.354  53.361  1.00  0.00           C
ATOM   1555  HE2 PHE A 112     105.408 107.874  52.871  1.00  0.00           H
ATOM   1556  C   PHE A 112     109.118 103.654  52.301  1.00  0.00           C
ATOM   1557  O   PHE A 112     109.158 104.144  51.171  1.00  0.00           O
ATOM   1558  N   PHE A 113     110.258 103.284  52.921  1.00  0.00           N
ATOM   1559  HN  PHE A 113     110.318 102.794  53.781  1.00  0.00           H
ATOM   1560  CA  PHE A 113     111.548 103.564  52.371  1.00  0.00           C
ATOM   1561  HA  PHE A 113     111.528 104.624  52.221  1.00  0.00           H
ATOM   1562  CB  PHE A 113     112.618 103.184  53.411  1.00  0.00           C
ATOM   1563  HB1 PHE A 113     112.738 102.084  53.461  1.00  0.00           H
ATOM   1564  HB2 PHE A 113     112.368 103.484  54.461  1.00  0.00           H
ATOM   1565  CG  PHE A 113     113.988 103.764  53.351  1.00  0.00           C
ATOM   1566  CD1 PHE A 113     114.458 104.714  54.221  1.00  0.00           C
ATOM   1567  HD1 PHE A 113     113.808 105.164  54.951  1.00  0.00           H
ATOM   1568  CE1 PHE A 113     115.708 105.294  54.151  1.00  0.00           C
ATOM   1569  HE1 PHE A 113     115.908 106.104  54.831  1.00  0.00           H
ATOM   1570  CZ  PHE A 113     116.518 104.794  53.161  1.00  0.00           C
ATOM   1571  HZ  PHE A 113     117.518 105.194  53.101  1.00  0.00           H
ATOM   1572  CD2 PHE A 113     114.858 103.284  52.401  1.00  0.00           C
ATOM   1573  HD2 PHE A 113     114.508 102.534  51.701  1.00  0.00           H
ATOM   1574  CE2 PHE A 113     116.118 103.824  52.271  1.00  0.00           C
ATOM   1575  HE2 PHE A 113     116.838 103.444  51.561  1.00  0.00           H
ATOM   1576  C   PHE A 113     111.818 102.944  51.041  1.00  0.00           C
ATOM   1577  O   PHE A 113     112.328 103.554  50.101  1.00  0.00           O
ATOM   1578  N   SER A 114     111.408 101.674  50.871  1.00  0.00           N
ATOM   1579  HN  SER A 114     110.958 101.194  51.611  1.00  0.00           H
ATOM   1580  CA  SER A 114     111.498 101.004  49.611  1.00  0.00           C
ATOM   1581  HA  SER A 114     112.548 100.984  49.331  1.00  0.00           H
ATOM   1582  CB  SER A 114     111.038  99.544  49.751  1.00  0.00           C
ATOM   1583  HB1 SER A 114     110.038  99.594  50.241  1.00  0.00           H
ATOM   1584  HB2 SER A 114     111.008  99.044  48.761  1.00  0.00           H
ATOM   1585  OG  SER A 114     111.898  98.834  50.621  1.00  0.00           O
ATOM   1586  HG1 SER A 114     111.578  99.034  51.501  1.00  0.00           H
ATOM   1587  C   SER A 114     110.658 101.654  48.561  1.00  0.00           C
ATOM   1588  O   SER A 114     111.138 101.874  47.451  1.00  0.00           O
ATOM   1589  N   GLY A 115     109.458 102.154  48.911  1.00  0.00           N
ATOM   1590  HN  GLY A 115     109.198 102.024  49.861  1.00  0.00           H
ATOM   1591  CA  GLY A 115     108.608 102.914  48.041  1.00  0.00           C
ATOM   1592  HA1 GLY A 115     107.728 103.164  48.611  1.00  0.00           H
ATOM   1593  HA2 GLY A 115     108.298 102.174  47.321  1.00  0.00           H
ATOM   1594  C   GLY A 115     109.218 104.134  47.461  1.00  0.00           C
ATOM   1595  O   GLY A 115     109.098 104.374  46.251  1.00  0.00           O
ATOM   1596  N   ILE A 116     109.918 104.904  48.311  1.00  0.00           N
ATOM   1597  HN  ILE A 116     109.878 104.604  49.261  1.00  0.00           H
ATOM   1598  CA  ILE A 116     110.678 106.084  48.021  1.00  0.00           C
ATOM   1599  HA  ILE A 116     109.968 106.714  47.521  1.00  0.00           H
ATOM   1600  CB  ILE A 116     111.168 106.704  49.301  1.00  0.00           C
ATOM   1601  HB  ILE A 116     111.668 105.964  49.971  1.00  0.00           H
ATOM   1602  CG2 ILE A 116     112.278 107.734  49.031  1.00  0.00           C
ATOM   1603 1HG2 ILE A 116     113.318 107.364  48.971  1.00  0.00           H
ATOM   1604 2HG2 ILE A 116     112.258 108.504  49.831  1.00  0.00           H
ATOM   1605 3HG2 ILE A 116     112.058 108.224  48.051  1.00  0.00           H
ATOM   1606  CG1 ILE A 116     110.058 107.364  50.131  1.00  0.00           C
ATOM   1607 1HG1 ILE A 116     110.458 107.454  51.171  1.00  0.00           H
ATOM   1608 2HG1 ILE A 116     109.318 106.554  50.281  1.00  0.00           H
ATOM   1609  CD  ILE A 116     109.398 108.674  49.721  1.00  0.00           C
ATOM   1610  HD1 ILE A 116     108.698 108.654  48.861  1.00  0.00           H
ATOM   1611  HD2 ILE A 116     108.718 108.924  50.571  1.00  0.00           H
ATOM   1612  HD3 ILE A 116     110.078 109.514  49.481  1.00  0.00           H
ATOM   1613  C   ILE A 116     111.648 105.784  46.931  1.00  0.00           C
ATOM   1614  O   ILE A 116     111.718 106.474  45.911  1.00  0.00           O
ATOM   1615  N   PHE A 117     112.398 104.684  47.101  1.00  0.00           N
ATOM   1616  HN  PHE A 117     112.148 104.094  47.871  1.00  0.00           H
ATOM   1617  CA  PHE A 117     113.398 104.364  46.141  1.00  0.00           C
ATOM   1618  HA  PHE A 117     113.988 105.244  45.951  1.00  0.00           H
ATOM   1619  CB  PHE A 117     114.318 103.304  46.771  1.00  0.00           C
ATOM   1620  HB1 PHE A 117     114.638 102.534  46.031  1.00  0.00           H
ATOM   1621  HB2 PHE A 117     113.738 102.744  47.531  1.00  0.00           H
ATOM   1622  CG  PHE A 117     115.568 103.784  47.421  1.00  0.00           C
ATOM   1623  CD1 PHE A 117     116.808 103.274  47.111  1.00  0.00           C
ATOM   1624  HD1 PHE A 117     116.808 102.374  46.521  1.00  0.00           H
ATOM   1625  CE1 PHE A 117     117.998 103.764  47.591  1.00  0.00           C
ATOM   1626  HE1 PHE A 117     118.978 103.324  47.431  1.00  0.00           H
ATOM   1627  CZ  PHE A 117     117.938 104.814  48.471  1.00  0.00           C
ATOM   1628  HZ  PHE A 117     118.908 105.104  48.841  1.00  0.00           H
ATOM   1629  CD2 PHE A 117     115.588 104.854  48.281  1.00  0.00           C
ATOM   1630  HD2 PHE A 117     114.648 105.324  48.521  1.00  0.00           H
ATOM   1631  CE2 PHE A 117     116.738 105.424  48.781  1.00  0.00           C
ATOM   1632  HE2 PHE A 117     116.878 106.274  49.431  1.00  0.00           H
ATOM   1633  C   PHE A 117     112.798 103.924  44.851  1.00  0.00           C
ATOM   1634  O   PHE A 117     113.198 104.344  43.771  1.00  0.00           O
ATOM   1635  N   PHE A 118     111.718 103.114  44.801  1.00  0.00           N
ATOM   1636  HN  PHE A 118     111.288 102.884  45.671  1.00  0.00           H
ATOM   1637  CA  PHE A 118     111.138 102.584  43.611  1.00  0.00           C
ATOM   1638  HA  PHE A 118     112.028 102.294  43.061  1.00  0.00           H
ATOM   1639  CB  PHE A 118     110.148 101.414  43.741  1.00  0.00           C
ATOM   1640  HB1 PHE A 118     109.428 101.684  44.541  1.00  0.00           H
ATOM   1641  HB2 PHE A 118     109.718 101.184  42.751  1.00  0.00           H
ATOM   1642  CG  PHE A 118     110.888 100.204  44.201  1.00  0.00           C
ATOM   1643  CD1 PHE A 118     111.818  99.764  43.291  1.00  0.00           C
ATOM   1644  HD1 PHE A 118     111.968 100.214  42.331  1.00  0.00           H
ATOM   1645  CE1 PHE A 118     112.658  98.734  43.661  1.00  0.00           C
ATOM   1646  HE1 PHE A 118     113.368  98.344  42.941  1.00  0.00           H
ATOM   1647  CZ  PHE A 118     112.628  98.214  44.931  1.00  0.00           C
ATOM   1648  HZ  PHE A 118     113.288  97.414  45.251  1.00  0.00           H
ATOM   1649  CD2 PHE A 118     110.758  99.614  45.431  1.00  0.00           C
ATOM   1650  HD2 PHE A 118     109.968 100.024  46.051  1.00  0.00           H
ATOM   1651  CE2 PHE A 118     111.698  98.694  45.821  1.00  0.00           C
ATOM   1652  HE2 PHE A 118     111.538  98.254  46.791  1.00  0.00           H
ATOM   1653  C   PHE A 118     110.488 103.654  42.801  1.00  0.00           C
ATOM   1654  O   PHE A 118     110.788 103.684  41.611  1.00  0.00           O
ATOM   1655  N   ILE A 119     109.648 104.584  43.291  1.00  0.00           N
ATOM   1656  HN  ILE A 119     109.348 104.524  44.241  1.00  0.00           H
ATOM   1657  CA  ILE A 119     109.208 105.724  42.551  1.00  0.00           C
ATOM   1658  HA  ILE A 119     108.748 105.334  41.651  1.00  0.00           H
ATOM   1659  CB  ILE A 119     108.218 106.604  43.251  1.00  0.00           C
ATOM   1660  HB  ILE A 119     107.388 105.994  43.661  1.00  0.00           H
ATOM   1661  CG2 ILE A 119     108.808 107.294  44.491  1.00  0.00           C
ATOM   1662 1HG2 ILE A 119     109.158 106.614  45.291  1.00  0.00           H
ATOM   1663 2HG2 ILE A 119     108.078 107.904  45.061  1.00  0.00           H
ATOM   1664 3HG2 ILE A 119     109.638 107.974  44.201  1.00  0.00           H
ATOM   1665  CG1 ILE A 119     107.568 107.724  42.411  1.00  0.00           C
ATOM   1666 1HG1 ILE A 119     108.298 108.514  42.131  1.00  0.00           H
ATOM   1667 2HG1 ILE A 119     106.788 108.174  43.071  1.00  0.00           H
ATOM   1668  CD  ILE A 119     106.928 107.174  41.151  1.00  0.00           C
ATOM   1669  HD1 ILE A 119     107.628 106.714  40.411  1.00  0.00           H
ATOM   1670  HD2 ILE A 119     106.288 107.944  40.671  1.00  0.00           H
ATOM   1671  HD3 ILE A 119     106.248 106.324  41.411  1.00  0.00           H
ATOM   1672  C   ILE A 119     110.358 106.534  42.081  1.00  0.00           C
ATOM   1673  O   ILE A 119     110.278 107.084  40.981  1.00  0.00           O
ATOM   1674  N   ILE A 120     111.478 106.814  42.771  1.00  0.00           N
ATOM   1675  HN  ILE A 120     111.428 106.644  43.751  1.00  0.00           H
ATOM   1676  CA  ILE A 120     112.628 107.564  42.381  1.00  0.00           C
ATOM   1677  HA  ILE A 120     112.268 108.484  41.941  1.00  0.00           H
ATOM   1678  CB  ILE A 120     113.558 107.854  43.521  1.00  0.00           C
ATOM   1679  HB  ILE A 120     113.498 106.964  44.171  1.00  0.00           H
ATOM   1680  CG2 ILE A 120     115.048 108.014  43.161  1.00  0.00           C
ATOM   1681 1HG2 ILE A 120     115.638 108.364  44.031  1.00  0.00           H
ATOM   1682 2HG2 ILE A 120     115.258 108.614  42.251  1.00  0.00           H
ATOM   1683 3HG2 ILE A 120     115.328 106.984  42.881  1.00  0.00           H
ATOM   1684  CG1 ILE A 120     112.928 108.984  44.351  1.00  0.00           C
ATOM   1685 1HG1 ILE A 120     112.998 109.954  43.801  1.00  0.00           H
ATOM   1686 2HG1 ILE A 120     111.898 108.684  44.641  1.00  0.00           H
ATOM   1687  CD  ILE A 120     113.648 109.214  45.681  1.00  0.00           C
ATOM   1688  HD1 ILE A 120     114.588 109.754  45.441  1.00  0.00           H
ATOM   1689  HD2 ILE A 120     112.998 109.944  46.211  1.00  0.00           H
ATOM   1690  HD3 ILE A 120     113.878 108.294  46.261  1.00  0.00           H
ATOM   1691  C   ILE A 120     113.408 106.894  41.301  1.00  0.00           C
ATOM   1692  O   ILE A 120     113.978 107.534  40.421  1.00  0.00           O
ATOM   1693  N   LEU A 121     113.488 105.554  41.271  1.00  0.00           N
ATOM   1694  HN  LEU A 121     113.028 105.164  42.061  1.00  0.00           H
ATOM   1695  CA  LEU A 121     114.168 104.764  40.281  1.00  0.00           C
ATOM   1696  HA  LEU A 121     115.048 105.304  39.971  1.00  0.00           H
ATOM   1697  CB  LEU A 121     114.438 103.314  40.721  1.00  0.00           C
ATOM   1698  HB1 LEU A 121     114.688 102.694  39.831  1.00  0.00           H
ATOM   1699  HB2 LEU A 121     113.488 102.884  41.101  1.00  0.00           H
ATOM   1700  CG  LEU A 121     115.538 103.244  41.791  1.00  0.00           C
ATOM   1701  HG  LEU A 121     115.388 104.034  42.551  1.00  0.00           H
ATOM   1702  CD1 LEU A 121     115.558 101.904  42.561  1.00  0.00           C
ATOM   1703 1HD1 LEU A 121     116.258 101.974  43.411  1.00  0.00           H
ATOM   1704 2HD1 LEU A 121     115.998 101.204  41.811  1.00  0.00           H
ATOM   1705 3HD1 LEU A 121     114.508 101.594  42.771  1.00  0.00           H
ATOM   1706  CD2 LEU A 121     116.898 103.484  41.121  1.00  0.00           C
ATOM   1707 1HD2 LEU A 121     117.068 102.584  40.491  1.00  0.00           H
ATOM   1708 2HD2 LEU A 121     117.748 103.514  41.831  1.00  0.00           H
ATOM   1709 3HD2 LEU A 121     116.948 104.394  40.481  1.00  0.00           H
ATOM   1710  C   LEU A 121     113.438 104.784  38.981  1.00  0.00           C
ATOM   1711  O   LEU A 121     114.038 104.864  37.921  1.00  0.00           O
ATOM   1712  N   LEU A 122     112.088 104.704  39.051  1.00  0.00           N
ATOM   1713  HN  LEU A 122     111.718 104.654  39.971  1.00  0.00           H
ATOM   1714  CA  LEU A 122     111.088 105.034  38.091  1.00  0.00           C
ATOM   1715  HA  LEU A 122     111.368 104.364  37.301  1.00  0.00           H
ATOM   1716  CB  LEU A 122     109.608 104.844  38.501  1.00  0.00           C
ATOM   1717  HB1 LEU A 122     109.398 105.414  39.431  1.00  0.00           H
ATOM   1718  HB2 LEU A 122     108.928 105.214  37.711  1.00  0.00           H
ATOM   1719  CG  LEU A 122     109.248 103.374  38.781  1.00  0.00           C
ATOM   1720  HG  LEU A 122     110.108 102.944  39.341  1.00  0.00           H
ATOM   1721  CD1 LEU A 122     109.108 102.634  37.441  1.00  0.00           C
ATOM   1722 1HD1 LEU A 122     110.028 102.714  36.811  1.00  0.00           H
ATOM   1723 2HD1 LEU A 122     108.918 101.544  37.501  1.00  0.00           H
ATOM   1724 3HD1 LEU A 122     108.288 103.054  36.821  1.00  0.00           H
ATOM   1725  CD2 LEU A 122     107.988 103.204  39.641  1.00  0.00           C
ATOM   1726 1HD2 LEU A 122     108.108 103.774  40.581  1.00  0.00           H
ATOM   1727 2HD2 LEU A 122     107.768 102.144  39.901  1.00  0.00           H
ATOM   1728 3HD2 LEU A 122     107.108 103.554  39.051  1.00  0.00           H
ATOM   1729  C   LEU A 122     111.308 106.434  37.641  1.00  0.00           C
ATOM   1730  O   LEU A 122     111.308 106.804  36.461  1.00  0.00           O
ATOM   1731  N   THR A 123     111.498 107.414  38.541  1.00  0.00           N
ATOM   1732  HN  THR A 123     111.738 107.064  39.441  1.00  0.00           H
ATOM   1733  CA  THR A 123     111.698 108.784  38.191  1.00  0.00           C
ATOM   1734  HA  THR A 123     110.808 109.084  37.651  1.00  0.00           H
ATOM   1735  CB  THR A 123     111.608 109.714  39.361  1.00  0.00           C
ATOM   1736  HB  THR A 123     112.428 109.664  40.111  1.00  0.00           H
ATOM   1737  OG1 THR A 123     110.388 109.574  40.061  1.00  0.00           O
ATOM   1738  HG1 THR A 123     110.328 108.664  40.381  1.00  0.00           H
ATOM   1739  CG2 THR A 123     111.768 111.184  38.931  1.00  0.00           C
ATOM   1740 1HG2 THR A 123     111.018 111.354  38.131  1.00  0.00           H
ATOM   1741 2HG2 THR A 123     112.838 111.304  38.681  1.00  0.00           H
ATOM   1742 3HG2 THR A 123     111.478 112.014  39.621  1.00  0.00           H
ATOM   1743  C   THR A 123     112.918 109.054  37.371  1.00  0.00           C
ATOM   1744  O   THR A 123     112.788 109.694  36.331  1.00  0.00           O
ATOM   1745  N   ILE A 124     114.078 108.474  37.741  1.00  0.00           N
ATOM   1746  HN  ILE A 124     114.118 108.134  38.681  1.00  0.00           H
ATOM   1747  CA  ILE A 124     115.218 108.374  36.891  1.00  0.00           C
ATOM   1748  HA  ILE A 124     115.428 109.364  36.511  1.00  0.00           H
ATOM   1749  CB  ILE A 124     116.438 108.104  37.731  1.00  0.00           C
ATOM   1750  HB  ILE A 124     116.148 107.214  38.331  1.00  0.00           H
ATOM   1751  CG2 ILE A 124     117.688 107.714  36.931  1.00  0.00           C
ATOM   1752 1HG2 ILE A 124     118.478 107.304  37.601  1.00  0.00           H
ATOM   1753 2HG2 ILE A 124     117.518 106.984  36.111  1.00  0.00           H
ATOM   1754 3HG2 ILE A 124     118.218 108.514  36.361  1.00  0.00           H
ATOM   1755  CG1 ILE A 124     116.658 109.184  38.811  1.00  0.00           C
ATOM   1756 1HG1 ILE A 124     115.698 109.224  39.381  1.00  0.00           H
ATOM   1757 2HG1 ILE A 124     117.448 108.944  39.551  1.00  0.00           H
ATOM   1758  CD  ILE A 124     116.928 110.594  38.291  1.00  0.00           C
ATOM   1759  HD1 ILE A 124     117.208 111.274  39.121  1.00  0.00           H
ATOM   1760  HD2 ILE A 124     117.658 110.594  37.451  1.00  0.00           H
ATOM   1761  HD3 ILE A 124     116.018 111.154  37.971  1.00  0.00           H
ATOM   1762  C   ILE A 124     115.128 107.624  35.611  1.00  0.00           C
ATOM   1763  O   ILE A 124     115.638 108.064  34.591  1.00  0.00           O
ATOM   1764  N   ASP A 125     114.398 106.494  35.621  1.00  0.00           N
ATOM   1765  HN  ASP A 125     113.968 106.084  36.431  1.00  0.00           H
ATOM   1766  CA  ASP A 125     114.088 105.804  34.411  1.00  0.00           C
ATOM   1767  HA  ASP A 125     115.038 105.594  33.941  1.00  0.00           H
ATOM   1768  CB  ASP A 125     113.508 104.444  34.851  1.00  0.00           C
ATOM   1769  HB1 ASP A 125     114.368 103.854  35.211  1.00  0.00           H
ATOM   1770  HB2 ASP A 125     112.848 104.554  35.741  1.00  0.00           H
ATOM   1771  CG  ASP A 125     112.728 103.624  33.831  1.00  0.00           C
ATOM   1772  OD1 ASP A 125     113.248 103.164  32.771  1.00  0.00           O
ATOM   1773  OD2 ASP A 125     111.488 103.534  34.041  1.00  0.00           O
ATOM   1774  C   ASP A 125     113.328 106.604  33.411  1.00  0.00           C
ATOM   1775  O   ASP A 125     113.688 106.584  32.231  1.00  0.00           O
ATOM   1776  N   ARG A 126     112.248 107.294  33.811  1.00  0.00           N
ATOM   1777  HN  ARG A 126     111.878 107.244  34.741  1.00  0.00           H
ATOM   1778  CA  ARG A 126     111.558 108.254  33.011  1.00  0.00           C
ATOM   1779  HA  ARG A 126     111.178 107.644  32.211  1.00  0.00           H
ATOM   1780  CB  ARG A 126     110.318 108.814  33.721  1.00  0.00           C
ATOM   1781  HB1 ARG A 126     110.078 109.894  33.651  1.00  0.00           H
ATOM   1782  HB2 ARG A 126     110.578 108.794  34.801  1.00  0.00           H
ATOM   1783  CG  ARG A 126     109.088 107.914  33.591  1.00  0.00           C
ATOM   1784  HG1 ARG A 126     108.408 108.224  34.411  1.00  0.00           H
ATOM   1785  HG2 ARG A 126     108.588 108.134  32.621  1.00  0.00           H
ATOM   1786  CD  ARG A 126     109.258 106.394  33.581  1.00  0.00           C
ATOM   1787  HD1 ARG A 126     109.788 105.944  34.451  1.00  0.00           H
ATOM   1788  HD2 ARG A 126     109.618 105.944  32.631  1.00  0.00           H
ATOM   1789  NE  ARG A 126     107.888 105.814  33.611  1.00  0.00           N
ATOM   1790  HE  ARG A 126     107.148 106.474  33.461  1.00  0.00           H
ATOM   1791  CZ  ARG A 126     107.688 104.484  33.841  1.00  0.00           C
ATOM   1792  NH1 ARG A 126     108.678 103.634  34.231  1.00  0.00           N
ATOM   1793 1HH1 ARG A 126     108.468 102.664  34.151  1.00  0.00           H
ATOM   1794 2HH1 ARG A 126     109.638 103.934  34.261  1.00  0.00           H
ATOM   1795  NH2 ARG A 126     106.458 103.924  33.651  1.00  0.00           N
ATOM   1796 1HH2 ARG A 126     105.718 104.394  33.171  1.00  0.00           H
ATOM   1797 2HH2 ARG A 126     106.298 103.044  34.101  1.00  0.00           H
ATOM   1798  C   ARG A 126     112.328 109.394  32.441  1.00  0.00           C
ATOM   1799  O   ARG A 126     112.278 109.744  31.261  1.00  0.00           O
ATOM   1800  N   TYR A 127     113.198 110.024  33.251  1.00  0.00           N
ATOM   1801  HN  TYR A 127     113.168 109.904  34.241  1.00  0.00           H
ATOM   1802  CA  TYR A 127     114.208 110.954  32.851  1.00  0.00           C
ATOM   1803  HA  TYR A 127     113.738 111.784  32.341  1.00  0.00           H
ATOM   1804  CB  TYR A 127     114.858 111.434  34.161  1.00  0.00           C
ATOM   1805  HB1 TYR A 127     114.188 112.224  34.561  1.00  0.00           H
ATOM   1806  HB2 TYR A 127     114.878 110.534  34.811  1.00  0.00           H
ATOM   1807  CG  TYR A 127     116.258 111.944  34.081  1.00  0.00           C
ATOM   1808  CD1 TYR A 127     117.348 111.244  34.541  1.00  0.00           C
ATOM   1809  HD1 TYR A 127     117.208 110.254  34.941  1.00  0.00           H
ATOM   1810  CE1 TYR A 127     118.618 111.764  34.471  1.00  0.00           C
ATOM   1811  HE1 TYR A 127     119.438 111.054  34.521  1.00  0.00           H
ATOM   1812  CZ  TYR A 127     118.848 113.034  33.991  1.00  0.00           C
ATOM   1813  OH  TYR A 127     120.108 113.644  33.821  1.00  0.00           O
ATOM   1814  HH  TYR A 127     119.868 114.574  33.731  1.00  0.00           H
ATOM   1815  CD2 TYR A 127     116.508 113.164  33.491  1.00  0.00           C
ATOM   1816  HD2 TYR A 127     115.628 113.704  33.171  1.00  0.00           H
ATOM   1817  CE2 TYR A 127     117.758 113.734  33.541  1.00  0.00           C
ATOM   1818  HE2 TYR A 127     117.948 114.734  33.181  1.00  0.00           H
ATOM   1819  C   TYR A 127     115.128 110.314  31.871  1.00  0.00           C
ATOM   1820  O   TYR A 127     115.298 110.784  30.751  1.00  0.00           O
ATOM   1821  N   LEU A 128     115.708 109.134  32.131  1.00  0.00           N
ATOM   1822  HN  LEU A 128     115.648 108.624  32.991  1.00  0.00           H
ATOM   1823  CA  LEU A 128     116.728 108.564  31.301  1.00  0.00           C
ATOM   1824  HA  LEU A 128     117.458 109.354  31.281  1.00  0.00           H
ATOM   1825  CB  LEU A 128     117.498 107.424  31.981  1.00  0.00           C
ATOM   1826  HB1 LEU A 128     118.088 106.944  31.171  1.00  0.00           H
ATOM   1827  HB2 LEU A 128     116.718 106.734  32.361  1.00  0.00           H
ATOM   1828  CG  LEU A 128     118.518 107.834  33.071  1.00  0.00           C
ATOM   1829  HG  LEU A 128     117.968 108.574  33.691  1.00  0.00           H
ATOM   1830  CD1 LEU A 128     118.918 106.564  33.841  1.00  0.00           C
ATOM   1831 1HD1 LEU A 128     119.488 105.944  33.121  1.00  0.00           H
ATOM   1832 2HD1 LEU A 128     118.038 105.924  34.081  1.00  0.00           H
ATOM   1833 3HD1 LEU A 128     119.558 106.804  34.711  1.00  0.00           H
ATOM   1834  CD2 LEU A 128     119.718 108.474  32.371  1.00  0.00           C
ATOM   1835 1HD2 LEU A 128     119.448 109.414  31.831  1.00  0.00           H
ATOM   1836 2HD2 LEU A 128     120.168 107.664  31.751  1.00  0.00           H
ATOM   1837 3HD2 LEU A 128     120.538 108.804  33.041  1.00  0.00           H
ATOM   1838  C   LEU A 128     116.368 108.264  29.881  1.00  0.00           C
ATOM   1839  O   LEU A 128     117.048 108.644  28.931  1.00  0.00           O
ATOM   1840  N   ALA A 129     115.158 107.754  29.601  1.00  0.00           N
ATOM   1841  HN  ALA A 129     114.568 107.454  30.361  1.00  0.00           H
ATOM   1842  CA  ALA A 129     114.698 107.564  28.261  1.00  0.00           C
ATOM   1843  HA  ALA A 129     115.498 106.974  27.841  1.00  0.00           H
ATOM   1844  CB  ALA A 129     113.368 106.814  28.431  1.00  0.00           C
ATOM   1845  HB1 ALA A 129     112.528 107.544  28.421  1.00  0.00           H
ATOM   1846  HB2 ALA A 129     113.378 106.324  29.421  1.00  0.00           H
ATOM   1847  HB3 ALA A 129     113.228 106.044  27.641  1.00  0.00           H
ATOM   1848  C   ALA A 129     114.548 108.774  27.401  1.00  0.00           C
ATOM   1849  O   ALA A 129     114.878 108.744  26.221  1.00  0.00           O
ATOM   1850  N   VAL A 130     113.998 109.874  27.951  1.00  0.00           N
ATOM   1851  HN  VAL A 130     113.858 109.844  28.931  1.00  0.00           H
ATOM   1852  CA  VAL A 130     113.898 111.164  27.351  1.00  0.00           C
ATOM   1853  HA  VAL A 130     113.328 111.114  26.431  1.00  0.00           H
ATOM   1854  CB  VAL A 130     113.048 112.114  28.161  1.00  0.00           C
ATOM   1855  HB  VAL A 130     113.468 112.364  29.161  1.00  0.00           H
ATOM   1856  CG1 VAL A 130     111.618 111.584  28.331  1.00  0.00           C
ATOM   1857 1HG1 VAL A 130     111.598 110.584  28.811  1.00  0.00           H
ATOM   1858 2HG1 VAL A 130     111.128 112.304  29.011  1.00  0.00           H
ATOM   1859 3HG1 VAL A 130     111.068 111.574  27.361  1.00  0.00           H
ATOM   1860  CG2 VAL A 130     112.908 113.414  27.351  1.00  0.00           C
ATOM   1861 1HG2 VAL A 130     112.638 113.194  26.291  1.00  0.00           H
ATOM   1862 2HG2 VAL A 130     112.148 114.094  27.791  1.00  0.00           H
ATOM   1863 3HG2 VAL A 130     113.828 114.034  27.371  1.00  0.00           H
ATOM   1864  C   VAL A 130     115.198 111.804  27.031  1.00  0.00           C
ATOM   1865  O   VAL A 130     115.388 112.214  25.881  1.00  0.00           O
ATOM   1866  N   VAL A 131     116.108 111.964  28.011  1.00  0.00           N
ATOM   1867  HN  VAL A 131     115.878 111.584  28.901  1.00  0.00           H
ATOM   1868  CA  VAL A 131     117.168 112.924  27.901  1.00  0.00           C
ATOM   1869  HA  VAL A 131     116.898 113.634  27.141  1.00  0.00           H
ATOM   1870  CB  VAL A 131     117.498 113.694  29.151  1.00  0.00           C
ATOM   1871  HB  VAL A 131     118.168 114.544  28.911  1.00  0.00           H
ATOM   1872  CG1 VAL A 131     118.218 112.784  30.161  1.00  0.00           C
ATOM   1873 1HG1 VAL A 131     117.428 112.114  30.561  1.00  0.00           H
ATOM   1874 2HG1 VAL A 131     118.548 113.414  31.011  1.00  0.00           H
ATOM   1875 3HG1 VAL A 131     119.118 112.194  29.891  1.00  0.00           H
ATOM   1876  CG2 VAL A 131     116.238 114.344  29.741  1.00  0.00           C
ATOM   1877 1HG2 VAL A 131     116.628 115.204  30.331  1.00  0.00           H
ATOM   1878 2HG2 VAL A 131     115.548 113.654  30.271  1.00  0.00           H
ATOM   1879 3HG2 VAL A 131     115.638 114.744  28.901  1.00  0.00           H
ATOM   1880  C   VAL A 131     118.358 112.214  27.371  1.00  0.00           C
ATOM   1881  O   VAL A 131     119.178 112.884  26.741  1.00  0.00           O
ATOM   1882  N   HIS A 132     118.468 110.894  27.591  1.00  0.00           N
ATOM   1883  HN  HIS A 132     117.728 110.274  27.851  1.00  0.00           H
ATOM   1884  CA  HIS A 132     119.708 110.234  27.281  1.00  0.00           C
ATOM   1885  HA  HIS A 132     120.318 110.784  26.581  1.00  0.00           H
ATOM   1886  CB  HIS A 132     120.628 109.954  28.481  1.00  0.00           C
ATOM   1887  HB1 HIS A 132     120.048 109.544  29.331  1.00  0.00           H
ATOM   1888  HB2 HIS A 132     121.478 109.264  28.281  1.00  0.00           H
ATOM   1889  ND1 HIS A 132     121.948 112.034  28.141  1.00  0.00           N
ATOM   1890  CG  HIS A 132     121.268 111.214  29.011  1.00  0.00           C
ATOM   1891  CE1 HIS A 132     122.268 113.094  28.861  1.00  0.00           C
ATOM   1892  HE1 HIS A 132     122.628 114.074  28.541  1.00  0.00           H
ATOM   1893  NE2 HIS A 132     121.918 112.944  30.161  1.00  0.00           N
ATOM   1894  HE2 HIS A 132     121.868 113.754  30.741  1.00  0.00           H
ATOM   1895  CD2 HIS A 132     121.268 111.724  30.271  1.00  0.00           C
ATOM   1896  HD2 HIS A 132     120.758 111.444  31.181  1.00  0.00           H
ATOM   1897  C   HIS A 132     119.298 108.924  26.701  1.00  0.00           C
ATOM   1898  O   HIS A 132     119.618 107.854  27.211  1.00  0.00           O
ATOM   1899  N   ALA A 133     118.588 108.934  25.561  1.00  0.00           N
ATOM   1900  HN  ALA A 133     118.558 109.824  25.111  1.00  0.00           H
ATOM   1901  CA  ALA A 133     117.948 107.824  24.921  1.00  0.00           C
ATOM   1902  HA  ALA A 133     117.188 107.494  25.611  1.00  0.00           H
ATOM   1903  CB  ALA A 133     117.338 108.454  23.661  1.00  0.00           C
ATOM   1904  HB1 ALA A 133     118.118 108.804  22.951  1.00  0.00           H
ATOM   1905  HB2 ALA A 133     116.638 109.294  23.851  1.00  0.00           H
ATOM   1906  HB3 ALA A 133     116.838 107.664  23.051  1.00  0.00           H
ATOM   1907  C   ALA A 133     118.678 106.584  24.541  1.00  0.00           C
ATOM   1908  O   ALA A 133     118.218 105.464  24.741  1.00  0.00           O
ATOM   1909  N   VAL A 134     119.838 106.704  23.861  1.00  0.00           N
ATOM   1910  HN  VAL A 134     120.268 107.594  23.711  1.00  0.00           H
ATOM   1911  CA  VAL A 134     120.668 105.564  23.641  1.00  0.00           C
ATOM   1912  HA  VAL A 134     120.058 104.734  23.311  1.00  0.00           H
ATOM   1913  CB  VAL A 134     121.678 105.844  22.571  1.00  0.00           C
ATOM   1914  HB  VAL A 134     122.218 106.794  22.731  1.00  0.00           H
ATOM   1915  CG1 VAL A 134     120.918 106.024  21.241  1.00  0.00           C
ATOM   1916 1HG1 VAL A 134     120.438 105.074  20.941  1.00  0.00           H
ATOM   1917 2HG1 VAL A 134     120.138 106.814  21.331  1.00  0.00           H
ATOM   1918 3HG1 VAL A 134     121.658 106.244  20.441  1.00  0.00           H
ATOM   1919  CG2 VAL A 134     122.688 104.684  22.461  1.00  0.00           C
ATOM   1920 1HG2 VAL A 134     123.358 104.824  21.591  1.00  0.00           H
ATOM   1921 2HG2 VAL A 134     123.258 104.484  23.391  1.00  0.00           H
ATOM   1922 3HG2 VAL A 134     122.068 103.784  22.261  1.00  0.00           H
ATOM   1923  C   VAL A 134     121.158 104.964  24.911  1.00  0.00           C
ATOM   1924  O   VAL A 134     121.188 103.744  25.101  1.00  0.00           O
ATOM   1925  N   PHE A 135     121.578 105.714  25.951  1.00  0.00           N
ATOM   1926  HN  PHE A 135     121.518 106.704  25.961  1.00  0.00           H
ATOM   1927  CA  PHE A 135     122.038 105.174  27.191  1.00  0.00           C
ATOM   1928  HA  PHE A 135     122.718 104.344  27.021  1.00  0.00           H
ATOM   1929  CB  PHE A 135     122.828 106.234  27.991  1.00  0.00           C
ATOM   1930  HB1 PHE A 135     122.098 106.944  28.431  1.00  0.00           H
ATOM   1931  HB2 PHE A 135     123.518 106.674  27.241  1.00  0.00           H
ATOM   1932  CG  PHE A 135     123.588 105.644  29.121  1.00  0.00           C
ATOM   1933  CD1 PHE A 135     123.188 105.784  30.431  1.00  0.00           C
ATOM   1934  HD1 PHE A 135     122.308 106.394  30.541  1.00  0.00           H
ATOM   1935  CE1 PHE A 135     123.868 105.104  31.421  1.00  0.00           C
ATOM   1936  HE1 PHE A 135     123.538 104.984  32.441  1.00  0.00           H
ATOM   1937  CZ  PHE A 135     125.078 104.554  31.091  1.00  0.00           C
ATOM   1938  HZ  PHE A 135     125.658 104.104  31.881  1.00  0.00           H
ATOM   1939  CD2 PHE A 135     124.708 104.904  28.821  1.00  0.00           C
ATOM   1940  HD2 PHE A 135     124.898 104.754  27.761  1.00  0.00           H
ATOM   1941  CE2 PHE A 135     125.538 104.414  29.801  1.00  0.00           C
ATOM   1942  HE2 PHE A 135     126.318 103.684  29.681  1.00  0.00           H
ATOM   1943  C   PHE A 135     120.938 104.564  27.981  1.00  0.00           C
ATOM   1944  O   PHE A 135     121.038 103.534  28.641  1.00  0.00           O
ATOM   1945  N   ALA A 136     119.668 105.004  27.831  1.00  0.00           N
ATOM   1946  HN  ALA A 136     119.518 105.884  27.411  1.00  0.00           H
ATOM   1947  CA  ALA A 136     118.548 104.334  28.431  1.00  0.00           C
ATOM   1948  HA  ALA A 136     118.788 104.404  29.481  1.00  0.00           H
ATOM   1949  CB  ALA A 136     117.258 105.074  28.031  1.00  0.00           C
ATOM   1950  HB1 ALA A 136     116.318 104.724  28.511  1.00  0.00           H
ATOM   1951  HB2 ALA A 136     117.178 105.174  26.931  1.00  0.00           H
ATOM   1952  HB3 ALA A 136     117.388 106.114  28.391  1.00  0.00           H
ATOM   1953  C   ALA A 136     118.358 102.944  27.951  1.00  0.00           C
ATOM   1954  O   ALA A 136     117.938 102.054  28.681  1.00  0.00           O
ATOM   1955  N   LEU A 137     118.658 102.684  26.661  1.00  0.00           N
ATOM   1956  HN  LEU A 137     119.098 103.424  26.151  1.00  0.00           H
ATOM   1957  CA  LEU A 137     118.568 101.404  26.041  1.00  0.00           C
ATOM   1958  HA  LEU A 137     117.568 101.024  26.161  1.00  0.00           H
ATOM   1959  CB  LEU A 137     118.828 101.404  24.521  1.00  0.00           C
ATOM   1960  HB1 LEU A 137     118.898 100.354  24.151  1.00  0.00           H
ATOM   1961  HB2 LEU A 137     119.808 101.904  24.381  1.00  0.00           H
ATOM   1962  CG  LEU A 137     117.768 101.994  23.581  1.00  0.00           C
ATOM   1963  HG  LEU A 137     117.298 102.804  24.181  1.00  0.00           H
ATOM   1964  CD1 LEU A 137     116.678 100.954  23.291  1.00  0.00           C
ATOM   1965 1HD1 LEU A 137     116.958 100.054  22.701  1.00  0.00           H
ATOM   1966 2HD1 LEU A 137     116.168 100.644  24.231  1.00  0.00           H
ATOM   1967 3HD1 LEU A 137     115.888 101.354  22.621  1.00  0.00           H
ATOM   1968  CD2 LEU A 137     118.518 102.394  22.301  1.00  0.00           C
ATOM   1969 1HD2 LEU A 137     118.048 103.214  21.721  1.00  0.00           H
ATOM   1970 2HD2 LEU A 137     118.628 101.484  21.661  1.00  0.00           H
ATOM   1971 3HD2 LEU A 137     119.548 102.764  22.491  1.00  0.00           H
ATOM   1972  C   LEU A 137     119.418 100.394  26.741  1.00  0.00           C
ATOM   1973  O   LEU A 137     119.088  99.224  26.941  1.00  0.00           O
ATOM   1974  N   LYS A 138     120.658 100.784  27.081  1.00  0.00           N
ATOM   1975  HN  LYS A 138     120.898 101.734  26.871  1.00  0.00           H
ATOM   1976  CA  LYS A 138     121.688 100.054  27.741  1.00  0.00           C
ATOM   1977  HA  LYS A 138     121.718  99.094  27.251  1.00  0.00           H
ATOM   1978  CB  LYS A 138     123.088 100.694  27.641  1.00  0.00           C
ATOM   1979  HB1 LYS A 138     122.988 101.724  28.041  1.00  0.00           H
ATOM   1980  HB2 LYS A 138     123.718 100.274  28.461  1.00  0.00           H
ATOM   1981  CG  LYS A 138     123.988 100.664  26.401  1.00  0.00           C
ATOM   1982  HG1 LYS A 138     124.288  99.644  26.091  1.00  0.00           H
ATOM   1983  HG2 LYS A 138     124.968 101.174  26.481  1.00  0.00           H
ATOM   1984  CD  LYS A 138     123.168 101.184  25.221  1.00  0.00           C
ATOM   1985  HD1 LYS A 138     122.198 100.654  25.101  1.00  0.00           H
ATOM   1986  HD2 LYS A 138     122.928 102.214  25.561  1.00  0.00           H
ATOM   1987  CE  LYS A 138     123.808 101.304  23.831  1.00  0.00           C
ATOM   1988  HE1 LYS A 138     124.038 100.304  23.401  1.00  0.00           H
ATOM   1989  HE2 LYS A 138     123.198 101.894  23.111  1.00  0.00           H
ATOM   1990  NZ  LYS A 138     125.108 102.004  23.881  1.00  0.00           N
ATOM   1991  HZ1 LYS A 138     125.848 101.354  24.221  1.00  0.00           H
ATOM   1992  HZ2 LYS A 138     125.188 102.914  24.361  1.00  0.00           H
ATOM   1993  HZ3 LYS A 138     125.398 102.194  22.901  1.00  0.00           H
ATOM   1994  C   LYS A 138     121.358  99.754  29.161  1.00  0.00           C
ATOM   1995  O   LYS A 138     121.688  98.694  29.701  1.00  0.00           O
ATOM   1996  N   ALA A 139     120.748 100.704  29.881  1.00  0.00           N
ATOM   1997  HN  ALA A 139     120.728 101.654  29.561  1.00  0.00           H
ATOM   1998  CA  ALA A 139     120.208 100.484  31.181  1.00  0.00           C
ATOM   1999  HA  ALA A 139     121.038 100.204  31.821  1.00  0.00           H
ATOM   2000  CB  ALA A 139     119.788 101.824  31.821  1.00  0.00           C
ATOM   2001  HB1 ALA A 139     118.878 102.294  31.391  1.00  0.00           H
ATOM   2002  HB2 ALA A 139     119.608 101.664  32.911  1.00  0.00           H
ATOM   2003  HB3 ALA A 139     120.568 102.614  31.751  1.00  0.00           H
ATOM   2004  C   ALA A 139     119.108  99.484  31.241  1.00  0.00           C
ATOM   2005  O   ALA A 139     119.018  98.604  32.091  1.00  0.00           O
ATOM   2006  N   ARG A 140     118.218  99.524  30.231  1.00  0.00           N
ATOM   2007  HN  ARG A 140     118.268 100.144  29.451  1.00  0.00           H
ATOM   2008  CA  ARG A 140     117.048  98.714  30.201  1.00  0.00           C
ATOM   2009  HA  ARG A 140     116.718  98.714  31.231  1.00  0.00           H
ATOM   2010  CB  ARG A 140     115.968  99.354  29.311  1.00  0.00           C
ATOM   2011  HB1 ARG A 140     115.128  98.674  29.041  1.00  0.00           H
ATOM   2012  HB2 ARG A 140     116.398  99.734  28.361  1.00  0.00           H
ATOM   2013  CG  ARG A 140     115.208 100.484  30.021  1.00  0.00           C
ATOM   2014  HG1 ARG A 140     115.968 101.224  30.341  1.00  0.00           H
ATOM   2015  HG2 ARG A 140     114.708 100.054  30.921  1.00  0.00           H
ATOM   2016  CD  ARG A 140     114.178 101.244  29.191  1.00  0.00           C
ATOM   2017  HD1 ARG A 140     114.668 101.774  28.351  1.00  0.00           H
ATOM   2018  HD2 ARG A 140     113.308 100.624  28.901  1.00  0.00           H
ATOM   2019  NE  ARG A 140     113.568 102.274  30.081  1.00  0.00           N
ATOM   2020  HE  ARG A 140     113.998 102.524  30.951  1.00  0.00           H
ATOM   2021  CZ  ARG A 140     112.518 103.074  29.721  1.00  0.00           C
ATOM   2022  NH1 ARG A 140     111.868 103.844  30.641  1.00  0.00           N
ATOM   2023 1HH1 ARG A 140     111.258 104.564  30.321  1.00  0.00           H
ATOM   2024 2HH1 ARG A 140     112.248 103.814  31.571  1.00  0.00           H
ATOM   2025  NH2 ARG A 140     111.908 103.024  28.501  1.00  0.00           N
ATOM   2026 1HH2 ARG A 140     110.938 103.284  28.521  1.00  0.00           H
ATOM   2027 2HH2 ARG A 140     112.098 102.264  27.891  1.00  0.00           H
ATOM   2028  C   ARG A 140     117.318  97.294  29.841  1.00  0.00           C
ATOM   2029  O   ARG A 140     117.198  96.824  28.711  1.00  0.00           O
ATOM   2030  N   THR A 141     117.798  96.574  30.871  1.00  0.00           N
ATOM   2031  HN  THR A 141     118.078  97.124  31.651  1.00  0.00           H
ATOM   2032  CA  THR A 141     118.148  95.184  30.791  1.00  0.00           C
ATOM   2033  HA  THR A 141     117.558  94.734  30.001  1.00  0.00           H
ATOM   2034  CB  THR A 141     119.568  94.814  30.521  1.00  0.00           C
ATOM   2035  HB  THR A 141     119.878  95.584  29.781  1.00  0.00           H
ATOM   2036  OG1 THR A 141     119.658  93.504  29.971  1.00  0.00           O
ATOM   2037  HG1 THR A 141     119.178  93.494  29.141  1.00  0.00           H
ATOM   2038  CG2 THR A 141     120.518  94.914  31.731  1.00  0.00           C
ATOM   2039 1HG2 THR A 141     121.538  94.774  31.321  1.00  0.00           H
ATOM   2040 2HG2 THR A 141     120.318  94.044  32.401  1.00  0.00           H
ATOM   2041 3HG2 THR A 141     120.448  95.844  32.341  1.00  0.00           H
ATOM   2042  C   THR A 141     117.708  94.634  32.101  1.00  0.00           C
ATOM   2043  O   THR A 141     117.738  95.324  33.121  1.00  0.00           O
ATOM   2044  N   VAL A 142     117.298  93.354  32.121  1.00  0.00           N
ATOM   2045  HN  VAL A 142     117.278  92.854  31.251  1.00  0.00           H
ATOM   2046  CA  VAL A 142     116.868  92.654  33.291  1.00  0.00           C
ATOM   2047  HA  VAL A 142     115.988  93.144  33.671  1.00  0.00           H
ATOM   2048  CB  VAL A 142     116.388  91.254  33.031  1.00  0.00           C
ATOM   2049  HB  VAL A 142     115.618  91.364  32.241  1.00  0.00           H
ATOM   2050  CG1 VAL A 142     117.338  90.284  32.311  1.00  0.00           C
ATOM   2051 1HG1 VAL A 142     116.818  89.314  32.161  1.00  0.00           H
ATOM   2052 2HG1 VAL A 142     118.168  90.084  33.021  1.00  0.00           H
ATOM   2053 3HG1 VAL A 142     117.768  90.644  31.361  1.00  0.00           H
ATOM   2054  CG2 VAL A 142     115.778  90.574  34.271  1.00  0.00           C
ATOM   2055 1HG2 VAL A 142     115.488  89.514  34.081  1.00  0.00           H
ATOM   2056 2HG2 VAL A 142     116.498  90.624  35.121  1.00  0.00           H
ATOM   2057 3HG2 VAL A 142     114.858  91.134  34.551  1.00  0.00           H
ATOM   2058  C   VAL A 142     117.798  92.634  34.451  1.00  0.00           C
ATOM   2059  O   VAL A 142     117.418  92.714  35.621  1.00  0.00           O
ATOM   2060  N   THR A 143     119.128  92.574  34.241  1.00  0.00           N
ATOM   2061  HN  THR A 143     119.438  92.404  33.311  1.00  0.00           H
ATOM   2062  CA  THR A 143     120.048  92.404  35.321  1.00  0.00           C
ATOM   2063  HA  THR A 143     119.568  91.744  36.031  1.00  0.00           H
ATOM   2064  CB  THR A 143     121.348  91.854  34.831  1.00  0.00           C
ATOM   2065  HB  THR A 143     121.718  92.574  34.071  1.00  0.00           H
ATOM   2066  OG1 THR A 143     120.948  90.624  34.251  1.00  0.00           O
ATOM   2067  HG1 THR A 143     120.718  90.944  33.371  1.00  0.00           H
ATOM   2068  CG2 THR A 143     122.398  91.694  35.951  1.00  0.00           C
ATOM   2069 1HG2 THR A 143     123.328  91.224  35.581  1.00  0.00           H
ATOM   2070 2HG2 THR A 143     121.948  90.994  36.691  1.00  0.00           H
ATOM   2071 3HG2 THR A 143     122.668  92.634  36.471  1.00  0.00           H
ATOM   2072  C   THR A 143     120.268  93.654  36.101  1.00  0.00           C
ATOM   2073  O   THR A 143     120.298  93.584  37.331  1.00  0.00           O
ATOM   2074  N   PHE A 144     120.338  94.824  35.451  1.00  0.00           N
ATOM   2075  HN  PHE A 144     120.368  94.844  34.461  1.00  0.00           H
ATOM   2076  CA  PHE A 144     120.368  96.074  36.151  1.00  0.00           C
ATOM   2077  HA  PHE A 144     121.168  95.934  36.861  1.00  0.00           H
ATOM   2078  CB  PHE A 144     120.758  97.204  35.181  1.00  0.00           C
ATOM   2079  HB1 PHE A 144     119.998  97.324  34.371  1.00  0.00           H
ATOM   2080  HB2 PHE A 144     121.758  97.074  34.721  1.00  0.00           H
ATOM   2081  CG  PHE A 144     120.868  98.494  35.921  1.00  0.00           C
ATOM   2082  CD1 PHE A 144     119.888  99.454  35.881  1.00  0.00           C
ATOM   2083  HD1 PHE A 144     118.918  99.244  35.451  1.00  0.00           H
ATOM   2084  CE1 PHE A 144     119.998 100.664  36.521  1.00  0.00           C
ATOM   2085  HE1 PHE A 144     119.168 101.354  36.451  1.00  0.00           H
ATOM   2086  CZ  PHE A 144     121.138 100.934  37.241  1.00  0.00           C
ATOM   2087  HZ  PHE A 144     121.238 101.924  37.661  1.00  0.00           H
ATOM   2088  CD2 PHE A 144     122.018  98.824  36.601  1.00  0.00           C
ATOM   2089  HD2 PHE A 144     122.908  98.214  36.501  1.00  0.00           H
ATOM   2090  CE2 PHE A 144     122.158 100.014  37.261  1.00  0.00           C
ATOM   2091  HE2 PHE A 144     123.098 100.354  37.671  1.00  0.00           H
ATOM   2092  C   PHE A 144     119.168  96.314  37.001  1.00  0.00           C
ATOM   2093  O   PHE A 144     119.328  96.574  38.191  1.00  0.00           O
ATOM   2094  N   GLY A 145     117.978  96.104  36.421  1.00  0.00           N
ATOM   2095  HN  GLY A 145     118.078  95.814  35.471  1.00  0.00           H
ATOM   2096  CA  GLY A 145     116.768  96.024  37.181  1.00  0.00           C
ATOM   2097  HA1 GLY A 145     115.998  95.704  36.481  1.00  0.00           H
ATOM   2098  HA2 GLY A 145     116.548  96.974  37.631  1.00  0.00           H
ATOM   2099  C   GLY A 145     116.688  95.024  38.291  1.00  0.00           C
ATOM   2100  O   GLY A 145     116.168  95.454  39.321  1.00  0.00           O
ATOM   2101  N   VAL A 146     117.168  93.774  38.231  1.00  0.00           N
ATOM   2102  HN  VAL A 146     117.578  93.414  37.391  1.00  0.00           H
ATOM   2103  CA  VAL A 146     116.908  92.884  39.321  1.00  0.00           C
ATOM   2104  HA  VAL A 146     115.898  92.994  39.661  1.00  0.00           H
ATOM   2105  CB  VAL A 146     116.998  91.454  38.881  1.00  0.00           C
ATOM   2106  HB  VAL A 146     117.908  91.284  38.281  1.00  0.00           H
ATOM   2107  CG1 VAL A 146     115.858  91.124  37.911  1.00  0.00           C
ATOM   2108 1HG1 VAL A 146     116.108  90.214  37.331  1.00  0.00           H
ATOM   2109 2HG1 VAL A 146     115.708  91.844  37.071  1.00  0.00           H
ATOM   2110 3HG1 VAL A 146     114.878  91.094  38.441  1.00  0.00           H
ATOM   2111  CG2 VAL A 146     117.178  90.424  40.011  1.00  0.00           C
ATOM   2112 1HG2 VAL A 146     117.568  89.504  39.521  1.00  0.00           H
ATOM   2113 2HG2 VAL A 146     117.898  90.754  40.791  1.00  0.00           H
ATOM   2114 3HG2 VAL A 146     116.168  90.164  40.391  1.00  0.00           H
ATOM   2115  C   VAL A 146     117.898  93.224  40.381  1.00  0.00           C
ATOM   2116  O   VAL A 146     117.538  93.394  41.541  1.00  0.00           O
ATOM   2117  N   VAL A 147     119.198  93.314  40.041  1.00  0.00           N
ATOM   2118  HN  VAL A 147     119.488  93.164  39.101  1.00  0.00           H
ATOM   2119  CA  VAL A 147     120.258  93.654  40.941  1.00  0.00           C
ATOM   2120  HA  VAL A 147     120.318  92.854  41.671  1.00  0.00           H
ATOM   2121  CB  VAL A 147     121.578  93.654  40.211  1.00  0.00           C
ATOM   2122  HB  VAL A 147     121.508  94.374  39.371  1.00  0.00           H
ATOM   2123  CG1 VAL A 147     122.008  92.264  39.711  1.00  0.00           C
ATOM   2124 1HG1 VAL A 147     122.498  91.604  40.451  1.00  0.00           H
ATOM   2125 2HG1 VAL A 147     121.178  91.744  39.181  1.00  0.00           H
ATOM   2126 3HG1 VAL A 147     122.818  92.424  38.961  1.00  0.00           H
ATOM   2127  CG2 VAL A 147     122.738  94.194  41.061  1.00  0.00           C
ATOM   2128 1HG2 VAL A 147     122.658  95.304  41.151  1.00  0.00           H
ATOM   2129 2HG2 VAL A 147     123.698  93.804  40.661  1.00  0.00           H
ATOM   2130 3HG2 VAL A 147     122.608  93.774  42.081  1.00  0.00           H
ATOM   2131  C   VAL A 147     120.058  94.914  41.701  1.00  0.00           C
ATOM   2132  O   VAL A 147     120.278  94.934  42.911  1.00  0.00           O
ATOM   2133  N   THR A 148     119.698  96.024  41.011  1.00  0.00           N
ATOM   2134  HN  THR A 148     119.708  96.074  40.021  1.00  0.00           H
ATOM   2135  CA  THR A 148     119.408  97.244  41.691  1.00  0.00           C
ATOM   2136  HA  THR A 148     120.208  97.584  42.331  1.00  0.00           H
ATOM   2137  CB  THR A 148     119.378  98.514  40.881  1.00  0.00           C
ATOM   2138  HB  THR A 148     119.228  99.374  41.571  1.00  0.00           H
ATOM   2139  OG1 THR A 148     118.428  98.404  39.841  1.00  0.00           O
ATOM   2140  HG1 THR A 148     118.738  97.734  39.231  1.00  0.00           H
ATOM   2141  CG2 THR A 148     120.768  98.724  40.251  1.00  0.00           C
ATOM   2142 1HG2 THR A 148     121.598  98.594  40.981  1.00  0.00           H
ATOM   2143 2HG2 THR A 148     120.908  99.734  39.821  1.00  0.00           H
ATOM   2144 3HG2 THR A 148     120.928  97.974  39.461  1.00  0.00           H
ATOM   2145  C   THR A 148     118.188  97.124  42.541  1.00  0.00           C
ATOM   2146  O   THR A 148     118.088  97.644  43.651  1.00  0.00           O
ATOM   2147  N   SER A 149     117.168  96.334  42.151  1.00  0.00           N
ATOM   2148  HN  SER A 149     117.288  95.864  41.291  1.00  0.00           H
ATOM   2149  CA  SER A 149     116.018  96.164  42.981  1.00  0.00           C
ATOM   2150  HA  SER A 149     115.668  97.134  43.301  1.00  0.00           H
ATOM   2151  CB  SER A 149     114.848  95.364  42.381  1.00  0.00           C
ATOM   2152  HB1 SER A 149     114.038  95.424  43.131  1.00  0.00           H
ATOM   2153  HB2 SER A 149     115.178  94.324  42.191  1.00  0.00           H
ATOM   2154  OG  SER A 149     114.328  95.994  41.221  1.00  0.00           O
ATOM   2155  HG1 SER A 149     114.948  95.824  40.501  1.00  0.00           H
ATOM   2156  C   SER A 149     116.318  95.434  44.241  1.00  0.00           C
ATOM   2157  O   SER A 149     115.978  95.784  45.371  1.00  0.00           O
ATOM   2158  N   VAL A 150     117.038  94.294  44.191  1.00  0.00           N
ATOM   2159  HN  VAL A 150     117.398  94.104  43.281  1.00  0.00           H
ATOM   2160  CA  VAL A 150     117.398  93.494  45.311  1.00  0.00           C
ATOM   2161  HA  VAL A 150     116.538  93.154  45.881  1.00  0.00           H
ATOM   2162  CB  VAL A 150     117.968  92.234  44.731  1.00  0.00           C
ATOM   2163  HB  VAL A 150     118.778  92.494  44.021  1.00  0.00           H
ATOM   2164  CG1 VAL A 150     116.738  91.564  44.101  1.00  0.00           C
ATOM   2165 1HG1 VAL A 150     115.928  91.514  44.851  1.00  0.00           H
ATOM   2166 2HG1 VAL A 150     116.898  90.504  43.781  1.00  0.00           H
ATOM   2167 3HG1 VAL A 150     116.308  92.114  43.231  1.00  0.00           H
ATOM   2168  CG2 VAL A 150     118.548  91.314  45.821  1.00  0.00           C
ATOM   2169 1HG2 VAL A 150     118.588  90.274  45.441  1.00  0.00           H
ATOM   2170 2HG2 VAL A 150     117.878  91.274  46.711  1.00  0.00           H
ATOM   2171 3HG2 VAL A 150     119.568  91.584  46.161  1.00  0.00           H
ATOM   2172  C   VAL A 150     118.288  94.214  46.261  1.00  0.00           C
ATOM   2173  O   VAL A 150     118.178  94.164  47.491  1.00  0.00           O
ATOM   2174  N   ILE A 151     119.278  94.944  45.711  1.00  0.00           N
ATOM   2175  HN  ILE A 151     119.558  94.864  44.761  1.00  0.00           H
ATOM   2176  CA  ILE A 151     120.038  95.914  46.441  1.00  0.00           C
ATOM   2177  HA  ILE A 151     120.538  95.414  47.251  1.00  0.00           H
ATOM   2178  CB  ILE A 151     121.168  96.544  45.681  1.00  0.00           C
ATOM   2179  HB  ILE A 151     120.788  97.024  44.751  1.00  0.00           H
ATOM   2180  CG2 ILE A 151     121.888  97.644  46.481  1.00  0.00           C
ATOM   2181 1HG2 ILE A 151     122.678  98.194  45.921  1.00  0.00           H
ATOM   2182 2HG2 ILE A 151     122.408  97.074  47.281  1.00  0.00           H
ATOM   2183 3HG2 ILE A 151     121.188  98.424  46.851  1.00  0.00           H
ATOM   2184  CG1 ILE A 151     122.268  95.594  45.171  1.00  0.00           C
ATOM   2185 1HG1 ILE A 151     122.698  95.104  46.071  1.00  0.00           H
ATOM   2186 2HG1 ILE A 151     121.758  94.794  44.581  1.00  0.00           H
ATOM   2187  CD  ILE A 151     123.388  96.184  44.331  1.00  0.00           C
ATOM   2188  HD1 ILE A 151     123.948  96.934  44.921  1.00  0.00           H
ATOM   2189  HD2 ILE A 151     124.068  95.344  44.071  1.00  0.00           H
ATOM   2190  HD3 ILE A 151     123.078  96.574  43.331  1.00  0.00           H
ATOM   2191  C   ILE A 151     119.228  96.964  47.131  1.00  0.00           C
ATOM   2192  O   ILE A 151     119.448  97.314  48.281  1.00  0.00           O
ATOM   2193  N   THR A 152     118.168  97.514  46.521  1.00  0.00           N
ATOM   2194  HN  THR A 152     117.988  97.314  45.551  1.00  0.00           H
ATOM   2195  CA  THR A 152     117.208  98.424  47.061  1.00  0.00           C
ATOM   2196  HA  THR A 152     117.858  99.204  47.451  1.00  0.00           H
ATOM   2197  CB  THR A 152     116.188  98.944  46.091  1.00  0.00           C
ATOM   2198  HB  THR A 152     115.748  98.184  45.421  1.00  0.00           H
ATOM   2199  OG1 THR A 152     116.758  99.784  45.101  1.00  0.00           O
ATOM   2200  HG1 THR A 152     117.218  99.174  44.521  1.00  0.00           H
ATOM   2201  CG2 THR A 152     115.088  99.784  46.771  1.00  0.00           C
ATOM   2202 1HG2 THR A 152     115.538 100.574  47.411  1.00  0.00           H
ATOM   2203 2HG2 THR A 152     114.298  99.234  47.321  1.00  0.00           H
ATOM   2204 3HG2 THR A 152     114.438 100.264  46.001  1.00  0.00           H
ATOM   2205  C   THR A 152     116.498  97.874  48.251  1.00  0.00           C
ATOM   2206  O   THR A 152     116.398  98.544  49.281  1.00  0.00           O
ATOM   2207  N   TRP A 153     115.978  96.634  48.271  1.00  0.00           N
ATOM   2208  HN  TRP A 153     115.988  96.044  47.471  1.00  0.00           H
ATOM   2209  CA  TRP A 153     115.378  96.064  49.441  1.00  0.00           C
ATOM   2210  HA  TRP A 153     114.698  96.824  49.801  1.00  0.00           H
ATOM   2211  CB  TRP A 153     114.688  94.724  49.171  1.00  0.00           C
ATOM   2212  HB1 TRP A 153     114.318  94.324  50.141  1.00  0.00           H
ATOM   2213  HB2 TRP A 153     115.338  93.904  48.781  1.00  0.00           H
ATOM   2214  CG  TRP A 153     113.488  94.924  48.291  1.00  0.00           C
ATOM   2215  CD1 TRP A 153     113.358  94.674  46.961  1.00  0.00           C
ATOM   2216  HD1 TRP A 153     114.118  94.184  46.361  1.00  0.00           H
ATOM   2217  NE1 TRP A 153     112.058  94.894  46.601  1.00  0.00           N
ATOM   2218  HE1 TRP A 153     111.648  94.714  45.731  1.00  0.00           H
ATOM   2219  CE2 TRP A 153     111.328  95.354  47.671  1.00  0.00           C
ATOM   2220  CD2 TRP A 153     112.188  95.304  48.751  1.00  0.00           C
ATOM   2221  CE3 TRP A 153     111.688  95.624  49.981  1.00  0.00           C
ATOM   2222  HE3 TRP A 153     112.318  95.764  50.851  1.00  0.00           H
ATOM   2223  CZ3 TRP A 153     110.368  95.984  50.121  1.00  0.00           C
ATOM   2224  HZ3 TRP A 153     110.058  96.464  51.041  1.00  0.00           H
ATOM   2225  CZ2 TRP A 153     110.008  95.614  47.821  1.00  0.00           C
ATOM   2226  HZ2 TRP A 153     109.268  95.544  47.041  1.00  0.00           H
ATOM   2227  CH2 TRP A 153     109.498  95.934  49.061  1.00  0.00           C
ATOM   2228  HH2 TRP A 153     108.518  96.324  49.281  1.00  0.00           H
ATOM   2229  C   TRP A 153     116.308  95.974  50.601  1.00  0.00           C
ATOM   2230  O   TRP A 153     115.928  96.304  51.721  1.00  0.00           O
ATOM   2231  N   VAL A 154     117.558  95.574  50.301  1.00  0.00           N
ATOM   2232  HN  VAL A 154     117.688  95.344  49.341  1.00  0.00           H
ATOM   2233  CA  VAL A 154     118.588  95.464  51.291  1.00  0.00           C
ATOM   2234  HA  VAL A 154     118.178  94.814  52.051  1.00  0.00           H
ATOM   2235  CB  VAL A 154     119.718  94.684  50.681  1.00  0.00           C
ATOM   2236  HB  VAL A 154     119.958  95.084  49.671  1.00  0.00           H
ATOM   2237  CG1 VAL A 154     119.358  93.224  50.381  1.00  0.00           C
ATOM   2238 1HG1 VAL A 154     118.488  93.124  49.691  1.00  0.00           H
ATOM   2239 2HG1 VAL A 154     120.188  92.654  49.911  1.00  0.00           H
ATOM   2240 3HG1 VAL A 154     119.048  92.734  51.321  1.00  0.00           H
ATOM   2241  CG2 VAL A 154     120.988  94.644  51.551  1.00  0.00           C
ATOM   2242 1HG2 VAL A 154     120.848  94.224  52.571  1.00  0.00           H
ATOM   2243 2HG2 VAL A 154     121.288  95.704  51.671  1.00  0.00           H
ATOM   2244 3HG2 VAL A 154     121.788  94.064  51.051  1.00  0.00           H
ATOM   2245  C   VAL A 154     118.948  96.724  51.991  1.00  0.00           C
ATOM   2246  O   VAL A 154     119.098  96.794  53.211  1.00  0.00           O
ATOM   2247  N   VAL A 155     119.138  97.784  51.181  1.00  0.00           N
ATOM   2248  HN  VAL A 155     119.038  97.644  50.201  1.00  0.00           H
ATOM   2249  CA  VAL A 155     119.468  99.034  51.801  1.00  0.00           C
ATOM   2250  HA  VAL A 155     120.158  98.764  52.581  1.00  0.00           H
ATOM   2251  CB  VAL A 155     120.218 100.014  50.951  1.00  0.00           C
ATOM   2252  HB  VAL A 155     120.468 100.824  51.661  1.00  0.00           H
ATOM   2253  CG1 VAL A 155     121.408  99.314  50.271  1.00  0.00           C
ATOM   2254 1HG1 VAL A 155     122.058  98.784  51.001  1.00  0.00           H
ATOM   2255 2HG1 VAL A 155     122.128  99.984  49.751  1.00  0.00           H
ATOM   2256 3HG1 VAL A 155     121.048  98.524  49.571  1.00  0.00           H
ATOM   2257  CG2 VAL A 155     119.308 100.584  49.841  1.00  0.00           C
ATOM   2258 1HG2 VAL A 155     118.368 100.964  50.301  1.00  0.00           H
ATOM   2259 2HG2 VAL A 155     119.758 101.324  49.151  1.00  0.00           H
ATOM   2260 3HG2 VAL A 155     119.028  99.704  49.221  1.00  0.00           H
ATOM   2261  C   VAL A 155     118.358  99.634  52.591  1.00  0.00           C
ATOM   2262  O   VAL A 155     118.628 100.224  53.631  1.00  0.00           O
ATOM   2263  N   ALA A 156     117.088  99.424  52.181  1.00  0.00           N
ATOM   2264  HN  ALA A 156     116.778  98.984  51.341  1.00  0.00           H
ATOM   2265  CA  ALA A 156     115.998  99.874  52.981  1.00  0.00           C
ATOM   2266  HA  ALA A 156     116.218 100.914  53.201  1.00  0.00           H
ATOM   2267  CB  ALA A 156     114.668  99.694  52.221  1.00  0.00           C
ATOM   2268  HB1 ALA A 156     113.868 100.314  52.681  1.00  0.00           H
ATOM   2269  HB2 ALA A 156     114.338  98.644  52.191  1.00  0.00           H
ATOM   2270  HB3 ALA A 156     114.798  99.984  51.151  1.00  0.00           H
ATOM   2271  C   ALA A 156     115.918  99.214  54.311  1.00  0.00           C
ATOM   2272  O   ALA A 156     115.728  99.864  55.341  1.00  0.00           O
ATOM   2273  N   VAL A 157     116.168  97.894  54.351  1.00  0.00           N
ATOM   2274  HN  VAL A 157     116.338  97.384  53.511  1.00  0.00           H
ATOM   2275  CA  VAL A 157     116.258  97.084  55.531  1.00  0.00           C
ATOM   2276  HA  VAL A 157     115.288  97.164  55.991  1.00  0.00           H
ATOM   2277  CB  VAL A 157     116.488  95.634  55.231  1.00  0.00           C
ATOM   2278  HB  VAL A 157     117.298  95.464  54.491  1.00  0.00           H
ATOM   2279  CG1 VAL A 157     116.868  94.784  56.451  1.00  0.00           C
ATOM   2280 1HG1 VAL A 157     116.068  94.844  57.221  1.00  0.00           H
ATOM   2281 2HG1 VAL A 157     116.998  93.704  56.241  1.00  0.00           H
ATOM   2282 3HG1 VAL A 157     117.858  95.004  56.911  1.00  0.00           H
ATOM   2283  CG2 VAL A 157     115.158  95.124  54.641  1.00  0.00           C
ATOM   2284 1HG2 VAL A 157     115.438  94.244  54.021  1.00  0.00           H
ATOM   2285 2HG2 VAL A 157     114.458  94.834  55.451  1.00  0.00           H
ATOM   2286 3HG2 VAL A 157     114.818  95.864  53.891  1.00  0.00           H
ATOM   2287  C   VAL A 157     117.278  97.574  56.511  1.00  0.00           C
ATOM   2288  O   VAL A 157     117.038  97.884  57.671  1.00  0.00           O
ATOM   2289  N   PHE A 158     118.508  97.804  56.021  1.00  0.00           N
ATOM   2290  HN  PHE A 158     118.748  97.654  55.071  1.00  0.00           H
ATOM   2291  CA  PHE A 158     119.608  98.304  56.791  1.00  0.00           C
ATOM   2292  HA  PHE A 158     119.538  97.804  57.741  1.00  0.00           H
ATOM   2293  CB  PHE A 158     120.948  98.064  56.081  1.00  0.00           C
ATOM   2294  HB1 PHE A 158     121.718  98.814  56.391  1.00  0.00           H
ATOM   2295  HB2 PHE A 158     120.708  98.254  55.011  1.00  0.00           H
ATOM   2296  CG  PHE A 158     121.358  96.634  56.181  1.00  0.00           C
ATOM   2297  CD1 PHE A 158     121.448  95.774  55.111  1.00  0.00           C
ATOM   2298  HD1 PHE A 158     121.408  96.104  54.091  1.00  0.00           H
ATOM   2299  CE1 PHE A 158     121.658  94.434  55.331  1.00  0.00           C
ATOM   2300  HE1 PHE A 158     121.818  93.764  54.501  1.00  0.00           H
ATOM   2301  CZ  PHE A 158     121.848  93.974  56.611  1.00  0.00           C
ATOM   2302  HZ  PHE A 158     121.998  92.904  56.691  1.00  0.00           H
ATOM   2303  CD2 PHE A 158     121.448  96.174  57.471  1.00  0.00           C
ATOM   2304  HD2 PHE A 158     121.408  96.884  58.281  1.00  0.00           H
ATOM   2305  CE2 PHE A 158     121.778  94.854  57.671  1.00  0.00           C
ATOM   2306  HE2 PHE A 158     121.788  94.514  58.691  1.00  0.00           H
ATOM   2307  C   PHE A 158     119.428  99.714  57.241  1.00  0.00           C
ATOM   2308  O   PHE A 158     119.758 100.064  58.371  1.00  0.00           O
ATOM   2309  N   ALA A 159     118.788 100.594  56.441  1.00  0.00           N
ATOM   2310  HN  ALA A 159     118.628 100.304  55.491  1.00  0.00           H
ATOM   2311  CA  ALA A 159     118.548 101.934  56.861  1.00  0.00           C
ATOM   2312  HA  ALA A 159     119.368 102.344  57.421  1.00  0.00           H
ATOM   2313  CB  ALA A 159     118.198 102.784  55.631  1.00  0.00           C
ATOM   2314  HB1 ALA A 159     119.108 102.764  54.991  1.00  0.00           H
ATOM   2315  HB2 ALA A 159     117.948 103.854  55.801  1.00  0.00           H
ATOM   2316  HB3 ALA A 159     117.278 102.394  55.141  1.00  0.00           H
ATOM   2317  C   ALA A 159     117.438 102.114  57.841  1.00  0.00           C
ATOM   2318  O   ALA A 159     117.438 102.954  58.741  1.00  0.00           O
ATOM   2319  N   SER A 160     116.488 101.164  57.791  1.00  0.00           N
ATOM   2320  HN  SER A 160     116.448 100.564  56.991  1.00  0.00           H
ATOM   2321  CA  SER A 160     115.348 101.014  58.641  1.00  0.00           C
ATOM   2322  HA  SER A 160     114.938 101.984  58.901  1.00  0.00           H
ATOM   2323  CB  SER A 160     114.288 100.104  57.991  1.00  0.00           C
ATOM   2324  HB1 SER A 160     113.488  99.924  58.741  1.00  0.00           H
ATOM   2325  HB2 SER A 160     114.788  99.134  57.791  1.00  0.00           H
ATOM   2326  OG  SER A 160     113.678 100.714  56.861  1.00  0.00           O
ATOM   2327  HG1 SER A 160     114.308 100.804  56.151  1.00  0.00           H
ATOM   2328  C   SER A 160     115.618 100.374  59.951  1.00  0.00           C
ATOM   2329  O   SER A 160     115.028 100.734  60.971  1.00  0.00           O
ATOM   2330  N   LEU A 161     116.648  99.514  60.001  1.00  0.00           N
ATOM   2331  HN  LEU A 161     117.058  99.344  59.101  1.00  0.00           H
ATOM   2332  CA  LEU A 161     117.078  98.744  61.131  1.00  0.00           C
ATOM   2333  HA  LEU A 161     116.228  98.114  61.351  1.00  0.00           H
ATOM   2334  CB  LEU A 161     118.198  97.794  60.691  1.00  0.00           C
ATOM   2335  HB1 LEU A 161     119.048  98.454  60.411  1.00  0.00           H
ATOM   2336  HB2 LEU A 161     117.758  97.294  59.811  1.00  0.00           H
ATOM   2337  CG  LEU A 161     118.768  96.734  61.661  1.00  0.00           C
ATOM   2338  HG  LEU A 161     119.228  97.254  62.531  1.00  0.00           H
ATOM   2339  CD1 LEU A 161     119.888  95.884  61.051  1.00  0.00           C
ATOM   2340 1HD1 LEU A 161     120.208  95.244  61.891  1.00  0.00           H
ATOM   2341 2HD1 LEU A 161     120.678  96.624  60.791  1.00  0.00           H
ATOM   2342 3HD1 LEU A 161     119.518  95.234  60.221  1.00  0.00           H
ATOM   2343  CD2 LEU A 161     117.778  95.734  62.291  1.00  0.00           C
ATOM   2344 1HD2 LEU A 161     118.348  95.154  63.051  1.00  0.00           H
ATOM   2345 2HD2 LEU A 161     117.378  95.074  61.491  1.00  0.00           H
ATOM   2346 3HD2 LEU A 161     116.898  96.274  62.691  1.00  0.00           H
ATOM   2347  C   LEU A 161     117.338  99.494  62.391  1.00  0.00           C
ATOM   2348  O   LEU A 161     116.718  99.064  63.361  1.00  0.00           O
ATOM   2349  N   PRO A 162     118.058 100.564  62.481  1.00  0.00           N
ATOM   2350  CD  PRO A 162     119.098 100.864  61.501  1.00  0.00           C
ATOM   2351  HD1 PRO A 162     118.618 101.214  60.561  1.00  0.00           H
ATOM   2352  HD2 PRO A 162     119.778 100.014  61.271  1.00  0.00           H
ATOM   2353  CA  PRO A 162     118.098 101.424  63.631  1.00  0.00           C
ATOM   2354  HA  PRO A 162     118.618 100.794  64.341  1.00  0.00           H
ATOM   2355  CB  PRO A 162     118.878 102.624  63.091  1.00  0.00           C
ATOM   2356  HB1 PRO A 162     118.198 103.334  62.581  1.00  0.00           H
ATOM   2357  HB2 PRO A 162     119.338 103.114  63.981  1.00  0.00           H
ATOM   2358  CG  PRO A 162     119.898 102.014  62.121  1.00  0.00           C
ATOM   2359  HG1 PRO A 162     120.188 102.764  61.351  1.00  0.00           H
ATOM   2360  HG2 PRO A 162     120.748 101.654  62.741  1.00  0.00           H
ATOM   2361  C   PRO A 162     116.808 101.754  64.301  1.00  0.00           C
ATOM   2362  O   PRO A 162     116.798 101.484  65.501  1.00  0.00           O
ATOM   2363  N   ASN A 163     115.758 102.174  63.571  1.00  0.00           N
ATOM   2364  HN  ASN A 163     115.778 102.394  62.601  1.00  0.00           H
ATOM   2365  CA  ASN A 163     114.428 102.344  64.061  1.00  0.00           C
ATOM   2366  HA  ASN A 163     114.538 102.994  64.921  1.00  0.00           H
ATOM   2367  CB  ASN A 163     113.568 103.034  62.991  1.00  0.00           C
ATOM   2368  HB1 ASN A 163     113.598 102.554  61.991  1.00  0.00           H
ATOM   2369  HB2 ASN A 163     112.528 103.144  63.341  1.00  0.00           H
ATOM   2370  CG  ASN A 163     114.148 104.434  62.851  1.00  0.00           C
ATOM   2371  OD1 ASN A 163     115.168 104.684  62.201  1.00  0.00           O
ATOM   2372  ND2 ASN A 163     113.488 105.394  63.551  1.00  0.00           N
ATOM   2373 1HD2 ASN A 163     112.648 105.104  64.011  1.00  0.00           H
ATOM   2374 2HD2 ASN A 163     113.698 106.364  63.391  1.00  0.00           H
ATOM   2375  C   ASN A 163     113.678 101.174  64.611  1.00  0.00           C
ATOM   2376  O   ASN A 163     112.938 101.274  65.591  1.00  0.00           O
ATOM   2377  N   ILE A 164     113.888  99.994  63.991  1.00  0.00           N
ATOM   2378  HN  ILE A 164     114.368  99.884  63.131  1.00  0.00           H
ATOM   2379  CA  ILE A 164     113.358  98.764  64.501  1.00  0.00           C
ATOM   2380  HA  ILE A 164     112.308  98.884  64.691  1.00  0.00           H
ATOM   2381  CB  ILE A 164     113.558  97.664  63.511  1.00  0.00           C
ATOM   2382  HB  ILE A 164     114.648  97.444  63.381  1.00  0.00           H
ATOM   2383  CG2 ILE A 164     112.938  96.334  63.981  1.00  0.00           C
ATOM   2384 1HG2 ILE A 164     112.778  95.704  63.081  1.00  0.00           H
ATOM   2385 2HG2 ILE A 164     111.988  96.494  64.521  1.00  0.00           H
ATOM   2386 3HG2 ILE A 164     113.628  95.884  64.721  1.00  0.00           H
ATOM   2387  CG1 ILE A 164     113.048  98.154  62.141  1.00  0.00           C
ATOM   2388 1HG1 ILE A 164     111.938  98.214  62.121  1.00  0.00           H
ATOM   2389 2HG1 ILE A 164     113.348  99.184  61.881  1.00  0.00           H
ATOM   2390  CD  ILE A 164     113.458  97.254  60.971  1.00  0.00           C
ATOM   2391  HD1 ILE A 164     113.198  97.664  59.971  1.00  0.00           H
ATOM   2392  HD2 ILE A 164     114.558  97.064  61.031  1.00  0.00           H
ATOM   2393  HD3 ILE A 164     113.008  96.244  60.951  1.00  0.00           H
ATOM   2394  C   ILE A 164     113.868  98.374  65.841  1.00  0.00           C
ATOM   2395  O   ILE A 164     113.158  97.984  66.771  1.00  0.00           O
ATOM   2396  N   ILE A 165     115.178  98.594  66.051  1.00  0.00           N
ATOM   2397  HN  ILE A 165     115.818  98.964  65.381  1.00  0.00           H
ATOM   2398  CA  ILE A 165     115.888  98.524  67.291  1.00  0.00           C
ATOM   2399  HA  ILE A 165     115.568  97.624  67.791  1.00  0.00           H
ATOM   2400  CB  ILE A 165     117.348  98.244  67.101  1.00  0.00           C
ATOM   2401  HB  ILE A 165     117.708  99.004  66.381  1.00  0.00           H
ATOM   2402  CG2 ILE A 165     118.228  98.484  68.341  1.00  0.00           C
ATOM   2403 1HG2 ILE A 165     118.298  99.564  68.601  1.00  0.00           H
ATOM   2404 2HG2 ILE A 165     117.738  97.984  69.211  1.00  0.00           H
ATOM   2405 3HG2 ILE A 165     119.278  98.174  68.131  1.00  0.00           H
ATOM   2406  CG1 ILE A 165     117.568  96.874  66.441  1.00  0.00           C
ATOM   2407 1HG1 ILE A 165     116.628  96.564  65.921  1.00  0.00           H
ATOM   2408 2HG1 ILE A 165     117.478  96.104  67.231  1.00  0.00           H
ATOM   2409  CD  ILE A 165     118.798  96.724  65.551  1.00  0.00           C
ATOM   2410  HD1 ILE A 165     118.988  97.584  64.861  1.00  0.00           H
ATOM   2411  HD2 ILE A 165     118.778  95.744  65.031  1.00  0.00           H
ATOM   2412  HD3 ILE A 165     119.698  96.674  66.201  1.00  0.00           H
ATOM   2413  C   ILE A 165     115.558  99.604  68.271  1.00  0.00           C
ATOM   2414  O   ILE A 165     115.498  99.384  69.481  1.00  0.00           O
ATOM   2415  N   PHE A 166     115.378 100.854  67.801  1.00  0.00           N
ATOM   2416  HN  PHE A 166     115.448 101.044  66.831  1.00  0.00           H
ATOM   2417  CA  PHE A 166     114.898 101.924  68.621  1.00  0.00           C
ATOM   2418  HA  PHE A 166     115.568 102.014  69.461  1.00  0.00           H
ATOM   2419  CB  PHE A 166     114.868 103.294  67.931  1.00  0.00           C
ATOM   2420  HB1 PHE A 166     114.078 103.314  67.151  1.00  0.00           H
ATOM   2421  HB2 PHE A 166     114.608 104.064  68.691  1.00  0.00           H
ATOM   2422  CG  PHE A 166     116.178 103.764  67.391  1.00  0.00           C
ATOM   2423  CD1 PHE A 166     117.348 103.354  67.991  1.00  0.00           C
ATOM   2424  HD1 PHE A 166     117.288 102.694  68.851  1.00  0.00           H
ATOM   2425  CE1 PHE A 166     118.588 103.854  67.671  1.00  0.00           C
ATOM   2426  HE1 PHE A 166     119.488 103.704  68.251  1.00  0.00           H
ATOM   2427  CZ  PHE A 166     118.678 104.674  66.571  1.00  0.00           C
ATOM   2428  HZ  PHE A 166     119.598 105.074  66.171  1.00  0.00           H
ATOM   2429  CD2 PHE A 166     116.348 104.594  66.311  1.00  0.00           C
ATOM   2430  HD2 PHE A 166     115.458 104.944  65.791  1.00  0.00           H
ATOM   2431  CE2 PHE A 166     117.568 105.044  65.861  1.00  0.00           C
ATOM   2432  HE2 PHE A 166     117.608 105.724  65.031  1.00  0.00           H
ATOM   2433  C   PHE A 166     113.568 101.704  69.251  1.00  0.00           C
ATOM   2434  O   PHE A 166     113.388 102.004  70.431  1.00  0.00           O
ATOM   2435  N   THR A 167     112.658 101.144  68.431  1.00  0.00           N
ATOM   2436  HN  THR A 167     112.968 101.044  67.491  1.00  0.00           H
ATOM   2437  CA  THR A 167     111.318 100.804  68.821  1.00  0.00           C
ATOM   2438  HA  THR A 167     110.818 101.724  69.061  1.00  0.00           H
ATOM   2439  CB  THR A 167     110.628 100.284  67.591  1.00  0.00           C
ATOM   2440  HB  THR A 167     111.208  99.474  67.101  1.00  0.00           H
ATOM   2441  OG1 THR A 167     110.218 101.304  66.691  1.00  0.00           O
ATOM   2442  HG1 THR A 167     111.058 101.694  66.421  1.00  0.00           H
ATOM   2443  CG2 THR A 167     109.328  99.544  67.921  1.00  0.00           C
ATOM   2444 1HG2 THR A 167     109.558  98.514  68.271  1.00  0.00           H
ATOM   2445 2HG2 THR A 167     108.628  99.524  67.051  1.00  0.00           H
ATOM   2446 3HG2 THR A 167     108.768 100.054  68.731  1.00  0.00           H
ATOM   2447  C   THR A 167     111.108  99.924  70.011  1.00  0.00           C
ATOM   2448  O   THR A 167     111.558  98.774  69.961  1.00  0.00           O
ATOM   2449  N   ARG A 168     110.348 100.414  71.001  1.00  0.00           N
ATOM   2450  HN  ARG A 168     110.098 101.374  71.091  1.00  0.00           H
ATOM   2451  CA  ARG A 168     109.988  99.634  72.141  1.00  0.00           C
ATOM   2452  HA  ARG A 168     109.788  98.624  71.801  1.00  0.00           H
ATOM   2453  CB  ARG A 168     111.008  99.554  73.291  1.00  0.00           C
ATOM   2454  HB1 ARG A 168     111.898  99.054  72.871  1.00  0.00           H
ATOM   2455  HB2 ARG A 168     110.728  98.864  74.121  1.00  0.00           H
ATOM   2456  CG  ARG A 168     111.418 100.934  73.821  1.00  0.00           C
ATOM   2457  HG1 ARG A 168     111.938 101.484  73.011  1.00  0.00           H
ATOM   2458  HG2 ARG A 168     110.518 101.464  74.201  1.00  0.00           H
ATOM   2459  CD  ARG A 168     112.388 100.704  74.981  1.00  0.00           C
ATOM   2460  HD1 ARG A 168     112.088  99.864  75.651  1.00  0.00           H
ATOM   2461  HD2 ARG A 168     113.408 100.554  74.581  1.00  0.00           H
ATOM   2462  NE  ARG A 168     112.388 101.934  75.821  1.00  0.00           N
ATOM   2463  HE  ARG A 168     111.668 102.614  75.691  1.00  0.00           H
ATOM   2464  CZ  ARG A 168     113.038 101.924  77.021  1.00  0.00           C
ATOM   2465  NH1 ARG A 168     113.858 100.954  77.511  1.00  0.00           N
ATOM   2466 1HH1 ARG A 168     114.278 100.394  76.791  1.00  0.00           H
ATOM   2467 2HH1 ARG A 168     114.398 101.194  78.311  1.00  0.00           H
ATOM   2468  NH2 ARG A 168     112.968 103.024  77.831  1.00  0.00           N
ATOM   2469 1HH2 ARG A 168     112.468 103.844  77.581  1.00  0.00           H
ATOM   2470 2HH2 ARG A 168     113.548 102.954  78.641  1.00  0.00           H
ATOM   2471  C   ARG A 168     108.638  99.994  72.651  1.00  0.00           C
ATOM   2472  O   ARG A 168     108.148 101.094  72.401  1.00  0.00           O
ATOM   2473  N   SER A 169     107.998  99.104  73.421  1.00  0.00           N
ATOM   2474  HN  SER A 169     108.448  98.264  73.711  1.00  0.00           H
ATOM   2475  CA  SER A 169     106.668  99.254  73.931  1.00  0.00           C
ATOM   2476  HA  SER A 169     106.348 100.234  73.641  1.00  0.00           H
ATOM   2477  CB  SER A 169     105.738  98.124  73.471  1.00  0.00           C
ATOM   2478  HB1 SER A 169     105.808  97.884  72.391  1.00  0.00           H
ATOM   2479  HB2 SER A 169     105.948  97.154  73.981  1.00  0.00           H
ATOM   2480  OG  SER A 169     104.368  98.324  73.781  1.00  0.00           O
ATOM   2481  HG1 SER A 169     103.918  97.674  73.231  1.00  0.00           H
ATOM   2482  C   SER A 169     106.678  99.124  75.421  1.00  0.00           C
ATOM   2483  O   SER A 169     107.468  98.404  76.021  1.00  0.00           O
ATOM   2484  N   GLN A 170     105.868  99.894  76.171  1.00  0.00           N
ATOM   2485  HN  GLN A 170     105.268 100.604  75.811  1.00  0.00           H
ATOM   2486  CA  GLN A 170     105.718  99.634  77.571  1.00  0.00           C
ATOM   2487  HA  GLN A 170     105.788  98.574  77.781  1.00  0.00           H
ATOM   2488  CB  GLN A 170     106.638 100.484  78.451  1.00  0.00           C
ATOM   2489  HB1 GLN A 170     106.758  99.894  79.391  1.00  0.00           H
ATOM   2490  HB2 GLN A 170     107.608 100.374  77.921  1.00  0.00           H
ATOM   2491  CG  GLN A 170     106.148 101.894  78.801  1.00  0.00           C
ATOM   2492  HG1 GLN A 170     105.248 101.964  79.451  1.00  0.00           H
ATOM   2493  HG2 GLN A 170     106.998 102.374  79.321  1.00  0.00           H
ATOM   2494  CD  GLN A 170     105.948 102.674  77.511  1.00  0.00           C
ATOM   2495  OE1 GLN A 170     104.868 103.224  77.311  1.00  0.00           O
ATOM   2496  NE2 GLN A 170     106.938 102.704  76.571  1.00  0.00           N
ATOM   2497 1HE2 GLN A 170     107.858 102.494  76.891  1.00  0.00           H
ATOM   2498 2HE2 GLN A 170     106.728 103.034  75.651  1.00  0.00           H
ATOM   2499  C   GLN A 170     104.288  99.934  77.821  1.00  0.00           C
ATOM   2500  O   GLN A 170     103.548 100.534  77.031  1.00  0.00           O
ATOM   2501  N   LYS A 171     103.828  99.494  79.001  1.00  0.00           N
ATOM   2502  HN  LYS A 171     104.458  99.114  79.671  1.00  0.00           H
ATOM   2503  CA  LYS A 171     102.508  99.714  79.531  1.00  0.00           C
ATOM   2504  HA  LYS A 171     102.058 100.524  78.981  1.00  0.00           H
ATOM   2505  CB  LYS A 171     101.638  98.454  79.411  1.00  0.00           C
ATOM   2506  HB1 LYS A 171     102.068  97.554  79.911  1.00  0.00           H
ATOM   2507  HB2 LYS A 171     101.648  98.074  78.361  1.00  0.00           H
ATOM   2508  CG  LYS A 171     100.198  98.564  79.921  1.00  0.00           C
ATOM   2509  HG1 LYS A 171     100.188  98.724  81.021  1.00  0.00           H
ATOM   2510  HG2 LYS A 171      99.788  99.504  79.491  1.00  0.00           H
ATOM   2511  CD  LYS A 171      99.228  97.424  79.631  1.00  0.00           C
ATOM   2512  HD1 LYS A 171      99.008  97.474  78.541  1.00  0.00           H
ATOM   2513  HD2 LYS A 171      98.308  97.694  80.201  1.00  0.00           H
ATOM   2514  CE  LYS A 171      99.688  96.044  80.101  1.00  0.00           C
ATOM   2515  HE1 LYS A 171     100.608  95.634  79.631  1.00  0.00           H
ATOM   2516  HE2 LYS A 171      99.808  96.014  81.201  1.00  0.00           H
ATOM   2517  NZ  LYS A 171      98.638  95.044  79.801  1.00  0.00           N
ATOM   2518  HZ1 LYS A 171      98.388  94.934  78.791  1.00  0.00           H
ATOM   2519  HZ2 LYS A 171      98.798  94.114  80.231  1.00  0.00           H
ATOM   2520  HZ3 LYS A 171      97.798  95.414  80.281  1.00  0.00           H
ATOM   2521  C   LYS A 171     102.618  99.914  81.001  1.00  0.00           C
ATOM   2522  O   LYS A 171     103.258  99.124  81.691  1.00  0.00           O
ATOM   2523  N   GLU A 172     101.988 100.984  81.501  1.00  0.00           N
ATOM   2524  HN  GLU A 172     101.538 101.634  80.881  1.00  0.00           H
ATOM   2525  CA  GLU A 172     101.778 101.214  82.891  1.00  0.00           C
ATOM   2526  HA  GLU A 172     102.268 100.514  83.561  1.00  0.00           H
ATOM   2527  CB  GLU A 172     102.378 102.594  83.191  1.00  0.00           C
ATOM   2528  HB1 GLU A 172     101.928 103.514  82.751  1.00  0.00           H
ATOM   2529  HB2 GLU A 172     102.218 102.664  84.291  1.00  0.00           H
ATOM   2530  CG  GLU A 172     103.898 102.644  83.081  1.00  0.00           C
ATOM   2531  HG1 GLU A 172     104.268 101.704  83.551  1.00  0.00           H
ATOM   2532  HG2 GLU A 172     104.338 102.764  82.071  1.00  0.00           H
ATOM   2533  CD  GLU A 172     104.468 103.854  83.811  1.00  0.00           C
ATOM   2534  OE1 GLU A 172     103.768 104.894  83.851  1.00  0.00           O
ATOM   2535  OE2 GLU A 172     105.578 103.764  84.401  1.00  0.00           O
ATOM   2536  C   GLU A 172     100.328 101.084  83.221  1.00  0.00           C
ATOM   2537  O   GLU A 172      99.858 100.434  84.151  1.00  0.00           O
ATOM   2538  N   GLY A 173      99.418 101.604  82.371  1.00  0.00           N
ATOM   2539  HN  GLY A 173      99.698 102.094  81.541  1.00  0.00           H
ATOM   2540  CA  GLY A 173      98.038 101.624  82.731  1.00  0.00           C
ATOM   2541  HA1 GLY A 173      97.628 102.624  82.761  1.00  0.00           H
ATOM   2542  HA2 GLY A 173      97.968 101.224  83.731  1.00  0.00           H
ATOM   2543  C   GLY A 173      97.308 100.674  81.861  1.00  0.00           C
ATOM   2544  O   GLY A 173      97.718  99.534  81.611  1.00  0.00           O
ATOM   2545  N   LEU A 174      96.158 101.104  81.291  1.00  0.00           N
ATOM   2546  HN  LEU A 174      95.868 102.034  81.521  1.00  0.00           H
ATOM   2547  CA  LEU A 174      95.228 100.454  80.441  1.00  0.00           C
ATOM   2548  HA  LEU A 174      94.898  99.564  80.961  1.00  0.00           H
ATOM   2549  CB  LEU A 174      94.038 101.394  80.161  1.00  0.00           C
ATOM   2550  HB1 LEU A 174      94.288 102.324  79.601  1.00  0.00           H
ATOM   2551  HB2 LEU A 174      93.328 100.754  79.601  1.00  0.00           H
ATOM   2552  CG  LEU A 174      93.308 101.904  81.411  1.00  0.00           C
ATOM   2553  HG  LEU A 174      94.088 102.344  82.061  1.00  0.00           H
ATOM   2554  CD1 LEU A 174      92.338 103.084  81.261  1.00  0.00           C
ATOM   2555 1HD1 LEU A 174      92.828 103.904  80.681  1.00  0.00           H
ATOM   2556 2HD1 LEU A 174      91.418 102.674  80.791  1.00  0.00           H
ATOM   2557 3HD1 LEU A 174      92.148 103.494  82.271  1.00  0.00           H
ATOM   2558  CD2 LEU A 174      92.568 100.794  82.171  1.00  0.00           C
ATOM   2559 1HD2 LEU A 174      93.178  99.924  82.521  1.00  0.00           H
ATOM   2560 2HD2 LEU A 174      91.728 100.424  81.551  1.00  0.00           H
ATOM   2561 3HD2 LEU A 174      92.138 101.244  83.101  1.00  0.00           H
ATOM   2562  C   LEU A 174      95.748  99.774  79.221  1.00  0.00           C
ATOM   2563  O   LEU A 174      95.388  98.614  79.021  1.00  0.00           O
ATOM   2564  N   HIS A 175      96.578 100.434  78.381  1.00  0.00           N
ATOM   2565  HN  HIS A 175      96.858 101.334  78.701  1.00  0.00           H
ATOM   2566  CA  HIS A 175      97.078  99.934  77.141  1.00  0.00           C
ATOM   2567  HA  HIS A 175      96.868  98.884  77.131  1.00  0.00           H
ATOM   2568  CB  HIS A 175      96.288 100.514  75.951  1.00  0.00           C
ATOM   2569  HB1 HIS A 175      96.678 100.124  74.981  1.00  0.00           H
ATOM   2570  HB2 HIS A 175      96.348 101.604  76.181  1.00  0.00           H
ATOM   2571  ND1 HIS A 175      94.398  98.974  75.431  1.00  0.00           N
ATOM   2572  CG  HIS A 175      94.848 100.124  76.041  1.00  0.00           C
ATOM   2573  CE1 HIS A 175      93.108  98.864  75.661  1.00  0.00           C
ATOM   2574  HE1 HIS A 175      92.498  98.084  75.201  1.00  0.00           H
ATOM   2575  NE2 HIS A 175      92.658  99.924  76.381  1.00  0.00           N
ATOM   2576  HE2 HIS A 175      91.718 100.104  76.671  1.00  0.00           H
ATOM   2577  CD2 HIS A 175      93.758 100.734  76.571  1.00  0.00           C
ATOM   2578  HD2 HIS A 175      93.728 101.684  77.101  1.00  0.00           H
ATOM   2579  C   HIS A 175      98.548 100.114  76.941  1.00  0.00           C
ATOM   2580  O   HIS A 175      99.138 101.024  77.531  1.00  0.00           O
ATOM   2581  N   TYR A 176      99.148  99.224  76.131  1.00  0.00           N
ATOM   2582  HN  TYR A 176      98.688  98.414  75.761  1.00  0.00           H
ATOM   2583  CA  TYR A 176     100.438  99.364  75.551  1.00  0.00           C
ATOM   2584  HA  TYR A 176     101.158  99.364  76.361  1.00  0.00           H
ATOM   2585  CB  TYR A 176     100.778  98.174  74.641  1.00  0.00           C
ATOM   2586  HB1 TYR A 176      99.998  97.884  73.911  1.00  0.00           H
ATOM   2587  HB2 TYR A 176     101.668  98.404  74.011  1.00  0.00           H
ATOM   2588  CG  TYR A 176     101.018  96.954  75.481  1.00  0.00           C
ATOM   2589  CD1 TYR A 176     100.038  96.004  75.611  1.00  0.00           C
ATOM   2590  HD1 TYR A 176      99.088  96.104  75.131  1.00  0.00           H
ATOM   2591  CE1 TYR A 176     100.358  94.824  76.251  1.00  0.00           C
ATOM   2592  HE1 TYR A 176      99.548  94.104  76.251  1.00  0.00           H
ATOM   2593  CZ  TYR A 176     101.558  94.674  76.901  1.00  0.00           C
ATOM   2594  OH  TYR A 176     101.998  93.424  77.391  1.00  0.00           O
ATOM   2595  HH  TYR A 176     101.278  92.814  77.501  1.00  0.00           H
ATOM   2596  CD2 TYR A 176     102.248  96.754  76.061  1.00  0.00           C
ATOM   2597  HD2 TYR A 176     103.018  97.514  75.991  1.00  0.00           H
ATOM   2598  CE2 TYR A 176     102.558  95.604  76.741  1.00  0.00           C
ATOM   2599  HE2 TYR A 176     103.498  95.424  77.251  1.00  0.00           H
ATOM   2600  C   TYR A 176     100.598 100.594  74.721  1.00  0.00           C
ATOM   2601  O   TYR A 176      99.718 101.104  74.021  1.00  0.00           O
ATOM   2602  N   THR A 177     101.798 101.204  74.751  1.00  0.00           N
ATOM   2603  HN  THR A 177     102.548 100.894  75.331  1.00  0.00           H
ATOM   2604  CA  THR A 177     102.158 102.324  73.931  1.00  0.00           C
ATOM   2605  HA  THR A 177     101.558 102.324  73.031  1.00  0.00           H
ATOM   2606  CB  THR A 177     102.078 103.724  74.461  1.00  0.00           C
ATOM   2607  HB  THR A 177     102.858 103.964  75.211  1.00  0.00           H
ATOM   2608  OG1 THR A 177     100.868 103.994  75.161  1.00  0.00           O
ATOM   2609  HG1 THR A 177     101.008 103.284  75.791  1.00  0.00           H
ATOM   2610  CG2 THR A 177     102.248 104.524  73.161  1.00  0.00           C
ATOM   2611 1HG2 THR A 177     101.418 104.344  72.441  1.00  0.00           H
ATOM   2612 2HG2 THR A 177     103.278 104.414  72.761  1.00  0.00           H
ATOM   2613 3HG2 THR A 177     102.218 105.594  73.441  1.00  0.00           H
ATOM   2614  C   THR A 177     103.528 102.034  73.421  1.00  0.00           C
ATOM   2615  O   THR A 177     104.488 101.894  74.181  1.00  0.00           O
ATOM   2616  N   CYS A 178     103.728 101.864  72.101  1.00  0.00           N
ATOM   2617  HN  CYS A 178     102.988 102.094  71.471  1.00  0.00           H
ATOM   2618  CA  CYS A 178     104.928 101.564  71.381  1.00  0.00           C
ATOM   2619  HA  CYS A 178     105.748 101.414  72.071  1.00  0.00           H
ATOM   2620  CB  CYS A 178     104.798 100.244  70.601  1.00  0.00           C
ATOM   2621  HB1 CYS A 178     104.328 100.524  69.641  1.00  0.00           H
ATOM   2622  HB2 CYS A 178     104.208  99.444  71.101  1.00  0.00           H
ATOM   2623  SG  CYS A 178     106.358  99.454  70.121  1.00  0.00           S
ATOM   2624  C   CYS A 178     105.448 102.734  70.621  1.00  0.00           C
ATOM   2625  O   CYS A 178     104.658 103.374  69.921  1.00  0.00           O
ATOM   2626  N   SER A 179     106.718 103.094  70.851  1.00  0.00           N
ATOM   2627  HN  SER A 179     107.318 102.534  71.421  1.00  0.00           H
ATOM   2628  CA  SER A 179     107.308 104.214  70.181  1.00  0.00           C
ATOM   2629  HA  SER A 179     107.028 104.184  69.141  1.00  0.00           H
ATOM   2630  CB  SER A 179     106.968 105.604  70.741  1.00  0.00           C
ATOM   2631  HB1 SER A 179     107.308 105.774  71.791  1.00  0.00           H
ATOM   2632  HB2 SER A 179     105.858 105.524  70.781  1.00  0.00           H
ATOM   2633  OG  SER A 179     107.288 106.694  69.891  1.00  0.00           O
ATOM   2634  HG1 SER A 179     106.978 106.484  69.011  1.00  0.00           H
ATOM   2635  C   SER A 179     108.788 104.044  70.221  1.00  0.00           C
ATOM   2636  O   SER A 179     109.398 103.244  70.921  1.00  0.00           O
ATOM   2637  N   SER A 180     109.668 104.794  69.541  1.00  0.00           N
ATOM   2638  HN  SER A 180     109.298 105.574  69.051  1.00  0.00           H
ATOM   2639  CA  SER A 180     111.088 104.624  69.551  1.00  0.00           C
ATOM   2640  HA  SER A 180     111.348 103.584  69.561  1.00  0.00           H
ATOM   2641  CB  SER A 180     111.678 105.154  68.231  1.00  0.00           C
ATOM   2642  HB1 SER A 180     112.788 105.084  68.161  1.00  0.00           H
ATOM   2643  HB2 SER A 180     111.248 106.154  68.001  1.00  0.00           H
ATOM   2644  OG  SER A 180     111.298 104.314  67.161  1.00  0.00           O
ATOM   2645  HG1 SER A 180     111.078 104.924  66.441  1.00  0.00           H
ATOM   2646  C   SER A 180     111.748 105.234  70.751  1.00  0.00           C
ATOM   2647  O   SER A 180     111.488 106.364  71.181  1.00  0.00           O
ATOM   2648  N   HIS A 181     112.788 104.584  71.291  1.00  0.00           N
ATOM   2649  HN  HIS A 181     112.978 103.694  70.881  1.00  0.00           H
ATOM   2650  CA  HIS A 181     113.598 105.154  72.321  1.00  0.00           C
ATOM   2651  HA  HIS A 181     113.478 106.224  72.331  1.00  0.00           H
ATOM   2652  CB  HIS A 181     113.238 104.604  73.721  1.00  0.00           C
ATOM   2653  HB1 HIS A 181     113.078 103.514  73.631  1.00  0.00           H
ATOM   2654  HB2 HIS A 181     112.288 105.034  74.111  1.00  0.00           H
ATOM   2655  ND1 HIS A 181     114.438 105.894  75.481  1.00  0.00           N
ATOM   2656  CG  HIS A 181     114.288 104.704  74.791  1.00  0.00           C
ATOM   2657  CE1 HIS A 181     115.338 105.644  76.421  1.00  0.00           C
ATOM   2658  HE1 HIS A 181     115.488 106.334  77.251  1.00  0.00           H
ATOM   2659  NE2 HIS A 181     115.908 104.414  76.291  1.00  0.00           N
ATOM   2660  HE2 HIS A 181     116.748 104.094  76.741  1.00  0.00           H
ATOM   2661  CD2 HIS A 181     115.178 103.804  75.301  1.00  0.00           C
ATOM   2662  HD2 HIS A 181     115.448 102.814  74.961  1.00  0.00           H
ATOM   2663  C   HIS A 181     115.008 104.894  71.931  1.00  0.00           C
ATOM   2664  O   HIS A 181     115.388 103.964  71.231  1.00  0.00           O
ATOM   2665  N   PHE A 182     115.868 105.864  72.271  1.00  0.00           N
ATOM   2666  HN  PHE A 182     115.648 106.584  72.921  1.00  0.00           H
ATOM   2667  CA  PHE A 182     117.238 105.884  71.851  1.00  0.00           C
ATOM   2668  HA  PHE A 182     117.448 105.114  71.131  1.00  0.00           H
ATOM   2669  CB  PHE A 182     117.458 107.234  71.151  1.00  0.00           C
ATOM   2670  HB1 PHE A 182     117.688 108.044  71.881  1.00  0.00           H
ATOM   2671  HB2 PHE A 182     118.438 107.084  70.651  1.00  0.00           H
ATOM   2672  CG  PHE A 182     116.408 107.694  70.201  1.00  0.00           C
ATOM   2673  CD1 PHE A 182     116.248 107.104  68.971  1.00  0.00           C
ATOM   2674  HD1 PHE A 182     116.828 106.264  68.601  1.00  0.00           H
ATOM   2675  CE1 PHE A 182     115.338 107.614  68.081  1.00  0.00           C
ATOM   2676  HE1 PHE A 182     115.148 107.134  67.131  1.00  0.00           H
ATOM   2677  CZ  PHE A 182     114.528 108.644  68.501  1.00  0.00           C
ATOM   2678  HZ  PHE A 182     113.708 108.924  67.851  1.00  0.00           H
ATOM   2679  CD2 PHE A 182     115.468 108.594  70.631  1.00  0.00           C
ATOM   2680  HD2 PHE A 182     115.478 108.984  71.641  1.00  0.00           H
ATOM   2681  CE2 PHE A 182     114.538 109.154  69.781  1.00  0.00           C
ATOM   2682  HE2 PHE A 182     113.848 109.934  70.041  1.00  0.00           H
ATOM   2683  C   PHE A 182     118.098 105.754  73.061  1.00  0.00           C
ATOM   2684  O   PHE A 182     118.158 106.664  73.881  1.00  0.00           O
ATOM   2685  N   PRO A 183     118.718 104.634  73.261  1.00  0.00           N
ATOM   2686  CD  PRO A 183     118.368 103.404  72.551  1.00  0.00           C
ATOM   2687  HD1 PRO A 183     117.278 103.204  72.611  1.00  0.00           H
ATOM   2688  HD2 PRO A 183     118.728 103.424  71.501  1.00  0.00           H
ATOM   2689  CA  PRO A 183     119.268 104.384  74.561  1.00  0.00           C
ATOM   2690  HA  PRO A 183     118.948 105.034  75.361  1.00  0.00           H
ATOM   2691  CB  PRO A 183     118.928 102.924  74.851  1.00  0.00           C
ATOM   2692  HB1 PRO A 183     119.558 102.324  75.541  1.00  0.00           H
ATOM   2693  HB2 PRO A 183     117.908 102.904  75.281  1.00  0.00           H
ATOM   2694  CG  PRO A 183     118.868 102.264  73.461  1.00  0.00           C
ATOM   2695  HG1 PRO A 183     119.918 102.044  73.181  1.00  0.00           H
ATOM   2696  HG2 PRO A 183     118.158 101.404  73.521  1.00  0.00           H
ATOM   2697  C   PRO A 183     120.738 104.614  74.571  1.00  0.00           C
ATOM   2698  O   PRO A 183     121.338 104.614  75.651  1.00  0.00           O
ATOM   2699  N   TYR A 184     121.408 104.764  73.411  1.00  0.00           N
ATOM   2700  HN  TYR A 184     120.848 104.884  72.591  1.00  0.00           H
ATOM   2701  CA  TYR A 184     122.758 105.224  73.301  1.00  0.00           C
ATOM   2702  HA  TYR A 184     123.378 104.964  74.141  1.00  0.00           H
ATOM   2703  CB  TYR A 184     123.468 104.594  72.101  1.00  0.00           C
ATOM   2704  HB1 TYR A 184     123.398 103.494  72.251  1.00  0.00           H
ATOM   2705  HB2 TYR A 184     122.858 104.634  71.181  1.00  0.00           H
ATOM   2706  CG  TYR A 184     124.808 105.074  71.661  1.00  0.00           C
ATOM   2707  CD1 TYR A 184     125.028 105.684  70.451  1.00  0.00           C
ATOM   2708  HD1 TYR A 184     124.218 105.804  69.751  1.00  0.00           H
ATOM   2709  CE1 TYR A 184     126.248 106.254  70.161  1.00  0.00           C
ATOM   2710  HE1 TYR A 184     126.368 106.794  69.241  1.00  0.00           H
ATOM   2711  CZ  TYR A 184     127.258 106.274  71.101  1.00  0.00           C
ATOM   2712  OH  TYR A 184     128.338 107.174  71.011  1.00  0.00           O
ATOM   2713  HH  TYR A 184     129.048 106.874  71.581  1.00  0.00           H
ATOM   2714  CD2 TYR A 184     125.838 105.024  72.571  1.00  0.00           C
ATOM   2715  HD2 TYR A 184     125.678 104.544  73.521  1.00  0.00           H
ATOM   2716  CE2 TYR A 184     127.048 105.634  72.301  1.00  0.00           C
ATOM   2717  HE2 TYR A 184     127.878 105.614  72.991  1.00  0.00           H
ATOM   2718  C   TYR A 184     122.768 106.714  73.151  1.00  0.00           C
ATOM   2719  O   TYR A 184     122.268 107.154  72.121  1.00  0.00           O
ATOM   2720  N   SER A 185     123.408 107.404  74.101  1.00  0.00           N
ATOM   2721  HN  SER A 185     123.658 106.894  74.931  1.00  0.00           H
ATOM   2722  CA  SER A 185     123.668 108.814  74.111  1.00  0.00           C
ATOM   2723  HA  SER A 185     124.248 109.004  75.001  1.00  0.00           H
ATOM   2724  CB  SER A 185     124.678 109.234  73.031  1.00  0.00           C
ATOM   2725  HB1 SER A 185     124.088 109.434  72.111  1.00  0.00           H
ATOM   2726  HB2 SER A 185     125.398 108.444  72.751  1.00  0.00           H
ATOM   2727  OG  SER A 185     125.418 110.424  73.261  1.00  0.00           O
ATOM   2728  HG1 SER A 185     125.998 110.274  74.011  1.00  0.00           H
ATOM   2729  C   SER A 185     122.508 109.754  74.151  1.00  0.00           C
ATOM   2730  O   SER A 185     121.438 109.374  74.621  1.00  0.00           O
ATOM   2731  N   GLN A 186     122.718 111.014  73.751  1.00  0.00           N
ATOM   2732  HN  GLN A 186     123.628 111.204  73.411  1.00  0.00           H
ATOM   2733  CA  GLN A 186     121.738 112.064  73.811  1.00  0.00           C
ATOM   2734  HA  GLN A 186     121.338 111.994  74.811  1.00  0.00           H
ATOM   2735  CB  GLN A 186     122.438 113.324  73.271  1.00  0.00           C
ATOM   2736  HB1 GLN A 186     121.658 114.114  73.161  1.00  0.00           H
ATOM   2737  HB2 GLN A 186     122.818 113.264  72.231  1.00  0.00           H
ATOM   2738  CG  GLN A 186     123.588 113.884  74.101  1.00  0.00           C
ATOM   2739  HG1 GLN A 186     123.718 114.934  73.761  1.00  0.00           H
ATOM   2740  HG2 GLN A 186     124.448 113.204  73.921  1.00  0.00           H
ATOM   2741  CD  GLN A 186     123.168 113.824  75.561  1.00  0.00           C
ATOM   2742  OE1 GLN A 186     122.188 114.454  75.961  1.00  0.00           O
ATOM   2743  NE2 GLN A 186     123.948 113.094  76.411  1.00  0.00           N
ATOM   2744 1HE2 GLN A 186     124.648 112.534  75.981  1.00  0.00           H
ATOM   2745 2HE2 GLN A 186     123.868 113.184  77.401  1.00  0.00           H
ATOM   2746  C   GLN A 186     120.538 111.734  72.981  1.00  0.00           C
ATOM   2747  O   GLN A 186     120.568 111.564  71.761  1.00  0.00           O
ATOM   2748  N   TYR A 187     119.368 111.814  73.631  1.00  0.00           N
ATOM   2749  HN  TYR A 187     119.258 112.004  74.601  1.00  0.00           H
ATOM   2750  CA  TYR A 187     118.078 111.584  73.061  1.00  0.00           C
ATOM   2751  HA  TYR A 187     118.118 110.644  72.521  1.00  0.00           H
ATOM   2752  CB  TYR A 187     117.128 111.614  74.271  1.00  0.00           C
ATOM   2753  HB1 TYR A 187     117.608 111.034  75.091  1.00  0.00           H
ATOM   2754  HB2 TYR A 187     116.998 112.614  74.731  1.00  0.00           H
ATOM   2755  CG  TYR A 187     115.798 110.984  74.061  1.00  0.00           C
ATOM   2756  CD1 TYR A 187     114.778 111.584  73.361  1.00  0.00           C
ATOM   2757  HD1 TYR A 187     114.838 112.544  72.861  1.00  0.00           H
ATOM   2758  CE1 TYR A 187     113.598 110.914  73.141  1.00  0.00           C
ATOM   2759  HE1 TYR A 187     112.788 111.354  72.571  1.00  0.00           H
ATOM   2760  CZ  TYR A 187     113.288 109.814  73.911  1.00  0.00           C
ATOM   2761  OH  TYR A 187     112.058 109.144  73.871  1.00  0.00           O
ATOM   2762  HH  TYR A 187     111.648 109.204  73.001  1.00  0.00           H
ATOM   2763  CD2 TYR A 187     115.568 109.774  74.671  1.00  0.00           C
ATOM   2764  HD2 TYR A 187     116.388 109.284  75.171  1.00  0.00           H
ATOM   2765  CE2 TYR A 187     114.318 109.214  74.601  1.00  0.00           C
ATOM   2766  HE2 TYR A 187     114.078 108.244  75.021  1.00  0.00           H
ATOM   2767  C   TYR A 187     117.738 112.664  72.091  1.00  0.00           C
ATOM   2768  O   TYR A 187     117.158 112.344  71.061  1.00  0.00           O
ATOM   2769  N   GLN A 188     118.028 113.944  72.381  1.00  0.00           N
ATOM   2770  HN  GLN A 188     118.538 114.144  73.221  1.00  0.00           H
ATOM   2771  CA  GLN A 188     117.638 115.054  71.561  1.00  0.00           C
ATOM   2772  HA  GLN A 188     116.598 114.844  71.341  1.00  0.00           H
ATOM   2773  CB  GLN A 188     117.778 116.504  72.061  1.00  0.00           C
ATOM   2774  HB1 GLN A 188     117.568 117.234  71.261  1.00  0.00           H
ATOM   2775  HB2 GLN A 188     118.878 116.564  72.261  1.00  0.00           H
ATOM   2776  CG  GLN A 188     116.938 116.844  73.291  1.00  0.00           C
ATOM   2777  HG1 GLN A 188     117.348 116.194  74.101  1.00  0.00           H
ATOM   2778  HG2 GLN A 188     116.838 117.874  73.691  1.00  0.00           H
ATOM   2779  CD  GLN A 188     115.488 116.504  72.991  1.00  0.00           C
ATOM   2780  OE1 GLN A 188     114.878 116.974  72.041  1.00  0.00           O
ATOM   2781  NE2 GLN A 188     114.838 115.634  73.821  1.00  0.00           N
ATOM   2782 1HE2 GLN A 188     115.208 115.294  74.681  1.00  0.00           H
ATOM   2783 2HE2 GLN A 188     113.938 115.374  73.471  1.00  0.00           H
ATOM   2784  C   GLN A 188     118.208 114.964  70.181  1.00  0.00           C
ATOM   2785  O   GLN A 188     117.468 115.094  69.211  1.00  0.00           O
ATOM   2786  N   PHE A 189     119.518 114.724  70.071  1.00  0.00           N
ATOM   2787  HN  PHE A 189     120.018 115.084  70.851  1.00  0.00           H
ATOM   2788  CA  PHE A 189     120.198 114.294  68.881  1.00  0.00           C
ATOM   2789  HA  PHE A 189     120.218 115.234  68.351  1.00  0.00           H
ATOM   2790  CB  PHE A 189     121.588 113.864  69.371  1.00  0.00           C
ATOM   2791  HB1 PHE A 189     121.418 113.264  70.291  1.00  0.00           H
ATOM   2792  HB2 PHE A 189     122.138 114.774  69.681  1.00  0.00           H
ATOM   2793  CG  PHE A 189     122.438 113.084  68.431  1.00  0.00           C
ATOM   2794  CD1 PHE A 189     122.468 113.404  67.091  1.00  0.00           C
ATOM   2795  HD1 PHE A 189     121.858 114.244  66.791  1.00  0.00           H
ATOM   2796  CE1 PHE A 189     123.168 112.654  66.181  1.00  0.00           C
ATOM   2797  HE1 PHE A 189     123.118 112.884  65.131  1.00  0.00           H
ATOM   2798  CZ  PHE A 189     123.688 111.464  66.631  1.00  0.00           C
ATOM   2799  HZ  PHE A 189     124.098 110.784  65.901  1.00  0.00           H
ATOM   2800  CD2 PHE A 189     122.988 111.904  68.881  1.00  0.00           C
ATOM   2801  HD2 PHE A 189     122.898 111.664  69.931  1.00  0.00           H
ATOM   2802  CE2 PHE A 189     123.558 111.074  67.941  1.00  0.00           C
ATOM   2803  HE2 PHE A 189     123.988 110.114  68.181  1.00  0.00           H
ATOM   2804  C   PHE A 189     119.498 113.254  68.071  1.00  0.00           C
ATOM   2805  O   PHE A 189     119.078 113.494  66.941  1.00  0.00           O
ATOM   2806  N   TRP A 190     119.298 112.024  68.571  1.00  0.00           N
ATOM   2807  HN  TRP A 190     119.848 111.754  69.361  1.00  0.00           H
ATOM   2808  CA  TRP A 190     118.628 111.004  67.841  1.00  0.00           C
ATOM   2809  HA  TRP A 190     119.178 110.944  66.911  1.00  0.00           H
ATOM   2810  CB  TRP A 190     118.678 109.634  68.541  1.00  0.00           C
ATOM   2811  HB1 TRP A 190     118.318 109.844  69.571  1.00  0.00           H
ATOM   2812  HB2 TRP A 190     118.058 108.814  68.141  1.00  0.00           H
ATOM   2813  CG  TRP A 190     120.008 108.984  68.731  1.00  0.00           C
ATOM   2814  CD1 TRP A 190     120.698 108.854  69.911  1.00  0.00           C
ATOM   2815  HD1 TRP A 190     120.338 109.114  70.891  1.00  0.00           H
ATOM   2816  NE1 TRP A 190     121.898 108.244  69.661  1.00  0.00           N
ATOM   2817  HE1 TRP A 190     122.418 107.844  70.381  1.00  0.00           H
ATOM   2818  CE2 TRP A 190     122.058 108.084  68.311  1.00  0.00           C
ATOM   2819  CD2 TRP A 190     120.928 108.594  67.711  1.00  0.00           C
ATOM   2820  CE3 TRP A 190     120.998 108.744  66.361  1.00  0.00           C
ATOM   2821  HE3 TRP A 190     120.268 109.384  65.891  1.00  0.00           H
ATOM   2822  CZ3 TRP A 190     122.038 108.244  65.601  1.00  0.00           C
ATOM   2823  HZ3 TRP A 190     121.958 108.454  64.551  1.00  0.00           H
ATOM   2824  CZ2 TRP A 190     123.178 107.664  67.661  1.00  0.00           C
ATOM   2825  HZ2 TRP A 190     124.008 107.234  68.201  1.00  0.00           H
ATOM   2826  CH2 TRP A 190     123.118 107.744  66.281  1.00  0.00           C
ATOM   2827  HH2 TRP A 190     123.938 107.464  65.641  1.00  0.00           H
ATOM   2828  C   TRP A 190     117.218 111.284  67.431  1.00  0.00           C
ATOM   2829  O   TRP A 190     116.628 110.804  66.461  1.00  0.00           O
ATOM   2830  N   LYS A 191     116.538 112.114  68.251  1.00  0.00           N
ATOM   2831  HN  LYS A 191     116.968 112.374  69.111  1.00  0.00           H
ATOM   2832  CA  LYS A 191     115.208 112.594  68.081  1.00  0.00           C
ATOM   2833  HA  LYS A 191     114.628 111.704  67.911  1.00  0.00           H
ATOM   2834  CB  LYS A 191     114.648 113.164  69.401  1.00  0.00           C
ATOM   2835  HB1 LYS A 191     114.818 112.364  70.161  1.00  0.00           H
ATOM   2836  HB2 LYS A 191     115.238 114.064  69.671  1.00  0.00           H
ATOM   2837  CG  LYS A 191     113.158 113.504  69.391  1.00  0.00           C
ATOM   2838  HG1 LYS A 191     112.508 112.614  69.241  1.00  0.00           H
ATOM   2839  HG2 LYS A 191     113.048 114.304  68.631  1.00  0.00           H
ATOM   2840  CD  LYS A 191     112.638 114.084  70.721  1.00  0.00           C
ATOM   2841  HD1 LYS A 191     113.018 115.124  70.791  1.00  0.00           H
ATOM   2842  HD2 LYS A 191     113.018 113.444  71.541  1.00  0.00           H
ATOM   2843  CE  LYS A 191     111.108 114.054  70.761  1.00  0.00           C
ATOM   2844  HE1 LYS A 191     110.858 113.004  70.521  1.00  0.00           H
ATOM   2845  HE2 LYS A 191     110.778 114.234  71.811  1.00  0.00           H
ATOM   2846  NZ  LYS A 191     110.478 115.004  69.821  1.00  0.00           N
ATOM   2847  HZ1 LYS A 191     110.838 114.804  68.861  1.00  0.00           H
ATOM   2848  HZ2 LYS A 191     109.438 115.044  69.831  1.00  0.00           H
ATOM   2849  HZ3 LYS A 191     110.728 115.964  70.121  1.00  0.00           H
ATOM   2850  C   LYS A 191     115.028 113.544  66.951  1.00  0.00           C
ATOM   2851  O   LYS A 191     114.218 113.334  66.061  1.00  0.00           O
ATOM   2852  N   ASN A 192     115.978 114.504  66.891  1.00  0.00           N
ATOM   2853  HN  ASN A 192     116.598 114.594  67.661  1.00  0.00           H
ATOM   2854  CA  ASN A 192     116.028 115.524  65.891  1.00  0.00           C
ATOM   2855  HA  ASN A 192     115.038 115.904  65.691  1.00  0.00           H
ATOM   2856  CB  ASN A 192     116.698 116.844  66.311  1.00  0.00           C
ATOM   2857  HB1 ASN A 192     117.738 116.724  66.661  1.00  0.00           H
ATOM   2858  HB2 ASN A 192     116.788 117.614  65.511  1.00  0.00           H
ATOM   2859  CG  ASN A 192     115.908 117.384  67.491  1.00  0.00           C
ATOM   2860  OD1 ASN A 192     114.698 117.524  67.351  1.00  0.00           O
ATOM   2861  ND2 ASN A 192     116.568 117.794  68.611  1.00  0.00           N
ATOM   2862 1HD2 ASN A 192     116.008 118.154  69.351  1.00  0.00           H
ATOM   2863 2HD2 ASN A 192     117.548 118.024  68.601  1.00  0.00           H
ATOM   2864  C   ASN A 192     116.558 115.124  64.551  1.00  0.00           C
ATOM   2865  O   ASN A 192     116.048 115.464  63.481  1.00  0.00           O
ATOM   2866  N   PHE A 193     117.428 114.094  64.581  1.00  0.00           N
ATOM   2867  HN  PHE A 193     117.928 113.794  65.381  1.00  0.00           H
ATOM   2868  CA  PHE A 193     117.878 113.274  63.501  1.00  0.00           C
ATOM   2869  HA  PHE A 193     118.368 113.944  62.811  1.00  0.00           H
ATOM   2870  CB  PHE A 193     118.908 112.274  64.061  1.00  0.00           C
ATOM   2871  HB1 PHE A 193     119.578 113.044  64.521  1.00  0.00           H
ATOM   2872  HB2 PHE A 193     118.488 111.664  64.891  1.00  0.00           H
ATOM   2873  CG  PHE A 193     119.698 111.414  63.151  1.00  0.00           C
ATOM   2874  CD1 PHE A 193     119.148 110.344  62.481  1.00  0.00           C
ATOM   2875  HD1 PHE A 193     118.098 110.164  62.681  1.00  0.00           H
ATOM   2876  CE1 PHE A 193     119.868 109.594  61.591  1.00  0.00           C
ATOM   2877  HE1 PHE A 193     119.418 108.754  61.091  1.00  0.00           H
ATOM   2878  CZ  PHE A 193     121.168 109.944  61.311  1.00  0.00           C
ATOM   2879  HZ  PHE A 193     121.788 109.464  60.571  1.00  0.00           H
ATOM   2880  CD2 PHE A 193     121.038 111.684  62.981  1.00  0.00           C
ATOM   2881  HD2 PHE A 193     121.578 112.414  63.571  1.00  0.00           H
ATOM   2882  CE2 PHE A 193     121.748 110.924  62.091  1.00  0.00           C
ATOM   2883  HE2 PHE A 193     122.808 111.064  61.931  1.00  0.00           H
ATOM   2884  C   PHE A 193     116.778 112.514  62.841  1.00  0.00           C
ATOM   2885  O   PHE A 193     116.748 112.514  61.611  1.00  0.00           O
ATOM   2886  N   GLN A 194     115.818 111.964  63.601  1.00  0.00           N
ATOM   2887  HN  GLN A 194     116.018 112.004  64.571  1.00  0.00           H
ATOM   2888  CA  GLN A 194     114.668 111.294  63.061  1.00  0.00           C
ATOM   2889  HA  GLN A 194     114.918 110.534  62.331  1.00  0.00           H
ATOM   2890  CB  GLN A 194     113.908 110.514  64.141  1.00  0.00           C
ATOM   2891  HB1 GLN A 194     113.648 111.174  64.991  1.00  0.00           H
ATOM   2892  HB2 GLN A 194     112.868 110.344  63.781  1.00  0.00           H
ATOM   2893  CG  GLN A 194     114.448 109.254  64.811  1.00  0.00           C
ATOM   2894  HG1 GLN A 194     114.708 109.634  65.821  1.00  0.00           H
ATOM   2895  HG2 GLN A 194     113.568 108.584  64.891  1.00  0.00           H
ATOM   2896  CD  GLN A 194     115.488 108.404  64.091  1.00  0.00           C
ATOM   2897  OE1 GLN A 194     115.308 107.594  63.181  1.00  0.00           O
ATOM   2898  NE2 GLN A 194     116.738 108.524  64.621  1.00  0.00           N
ATOM   2899 1HE2 GLN A 194     116.838 109.064  65.451  1.00  0.00           H
ATOM   2900 2HE2 GLN A 194     117.418 107.794  64.491  1.00  0.00           H
ATOM   2901  C   GLN A 194     113.788 112.244  62.321  1.00  0.00           C
ATOM   2902  O   GLN A 194     113.358 111.924  61.211  1.00  0.00           O
ATOM   2903  N   THR A 195     113.578 113.474  62.821  1.00  0.00           N
ATOM   2904  HN  THR A 195     113.968 113.564  63.741  1.00  0.00           H
ATOM   2905  CA  THR A 195     112.798 114.524  62.251  1.00  0.00           C
ATOM   2906  HA  THR A 195     111.788 114.234  62.021  1.00  0.00           H
ATOM   2907  CB  THR A 195     112.678 115.684  63.201  1.00  0.00           C
ATOM   2908  HB  THR A 195     113.548 116.354  63.301  1.00  0.00           H
ATOM   2909  OG1 THR A 195     112.288 115.224  64.491  1.00  0.00           O
ATOM   2910  HG1 THR A 195     111.478 114.764  64.261  1.00  0.00           H
ATOM   2911  CG2 THR A 195     111.458 116.504  62.731  1.00  0.00           C
ATOM   2912 1HG2 THR A 195     110.568 115.854  62.631  1.00  0.00           H
ATOM   2913 2HG2 THR A 195     111.708 117.174  61.891  1.00  0.00           H
ATOM   2914 3HG2 THR A 195     111.238 117.184  63.581  1.00  0.00           H
ATOM   2915  C   THR A 195     113.338 114.994  60.941  1.00  0.00           C
ATOM   2916  O   THR A 195     112.628 115.184  59.951  1.00  0.00           O
ATOM   2917  N   LEU A 196     114.658 115.224  60.911  1.00  0.00           N
ATOM   2918  HN  LEU A 196     115.188 115.034  61.731  1.00  0.00           H
ATOM   2919  CA  LEU A 196     115.358 115.544  59.701  1.00  0.00           C
ATOM   2920  HA  LEU A 196     114.798 116.334  59.241  1.00  0.00           H
ATOM   2921  CB  LEU A 196     116.748 116.114  60.041  1.00  0.00           C
ATOM   2922  HB1 LEU A 196     117.328 115.374  60.621  1.00  0.00           H
ATOM   2923  HB2 LEU A 196     116.658 117.064  60.601  1.00  0.00           H
ATOM   2924  CG  LEU A 196     117.668 116.464  58.861  1.00  0.00           C
ATOM   2925  HG  LEU A 196     117.838 115.664  58.101  1.00  0.00           H
ATOM   2926  CD1 LEU A 196     117.028 117.584  58.021  1.00  0.00           C
ATOM   2927 1HD1 LEU A 196     116.128 117.254  57.461  1.00  0.00           H
ATOM   2928 2HD1 LEU A 196     116.838 118.464  58.681  1.00  0.00           H
ATOM   2929 3HD1 LEU A 196     117.798 118.004  57.341  1.00  0.00           H
ATOM   2930  CD2 LEU A 196     119.068 116.844  59.361  1.00  0.00           C
ATOM   2931 1HD2 LEU A 196     118.868 117.704  60.031  1.00  0.00           H
ATOM   2932 2HD2 LEU A 196     119.548 116.044  59.971  1.00  0.00           H
ATOM   2933 3HD2 LEU A 196     119.698 117.154  58.501  1.00  0.00           H
ATOM   2934  C   LEU A 196     115.438 114.474  58.671  1.00  0.00           C
ATOM   2935  O   LEU A 196     115.178 114.644  57.481  1.00  0.00           O
ATOM   2936  N   LYS A 197     115.618 113.234  59.161  1.00  0.00           N
ATOM   2937  HN  LYS A 197     115.788 113.064  60.131  1.00  0.00           H
ATOM   2938  CA  LYS A 197     115.658 112.044  58.361  1.00  0.00           C
ATOM   2939  HA  LYS A 197     116.448 112.024  57.631  1.00  0.00           H
ATOM   2940  CB  LYS A 197     115.968 110.894  59.331  1.00  0.00           C
ATOM   2941  HB1 LYS A 197     115.298 110.814  60.221  1.00  0.00           H
ATOM   2942  HB2 LYS A 197     117.008 111.014  59.701  1.00  0.00           H
ATOM   2943  CG  LYS A 197     116.008 109.564  58.571  1.00  0.00           C
ATOM   2944  HG1 LYS A 197     117.048 109.464  58.191  1.00  0.00           H
ATOM   2945  HG2 LYS A 197     115.328 109.334  57.731  1.00  0.00           H
ATOM   2946  CD  LYS A 197     115.718 108.444  59.571  1.00  0.00           C
ATOM   2947  HD1 LYS A 197     116.078 107.424  59.301  1.00  0.00           H
ATOM   2948  HD2 LYS A 197     116.368 108.754  60.411  1.00  0.00           H
ATOM   2949  CE  LYS A 197     114.228 108.414  59.921  1.00  0.00           C
ATOM   2950  HE1 LYS A 197     113.788 109.234  60.531  1.00  0.00           H
ATOM   2951  HE2 LYS A 197     113.648 108.244  58.991  1.00  0.00           H
ATOM   2952  NZ  LYS A 197     113.898 107.234  60.741  1.00  0.00           N
ATOM   2953  HZ1 LYS A 197     113.858 106.494  60.001  1.00  0.00           H
ATOM   2954  HZ2 LYS A 197     112.998 107.404  61.241  1.00  0.00           H
ATOM   2955  HZ3 LYS A 197     114.608 107.134  61.501  1.00  0.00           H
ATOM   2956  C   LYS A 197     114.368 111.814  57.641  1.00  0.00           C
ATOM   2957  O   LYS A 197     114.268 111.524  56.451  1.00  0.00           O
ATOM   2958  N   ILE A 198     113.258 112.014  58.381  1.00  0.00           N
ATOM   2959  HN  ILE A 198     113.298 112.324  59.331  1.00  0.00           H
ATOM   2960  CA  ILE A 198     112.038 111.914  57.661  1.00  0.00           C
ATOM   2961  HA  ILE A 198     111.978 110.944  57.171  1.00  0.00           H
ATOM   2962  CB  ILE A 198     110.868 111.734  58.591  1.00  0.00           C
ATOM   2963  HB  ILE A 198     109.918 111.674  58.021  1.00  0.00           H
ATOM   2964  CG2 ILE A 198     110.938 110.384  59.321  1.00  0.00           C
ATOM   2965 1HG2 ILE A 198     111.218 109.644  58.551  1.00  0.00           H
ATOM   2966 2HG2 ILE A 198     111.798 110.324  60.031  1.00  0.00           H
ATOM   2967 3HG2 ILE A 198     109.998 110.014  59.791  1.00  0.00           H
ATOM   2968  CG1 ILE A 198     110.658 112.834  59.641  1.00  0.00           C
ATOM   2969 1HG1 ILE A 198     111.348 112.774  60.511  1.00  0.00           H
ATOM   2970 2HG1 ILE A 198     110.838 113.784  59.091  1.00  0.00           H
ATOM   2971  CD  ILE A 198     109.258 112.834  60.251  1.00  0.00           C
ATOM   2972  HD1 ILE A 198     109.078 111.804  60.611  1.00  0.00           H
ATOM   2973  HD2 ILE A 198     108.568 113.164  59.451  1.00  0.00           H
ATOM   2974  HD3 ILE A 198     109.358 113.614  61.041  1.00  0.00           H
ATOM   2975  C   ILE A 198     111.648 112.994  56.711  1.00  0.00           C
ATOM   2976  O   ILE A 198     110.908 112.694  55.771  1.00  0.00           O
ATOM   2977  N   VAL A 199     112.108 114.254  56.851  1.00  0.00           N
ATOM   2978  HN  VAL A 199     112.748 114.434  57.591  1.00  0.00           H
ATOM   2979  CA  VAL A 199     111.848 115.274  55.881  1.00  0.00           C
ATOM   2980  HA  VAL A 199     110.858 115.254  55.431  1.00  0.00           H
ATOM   2981  CB  VAL A 199     111.878 116.624  56.531  1.00  0.00           C
ATOM   2982  HB  VAL A 199     112.838 116.854  57.041  1.00  0.00           H
ATOM   2983  CG1 VAL A 199     110.718 116.564  57.531  1.00  0.00           C
ATOM   2984 1HG1 VAL A 199     110.798 115.784  58.311  1.00  0.00           H
ATOM   2985 2HG1 VAL A 199     110.648 117.534  58.071  1.00  0.00           H
ATOM   2986 3HG1 VAL A 199     109.838 116.414  56.871  1.00  0.00           H
ATOM   2987  CG2 VAL A 199     111.708 117.744  55.491  1.00  0.00           C
ATOM   2988 1HG2 VAL A 199     112.448 117.674  54.661  1.00  0.00           H
ATOM   2989 2HG2 VAL A 199     111.708 118.794  55.841  1.00  0.00           H
ATOM   2990 3HG2 VAL A 199     110.708 117.604  55.021  1.00  0.00           H
ATOM   2991  C   VAL A 199     112.748 115.054  54.711  1.00  0.00           C
ATOM   2992  O   VAL A 199     112.308 115.244  53.581  1.00  0.00           O
ATOM   2993  N   ILE A 200     113.978 114.544  54.921  1.00  0.00           N
ATOM   2994  HN  ILE A 200     114.418 114.554  55.811  1.00  0.00           H
ATOM   2995  CA  ILE A 200     114.798 114.194  53.801  1.00  0.00           C
ATOM   2996  HA  ILE A 200     114.818 115.004  53.081  1.00  0.00           H
ATOM   2997  CB  ILE A 200     116.208 113.814  54.161  1.00  0.00           C
ATOM   2998  HB  ILE A 200     116.198 112.964  54.881  1.00  0.00           H
ATOM   2999  CG2 ILE A 200     116.938 113.344  52.891  1.00  0.00           C
ATOM   3000 1HG2 ILE A 200     116.958 114.084  52.071  1.00  0.00           H
ATOM   3001 2HG2 ILE A 200     117.988 113.094  53.181  1.00  0.00           H
ATOM   3002 3HG2 ILE A 200     116.498 112.374  52.581  1.00  0.00           H
ATOM   3003  CG1 ILE A 200     117.078 114.894  54.831  1.00  0.00           C
ATOM   3004 1HG1 ILE A 200     116.718 115.294  55.801  1.00  0.00           H
ATOM   3005 2HG1 ILE A 200     118.048 114.404  55.071  1.00  0.00           H
ATOM   3006  CD  ILE A 200     117.378 116.134  53.991  1.00  0.00           C
ATOM   3007  HD1 ILE A 200     118.068 116.864  54.471  1.00  0.00           H
ATOM   3008  HD2 ILE A 200     116.488 116.674  53.611  1.00  0.00           H
ATOM   3009  HD3 ILE A 200     118.008 115.784  53.141  1.00  0.00           H
ATOM   3010  C   ILE A 200     114.148 113.154  52.971  1.00  0.00           C
ATOM   3011  O   ILE A 200     114.118 113.224  51.741  1.00  0.00           O
ATOM   3012  N   LEU A 201     113.528 112.144  53.611  1.00  0.00           N
ATOM   3013  HN  LEU A 201     113.538 112.094  54.611  1.00  0.00           H
ATOM   3014  CA  LEU A 201     112.898 111.014  52.991  1.00  0.00           C
ATOM   3015  HA  LEU A 201     113.598 110.864  52.181  1.00  0.00           H
ATOM   3016  CB  LEU A 201     112.768 109.894  54.031  1.00  0.00           C
ATOM   3017  HB1 LEU A 201     112.018 110.104  54.821  1.00  0.00           H
ATOM   3018  HB2 LEU A 201     113.748 109.974  54.551  1.00  0.00           H
ATOM   3019  CG  LEU A 201     112.508 108.474  53.491  1.00  0.00           C
ATOM   3020  HG  LEU A 201     111.618 108.604  52.831  1.00  0.00           H
ATOM   3021  CD1 LEU A 201     112.148 107.464  54.591  1.00  0.00           C
ATOM   3022 1HD1 LEU A 201     112.818 107.504  55.471  1.00  0.00           H
ATOM   3023 2HD1 LEU A 201     111.118 107.744  54.901  1.00  0.00           H
ATOM   3024 3HD1 LEU A 201     112.088 106.404  54.261  1.00  0.00           H
ATOM   3025  CD2 LEU A 201     113.648 107.924  52.621  1.00  0.00           C
ATOM   3026 1HD2 LEU A 201     113.958 108.494  51.711  1.00  0.00           H
ATOM   3027 2HD2 LEU A 201     113.388 106.894  52.321  1.00  0.00           H
ATOM   3028 3HD2 LEU A 201     114.588 107.914  53.211  1.00  0.00           H
ATOM   3029  C   LEU A 201     111.558 111.294  52.411  1.00  0.00           C
ATOM   3030  O   LEU A 201     111.208 110.744  51.371  1.00  0.00           O
ATOM   3031  N   GLY A 202     110.748 112.184  53.021  1.00  0.00           N
ATOM   3032  HN  GLY A 202     110.998 112.614  53.891  1.00  0.00           H
ATOM   3033  CA  GLY A 202     109.358 112.314  52.721  1.00  0.00           C
ATOM   3034  HA1 GLY A 202     108.758 112.534  53.591  1.00  0.00           H
ATOM   3035  HA2 GLY A 202     108.918 111.444  52.261  1.00  0.00           H
ATOM   3036  C   GLY A 202     109.168 113.434  51.761  1.00  0.00           C
ATOM   3037  O   GLY A 202     108.218 113.554  50.991  1.00  0.00           O
ATOM   3038  N   LEU A 203     110.168 114.334  51.711  1.00  0.00           N
ATOM   3039  HN  LEU A 203     110.958 114.204  52.311  1.00  0.00           H
ATOM   3040  CA  LEU A 203     110.238 115.494  50.881  1.00  0.00           C
ATOM   3041  HA  LEU A 203     109.448 115.444  50.141  1.00  0.00           H
ATOM   3042  CB  LEU A 203     110.018 116.744  51.751  1.00  0.00           C
ATOM   3043  HB1 LEU A 203     109.028 116.534  52.221  1.00  0.00           H
ATOM   3044  HB2 LEU A 203     110.768 116.914  52.551  1.00  0.00           H
ATOM   3045  CG  LEU A 203     109.718 118.054  51.001  1.00  0.00           C
ATOM   3046  HG  LEU A 203     110.708 118.294  50.551  1.00  0.00           H
ATOM   3047  CD1 LEU A 203     108.578 117.814  50.001  1.00  0.00           C
ATOM   3048 1HD1 LEU A 203     108.968 117.164  49.181  1.00  0.00           H
ATOM   3049 2HD1 LEU A 203     108.248 118.774  49.561  1.00  0.00           H
ATOM   3050 3HD1 LEU A 203     107.658 117.294  50.341  1.00  0.00           H
ATOM   3051  CD2 LEU A 203     109.298 119.134  52.011  1.00  0.00           C
ATOM   3052 1HD2 LEU A 203     109.518 120.164  51.641  1.00  0.00           H
ATOM   3053 2HD2 LEU A 203     108.238 119.064  52.321  1.00  0.00           H
ATOM   3054 3HD2 LEU A 203     109.918 118.974  52.921  1.00  0.00           H
ATOM   3055  C   LEU A 203     111.528 115.724  50.181  1.00  0.00           C
ATOM   3056  O   LEU A 203     111.628 115.614  48.961  1.00  0.00           O
ATOM   3057  N   VAL A 204     112.698 116.024  50.771  1.00  0.00           N
ATOM   3058  HN  VAL A 204     112.678 116.034  51.761  1.00  0.00           H
ATOM   3059  CA  VAL A 204     113.828 116.564  50.071  1.00  0.00           C
ATOM   3060  HA  VAL A 204     113.468 117.404  49.501  1.00  0.00           H
ATOM   3061  CB  VAL A 204     114.878 117.004  51.051  1.00  0.00           C
ATOM   3062  HB  VAL A 204     115.288 116.144  51.621  1.00  0.00           H
ATOM   3063  CG1 VAL A 204     114.238 118.034  52.001  1.00  0.00           C
ATOM   3064 1HG1 VAL A 204     113.368 117.674  52.591  1.00  0.00           H
ATOM   3065 2HG1 VAL A 204     113.858 118.924  51.451  1.00  0.00           H
ATOM   3066 3HG1 VAL A 204     114.958 118.474  52.721  1.00  0.00           H
ATOM   3067  CG2 VAL A 204     116.108 117.514  50.291  1.00  0.00           C
ATOM   3068 1HG2 VAL A 204     116.558 116.584  49.861  1.00  0.00           H
ATOM   3069 2HG2 VAL A 204     116.718 118.234  50.871  1.00  0.00           H
ATOM   3070 3HG2 VAL A 204     115.878 118.094  49.381  1.00  0.00           H
ATOM   3071  C   VAL A 204     114.418 115.614  49.081  1.00  0.00           C
ATOM   3072  O   VAL A 204     114.758 115.954  47.951  1.00  0.00           O
ATOM   3073  N   LEU A 205     114.688 114.334  49.421  1.00  0.00           N
ATOM   3074  HN  LEU A 205     114.358 113.904  50.261  1.00  0.00           H
ATOM   3075  CA  LEU A 205     115.238 113.364  48.531  1.00  0.00           C
ATOM   3076  HA  LEU A 205     116.138 113.764  48.091  1.00  0.00           H
ATOM   3077  CB  LEU A 205     115.788 112.124  49.251  1.00  0.00           C
ATOM   3078  HB1 LEU A 205     115.028 111.754  49.981  1.00  0.00           H
ATOM   3079  HB2 LEU A 205     116.678 112.464  49.811  1.00  0.00           H
ATOM   3080  CG  LEU A 205     116.058 110.894  48.371  1.00  0.00           C
ATOM   3081  HG  LEU A 205     115.248 110.604  47.671  1.00  0.00           H
ATOM   3082  CD1 LEU A 205     117.228 111.234  47.431  1.00  0.00           C
ATOM   3083 1HD1 LEU A 205     116.998 112.214  46.951  1.00  0.00           H
ATOM   3084 2HD1 LEU A 205     118.198 111.224  47.971  1.00  0.00           H
ATOM   3085 3HD1 LEU A 205     117.188 110.564  46.551  1.00  0.00           H
ATOM   3086  CD2 LEU A 205     116.338 109.784  49.401  1.00  0.00           C
ATOM   3087 1HD2 LEU A 205     117.118 109.124  48.971  1.00  0.00           H
ATOM   3088 2HD2 LEU A 205     116.728 110.244  50.341  1.00  0.00           H
ATOM   3089 3HD2 LEU A 205     115.428 109.154  49.501  1.00  0.00           H
ATOM   3090  C   LEU A 205     114.358 113.174  47.341  1.00  0.00           C
ATOM   3091  O   LEU A 205     114.818 113.224  46.201  1.00  0.00           O
ATOM   3092  N   PRO A 206     113.068 113.074  47.481  1.00  0.00           N
ATOM   3093  CD  PRO A 206     112.428 112.234  48.491  1.00  0.00           C
ATOM   3094  HD1 PRO A 206     113.138 111.434  48.761  1.00  0.00           H
ATOM   3095  HD2 PRO A 206     112.148 112.794  49.411  1.00  0.00           H
ATOM   3096  CA  PRO A 206     112.208 113.124  46.331  1.00  0.00           C
ATOM   3097  HA  PRO A 206     112.568 112.414  45.601  1.00  0.00           H
ATOM   3098  CB  PRO A 206     110.818 112.744  46.831  1.00  0.00           C
ATOM   3099  HB1 PRO A 206     110.308 113.564  47.391  1.00  0.00           H
ATOM   3100  HB2 PRO A 206     110.198 112.344  46.001  1.00  0.00           H
ATOM   3101  CG  PRO A 206     111.108 111.694  47.911  1.00  0.00           C
ATOM   3102  HG1 PRO A 206     111.458 110.694  47.561  1.00  0.00           H
ATOM   3103  HG2 PRO A 206     110.318 111.544  48.661  1.00  0.00           H
ATOM   3104  C   PRO A 206     112.108 114.414  45.601  1.00  0.00           C
ATOM   3105  O   PRO A 206     111.958 114.464  44.381  1.00  0.00           O
ATOM   3106  N   LEU A 207     112.038 115.534  46.341  1.00  0.00           N
ATOM   3107  HN  LEU A 207     111.918 115.584  47.331  1.00  0.00           H
ATOM   3108  CA  LEU A 207     112.218 116.854  45.821  1.00  0.00           C
ATOM   3109  HA  LEU A 207     111.378 116.944  45.151  1.00  0.00           H
ATOM   3110  CB  LEU A 207     111.878 118.014  46.781  1.00  0.00           C
ATOM   3111  HB1 LEU A 207     110.778 117.964  46.931  1.00  0.00           H
ATOM   3112  HB2 LEU A 207     112.348 117.584  47.691  1.00  0.00           H
ATOM   3113  CG  LEU A 207     112.398 119.444  46.601  1.00  0.00           C
ATOM   3114  HG  LEU A 207     112.618 119.704  45.541  1.00  0.00           H
ATOM   3115  CD1 LEU A 207     111.428 120.554  47.031  1.00  0.00           C
ATOM   3116 1HD1 LEU A 207     110.518 120.484  46.401  1.00  0.00           H
ATOM   3117 2HD1 LEU A 207     111.188 120.394  48.101  1.00  0.00           H
ATOM   3118 3HD1 LEU A 207     111.818 121.584  46.871  1.00  0.00           H
ATOM   3119  CD2 LEU A 207     113.698 119.544  47.411  1.00  0.00           C
ATOM   3120 1HD2 LEU A 207     114.318 120.424  47.131  1.00  0.00           H
ATOM   3121 2HD2 LEU A 207     114.228 118.584  47.271  1.00  0.00           H
ATOM   3122 3HD2 LEU A 207     113.398 119.614  48.481  1.00  0.00           H
ATOM   3123  C   LEU A 207     113.428 117.154  45.001  1.00  0.00           C
ATOM   3124  O   LEU A 207     113.238 117.724  43.921  1.00  0.00           O
ATOM   3125  N   LEU A 208     114.658 116.724  45.351  1.00  0.00           N
ATOM   3126  HN  LEU A 208     114.748 116.344  46.261  1.00  0.00           H
ATOM   3127  CA  LEU A 208     115.808 116.884  44.511  1.00  0.00           C
ATOM   3128  HA  LEU A 208     115.788 117.934  44.271  1.00  0.00           H
ATOM   3129  CB  LEU A 208     117.048 116.524  45.341  1.00  0.00           C
ATOM   3130  HB1 LEU A 208     116.998 115.544  45.851  1.00  0.00           H
ATOM   3131  HB2 LEU A 208     117.918 116.404  44.661  1.00  0.00           H
ATOM   3132  CG  LEU A 208     117.458 117.594  46.351  1.00  0.00           C
ATOM   3133  HG  LEU A 208     116.618 117.794  47.051  1.00  0.00           H
ATOM   3134  CD1 LEU A 208     118.708 117.084  47.091  1.00  0.00           C
ATOM   3135 1HD1 LEU A 208     119.138 117.894  47.711  1.00  0.00           H
ATOM   3136 2HD1 LEU A 208     118.358 116.364  47.861  1.00  0.00           H
ATOM   3137 3HD1 LEU A 208     119.468 116.604  46.431  1.00  0.00           H
ATOM   3138  CD2 LEU A 208     117.818 118.944  45.701  1.00  0.00           C
ATOM   3139 1HD2 LEU A 208     116.968 119.374  45.121  1.00  0.00           H
ATOM   3140 2HD2 LEU A 208     118.018 119.674  46.521  1.00  0.00           H
ATOM   3141 3HD2 LEU A 208     118.678 118.824  45.021  1.00  0.00           H
ATOM   3142  C   LEU A 208     115.778 116.084  43.251  1.00  0.00           C
ATOM   3143  O   LEU A 208     116.028 116.564  42.141  1.00  0.00           O
ATOM   3144  N   VAL A 209     115.358 114.814  43.351  1.00  0.00           N
ATOM   3145  HN  VAL A 209     115.128 114.314  44.181  1.00  0.00           H
ATOM   3146  CA  VAL A 209     115.148 113.934  42.241  1.00  0.00           C
ATOM   3147  HA  VAL A 209     116.048 113.844  41.651  1.00  0.00           H
ATOM   3148  CB  VAL A 209     114.888 112.544  42.731  1.00  0.00           C
ATOM   3149  HB  VAL A 209     114.178 112.664  43.571  1.00  0.00           H
ATOM   3150  CG1 VAL A 209     116.248 111.934  43.141  1.00  0.00           C
ATOM   3151 1HG1 VAL A 209     116.818 111.744  42.211  1.00  0.00           H
ATOM   3152 2HG1 VAL A 209     116.888 112.564  43.801  1.00  0.00           H
ATOM   3153 3HG1 VAL A 209     116.118 110.914  43.541  1.00  0.00           H
ATOM   3154  CG2 VAL A 209     114.288 111.674  41.611  1.00  0.00           C
ATOM   3155 1HG2 VAL A 209     113.248 111.924  41.331  1.00  0.00           H
ATOM   3156 2HG2 VAL A 209     114.978 111.574  40.741  1.00  0.00           H
ATOM   3157 3HG2 VAL A 209     114.208 110.654  42.051  1.00  0.00           H
ATOM   3158  C   VAL A 209     114.098 114.424  41.301  1.00  0.00           C
ATOM   3159  O   VAL A 209     114.278 114.344  40.091  1.00  0.00           O
ATOM   3160  N   MET A 210     112.938 114.844  41.841  1.00  0.00           N
ATOM   3161  HN  MET A 210     112.728 114.864  42.821  1.00  0.00           H
ATOM   3162  CA  MET A 210     111.948 115.464  41.021  1.00  0.00           C
ATOM   3163  HA  MET A 210     111.618 114.744  40.271  1.00  0.00           H
ATOM   3164  CB  MET A 210     110.748 115.724  41.941  1.00  0.00           C
ATOM   3165  HB1 MET A 210     110.468 114.724  42.341  1.00  0.00           H
ATOM   3166  HB2 MET A 210     111.148 116.244  42.831  1.00  0.00           H
ATOM   3167  CG  MET A 210     109.528 116.404  41.321  1.00  0.00           C
ATOM   3168  HG1 MET A 210     108.708 116.384  42.071  1.00  0.00           H
ATOM   3169  HG2 MET A 210     109.868 117.424  41.041  1.00  0.00           H
ATOM   3170  SD  MET A 210     108.988 115.574  39.791  1.00  0.00           S
ATOM   3171  CE  MET A 210     107.248 115.674  40.281  1.00  0.00           C
ATOM   3172  HE1 MET A 210     106.468 115.174  39.661  1.00  0.00           H
ATOM   3173  HE2 MET A 210     106.828 116.704  40.361  1.00  0.00           H
ATOM   3174  HE3 MET A 210     107.198 115.084  41.231  1.00  0.00           H
ATOM   3175  C   MET A 210     112.428 116.694  40.331  1.00  0.00           C
ATOM   3176  O   MET A 210     112.078 116.964  39.181  1.00  0.00           O
ATOM   3177  N   VAL A 211     113.238 117.534  40.981  1.00  0.00           N
ATOM   3178  HN  VAL A 211     113.518 117.294  41.911  1.00  0.00           H
ATOM   3179  CA  VAL A 211     113.938 118.654  40.431  1.00  0.00           C
ATOM   3180  HA  VAL A 211     113.178 119.314  40.061  1.00  0.00           H
ATOM   3181  CB  VAL A 211     114.608 119.504  41.471  1.00  0.00           C
ATOM   3182  HB  VAL A 211     115.218 118.704  41.971  1.00  0.00           H
ATOM   3183  CG1 VAL A 211     113.598 120.264  42.341  1.00  0.00           C
ATOM   3184 1HG1 VAL A 211     112.858 119.544  42.751  1.00  0.00           H
ATOM   3185 2HG1 VAL A 211     114.108 120.774  43.191  1.00  0.00           H
ATOM   3186 3HG1 VAL A 211     113.078 121.074  41.801  1.00  0.00           H
ATOM   3187  CG2 VAL A 211     115.608 120.534  40.921  1.00  0.00           C
ATOM   3188 1HG2 VAL A 211     116.388 120.004  40.331  1.00  0.00           H
ATOM   3189 2HG2 VAL A 211     114.938 121.164  40.301  1.00  0.00           H
ATOM   3190 3HG2 VAL A 211     116.028 121.204  41.701  1.00  0.00           H
ATOM   3191  C   VAL A 211     114.828 118.394  39.261  1.00  0.00           C
ATOM   3192  O   VAL A 211     114.758 119.124  38.271  1.00  0.00           O
ATOM   3193  N   ILE A 212     115.638 117.334  39.411  1.00  0.00           N
ATOM   3194  HN  ILE A 212     115.718 116.834  40.271  1.00  0.00           H
ATOM   3195  CA  ILE A 212     116.438 116.744  38.381  1.00  0.00           C
ATOM   3196  HA  ILE A 212     116.968 117.634  38.071  1.00  0.00           H
ATOM   3197  CB  ILE A 212     117.498 115.814  38.911  1.00  0.00           C
ATOM   3198  HB  ILE A 212     116.928 115.134  39.581  1.00  0.00           H
ATOM   3199  CG2 ILE A 212     118.158 115.034  37.761  1.00  0.00           C
ATOM   3200 1HG2 ILE A 212     118.818 114.204  38.091  1.00  0.00           H
ATOM   3201 2HG2 ILE A 212     117.398 114.414  37.231  1.00  0.00           H
ATOM   3202 3HG2 ILE A 212     118.568 115.604  36.911  1.00  0.00           H
ATOM   3203  CG1 ILE A 212     118.508 116.584  39.771  1.00  0.00           C
ATOM   3204 1HG1 ILE A 212     119.188 117.084  39.051  1.00  0.00           H
ATOM   3205 2HG1 ILE A 212     117.998 117.384  40.351  1.00  0.00           H
ATOM   3206  CD  ILE A 212     119.288 115.694  40.731  1.00  0.00           C
ATOM   3207  HD1 ILE A 212     119.748 114.824  40.211  1.00  0.00           H
ATOM   3208  HD2 ILE A 212     120.078 116.344  41.171  1.00  0.00           H
ATOM   3209  HD3 ILE A 212     118.628 115.374  41.571  1.00  0.00           H
ATOM   3210  C   ILE A 212     115.638 116.204  37.251  1.00  0.00           C
ATOM   3211  O   ILE A 212     115.878 116.514  36.091  1.00  0.00           O
ATOM   3212  N   CYS A 213     114.548 115.454  37.521  1.00  0.00           N
ATOM   3213  HN  CYS A 213     114.288 115.254  38.471  1.00  0.00           H
ATOM   3214  CA  CYS A 213     113.588 114.974  36.581  1.00  0.00           C
ATOM   3215  HA  CYS A 213     114.208 114.324  35.981  1.00  0.00           H
ATOM   3216  CB  CYS A 213     112.608 113.974  37.231  1.00  0.00           C
ATOM   3217  HB1 CYS A 213     111.898 114.484  37.911  1.00  0.00           H
ATOM   3218  HB2 CYS A 213     113.228 113.184  37.711  1.00  0.00           H
ATOM   3219  SG  CYS A 213     111.478 113.204  36.031  1.00  0.00           S
ATOM   3220  HG1 CYS A 213     112.088 112.044  36.201  1.00  0.00           H
ATOM   3221  C   CYS A 213     112.888 116.014  35.781  1.00  0.00           C
ATOM   3222  O   CYS A 213     112.968 115.914  34.561  1.00  0.00           O
ATOM   3223  N   TYR A 214     112.298 117.054  36.401  1.00  0.00           N
ATOM   3224  HN  TYR A 214     112.448 117.244  37.361  1.00  0.00           H
ATOM   3225  CA  TYR A 214     111.848 118.234  35.731  1.00  0.00           C
ATOM   3226  HA  TYR A 214     111.088 117.984  35.001  1.00  0.00           H
ATOM   3227  CB  TYR A 214     111.278 119.174  36.811  1.00  0.00           C
ATOM   3228  HB1 TYR A 214     112.108 119.604  37.411  1.00  0.00           H
ATOM   3229  HB2 TYR A 214     110.648 118.564  37.491  1.00  0.00           H
ATOM   3230  CG  TYR A 214     110.498 120.354  36.351  1.00  0.00           C
ATOM   3231  CD1 TYR A 214     110.528 121.464  37.161  1.00  0.00           C
ATOM   3232  HD1 TYR A 214     111.068 121.404  38.101  1.00  0.00           H
ATOM   3233  CE1 TYR A 214     110.048 122.694  36.751  1.00  0.00           C
ATOM   3234  HE1 TYR A 214     110.268 123.604  37.281  1.00  0.00           H
ATOM   3235  CZ  TYR A 214     109.548 122.724  35.471  1.00  0.00           C
ATOM   3236  OH  TYR A 214     109.038 123.904  34.871  1.00  0.00           O
ATOM   3237  HH  TYR A 214     109.088 124.624  35.501  1.00  0.00           H
ATOM   3238  CD2 TYR A 214     109.908 120.404  35.111  1.00  0.00           C
ATOM   3239  HD2 TYR A 214     109.698 119.574  34.451  1.00  0.00           H
ATOM   3240  CE2 TYR A 214     109.428 121.614  34.671  1.00  0.00           C
ATOM   3241  HE2 TYR A 214     108.948 121.674  33.711  1.00  0.00           H
ATOM   3242  C   TYR A 214     112.838 119.014  34.921  1.00  0.00           C
ATOM   3243  O   TYR A 214     112.558 119.414  33.791  1.00  0.00           O
ATOM   3244  N   SER A 215     114.018 119.314  35.491  1.00  0.00           N
ATOM   3245  HN  SER A 215     114.088 119.204  36.471  1.00  0.00           H
ATOM   3246  CA  SER A 215     115.108 119.994  34.871  1.00  0.00           C
ATOM   3247  HA  SER A 215     114.718 120.984  34.691  1.00  0.00           H
ATOM   3248  CB  SER A 215     116.228 120.214  35.901  1.00  0.00           C
ATOM   3249  HB1 SER A 215     115.858 120.794  36.771  1.00  0.00           H
ATOM   3250  HB2 SER A 215     116.588 119.234  36.281  1.00  0.00           H
ATOM   3251  OG  SER A 215     117.338 120.914  35.371  1.00  0.00           O
ATOM   3252  HG1 SER A 215     117.828 121.184  36.161  1.00  0.00           H
ATOM   3253  C   SER A 215     115.578 119.394  33.591  1.00  0.00           C
ATOM   3254  O   SER A 215     115.648 120.164  32.631  1.00  0.00           O
ATOM   3255  N   GLY A 216     115.918 118.094  33.591  1.00  0.00           N
ATOM   3256  HN  GLY A 216     115.848 117.574  34.441  1.00  0.00           H
ATOM   3257  CA  GLY A 216     116.288 117.454  32.361  1.00  0.00           C
ATOM   3258  HA1 GLY A 216     116.258 116.404  32.611  1.00  0.00           H
ATOM   3259  HA2 GLY A 216     117.158 117.944  31.931  1.00  0.00           H
ATOM   3260  C   GLY A 216     115.268 117.484  31.281  1.00  0.00           C
ATOM   3261  O   GLY A 216     115.538 117.614  30.091  1.00  0.00           O
ATOM   3262  N   ILE A 217     114.018 117.224  31.721  1.00  0.00           N
ATOM   3263  HN  ILE A 217     113.978 117.134  32.711  1.00  0.00           H
ATOM   3264  CA  ILE A 217     112.858 117.214  30.901  1.00  0.00           C
ATOM   3265  HA  ILE A 217     113.148 116.554  30.101  1.00  0.00           H
ATOM   3266  CB  ILE A 217     111.668 116.654  31.641  1.00  0.00           C
ATOM   3267  HB  ILE A 217     111.918 116.664  32.721  1.00  0.00           H
ATOM   3268  CG2 ILE A 217     110.348 117.434  31.521  1.00  0.00           C
ATOM   3269 1HG2 ILE A 217     109.468 116.844  31.831  1.00  0.00           H
ATOM   3270 2HG2 ILE A 217     110.488 118.374  32.111  1.00  0.00           H
ATOM   3271 3HG2 ILE A 217     110.128 117.634  30.451  1.00  0.00           H
ATOM   3272  CG1 ILE A 217     111.368 115.214  31.211  1.00  0.00           C
ATOM   3273 1HG1 ILE A 217     110.458 114.774  31.651  1.00  0.00           H
ATOM   3274 2HG1 ILE A 217     111.558 115.134  30.121  1.00  0.00           H
ATOM   3275  CD  ILE A 217     112.388 114.244  31.811  1.00  0.00           C
ATOM   3276  HD1 ILE A 217     113.458 114.374  31.531  1.00  0.00           H
ATOM   3277  HD2 ILE A 217     112.078 113.204  31.591  1.00  0.00           H
ATOM   3278  HD3 ILE A 217     112.298 114.424  32.901  1.00  0.00           H
ATOM   3279  C   ILE A 217     112.528 118.514  30.261  1.00  0.00           C
ATOM   3280  O   ILE A 217     112.358 118.694  29.051  1.00  0.00           O
ATOM   3281  N   LEU A 218     112.638 119.554  31.101  1.00  0.00           N
ATOM   3282  HN  LEU A 218     112.638 119.334  32.071  1.00  0.00           H
ATOM   3283  CA  LEU A 218     112.348 120.914  30.771  1.00  0.00           C
ATOM   3284  HA  LEU A 218     111.338 121.084  30.431  1.00  0.00           H
ATOM   3285  CB  LEU A 218     112.378 121.884  31.961  1.00  0.00           C
ATOM   3286  HB1 LEU A 218     113.388 121.844  32.431  1.00  0.00           H
ATOM   3287  HB2 LEU A 218     111.778 121.514  32.811  1.00  0.00           H
ATOM   3288  CG  LEU A 218     112.238 123.404  31.741  1.00  0.00           C
ATOM   3289  HG  LEU A 218     113.068 123.694  31.061  1.00  0.00           H
ATOM   3290  CD1 LEU A 218     112.548 124.184  33.021  1.00  0.00           C
ATOM   3291 1HD1 LEU A 218     113.598 124.034  33.371  1.00  0.00           H
ATOM   3292 2HD1 LEU A 218     111.768 123.804  33.711  1.00  0.00           H
ATOM   3293 3HD1 LEU A 218     112.378 125.274  32.891  1.00  0.00           H
ATOM   3294  CD2 LEU A 218     110.868 123.904  31.261  1.00  0.00           C
ATOM   3295 1HD2 LEU A 218     110.568 123.174  30.481  1.00  0.00           H
ATOM   3296 2HD2 LEU A 218     111.038 124.934  30.871  1.00  0.00           H
ATOM   3297 3HD2 LEU A 218     110.178 123.944  32.131  1.00  0.00           H
ATOM   3298  C   LEU A 218     113.318 121.484  29.791  1.00  0.00           C
ATOM   3299  O   LEU A 218     112.868 122.094  28.821  1.00  0.00           O
ATOM   3300  N   LYS A 219     114.618 121.194  29.971  1.00  0.00           N
ATOM   3301  HN  LYS A 219     115.008 120.794  30.801  1.00  0.00           H
ATOM   3302  CA  LYS A 219     115.648 121.464  29.021  1.00  0.00           C
ATOM   3303  HA  LYS A 219     115.768 122.534  28.901  1.00  0.00           H
ATOM   3304  CB  LYS A 219     116.938 120.844  29.591  1.00  0.00           C
ATOM   3305  HB1 LYS A 219     117.708 120.544  28.851  1.00  0.00           H
ATOM   3306  HB2 LYS A 219     116.678 119.954  30.201  1.00  0.00           H
ATOM   3307  CG  LYS A 219     117.438 121.974  30.481  1.00  0.00           C
ATOM   3308  HG1 LYS A 219     116.658 122.364  31.171  1.00  0.00           H
ATOM   3309  HG2 LYS A 219     117.658 122.904  29.911  1.00  0.00           H
ATOM   3310  CD  LYS A 219     118.618 121.544  31.351  1.00  0.00           C
ATOM   3311  HD1 LYS A 219     118.288 120.614  31.861  1.00  0.00           H
ATOM   3312  HD2 LYS A 219     118.798 122.344  32.101  1.00  0.00           H
ATOM   3313  CE  LYS A 219     119.858 121.044  30.591  1.00  0.00           C
ATOM   3314  HE1 LYS A 219     119.648 120.154  29.971  1.00  0.00           H
ATOM   3315  HE2 LYS A 219     120.248 121.694  29.781  1.00  0.00           H
ATOM   3316  NZ  LYS A 219     120.878 120.634  31.581  1.00  0.00           N
ATOM   3317  HZ1 LYS A 219     120.828 119.614  31.731  1.00  0.00           H
ATOM   3318  HZ2 LYS A 219     121.778 120.694  31.071  1.00  0.00           H
ATOM   3319  HZ3 LYS A 219     120.838 121.074  32.531  1.00  0.00           H
ATOM   3320  C   LYS A 219     115.418 120.774  27.721  1.00  0.00           C
ATOM   3321  O   LYS A 219     115.598 121.324  26.641  1.00  0.00           O
ATOM   3322  N   THR A 220     114.938 119.514  27.781  1.00  0.00           N
ATOM   3323  HN  THR A 220     114.738 119.134  28.671  1.00  0.00           H
ATOM   3324  CA  THR A 220     114.738 118.784  26.561  1.00  0.00           C
ATOM   3325  HA  THR A 220     115.648 118.884  25.981  1.00  0.00           H
ATOM   3326  CB  THR A 220     114.458 117.334  26.801  1.00  0.00           C
ATOM   3327  HB  THR A 220     113.638 117.134  27.521  1.00  0.00           H
ATOM   3328  OG1 THR A 220     115.638 116.694  27.271  1.00  0.00           O
ATOM   3329  HG1 THR A 220     115.608 116.944  28.201  1.00  0.00           H
ATOM   3330  CG2 THR A 220     113.948 116.604  25.551  1.00  0.00           C
ATOM   3331 1HG2 THR A 220     114.648 116.754  24.691  1.00  0.00           H
ATOM   3332 2HG2 THR A 220     113.908 115.494  25.631  1.00  0.00           H
ATOM   3333 3HG2 THR A 220     113.028 116.964  25.051  1.00  0.00           H
ATOM   3334  C   THR A 220     113.758 119.404  25.621  1.00  0.00           C
ATOM   3335  O   THR A 220     113.998 119.614  24.431  1.00  0.00           O
ATOM   3336  N   LEU A 221     112.588 119.774  26.181  1.00  0.00           N
ATOM   3337  HN  LEU A 221     112.308 119.484  27.091  1.00  0.00           H
ATOM   3338  CA  LEU A 221     111.598 120.574  25.531  1.00  0.00           C
ATOM   3339  HA  LEU A 221     111.278 120.014  24.671  1.00  0.00           H
ATOM   3340  CB  LEU A 221     110.368 120.684  26.451  1.00  0.00           C
ATOM   3341  HB1 LEU A 221     110.818 120.814  27.461  1.00  0.00           H
ATOM   3342  HB2 LEU A 221     109.788 121.604  26.251  1.00  0.00           H
ATOM   3343  CG  LEU A 221     109.368 119.514  26.421  1.00  0.00           C
ATOM   3344  HG  LEU A 221     109.998 118.624  26.211  1.00  0.00           H
ATOM   3345  CD1 LEU A 221     108.688 119.174  27.751  1.00  0.00           C
ATOM   3346 1HD1 LEU A 221     109.488 118.944  28.491  1.00  0.00           H
ATOM   3347 2HD1 LEU A 221     108.138 118.234  27.511  1.00  0.00           H
ATOM   3348 3HD1 LEU A 221     107.878 119.834  28.141  1.00  0.00           H
ATOM   3349  CD2 LEU A 221     108.298 119.714  25.331  1.00  0.00           C
ATOM   3350 1HD2 LEU A 221     107.338 119.224  25.581  1.00  0.00           H
ATOM   3351 2HD2 LEU A 221     108.128 120.804  25.141  1.00  0.00           H
ATOM   3352 3HD2 LEU A 221     108.718 119.294  24.401  1.00  0.00           H
ATOM   3353  C   LEU A 221     112.028 121.904  25.011  1.00  0.00           C
ATOM   3354  O   LEU A 221     111.738 122.354  23.901  1.00  0.00           O
ATOM   3355  N   LEU A 222     112.768 122.664  25.841  1.00  0.00           N
ATOM   3356  HN  LEU A 222     112.938 122.304  26.761  1.00  0.00           H
ATOM   3357  CA  LEU A 222     113.298 123.974  25.671  1.00  0.00           C
ATOM   3358  HA  LEU A 222     112.518 124.694  25.481  1.00  0.00           H
ATOM   3359  CB  LEU A 222     113.798 124.534  27.011  1.00  0.00           C
ATOM   3360  HB1 LEU A 222     114.548 123.834  27.451  1.00  0.00           H
ATOM   3361  HB2 LEU A 222     112.968 124.514  27.741  1.00  0.00           H
ATOM   3362  CG  LEU A 222     114.528 125.894  27.071  1.00  0.00           C
ATOM   3363  HG  LEU A 222     115.368 125.894  26.361  1.00  0.00           H
ATOM   3364  CD1 LEU A 222     113.658 127.134  26.821  1.00  0.00           C
ATOM   3365 1HD1 LEU A 222     113.238 127.104  25.791  1.00  0.00           H
ATOM   3366 2HD1 LEU A 222     114.218 128.074  26.961  1.00  0.00           H
ATOM   3367 3HD1 LEU A 222     112.878 127.114  27.611  1.00  0.00           H
ATOM   3368  CD2 LEU A 222     115.188 125.994  28.461  1.00  0.00           C
ATOM   3369 1HD2 LEU A 222     114.388 126.174  29.201  1.00  0.00           H
ATOM   3370 2HD2 LEU A 222     115.818 126.914  28.501  1.00  0.00           H
ATOM   3371 3HD2 LEU A 222     115.858 125.154  28.741  1.00  0.00           H
ATOM   3372  C   LEU A 222     114.238 124.094  24.511  1.00  0.00           C
ATOM   3373  O   LEU A 222     114.238 125.084  23.791  1.00  0.00           O
ATOM   3374  N   ARG A 223     115.008 123.024  24.231  1.00  0.00           N
ATOM   3375  HN  ARG A 223     114.998 122.214  24.811  1.00  0.00           H
ATOM   3376  CA  ARG A 223     116.058 123.114  23.261  1.00  0.00           C
ATOM   3377  HA  ARG A 223     116.268 124.154  23.101  1.00  0.00           H
ATOM   3378  CB  ARG A 223     117.398 122.634  23.851  1.00  0.00           C
ATOM   3379  HB1 ARG A 223     118.108 122.704  23.001  1.00  0.00           H
ATOM   3380  HB2 ARG A 223     117.308 121.564  24.141  1.00  0.00           H
ATOM   3381  CG  ARG A 223     117.988 123.444  25.001  1.00  0.00           C
ATOM   3382  HG1 ARG A 223     119.038 123.114  25.121  1.00  0.00           H
ATOM   3383  HG2 ARG A 223     117.438 123.254  25.951  1.00  0.00           H
ATOM   3384  CD  ARG A 223     117.978 124.974  24.911  1.00  0.00           C
ATOM   3385  HD1 ARG A 223     116.938 125.314  24.721  1.00  0.00           H
ATOM   3386  HD2 ARG A 223     118.618 125.324  24.071  1.00  0.00           H
ATOM   3387  NE  ARG A 223     118.468 125.484  26.221  1.00  0.00           N
ATOM   3388  HE  ARG A 223     118.678 124.874  26.971  1.00  0.00           H
ATOM   3389  CZ  ARG A 223     118.528 126.804  26.571  1.00  0.00           C
ATOM   3390  NH1 ARG A 223     118.758 127.174  27.861  1.00  0.00           N
ATOM   3391 1HH1 ARG A 223     118.928 126.404  28.481  1.00  0.00           H
ATOM   3392 2HH1 ARG A 223     119.008 128.114  28.091  1.00  0.00           H
ATOM   3393  NH2 ARG A 223     118.048 127.874  25.871  1.00  0.00           N
ATOM   3394 1HH2 ARG A 223     117.578 127.694  25.001  1.00  0.00           H
ATOM   3395 2HH2 ARG A 223     117.688 128.644  26.391  1.00  0.00           H
ATOM   3396  C   ARG A 223     115.708 122.354  22.021  1.00  0.00           C
ATOM   3397  O   ARG A 223     116.548 122.204  21.131  1.00  0.00           O
ATOM   3398  N   CYS A 224     114.498 121.794  21.881  1.00  0.00           N
ATOM   3399  HN  CYS A 224     113.888 121.774  22.661  1.00  0.00           H
ATOM   3400  CA  CYS A 224     113.908 121.204  20.721  1.00  0.00           C
ATOM   3401  HA  CYS A 224     112.878 121.214  21.031  1.00  0.00           H
ATOM   3402  CB  CYS A 224     114.028 122.134  19.501  1.00  0.00           C
ATOM   3403  HB1 CYS A 224     115.078 122.474  19.361  1.00  0.00           H
ATOM   3404  HB2 CYS A 224     113.768 121.624  18.551  1.00  0.00           H
ATOM   3405  SG  CYS A 224     113.018 123.644  19.401  1.00  0.00           S
ATOM   3406  HG1 CYS A 224     113.778 124.194  20.331  1.00  0.00           H
ATOM   3407  C   CYS A 224     114.208 119.764  20.501  1.00  0.00           C
ATOM   3408  O   CYS A 224     114.208 119.234  19.391  1.00  0.00           O
ATOM   3409  N   ARG A 225     114.348 119.014  21.611  1.00  0.00           N
ATOM   3410  HN  ARG A 225     114.278 119.264  22.571  1.00  0.00           H
ATOM   3411  CA  ARG A 225     114.788 117.654  21.641  1.00  0.00           C
ATOM   3412  HA  ARG A 225     114.918 117.294  20.631  1.00  0.00           H
ATOM   3413  CB  ARG A 225     116.148 117.444  22.311  1.00  0.00           C
ATOM   3414  HB1 ARG A 225     116.548 116.454  22.001  1.00  0.00           H
ATOM   3415  HB2 ARG A 225     116.168 117.594  23.411  1.00  0.00           H
ATOM   3416  CG  ARG A 225     117.208 118.464  21.861  1.00  0.00           C
ATOM   3417  HG1 ARG A 225     117.158 118.644  20.771  1.00  0.00           H
ATOM   3418  HG2 ARG A 225     116.898 119.424  22.331  1.00  0.00           H
ATOM   3419  CD  ARG A 225     118.618 118.244  22.411  1.00  0.00           C
ATOM   3420  HD1 ARG A 225     118.548 118.094  23.511  1.00  0.00           H
ATOM   3421  HD2 ARG A 225     119.368 119.054  22.291  1.00  0.00           H
ATOM   3422  NE  ARG A 225     119.278 116.994  21.951  1.00  0.00           N
ATOM   3423  HE  ARG A 225     119.248 116.144  22.491  1.00  0.00           H
ATOM   3424  CZ  ARG A 225     119.748 116.664  20.711  1.00  0.00           C
ATOM   3425  NH1 ARG A 225     119.958 117.574  19.721  1.00  0.00           N
ATOM   3426 1HH1 ARG A 225     120.518 117.204  18.971  1.00  0.00           H
ATOM   3427 2HH1 ARG A 225     119.688 118.534  19.771  1.00  0.00           H
ATOM   3428  NH2 ARG A 225     120.288 115.454  20.411  1.00  0.00           N
ATOM   3429 1HH2 ARG A 225     120.488 114.774  21.121  1.00  0.00           H
ATOM   3430 2HH2 ARG A 225     120.768 115.374  19.541  1.00  0.00           H
ATOM   3431  C   ARG A 225     113.688 116.794  22.161  1.00  0.00           C
ATOM   3432  O   ARG A 225     113.988 115.644  22.461  1.00  0.00           O
ATOM   3433  N   ASN A 226     112.448 117.254  22.411  1.00  0.00           N
ATOM   3434  HN  ASN A 226     112.168 118.194  22.221  1.00  0.00           H
ATOM   3435  CA  ASN A 226     111.478 116.264  22.781  1.00  0.00           C
ATOM   3436  HA  ASN A 226     111.918 115.544  23.451  1.00  0.00           H
ATOM   3437  CB  ASN A 226     110.328 116.924  23.541  1.00  0.00           C
ATOM   3438  HB1 ASN A 226     109.798 117.584  22.821  1.00  0.00           H
ATOM   3439  HB2 ASN A 226     110.618 117.614  24.371  1.00  0.00           H
ATOM   3440  CG  ASN A 226     109.338 115.944  24.161  1.00  0.00           C
ATOM   3441  OD1 ASN A 226     109.668 114.784  24.401  1.00  0.00           O
ATOM   3442  ND2 ASN A 226     108.018 116.254  24.211  1.00  0.00           N
ATOM   3443 1HD2 ASN A 226     107.728 117.164  23.901  1.00  0.00           H
ATOM   3444 2HD2 ASN A 226     107.368 115.604  24.601  1.00  0.00           H
ATOM   3445  C   ASN A 226     110.928 115.484  21.631  1.00  0.00           C
ATOM   3446  O   ASN A 226     110.398 116.054  20.691  1.00  0.00           O
ATOM   3447  N   GLU A 227     111.008 114.144  21.721  1.00  0.00           N
ATOM   3448  HN  GLU A 227     111.558 113.714  22.431  1.00  0.00           H
ATOM   3449  CA  GLU A 227     110.608 113.284  20.651  1.00  0.00           C
ATOM   3450  HA  GLU A 227     110.448 113.784  19.711  1.00  0.00           H
ATOM   3451  CB  GLU A 227     111.738 112.254  20.471  1.00  0.00           C
ATOM   3452  HB1 GLU A 227     111.418 111.384  19.851  1.00  0.00           H
ATOM   3453  HB2 GLU A 227     112.078 111.744  21.391  1.00  0.00           H
ATOM   3454  CG  GLU A 227     113.028 112.914  19.961  1.00  0.00           C
ATOM   3455  HG1 GLU A 227     113.288 113.694  20.711  1.00  0.00           H
ATOM   3456  HG2 GLU A 227     112.908 113.484  19.021  1.00  0.00           H
ATOM   3457  CD  GLU A 227     114.268 112.054  19.781  1.00  0.00           C
ATOM   3458  OE1 GLU A 227     115.248 112.574  19.181  1.00  0.00           O
ATOM   3459  OE2 GLU A 227     114.208 110.884  20.261  1.00  0.00           O
ATOM   3460  C   GLU A 227     109.328 112.584  20.971  1.00  0.00           C
ATOM   3461  O   GLU A 227     108.898 111.644  20.301  1.00  0.00           O
ATOM   3462  N   LYS A 228     108.618 113.094  21.991  1.00  0.00           N
ATOM   3463  HN  LYS A 228     109.118 113.824  22.461  1.00  0.00           H
ATOM   3464  CA  LYS A 228     107.288 112.774  22.391  1.00  0.00           C
ATOM   3465  HA  LYS A 228     106.888 113.444  23.141  1.00  0.00           H
ATOM   3466  CB  LYS A 228     106.328 113.144  21.251  1.00  0.00           C
ATOM   3467  HB1 LYS A 228     105.368 112.624  21.451  1.00  0.00           H
ATOM   3468  HB2 LYS A 228     106.628 112.684  20.281  1.00  0.00           H
ATOM   3469  CG  LYS A 228     106.048 114.654  21.211  1.00  0.00           C
ATOM   3470  HG1 LYS A 228     107.008 115.184  21.041  1.00  0.00           H
ATOM   3471  HG2 LYS A 228     105.688 114.964  22.211  1.00  0.00           H
ATOM   3472  CD  LYS A 228     104.948 114.994  20.211  1.00  0.00           C
ATOM   3473  HD1 LYS A 228     104.048 114.364  20.411  1.00  0.00           H
ATOM   3474  HD2 LYS A 228     104.618 116.034  20.441  1.00  0.00           H
ATOM   3475  CE  LYS A 228     105.278 115.004  18.721  1.00  0.00           C
ATOM   3476  HE1 LYS A 228     105.788 114.104  18.321  1.00  0.00           H
ATOM   3477  HE2 LYS A 228     105.918 115.904  18.611  1.00  0.00           H
ATOM   3478  NZ  LYS A 228     104.038 115.304  17.971  1.00  0.00           N
ATOM   3479  HZ1 LYS A 228     103.598 116.214  18.191  1.00  0.00           H
ATOM   3480  HZ2 LYS A 228     103.348 114.574  18.251  1.00  0.00           H
ATOM   3481  HZ3 LYS A 228     104.208 115.174  16.951  1.00  0.00           H
ATOM   3482  C   LYS A 228     106.988 111.434  22.981  1.00  0.00           C
ATOM   3483  O   LYS A 228     106.418 111.344  24.061  1.00  0.00           O
ATOM   3484  N   LYS A 229     107.428 110.364  22.301  1.00  0.00           N
ATOM   3485  HN  LYS A 229     107.808 110.544  21.391  1.00  0.00           H
ATOM   3486  CA  LYS A 229     107.248 108.994  22.671  1.00  0.00           C
ATOM   3487  HA  LYS A 229     106.238 108.734  22.391  1.00  0.00           H
ATOM   3488  CB  LYS A 229     108.098 108.084  21.771  1.00  0.00           C
ATOM   3489  HB1 LYS A 229     109.128 108.484  21.831  1.00  0.00           H
ATOM   3490  HB2 LYS A 229     108.108 107.034  22.131  1.00  0.00           H
ATOM   3491  CG  LYS A 229     107.458 107.994  20.381  1.00  0.00           C
ATOM   3492  HG1 LYS A 229     106.398 107.714  20.551  1.00  0.00           H
ATOM   3493  HG2 LYS A 229     107.418 108.984  19.891  1.00  0.00           H
ATOM   3494  CD  LYS A 229     108.268 107.074  19.471  1.00  0.00           C
ATOM   3495  HD1 LYS A 229     107.718 107.154  18.501  1.00  0.00           H
ATOM   3496  HD2 LYS A 229     109.248 107.574  19.311  1.00  0.00           H
ATOM   3497  CE  LYS A 229     108.358 105.604  19.901  1.00  0.00           C
ATOM   3498  HE1 LYS A 229     108.828 105.434  20.891  1.00  0.00           H
ATOM   3499  HE2 LYS A 229     107.338 105.164  19.831  1.00  0.00           H
ATOM   3500  NZ  LYS A 229     109.158 104.924  18.861  1.00  0.00           N
ATOM   3501  HZ1 LYS A 229     108.668 105.084  17.951  1.00  0.00           H
ATOM   3502  HZ2 LYS A 229     109.118 103.904  19.041  1.00  0.00           H
ATOM   3503  HZ3 LYS A 229     110.128 105.254  18.711  1.00  0.00           H
ATOM   3504  C   LYS A 229     107.518 108.634  24.091  1.00  0.00           C
ATOM   3505  O   LYS A 229     106.688 108.064  24.791  1.00  0.00           O
ATOM   3506  N   ARG A 230     108.738 108.874  24.601  1.00  0.00           N
ATOM   3507  HN  ARG A 230     109.408 109.344  24.041  1.00  0.00           H
ATOM   3508  CA  ARG A 230     109.138 108.384  25.881  1.00  0.00           C
ATOM   3509  HA  ARG A 230     108.488 107.574  26.171  1.00  0.00           H
ATOM   3510  CB  ARG A 230     110.628 108.004  26.011  1.00  0.00           C
ATOM   3511  HB1 ARG A 230     110.928 107.824  27.061  1.00  0.00           H
ATOM   3512  HB2 ARG A 230     111.288 108.824  25.641  1.00  0.00           H
ATOM   3513  CG  ARG A 230     111.008 106.784  25.171  1.00  0.00           C
ATOM   3514  HG1 ARG A 230     110.638 106.774  24.121  1.00  0.00           H
ATOM   3515  HG2 ARG A 230     112.118 106.784  25.131  1.00  0.00           H
ATOM   3516  CD  ARG A 230     110.688 105.474  25.881  1.00  0.00           C
ATOM   3517  HD1 ARG A 230     111.148 104.624  25.331  1.00  0.00           H
ATOM   3518  HD2 ARG A 230     111.068 105.544  26.921  1.00  0.00           H
ATOM   3519  NE  ARG A 230     109.228 105.214  26.021  1.00  0.00           N
ATOM   3520  HE  ARG A 230     108.708 105.514  26.821  1.00  0.00           H
ATOM   3521  CZ  ARG A 230     108.388 104.914  24.991  1.00  0.00           C
ATOM   3522  NH1 ARG A 230     108.718 104.524  23.721  1.00  0.00           N
ATOM   3523 1HH1 ARG A 230     109.668 104.504  23.411  1.00  0.00           H
ATOM   3524 2HH1 ARG A 230     107.898 104.444  23.161  1.00  0.00           H
ATOM   3525  NH2 ARG A 230     107.058 104.814  25.291  1.00  0.00           N
ATOM   3526 1HH2 ARG A 230     106.418 104.574  24.551  1.00  0.00           H
ATOM   3527 2HH2 ARG A 230     106.658 105.164  26.131  1.00  0.00           H
ATOM   3528  C   ARG A 230     108.798 109.334  26.981  1.00  0.00           C
ATOM   3529  O   ARG A 230     108.558 108.954  28.121  1.00  0.00           O
ATOM   3530  N   HIS A 231     108.548 110.594  26.571  1.00  0.00           N
ATOM   3531  HN  HIS A 231     108.688 110.924  25.641  1.00  0.00           H
ATOM   3532  CA  HIS A 231     107.968 111.584  27.431  1.00  0.00           C
ATOM   3533  HA  HIS A 231     108.418 111.454  28.401  1.00  0.00           H
ATOM   3534  CB  HIS A 231     108.128 112.954  26.751  1.00  0.00           C
ATOM   3535  HB1 HIS A 231     107.488 113.004  25.841  1.00  0.00           H
ATOM   3536  HB2 HIS A 231     109.188 112.934  26.441  1.00  0.00           H
ATOM   3537  ND1 HIS A 231     107.038 115.074  27.231  1.00  0.00           N
ATOM   3538  CG  HIS A 231     107.918 114.114  27.681  1.00  0.00           C
ATOM   3539  CE1 HIS A 231     107.048 116.004  28.171  1.00  0.00           C
ATOM   3540  HE1 HIS A 231     106.528 116.934  27.911  1.00  0.00           H
ATOM   3541  NE2 HIS A 231     107.928 115.664  29.141  1.00  0.00           N
ATOM   3542  HE2 HIS A 231     108.018 116.224  29.971  1.00  0.00           H
ATOM   3543  CD2 HIS A 231     108.478 114.434  28.881  1.00  0.00           C
ATOM   3544  HD2 HIS A 231     109.108 113.904  29.591  1.00  0.00           H
ATOM   3545  C   HIS A 231     106.538 111.284  27.731  1.00  0.00           C
ATOM   3546  O   HIS A 231     106.028 111.974  28.611  1.00  0.00           O
ATOM   3547  N   ARG A 232     105.818 110.364  27.081  1.00  0.00           N
ATOM   3548  HN  ARG A 232     106.248 109.824  26.351  1.00  0.00           H
ATOM   3549  CA  ARG A 232     104.548 109.944  27.581  1.00  0.00           C
ATOM   3550  HA  ARG A 232     104.078 110.844  27.951  1.00  0.00           H
ATOM   3551  CB  ARG A 232     103.668 109.264  26.521  1.00  0.00           C
ATOM   3552  HB1 ARG A 232     102.708 108.924  26.971  1.00  0.00           H
ATOM   3553  HB2 ARG A 232     104.138 108.364  26.081  1.00  0.00           H
ATOM   3554  CG  ARG A 232     103.338 110.214  25.361  1.00  0.00           C
ATOM   3555  HG1 ARG A 232     103.368 111.234  25.791  1.00  0.00           H
ATOM   3556  HG2 ARG A 232     104.138 110.134  24.591  1.00  0.00           H
ATOM   3557  CD  ARG A 232     101.988 109.994  24.671  1.00  0.00           C
ATOM   3558  HD1 ARG A 232     101.218 109.904  25.461  1.00  0.00           H
ATOM   3559  HD2 ARG A 232     101.648 110.924  24.171  1.00  0.00           H
ATOM   3560  NE  ARG A 232     102.078 108.844  23.731  1.00  0.00           N
ATOM   3561  HE  ARG A 232     101.748 107.934  23.971  1.00  0.00           H
ATOM   3562  CZ  ARG A 232     102.798 108.934  22.571  1.00  0.00           C
ATOM   3563  NH1 ARG A 232     102.748 107.884  21.701  1.00  0.00           N
ATOM   3564 1HH1 ARG A 232     101.988 107.254  21.781  1.00  0.00           H
ATOM   3565 2HH1 ARG A 232     103.048 107.894  20.741  1.00  0.00           H
ATOM   3566  NH2 ARG A 232     103.468 110.064  22.171  1.00  0.00           N
ATOM   3567 1HH2 ARG A 232     103.298 110.924  22.651  1.00  0.00           H
ATOM   3568 2HH2 ARG A 232     103.768 110.074  21.221  1.00  0.00           H
ATOM   3569  C   ARG A 232     104.608 109.124  28.831  1.00  0.00           C
ATOM   3570  O   ARG A 232     103.688 108.984  29.621  1.00  0.00           O
ATOM   3571  N   ASP A 233     105.778 108.514  29.061  1.00  0.00           N
ATOM   3572  HN  ASP A 233     106.548 108.704  28.451  1.00  0.00           H
ATOM   3573  CA  ASP A 233     105.938 107.584  30.141  1.00  0.00           C
ATOM   3574  HA  ASP A 233     105.038 107.004  30.261  1.00  0.00           H
ATOM   3575  CB  ASP A 233     107.248 106.814  29.911  1.00  0.00           C
ATOM   3576  HB1 ASP A 233     107.478 106.174  30.781  1.00  0.00           H
ATOM   3577  HB2 ASP A 233     108.168 107.444  29.901  1.00  0.00           H
ATOM   3578  CG  ASP A 233     107.238 105.894  28.711  1.00  0.00           C
ATOM   3579  OD1 ASP A 233     108.318 105.264  28.561  1.00  0.00           O
ATOM   3580  OD2 ASP A 233     106.278 105.754  27.901  1.00  0.00           O
ATOM   3581  C   ASP A 233     106.128 108.374  31.391  1.00  0.00           C
ATOM   3582  O   ASP A 233     105.858 107.924  32.511  1.00  0.00           O
ATOM   3583  N   VAL A 234     106.678 109.604  31.331  1.00  0.00           N
ATOM   3584  HN  VAL A 234     107.118 109.914  30.491  1.00  0.00           H
ATOM   3585  CA  VAL A 234     106.858 110.494  32.431  1.00  0.00           C
ATOM   3586  HA  VAL A 234     107.318 109.914  33.221  1.00  0.00           H
ATOM   3587  CB  VAL A 234     107.808 111.614  32.111  1.00  0.00           C
ATOM   3588  HB  VAL A 234     107.288 112.464  31.611  1.00  0.00           H
ATOM   3589  CG1 VAL A 234     108.378 112.234  33.391  1.00  0.00           C
ATOM   3590 1HG1 VAL A 234     109.058 111.484  33.861  1.00  0.00           H
ATOM   3591 2HG1 VAL A 234     109.048 113.094  33.161  1.00  0.00           H
ATOM   3592 3HG1 VAL A 234     107.618 112.374  34.191  1.00  0.00           H
ATOM   3593  CG2 VAL A 234     108.978 111.214  31.201  1.00  0.00           C
ATOM   3594 1HG2 VAL A 234     109.548 110.344  31.591  1.00  0.00           H
ATOM   3595 2HG2 VAL A 234     109.808 111.954  31.241  1.00  0.00           H
ATOM   3596 3HG2 VAL A 234     108.748 110.854  30.181  1.00  0.00           H
ATOM   3597  C   VAL A 234     105.608 111.014  33.051  1.00  0.00           C
ATOM   3598  O   VAL A 234     105.518 111.284  34.251  1.00  0.00           O
ATOM   3599  N   ARG A 235     104.468 111.074  32.351  1.00  0.00           N
ATOM   3600  HN  ARG A 235     104.278 110.904  31.381  1.00  0.00           H
ATOM   3601  CA  ARG A 235     103.248 111.614  32.851  1.00  0.00           C
ATOM   3602  HA  ARG A 235     103.298 112.684  33.011  1.00  0.00           H
ATOM   3603  CB  ARG A 235     102.238 111.374  31.711  1.00  0.00           C
ATOM   3604  HB1 ARG A 235     102.008 110.304  31.561  1.00  0.00           H
ATOM   3605  HB2 ARG A 235     101.258 111.844  31.951  1.00  0.00           H
ATOM   3606  CG  ARG A 235     102.678 111.974  30.371  1.00  0.00           C
ATOM   3607  HG1 ARG A 235     103.618 111.524  29.981  1.00  0.00           H
ATOM   3608  HG2 ARG A 235     102.858 113.044  30.611  1.00  0.00           H
ATOM   3609  CD  ARG A 235     101.548 111.824  29.351  1.00  0.00           C
ATOM   3610  HD1 ARG A 235     101.288 110.804  29.001  1.00  0.00           H
ATOM   3611  HD2 ARG A 235     100.638 112.344  29.721  1.00  0.00           H
ATOM   3612  NE  ARG A 235     102.078 112.684  28.261  1.00  0.00           N
ATOM   3613  HE  ARG A 235     102.958 113.124  28.421  1.00  0.00           H
ATOM   3614  CZ  ARG A 235     101.538 112.964  27.031  1.00  0.00           C
ATOM   3615  NH1 ARG A 235     100.428 112.294  26.601  1.00  0.00           N
ATOM   3616 1HH1 ARG A 235      99.908 111.754  27.261  1.00  0.00           H
ATOM   3617 2HH1 ARG A 235      99.888 112.604  25.821  1.00  0.00           H
ATOM   3618  NH2 ARG A 235     102.208 113.654  26.061  1.00  0.00           N
ATOM   3619 1HH2 ARG A 235     101.698 113.784  25.211  1.00  0.00           H
ATOM   3620 2HH2 ARG A 235     103.098 114.034  26.311  1.00  0.00           H
ATOM   3621  C   ARG A 235     102.688 110.974  34.071  1.00  0.00           C
ATOM   3622  O   ARG A 235     102.258 111.674  34.981  1.00  0.00           O
ATOM   3623  N   LEU A 236     102.758 109.624  34.151  1.00  0.00           N
ATOM   3624  HN  LEU A 236     103.148 109.044  33.441  1.00  0.00           H
ATOM   3625  CA  LEU A 236     102.438 108.914  35.341  1.00  0.00           C
ATOM   3626  HA  LEU A 236     101.468 109.334  35.581  1.00  0.00           H
ATOM   3627  CB  LEU A 236     102.338 107.424  35.021  1.00  0.00           C
ATOM   3628  HB1 LEU A 236     103.118 107.244  34.251  1.00  0.00           H
ATOM   3629  HB2 LEU A 236     101.388 107.334  34.451  1.00  0.00           H
ATOM   3630  CG  LEU A 236     102.378 106.404  36.171  1.00  0.00           C
ATOM   3631  HG  LEU A 236     103.158 106.714  36.901  1.00  0.00           H
ATOM   3632  CD1 LEU A 236     102.618 104.954  35.711  1.00  0.00           C
ATOM   3633 1HD1 LEU A 236     102.798 104.344  36.611  1.00  0.00           H
ATOM   3634 2HD1 LEU A 236     101.748 104.614  35.111  1.00  0.00           H
ATOM   3635 3HD1 LEU A 236     103.558 104.904  35.121  1.00  0.00           H
ATOM   3636  CD2 LEU A 236     101.008 106.324  36.881  1.00  0.00           C
ATOM   3637 1HD2 LEU A 236     100.248 105.964  36.161  1.00  0.00           H
ATOM   3638 2HD2 LEU A 236     100.928 105.584  37.701  1.00  0.00           H
ATOM   3639 3HD2 LEU A 236     100.598 107.244  37.351  1.00  0.00           H
ATOM   3640  C   LEU A 236     103.258 109.234  36.541  1.00  0.00           C
ATOM   3641  O   LEU A 236     102.698 109.244  37.641  1.00  0.00           O
ATOM   3642  N   ILE A 237     104.588 109.394  36.391  1.00  0.00           N
ATOM   3643  HN  ILE A 237     104.978 109.184  35.501  1.00  0.00           H
ATOM   3644  CA  ILE A 237     105.488 109.634  37.471  1.00  0.00           C
ATOM   3645  HA  ILE A 237     105.238 108.884  38.201  1.00  0.00           H
ATOM   3646  CB  ILE A 237     106.898 109.414  37.021  1.00  0.00           C
ATOM   3647  HB  ILE A 237     106.878 109.564  35.921  1.00  0.00           H
ATOM   3648  CG2 ILE A 237     107.928 110.454  37.501  1.00  0.00           C
ATOM   3649 1HG2 ILE A 237     108.018 110.384  38.601  1.00  0.00           H
ATOM   3650 2HG2 ILE A 237     108.878 110.294  36.941  1.00  0.00           H
ATOM   3651 3HG2 ILE A 237     107.638 111.464  37.151  1.00  0.00           H
ATOM   3652  CG1 ILE A 237     107.378 107.974  37.291  1.00  0.00           C
ATOM   3653 1HG1 ILE A 237     108.368 107.844  36.821  1.00  0.00           H
ATOM   3654 2HG1 ILE A 237     107.588 107.884  38.371  1.00  0.00           H
ATOM   3655  CD  ILE A 237     106.388 106.884  36.891  1.00  0.00           C
ATOM   3656  HD1 ILE A 237     105.458 107.024  37.491  1.00  0.00           H
ATOM   3657  HD2 ILE A 237     106.758 105.854  37.091  1.00  0.00           H
ATOM   3658  HD3 ILE A 237     106.008 106.934  35.851  1.00  0.00           H
ATOM   3659  C   ILE A 237     105.248 110.944  38.151  1.00  0.00           C
ATOM   3660  O   ILE A 237     105.278 111.024  39.371  1.00  0.00           O
ATOM   3661  N   PHE A 238     104.908 111.924  37.301  1.00  0.00           N
ATOM   3662  HN  PHE A 238     105.128 111.704  36.351  1.00  0.00           H
ATOM   3663  CA  PHE A 238     104.418 113.214  37.681  1.00  0.00           C
ATOM   3664  HA  PHE A 238     105.158 113.614  38.361  1.00  0.00           H
ATOM   3665  CB  PHE A 238     104.328 114.094  36.431  1.00  0.00           C
ATOM   3666  HB1 PHE A 238     103.858 113.734  35.481  1.00  0.00           H
ATOM   3667  HB2 PHE A 238     103.638 114.934  36.651  1.00  0.00           H
ATOM   3668  CG  PHE A 238     105.648 114.614  35.961  1.00  0.00           C
ATOM   3669  CD1 PHE A 238     105.828 115.044  34.671  1.00  0.00           C
ATOM   3670  HD1 PHE A 238     104.938 115.194  34.071  1.00  0.00           H
ATOM   3671  CE1 PHE A 238     107.048 115.364  34.131  1.00  0.00           C
ATOM   3672  HE1 PHE A 238     107.158 115.694  33.101  1.00  0.00           H
ATOM   3673  CZ  PHE A 238     108.168 115.384  34.921  1.00  0.00           C
ATOM   3674  HZ  PHE A 238     109.128 115.634  34.481  1.00  0.00           H
ATOM   3675  CD2 PHE A 238     106.818 114.544  36.671  1.00  0.00           C
ATOM   3676  HD2 PHE A 238     106.918 114.174  37.681  1.00  0.00           H
ATOM   3677  CE2 PHE A 238     108.058 114.934  36.211  1.00  0.00           C
ATOM   3678  HE2 PHE A 238     108.878 114.904  36.921  1.00  0.00           H
ATOM   3679  C   PHE A 238     103.138 113.124  38.431  1.00  0.00           C
ATOM   3680  O   PHE A 238     102.898 113.884  39.361  1.00  0.00           O
ATOM   3681  N   THR A 239     102.178 112.284  38.001  1.00  0.00           N
ATOM   3682  HN  THR A 239     102.348 111.734  37.181  1.00  0.00           H
ATOM   3683  CA  THR A 239     100.858 112.214  38.541  1.00  0.00           C
ATOM   3684  HA  THR A 239     100.498 113.204  38.791  1.00  0.00           H
ATOM   3685  CB  THR A 239      99.838 111.664  37.581  1.00  0.00           C
ATOM   3686  HB  THR A 239      99.848 110.554  37.531  1.00  0.00           H
ATOM   3687  OG1 THR A 239      99.848 112.344  36.341  1.00  0.00           O
ATOM   3688  HG1 THR A 239     100.628 112.214  35.801  1.00  0.00           H
ATOM   3689  CG2 THR A 239      98.448 112.034  38.131  1.00  0.00           C
ATOM   3690 1HG2 THR A 239      98.378 113.084  38.471  1.00  0.00           H
ATOM   3691 2HG2 THR A 239      98.028 111.454  38.981  1.00  0.00           H
ATOM   3692 3HG2 THR A 239      97.648 111.974  37.361  1.00  0.00           H
ATOM   3693  C   THR A 239     100.838 111.464  39.831  1.00  0.00           C
ATOM   3694  O   THR A 239     100.058 111.874  40.691  1.00  0.00           O
ATOM   3695  N   ILE A 240     101.688 110.434  40.011  1.00  0.00           N
ATOM   3696  HN  ILE A 240     102.028 109.904  39.231  1.00  0.00           H
ATOM   3697  CA  ILE A 240     101.988 109.694  41.191  1.00  0.00           C
ATOM   3698  HA  ILE A 240     101.068 109.474  41.721  1.00  0.00           H
ATOM   3699  CB  ILE A 240     102.638 108.364  40.971  1.00  0.00           C
ATOM   3700  HB  ILE A 240     103.568 108.534  40.381  1.00  0.00           H
ATOM   3701  CG2 ILE A 240     103.048 107.724  42.301  1.00  0.00           C
ATOM   3702 1HG2 ILE A 240     102.198 107.554  43.001  1.00  0.00           H
ATOM   3703 2HG2 ILE A 240     103.818 108.304  42.871  1.00  0.00           H
ATOM   3704 3HG2 ILE A 240     103.468 106.714  42.101  1.00  0.00           H
ATOM   3705  CG1 ILE A 240     101.798 107.374  40.141  1.00  0.00           C
ATOM   3706 1HG1 ILE A 240     101.448 107.954  39.251  1.00  0.00           H
ATOM   3707 2HG1 ILE A 240     102.458 106.604  39.681  1.00  0.00           H
ATOM   3708  CD  ILE A 240     100.598 106.734  40.841  1.00  0.00           C
ATOM   3709  HD1 ILE A 240     100.988 105.974  41.551  1.00  0.00           H
ATOM   3710  HD2 ILE A 240     100.048 106.204  40.031  1.00  0.00           H
ATOM   3711  HD3 ILE A 240      99.958 107.424  41.421  1.00  0.00           H
ATOM   3712  C   ILE A 240     102.618 110.604  42.191  1.00  0.00           C
ATOM   3713  O   ILE A 240     102.268 110.714  43.371  1.00  0.00           O
ATOM   3714  N   MET A 241     103.608 111.414  41.771  1.00  0.00           N
ATOM   3715  HN  MET A 241     104.058 111.254  40.901  1.00  0.00           H
ATOM   3716  CA  MET A 241     104.248 112.254  42.731  1.00  0.00           C
ATOM   3717  HA  MET A 241     104.538 111.694  43.601  1.00  0.00           H
ATOM   3718  CB  MET A 241     105.588 112.754  42.161  1.00  0.00           C
ATOM   3719  HB1 MET A 241     105.518 113.204  41.141  1.00  0.00           H
ATOM   3720  HB2 MET A 241     105.848 113.584  42.861  1.00  0.00           H
ATOM   3721  CG  MET A 241     106.818 111.844  42.091  1.00  0.00           C
ATOM   3722  HG1 MET A 241     107.608 112.414  41.551  1.00  0.00           H
ATOM   3723  HG2 MET A 241     106.528 110.864  41.661  1.00  0.00           H
ATOM   3724  SD  MET A 241     107.398 111.424  43.761  1.00  0.00           S
ATOM   3725  CE  MET A 241     109.128 111.354  43.201  1.00  0.00           C
ATOM   3726  HE1 MET A 241     109.568 112.374  43.241  1.00  0.00           H
ATOM   3727  HE2 MET A 241     109.268 110.954  42.181  1.00  0.00           H
ATOM   3728  HE3 MET A 241     109.798 110.794  43.891  1.00  0.00           H
ATOM   3729  C   MET A 241     103.358 113.314  43.291  1.00  0.00           C
ATOM   3730  O   MET A 241     103.558 113.744  44.421  1.00  0.00           O
ATOM   3731  N   ILE A 242     102.398 113.764  42.471  1.00  0.00           N
ATOM   3732  HN  ILE A 242     102.428 113.464  41.521  1.00  0.00           H
ATOM   3733  CA  ILE A 242     101.408 114.674  42.961  1.00  0.00           C
ATOM   3734  HA  ILE A 242     102.078 115.404  43.401  1.00  0.00           H
ATOM   3735  CB  ILE A 242     100.658 115.244  41.791  1.00  0.00           C
ATOM   3736  HB  ILE A 242     100.418 114.394  41.121  1.00  0.00           H
ATOM   3737  CG2 ILE A 242      99.438 116.134  42.101  1.00  0.00           C
ATOM   3738 1HG2 ILE A 242      99.708 116.634  43.051  1.00  0.00           H
ATOM   3739 2HG2 ILE A 242      98.508 115.604  42.411  1.00  0.00           H
ATOM   3740 3HG2 ILE A 242      99.158 116.834  41.291  1.00  0.00           H
ATOM   3741  CG1 ILE A 242     101.528 116.224  40.991  1.00  0.00           C
ATOM   3742 1HG1 ILE A 242     101.608 117.194  41.521  1.00  0.00           H
ATOM   3743 2HG1 ILE A 242     102.588 115.894  40.961  1.00  0.00           H
ATOM   3744  CD  ILE A 242     101.118 116.674  39.581  1.00  0.00           C
ATOM   3745  HD1 ILE A 242     100.148 117.204  39.601  1.00  0.00           H
ATOM   3746  HD2 ILE A 242     101.818 117.454  39.191  1.00  0.00           H
ATOM   3747  HD3 ILE A 242     101.138 115.824  38.871  1.00  0.00           H
ATOM   3748  C   ILE A 242     100.458 114.134  43.981  1.00  0.00           C
ATOM   3749  O   ILE A 242     100.308 114.744  45.041  1.00  0.00           O
ATOM   3750  N   VAL A 243     100.008 112.874  43.801  1.00  0.00           N
ATOM   3751  HN  VAL A 243     100.148 112.394  42.931  1.00  0.00           H
ATOM   3752  CA  VAL A 243      99.198 112.164  44.731  1.00  0.00           C
ATOM   3753  HA  VAL A 243      98.388 112.754  45.131  1.00  0.00           H
ATOM   3754  CB  VAL A 243      98.598 110.964  44.061  1.00  0.00           C
ATOM   3755  HB  VAL A 243      99.408 110.374  43.581  1.00  0.00           H
ATOM   3756  CG1 VAL A 243      97.698 111.564  42.961  1.00  0.00           C
ATOM   3757 1HG1 VAL A 243      98.178 112.144  42.141  1.00  0.00           H
ATOM   3758 2HG1 VAL A 243      96.988 112.134  43.591  1.00  0.00           H
ATOM   3759 3HG1 VAL A 243      97.138 110.714  42.501  1.00  0.00           H
ATOM   3760  CG2 VAL A 243      97.618 110.164  44.941  1.00  0.00           C
ATOM   3761 1HG2 VAL A 243      98.138 109.524  45.681  1.00  0.00           H
ATOM   3762 2HG2 VAL A 243      96.878 110.884  45.351  1.00  0.00           H
ATOM   3763 3HG2 VAL A 243      97.058 109.464  44.291  1.00  0.00           H
ATOM   3764  C   VAL A 243      99.908 111.764  45.981  1.00  0.00           C
ATOM   3765  O   VAL A 243      99.298 111.824  47.051  1.00  0.00           O
ATOM   3766  N   TYR A 244     101.198 111.414  45.931  1.00  0.00           N
ATOM   3767  HN  TYR A 244     101.568 111.144  45.041  1.00  0.00           H
ATOM   3768  CA  TYR A 244     102.058 111.374  47.081  1.00  0.00           C
ATOM   3769  HA  TYR A 244     101.588 110.744  47.811  1.00  0.00           H
ATOM   3770  CB  TYR A 244     103.518 110.904  46.961  1.00  0.00           C
ATOM   3771  HB1 TYR A 244     104.258 111.094  47.771  1.00  0.00           H
ATOM   3772  HB2 TYR A 244     103.898 111.464  46.091  1.00  0.00           H
ATOM   3773  CG  TYR A 244     103.578 109.424  46.831  1.00  0.00           C
ATOM   3774  CD1 TYR A 244     104.358 109.004  45.781  1.00  0.00           C
ATOM   3775  HD1 TYR A 244     104.828 109.734  45.141  1.00  0.00           H
ATOM   3776  CE1 TYR A 244     104.508 107.664  45.521  1.00  0.00           C
ATOM   3777  HE1 TYR A 244     105.058 107.354  44.641  1.00  0.00           H
ATOM   3778  CZ  TYR A 244     103.998 106.714  46.381  1.00  0.00           C
ATOM   3779  OH  TYR A 244     104.258 105.334  46.241  1.00  0.00           O
ATOM   3780  HH  TYR A 244     103.438 104.884  46.451  1.00  0.00           H
ATOM   3781  CD2 TYR A 244     102.988 108.504  47.671  1.00  0.00           C
ATOM   3782  HD2 TYR A 244     102.418 108.844  48.521  1.00  0.00           H
ATOM   3783  CE2 TYR A 244     103.258 107.174  47.441  1.00  0.00           C
ATOM   3784  HE2 TYR A 244     102.748 106.514  48.131  1.00  0.00           H
ATOM   3785  C   TYR A 244     102.088 112.664  47.821  1.00  0.00           C
ATOM   3786  O   TYR A 244     101.808 112.724  49.011  1.00  0.00           O
ATOM   3787  N   PHE A 245     102.508 113.764  47.161  1.00  0.00           N
ATOM   3788  HN  PHE A 245     102.878 113.824  46.241  1.00  0.00           H
ATOM   3789  CA  PHE A 245     102.498 115.084  47.731  1.00  0.00           C
ATOM   3790  HA  PHE A 245     103.318 115.004  48.421  1.00  0.00           H
ATOM   3791  CB  PHE A 245     103.178 115.924  46.641  1.00  0.00           C
ATOM   3792  HB1 PHE A 245     104.118 115.464  46.281  1.00  0.00           H
ATOM   3793  HB2 PHE A 245     102.478 115.984  45.781  1.00  0.00           H
ATOM   3794  CG  PHE A 245     103.618 117.294  47.021  1.00  0.00           C
ATOM   3795  CD1 PHE A 245     104.128 117.544  48.271  1.00  0.00           C
ATOM   3796  HD1 PHE A 245     104.288 116.724  48.961  1.00  0.00           H
ATOM   3797  CE1 PHE A 245     104.378 118.824  48.701  1.00  0.00           C
ATOM   3798  HE1 PHE A 245     104.618 119.064  49.731  1.00  0.00           H
ATOM   3799  CZ  PHE A 245     104.308 119.854  47.801  1.00  0.00           C
ATOM   3800  HZ  PHE A 245     104.558 120.874  48.071  1.00  0.00           H
ATOM   3801  CD2 PHE A 245     103.488 118.334  46.121  1.00  0.00           C
ATOM   3802  HD2 PHE A 245     103.268 118.144  45.081  1.00  0.00           H
ATOM   3803  CE2 PHE A 245     103.908 119.584  46.511  1.00  0.00           C
ATOM   3804  HE2 PHE A 245     103.798 120.394  45.811  1.00  0.00           H
ATOM   3805  C   PHE A 245     101.278 115.484  48.491  1.00  0.00           C
ATOM   3806  O   PHE A 245     101.308 115.904  49.641  1.00  0.00           O
ATOM   3807  N   LEU A 246     100.088 115.364  47.861  1.00  0.00           N
ATOM   3808  HN  LEU A 246     100.128 115.044  46.921  1.00  0.00           H
ATOM   3809  CA  LEU A 246      98.838 115.854  48.331  1.00  0.00           C
ATOM   3810  HA  LEU A 246      99.038 116.904  48.471  1.00  0.00           H
ATOM   3811  CB  LEU A 246      97.748 115.544  47.281  1.00  0.00           C
ATOM   3812  HB1 LEU A 246      98.138 115.914  46.311  1.00  0.00           H
ATOM   3813  HB2 LEU A 246      97.728 114.464  47.031  1.00  0.00           H
ATOM   3814  CG  LEU A 246      96.338 116.084  47.561  1.00  0.00           C
ATOM   3815  HG  LEU A 246      95.988 115.574  48.481  1.00  0.00           H
ATOM   3816  CD1 LEU A 246      95.288 115.594  46.541  1.00  0.00           C
ATOM   3817 1HD1 LEU A 246      94.328 116.134  46.691  1.00  0.00           H
ATOM   3818 2HD1 LEU A 246      95.148 114.494  46.641  1.00  0.00           H
ATOM   3819 3HD1 LEU A 246      95.598 115.774  45.491  1.00  0.00           H
ATOM   3820  CD2 LEU A 246      96.308 117.624  47.621  1.00  0.00           C
ATOM   3821 1HD2 LEU A 246      95.488 118.034  48.251  1.00  0.00           H
ATOM   3822 2HD2 LEU A 246      96.018 117.964  46.601  1.00  0.00           H
ATOM   3823 3HD2 LEU A 246      97.328 118.004  47.811  1.00  0.00           H
ATOM   3824  C   LEU A 246      98.428 115.314  49.661  1.00  0.00           C
ATOM   3825  O   LEU A 246      98.048 115.974  50.631  1.00  0.00           O
ATOM   3826  N   PHE A 247      98.488 113.984  49.761  1.00  0.00           N
ATOM   3827  HN  PHE A 247      98.778 113.374  49.021  1.00  0.00           H
ATOM   3828  CA  PHE A 247      98.078 113.294  50.951  1.00  0.00           C
ATOM   3829  HA  PHE A 247      97.228 113.794  51.381  1.00  0.00           H
ATOM   3830  CB  PHE A 247      97.608 111.844  50.741  1.00  0.00           C
ATOM   3831  HB1 PHE A 247      97.428 111.364  51.721  1.00  0.00           H
ATOM   3832  HB2 PHE A 247      98.418 111.324  50.171  1.00  0.00           H
ATOM   3833  CG  PHE A 247      96.388 111.984  49.901  1.00  0.00           C
ATOM   3834  CD1 PHE A 247      95.238 112.394  50.551  1.00  0.00           C
ATOM   3835  HD1 PHE A 247      95.338 112.614  51.601  1.00  0.00           H
ATOM   3836  CE1 PHE A 247      94.088 112.534  49.821  1.00  0.00           C
ATOM   3837  HE1 PHE A 247      93.158 112.794  50.311  1.00  0.00           H
ATOM   3838  CZ  PHE A 247      94.038 112.244  48.481  1.00  0.00           C
ATOM   3839  HZ  PHE A 247      93.188 112.374  47.841  1.00  0.00           H
ATOM   3840  CD2 PHE A 247      96.338 111.524  48.611  1.00  0.00           C
ATOM   3841  HD2 PHE A 247      97.248 111.224  48.111  1.00  0.00           H
ATOM   3842  CE2 PHE A 247      95.178 111.734  47.891  1.00  0.00           C
ATOM   3843  HE2 PHE A 247      95.258 111.454  46.851  1.00  0.00           H
ATOM   3844  C   PHE A 247      99.168 113.334  51.971  1.00  0.00           C
ATOM   3845  O   PHE A 247      98.838 112.894  53.071  1.00  0.00           O
ATOM   3846  N   TRP A 248     100.438 113.704  51.701  1.00  0.00           N
ATOM   3847  HN  TRP A 248     100.658 113.894  50.751  1.00  0.00           H
ATOM   3848  CA  TRP A 248     101.418 113.794  52.731  1.00  0.00           C
ATOM   3849  HA  TRP A 248     101.148 113.174  53.571  1.00  0.00           H
ATOM   3850  CB  TRP A 248     102.768 113.334  52.151  1.00  0.00           C
ATOM   3851  HB1 TRP A 248     103.638 113.484  52.821  1.00  0.00           H
ATOM   3852  HB2 TRP A 248     102.798 113.844  51.161  1.00  0.00           H
ATOM   3853  CG  TRP A 248     102.818 111.874  51.871  1.00  0.00           C
ATOM   3854  CD1 TRP A 248     101.878 110.894  52.061  1.00  0.00           C
ATOM   3855  HD1 TRP A 248     100.908 111.024  52.521  1.00  0.00           H
ATOM   3856  NE1 TRP A 248     102.318 109.684  51.591  1.00  0.00           N
ATOM   3857  HE1 TRP A 248     101.938 108.804  51.431  1.00  0.00           H
ATOM   3858  CE2 TRP A 248     103.568 109.854  51.061  1.00  0.00           C
ATOM   3859  CD2 TRP A 248     103.918 111.174  51.281  1.00  0.00           C
ATOM   3860  CE3 TRP A 248     105.118 111.614  50.811  1.00  0.00           C
ATOM   3861  HE3 TRP A 248     105.328 112.674  50.921  1.00  0.00           H
ATOM   3862  CZ3 TRP A 248     106.048 110.694  50.401  1.00  0.00           C
ATOM   3863  HZ3 TRP A 248     107.058 111.044  50.241  1.00  0.00           H
ATOM   3864  CZ2 TRP A 248     104.448 108.954  50.541  1.00  0.00           C
ATOM   3865  HZ2 TRP A 248     104.118 107.934  50.541  1.00  0.00           H
ATOM   3866  CH2 TRP A 248     105.718 109.374  50.201  1.00  0.00           C
ATOM   3867  HH2 TRP A 248     106.508 108.744  49.811  1.00  0.00           H
ATOM   3868  C   TRP A 248     101.488 115.184  53.271  1.00  0.00           C
ATOM   3869  O   TRP A 248     102.028 115.424  54.351  1.00  0.00           O
ATOM   3870  N   ALA A 249     100.938 116.184  52.561  1.00  0.00           N
ATOM   3871  HN  ALA A 249     100.508 116.054  51.671  1.00  0.00           H
ATOM   3872  CA  ALA A 249     100.928 117.564  52.921  1.00  0.00           C
ATOM   3873  HA  ALA A 249     101.978 117.814  53.061  1.00  0.00           H
ATOM   3874  CB  ALA A 249     100.438 118.474  51.791  1.00  0.00           C
ATOM   3875  HB1 ALA A 249      99.358 118.434  51.531  1.00  0.00           H
ATOM   3876  HB2 ALA A 249     101.038 118.224  50.891  1.00  0.00           H
ATOM   3877  HB3 ALA A 249     100.558 119.554  52.041  1.00  0.00           H
ATOM   3878  C   ALA A 249     100.418 117.824  54.301  1.00  0.00           C
ATOM   3879  O   ALA A 249     101.118 118.534  55.011  1.00  0.00           O
ATOM   3880  N   PRO A 250      99.388 117.234  54.831  1.00  0.00           N
ATOM   3881  CD  PRO A 250      98.248 116.884  53.991  1.00  0.00           C
ATOM   3882  HD1 PRO A 250      98.518 115.904  53.521  1.00  0.00           H
ATOM   3883  HD2 PRO A 250      98.098 117.624  53.181  1.00  0.00           H
ATOM   3884  CA  PRO A 250      99.028 117.414  56.211  1.00  0.00           C
ATOM   3885  HA  PRO A 250      98.918 118.474  56.391  1.00  0.00           H
ATOM   3886  CB  PRO A 250      97.628 116.834  56.301  1.00  0.00           C
ATOM   3887  HB1 PRO A 250      97.738 115.734  56.481  1.00  0.00           H
ATOM   3888  HB2 PRO A 250      97.058 117.154  57.201  1.00  0.00           H
ATOM   3889  CG  PRO A 250      97.028 117.074  54.901  1.00  0.00           C
ATOM   3890  HG1 PRO A 250      96.728 118.144  54.871  1.00  0.00           H
ATOM   3891  HG2 PRO A 250      96.158 116.464  54.581  1.00  0.00           H
ATOM   3892  C   PRO A 250      99.908 116.834  57.261  1.00  0.00           C
ATOM   3893  O   PRO A 250      99.978 117.374  58.361  1.00  0.00           O
ATOM   3894  N   TYR A 251     100.578 115.724  56.881  1.00  0.00           N
ATOM   3895  HN  TYR A 251     100.458 115.224  56.031  1.00  0.00           H
ATOM   3896  CA  TYR A 251     101.618 115.234  57.721  1.00  0.00           C
ATOM   3897  HA  TYR A 251     101.218 115.064  58.711  1.00  0.00           H
ATOM   3898  CB  TYR A 251     101.988 113.834  57.221  1.00  0.00           C
ATOM   3899  HB1 TYR A 251     102.268 113.874  56.151  1.00  0.00           H
ATOM   3900  HB2 TYR A 251     101.128 113.134  57.281  1.00  0.00           H
ATOM   3901  CG  TYR A 251     103.108 113.104  57.891  1.00  0.00           C
ATOM   3902  CD1 TYR A 251     104.398 113.444  57.561  1.00  0.00           C
ATOM   3903  HD1 TYR A 251     104.538 114.174  56.781  1.00  0.00           H
ATOM   3904  CE1 TYR A 251     105.428 112.794  58.191  1.00  0.00           C
ATOM   3905  HE1 TYR A 251     106.468 112.994  57.951  1.00  0.00           H
ATOM   3906  CZ  TYR A 251     105.218 111.754  59.071  1.00  0.00           C
ATOM   3907  OH  TYR A 251     106.348 111.044  59.531  1.00  0.00           O
ATOM   3908  HH  TYR A 251     105.948 110.444  60.161  1.00  0.00           H
ATOM   3909  CD2 TYR A 251     102.848 112.114  58.801  1.00  0.00           C
ATOM   3910  HD2 TYR A 251     101.858 111.774  59.091  1.00  0.00           H
ATOM   3911  CE2 TYR A 251     103.908 111.444  59.361  1.00  0.00           C
ATOM   3912  HE2 TYR A 251     103.708 110.614  60.031  1.00  0.00           H
ATOM   3913  C   TYR A 251     102.788 116.124  58.021  1.00  0.00           C
ATOM   3914  O   TYR A 251     103.158 116.164  59.191  1.00  0.00           O
ATOM   3915  N   ASN A 252     103.178 116.934  57.021  1.00  0.00           N
ATOM   3916  HN  ASN A 252     102.838 116.714  56.111  1.00  0.00           H
ATOM   3917  CA  ASN A 252     104.108 117.974  57.311  1.00  0.00           C
ATOM   3918  HA  ASN A 252     104.988 117.684  57.871  1.00  0.00           H
ATOM   3919  CB  ASN A 252     104.558 118.574  55.971  1.00  0.00           C
ATOM   3920  HB1 ASN A 252     103.728 118.984  55.351  1.00  0.00           H
ATOM   3921  HB2 ASN A 252     105.168 119.464  56.241  1.00  0.00           H
ATOM   3922  CG  ASN A 252     105.398 117.624  55.131  1.00  0.00           C
ATOM   3923  OD1 ASN A 252     106.578 117.914  54.961  1.00  0.00           O
ATOM   3924  ND2 ASN A 252     104.798 116.544  54.551  1.00  0.00           N
ATOM   3925 1HD2 ASN A 252     105.378 116.024  53.921  1.00  0.00           H
ATOM   3926 2HD2 ASN A 252     103.808 116.374  54.601  1.00  0.00           H
ATOM   3927  C   ASN A 252     103.588 119.114  58.121  1.00  0.00           C
ATOM   3928  O   ASN A 252     104.388 119.794  58.771  1.00  0.00           O
ATOM   3929  N   ILE A 253     102.278 119.394  58.191  1.00  0.00           N
ATOM   3930  HN  ILE A 253     101.708 119.004  57.471  1.00  0.00           H
ATOM   3931  CA  ILE A 253     101.758 120.494  58.941  1.00  0.00           C
ATOM   3932  HA  ILE A 253     102.378 121.384  58.991  1.00  0.00           H
ATOM   3933  CB  ILE A 253     100.448 120.974  58.411  1.00  0.00           C
ATOM   3934  HB  ILE A 253      99.808 120.084  58.221  1.00  0.00           H
ATOM   3935  CG2 ILE A 253      99.688 121.984  59.301  1.00  0.00           C
ATOM   3936 1HG2 ILE A 253      99.388 121.404  60.191  1.00  0.00           H
ATOM   3937 2HG2 ILE A 253      98.698 122.254  58.871  1.00  0.00           H
ATOM   3938 3HG2 ILE A 253     100.298 122.894  59.501  1.00  0.00           H
ATOM   3939  CG1 ILE A 253     100.638 121.564  57.001  1.00  0.00           C
ATOM   3940 1HG1 ILE A 253      99.728 122.094  56.631  1.00  0.00           H
ATOM   3941 2HG1 ILE A 253     100.878 120.734  56.311  1.00  0.00           H
ATOM   3942  CD  ILE A 253     101.868 122.464  56.931  1.00  0.00           C
ATOM   3943  HD1 ILE A 253     102.818 121.944  57.211  1.00  0.00           H
ATOM   3944  HD2 ILE A 253     101.718 123.334  57.611  1.00  0.00           H
ATOM   3945  HD3 ILE A 253     101.858 122.874  55.901  1.00  0.00           H
ATOM   3946  C   ILE A 253     101.608 120.124  60.381  1.00  0.00           C
ATOM   3947  O   ILE A 253     101.848 120.934  61.281  1.00  0.00           O
ATOM   3948  N   VAL A 254     101.348 118.854  60.721  1.00  0.00           N
ATOM   3949  HN  VAL A 254     101.198 118.254  59.941  1.00  0.00           H
ATOM   3950  CA  VAL A 254     101.198 118.334  62.051  1.00  0.00           C
ATOM   3951  HA  VAL A 254     100.658 119.024  62.691  1.00  0.00           H
ATOM   3952  CB  VAL A 254     100.538 117.004  62.251  1.00  0.00           C
ATOM   3953  HB  VAL A 254     101.078 116.144  61.781  1.00  0.00           H
ATOM   3954  CG1 VAL A 254     100.438 116.644  63.741  1.00  0.00           C
ATOM   3955 1HG1 VAL A 254     100.098 115.584  63.761  1.00  0.00           H
ATOM   3956 2HG1 VAL A 254      99.608 117.244  64.161  1.00  0.00           H
ATOM   3957 3HG1 VAL A 254     101.358 116.774  64.351  1.00  0.00           H
ATOM   3958  CG2 VAL A 254      99.098 116.984  61.701  1.00  0.00           C
ATOM   3959 1HG2 VAL A 254      98.718 115.944  61.841  1.00  0.00           H
ATOM   3960 2HG2 VAL A 254      99.128 117.254  60.631  1.00  0.00           H
ATOM   3961 3HG2 VAL A 254      98.538 117.784  62.241  1.00  0.00           H
ATOM   3962  C   VAL A 254     102.578 118.154  62.591  1.00  0.00           C
ATOM   3963  O   VAL A 254     102.828 118.634  63.691  1.00  0.00           O
ATOM   3964  N   LEU A 255     103.558 117.724  61.781  1.00  0.00           N
ATOM   3965  HN  LEU A 255     103.418 117.364  60.861  1.00  0.00           H
ATOM   3966  CA  LEU A 255     104.968 117.864  61.981  1.00  0.00           C
ATOM   3967  HA  LEU A 255     105.238 117.324  62.871  1.00  0.00           H
ATOM   3968  CB  LEU A 255     105.748 117.284  60.791  1.00  0.00           C
ATOM   3969  HB1 LEU A 255     105.388 116.244  60.691  1.00  0.00           H
ATOM   3970  HB2 LEU A 255     105.448 117.874  59.901  1.00  0.00           H
ATOM   3971  CG  LEU A 255     107.268 117.114  60.961  1.00  0.00           C
ATOM   3972  HG  LEU A 255     107.778 118.024  61.351  1.00  0.00           H
ATOM   3973  CD1 LEU A 255     107.778 116.634  59.591  1.00  0.00           C
ATOM   3974 1HD1 LEU A 255     108.818 116.314  59.791  1.00  0.00           H
ATOM   3975 2HD1 LEU A 255     107.198 115.724  59.341  1.00  0.00           H
ATOM   3976 3HD1 LEU A 255     107.688 117.454  58.841  1.00  0.00           H
ATOM   3977  CD2 LEU A 255     107.438 115.934  61.941  1.00  0.00           C
ATOM   3978 1HD2 LEU A 255     107.278 115.004  61.361  1.00  0.00           H
ATOM   3979 2HD2 LEU A 255     106.728 116.134  62.771  1.00  0.00           H
ATOM   3980 3HD2 LEU A 255     108.448 115.964  62.401  1.00  0.00           H
ATOM   3981  C   LEU A 255     105.368 119.254  62.341  1.00  0.00           C
ATOM   3982  O   LEU A 255     106.238 119.524  63.161  1.00  0.00           O
ATOM   3983  N   LEU A 256     104.968 120.264  61.541  1.00  0.00           N
ATOM   3984  HN  LEU A 256     104.478 120.094  60.691  1.00  0.00           H
ATOM   3985  CA  LEU A 256     105.258 121.654  61.731  1.00  0.00           C
ATOM   3986  HA  LEU A 256     106.308 121.864  61.611  1.00  0.00           H
ATOM   3987  CB  LEU A 256     104.768 122.464  60.521  1.00  0.00           C
ATOM   3988  HB1 LEU A 256     103.738 122.154  60.231  1.00  0.00           H
ATOM   3989  HB2 LEU A 256     105.458 122.304  59.661  1.00  0.00           H
ATOM   3990  CG  LEU A 256     104.668 123.984  60.661  1.00  0.00           C
ATOM   3991  HG  LEU A 256     104.048 124.334  61.511  1.00  0.00           H
ATOM   3992  CD1 LEU A 256     103.948 124.634  59.471  1.00  0.00           C
ATOM   3993 1HD1 LEU A 256     103.978 125.734  59.601  1.00  0.00           H
ATOM   3994 2HD1 LEU A 256     104.618 124.354  58.631  1.00  0.00           H
ATOM   3995 3HD1 LEU A 256     102.898 124.274  59.341  1.00  0.00           H
ATOM   3996  CD2 LEU A 256     106.088 124.584  60.781  1.00  0.00           C
ATOM   3997 1HD2 LEU A 256     106.788 123.934  61.351  1.00  0.00           H
ATOM   3998 2HD2 LEU A 256     106.428 124.634  59.731  1.00  0.00           H
ATOM   3999 3HD2 LEU A 256     105.998 125.634  61.131  1.00  0.00           H
ATOM   4000  C   LEU A 256     104.758 122.234  63.011  1.00  0.00           C
ATOM   4001  O   LEU A 256     105.388 123.034  63.701  1.00  0.00           O
ATOM   4002  N   LEU A 257     103.498 121.934  63.351  1.00  0.00           N
ATOM   4003  HN  LEU A 257     102.838 121.544  62.711  1.00  0.00           H
ATOM   4004  CA  LEU A 257     102.918 122.284  64.611  1.00  0.00           C
ATOM   4005  HA  LEU A 257     102.878 123.344  64.801  1.00  0.00           H
ATOM   4006  CB  LEU A 257     101.438 121.884  64.531  1.00  0.00           C
ATOM   4007  HB1 LEU A 257     100.958 121.654  65.511  1.00  0.00           H
ATOM   4008  HB2 LEU A 257     101.448 120.954  63.911  1.00  0.00           H
ATOM   4009  CG  LEU A 257     100.498 122.804  63.741  1.00  0.00           C
ATOM   4010  HG  LEU A 257     101.048 123.114  62.821  1.00  0.00           H
ATOM   4011  CD1 LEU A 257      99.298 121.944  63.301  1.00  0.00           C
ATOM   4012 1HD1 LEU A 257      98.588 122.404  62.581  1.00  0.00           H
ATOM   4013 2HD1 LEU A 257      99.588 120.964  62.861  1.00  0.00           H
ATOM   4014 3HD1 LEU A 257      98.718 121.704  64.221  1.00  0.00           H
ATOM   4015  CD2 LEU A 257     100.118 124.054  64.551  1.00  0.00           C
ATOM   4016 1HD2 LEU A 257      99.218 124.554  64.131  1.00  0.00           H
ATOM   4017 2HD2 LEU A 257     100.998 124.714  64.711  1.00  0.00           H
ATOM   4018 3HD2 LEU A 257      99.928 123.754  65.611  1.00  0.00           H
ATOM   4019  C   LEU A 257     103.508 121.574  65.781  1.00  0.00           C
ATOM   4020  O   LEU A 257     103.788 122.084  66.871  1.00  0.00           O
ATOM   4021  N   ASN A 258     103.848 120.284  65.651  1.00  0.00           N
ATOM   4022  HN  ASN A 258     103.798 119.784  64.781  1.00  0.00           H
ATOM   4023  CA  ASN A 258     104.548 119.434  66.561  1.00  0.00           C
ATOM   4024  HA  ASN A 258     103.918 119.224  67.411  1.00  0.00           H
ATOM   4025  CB  ASN A 258     104.648 117.984  66.071  1.00  0.00           C
ATOM   4026  HB1 ASN A 258     105.108 117.904  65.061  1.00  0.00           H
ATOM   4027  HB2 ASN A 258     103.578 117.684  66.011  1.00  0.00           H
ATOM   4028  CG  ASN A 258     105.358 117.024  67.021  1.00  0.00           C
ATOM   4029  OD1 ASN A 258     106.348 116.454  66.551  1.00  0.00           O
ATOM   4030  ND2 ASN A 258     104.878 116.894  68.281  1.00  0.00           N
ATOM   4031 1HD2 ASN A 258     104.078 117.404  68.591  1.00  0.00           H
ATOM   4032 2HD2 ASN A 258     105.568 116.454  68.871  1.00  0.00           H
ATOM   4033  C   ASN A 258     105.888 119.984  66.911  1.00  0.00           C
ATOM   4034  O   ASN A 258     106.248 120.054  68.091  1.00  0.00           O
ATOM   4035  N   THR A 259     106.638 120.444  65.891  1.00  0.00           N
ATOM   4036  HN  THR A 259     106.248 120.414  64.971  1.00  0.00           H
ATOM   4037  CA  THR A 259     107.908 121.064  66.101  1.00  0.00           C
ATOM   4038  HA  THR A 259     108.478 120.424  66.761  1.00  0.00           H
ATOM   4039  CB  THR A 259     108.748 121.264  64.881  1.00  0.00           C
ATOM   4040  HB  THR A 259     109.558 122.014  64.991  1.00  0.00           H
ATOM   4041  OG1 THR A 259     107.948 121.534  63.731  1.00  0.00           O
ATOM   4042  HG1 THR A 259     107.528 120.734  63.431  1.00  0.00           H
ATOM   4043  CG2 THR A 259     109.508 119.954  64.621  1.00  0.00           C
ATOM   4044 1HG2 THR A 259     110.038 119.934  63.641  1.00  0.00           H
ATOM   4045 2HG2 THR A 259     110.318 119.764  65.351  1.00  0.00           H
ATOM   4046 3HG2 THR A 259     108.858 119.054  64.641  1.00  0.00           H
ATOM   4047  C   THR A 259     107.708 122.404  66.721  1.00  0.00           C
ATOM   4048  O   THR A 259     108.448 122.784  67.631  1.00  0.00           O
ATOM   4049  N   PHE A 260     106.608 123.134  66.441  1.00  0.00           N
ATOM   4050  HN  PHE A 260     105.968 122.664  65.841  1.00  0.00           H
ATOM   4051  CA  PHE A 260     106.368 124.424  67.001  1.00  0.00           C
ATOM   4052  HA  PHE A 260     107.198 125.084  66.801  1.00  0.00           H
ATOM   4053  CB  PHE A 260     105.188 125.074  66.261  1.00  0.00           C
ATOM   4054  HB1 PHE A 260     104.228 124.524  66.361  1.00  0.00           H
ATOM   4055  HB2 PHE A 260     105.348 125.054  65.161  1.00  0.00           H
ATOM   4056  CG  PHE A 260     105.058 126.534  66.561  1.00  0.00           C
ATOM   4057  CD1 PHE A 260     105.908 127.474  66.031  1.00  0.00           C
ATOM   4058  HD1 PHE A 260     106.488 127.074  65.211  1.00  0.00           H
ATOM   4059  CE1 PHE A 260     105.918 128.754  66.521  1.00  0.00           C
ATOM   4060  HE1 PHE A 260     106.578 129.464  66.041  1.00  0.00           H
ATOM   4061  CZ  PHE A 260     105.108 129.054  67.591  1.00  0.00           C
ATOM   4062  HZ  PHE A 260     105.298 130.014  68.041  1.00  0.00           H
ATOM   4063  CD2 PHE A 260     104.158 126.894  67.541  1.00  0.00           C
ATOM   4064  HD2 PHE A 260     103.448 126.164  67.901  1.00  0.00           H
ATOM   4065  CE2 PHE A 260     104.198 128.154  68.101  1.00  0.00           C
ATOM   4066  HE2 PHE A 260     103.438 128.394  68.831  1.00  0.00           H
ATOM   4067  C   PHE A 260     106.118 124.404  68.471  1.00  0.00           C
ATOM   4068  O   PHE A 260     106.768 125.124  69.221  1.00  0.00           O
ATOM   4069  N   GLN A 261     105.258 123.474  68.931  1.00  0.00           N
ATOM   4070  HN  GLN A 261     104.788 122.864  68.301  1.00  0.00           H
ATOM   4071  CA  GLN A 261     104.968 123.354  70.331  1.00  0.00           C
ATOM   4072  HA  GLN A 261     104.678 124.334  70.691  1.00  0.00           H
ATOM   4073  CB  GLN A 261     103.688 122.514  70.421  1.00  0.00           C
ATOM   4074  HB1 GLN A 261     103.808 121.534  69.901  1.00  0.00           H
ATOM   4075  HB2 GLN A 261     103.418 122.314  71.481  1.00  0.00           H
ATOM   4076  CG  GLN A 261     102.428 123.084  69.761  1.00  0.00           C
ATOM   4077  HG1 GLN A 261     102.628 123.374  68.701  1.00  0.00           H
ATOM   4078  HG2 GLN A 261     101.738 122.244  69.951  1.00  0.00           H
ATOM   4079  CD  GLN A 261     101.848 124.364  70.351  1.00  0.00           C
ATOM   4080  OE1 GLN A 261     102.098 125.464  69.861  1.00  0.00           O
ATOM   4081  NE2 GLN A 261     101.118 124.214  71.491  1.00  0.00           N
ATOM   4082 1HE2 GLN A 261     100.738 125.074  71.841  1.00  0.00           H
ATOM   4083 2HE2 GLN A 261     100.988 123.314  71.901  1.00  0.00           H
ATOM   4084  C   GLN A 261     106.058 122.764  71.161  1.00  0.00           C
ATOM   4085  O   GLN A 261     106.308 123.174  72.291  1.00  0.00           O
ATOM   4086  N   GLU A 262     106.818 121.794  70.631  1.00  0.00           N
ATOM   4087  HN  GLU A 262     106.518 121.434  69.741  1.00  0.00           H
ATOM   4088  CA  GLU A 262     107.988 121.274  71.251  1.00  0.00           C
ATOM   4089  HA  GLU A 262     107.778 121.064  72.291  1.00  0.00           H
ATOM   4090  CB  GLU A 262     108.298 119.964  70.501  1.00  0.00           C
ATOM   4091  HB1 GLU A 262     108.098 120.184  69.431  1.00  0.00           H
ATOM   4092  HB2 GLU A 262     107.588 119.234  70.931  1.00  0.00           H
ATOM   4093  CG  GLU A 262     109.718 119.474  70.771  1.00  0.00           C
ATOM   4094  HG1 GLU A 262     110.098 119.744  71.781  1.00  0.00           H
ATOM   4095  HG2 GLU A 262     110.338 119.974  69.991  1.00  0.00           H
ATOM   4096  CD  GLU A 262     109.858 117.964  70.631  1.00  0.00           C
ATOM   4097  OE1 GLU A 262     110.978 117.454  70.891  1.00  0.00           O
ATOM   4098  OE2 GLU A 262     108.908 117.214  70.281  1.00  0.00           O
ATOM   4099  C   GLU A 262     109.128 122.234  71.311  1.00  0.00           C
ATOM   4100  O   GLU A 262     109.798 122.314  72.341  1.00  0.00           O
ATOM   4101  N   PHE A 263     109.538 122.934  70.241  1.00  0.00           N
ATOM   4102  HN  PHE A 263     109.118 122.804  69.341  1.00  0.00           H
ATOM   4103  CA  PHE A 263     110.608 123.874  70.321  1.00  0.00           C
ATOM   4104  HA  PHE A 263     111.438 123.444  70.861  1.00  0.00           H
ATOM   4105  CB  PHE A 263     111.228 124.154  68.941  1.00  0.00           C
ATOM   4106  HB1 PHE A 263     110.398 124.684  68.421  1.00  0.00           H
ATOM   4107  HB2 PHE A 263     111.998 124.904  69.201  1.00  0.00           H
ATOM   4108  CG  PHE A 263     111.818 123.024  68.181  1.00  0.00           C
ATOM   4109  CD1 PHE A 263     111.508 122.744  66.871  1.00  0.00           C
ATOM   4110  HD1 PHE A 263     110.768 123.364  66.371  1.00  0.00           H
ATOM   4111  CE1 PHE A 263     112.128 121.764  66.131  1.00  0.00           C
ATOM   4112  HE1 PHE A 263     111.768 121.684  65.111  1.00  0.00           H
ATOM   4113  CZ  PHE A 263     113.068 120.994  66.761  1.00  0.00           C
ATOM   4114  HZ  PHE A 263     113.398 120.084  66.281  1.00  0.00           H
ATOM   4115  CD2 PHE A 263     112.798 122.264  68.761  1.00  0.00           C
ATOM   4116  HD2 PHE A 263     113.108 122.444  69.781  1.00  0.00           H
ATOM   4117  CE2 PHE A 263     113.388 121.214  68.081  1.00  0.00           C
ATOM   4118  HE2 PHE A 263     114.188 120.684  68.581  1.00  0.00           H
ATOM   4119  C   PHE A 263     110.288 125.124  71.061  1.00  0.00           C
ATOM   4120  O   PHE A 263     111.088 125.634  71.841  1.00  0.00           O
ATOM   4121  N   PHE A 264     109.098 125.714  70.851  1.00  0.00           N
ATOM   4122  HN  PHE A 264     108.428 125.104  70.421  1.00  0.00           H
ATOM   4123  CA  PHE A 264     108.808 127.104  71.031  1.00  0.00           C
ATOM   4124  HA  PHE A 264     109.578 127.534  71.661  1.00  0.00           H
ATOM   4125  CB  PHE A 264     108.818 127.924  69.731  1.00  0.00           C
ATOM   4126  HB1 PHE A 264     108.868 129.004  69.961  1.00  0.00           H
ATOM   4127  HB2 PHE A 264     107.858 127.704  69.221  1.00  0.00           H
ATOM   4128  CG  PHE A 264     110.068 127.714  68.951  1.00  0.00           C
ATOM   4129  CD1 PHE A 264     110.008 127.724  67.581  1.00  0.00           C
ATOM   4130  HD1 PHE A 264     108.998 127.744  67.191  1.00  0.00           H
ATOM   4131  CE1 PHE A 264     111.148 127.744  66.821  1.00  0.00           C
ATOM   4132  HE1 PHE A 264     111.048 127.804  65.741  1.00  0.00           H
ATOM   4133  CZ  PHE A 264     112.408 127.804  67.361  1.00  0.00           C
ATOM   4134  HZ  PHE A 264     113.318 127.714  66.781  1.00  0.00           H
ATOM   4135  CD2 PHE A 264     111.328 127.794  69.491  1.00  0.00           C
ATOM   4136  HD2 PHE A 264     111.348 127.964  70.561  1.00  0.00           H
ATOM   4137  CE2 PHE A 264     112.478 127.864  68.731  1.00  0.00           C
ATOM   4138  HE2 PHE A 264     113.398 127.974  69.291  1.00  0.00           H
ATOM   4139  C   PHE A 264     107.588 127.324  71.851  1.00  0.00           C
ATOM   4140  O   PHE A 264     107.628 128.044  72.841  1.00  0.00           O
ATOM   4141  N   GLY A 265     106.428 126.754  71.461  1.00  0.00           N
ATOM   4142  HN  GLY A 265     106.528 126.204  70.631  1.00  0.00           H
ATOM   4143  CA  GLY A 265     105.188 126.784  72.171  1.00  0.00           C
ATOM   4144  HA1 GLY A 265     104.938 127.834  72.261  1.00  0.00           H
ATOM   4145  HA2 GLY A 265     104.498 126.154  71.631  1.00  0.00           H
ATOM   4146  C   GLY A 265     105.148 126.244  73.551  1.00  0.00           C
ATOM   4147  O   GLY A 265     106.088 125.714  74.141  1.00  0.00           O
ATOM   4148  N   LEU A 266     103.928 126.364  74.101  1.00  0.00           N
ATOM   4149  HN  LEU A 266     103.218 126.864  73.611  1.00  0.00           H
ATOM   4150  CA  LEU A 266     103.568 125.824  75.371  1.00  0.00           C
ATOM   4151  HA  LEU A 266     104.498 125.734  75.921  1.00  0.00           H
ATOM   4152  CB  LEU A 266     102.598 126.714  76.161  1.00  0.00           C
ATOM   4153  HB1 LEU A 266     101.738 126.884  75.481  1.00  0.00           H
ATOM   4154  HB2 LEU A 266     102.248 126.174  77.071  1.00  0.00           H
ATOM   4155  CG  LEU A 266     103.238 128.034  76.621  1.00  0.00           C
ATOM   4156  HG  LEU A 266     103.898 128.454  75.831  1.00  0.00           H
ATOM   4157  CD1 LEU A 266     102.138 129.104  76.661  1.00  0.00           C
ATOM   4158 1HD1 LEU A 266     101.588 129.134  75.701  1.00  0.00           H
ATOM   4159 2HD1 LEU A 266     102.598 130.104  76.861  1.00  0.00           H
ATOM   4160 3HD1 LEU A 266     101.398 128.824  77.441  1.00  0.00           H
ATOM   4161  CD2 LEU A 266     104.058 128.094  77.921  1.00  0.00           C
ATOM   4162 1HD2 LEU A 266     104.778 127.244  77.921  1.00  0.00           H
ATOM   4163 2HD2 LEU A 266     104.728 128.964  78.041  1.00  0.00           H
ATOM   4164 3HD2 LEU A 266     103.468 127.984  78.861  1.00  0.00           H
ATOM   4165  C   LEU A 266     102.918 124.484  75.281  1.00  0.00           C
ATOM   4166  O   LEU A 266     101.938 124.314  74.561  1.00  0.00           O
ATOM   4167  N   ASN A 267     103.478 123.524  76.041  1.00  0.00           N
ATOM   4168  HN  ASN A 267     104.258 123.744  76.621  1.00  0.00           H
ATOM   4169  CA  ASN A 267     103.058 122.164  75.911  1.00  0.00           C
ATOM   4170  HA  ASN A 267     102.538 122.064  74.971  1.00  0.00           H
ATOM   4171  CB  ASN A 267     104.288 121.284  76.161  1.00  0.00           C
ATOM   4172  HB1 ASN A 267     104.518 121.264  77.251  1.00  0.00           H
ATOM   4173  HB2 ASN A 267     105.158 121.774  75.691  1.00  0.00           H
ATOM   4174  CG  ASN A 267     104.108 119.944  75.471  1.00  0.00           C
ATOM   4175  OD1 ASN A 267     103.138 119.664  74.771  1.00  0.00           O
ATOM   4176  ND2 ASN A 267     104.968 118.954  75.861  1.00  0.00           N
ATOM   4177 1HD2 ASN A 267     105.608 119.104  76.611  1.00  0.00           H
ATOM   4178 2HD2 ASN A 267     104.828 118.024  75.521  1.00  0.00           H
ATOM   4179  C   ASN A 267     102.028 121.884  76.951  1.00  0.00           C
ATOM   4180  O   ASN A 267     102.148 122.374  78.081  1.00  0.00           O
ATOM   4181  N   ASN A 268     101.008 121.054  76.671  1.00  0.00           N
ATOM   4182  HN  ASN A 268     100.908 120.644  75.761  1.00  0.00           H
ATOM   4183  CA  ASN A 268     100.038 120.784  77.681  1.00  0.00           C
ATOM   4184  HA  ASN A 268     100.568 120.604  78.601  1.00  0.00           H
ATOM   4185  CB  ASN A 268      99.098 121.954  78.021  1.00  0.00           C
ATOM   4186  HB1 ASN A 268      99.768 122.844  78.101  1.00  0.00           H
ATOM   4187  HB2 ASN A 268      98.578 121.674  78.961  1.00  0.00           H
ATOM   4188  CG  ASN A 268      98.038 122.244  76.971  1.00  0.00           C
ATOM   4189  OD1 ASN A 268      97.638 121.404  76.161  1.00  0.00           O
ATOM   4190  ND2 ASN A 268      97.438 123.454  77.071  1.00  0.00           N
ATOM   4191 1HD2 ASN A 268      96.688 123.714  76.461  1.00  0.00           H
ATOM   4192 2HD2 ASN A 268      97.948 124.124  77.621  1.00  0.00           H
ATOM   4193  C   ASN A 268      99.398 119.494  77.291  1.00  0.00           C
ATOM   4194  O   ASN A 268      99.788 118.824  76.341  1.00  0.00           O
ATOM   4195  N   CYS A 269      98.408 118.994  78.061  1.00  0.00           N
ATOM   4196  HN  CYS A 269      98.048 119.454  78.861  1.00  0.00           H
ATOM   4197  CA  CYS A 269      97.798 117.724  77.811  1.00  0.00           C
ATOM   4198  HA  CYS A 269      98.618 117.124  77.441  1.00  0.00           H
ATOM   4199  CB  CYS A 269      97.118 117.064  79.021  1.00  0.00           C
ATOM   4200  HB1 CYS A 269      97.768 117.164  79.921  1.00  0.00           H
ATOM   4201  HB2 CYS A 269      96.188 117.604  79.281  1.00  0.00           H
ATOM   4202  SG  CYS A 269      96.808 115.284  78.871  1.00  0.00           S
ATOM   4203  C   CYS A 269      96.838 117.804  76.681  1.00  0.00           C
ATOM   4204  O   CYS A 269      96.678 116.824  75.941  1.00  0.00           O
ATOM   4205  N   SER A 270      96.128 118.934  76.531  1.00  0.00           N
ATOM   4206  HN  SER A 270      96.238 119.744  77.111  1.00  0.00           H
ATOM   4207  CA  SER A 270      95.148 119.044  75.501  1.00  0.00           C
ATOM   4208  HA  SER A 270      94.488 118.204  75.591  1.00  0.00           H
ATOM   4209  CB  SER A 270      94.308 120.314  75.701  1.00  0.00           C
ATOM   4210  HB1 SER A 270      93.428 120.314  75.021  1.00  0.00           H
ATOM   4211  HB2 SER A 270      94.908 121.224  75.491  1.00  0.00           H
ATOM   4212  OG  SER A 270      93.838 120.364  77.041  1.00  0.00           O
ATOM   4213  HG1 SER A 270      93.348 121.194  77.111  1.00  0.00           H
ATOM   4214  C   SER A 270      95.748 119.134  74.131  1.00  0.00           C
ATOM   4215  O   SER A 270      95.298 118.384  73.281  1.00  0.00           O
ATOM   4216  N   SER A 271      96.818 119.934  73.971  1.00  0.00           N
ATOM   4217  HN  SER A 271      97.098 120.504  74.741  1.00  0.00           H
ATOM   4218  CA  SER A 271      97.648 120.034  72.811  1.00  0.00           C
ATOM   4219  HA  SER A 271      97.068 120.354  71.961  1.00  0.00           H
ATOM   4220  CB  SER A 271      98.708 121.154  72.901  1.00  0.00           C
ATOM   4221  HB1 SER A 271      98.148 122.094  73.061  1.00  0.00           H
ATOM   4222  HB2 SER A 271      99.428 121.054  73.731  1.00  0.00           H
ATOM   4223  OG  SER A 271      99.568 121.314  71.781  1.00  0.00           O
ATOM   4224  HG1 SER A 271      99.948 120.454  71.551  1.00  0.00           H
ATOM   4225  C   SER A 271      98.338 118.764  72.441  1.00  0.00           C
ATOM   4226  O   SER A 271      98.418 118.494  71.241  1.00  0.00           O
ATOM   4227  N   SER A 272      98.818 117.974  73.411  1.00  0.00           N
ATOM   4228  HN  SER A 272      98.658 118.284  74.351  1.00  0.00           H
ATOM   4229  CA  SER A 272      99.408 116.684  73.241  1.00  0.00           C
ATOM   4230  HA  SER A 272     100.128 116.914  72.461  1.00  0.00           H
ATOM   4231  CB  SER A 272     100.198 116.234  74.471  1.00  0.00           C
ATOM   4232  HB1 SER A 272     100.888 117.094  74.611  1.00  0.00           H
ATOM   4233  HB2 SER A 272      99.638 116.114  75.421  1.00  0.00           H
ATOM   4234  OG  SER A 272     100.918 115.034  74.221  1.00  0.00           O
ATOM   4235  HG1 SER A 272     100.328 114.274  74.271  1.00  0.00           H
ATOM   4236  C   SER A 272      98.458 115.664  72.701  1.00  0.00           C
ATOM   4237  O   SER A 272      98.778 115.084  71.671  1.00  0.00           O
ATOM   4238  N   ASN A 273      97.238 115.544  73.251  1.00  0.00           N
ATOM   4239  HN  ASN A 273      96.948 116.154  73.991  1.00  0.00           H
ATOM   4240  CA  ASN A 273      96.138 114.784  72.731  1.00  0.00           C
ATOM   4241  HA  ASN A 273      96.638 113.864  72.471  1.00  0.00           H
ATOM   4242  CB  ASN A 273      94.888 114.564  73.591  1.00  0.00           C
ATOM   4243  HB1 ASN A 273      93.998 114.194  73.041  1.00  0.00           H
ATOM   4244  HB2 ASN A 273      94.698 115.554  74.041  1.00  0.00           H
ATOM   4245  CG  ASN A 273      95.258 113.534  74.651  1.00  0.00           C
ATOM   4246  OD1 ASN A 273      95.008 112.344  74.481  1.00  0.00           O
ATOM   4247  ND2 ASN A 273      95.818 113.964  75.821  1.00  0.00           N
ATOM   4248 1HD2 ASN A 273      96.108 113.264  76.481  1.00  0.00           H
ATOM   4249 2HD2 ASN A 273      96.158 114.884  75.971  1.00  0.00           H
ATOM   4250  C   ASN A 273      95.698 115.154  71.361  1.00  0.00           C
ATOM   4251  O   ASN A 273      95.448 114.294  70.511  1.00  0.00           O
ATOM   4252  N   ARG A 274      95.758 116.444  70.981  1.00  0.00           N
ATOM   4253  HN  ARG A 274      96.028 117.154  71.631  1.00  0.00           H
ATOM   4254  CA  ARG A 274      95.378 116.864  69.671  1.00  0.00           C
ATOM   4255  HA  ARG A 274      94.458 116.384  69.371  1.00  0.00           H
ATOM   4256  CB  ARG A 274      95.108 118.384  69.681  1.00  0.00           C
ATOM   4257  HB1 ARG A 274      95.948 118.894  70.211  1.00  0.00           H
ATOM   4258  HB2 ARG A 274      95.008 118.864  68.691  1.00  0.00           H
ATOM   4259  CG  ARG A 274      93.878 118.794  70.491  1.00  0.00           C
ATOM   4260  HG1 ARG A 274      93.738 118.114  71.361  1.00  0.00           H
ATOM   4261  HG2 ARG A 274      93.078 118.574  69.761  1.00  0.00           H
ATOM   4262  CD  ARG A 274      93.898 120.254  70.961  1.00  0.00           C
ATOM   4263  HD1 ARG A 274      94.888 120.594  71.311  1.00  0.00           H
ATOM   4264  HD2 ARG A 274      93.528 120.924  70.151  1.00  0.00           H
ATOM   4265  NE  ARG A 274      92.928 120.364  72.081  1.00  0.00           N
ATOM   4266  HE  ARG A 274      92.348 119.574  72.271  1.00  0.00           H
ATOM   4267  CZ  ARG A 274      92.638 121.564  72.671  1.00  0.00           C
ATOM   4268  NH1 ARG A 274      93.328 122.704  72.391  1.00  0.00           N
ATOM   4269 1HH1 ARG A 274      94.158 122.644  71.831  1.00  0.00           H
ATOM   4270 2HH1 ARG A 274      93.178 123.594  72.821  1.00  0.00           H
ATOM   4271  NH2 ARG A 274      91.698 121.494  73.661  1.00  0.00           N
ATOM   4272 1HH2 ARG A 274      91.058 120.724  73.661  1.00  0.00           H
ATOM   4273 2HH2 ARG A 274      91.458 122.304  74.191  1.00  0.00           H
ATOM   4274  C   ARG A 274      96.348 116.494  68.601  1.00  0.00           C
ATOM   4275  O   ARG A 274      95.938 115.994  67.561  1.00  0.00           O
ATOM   4276  N   LEU A 275      97.638 116.644  68.961  1.00  0.00           N
ATOM   4277  HN  LEU A 275      97.898 117.034  69.841  1.00  0.00           H
ATOM   4278  CA  LEU A 275      98.758 116.264  68.151  1.00  0.00           C
ATOM   4279  HA  LEU A 275      98.568 116.774  67.211  1.00  0.00           H
ATOM   4280  CB  LEU A 275     100.128 116.754  68.631  1.00  0.00           C
ATOM   4281  HB1 LEU A 275     100.958 116.294  68.051  1.00  0.00           H
ATOM   4282  HB2 LEU A 275     100.288 116.554  69.711  1.00  0.00           H
ATOM   4283  CG  LEU A 275     100.268 118.284  68.541  1.00  0.00           C
ATOM   4284  HG  LEU A 275      99.268 118.624  68.891  1.00  0.00           H
ATOM   4285  CD1 LEU A 275     100.538 118.834  67.121  1.00  0.00           C
ATOM   4286 1HD1 LEU A 275      99.598 118.784  66.521  1.00  0.00           H
ATOM   4287 2HD1 LEU A 275     100.818 119.904  67.131  1.00  0.00           H
ATOM   4288 3HD1 LEU A 275     101.278 118.174  66.631  1.00  0.00           H
ATOM   4289  CD2 LEU A 275     101.418 118.744  69.461  1.00  0.00           C
ATOM   4290 1HD2 LEU A 275     101.388 118.164  70.411  1.00  0.00           H
ATOM   4291 2HD2 LEU A 275     102.428 118.564  69.021  1.00  0.00           H
ATOM   4292 3HD2 LEU A 275     101.278 119.824  69.671  1.00  0.00           H
ATOM   4293  C   LEU A 275      98.918 114.804  67.911  1.00  0.00           C
ATOM   4294  O   LEU A 275      99.188 114.444  66.771  1.00  0.00           O
ATOM   4295  N   ASP A 276      98.698 114.004  68.981  1.00  0.00           N
ATOM   4296  HN  ASP A 276      98.638 114.384  69.901  1.00  0.00           H
ATOM   4297  CA  ASP A 276      98.518 112.584  68.961  1.00  0.00           C
ATOM   4298  HA  ASP A 276      99.428 112.194  68.521  1.00  0.00           H
ATOM   4299  CB  ASP A 276      98.308 112.024  70.381  1.00  0.00           C
ATOM   4300  HB1 ASP A 276      97.778 111.044  70.421  1.00  0.00           H
ATOM   4301  HB2 ASP A 276      97.668 112.794  70.861  1.00  0.00           H
ATOM   4302  CG  ASP A 276      99.528 111.954  71.281  1.00  0.00           C
ATOM   4303  OD1 ASP A 276      99.248 111.734  72.491  1.00  0.00           O
ATOM   4304  OD2 ASP A 276     100.718 112.114  70.891  1.00  0.00           O
ATOM   4305  C   ASP A 276      97.478 112.034  68.061  1.00  0.00           C
ATOM   4306  O   ASP A 276      97.718 111.174  67.211  1.00  0.00           O
ATOM   4307  N   GLN A 277      96.258 112.604  68.121  1.00  0.00           N
ATOM   4308  HN  GLN A 277      96.148 113.284  68.831  1.00  0.00           H
ATOM   4309  CA  GLN A 277      95.158 112.314  67.251  1.00  0.00           C
ATOM   4310  HA  GLN A 277      95.058 111.234  67.271  1.00  0.00           H
ATOM   4311  CB  GLN A 277      93.958 113.094  67.801  1.00  0.00           C
ATOM   4312  HB1 GLN A 277      94.278 114.154  67.951  1.00  0.00           H
ATOM   4313  HB2 GLN A 277      93.228 113.064  66.961  1.00  0.00           H
ATOM   4314  CG  GLN A 277      93.568 112.344  69.071  1.00  0.00           C
ATOM   4315  HG1 GLN A 277      93.688 111.244  68.911  1.00  0.00           H
ATOM   4316  HG2 GLN A 277      94.358 112.354  69.841  1.00  0.00           H
ATOM   4317  CD  GLN A 277      92.158 112.664  69.551  1.00  0.00           C
ATOM   4318  OE1 GLN A 277      91.308 113.034  68.741  1.00  0.00           O
ATOM   4319  NE2 GLN A 277      91.808 112.334  70.821  1.00  0.00           N
ATOM   4320 1HE2 GLN A 277      90.858 112.384  71.131  1.00  0.00           H
ATOM   4321 2HE2 GLN A 277      92.578 112.024  71.371  1.00  0.00           H
ATOM   4322  C   GLN A 277      95.518 112.704  65.861  1.00  0.00           C
ATOM   4323  O   GLN A 277      95.378 111.944  64.901  1.00  0.00           O
ATOM   4324  N   ALA A 278      96.158 113.864  65.641  1.00  0.00           N
ATOM   4325  HN  ALA A 278      96.248 114.574  66.331  1.00  0.00           H
ATOM   4326  CA  ALA A 278      96.548 114.244  64.311  1.00  0.00           C
ATOM   4327  HA  ALA A 278      95.728 114.214  63.611  1.00  0.00           H
ATOM   4328  CB  ALA A 278      96.888 115.744  64.291  1.00  0.00           C
ATOM   4329  HB1 ALA A 278      96.908 116.134  63.251  1.00  0.00           H
ATOM   4330  HB2 ALA A 278      95.998 116.194  64.771  1.00  0.00           H
ATOM   4331  HB3 ALA A 278      97.898 115.874  64.751  1.00  0.00           H
ATOM   4332  C   ALA A 278      97.598 113.424  63.651  1.00  0.00           C
ATOM   4333  O   ALA A 278      97.558 113.244  62.431  1.00  0.00           O
ATOM   4334  N   MET A 279      98.608 112.874  64.351  1.00  0.00           N
ATOM   4335  HN  MET A 279      98.568 113.044  65.341  1.00  0.00           H
ATOM   4336  CA  MET A 279      99.538 111.884  63.911  1.00  0.00           C
ATOM   4337  HA  MET A 279      99.918 112.224  62.951  1.00  0.00           H
ATOM   4338  CB  MET A 279     100.798 111.814  64.791  1.00  0.00           C
ATOM   4339  HB1 MET A 279     100.498 111.764  65.861  1.00  0.00           H
ATOM   4340  HB2 MET A 279     101.418 110.914  64.601  1.00  0.00           H
ATOM   4341  CG  MET A 279     101.728 112.994  64.561  1.00  0.00           C
ATOM   4342  HG1 MET A 279     102.558 112.894  65.301  1.00  0.00           H
ATOM   4343  HG2 MET A 279     101.248 113.944  64.891  1.00  0.00           H
ATOM   4344  SD  MET A 279     102.488 113.024  62.911  1.00  0.00           S
ATOM   4345  CE  MET A 279     103.678 114.274  63.491  1.00  0.00           C
ATOM   4346  HE1 MET A 279     103.138 115.234  63.621  1.00  0.00           H
ATOM   4347  HE2 MET A 279     104.388 114.504  62.671  1.00  0.00           H
ATOM   4348  HE3 MET A 279     104.248 113.864  64.341  1.00  0.00           H
ATOM   4349  C   MET A 279      98.888 110.584  63.611  1.00  0.00           C
ATOM   4350  O   MET A 279      99.128 109.904  62.611  1.00  0.00           O
ATOM   4351  N   GLN A 280      97.948 110.124  64.471  1.00  0.00           N
ATOM   4352  HN  GLN A 280      97.708 110.564  65.331  1.00  0.00           H
ATOM   4353  CA  GLN A 280      97.178 108.984  64.081  1.00  0.00           C
ATOM   4354  HA  GLN A 280      97.738 108.104  63.821  1.00  0.00           H
ATOM   4355  CB  GLN A 280      96.408 108.484  65.311  1.00  0.00           C
ATOM   4356  HB1 GLN A 280      95.638 107.744  65.011  1.00  0.00           H
ATOM   4357  HB2 GLN A 280      95.868 109.394  65.651  1.00  0.00           H
ATOM   4358  CG  GLN A 280      97.158 107.894  66.511  1.00  0.00           C
ATOM   4359  HG1 GLN A 280      98.168 108.284  66.731  1.00  0.00           H
ATOM   4360  HG2 GLN A 280      97.208 106.814  66.241  1.00  0.00           H
ATOM   4361  CD  GLN A 280      96.368 107.984  67.811  1.00  0.00           C
ATOM   4362  OE1 GLN A 280      95.198 108.344  67.901  1.00  0.00           O
ATOM   4363  NE2 GLN A 280      97.118 107.834  68.931  1.00  0.00           N
ATOM   4364 1HE2 GLN A 280      98.098 107.654  68.901  1.00  0.00           H
ATOM   4365 2HE2 GLN A 280      96.698 108.174  69.771  1.00  0.00           H
ATOM   4366  C   GLN A 280      96.348 109.184  62.861  1.00  0.00           C
ATOM   4367  O   GLN A 280      96.388 108.334  61.971  1.00  0.00           O
ATOM   4368  N   VAL A 281      95.578 110.274  62.781  1.00  0.00           N
ATOM   4369  HN  VAL A 281      95.458 110.844  63.591  1.00  0.00           H
ATOM   4370  CA  VAL A 281      94.758 110.604  61.651  1.00  0.00           C
ATOM   4371  HA  VAL A 281      94.168 109.714  61.461  1.00  0.00           H
ATOM   4372  CB  VAL A 281      93.998 111.854  61.991  1.00  0.00           C
ATOM   4373  HB  VAL A 281      94.638 112.584  62.521  1.00  0.00           H
ATOM   4374  CG1 VAL A 281      92.938 111.434  63.031  1.00  0.00           C
ATOM   4375 1HG1 VAL A 281      93.348 111.044  63.991  1.00  0.00           H
ATOM   4376 2HG1 VAL A 281      92.348 112.364  63.171  1.00  0.00           H
ATOM   4377 3HG1 VAL A 281      92.178 110.664  62.791  1.00  0.00           H
ATOM   4378  CG2 VAL A 281      93.278 112.654  60.891  1.00  0.00           C
ATOM   4379 1HG2 VAL A 281      92.458 112.004  60.511  1.00  0.00           H
ATOM   4380 2HG2 VAL A 281      92.848 113.584  61.311  1.00  0.00           H
ATOM   4381 3HG2 VAL A 281      93.828 112.744  59.931  1.00  0.00           H
ATOM   4382  C   VAL A 281      95.488 110.764  60.371  1.00  0.00           C
ATOM   4383  O   VAL A 281      94.998 110.294  59.341  1.00  0.00           O
ATOM   4384  N   THR A 282      96.688 111.384  60.401  1.00  0.00           N
ATOM   4385  HN  THR A 282      96.908 111.864  61.241  1.00  0.00           H
ATOM   4386  CA  THR A 282      97.458 111.544  59.211  1.00  0.00           C
ATOM   4387  HA  THR A 282      96.838 111.924  58.411  1.00  0.00           H
ATOM   4388  CB  THR A 282      98.438 112.674  59.141  1.00  0.00           C
ATOM   4389  HB  THR A 282      99.018 112.504  58.211  1.00  0.00           H
ATOM   4390  OG1 THR A 282      99.348 112.714  60.241  1.00  0.00           O
ATOM   4391  HG1 THR A 282      98.788 113.074  60.931  1.00  0.00           H
ATOM   4392  CG2 THR A 282      97.748 114.034  59.011  1.00  0.00           C
ATOM   4393 1HG2 THR A 282      97.118 114.274  59.901  1.00  0.00           H
ATOM   4394 2HG2 THR A 282      97.268 114.114  58.011  1.00  0.00           H
ATOM   4395 3HG2 THR A 282      98.438 114.904  59.031  1.00  0.00           H
ATOM   4396  C   THR A 282      98.108 110.324  58.641  1.00  0.00           C
ATOM   4397  O   THR A 282      97.978 110.124  57.431  1.00  0.00           O
ATOM   4398  N   GLU A 283      98.818 109.504  59.431  1.00  0.00           N
ATOM   4399  HN  GLU A 283      99.028 109.704  60.391  1.00  0.00           H
ATOM   4400  CA  GLU A 283      99.148 108.184  58.991  1.00  0.00           C
ATOM   4401  HA  GLU A 283      99.668 108.264  58.051  1.00  0.00           H
ATOM   4402  CB  GLU A 283      99.928 107.554  60.161  1.00  0.00           C
ATOM   4403  HB1 GLU A 283     100.068 106.454  60.071  1.00  0.00           H
ATOM   4404  HB2 GLU A 283      99.308 107.754  61.061  1.00  0.00           H
ATOM   4405  CG  GLU A 283     101.318 108.184  60.271  1.00  0.00           C
ATOM   4406  HG1 GLU A 283     101.448 109.184  60.731  1.00  0.00           H
ATOM   4407  HG2 GLU A 283     101.638 108.294  59.211  1.00  0.00           H
ATOM   4408  CD  GLU A 283     102.328 107.214  60.861  1.00  0.00           C
ATOM   4409  OE1 GLU A 283     102.778 106.294  60.111  1.00  0.00           O
ATOM   4410  OE2 GLU A 283     102.638 107.374  62.071  1.00  0.00           O
ATOM   4411  C   GLU A 283      98.018 107.314  58.581  1.00  0.00           C
ATOM   4412  O   GLU A 283      98.088 106.534  57.621  1.00  0.00           O
ATOM   4413  N   THR A 284      96.838 107.464  59.201  1.00  0.00           N
ATOM   4414  HN  THR A 284      96.768 108.024  60.021  1.00  0.00           H
ATOM   4415  CA  THR A 284      95.618 106.984  58.611  1.00  0.00           C
ATOM   4416  HA  THR A 284      95.818 105.944  58.401  1.00  0.00           H
ATOM   4417  CB  THR A 284      94.438 107.144  59.521  1.00  0.00           C
ATOM   4418  HB  THR A 284      94.618 107.994  60.211  1.00  0.00           H
ATOM   4419  OG1 THR A 284      94.158 105.954  60.251  1.00  0.00           O
ATOM   4420  HG1 THR A 284      94.988 105.664  60.621  1.00  0.00           H
ATOM   4421  CG2 THR A 284      93.128 107.654  58.901  1.00  0.00           C
ATOM   4422 1HG2 THR A 284      93.288 108.614  58.361  1.00  0.00           H
ATOM   4423 2HG2 THR A 284      92.368 107.874  59.681  1.00  0.00           H
ATOM   4424 3HG2 THR A 284      92.698 106.954  58.141  1.00  0.00           H
ATOM   4425  C   THR A 284      95.238 107.394  57.231  1.00  0.00           C
ATOM   4426  O   THR A 284      94.898 106.584  56.371  1.00  0.00           O
ATOM   4427  N   LEU A 285      95.478 108.674  56.881  1.00  0.00           N
ATOM   4428  HN  LEU A 285      95.868 109.294  57.561  1.00  0.00           H
ATOM   4429  CA  LEU A 285      95.348 109.224  55.571  1.00  0.00           C
ATOM   4430  HA  LEU A 285      94.308 109.074  55.321  1.00  0.00           H
ATOM   4431  CB  LEU A 285      95.628 110.734  55.441  1.00  0.00           C
ATOM   4432  HB1 LEU A 285      94.938 111.234  56.151  1.00  0.00           H
ATOM   4433  HB2 LEU A 285      96.648 111.004  55.761  1.00  0.00           H
ATOM   4434  CG  LEU A 285      95.178 111.434  54.141  1.00  0.00           C
ATOM   4435  HG  LEU A 285      95.808 111.014  53.321  1.00  0.00           H
ATOM   4436  CD1 LEU A 285      95.478 112.934  54.311  1.00  0.00           C
ATOM   4437 1HD1 LEU A 285      95.588 113.374  53.291  1.00  0.00           H
ATOM   4438 2HD1 LEU A 285      96.458 113.054  54.811  1.00  0.00           H
ATOM   4439 3HD1 LEU A 285      94.668 113.464  54.851  1.00  0.00           H
ATOM   4440  CD2 LEU A 285      93.728 111.194  53.701  1.00  0.00           C
ATOM   4441 1HD2 LEU A 285      93.148 111.384  54.621  1.00  0.00           H
ATOM   4442 2HD2 LEU A 285      93.488 110.174  53.301  1.00  0.00           H
ATOM   4443 3HD2 LEU A 285      93.438 111.904  52.891  1.00  0.00           H
ATOM   4444  C   LEU A 285      96.198 108.584  54.521  1.00  0.00           C
ATOM   4445  O   LEU A 285      95.678 108.314  53.441  1.00  0.00           O
ATOM   4446  N   GLY A 286      97.448 108.224  54.861  1.00  0.00           N
ATOM   4447  HN  GLY A 286      97.878 108.574  55.691  1.00  0.00           H
ATOM   4448  CA  GLY A 286      98.288 107.574  53.901  1.00  0.00           C
ATOM   4449  HA1 GLY A 286      98.348 108.184  53.011  1.00  0.00           H
ATOM   4450  HA2 GLY A 286      99.278 107.594  54.341  1.00  0.00           H
ATOM   4451  C   GLY A 286      97.968 106.154  53.561  1.00  0.00           C
ATOM   4452  O   GLY A 286      98.778 105.594  52.831  1.00  0.00           O
ATOM   4453  N   MET A 287      96.788 105.674  53.991  1.00  0.00           N
ATOM   4454  HN  MET A 287      96.428 106.154  54.791  1.00  0.00           H
ATOM   4455  CA  MET A 287      96.338 104.394  53.541  1.00  0.00           C
ATOM   4456  HA  MET A 287      97.198 103.764  53.421  1.00  0.00           H
ATOM   4457  CB  MET A 287      95.328 103.884  54.581  1.00  0.00           C
ATOM   4458  HB1 MET A 287      94.608 104.664  54.891  1.00  0.00           H
ATOM   4459  HB2 MET A 287      94.718 103.074  54.121  1.00  0.00           H
ATOM   4460  CG  MET A 287      95.978 103.424  55.891  1.00  0.00           C
ATOM   4461  HG1 MET A 287      96.608 102.544  55.651  1.00  0.00           H
ATOM   4462  HG2 MET A 287      96.488 104.314  56.331  1.00  0.00           H
ATOM   4463  SD  MET A 287      94.668 102.644  56.871  1.00  0.00           S
ATOM   4464  CE  MET A 287      95.608 102.614  58.431  1.00  0.00           C
ATOM   4465  HE1 MET A 287      96.688 102.414  58.261  1.00  0.00           H
ATOM   4466  HE2 MET A 287      95.248 101.834  59.131  1.00  0.00           H
ATOM   4467  HE3 MET A 287      95.628 103.614  58.911  1.00  0.00           H
ATOM   4468  C   MET A 287      95.768 104.574  52.171  1.00  0.00           C
ATOM   4469  O   MET A 287      95.428 103.654  51.441  1.00  0.00           O
ATOM   4470  N   THR A 288      95.508 105.834  51.771  1.00  0.00           N
ATOM   4471  HN  THR A 288      95.608 106.494  52.511  1.00  0.00           H
ATOM   4472  CA  THR A 288      94.778 106.144  50.581  1.00  0.00           C
ATOM   4473  HA  THR A 288      93.888 105.534  50.481  1.00  0.00           H
ATOM   4474  CB  THR A 288      94.228 107.534  50.661  1.00  0.00           C
ATOM   4475  HB  THR A 288      93.968 107.754  51.721  1.00  0.00           H
ATOM   4476  OG1 THR A 288      93.208 107.734  49.691  1.00  0.00           O
ATOM   4477  HG1 THR A 288      93.638 107.684  48.831  1.00  0.00           H
ATOM   4478  CG2 THR A 288      95.298 108.604  50.421  1.00  0.00           C
ATOM   4479 1HG2 THR A 288      94.948 109.634  50.651  1.00  0.00           H
ATOM   4480 2HG2 THR A 288      95.558 108.644  49.341  1.00  0.00           H
ATOM   4481 3HG2 THR A 288      96.228 108.614  51.031  1.00  0.00           H
ATOM   4482  C   THR A 288      95.538 105.974  49.311  1.00  0.00           C
ATOM   4483  O   THR A 288      94.988 105.724  48.251  1.00  0.00           O
ATOM   4484  N   HIS A 289      96.888 105.924  49.381  1.00  0.00           N
ATOM   4485  HN  HIS A 289      97.338 106.134  50.241  1.00  0.00           H
ATOM   4486  CA  HIS A 289      97.698 105.674  48.231  1.00  0.00           C
ATOM   4487  HA  HIS A 289      97.438 106.384  47.451  1.00  0.00           H
ATOM   4488  CB  HIS A 289      99.168 105.844  48.651  1.00  0.00           C
ATOM   4489  HB1 HIS A 289      99.868 105.494  47.871  1.00  0.00           H
ATOM   4490  HB2 HIS A 289      99.388 105.204  49.531  1.00  0.00           H
ATOM   4491  ND1 HIS A 289      99.328 107.584  50.481  1.00  0.00           N
ATOM   4492  CG  HIS A 289      99.398 107.244  49.141  1.00  0.00           C
ATOM   4493  CE1 HIS A 289      99.578 108.884  50.501  1.00  0.00           C
ATOM   4494  HE1 HIS A 289      99.628 109.574  51.341  1.00  0.00           H
ATOM   4495  NE2 HIS A 289      99.858 109.374  49.261  1.00  0.00           N
ATOM   4496  HE2 HIS A 289     100.048 110.344  49.091  1.00  0.00           H
ATOM   4497  CD2 HIS A 289      99.728 108.324  48.381  1.00  0.00           C
ATOM   4498  HD2 HIS A 289      99.938 108.394  47.321  1.00  0.00           H
ATOM   4499  C   HIS A 289      97.578 104.314  47.641  1.00  0.00           C
ATOM   4500  O   HIS A 289      97.548 104.174  46.421  1.00  0.00           O
ATOM   4501  N   CYS A 290      97.518 103.264  48.481  1.00  0.00           N
ATOM   4502  HN  CYS A 290      97.548 103.254  49.481  1.00  0.00           H
ATOM   4503  CA  CYS A 290      97.508 101.934  47.971  1.00  0.00           C
ATOM   4504  HA  CYS A 290      98.168 101.974  47.121  1.00  0.00           H
ATOM   4505  CB  CYS A 290      98.048 100.884  48.971  1.00  0.00           C
ATOM   4506  HB1 CYS A 290      99.088 101.224  49.191  1.00  0.00           H
ATOM   4507  HB2 CYS A 290      98.188  99.874  48.531  1.00  0.00           H
ATOM   4508  SG  CYS A 290      96.988 100.834  50.441  1.00  0.00           S
ATOM   4509  HG1 CYS A 290      97.278 102.034  50.911  1.00  0.00           H
ATOM   4510  C   CYS A 290      96.208 101.564  47.351  1.00  0.00           C
ATOM   4511  O   CYS A 290      96.118 100.554  46.651  1.00  0.00           O
ATOM   4512  N   CYS A 291      95.118 102.314  47.581  1.00  0.00           N
ATOM   4513  HN  CYS A 291      95.158 103.074  48.221  1.00  0.00           H
ATOM   4514  CA  CYS A 291      93.828 102.154  46.981  1.00  0.00           C
ATOM   4515  HA  CYS A 291      93.698 101.154  46.591  1.00  0.00           H
ATOM   4516  CB  CYS A 291      92.728 102.394  48.021  1.00  0.00           C
ATOM   4517  HB1 CYS A 291      92.968 101.914  49.001  1.00  0.00           H
ATOM   4518  HB2 CYS A 291      92.688 103.474  48.291  1.00  0.00           H
ATOM   4519  SG  CYS A 291      91.048 101.824  47.611  1.00  0.00           S
ATOM   4520  HG1 CYS A 291      90.578 102.904  47.001  1.00  0.00           H
ATOM   4521  C   CYS A 291      93.718 103.094  45.831  1.00  0.00           C
ATOM   4522  O   CYS A 291      93.128 102.704  44.831  1.00  0.00           O
ATOM   4523  N   ILE A 292      94.158 104.364  45.911  1.00  0.00           N
ATOM   4524  HN  ILE A 292      94.578 104.754  46.731  1.00  0.00           H
ATOM   4525  CA  ILE A 292      94.028 105.264  44.811  1.00  0.00           C
ATOM   4526  HA  ILE A 292      93.068 104.984  44.391  1.00  0.00           H
ATOM   4527  CB  ILE A 292      93.818 106.714  45.131  1.00  0.00           C
ATOM   4528  HB  ILE A 292      93.128 106.794  46.001  1.00  0.00           H
ATOM   4529  CG2 ILE A 292      95.058 107.454  45.661  1.00  0.00           C
ATOM   4530 1HG2 ILE A 292      96.018 106.964  45.401  1.00  0.00           H
ATOM   4531 2HG2 ILE A 292      95.158 108.474  45.221  1.00  0.00           H
ATOM   4532 3HG2 ILE A 292      95.058 107.674  46.751  1.00  0.00           H
ATOM   4533  CG1 ILE A 292      93.158 107.534  44.001  1.00  0.00           C
ATOM   4534 1HG1 ILE A 292      92.388 106.914  43.481  1.00  0.00           H
ATOM   4535 2HG1 ILE A 292      93.928 107.834  43.261  1.00  0.00           H
ATOM   4536  CD  ILE A 292      92.538 108.794  44.611  1.00  0.00           C
ATOM   4537  HD1 ILE A 292      91.778 108.584  45.391  1.00  0.00           H
ATOM   4538  HD2 ILE A 292      93.338 109.494  44.921  1.00  0.00           H
ATOM   4539  HD3 ILE A 292      92.028 109.414  43.841  1.00  0.00           H
ATOM   4540  C   ILE A 292      94.898 105.094  43.621  1.00  0.00           C
ATOM   4541  O   ILE A 292      94.558 105.174  42.441  1.00  0.00           O
ATOM   4542  N   ASN A 293      96.208 104.844  43.851  1.00  0.00           N
ATOM   4543  HN  ASN A 293      96.498 104.594  44.771  1.00  0.00           H
ATOM   4544  CA  ASN A 293      97.248 104.904  42.871  1.00  0.00           C
ATOM   4545  HA  ASN A 293      97.168 105.834  42.341  1.00  0.00           H
ATOM   4546  CB  ASN A 293      98.668 104.794  43.441  1.00  0.00           C
ATOM   4547  HB1 ASN A 293      99.278 104.744  42.511  1.00  0.00           H
ATOM   4548  HB2 ASN A 293      98.808 103.834  43.981  1.00  0.00           H
ATOM   4549  CG  ASN A 293      99.078 105.994  44.291  1.00  0.00           C
ATOM   4550  OD1 ASN A 293      98.438 107.044  44.381  1.00  0.00           O
ATOM   4551  ND2 ASN A 293     100.278 105.874  44.901  1.00  0.00           N
ATOM   4552 1HD2 ASN A 293     100.448 106.454  45.701  1.00  0.00           H
ATOM   4553 2HD2 ASN A 293     100.958 105.164  44.681  1.00  0.00           H
ATOM   4554  C   ASN A 293      97.068 103.814  41.871  1.00  0.00           C
ATOM   4555  O   ASN A 293      97.148 104.194  40.711  1.00  0.00           O
ATOM   4556  N   PRO A 294      96.678 102.594  42.081  1.00  0.00           N
ATOM   4557  CD  PRO A 294      97.218 101.744  43.131  1.00  0.00           C
ATOM   4558  HD1 PRO A 294      97.328 102.274  44.111  1.00  0.00           H
ATOM   4559  HD2 PRO A 294      98.218 101.454  42.751  1.00  0.00           H
ATOM   4560  CA  PRO A 294      95.348 102.134  41.781  1.00  0.00           C
ATOM   4561  HA  PRO A 294      94.658 102.544  42.501  1.00  0.00           H
ATOM   4562  CB  PRO A 294      95.458 100.624  41.951  1.00  0.00           C
ATOM   4563  HB1 PRO A 294      94.488 100.124  41.761  1.00  0.00           H
ATOM   4564  HB2 PRO A 294      96.148 100.194  41.181  1.00  0.00           H
ATOM   4565  CG  PRO A 294      96.198 100.604  43.301  1.00  0.00           C
ATOM   4566  HG1 PRO A 294      95.528 100.724  44.181  1.00  0.00           H
ATOM   4567  HG2 PRO A 294      96.548  99.554  43.361  1.00  0.00           H
ATOM   4568  C   PRO A 294      94.748 102.474  40.451  1.00  0.00           C
ATOM   4569  O   PRO A 294      94.998 101.764  39.481  1.00  0.00           O
ATOM   4570  N   ILE A 295      94.028 103.604  40.361  1.00  0.00           N
ATOM   4571  HN  ILE A 295      93.928 104.214  41.141  1.00  0.00           H
ATOM   4572  CA  ILE A 295      93.388 103.964  39.141  1.00  0.00           C
ATOM   4573  HA  ILE A 295      93.258 103.074  38.531  1.00  0.00           H
ATOM   4574  CB  ILE A 295      92.028 104.564  39.341  1.00  0.00           C
ATOM   4575  HB  ILE A 295      91.618 104.854  38.341  1.00  0.00           H
ATOM   4576  CG2 ILE A 295      91.158 103.414  39.871  1.00  0.00           C
ATOM   4577 1HG2 ILE A 295      90.958 102.754  39.001  1.00  0.00           H
ATOM   4578 2HG2 ILE A 295      91.558 102.864  40.751  1.00  0.00           H
ATOM   4579 3HG2 ILE A 295      90.168 103.714  40.281  1.00  0.00           H
ATOM   4580  CG1 ILE A 295      92.098 105.874  40.141  1.00  0.00           C
ATOM   4581 1HG1 ILE A 295      92.508 106.764  39.611  1.00  0.00           H
ATOM   4582 2HG1 ILE A 295      92.678 105.674  41.071  1.00  0.00           H
ATOM   4583  CD  ILE A 295      90.738 106.284  40.711  1.00  0.00           C
ATOM   4584  HD1 ILE A 295      90.368 105.594  41.501  1.00  0.00           H
ATOM   4585  HD2 ILE A 295      89.948 106.294  39.931  1.00  0.00           H
ATOM   4586  HD3 ILE A 295      90.868 107.354  40.981  1.00  0.00           H
ATOM   4587  C   ILE A 295      94.168 104.904  38.291  1.00  0.00           C
ATOM   4588  O   ILE A 295      93.858 105.104  37.121  1.00  0.00           O
ATOM   4589  N   ILE A 296      95.158 105.544  38.951  1.00  0.00           N
ATOM   4590  HN  ILE A 296      95.178 105.404  39.931  1.00  0.00           H
ATOM   4591  CA  ILE A 296      96.168 106.344  38.331  1.00  0.00           C
ATOM   4592  HA  ILE A 296      95.528 107.014  37.761  1.00  0.00           H
ATOM   4593  CB  ILE A 296      96.958 107.144  39.331  1.00  0.00           C
ATOM   4594  HB  ILE A 296      97.598 106.414  39.881  1.00  0.00           H
ATOM   4595  CG2 ILE A 296      97.868 108.204  38.701  1.00  0.00           C
ATOM   4596 1HG2 ILE A 296      98.608 107.784  37.991  1.00  0.00           H
ATOM   4597 2HG2 ILE A 296      98.498 108.744  39.451  1.00  0.00           H
ATOM   4598 3HG2 ILE A 296      97.218 108.844  38.081  1.00  0.00           H
ATOM   4599  CG1 ILE A 296      96.018 107.804  40.351  1.00  0.00           C
ATOM   4600 1HG1 ILE A 296      96.678 108.254  41.121  1.00  0.00           H
ATOM   4601 2HG1 ILE A 296      95.478 106.984  40.881  1.00  0.00           H
ATOM   4602  CD  ILE A 296      94.968 108.784  39.831  1.00  0.00           C
ATOM   4603  HD1 ILE A 296      94.418 108.354  38.971  1.00  0.00           H
ATOM   4604  HD2 ILE A 296      94.278 109.014  40.671  1.00  0.00           H
ATOM   4605  HD3 ILE A 296      95.448 109.714  39.461  1.00  0.00           H
ATOM   4606  C   ILE A 296      97.078 105.644  37.381  1.00  0.00           C
ATOM   4607  O   ILE A 296      97.308 106.234  36.331  1.00  0.00           O
ATOM   4608  N   TYR A 297      97.538 104.394  37.611  1.00  0.00           N
ATOM   4609  HN  TYR A 297      97.438 103.954  38.501  1.00  0.00           H
ATOM   4610  CA  TYR A 297      98.148 103.634  36.571  1.00  0.00           C
ATOM   4611  HA  TYR A 297      99.008 104.214  36.271  1.00  0.00           H
ATOM   4612  CB  TYR A 297      98.548 102.224  37.031  1.00  0.00           C
ATOM   4613  HB1 TYR A 297      99.078 101.684  36.211  1.00  0.00           H
ATOM   4614  HB2 TYR A 297      97.668 101.594  37.281  1.00  0.00           H
ATOM   4615  CG  TYR A 297      99.488 102.144  38.181  1.00  0.00           C
ATOM   4616  CD1 TYR A 297     100.718 102.754  38.111  1.00  0.00           C
ATOM   4617  HD1 TYR A 297     100.988 103.104  37.131  1.00  0.00           H
ATOM   4618  CE1 TYR A 297     101.548 102.684  39.201  1.00  0.00           C
ATOM   4619  HE1 TYR A 297     102.498 103.194  39.091  1.00  0.00           H
ATOM   4620  CZ  TYR A 297     101.228 102.014  40.361  1.00  0.00           C
ATOM   4621  OH  TYR A 297     102.028 102.144  41.521  1.00  0.00           O
ATOM   4622  HH  TYR A 297     101.358 102.154  42.201  1.00  0.00           H
ATOM   4623  CD2 TYR A 297      99.108 101.504  39.341  1.00  0.00           C
ATOM   4624  HD2 TYR A 297      98.128 101.074  39.451  1.00  0.00           H
ATOM   4625  CE2 TYR A 297      99.958 101.494  40.421  1.00  0.00           C
ATOM   4626  HE2 TYR A 297      99.738 100.944  41.321  1.00  0.00           H
ATOM   4627  C   TYR A 297      97.328 103.384  35.351  1.00  0.00           C
ATOM   4628  O   TYR A 297      97.848 103.614  34.261  1.00  0.00           O
ATOM   4629  N   ALA A 298      96.028 103.034  35.391  1.00  0.00           N
ATOM   4630  HN  ALA A 298      95.548 102.794  36.231  1.00  0.00           H
ATOM   4631  CA  ALA A 298      95.218 102.944  34.221  1.00  0.00           C
ATOM   4632  HA  ALA A 298      95.678 102.424  33.401  1.00  0.00           H
ATOM   4633  CB  ALA A 298      93.868 102.234  34.481  1.00  0.00           C
ATOM   4634  HB1 ALA A 298      93.388 102.694  35.361  1.00  0.00           H
ATOM   4635  HB2 ALA A 298      93.938 101.134  34.621  1.00  0.00           H
ATOM   4636  HB3 ALA A 298      93.148 102.454  33.671  1.00  0.00           H
ATOM   4637  C   ALA A 298      94.968 104.264  33.571  1.00  0.00           C
ATOM   4638  O   ALA A 298      94.908 104.344  32.341  1.00  0.00           O
ATOM   4639  N   PHE A 299      94.798 105.384  34.291  1.00  0.00           N
ATOM   4640  HN  PHE A 299      94.848 105.254  35.271  1.00  0.00           H
ATOM   4641  CA  PHE A 299      94.538 106.694  33.771  1.00  0.00           C
ATOM   4642  HA  PHE A 299      93.758 106.724  33.021  1.00  0.00           H
ATOM   4643  CB  PHE A 299      94.018 107.474  34.991  1.00  0.00           C
ATOM   4644  HB1 PHE A 299      94.768 107.354  35.801  1.00  0.00           H
ATOM   4645  HB2 PHE A 299      93.038 107.144  35.381  1.00  0.00           H
ATOM   4646  CG  PHE A 299      93.808 108.924  34.711  1.00  0.00           C
ATOM   4647  CD1 PHE A 299      94.258 109.864  35.611  1.00  0.00           C
ATOM   4648  HD1 PHE A 299      94.818 109.584  36.491  1.00  0.00           H
ATOM   4649  CE1 PHE A 299      93.998 111.204  35.491  1.00  0.00           C
ATOM   4650  HE1 PHE A 299      94.458 111.884  36.191  1.00  0.00           H
ATOM   4651  CZ  PHE A 299      93.338 111.624  34.361  1.00  0.00           C
ATOM   4652  HZ  PHE A 299      93.268 112.694  34.231  1.00  0.00           H
ATOM   4653  CD2 PHE A 299      93.088 109.354  33.621  1.00  0.00           C
ATOM   4654  HD2 PHE A 299      92.668 108.674  32.901  1.00  0.00           H
ATOM   4655  CE2 PHE A 299      92.898 110.704  33.441  1.00  0.00           C
ATOM   4656  HE2 PHE A 299      92.378 110.984  32.531  1.00  0.00           H
ATOM   4657  C   PHE A 299      95.668 107.374  33.091  1.00  0.00           C
ATOM   4658  O   PHE A 299      95.368 108.014  32.081  1.00  0.00           O
ATOM   4659  N   VAL A 300      96.938 107.214  33.521  1.00  0.00           N
ATOM   4660  HN  VAL A 300      97.148 106.684  34.341  1.00  0.00           H
ATOM   4661  CA  VAL A 300      97.938 108.024  32.911  1.00  0.00           C
ATOM   4662  HA  VAL A 300      97.548 108.574  32.061  1.00  0.00           H
ATOM   4663  CB  VAL A 300      98.458 109.054  33.871  1.00  0.00           C
ATOM   4664  HB  VAL A 300      99.108 108.544  34.601  1.00  0.00           H
ATOM   4665  CG1 VAL A 300      99.238 110.164  33.141  1.00  0.00           C
ATOM   4666 1HG1 VAL A 300      98.568 110.454  32.311  1.00  0.00           H
ATOM   4667 2HG1 VAL A 300     100.208 109.854  32.681  1.00  0.00           H
ATOM   4668 3HG1 VAL A 300      99.428 111.014  33.831  1.00  0.00           H
ATOM   4669  CG2 VAL A 300      97.318 109.784  34.601  1.00  0.00           C
ATOM   4670 1HG2 VAL A 300      96.688 110.424  33.951  1.00  0.00           H
ATOM   4671 2HG2 VAL A 300      97.748 110.504  35.341  1.00  0.00           H
ATOM   4672 3HG2 VAL A 300      96.728 109.104  35.251  1.00  0.00           H
ATOM   4673  C   VAL A 300      98.998 107.224  32.241  1.00  0.00           C
ATOM   4674  O   VAL A 300      99.928 107.664  31.571  1.00  0.00           O
ATOM   4675  N   GLY A 301      98.788 105.894  32.231  1.00  0.00           N
ATOM   4676  HN  GLY A 301      97.928 105.554  32.611  1.00  0.00           H
ATOM   4677  CA  GLY A 301      99.568 104.874  31.601  1.00  0.00           C
ATOM   4678  HA1 GLY A 301      99.828 104.134  32.341  1.00  0.00           H
ATOM   4679  HA2 GLY A 301     100.448 105.324  31.171  1.00  0.00           H
ATOM   4680  C   GLY A 301      98.788 104.144  30.561  1.00  0.00           C
ATOM   4681  O   GLY A 301      97.998 103.234  30.801  1.00  0.00           O
ATOM   4682  N   GLU A 302      99.108 104.474  29.301  1.00  0.00           N
ATOM   4683  HN  GLU A 302      99.688 105.294  29.241  1.00  0.00           H
ATOM   4684  CA  GLU A 302      98.488 103.984  28.111  1.00  0.00           C
ATOM   4685  HA  GLU A 302      97.438 104.214  28.261  1.00  0.00           H
ATOM   4686  CB  GLU A 302      99.078 104.594  26.821  1.00  0.00           C
ATOM   4687  HB1 GLU A 302     100.178 104.444  26.861  1.00  0.00           H
ATOM   4688  HB2 GLU A 302      98.918 105.694  26.831  1.00  0.00           H
ATOM   4689  CG  GLU A 302      98.728 103.944  25.481  1.00  0.00           C
ATOM   4690  HG1 GLU A 302      99.178 102.964  25.221  1.00  0.00           H
ATOM   4691  HG2 GLU A 302      97.638 103.874  25.271  1.00  0.00           H
ATOM   4692  CD  GLU A 302      99.258 104.854  24.381  1.00  0.00           C
ATOM   4693  OE1 GLU A 302     100.238 104.524  23.661  1.00  0.00           O
ATOM   4694  OE2 GLU A 302      98.678 105.934  24.121  1.00  0.00           O
ATOM   4695  C   GLU A 302      98.458 102.504  27.931  1.00  0.00           C
ATOM   4696  O   GLU A 302      97.458 101.854  27.641  1.00  0.00           O
ATOM   4697  N   GLU A 303      99.628 101.894  28.171  1.00  0.00           N
ATOM   4698  HN  GLU A 303     100.418 102.484  28.321  1.00  0.00           H
ATOM   4699  CA  GLU A 303      99.838 100.484  28.191  1.00  0.00           C
ATOM   4700  HA  GLU A 303      99.378 100.124  27.281  1.00  0.00           H
ATOM   4701  CB  GLU A 303     101.328 100.134  28.301  1.00  0.00           C
ATOM   4702  HB1 GLU A 303     101.358  99.034  28.131  1.00  0.00           H
ATOM   4703  HB2 GLU A 303     101.818 100.674  27.461  1.00  0.00           H
ATOM   4704  CG  GLU A 303     102.018 100.454  29.631  1.00  0.00           C
ATOM   4705  HG1 GLU A 303     101.948 101.554  29.671  1.00  0.00           H
ATOM   4706  HG2 GLU A 303     101.588 100.074  30.581  1.00  0.00           H
ATOM   4707  CD  GLU A 303     103.478 100.064  29.511  1.00  0.00           C
ATOM   4708  OE1 GLU A 303     104.368 100.934  29.261  1.00  0.00           O
ATOM   4709  OE2 GLU A 303     103.768  98.854  29.721  1.00  0.00           O
ATOM   4710  C   GLU A 303      99.078  99.744  29.241  1.00  0.00           C
ATOM   4711  O   GLU A 303      98.618  98.634  29.001  1.00  0.00           O
ATOM   4712  N   PHE A 304      98.848 100.274  30.461  1.00  0.00           N
ATOM   4713  HN  PHE A 304      99.118 101.174  30.801  1.00  0.00           H
ATOM   4714  CA  PHE A 304      98.138  99.674  31.541  1.00  0.00           C
ATOM   4715  HA  PHE A 304      98.548  98.674  31.591  1.00  0.00           H
ATOM   4716  CB  PHE A 304      98.198 100.254  32.961  1.00  0.00           C
ATOM   4717  HB1 PHE A 304      97.718  99.544  33.671  1.00  0.00           H
ATOM   4718  HB2 PHE A 304      97.598 101.194  32.951  1.00  0.00           H
ATOM   4719  CG  PHE A 304      99.598 100.514  33.391  1.00  0.00           C
ATOM   4720  CD1 PHE A 304     100.378 101.494  32.831  1.00  0.00           C
ATOM   4721  HD1 PHE A 304     100.028 102.074  31.991  1.00  0.00           H
ATOM   4722  CE1 PHE A 304     101.608 101.804  33.361  1.00  0.00           C
ATOM   4723  HE1 PHE A 304     102.238 102.614  33.001  1.00  0.00           H
ATOM   4724  CZ  PHE A 304     102.188 100.964  34.271  1.00  0.00           C
ATOM   4725  HZ  PHE A 304     103.208 101.004  34.621  1.00  0.00           H
ATOM   4726  CD2 PHE A 304     100.118  99.754  34.411  1.00  0.00           C
ATOM   4727  HD2 PHE A 304      99.608  98.934  34.891  1.00  0.00           H
ATOM   4728  CE2 PHE A 304     101.398  99.994  34.851  1.00  0.00           C
ATOM   4729  HE2 PHE A 304     101.698  99.254  35.591  1.00  0.00           H
ATOM   4730  C   PHE A 304      96.718  99.424  31.151  1.00  0.00           C
ATOM   4731  O   PHE A 304      96.248  98.304  31.371  1.00  0.00           O
ATOM   4732  N   ARG A 305      96.028 100.304  30.411  1.00  0.00           N
ATOM   4733  HN  ARG A 305      96.438 101.194  30.251  1.00  0.00           H
ATOM   4734  CA  ARG A 305      94.678 100.044  30.001  1.00  0.00           C
ATOM   4735  HA  ARG A 305      94.238  99.434  30.781  1.00  0.00           H
ATOM   4736  CB  ARG A 305      93.798 101.304  29.941  1.00  0.00           C
ATOM   4737  HB1 ARG A 305      92.748 101.154  29.601  1.00  0.00           H
ATOM   4738  HB2 ARG A 305      93.698 101.544  31.021  1.00  0.00           H
ATOM   4739  CG  ARG A 305      94.478 102.534  29.311  1.00  0.00           C
ATOM   4740  HG1 ARG A 305      95.398 102.884  29.831  1.00  0.00           H
ATOM   4741  HG2 ARG A 305      94.818 102.174  28.321  1.00  0.00           H
ATOM   4742  CD  ARG A 305      93.498 103.694  29.151  1.00  0.00           C
ATOM   4743  HD1 ARG A 305      93.078 104.214  30.041  1.00  0.00           H
ATOM   4744  HD2 ARG A 305      92.598 103.294  28.631  1.00  0.00           H
ATOM   4745  NE  ARG A 305      94.168 104.654  28.231  1.00  0.00           N
ATOM   4746  HE  ARG A 305      94.118 104.694  27.231  1.00  0.00           H
ATOM   4747  CZ  ARG A 305      95.068 105.574  28.671  1.00  0.00           C
ATOM   4748  NH1 ARG A 305      95.448 105.664  29.981  1.00  0.00           N
ATOM   4749 1HH1 ARG A 305      95.888 106.494  30.331  1.00  0.00           H
ATOM   4750 2HH1 ARG A 305      95.218 105.014  30.711  1.00  0.00           H
ATOM   4751  NH2 ARG A 305      95.678 106.484  27.861  1.00  0.00           N
ATOM   4752 1HH2 ARG A 305      95.728 106.154  26.921  1.00  0.00           H
ATOM   4753 2HH2 ARG A 305      96.448 106.884  28.361  1.00  0.00           H
ATOM   4754  C   ARG A 305      94.478  99.164  28.821  1.00  0.00           C
ATOM   4755  O   ARG A 305      93.598  98.304  28.761  1.00  0.00           O
ATOM   4756  N   ASN A 306      95.448  99.174  27.891  1.00  0.00           N
ATOM   4757  HN  ASN A 306      95.958 100.014  28.021  1.00  0.00           H
ATOM   4758  CA  ASN A 306      95.588  98.334  26.741  1.00  0.00           C
ATOM   4759  HA  ASN A 306      94.698  98.354  26.121  1.00  0.00           H
ATOM   4760  CB  ASN A 306      96.758  98.804  25.861  1.00  0.00           C
ATOM   4761  HB1 ASN A 306      96.988  98.114  25.021  1.00  0.00           H
ATOM   4762  HB2 ASN A 306      97.638  98.994  26.521  1.00  0.00           H
ATOM   4763  CG  ASN A 306      96.308 100.094  25.191  1.00  0.00           C
ATOM   4764  OD1 ASN A 306      95.188 100.594  25.261  1.00  0.00           O
ATOM   4765  ND2 ASN A 306      97.258 100.724  24.441  1.00  0.00           N
ATOM   4766 1HD2 ASN A 306      97.028 101.554  23.941  1.00  0.00           H
ATOM   4767 2HD2 ASN A 306      98.098 100.224  24.221  1.00  0.00           H
ATOM   4768  C   ASN A 306      95.688  96.884  27.081  1.00  0.00           C
ATOM   4769  O   ASN A 306      94.948  96.014  26.621  1.00  0.00           O
ATOM   4770  N   TYR A 307      96.598  96.604  28.031  1.00  0.00           N
ATOM   4771  HN  TYR A 307      97.078  97.354  28.481  1.00  0.00           H
ATOM   4772  CA  TYR A 307      96.768  95.294  28.561  1.00  0.00           C
ATOM   4773  HA  TYR A 307      96.708  94.514  27.821  1.00  0.00           H
ATOM   4774  CB  TYR A 307      97.998  95.124  29.471  1.00  0.00           C
ATOM   4775  HB1 TYR A 307      98.038  94.054  29.771  1.00  0.00           H
ATOM   4776  HB2 TYR A 307      97.938  95.744  30.391  1.00  0.00           H
ATOM   4777  CG  TYR A 307      99.238  95.314  28.661  1.00  0.00           C
ATOM   4778  CD1 TYR A 307      99.558  94.504  27.611  1.00  0.00           C
ATOM   4779  HD1 TYR A 307      98.858  93.744  27.281  1.00  0.00           H
ATOM   4780  CE1 TYR A 307     100.798  94.654  27.041  1.00  0.00           C
ATOM   4781  HE1 TYR A 307     101.068  93.894  26.311  1.00  0.00           H
ATOM   4782  CZ  TYR A 307     101.778  95.464  27.561  1.00  0.00           C
ATOM   4783  OH  TYR A 307     103.028  95.524  26.911  1.00  0.00           O
ATOM   4784  HH  TYR A 307     103.088  94.744  26.351  1.00  0.00           H
ATOM   4785  CD2 TYR A 307     100.168  96.184  29.181  1.00  0.00           C
ATOM   4786  HD2 TYR A 307      99.818  96.614  30.111  1.00  0.00           H
ATOM   4787  CE2 TYR A 307     101.448  96.194  28.671  1.00  0.00           C
ATOM   4788  HE2 TYR A 307     102.178  96.894  29.061  1.00  0.00           H
ATOM   4789  C   TYR A 307      95.668  94.814  29.441  1.00  0.00           C
ATOM   4790  O   TYR A 307      95.248  93.674  29.261  1.00  0.00           O
ATOM   4791  N   LEU A 308      95.028  95.614  30.311  1.00  0.00           N
ATOM   4792  HN  LEU A 308      95.548  96.454  30.411  1.00  0.00           H
ATOM   4793  CA  LEU A 308      93.798  95.254  30.961  1.00  0.00           C
ATOM   4794  HA  LEU A 308      93.998  94.374  31.551  1.00  0.00           H
ATOM   4795  CB  LEU A 308      93.328  96.354  31.921  1.00  0.00           C
ATOM   4796  HB1 LEU A 308      92.328  96.104  32.341  1.00  0.00           H
ATOM   4797  HB2 LEU A 308      93.228  97.284  31.321  1.00  0.00           H
ATOM   4798  CG  LEU A 308      94.208  96.514  33.171  1.00  0.00           C
ATOM   4799  HG  LEU A 308      95.268  96.534  32.831  1.00  0.00           H
ATOM   4800  CD1 LEU A 308      93.928  95.364  34.151  1.00  0.00           C
ATOM   4801 1HD1 LEU A 308      94.138  94.364  33.721  1.00  0.00           H
ATOM   4802 2HD1 LEU A 308      92.918  95.374  34.601  1.00  0.00           H
ATOM   4803 3HD1 LEU A 308      94.668  95.484  34.971  1.00  0.00           H
ATOM   4804  CD2 LEU A 308      94.098  97.904  33.831  1.00  0.00           C
ATOM   4805 1HD2 LEU A 308      94.428  98.594  33.031  1.00  0.00           H
ATOM   4806 2HD2 LEU A 308      93.038  98.174  34.041  1.00  0.00           H
ATOM   4807 3HD2 LEU A 308      94.808  98.054  34.671  1.00  0.00           H
ATOM   4808  C   LEU A 308      92.728  94.864  30.011  1.00  0.00           C
ATOM   4809  O   LEU A 308      92.138  93.794  30.151  1.00  0.00           O
ATOM   4810  N   LEU A 309      92.348  95.554  28.921  1.00  0.00           N
ATOM   4811  HN  LEU A 309      92.768  96.454  28.781  1.00  0.00           H
ATOM   4812  CA  LEU A 309      91.478  95.194  27.841  1.00  0.00           C
ATOM   4813  HA  LEU A 309      90.538  94.894  28.261  1.00  0.00           H
ATOM   4814  CB  LEU A 309      91.208  96.444  26.981  1.00  0.00           C
ATOM   4815  HB1 LEU A 309      90.978  97.294  27.651  1.00  0.00           H
ATOM   4816  HB2 LEU A 309      92.208  96.674  26.541  1.00  0.00           H
ATOM   4817  CG  LEU A 309      90.208  96.444  25.821  1.00  0.00           C
ATOM   4818  HG  LEU A 309      90.408  95.524  25.231  1.00  0.00           H
ATOM   4819  CD1 LEU A 309      90.318  97.644  24.861  1.00  0.00           C
ATOM   4820 1HD1 LEU A 309      89.788  97.354  23.931  1.00  0.00           H
ATOM   4821 2HD1 LEU A 309      89.858  98.544  25.321  1.00  0.00           H
ATOM   4822 3HD1 LEU A 309      91.358  97.804  24.511  1.00  0.00           H
ATOM   4823  CD2 LEU A 309      88.748  96.434  26.301  1.00  0.00           C
ATOM   4824 1HD2 LEU A 309      88.408  97.444  26.591  1.00  0.00           H
ATOM   4825 2HD2 LEU A 309      88.128  96.044  25.461  1.00  0.00           H
ATOM   4826 3HD2 LEU A 309      88.538  95.724  27.141  1.00  0.00           H
ATOM   4827  C   LEU A 309      91.908  93.924  27.171  1.00  0.00           C
ATOM   4828  O   LEU A 309      91.048  93.134  26.771  1.00  0.00           O
ATOM   4829  N   VAL A 310      93.178  93.594  26.891  1.00  0.00           N
ATOM   4830  HN  VAL A 310      93.808  94.354  27.021  1.00  0.00           H
ATOM   4831  CA  VAL A 310      93.598  92.344  26.331  1.00  0.00           C
ATOM   4832  HA  VAL A 310      92.988  92.044  25.501  1.00  0.00           H
ATOM   4833  CB  VAL A 310      94.998  92.444  25.801  1.00  0.00           C
ATOM   4834  HB  VAL A 310      95.648  93.164  26.351  1.00  0.00           H
ATOM   4835  CG1 VAL A 310      95.788  91.134  25.711  1.00  0.00           C
ATOM   4836 1HG1 VAL A 310      95.828  90.534  26.641  1.00  0.00           H
ATOM   4837 2HG1 VAL A 310      96.788  91.314  25.261  1.00  0.00           H
ATOM   4838 3HG1 VAL A 310      95.298  90.414  25.021  1.00  0.00           H
ATOM   4839  CG2 VAL A 310      94.898  93.014  24.381  1.00  0.00           C
ATOM   4840 1HG2 VAL A 310      94.708  92.224  23.611  1.00  0.00           H
ATOM   4841 2HG2 VAL A 310      95.898  93.444  24.181  1.00  0.00           H
ATOM   4842 3HG2 VAL A 310      94.098  93.764  24.181  1.00  0.00           H
ATOM   4843  C   VAL A 310      93.368  91.244  27.301  1.00  0.00           C
ATOM   4844  O   VAL A 310      92.818  90.174  27.021  1.00  0.00           O
ATOM   4845  N   PHE A 311      93.718  91.474  28.581  1.00  0.00           N
ATOM   4846  HN  PHE A 311      94.268  92.304  28.671  1.00  0.00           H
ATOM   4847  CA  PHE A 311      93.568  90.514  29.631  1.00  0.00           C
ATOM   4848  HA  PHE A 311      94.168  89.644  29.381  1.00  0.00           H
ATOM   4849  CB  PHE A 311      94.148  90.944  30.981  1.00  0.00           C
ATOM   4850  HB1 PHE A 311      93.608  91.874  31.271  1.00  0.00           H
ATOM   4851  HB2 PHE A 311      95.168  91.384  30.901  1.00  0.00           H
ATOM   4852  CG  PHE A 311      94.058  89.944  32.081  1.00  0.00           C
ATOM   4853  CD1 PHE A 311      94.698  88.724  31.961  1.00  0.00           C
ATOM   4854  HD1 PHE A 311      95.098  88.464  30.991  1.00  0.00           H
ATOM   4855  CE1 PHE A 311      94.658  87.834  33.001  1.00  0.00           C
ATOM   4856  HE1 PHE A 311      94.878  86.804  32.751  1.00  0.00           H
ATOM   4857  CZ  PHE A 311      94.108  88.134  34.231  1.00  0.00           C
ATOM   4858  HZ  PHE A 311      94.038  87.494  35.091  1.00  0.00           H
ATOM   4859  CD2 PHE A 311      93.638  90.274  33.351  1.00  0.00           C
ATOM   4860  HD2 PHE A 311      93.218  91.274  33.371  1.00  0.00           H
ATOM   4861  CE2 PHE A 311      93.608  89.404  34.411  1.00  0.00           C
ATOM   4862  HE2 PHE A 311      93.148  89.754  35.321  1.00  0.00           H
ATOM   4863  C   PHE A 311      92.178  90.064  29.901  1.00  0.00           C
ATOM   4864  O   PHE A 311      91.768  88.904  29.921  1.00  0.00           O
ATOM   4865  N   PHE A 312      91.278  91.064  29.921  1.00  0.00           N
ATOM   4866  HN  PHE A 312      91.638  91.984  29.761  1.00  0.00           H
ATOM   4867  CA  PHE A 312      89.908  90.834  30.261  1.00  0.00           C
ATOM   4868  HA  PHE A 312      89.858  89.944  30.871  1.00  0.00           H
ATOM   4869  CB  PHE A 312      89.258  92.064  30.921  1.00  0.00           C
ATOM   4870  HB1 PHE A 312      88.198  91.844  31.161  1.00  0.00           H
ATOM   4871  HB2 PHE A 312      89.088  92.944  30.271  1.00  0.00           H
ATOM   4872  CG  PHE A 312      89.928  92.514  32.171  1.00  0.00           C
ATOM   4873  CD1 PHE A 312      90.128  91.594  33.181  1.00  0.00           C
ATOM   4874  HD1 PHE A 312      89.768  90.614  32.901  1.00  0.00           H
ATOM   4875  CE1 PHE A 312      90.628  91.904  34.421  1.00  0.00           C
ATOM   4876  HE1 PHE A 312      90.848  91.184  35.201  1.00  0.00           H
ATOM   4877  CZ  PHE A 312      90.878  93.234  34.651  1.00  0.00           C
ATOM   4878  HZ  PHE A 312      91.168  93.594  35.621  1.00  0.00           H
ATOM   4879  CD2 PHE A 312      90.198  93.834  32.461  1.00  0.00           C
ATOM   4880  HD2 PHE A 312      89.868  94.524  31.701  1.00  0.00           H
ATOM   4881  CE2 PHE A 312      90.658  94.204  33.711  1.00  0.00           C
ATOM   4882  HE2 PHE A 312      90.728  95.274  33.851  1.00  0.00           H
ATOM   4883  C   PHE A 312      88.988  90.454  29.161  1.00  0.00           C
ATOM   4884  O   PHE A 312      87.938  89.854  29.361  1.00  0.00           O
ATOM   4885  N   GLN A 313      89.388  90.704  27.901  1.00  0.00           N
ATOM   4886  HN  GLN A 313      90.308  91.074  27.821  1.00  0.00           H
ATOM   4887  CA  GLN A 313      88.668  90.294  26.731  1.00  0.00           C
ATOM   4888  HA  GLN A 313      88.088  89.434  27.021  1.00  0.00           H
ATOM   4889  CB  GLN A 313      87.638  91.344  26.281  1.00  0.00           C
ATOM   4890  HB1 GLN A 313      88.228  92.234  25.981  1.00  0.00           H
ATOM   4891  HB2 GLN A 313      86.998  91.694  27.121  1.00  0.00           H
ATOM   4892  CG  GLN A 313      86.828  90.944  25.051  1.00  0.00           C
ATOM   4893  HG1 GLN A 313      85.960  91.634  24.951  1.00  0.00           H
ATOM   4894  HG2 GLN A 313      87.368  91.014  24.081  1.00  0.00           H
ATOM   4895  CD  GLN A 313      86.200  89.574  25.281  1.00  0.00           C
ATOM   4896  OE1 GLN A 313      85.710  89.244  26.361  1.00  0.00           O
ATOM   4897  NE2 GLN A 313      85.960  88.884  24.141  1.00  0.00           N
ATOM   4898 1HE2 GLN A 313      86.120  89.254  23.221  1.00  0.00           H
ATOM   4899 2HE2 GLN A 313      85.840  87.894  24.121  1.00  0.00           H
ATOM   4900  C   GLN A 313      89.548  89.774  25.601  1.00  0.00           C
ATOM   4901  OT1 GLN A 313      89.918  88.584  25.751  1.00  0.00           O
ATOM   4902  OT2 GLN A 313      89.928  90.414  24.581  1.00  0.00           O
ATOM   4903  N   PRO B  27      87.878  84.414  71.941  1.00  0.00           N
ATOM   4904  HN1 PRO B  27      88.088  84.004  71.041  1.00  0.00           H
ATOM   4905  HN2 PRO B  27      87.708  83.704  72.631  1.00  0.00           H
ATOM   4906  CD  PRO B  27      86.630  85.244  71.781  1.00  0.00           C
ATOM   4907  HD1 PRO B  27      85.880  84.624  72.311  1.00  0.00           H
ATOM   4908  HD2 PRO B  27      86.370  85.444  70.721  1.00  0.00           H
ATOM   4909  CA  PRO B  27      89.008  85.244  72.411  1.00  0.00           C
ATOM   4910  HA  PRO B  27      89.888  84.884  71.891  1.00  0.00           H
ATOM   4911  CB  PRO B  27      88.518  86.664  72.091  1.00  0.00           C
ATOM   4912  HB1 PRO B  27      89.138  87.424  72.611  1.00  0.00           H
ATOM   4913  HB2 PRO B  27      88.828  86.844  71.041  1.00  0.00           H
ATOM   4914  CG  PRO B  27      87.008  86.624  72.351  1.00  0.00           C
ATOM   4915  HG1 PRO B  27      86.758  86.764  73.421  1.00  0.00           H
ATOM   4916  HG2 PRO B  27      86.480  87.384  71.731  1.00  0.00           H
ATOM   4917  C   PRO B  27      89.228  84.964  73.851  1.00  0.00           C
ATOM   4918  O   PRO B  27      88.408  84.294  74.481  1.00  0.00           O
ATOM   4919  N   CYS B  28      90.238  85.604  74.461  1.00  0.00           N
ATOM   4920  HN  CYS B  28      90.838  86.314  74.111  1.00  0.00           H
ATOM   4921  CA  CYS B  28      90.478  85.474  75.871  1.00  0.00           C
ATOM   4922  HA  CYS B  28      90.408  84.434  76.151  1.00  0.00           H
ATOM   4923  CB  CYS B  28      91.938  85.874  76.141  1.00  0.00           C
ATOM   4924  HB1 CYS B  28      92.228  86.874  75.751  1.00  0.00           H
ATOM   4925  HB2 CYS B  28      92.598  85.204  75.541  1.00  0.00           H
ATOM   4926  SG  CYS B  28      92.468  85.504  77.841  1.00  0.00           S
ATOM   4927  C   CYS B  28      89.548  86.294  76.701  1.00  0.00           C
ATOM   4928  O   CYS B  28      89.078  85.854  77.751  1.00  0.00           O
ATOM   4929  N   PHE B  29      89.238  87.534  76.291  1.00  0.00           N
ATOM   4930  HN  PHE B  29      89.648  87.844  75.431  1.00  0.00           H
ATOM   4931  CA  PHE B  29      88.328  88.324  77.061  1.00  0.00           C
ATOM   4932  HA  PHE B  29      87.398  87.774  77.061  1.00  0.00           H
ATOM   4933  CB  PHE B  29      88.808  88.834  78.421  1.00  0.00           C
ATOM   4934  HB1 PHE B  29      88.328  89.674  78.961  1.00  0.00           H
ATOM   4935  HB2 PHE B  29      88.758  87.944  79.101  1.00  0.00           H
ATOM   4936  CG  PHE B  29      90.168  89.444  78.461  1.00  0.00           C
ATOM   4937  CD1 PHE B  29      91.288  88.784  78.911  1.00  0.00           C
ATOM   4938  HD1 PHE B  29      91.178  87.754  79.231  1.00  0.00           H
ATOM   4939  CE1 PHE B  29      92.538  89.304  78.721  1.00  0.00           C
ATOM   4940  HE1 PHE B  29      93.468  88.804  78.961  1.00  0.00           H
ATOM   4941  CZ  PHE B  29      92.698  90.554  78.171  1.00  0.00           C
ATOM   4942  HZ  PHE B  29      93.718  90.854  78.041  1.00  0.00           H
ATOM   4943  CD2 PHE B  29      90.348  90.704  77.941  1.00  0.00           C
ATOM   4944  HD2 PHE B  29      89.528  91.354  77.651  1.00  0.00           H
ATOM   4945  CE2 PHE B  29      91.588  91.274  77.781  1.00  0.00           C
ATOM   4946  HE2 PHE B  29      91.788  92.254  77.391  1.00  0.00           H
ATOM   4947  C   PHE B  29      87.968  89.384  76.081  1.00  0.00           C
ATOM   4948  O   PHE B  29      88.648  89.764  75.131  1.00  0.00           O
ATOM   4949  N   ARG B  30      86.718  89.874  76.251  1.00  0.00           N
ATOM   4950  HN  ARG B  30      86.070  89.554  76.941  1.00  0.00           H
ATOM   4951  CA  ARG B  30      86.260  91.074  75.611  1.00  0.00           C
ATOM   4952  HA  ARG B  30      86.570  91.124  74.581  1.00  0.00           H
ATOM   4953  CB  ARG B  30      84.730  91.184  75.561  1.00  0.00           C
ATOM   4954  HB1 ARG B  30      84.400  92.204  75.281  1.00  0.00           H
ATOM   4955  HB2 ARG B  30      84.340  91.044  76.601  1.00  0.00           H
ATOM   4956  CG  ARG B  30      84.070  90.294  74.511  1.00  0.00           C
ATOM   4957  HG1 ARG B  30      84.560  90.554  73.551  1.00  0.00           H
ATOM   4958  HG2 ARG B  30      84.390  89.234  74.501  1.00  0.00           H
ATOM   4959  CD  ARG B  30      82.550  90.484  74.491  1.00  0.00           C
ATOM   4960  HD1 ARG B  30      82.020  90.224  75.431  1.00  0.00           H
ATOM   4961  HD2 ARG B  30      82.020  89.844  73.751  1.00  0.00           H
ATOM   4962  NE  ARG B  30      82.160  91.904  74.251  1.00  0.00           N
ATOM   4963  HE  ARG B  30      82.830  92.634  74.301  1.00  0.00           H
ATOM   4964  CZ  ARG B  30      80.870  92.344  74.121  1.00  0.00           C
ATOM   4965  NH1 ARG B  30      79.800  91.524  73.921  1.00  0.00           N
ATOM   4966 1HH1 ARG B  30      79.970  90.534  73.951  1.00  0.00           H
ATOM   4967 2HH1 ARG B  30      78.880  91.884  74.031  1.00  0.00           H
ATOM   4968  NH2 ARG B  30      80.700  93.684  74.291  1.00  0.00           N
ATOM   4969 1HH2 ARG B  30      81.510  94.204  74.581  1.00  0.00           H
ATOM   4970 2HH2 ARG B  30      79.800  94.064  74.111  1.00  0.00           H
ATOM   4971  C   ARG B  30      86.868  92.354  76.081  1.00  0.00           C
ATOM   4972  O   ARG B  30      87.078  92.434  77.291  1.00  0.00           O
ATOM   4973  N   GLU B  31      87.198  93.344  75.241  1.00  0.00           N
ATOM   4974  HN  GLU B  31      86.838  93.294  74.311  1.00  0.00           H
ATOM   4975  CA  GLU B  31      87.648  94.634  75.651  1.00  0.00           C
ATOM   4976  HA  GLU B  31      88.548  94.564  76.251  1.00  0.00           H
ATOM   4977  CB  GLU B  31      88.118  95.364  74.381  1.00  0.00           C
ATOM   4978  HB1 GLU B  31      87.308  95.224  73.631  1.00  0.00           H
ATOM   4979  HB2 GLU B  31      88.358  96.384  74.741  1.00  0.00           H
ATOM   4980  CG  GLU B  31      89.298  94.584  73.801  1.00  0.00           C
ATOM   4981  HG1 GLU B  31      88.918  93.934  72.981  1.00  0.00           H
ATOM   4982  HG2 GLU B  31      89.838  93.874  74.471  1.00  0.00           H
ATOM   4983  CD  GLU B  31      90.268  95.634  73.261  1.00  0.00           C
ATOM   4984  OE1 GLU B  31      91.478  95.544  73.581  1.00  0.00           O
ATOM   4985  OE2 GLU B  31      89.818  96.484  72.441  1.00  0.00           O
ATOM   4986  C   GLU B  31      86.580  95.384  76.371  1.00  0.00           C
ATOM   4987  O   GLU B  31      85.400  95.084  76.231  1.00  0.00           O
ATOM   4988  N   GLU B  32      86.938  96.384  77.211  1.00  0.00           N
ATOM   4989  HN  GLU B  32      87.918  96.514  77.321  1.00  0.00           H
ATOM   4990  CA  GLU B  32      86.040  96.914  78.181  1.00  0.00           C
ATOM   4991  HA  GLU B  32      85.350  96.104  78.401  1.00  0.00           H
ATOM   4992  CB  GLU B  32      86.630  97.334  79.541  1.00  0.00           C
ATOM   4993  HB1 GLU B  32      87.418  98.114  79.451  1.00  0.00           H
ATOM   4994  HB2 GLU B  32      85.890  97.774  80.231  1.00  0.00           H
ATOM   4995  CG  GLU B  32      87.148  96.094  80.281  1.00  0.00           C
ATOM   4996  HG1 GLU B  32      86.330  95.344  80.301  1.00  0.00           H
ATOM   4997  HG2 GLU B  32      88.118  95.724  79.901  1.00  0.00           H
ATOM   4998  CD  GLU B  32      87.498  96.474  81.711  1.00  0.00           C
ATOM   4999  OE1 GLU B  32      88.218  97.474  81.971  1.00  0.00           O
ATOM   5000  OE2 GLU B  32      87.128  95.684  82.631  1.00  0.00           O
ATOM   5001  C   GLU B  32      85.240  98.084  77.731  1.00  0.00           C
ATOM   5002  O   GLU B  32      84.400  98.634  78.441  1.00  0.00           O
ATOM   5003  N   ASN B  33      85.440  98.554  76.491  1.00  0.00           N
ATOM   5004  HN  ASN B  33      86.050  97.944  75.971  1.00  0.00           H
ATOM   5005  CA  ASN B  33      84.510  99.364  75.771  1.00  0.00           C
ATOM   5006  HA  ASN B  33      83.710  99.684  76.421  1.00  0.00           H
ATOM   5007  CB  ASN B  33      85.290 100.384  74.921  1.00  0.00           C
ATOM   5008  HB1 ASN B  33      86.080  99.904  74.311  1.00  0.00           H
ATOM   5009  HB2 ASN B  33      84.650 100.974  74.231  1.00  0.00           H
ATOM   5010  CG  ASN B  33      86.000 101.334  75.881  1.00  0.00           C
ATOM   5011  OD1 ASN B  33      85.450 101.734  76.901  1.00  0.00           O
ATOM   5012  ND2 ASN B  33      87.258 101.694  75.521  1.00  0.00           N
ATOM   5013 1HD2 ASN B  33      87.728 102.324  76.141  1.00  0.00           H
ATOM   5014 2HD2 ASN B  33      87.718 101.394  74.681  1.00  0.00           H
ATOM   5015  C   ASN B  33      83.880  98.474  74.761  1.00  0.00           C
ATOM   5016  O   ASN B  33      84.460  97.464  74.381  1.00  0.00           O
ATOM   5017  N   ALA B  34      82.810  98.954  74.111  1.00  0.00           N
ATOM   5018  HN  ALA B  34      82.500  99.894  74.231  1.00  0.00           H
ATOM   5019  CA  ALA B  34      82.190  98.204  73.061  1.00  0.00           C
ATOM   5020  HA  ALA B  34      82.440  97.154  73.131  1.00  0.00           H
ATOM   5021  CB  ALA B  34      80.660  98.324  73.161  1.00  0.00           C
ATOM   5022  HB1 ALA B  34      80.220  97.904  72.231  1.00  0.00           H
ATOM   5023  HB2 ALA B  34      80.330  99.374  73.311  1.00  0.00           H
ATOM   5024  HB3 ALA B  34      80.480  97.584  73.971  1.00  0.00           H
ATOM   5025  C   ALA B  34      82.580  98.664  71.701  1.00  0.00           C
ATOM   5026  O   ALA B  34      82.700  99.864  71.461  1.00  0.00           O
ATOM   5027  N   ASN B  35      82.750  97.724  70.751  1.00  0.00           N
ATOM   5028  HN  ASN B  35      82.660  96.754  71.001  1.00  0.00           H
ATOM   5029  CA  ASN B  35      83.190  98.054  69.431  1.00  0.00           C
ATOM   5030  HA  ASN B  35      83.790  98.954  69.561  1.00  0.00           H
ATOM   5031  CB  ASN B  35      84.160  97.084  68.741  1.00  0.00           C
ATOM   5032  HB1 ASN B  35      85.070  96.894  69.351  1.00  0.00           H
ATOM   5033  HB2 ASN B  35      84.440  97.424  67.721  1.00  0.00           H
ATOM   5034  CG  ASN B  35      83.430  95.764  68.571  1.00  0.00           C
ATOM   5035  OD1 ASN B  35      82.730  95.524  67.591  1.00  0.00           O
ATOM   5036  ND2 ASN B  35      83.650  94.864  69.571  1.00  0.00           N
ATOM   5037 1HD2 ASN B  35      83.230  93.964  69.521  1.00  0.00           H
ATOM   5038 2HD2 ASN B  35      84.130  95.064  70.431  1.00  0.00           H
ATOM   5039  C   ASN B  35      82.070  98.514  68.571  1.00  0.00           C
ATOM   5040  O   ASN B  35      80.930  98.054  68.661  1.00  0.00           O
ATOM   5041  N   PHE B  36      82.240  99.494  67.661  1.00  0.00           N
ATOM   5042  HN  PHE B  36      83.080 100.024  67.661  1.00  0.00           H
ATOM   5043  CA  PHE B  36      81.200  99.994  66.811  1.00  0.00           C
ATOM   5044  HA  PHE B  36      80.270  99.784  67.321  1.00  0.00           H
ATOM   5045  CB  PHE B  36      81.510 101.454  66.451  1.00  0.00           C
ATOM   5046  HB1 PHE B  36      82.400 101.404  65.791  1.00  0.00           H
ATOM   5047  HB2 PHE B  36      81.770 102.014  67.371  1.00  0.00           H
ATOM   5048  CG  PHE B  36      80.400 102.234  65.821  1.00  0.00           C
ATOM   5049  CD1 PHE B  36      80.460 102.564  64.491  1.00  0.00           C
ATOM   5050  HD1 PHE B  36      81.310 102.254  63.901  1.00  0.00           H
ATOM   5051  CE1 PHE B  36      79.520 103.414  63.961  1.00  0.00           C
ATOM   5052  HE1 PHE B  36      79.650 103.884  63.001  1.00  0.00           H
ATOM   5053  CZ  PHE B  36      78.520 103.944  64.751  1.00  0.00           C
ATOM   5054  HZ  PHE B  36      77.860 104.644  64.261  1.00  0.00           H
ATOM   5055  CD2 PHE B  36      79.350 102.654  66.601  1.00  0.00           C
ATOM   5056  HD2 PHE B  36      79.160 102.294  67.601  1.00  0.00           H
ATOM   5057  CE2 PHE B  36      78.420 103.504  66.051  1.00  0.00           C
ATOM   5058  HE2 PHE B  36      77.530 103.784  66.591  1.00  0.00           H
ATOM   5059  C   PHE B  36      81.210  99.144  65.591  1.00  0.00           C
ATOM   5060  O   PHE B  36      80.200  99.164  64.891  1.00  0.00           O
[truncated: 349,666 more chars]
