# Supplementary material for: Structural basis of dimerization of chemokine receptors CCR5 and CXCR4
Source: Nat Commun. 2023 Oct 13;14:6439. doi: 10.1038/s41467-023-42082-z (PMC10575954; doi:10.1038/s41467-023-42082-z)
Supplement: Supplementary file 6 — Source Data [file 41467_2023_42082_MOESM6_ESM.zip › Figure 5/Panel C/CCR5-CXCR4_minimum_B.pdb]

REMARK    GENERATED BY TRJCONV
TITLE     Protein t= 101780.00000 step= 50890000
REMARK    THIS IS A SIMULATION BOX
CRYST1  187.944  187.944  102.612  90.00  90.00  90.00 P 1           1
MODEL        1
ATOM      1  N   PRO A  19      82.742 112.234  84.811  1.00  0.00           N
ATOM      2  HN1 PRO A  19      83.502 112.894  84.851  1.00  0.00           H
ATOM      3  HN2 PRO A  19      81.922 112.744  84.531  1.00  0.00           H
ATOM      4  CD  PRO A  19      82.482 111.504  86.101  1.00  0.00           C
ATOM      5  HD1 PRO A  19      83.432 111.274  86.631  1.00  0.00           H
ATOM      6  HD2 PRO A  19      81.812 112.104  86.751  1.00  0.00           H
ATOM      7  CA  PRO A  19      82.842 111.214  83.741  1.00  0.00           C
ATOM      8  HA  PRO A  19      83.882 110.934  83.821  1.00  0.00           H
ATOM      9  CB  PRO A  19      81.802 110.164  84.131  1.00  0.00           C
ATOM     10  HB1 PRO A  19      81.992 109.224  83.571  1.00  0.00           H
ATOM     11  HB2 PRO A  19      80.812 110.464  83.721  1.00  0.00           H
ATOM     12  CG  PRO A  19      81.912 110.144  85.661  1.00  0.00           C
ATOM     13  HG1 PRO A  19      82.562 109.344  86.071  1.00  0.00           H
ATOM     14  HG2 PRO A  19      80.852 110.004  85.981  1.00  0.00           H
ATOM     15  C   PRO A  19      82.432 111.824  82.441  1.00  0.00           C
ATOM     16  O   PRO A  19      81.942 112.954  82.471  1.00  0.00           O
ATOM     17  N   CYS A  20      82.602 111.164  81.281  1.00  0.00           N
ATOM     18  HN  CYS A  20      82.912 110.224  81.191  1.00  0.00           H
ATOM     19  CA  CYS A  20      82.242 111.684  80.001  1.00  0.00           C
ATOM     20  HA  CYS A  20      81.962 112.724  80.031  1.00  0.00           H
ATOM     21  CB  CYS A  20      83.352 111.474  78.951  1.00  0.00           C
ATOM     22  HB1 CYS A  20      83.492 110.414  78.641  1.00  0.00           H
ATOM     23  HB2 CYS A  20      83.082 111.914  77.971  1.00  0.00           H
ATOM     24  SG  CYS A  20      84.972 112.034  79.551  1.00  0.00           S
ATOM     25  C   CYS A  20      81.082 110.914  79.441  1.00  0.00           C
ATOM     26  O   CYS A  20      81.012 109.684  79.491  1.00  0.00           O
ATOM     27  N   GLN A  21      80.192 111.584  78.701  1.00  0.00           N
ATOM     28  HN  GLN A  21      80.202 112.584  78.631  1.00  0.00           H
ATOM     29  CA  GLN A  21      79.082 110.964  78.051  1.00  0.00           C
ATOM     30  HA  GLN A  21      78.772 110.084  78.611  1.00  0.00           H
ATOM     31  CB  GLN A  21      77.962 112.004  77.911  1.00  0.00           C
ATOM     32  HB1 GLN A  21      77.242 111.574  77.171  1.00  0.00           H
ATOM     33  HB2 GLN A  21      78.172 112.954  77.361  1.00  0.00           H
ATOM     34  CG  GLN A  21      77.222 112.384  79.191  1.00  0.00           C
ATOM     35  HG1 GLN A  21      77.832 113.144  79.731  1.00  0.00           H
ATOM     36  HG2 GLN A  21      76.302 112.884  78.821  1.00  0.00           H
ATOM     37  CD  GLN A  21      76.942 111.254  80.171  1.00  0.00           C
ATOM     38  OE1 GLN A  21      76.632 110.134  79.781  1.00  0.00           O
ATOM     39  NE2 GLN A  21      76.882 111.534  81.501  1.00  0.00           N
ATOM     40 1HE2 GLN A  21      77.312 112.394  81.761  1.00  0.00           H
ATOM     41 2HE2 GLN A  21      76.672 110.764  82.111  1.00  0.00           H
ATOM     42  C   GLN A  21      79.472 110.524  76.681  1.00  0.00           C
ATOM     43  O   GLN A  21      80.482 111.044  76.211  1.00  0.00           O
ATOM     44  N   LYS A  22      78.772 109.544  76.101  1.00  0.00           N
ATOM     45  HN  LYS A  22      78.032 108.994  76.481  1.00  0.00           H
ATOM     46  CA  LYS A  22      79.212 108.814  74.941  1.00  0.00           C
ATOM     47  HA  LYS A  22      80.132 109.164  74.501  1.00  0.00           H
ATOM     48  CB  LYS A  22      79.502 107.314  75.131  1.00  0.00           C
ATOM     49  HB1 LYS A  22      78.622 106.864  75.651  1.00  0.00           H
ATOM     50  HB2 LYS A  22      79.722 106.784  74.181  1.00  0.00           H
ATOM     51  CG  LYS A  22      80.762 106.884  75.881  1.00  0.00           C
ATOM     52  HG1 LYS A  22      80.952 105.804  75.691  1.00  0.00           H
ATOM     53  HG2 LYS A  22      80.512 107.064  76.951  1.00  0.00           H
ATOM     54  CD  LYS A  22      81.972 107.694  75.421  1.00  0.00           C
ATOM     55  HD1 LYS A  22      82.842 107.254  75.941  1.00  0.00           H
ATOM     56  HD2 LYS A  22      81.942 108.724  75.841  1.00  0.00           H
ATOM     57  CE  LYS A  22      82.382 107.654  73.951  1.00  0.00           C
ATOM     58  HE1 LYS A  22      82.902 106.684  73.731  1.00  0.00           H
ATOM     59  HE2 LYS A  22      81.552 107.854  73.231  1.00  0.00           H
ATOM     60  NZ  LYS A  22      83.392 108.694  73.661  1.00  0.00           N
ATOM     61  HZ1 LYS A  22      84.232 108.284  73.191  1.00  0.00           H
ATOM     62  HZ2 LYS A  22      83.652 109.114  74.571  1.00  0.00           H
ATOM     63  HZ3 LYS A  22      82.882 109.344  73.031  1.00  0.00           H
ATOM     64  C   LYS A  22      78.332 109.044  73.761  1.00  0.00           C
ATOM     65  O   LYS A  22      78.392 110.124  73.171  1.00  0.00           O
ATOM     66  N   ILE A  23      77.672 108.014  73.211  1.00  0.00           N
ATOM     67  HN  ILE A  23      77.792 107.134  73.661  1.00  0.00           H
ATOM     68  CA  ILE A  23      76.672 108.044  72.181  1.00  0.00           C
ATOM     69  HA  ILE A  23      77.072 108.644  71.381  1.00  0.00           H
ATOM     70  CB  ILE A  23      76.312 106.724  71.561  1.00  0.00           C
ATOM     71  HB  ILE A  23      75.682 106.204  72.321  1.00  0.00           H
ATOM     72  CG2 ILE A  23      75.392 106.934  70.351  1.00  0.00           C
ATOM     73 1HG2 ILE A  23      74.592 107.674  70.601  1.00  0.00           H
ATOM     74 2HG2 ILE A  23      75.902 107.344  69.451  1.00  0.00           H
ATOM     75 3HG2 ILE A  23      74.852 105.994  70.131  1.00  0.00           H
ATOM     76  CG1 ILE A  23      77.442 105.754  71.191  1.00  0.00           C
ATOM     77 1HG1 ILE A  23      76.972 104.774  70.961  1.00  0.00           H
ATOM     78 2HG1 ILE A  23      78.152 105.704  72.051  1.00  0.00           H
ATOM     79  CD  ILE A  23      78.322 106.124  70.001  1.00  0.00           C
ATOM     80  HD1 ILE A  23      79.152 105.384  69.921  1.00  0.00           H
ATOM     81  HD2 ILE A  23      78.722 107.144  70.181  1.00  0.00           H
ATOM     82  HD3 ILE A  23      77.762 106.144  69.041  1.00  0.00           H
ATOM     83  C   ILE A  23      75.502 108.884  72.561  1.00  0.00           C
ATOM     84  O   ILE A  23      75.102 108.904  73.721  1.00  0.00           O
ATOM     85  N   ASN A  24      75.022 109.744  71.641  1.00  0.00           N
ATOM     86  HN  ASN A  24      75.362 109.764  70.701  1.00  0.00           H
ATOM     87  CA  ASN A  24      74.022 110.674  72.061  1.00  0.00           C
ATOM     88  HA  ASN A  24      73.402 110.314  72.871  1.00  0.00           H
ATOM     89  CB  ASN A  24      74.672 112.024  72.391  1.00  0.00           C
ATOM     90  HB1 ASN A  24      74.972 112.554  71.461  1.00  0.00           H
ATOM     91  HB2 ASN A  24      75.522 111.764  73.051  1.00  0.00           H
ATOM     92  CG  ASN A  24      73.752 112.934  73.191  1.00  0.00           C
ATOM     93  OD1 ASN A  24      72.612 112.684  73.581  1.00  0.00           O
ATOM     94  ND2 ASN A  24      74.272 114.174  73.371  1.00  0.00           N
ATOM     95 1HD2 ASN A  24      73.672 114.874  73.751  1.00  0.00           H
ATOM     96 2HD2 ASN A  24      75.222 114.304  73.071  1.00  0.00           H
ATOM     97  C   ASN A  24      73.052 110.764  70.931  1.00  0.00           C
ATOM     98  O   ASN A  24      73.432 111.024  69.791  1.00  0.00           O
ATOM     99  N   VAL A  25      71.732 110.604  71.151  1.00  0.00           N
ATOM    100  HN  VAL A  25      71.362 110.424  72.061  1.00  0.00           H
ATOM    101  CA  VAL A  25      70.722 110.754  70.151  1.00  0.00           C
ATOM    102  HA  VAL A  25      71.172 110.684  69.171  1.00  0.00           H
ATOM    103  CB  VAL A  25      69.672 109.684  70.201  1.00  0.00           C
ATOM    104  HB  VAL A  25      69.182 109.694  71.201  1.00  0.00           H
ATOM    105  CG1 VAL A  25      70.452 108.364  70.121  1.00  0.00           C
ATOM    106 1HG1 VAL A  25      71.052 108.274  69.191  1.00  0.00           H
ATOM    107 2HG1 VAL A  25      71.082 108.284  71.041  1.00  0.00           H
ATOM    108 3HG1 VAL A  25      69.712 107.554  69.971  1.00  0.00           H
ATOM    109  CG2 VAL A  25      68.602 109.834  69.111  1.00  0.00           C
ATOM    110 1HG2 VAL A  25      67.982 108.914  69.031  1.00  0.00           H
ATOM    111 2HG2 VAL A  25      69.092 110.104  68.161  1.00  0.00           H
ATOM    112 3HG2 VAL A  25      67.882 110.654  69.361  1.00  0.00           H
ATOM    113  C   VAL A  25      70.182 112.124  70.371  1.00  0.00           C
ATOM    114  O   VAL A  25      69.782 112.564  71.451  1.00  0.00           O
ATOM    115  N   LYS A  26      70.172 112.904  69.271  1.00  0.00           N
ATOM    116  HN  LYS A  26      70.632 112.574  68.451  1.00  0.00           H
ATOM    117  CA  LYS A  26      69.552 114.184  69.221  1.00  0.00           C
ATOM    118  HA  LYS A  26      69.402 114.674  70.171  1.00  0.00           H
ATOM    119  CB  LYS A  26      70.622 115.094  68.601  1.00  0.00           C
ATOM    120  HB1 LYS A  26      70.392 116.174  68.461  1.00  0.00           H
ATOM    121  HB2 LYS A  26      70.872 114.804  67.561  1.00  0.00           H
ATOM    122  CG  LYS A  26      71.922 115.104  69.411  1.00  0.00           C
ATOM    123  HG1 LYS A  26      72.542 115.714  68.711  1.00  0.00           H
ATOM    124  HG2 LYS A  26      72.442 114.124  69.461  1.00  0.00           H
ATOM    125  CD  LYS A  26      71.812 115.734  70.801  1.00  0.00           C
ATOM    126  HD1 LYS A  26      70.992 115.174  71.281  1.00  0.00           H
ATOM    127  HD2 LYS A  26      72.762 115.504  71.341  1.00  0.00           H
ATOM    128  CE  LYS A  26      71.452 117.224  70.861  1.00  0.00           C
ATOM    129  HE1 LYS A  26      70.632 117.434  70.141  1.00  0.00           H
ATOM    130  HE2 LYS A  26      71.202 117.614  71.871  1.00  0.00           H
ATOM    131  NZ  LYS A  26      72.652 117.964  70.431  1.00  0.00           N
ATOM    132  HZ1 LYS A  26      73.472 117.354  70.671  1.00  0.00           H
ATOM    133  HZ2 LYS A  26      72.662 118.864  70.931  1.00  0.00           H
ATOM    134  HZ3 LYS A  26      72.522 118.104  69.401  1.00  0.00           H
ATOM    135  C   LYS A  26      68.382 114.154  68.281  1.00  0.00           C
ATOM    136  O   LYS A  26      68.202 113.474  67.271  1.00  0.00           O
ATOM    137  N   GLN A  27      67.442 115.034  68.661  1.00  0.00           N
ATOM    138  HN  GLN A  27      67.502 115.584  69.491  1.00  0.00           H
ATOM    139  CA  GLN A  27      66.202 115.154  67.971  1.00  0.00           C
ATOM    140  HA  GLN A  27      65.862 114.184  67.621  1.00  0.00           H
ATOM    141  CB  GLN A  27      65.072 115.644  68.891  1.00  0.00           C
ATOM    142  HB1 GLN A  27      65.352 116.604  69.381  1.00  0.00           H
ATOM    143  HB2 GLN A  27      64.192 115.874  68.251  1.00  0.00           H
ATOM    144  CG  GLN A  27      64.652 114.794  70.081  1.00  0.00           C
ATOM    145  HG1 GLN A  27      63.772 115.224  70.621  1.00  0.00           H
ATOM    146  HG2 GLN A  27      65.442 114.894  70.851  1.00  0.00           H
ATOM    147  CD  GLN A  27      64.352 113.334  69.751  1.00  0.00           C
ATOM    148  OE1 GLN A  27      63.562 113.124  68.831  1.00  0.00           O
ATOM    149  NE2 GLN A  27      64.972 112.334  70.421  1.00  0.00           N
ATOM    150 1HE2 GLN A  27      64.882 111.404  70.051  1.00  0.00           H
ATOM    151 2HE2 GLN A  27      65.582 112.564  71.171  1.00  0.00           H
ATOM    152  C   GLN A  27      66.282 115.864  66.661  1.00  0.00           C
ATOM    153  O   GLN A  27      65.412 115.594  65.841  1.00  0.00           O
ATOM    154  N   ILE A  28      67.322 116.674  66.381  1.00  0.00           N
ATOM    155  HN  ILE A  28      67.892 116.954  67.141  1.00  0.00           H
ATOM    156  CA  ILE A  28      67.582 117.114  65.041  1.00  0.00           C
ATOM    157  HA  ILE A  28      66.652 117.574  64.741  1.00  0.00           H
ATOM    158  CB  ILE A  28      68.562 118.254  65.031  1.00  0.00           C
ATOM    159  HB  ILE A  28      69.572 117.894  65.331  1.00  0.00           H
ATOM    160  CG2 ILE A  28      68.682 118.884  63.631  1.00  0.00           C
ATOM    161 1HG2 ILE A  28      68.912 118.054  62.941  1.00  0.00           H
ATOM    162 2HG2 ILE A  28      67.812 119.504  63.311  1.00  0.00           H
ATOM    163 3HG2 ILE A  28      69.632 119.454  63.611  1.00  0.00           H
ATOM    164  CG1 ILE A  28      68.322 119.444  65.971  1.00  0.00           C
ATOM    165 1HG1 ILE A  28      67.442 120.054  65.681  1.00  0.00           H
ATOM    166 2HG1 ILE A  28      68.172 118.924  66.941  1.00  0.00           H
ATOM    167  CD  ILE A  28      69.402 120.504  66.181  1.00  0.00           C
ATOM    168  HD1 ILE A  28      69.142 121.314  65.461  1.00  0.00           H
ATOM    169  HD2 ILE A  28      69.602 120.894  67.201  1.00  0.00           H
ATOM    170  HD3 ILE A  28      70.352 120.084  65.791  1.00  0.00           H
ATOM    171  C   ILE A  28      67.822 116.094  63.991  1.00  0.00           C
ATOM    172  O   ILE A  28      67.302 116.254  62.891  1.00  0.00           O
ATOM    173  N   ALA A  29      68.632 115.094  64.381  1.00  0.00           N
ATOM    174  HN  ALA A  29      69.102 115.034  65.261  1.00  0.00           H
ATOM    175  CA  ALA A  29      68.952 113.994  63.531  1.00  0.00           C
ATOM    176  HA  ALA A  29      69.222 114.364  62.551  1.00  0.00           H
ATOM    177  CB  ALA A  29      70.032 113.184  64.271  1.00  0.00           C
ATOM    178  HB1 ALA A  29      71.032 113.604  64.061  1.00  0.00           H
ATOM    179  HB2 ALA A  29      70.042 112.124  63.931  1.00  0.00           H
ATOM    180  HB3 ALA A  29      69.832 113.194  65.361  1.00  0.00           H
ATOM    181  C   ALA A  29      67.822 113.054  63.261  1.00  0.00           C
ATOM    182  O   ALA A  29      67.802 112.594  62.131  1.00  0.00           O
ATOM    183  N   ALA A  30      66.912 112.864  64.241  1.00  0.00           N
ATOM    184  HN  ALA A  30      67.122 113.204  65.151  1.00  0.00           H
ATOM    185  CA  ALA A  30      65.692 112.124  64.111  1.00  0.00           C
ATOM    186  HA  ALA A  30      65.932 111.104  63.851  1.00  0.00           H
ATOM    187  CB  ALA A  30      64.902 112.184  65.431  1.00  0.00           C
ATOM    188  HB1 ALA A  30      65.532 111.974  66.311  1.00  0.00           H
ATOM    189  HB2 ALA A  30      64.462 113.204  65.531  1.00  0.00           H
ATOM    190  HB3 ALA A  30      64.122 111.404  65.501  1.00  0.00           H
ATOM    191  C   ALA A  30      64.742 112.614  63.071  1.00  0.00           C
ATOM    192  O   ALA A  30      64.142 111.884  62.281  1.00  0.00           O
ATOM    193  N   ARG A  31      64.652 113.954  63.001  1.00  0.00           N
ATOM    194  HN  ARG A  31      65.142 114.524  63.641  1.00  0.00           H
ATOM    195  CA  ARG A  31      63.892 114.594  61.961  1.00  0.00           C
ATOM    196  HA  ARG A  31      62.992 114.034  61.751  1.00  0.00           H
ATOM    197  CB  ARG A  31      63.262 115.934  62.361  1.00  0.00           C
ATOM    198  HB1 ARG A  31      64.122 116.624  62.491  1.00  0.00           H
ATOM    199  HB2 ARG A  31      62.582 116.234  61.531  1.00  0.00           H
ATOM    200  CG  ARG A  31      62.402 115.904  63.631  1.00  0.00           C
ATOM    201  HG1 ARG A  31      63.032 115.464  64.431  1.00  0.00           H
ATOM    202  HG2 ARG A  31      62.142 116.944  63.891  1.00  0.00           H
ATOM    203  CD  ARG A  31      61.182 115.004  63.381  1.00  0.00           C
ATOM    204  HD1 ARG A  31      60.742 115.304  62.411  1.00  0.00           H
ATOM    205  HD2 ARG A  31      61.502 113.944  63.361  1.00  0.00           H
ATOM    206  NE  ARG A  31      60.162 115.284  64.421  1.00  0.00           N
ATOM    207  HE  ARG A  31      60.542 115.764  65.221  1.00  0.00           H
ATOM    208  CZ  ARG A  31      58.972 114.604  64.411  1.00  0.00           C
ATOM    209  NH1 ARG A  31      58.282 114.454  65.571  1.00  0.00           N
ATOM    210 1HH1 ARG A  31      58.752 114.774  66.401  1.00  0.00           H
ATOM    211 2HH1 ARG A  31      57.482 113.854  65.491  1.00  0.00           H
ATOM    212  NH2 ARG A  31      58.512 113.824  63.391  1.00  0.00           N
ATOM    213 1HH2 ARG A  31      57.702 113.244  63.511  1.00  0.00           H
ATOM    214 2HH2 ARG A  31      58.822 113.854  62.441  1.00  0.00           H
ATOM    215  C   ARG A  31      64.462 114.774  60.601  1.00  0.00           C
ATOM    216  O   ARG A  31      63.692 114.914  59.651  1.00  0.00           O
ATOM    217  N   LEU A  32      65.792 114.664  60.411  1.00  0.00           N
ATOM    218  HN  LEU A  32      66.422 114.534  61.181  1.00  0.00           H
ATOM    219  CA  LEU A  32      66.362 115.084  59.171  1.00  0.00           C
ATOM    220  HA  LEU A  32      65.752 115.784  58.631  1.00  0.00           H
ATOM    221  CB  LEU A  32      67.742 115.674  59.541  1.00  0.00           C
ATOM    222  HB1 LEU A  32      68.292 115.154  60.361  1.00  0.00           H
ATOM    223  HB2 LEU A  32      67.562 116.684  59.981  1.00  0.00           H
ATOM    224  CG  LEU A  32      68.782 115.964  58.461  1.00  0.00           C
ATOM    225  HG  LEU A  32      69.092 115.054  57.901  1.00  0.00           H
ATOM    226  CD1 LEU A  32      68.122 116.964  57.481  1.00  0.00           C
ATOM    227 1HD1 LEU A  32      68.902 117.374  56.811  1.00  0.00           H
ATOM    228 2HD1 LEU A  32      67.632 117.774  58.061  1.00  0.00           H
ATOM    229 3HD1 LEU A  32      67.372 116.444  56.861  1.00  0.00           H
ATOM    230  CD2 LEU A  32      70.072 116.504  59.101  1.00  0.00           C
ATOM    231 1HD2 LEU A  32      69.982 117.494  59.601  1.00  0.00           H
ATOM    232 2HD2 LEU A  32      70.362 115.704  59.811  1.00  0.00           H
ATOM    233 3HD2 LEU A  32      70.902 116.594  58.371  1.00  0.00           H
ATOM    234  C   LEU A  32      66.792 114.014  58.231  1.00  0.00           C
ATOM    235  O   LEU A  32      66.832 114.314  57.041  1.00  0.00           O
ATOM    236  N   LEU A  33      67.082 112.824  58.781  1.00  0.00           N
ATOM    237  HN  LEU A  33      67.092 112.584  59.751  1.00  0.00           H
ATOM    238  CA  LEU A  33      67.532 111.654  58.091  1.00  0.00           C
ATOM    239  HA  LEU A  33      68.032 111.904  57.161  1.00  0.00           H
ATOM    240  CB  LEU A  33      68.502 110.884  58.991  1.00  0.00           C
ATOM    241  HB1 LEU A  33      67.982 110.454  59.871  1.00  0.00           H
ATOM    242  HB2 LEU A  33      68.892 110.054  58.361  1.00  0.00           H
ATOM    243  CG  LEU A  33      69.692 111.744  59.481  1.00  0.00           C
ATOM    244  HG  LEU A  33      69.272 112.604  60.041  1.00  0.00           H
ATOM    245  CD1 LEU A  33      70.572 110.934  60.441  1.00  0.00           C
ATOM    246 1HD1 LEU A  33      70.092 110.524  61.351  1.00  0.00           H
ATOM    247 2HD1 LEU A  33      71.062 110.174  59.801  1.00  0.00           H
ATOM    248 3HD1 LEU A  33      71.412 111.614  60.711  1.00  0.00           H
ATOM    249  CD2 LEU A  33      70.562 112.194  58.291  1.00  0.00           C
ATOM    250 1HD2 LEU A  33      70.752 111.304  57.651  1.00  0.00           H
ATOM    251 2HD2 LEU A  33      71.502 112.614  58.701  1.00  0.00           H
ATOM    252 3HD2 LEU A  33      70.152 113.034  57.701  1.00  0.00           H
ATOM    253  C   LEU A  33      66.522 110.704  57.551  1.00  0.00           C
ATOM    254  O   LEU A  33      66.722 109.974  56.581  1.00  0.00           O
ATOM    255  N   PRO A  34      65.312 110.634  58.011  1.00  0.00           N
ATOM    256  CD  PRO A  34      64.852 111.044  59.331  1.00  0.00           C
ATOM    257  HD1 PRO A  34      65.632 110.744  60.081  1.00  0.00           H
ATOM    258  HD2 PRO A  34      64.652 112.134  59.351  1.00  0.00           H
ATOM    259  CA  PRO A  34      64.372 109.794  57.331  1.00  0.00           C
ATOM    260  HA  PRO A  34      64.822 109.144  56.591  1.00  0.00           H
ATOM    261  CB  PRO A  34      63.692 109.084  58.501  1.00  0.00           C
ATOM    262  HB1 PRO A  34      64.322 108.254  58.881  1.00  0.00           H
ATOM    263  HB2 PRO A  34      62.732 108.554  58.351  1.00  0.00           H
ATOM    264  CG  PRO A  34      63.602 110.174  59.571  1.00  0.00           C
ATOM    265  HG1 PRO A  34      62.632 110.694  59.441  1.00  0.00           H
ATOM    266  HG2 PRO A  34      63.662 109.634  60.541  1.00  0.00           H
ATOM    267  C   PRO A  34      63.352 110.474  56.481  1.00  0.00           C
ATOM    268  O   PRO A  34      62.402 109.714  56.311  1.00  0.00           O
ATOM    269  N   PRO A  35      63.302 111.664  55.951  1.00  0.00           N
ATOM    270  CD  PRO A  35      62.142 112.254  55.311  1.00  0.00           C
ATOM    271  HD1 PRO A  35      61.752 111.534  54.561  1.00  0.00           H
ATOM    272  HD2 PRO A  35      61.362 112.464  56.081  1.00  0.00           H
ATOM    273  CA  PRO A  35      64.442 112.514  55.801  1.00  0.00           C
ATOM    274  HA  PRO A  35      65.152 112.434  56.621  1.00  0.00           H
ATOM    275  CB  PRO A  35      63.782 113.884  55.661  1.00  0.00           C
ATOM    276  HB1 PRO A  35      63.432 114.234  56.661  1.00  0.00           H
ATOM    277  HB2 PRO A  35      64.572 114.584  55.311  1.00  0.00           H
ATOM    278  CG  PRO A  35      62.622 113.584  54.711  1.00  0.00           C
ATOM    279  HG1 PRO A  35      61.922 114.444  54.671  1.00  0.00           H
ATOM    280  HG2 PRO A  35      63.022 113.404  53.691  1.00  0.00           H
ATOM    281  C   PRO A  35      65.192 112.074  54.601  1.00  0.00           C
ATOM    282  O   PRO A  35      64.692 111.314  53.771  1.00  0.00           O
ATOM    283  N   LEU A  36      66.472 112.484  54.461  1.00  0.00           N
ATOM    284  HN  LEU A  36      66.762 113.254  55.031  1.00  0.00           H
ATOM    285  CA  LEU A  36      67.302 112.354  53.311  1.00  0.00           C
ATOM    286  HA  LEU A  36      66.882 112.844  52.441  1.00  0.00           H
ATOM    287  CB  LEU A  36      68.632 113.074  53.561  1.00  0.00           C
ATOM    288  HB1 LEU A  36      69.202 113.054  52.601  1.00  0.00           H
ATOM    289  HB2 LEU A  36      69.112 112.454  54.351  1.00  0.00           H
ATOM    290  CG  LEU A  36      68.602 114.524  54.091  1.00  0.00           C
ATOM    291  HG  LEU A  36      68.192 114.474  55.131  1.00  0.00           H
ATOM    292  CD1 LEU A  36      69.982 115.174  54.281  1.00  0.00           C
ATOM    293 1HD1 LEU A  36      70.652 115.024  53.401  1.00  0.00           H
ATOM    294 2HD1 LEU A  36      70.482 114.724  55.161  1.00  0.00           H
ATOM    295 3HD1 LEU A  36      69.862 116.234  54.571  1.00  0.00           H
ATOM    296  CD2 LEU A  36      67.822 115.454  53.151  1.00  0.00           C
ATOM    297 1HD2 LEU A  36      67.992 116.494  53.511  1.00  0.00           H
ATOM    298 2HD2 LEU A  36      68.242 115.324  52.131  1.00  0.00           H
ATOM    299 3HD2 LEU A  36      66.712 115.414  53.131  1.00  0.00           H
ATOM    300  C   LEU A  36      67.572 110.974  52.831  1.00  0.00           C
ATOM    301  O   LEU A  36      67.462 110.614  51.661  1.00  0.00           O
ATOM    302  N   TYR A  37      67.802 110.024  53.761  1.00  0.00           N
ATOM    303  HN  TYR A  37      67.862 110.224  54.731  1.00  0.00           H
ATOM    304  CA  TYR A  37      68.062 108.644  53.461  1.00  0.00           C
ATOM    305  HA  TYR A  37      68.782 108.514  52.671  1.00  0.00           H
ATOM    306  CB  TYR A  37      68.532 108.124  54.831  1.00  0.00           C
ATOM    307  HB1 TYR A  37      67.852 108.294  55.701  1.00  0.00           H
ATOM    308  HB2 TYR A  37      68.662 107.034  54.691  1.00  0.00           H
ATOM    309  CG  TYR A  37      69.952 108.394  55.201  1.00  0.00           C
ATOM    310  CD1 TYR A  37      70.302 108.254  56.521  1.00  0.00           C
ATOM    311  HD1 TYR A  37      69.552 108.074  57.271  1.00  0.00           H
ATOM    312  CE1 TYR A  37      71.582 108.544  56.931  1.00  0.00           C
ATOM    313  HE1 TYR A  37      71.792 108.574  57.991  1.00  0.00           H
ATOM    314  CZ  TYR A  37      72.562 108.944  56.061  1.00  0.00           C
ATOM    315  OH  TYR A  37      73.832 109.254  56.591  1.00  0.00           O
ATOM    316  HH  TYR A  37      74.442 109.604  55.941  1.00  0.00           H
ATOM    317  CD2 TYR A  37      70.952 108.704  54.301  1.00  0.00           C
ATOM    318  HD2 TYR A  37      70.842 108.924  53.251  1.00  0.00           H
ATOM    319  CE2 TYR A  37      72.242 108.944  54.721  1.00  0.00           C
ATOM    320  HE2 TYR A  37      73.032 109.244  54.051  1.00  0.00           H
ATOM    321  C   TYR A  37      66.852 107.884  53.021  1.00  0.00           C
ATOM    322  O   TYR A  37      67.012 107.004  52.171  1.00  0.00           O
ATOM    323  N   SER A  38      65.592 108.134  53.401  1.00  0.00           N
ATOM    324  HN  SER A  38      65.352 108.784  54.121  1.00  0.00           H
ATOM    325  CA  SER A  38      64.482 107.564  52.701  1.00  0.00           C
ATOM    326  HA  SER A  38      64.672 106.514  52.831  1.00  0.00           H
ATOM    327  CB  SER A  38      63.192 107.954  53.441  1.00  0.00           C
ATOM    328  HB1 SER A  38      62.172 107.684  53.111  1.00  0.00           H
ATOM    329  HB2 SER A  38      63.182 109.044  53.671  1.00  0.00           H
ATOM    330  OG  SER A  38      63.112 107.314  54.711  1.00  0.00           O
ATOM    331  HG1 SER A  38      62.602 107.914  55.261  1.00  0.00           H
ATOM    332  C   SER A  38      64.342 107.874  51.251  1.00  0.00           C
ATOM    333  O   SER A  38      63.982 107.064  50.401  1.00  0.00           O
ATOM    334  N   LEU A  39      64.522 109.174  50.941  1.00  0.00           N
ATOM    335  HN  LEU A  39      64.862 109.794  51.631  1.00  0.00           H
ATOM    336  CA  LEU A  39      64.442 109.664  49.601  1.00  0.00           C
ATOM    337  HA  LEU A  39      63.442 109.474  49.251  1.00  0.00           H
ATOM    338  CB  LEU A  39      64.502 111.204  49.561  1.00  0.00           C
ATOM    339  HB1 LEU A  39      64.232 111.474  48.511  1.00  0.00           H
ATOM    340  HB2 LEU A  39      65.492 111.594  49.871  1.00  0.00           H
ATOM    341  CG  LEU A  39      63.522 112.044  50.401  1.00  0.00           C
ATOM    342  HG  LEU A  39      63.802 111.784  51.441  1.00  0.00           H
ATOM    343  CD1 LEU A  39      63.612 113.574  50.281  1.00  0.00           C
ATOM    344 1HD1 LEU A  39      63.792 113.894  49.241  1.00  0.00           H
ATOM    345 2HD1 LEU A  39      62.682 114.054  50.661  1.00  0.00           H
ATOM    346 3HD1 LEU A  39      64.462 113.974  50.881  1.00  0.00           H
ATOM    347  CD2 LEU A  39      62.092 111.634  50.021  1.00  0.00           C
ATOM    348 1HD2 LEU A  39      61.902 111.754  48.931  1.00  0.00           H
ATOM    349 2HD2 LEU A  39      61.442 112.304  50.631  1.00  0.00           H
ATOM    350 3HD2 LEU A  39      61.772 110.604  50.291  1.00  0.00           H
ATOM    351  C   LEU A  39      65.472 109.054  48.701  1.00  0.00           C
ATOM    352  O   LEU A  39      65.162 108.484  47.661  1.00  0.00           O
ATOM    353  N   VAL A  40      66.702 109.034  49.221  1.00  0.00           N
ATOM    354  HN  VAL A  40      66.962 109.434  50.091  1.00  0.00           H
ATOM    355  CA  VAL A  40      67.772 108.394  48.511  1.00  0.00           C
ATOM    356  HA  VAL A  40      67.672 108.674  47.481  1.00  0.00           H
ATOM    357  CB  VAL A  40      69.112 108.764  49.071  1.00  0.00           C
ATOM    358  HB  VAL A  40      69.282 108.414  50.111  1.00  0.00           H
ATOM    359  CG1 VAL A  40      69.162 110.284  48.831  1.00  0.00           C
ATOM    360 1HG1 VAL A  40      68.332 110.844  49.321  1.00  0.00           H
ATOM    361 2HG1 VAL A  40      69.062 110.484  47.741  1.00  0.00           H
ATOM    362 3HG1 VAL A  40      70.132 110.684  49.171  1.00  0.00           H
ATOM    363  CG2 VAL A  40      70.192 108.104  48.201  1.00  0.00           C
ATOM    364 1HG2 VAL A  40      71.152 108.614  48.421  1.00  0.00           H
ATOM    365 2HG2 VAL A  40      70.042 108.364  47.131  1.00  0.00           H
ATOM    366 3HG2 VAL A  40      70.192 106.994  48.161  1.00  0.00           H
ATOM    367  C   VAL A  40      67.592 106.914  48.421  1.00  0.00           C
ATOM    368  O   VAL A  40      67.962 106.344  47.401  1.00  0.00           O
ATOM    369  N   PHE A  41      67.102 106.244  49.481  1.00  0.00           N
ATOM    370  HN  PHE A  41      66.942 106.744  50.341  1.00  0.00           H
ATOM    371  CA  PHE A  41      66.732 104.864  49.491  1.00  0.00           C
ATOM    372  HA  PHE A  41      67.592 104.244  49.271  1.00  0.00           H
ATOM    373  CB  PHE A  41      66.112 104.434  50.831  1.00  0.00           C
ATOM    374  HB1 PHE A  41      66.772 104.654  51.691  1.00  0.00           H
ATOM    375  HB2 PHE A  41      65.192 105.024  51.021  1.00  0.00           H
ATOM    376  CG  PHE A  41      65.792 102.984  50.961  1.00  0.00           C
ATOM    377  CD1 PHE A  41      66.752 102.064  51.311  1.00  0.00           C
ATOM    378  HD1 PHE A  41      67.782 102.334  51.541  1.00  0.00           H
ATOM    379  CE1 PHE A  41      66.522 100.714  51.391  1.00  0.00           C
ATOM    380  HE1 PHE A  41      67.342 100.014  51.501  1.00  0.00           H
ATOM    381  CZ  PHE A  41      65.242 100.284  51.151  1.00  0.00           C
ATOM    382  HZ  PHE A  41      64.902  99.254  51.111  1.00  0.00           H
ATOM    383  CD2 PHE A  41      64.512 102.504  50.841  1.00  0.00           C
ATOM    384  HD2 PHE A  41      63.732 103.234  50.711  1.00  0.00           H
ATOM    385  CE2 PHE A  41      64.202 101.164  50.941  1.00  0.00           C
ATOM    386  HE2 PHE A  41      63.152 100.964  50.801  1.00  0.00           H
ATOM    387  C   PHE A  41      65.792 104.484  48.401  1.00  0.00           C
ATOM    388  O   PHE A  41      65.992 103.484  47.721  1.00  0.00           O
ATOM    389  N   ILE A  42      64.662 105.214  48.281  1.00  0.00           N
ATOM    390  HN  ILE A  42      64.372 105.934  48.901  1.00  0.00           H
ATOM    391  CA  ILE A  42      63.672 104.914  47.301  1.00  0.00           C
ATOM    392  HA  ILE A  42      63.482 103.854  47.341  1.00  0.00           H
ATOM    393  CB  ILE A  42      62.332 105.524  47.601  1.00  0.00           C
ATOM    394  HB  ILE A  42      62.102 105.104  48.601  1.00  0.00           H
ATOM    395  CG2 ILE A  42      62.422 107.054  47.611  1.00  0.00           C
ATOM    396 1HG2 ILE A  42      61.432 107.554  47.681  1.00  0.00           H
ATOM    397 2HG2 ILE A  42      63.132 107.414  48.381  1.00  0.00           H
ATOM    398 3HG2 ILE A  42      62.822 107.394  46.631  1.00  0.00           H
ATOM    399  CG1 ILE A  42      61.242 105.054  46.631  1.00  0.00           C
ATOM    400 1HG1 ILE A  42      61.482 105.524  45.651  1.00  0.00           H
ATOM    401 2HG1 ILE A  42      60.332 105.634  46.891  1.00  0.00           H
ATOM    402  CD  ILE A  42      60.932 103.564  46.441  1.00  0.00           C
ATOM    403  HD1 ILE A  42      60.422 103.214  47.361  1.00  0.00           H
ATOM    404  HD2 ILE A  42      61.862 102.954  46.411  1.00  0.00           H
ATOM    405  HD3 ILE A  42      60.242 103.414  45.581  1.00  0.00           H
ATOM    406  C   ILE A  42      64.162 104.984  45.891  1.00  0.00           C
ATOM    407  O   ILE A  42      63.922 104.054  45.111  1.00  0.00           O
ATOM    408  N   PHE A  43      64.832 106.094  45.571  1.00  0.00           N
ATOM    409  HN  PHE A  43      64.942 106.834  46.231  1.00  0.00           H
ATOM    410  CA  PHE A  43      65.432 106.184  44.271  1.00  0.00           C
ATOM    411  HA  PHE A  43      64.702 105.944  43.521  1.00  0.00           H
ATOM    412  CB  PHE A  43      65.972 107.604  44.001  1.00  0.00           C
ATOM    413  HB1 PHE A  43      66.722 107.984  44.731  1.00  0.00           H
ATOM    414  HB2 PHE A  43      66.482 107.604  43.011  1.00  0.00           H
ATOM    415  CG  PHE A  43      64.852 108.584  43.981  1.00  0.00           C
ATOM    416  CD1 PHE A  43      63.872 108.564  43.021  1.00  0.00           C
ATOM    417  HD1 PHE A  43      63.892 107.734  42.331  1.00  0.00           H
ATOM    418  CE1 PHE A  43      62.982 109.604  42.941  1.00  0.00           C
ATOM    419  HE1 PHE A  43      62.182 109.764  42.231  1.00  0.00           H
ATOM    420  CZ  PHE A  43      62.992 110.614  43.871  1.00  0.00           C
ATOM    421  HZ  PHE A  43      62.252 111.404  43.941  1.00  0.00           H
ATOM    422  CD2 PHE A  43      64.962 109.674  44.801  1.00  0.00           C
ATOM    423  HD2 PHE A  43      65.722 109.764  45.561  1.00  0.00           H
ATOM    424  CE2 PHE A  43      64.042 110.704  44.761  1.00  0.00           C
ATOM    425  HE2 PHE A  43      64.142 111.604  45.331  1.00  0.00           H
ATOM    426  C   PHE A  43      66.502 105.184  43.971  1.00  0.00           C
ATOM    427  O   PHE A  43      66.622 104.654  42.871  1.00  0.00           O
ATOM    428  N   GLY A  44      67.322 104.874  45.001  1.00  0.00           N
ATOM    429  HN  GLY A  44      67.232 105.464  45.791  1.00  0.00           H
ATOM    430  CA  GLY A  44      68.172 103.754  44.771  1.00  0.00           C
ATOM    431  HA1 GLY A  44      68.812 103.884  43.901  1.00  0.00           H
ATOM    432  HA2 GLY A  44      68.742 103.664  45.681  1.00  0.00           H
ATOM    433  C   GLY A  44      67.482 102.464  44.511  1.00  0.00           C
ATOM    434  O   GLY A  44      67.832 101.644  43.661  1.00  0.00           O
ATOM    435  N   PHE A  45      66.372 102.154  45.201  1.00  0.00           N
ATOM    436  HN  PHE A  45      66.092 102.784  45.911  1.00  0.00           H
ATOM    437  CA  PHE A  45      65.702 100.894  45.031  1.00  0.00           C
ATOM    438  HA  PHE A  45      66.452 100.124  45.091  1.00  0.00           H
ATOM    439  CB  PHE A  45      64.542 100.734  46.031  1.00  0.00           C
ATOM    440  HB1 PHE A  45      63.662 101.334  45.731  1.00  0.00           H
ATOM    441  HB2 PHE A  45      64.722 101.244  47.001  1.00  0.00           H
ATOM    442  CG  PHE A  45      64.202  99.314  46.311  1.00  0.00           C
ATOM    443  CD1 PHE A  45      63.352  98.634  45.471  1.00  0.00           C
ATOM    444  HD1 PHE A  45      63.042  99.194  44.601  1.00  0.00           H
ATOM    445  CE1 PHE A  45      62.912  97.364  45.721  1.00  0.00           C
ATOM    446  HE1 PHE A  45      62.262  96.894  45.001  1.00  0.00           H
ATOM    447  CZ  PHE A  45      63.382  96.734  46.851  1.00  0.00           C
ATOM    448  HZ  PHE A  45      62.932  95.804  47.171  1.00  0.00           H
ATOM    449  CD2 PHE A  45      64.702  98.594  47.381  1.00  0.00           C
ATOM    450  HD2 PHE A  45      65.392  99.074  48.061  1.00  0.00           H
ATOM    451  CE2 PHE A  45      64.322  97.304  47.671  1.00  0.00           C
ATOM    452  HE2 PHE A  45      64.812  96.864  48.531  1.00  0.00           H
ATOM    453  C   PHE A  45      65.062 100.734  43.691  1.00  0.00           C
ATOM    454  O   PHE A  45      65.202  99.724  43.011  1.00  0.00           O
ATOM    455  N   VAL A  46      64.452 101.804  43.151  1.00  0.00           N
ATOM    456  HN  VAL A  46      64.312 102.644  43.681  1.00  0.00           H
ATOM    457  CA  VAL A  46      63.862 101.894  41.851  1.00  0.00           C
ATOM    458  HA  VAL A  46      63.232 101.014  41.751  1.00  0.00           H
ATOM    459  CB  VAL A  46      62.952 103.074  41.751  1.00  0.00           C
ATOM    460  HB  VAL A  46      63.542 103.974  42.041  1.00  0.00           H
ATOM    461  CG1 VAL A  46      62.452 103.214  40.301  1.00  0.00           C
ATOM    462 1HG1 VAL A  46      61.762 104.064  40.111  1.00  0.00           H
ATOM    463 2HG1 VAL A  46      63.192 103.244  39.481  1.00  0.00           H
ATOM    464 3HG1 VAL A  46      61.822 102.314  40.111  1.00  0.00           H
ATOM    465  CG2 VAL A  46      61.832 102.924  42.791  1.00  0.00           C
ATOM    466 1HG2 VAL A  46      60.982 103.644  42.741  1.00  0.00           H
ATOM    467 2HG2 VAL A  46      61.302 101.964  42.641  1.00  0.00           H
ATOM    468 3HG2 VAL A  46      62.062 103.044  43.871  1.00  0.00           H
ATOM    469  C   VAL A  46      64.932 101.894  40.811  1.00  0.00           C
ATOM    470  O   VAL A  46      64.772 101.284  39.751  1.00  0.00           O
ATOM    471  N   GLY A  47      66.072 102.544  41.101  1.00  0.00           N
ATOM    472  HN  GLY A  47      66.112 103.094  41.931  1.00  0.00           H
ATOM    473  CA  GLY A  47      67.102 102.624  40.101  1.00  0.00           C
ATOM    474  HA1 GLY A  47      67.812 103.354  40.461  1.00  0.00           H
ATOM    475  HA2 GLY A  47      66.602 102.914  39.191  1.00  0.00           H
ATOM    476  C   GLY A  47      67.862 101.374  39.851  1.00  0.00           C
ATOM    477  O   GLY A  47      68.412 101.084  38.781  1.00  0.00           O
ATOM    478  N   ASN A  48      67.962 100.494  40.871  1.00  0.00           N
ATOM    479  HN  ASN A  48      67.732 100.814  41.781  1.00  0.00           H
ATOM    480  CA  ASN A  48      68.572  99.204  40.811  1.00  0.00           C
ATOM    481  HA  ASN A  48      69.552  99.304  40.371  1.00  0.00           H
ATOM    482  CB  ASN A  48      68.812  98.624  42.221  1.00  0.00           C
ATOM    483  HB1 ASN A  48      67.942  98.684  42.901  1.00  0.00           H
ATOM    484  HB2 ASN A  48      69.142  97.564  42.101  1.00  0.00           H
ATOM    485  CG  ASN A  48      70.022  99.304  42.851  1.00  0.00           C
ATOM    486  OD1 ASN A  48      70.482 100.294  42.291  1.00  0.00           O
ATOM    487  ND2 ASN A  48      70.672  98.674  43.871  1.00  0.00           N
ATOM    488 1HD2 ASN A  48      71.572  99.044  44.111  1.00  0.00           H
ATOM    489 2HD2 ASN A  48      70.352  97.754  44.061  1.00  0.00           H
ATOM    490  C   ASN A  48      67.712  98.254  40.061  1.00  0.00           C
ATOM    491  O   ASN A  48      68.252  97.314  39.471  1.00  0.00           O
ATOM    492  N   MET A  49      66.392  98.484  40.071  1.00  0.00           N
ATOM    493  HN  MET A  49      66.052  99.174  40.711  1.00  0.00           H
ATOM    494  CA  MET A  49      65.402  97.774  39.321  1.00  0.00           C
ATOM    495  HA  MET A  49      65.612  96.714  39.341  1.00  0.00           H
ATOM    496  CB  MET A  49      63.962  97.924  39.851  1.00  0.00           C
ATOM    497  HB1 MET A  49      63.762  98.994  40.051  1.00  0.00           H
ATOM    498  HB2 MET A  49      63.252  97.514  39.101  1.00  0.00           H
ATOM    499  CG  MET A  49      63.732  97.104  41.121  1.00  0.00           C
ATOM    500  HG1 MET A  49      64.172  97.644  41.991  1.00  0.00           H
ATOM    501  HG2 MET A  49      62.622  97.054  41.171  1.00  0.00           H
ATOM    502  SD  MET A  49      64.272  95.384  41.341  1.00  0.00           S
ATOM    503  CE  MET A  49      65.372  95.674  42.751  1.00  0.00           C
ATOM    504  HE1 MET A  49      66.272  96.244  42.461  1.00  0.00           H
ATOM    505  HE2 MET A  49      64.932  96.194  43.631  1.00  0.00           H
ATOM    506  HE3 MET A  49      65.702  94.694  43.161  1.00  0.00           H
ATOM    507  C   MET A  49      65.582  97.934  37.851  1.00  0.00           C
ATOM    508  O   MET A  49      65.482  96.944  37.121  1.00  0.00           O
ATOM    509  N   LEU A  50      65.952  99.114  37.331  1.00  0.00           N
ATOM    510  HN  LEU A  50      65.772  99.814  38.011  1.00  0.00           H
ATOM    511  CA  LEU A  50      66.412  99.454  36.021  1.00  0.00           C
ATOM    512  HA  LEU A  50      65.692  99.204  35.251  1.00  0.00           H
ATOM    513  CB  LEU A  50      66.712 100.954  35.831  1.00  0.00           C
ATOM    514  HB1 LEU A  50      67.082 101.144  34.801  1.00  0.00           H
ATOM    515  HB2 LEU A  50      67.492 101.214  36.571  1.00  0.00           H
ATOM    516  CG  LEU A  50      65.532 101.904  36.081  1.00  0.00           C
ATOM    517  HG  LEU A  50      65.202 101.924  37.141  1.00  0.00           H
ATOM    518  CD1 LEU A  50      64.222 101.544  35.371  1.00  0.00           C
ATOM    519 1HD1 LEU A  50      63.852 100.634  35.891  1.00  0.00           H
ATOM    520 2HD1 LEU A  50      64.442 101.324  34.301  1.00  0.00           H
ATOM    521 3HD1 LEU A  50      63.512 102.394  35.491  1.00  0.00           H
ATOM    522  CD2 LEU A  50      66.042 103.334  35.811  1.00  0.00           C
ATOM    523 1HD2 LEU A  50      65.492 104.174  36.271  1.00  0.00           H
ATOM    524 2HD2 LEU A  50      66.292 103.424  34.731  1.00  0.00           H
ATOM    525 3HD2 LEU A  50      66.962 103.374  36.441  1.00  0.00           H
ATOM    526  C   LEU A  50      67.652  98.754  35.581  1.00  0.00           C
ATOM    527  O   LEU A  50      67.722  98.204  34.481  1.00  0.00           O
ATOM    528  N   VAL A  51      68.682  98.814  36.441  1.00  0.00           N
ATOM    529  HN  VAL A  51      68.672  99.424  37.221  1.00  0.00           H
ATOM    530  CA  VAL A  51      69.922  98.124  36.241  1.00  0.00           C
ATOM    531  HA  VAL A  51      70.332  98.484  35.311  1.00  0.00           H
ATOM    532  CB  VAL A  51      70.922  98.464  37.311  1.00  0.00           C
ATOM    533  HB  VAL A  51      70.412  98.224  38.271  1.00  0.00           H
ATOM    534  CG1 VAL A  51      71.202  99.974  37.361  1.00  0.00           C
ATOM    535 1HG1 VAL A  51      70.282 100.594  37.461  1.00  0.00           H
ATOM    536 2HG1 VAL A  51      71.912 100.334  38.131  1.00  0.00           H
ATOM    537 3HG1 VAL A  51      71.722 100.294  36.431  1.00  0.00           H
ATOM    538  CG2 VAL A  51      72.252  97.704  37.221  1.00  0.00           C
ATOM    539 1HG2 VAL A  51      72.962  98.214  37.911  1.00  0.00           H
ATOM    540 2HG2 VAL A  51      72.602  97.974  36.201  1.00  0.00           H
ATOM    541 3HG2 VAL A  51      72.192  96.594  37.271  1.00  0.00           H
ATOM    542  C   VAL A  51      69.812  96.634  36.141  1.00  0.00           C
ATOM    543  O   VAL A  51      70.352  96.044  35.211  1.00  0.00           O
ATOM    544  N   ILE A  52      69.052  96.024  37.061  1.00  0.00           N
ATOM    545  HN  ILE A  52      68.612  96.604  37.751  1.00  0.00           H
ATOM    546  CA  ILE A  52      68.882  94.614  37.161  1.00  0.00           C
ATOM    547  HA  ILE A  52      69.802  94.044  37.051  1.00  0.00           H
ATOM    548  CB  ILE A  52      68.262  94.274  38.481  1.00  0.00           C
ATOM    549  HB  ILE A  52      67.682  95.144  38.841  1.00  0.00           H
ATOM    550  CG2 ILE A  52      67.332  93.044  38.531  1.00  0.00           C
ATOM    551 1HG2 ILE A  52      68.032  92.244  38.201  1.00  0.00           H
ATOM    552 2HG2 ILE A  52      66.492  93.084  37.811  1.00  0.00           H
ATOM    553 3HG2 ILE A  52      66.882  92.914  39.541  1.00  0.00           H
ATOM    554  CG1 ILE A  52      69.452  94.144  39.451  1.00  0.00           C
ATOM    555 1HG1 ILE A  52      70.082  95.064  39.371  1.00  0.00           H
ATOM    556 2HG1 ILE A  52      70.102  93.264  39.251  1.00  0.00           H
ATOM    557  CD  ILE A  52      68.932  93.904  40.861  1.00  0.00           C
ATOM    558  HD1 ILE A  52      69.792  93.924  41.561  1.00  0.00           H
ATOM    559  HD2 ILE A  52      68.352  92.984  41.111  1.00  0.00           H
ATOM    560  HD3 ILE A  52      68.232  94.734  41.111  1.00  0.00           H
ATOM    561  C   ILE A  52      68.102  94.134  35.981  1.00  0.00           C
ATOM    562  O   ILE A  52      68.442  93.124  35.371  1.00  0.00           O
ATOM    563  N   LEU A  53      67.092  94.904  35.551  1.00  0.00           N
ATOM    564  HN  LEU A  53      66.772  95.634  36.141  1.00  0.00           H
ATOM    565  CA  LEU A  53      66.372  94.664  34.341  1.00  0.00           C
ATOM    566  HA  LEU A  53      65.982  93.664  34.451  1.00  0.00           H
ATOM    567  CB  LEU A  53      65.042  95.434  34.441  1.00  0.00           C
ATOM    568  HB1 LEU A  53      65.322  96.514  34.551  1.00  0.00           H
ATOM    569  HB2 LEU A  53      64.612  95.114  35.411  1.00  0.00           H
ATOM    570  CG  LEU A  53      64.002  95.444  33.311  1.00  0.00           C
ATOM    571  HG  LEU A  53      64.472  95.844  32.381  1.00  0.00           H
ATOM    572  CD1 LEU A  53      62.812  96.354  33.681  1.00  0.00           C
ATOM    573 1HD1 LEU A  53      62.102  96.054  32.881  1.00  0.00           H
ATOM    574 2HD1 LEU A  53      62.352  96.044  34.651  1.00  0.00           H
ATOM    575 3HD1 LEU A  53      63.002  97.444  33.731  1.00  0.00           H
ATOM    576  CD2 LEU A  53      63.422  94.064  32.971  1.00  0.00           C
ATOM    577 1HD2 LEU A  53      62.812  94.264  32.071  1.00  0.00           H
ATOM    578 2HD2 LEU A  53      62.852  93.634  33.821  1.00  0.00           H
ATOM    579 3HD2 LEU A  53      64.312  93.454  32.721  1.00  0.00           H
ATOM    580  C   LEU A  53      67.132  94.784  33.061  1.00  0.00           C
ATOM    581  O   LEU A  53      67.032  93.954  32.161  1.00  0.00           O
ATOM    582  N   ILE A  54      68.002  95.794  32.841  1.00  0.00           N
ATOM    583  HN  ILE A  54      68.132  96.464  33.571  1.00  0.00           H
ATOM    584  CA  ILE A  54      68.782  95.914  31.651  1.00  0.00           C
ATOM    585  HA  ILE A  54      68.042  95.834  30.861  1.00  0.00           H
ATOM    586  CB  ILE A  54      69.472  97.244  31.651  1.00  0.00           C
ATOM    587  HB  ILE A  54      69.852  97.454  32.671  1.00  0.00           H
ATOM    588  CG2 ILE A  54      70.702  97.314  30.731  1.00  0.00           C
ATOM    589 1HG2 ILE A  54      70.552  96.684  29.831  1.00  0.00           H
ATOM    590 2HG2 ILE A  54      71.072  98.354  30.551  1.00  0.00           H
ATOM    591 3HG2 ILE A  54      71.572  96.754  31.121  1.00  0.00           H
ATOM    592  CG1 ILE A  54      68.492  98.394  31.371  1.00  0.00           C
ATOM    593 1HG1 ILE A  54      69.082  99.334  31.411  1.00  0.00           H
ATOM    594 2HG1 ILE A  54      67.702  98.444  32.151  1.00  0.00           H
ATOM    595  CD  ILE A  54      67.902  98.244  29.971  1.00  0.00           C
ATOM    596  HD1 ILE A  54      67.272  99.134  29.751  1.00  0.00           H
ATOM    597  HD2 ILE A  54      68.712  98.124  29.221  1.00  0.00           H
ATOM    598  HD3 ILE A  54      67.212  97.374  29.871  1.00  0.00           H
ATOM    599  C   ILE A  54      69.692  94.744  31.501  1.00  0.00           C
ATOM    600  O   ILE A  54      69.762  94.044  30.481  1.00  0.00           O
ATOM    601  N   LEU A  55      70.502  94.484  32.531  1.00  0.00           N
ATOM    602  HN  LEU A  55      70.682  95.074  33.311  1.00  0.00           H
ATOM    603  CA  LEU A  55      71.442  93.404  32.571  1.00  0.00           C
ATOM    604  HA  LEU A  55      72.162  93.504  31.761  1.00  0.00           H
ATOM    605  CB  LEU A  55      72.212  93.424  33.901  1.00  0.00           C
ATOM    606  HB1 LEU A  55      71.522  93.484  34.771  1.00  0.00           H
ATOM    607  HB2 LEU A  55      72.732  92.454  34.011  1.00  0.00           H
ATOM    608  CG  LEU A  55      73.262  94.534  34.011  1.00  0.00           C
ATOM    609  HG  LEU A  55      72.802  95.484  33.671  1.00  0.00           H
ATOM    610  CD1 LEU A  55      74.522  94.434  33.131  1.00  0.00           C
ATOM    611 1HD1 LEU A  55      75.122  95.364  33.231  1.00  0.00           H
ATOM    612 2HD1 LEU A  55      75.172  93.554  33.341  1.00  0.00           H
ATOM    613 3HD1 LEU A  55      74.192  94.424  32.071  1.00  0.00           H
ATOM    614  CD2 LEU A  55      73.642  94.614  35.501  1.00  0.00           C
ATOM    615 1HD2 LEU A  55      72.932  94.964  36.271  1.00  0.00           H
ATOM    616 2HD2 LEU A  55      74.592  95.184  35.591  1.00  0.00           H
ATOM    617 3HD2 LEU A  55      73.872  93.564  35.781  1.00  0.00           H
ATOM    618  C   LEU A  55      70.932  92.014  32.411  1.00  0.00           C
ATOM    619  O   LEU A  55      71.622  91.194  31.821  1.00  0.00           O
ATOM    620  N   ILE A  56      69.762  91.654  32.981  1.00  0.00           N
ATOM    621  HN  ILE A  56      69.192  92.274  33.521  1.00  0.00           H
ATOM    622  CA  ILE A  56      69.202  90.354  32.831  1.00  0.00           C
ATOM    623  HA  ILE A  56      69.942  89.574  32.691  1.00  0.00           H
ATOM    624  CB  ILE A  56      68.362  89.814  33.951  1.00  0.00           C
ATOM    625  HB  ILE A  56      67.662  90.614  34.291  1.00  0.00           H
ATOM    626  CG2 ILE A  56      67.502  88.584  33.591  1.00  0.00           C
ATOM    627 1HG2 ILE A  56      68.162  87.804  33.171  1.00  0.00           H
ATOM    628 2HG2 ILE A  56      66.812  88.794  32.751  1.00  0.00           H
ATOM    629 3HG2 ILE A  56      66.872  88.294  34.461  1.00  0.00           H
ATOM    630  CG1 ILE A  56      69.272  89.654  35.171  1.00  0.00           C
ATOM    631 1HG1 ILE A  56      70.102  90.384  35.101  1.00  0.00           H
ATOM    632 2HG1 ILE A  56      69.702  88.634  35.061  1.00  0.00           H
ATOM    633  CD  ILE A  56      68.602  89.694  36.551  1.00  0.00           C
ATOM    634  HD1 ILE A  56      69.372  89.744  37.361  1.00  0.00           H
ATOM    635  HD2 ILE A  56      67.852  90.514  36.601  1.00  0.00           H
ATOM    636  HD3 ILE A  56      68.072  88.744  36.761  1.00  0.00           H
ATOM    637  C   ILE A  56      68.482  90.134  31.541  1.00  0.00           C
ATOM    638  O   ILE A  56      68.652  89.154  30.831  1.00  0.00           O
ATOM    639  N   ASN A  57      67.722  91.134  31.061  1.00  0.00           N
ATOM    640  HN  ASN A  57      67.672  91.974  31.611  1.00  0.00           H
ATOM    641  CA  ASN A  57      66.732  90.994  30.041  1.00  0.00           C
ATOM    642  HA  ASN A  57      66.552  89.924  30.031  1.00  0.00           H
ATOM    643  CB  ASN A  57      65.462  91.634  30.621  1.00  0.00           C
ATOM    644  HB1 ASN A  57      65.562  92.734  30.591  1.00  0.00           H
ATOM    645  HB2 ASN A  57      65.342  91.394  31.701  1.00  0.00           H
ATOM    646  CG  ASN A  57      64.182  91.304  29.871  1.00  0.00           C
ATOM    647  OD1 ASN A  57      63.452  92.244  29.571  1.00  0.00           O
ATOM    648  ND2 ASN A  57      63.872  90.054  29.431  1.00  0.00           N
ATOM    649 1HD2 ASN A  57      64.272  89.204  29.781  1.00  0.00           H
ATOM    650 2HD2 ASN A  57      62.992  89.874  28.991  1.00  0.00           H
ATOM    651  C   ASN A  57      67.112  91.504  28.691  1.00  0.00           C
ATOM    652  O   ASN A  57      66.402  91.264  27.721  1.00  0.00           O
ATOM    653  N   TYR A  58      68.162  92.334  28.691  1.00  0.00           N
ATOM    654  HN  TYR A  58      68.632  92.674  29.511  1.00  0.00           H
ATOM    655  CA  TYR A  58      68.672  92.914  27.491  1.00  0.00           C
ATOM    656  HA  TYR A  58      68.172  92.454  26.641  1.00  0.00           H
ATOM    657  CB  TYR A  58      68.472  94.434  27.561  1.00  0.00           C
ATOM    658  HB1 TYR A  58      67.392  94.644  27.721  1.00  0.00           H
ATOM    659  HB2 TYR A  58      69.072  94.854  28.401  1.00  0.00           H
ATOM    660  CG  TYR A  58      68.722  95.144  26.281  1.00  0.00           C
ATOM    661  CD1 TYR A  58      69.712  96.094  26.121  1.00  0.00           C
ATOM    662  HD1 TYR A  58      70.172  96.424  27.031  1.00  0.00           H
ATOM    663  CE1 TYR A  58      69.952  96.694  24.901  1.00  0.00           C
ATOM    664  HE1 TYR A  58      70.752  97.414  24.801  1.00  0.00           H
ATOM    665  CZ  TYR A  58      69.252  96.244  23.811  1.00  0.00           C
ATOM    666  OH  TYR A  58      69.582  96.774  22.541  1.00  0.00           O
ATOM    667  HH  TYR A  58      70.302  97.394  22.671  1.00  0.00           H
ATOM    668  CD2 TYR A  58      67.992  94.774  25.171  1.00  0.00           C
ATOM    669  HD2 TYR A  58      67.252  93.994  25.221  1.00  0.00           H
ATOM    670  CE2 TYR A  58      68.282  95.284  23.931  1.00  0.00           C
ATOM    671  HE2 TYR A  58      67.702  94.954  23.071  1.00  0.00           H
ATOM    672  C   TYR A  58      70.102  92.644  27.181  1.00  0.00           C
ATOM    673  O   TYR A  58      70.512  92.534  26.021  1.00  0.00           O
ATOM    674  N   LYS A  59      71.032  92.534  28.141  1.00  0.00           N
ATOM    675  HN  LYS A  59      70.662  92.714  29.051  1.00  0.00           H
ATOM    676  CA  LYS A  59      72.352  92.034  27.891  1.00  0.00           C
ATOM    677  HA  LYS A  59      72.642  92.274  26.881  1.00  0.00           H
ATOM    678  CB  LYS A  59      73.382  92.614  28.871  1.00  0.00           C
ATOM    679  HB1 LYS A  59      74.392  92.194  28.671  1.00  0.00           H
ATOM    680  HB2 LYS A  59      73.082  92.354  29.901  1.00  0.00           H
ATOM    681  CG  LYS A  59      73.502  94.134  28.811  1.00  0.00           C
ATOM    682  HG1 LYS A  59      74.052  94.494  29.701  1.00  0.00           H
ATOM    683  HG2 LYS A  59      72.482  94.554  28.961  1.00  0.00           H
ATOM    684  CD  LYS A  59      73.902  94.744  27.471  1.00  0.00           C
ATOM    685  HD1 LYS A  59      73.162  94.414  26.711  1.00  0.00           H
ATOM    686  HD2 LYS A  59      73.752  95.844  27.521  1.00  0.00           H
ATOM    687  CE  LYS A  59      75.302  94.354  26.971  1.00  0.00           C
ATOM    688  HE1 LYS A  59      75.482  94.994  26.091  1.00  0.00           H
ATOM    689  HE2 LYS A  59      75.392  93.264  26.781  1.00  0.00           H
ATOM    690  NZ  LYS A  59      76.432  94.594  27.901  1.00  0.00           N
ATOM    691  HZ1 LYS A  59      77.302  94.974  27.491  1.00  0.00           H
ATOM    692  HZ2 LYS A  59      76.132  95.274  28.631  1.00  0.00           H
ATOM    693  HZ3 LYS A  59      76.692  93.754  28.461  1.00  0.00           H
ATOM    694  C   LYS A  59      72.472  90.554  27.751  1.00  0.00           C
ATOM    695  O   LYS A  59      73.372  90.094  27.061  1.00  0.00           O
ATOM    696  N   ARG A  60      71.562  89.784  28.391  1.00  0.00           N
ATOM    697  HN  ARG A  60      70.962  90.274  29.011  1.00  0.00           H
ATOM    698  CA  ARG A  60      71.552  88.354  28.351  1.00  0.00           C
ATOM    699  HA  ARG A  60      70.592  88.244  28.831  1.00  0.00           H
ATOM    700  CB  ARG A  60      71.272  87.844  26.931  1.00  0.00           C
ATOM    701  HB1 ARG A  60      71.192  86.744  27.091  1.00  0.00           H
ATOM    702  HB2 ARG A  60      72.192  87.974  26.321  1.00  0.00           H
ATOM    703  CG  ARG A  60      70.012  88.294  26.211  1.00  0.00           C
ATOM    704  HG1 ARG A  60      70.022  89.394  26.021  1.00  0.00           H
ATOM    705  HG2 ARG A  60      70.072  87.654  25.301  1.00  0.00           H
ATOM    706  CD  ARG A  60      68.772  87.944  27.041  1.00  0.00           C
ATOM    707  HD1 ARG A  60      68.662  88.454  28.021  1.00  0.00           H
ATOM    708  HD2 ARG A  60      68.682  86.864  27.271  1.00  0.00           H
ATOM    709  NE  ARG A  60      67.662  88.474  26.201  1.00  0.00           N
ATOM    710  HE  ARG A  60      67.772  89.294  25.631  1.00  0.00           H
ATOM    711  CZ  ARG A  60      66.362  88.064  26.261  1.00  0.00           C
ATOM    712  NH1 ARG A  60      65.392  88.774  25.611  1.00  0.00           N
ATOM    713 1HH1 ARG A  60      64.442  88.524  25.821  1.00  0.00           H
ATOM    714 2HH1 ARG A  60      65.642  89.654  25.201  1.00  0.00           H
ATOM    715  NH2 ARG A  60      65.992  87.084  27.141  1.00  0.00           N
ATOM    716 1HH2 ARG A  60      66.572  87.064  27.951  1.00  0.00           H
ATOM    717 2HH2 ARG A  60      65.012  87.014  27.301  1.00  0.00           H
ATOM    718  C   ARG A  60      72.582  87.604  29.131  1.00  0.00           C
ATOM    719  O   ARG A  60      72.812  86.434  28.831  1.00  0.00           O
ATOM    720  N   LEU A  61      73.302  88.224  30.081  1.00  0.00           N
ATOM    721  HN  LEU A  61      72.972  89.064  30.511  1.00  0.00           H
ATOM    722  CA  LEU A  61      74.352  87.674  30.891  1.00  0.00           C
ATOM    723  HA  LEU A  61      74.982  88.514  31.131  1.00  0.00           H
ATOM    724  CB  LEU A  61      73.782  87.124  32.211  1.00  0.00           C
ATOM    725  HB1 LEU A  61      73.092  86.294  31.931  1.00  0.00           H
ATOM    726  HB2 LEU A  61      74.602  86.704  32.831  1.00  0.00           H
ATOM    727  CG  LEU A  61      73.042  88.054  33.191  1.00  0.00           C
ATOM    728  HG  LEU A  61      72.322  88.704  32.651  1.00  0.00           H
ATOM    729  CD1 LEU A  61      72.312  87.144  34.201  1.00  0.00           C
ATOM    730 1HD1 LEU A  61      72.842  86.204  34.461  1.00  0.00           H
ATOM    731 2HD1 LEU A  61      72.172  87.814  35.081  1.00  0.00           H
ATOM    732 3HD1 LEU A  61      71.342  86.814  33.791  1.00  0.00           H
ATOM    733  CD2 LEU A  61      74.052  88.954  33.921  1.00  0.00           C
ATOM    734 1HD2 LEU A  61      74.742  88.364  34.561  1.00  0.00           H
ATOM    735 2HD2 LEU A  61      73.422  89.574  34.601  1.00  0.00           H
ATOM    736 3HD2 LEU A  61      74.692  89.594  33.291  1.00  0.00           H
ATOM    737  C   LEU A  61      75.312  86.704  30.311  1.00  0.00           C
ATOM    738  O   LEU A  61      75.572  85.564  30.701  1.00  0.00           O
ATOM    739  N   LYS A  62      76.012  87.064  29.221  1.00  0.00           N
ATOM    740  HN  LYS A  62      75.882  88.024  28.971  1.00  0.00           H
ATOM    741  CA  LYS A  62      76.832  86.184  28.441  1.00  0.00           C
ATOM    742  HA  LYS A  62      77.002  85.314  29.051  1.00  0.00           H
ATOM    743  CB  LYS A  62      76.062  85.674  27.211  1.00  0.00           C
ATOM    744  HB1 LYS A  62      75.152  85.174  27.611  1.00  0.00           H
ATOM    745  HB2 LYS A  62      76.652  85.014  26.541  1.00  0.00           H
ATOM    746  CG  LYS A  62      75.592  86.794  26.281  1.00  0.00           C
ATOM    747  HG1 LYS A  62      76.392  87.404  25.811  1.00  0.00           H
ATOM    748  HG2 LYS A  62      74.782  87.354  26.781  1.00  0.00           H
ATOM    749  CD  LYS A  62      74.822  86.334  25.041  1.00  0.00           C
ATOM    750  HD1 LYS A  62      74.102  85.494  25.201  1.00  0.00           H
ATOM    751  HD2 LYS A  62      74.332  87.164  24.501  1.00  0.00           H
ATOM    752  CE  LYS A  62      75.682  85.824  23.881  1.00  0.00           C
ATOM    753  HE1 LYS A  62      76.222  86.674  23.401  1.00  0.00           H
ATOM    754  HE2 LYS A  62      76.362  85.034  24.261  1.00  0.00           H
ATOM    755  NZ  LYS A  62      74.812  85.214  22.851  1.00  0.00           N
ATOM    756  HZ1 LYS A  62      75.352  84.724  22.111  1.00  0.00           H
ATOM    757  HZ2 LYS A  62      74.152  84.574  23.321  1.00  0.00           H
ATOM    758  HZ3 LYS A  62      74.122  85.844  22.391  1.00  0.00           H
ATOM    759  C   LYS A  62      78.152  86.744  28.011  1.00  0.00           C
ATOM    760  O   LYS A  62      78.862  86.194  27.181  1.00  0.00           O
ATOM    761  N   SER A  63      78.532  87.864  28.641  1.00  0.00           N
ATOM    762  HN  SER A  63      77.972  88.304  29.341  1.00  0.00           H
ATOM    763  CA  SER A  63      79.832  88.394  28.371  1.00  0.00           C
ATOM    764  HA  SER A  63      80.552  87.674  28.001  1.00  0.00           H
ATOM    765  CB  SER A  63      79.622  89.524  27.341  1.00  0.00           C
ATOM    766  HB1 SER A  63      79.002  89.054  26.541  1.00  0.00           H
ATOM    767  HB2 SER A  63      78.992  90.314  27.791  1.00  0.00           H
ATOM    768  OG  SER A  63      80.902  90.024  27.001  1.00  0.00           O
ATOM    769  HG1 SER A  63      81.072  90.704  27.651  1.00  0.00           H
ATOM    770  C   SER A  63      80.372  88.954  29.641  1.00  0.00           C
ATOM    771  O   SER A  63      79.552  89.414  30.431  1.00  0.00           O
ATOM    772  N   MET A  64      81.662  88.964  30.001  1.00  0.00           N
ATOM    773  HN  MET A  64      82.232  88.724  29.211  1.00  0.00           H
ATOM    774  CA  MET A  64      82.192  88.934  31.331  1.00  0.00           C
ATOM    775  HA  MET A  64      81.732  88.094  31.831  1.00  0.00           H
ATOM    776  CB  MET A  64      83.732  88.814  31.381  1.00  0.00           C
ATOM    777  HB1 MET A  64      83.922  87.834  30.891  1.00  0.00           H
ATOM    778  HB2 MET A  64      84.182  89.584  30.721  1.00  0.00           H
ATOM    779  CG  MET A  64      84.292  88.734  32.801  1.00  0.00           C
ATOM    780  HG1 MET A  64      83.892  89.644  33.311  1.00  0.00           H
ATOM    781  HG2 MET A  64      83.942  87.774  33.221  1.00  0.00           H
ATOM    782  SD  MET A  64      86.102  88.714  32.771  1.00  0.00           S
ATOM    783  CE  MET A  64      86.202  89.134  34.531  1.00  0.00           C
ATOM    784  HE1 MET A  64      85.492  89.914  34.881  1.00  0.00           H
ATOM    785  HE2 MET A  64      87.242  89.384  34.851  1.00  0.00           H
ATOM    786  HE3 MET A  64      85.992  88.154  35.001  1.00  0.00           H
ATOM    787  C   MET A  64      81.762  90.054  32.221  1.00  0.00           C
ATOM    788  O   MET A  64      81.452  89.894  33.401  1.00  0.00           O
ATOM    789  N   THR A  65      81.732  91.284  31.681  1.00  0.00           N
ATOM    790  HN  THR A  65      82.112  91.464  30.781  1.00  0.00           H
ATOM    791  CA  THR A  65      81.412  92.384  32.541  1.00  0.00           C
ATOM    792  HA  THR A  65      82.062  92.274  33.401  1.00  0.00           H
ATOM    793  CB  THR A  65      81.482  93.684  31.791  1.00  0.00           C
ATOM    794  HB  THR A  65      81.082  94.564  32.341  1.00  0.00           H
ATOM    795  OG1 THR A  65      80.822  93.634  30.531  1.00  0.00           O
ATOM    796  HG1 THR A  65      80.102  94.254  30.601  1.00  0.00           H
ATOM    797  CG2 THR A  65      82.952  94.044  31.511  1.00  0.00           C
ATOM    798 1HG2 THR A  65      83.282  94.804  32.261  1.00  0.00           H
ATOM    799 2HG2 THR A  65      83.122  94.474  30.501  1.00  0.00           H
ATOM    800 3HG2 THR A  65      83.622  93.174  31.691  1.00  0.00           H
ATOM    801  C   THR A  65      80.042  92.304  33.131  1.00  0.00           C
ATOM    802  O   THR A  65      79.832  92.574  34.311  1.00  0.00           O
ATOM    803  N   ASP A  66      79.062  92.094  32.231  1.00  0.00           N
ATOM    804  HN  ASP A  66      79.362  92.034  31.281  1.00  0.00           H
ATOM    805  CA  ASP A  66      77.692  91.924  32.591  1.00  0.00           C
ATOM    806  HA  ASP A  66      77.302  92.894  32.881  1.00  0.00           H
ATOM    807  CB  ASP A  66      76.982  91.474  31.301  1.00  0.00           C
ATOM    808  HB1 ASP A  66      77.452  90.544  30.921  1.00  0.00           H
ATOM    809  HB2 ASP A  66      75.912  91.254  31.501  1.00  0.00           H
ATOM    810  CG  ASP A  66      77.062  92.584  30.271  1.00  0.00           C
ATOM    811  OD1 ASP A  66      77.172  93.794  30.611  1.00  0.00           O
ATOM    812  OD2 ASP A  66      76.852  92.264  29.071  1.00  0.00           O
ATOM    813  C   ASP A  66      77.372  90.964  33.691  1.00  0.00           C
ATOM    814  O   ASP A  66      76.352  90.994  34.371  1.00  0.00           O
ATOM    815  N   ILE A  67      78.312  90.014  33.861  1.00  0.00           N
ATOM    816  HN  ILE A  67      79.042  89.924  33.191  1.00  0.00           H
ATOM    817  CA  ILE A  67      78.082  89.174  35.001  1.00  0.00           C
ATOM    818  HA  ILE A  67      77.072  88.784  34.951  1.00  0.00           H
ATOM    819  CB  ILE A  67      78.992  87.984  35.011  1.00  0.00           C
ATOM    820  HB  ILE A  67      80.052  88.294  34.951  1.00  0.00           H
ATOM    821  CG2 ILE A  67      78.792  87.044  36.211  1.00  0.00           C
ATOM    822 1HG2 ILE A  67      79.212  86.054  35.941  1.00  0.00           H
ATOM    823 2HG2 ILE A  67      77.722  87.014  36.511  1.00  0.00           H
ATOM    824 3HG2 ILE A  67      79.322  87.454  37.101  1.00  0.00           H
ATOM    825  CG1 ILE A  67      78.792  87.134  33.751  1.00  0.00           C
ATOM    826 1HG1 ILE A  67      79.172  87.664  32.851  1.00  0.00           H
ATOM    827 2HG1 ILE A  67      79.372  86.194  33.841  1.00  0.00           H
ATOM    828  CD  ILE A  67      77.372  86.554  33.651  1.00  0.00           C
ATOM    829  HD1 ILE A  67      77.272  85.674  32.981  1.00  0.00           H
ATOM    830  HD2 ILE A  67      76.662  87.304  33.241  1.00  0.00           H
ATOM    831  HD3 ILE A  67      77.012  86.374  34.681  1.00  0.00           H
ATOM    832  C   ILE A  67      78.292  89.854  36.311  1.00  0.00           C
ATOM    833  O   ILE A  67      77.392  90.034  37.131  1.00  0.00           O
ATOM    834  N   TYR A  68      79.522  90.354  36.531  1.00  0.00           N
ATOM    835  HN  TYR A  68      80.172  90.244  35.781  1.00  0.00           H
ATOM    836  CA  TYR A  68      79.952  90.744  37.831  1.00  0.00           C
ATOM    837  HA  TYR A  68      79.592  89.984  38.511  1.00  0.00           H
ATOM    838  CB  TYR A  68      81.462  90.844  38.071  1.00  0.00           C
ATOM    839  HB1 TYR A  68      81.852  89.814  37.891  1.00  0.00           H
ATOM    840  HB2 TYR A  68      81.702  91.114  39.121  1.00  0.00           H
ATOM    841  CG  TYR A  68      82.202  91.754  37.151  1.00  0.00           C
ATOM    842  CD1 TYR A  68      82.852  91.324  36.021  1.00  0.00           C
ATOM    843  HD1 TYR A  68      82.772  90.314  35.661  1.00  0.00           H
ATOM    844  CE1 TYR A  68      83.632  92.214  35.311  1.00  0.00           C
ATOM    845  HE1 TYR A  68      84.152  91.844  34.441  1.00  0.00           H
ATOM    846  CZ  TYR A  68      83.892  93.464  35.811  1.00  0.00           C
ATOM    847  OH  TYR A  68      84.762  94.214  34.981  1.00  0.00           O
ATOM    848  HH  TYR A  68      85.082  93.614  34.311  1.00  0.00           H
ATOM    849  CD2 TYR A  68      82.532  92.974  37.691  1.00  0.00           C
ATOM    850  HD2 TYR A  68      82.072  93.374  38.581  1.00  0.00           H
ATOM    851  CE2 TYR A  68      83.352  93.854  37.021  1.00  0.00           C
ATOM    852  HE2 TYR A  68      83.662  94.784  37.461  1.00  0.00           H
ATOM    853  C   TYR A  68      79.372  92.074  38.181  1.00  0.00           C
ATOM    854  O   TYR A  68      79.272  92.314  39.381  1.00  0.00           O
ATOM    855  N   LEU A  69      78.842  92.784  37.171  1.00  0.00           N
ATOM    856  HN  LEU A  69      78.932  92.424  36.241  1.00  0.00           H
ATOM    857  CA  LEU A  69      78.142  94.004  37.401  1.00  0.00           C
ATOM    858  HA  LEU A  69      78.612  94.554  38.201  1.00  0.00           H
ATOM    859  CB  LEU A  69      78.282  94.854  36.131  1.00  0.00           C
ATOM    860  HB1 LEU A  69      78.012  94.304  35.201  1.00  0.00           H
ATOM    861  HB2 LEU A  69      77.602  95.734  36.111  1.00  0.00           H
ATOM    862  CG  LEU A  69      79.732  95.344  36.001  1.00  0.00           C
ATOM    863  HG  LEU A  69      80.452  94.504  35.981  1.00  0.00           H
ATOM    864  CD1 LEU A  69      80.082  96.364  37.101  1.00  0.00           C
ATOM    865 1HD1 LEU A  69      80.342  95.804  38.021  1.00  0.00           H
ATOM    866 2HD1 LEU A  69      81.042  96.864  36.851  1.00  0.00           H
ATOM    867 3HD1 LEU A  69      79.262  97.104  37.211  1.00  0.00           H
ATOM    868  CD2 LEU A  69      79.902  95.934  34.591  1.00  0.00           C
ATOM    869 1HD2 LEU A  69      80.952  96.254  34.381  1.00  0.00           H
ATOM    870 2HD2 LEU A  69      79.222  96.804  34.561  1.00  0.00           H
ATOM    871 3HD2 LEU A  69      79.442  95.284  33.821  1.00  0.00           H
ATOM    872  C   LEU A  69      76.692  93.924  37.751  1.00  0.00           C
ATOM    873  O   LEU A  69      76.072  94.814  38.341  1.00  0.00           O
ATOM    874  N   LEU A  70      76.062  92.784  37.401  1.00  0.00           N
ATOM    875  HN  LEU A  70      76.522  92.224  36.721  1.00  0.00           H
ATOM    876  CA  LEU A  70      74.902  92.264  38.041  1.00  0.00           C
ATOM    877  HA  LEU A  70      74.162  93.044  37.961  1.00  0.00           H
ATOM    878  CB  LEU A  70      74.312  91.034  37.331  1.00  0.00           C
ATOM    879  HB1 LEU A  70      75.032  90.184  37.341  1.00  0.00           H
ATOM    880  HB2 LEU A  70      74.062  91.264  36.271  1.00  0.00           H
ATOM    881  CG  LEU A  70      73.042  90.444  37.971  1.00  0.00           C
ATOM    882  HG  LEU A  70      73.262  90.204  39.031  1.00  0.00           H
ATOM    883  CD1 LEU A  70      71.912  91.484  37.971  1.00  0.00           C
ATOM    884 1HD1 LEU A  70      71.062  90.984  38.481  1.00  0.00           H
ATOM    885 2HD1 LEU A  70      71.622  91.784  36.941  1.00  0.00           H
ATOM    886 3HD1 LEU A  70      72.242  92.364  38.571  1.00  0.00           H
ATOM    887  CD2 LEU A  70      72.472  89.264  37.161  1.00  0.00           C
ATOM    888 1HD2 LEU A  70      73.302  88.624  36.821  1.00  0.00           H
ATOM    889 2HD2 LEU A  70      71.962  89.614  36.241  1.00  0.00           H
ATOM    890 3HD2 LEU A  70      71.632  88.694  37.621  1.00  0.00           H
ATOM    891  C   LEU A  70      75.232  91.894  39.451  1.00  0.00           C
ATOM    892  O   LEU A  70      74.462  92.264  40.331  1.00  0.00           O
ATOM    893  N   ASN A  71      76.342  91.224  39.821  1.00  0.00           N
ATOM    894  HN  ASN A  71      76.932  90.874  39.091  1.00  0.00           H
ATOM    895  CA  ASN A  71      76.562  90.854  41.181  1.00  0.00           C
ATOM    896  HA  ASN A  71      75.652  90.354  41.461  1.00  0.00           H
ATOM    897  CB  ASN A  71      77.672  89.794  41.241  1.00  0.00           C
ATOM    898  HB1 ASN A  71      78.612  90.114  40.741  1.00  0.00           H
ATOM    899  HB2 ASN A  71      77.992  89.564  42.281  1.00  0.00           H
ATOM    900  CG  ASN A  71      77.242  88.534  40.511  1.00  0.00           C
ATOM    901  OD1 ASN A  71      76.122  88.054  40.671  1.00  0.00           O
ATOM    902  ND2 ASN A  71      78.042  88.034  39.531  1.00  0.00           N
ATOM    903 1HD2 ASN A  71      78.962  88.404  39.481  1.00  0.00           H
ATOM    904 2HD2 ASN A  71      77.712  87.404  38.821  1.00  0.00           H
ATOM    905  C   ASN A  71      76.882  92.074  41.981  1.00  0.00           C
ATOM    906  O   ASN A  71      76.582  92.124  43.171  1.00  0.00           O
ATOM    907  N   LEU A  72      77.462  93.124  41.371  1.00  0.00           N
ATOM    908  HN  LEU A  72      77.842  93.034  40.451  1.00  0.00           H
ATOM    909  CA  LEU A  72      77.482  94.404  42.011  1.00  0.00           C
ATOM    910  HA  LEU A  72      78.042  94.284  42.931  1.00  0.00           H
ATOM    911  CB  LEU A  72      78.272  95.394  41.141  1.00  0.00           C
ATOM    912  HB1 LEU A  72      78.032  95.324  40.051  1.00  0.00           H
ATOM    913  HB2 LEU A  72      79.312  95.034  41.281  1.00  0.00           H
ATOM    914  CG  LEU A  72      78.212  96.854  41.621  1.00  0.00           C
ATOM    915  HG  LEU A  72      77.192  97.234  41.411  1.00  0.00           H
ATOM    916  CD1 LEU A  72      79.092  97.784  40.761  1.00  0.00           C
ATOM    917 1HD1 LEU A  72      80.182  97.614  40.911  1.00  0.00           H
ATOM    918 2HD1 LEU A  72      78.962  98.864  40.981  1.00  0.00           H
ATOM    919 3HD1 LEU A  72      78.862  97.594  39.691  1.00  0.00           H
ATOM    920  CD2 LEU A  72      78.692  97.094  43.061  1.00  0.00           C
ATOM    921 1HD2 LEU A  72      78.972  98.144  43.261  1.00  0.00           H
ATOM    922 2HD2 LEU A  72      77.952  96.774  43.821  1.00  0.00           H
ATOM    923 3HD2 LEU A  72      79.562  96.464  43.351  1.00  0.00           H
ATOM    924  C   LEU A  72      76.172  95.014  42.341  1.00  0.00           C
ATOM    925  O   LEU A  72      75.902  95.344  43.501  1.00  0.00           O
ATOM    926  N   ALA A  73      75.332  95.204  41.301  1.00  0.00           N
ATOM    927  HN  ALA A  73      75.572  94.914  40.381  1.00  0.00           H
ATOM    928  CA  ALA A  73      73.932  95.414  41.441  1.00  0.00           C
ATOM    929  HA  ALA A  73      73.782  96.484  41.511  1.00  0.00           H
ATOM    930  CB  ALA A  73      73.222  95.234  40.081  1.00  0.00           C
ATOM    931  HB1 ALA A  73      73.022  94.174  39.791  1.00  0.00           H
ATOM    932  HB2 ALA A  73      72.252  95.764  40.121  1.00  0.00           H
ATOM    933  HB3 ALA A  73      73.762  95.694  39.231  1.00  0.00           H
ATOM    934  C   ALA A  73      73.132  94.824  42.551  1.00  0.00           C
ATOM    935  O   ALA A  73      72.422  95.544  43.241  1.00  0.00           O
ATOM    936  N   ILE A  74      73.202  93.484  42.741  1.00  0.00           N
ATOM    937  HN  ILE A  74      73.782  92.944  42.141  1.00  0.00           H
ATOM    938  CA  ILE A  74      72.392  92.864  43.741  1.00  0.00           C
ATOM    939  HA  ILE A  74      71.452  93.394  43.791  1.00  0.00           H
ATOM    940  CB  ILE A  74      72.002  91.454  43.441  1.00  0.00           C
ATOM    941  HB  ILE A  74      71.272  91.624  42.621  1.00  0.00           H
ATOM    942  CG2 ILE A  74      73.212  90.674  42.881  1.00  0.00           C
ATOM    943 1HG2 ILE A  74      73.052  89.574  42.861  1.00  0.00           H
ATOM    944 2HG2 ILE A  74      73.332  90.994  41.821  1.00  0.00           H
ATOM    945 3HG2 ILE A  74      74.082  90.984  43.491  1.00  0.00           H
ATOM    946  CG1 ILE A  74      71.232  90.654  44.511  1.00  0.00           C
ATOM    947 1HG1 ILE A  74      71.242  89.694  43.951  1.00  0.00           H
ATOM    948 2HG1 ILE A  74      71.792  90.564  45.461  1.00  0.00           H
ATOM    949  CD  ILE A  74      69.782  91.054  44.761  1.00  0.00           C
ATOM    950  HD1 ILE A  74      69.852  92.124  45.061  1.00  0.00           H
ATOM    951  HD2 ILE A  74      69.272  90.524  45.591  1.00  0.00           H
ATOM    952  HD3 ILE A  74      69.272  90.974  43.781  1.00  0.00           H
ATOM    953  C   ILE A  74      73.062  92.984  45.071  1.00  0.00           C
ATOM    954  O   ILE A  74      72.452  92.994  46.131  1.00  0.00           O
ATOM    955  N   SER A  75      74.392  93.204  45.101  1.00  0.00           N
ATOM    956  HN  SER A  75      74.852  93.334  44.231  1.00  0.00           H
ATOM    957  CA  SER A  75      75.052  93.434  46.351  1.00  0.00           C
ATOM    958  HA  SER A  75      74.742  92.814  47.171  1.00  0.00           H
ATOM    959  CB  SER A  75      76.572  93.264  46.151  1.00  0.00           C
ATOM    960  HB1 SER A  75      76.902  93.914  45.311  1.00  0.00           H
ATOM    961  HB2 SER A  75      77.132  93.524  47.071  1.00  0.00           H
ATOM    962  OG  SER A  75      76.862  91.914  45.841  1.00  0.00           O
ATOM    963  HG1 SER A  75      76.672  91.784  44.901  1.00  0.00           H
ATOM    964  C   SER A  75      74.842  94.794  46.911  1.00  0.00           C
ATOM    965  O   SER A  75      74.802  95.094  48.111  1.00  0.00           O
ATOM    966  N   ASP A  76      74.772  95.764  45.981  1.00  0.00           N
ATOM    967  HN  ASP A  76      75.102  95.534  45.071  1.00  0.00           H
ATOM    968  CA  ASP A  76      74.392  97.124  46.221  1.00  0.00           C
ATOM    969  HA  ASP A  76      75.072  97.564  46.941  1.00  0.00           H
ATOM    970  CB  ASP A  76      74.612  97.894  44.911  1.00  0.00           C
ATOM    971  HB1 ASP A  76      75.622  97.614  44.561  1.00  0.00           H
ATOM    972  HB2 ASP A  76      73.822  97.524  44.221  1.00  0.00           H
ATOM    973  CG  ASP A  76      74.422  99.404  45.041  1.00  0.00           C
ATOM    974  OD1 ASP A  76      73.422  99.884  44.461  1.00  0.00           O
ATOM    975  OD2 ASP A  76      75.302 100.094  45.631  1.00  0.00           O
ATOM    976  C   ASP A  76      73.002  97.294  46.711  1.00  0.00           C
ATOM    977  O   ASP A  76      72.722  98.044  47.641  1.00  0.00           O
ATOM    978  N   LEU A  77      72.042  96.504  46.191  1.00  0.00           N
ATOM    979  HN  LEU A  77      72.252  95.844  45.471  1.00  0.00           H
ATOM    980  CA  LEU A  77      70.762  96.404  46.821  1.00  0.00           C
ATOM    981  HA  LEU A  77      70.442  97.434  46.871  1.00  0.00           H
ATOM    982  CB  LEU A  77      69.852  95.614  45.861  1.00  0.00           C
ATOM    983  HB1 LEU A  77      70.162  94.554  45.891  1.00  0.00           H
ATOM    984  HB2 LEU A  77      69.952  95.924  44.801  1.00  0.00           H
ATOM    985  CG  LEU A  77      68.362  95.674  46.251  1.00  0.00           C
ATOM    986  HG  LEU A  77      68.172  95.634  47.341  1.00  0.00           H
ATOM    987  CD1 LEU A  77      67.782  97.014  45.751  1.00  0.00           C
ATOM    988 1HD1 LEU A  77      66.722  97.064  46.061  1.00  0.00           H
ATOM    989 2HD1 LEU A  77      68.292  97.874  46.251  1.00  0.00           H
ATOM    990 3HD1 LEU A  77      67.852  97.074  44.651  1.00  0.00           H
ATOM    991  CD2 LEU A  77      67.622  94.544  45.521  1.00  0.00           C
ATOM    992 1HD2 LEU A  77      66.532  94.734  45.401  1.00  0.00           H
ATOM    993 2HD2 LEU A  77      68.022  94.444  44.491  1.00  0.00           H
ATOM    994 3HD2 LEU A  77      67.692  93.574  46.071  1.00  0.00           H
ATOM    995  C   LEU A  77      70.752  95.964  48.241  1.00  0.00           C
ATOM    996  O   LEU A  77      70.032  96.644  48.971  1.00  0.00           O
ATOM    997  N   PHE A  78      71.522  94.934  48.641  1.00  0.00           N
ATOM    998  HN  PHE A  78      71.952  94.384  47.931  1.00  0.00           H
ATOM    999  CA  PHE A  78      71.712  94.664  50.031  1.00  0.00           C
ATOM   1000  HA  PHE A  78      70.722  94.544  50.451  1.00  0.00           H
ATOM   1001  CB  PHE A  78      72.482  93.344  50.191  1.00  0.00           C
ATOM   1002  HB1 PHE A  78      73.002  93.304  51.171  1.00  0.00           H
ATOM   1003  HB2 PHE A  78      73.172  93.204  49.331  1.00  0.00           H
ATOM   1004  CG  PHE A  78      71.542  92.184  50.141  1.00  0.00           C
ATOM   1005  CD1 PHE A  78      71.362  91.434  49.001  1.00  0.00           C
ATOM   1006  HD1 PHE A  78      71.972  91.554  48.121  1.00  0.00           H
ATOM   1007  CE1 PHE A  78      70.482  90.384  48.981  1.00  0.00           C
ATOM   1008  HE1 PHE A  78      70.412  89.644  48.201  1.00  0.00           H
ATOM   1009  CZ  PHE A  78      69.882  89.964  50.151  1.00  0.00           C
ATOM   1010  HZ  PHE A  78      69.112  89.214  50.231  1.00  0.00           H
ATOM   1011  CD2 PHE A  78      70.962  91.754  51.321  1.00  0.00           C
ATOM   1012  HD2 PHE A  78      71.172  92.144  52.301  1.00  0.00           H
ATOM   1013  CE2 PHE A  78      70.162  90.644  51.321  1.00  0.00           C
ATOM   1014  HE2 PHE A  78      69.712  90.344  52.261  1.00  0.00           H
ATOM   1015  C   PHE A  78      72.382  95.734  50.811  1.00  0.00           C
ATOM   1016  O   PHE A  78      72.032  96.004  51.961  1.00  0.00           O
ATOM   1017  N   PHE A  79      73.352  96.474  50.251  1.00  0.00           N
ATOM   1018  HN  PHE A  79      73.622  96.194  49.331  1.00  0.00           H
ATOM   1019  CA  PHE A  79      74.002  97.644  50.761  1.00  0.00           C
ATOM   1020  HA  PHE A  79      74.472  97.394  51.691  1.00  0.00           H
ATOM   1021  CB  PHE A  79      75.122  98.144  49.821  1.00  0.00           C
ATOM   1022  HB1 PHE A  79      75.772  97.304  49.491  1.00  0.00           H
ATOM   1023  HB2 PHE A  79      74.722  98.494  48.851  1.00  0.00           H
ATOM   1024  CG  PHE A  79      75.882  99.274  50.431  1.00  0.00           C
ATOM   1025  CD1 PHE A  79      75.662 100.554  49.981  1.00  0.00           C
ATOM   1026  HD1 PHE A  79      75.052 100.614  49.091  1.00  0.00           H
ATOM   1027  CE1 PHE A  79      76.302 101.624  50.561  1.00  0.00           C
ATOM   1028  HE1 PHE A  79      76.032 102.614  50.231  1.00  0.00           H
ATOM   1029  CZ  PHE A  79      77.032 101.424  51.711  1.00  0.00           C
ATOM   1030  HZ  PHE A  79      77.422 102.234  52.301  1.00  0.00           H
ATOM   1031  CD2 PHE A  79      76.782  99.114  51.461  1.00  0.00           C
ATOM   1032  HD2 PHE A  79      76.962  98.084  51.741  1.00  0.00           H
ATOM   1033  CE2 PHE A  79      77.332 100.164  52.161  1.00  0.00           C
ATOM   1034  HE2 PHE A  79      77.962 100.004  53.031  1.00  0.00           H
ATOM   1035  C   PHE A  79      73.072  98.774  51.031  1.00  0.00           C
ATOM   1036  O   PHE A  79      73.082  99.334  52.131  1.00  0.00           O
ATOM   1037  N   LEU A  80      72.162  99.084  50.091  1.00  0.00           N
ATOM   1038  HN  LEU A  80      72.342  98.614  49.231  1.00  0.00           H
ATOM   1039  CA  LEU A  80      71.142 100.084  50.151  1.00  0.00           C
ATOM   1040  HA  LEU A  80      71.672 101.024  50.241  1.00  0.00           H
ATOM   1041  CB  LEU A  80      70.462 100.054  48.781  1.00  0.00           C
ATOM   1042  HB1 LEU A  80      69.912  99.094  48.661  1.00  0.00           H
ATOM   1043  HB2 LEU A  80      71.202 100.174  47.961  1.00  0.00           H
ATOM   1044  CG  LEU A  80      69.312 101.074  48.761  1.00  0.00           C
ATOM   1045  HG  LEU A  80      69.072 101.324  49.821  1.00  0.00           H
ATOM   1046  CD1 LEU A  80      68.012 100.534  48.151  1.00  0.00           C
ATOM   1047 1HD1 LEU A  80      67.212 101.254  48.431  1.00  0.00           H
ATOM   1048 2HD1 LEU A  80      67.772  99.494  48.481  1.00  0.00           H
ATOM   1049 3HD1 LEU A  80      68.102 100.574  47.051  1.00  0.00           H
ATOM   1050  CD2 LEU A  80      69.682 102.384  48.041  1.00  0.00           C
ATOM   1051 1HD2 LEU A  80      69.802 102.264  46.941  1.00  0.00           H
ATOM   1052 2HD2 LEU A  80      70.632 102.684  48.541  1.00  0.00           H
ATOM   1053 3HD2 LEU A  80      68.912 103.164  48.221  1.00  0.00           H
ATOM   1054  C   LEU A  80      70.222  99.894  51.301  1.00  0.00           C
ATOM   1055  O   LEU A  80      69.942 100.864  52.011  1.00  0.00           O
ATOM   1056  N   LEU A  81      69.822  98.644  51.581  1.00  0.00           N
ATOM   1057  HN  LEU A  81      70.082  97.954  50.911  1.00  0.00           H
ATOM   1058  CA  LEU A  81      69.102  98.214  52.741  1.00  0.00           C
ATOM   1059  HA  LEU A  81      68.132  98.704  52.741  1.00  0.00           H
ATOM   1060  CB  LEU A  81      68.762  96.724  52.561  1.00  0.00           C
ATOM   1061  HB1 LEU A  81      69.712  96.144  52.601  1.00  0.00           H
ATOM   1062  HB2 LEU A  81      68.282  96.424  53.511  1.00  0.00           H
ATOM   1063  CG  LEU A  81      67.702  96.494  51.471  1.00  0.00           C
ATOM   1064  HG  LEU A  81      67.882  97.204  50.641  1.00  0.00           H
ATOM   1065  CD1 LEU A  81      66.292  96.744  52.041  1.00  0.00           C
ATOM   1066 1HD1 LEU A  81      66.222  97.704  52.601  1.00  0.00           H
ATOM   1067 2HD1 LEU A  81      65.582  96.724  51.191  1.00  0.00           H
ATOM   1068 3HD1 LEU A  81      66.132  95.984  52.841  1.00  0.00           H
ATOM   1069  CD2 LEU A  81      67.772  95.084  50.861  1.00  0.00           C
ATOM   1070 1HD2 LEU A  81      67.712  94.234  51.571  1.00  0.00           H
ATOM   1071 2HD2 LEU A  81      68.692  94.894  50.271  1.00  0.00           H
ATOM   1072 3HD2 LEU A  81      66.982  95.024  50.071  1.00  0.00           H
ATOM   1073  C   LEU A  81      69.762  98.374  54.061  1.00  0.00           C
ATOM   1074  O   LEU A  81      69.092  98.824  54.991  1.00  0.00           O
ATOM   1075  N   THR A  82      71.072  98.094  54.151  1.00  0.00           N
ATOM   1076  HN  THR A  82      71.492  97.664  53.351  1.00  0.00           H
ATOM   1077  CA  THR A  82      71.852  98.224  55.341  1.00  0.00           C
ATOM   1078  HA  THR A  82      71.332  97.704  56.141  1.00  0.00           H
ATOM   1079  CB  THR A  82      73.192  97.544  55.301  1.00  0.00           C
ATOM   1080  HB  THR A  82      73.662  97.674  56.301  1.00  0.00           H
ATOM   1081  OG1 THR A  82      74.152  98.054  54.391  1.00  0.00           O
ATOM   1082  HG1 THR A  82      73.802  98.214  53.511  1.00  0.00           H
ATOM   1083  CG2 THR A  82      73.072  96.034  55.071  1.00  0.00           C
ATOM   1084 1HG2 THR A  82      72.602  95.954  54.071  1.00  0.00           H
ATOM   1085 2HG2 THR A  82      72.482  95.534  55.861  1.00  0.00           H
ATOM   1086 3HG2 THR A  82      74.072  95.544  55.081  1.00  0.00           H
ATOM   1087  C   THR A  82      71.952  99.624  55.831  1.00  0.00           C
ATOM   1088  O   THR A  82      71.722  99.844  57.021  1.00  0.00           O
ATOM   1089  N   VAL A  83      72.282 100.584  54.951  1.00  0.00           N
ATOM   1090  HN  VAL A  83      72.372 100.334  53.991  1.00  0.00           H
ATOM   1091  CA  VAL A  83      72.612 101.924  55.311  1.00  0.00           C
ATOM   1092  HA  VAL A  83      72.272 102.004  56.331  1.00  0.00           H
ATOM   1093  CB  VAL A  83      74.052 102.334  55.351  1.00  0.00           C
ATOM   1094  HB  VAL A  83      74.242 103.404  55.121  1.00  0.00           H
ATOM   1095  CG1 VAL A  83      74.712 101.524  54.221  1.00  0.00           C
ATOM   1096 1HG1 VAL A  83      74.142 101.384  53.281  1.00  0.00           H
ATOM   1097 2HG1 VAL A  83      75.792 101.644  53.991  1.00  0.00           H
ATOM   1098 3HG1 VAL A  83      74.752 100.494  54.621  1.00  0.00           H
ATOM   1099  CG2 VAL A  83      74.612 101.884  56.711  1.00  0.00           C
ATOM   1100 1HG2 VAL A  83      74.622 100.774  56.701  1.00  0.00           H
ATOM   1101 2HG2 VAL A  83      74.062 102.314  57.571  1.00  0.00           H
ATOM   1102 3HG2 VAL A  83      75.642 102.274  56.811  1.00  0.00           H
ATOM   1103  C   VAL A  83      71.772 102.924  54.571  1.00  0.00           C
ATOM   1104  O   VAL A  83      72.362 103.654  53.781  1.00  0.00           O
ATOM   1105  N   PRO A  84      70.482 103.054  54.651  1.00  0.00           N
ATOM   1106  CD  PRO A  84      69.762 104.094  53.931  1.00  0.00           C
ATOM   1107  HD1 PRO A  84      70.312 105.054  53.871  1.00  0.00           H
ATOM   1108  HD2 PRO A  84      69.702 103.754  52.871  1.00  0.00           H
ATOM   1109  CA  PRO A  84      69.532 102.214  55.321  1.00  0.00           C
ATOM   1110  HA  PRO A  84      69.772 101.174  55.181  1.00  0.00           H
ATOM   1111  CB  PRO A  84      68.162 102.634  54.791  1.00  0.00           C
ATOM   1112  HB1 PRO A  84      67.372 102.444  55.551  1.00  0.00           H
ATOM   1113  HB2 PRO A  84      67.902 102.194  53.811  1.00  0.00           H
ATOM   1114  CG  PRO A  84      68.322 104.124  54.481  1.00  0.00           C
ATOM   1115  HG1 PRO A  84      67.602 104.494  53.721  1.00  0.00           H
ATOM   1116  HG2 PRO A  84      68.272 104.794  55.371  1.00  0.00           H
ATOM   1117  C   PRO A  84      69.492 102.314  56.811  1.00  0.00           C
ATOM   1118  O   PRO A  84      69.952 103.294  57.391  1.00  0.00           O
ATOM   1119  N   PHE A  85      68.912 101.274  57.431  1.00  0.00           N
ATOM   1120  HN  PHE A  85      68.642 100.544  56.811  1.00  0.00           H
ATOM   1121  CA  PHE A  85      68.662 101.034  58.821  1.00  0.00           C
ATOM   1122  HA  PHE A  85      67.722 101.534  59.001  1.00  0.00           H
ATOM   1123  CB  PHE A  85      68.442  99.514  58.921  1.00  0.00           C
ATOM   1124  HB1 PHE A  85      69.232  98.904  59.421  1.00  0.00           H
ATOM   1125  HB2 PHE A  85      68.352  99.064  57.911  1.00  0.00           H
ATOM   1126  CG  PHE A  85      67.152  99.284  59.631  1.00  0.00           C
ATOM   1127  CD1 PHE A  85      67.192  98.844  60.931  1.00  0.00           C
ATOM   1128  HD1 PHE A  85      68.172  98.864  61.381  1.00  0.00           H
ATOM   1129  CE1 PHE A  85      66.082  98.424  61.621  1.00  0.00           C
ATOM   1130  HE1 PHE A  85      66.172  98.064  62.641  1.00  0.00           H
ATOM   1131  CZ  PHE A  85      64.862  98.444  61.001  1.00  0.00           C
ATOM   1132  HZ  PHE A  85      63.982  98.064  61.521  1.00  0.00           H
ATOM   1133  CD2 PHE A  85      65.922  99.214  59.021  1.00  0.00           C
ATOM   1134  HD2 PHE A  85      65.842  99.444  57.971  1.00  0.00           H
ATOM   1135  CE2 PHE A  85      64.782  98.854  59.691  1.00  0.00           C
ATOM   1136  HE2 PHE A  85      63.802  99.064  59.281  1.00  0.00           H
ATOM   1137  C   PHE A  85      69.732 101.364  59.801  1.00  0.00           C
ATOM   1138  O   PHE A  85      69.492 102.054  60.791  1.00  0.00           O
ATOM   1139  N   TRP A  86      70.972 101.014  59.421  1.00  0.00           N
ATOM   1140  HN  TRP A  86      71.172 100.394  58.671  1.00  0.00           H
ATOM   1141  CA  TRP A  86      72.102 101.274  60.261  1.00  0.00           C
ATOM   1142  HA  TRP A  86      71.782 100.994  61.251  1.00  0.00           H
ATOM   1143  CB  TRP A  86      73.212 100.224  60.031  1.00  0.00           C
ATOM   1144  HB1 TRP A  86      73.642 100.414  59.031  1.00  0.00           H
ATOM   1145  HB2 TRP A  86      72.772  99.204  60.121  1.00  0.00           H
ATOM   1146  CG  TRP A  86      74.382 100.264  60.961  1.00  0.00           C
ATOM   1147  CD1 TRP A  86      75.542 100.864  60.571  1.00  0.00           C
ATOM   1148  HD1 TRP A  86      75.742 101.134  59.541  1.00  0.00           H
ATOM   1149  NE1 TRP A  86      76.272 101.064  61.711  1.00  0.00           N
ATOM   1150  HE1 TRP A  86      76.952 101.724  61.921  1.00  0.00           H
ATOM   1151  CE2 TRP A  86      75.602 100.664  62.841  1.00  0.00           C
ATOM   1152  CD2 TRP A  86      74.442 100.074  62.371  1.00  0.00           C
ATOM   1153  CE3 TRP A  86      73.572  99.634  63.321  1.00  0.00           C
ATOM   1154  HE3 TRP A  86      72.552  99.454  63.021  1.00  0.00           H
ATOM   1155  CZ3 TRP A  86      73.882  99.744  64.661  1.00  0.00           C
ATOM   1156  HZ3 TRP A  86      73.272  99.344  65.451  1.00  0.00           H
ATOM   1157  CZ2 TRP A  86      75.852 100.894  64.151  1.00  0.00           C
ATOM   1158  HZ2 TRP A  86      76.712 101.474  64.461  1.00  0.00           H
ATOM   1159  CH2 TRP A  86      75.052 100.304  65.111  1.00  0.00           C
ATOM   1160  HH2 TRP A  86      75.122 100.364  66.181  1.00  0.00           H
ATOM   1161  C   TRP A  86      72.622 102.664  60.201  1.00  0.00           C
ATOM   1162  O   TRP A  86      73.292 103.164  61.111  1.00  0.00           O
ATOM   1163  N   ALA A  87      72.382 103.424  59.111  1.00  0.00           N
ATOM   1164  HN  ALA A  87      71.742 103.034  58.461  1.00  0.00           H
ATOM   1165  CA  ALA A  87      72.712 104.794  58.901  1.00  0.00           C
ATOM   1166  HA  ALA A  87      73.712 105.024  59.241  1.00  0.00           H
ATOM   1167  CB  ALA A  87      72.532 105.204  57.431  1.00  0.00           C
ATOM   1168  HB1 ALA A  87      71.472 105.244  57.121  1.00  0.00           H
ATOM   1169  HB2 ALA A  87      72.992 104.404  56.811  1.00  0.00           H
ATOM   1170  HB3 ALA A  87      73.162 106.084  57.171  1.00  0.00           H
ATOM   1171  C   ALA A  87      71.952 105.764  59.741  1.00  0.00           C
ATOM   1172  O   ALA A  87      72.302 106.934  59.921  1.00  0.00           O
ATOM   1173  N   HIS A  88      70.902 105.304  60.431  1.00  0.00           N
ATOM   1174  HN  HIS A  88      70.702 104.384  60.111  1.00  0.00           H
ATOM   1175  CA  HIS A  88      69.992 105.964  61.321  1.00  0.00           C
ATOM   1176  HA  HIS A  88      70.132 107.034  61.331  1.00  0.00           H
ATOM   1177  CB  HIS A  88      68.512 105.674  61.031  1.00  0.00           C
ATOM   1178  HB1 HIS A  88      67.792 105.944  61.831  1.00  0.00           H
ATOM   1179  HB2 HIS A  88      68.422 104.574  60.911  1.00  0.00           H
ATOM   1180  ND1 HIS A  88      67.342 107.504  59.911  1.00  0.00           N
ATOM   1181  CG  HIS A  88      68.032 106.324  59.761  1.00  0.00           C
ATOM   1182  CE1 HIS A  88      66.782 107.654  58.721  1.00  0.00           C
ATOM   1183  HE1 HIS A  88      66.152 108.484  58.381  1.00  0.00           H
ATOM   1184  NE2 HIS A  88      66.972 106.614  57.881  1.00  0.00           N
ATOM   1185  HE2 HIS A  88      66.502 106.424  57.021  1.00  0.00           H
ATOM   1186  CD2 HIS A  88      67.862 105.774  58.531  1.00  0.00           C
ATOM   1187  HD2 HIS A  88      68.232 104.834  58.141  1.00  0.00           H
ATOM   1188  C   HIS A  88      70.132 105.554  62.741  1.00  0.00           C
ATOM   1189  O   HIS A  88      69.212 105.684  63.541  1.00  0.00           O
ATOM   1190  N   TYR A  89      71.262 104.874  63.021  1.00  0.00           N
ATOM   1191  HN  TYR A  89      71.832 104.504  62.291  1.00  0.00           H
ATOM   1192  CA  TYR A  89      71.502 104.364  64.341  1.00  0.00           C
ATOM   1193  HA  TYR A  89      70.642 103.844  64.721  1.00  0.00           H
ATOM   1194  CB  TYR A  89      72.742 103.464  64.481  1.00  0.00           C
ATOM   1195  HB1 TYR A  89      72.672 102.814  65.381  1.00  0.00           H
ATOM   1196  HB2 TYR A  89      72.852 102.724  63.661  1.00  0.00           H
ATOM   1197  CG  TYR A  89      74.052 104.174  64.501  1.00  0.00           C
ATOM   1198  CD1 TYR A  89      74.682 104.834  63.481  1.00  0.00           C
ATOM   1199  HD1 TYR A  89      74.222 104.734  62.511  1.00  0.00           H
ATOM   1200  CE1 TYR A  89      75.872 105.514  63.591  1.00  0.00           C
ATOM   1201  HE1 TYR A  89      76.432 105.834  62.721  1.00  0.00           H
ATOM   1202  CZ  TYR A  89      76.532 105.474  64.791  1.00  0.00           C
ATOM   1203  OH  TYR A  89      77.802 106.004  65.121  1.00  0.00           O
ATOM   1204  HH  TYR A  89      78.032 106.474  64.321  1.00  0.00           H
ATOM   1205  CD2 TYR A  89      74.762 104.124  65.681  1.00  0.00           C
ATOM   1206  HD2 TYR A  89      74.382 103.704  66.591  1.00  0.00           H
ATOM   1207  CE2 TYR A  89      75.972 104.774  65.831  1.00  0.00           C
ATOM   1208  HE2 TYR A  89      76.452 104.674  66.791  1.00  0.00           H
ATOM   1209  C   TYR A  89      71.552 105.404  65.411  1.00  0.00           C
ATOM   1210  O   TYR A  89      71.132 105.194  66.551  1.00  0.00           O
ATOM   1211  N   ALA A  90      72.052 106.604  65.071  1.00  0.00           N
ATOM   1212  HN  ALA A  90      72.342 106.754  64.131  1.00  0.00           H
ATOM   1213  CA  ALA A  90      72.172 107.634  66.051  1.00  0.00           C
ATOM   1214  HA  ALA A  90      72.342 107.154  67.001  1.00  0.00           H
ATOM   1215  CB  ALA A  90      73.442 108.414  65.651  1.00  0.00           C
ATOM   1216  HB1 ALA A  90      73.972 108.994  66.431  1.00  0.00           H
ATOM   1217  HB2 ALA A  90      73.142 109.024  64.781  1.00  0.00           H
ATOM   1218  HB3 ALA A  90      74.272 107.784  65.261  1.00  0.00           H
ATOM   1219  C   ALA A  90      71.032 108.594  66.081  1.00  0.00           C
ATOM   1220  O   ALA A  90      71.042 109.624  66.741  1.00  0.00           O
ATOM   1221  N   ALA A  91      69.922 108.274  65.391  1.00  0.00           N
ATOM   1222  HN  ALA A  91      69.852 107.454  64.821  1.00  0.00           H
ATOM   1223  CA  ALA A  91      68.782 109.134  65.261  1.00  0.00           C
ATOM   1224  HA  ALA A  91      69.062 109.994  65.841  1.00  0.00           H
ATOM   1225  CB  ALA A  91      68.632 109.404  63.761  1.00  0.00           C
ATOM   1226  HB1 ALA A  91      69.592 109.924  63.541  1.00  0.00           H
ATOM   1227  HB2 ALA A  91      67.842 110.114  63.411  1.00  0.00           H
ATOM   1228  HB3 ALA A  91      68.592 108.424  63.241  1.00  0.00           H
ATOM   1229  C   ALA A  91      67.562 108.544  65.881  1.00  0.00           C
ATOM   1230  O   ALA A  91      66.472 109.104  65.771  1.00  0.00           O
ATOM   1231  N   ALA A  92      67.702 107.484  66.701  1.00  0.00           N
ATOM   1232  HN  ALA A  92      68.552 107.004  66.901  1.00  0.00           H
ATOM   1233  CA  ALA A  92      66.632 107.054  67.541  1.00  0.00           C
ATOM   1234  HA  ALA A  92      66.332 107.904  68.151  1.00  0.00           H
ATOM   1235  CB  ALA A  92      65.592 106.324  66.681  1.00  0.00           C
ATOM   1236  HB1 ALA A  92      65.232 106.984  65.871  1.00  0.00           H
ATOM   1237  HB2 ALA A  92      66.222 105.534  66.211  1.00  0.00           H
ATOM   1238  HB3 ALA A  92      64.812 105.794  67.271  1.00  0.00           H
ATOM   1239  C   ALA A  92      67.262 106.194  68.581  1.00  0.00           C
ATOM   1240  O   ALA A  92      68.432 105.814  68.511  1.00  0.00           O
ATOM   1241  N   GLN A  93      66.392 105.674  69.461  1.00  0.00           N
ATOM   1242  HN  GLN A  93      65.512 106.134  69.581  1.00  0.00           H
ATOM   1243  CA  GLN A  93      66.722 104.664  70.421  1.00  0.00           C
ATOM   1244  HA  GLN A  93      67.682 104.874  70.871  1.00  0.00           H
ATOM   1245  CB  GLN A  93      65.752 104.774  71.611  1.00  0.00           C
ATOM   1246  HB1 GLN A  93      64.712 104.564  71.311  1.00  0.00           H
ATOM   1247  HB2 GLN A  93      66.132 103.934  72.241  1.00  0.00           H
ATOM   1248  CG  GLN A  93      65.882 106.114  72.361  1.00  0.00           C
ATOM   1249  HG1 GLN A  93      65.202 106.134  73.241  1.00  0.00           H
ATOM   1250  HG2 GLN A  93      65.592 106.864  71.591  1.00  0.00           H
ATOM   1251  CD  GLN A  93      67.302 106.344  72.851  1.00  0.00           C
ATOM   1252  OE1 GLN A  93      67.982 105.564  73.511  1.00  0.00           O
ATOM   1253  NE2 GLN A  93      67.802 107.564  72.501  1.00  0.00           N
ATOM   1254 1HE2 GLN A  93      67.092 108.124  72.071  1.00  0.00           H
ATOM   1255 2HE2 GLN A  93      68.772 107.724  72.661  1.00  0.00           H
ATOM   1256  C   GLN A  93      66.752 103.294  69.841  1.00  0.00           C
ATOM   1257  O   GLN A  93      65.692 102.744  69.571  1.00  0.00           O
ATOM   1258  N   TRP A  94      67.942 102.714  69.611  1.00  0.00           N
ATOM   1259  HN  TRP A  94      68.742 103.244  69.901  1.00  0.00           H
ATOM   1260  CA  TRP A  94      68.202 101.464  68.961  1.00  0.00           C
ATOM   1261  HA  TRP A  94      67.542 101.434  68.101  1.00  0.00           H
ATOM   1262  CB  TRP A  94      69.672 101.454  68.531  1.00  0.00           C
ATOM   1263  HB1 TRP A  94      70.402 101.334  69.361  1.00  0.00           H
ATOM   1264  HB2 TRP A  94      70.072 102.394  68.081  1.00  0.00           H
ATOM   1265  CG  TRP A  94      69.982 100.324  67.601  1.00  0.00           C
ATOM   1266  CD1 TRP A  94      70.622  99.214  68.071  1.00  0.00           C
ATOM   1267  HD1 TRP A  94      71.002  99.224  69.071  1.00  0.00           H
ATOM   1268  NE1 TRP A  94      70.832  98.334  67.041  1.00  0.00           N
ATOM   1269  HE1 TRP A  94      71.232  97.444  67.081  1.00  0.00           H
ATOM   1270  CE2 TRP A  94      70.322  98.864  65.881  1.00  0.00           C
ATOM   1271  CD2 TRP A  94      69.832 100.114  66.201  1.00  0.00           C
ATOM   1272  CE3 TRP A  94      69.272 100.894  65.241  1.00  0.00           C
ATOM   1273  HE3 TRP A  94      68.902 101.884  65.481  1.00  0.00           H
ATOM   1274  CZ3 TRP A  94      69.332 100.504  63.921  1.00  0.00           C
ATOM   1275  HZ3 TRP A  94      68.912 101.144  63.151  1.00  0.00           H
ATOM   1276  CZ2 TRP A  94      70.392  98.444  64.591  1.00  0.00           C
ATOM   1277  HZ2 TRP A  94      70.992  97.594  64.291  1.00  0.00           H
ATOM   1278  CH2 TRP A  94      69.842  99.264  63.641  1.00  0.00           C
ATOM   1279  HH2 TRP A  94      69.742  99.024  62.591  1.00  0.00           H
ATOM   1280  C   TRP A  94      67.922 100.284  69.831  1.00  0.00           C
ATOM   1281  O   TRP A  94      68.722  99.844  70.661  1.00  0.00           O
ATOM   1282  N   ASP A  95      66.732  99.664  69.791  1.00  0.00           N
ATOM   1283  HN  ASP A  95      66.082  99.934  69.091  1.00  0.00           H
ATOM   1284  CA  ASP A  95      66.282  98.714  70.771  1.00  0.00           C
ATOM   1285  HA  ASP A  95      66.862  98.574  71.671  1.00  0.00           H
ATOM   1286  CB  ASP A  95      64.862  99.114  71.191  1.00  0.00           C
ATOM   1287  HB1 ASP A  95      64.682 100.214  71.111  1.00  0.00           H
ATOM   1288  HB2 ASP A  95      64.102  98.524  70.641  1.00  0.00           H
ATOM   1289  CG  ASP A  95      64.522  98.754  72.631  1.00  0.00           C
ATOM   1290  OD1 ASP A  95      65.372  98.074  73.281  1.00  0.00           O
ATOM   1291  OD2 ASP A  95      63.412  99.084  73.121  1.00  0.00           O
ATOM   1292  C   ASP A  95      66.282  97.324  70.221  1.00  0.00           C
ATOM   1293  O   ASP A  95      65.792  96.384  70.841  1.00  0.00           O
ATOM   1294  N   PHE A  96      66.812  97.174  69.001  1.00  0.00           N
ATOM   1295  HN  PHE A  96      67.112  98.014  68.551  1.00  0.00           H
ATOM   1296  CA  PHE A  96      67.012  95.904  68.371  1.00  0.00           C
ATOM   1297  HA  PHE A  96      66.122  95.294  68.461  1.00  0.00           H
ATOM   1298  CB  PHE A  96      67.502  96.074  66.921  1.00  0.00           C
ATOM   1299  HB1 PHE A  96      67.632  95.094  66.421  1.00  0.00           H
ATOM   1300  HB2 PHE A  96      68.422  96.684  66.771  1.00  0.00           H
ATOM   1301  CG  PHE A  96      66.372  96.744  66.221  1.00  0.00           C
ATOM   1302  CD1 PHE A  96      66.532  98.044  65.821  1.00  0.00           C
ATOM   1303  HD1 PHE A  96      67.432  98.624  66.001  1.00  0.00           H
ATOM   1304  CE1 PHE A  96      65.442  98.694  65.281  1.00  0.00           C
ATOM   1305  HE1 PHE A  96      65.612  99.704  64.931  1.00  0.00           H
ATOM   1306  CZ  PHE A  96      64.302  98.034  64.881  1.00  0.00           C
ATOM   1307  HZ  PHE A  96      63.602  98.574  64.261  1.00  0.00           H
ATOM   1308  CD2 PHE A  96      65.192  96.084  65.981  1.00  0.00           C
ATOM   1309  HD2 PHE A  96      65.172  95.044  66.291  1.00  0.00           H
ATOM   1310  CE2 PHE A  96      64.212  96.714  65.251  1.00  0.00           C
ATOM   1311  HE2 PHE A  96      63.422  96.024  65.031  1.00  0.00           H
ATOM   1312  C   PHE A  96      68.042  95.054  69.041  1.00  0.00           C
ATOM   1313  O   PHE A  96      69.102  95.534  69.441  1.00  0.00           O
ATOM   1314  N   GLY A  97      67.892  93.744  69.261  1.00  0.00           N
ATOM   1315  HN  GLY A  97      67.112  93.184  68.981  1.00  0.00           H
ATOM   1316  CA  GLY A  97      68.872  92.954  69.941  1.00  0.00           C
ATOM   1317  HA1 GLY A  97      68.462  92.064  70.401  1.00  0.00           H
ATOM   1318  HA2 GLY A  97      69.232  93.444  70.831  1.00  0.00           H
ATOM   1319  C   GLY A  97      70.082  92.654  69.111  1.00  0.00           C
ATOM   1320  O   GLY A  97      70.242  93.114  67.981  1.00  0.00           O
ATOM   1321  N   ASN A  98      70.962  91.864  69.741  1.00  0.00           N
ATOM   1322  HN  ASN A  98      70.782  91.614  70.691  1.00  0.00           H
ATOM   1323  CA  ASN A  98      72.262  91.504  69.251  1.00  0.00           C
ATOM   1324  HA  ASN A  98      72.772  92.434  69.111  1.00  0.00           H
ATOM   1325  CB  ASN A  98      73.022  90.664  70.291  1.00  0.00           C
ATOM   1326  HB1 ASN A  98      72.322  89.834  70.511  1.00  0.00           H
ATOM   1327  HB2 ASN A  98      73.982  90.234  69.941  1.00  0.00           H
ATOM   1328  CG  ASN A  98      73.292  91.334  71.631  1.00  0.00           C
ATOM   1329  OD1 ASN A  98      72.932  92.494  71.841  1.00  0.00           O
ATOM   1330  ND2 ASN A  98      73.852  90.464  72.511  1.00  0.00           N
ATOM   1331 1HD2 ASN A  98      74.012  89.534  72.181  1.00  0.00           H
ATOM   1332 2HD2 ASN A  98      73.932  90.704  73.481  1.00  0.00           H
ATOM   1333  C   ASN A  98      72.292  90.864  67.901  1.00  0.00           C
ATOM   1334  O   ASN A  98      73.062  91.324  67.061  1.00  0.00           O
ATOM   1335  N   THR A  99      71.432  89.844  67.691  1.00  0.00           N
ATOM   1336  HN  THR A  99      70.902  89.514  68.471  1.00  0.00           H
ATOM   1337  CA  THR A  99      71.352  89.014  66.531  1.00  0.00           C
ATOM   1338  HA  THR A  99      72.382  88.744  66.371  1.00  0.00           H
ATOM   1339  CB  THR A  99      70.312  87.964  66.761  1.00  0.00           C
ATOM   1340  HB  THR A  99      69.362  88.394  67.121  1.00  0.00           H
ATOM   1341  OG1 THR A  99      70.752  87.064  67.771  1.00  0.00           O
ATOM   1342  HG1 THR A  99      70.562  87.524  68.601  1.00  0.00           H
ATOM   1343  CG2 THR A  99      70.162  87.004  65.561  1.00  0.00           C
ATOM   1344 1HG2 THR A  99      69.242  86.384  65.571  1.00  0.00           H
ATOM   1345 2HG2 THR A  99      70.162  87.604  64.631  1.00  0.00           H
ATOM   1346 3HG2 THR A  99      70.952  86.234  65.501  1.00  0.00           H
ATOM   1347  C   THR A  99      71.062  89.794  65.291  1.00  0.00           C
ATOM   1348  O   THR A  99      71.672  89.554  64.241  1.00  0.00           O
ATOM   1349  N   MET A 100      70.092  90.724  65.361  1.00  0.00           N
ATOM   1350  HN  MET A 100      69.572  90.724  66.211  1.00  0.00           H
ATOM   1351  CA  MET A 100      69.662  91.634  64.341  1.00  0.00           C
ATOM   1352  HA  MET A 100      69.432  91.074  63.441  1.00  0.00           H
ATOM   1353  CB  MET A 100      68.392  92.404  64.721  1.00  0.00           C
ATOM   1354  HB1 MET A 100      68.562  93.044  65.611  1.00  0.00           H
ATOM   1355  HB2 MET A 100      67.542  91.724  64.931  1.00  0.00           H
ATOM   1356  CG  MET A 100      67.942  93.374  63.621  1.00  0.00           C
ATOM   1357  HG1 MET A 100      68.702  94.174  63.521  1.00  0.00           H
ATOM   1358  HG2 MET A 100      66.982  93.834  63.961  1.00  0.00           H
ATOM   1359  SD  MET A 100      67.492  92.654  62.021  1.00  0.00           S
ATOM   1360  CE  MET A 100      66.512  93.984  61.261  1.00  0.00           C
ATOM   1361  HE1 MET A 100      65.492  94.104  61.681  1.00  0.00           H
ATOM   1362  HE2 MET A 100      67.062  94.924  61.451  1.00  0.00           H
ATOM   1363  HE3 MET A 100      66.302  93.924  60.171  1.00  0.00           H
ATOM   1364  C   MET A 100      70.752  92.554  63.921  1.00  0.00           C
ATOM   1365  O   MET A 100      71.102  92.674  62.751  1.00  0.00           O
ATOM   1366  N   CYS A 101      71.432  93.174  64.911  1.00  0.00           N
ATOM   1367  HN  CYS A 101      71.082  93.034  65.831  1.00  0.00           H
ATOM   1368  CA  CYS A 101      72.492  94.104  64.711  1.00  0.00           C
ATOM   1369  HA  CYS A 101      72.132  94.874  64.051  1.00  0.00           H
ATOM   1370  CB  CYS A 101      72.902  94.804  66.021  1.00  0.00           C
ATOM   1371  HB1 CYS A 101      73.452  94.064  66.651  1.00  0.00           H
ATOM   1372  HB2 CYS A 101      71.942  95.104  66.481  1.00  0.00           H
ATOM   1373  SG  CYS A 101      73.972  96.264  65.881  1.00  0.00           S
ATOM   1374  C   CYS A 101      73.652  93.384  64.111  1.00  0.00           C
ATOM   1375  O   CYS A 101      74.242  93.834  63.131  1.00  0.00           O
ATOM   1376  N   GLN A 102      74.082  92.224  64.641  1.00  0.00           N
ATOM   1377  HN  GLN A 102      73.562  91.774  65.371  1.00  0.00           H
ATOM   1378  CA  GLN A 102      75.202  91.524  64.091  1.00  0.00           C
ATOM   1379  HA  GLN A 102      76.062  92.184  64.161  1.00  0.00           H
ATOM   1380  CB  GLN A 102      75.422  90.204  64.851  1.00  0.00           C
ATOM   1381  HB1 GLN A 102      76.222  89.644  64.331  1.00  0.00           H
ATOM   1382  HB2 GLN A 102      74.512  89.574  64.891  1.00  0.00           H
ATOM   1383  CG  GLN A 102      75.992  90.534  66.231  1.00  0.00           C
ATOM   1384  HG1 GLN A 102      77.032  90.884  66.061  1.00  0.00           H
ATOM   1385  HG2 GLN A 102      75.432  91.354  66.731  1.00  0.00           H
ATOM   1386  CD  GLN A 102      76.012  89.324  67.161  1.00  0.00           C
ATOM   1387  OE1 GLN A 102      75.402  88.274  67.011  1.00  0.00           O
ATOM   1388  NE2 GLN A 102      76.752  89.414  68.311  1.00  0.00           N
ATOM   1389 1HE2 GLN A 102      76.822  88.554  68.821  1.00  0.00           H
ATOM   1390 2HE2 GLN A 102      77.162  90.274  68.581  1.00  0.00           H
ATOM   1391  C   GLN A 102      75.042  91.154  62.661  1.00  0.00           C
ATOM   1392  O   GLN A 102      75.892  91.514  61.841  1.00  0.00           O
ATOM   1393  N   LEU A 103      73.902  90.584  62.251  1.00  0.00           N
ATOM   1394  HN  LEU A 103      73.082  90.474  62.811  1.00  0.00           H
ATOM   1395  CA  LEU A 103      73.622  90.364  60.861  1.00  0.00           C
ATOM   1396  HA  LEU A 103      74.332  89.664  60.481  1.00  0.00           H
ATOM   1397  CB  LEU A 103      72.222  89.724  60.851  1.00  0.00           C
ATOM   1398  HB1 LEU A 103      71.472  90.394  61.321  1.00  0.00           H
ATOM   1399  HB2 LEU A 103      72.092  88.814  61.471  1.00  0.00           H
ATOM   1400  CG  LEU A 103      71.712  89.414  59.431  1.00  0.00           C
ATOM   1401  HG  LEU A 103      71.782  90.314  58.791  1.00  0.00           H
ATOM   1402  CD1 LEU A 103      72.462  88.244  58.771  1.00  0.00           C
ATOM   1403 1HD1 LEU A 103      72.262  87.344  59.391  1.00  0.00           H
ATOM   1404 2HD1 LEU A 103      72.052  87.994  57.761  1.00  0.00           H
ATOM   1405 3HD1 LEU A 103      73.542  88.504  58.671  1.00  0.00           H
ATOM   1406  CD2 LEU A 103      70.202  89.124  59.501  1.00  0.00           C
ATOM   1407 1HD2 LEU A 103      69.672  88.934  58.541  1.00  0.00           H
ATOM   1408 2HD2 LEU A 103      70.082  88.224  60.151  1.00  0.00           H
ATOM   1409 3HD2 LEU A 103      69.702  90.034  59.881  1.00  0.00           H
ATOM   1410  C   LEU A 103      73.632  91.574  59.991  1.00  0.00           C
ATOM   1411  O   LEU A 103      74.332  91.514  58.981  1.00  0.00           O
ATOM   1412  N   LEU A 104      72.912  92.634  60.401  1.00  0.00           N
ATOM   1413  HN  LEU A 104      72.232  92.544  61.121  1.00  0.00           H
ATOM   1414  CA  LEU A 104      72.802  93.874  59.691  1.00  0.00           C
ATOM   1415  HA  LEU A 104      72.362  93.684  58.721  1.00  0.00           H
ATOM   1416  CB  LEU A 104      71.672  94.594  60.441  1.00  0.00           C
ATOM   1417  HB1 LEU A 104      72.102  94.654  61.461  1.00  0.00           H
ATOM   1418  HB2 LEU A 104      70.792  93.924  60.331  1.00  0.00           H
ATOM   1419  CG  LEU A 104      71.492  96.084  60.101  1.00  0.00           C
ATOM   1420  HG  LEU A 104      72.482  96.594  60.151  1.00  0.00           H
ATOM   1421  CD1 LEU A 104      71.152  96.364  58.631  1.00  0.00           C
ATOM   1422 1HD1 LEU A 104      70.062  96.134  58.571  1.00  0.00           H
ATOM   1423 2HD1 LEU A 104      71.282  97.394  58.231  1.00  0.00           H
ATOM   1424 3HD1 LEU A 104      71.682  95.654  57.971  1.00  0.00           H
ATOM   1425  CD2 LEU A 104      70.522  96.804  61.061  1.00  0.00           C
ATOM   1426 1HD2 LEU A 104      69.682  96.124  61.331  1.00  0.00           H
ATOM   1427 2HD2 LEU A 104      70.172  97.814  60.791  1.00  0.00           H
ATOM   1428 3HD2 LEU A 104      71.102  96.934  62.001  1.00  0.00           H
ATOM   1429  C   LEU A 104      74.132  94.534  59.601  1.00  0.00           C
ATOM   1430  O   LEU A 104      74.502  94.994  58.521  1.00  0.00           O
ATOM   1431  N   THR A 105      74.922  94.474  60.691  1.00  0.00           N
ATOM   1432  HN  THR A 105      74.562  94.134  61.551  1.00  0.00           H
ATOM   1433  CA  THR A 105      76.242  95.024  60.751  1.00  0.00           C
ATOM   1434  HA  THR A 105      76.212  96.054  60.431  1.00  0.00           H
ATOM   1435  CB  THR A 105      76.892  95.044  62.101  1.00  0.00           C
ATOM   1436  HB  THR A 105      77.142  94.044  62.531  1.00  0.00           H
ATOM   1437  OG1 THR A 105      76.212  95.764  63.121  1.00  0.00           O
ATOM   1438  HG1 THR A 105      75.472  95.194  63.351  1.00  0.00           H
ATOM   1439  CG2 THR A 105      78.192  95.854  62.191  1.00  0.00           C
ATOM   1440 1HG2 THR A 105      78.642  95.734  63.201  1.00  0.00           H
ATOM   1441 2HG2 THR A 105      78.942  95.604  61.401  1.00  0.00           H
ATOM   1442 3HG2 THR A 105      77.912  96.914  62.021  1.00  0.00           H
ATOM   1443  C   THR A 105      77.152  94.284  59.821  1.00  0.00           C
ATOM   1444  O   THR A 105      77.942  94.914  59.121  1.00  0.00           O
ATOM   1445  N   GLY A 106      77.022  92.954  59.851  1.00  0.00           N
ATOM   1446  HN  GLY A 106      76.422  92.524  60.521  1.00  0.00           H
ATOM   1447  CA  GLY A 106      77.782  92.064  59.021  1.00  0.00           C
ATOM   1448  HA1 GLY A 106      77.592  91.054  59.351  1.00  0.00           H
ATOM   1449  HA2 GLY A 106      78.832  92.304  59.151  1.00  0.00           H
ATOM   1450  C   GLY A 106      77.632  92.184  57.551  1.00  0.00           C
ATOM   1451  O   GLY A 106      78.522  92.384  56.731  1.00  0.00           O
ATOM   1452  N   LEU A 107      76.342  92.264  57.141  1.00  0.00           N
ATOM   1453  HN  LEU A 107      75.592  92.224  57.801  1.00  0.00           H
ATOM   1454  CA  LEU A 107      75.912  92.504  55.801  1.00  0.00           C
ATOM   1455  HA  LEU A 107      76.452  91.884  55.101  1.00  0.00           H
ATOM   1456  CB  LEU A 107      74.392  92.304  55.681  1.00  0.00           C
ATOM   1457  HB1 LEU A 107      74.142  92.704  54.671  1.00  0.00           H
ATOM   1458  HB2 LEU A 107      73.862  92.914  56.441  1.00  0.00           H
ATOM   1459  CG  LEU A 107      73.882  90.854  55.761  1.00  0.00           C
ATOM   1460  HG  LEU A 107      73.832  90.364  56.761  1.00  0.00           H
ATOM   1461  CD1 LEU A 107      74.792  89.884  54.981  1.00  0.00           C
ATOM   1462 1HD1 LEU A 107      74.862  90.224  53.931  1.00  0.00           H
ATOM   1463 2HD1 LEU A 107      75.802  89.924  55.441  1.00  0.00           H
ATOM   1464 3HD1 LEU A 107      74.402  88.844  55.021  1.00  0.00           H
ATOM   1465  CD2 LEU A 107      72.532  90.824  55.011  1.00  0.00           C
ATOM   1466 1HD2 LEU A 107      72.032  89.874  55.271  1.00  0.00           H
ATOM   1467 2HD2 LEU A 107      71.812  91.594  55.381  1.00  0.00           H
ATOM   1468 3HD2 LEU A 107      72.662  91.084  53.941  1.00  0.00           H
ATOM   1469  C   LEU A 107      76.352  93.834  55.311  1.00  0.00           C
ATOM   1470  O   LEU A 107      76.652  94.024  54.131  1.00  0.00           O
ATOM   1471  N   TYR A 108      76.272  94.844  56.191  1.00  0.00           N
ATOM   1472  HN  TYR A 108      75.842  94.714  57.081  1.00  0.00           H
ATOM   1473  CA  TYR A 108      76.772  96.154  55.871  1.00  0.00           C
ATOM   1474  HA  TYR A 108      76.302  96.524  54.981  1.00  0.00           H
ATOM   1475  CB  TYR A 108      76.392  97.004  57.091  1.00  0.00           C
ATOM   1476  HB1 TYR A 108      76.722  96.594  58.071  1.00  0.00           H
ATOM   1477  HB2 TYR A 108      75.292  96.984  57.251  1.00  0.00           H
ATOM   1478  CG  TYR A 108      76.902  98.404  57.131  1.00  0.00           C
ATOM   1479  CD1 TYR A 108      77.362  98.924  58.321  1.00  0.00           C
ATOM   1480  HD1 TYR A 108      77.312  98.364  59.241  1.00  0.00           H
ATOM   1481  CE1 TYR A 108      77.992 100.144  58.371  1.00  0.00           C
ATOM   1482  HE1 TYR A 108      78.242 100.574  59.321  1.00  0.00           H
ATOM   1483  CZ  TYR A 108      77.982 100.974  57.271  1.00  0.00           C
ATOM   1484  OH  TYR A 108      78.542 102.254  57.481  1.00  0.00           O
ATOM   1485  HH  TYR A 108      78.462 102.744  56.661  1.00  0.00           H
ATOM   1486  CD2 TYR A 108      77.052  99.184  56.001  1.00  0.00           C
ATOM   1487  HD2 TYR A 108      76.722  98.774  55.061  1.00  0.00           H
ATOM   1488  CE2 TYR A 108      77.632 100.424  56.061  1.00  0.00           C
ATOM   1489  HE2 TYR A 108      77.812 100.974  55.141  1.00  0.00           H
ATOM   1490  C   TYR A 108      78.212  96.244  55.511  1.00  0.00           C
ATOM   1491  O   TYR A 108      78.552  96.814  54.471  1.00  0.00           O
ATOM   1492  N   PHE A 109      79.122  95.614  56.281  1.00  0.00           N
ATOM   1493  HN  PHE A 109      78.862  95.244  57.171  1.00  0.00           H
ATOM   1494  CA  PHE A 109      80.482  95.644  55.861  1.00  0.00           C
ATOM   1495  HA  PHE A 109      80.772  96.604  55.481  1.00  0.00           H
ATOM   1496  CB  PHE A 109      81.552  95.474  56.961  1.00  0.00           C
ATOM   1497  HB1 PHE A 109      81.502  94.474  57.431  1.00  0.00           H
ATOM   1498  HB2 PHE A 109      82.552  95.594  56.471  1.00  0.00           H
ATOM   1499  CG  PHE A 109      81.602  96.534  58.011  1.00  0.00           C
ATOM   1500  CD1 PHE A 109      81.502  96.174  59.331  1.00  0.00           C
ATOM   1501  HD1 PHE A 109      81.462  95.124  59.591  1.00  0.00           H
ATOM   1502  CE1 PHE A 109      81.432  97.144  60.291  1.00  0.00           C
ATOM   1503  HE1 PHE A 109      81.342  96.834  61.321  1.00  0.00           H
ATOM   1504  CZ  PHE A 109      81.412  98.484  59.971  1.00  0.00           C
ATOM   1505  HZ  PHE A 109      81.192  99.244  60.711  1.00  0.00           H
ATOM   1506  CD2 PHE A 109      81.692  97.854  57.641  1.00  0.00           C
ATOM   1507  HD2 PHE A 109      81.752  98.144  56.601  1.00  0.00           H
ATOM   1508  CE2 PHE A 109      81.582  98.784  58.641  1.00  0.00           C
ATOM   1509  HE2 PHE A 109      81.482  99.834  58.391  1.00  0.00           H
ATOM   1510  C   PHE A 109      80.872  94.754  54.731  1.00  0.00           C
ATOM   1511  O   PHE A 109      81.722  95.024  53.881  1.00  0.00           O
ATOM   1512  N   ILE A 110      80.152  93.624  54.581  1.00  0.00           N
ATOM   1513  HN  ILE A 110      79.542  93.394  55.331  1.00  0.00           H
ATOM   1514  CA  ILE A 110      80.352  92.734  53.481  1.00  0.00           C
ATOM   1515  HA  ILE A 110      81.382  92.414  53.431  1.00  0.00           H
ATOM   1516  CB  ILE A 110      79.582  91.444  53.561  1.00  0.00           C
ATOM   1517  HB  ILE A 110      78.532  91.754  53.761  1.00  0.00           H
ATOM   1518  CG2 ILE A 110      79.692  90.574  52.301  1.00  0.00           C
ATOM   1519 1HG2 ILE A 110      80.732  90.284  52.061  1.00  0.00           H
ATOM   1520 2HG2 ILE A 110      79.012  89.704  52.441  1.00  0.00           H
ATOM   1521 3HG2 ILE A 110      79.342  90.954  51.321  1.00  0.00           H
ATOM   1522  CG1 ILE A 110      80.192  90.614  54.711  1.00  0.00           C
ATOM   1523 1HG1 ILE A 110      80.402  91.204  55.631  1.00  0.00           H
ATOM   1524 2HG1 ILE A 110      81.192  90.174  54.541  1.00  0.00           H
ATOM   1525  CD  ILE A 110      79.272  89.464  55.091  1.00  0.00           C
ATOM   1526  HD1 ILE A 110      78.222  89.834  55.191  1.00  0.00           H
ATOM   1527  HD2 ILE A 110      79.292  88.714  54.271  1.00  0.00           H
ATOM   1528  HD3 ILE A 110      79.522  88.984  56.061  1.00  0.00           H
ATOM   1529  C   ILE A 110      79.922  93.374  52.211  1.00  0.00           C
ATOM   1530  O   ILE A 110      80.632  93.354  51.201  1.00  0.00           O
ATOM   1531  N   GLY A 111      78.752  94.034  52.191  1.00  0.00           N
ATOM   1532  HN  GLY A 111      78.122  94.054  52.971  1.00  0.00           H
ATOM   1533  CA  GLY A 111      78.252  94.814  51.101  1.00  0.00           C
ATOM   1534  HA1 GLY A 111      78.162  94.114  50.291  1.00  0.00           H
ATOM   1535  HA2 GLY A 111      77.322  95.244  51.451  1.00  0.00           H
ATOM   1536  C   GLY A 111      79.202  95.904  50.721  1.00  0.00           C
ATOM   1537  O   GLY A 111      79.512  96.024  49.531  1.00  0.00           O
ATOM   1538  N   PHE A 112      79.612  96.684  51.731  1.00  0.00           N
ATOM   1539  HN  PHE A 112      79.322  96.534  52.681  1.00  0.00           H
ATOM   1540  CA  PHE A 112      80.562  97.734  51.551  1.00  0.00           C
ATOM   1541  HA  PHE A 112      79.972  98.364  50.891  1.00  0.00           H
ATOM   1542  CB  PHE A 112      80.782  98.564  52.831  1.00  0.00           C
ATOM   1543  HB1 PHE A 112      80.972  97.834  53.651  1.00  0.00           H
ATOM   1544  HB2 PHE A 112      79.902  99.194  53.111  1.00  0.00           H
ATOM   1545  CG  PHE A 112      81.952  99.484  52.841  1.00  0.00           C
ATOM   1546  CD1 PHE A 112      81.872 100.714  52.241  1.00  0.00           C
ATOM   1547  HD1 PHE A 112      80.902 101.064  51.931  1.00  0.00           H
ATOM   1548  CE1 PHE A 112      82.952 101.564  52.161  1.00  0.00           C
ATOM   1549  HE1 PHE A 112      82.962 102.514  51.651  1.00  0.00           H
ATOM   1550  CZ  PHE A 112      84.152 101.154  52.701  1.00  0.00           C
ATOM   1551  HZ  PHE A 112      84.972 101.844  52.571  1.00  0.00           H
ATOM   1552  CD2 PHE A 112      83.152  99.154  53.431  1.00  0.00           C
ATOM   1553  HD2 PHE A 112      83.262  98.174  53.871  1.00  0.00           H
ATOM   1554  CE2 PHE A 112      84.252  99.974  53.411  1.00  0.00           C
ATOM   1555  HE2 PHE A 112      85.152  99.584  53.861  1.00  0.00           H
ATOM   1556  C   PHE A 112      81.852  97.424  50.861  1.00  0.00           C
ATOM   1557  O   PHE A 112      82.182  98.094  49.881  1.00  0.00           O
ATOM   1558  N   PHE A 113      82.572  96.404  51.351  1.00  0.00           N
ATOM   1559  HN  PHE A 113      82.412  95.964  52.231  1.00  0.00           H
ATOM   1560  CA  PHE A 113      83.652  95.724  50.701  1.00  0.00           C
ATOM   1561  HA  PHE A 113      84.322  96.494  50.331  1.00  0.00           H
ATOM   1562  CB  PHE A 113      84.432  94.784  51.631  1.00  0.00           C
ATOM   1563  HB1 PHE A 113      83.592  94.184  52.051  1.00  0.00           H
ATOM   1564  HB2 PHE A 113      85.182  94.094  51.181  1.00  0.00           H
ATOM   1565  CG  PHE A 113      85.062  95.494  52.781  1.00  0.00           C
ATOM   1566  CD1 PHE A 113      84.812  94.964  54.021  1.00  0.00           C
ATOM   1567  HD1 PHE A 113      84.222  94.084  54.201  1.00  0.00           H
ATOM   1568  CE1 PHE A 113      85.452  95.534  55.101  1.00  0.00           C
ATOM   1569  HE1 PHE A 113      85.152  95.174  56.071  1.00  0.00           H
ATOM   1570  CZ  PHE A 113      86.182  96.704  54.981  1.00  0.00           C
ATOM   1571  HZ  PHE A 113      86.342  97.294  55.871  1.00  0.00           H
ATOM   1572  CD2 PHE A 113      85.972  96.504  52.601  1.00  0.00           C
ATOM   1573  HD2 PHE A 113      86.182  96.884  51.611  1.00  0.00           H
ATOM   1574  CE2 PHE A 113      86.472  97.144  53.711  1.00  0.00           C
ATOM   1575  HE2 PHE A 113      87.072  98.034  53.651  1.00  0.00           H
ATOM   1576  C   PHE A 113      83.322  95.094  49.391  1.00  0.00           C
ATOM   1577  O   PHE A 113      84.092  95.264  48.441  1.00  0.00           O
ATOM   1578  N   SER A 114      82.172  94.424  49.211  1.00  0.00           N
ATOM   1579  HN  SER A 114      81.492  94.274  49.911  1.00  0.00           H
ATOM   1580  CA  SER A 114      81.862  93.884  47.921  1.00  0.00           C
ATOM   1581  HA  SER A 114      82.672  93.244  47.601  1.00  0.00           H
ATOM   1582  CB  SER A 114      80.692  92.894  48.031  1.00  0.00           C
ATOM   1583  HB1 SER A 114      79.812  93.454  48.431  1.00  0.00           H
ATOM   1584  HB2 SER A 114      80.532  92.324  47.101  1.00  0.00           H
ATOM   1585  OG  SER A 114      80.952  91.844  48.951  1.00  0.00           O
ATOM   1586  HG1 SER A 114      80.802  92.244  49.811  1.00  0.00           H
ATOM   1587  C   SER A 114      81.592  94.894  46.861  1.00  0.00           C
ATOM   1588  O   SER A 114      82.082  94.784  45.731  1.00  0.00           O
ATOM   1589  N   GLY A 115      80.852  95.974  47.161  1.00  0.00           N
ATOM   1590  HN  GLY A 115      80.372  95.984  48.041  1.00  0.00           H
ATOM   1591  CA  GLY A 115      80.712  97.114  46.301  1.00  0.00           C
ATOM   1592  HA1 GLY A 115      80.142  97.834  46.871  1.00  0.00           H
ATOM   1593  HA2 GLY A 115      80.152  96.784  45.441  1.00  0.00           H
ATOM   1594  C   GLY A 115      81.962  97.704  45.751  1.00  0.00           C
ATOM   1595  O   GLY A 115      82.132  97.714  44.531  1.00  0.00           O
ATOM   1596  N   ILE A 116      82.902  98.104  46.631  1.00  0.00           N
ATOM   1597  HN  ILE A 116      82.692  98.074  47.601  1.00  0.00           H
ATOM   1598  CA  ILE A 116      84.162  98.524  46.111  1.00  0.00           C
ATOM   1599  HA  ILE A 116      83.942  99.194  45.301  1.00  0.00           H
ATOM   1600  CB  ILE A 116      84.812  99.354  47.181  1.00  0.00           C
ATOM   1601  HB  ILE A 116      84.062 100.094  47.531  1.00  0.00           H
ATOM   1602  CG2 ILE A 116      85.382  98.514  48.331  1.00  0.00           C
ATOM   1603 1HG2 ILE A 116      86.302  97.984  48.001  1.00  0.00           H
ATOM   1604 2HG2 ILE A 116      85.732  99.144  49.181  1.00  0.00           H
ATOM   1605 3HG2 ILE A 116      84.612  97.784  48.641  1.00  0.00           H
ATOM   1606  CG1 ILE A 116      85.982 100.264  46.751  1.00  0.00           C
ATOM   1607 1HG1 ILE A 116      86.352 100.754  47.671  1.00  0.00           H
ATOM   1608 2HG1 ILE A 116      86.752  99.534  46.431  1.00  0.00           H
ATOM   1609  CD  ILE A 116      85.702 101.304  45.661  1.00  0.00           C
ATOM   1610  HD1 ILE A 116      84.692 101.754  45.701  1.00  0.00           H
ATOM   1611  HD2 ILE A 116      85.742 100.774  44.691  1.00  0.00           H
ATOM   1612  HD3 ILE A 116      86.492 102.084  45.741  1.00  0.00           H
ATOM   1613  C   ILE A 116      85.012  97.454  45.521  1.00  0.00           C
ATOM   1614  O   ILE A 116      85.692  97.714  44.531  1.00  0.00           O
ATOM   1615  N   PHE A 117      84.972  96.184  45.971  1.00  0.00           N
ATOM   1616  HN  PHE A 117      84.482  95.874  46.781  1.00  0.00           H
ATOM   1617  CA  PHE A 117      85.632  95.134  45.251  1.00  0.00           C
ATOM   1618  HA  PHE A 117      86.632  95.494  45.061  1.00  0.00           H
ATOM   1619  CB  PHE A 117      85.732  93.814  46.041  1.00  0.00           C
ATOM   1620  HB1 PHE A 117      84.692  93.574  46.361  1.00  0.00           H
ATOM   1621  HB2 PHE A 117      86.192  92.994  45.451  1.00  0.00           H
ATOM   1622  CG  PHE A 117      86.502  93.894  47.321  1.00  0.00           C
ATOM   1623  CD1 PHE A 117      87.302  94.934  47.711  1.00  0.00           C
ATOM   1624  HD1 PHE A 117      87.482  95.824  47.121  1.00  0.00           H
ATOM   1625  CE1 PHE A 117      87.992  94.854  48.901  1.00  0.00           C
ATOM   1626  HE1 PHE A 117      88.452  95.784  49.181  1.00  0.00           H
ATOM   1627  CZ  PHE A 117      87.752  93.834  49.801  1.00  0.00           C
ATOM   1628  HZ  PHE A 117      88.152  93.934  50.801  1.00  0.00           H
ATOM   1629  CD2 PHE A 117      86.292  92.854  48.191  1.00  0.00           C
ATOM   1630  HD2 PHE A 117      85.592  92.084  47.881  1.00  0.00           H
ATOM   1631  CE2 PHE A 117      86.932  92.814  49.411  1.00  0.00           C
ATOM   1632  HE2 PHE A 117      86.792  92.024  50.141  1.00  0.00           H
ATOM   1633  C   PHE A 117      85.282  94.964  43.821  1.00  0.00           C
ATOM   1634  O   PHE A 117      86.112  94.804  42.921  1.00  0.00           O
ATOM   1635  N   PHE A 118      83.982  95.034  43.481  1.00  0.00           N
ATOM   1636  HN  PHE A 118      83.302  95.004  44.211  1.00  0.00           H
ATOM   1637  CA  PHE A 118      83.522  95.074  42.131  1.00  0.00           C
ATOM   1638  HA  PHE A 118      84.022  94.254  41.631  1.00  0.00           H
ATOM   1639  CB  PHE A 118      82.002  94.914  42.041  1.00  0.00           C
ATOM   1640  HB1 PHE A 118      81.562  95.674  42.731  1.00  0.00           H
ATOM   1641  HB2 PHE A 118      81.602  95.074  41.011  1.00  0.00           H
ATOM   1642  CG  PHE A 118      81.502  93.544  42.321  1.00  0.00           C
ATOM   1643  CD1 PHE A 118      80.632  93.354  43.371  1.00  0.00           C
ATOM   1644  HD1 PHE A 118      80.372  94.244  43.931  1.00  0.00           H
ATOM   1645  CE1 PHE A 118      80.182  92.084  43.661  1.00  0.00           C
ATOM   1646  HE1 PHE A 118      79.442  91.904  44.421  1.00  0.00           H
ATOM   1647  CZ  PHE A 118      80.662  91.004  42.961  1.00  0.00           C
ATOM   1648  HZ  PHE A 118      80.402  90.014  43.311  1.00  0.00           H
ATOM   1649  CD2 PHE A 118      82.022  92.444  41.671  1.00  0.00           C
ATOM   1650  HD2 PHE A 118      82.802  92.564  40.931  1.00  0.00           H
ATOM   1651  CE2 PHE A 118      81.572  91.174  41.951  1.00  0.00           C
ATOM   1652  HE2 PHE A 118      82.022  90.294  41.511  1.00  0.00           H
ATOM   1653  C   PHE A 118      84.002  96.254  41.361  1.00  0.00           C
ATOM   1654  O   PHE A 118      84.432  96.164  40.211  1.00  0.00           O
ATOM   1655  N   ILE A 119      83.992  97.444  41.991  1.00  0.00           N
ATOM   1656  HN  ILE A 119      83.672  97.484  42.931  1.00  0.00           H
ATOM   1657  CA  ILE A 119      84.542  98.654  41.461  1.00  0.00           C
ATOM   1658  HA  ILE A 119      84.072  98.684  40.491  1.00  0.00           H
ATOM   1659  CB  ILE A 119      84.132  99.794  42.351  1.00  0.00           C
ATOM   1660  HB  ILE A 119      84.372  99.524  43.401  1.00  0.00           H
ATOM   1661  CG2 ILE A 119      84.872 101.094  42.001  1.00  0.00           C
ATOM   1662 1HG2 ILE A 119      85.952 100.954  41.811  1.00  0.00           H
ATOM   1663 2HG2 ILE A 119      84.402 101.464  41.061  1.00  0.00           H
ATOM   1664 3HG2 ILE A 119      84.612 101.804  42.821  1.00  0.00           H
ATOM   1665  CG1 ILE A 119      82.622 100.084  42.351  1.00  0.00           C
ATOM   1666 1HG1 ILE A 119      82.092  99.174  42.721  1.00  0.00           H
ATOM   1667 2HG1 ILE A 119      82.402 100.394  41.311  1.00  0.00           H
ATOM   1668  CD  ILE A 119      82.222 101.174  43.341  1.00  0.00           C
ATOM   1669  HD1 ILE A 119      81.112 101.224  43.471  1.00  0.00           H
ATOM   1670  HD2 ILE A 119      82.482 102.174  42.921  1.00  0.00           H
ATOM   1671  HD3 ILE A 119      82.752 101.134  44.321  1.00  0.00           H
ATOM   1672  C   ILE A 119      86.012  98.564  41.221  1.00  0.00           C
ATOM   1673  O   ILE A 119      86.562  98.994  40.211  1.00  0.00           O
ATOM   1674  N   ILE A 120      86.832  97.974  42.111  1.00  0.00           N
ATOM   1675  HN  ILE A 120      86.422  97.534  42.911  1.00  0.00           H
ATOM   1676  CA  ILE A 120      88.242  97.834  41.951  1.00  0.00           C
ATOM   1677  HA  ILE A 120      88.602  98.834  41.781  1.00  0.00           H
ATOM   1678  CB  ILE A 120      88.902  97.284  43.181  1.00  0.00           C
ATOM   1679  HB  ILE A 120      88.232  96.454  43.511  1.00  0.00           H
ATOM   1680  CG2 ILE A 120      90.302  96.794  42.781  1.00  0.00           C
ATOM   1681 1HG2 ILE A 120      90.372  95.854  42.191  1.00  0.00           H
ATOM   1682 2HG2 ILE A 120      90.892  96.504  43.671  1.00  0.00           H
ATOM   1683 3HG2 ILE A 120      90.862  97.604  42.271  1.00  0.00           H
ATOM   1684  CG1 ILE A 120      89.032  98.254  44.361  1.00  0.00           C
ATOM   1685 1HG1 ILE A 120      89.832  99.024  44.241  1.00  0.00           H
ATOM   1686 2HG1 ILE A 120      88.142  98.924  44.391  1.00  0.00           H
ATOM   1687  CD  ILE A 120      89.252  97.514  45.681  1.00  0.00           C
ATOM   1688  HD1 ILE A 120      89.652  98.224  46.431  1.00  0.00           H
ATOM   1689  HD2 ILE A 120      90.032  96.734  45.531  1.00  0.00           H
ATOM   1690  HD3 ILE A 120      88.262  97.164  46.041  1.00  0.00           H
ATOM   1691  C   ILE A 120      88.602  97.184  40.651  1.00  0.00           C
ATOM   1692  O   ILE A 120      89.412  97.634  39.851  1.00  0.00           O
ATOM   1693  N   LEU A 121      87.912  96.064  40.371  1.00  0.00           N
ATOM   1694  HN  LEU A 121      87.302  95.744  41.081  1.00  0.00           H
ATOM   1695  CA  LEU A 121      87.902  95.284  39.171  1.00  0.00           C
ATOM   1696  HA  LEU A 121      88.922  94.964  39.021  1.00  0.00           H
ATOM   1697  CB  LEU A 121      87.202  93.924  39.391  1.00  0.00           C
ATOM   1698  HB1 LEU A 121      87.492  93.554  40.401  1.00  0.00           H
ATOM   1699  HB2 LEU A 121      86.092  93.954  39.381  1.00  0.00           H
ATOM   1700  CG  LEU A 121      87.622  92.714  38.531  1.00  0.00           C
ATOM   1701  HG  LEU A 121      87.292  91.794  39.061  1.00  0.00           H
ATOM   1702  CD1 LEU A 121      89.132  92.554  38.311  1.00  0.00           C
ATOM   1703 1HD1 LEU A 121      89.382  91.554  37.891  1.00  0.00           H
ATOM   1704 2HD1 LEU A 121      89.552  93.254  37.551  1.00  0.00           H
ATOM   1705 3HD1 LEU A 121      89.802  92.634  39.191  1.00  0.00           H
ATOM   1706  CD2 LEU A 121      86.982  92.684  37.131  1.00  0.00           C
ATOM   1707 1HD2 LEU A 121      85.902  92.864  37.291  1.00  0.00           H
ATOM   1708 2HD2 LEU A 121      87.242  91.744  36.601  1.00  0.00           H
ATOM   1709 3HD2 LEU A 121      87.382  93.494  36.481  1.00  0.00           H
ATOM   1710  C   LEU A 121      87.492  95.994  37.931  1.00  0.00           C
ATOM   1711  O   LEU A 121      88.142  95.904  36.881  1.00  0.00           O
ATOM   1712  N   LEU A 122      86.452  96.844  37.961  1.00  0.00           N
ATOM   1713  HN  LEU A 122      85.922  96.924  38.801  1.00  0.00           H
ATOM   1714  CA  LEU A 122      86.042  97.714  36.911  1.00  0.00           C
ATOM   1715  HA  LEU A 122      86.032  97.184  35.971  1.00  0.00           H
ATOM   1716  CB  LEU A 122      84.752  98.364  37.461  1.00  0.00           C
ATOM   1717  HB1 LEU A 122      84.082  97.604  37.921  1.00  0.00           H
ATOM   1718  HB2 LEU A 122      85.032  98.914  38.391  1.00  0.00           H
ATOM   1719  CG  LEU A 122      83.952  99.264  36.511  1.00  0.00           C
ATOM   1720  HG  LEU A 122      84.592 100.064  36.071  1.00  0.00           H
ATOM   1721  CD1 LEU A 122      83.252  98.394  35.451  1.00  0.00           C
ATOM   1722 1HD1 LEU A 122      83.892  97.804  34.761  1.00  0.00           H
ATOM   1723 2HD1 LEU A 122      82.632  97.704  36.051  1.00  0.00           H
ATOM   1724 3HD1 LEU A 122      82.502  99.044  34.961  1.00  0.00           H
ATOM   1725  CD2 LEU A 122      82.962 100.004  37.421  1.00  0.00           C
ATOM   1726 1HD2 LEU A 122      82.232  99.374  37.971  1.00  0.00           H
ATOM   1727 2HD2 LEU A 122      82.392 100.794  36.881  1.00  0.00           H
ATOM   1728 3HD2 LEU A 122      83.622 100.504  38.151  1.00  0.00           H
ATOM   1729  C   LEU A 122      87.052  98.744  36.551  1.00  0.00           C
ATOM   1730  O   LEU A 122      87.362  99.034  35.401  1.00  0.00           O
ATOM   1731  N   THR A 123      87.802  99.344  37.501  1.00  0.00           N
ATOM   1732  HN  THR A 123      87.592  99.204  38.461  1.00  0.00           H
ATOM   1733  CA  THR A 123      88.882 100.254  37.301  1.00  0.00           C
ATOM   1734  HA  THR A 123      88.482 101.034  36.661  1.00  0.00           H
ATOM   1735  CB  THR A 123      89.372 100.814  38.601  1.00  0.00           C
ATOM   1736  HB  THR A 123      89.692  99.994  39.281  1.00  0.00           H
ATOM   1737  OG1 THR A 123      88.302 101.534  39.221  1.00  0.00           O
ATOM   1738  HG1 THR A 123      87.732 100.784  39.421  1.00  0.00           H
ATOM   1739  CG2 THR A 123      90.532 101.814  38.491  1.00  0.00           C
ATOM   1740 1HG2 THR A 123      90.262 102.604  37.751  1.00  0.00           H
ATOM   1741 2HG2 THR A 123      91.452 101.264  38.201  1.00  0.00           H
ATOM   1742 3HG2 THR A 123      90.722 102.174  39.521  1.00  0.00           H
ATOM   1743  C   THR A 123      90.042  99.604  36.631  1.00  0.00           C
ATOM   1744  O   THR A 123      90.742 100.194  35.811  1.00  0.00           O
ATOM   1745  N   ILE A 124      90.332  98.344  37.001  1.00  0.00           N
ATOM   1746  HN  ILE A 124      89.902  97.854  37.761  1.00  0.00           H
ATOM   1747  CA  ILE A 124      91.272  97.554  36.261  1.00  0.00           C
ATOM   1748  HA  ILE A 124      92.182  98.134  36.141  1.00  0.00           H
ATOM   1749  CB  ILE A 124      91.552  96.314  37.051  1.00  0.00           C
ATOM   1750  HB  ILE A 124      90.562  95.884  37.291  1.00  0.00           H
ATOM   1751  CG2 ILE A 124      92.242  95.284  36.121  1.00  0.00           C
ATOM   1752 1HG2 ILE A 124      92.472  94.344  36.661  1.00  0.00           H
ATOM   1753 2HG2 ILE A 124      91.552  94.984  35.311  1.00  0.00           H
ATOM   1754 3HG2 ILE A 124      93.212  95.594  35.691  1.00  0.00           H
ATOM   1755  CG1 ILE A 124      92.372  96.504  38.341  1.00  0.00           C
ATOM   1756 1HG1 ILE A 124      93.402  96.844  38.111  1.00  0.00           H
ATOM   1757 2HG1 ILE A 124      92.052  97.414  38.901  1.00  0.00           H
ATOM   1758  CD  ILE A 124      92.522  95.294  39.261  1.00  0.00           C
ATOM   1759  HD1 ILE A 124      93.342  95.464  39.991  1.00  0.00           H
ATOM   1760  HD2 ILE A 124      91.602  95.114  39.851  1.00  0.00           H
ATOM   1761  HD3 ILE A 124      92.782  94.394  38.671  1.00  0.00           H
ATOM   1762  C   ILE A 124      90.852  97.374  34.841  1.00  0.00           C
ATOM   1763  O   ILE A 124      91.592  97.674  33.911  1.00  0.00           O
ATOM   1764  N   ASP A 125      89.612  96.914  34.581  1.00  0.00           N
ATOM   1765  HN  ASP A 125      89.032  96.764  35.381  1.00  0.00           H
ATOM   1766  CA  ASP A 125      89.102  96.664  33.261  1.00  0.00           C
ATOM   1767  HA  ASP A 125      89.742  95.864  32.911  1.00  0.00           H
ATOM   1768  CB  ASP A 125      87.672  96.124  33.451  1.00  0.00           C
ATOM   1769  HB1 ASP A 125      87.162  96.824  34.141  1.00  0.00           H
ATOM   1770  HB2 ASP A 125      87.782  95.124  33.921  1.00  0.00           H
ATOM   1771  CG  ASP A 125      86.872  95.994  32.171  1.00  0.00           C
ATOM   1772  OD1 ASP A 125      86.992  94.864  31.621  1.00  0.00           O
ATOM   1773  OD2 ASP A 125      86.072  96.874  31.741  1.00  0.00           O
ATOM   1774  C   ASP A 125      89.162  97.814  32.321  1.00  0.00           C
ATOM   1775  O   ASP A 125      89.662  97.664  31.201  1.00  0.00           O
ATOM   1776  N   ARG A 126      88.772  99.014  32.791  1.00  0.00           N
ATOM   1777  HN  ARG A 126      88.342  99.064  33.691  1.00  0.00           H
ATOM   1778  CA  ARG A 126      88.862 100.264  32.101  1.00  0.00           C
ATOM   1779  HA  ARG A 126      88.432 100.204  31.111  1.00  0.00           H
ATOM   1780  CB  ARG A 126      87.932 101.304  32.731  1.00  0.00           C
ATOM   1781  HB1 ARG A 126      88.272 102.354  32.571  1.00  0.00           H
ATOM   1782  HB2 ARG A 126      87.862 101.104  33.821  1.00  0.00           H
ATOM   1783  CG  ARG A 126      86.492 101.294  32.221  1.00  0.00           C
ATOM   1784  HG1 ARG A 126      85.952 101.874  32.991  1.00  0.00           H
ATOM   1785  HG2 ARG A 126      86.402 101.854  31.261  1.00  0.00           H
ATOM   1786  CD  ARG A 126      85.762  99.944  32.201  1.00  0.00           C
ATOM   1787  HD1 ARG A 126      86.022  99.404  33.141  1.00  0.00           H
ATOM   1788  HD2 ARG A 126      86.012  99.354  31.291  1.00  0.00           H
ATOM   1789  NE  ARG A 126      84.292 100.204  32.221  1.00  0.00           N
ATOM   1790  HE  ARG A 126      84.052 101.134  32.491  1.00  0.00           H
ATOM   1791  CZ  ARG A 126      83.362  99.274  31.871  1.00  0.00           C
ATOM   1792  NH1 ARG A 126      83.662  97.984  31.561  1.00  0.00           N
ATOM   1793 1HH1 ARG A 126      84.642  97.804  31.521  1.00  0.00           H
ATOM   1794 2HH1 ARG A 126      82.892  97.444  31.201  1.00  0.00           H
ATOM   1795  NH2 ARG A 126      82.052  99.634  31.751  1.00  0.00           N
ATOM   1796 1HH2 ARG A 126      81.802 100.594  31.631  1.00  0.00           H
ATOM   1797 2HH2 ARG A 126      81.452  98.854  31.561  1.00  0.00           H
ATOM   1798  C   ARG A 126      90.232 100.744  31.761  1.00  0.00           C
ATOM   1799  O   ARG A 126      90.412 101.384  30.731  1.00  0.00           O
ATOM   1800  N   TYR A 127      91.232 100.384  32.581  1.00  0.00           N
ATOM   1801  HN  TYR A 127      90.952  99.854  33.381  1.00  0.00           H
ATOM   1802  CA  TYR A 127      92.652 100.474  32.461  1.00  0.00           C
ATOM   1803  HA  TYR A 127      92.892 101.454  32.071  1.00  0.00           H
ATOM   1804  CB  TYR A 127      93.342 100.354  33.831  1.00  0.00           C
ATOM   1805  HB1 TYR A 127      92.842  99.524  34.391  1.00  0.00           H
ATOM   1806  HB2 TYR A 127      93.272 101.324  34.371  1.00  0.00           H
ATOM   1807  CG  TYR A 127      94.752  99.874  33.901  1.00  0.00           C
ATOM   1808  CD1 TYR A 127      95.752 100.604  33.301  1.00  0.00           C
ATOM   1809  HD1 TYR A 127      95.552 101.584  32.901  1.00  0.00           H
ATOM   1810  CE1 TYR A 127      97.042 100.144  33.261  1.00  0.00           C
ATOM   1811  HE1 TYR A 127      97.772 100.784  32.771  1.00  0.00           H
ATOM   1812  CZ  TYR A 127      97.352  98.884  33.711  1.00  0.00           C
ATOM   1813  OH  TYR A 127      98.682  98.454  33.511  1.00  0.00           O
ATOM   1814  HH  TYR A 127      99.172  99.284  33.471  1.00  0.00           H
ATOM   1815  CD2 TYR A 127      95.112  98.684  34.491  1.00  0.00           C
ATOM   1816  HD2 TYR A 127      94.482  98.034  35.091  1.00  0.00           H
ATOM   1817  CE2 TYR A 127      96.372  98.154  34.331  1.00  0.00           C
ATOM   1818  HE2 TYR A 127      96.632  97.204  34.761  1.00  0.00           H
ATOM   1819  C   TYR A 127      93.202  99.644  31.351  1.00  0.00           C
ATOM   1820  O   TYR A 127      93.722 100.164  30.371  1.00  0.00           O
ATOM   1821  N   LEU A 128      92.992  98.314  31.381  1.00  0.00           N
ATOM   1822  HN  LEU A 128      92.382  97.944  32.071  1.00  0.00           H
ATOM   1823  CA  LEU A 128      93.532  97.414  30.411  1.00  0.00           C
ATOM   1824  HA  LEU A 128      94.602  97.524  30.481  1.00  0.00           H
ATOM   1825  CB  LEU A 128      93.362  95.954  30.861  1.00  0.00           C
ATOM   1826  HB1 LEU A 128      92.282  95.784  31.021  1.00  0.00           H
ATOM   1827  HB2 LEU A 128      93.762  95.254  30.091  1.00  0.00           H
ATOM   1828  CG  LEU A 128      93.982  95.654  32.231  1.00  0.00           C
ATOM   1829  HG  LEU A 128      93.662  96.444  32.941  1.00  0.00           H
ATOM   1830  CD1 LEU A 128      95.522  95.654  32.301  1.00  0.00           C
ATOM   1831 1HD1 LEU A 128      96.022  96.544  31.871  1.00  0.00           H
ATOM   1832 2HD1 LEU A 128      95.852  94.844  31.621  1.00  0.00           H
ATOM   1833 3HD1 LEU A 128      95.802  95.574  33.371  1.00  0.00           H
ATOM   1834  CD2 LEU A 128      93.362  94.354  32.781  1.00  0.00           C
ATOM   1835 1HD2 LEU A 128      93.542  93.534  32.051  1.00  0.00           H
ATOM   1836 2HD2 LEU A 128      92.272  94.334  33.011  1.00  0.00           H
ATOM   1837 3HD2 LEU A 128      93.852  94.214  33.761  1.00  0.00           H
ATOM   1838  C   LEU A 128      93.082  97.564  29.001  1.00  0.00           C
ATOM   1839  O   LEU A 128      93.922  97.564  28.101  1.00  0.00           O
ATOM   1840  N   ALA A 129      91.792  97.874  28.821  1.00  0.00           N
ATOM   1841  HN  ALA A 129      91.342  98.044  29.701  1.00  0.00           H
ATOM   1842  CA  ALA A 129      91.122  98.274  27.621  1.00  0.00           C
ATOM   1843  HA  ALA A 129      91.122  97.434  26.951  1.00  0.00           H
ATOM   1844  CB  ALA A 129      89.672  98.614  28.011  1.00  0.00           C
ATOM   1845  HB1 ALA A 129      89.202  99.174  27.171  1.00  0.00           H
ATOM   1846  HB2 ALA A 129      89.072  97.684  28.121  1.00  0.00           H
ATOM   1847  HB3 ALA A 129      89.602  99.254  28.921  1.00  0.00           H
ATOM   1848  C   ALA A 129      91.752  99.414  26.921  1.00  0.00           C
ATOM   1849  O   ALA A 129      91.942  99.434  25.701  1.00  0.00           O
ATOM   1850  N   VAL A 130      92.302 100.374  27.691  1.00  0.00           N
ATOM   1851  HN  VAL A 130      92.162 100.304  28.671  1.00  0.00           H
ATOM   1852  CA  VAL A 130      93.202 101.344  27.151  1.00  0.00           C
ATOM   1853  HA  VAL A 130      92.702 101.784  26.301  1.00  0.00           H
ATOM   1854  CB  VAL A 130      93.332 102.494  28.111  1.00  0.00           C
ATOM   1855  HB  VAL A 130      93.492 102.134  29.151  1.00  0.00           H
ATOM   1856  CG1 VAL A 130      92.072 103.354  27.911  1.00  0.00           C
ATOM   1857 1HG1 VAL A 130      91.182 102.694  27.831  1.00  0.00           H
ATOM   1858 2HG1 VAL A 130      91.912 103.914  28.851  1.00  0.00           H
ATOM   1859 3HG1 VAL A 130      92.272 104.144  27.151  1.00  0.00           H
ATOM   1860  CG2 VAL A 130      94.572 103.404  27.951  1.00  0.00           C
ATOM   1861 1HG2 VAL A 130      95.542 102.884  28.101  1.00  0.00           H
ATOM   1862 2HG2 VAL A 130      94.552 104.194  28.731  1.00  0.00           H
ATOM   1863 3HG2 VAL A 130      94.582 103.994  27.011  1.00  0.00           H
ATOM   1864  C   VAL A 130      94.492 100.754  26.731  1.00  0.00           C
ATOM   1865  O   VAL A 130      94.812 100.834  25.541  1.00  0.00           O
ATOM   1866  N   VAL A 131      95.262 100.174  27.671  1.00  0.00           N
ATOM   1867  HN  VAL A 131      94.922 100.034  28.591  1.00  0.00           H
ATOM   1868  CA  VAL A 131      96.652  99.864  27.511  1.00  0.00           C
ATOM   1869  HA  VAL A 131      97.172 100.684  27.051  1.00  0.00           H
ATOM   1870  CB  VAL A 131      97.422  99.864  28.791  1.00  0.00           C
ATOM   1871  HB  VAL A 131      98.492  99.924  28.501  1.00  0.00           H
ATOM   1872  CG1 VAL A 131      97.142  98.604  29.631  1.00  0.00           C
ATOM   1873 1HG1 VAL A 131      97.902  98.514  30.431  1.00  0.00           H
ATOM   1874 2HG1 VAL A 131      97.102  97.664  29.041  1.00  0.00           H
ATOM   1875 3HG1 VAL A 131      96.192  98.714  30.201  1.00  0.00           H
ATOM   1876  CG2 VAL A 131      97.142 101.214  29.471  1.00  0.00           C
ATOM   1877 1HG2 VAL A 131      96.102 101.354  29.841  1.00  0.00           H
ATOM   1878 2HG2 VAL A 131      97.912 101.434  30.251  1.00  0.00           H
ATOM   1879 3HG2 VAL A 131      97.322 101.974  28.681  1.00  0.00           H
ATOM   1880  C   VAL A 131      96.992  98.814  26.511  1.00  0.00           C
ATOM   1881  O   VAL A 131      97.882  98.954  25.661  1.00  0.00           O
ATOM   1882  N   HIS A 132      96.182  97.744  26.491  1.00  0.00           N
ATOM   1883  HN  HIS A 132      95.552  97.584  27.251  1.00  0.00           H
ATOM   1884  CA  HIS A 132      96.392  96.574  25.691  1.00  0.00           C
ATOM   1885  HA  HIS A 132      97.322  96.724  25.181  1.00  0.00           H
ATOM   1886  CB  HIS A 132      96.492  95.344  26.611  1.00  0.00           C
ATOM   1887  HB1 HIS A 132      95.502  95.204  27.111  1.00  0.00           H
ATOM   1888  HB2 HIS A 132      96.822  94.414  26.101  1.00  0.00           H
ATOM   1889  ND1 HIS A 132      98.792  95.754  27.481  1.00  0.00           N
ATOM   1890  CG  HIS A 132      97.492  95.334  27.721  1.00  0.00           C
ATOM   1891  CE1 HIS A 132      99.392  95.594  28.641  1.00  0.00           C
ATOM   1892  HE1 HIS A 132     100.452  95.674  28.891  1.00  0.00           H
ATOM   1893  NE2 HIS A 132      98.562  95.084  29.591  1.00  0.00           N
ATOM   1894  HE2 HIS A 132      98.682  95.284  30.571  1.00  0.00           H
ATOM   1895  CD2 HIS A 132      97.332  94.904  29.001  1.00  0.00           C
ATOM   1896  HD2 HIS A 132      96.412  94.554  29.451  1.00  0.00           H
ATOM   1897  C   HIS A 132      95.342  96.424  24.651  1.00  0.00           C
ATOM   1898  O   HIS A 132      95.352  95.414  23.951  1.00  0.00           O
ATOM   1899  N   ALA A 133      94.502  97.464  24.491  1.00  0.00           N
ATOM   1900  HN  ALA A 133      94.522  98.254  25.101  1.00  0.00           H
ATOM   1901  CA  ALA A 133      93.632  97.684  23.371  1.00  0.00           C
ATOM   1902  HA  ALA A 133      93.012  98.514  23.651  1.00  0.00           H
ATOM   1903  CB  ALA A 133      94.412  98.264  22.181  1.00  0.00           C
ATOM   1904  HB1 ALA A 133      93.782  98.614  21.331  1.00  0.00           H
ATOM   1905  HB2 ALA A 133      94.962  99.184  22.481  1.00  0.00           H
ATOM   1906  HB3 ALA A 133      95.192  97.594  21.761  1.00  0.00           H
ATOM   1907  C   ALA A 133      92.742  96.524  23.091  1.00  0.00           C
ATOM   1908  O   ALA A 133      92.162  96.004  24.041  1.00  0.00           O
ATOM   1909  N   VAL A 134      92.672  95.994  21.861  1.00  0.00           N
ATOM   1910  HN  VAL A 134      93.182  96.444  21.141  1.00  0.00           H
ATOM   1911  CA  VAL A 134      91.872  94.914  21.371  1.00  0.00           C
ATOM   1912  HA  VAL A 134      90.842  95.174  21.581  1.00  0.00           H
ATOM   1913  CB  VAL A 134      91.862  94.764  19.881  1.00  0.00           C
ATOM   1914  HB  VAL A 134      92.882  94.584  19.481  1.00  0.00           H
ATOM   1915  CG1 VAL A 134      90.932  93.654  19.351  1.00  0.00           C
ATOM   1916 1HG1 VAL A 134      89.912  93.814  19.761  1.00  0.00           H
ATOM   1917 2HG1 VAL A 134      91.272  92.644  19.651  1.00  0.00           H
ATOM   1918 3HG1 VAL A 134      90.792  93.724  18.251  1.00  0.00           H
ATOM   1919  CG2 VAL A 134      91.392  96.134  19.361  1.00  0.00           C
ATOM   1920 1HG2 VAL A 134      91.102  96.014  18.291  1.00  0.00           H
ATOM   1921 2HG2 VAL A 134      92.212  96.874  19.311  1.00  0.00           H
ATOM   1922 3HG2 VAL A 134      90.482  96.484  19.891  1.00  0.00           H
ATOM   1923  C   VAL A 134      92.042  93.624  22.091  1.00  0.00           C
ATOM   1924  O   VAL A 134      91.092  92.934  22.451  1.00  0.00           O
ATOM   1925  N   PHE A 135      93.302  93.354  22.461  1.00  0.00           N
ATOM   1926  HN  PHE A 135      94.122  93.894  22.271  1.00  0.00           H
ATOM   1927  CA  PHE A 135      93.702  92.144  23.111  1.00  0.00           C
ATOM   1928  HA  PHE A 135      93.382  91.424  22.381  1.00  0.00           H
ATOM   1929  CB  PHE A 135      95.242  92.144  23.151  1.00  0.00           C
ATOM   1930  HB1 PHE A 135      95.552  91.134  23.521  1.00  0.00           H
ATOM   1931  HB2 PHE A 135      95.632  92.894  23.861  1.00  0.00           H
ATOM   1932  CG  PHE A 135      95.942  92.424  21.871  1.00  0.00           C
ATOM   1933  CD1 PHE A 135      95.662  91.674  20.751  1.00  0.00           C
ATOM   1934  HD1 PHE A 135      94.912  90.904  20.771  1.00  0.00           H
ATOM   1935  CE1 PHE A 135      96.342  91.774  19.561  1.00  0.00           C
ATOM   1936  HE1 PHE A 135      96.192  91.224  18.651  1.00  0.00           H
ATOM   1937  CZ  PHE A 135      97.272  92.794  19.451  1.00  0.00           C
ATOM   1938  HZ  PHE A 135      97.812  92.944  18.531  1.00  0.00           H
ATOM   1939  CD2 PHE A 135      96.972  93.334  21.781  1.00  0.00           C
ATOM   1940  HD2 PHE A 135      97.332  93.934  22.611  1.00  0.00           H
ATOM   1941  CE2 PHE A 135      97.542  93.564  20.561  1.00  0.00           C
ATOM   1942  HE2 PHE A 135      98.432  94.184  20.561  1.00  0.00           H
ATOM   1943  C   PHE A 135      92.992  91.914  24.401  1.00  0.00           C
ATOM   1944  O   PHE A 135      92.722  90.784  24.801  1.00  0.00           O
ATOM   1945  N   ALA A 136      92.782  93.014  25.141  1.00  0.00           N
ATOM   1946  HN  ALA A 136      93.042  93.944  24.881  1.00  0.00           H
ATOM   1947  CA  ALA A 136      92.322  92.994  26.501  1.00  0.00           C
ATOM   1948  HA  ALA A 136      92.632  92.124  27.071  1.00  0.00           H
ATOM   1949  CB  ALA A 136      92.972  94.184  27.221  1.00  0.00           C
ATOM   1950  HB1 ALA A 136      92.512  94.204  28.231  1.00  0.00           H
ATOM   1951  HB2 ALA A 136      92.782  95.154  26.711  1.00  0.00           H
ATOM   1952  HB3 ALA A 136      94.072  94.024  27.311  1.00  0.00           H
ATOM   1953  C   ALA A 136      90.832  93.004  26.601  1.00  0.00           C
ATOM   1954  O   ALA A 136      90.212  92.434  27.501  1.00  0.00           O
ATOM   1955  N   LEU A 137      90.152  93.484  25.551  1.00  0.00           N
ATOM   1956  HN  LEU A 137      90.632  94.124  24.951  1.00  0.00           H
ATOM   1957  CA  LEU A 137      88.752  93.314  25.311  1.00  0.00           C
ATOM   1958  HA  LEU A 137      88.212  93.574  26.211  1.00  0.00           H
ATOM   1959  CB  LEU A 137      88.322  94.294  24.211  1.00  0.00           C
ATOM   1960  HB1 LEU A 137      87.222  94.194  24.081  1.00  0.00           H
ATOM   1961  HB2 LEU A 137      88.732  94.074  23.201  1.00  0.00           H
ATOM   1962  CG  LEU A 137      88.592  95.764  24.571  1.00  0.00           C
ATOM   1963  HG  LEU A 137      89.662  95.784  24.871  1.00  0.00           H
ATOM   1964  CD1 LEU A 137      88.462  96.614  23.291  1.00  0.00           C
ATOM   1965 1HD1 LEU A 137      89.122  96.154  22.531  1.00  0.00           H
ATOM   1966 2HD1 LEU A 137      87.422  96.624  22.901  1.00  0.00           H
ATOM   1967 3HD1 LEU A 137      88.912  97.624  23.411  1.00  0.00           H
ATOM   1968  CD2 LEU A 137      87.752  96.404  25.691  1.00  0.00           C
ATOM   1969 1HD2 LEU A 137      88.052  97.474  25.631  1.00  0.00           H
ATOM   1970 2HD2 LEU A 137      86.672  96.384  25.421  1.00  0.00           H
ATOM   1971 3HD2 LEU A 137      87.932  95.894  26.671  1.00  0.00           H
ATOM   1972  C   LEU A 137      88.322  91.924  25.031  1.00  0.00           C
ATOM   1973  O   LEU A 137      87.302  91.364  25.431  1.00  0.00           O
ATOM   1974  N   LYS A 138      89.122  91.194  24.241  1.00  0.00           N
ATOM   1975  HN  LYS A 138      89.892  91.684  23.821  1.00  0.00           H
ATOM   1976  CA  LYS A 138      88.962  89.844  23.811  1.00  0.00           C
ATOM   1977  HA  LYS A 138      87.892  89.724  23.811  1.00  0.00           H
ATOM   1978  CB  LYS A 138      89.372  89.514  22.371  1.00  0.00           C
ATOM   1979  HB1 LYS A 138      89.122  88.444  22.211  1.00  0.00           H
ATOM   1980  HB2 LYS A 138      90.462  89.704  22.251  1.00  0.00           H
ATOM   1981  CG  LYS A 138      88.642  90.274  21.261  1.00  0.00           C
ATOM   1982  HG1 LYS A 138      89.032  91.314  21.151  1.00  0.00           H
ATOM   1983  HG2 LYS A 138      88.842  89.714  20.331  1.00  0.00           H
ATOM   1984  CD  LYS A 138      87.162  90.484  21.601  1.00  0.00           C
ATOM   1985  HD1 LYS A 138      87.022  91.434  22.171  1.00  0.00           H
ATOM   1986  HD2 LYS A 138      86.812  89.564  22.121  1.00  0.00           H
ATOM   1987  CE  LYS A 138      86.402  90.794  20.311  1.00  0.00           C
ATOM   1988  HE1 LYS A 138      86.842  91.634  19.721  1.00  0.00           H
ATOM   1989  HE2 LYS A 138      86.472  89.844  19.741  1.00  0.00           H
ATOM   1990  NZ  LYS A 138      84.992  91.134  20.621  1.00  0.00           N
ATOM   1991  HZ1 LYS A 138      84.462  91.624  19.871  1.00  0.00           H
ATOM   1992  HZ2 LYS A 138      84.442  90.274  20.791  1.00  0.00           H
ATOM   1993  HZ3 LYS A 138      84.842  91.744  21.451  1.00  0.00           H
ATOM   1994  C   LYS A 138      89.292  88.744  24.771  1.00  0.00           C
ATOM   1995  O   LYS A 138      88.802  87.624  24.641  1.00  0.00           O
ATOM   1996  N   ALA A 139      90.012  88.974  25.881  1.00  0.00           N
ATOM   1997  HN  ALA A 139      90.362  89.904  26.011  1.00  0.00           H
ATOM   1998  CA  ALA A 139      90.372  87.974  26.831  1.00  0.00           C
ATOM   1999  HA  ALA A 139      90.492  87.054  26.281  1.00  0.00           H
ATOM   2000  CB  ALA A 139      91.832  88.194  27.291  1.00  0.00           C
ATOM   2001  HB1 ALA A 139      92.022  87.454  28.101  1.00  0.00           H
ATOM   2002  HB2 ALA A 139      92.512  88.154  26.421  1.00  0.00           H
ATOM   2003  HB3 ALA A 139      91.942  89.124  27.881  1.00  0.00           H
ATOM   2004  C   ALA A 139      89.442  87.794  27.981  1.00  0.00           C
ATOM   2005  O   ALA A 139      89.482  86.874  28.801  1.00  0.00           O
ATOM   2006  N   ARG A 140      88.462  88.714  28.081  1.00  0.00           N
ATOM   2007  HN  ARG A 140      88.392  89.274  27.261  1.00  0.00           H
ATOM   2008  CA  ARG A 140      87.302  88.774  28.921  1.00  0.00           C
ATOM   2009  HA  ARG A 140      87.522  88.774  29.981  1.00  0.00           H
ATOM   2010  CB  ARG A 140      86.352  89.944  28.621  1.00  0.00           C
ATOM   2011  HB1 ARG A 140      86.032  89.834  27.561  1.00  0.00           H
ATOM   2012  HB2 ARG A 140      85.462  89.864  29.281  1.00  0.00           H
ATOM   2013  CG  ARG A 140      86.892  91.334  28.961  1.00  0.00           C
ATOM   2014  HG1 ARG A 140      87.152  91.234  30.041  1.00  0.00           H
ATOM   2015  HG2 ARG A 140      87.802  91.624  28.391  1.00  0.00           H
ATOM   2016  CD  ARG A 140      85.862  92.454  28.801  1.00  0.00           C
ATOM   2017  HD1 ARG A 140      85.032  92.354  29.531  1.00  0.00           H
ATOM   2018  HD2 ARG A 140      85.312  92.244  27.861  1.00  0.00           H
ATOM   2019  NE  ARG A 140      86.402  93.834  28.871  1.00  0.00           N
ATOM   2020  HE  ARG A 140      87.142  94.014  29.531  1.00  0.00           H
ATOM   2021  CZ  ARG A 140      85.762  94.914  28.341  1.00  0.00           C
ATOM   2022  NH1 ARG A 140      84.662  94.814  27.531  1.00  0.00           N
ATOM   2023 1HH1 ARG A 140      84.392  95.664  27.071  1.00  0.00           H
ATOM   2024 2HH1 ARG A 140      84.312  93.964  27.151  1.00  0.00           H
ATOM   2025  NH2 ARG A 140      86.042  96.144  28.851  1.00  0.00           N
ATOM   2026 1HH2 ARG A 140      86.232  96.204  29.831  1.00  0.00           H
ATOM   2027 2HH2 ARG A 140      85.562  96.914  28.431  1.00  0.00           H
ATOM   2028  C   ARG A 140      86.592  87.474  28.771  1.00  0.00           C
ATOM   2029  O   ARG A 140      86.282  87.124  27.631  1.00  0.00           O
ATOM   2030  N   THR A 141      86.292  86.724  29.841  1.00  0.00           N
ATOM   2031  HN  THR A 141      86.712  86.954  30.711  1.00  0.00           H
ATOM   2032  CA  THR A 141      85.852  85.364  29.771  1.00  0.00           C
ATOM   2033  HA  THR A 141      85.362  85.284  28.811  1.00  0.00           H
ATOM   2034  CB  THR A 141      86.882  84.284  29.901  1.00  0.00           C
ATOM   2035  HB  THR A 141      87.332  84.184  30.911  1.00  0.00           H
ATOM   2036  OG1 THR A 141      87.942  84.534  28.981  1.00  0.00           O
ATOM   2037  HG1 THR A 141      88.232  85.444  28.911  1.00  0.00           H
ATOM   2038  CG2 THR A 141      86.302  82.904  29.521  1.00  0.00           C
ATOM   2039 1HG2 THR A 141      87.132  82.174  29.641  1.00  0.00           H
ATOM   2040 2HG2 THR A 141      85.582  82.524  30.271  1.00  0.00           H
ATOM   2041 3HG2 THR A 141      85.882  82.864  28.491  1.00  0.00           H
ATOM   2042  C   THR A 141      84.822  85.164  30.821  1.00  0.00           C
ATOM   2043  O   THR A 141      85.002  85.364  32.021  1.00  0.00           O
ATOM   2044  N   VAL A 142      83.612  84.774  30.381  1.00  0.00           N
ATOM   2045  HN  VAL A 142      83.512  84.584  29.411  1.00  0.00           H
ATOM   2046  CA  VAL A 142      82.442  84.794  31.201  1.00  0.00           C
ATOM   2047  HA  VAL A 142      82.262  85.814  31.521  1.00  0.00           H
ATOM   2048  CB  VAL A 142      81.282  84.484  30.301  1.00  0.00           C
ATOM   2049  HB  VAL A 142      81.402  85.024  29.341  1.00  0.00           H
ATOM   2050  CG1 VAL A 142      81.052  83.004  29.961  1.00  0.00           C
ATOM   2051 1HG1 VAL A 142      81.922  82.524  29.471  1.00  0.00           H
ATOM   2052 2HG1 VAL A 142      80.152  82.834  29.331  1.00  0.00           H
ATOM   2053 3HG1 VAL A 142      80.722  82.514  30.901  1.00  0.00           H
ATOM   2054  CG2 VAL A 142      80.042  85.154  30.921  1.00  0.00           C
ATOM   2055 1HG2 VAL A 142      79.132  85.054  30.301  1.00  0.00           H
ATOM   2056 2HG2 VAL A 142      79.742  84.864  31.951  1.00  0.00           H
ATOM   2057 3HG2 VAL A 142      80.282  86.244  30.951  1.00  0.00           H
ATOM   2058  C   VAL A 142      82.512  84.024  32.471  1.00  0.00           C
ATOM   2059  O   VAL A 142      82.012  84.344  33.541  1.00  0.00           O
ATOM   2060  N   THR A 143      83.152  82.834  32.451  1.00  0.00           N
ATOM   2061  HN  THR A 143      83.712  82.484  31.701  1.00  0.00           H
ATOM   2062  CA  THR A 143      83.252  81.974  33.581  1.00  0.00           C
ATOM   2063  HA  THR A 143      82.252  81.734  33.911  1.00  0.00           H
ATOM   2064  CB  THR A 143      83.902  80.694  33.121  1.00  0.00           C
ATOM   2065  HB  THR A 143      84.192  80.014  33.941  1.00  0.00           H
ATOM   2066  OG1 THR A 143      84.952  80.924  32.191  1.00  0.00           O
ATOM   2067  HG1 THR A 143      85.582  80.204  32.321  1.00  0.00           H
ATOM   2068  CG2 THR A 143      82.822  79.864  32.411  1.00  0.00           C
ATOM   2069 1HG2 THR A 143      82.502  80.224  31.411  1.00  0.00           H
ATOM   2070 2HG2 THR A 143      81.852  79.804  32.951  1.00  0.00           H
ATOM   2071 3HG2 THR A 143      83.202  78.834  32.241  1.00  0.00           H
ATOM   2072  C   THR A 143      84.132  82.604  34.591  1.00  0.00           C
ATOM   2073  O   THR A 143      84.062  82.324  35.791  1.00  0.00           O
ATOM   2074  N   PHE A 144      85.112  83.444  34.191  1.00  0.00           N
ATOM   2075  HN  PHE A 144      85.092  83.634  33.221  1.00  0.00           H
ATOM   2076  CA  PHE A 144      86.012  84.144  35.061  1.00  0.00           C
ATOM   2077  HA  PHE A 144      86.412  83.444  35.781  1.00  0.00           H
ATOM   2078  CB  PHE A 144      87.122  84.794  34.221  1.00  0.00           C
ATOM   2079  HB1 PHE A 144      86.632  85.614  33.661  1.00  0.00           H
ATOM   2080  HB2 PHE A 144      87.462  83.994  33.521  1.00  0.00           H
ATOM   2081  CG  PHE A 144      88.232  85.304  35.081  1.00  0.00           C
ATOM   2082  CD1 PHE A 144      88.772  84.414  35.981  1.00  0.00           C
ATOM   2083  HD1 PHE A 144      88.322  83.444  36.101  1.00  0.00           H
ATOM   2084  CE1 PHE A 144      89.782  84.894  36.781  1.00  0.00           C
ATOM   2085  HE1 PHE A 144      90.202  84.334  37.601  1.00  0.00           H
ATOM   2086  CZ  PHE A 144      90.202  86.204  36.691  1.00  0.00           C
ATOM   2087  HZ  PHE A 144      91.162  86.364  37.151  1.00  0.00           H
ATOM   2088  CD2 PHE A 144      88.682  86.594  34.911  1.00  0.00           C
ATOM   2089  HD2 PHE A 144      88.192  87.274  34.231  1.00  0.00           H
ATOM   2090  CE2 PHE A 144      89.702  87.044  35.721  1.00  0.00           C
ATOM   2091  HE2 PHE A 144      90.112  88.024  35.551  1.00  0.00           H
ATOM   2092  C   PHE A 144      85.292  85.134  35.901  1.00  0.00           C
ATOM   2093  O   PHE A 144      85.542  85.224  37.101  1.00  0.00           O
ATOM   2094  N   GLY A 145      84.272  85.834  35.381  1.00  0.00           N
ATOM   2095  HN  GLY A 145      84.202  85.714  34.391  1.00  0.00           H
ATOM   2096  CA  GLY A 145      83.412  86.794  35.981  1.00  0.00           C
ATOM   2097  HA1 GLY A 145      84.082  87.564  36.341  1.00  0.00           H
ATOM   2098  HA2 GLY A 145      82.692  87.154  35.261  1.00  0.00           H
ATOM   2099  C   GLY A 145      82.662  86.354  37.201  1.00  0.00           C
ATOM   2100  O   GLY A 145      82.502  87.054  38.191  1.00  0.00           O
ATOM   2101  N   VAL A 146      82.082  85.154  37.021  1.00  0.00           N
ATOM   2102  HN  VAL A 146      81.942  84.714  36.141  1.00  0.00           H
ATOM   2103  CA  VAL A 146      81.412  84.434  38.061  1.00  0.00           C
ATOM   2104  HA  VAL A 146      80.572  85.024  38.381  1.00  0.00           H
ATOM   2105  CB  VAL A 146      80.842  83.164  37.521  1.00  0.00           C
ATOM   2106  HB  VAL A 146      81.712  82.594  37.141  1.00  0.00           H
ATOM   2107  CG1 VAL A 146      79.802  83.444  36.421  1.00  0.00           C
ATOM   2108 1HG1 VAL A 146      78.922  84.034  36.751  1.00  0.00           H
ATOM   2109 2HG1 VAL A 146      80.272  84.014  35.591  1.00  0.00           H
ATOM   2110 3HG1 VAL A 146      79.442  82.494  35.981  1.00  0.00           H
ATOM   2111  CG2 VAL A 146      80.062  82.434  38.631  1.00  0.00           C
ATOM   2112 1HG2 VAL A 146      79.402  81.654  38.201  1.00  0.00           H
ATOM   2113 2HG2 VAL A 146      80.832  81.964  39.271  1.00  0.00           H
ATOM   2114 3HG2 VAL A 146      79.432  83.044  39.331  1.00  0.00           H
ATOM   2115  C   VAL A 146      82.302  84.184  39.231  1.00  0.00           C
ATOM   2116  O   VAL A 146      82.092  84.594  40.371  1.00  0.00           O
ATOM   2117  N   VAL A 147      83.512  83.714  38.871  1.00  0.00           N
ATOM   2118  HN  VAL A 147      83.692  83.374  37.951  1.00  0.00           H
ATOM   2119  CA  VAL A 147      84.612  83.414  39.731  1.00  0.00           C
ATOM   2120  HA  VAL A 147      84.212  82.684  40.411  1.00  0.00           H
ATOM   2121  CB  VAL A 147      85.612  82.574  38.991  1.00  0.00           C
ATOM   2122  HB  VAL A 147      85.832  83.034  38.001  1.00  0.00           H
ATOM   2123  CG1 VAL A 147      84.952  81.194  38.791  1.00  0.00           C
ATOM   2124 1HG1 VAL A 147      85.602  80.524  38.201  1.00  0.00           H
ATOM   2125 2HG1 VAL A 147      84.032  81.194  38.161  1.00  0.00           H
ATOM   2126 3HG1 VAL A 147      84.662  80.824  39.801  1.00  0.00           H
ATOM   2127  CG2 VAL A 147      86.902  82.444  39.811  1.00  0.00           C
ATOM   2128 1HG2 VAL A 147      87.652  81.774  39.341  1.00  0.00           H
ATOM   2129 2HG2 VAL A 147      86.622  81.994  40.781  1.00  0.00           H
ATOM   2130 3HG2 VAL A 147      87.402  83.394  40.081  1.00  0.00           H
ATOM   2131  C   VAL A 147      85.092  84.604  40.491  1.00  0.00           C
ATOM   2132  O   VAL A 147      85.262  84.554  41.711  1.00  0.00           O
ATOM   2133  N   THR A 148      85.232  85.784  39.851  1.00  0.00           N
ATOM   2134  HN  THR A 148      85.162  85.764  38.861  1.00  0.00           H
ATOM   2135  CA  THR A 148      85.662  86.944  40.571  1.00  0.00           C
ATOM   2136  HA  THR A 148      86.642  86.784  41.021  1.00  0.00           H
ATOM   2137  CB  THR A 148      85.922  88.134  39.691  1.00  0.00           C
ATOM   2138  HB  THR A 148      86.282  88.974  40.321  1.00  0.00           H
ATOM   2139  OG1 THR A 148      84.762  88.484  38.961  1.00  0.00           O
ATOM   2140  HG1 THR A 148      84.672  89.444  38.941  1.00  0.00           H
ATOM   2141  CG2 THR A 148      87.052  87.834  38.701  1.00  0.00           C
ATOM   2142 1HG2 THR A 148      87.892  87.334  39.231  1.00  0.00           H
ATOM   2143 2HG2 THR A 148      86.632  87.144  37.931  1.00  0.00           H
ATOM   2144 3HG2 THR A 148      87.432  88.734  38.161  1.00  0.00           H
ATOM   2145  C   THR A 148      84.672  87.344  41.601  1.00  0.00           C
ATOM   2146  O   THR A 148      84.992  87.774  42.711  1.00  0.00           O
ATOM   2147  N   SER A 149      83.362  87.184  41.321  1.00  0.00           N
ATOM   2148  HN  SER A 149      83.042  86.844  40.441  1.00  0.00           H
ATOM   2149  CA  SER A 149      82.312  87.454  42.251  1.00  0.00           C
ATOM   2150  HA  SER A 149      82.422  88.424  42.701  1.00  0.00           H
ATOM   2151  CB  SER A 149      80.922  87.344  41.611  1.00  0.00           C
ATOM   2152  HB1 SER A 149      80.102  87.834  42.191  1.00  0.00           H
ATOM   2153  HB2 SER A 149      80.632  86.314  41.301  1.00  0.00           H
ATOM   2154  OG  SER A 149      80.832  88.184  40.471  1.00  0.00           O
ATOM   2155  HG1 SER A 149      81.342  87.734  39.781  1.00  0.00           H
ATOM   2156  C   SER A 149      82.322  86.584  43.461  1.00  0.00           C
ATOM   2157  O   SER A 149      82.312  87.024  44.611  1.00  0.00           O
ATOM   2158  N   VAL A 150      82.602  85.284  43.241  1.00  0.00           N
ATOM   2159  HN  VAL A 150      82.462  84.994  42.301  1.00  0.00           H
ATOM   2160  CA  VAL A 150      82.892  84.324  44.251  1.00  0.00           C
ATOM   2161  HA  VAL A 150      82.042  84.354  44.911  1.00  0.00           H
ATOM   2162  CB  VAL A 150      83.002  82.984  43.591  1.00  0.00           C
ATOM   2163  HB  VAL A 150      83.752  83.084  42.781  1.00  0.00           H
ATOM   2164  CG1 VAL A 150      83.462  81.954  44.641  1.00  0.00           C
ATOM   2165 1HG1 VAL A 150      82.922  82.094  45.601  1.00  0.00           H
ATOM   2166 2HG1 VAL A 150      83.232  80.914  44.321  1.00  0.00           H
ATOM   2167 3HG1 VAL A 150      84.542  81.904  44.901  1.00  0.00           H
ATOM   2168  CG2 VAL A 150      81.672  82.644  42.901  1.00  0.00           C
ATOM   2169 1HG2 VAL A 150      81.512  81.604  43.261  1.00  0.00           H
ATOM   2170 2HG2 VAL A 150      81.732  82.684  41.791  1.00  0.00           H
ATOM   2171 3HG2 VAL A 150      80.912  83.434  43.121  1.00  0.00           H
ATOM   2172  C   VAL A 150      84.032  84.694  45.141  1.00  0.00           C
ATOM   2173  O   VAL A 150      83.952  84.694  46.371  1.00  0.00           O
ATOM   2174  N   ILE A 151      85.182  85.064  44.561  1.00  0.00           N
ATOM   2175  HN  ILE A 151      85.292  84.994  43.571  1.00  0.00           H
ATOM   2176  CA  ILE A 151      86.252  85.564  45.361  1.00  0.00           C
ATOM   2177  HA  ILE A 151      86.372  84.784  46.101  1.00  0.00           H
ATOM   2178  CB  ILE A 151      87.552  85.604  44.611  1.00  0.00           C
ATOM   2179  HB  ILE A 151      87.482  86.194  43.671  1.00  0.00           H
ATOM   2180  CG2 ILE A 151      88.772  86.054  45.441  1.00  0.00           C
ATOM   2181 1HG2 ILE A 151      89.732  85.884  44.901  1.00  0.00           H
ATOM   2182 2HG2 ILE A 151      88.642  87.144  45.651  1.00  0.00           H
ATOM   2183 3HG2 ILE A 151      88.812  85.564  46.431  1.00  0.00           H
ATOM   2184  CG1 ILE A 151      87.842  84.194  44.071  1.00  0.00           C
ATOM   2185 1HG1 ILE A 151      86.922  83.774  43.601  1.00  0.00           H
ATOM   2186 2HG1 ILE A 151      88.212  83.604  44.941  1.00  0.00           H
ATOM   2187  CD  ILE A 151      88.792  84.104  42.881  1.00  0.00           C
ATOM   2188  HD1 ILE A 151      88.912  83.084  42.461  1.00  0.00           H
ATOM   2189  HD2 ILE A 151      88.412  84.794  42.111  1.00  0.00           H
ATOM   2190  HD3 ILE A 151      89.772  84.554  43.151  1.00  0.00           H
ATOM   2191  C   ILE A 151      85.922  86.814  46.111  1.00  0.00           C
ATOM   2192  O   ILE A 151      86.252  87.014  47.271  1.00  0.00           O
ATOM   2193  N   THR A 152      85.212  87.784  45.501  1.00  0.00           N
ATOM   2194  HN  THR A 152      84.942  87.544  44.571  1.00  0.00           H
ATOM   2195  CA  THR A 152      84.842  89.044  46.061  1.00  0.00           C
ATOM   2196  HA  THR A 152      85.812  89.484  46.271  1.00  0.00           H
ATOM   2197  CB  THR A 152      84.142  89.904  45.051  1.00  0.00           C
ATOM   2198  HB  THR A 152      83.302  89.384  44.551  1.00  0.00           H
ATOM   2199  OG1 THR A 152      85.052  90.254  44.021  1.00  0.00           O
ATOM   2200  HG1 THR A 152      84.992  89.454  43.501  1.00  0.00           H
ATOM   2201  CG2 THR A 152      83.452  91.134  45.671  1.00  0.00           C
ATOM   2202 1HG2 THR A 152      82.532  90.894  46.261  1.00  0.00           H
ATOM   2203 2HG2 THR A 152      83.082  91.754  44.831  1.00  0.00           H
ATOM   2204 3HG2 THR A 152      84.122  91.734  46.321  1.00  0.00           H
ATOM   2205  C   THR A 152      84.072  88.974  47.331  1.00  0.00           C
ATOM   2206  O   THR A 152      84.502  89.564  48.321  1.00  0.00           O
ATOM   2207  N   TRP A 153      82.992  88.174  47.271  1.00  0.00           N
ATOM   2208  HN  TRP A 153      82.652  87.734  46.441  1.00  0.00           H
ATOM   2209  CA  TRP A 153      82.232  87.864  48.451  1.00  0.00           C
ATOM   2210  HA  TRP A 153      81.942  88.824  48.851  1.00  0.00           H
ATOM   2211  CB  TRP A 153      81.022  87.004  48.061  1.00  0.00           C
ATOM   2212  HB1 TRP A 153      81.332  86.064  47.541  1.00  0.00           H
ATOM   2213  HB2 TRP A 153      80.562  86.744  49.031  1.00  0.00           H
ATOM   2214  CG  TRP A 153      79.992  87.634  47.181  1.00  0.00           C
ATOM   2215  CD1 TRP A 153      79.582  88.934  47.221  1.00  0.00           C
ATOM   2216  HD1 TRP A 153      80.052  89.594  47.931  1.00  0.00           H
ATOM   2217  NE1 TRP A 153      78.802  89.234  46.141  1.00  0.00           N
ATOM   2218  HE1 TRP A 153      78.212  89.994  45.981  1.00  0.00           H
ATOM   2219  CE2 TRP A 153      78.552  88.074  45.451  1.00  0.00           C
ATOM   2220  CD2 TRP A 153      79.342  87.104  46.031  1.00  0.00           C
ATOM   2221  CE3 TRP A 153      79.302  85.814  45.571  1.00  0.00           C
ATOM   2222  HE3 TRP A 153      79.902  85.074  46.091  1.00  0.00           H
ATOM   2223  CZ3 TRP A 153      78.502  85.584  44.481  1.00  0.00           C
ATOM   2224  HZ3 TRP A 153      78.332  84.584  44.131  1.00  0.00           H
ATOM   2225  CZ2 TRP A 153      77.792  87.814  44.351  1.00  0.00           C
ATOM   2226  HZ2 TRP A 153      77.242  88.494  43.731  1.00  0.00           H
ATOM   2227  CH2 TRP A 153      77.622  86.504  43.961  1.00  0.00           C
ATOM   2228  HH2 TRP A 153      77.002  86.314  43.091  1.00  0.00           H
ATOM   2229  C   TRP A 153      83.062  87.264  49.531  1.00  0.00           C
ATOM   2230  O   TRP A 153      82.922  87.634  50.691  1.00  0.00           O
ATOM   2231  N   VAL A 154      83.922  86.274  49.231  1.00  0.00           N
ATOM   2232  HN  VAL A 154      84.062  86.034  48.271  1.00  0.00           H
ATOM   2233  CA  VAL A 154      84.712  85.644  50.241  1.00  0.00           C
ATOM   2234  HA  VAL A 154      84.142  85.214  51.041  1.00  0.00           H
ATOM   2235  CB  VAL A 154      85.492  84.504  49.641  1.00  0.00           C
ATOM   2236  HB  VAL A 154      85.862  84.894  48.671  1.00  0.00           H
ATOM   2237  CG1 VAL A 154      84.412  83.454  49.341  1.00  0.00           C
ATOM   2238 1HG1 VAL A 154      83.802  83.384  50.261  1.00  0.00           H
ATOM   2239 2HG1 VAL A 154      84.712  82.404  49.161  1.00  0.00           H
ATOM   2240 3HG1 VAL A 154      83.762  83.744  48.491  1.00  0.00           H
ATOM   2241  CG2 VAL A 154      86.592  83.834  50.481  1.00  0.00           C
ATOM   2242 1HG2 VAL A 154      86.112  83.554  51.441  1.00  0.00           H
ATOM   2243 2HG2 VAL A 154      86.902  82.864  50.041  1.00  0.00           H
ATOM   2244 3HG2 VAL A 154      87.522  84.424  50.641  1.00  0.00           H
ATOM   2245  C   VAL A 154      85.662  86.524  50.971  1.00  0.00           C
ATOM   2246  O   VAL A 154      85.782  86.494  52.191  1.00  0.00           O
ATOM   2247  N   VAL A 155      86.482  87.364  50.311  1.00  0.00           N
ATOM   2248  HN  VAL A 155      86.472  87.484  49.321  1.00  0.00           H
ATOM   2249  CA  VAL A 155      87.332  88.344  50.911  1.00  0.00           C
ATOM   2250  HA  VAL A 155      88.012  87.934  51.641  1.00  0.00           H
ATOM   2251  CB  VAL A 155      88.192  88.994  49.871  1.00  0.00           C
ATOM   2252  HB  VAL A 155      87.482  89.354  49.091  1.00  0.00           H
ATOM   2253  CG1 VAL A 155      88.972  87.764  49.371  1.00  0.00           C
ATOM   2254 1HG1 VAL A 155      89.862  88.124  48.801  1.00  0.00           H
ATOM   2255 2HG1 VAL A 155      88.372  87.114  48.701  1.00  0.00           H
ATOM   2256 3HG1 VAL A 155      89.392  87.154  50.201  1.00  0.00           H
ATOM   2257  CG2 VAL A 155      89.182  90.034  50.391  1.00  0.00           C
ATOM   2258 1HG2 VAL A 155      89.822  89.524  51.141  1.00  0.00           H
ATOM   2259 2HG2 VAL A 155      88.692  90.874  50.941  1.00  0.00           H
ATOM   2260 3HG2 VAL A 155      89.782  90.424  49.541  1.00  0.00           H
ATOM   2261  C   VAL A 155      86.612  89.364  51.731  1.00  0.00           C
ATOM   2262  O   VAL A 155      86.982  89.664  52.861  1.00  0.00           O
ATOM   2263  N   ALA A 156      85.482  89.954  51.291  1.00  0.00           N
ATOM   2264  HN  ALA A 156      85.102  89.694  50.401  1.00  0.00           H
ATOM   2265  CA  ALA A 156      84.672  90.834  52.071  1.00  0.00           C
ATOM   2266  HA  ALA A 156      85.282  91.634  52.451  1.00  0.00           H
ATOM   2267  CB  ALA A 156      83.542  91.324  51.161  1.00  0.00           C
ATOM   2268  HB1 ALA A 156      82.772  91.934  51.681  1.00  0.00           H
ATOM   2269  HB2 ALA A 156      82.972  90.464  50.741  1.00  0.00           H
ATOM   2270  HB3 ALA A 156      83.942  91.974  50.351  1.00  0.00           H
ATOM   2271  C   ALA A 156      84.132  90.174  53.301  1.00  0.00           C
ATOM   2272  O   ALA A 156      84.052  90.784  54.361  1.00  0.00           O
ATOM   2273  N   VAL A 157      83.592  88.944  53.191  1.00  0.00           N
ATOM   2274  HN  VAL A 157      83.602  88.444  52.331  1.00  0.00           H
ATOM   2275  CA  VAL A 157      83.302  88.024  54.241  1.00  0.00           C
ATOM   2276  HA  VAL A 157      82.512  88.534  54.781  1.00  0.00           H
ATOM   2277  CB  VAL A 157      82.912  86.664  53.751  1.00  0.00           C
ATOM   2278  HB  VAL A 157      83.592  86.444  52.891  1.00  0.00           H
ATOM   2279  CG1 VAL A 157      81.462  86.724  53.261  1.00  0.00           C
ATOM   2280 1HG1 VAL A 157      80.812  86.744  54.171  1.00  0.00           H
ATOM   2281 2HG1 VAL A 157      81.252  85.834  52.631  1.00  0.00           H
ATOM   2282 3HG1 VAL A 157      81.082  87.654  52.791  1.00  0.00           H
ATOM   2283  CG2 VAL A 157      83.052  85.564  54.811  1.00  0.00           C
ATOM   2284 1HG2 VAL A 157      82.552  84.624  54.491  1.00  0.00           H
ATOM   2285 2HG2 VAL A 157      84.132  85.384  54.991  1.00  0.00           H
ATOM   2286 3HG2 VAL A 157      82.632  85.924  55.781  1.00  0.00           H
ATOM   2287  C   VAL A 157      84.292  87.964  55.361  1.00  0.00           C
ATOM   2288  O   VAL A 157      83.982  88.284  56.511  1.00  0.00           O
ATOM   2289  N   PHE A 158      85.552  87.564  55.121  1.00  0.00           N
ATOM   2290  HN  PHE A 158      85.772  87.194  54.221  1.00  0.00           H
ATOM   2291  CA  PHE A 158      86.662  87.584  56.021  1.00  0.00           C
ATOM   2292  HA  PHE A 158      86.322  87.014  56.881  1.00  0.00           H
ATOM   2293  CB  PHE A 158      87.842  86.854  55.361  1.00  0.00           C
ATOM   2294  HB1 PHE A 158      88.752  87.054  55.961  1.00  0.00           H
ATOM   2295  HB2 PHE A 158      88.002  87.244  54.341  1.00  0.00           H
ATOM   2296  CG  PHE A 158      87.732  85.364  55.351  1.00  0.00           C
ATOM   2297  CD1 PHE A 158      86.962  84.704  56.271  1.00  0.00           C
ATOM   2298  HD1 PHE A 158      86.552  85.174  57.151  1.00  0.00           H
ATOM   2299  CE1 PHE A 158      86.942  83.324  56.251  1.00  0.00           C
ATOM   2300  HE1 PHE A 158      86.422  82.834  57.061  1.00  0.00           H
ATOM   2301  CZ  PHE A 158      87.462  82.694  55.151  1.00  0.00           C
ATOM   2302  HZ  PHE A 158      87.332  81.614  55.091  1.00  0.00           H
ATOM   2303  CD2 PHE A 158      88.302  84.674  54.301  1.00  0.00           C
ATOM   2304  HD2 PHE A 158      88.832  85.314  53.601  1.00  0.00           H
ATOM   2305  CE2 PHE A 158      88.142  83.324  54.141  1.00  0.00           C
ATOM   2306  HE2 PHE A 158      88.482  82.754  53.281  1.00  0.00           H
ATOM   2307  C   PHE A 158      87.032  88.914  56.571  1.00  0.00           C
ATOM   2308  O   PHE A 158      87.182  89.054  57.791  1.00  0.00           O
ATOM   2309  N   ALA A 159      87.022  89.954  55.721  1.00  0.00           N
ATOM   2310  HN  ALA A 159      86.592  89.734  54.851  1.00  0.00           H
ATOM   2311  CA  ALA A 159      87.032  91.344  56.071  1.00  0.00           C
ATOM   2312  HA  ALA A 159      88.022  91.514  56.471  1.00  0.00           H
ATOM   2313  CB  ALA A 159      87.042  92.254  54.821  1.00  0.00           C
ATOM   2314  HB1 ALA A 159      87.742  92.024  53.991  1.00  0.00           H
ATOM   2315  HB2 ALA A 159      87.292  93.304  55.061  1.00  0.00           H
ATOM   2316  HB3 ALA A 159      86.032  92.194  54.371  1.00  0.00           H
ATOM   2317  C   ALA A 159      86.112  91.924  57.081  1.00  0.00           C
ATOM   2318  O   ALA A 159      86.452  92.824  57.841  1.00  0.00           O
ATOM   2319  N   SER A 160      84.812  91.584  56.981  1.00  0.00           N
ATOM   2320  HN  SER A 160      84.532  90.884  56.331  1.00  0.00           H
ATOM   2321  CA  SER A 160      83.732  91.854  57.881  1.00  0.00           C
ATOM   2322  HA  SER A 160      83.922  92.864  58.201  1.00  0.00           H
ATOM   2323  CB  SER A 160      82.382  91.544  57.201  1.00  0.00           C
ATOM   2324  HB1 SER A 160      82.152  90.454  57.211  1.00  0.00           H
ATOM   2325  HB2 SER A 160      82.382  92.114  56.241  1.00  0.00           H
ATOM   2326  OG  SER A 160      81.362  92.254  57.871  1.00  0.00           O
ATOM   2327  HG1 SER A 160      80.482  91.934  57.641  1.00  0.00           H
ATOM   2328  C   SER A 160      83.772  90.974  59.071  1.00  0.00           C
ATOM   2329  O   SER A 160      83.362  91.514  60.101  1.00  0.00           O
ATOM   2330  N   LEU A 161      84.232  89.704  59.061  1.00  0.00           N
ATOM   2331  HN  LEU A 161      84.602  89.334  58.221  1.00  0.00           H
ATOM   2332  CA  LEU A 161      84.082  88.674  60.041  1.00  0.00           C
ATOM   2333  HA  LEU A 161      83.022  88.494  60.111  1.00  0.00           H
ATOM   2334  CB  LEU A 161      84.502  87.274  59.571  1.00  0.00           C
ATOM   2335  HB1 LEU A 161      83.792  87.004  58.761  1.00  0.00           H
ATOM   2336  HB2 LEU A 161      85.552  87.304  59.191  1.00  0.00           H
ATOM   2337  CG  LEU A 161      84.342  86.024  60.451  1.00  0.00           C
ATOM   2338  HG  LEU A 161      84.632  86.374  61.471  1.00  0.00           H
ATOM   2339  CD1 LEU A 161      82.872  85.614  60.651  1.00  0.00           C
ATOM   2340 1HD1 LEU A 161      82.352  85.394  59.691  1.00  0.00           H
ATOM   2341 2HD1 LEU A 161      82.732  84.684  61.251  1.00  0.00           H
ATOM   2342 3HD1 LEU A 161      82.342  86.424  61.201  1.00  0.00           H
ATOM   2343  CD2 LEU A 161      85.222  84.854  59.981  1.00  0.00           C
ATOM   2344 1HD2 LEU A 161      86.302  85.094  59.981  1.00  0.00           H
ATOM   2345 2HD2 LEU A 161      85.102  83.994  60.661  1.00  0.00           H
ATOM   2346 3HD2 LEU A 161      84.952  84.544  58.951  1.00  0.00           H
ATOM   2347  C   LEU A 161      84.462  88.984  61.451  1.00  0.00           C
ATOM   2348  O   LEU A 161      83.632  88.724  62.311  1.00  0.00           O
ATOM   2349  N   PRO A 162      85.552  89.584  61.821  1.00  0.00           N
ATOM   2350  CD  PRO A 162      86.682  89.754  60.911  1.00  0.00           C
ATOM   2351  HD1 PRO A 162      86.962  88.824  60.381  1.00  0.00           H
ATOM   2352  HD2 PRO A 162      86.392  90.534  60.171  1.00  0.00           H
ATOM   2353  CA  PRO A 162      85.822  90.134  63.111  1.00  0.00           C
ATOM   2354  HA  PRO A 162      85.942  89.314  63.811  1.00  0.00           H
ATOM   2355  CB  PRO A 162      87.152  90.894  63.011  1.00  0.00           C
ATOM   2356  HB1 PRO A 162      87.722  90.684  63.941  1.00  0.00           H
ATOM   2357  HB2 PRO A 162      86.972  91.974  62.861  1.00  0.00           H
ATOM   2358  CG  PRO A 162      87.832  90.264  61.791  1.00  0.00           C
ATOM   2359  HG1 PRO A 162      88.682  90.824  61.341  1.00  0.00           H
ATOM   2360  HG2 PRO A 162      88.332  89.334  62.151  1.00  0.00           H
ATOM   2361  C   PRO A 162      84.732  90.894  63.791  1.00  0.00           C
ATOM   2362  O   PRO A 162      84.482  90.784  64.991  1.00  0.00           O
ATOM   2363  N   ASN A 163      84.152  91.844  63.031  1.00  0.00           N
ATOM   2364  HN  ASN A 163      84.492  91.994  62.101  1.00  0.00           H
ATOM   2365  CA  ASN A 163      83.292  92.894  63.451  1.00  0.00           C
ATOM   2366  HA  ASN A 163      83.762  93.384  64.291  1.00  0.00           H
ATOM   2367  CB  ASN A 163      83.072  93.934  62.331  1.00  0.00           C
ATOM   2368  HB1 ASN A 163      82.382  94.674  62.801  1.00  0.00           H
ATOM   2369  HB2 ASN A 163      82.542  93.504  61.451  1.00  0.00           H
ATOM   2370  CG  ASN A 163      84.392  94.554  61.911  1.00  0.00           C
ATOM   2371  OD1 ASN A 163      85.172  94.104  61.081  1.00  0.00           O
ATOM   2372  ND2 ASN A 163      84.702  95.694  62.581  1.00  0.00           N
ATOM   2373 1HD2 ASN A 163      85.602  96.074  62.361  1.00  0.00           H
ATOM   2374 2HD2 ASN A 163      84.252  95.884  63.451  1.00  0.00           H
ATOM   2375  C   ASN A 163      81.972  92.294  63.811  1.00  0.00           C
ATOM   2376  O   ASN A 163      81.222  92.754  64.671  1.00  0.00           O
ATOM   2377  N   ILE A 164      81.522  91.174  63.221  1.00  0.00           N
ATOM   2378  HN  ILE A 164      82.082  90.754  62.511  1.00  0.00           H
ATOM   2379  CA  ILE A 164      80.322  90.444  63.471  1.00  0.00           C
ATOM   2380  HA  ILE A 164      79.632  91.284  63.511  1.00  0.00           H
ATOM   2381  CB  ILE A 164      79.812  89.594  62.351  1.00  0.00           C
ATOM   2382  HB  ILE A 164      80.612  88.834  62.201  1.00  0.00           H
ATOM   2383  CG2 ILE A 164      78.472  88.944  62.731  1.00  0.00           C
ATOM   2384 1HG2 ILE A 164      78.132  88.324  61.871  1.00  0.00           H
ATOM   2385 2HG2 ILE A 164      77.682  89.714  62.881  1.00  0.00           H
ATOM   2386 3HG2 ILE A 164      78.612  88.194  63.531  1.00  0.00           H
ATOM   2387  CG1 ILE A 164      79.812  90.264  60.971  1.00  0.00           C
ATOM   2388 1HG1 ILE A 164      80.632  90.994  60.831  1.00  0.00           H
ATOM   2389 2HG1 ILE A 164      78.842  90.804  60.911  1.00  0.00           H
ATOM   2390  CD  ILE A 164      79.862  89.174  59.901  1.00  0.00           C
ATOM   2391  HD1 ILE A 164      80.872  88.734  59.751  1.00  0.00           H
ATOM   2392  HD2 ILE A 164      79.742  89.514  58.851  1.00  0.00           H
ATOM   2393  HD3 ILE A 164      79.022  88.504  60.151  1.00  0.00           H
ATOM   2394  C   ILE A 164      80.292  89.864  64.841  1.00  0.00           C
ATOM   2395  O   ILE A 164      79.272  89.964  65.521  1.00  0.00           O
ATOM   2396  N   ILE A 165      81.402  89.194  65.221  1.00  0.00           N
ATOM   2397  HN  ILE A 165      82.172  89.024  64.621  1.00  0.00           H
ATOM   2398  CA  ILE A 165      81.382  88.484  66.461  1.00  0.00           C
ATOM   2399  HA  ILE A 165      80.362  88.124  66.541  1.00  0.00           H
ATOM   2400  CB  ILE A 165      82.202  87.234  66.341  1.00  0.00           C
ATOM   2401  HB  ILE A 165      82.022  86.584  67.221  1.00  0.00           H
ATOM   2402  CG2 ILE A 165      81.642  86.414  65.161  1.00  0.00           C
ATOM   2403 1HG2 ILE A 165      80.532  86.484  65.111  1.00  0.00           H
ATOM   2404 2HG2 ILE A 165      82.092  86.944  64.291  1.00  0.00           H
ATOM   2405 3HG2 ILE A 165      81.952  85.344  65.211  1.00  0.00           H
ATOM   2406  CG1 ILE A 165      83.702  87.484  66.131  1.00  0.00           C
ATOM   2407 1HG1 ILE A 165      84.092  87.964  67.051  1.00  0.00           H
ATOM   2408 2HG1 ILE A 165      83.842  88.154  65.261  1.00  0.00           H
ATOM   2409  CD  ILE A 165      84.462  86.194  65.771  1.00  0.00           C
ATOM   2410  HD1 ILE A 165      84.422  85.454  66.591  1.00  0.00           H
ATOM   2411  HD2 ILE A 165      85.542  86.364  65.581  1.00  0.00           H
ATOM   2412  HD3 ILE A 165      84.102  85.754  64.821  1.00  0.00           H
ATOM   2413  C   ILE A 165      81.642  89.314  67.671  1.00  0.00           C
ATOM   2414  O   ILE A 165      81.352  88.904  68.791  1.00  0.00           O
ATOM   2415  N   PHE A 166      82.132  90.564  67.521  1.00  0.00           N
ATOM   2416  HN  PHE A 166      82.562  90.784  66.661  1.00  0.00           H
ATOM   2417  CA  PHE A 166      82.312  91.524  68.561  1.00  0.00           C
ATOM   2418  HA  PHE A 166      82.502  91.014  69.501  1.00  0.00           H
ATOM   2419  CB  PHE A 166      83.542  92.374  68.191  1.00  0.00           C
ATOM   2420  HB1 PHE A 166      83.332  93.454  68.361  1.00  0.00           H
ATOM   2421  HB2 PHE A 166      83.762  92.414  67.101  1.00  0.00           H
ATOM   2422  CG  PHE A 166      84.762  91.924  68.911  1.00  0.00           C
ATOM   2423  CD1 PHE A 166      85.392  90.744  68.591  1.00  0.00           C
ATOM   2424  HD1 PHE A 166      85.002  90.074  67.841  1.00  0.00           H
ATOM   2425  CE1 PHE A 166      86.622  90.494  69.181  1.00  0.00           C
ATOM   2426  HE1 PHE A 166      87.212  89.624  68.961  1.00  0.00           H
ATOM   2427  CZ  PHE A 166      87.152  91.354  70.111  1.00  0.00           C
ATOM   2428  HZ  PHE A 166      88.092  91.124  70.591  1.00  0.00           H
ATOM   2429  CD2 PHE A 166      85.322  92.814  69.791  1.00  0.00           C
ATOM   2430  HD2 PHE A 166      84.802  93.674  70.191  1.00  0.00           H
ATOM   2431  CE2 PHE A 166      86.502  92.524  70.431  1.00  0.00           C
ATOM   2432  HE2 PHE A 166      86.942  93.374  70.941  1.00  0.00           H
ATOM   2433  C   PHE A 166      81.122  92.394  68.751  1.00  0.00           C
ATOM   2434  O   PHE A 166      81.092  93.154  69.721  1.00  0.00           O
ATOM   2435  N   THR A 167      80.152  92.464  67.831  1.00  0.00           N
ATOM   2436  HN  THR A 167      80.242  91.934  66.991  1.00  0.00           H
ATOM   2437  CA  THR A 167      79.122  93.454  67.821  1.00  0.00           C
ATOM   2438  HA  THR A 167      79.582  94.324  68.281  1.00  0.00           H
ATOM   2439  CB  THR A 167      78.622  93.824  66.451  1.00  0.00           C
ATOM   2440  HB  THR A 167      78.452  92.924  65.821  1.00  0.00           H
ATOM   2441  OG1 THR A 167      79.512  94.644  65.721  1.00  0.00           O
ATOM   2442  HG1 THR A 167      80.212  94.004  65.561  1.00  0.00           H
ATOM   2443  CG2 THR A 167      77.292  94.594  66.411  1.00  0.00           C
ATOM   2444 1HG2 THR A 167      76.362  94.014  66.581  1.00  0.00           H
ATOM   2445 2HG2 THR A 167      77.152  95.374  67.201  1.00  0.00           H
ATOM   2446 3HG2 THR A 167      77.172  95.084  65.421  1.00  0.00           H
ATOM   2447  C   THR A 167      77.942  93.184  68.691  1.00  0.00           C
ATOM   2448  O   THR A 167      77.302  92.144  68.551  1.00  0.00           O
ATOM   2449  N   ARG A 168      77.692  94.074  69.671  1.00  0.00           N
ATOM   2450  HN  ARG A 168      78.252  94.864  69.881  1.00  0.00           H
ATOM   2451  CA  ARG A 168      76.562  93.834  70.521  1.00  0.00           C
ATOM   2452  HA  ARG A 168      75.872  93.124  70.101  1.00  0.00           H
ATOM   2453  CB  ARG A 168      76.932  93.364  71.941  1.00  0.00           C
ATOM   2454  HB1 ARG A 168      76.002  93.274  72.541  1.00  0.00           H
ATOM   2455  HB2 ARG A 168      77.692  94.054  72.371  1.00  0.00           H
ATOM   2456  CG  ARG A 168      77.622  92.004  71.981  1.00  0.00           C
ATOM   2457  HG1 ARG A 168      76.942  91.404  71.341  1.00  0.00           H
ATOM   2458  HG2 ARG A 168      78.632  92.084  71.511  1.00  0.00           H
ATOM   2459  CD  ARG A 168      77.662  91.324  73.351  1.00  0.00           C
ATOM   2460  HD1 ARG A 168      76.592  91.164  73.621  1.00  0.00           H
ATOM   2461  HD2 ARG A 168      78.132  91.944  74.141  1.00  0.00           H
ATOM   2462  NE  ARG A 168      78.312  90.014  73.071  1.00  0.00           N
ATOM   2463  HE  ARG A 168      79.022  89.904  72.371  1.00  0.00           H
ATOM   2464  CZ  ARG A 168      77.952  88.824  73.631  1.00  0.00           C
ATOM   2465  NH1 ARG A 168      77.452  88.694  74.901  1.00  0.00           N
ATOM   2466 1HH1 ARG A 168      77.162  89.514  75.391  1.00  0.00           H
ATOM   2467 2HH1 ARG A 168      77.122  87.844  75.291  1.00  0.00           H
ATOM   2468  NH2 ARG A 168      78.322  87.634  73.091  1.00  0.00           N
ATOM   2469 1HH2 ARG A 168      78.532  87.594  72.111  1.00  0.00           H
ATOM   2470 2HH2 ARG A 168      78.002  86.804  73.541  1.00  0.00           H
ATOM   2471  C   ARG A 168      75.752  95.074  70.681  1.00  0.00           C
ATOM   2472  O   ARG A 168      76.142  96.244  70.701  1.00  0.00           O
ATOM   2473  N   SER A 169      74.472  94.774  70.951  1.00  0.00           N
ATOM   2474  HN  SER A 169      74.252  93.814  71.091  1.00  0.00           H
ATOM   2475  CA  SER A 169      73.462  95.784  71.111  1.00  0.00           C
ATOM   2476  HA  SER A 169      73.782  96.734  70.721  1.00  0.00           H
ATOM   2477  CB  SER A 169      72.072  95.444  70.561  1.00  0.00           C
ATOM   2478  HB1 SER A 169      71.392  94.694  71.021  1.00  0.00           H
ATOM   2479  HB2 SER A 169      72.242  94.864  69.631  1.00  0.00           H
ATOM   2480  OG  SER A 169      71.312  96.634  70.371  1.00  0.00           O
ATOM   2481  HG1 SER A 169      70.452  96.464  69.981  1.00  0.00           H
ATOM   2482  C   SER A 169      73.362  95.984  72.581  1.00  0.00           C
ATOM   2483  O   SER A 169      73.422  95.024  73.351  1.00  0.00           O
ATOM   2484  N   GLN A 170      73.332  97.244  73.041  1.00  0.00           N
ATOM   2485  HN  GLN A 170      73.232  98.084  72.501  1.00  0.00           H
ATOM   2486  CA  GLN A 170      73.642  97.534  74.401  1.00  0.00           C
ATOM   2487  HA  GLN A 170      73.582  96.634  74.991  1.00  0.00           H
ATOM   2488  CB  GLN A 170      75.102  97.914  74.701  1.00  0.00           C
ATOM   2489  HB1 GLN A 170      75.142  98.324  75.731  1.00  0.00           H
ATOM   2490  HB2 GLN A 170      75.622  96.934  74.621  1.00  0.00           H
ATOM   2491  CG  GLN A 170      75.712  98.874  73.681  1.00  0.00           C
ATOM   2492  HG1 GLN A 170      75.192  99.854  73.561  1.00  0.00           H
ATOM   2493  HG2 GLN A 170      75.702  98.384  72.681  1.00  0.00           H
ATOM   2494  CD  GLN A 170      77.192  99.034  74.011  1.00  0.00           C
ATOM   2495  OE1 GLN A 170      77.632 100.024  74.571  1.00  0.00           O
ATOM   2496  NE2 GLN A 170      78.002  98.044  73.541  1.00  0.00           N
ATOM   2497 1HE2 GLN A 170      78.962  98.314  73.421  1.00  0.00           H
ATOM   2498 2HE2 GLN A 170      77.562  97.214  73.201  1.00  0.00           H
ATOM   2499  C   GLN A 170      72.652  98.554  74.851  1.00  0.00           C
ATOM   2500  O   GLN A 170      72.452  99.544  74.151  1.00  0.00           O
ATOM   2501  N   LYS A 171      72.102  98.354  76.061  1.00  0.00           N
ATOM   2502  HN  LYS A 171      72.322  97.534  76.591  1.00  0.00           H
ATOM   2503  CA  LYS A 171      71.042  99.094  76.671  1.00  0.00           C
ATOM   2504  HA  LYS A 171      70.772  99.904  76.021  1.00  0.00           H
ATOM   2505  CB  LYS A 171      69.812  98.184  76.851  1.00  0.00           C
ATOM   2506  HB1 LYS A 171      69.002  98.694  77.411  1.00  0.00           H
ATOM   2507  HB2 LYS A 171      70.062  97.284  77.461  1.00  0.00           H
ATOM   2508  CG  LYS A 171      69.332  97.634  75.501  1.00  0.00           C
ATOM   2509  HG1 LYS A 171      69.142  98.394  74.721  1.00  0.00           H
ATOM   2510  HG2 LYS A 171      70.052  96.874  75.121  1.00  0.00           H
ATOM   2511  CD  LYS A 171      67.982  96.964  75.791  1.00  0.00           C
ATOM   2512  HD1 LYS A 171      67.102  97.624  75.861  1.00  0.00           H
ATOM   2513  HD2 LYS A 171      67.932  96.484  76.791  1.00  0.00           H
ATOM   2514  CE  LYS A 171      67.662  95.774  74.891  1.00  0.00           C
ATOM   2515  HE1 LYS A 171      68.462  95.004  74.881  1.00  0.00           H
ATOM   2516  HE2 LYS A 171      66.662  95.394  75.211  1.00  0.00           H
ATOM   2517  NZ  LYS A 171      67.372  96.144  73.481  1.00  0.00           N
ATOM   2518  HZ1 LYS A 171      68.182  96.594  73.021  1.00  0.00           H
ATOM   2519  HZ2 LYS A 171      66.622  96.864  73.451  1.00  0.00           H
ATOM   2520  HZ3 LYS A 171      67.202  95.304  72.891  1.00  0.00           H
ATOM   2521  C   LYS A 171      71.472  99.754  77.941  1.00  0.00           C
ATOM   2522  O   LYS A 171      70.742 100.564  78.511  1.00  0.00           O
ATOM   2523  N   GLU A 172      72.662  99.434  78.481  1.00  0.00           N
ATOM   2524  HN  GLU A 172      73.252  98.794  78.001  1.00  0.00           H
ATOM   2525  CA  GLU A 172      73.112  99.834  79.781  1.00  0.00           C
ATOM   2526  HA  GLU A 172      72.382  99.634  80.551  1.00  0.00           H
ATOM   2527  CB  GLU A 172      74.382  99.004  80.041  1.00  0.00           C
ATOM   2528  HB1 GLU A 172      74.022  97.954  80.141  1.00  0.00           H
ATOM   2529  HB2 GLU A 172      74.742  99.194  81.071  1.00  0.00           H
ATOM   2530  CG  GLU A 172      75.512  99.084  79.021  1.00  0.00           C
ATOM   2531  HG1 GLU A 172      76.132 100.004  79.151  1.00  0.00           H
ATOM   2532  HG2 GLU A 172      75.112  99.094  77.991  1.00  0.00           H
ATOM   2533  CD  GLU A 172      76.492  97.924  79.161  1.00  0.00           C
ATOM   2534  OE1 GLU A 172      75.992  96.774  79.001  1.00  0.00           O
ATOM   2535  OE2 GLU A 172      77.702  98.124  79.461  1.00  0.00           O
ATOM   2536  C   GLU A 172      73.472 101.284  79.841  1.00  0.00           C
ATOM   2537  O   GLU A 172      73.482 101.844  80.931  1.00  0.00           O
ATOM   2538  N   GLY A 173      73.772 101.924  78.701  1.00  0.00           N
ATOM   2539  HN  GLY A 173      73.742 101.424  77.841  1.00  0.00           H
ATOM   2540  CA  GLY A 173      74.242 103.274  78.591  1.00  0.00           C
ATOM   2541  HA1 GLY A 173      74.842 103.504  77.721  1.00  0.00           H
ATOM   2542  HA2 GLY A 173      74.862 103.304  79.471  1.00  0.00           H
ATOM   2543  C   GLY A 173      73.192 104.334  78.631  1.00  0.00           C
ATOM   2544  O   GLY A 173      72.002 104.044  78.761  1.00  0.00           O
ATOM   2545  N   LEU A 174      73.422 105.634  78.361  1.00  0.00           N
ATOM   2546  HN  LEU A 174      74.352 105.984  78.361  1.00  0.00           H
ATOM   2547  CA  LEU A 174      72.442 106.664  78.531  1.00  0.00           C
ATOM   2548  HA  LEU A 174      71.822 106.474  79.391  1.00  0.00           H
ATOM   2549  CB  LEU A 174      73.152 108.034  78.571  1.00  0.00           C
ATOM   2550  HB1 LEU A 174      73.912 107.894  79.371  1.00  0.00           H
ATOM   2551  HB2 LEU A 174      73.732 108.284  77.661  1.00  0.00           H
ATOM   2552  CG  LEU A 174      72.292 109.234  78.971  1.00  0.00           C
ATOM   2553  HG  LEU A 174      71.472 109.364  78.231  1.00  0.00           H
ATOM   2554  CD1 LEU A 174      73.142 110.514  78.921  1.00  0.00           C
ATOM   2555 1HD1 LEU A 174      72.582 111.324  79.461  1.00  0.00           H
ATOM   2556 2HD1 LEU A 174      73.332 110.864  77.881  1.00  0.00           H
ATOM   2557 3HD1 LEU A 174      74.082 110.384  79.501  1.00  0.00           H
ATOM   2558  CD2 LEU A 174      71.782 108.944  80.401  1.00  0.00           C
ATOM   2559 1HD2 LEU A 174      70.932 108.234  80.301  1.00  0.00           H
ATOM   2560 2HD2 LEU A 174      71.362 109.834  80.911  1.00  0.00           H
ATOM   2561 3HD2 LEU A 174      72.572 108.404  80.951  1.00  0.00           H
ATOM   2562  C   LEU A 174      71.572 106.624  77.321  1.00  0.00           C
ATOM   2563  O   LEU A 174      70.392 106.964  77.261  1.00  0.00           O
ATOM   2564  N   HIS A 175      72.162 106.144  76.201  1.00  0.00           N
ATOM   2565  HN  HIS A 175      73.132 105.944  76.101  1.00  0.00           H
ATOM   2566  CA  HIS A 175      71.382 105.914  75.021  1.00  0.00           C
ATOM   2567  HA  HIS A 175      70.342 106.034  75.281  1.00  0.00           H
ATOM   2568  CB  HIS A 175      71.732 106.834  73.841  1.00  0.00           C
ATOM   2569  HB1 HIS A 175      72.812 106.804  73.571  1.00  0.00           H
ATOM   2570  HB2 HIS A 175      71.172 106.674  72.891  1.00  0.00           H
ATOM   2571  ND1 HIS A 175      70.702 109.104  73.501  1.00  0.00           N
ATOM   2572  CG  HIS A 175      71.652 108.314  74.111  1.00  0.00           C
ATOM   2573  CE1 HIS A 175      70.782 110.264  74.111  1.00  0.00           C
ATOM   2574  HE1 HIS A 175      70.162 111.124  73.821  1.00  0.00           H
ATOM   2575  NE2 HIS A 175      71.682 110.254  75.131  1.00  0.00           N
ATOM   2576  HE2 HIS A 175      71.752 110.974  75.821  1.00  0.00           H
ATOM   2577  CD2 HIS A 175      72.262 108.994  75.111  1.00  0.00           C
ATOM   2578  HD2 HIS A 175      72.992 108.584  75.791  1.00  0.00           H
ATOM   2579  C   HIS A 175      71.552 104.474  74.701  1.00  0.00           C
ATOM   2580  O   HIS A 175      72.542 103.784  74.921  1.00  0.00           O
ATOM   2581  N   TYR A 176      70.512 103.984  74.001  1.00  0.00           N
ATOM   2582  HN  TYR A 176      69.702 104.534  73.791  1.00  0.00           H
ATOM   2583  CA  TYR A 176      70.522 102.694  73.381  1.00  0.00           C
ATOM   2584  HA  TYR A 176      70.952 102.054  74.131  1.00  0.00           H
ATOM   2585  CB  TYR A 176      69.082 102.324  73.001  1.00  0.00           C
ATOM   2586  HB1 TYR A 176      68.482 103.174  72.611  1.00  0.00           H
ATOM   2587  HB2 TYR A 176      69.052 101.424  72.351  1.00  0.00           H
ATOM   2588  CG  TYR A 176      68.252 101.844  74.151  1.00  0.00           C
ATOM   2589  CD1 TYR A 176      66.972 101.424  73.901  1.00  0.00           C
ATOM   2590  HD1 TYR A 176      66.672 101.504  72.871  1.00  0.00           H
ATOM   2591  CE1 TYR A 176      66.052 101.094  74.871  1.00  0.00           C
ATOM   2592  HE1 TYR A 176      65.092 100.744  74.531  1.00  0.00           H
ATOM   2593  CZ  TYR A 176      66.422 101.174  76.191  1.00  0.00           C
ATOM   2594  OH  TYR A 176      65.602 100.764  77.271  1.00  0.00           O
ATOM   2595  HH  TYR A 176      66.052 100.834  78.111  1.00  0.00           H
ATOM   2596  CD2 TYR A 176      68.602 101.804  75.471  1.00  0.00           C
ATOM   2597  HD2 TYR A 176      69.632 102.044  75.711  1.00  0.00           H
ATOM   2598  CE2 TYR A 176      67.712 101.534  76.491  1.00  0.00           C
ATOM   2599  HE2 TYR A 176      68.102 101.304  77.471  1.00  0.00           H
ATOM   2600  C   TYR A 176      71.282 102.664  72.101  1.00  0.00           C
ATOM   2601  O   TYR A 176      71.082 103.474  71.191  1.00  0.00           O
ATOM   2602  N   THR A 177      72.302 101.794  72.011  1.00  0.00           N
ATOM   2603  HN  THR A 177      72.312 101.004  72.621  1.00  0.00           H
ATOM   2604  CA  THR A 177      73.182 101.824  70.891  1.00  0.00           C
ATOM   2605  HA  THR A 177      72.632 102.024  69.981  1.00  0.00           H
ATOM   2606  CB  THR A 177      74.232 102.894  70.961  1.00  0.00           C
ATOM   2607  HB  THR A 177      73.722 103.784  71.391  1.00  0.00           H
ATOM   2608  OG1 THR A 177      74.712 103.174  69.651  1.00  0.00           O
ATOM   2609  HG1 THR A 177      73.972 103.544  69.171  1.00  0.00           H
ATOM   2610  CG2 THR A 177      75.352 102.364  71.881  1.00  0.00           C
ATOM   2611 1HG2 THR A 177      76.162 103.114  71.991  1.00  0.00           H
ATOM   2612 2HG2 THR A 177      74.942 102.294  72.911  1.00  0.00           H
ATOM   2613 3HG2 THR A 177      75.912 101.454  71.581  1.00  0.00           H
ATOM   2614  C   THR A 177      73.702 100.444  70.671  1.00  0.00           C
ATOM   2615  O   THR A 177      73.372  99.524  71.411  1.00  0.00           O
ATOM   2616  N   CYS A 178      74.462 100.264  69.581  1.00  0.00           N
ATOM   2617  HN  CYS A 178      74.692 100.954  68.891  1.00  0.00           H
ATOM   2618  CA  CYS A 178      74.912  98.944  69.281  1.00  0.00           C
ATOM   2619  HA  CYS A 178      75.012  98.424  70.231  1.00  0.00           H
ATOM   2620  CB  CYS A 178      74.002  98.194  68.301  1.00  0.00           C
ATOM   2621  HB1 CYS A 178      73.702  98.744  67.391  1.00  0.00           H
ATOM   2622  HB2 CYS A 178      72.992  98.064  68.741  1.00  0.00           H
ATOM   2623  SG  CYS A 178      74.592  96.554  67.791  1.00  0.00           S
ATOM   2624  C   CYS A 178      76.332  99.114  68.881  1.00  0.00           C
ATOM   2625  O   CYS A 178      76.672 100.004  68.091  1.00  0.00           O
ATOM   2626  N   SER A 179      77.292  98.314  69.361  1.00  0.00           N
ATOM   2627  HN  SER A 179      77.062  97.554  69.971  1.00  0.00           H
ATOM   2628  CA  SER A 179      78.692  98.604  69.291  1.00  0.00           C
ATOM   2629  HA  SER A 179      78.902  98.924  68.271  1.00  0.00           H
ATOM   2630  CB  SER A 179      79.112  99.644  70.331  1.00  0.00           C
ATOM   2631  HB1 SER A 179      78.342 100.444  70.401  1.00  0.00           H
ATOM   2632  HB2 SER A 179      79.122  99.224  71.361  1.00  0.00           H
ATOM   2633  OG  SER A 179      80.412 100.184  70.101  1.00  0.00           O
ATOM   2634  HG1 SER A 179      80.272 100.734  69.331  1.00  0.00           H
ATOM   2635  C   SER A 179      79.522  97.384  69.481  1.00  0.00           C
ATOM   2636  O   SER A 179      78.982  96.374  69.941  1.00  0.00           O
ATOM   2637  N   SER A 180      80.852  97.404  69.271  1.00  0.00           N
ATOM   2638  HN  SER A 180      81.402  98.194  69.031  1.00  0.00           H
ATOM   2639  CA  SER A 180      81.672  96.314  69.701  1.00  0.00           C
ATOM   2640  HA  SER A 180      81.302  95.404  69.261  1.00  0.00           H
ATOM   2641  CB  SER A 180      83.122  96.494  69.221  1.00  0.00           C
ATOM   2642  HB1 SER A 180      83.492  97.444  69.661  1.00  0.00           H
ATOM   2643  HB2 SER A 180      83.742  95.604  69.491  1.00  0.00           H
ATOM   2644  OG  SER A 180      83.082  96.864  67.851  1.00  0.00           O
ATOM   2645  HG1 SER A 180      82.732  97.754  67.761  1.00  0.00           H
ATOM   2646  C   SER A 180      81.652  96.164  71.181  1.00  0.00           C
ATOM   2647  O   SER A 180      81.592  97.124  71.941  1.00  0.00           O
ATOM   2648  N   HIS A 181      81.662  94.894  71.651  1.00  0.00           N
ATOM   2649  HN  HIS A 181      81.522  94.244  70.911  1.00  0.00           H
ATOM   2650  CA  HIS A 181      81.652  94.424  73.001  1.00  0.00           C
ATOM   2651  HA  HIS A 181      81.352  95.204  73.681  1.00  0.00           H
ATOM   2652  CB  HIS A 181      80.552  93.364  73.161  1.00  0.00           C
ATOM   2653  HB1 HIS A 181      80.782  92.504  72.501  1.00  0.00           H
ATOM   2654  HB2 HIS A 181      79.602  93.934  72.981  1.00  0.00           H
ATOM   2655  ND1 HIS A 181      79.952  93.724  75.531  1.00  0.00           N
ATOM   2656  CG  HIS A 181      80.442  92.864  74.571  1.00  0.00           C
ATOM   2657  CE1 HIS A 181      79.762  92.974  76.601  1.00  0.00           C
ATOM   2658  HE1 HIS A 181      79.472  93.254  77.611  1.00  0.00           H
ATOM   2659  NE2 HIS A 181      80.122  91.674  76.401  1.00  0.00           N
ATOM   2660  HE2 HIS A 181      79.912  90.954  77.061  1.00  0.00           H
ATOM   2661  CD2 HIS A 181      80.552  91.614  75.091  1.00  0.00           C
ATOM   2662  HD2 HIS A 181      80.902  90.684  74.661  1.00  0.00           H
ATOM   2663  C   HIS A 181      82.942  93.814  73.461  1.00  0.00           C
ATOM   2664  O   HIS A 181      83.342  92.804  72.901  1.00  0.00           O
ATOM   2665  N   PHE A 182      83.622  94.314  74.511  1.00  0.00           N
ATOM   2666  HN  PHE A 182      83.162  95.044  75.011  1.00  0.00           H
ATOM   2667  CA  PHE A 182      84.932  93.904  74.921  1.00  0.00           C
ATOM   2668  HA  PHE A 182      85.112  92.864  75.161  1.00  0.00           H
ATOM   2669  CB  PHE A 182      86.032  94.344  73.951  1.00  0.00           C
ATOM   2670  HB1 PHE A 182      85.592  93.974  73.001  1.00  0.00           H
ATOM   2671  HB2 PHE A 182      86.232  95.434  73.851  1.00  0.00           H
ATOM   2672  CG  PHE A 182      87.322  93.604  74.061  1.00  0.00           C
ATOM   2673  CD1 PHE A 182      87.392  92.304  73.641  1.00  0.00           C
ATOM   2674  HD1 PHE A 182      86.502  91.844  73.221  1.00  0.00           H
ATOM   2675  CE1 PHE A 182      88.582  91.634  73.781  1.00  0.00           C
ATOM   2676  HE1 PHE A 182      88.772  90.654  73.381  1.00  0.00           H
ATOM   2677  CZ  PHE A 182      89.652  92.244  74.411  1.00  0.00           C
ATOM   2678  HZ  PHE A 182      90.472  91.544  74.401  1.00  0.00           H
ATOM   2679  CD2 PHE A 182      88.402  94.184  74.691  1.00  0.00           C
ATOM   2680  HD2 PHE A 182      88.212  95.194  75.021  1.00  0.00           H
ATOM   2681  CE2 PHE A 182      89.622  93.564  74.791  1.00  0.00           C
ATOM   2682  HE2 PHE A 182      90.442  94.134  75.211  1.00  0.00           H
ATOM   2683  C   PHE A 182      85.202  94.574  76.231  1.00  0.00           C
ATOM   2684  O   PHE A 182      85.942  95.554  76.171  1.00  0.00           O
ATOM   2685  N   PRO A 183      84.652  94.164  77.331  1.00  0.00           N
ATOM   2686  CD  PRO A 183      84.052  92.844  77.471  1.00  0.00           C
ATOM   2687  HD1 PRO A 183      84.772  92.114  77.041  1.00  0.00           H
ATOM   2688  HD2 PRO A 183      83.102  92.864  76.901  1.00  0.00           H
ATOM   2689  CA  PRO A 183      84.612  94.874  78.581  1.00  0.00           C
ATOM   2690  HA  PRO A 183      84.412  95.924  78.451  1.00  0.00           H
ATOM   2691  CB  PRO A 183      83.582  94.114  79.411  1.00  0.00           C
ATOM   2692  HB1 PRO A 183      82.622  94.314  78.901  1.00  0.00           H
ATOM   2693  HB2 PRO A 183      83.422  94.294  80.501  1.00  0.00           H
ATOM   2694  CG  PRO A 183      83.852  92.664  78.981  1.00  0.00           C
ATOM   2695  HG1 PRO A 183      83.012  91.994  79.291  1.00  0.00           H
ATOM   2696  HG2 PRO A 183      84.722  92.254  79.541  1.00  0.00           H
ATOM   2697  C   PRO A 183      85.882  94.884  79.371  1.00  0.00           C
ATOM   2698  O   PRO A 183      85.862  94.984  80.601  1.00  0.00           O
ATOM   2699  N   TYR A 184      87.012  94.794  78.651  1.00  0.00           N
ATOM   2700  HN  TYR A 184      87.092  94.724  77.651  1.00  0.00           H
ATOM   2701  CA  TYR A 184      88.322  94.794  79.221  1.00  0.00           C
ATOM   2702  HA  TYR A 184      88.262  95.024  80.271  1.00  0.00           H
ATOM   2703  CB  TYR A 184      89.052  93.464  78.961  1.00  0.00           C
ATOM   2704  HB1 TYR A 184      89.902  93.384  79.671  1.00  0.00           H
ATOM   2705  HB2 TYR A 184      89.532  93.294  77.981  1.00  0.00           H
ATOM   2706  CG  TYR A 184      88.152  92.304  79.211  1.00  0.00           C
ATOM   2707  CD1 TYR A 184      87.942  91.764  80.451  1.00  0.00           C
ATOM   2708  HD1 TYR A 184      88.332  92.334  81.281  1.00  0.00           H
ATOM   2709  CE1 TYR A 184      87.202  90.604  80.581  1.00  0.00           C
ATOM   2710  HE1 TYR A 184      87.032  90.274  81.601  1.00  0.00           H
ATOM   2711  CZ  TYR A 184      86.822  89.924  79.451  1.00  0.00           C
ATOM   2712  OH  TYR A 184      86.042  88.754  79.601  1.00  0.00           O
ATOM   2713  HH  TYR A 184      85.842  88.524  78.691  1.00  0.00           H
ATOM   2714  CD2 TYR A 184      87.612  91.684  78.101  1.00  0.00           C
ATOM   2715  HD2 TYR A 184      87.782  92.174  77.151  1.00  0.00           H
ATOM   2716  CE2 TYR A 184      86.932  90.494  78.211  1.00  0.00           C
ATOM   2717  HE2 TYR A 184      86.632  89.984  77.301  1.00  0.00           H
ATOM   2718  C   TYR A 184      89.182  95.874  78.661  1.00  0.00           C
ATOM   2719  O   TYR A 184      88.882  96.624  77.731  1.00  0.00           O
ATOM   2720  N   SER A 185      90.362  96.064  79.281  1.00  0.00           N
ATOM   2721  HN  SER A 185      90.502  95.674  80.181  1.00  0.00           H
ATOM   2722  CA  SER A 185      91.522  96.654  78.691  1.00  0.00           C
ATOM   2723  HA  SER A 185      91.262  97.634  78.311  1.00  0.00           H
ATOM   2724  CB  SER A 185      92.592  96.634  79.801  1.00  0.00           C
ATOM   2725  HB1 SER A 185      92.132  97.264  80.591  1.00  0.00           H
ATOM   2726  HB2 SER A 185      92.752  95.594  80.161  1.00  0.00           H
ATOM   2727  OG  SER A 185      93.792  97.284  79.401  1.00  0.00           O
ATOM   2728  HG1 SER A 185      94.302  97.364  80.211  1.00  0.00           H
ATOM   2729  C   SER A 185      92.012  96.054  77.421  1.00  0.00           C
ATOM   2730  O   SER A 185      91.852  94.844  77.281  1.00  0.00           O
ATOM   2731  N   GLN A 186      92.522  96.884  76.501  1.00  0.00           N
ATOM   2732  HN  GLN A 186      92.642  97.824  76.811  1.00  0.00           H
ATOM   2733  CA  GLN A 186      93.122  96.574  75.241  1.00  0.00           C
ATOM   2734  HA  GLN A 186      93.952  97.234  75.051  1.00  0.00           H
ATOM   2735  CB  GLN A 186      93.722  95.164  75.141  1.00  0.00           C
ATOM   2736  HB1 GLN A 186      92.892  94.424  75.221  1.00  0.00           H
ATOM   2737  HB2 GLN A 186      94.122  94.944  74.131  1.00  0.00           H
ATOM   2738  CG  GLN A 186      94.792  94.734  76.141  1.00  0.00           C
ATOM   2739  HG1 GLN A 186      94.912  93.654  75.921  1.00  0.00           H
ATOM   2740  HG2 GLN A 186      94.602  94.934  77.221  1.00  0.00           H
ATOM   2741  CD  GLN A 186      96.062  95.504  75.821  1.00  0.00           C
ATOM   2742  OE1 GLN A 186      96.472  96.504  76.401  1.00  0.00           O
ATOM   2743  NE2 GLN A 186      96.842  94.964  74.851  1.00  0.00           N
ATOM   2744 1HE2 GLN A 186      96.532  94.124  74.411  1.00  0.00           H
ATOM   2745 2HE2 GLN A 186      97.732  95.384  74.671  1.00  0.00           H
ATOM   2746  C   GLN A 186      92.172  96.854  74.121  1.00  0.00           C
ATOM   2747  O   GLN A 186      92.502  96.784  72.941  1.00  0.00           O
ATOM   2748  N   TYR A 187      90.962  97.364  74.391  1.00  0.00           N
ATOM   2749  HN  TYR A 187      90.712  97.434  75.361  1.00  0.00           H
ATOM   2750  CA  TYR A 187      89.972  97.804  73.451  1.00  0.00           C
ATOM   2751  HA  TYR A 187      89.702  96.884  72.961  1.00  0.00           H
ATOM   2752  CB  TYR A 187      88.722  98.164  74.281  1.00  0.00           C
ATOM   2753  HB1 TYR A 187      88.332  97.294  74.861  1.00  0.00           H
ATOM   2754  HB2 TYR A 187      89.052  98.984  74.961  1.00  0.00           H
ATOM   2755  CG  TYR A 187      87.602  98.634  73.421  1.00  0.00           C
ATOM   2756  CD1 TYR A 187      87.052  99.874  73.601  1.00  0.00           C
ATOM   2757  HD1 TYR A 187      87.392 100.584  74.351  1.00  0.00           H
ATOM   2758  CE1 TYR A 187      85.952 100.234  72.861  1.00  0.00           C
ATOM   2759  HE1 TYR A 187      85.582 101.244  72.891  1.00  0.00           H
ATOM   2760  CZ  TYR A 187      85.432  99.344  71.941  1.00  0.00           C
ATOM   2761  OH  TYR A 187      84.342  99.744  71.131  1.00  0.00           O
ATOM   2762  HH  TYR A 187      84.482 100.684  71.171  1.00  0.00           H
ATOM   2763  CD2 TYR A 187      87.082  97.784  72.471  1.00  0.00           C
ATOM   2764  HD2 TYR A 187      87.412  96.754  72.431  1.00  0.00           H
ATOM   2765  CE2 TYR A 187      85.962  98.094  71.731  1.00  0.00           C
ATOM   2766  HE2 TYR A 187      85.632  97.444  70.941  1.00  0.00           H
ATOM   2767  C   TYR A 187      90.402  98.804  72.431  1.00  0.00           C
ATOM   2768  O   TYR A 187      89.872  98.734  71.321  1.00  0.00           O
ATOM   2769  N   GLN A 188      91.322  99.724  72.731  1.00  0.00           N
ATOM   2770  HN  GLN A 188      91.662  99.724  73.671  1.00  0.00           H
ATOM   2771  CA  GLN A 188      91.892 100.674  71.821  1.00  0.00           C
ATOM   2772  HA  GLN A 188      91.102 101.194  71.301  1.00  0.00           H
ATOM   2773  CB  GLN A 188      92.792 101.634  72.621  1.00  0.00           C
ATOM   2774  HB1 GLN A 188      93.522 100.984  73.161  1.00  0.00           H
ATOM   2775  HB2 GLN A 188      93.352 102.304  71.931  1.00  0.00           H
ATOM   2776  CG  GLN A 188      92.012 102.444  73.651  1.00  0.00           C
ATOM   2777  HG1 GLN A 188      92.522 103.344  74.071  1.00  0.00           H
ATOM   2778  HG2 GLN A 188      91.852 101.854  74.581  1.00  0.00           H
ATOM   2779  CD  GLN A 188      90.532 102.694  73.381  1.00  0.00           C
ATOM   2780  OE1 GLN A 188      89.642 102.224  74.081  1.00  0.00           O
ATOM   2781  NE2 GLN A 188      90.202 103.544  72.381  1.00  0.00           N
ATOM   2782 1HE2 GLN A 188      89.212 103.654  72.231  1.00  0.00           H
ATOM   2783 2HE2 GLN A 188      90.882 103.804  71.691  1.00  0.00           H
ATOM   2784  C   GLN A 188      92.722 100.134  70.711  1.00  0.00           C
ATOM   2785  O   GLN A 188      92.742 100.544  69.551  1.00  0.00           O
ATOM   2786  N   PHE A 189      93.542  99.124  71.041  1.00  0.00           N
ATOM   2787  HN  PHE A 189      93.462  98.684  71.931  1.00  0.00           H
ATOM   2788  CA  PHE A 189      94.262  98.304  70.121  1.00  0.00           C
ATOM   2789  HA  PHE A 189      94.922  98.924  69.531  1.00  0.00           H
ATOM   2790  CB  PHE A 189      95.032  97.204  70.871  1.00  0.00           C
ATOM   2791  HB1 PHE A 189      94.412  96.534  71.511  1.00  0.00           H
ATOM   2792  HB2 PHE A 189      95.612  96.594  70.141  1.00  0.00           H
ATOM   2793  CG  PHE A 189      96.082  97.894  71.671  1.00  0.00           C
ATOM   2794  CD1 PHE A 189      95.872  98.364  72.941  1.00  0.00           C
ATOM   2795  HD1 PHE A 189      94.862  98.264  73.321  1.00  0.00           H
ATOM   2796  CE1 PHE A 189      96.792  99.084  73.661  1.00  0.00           C
ATOM   2797  HE1 PHE A 189      96.562  99.594  74.591  1.00  0.00           H
ATOM   2798  CZ  PHE A 189      98.082  99.074  73.171  1.00  0.00           C
ATOM   2799  HZ  PHE A 189      98.852  99.464  73.811  1.00  0.00           H
ATOM   2800  CD2 PHE A 189      97.352  98.114  71.181  1.00  0.00           C
ATOM   2801  HD2 PHE A 189      97.612  97.774  70.181  1.00  0.00           H
ATOM   2802  CE2 PHE A 189      98.382  98.654  71.901  1.00  0.00           C
ATOM   2803  HE2 PHE A 189      99.392  98.624  71.501  1.00  0.00           H
ATOM   2804  C   PHE A 189      93.362  97.624  69.151  1.00  0.00           C
ATOM   2805  O   PHE A 189      93.642  97.704  67.961  1.00  0.00           O
ATOM   2806  N   TRP A 190      92.262  97.024  69.651  1.00  0.00           N
ATOM   2807  HN  TRP A 190      92.172  96.924  70.631  1.00  0.00           H
ATOM   2808  CA  TRP A 190      91.192  96.644  68.791  1.00  0.00           C
ATOM   2809  HA  TRP A 190      91.632  95.954  68.081  1.00  0.00           H
ATOM   2810  CB  TRP A 190      90.082  95.894  69.551  1.00  0.00           C
ATOM   2811  HB1 TRP A 190      89.932  96.414  70.521  1.00  0.00           H
ATOM   2812  HB2 TRP A 190      90.412  94.874  69.811  1.00  0.00           H
ATOM   2813  CG  TRP A 190      88.722  95.744  68.961  1.00  0.00           C
ATOM   2814  CD1 TRP A 190      87.592  96.504  69.121  1.00  0.00           C
ATOM   2815  HD1 TRP A 190      87.532  97.424  69.681  1.00  0.00           H
ATOM   2816  NE1 TRP A 190      86.582  95.974  68.371  1.00  0.00           N
ATOM   2817  HE1 TRP A 190      85.672  96.324  68.311  1.00  0.00           H
ATOM   2818  CE2 TRP A 190      87.082  94.874  67.711  1.00  0.00           C
ATOM   2819  CD2 TRP A 190      88.382  94.644  68.111  1.00  0.00           C
ATOM   2820  CE3 TRP A 190      89.072  93.514  67.771  1.00  0.00           C
ATOM   2821  HE3 TRP A 190      90.082  93.354  68.131  1.00  0.00           H
ATOM   2822  CZ3 TRP A 190      88.362  92.614  67.011  1.00  0.00           C
ATOM   2823  HZ3 TRP A 190      88.802  91.804  66.451  1.00  0.00           H
ATOM   2824  CZ2 TRP A 190      86.412  93.974  66.941  1.00  0.00           C
ATOM   2825  HZ2 TRP A 190      85.342  94.094  66.891  1.00  0.00           H
ATOM   2826  CH2 TRP A 190      87.092  92.844  66.541  1.00  0.00           C
ATOM   2827  HH2 TRP A 190      86.642  92.074  65.941  1.00  0.00           H
ATOM   2828  C   TRP A 190      90.662  97.744  67.941  1.00  0.00           C
ATOM   2829  O   TRP A 190      90.722  97.574  66.721  1.00  0.00           O
ATOM   2830  N   LYS A 191      90.082  98.844  68.441  1.00  0.00           N
ATOM   2831  HN  LYS A 191      89.952  98.834  69.431  1.00  0.00           H
ATOM   2832  CA  LYS A 191      89.572  99.934  67.671  1.00  0.00           C
ATOM   2833  HA  LYS A 191      88.762  99.624  67.041  1.00  0.00           H
ATOM   2834  CB  LYS A 191      89.062 101.054  68.591  1.00  0.00           C
ATOM   2835  HB1 LYS A 191      89.792 101.184  69.421  1.00  0.00           H
ATOM   2836  HB2 LYS A 191      88.922 102.034  68.091  1.00  0.00           H
ATOM   2837  CG  LYS A 191      87.782 100.754  69.371  1.00  0.00           C
ATOM   2838  HG1 LYS A 191      87.712  99.734  69.821  1.00  0.00           H
ATOM   2839  HG2 LYS A 191      87.612 101.464  70.211  1.00  0.00           H
ATOM   2840  CD  LYS A 191      86.612 100.694  68.391  1.00  0.00           C
ATOM   2841  HD1 LYS A 191      86.762  99.854  67.681  1.00  0.00           H
ATOM   2842  HD2 LYS A 191      85.762 100.314  69.001  1.00  0.00           H
ATOM   2843  CE  LYS A 191      86.152 101.944  67.651  1.00  0.00           C
ATOM   2844  HE1 LYS A 191      86.882 102.404  66.951  1.00  0.00           H
ATOM   2845  HE2 LYS A 191      85.262 101.544  67.111  1.00  0.00           H
ATOM   2846  NZ  LYS A 191      85.602 102.954  68.591  1.00  0.00           N
ATOM   2847  HZ1 LYS A 191      85.022 102.464  69.301  1.00  0.00           H
ATOM   2848  HZ2 LYS A 191      85.022 103.664  68.101  1.00  0.00           H
ATOM   2849  HZ3 LYS A 191      86.262 103.574  69.101  1.00  0.00           H
ATOM   2850  C   LYS A 191      90.572 100.454  66.681  1.00  0.00           C
ATOM   2851  O   LYS A 191      90.242 100.844  65.571  1.00  0.00           O
ATOM   2852  N   ASN A 192      91.862 100.494  67.051  1.00  0.00           N
ATOM   2853  HN  ASN A 192      92.222 100.294  67.961  1.00  0.00           H
ATOM   2854  CA  ASN A 192      92.972 100.734  66.171  1.00  0.00           C
ATOM   2855  HA  ASN A 192      92.692 101.674  65.721  1.00  0.00           H
ATOM   2856  CB  ASN A 192      94.342 100.784  66.861  1.00  0.00           C
ATOM   2857  HB1 ASN A 192      95.182 100.894  66.151  1.00  0.00           H
ATOM   2858  HB2 ASN A 192      94.462  99.854  67.471  1.00  0.00           H
ATOM   2859  CG  ASN A 192      94.582 101.984  67.761  1.00  0.00           C
ATOM   2860  OD1 ASN A 192      93.882 102.994  67.611  1.00  0.00           O
ATOM   2861  ND2 ASN A 192      95.522 101.924  68.741  1.00  0.00           N
ATOM   2862 1HD2 ASN A 192      95.462 102.584  69.491  1.00  0.00           H
ATOM   2863 2HD2 ASN A 192      96.062 101.084  68.831  1.00  0.00           H
ATOM   2864  C   ASN A 192      92.982  99.774  65.031  1.00  0.00           C
ATOM   2865  O   ASN A 192      92.912 100.194  63.871  1.00  0.00           O
ATOM   2866  N   PHE A 193      93.002  98.454  65.271  1.00  0.00           N
ATOM   2867  HN  PHE A 193      93.122  98.174  66.221  1.00  0.00           H
ATOM   2868  CA  PHE A 193      93.002  97.434  64.271  1.00  0.00           C
ATOM   2869  HA  PHE A 193      93.822  97.694  63.631  1.00  0.00           H
ATOM   2870  CB  PHE A 193      93.292  96.024  64.811  1.00  0.00           C
ATOM   2871  HB1 PHE A 193      93.152  95.164  64.121  1.00  0.00           H
ATOM   2872  HB2 PHE A 193      92.502  95.824  65.571  1.00  0.00           H
ATOM   2873  CG  PHE A 193      94.622  95.874  65.481  1.00  0.00           C
ATOM   2874  CD1 PHE A 193      94.752  95.424  66.771  1.00  0.00           C
ATOM   2875  HD1 PHE A 193      93.812  95.194  67.251  1.00  0.00           H
ATOM   2876  CE1 PHE A 193      95.992  95.154  67.301  1.00  0.00           C
ATOM   2877  HE1 PHE A 193      96.042  94.724  68.291  1.00  0.00           H
ATOM   2878  CZ  PHE A 193      97.112  95.404  66.541  1.00  0.00           C
ATOM   2879  HZ  PHE A 193      98.102  95.384  66.981  1.00  0.00           H
ATOM   2880  CD2 PHE A 193      95.752  96.054  64.721  1.00  0.00           C
ATOM   2881  HD2 PHE A 193      95.592  96.464  63.741  1.00  0.00           H
ATOM   2882  CE2 PHE A 193      97.012  95.874  65.251  1.00  0.00           C
ATOM   2883  HE2 PHE A 193      97.812  96.174  64.601  1.00  0.00           H
ATOM   2884  C   PHE A 193      91.802  97.404  63.391  1.00  0.00           C
ATOM   2885  O   PHE A 193      91.902  97.314  62.161  1.00  0.00           O
ATOM   2886  N   GLN A 194      90.582  97.624  63.921  1.00  0.00           N
ATOM   2887  HN  GLN A 194      90.532  97.924  64.871  1.00  0.00           H
ATOM   2888  CA  GLN A 194      89.372  97.864  63.191  1.00  0.00           C
ATOM   2889  HA  GLN A 194      89.302  97.054  62.481  1.00  0.00           H
ATOM   2890  CB  GLN A 194      88.102  97.684  64.041  1.00  0.00           C
ATOM   2891  HB1 GLN A 194      87.182  97.794  63.411  1.00  0.00           H
ATOM   2892  HB2 GLN A 194      88.202  98.414  64.861  1.00  0.00           H
ATOM   2893  CG  GLN A 194      87.882  96.404  64.851  1.00  0.00           C
ATOM   2894  HG1 GLN A 194      86.862  96.484  65.271  1.00  0.00           H
ATOM   2895  HG2 GLN A 194      88.682  96.244  65.601  1.00  0.00           H
ATOM   2896  CD  GLN A 194      88.012  95.214  63.911  1.00  0.00           C
ATOM   2897  OE1 GLN A 194      87.642  95.334  62.741  1.00  0.00           O
ATOM   2898  NE2 GLN A 194      88.592  94.054  64.301  1.00  0.00           N
ATOM   2899 1HE2 GLN A 194      88.832  93.354  63.631  1.00  0.00           H
ATOM   2900 2HE2 GLN A 194      88.892  93.914  65.251  1.00  0.00           H
ATOM   2901  C   GLN A 194      89.352  99.024  62.261  1.00  0.00           C
ATOM   2902  O   GLN A 194      89.012  98.934  61.081  1.00  0.00           O
ATOM   2903  N   THR A 195      89.842 100.144  62.841  1.00  0.00           N
ATOM   2904  HN  THR A 195      90.062 100.144  63.811  1.00  0.00           H
ATOM   2905  CA  THR A 195      90.092 101.284  62.021  1.00  0.00           C
ATOM   2906  HA  THR A 195      89.152 101.584  61.581  1.00  0.00           H
ATOM   2907  CB  THR A 195      90.632 102.474  62.771  1.00  0.00           C
ATOM   2908  HB  THR A 195      91.582 102.314  63.331  1.00  0.00           H
ATOM   2909  OG1 THR A 195      89.702 102.904  63.751  1.00  0.00           O
ATOM   2910  HG1 THR A 195      89.692 102.284  64.481  1.00  0.00           H
ATOM   2911  CG2 THR A 195      90.782 103.704  61.871  1.00  0.00           C
ATOM   2912 1HG2 THR A 195      91.632 103.554  61.171  1.00  0.00           H
ATOM   2913 2HG2 THR A 195      90.902 104.614  62.511  1.00  0.00           H
ATOM   2914 3HG2 THR A 195      89.852 103.734  61.281  1.00  0.00           H
ATOM   2915  C   THR A 195      91.052 101.054  60.911  1.00  0.00           C
ATOM   2916  O   THR A 195      90.802 101.394  59.751  1.00  0.00           O
ATOM   2917  N   LEU A 196      92.142 100.314  61.181  1.00  0.00           N
ATOM   2918  HN  LEU A 196      92.362  99.964  62.081  1.00  0.00           H
ATOM   2919  CA  LEU A 196      93.222 100.104  60.261  1.00  0.00           C
ATOM   2920  HA  LEU A 196      93.522 101.044  59.811  1.00  0.00           H
ATOM   2921  CB  LEU A 196      94.482  99.564  60.951  1.00  0.00           C
ATOM   2922  HB1 LEU A 196      95.162  99.314  60.111  1.00  0.00           H
ATOM   2923  HB2 LEU A 196      94.262  98.594  61.451  1.00  0.00           H
ATOM   2924  CG  LEU A 196      95.372 100.444  61.851  1.00  0.00           C
ATOM   2925  HG  LEU A 196      94.642 101.104  62.371  1.00  0.00           H
ATOM   2926  CD1 LEU A 196      96.042  99.704  63.031  1.00  0.00           C
ATOM   2927 1HD1 LEU A 196      96.872  99.054  62.681  1.00  0.00           H
ATOM   2928 2HD1 LEU A 196      96.512 100.454  63.701  1.00  0.00           H
ATOM   2929 3HD1 LEU A 196      95.312  99.154  63.661  1.00  0.00           H
ATOM   2930  CD2 LEU A 196      96.322 101.334  61.031  1.00  0.00           C
ATOM   2931 1HD2 LEU A 196      97.002 100.574  60.601  1.00  0.00           H
ATOM   2932 2HD2 LEU A 196      96.942 102.004  61.661  1.00  0.00           H
ATOM   2933 3HD2 LEU A 196      95.842 101.944  60.231  1.00  0.00           H
ATOM   2934  C   LEU A 196      92.782  99.224  59.141  1.00  0.00           C
ATOM   2935  O   LEU A 196      93.052  99.494  57.971  1.00  0.00           O
ATOM   2936  N   LYS A 197      91.872  98.274  59.431  1.00  0.00           N
ATOM   2937  HN  LYS A 197      91.602  98.244  60.381  1.00  0.00           H
ATOM   2938  CA  LYS A 197      91.252  97.454  58.431  1.00  0.00           C
ATOM   2939  HA  LYS A 197      92.032  96.904  57.921  1.00  0.00           H
ATOM   2940  CB  LYS A 197      90.522  96.274  59.111  1.00  0.00           C
ATOM   2941  HB1 LYS A 197      91.242  95.734  59.761  1.00  0.00           H
ATOM   2942  HB2 LYS A 197      89.812  96.694  59.851  1.00  0.00           H
ATOM   2943  CG  LYS A 197      89.952  95.204  58.181  1.00  0.00           C
ATOM   2944  HG1 LYS A 197      90.672  94.964  57.371  1.00  0.00           H
ATOM   2945  HG2 LYS A 197      89.102  95.734  57.711  1.00  0.00           H
ATOM   2946  CD  LYS A 197      89.642  93.834  58.801  1.00  0.00           C
ATOM   2947  HD1 LYS A 197      90.442  93.214  59.261  1.00  0.00           H
ATOM   2948  HD2 LYS A 197      89.322  93.264  57.911  1.00  0.00           H
ATOM   2949  CE  LYS A 197      88.642  93.864  59.961  1.00  0.00           C
ATOM   2950  HE1 LYS A 197      89.052  94.364  60.861  1.00  0.00           H
ATOM   2951  HE2 LYS A 197      88.442  92.794  60.191  1.00  0.00           H
ATOM   2952  NZ  LYS A 197      87.392  94.574  59.591  1.00  0.00           N
ATOM   2953  HZ1 LYS A 197      87.532  95.604  59.551  1.00  0.00           H
ATOM   2954  HZ2 LYS A 197      86.672  94.414  60.331  1.00  0.00           H
ATOM   2955  HZ3 LYS A 197      87.102  94.074  58.731  1.00  0.00           H
ATOM   2956  C   LYS A 197      90.482  98.184  57.391  1.00  0.00           C
ATOM   2957  O   LYS A 197      90.662  97.994  56.191  1.00  0.00           O
ATOM   2958  N   ILE A 198      89.632  99.174  57.741  1.00  0.00           N
ATOM   2959  HN  ILE A 198      89.602  99.444  58.701  1.00  0.00           H
ATOM   2960  CA  ILE A 198      88.822  99.894  56.821  1.00  0.00           C
ATOM   2961  HA  ILE A 198      88.562  99.124  56.111  1.00  0.00           H
ATOM   2962  CB  ILE A 198      87.532 100.344  57.441  1.00  0.00           C
ATOM   2963  HB  ILE A 198      87.262  99.584  58.201  1.00  0.00           H
ATOM   2964  CG2 ILE A 198      87.722 101.664  58.201  1.00  0.00           C
ATOM   2965 1HG2 ILE A 198      86.802 101.954  58.751  1.00  0.00           H
ATOM   2966 2HG2 ILE A 198      88.562 101.534  58.911  1.00  0.00           H
ATOM   2967 3HG2 ILE A 198      88.032 102.424  57.451  1.00  0.00           H
ATOM   2968  CG1 ILE A 198      86.332 100.304  56.471  1.00  0.00           C
ATOM   2969 1HG1 ILE A 198      86.402 101.024  55.621  1.00  0.00           H
ATOM   2970 2HG1 ILE A 198      86.282  99.284  56.041  1.00  0.00           H
ATOM   2971  CD  ILE A 198      84.942 100.574  57.051  1.00  0.00           C
ATOM   2972  HD1 ILE A 198      84.612  99.614  57.501  1.00  0.00           H
ATOM   2973  HD2 ILE A 198      84.902 101.394  57.791  1.00  0.00           H
ATOM   2974  HD3 ILE A 198      84.192 100.784  56.261  1.00  0.00           H
ATOM   2975  C   ILE A 198      89.592 100.924  56.071  1.00  0.00           C
ATOM   2976  O   ILE A 198      89.292 101.274  54.931  1.00  0.00           O
ATOM   2977  N   VAL A 199      90.652 101.414  56.741  1.00  0.00           N
ATOM   2978  HN  VAL A 199      90.852 101.034  57.641  1.00  0.00           H
ATOM   2979  CA  VAL A 199      91.602 102.254  56.091  1.00  0.00           C
ATOM   2980  HA  VAL A 199      91.062 102.934  55.451  1.00  0.00           H
ATOM   2981  CB  VAL A 199      92.332 103.084  57.111  1.00  0.00           C
ATOM   2982  HB  VAL A 199      92.542 102.404  57.961  1.00  0.00           H
ATOM   2983  CG1 VAL A 199      93.582 103.844  56.641  1.00  0.00           C
ATOM   2984 1HG1 VAL A 199      93.522 104.584  55.821  1.00  0.00           H
ATOM   2985 2HG1 VAL A 199      94.322 103.054  56.351  1.00  0.00           H
ATOM   2986 3HG1 VAL A 199      93.902 104.364  57.571  1.00  0.00           H
ATOM   2987  CG2 VAL A 199      91.452 104.174  57.741  1.00  0.00           C
ATOM   2988 1HG2 VAL A 199      90.462 103.714  57.931  1.00  0.00           H
ATOM   2989 2HG2 VAL A 199      91.972 104.554  58.651  1.00  0.00           H
ATOM   2990 3HG2 VAL A 199      91.332 104.984  57.001  1.00  0.00           H
ATOM   2991  C   VAL A 199      92.462 101.594  55.061  1.00  0.00           C
ATOM   2992  O   VAL A 199      92.812 102.154  54.021  1.00  0.00           O
ATOM   2993  N   ILE A 200      92.852 100.334  55.321  1.00  0.00           N
ATOM   2994  HN  ILE A 200      92.752  99.924  56.221  1.00  0.00           H
ATOM   2995  CA  ILE A 200      93.452  99.534  54.291  1.00  0.00           C
ATOM   2996  HA  ILE A 200      94.312 100.024  53.871  1.00  0.00           H
ATOM   2997  CB  ILE A 200      94.052  98.284  54.851  1.00  0.00           C
ATOM   2998  HB  ILE A 200      93.252  97.744  55.401  1.00  0.00           H
ATOM   2999  CG2 ILE A 200      94.582  97.394  53.711  1.00  0.00           C
ATOM   3000 1HG2 ILE A 200      94.992  96.484  54.201  1.00  0.00           H
ATOM   3001 2HG2 ILE A 200      93.872  96.934  53.001  1.00  0.00           H
ATOM   3002 3HG2 ILE A 200      95.372  97.904  53.121  1.00  0.00           H
ATOM   3003  CG1 ILE A 200      95.302  98.484  55.721  1.00  0.00           C
ATOM   3004 1HG1 ILE A 200      95.222  99.484  56.191  1.00  0.00           H
ATOM   3005 2HG1 ILE A 200      96.142  98.554  55.001  1.00  0.00           H
ATOM   3006  CD  ILE A 200      95.672  97.404  56.741  1.00  0.00           C
ATOM   3007  HD1 ILE A 200      95.752  96.354  56.371  1.00  0.00           H
ATOM   3008  HD2 ILE A 200      96.642  97.614  57.231  1.00  0.00           H
ATOM   3009  HD3 ILE A 200      94.992  97.314  57.611  1.00  0.00           H
ATOM   3010  C   ILE A 200      92.462  99.254  53.201  1.00  0.00           C
ATOM   3011  O   ILE A 200      92.642  99.574  52.031  1.00  0.00           O
ATOM   3012  N   LEU A 201      91.322  98.634  53.561  1.00  0.00           N
ATOM   3013  HN  LEU A 201      91.132  98.494  54.531  1.00  0.00           H
ATOM   3014  CA  LEU A 201      90.502  97.884  52.661  1.00  0.00           C
ATOM   3015  HA  LEU A 201      91.092  97.364  51.921  1.00  0.00           H
ATOM   3016  CB  LEU A 201      89.792  96.754  53.421  1.00  0.00           C
ATOM   3017  HB1 LEU A 201      88.902  96.234  53.011  1.00  0.00           H
ATOM   3018  HB2 LEU A 201      89.422  97.174  54.381  1.00  0.00           H
ATOM   3019  CG  LEU A 201      90.702  95.594  53.881  1.00  0.00           C
ATOM   3020  HG  LEU A 201      91.572  95.994  54.441  1.00  0.00           H
ATOM   3021  CD1 LEU A 201      89.932  94.544  54.701  1.00  0.00           C
ATOM   3022 1HD1 LEU A 201      90.602  93.684  54.901  1.00  0.00           H
ATOM   3023 2HD1 LEU A 201      89.062  94.144  54.151  1.00  0.00           H
ATOM   3024 3HD1 LEU A 201      89.602  95.014  55.651  1.00  0.00           H
ATOM   3025  CD2 LEU A 201      91.312  94.804  52.711  1.00  0.00           C
ATOM   3026 1HD2 LEU A 201      91.952  95.444  52.071  1.00  0.00           H
ATOM   3027 2HD2 LEU A 201      90.512  94.404  52.051  1.00  0.00           H
ATOM   3028 3HD2 LEU A 201      91.912  93.964  53.131  1.00  0.00           H
ATOM   3029  C   LEU A 201      89.452  98.754  52.071  1.00  0.00           C
ATOM   3030  O   LEU A 201      88.912  98.454  51.011  1.00  0.00           O
ATOM   3031  N   GLY A 202      89.082  99.944  52.591  1.00  0.00           N
ATOM   3032  HN  GLY A 202      89.332 100.054  53.551  1.00  0.00           H
ATOM   3033  CA  GLY A 202      88.012 100.754  52.121  1.00  0.00           C
ATOM   3034  HA1 GLY A 202      87.652 100.374  51.181  1.00  0.00           H
ATOM   3035  HA2 GLY A 202      87.252 100.744  52.891  1.00  0.00           H
ATOM   3036  C   GLY A 202      88.492 102.124  51.781  1.00  0.00           C
ATOM   3037  O   GLY A 202      87.702 102.994  51.411  1.00  0.00           O
ATOM   3038  N   LEU A 203      89.832 102.284  51.711  1.00  0.00           N
ATOM   3039  HN  LEU A 203      90.292 101.504  52.121  1.00  0.00           H
ATOM   3040  CA  LEU A 203      90.462 103.524  51.411  1.00  0.00           C
ATOM   3041  HA  LEU A 203      89.762 104.134  50.861  1.00  0.00           H
ATOM   3042  CB  LEU A 203      90.672 104.374  52.681  1.00  0.00           C
ATOM   3043  HB1 LEU A 203      89.652 104.574  53.071  1.00  0.00           H
ATOM   3044  HB2 LEU A 203      91.172 103.774  53.471  1.00  0.00           H
ATOM   3045  CG  LEU A 203      91.252 105.794  52.571  1.00  0.00           C
ATOM   3046  HG  LEU A 203      92.242 105.744  52.061  1.00  0.00           H
ATOM   3047  CD1 LEU A 203      91.362 106.384  53.981  1.00  0.00           C
ATOM   3048 1HD1 LEU A 203      91.962 107.324  54.031  1.00  0.00           H
ATOM   3049 2HD1 LEU A 203      90.372 106.614  54.431  1.00  0.00           H
ATOM   3050 3HD1 LEU A 203      91.982 105.694  54.591  1.00  0.00           H
ATOM   3051  CD2 LEU A 203      90.372 106.734  51.731  1.00  0.00           C
ATOM   3052 1HD2 LEU A 203      90.652 107.774  51.971  1.00  0.00           H
ATOM   3053 2HD2 LEU A 203      89.332 106.614  52.101  1.00  0.00           H
ATOM   3054 3HD2 LEU A 203      90.362 106.544  50.631  1.00  0.00           H
ATOM   3055  C   LEU A 203      91.672 103.354  50.571  1.00  0.00           C
ATOM   3056  O   LEU A 203      91.702 103.834  49.431  1.00  0.00           O
ATOM   3057  N   VAL A 204      92.752 102.714  51.041  1.00  0.00           N
ATOM   3058  HN  VAL A 204      92.822 102.404  51.991  1.00  0.00           H
ATOM   3059  CA  VAL A 204      94.012 102.504  50.411  1.00  0.00           C
ATOM   3060  HA  VAL A 204      94.272 103.394  49.851  1.00  0.00           H
ATOM   3061  CB  VAL A 204      95.082 102.214  51.421  1.00  0.00           C
ATOM   3062  HB  VAL A 204      94.632 101.544  52.201  1.00  0.00           H
ATOM   3063  CG1 VAL A 204      96.352 101.574  50.851  1.00  0.00           C
ATOM   3064 1HG1 VAL A 204      96.142 100.534  50.501  1.00  0.00           H
ATOM   3065 2HG1 VAL A 204      97.162 101.484  51.611  1.00  0.00           H
ATOM   3066 3HG1 VAL A 204      96.672 102.174  49.971  1.00  0.00           H
ATOM   3067  CG2 VAL A 204      95.462 103.524  52.121  1.00  0.00           C
ATOM   3068 1HG2 VAL A 204      96.142 103.294  52.971  1.00  0.00           H
ATOM   3069 2HG2 VAL A 204      95.872 104.284  51.421  1.00  0.00           H
ATOM   3070 3HG2 VAL A 204      94.542 103.954  52.561  1.00  0.00           H
ATOM   3071  C   VAL A 204      93.982 101.584  49.231  1.00  0.00           C
ATOM   3072  O   VAL A 204      94.622 101.844  48.221  1.00  0.00           O
ATOM   3073  N   LEU A 205      93.312 100.424  49.341  1.00  0.00           N
ATOM   3074  HN  LEU A 205      92.992 100.114  50.231  1.00  0.00           H
ATOM   3075  CA  LEU A 205      93.132  99.524  48.251  1.00  0.00           C
ATOM   3076  HA  LEU A 205      94.172  99.304  48.051  1.00  0.00           H
ATOM   3077  CB  LEU A 205      92.602  98.174  48.771  1.00  0.00           C
ATOM   3078  HB1 LEU A 205      91.672  98.404  49.341  1.00  0.00           H
ATOM   3079  HB2 LEU A 205      93.312  97.914  49.591  1.00  0.00           H
ATOM   3080  CG  LEU A 205      92.342  97.024  47.791  1.00  0.00           C
ATOM   3081  HG  LEU A 205      91.562  97.454  47.131  1.00  0.00           H
ATOM   3082  CD1 LEU A 205      91.702  95.804  48.481  1.00  0.00           C
ATOM   3083 1HD1 LEU A 205      91.582  94.994  47.731  1.00  0.00           H
ATOM   3084 2HD1 LEU A 205      90.732  96.104  48.931  1.00  0.00           H
ATOM   3085 3HD1 LEU A 205      92.252  95.484  49.391  1.00  0.00           H
ATOM   3086  CD2 LEU A 205      93.632  96.684  47.031  1.00  0.00           C
ATOM   3087 1HD2 LEU A 205      94.302  96.194  47.771  1.00  0.00           H
ATOM   3088 2HD2 LEU A 205      94.112  97.514  46.481  1.00  0.00           H
ATOM   3089 3HD2 LEU A 205      93.402  95.874  46.301  1.00  0.00           H
ATOM   3090  C   LEU A 205      92.422 100.094  47.071  1.00  0.00           C
ATOM   3091  O   LEU A 205      93.012 100.094  46.001  1.00  0.00           O
ATOM   3092  N   PRO A 206      91.312 100.774  47.101  1.00  0.00           N
ATOM   3093  CD  PRO A 206      90.352 100.684  48.191  1.00  0.00           C
ATOM   3094  HD1 PRO A 206      90.022  99.634  48.371  1.00  0.00           H
ATOM   3095  HD2 PRO A 206      90.892 101.154  49.031  1.00  0.00           H
ATOM   3096  CA  PRO A 206      90.832 101.424  45.911  1.00  0.00           C
ATOM   3097  HA  PRO A 206      90.832 100.764  45.061  1.00  0.00           H
ATOM   3098  CB  PRO A 206      89.392 101.794  46.271  1.00  0.00           C
ATOM   3099  HB1 PRO A 206      88.752 101.074  45.731  1.00  0.00           H
ATOM   3100  HB2 PRO A 206      89.022 102.774  45.891  1.00  0.00           H
ATOM   3101  CG  PRO A 206      89.272 101.704  47.801  1.00  0.00           C
ATOM   3102  HG1 PRO A 206      88.222 101.434  48.071  1.00  0.00           H
ATOM   3103  HG2 PRO A 206      89.492 102.694  48.241  1.00  0.00           H
ATOM   3104  C   PRO A 206      91.642 102.564  45.401  1.00  0.00           C
ATOM   3105  O   PRO A 206      91.842 102.664  44.191  1.00  0.00           O
ATOM   3106  N   LEU A 207      92.102 103.454  46.301  1.00  0.00           N
ATOM   3107  HN  LEU A 207      91.902 103.364  47.271  1.00  0.00           H
ATOM   3108  CA  LEU A 207      92.902 104.594  45.941  1.00  0.00           C
ATOM   3109  HA  LEU A 207      92.262 105.094  45.221  1.00  0.00           H
ATOM   3110  CB  LEU A 207      93.152 105.484  47.171  1.00  0.00           C
ATOM   3111  HB1 LEU A 207      92.162 105.744  47.601  1.00  0.00           H
ATOM   3112  HB2 LEU A 207      93.652 104.844  47.921  1.00  0.00           H
ATOM   3113  CG  LEU A 207      94.002 106.734  46.901  1.00  0.00           C
ATOM   3114  HG  LEU A 207      94.972 106.484  46.421  1.00  0.00           H
ATOM   3115  CD1 LEU A 207      94.242 107.524  48.201  1.00  0.00           C
ATOM   3116 1HD1 LEU A 207      94.852 106.964  48.951  1.00  0.00           H
ATOM   3117 2HD1 LEU A 207      93.312 107.844  48.711  1.00  0.00           H
ATOM   3118 3HD1 LEU A 207      94.832 108.414  47.921  1.00  0.00           H
ATOM   3119  CD2 LEU A 207      93.182 107.704  46.031  1.00  0.00           C
ATOM   3120 1HD2 LEU A 207      93.052 107.224  45.031  1.00  0.00           H
ATOM   3121 2HD2 LEU A 207      93.782 108.634  45.961  1.00  0.00           H
ATOM   3122 3HD2 LEU A 207      92.182 107.844  46.481  1.00  0.00           H
ATOM   3123  C   LEU A 207      94.162 104.194  45.261  1.00  0.00           C
ATOM   3124  O   LEU A 207      94.502 104.634  44.161  1.00  0.00           O
ATOM   3125  N   LEU A 208      94.972 103.264  45.791  1.00  0.00           N
ATOM   3126  HN  LEU A 208      94.562 102.684  46.491  1.00  0.00           H
ATOM   3127  CA  LEU A 208      96.122 102.804  45.081  1.00  0.00           C
ATOM   3128  HA  LEU A 208      96.722 103.674  44.861  1.00  0.00           H
ATOM   3129  CB  LEU A 208      96.902 101.984  46.121  1.00  0.00           C
ATOM   3130  HB1 LEU A 208      96.362 101.074  46.431  1.00  0.00           H
ATOM   3131  HB2 LEU A 208      97.052 102.624  47.011  1.00  0.00           H
ATOM   3132  CG  LEU A 208      98.342 101.614  45.711  1.00  0.00           C
ATOM   3133  HG  LEU A 208      98.242 100.854  44.911  1.00  0.00           H
ATOM   3134  CD1 LEU A 208      99.212 102.734  45.101  1.00  0.00           C
ATOM   3135 1HD1 LEU A 208      98.672 103.214  44.261  1.00  0.00           H
ATOM   3136 2HD1 LEU A 208      99.492 103.424  45.921  1.00  0.00           H
ATOM   3137 3HD1 LEU A 208     100.112 102.194  44.751  1.00  0.00           H
ATOM   3138  CD2 LEU A 208      99.212 101.064  46.851  1.00  0.00           C
ATOM   3139 1HD2 LEU A 208      98.582 100.384  47.461  1.00  0.00           H
ATOM   3140 2HD2 LEU A 208      99.592 101.844  47.551  1.00  0.00           H
ATOM   3141 3HD2 LEU A 208     100.092 100.554  46.381  1.00  0.00           H
ATOM   3142  C   LEU A 208      95.922 102.104  43.781  1.00  0.00           C
ATOM   3143  O   LEU A 208      96.692 102.324  42.841  1.00  0.00           O
ATOM   3144  N   VAL A 209      94.862 101.304  43.561  1.00  0.00           N
ATOM   3145  HN  VAL A 209      94.162 101.164  44.261  1.00  0.00           H
ATOM   3146  CA  VAL A 209      94.482 100.844  42.261  1.00  0.00           C
ATOM   3147  HA  VAL A 209      95.232 100.164  41.891  1.00  0.00           H
ATOM   3148  CB  VAL A 209      93.252  99.984  42.321  1.00  0.00           C
ATOM   3149  HB  VAL A 209      92.422 100.624  42.681  1.00  0.00           H
ATOM   3150  CG1 VAL A 209      93.312  98.844  43.351  1.00  0.00           C
ATOM   3151 1HG1 VAL A 209      93.822  98.044  42.781  1.00  0.00           H
ATOM   3152 2HG1 VAL A 209      93.902  99.064  44.261  1.00  0.00           H
ATOM   3153 3HG1 VAL A 209      92.262  98.654  43.661  1.00  0.00           H
ATOM   3154  CG2 VAL A 209      93.052  99.374  40.921  1.00  0.00           C
ATOM   3155 1HG2 VAL A 209      92.422  98.454  41.011  1.00  0.00           H
ATOM   3156 2HG2 VAL A 209      92.472 100.034  40.241  1.00  0.00           H
ATOM   3157 3HG2 VAL A 209      93.962  99.124  40.351  1.00  0.00           H
ATOM   3158  C   VAL A 209      94.202 101.944  41.301  1.00  0.00           C
ATOM   3159  O   VAL A 209      94.772 101.964  40.211  1.00  0.00           O
ATOM   3160  N   MET A 210      93.452 102.944  41.791  1.00  0.00           N
ATOM   3161  HN  MET A 210      93.062 102.964  42.711  1.00  0.00           H
ATOM   3162  CA  MET A 210      93.022 104.034  40.971  1.00  0.00           C
ATOM   3163  HA  MET A 210      92.712 103.604  40.041  1.00  0.00           H
ATOM   3164  CB  MET A 210      92.062 104.974  41.721  1.00  0.00           C
ATOM   3165  HB1 MET A 210      92.502 105.384  42.661  1.00  0.00           H
ATOM   3166  HB2 MET A 210      91.152 104.424  42.051  1.00  0.00           H
ATOM   3167  CG  MET A 210      91.522 106.164  40.941  1.00  0.00           C
ATOM   3168  HG1 MET A 210      92.322 106.924  40.801  1.00  0.00           H
ATOM   3169  HG2 MET A 210      90.772 106.624  41.621  1.00  0.00           H
ATOM   3170  SD  MET A 210      90.852 105.864  39.271  1.00  0.00           S
ATOM   3171  CE  MET A 210      90.592 107.624  38.911  1.00  0.00           C
ATOM   3172  HE1 MET A 210      91.472 108.234  38.621  1.00  0.00           H
ATOM   3173  HE2 MET A 210      90.162 108.184  39.761  1.00  0.00           H
ATOM   3174  HE3 MET A 210      89.802 107.694  38.131  1.00  0.00           H
ATOM   3175  C   MET A 210      94.192 104.884  40.591  1.00  0.00           C
ATOM   3176  O   MET A 210      94.262 105.364  39.461  1.00  0.00           O
ATOM   3177  N   VAL A 211      95.172 105.074  41.481  1.00  0.00           N
ATOM   3178  HN  VAL A 211      94.982 104.844  42.431  1.00  0.00           H
ATOM   3179  CA  VAL A 211      96.452 105.634  41.161  1.00  0.00           C
ATOM   3180  HA  VAL A 211      96.212 106.634  40.831  1.00  0.00           H
ATOM   3181  CB  VAL A 211      97.262 105.794  42.411  1.00  0.00           C
ATOM   3182  HB  VAL A 211      97.052 104.944  43.091  1.00  0.00           H
ATOM   3183  CG1 VAL A 211      98.742 106.204  42.421  1.00  0.00           C
ATOM   3184 1HG1 VAL A 211      99.042 106.374  43.481  1.00  0.00           H
ATOM   3185 2HG1 VAL A 211      99.352 105.394  41.951  1.00  0.00           H
ATOM   3186 3HG1 VAL A 211      98.892 107.194  41.931  1.00  0.00           H
ATOM   3187  CG2 VAL A 211      96.592 106.904  43.241  1.00  0.00           C
ATOM   3188 1HG2 VAL A 211      95.482 106.894  43.311  1.00  0.00           H
ATOM   3189 2HG2 VAL A 211      96.872 107.914  42.861  1.00  0.00           H
ATOM   3190 3HG2 VAL A 211      97.012 106.894  44.271  1.00  0.00           H
ATOM   3191  C   VAL A 211      97.342 104.974  40.171  1.00  0.00           C
ATOM   3192  O   VAL A 211      97.832 105.634  39.251  1.00  0.00           O
ATOM   3193  N   ILE A 212      97.462 103.644  40.301  1.00  0.00           N
ATOM   3194  HN  ILE A 212      96.962 103.124  41.001  1.00  0.00           H
ATOM   3195  CA  ILE A 212      98.332 102.904  39.441  1.00  0.00           C
ATOM   3196  HA  ILE A 212      99.252 103.464  39.331  1.00  0.00           H
ATOM   3197  CB  ILE A 212      98.662 101.514  39.891  1.00  0.00           C
ATOM   3198  HB  ILE A 212      97.612 101.164  40.061  1.00  0.00           H
ATOM   3199  CG2 ILE A 212      99.412 100.724  38.801  1.00  0.00           C
ATOM   3200 1HG2 ILE A 212      99.782  99.804  39.301  1.00  0.00           H
ATOM   3201 2HG2 ILE A 212     100.282 101.304  38.421  1.00  0.00           H
ATOM   3202 3HG2 ILE A 212      98.762 100.344  37.991  1.00  0.00           H
ATOM   3203  CG1 ILE A 212      99.442 101.484  41.211  1.00  0.00           C
ATOM   3204 1HG1 ILE A 212      99.622 100.434  41.511  1.00  0.00           H
ATOM   3205 2HG1 ILE A 212      98.982 102.024  42.061  1.00  0.00           H
ATOM   3206  CD  ILE A 212     100.852 102.074  41.151  1.00  0.00           C
ATOM   3207  HD1 ILE A 212     100.902 102.944  40.461  1.00  0.00           H
ATOM   3208  HD2 ILE A 212     101.622 101.314  40.891  1.00  0.00           H
ATOM   3209  HD3 ILE A 212     101.122 102.404  42.181  1.00  0.00           H
ATOM   3210  C   ILE A 212      97.822 102.944  38.041  1.00  0.00           C
ATOM   3211  O   ILE A 212      98.542 103.274  37.101  1.00  0.00           O
ATOM   3212  N   CYS A 213      96.532 102.554  37.951  1.00  0.00           N
ATOM   3213  HN  CYS A 213      96.022 102.354  38.781  1.00  0.00           H
ATOM   3214  CA  CYS A 213      95.762 102.414  36.751  1.00  0.00           C
ATOM   3215  HA  CYS A 213      96.162 101.634  36.111  1.00  0.00           H
ATOM   3216  CB  CYS A 213      94.322 102.084  37.161  1.00  0.00           C
ATOM   3217  HB1 CYS A 213      93.552 102.464  36.461  1.00  0.00           H
ATOM   3218  HB2 CYS A 213      94.112 102.674  38.081  1.00  0.00           H
ATOM   3219  SG  CYS A 213      94.022 100.304  37.381  1.00  0.00           S
ATOM   3220  HG1 CYS A 213      94.322 100.304  38.671  1.00  0.00           H
ATOM   3221  C   CYS A 213      95.692 103.654  35.931  1.00  0.00           C
ATOM   3222  O   CYS A 213      96.132 103.744  34.791  1.00  0.00           O
ATOM   3223  N   TYR A 214      95.202 104.734  36.571  1.00  0.00           N
ATOM   3224  HN  TYR A 214      94.852 104.644  37.501  1.00  0.00           H
ATOM   3225  CA  TYR A 214      94.992 106.034  36.011  1.00  0.00           C
ATOM   3226  HA  TYR A 214      94.312 105.914  35.191  1.00  0.00           H
ATOM   3227  CB  TYR A 214      94.442 106.964  37.101  1.00  0.00           C
ATOM   3228  HB1 TYR A 214      93.512 106.514  37.501  1.00  0.00           H
ATOM   3229  HB2 TYR A 214      95.212 107.084  37.901  1.00  0.00           H
ATOM   3230  CG  TYR A 214      94.012 108.294  36.581  1.00  0.00           C
ATOM   3231  CD1 TYR A 214      94.612 109.444  37.021  1.00  0.00           C
ATOM   3232  HD1 TYR A 214      95.452 109.474  37.711  1.00  0.00           H
ATOM   3233  CE1 TYR A 214      94.342 110.664  36.461  1.00  0.00           C
ATOM   3234  HE1 TYR A 214      94.772 111.564  36.891  1.00  0.00           H
ATOM   3235  CZ  TYR A 214      93.332 110.754  35.541  1.00  0.00           C
ATOM   3236  OH  TYR A 214      92.822 111.994  35.081  1.00  0.00           O
ATOM   3237  HH  TYR A 214      92.212 111.954  34.351  1.00  0.00           H
ATOM   3238  CD2 TYR A 214      93.042 108.404  35.601  1.00  0.00           C
ATOM   3239  HD2 TYR A 214      92.522 107.514  35.251  1.00  0.00           H
ATOM   3240  CE2 TYR A 214      92.692 109.624  35.081  1.00  0.00           C
ATOM   3241  HE2 TYR A 214      91.892 109.554  34.371  1.00  0.00           H
ATOM   3242  C   TYR A 214      96.272 106.574  35.451  1.00  0.00           C
ATOM   3243  O   TYR A 214      96.242 107.084  34.331  1.00  0.00           O
ATOM   3244  N   SER A 215      97.402 106.524  36.171  1.00  0.00           N
ATOM   3245  HN  SER A 215      97.402 106.094  37.071  1.00  0.00           H
ATOM   3246  CA  SER A 215      98.682 106.984  35.731  1.00  0.00           C
ATOM   3247  HA  SER A 215      98.722 108.054  35.591  1.00  0.00           H
ATOM   3248  CB  SER A 215      99.752 106.714  36.791  1.00  0.00           C
ATOM   3249  HB1 SER A 215      99.402 107.084  37.781  1.00  0.00           H
ATOM   3250  HB2 SER A 215      99.862 105.614  36.931  1.00  0.00           H
ATOM   3251  OG  SER A 215     101.012 107.324  36.551  1.00  0.00           O
ATOM   3252  HG1 SER A 215     100.942 108.274  36.601  1.00  0.00           H
ATOM   3253  C   SER A 215      99.122 106.314  34.471  1.00  0.00           C
ATOM   3254  O   SER A 215      99.712 106.964  33.621  1.00  0.00           O
ATOM   3255  N   GLY A 216      98.832 105.014  34.231  1.00  0.00           N
ATOM   3256  HN  GLY A 216      98.442 104.394  34.901  1.00  0.00           H
ATOM   3257  CA  GLY A 216      99.122 104.464  32.941  1.00  0.00           C
ATOM   3258  HA1 GLY A 216     100.102 104.754  32.601  1.00  0.00           H
ATOM   3259  HA2 GLY A 216      98.992 103.404  33.121  1.00  0.00           H
ATOM   3260  C   GLY A 216      98.142 104.924  31.911  1.00  0.00           C
ATOM   3261  O   GLY A 216      98.512 105.384  30.841  1.00  0.00           O
ATOM   3262  N   ILE A 217      96.832 104.864  32.191  1.00  0.00           N
ATOM   3263  HN  ILE A 217      96.512 104.444  33.041  1.00  0.00           H
ATOM   3264  CA  ILE A 217      95.752 105.334  31.391  1.00  0.00           C
ATOM   3265  HA  ILE A 217      95.662 104.634  30.571  1.00  0.00           H
ATOM   3266  CB  ILE A 217      94.422 105.324  32.091  1.00  0.00           C
ATOM   3267  HB  ILE A 217      94.672 105.754  33.091  1.00  0.00           H
ATOM   3268  CG2 ILE A 217      93.312 106.144  31.431  1.00  0.00           C
ATOM   3269 1HG2 ILE A 217      93.012 105.794  30.421  1.00  0.00           H
ATOM   3270 2HG2 ILE A 217      92.422 106.104  32.091  1.00  0.00           H
ATOM   3271 3HG2 ILE A 217      93.482 107.244  31.311  1.00  0.00           H
ATOM   3272  CG1 ILE A 217      93.912 103.894  32.361  1.00  0.00           C
ATOM   3273 1HG1 ILE A 217      93.712 103.434  31.371  1.00  0.00           H
ATOM   3274 2HG1 ILE A 217      94.652 103.264  32.881  1.00  0.00           H
ATOM   3275  CD  ILE A 217      92.652 103.954  33.221  1.00  0.00           C
ATOM   3276  HD1 ILE A 217      91.662 103.964  32.711  1.00  0.00           H
ATOM   3277  HD2 ILE A 217      92.472 103.154  33.971  1.00  0.00           H
ATOM   3278  HD3 ILE A 217      92.572 104.884  33.831  1.00  0.00           H
ATOM   3279  C   ILE A 217      95.972 106.724  30.881  1.00  0.00           C
ATOM   3280  O   ILE A 217      95.852 106.984  29.691  1.00  0.00           O
ATOM   3281  N   LEU A 218      96.382 107.704  31.701  1.00  0.00           N
ATOM   3282  HN  LEU A 218      96.512 107.494  32.671  1.00  0.00           H
ATOM   3283  CA  LEU A 218      96.422 109.084  31.321  1.00  0.00           C
ATOM   3284  HA  LEU A 218      95.512 109.354  30.811  1.00  0.00           H
ATOM   3285  CB  LEU A 218      96.532 109.894  32.631  1.00  0.00           C
ATOM   3286  HB1 LEU A 218      97.522 109.684  33.101  1.00  0.00           H
ATOM   3287  HB2 LEU A 218      95.822 109.494  33.381  1.00  0.00           H
ATOM   3288  CG  LEU A 218      96.452 111.414  32.441  1.00  0.00           C
ATOM   3289  HG  LEU A 218      96.852 111.794  31.481  1.00  0.00           H
ATOM   3290  CD1 LEU A 218      97.202 112.114  33.591  1.00  0.00           C
ATOM   3291 1HD1 LEU A 218      97.032 111.524  34.521  1.00  0.00           H
ATOM   3292 2HD1 LEU A 218      98.292 112.084  33.381  1.00  0.00           H
ATOM   3293 3HD1 LEU A 218      97.002 113.184  33.811  1.00  0.00           H
ATOM   3294  CD2 LEU A 218      94.952 111.764  32.391  1.00  0.00           C
ATOM   3295 1HD2 LEU A 218      94.842 112.864  32.301  1.00  0.00           H
ATOM   3296 2HD2 LEU A 218      94.512 111.354  33.321  1.00  0.00           H
ATOM   3297 3HD2 LEU A 218      94.382 111.384  31.511  1.00  0.00           H
ATOM   3298  C   LEU A 218      97.492 109.464  30.371  1.00  0.00           C
ATOM   3299  O   LEU A 218      97.332 110.334  29.521  1.00  0.00           O
ATOM   3300  N   LYS A 219      98.602 108.694  30.391  1.00  0.00           N
ATOM   3301  HN  LYS A 219      98.712 107.974  31.071  1.00  0.00           H
ATOM   3302  CA  LYS A 219      99.742 108.774  29.531  1.00  0.00           C
ATOM   3303  HA  LYS A 219      99.902 109.784  29.201  1.00  0.00           H
ATOM   3304  CB  LYS A 219     101.082 108.394  30.201  1.00  0.00           C
ATOM   3305  HB1 LYS A 219     101.872 108.524  29.441  1.00  0.00           H
ATOM   3306  HB2 LYS A 219     101.152 107.334  30.511  1.00  0.00           H
ATOM   3307  CG  LYS A 219     101.502 109.284  31.371  1.00  0.00           C
ATOM   3308  HG1 LYS A 219     100.862 109.044  32.241  1.00  0.00           H
ATOM   3309  HG2 LYS A 219     102.512 108.974  31.711  1.00  0.00           H
ATOM   3310  CD  LYS A 219     101.652 110.774  31.081  1.00  0.00           C
ATOM   3311  HD1 LYS A 219     100.872 111.124  30.371  1.00  0.00           H
ATOM   3312  HD2 LYS A 219     102.632 110.994  30.611  1.00  0.00           H
ATOM   3313  CE  LYS A 219     101.522 111.514  32.421  1.00  0.00           C
ATOM   3314  HE1 LYS A 219     100.522 111.254  32.811  1.00  0.00           H
ATOM   3315  HE2 LYS A 219     102.312 111.274  33.161  1.00  0.00           H
ATOM   3316  NZ  LYS A 219     101.472 112.984  32.191  1.00  0.00           N
ATOM   3317  HZ1 LYS A 219     100.652 113.324  31.661  1.00  0.00           H
ATOM   3318  HZ2 LYS A 219     102.352 113.344  31.761  1.00  0.00           H
ATOM   3319  HZ3 LYS A 219     101.212 113.414  33.091  1.00  0.00           H
ATOM   3320  C   LYS A 219      99.552 108.004  28.271  1.00  0.00           C
ATOM   3321  O   LYS A 219      99.972 108.264  27.141  1.00  0.00           O
ATOM   3322  N   THR A 220      98.742 106.934  28.341  1.00  0.00           N
ATOM   3323  HN  THR A 220      98.262 106.684  29.181  1.00  0.00           H
ATOM   3324  CA  THR A 220      98.332 106.224  27.171  1.00  0.00           C
ATOM   3325  HA  THR A 220      99.192 106.004  26.551  1.00  0.00           H
ATOM   3326  CB  THR A 220      97.752 104.884  27.491  1.00  0.00           C
ATOM   3327  HB  THR A 220      96.822 104.964  28.091  1.00  0.00           H
ATOM   3328  OG1 THR A 220      98.662 104.164  28.311  1.00  0.00           O
ATOM   3329  HG1 THR A 220      98.552 104.494  29.211  1.00  0.00           H
ATOM   3330  CG2 THR A 220      97.462 103.944  26.311  1.00  0.00           C
ATOM   3331 1HG2 THR A 220      96.902 103.014  26.551  1.00  0.00           H
ATOM   3332 2HG2 THR A 220      98.422 103.644  25.841  1.00  0.00           H
ATOM   3333 3HG2 THR A 220      96.952 104.484  25.481  1.00  0.00           H
ATOM   3334  C   THR A 220      97.422 107.064  26.351  1.00  0.00           C
ATOM   3335  O   THR A 220      97.482 107.064  25.121  1.00  0.00           O
ATOM   3336  N   LEU A 221      96.592 107.984  26.871  1.00  0.00           N
ATOM   3337  HN  LEU A 221      96.602 108.134  27.861  1.00  0.00           H
ATOM   3338  CA  LEU A 221      95.642 108.824  26.211  1.00  0.00           C
ATOM   3339  HA  LEU A 221      95.552 108.394  25.221  1.00  0.00           H
ATOM   3340  CB  LEU A 221      94.292 108.904  26.941  1.00  0.00           C
ATOM   3341  HB1 LEU A 221      93.632 109.654  26.441  1.00  0.00           H
ATOM   3342  HB2 LEU A 221      94.512 109.294  27.961  1.00  0.00           H
ATOM   3343  CG  LEU A 221      93.582 107.544  26.831  1.00  0.00           C
ATOM   3344  HG  LEU A 221      94.152 106.674  27.231  1.00  0.00           H
ATOM   3345  CD1 LEU A 221      92.392 107.524  27.801  1.00  0.00           C
ATOM   3346 1HD1 LEU A 221      91.632 108.314  27.631  1.00  0.00           H
ATOM   3347 2HD1 LEU A 221      91.762 106.614  27.731  1.00  0.00           H
ATOM   3348 3HD1 LEU A 221      92.792 107.674  28.831  1.00  0.00           H
ATOM   3349  CD2 LEU A 221      93.222 106.954  25.461  1.00  0.00           C
ATOM   3350 1HD2 LEU A 221      92.292 107.474  25.131  1.00  0.00           H
ATOM   3351 2HD2 LEU A 221      94.032 107.204  24.741  1.00  0.00           H
ATOM   3352 3HD2 LEU A 221      92.972 105.874  25.501  1.00  0.00           H
ATOM   3353  C   LEU A 221      96.312 110.154  26.051  1.00  0.00           C
ATOM   3354  O   LEU A 221      95.592 111.124  25.821  1.00  0.00           O
ATOM   3355  N   LEU A 222      97.652 110.274  26.071  1.00  0.00           N
ATOM   3356  HN  LEU A 222      98.202 109.454  26.121  1.00  0.00           H
ATOM   3357  CA  LEU A 222      98.262 111.574  26.111  1.00  0.00           C
ATOM   3358  HA  LEU A 222      97.942 112.154  26.961  1.00  0.00           H
ATOM   3359  CB  LEU A 222      99.782 111.414  26.241  1.00  0.00           C
ATOM   3360  HB1 LEU A 222      99.852 110.714  27.111  1.00  0.00           H
ATOM   3361  HB2 LEU A 222     100.182 110.844  25.381  1.00  0.00           H
ATOM   3362  CG  LEU A 222     100.632 112.654  26.591  1.00  0.00           C
ATOM   3363  HG  LEU A 222     100.572 113.424  25.791  1.00  0.00           H
ATOM   3364  CD1 LEU A 222     100.092 113.414  27.811  1.00  0.00           C
ATOM   3365 1HD1 LEU A 222     100.642 114.374  27.951  1.00  0.00           H
ATOM   3366 2HD1 LEU A 222     100.142 112.854  28.761  1.00  0.00           H
ATOM   3367 3HD1 LEU A 222      99.032 113.654  27.591  1.00  0.00           H
ATOM   3368  CD2 LEU A 222     102.072 112.164  26.821  1.00  0.00           C
ATOM   3369 1HD2 LEU A 222     102.762 112.134  25.951  1.00  0.00           H
ATOM   3370 2HD2 LEU A 222     102.032 111.134  27.231  1.00  0.00           H
ATOM   3371 3HD2 LEU A 222     102.492 112.834  27.611  1.00  0.00           H
ATOM   3372  C   LEU A 222      98.122 112.344  24.841  1.00  0.00           C
ATOM   3373  O   LEU A 222      97.772 113.524  24.861  1.00  0.00           O
ATOM   3374  N   ARG A 223      98.362 111.794  23.631  1.00  0.00           N
ATOM   3375  HN  ARG A 223      98.692 110.854  23.611  1.00  0.00           H
ATOM   3376  CA  ARG A 223      98.092 112.454  22.391  1.00  0.00           C
ATOM   3377  HA  ARG A 223      98.592 113.394  22.551  1.00  0.00           H
ATOM   3378  CB  ARG A 223      98.812 111.764  21.221  1.00  0.00           C
ATOM   3379  HB1 ARG A 223      98.772 110.654  21.331  1.00  0.00           H
ATOM   3380  HB2 ARG A 223      98.342 111.954  20.221  1.00  0.00           H
ATOM   3381  CG  ARG A 223     100.282 112.154  21.111  1.00  0.00           C
ATOM   3382  HG1 ARG A 223     100.402 113.254  21.021  1.00  0.00           H
ATOM   3383  HG2 ARG A 223     100.732 111.884  22.091  1.00  0.00           H
ATOM   3384  CD  ARG A 223     101.182 111.484  20.071  1.00  0.00           C
ATOM   3385  HD1 ARG A 223     100.752 111.784  19.091  1.00  0.00           H
ATOM   3386  HD2 ARG A 223     101.252 110.374  20.121  1.00  0.00           H
ATOM   3387  NE  ARG A 223     102.512 112.164  20.151  1.00  0.00           N
ATOM   3388  HE  ARG A 223     102.512 113.104  20.491  1.00  0.00           H
ATOM   3389  CZ  ARG A 223     103.542 111.914  19.291  1.00  0.00           C
ATOM   3390  NH1 ARG A 223     103.692 110.824  18.481  1.00  0.00           N
ATOM   3391 1HH1 ARG A 223     104.422 110.994  17.821  1.00  0.00           H
ATOM   3392 2HH1 ARG A 223     102.912 110.334  18.091  1.00  0.00           H
ATOM   3393  NH2 ARG A 223     104.492 112.884  19.271  1.00  0.00           N
ATOM   3394 1HH2 ARG A 223     104.342 113.704  19.831  1.00  0.00           H
ATOM   3395 2HH2 ARG A 223     105.162 112.954  18.531  1.00  0.00           H
ATOM   3396  C   ARG A 223      96.632 112.614  22.151  1.00  0.00           C
ATOM   3397  O   ARG A 223      95.912 111.654  22.401  1.00  0.00           O
ATOM   3398  N   CYS A 224      96.242 113.764  21.551  1.00  0.00           N
ATOM   3399  HN  CYS A 224      96.982 114.424  21.451  1.00  0.00           H
ATOM   3400  CA  CYS A 224      94.902 114.074  21.181  1.00  0.00           C
ATOM   3401  HA  CYS A 224      94.352 114.224  22.101  1.00  0.00           H
ATOM   3402  CB  CYS A 224      94.862 115.384  20.371  1.00  0.00           C
ATOM   3403  HB1 CYS A 224      95.212 116.224  20.991  1.00  0.00           H
ATOM   3404  HB2 CYS A 224      95.552 115.254  19.501  1.00  0.00           H
ATOM   3405  SG  CYS A 224      93.202 115.944  19.901  1.00  0.00           S
ATOM   3406  HG1 CYS A 224      93.052 115.154  18.851  1.00  0.00           H
ATOM   3407  C   CYS A 224      94.192 112.984  20.461  1.00  0.00           C
ATOM   3408  O   CYS A 224      94.792 112.344  19.591  1.00  0.00           O
ATOM   3409  N   ARG A 225      92.892 112.754  20.691  1.00  0.00           N
ATOM   3410  HN  ARG A 225      92.362 113.274  21.351  1.00  0.00           H
ATOM   3411  CA  ARG A 225      92.172 111.704  20.021  1.00  0.00           C
ATOM   3412  HA  ARG A 225      92.822 111.254  19.291  1.00  0.00           H
ATOM   3413  CB  ARG A 225      91.672 110.694  21.061  1.00  0.00           C
ATOM   3414  HB1 ARG A 225      91.062 109.904  20.581  1.00  0.00           H
ATOM   3415  HB2 ARG A 225      91.002 111.234  21.771  1.00  0.00           H
ATOM   3416  CG  ARG A 225      92.772 109.874  21.741  1.00  0.00           C
ATOM   3417  HG1 ARG A 225      93.352 110.454  22.491  1.00  0.00           H
ATOM   3418  HG2 ARG A 225      92.162 109.054  22.191  1.00  0.00           H
ATOM   3419  CD  ARG A 225      93.772 109.144  20.831  1.00  0.00           C
ATOM   3420  HD1 ARG A 225      93.222 108.794  19.941  1.00  0.00           H
ATOM   3421  HD2 ARG A 225      94.502 109.884  20.441  1.00  0.00           H
ATOM   3422  NE  ARG A 225      94.392 108.004  21.561  1.00  0.00           N
ATOM   3423  HE  ARG A 225      93.932 107.114  21.541  1.00  0.00           H
ATOM   3424  CZ  ARG A 225      95.542 107.914  22.281  1.00  0.00           C
ATOM   3425  NH1 ARG A 225      96.062 106.714  22.671  1.00  0.00           N
ATOM   3426 1HH1 ARG A 225      95.632 105.834  22.441  1.00  0.00           H
ATOM   3427 2HH1 ARG A 225      96.902 106.764  23.211  1.00  0.00           H
ATOM   3428  NH2 ARG A 225      96.252 109.034  22.601  1.00  0.00           N
ATOM   3429 1HH2 ARG A 225      96.022 109.954  22.281  1.00  0.00           H
ATOM   3430 2HH2 ARG A 225      97.142 108.854  23.021  1.00  0.00           H
ATOM   3431  C   ARG A 225      91.032 112.174  19.201  1.00  0.00           C
ATOM   3432  O   ARG A 225      90.332 113.134  19.541  1.00  0.00           O
ATOM   3433  N   ASN A 226      90.802 111.454  18.091  1.00  0.00           N
ATOM   3434  HN  ASN A 226      91.452 110.824  17.671  1.00  0.00           H
ATOM   3435  CA  ASN A 226      89.622 111.544  17.291  1.00  0.00           C
ATOM   3436  HA  ASN A 226      89.492 112.594  17.081  1.00  0.00           H
ATOM   3437  CB  ASN A 226      89.952 110.774  16.001  1.00  0.00           C
ATOM   3438  HB1 ASN A 226      90.352 109.744  16.161  1.00  0.00           H
ATOM   3439  HB2 ASN A 226      90.742 111.354  15.471  1.00  0.00           H
ATOM   3440  CG  ASN A 226      88.722 110.674  15.111  1.00  0.00           C
ATOM   3441  OD1 ASN A 226      87.932 109.734  15.081  1.00  0.00           O
ATOM   3442  ND2 ASN A 226      88.612 111.734  14.271  1.00  0.00           N
ATOM   3443 1HD2 ASN A 226      89.212 112.524  14.361  1.00  0.00           H
ATOM   3444 2HD2 ASN A 226      87.912 111.594  13.571  1.00  0.00           H
ATOM   3445  C   ASN A 226      88.352 111.194  17.991  1.00  0.00           C
ATOM   3446  O   ASN A 226      87.352 111.874  17.801  1.00  0.00           O
ATOM   3447  N   GLU A 227      88.402 110.084  18.751  1.00  0.00           N
ATOM   3448  HN  GLU A 227      89.302 109.664  18.781  1.00  0.00           H
ATOM   3449  CA  GLU A 227      87.322 109.484  19.471  1.00  0.00           C
ATOM   3450  HA  GLU A 227      86.352 109.904  19.261  1.00  0.00           H
ATOM   3451  CB  GLU A 227      87.162 107.974  19.231  1.00  0.00           C
ATOM   3452  HB1 GLU A 227      86.632 107.404  20.021  1.00  0.00           H
ATOM   3453  HB2 GLU A 227      88.222 107.624  19.231  1.00  0.00           H
ATOM   3454  CG  GLU A 227      86.532 107.604  17.881  1.00  0.00           C
ATOM   3455  HG1 GLU A 227      87.002 108.064  16.991  1.00  0.00           H
ATOM   3456  HG2 GLU A 227      85.472 107.914  17.941  1.00  0.00           H
ATOM   3457  CD  GLU A 227      86.372 106.104  17.691  1.00  0.00           C
ATOM   3458  OE1 GLU A 227      87.152 105.574  16.851  1.00  0.00           O
ATOM   3459  OE2 GLU A 227      85.442 105.514  18.311  1.00  0.00           O
ATOM   3460  C   GLU A 227      87.472 109.634  20.941  1.00  0.00           C
ATOM   3461  O   GLU A 227      88.532 109.874  21.511  1.00  0.00           O
ATOM   3462  N   LYS A 228      86.382 109.614  21.731  1.00  0.00           N
ATOM   3463  HN  LYS A 228      85.542 109.254  21.321  1.00  0.00           H
ATOM   3464  CA  LYS A 228      86.322 110.034  23.091  1.00  0.00           C
ATOM   3465  HA  LYS A 228      87.242 110.454  23.481  1.00  0.00           H
ATOM   3466  CB  LYS A 228      85.362 111.234  23.051  1.00  0.00           C
ATOM   3467  HB1 LYS A 228      85.352 111.704  24.061  1.00  0.00           H
ATOM   3468  HB2 LYS A 228      84.312 110.924  22.911  1.00  0.00           H
ATOM   3469  CG  LYS A 228      85.692 112.354  22.061  1.00  0.00           C
ATOM   3470  HG1 LYS A 228      85.662 111.934  21.031  1.00  0.00           H
ATOM   3471  HG2 LYS A 228      84.832 113.054  22.111  1.00  0.00           H
ATOM   3472  CD  LYS A 228      86.982 113.134  22.301  1.00  0.00           C
ATOM   3473  HD1 LYS A 228      86.972 113.664  23.281  1.00  0.00           H
ATOM   3474  HD2 LYS A 228      87.762 112.364  22.511  1.00  0.00           H
ATOM   3475  CE  LYS A 228      87.512 114.114  21.251  1.00  0.00           C
ATOM   3476  HE1 LYS A 228      88.412 114.654  21.641  1.00  0.00           H
ATOM   3477  HE2 LYS A 228      87.792 113.634  20.291  1.00  0.00           H
ATOM   3478  NZ  LYS A 228      86.422 115.054  20.931  1.00  0.00           N
ATOM   3479  HZ1 LYS A 228      86.022 115.364  21.841  1.00  0.00           H
ATOM   3480  HZ2 LYS A 228      86.732 115.924  20.451  1.00  0.00           H
ATOM   3481  HZ3 LYS A 228      85.592 114.684  20.411  1.00  0.00           H
ATOM   3482  C   LYS A 228      85.872 108.984  24.061  1.00  0.00           C
ATOM   3483  O   LYS A 228      85.802 109.184  25.271  1.00  0.00           O
ATOM   3484  N   LYS A 229      85.492 107.774  23.621  1.00  0.00           N
ATOM   3485  HN  LYS A 229      85.422 107.624  22.631  1.00  0.00           H
ATOM   3486  CA  LYS A 229      84.792 106.854  24.471  1.00  0.00           C
ATOM   3487  HA  LYS A 229      83.982 107.424  24.921  1.00  0.00           H
ATOM   3488  CB  LYS A 229      84.222 105.824  23.481  1.00  0.00           C
ATOM   3489  HB1 LYS A 229      83.452 106.304  22.831  1.00  0.00           H
ATOM   3490  HB2 LYS A 229      83.652 105.034  24.001  1.00  0.00           H
ATOM   3491  CG  LYS A 229      85.242 105.174  22.541  1.00  0.00           C
ATOM   3492  HG1 LYS A 229      86.112 104.804  23.111  1.00  0.00           H
ATOM   3493  HG2 LYS A 229      85.622 105.884  21.781  1.00  0.00           H
ATOM   3494  CD  LYS A 229      84.542 103.994  21.851  1.00  0.00           C
ATOM   3495  HD1 LYS A 229      83.962 103.484  22.641  1.00  0.00           H
ATOM   3496  HD2 LYS A 229      83.722 104.324  21.181  1.00  0.00           H
ATOM   3497  CE  LYS A 229      85.462 102.974  21.171  1.00  0.00           C
ATOM   3498  HE1 LYS A 229      84.852 102.114  20.821  1.00  0.00           H
ATOM   3499  HE2 LYS A 229      86.212 102.714  21.941  1.00  0.00           H
ATOM   3500  NZ  LYS A 229      86.232 103.574  20.061  1.00  0.00           N
ATOM   3501  HZ1 LYS A 229      86.662 102.744  19.611  1.00  0.00           H
ATOM   3502  HZ2 LYS A 229      85.702 104.184  19.401  1.00  0.00           H
ATOM   3503  HZ3 LYS A 229      87.032 104.154  20.381  1.00  0.00           H
ATOM   3504  C   LYS A 229      85.532 106.274  25.631  1.00  0.00           C
ATOM   3505  O   LYS A 229      85.022 105.994  26.711  1.00  0.00           O
ATOM   3506  N   ARG A 230      86.812 105.954  25.371  1.00  0.00           N
ATOM   3507  HN  ARG A 230      87.182 106.304  24.511  1.00  0.00           H
ATOM   3508  CA  ARG A 230      87.802 105.644  26.351  1.00  0.00           C
ATOM   3509  HA  ARG A 230      87.352 104.844  26.911  1.00  0.00           H
ATOM   3510  CB  ARG A 230      89.142 105.294  25.681  1.00  0.00           C
ATOM   3511  HB1 ARG A 230      89.922 105.184  26.471  1.00  0.00           H
ATOM   3512  HB2 ARG A 230      89.442 106.094  24.971  1.00  0.00           H
ATOM   3513  CG  ARG A 230      88.952 104.024  24.851  1.00  0.00           C
ATOM   3514  HG1 ARG A 230      89.952 103.864  24.411  1.00  0.00           H
ATOM   3515  HG2 ARG A 230      88.292 104.224  23.981  1.00  0.00           H
ATOM   3516  CD  ARG A 230      88.512 102.744  25.571  1.00  0.00           C
ATOM   3517  HD1 ARG A 230      87.442 102.794  25.871  1.00  0.00           H
ATOM   3518  HD2 ARG A 230      89.142 102.614  26.471  1.00  0.00           H
ATOM   3519  NE  ARG A 230      88.712 101.634  24.601  1.00  0.00           N
ATOM   3520  HE  ARG A 230      89.632 101.384  24.311  1.00  0.00           H
ATOM   3521  CZ  ARG A 230      87.722 100.944  23.961  1.00  0.00           C
ATOM   3522  NH1 ARG A 230      86.392 101.154  24.191  1.00  0.00           N
ATOM   3523 1HH1 ARG A 230      86.132 101.844  24.861  1.00  0.00           H
ATOM   3524 2HH1 ARG A 230      85.652 100.514  23.971  1.00  0.00           H
ATOM   3525  NH2 ARG A 230      88.032 100.004  23.011  1.00  0.00           N
ATOM   3526 1HH2 ARG A 230      87.242  99.724  22.461  1.00  0.00           H
ATOM   3527 2HH2 ARG A 230      88.972  99.864  22.701  1.00  0.00           H
ATOM   3528  C   ARG A 230      87.962 106.694  27.411  1.00  0.00           C
ATOM   3529  O   ARG A 230      88.032 106.404  28.601  1.00  0.00           O
ATOM   3530  N   HIS A 231      87.962 107.974  27.011  1.00  0.00           N
ATOM   3531  HN  HIS A 231      87.892 108.164  26.031  1.00  0.00           H
ATOM   3532  CA  HIS A 231      88.032 109.114  27.871  1.00  0.00           C
ATOM   3533  HA  HIS A 231      88.852 108.864  28.521  1.00  0.00           H
ATOM   3534  CB  HIS A 231      88.242 110.444  27.121  1.00  0.00           C
ATOM   3535  HB1 HIS A 231      88.542 111.114  27.951  1.00  0.00           H
ATOM   3536  HB2 HIS A 231      87.392 110.744  26.471  1.00  0.00           H
ATOM   3537  ND1 HIS A 231      89.132 109.764  24.921  1.00  0.00           N
ATOM   3538  CG  HIS A 231      89.352 110.414  26.121  1.00  0.00           C
ATOM   3539  CE1 HIS A 231      90.152 110.084  24.161  1.00  0.00           C
ATOM   3540  HE1 HIS A 231      90.352 109.864  23.111  1.00  0.00           H
ATOM   3541  NE2 HIS A 231      91.042 110.854  24.851  1.00  0.00           N
ATOM   3542  HE2 HIS A 231      91.862 111.314  24.511  1.00  0.00           H
ATOM   3543  CD2 HIS A 231      90.532 111.084  26.111  1.00  0.00           C
ATOM   3544  HD2 HIS A 231      90.952 111.854  26.751  1.00  0.00           H
ATOM   3545  C   HIS A 231      86.812 109.254  28.711  1.00  0.00           C
ATOM   3546  O   HIS A 231      87.012 109.564  29.881  1.00  0.00           O
ATOM   3547  N   ARG A 232      85.572 109.194  28.191  1.00  0.00           N
ATOM   3548  HN  ARG A 232      85.452 108.984  27.221  1.00  0.00           H
ATOM   3549  CA  ARG A 232      84.312 109.214  28.881  1.00  0.00           C
ATOM   3550  HA  ARG A 232      84.282 110.154  29.421  1.00  0.00           H
ATOM   3551  CB  ARG A 232      83.162 109.254  27.861  1.00  0.00           C
ATOM   3552  HB1 ARG A 232      83.272 108.574  27.001  1.00  0.00           H
ATOM   3553  HB2 ARG A 232      82.162 109.094  28.321  1.00  0.00           H
ATOM   3554  CG  ARG A 232      83.062 110.644  27.211  1.00  0.00           C
ATOM   3555  HG1 ARG A 232      84.032 110.784  26.691  1.00  0.00           H
ATOM   3556  HG2 ARG A 232      83.122 111.474  27.941  1.00  0.00           H
ATOM   3557  CD  ARG A 232      81.972 110.684  26.141  1.00  0.00           C
ATOM   3558  HD1 ARG A 232      82.182 109.884  25.401  1.00  0.00           H
ATOM   3559  HD2 ARG A 232      80.952 110.604  26.581  1.00  0.00           H
ATOM   3560  NE  ARG A 232      82.242 111.864  25.281  1.00  0.00           N
ATOM   3561  HE  ARG A 232      83.012 112.464  25.501  1.00  0.00           H
ATOM   3562  CZ  ARG A 232      81.582 112.184  24.131  1.00  0.00           C
ATOM   3563  NH1 ARG A 232      80.392 111.634  23.741  1.00  0.00           N
ATOM   3564 1HH1 ARG A 232      79.982 111.844  22.861  1.00  0.00           H
ATOM   3565 2HH1 ARG A 232      79.842 111.134  24.411  1.00  0.00           H
ATOM   3566  NH2 ARG A 232      82.162 113.074  23.271  1.00  0.00           N
ATOM   3567 1HH2 ARG A 232      81.592 113.494  22.571  1.00  0.00           H
ATOM   3568 2HH2 ARG A 232      82.962 113.584  23.591  1.00  0.00           H
ATOM   3569  C   ARG A 232      84.182 108.144  29.901  1.00  0.00           C
ATOM   3570  O   ARG A 232      83.712 108.364  31.021  1.00  0.00           O
ATOM   3571  N   ASP A 233      84.622 106.924  29.541  1.00  0.00           N
ATOM   3572  HN  ASP A 233      84.752 106.794  28.561  1.00  0.00           H
ATOM   3573  CA  ASP A 233      84.802 105.864  30.481  1.00  0.00           C
ATOM   3574  HA  ASP A 233      83.842 105.854  30.981  1.00  0.00           H
ATOM   3575  CB  ASP A 233      85.272 104.594  29.751  1.00  0.00           C
ATOM   3576  HB1 ASP A 233      85.912 103.884  30.301  1.00  0.00           H
ATOM   3577  HB2 ASP A 233      85.762 104.964  28.821  1.00  0.00           H
ATOM   3578  CG  ASP A 233      84.042 103.824  29.281  1.00  0.00           C
ATOM   3579  OD1 ASP A 233      82.942 103.974  29.891  1.00  0.00           O
ATOM   3580  OD2 ASP A 233      84.242 102.904  28.441  1.00  0.00           O
ATOM   3581  C   ASP A 233      85.722 106.124  31.621  1.00  0.00           C
ATOM   3582  O   ASP A 233      85.422 105.794  32.771  1.00  0.00           O
ATOM   3583  N   VAL A 234      86.952 106.614  31.371  1.00  0.00           N
ATOM   3584  HN  VAL A 234      87.172 106.824  30.421  1.00  0.00           H
ATOM   3585  CA  VAL A 234      87.922 106.904  32.381  1.00  0.00           C
ATOM   3586  HA  VAL A 234      88.062 106.084  33.061  1.00  0.00           H
ATOM   3587  CB  VAL A 234      89.272 107.174  31.781  1.00  0.00           C
ATOM   3588  HB  VAL A 234      89.072 107.744  30.841  1.00  0.00           H
ATOM   3589  CG1 VAL A 234      90.142 108.004  32.731  1.00  0.00           C
ATOM   3590 1HG1 VAL A 234      89.932 109.094  32.741  1.00  0.00           H
ATOM   3591 2HG1 VAL A 234      91.172 107.914  32.321  1.00  0.00           H
ATOM   3592 3HG1 VAL A 234      90.112 107.534  33.741  1.00  0.00           H
ATOM   3593  CG2 VAL A 234      89.882 105.844  31.311  1.00  0.00           C
ATOM   3594 1HG2 VAL A 234      90.662 106.014  30.541  1.00  0.00           H
ATOM   3595 2HG2 VAL A 234      89.152 105.164  30.821  1.00  0.00           H
ATOM   3596 3HG2 VAL A 234      90.202 105.274  32.201  1.00  0.00           H
ATOM   3597  C   VAL A 234      87.422 108.004  33.261  1.00  0.00           C
ATOM   3598  O   VAL A 234      87.482 107.964  34.491  1.00  0.00           O
ATOM   3599  N   ARG A 235      86.672 108.964  32.701  1.00  0.00           N
ATOM   3600  HN  ARG A 235      86.582 108.974  31.711  1.00  0.00           H
ATOM   3601  CA  ARG A 235      85.992 109.984  33.451  1.00  0.00           C
ATOM   3602  HA  ARG A 235      86.742 110.344  34.141  1.00  0.00           H
ATOM   3603  CB  ARG A 235      85.492 111.164  32.601  1.00  0.00           C
ATOM   3604  HB1 ARG A 235      84.882 110.714  31.791  1.00  0.00           H
ATOM   3605  HB2 ARG A 235      86.322 111.654  32.061  1.00  0.00           H
ATOM   3606  CG  ARG A 235      84.702 112.264  33.321  1.00  0.00           C
ATOM   3607  HG1 ARG A 235      83.782 111.934  33.851  1.00  0.00           H
ATOM   3608  HG2 ARG A 235      85.422 112.664  34.061  1.00  0.00           H
ATOM   3609  CD  ARG A 235      84.272 113.394  32.391  1.00  0.00           C
ATOM   3610  HD1 ARG A 235      85.132 113.834  31.841  1.00  0.00           H
ATOM   3611  HD2 ARG A 235      83.672 114.154  32.951  1.00  0.00           H
ATOM   3612  NE  ARG A 235      83.352 112.894  31.331  1.00  0.00           N
ATOM   3613  HE  ARG A 235      82.942 111.984  31.371  1.00  0.00           H
ATOM   3614  CZ  ARG A 235      82.642 113.624  30.421  1.00  0.00           C
ATOM   3615  NH1 ARG A 235      82.752 114.964  30.201  1.00  0.00           N
ATOM   3616 1HH1 ARG A 235      83.382 115.444  30.821  1.00  0.00           H
ATOM   3617 2HH1 ARG A 235      82.112 115.464  29.611  1.00  0.00           H
ATOM   3618  NH2 ARG A 235      81.702 112.984  29.661  1.00  0.00           N
ATOM   3619 1HH2 ARG A 235      81.442 112.044  29.861  1.00  0.00           H
ATOM   3620 2HH2 ARG A 235      81.032 113.564  29.201  1.00  0.00           H
ATOM   3621  C   ARG A 235      84.912 109.474  34.331  1.00  0.00           C
ATOM   3622  O   ARG A 235      84.842 109.754  35.531  1.00  0.00           O
ATOM   3623  N   LEU A 236      84.042 108.564  33.861  1.00  0.00           N
ATOM   3624  HN  LEU A 236      83.992 108.314  32.891  1.00  0.00           H
ATOM   3625  CA  LEU A 236      83.222 107.854  34.791  1.00  0.00           C
ATOM   3626  HA  LEU A 236      82.582 108.584  35.261  1.00  0.00           H
ATOM   3627  CB  LEU A 236      82.362 106.884  33.961  1.00  0.00           C
ATOM   3628  HB1 LEU A 236      83.042 106.124  33.521  1.00  0.00           H
ATOM   3629  HB2 LEU A 236      81.952 107.374  33.061  1.00  0.00           H
ATOM   3630  CG  LEU A 236      81.212 106.104  34.621  1.00  0.00           C
ATOM   3631  HG  LEU A 236      81.642 105.414  35.381  1.00  0.00           H
ATOM   3632  CD1 LEU A 236      80.202 107.034  35.311  1.00  0.00           C
ATOM   3633 1HD1 LEU A 236      79.702 107.754  34.631  1.00  0.00           H
ATOM   3634 2HD1 LEU A 236      80.712 107.674  36.051  1.00  0.00           H
ATOM   3635 3HD1 LEU A 236      79.322 106.584  35.821  1.00  0.00           H
ATOM   3636  CD2 LEU A 236      80.482 105.194  33.611  1.00  0.00           C
ATOM   3637 1HD2 LEU A 236      81.112 104.464  33.051  1.00  0.00           H
ATOM   3638 2HD2 LEU A 236      79.822 104.454  34.121  1.00  0.00           H
ATOM   3639 3HD2 LEU A 236      80.112 105.974  32.921  1.00  0.00           H
ATOM   3640  C   LEU A 236      83.822 107.114  35.931  1.00  0.00           C
ATOM   3641  O   LEU A 236      83.232 107.214  37.001  1.00  0.00           O
ATOM   3642  N   ILE A 237      84.992 106.454  35.791  1.00  0.00           N
ATOM   3643  HN  ILE A 237      85.372 106.354  34.871  1.00  0.00           H
ATOM   3644  CA  ILE A 237      85.732 105.864  36.851  1.00  0.00           C
ATOM   3645  HA  ILE A 237      85.072 105.214  37.401  1.00  0.00           H
ATOM   3646  CB  ILE A 237      86.892 105.054  36.351  1.00  0.00           C
ATOM   3647  HB  ILE A 237      87.532 105.584  35.611  1.00  0.00           H
ATOM   3648  CG2 ILE A 237      87.652 104.464  37.551  1.00  0.00           C
ATOM   3649 1HG2 ILE A 237      88.312 105.214  38.021  1.00  0.00           H
ATOM   3650 2HG2 ILE A 237      88.162 103.544  37.191  1.00  0.00           H
ATOM   3651 3HG2 ILE A 237      86.912 104.064  38.281  1.00  0.00           H
ATOM   3652  CG1 ILE A 237      86.342 103.864  35.541  1.00  0.00           C
ATOM   3653 1HG1 ILE A 237      85.962 104.324  34.601  1.00  0.00           H
ATOM   3654 2HG1 ILE A 237      87.162 103.164  35.291  1.00  0.00           H
ATOM   3655  CD  ILE A 237      85.112 103.074  35.971  1.00  0.00           C
ATOM   3656  HD1 ILE A 237      85.292 102.584  36.951  1.00  0.00           H
ATOM   3657  HD2 ILE A 237      84.762 102.324  35.221  1.00  0.00           H
ATOM   3658  HD3 ILE A 237      84.222 103.734  35.981  1.00  0.00           H
ATOM   3659  C   ILE A 237      86.212 106.864  37.851  1.00  0.00           C
ATOM   3660  O   ILE A 237      86.042 106.674  39.061  1.00  0.00           O
ATOM   3661  N   PHE A 238      86.812 107.954  37.341  1.00  0.00           N
ATOM   3662  HN  PHE A 238      86.962 108.024  36.361  1.00  0.00           H
ATOM   3663  CA  PHE A 238      87.302 109.034  38.141  1.00  0.00           C
ATOM   3664  HA  PHE A 238      88.072 108.694  38.821  1.00  0.00           H
ATOM   3665  CB  PHE A 238      87.922 110.154  37.291  1.00  0.00           C
ATOM   3666  HB1 PHE A 238      87.272 110.884  36.761  1.00  0.00           H
ATOM   3667  HB2 PHE A 238      88.392 109.654  36.421  1.00  0.00           H
ATOM   3668  CG  PHE A 238      88.902 110.884  38.141  1.00  0.00           C
ATOM   3669  CD1 PHE A 238      88.472 111.834  39.031  1.00  0.00           C
ATOM   3670  HD1 PHE A 238      87.402 111.994  39.151  1.00  0.00           H
ATOM   3671  CE1 PHE A 238      89.392 112.654  39.641  1.00  0.00           C
ATOM   3672  HE1 PHE A 238      89.172 113.454  40.331  1.00  0.00           H
ATOM   3673  CZ  PHE A 238      90.732 112.544  39.341  1.00  0.00           C
ATOM   3674  HZ  PHE A 238      91.512 113.144  39.771  1.00  0.00           H
ATOM   3675  CD2 PHE A 238      90.242 110.674  37.921  1.00  0.00           C
ATOM   3676  HD2 PHE A 238      90.672 109.934  37.271  1.00  0.00           H
ATOM   3677  CE2 PHE A 238      91.152 111.504  38.541  1.00  0.00           C
ATOM   3678  HE2 PHE A 238      92.212 111.494  38.381  1.00  0.00           H
ATOM   3679  C   PHE A 238      86.202 109.644  38.931  1.00  0.00           C
ATOM   3680  O   PHE A 238      86.322 109.864  40.141  1.00  0.00           O
ATOM   3681  N   THR A 239      85.012 109.814  38.321  1.00  0.00           N
ATOM   3682  HN  THR A 239      84.962 109.564  37.361  1.00  0.00           H
ATOM   3683  CA  THR A 239      83.812 110.324  38.911  1.00  0.00           C
ATOM   3684  HA  THR A 239      84.032 111.274  39.371  1.00  0.00           H
ATOM   3685  CB  THR A 239      82.662 110.554  37.971  1.00  0.00           C
ATOM   3686  HB  THR A 239      82.152 109.624  37.641  1.00  0.00           H
ATOM   3687  OG1 THR A 239      83.092 111.274  36.831  1.00  0.00           O
ATOM   3688  HG1 THR A 239      83.752 110.714  36.401  1.00  0.00           H
ATOM   3689  CG2 THR A 239      81.592 111.344  38.741  1.00  0.00           C
ATOM   3690 1HG2 THR A 239      81.032 110.764  39.501  1.00  0.00           H
ATOM   3691 2HG2 THR A 239      80.892 111.734  37.971  1.00  0.00           H
ATOM   3692 3HG2 THR A 239      82.072 112.234  39.211  1.00  0.00           H
ATOM   3693  C   THR A 239      83.282 109.464  40.011  1.00  0.00           C
ATOM   3694  O   THR A 239      83.172 109.884  41.161  1.00  0.00           O
ATOM   3695  N   ILE A 240      83.032 108.154  39.811  1.00  0.00           N
ATOM   3696  HN  ILE A 240      83.112 107.774  38.891  1.00  0.00           H
ATOM   3697  CA  ILE A 240      82.742 107.184  40.831  1.00  0.00           C
ATOM   3698  HA  ILE A 240      81.792 107.354  41.321  1.00  0.00           H
ATOM   3699  CB  ILE A 240      82.662 105.814  40.231  1.00  0.00           C
ATOM   3700  HB  ILE A 240      83.602 105.534  39.721  1.00  0.00           H
ATOM   3701  CG2 ILE A 240      82.412 104.774  41.341  1.00  0.00           C
ATOM   3702 1HG2 ILE A 240      82.292 103.784  40.871  1.00  0.00           H
ATOM   3703 2HG2 ILE A 240      83.312 104.824  41.991  1.00  0.00           H
ATOM   3704 3HG2 ILE A 240      81.522 105.004  41.951  1.00  0.00           H
ATOM   3705  CG1 ILE A 240      81.522 105.634  39.221  1.00  0.00           C
ATOM   3706 1HG1 ILE A 240      80.542 105.774  39.731  1.00  0.00           H
ATOM   3707 2HG1 ILE A 240      81.612 106.504  38.541  1.00  0.00           H
ATOM   3708  CD  ILE A 240      81.512 104.304  38.481  1.00  0.00           C
ATOM   3709  HD1 ILE A 240      80.732 104.274  37.681  1.00  0.00           H
ATOM   3710  HD2 ILE A 240      82.562 104.094  38.191  1.00  0.00           H
ATOM   3711  HD3 ILE A 240      81.302 103.444  39.151  1.00  0.00           H
ATOM   3712  C   ILE A 240      83.722 107.204  41.951  1.00  0.00           C
ATOM   3713  O   ILE A 240      83.362 107.384  43.111  1.00  0.00           O
ATOM   3714  N   MET A 241      85.042 107.144  41.661  1.00  0.00           N
ATOM   3715  HN  MET A 241      85.472 107.084  40.771  1.00  0.00           H
ATOM   3716  CA  MET A 241      86.012 107.154  42.721  1.00  0.00           C
ATOM   3717  HA  MET A 241      85.762 106.384  43.441  1.00  0.00           H
ATOM   3718  CB  MET A 241      87.422 106.864  42.171  1.00  0.00           C
ATOM   3719  HB1 MET A 241      88.092 107.154  43.011  1.00  0.00           H
ATOM   3720  HB2 MET A 241      87.702 107.454  41.271  1.00  0.00           H
ATOM   3721  CG  MET A 241      87.592 105.374  41.871  1.00  0.00           C
ATOM   3722  HG1 MET A 241      86.832 105.164  41.091  1.00  0.00           H
ATOM   3723  HG2 MET A 241      88.662 105.234  41.611  1.00  0.00           H
ATOM   3724  SD  MET A 241      87.262 104.344  43.331  1.00  0.00           S
ATOM   3725  CE  MET A 241      88.032 102.884  42.571  1.00  0.00           C
ATOM   3726  HE1 MET A 241      88.052 102.054  43.311  1.00  0.00           H
ATOM   3727  HE2 MET A 241      88.952 103.014  41.951  1.00  0.00           H
ATOM   3728  HE3 MET A 241      87.412 102.374  41.811  1.00  0.00           H
ATOM   3729  C   MET A 241      86.072 108.404  43.521  1.00  0.00           C
ATOM   3730  O   MET A 241      86.192 108.354  44.751  1.00  0.00           O
ATOM   3731  N   ILE A 242      86.212 109.614  42.961  1.00  0.00           N
ATOM   3732  HN  ILE A 242      86.102 109.704  41.971  1.00  0.00           H
ATOM   3733  CA  ILE A 242      86.282 110.864  43.651  1.00  0.00           C
ATOM   3734  HA  ILE A 242      87.082 110.664  44.341  1.00  0.00           H
ATOM   3735  CB  ILE A 242      86.662 112.034  42.801  1.00  0.00           C
ATOM   3736  HB  ILE A 242      87.392 111.564  42.101  1.00  0.00           H
ATOM   3737  CG2 ILE A 242      85.432 112.454  41.981  1.00  0.00           C
ATOM   3738 1HG2 ILE A 242      85.722 113.374  41.441  1.00  0.00           H
ATOM   3739 2HG2 ILE A 242      84.482 112.674  42.521  1.00  0.00           H
ATOM   3740 3HG2 ILE A 242      85.302 111.784  41.101  1.00  0.00           H
ATOM   3741  CG1 ILE A 242      87.272 113.214  43.581  1.00  0.00           C
ATOM   3742 1HG1 ILE A 242      87.512 114.044  42.891  1.00  0.00           H
ATOM   3743 2HG1 ILE A 242      86.372 113.484  44.171  1.00  0.00           H
ATOM   3744  CD  ILE A 242      88.562 112.894  44.331  1.00  0.00           C
ATOM   3745  HD1 ILE A 242      89.242 112.444  43.571  1.00  0.00           H
ATOM   3746  HD2 ILE A 242      88.372 112.094  45.081  1.00  0.00           H
ATOM   3747  HD3 ILE A 242      89.052 113.714  44.901  1.00  0.00           H
ATOM   3748  C   ILE A 242      85.082 111.084  44.511  1.00  0.00           C
ATOM   3749  O   ILE A 242      85.232 111.534  45.641  1.00  0.00           O
ATOM   3750  N   VAL A 243      83.862 110.684  44.121  1.00  0.00           N
ATOM   3751  HN  VAL A 243      83.802 110.294  43.201  1.00  0.00           H
ATOM   3752  CA  VAL A 243      82.602 110.774  44.791  1.00  0.00           C
ATOM   3753  HA  VAL A 243      82.452 111.744  45.241  1.00  0.00           H
ATOM   3754  CB  VAL A 243      81.442 110.594  43.851  1.00  0.00           C
ATOM   3755  HB  VAL A 243      81.562 109.734  43.171  1.00  0.00           H
ATOM   3756  CG1 VAL A 243      80.132 110.314  44.621  1.00  0.00           C
ATOM   3757 1HG1 VAL A 243      79.912 111.114  45.361  1.00  0.00           H
ATOM   3758 2HG1 VAL A 243      79.292 110.324  43.891  1.00  0.00           H
ATOM   3759 3HG1 VAL A 243      80.222 109.354  45.181  1.00  0.00           H
ATOM   3760  CG2 VAL A 243      81.192 111.884  43.041  1.00  0.00           C
ATOM   3761 1HG2 VAL A 243      80.962 112.714  43.741  1.00  0.00           H
ATOM   3762 2HG2 VAL A 243      80.272 111.904  42.431  1.00  0.00           H
ATOM   3763 3HG2 VAL A 243      82.052 112.094  42.361  1.00  0.00           H
ATOM   3764  C   VAL A 243      82.582 109.804  45.921  1.00  0.00           C
ATOM   3765  O   VAL A 243      82.112 110.024  47.031  1.00  0.00           O
ATOM   3766  N   TYR A 244      83.072 108.564  45.731  1.00  0.00           N
ATOM   3767  HN  TYR A 244      83.222 108.274  44.791  1.00  0.00           H
ATOM   3768  CA  TYR A 244      83.312 107.594  46.751  1.00  0.00           C
ATOM   3769  HA  TYR A 244      82.372 107.404  47.241  1.00  0.00           H
ATOM   3770  CB  TYR A 244      83.862 106.284  46.151  1.00  0.00           C
ATOM   3771  HB1 TYR A 244      84.652 106.374  45.371  1.00  0.00           H
ATOM   3772  HB2 TYR A 244      82.982 105.884  45.601  1.00  0.00           H
ATOM   3773  CG  TYR A 244      84.262 105.324  47.221  1.00  0.00           C
ATOM   3774  CD1 TYR A 244      83.282 104.734  47.981  1.00  0.00           C
ATOM   3775  HD1 TYR A 244      82.262 105.074  47.941  1.00  0.00           H
ATOM   3776  CE1 TYR A 244      83.592 103.754  48.891  1.00  0.00           C
ATOM   3777  HE1 TYR A 244      82.782 103.354  49.471  1.00  0.00           H
ATOM   3778  CZ  TYR A 244      84.902 103.364  49.041  1.00  0.00           C
ATOM   3779  OH  TYR A 244      85.362 102.434  50.001  1.00  0.00           O
ATOM   3780  HH  TYR A 244      86.142 102.844  50.381  1.00  0.00           H
ATOM   3781  CD2 TYR A 244      85.572 104.954  47.431  1.00  0.00           C
ATOM   3782  HD2 TYR A 244      86.372 105.504  46.951  1.00  0.00           H
ATOM   3783  CE2 TYR A 244      85.912 103.974  48.331  1.00  0.00           C
ATOM   3784  HE2 TYR A 244      86.952 103.734  48.471  1.00  0.00           H
ATOM   3785  C   TYR A 244      84.232 108.104  47.801  1.00  0.00           C
ATOM   3786  O   TYR A 244      84.032 107.934  49.001  1.00  0.00           O
ATOM   3787  N   PHE A 245      85.242 108.884  47.381  1.00  0.00           N
ATOM   3788  HN  PHE A 245      85.472 108.884  46.411  1.00  0.00           H
ATOM   3789  CA  PHE A 245      86.202 109.384  48.321  1.00  0.00           C
ATOM   3790  HA  PHE A 245      86.362 108.674  49.111  1.00  0.00           H
ATOM   3791  CB  PHE A 245      87.552 109.694  47.651  1.00  0.00           C
ATOM   3792  HB1 PHE A 245      88.232 110.134  48.421  1.00  0.00           H
ATOM   3793  HB2 PHE A 245      87.402 110.354  46.771  1.00  0.00           H
ATOM   3794  CG  PHE A 245      88.272 108.434  47.341  1.00  0.00           C
ATOM   3795  CD1 PHE A 245      88.662 107.534  48.311  1.00  0.00           C
ATOM   3796  HD1 PHE A 245      88.272 107.774  49.291  1.00  0.00           H
ATOM   3797  CE1 PHE A 245      89.192 106.314  47.981  1.00  0.00           C
ATOM   3798  HE1 PHE A 245      89.422 105.604  48.771  1.00  0.00           H
ATOM   3799  CZ  PHE A 245      89.522 106.044  46.681  1.00  0.00           C
ATOM   3800  HZ  PHE A 245      89.972 105.104  46.391  1.00  0.00           H
ATOM   3801  CD2 PHE A 245      88.712 108.214  46.051  1.00  0.00           C
ATOM   3802  HD2 PHE A 245      88.542 108.854  45.201  1.00  0.00           H
ATOM   3803  CE2 PHE A 245      89.342 107.034  45.741  1.00  0.00           C
ATOM   3804  HE2 PHE A 245      89.662 106.854  44.721  1.00  0.00           H
ATOM   3805  C   PHE A 245      85.622 110.514  49.101  1.00  0.00           C
ATOM   3806  O   PHE A 245      85.912 110.754  50.271  1.00  0.00           O
ATOM   3807  N   LEU A 246      84.712 111.284  48.471  1.00  0.00           N
ATOM   3808  HN  LEU A 246      84.572 111.154  47.491  1.00  0.00           H
ATOM   3809  CA  LEU A 246      84.102 112.394  49.131  1.00  0.00           C
ATOM   3810  HA  LEU A 246      84.882 112.914  49.671  1.00  0.00           H
ATOM   3811  CB  LEU A 246      83.432 113.224  48.021  1.00  0.00           C
ATOM   3812  HB1 LEU A 246      82.692 112.554  47.541  1.00  0.00           H
ATOM   3813  HB2 LEU A 246      84.222 113.504  47.291  1.00  0.00           H
ATOM   3814  CG  LEU A 246      82.662 114.524  48.341  1.00  0.00           C
ATOM   3815  HG  LEU A 246      81.892 114.384  49.131  1.00  0.00           H
ATOM   3816  CD1 LEU A 246      81.982 115.044  47.061  1.00  0.00           C
ATOM   3817 1HD1 LEU A 246      81.152 114.374  46.751  1.00  0.00           H
ATOM   3818 2HD1 LEU A 246      82.712 115.264  46.251  1.00  0.00           H
ATOM   3819 3HD1 LEU A 246      81.402 115.924  47.411  1.00  0.00           H
ATOM   3820  CD2 LEU A 246      83.582 115.594  48.931  1.00  0.00           C
ATOM   3821 1HD2 LEU A 246      84.162 115.244  49.811  1.00  0.00           H
ATOM   3822 2HD2 LEU A 246      82.952 116.494  49.141  1.00  0.00           H
ATOM   3823 3HD2 LEU A 246      84.342 115.894  48.191  1.00  0.00           H
ATOM   3824  C   LEU A 246      83.122 111.974  50.181  1.00  0.00           C
ATOM   3825  O   LEU A 246      82.942 112.684  51.161  1.00  0.00           O
ATOM   3826  N   PHE A 247      82.512 110.774  50.121  1.00  0.00           N
ATOM   3827  HN  PHE A 247      82.572 110.204  49.311  1.00  0.00           H
ATOM   3828  CA  PHE A 247      81.872 110.264  51.291  1.00  0.00           C
ATOM   3829  HA  PHE A 247      81.422 111.104  51.801  1.00  0.00           H
ATOM   3830  CB  PHE A 247      80.752 109.254  50.961  1.00  0.00           C
ATOM   3831  HB1 PHE A 247      81.142 108.474  50.271  1.00  0.00           H
ATOM   3832  HB2 PHE A 247      80.322 108.764  51.851  1.00  0.00           H
ATOM   3833  CG  PHE A 247      79.592 109.864  50.241  1.00  0.00           C
ATOM   3834  CD1 PHE A 247      78.592 110.434  50.991  1.00  0.00           C
ATOM   3835  HD1 PHE A 247      78.832 110.574  52.031  1.00  0.00           H
ATOM   3836  CE1 PHE A 247      77.372 110.834  50.481  1.00  0.00           C
ATOM   3837  HE1 PHE A 247      76.542 111.264  51.021  1.00  0.00           H
ATOM   3838  CZ  PHE A 247      77.152 110.654  49.141  1.00  0.00           C
ATOM   3839  HZ  PHE A 247      76.202 111.004  48.761  1.00  0.00           H
ATOM   3840  CD2 PHE A 247      79.292 109.694  48.911  1.00  0.00           C
ATOM   3841  HD2 PHE A 247      80.012 109.264  48.241  1.00  0.00           H
ATOM   3842  CE2 PHE A 247      78.102 110.074  48.341  1.00  0.00           C
ATOM   3843  HE2 PHE A 247      77.982 109.824  47.291  1.00  0.00           H
ATOM   3844  C   PHE A 247      82.772 109.604  52.281  1.00  0.00           C
ATOM   3845  O   PHE A 247      82.672 109.934  53.461  1.00  0.00           O
ATOM   3846  N   TRP A 248      83.702 108.724  51.871  1.00  0.00           N
ATOM   3847  HN  TRP A 248      83.742 108.504  50.891  1.00  0.00           H
ATOM   3848  CA  TRP A 248      84.352 107.864  52.811  1.00  0.00           C
ATOM   3849  HA  TRP A 248      83.752 107.744  53.711  1.00  0.00           H
ATOM   3850  CB  TRP A 248      84.412 106.474  52.161  1.00  0.00           C
ATOM   3851  HB1 TRP A 248      85.262 105.794  52.391  1.00  0.00           H
ATOM   3852  HB2 TRP A 248      84.632 106.634  51.081  1.00  0.00           H
ATOM   3853  CG  TRP A 248      83.202 105.624  52.351  1.00  0.00           C
ATOM   3854  CD1 TRP A 248      82.142 105.444  51.491  1.00  0.00           C
ATOM   3855  HD1 TRP A 248      82.232 105.744  50.461  1.00  0.00           H
ATOM   3856  NE1 TRP A 248      81.142 104.774  52.141  1.00  0.00           N
ATOM   3857  HE1 TRP A 248      80.342 104.364  51.771  1.00  0.00           H
ATOM   3858  CE2 TRP A 248      81.642 104.434  53.371  1.00  0.00           C
ATOM   3859  CD2 TRP A 248      82.952 104.844  53.521  1.00  0.00           C
ATOM   3860  CE3 TRP A 248      83.642 104.554  54.661  1.00  0.00           C
ATOM   3861  HE3 TRP A 248      84.612 104.874  54.991  1.00  0.00           H
ATOM   3862  CZ3 TRP A 248      83.062 103.694  55.571  1.00  0.00           C
ATOM   3863  HZ3 TRP A 248      83.652 103.404  56.431  1.00  0.00           H
ATOM   3864  CZ2 TRP A 248      81.032 103.634  54.291  1.00  0.00           C
ATOM   3865  HZ2 TRP A 248      80.082 103.204  54.051  1.00  0.00           H
ATOM   3866  CH2 TRP A 248      81.802 103.194  55.351  1.00  0.00           C
ATOM   3867  HH2 TRP A 248      81.342 102.484  56.021  1.00  0.00           H
ATOM   3868  C   TRP A 248      85.712 108.294  53.221  1.00  0.00           C
ATOM   3869  O   TRP A 248      86.092 107.884  54.321  1.00  0.00           O
ATOM   3870  N   ALA A 249      86.512 108.984  52.391  1.00  0.00           N
ATOM   3871  HN  ALA A 249      86.122 109.434  51.591  1.00  0.00           H
ATOM   3872  CA  ALA A 249      87.792 109.494  52.801  1.00  0.00           C
ATOM   3873  HA  ALA A 249      88.412 108.674  53.121  1.00  0.00           H
ATOM   3874  CB  ALA A 249      88.582 109.974  51.571  1.00  0.00           C
ATOM   3875  HB1 ALA A 249      88.042 110.814  51.091  1.00  0.00           H
ATOM   3876  HB2 ALA A 249      88.692 109.074  50.931  1.00  0.00           H
ATOM   3877  HB3 ALA A 249      89.582 110.364  51.861  1.00  0.00           H
ATOM   3878  C   ALA A 249      87.922 110.414  53.961  1.00  0.00           C
ATOM   3879  O   ALA A 249      88.892 110.294  54.701  1.00  0.00           O
ATOM   3880  N   PRO A 250      87.012 111.304  54.221  1.00  0.00           N
ATOM   3881  CD  PRO A 250      85.992 111.884  53.361  1.00  0.00           C
ATOM   3882  HD1 PRO A 250      85.202 111.124  53.161  1.00  0.00           H
ATOM   3883  HD2 PRO A 250      86.452 112.194  52.401  1.00  0.00           H
ATOM   3884  CA  PRO A 250      87.062 112.054  55.441  1.00  0.00           C
ATOM   3885  HA  PRO A 250      88.072 112.304  55.741  1.00  0.00           H
ATOM   3886  CB  PRO A 250      86.352 113.384  55.201  1.00  0.00           C
ATOM   3887  HB1 PRO A 250      85.782 113.764  56.071  1.00  0.00           H
ATOM   3888  HB2 PRO A 250      87.062 114.154  54.851  1.00  0.00           H
ATOM   3889  CG  PRO A 250      85.292 113.004  54.151  1.00  0.00           C
ATOM   3890  HG1 PRO A 250      85.282 113.784  53.371  1.00  0.00           H
ATOM   3891  HG2 PRO A 250      84.322 112.704  54.601  1.00  0.00           H
ATOM   3892  C   PRO A 250      86.582 111.204  56.571  1.00  0.00           C
ATOM   3893  O   PRO A 250      87.172 111.234  57.651  1.00  0.00           O
ATOM   3894  N   TYR A 251      85.632 110.284  56.341  1.00  0.00           N
ATOM   3895  HN  TYR A 251      85.112 110.094  55.511  1.00  0.00           H
ATOM   3896  CA  TYR A 251      85.142 109.414  57.361  1.00  0.00           C
ATOM   3897  HA  TYR A 251      84.932 109.994  58.251  1.00  0.00           H
ATOM   3898  CB  TYR A 251      83.912 108.724  56.761  1.00  0.00           C
ATOM   3899  HB1 TYR A 251      84.292 108.014  55.991  1.00  0.00           H
ATOM   3900  HB2 TYR A 251      83.242 109.474  56.271  1.00  0.00           H
ATOM   3901  CG  TYR A 251      83.042 107.934  57.681  1.00  0.00           C
ATOM   3902  CD1 TYR A 251      82.902 108.134  59.031  1.00  0.00           C
ATOM   3903  HD1 TYR A 251      83.352 109.014  59.471  1.00  0.00           H
ATOM   3904  CE1 TYR A 251      82.102 107.324  59.791  1.00  0.00           C
ATOM   3905  HE1 TYR A 251      82.032 107.524  60.851  1.00  0.00           H
ATOM   3906  CZ  TYR A 251      81.512 106.204  59.241  1.00  0.00           C
ATOM   3907  OH  TYR A 251      80.742 105.324  60.031  1.00  0.00           O
ATOM   3908  HH  TYR A 251      80.402 105.844  60.761  1.00  0.00           H
ATOM   3909  CD2 TYR A 251      82.372 106.864  57.131  1.00  0.00           C
ATOM   3910  HD2 TYR A 251      82.532 106.614  56.091  1.00  0.00           H
ATOM   3911  CE2 TYR A 251      81.762 105.924  57.921  1.00  0.00           C
ATOM   3912  HE2 TYR A 251      81.182 105.134  57.461  1.00  0.00           H
ATOM   3913  C   TYR A 251      86.112 108.444  57.951  1.00  0.00           C
ATOM   3914  O   TYR A 251      86.122 108.194  59.151  1.00  0.00           O
ATOM   3915  N   ASN A 252      86.932 107.824  57.081  1.00  0.00           N
ATOM   3916  HN  ASN A 252      86.942 108.184  56.151  1.00  0.00           H
ATOM   3917  CA  ASN A 252      88.072 107.034  57.431  1.00  0.00           C
ATOM   3918  HA  ASN A 252      87.742 106.364  58.211  1.00  0.00           H
ATOM   3919  CB  ASN A 252      88.462 106.154  56.231  1.00  0.00           C
ATOM   3920  HB1 ASN A 252      89.412 105.664  56.521  1.00  0.00           H
ATOM   3921  HB2 ASN A 252      88.462 106.844  55.351  1.00  0.00           H
ATOM   3922  CG  ASN A 252      87.442 105.044  56.031  1.00  0.00           C
ATOM   3923  OD1 ASN A 252      86.472 105.054  56.791  1.00  0.00           O
ATOM   3924  ND2 ASN A 252      87.512 104.084  55.071  1.00  0.00           N
ATOM   3925 1HD2 ASN A 252      86.762 103.424  54.991  1.00  0.00           H
ATOM   3926 2HD2 ASN A 252      88.192 104.044  54.331  1.00  0.00           H
ATOM   3927  C   ASN A 252      89.192 107.754  58.091  1.00  0.00           C
ATOM   3928  O   ASN A 252      89.792 107.264  59.041  1.00  0.00           O
ATOM   3929  N   ILE A 253      89.592 108.954  57.631  1.00  0.00           N
ATOM   3930  HN  ILE A 253      89.102 109.324  56.841  1.00  0.00           H
ATOM   3931  CA  ILE A 253      90.642 109.784  58.151  1.00  0.00           C
ATOM   3932  HA  ILE A 253      91.462 109.154  58.471  1.00  0.00           H
ATOM   3933  CB  ILE A 253      91.192 110.744  57.151  1.00  0.00           C
ATOM   3934  HB  ILE A 253      90.422 111.324  56.601  1.00  0.00           H
ATOM   3935  CG2 ILE A 253      92.212 111.754  57.711  1.00  0.00           C
ATOM   3936 1HG2 ILE A 253      91.772 112.674  58.161  1.00  0.00           H
ATOM   3937 2HG2 ILE A 253      92.782 112.164  56.851  1.00  0.00           H
ATOM   3938 3HG2 ILE A 253      92.862 111.224  58.441  1.00  0.00           H
ATOM   3939  CG1 ILE A 253      91.762 109.954  55.961  1.00  0.00           C
ATOM   3940 1HG1 ILE A 253      92.092 110.714  55.211  1.00  0.00           H
ATOM   3941 2HG1 ILE A 253      90.932 109.394  55.491  1.00  0.00           H
ATOM   3942  CD  ILE A 253      92.942 109.034  56.261  1.00  0.00           C
ATOM   3943  HD1 ILE A 253      92.672 108.154  56.881  1.00  0.00           H
ATOM   3944  HD2 ILE A 253      93.422 108.654  55.341  1.00  0.00           H
ATOM   3945  HD3 ILE A 253      93.762 109.644  56.701  1.00  0.00           H
ATOM   3946  C   ILE A 253      90.312 110.314  59.501  1.00  0.00           C
ATOM   3947  O   ILE A 253      91.182 110.434  60.361  1.00  0.00           O
ATOM   3948  N   VAL A 254      89.062 110.744  59.781  1.00  0.00           N
ATOM   3949  HN  VAL A 254      88.292 110.694  59.151  1.00  0.00           H
ATOM   3950  CA  VAL A 254      88.682 111.344  61.021  1.00  0.00           C
ATOM   3951  HA  VAL A 254      89.452 112.074  61.231  1.00  0.00           H
ATOM   3952  CB  VAL A 254      87.462 112.204  60.931  1.00  0.00           C
ATOM   3953  HB  VAL A 254      86.592 111.714  60.441  1.00  0.00           H
ATOM   3954  CG1 VAL A 254      87.002 112.764  62.291  1.00  0.00           C
ATOM   3955 1HG1 VAL A 254      87.802 113.404  62.721  1.00  0.00           H
ATOM   3956 2HG1 VAL A 254      86.662 112.074  63.081  1.00  0.00           H
ATOM   3957 3HG1 VAL A 254      86.152 113.474  62.141  1.00  0.00           H
ATOM   3958  CG2 VAL A 254      87.752 113.424  60.051  1.00  0.00           C
ATOM   3959 1HG2 VAL A 254      86.852 114.064  60.121  1.00  0.00           H
ATOM   3960 2HG2 VAL A 254      88.622 113.984  60.461  1.00  0.00           H
ATOM   3961 3HG2 VAL A 254      87.862 113.244  58.961  1.00  0.00           H
ATOM   3962  C   VAL A 254      88.632 110.314  62.101  1.00  0.00           C
ATOM   3963  O   VAL A 254      89.192 110.514  63.171  1.00  0.00           O
ATOM   3964  N   LEU A 255      88.162 109.124  61.681  1.00  0.00           N
ATOM   3965  HN  LEU A 255      87.702 109.124  60.801  1.00  0.00           H
ATOM   3966  CA  LEU A 255      88.332 107.874  62.351  1.00  0.00           C
ATOM   3967  HA  LEU A 255      87.882 107.954  63.331  1.00  0.00           H
ATOM   3968  CB  LEU A 255      87.592 106.804  61.531  1.00  0.00           C
ATOM   3969  HB1 LEU A 255      86.532 107.114  61.381  1.00  0.00           H
ATOM   3970  HB2 LEU A 255      88.002 106.654  60.511  1.00  0.00           H
ATOM   3971  CG  LEU A 255      87.502 105.414  62.201  1.00  0.00           C
ATOM   3972  HG  LEU A 255      88.482 105.074  62.601  1.00  0.00           H
ATOM   3973  CD1 LEU A 255      87.012 104.404  61.151  1.00  0.00           C
ATOM   3974 1HD1 LEU A 255      86.112 104.834  60.671  1.00  0.00           H
ATOM   3975 2HD1 LEU A 255      87.852 104.264  60.431  1.00  0.00           H
ATOM   3976 3HD1 LEU A 255      86.712 103.494  61.721  1.00  0.00           H
ATOM   3977  CD2 LEU A 255      86.752 105.464  63.541  1.00  0.00           C
ATOM   3978 1HD2 LEU A 255      87.362 106.024  64.281  1.00  0.00           H
ATOM   3979 2HD2 LEU A 255      85.762 105.944  63.371  1.00  0.00           H
ATOM   3980 3HD2 LEU A 255      86.512 104.414  63.801  1.00  0.00           H
ATOM   3981  C   LEU A 255      89.752 107.524  62.621  1.00  0.00           C
ATOM   3982  O   LEU A 255      90.112 107.194  63.751  1.00  0.00           O
ATOM   3983  N   LEU A 256      90.682 107.594  61.651  1.00  0.00           N
ATOM   3984  HN  LEU A 256      90.532 107.634  60.671  1.00  0.00           H
ATOM   3985  CA  LEU A 256      92.082 107.474  61.921  1.00  0.00           C
ATOM   3986  HA  LEU A 256      92.332 106.494  62.311  1.00  0.00           H
ATOM   3987  CB  LEU A 256      92.872 107.534  60.601  1.00  0.00           C
ATOM   3988  HB1 LEU A 256      92.752 108.544  60.161  1.00  0.00           H
ATOM   3989  HB2 LEU A 256      92.302 106.854  59.921  1.00  0.00           H
ATOM   3990  CG  LEU A 256      94.372 107.214  60.691  1.00  0.00           C
ATOM   3991  HG  LEU A 256      94.892 107.514  61.621  1.00  0.00           H
ATOM   3992  CD1 LEU A 256      94.472 105.694  60.481  1.00  0.00           C
ATOM   3993 1HD1 LEU A 256      94.112 105.414  59.471  1.00  0.00           H
ATOM   3994 2HD1 LEU A 256      95.582 105.574  60.471  1.00  0.00           H
ATOM   3995 3HD1 LEU A 256      93.942 105.174  61.301  1.00  0.00           H
ATOM   3996  CD2 LEU A 256      95.152 107.914  59.561  1.00  0.00           C
ATOM   3997 1HD2 LEU A 256      94.722 107.614  58.581  1.00  0.00           H
ATOM   3998 2HD2 LEU A 256      94.922 109.004  59.611  1.00  0.00           H
ATOM   3999 3HD2 LEU A 256      96.252 107.944  59.671  1.00  0.00           H
ATOM   4000  C   LEU A 256      92.712 108.434  62.871  1.00  0.00           C
ATOM   4001  O   LEU A 256      93.282 108.024  63.871  1.00  0.00           O
ATOM   4002  N   LEU A 257      92.502 109.754  62.701  1.00  0.00           N
ATOM   4003  HN  LEU A 257      92.132 110.144  61.861  1.00  0.00           H
ATOM   4004  CA  LEU A 257      92.942 110.694  63.681  1.00  0.00           C
ATOM   4005  HA  LEU A 257      94.012 110.594  63.751  1.00  0.00           H
ATOM   4006  CB  LEU A 257      92.692 112.114  63.151  1.00  0.00           C
ATOM   4007  HB1 LEU A 257      91.612 112.194  62.901  1.00  0.00           H
ATOM   4008  HB2 LEU A 257      93.092 112.124  62.111  1.00  0.00           H
ATOM   4009  CG  LEU A 257      93.202 113.304  63.991  1.00  0.00           C
ATOM   4010  HG  LEU A 257      93.802 112.874  64.811  1.00  0.00           H
ATOM   4011  CD1 LEU A 257      92.052 114.064  64.671  1.00  0.00           C
ATOM   4012 1HD1 LEU A 257      91.242 114.384  63.971  1.00  0.00           H
ATOM   4013 2HD1 LEU A 257      92.352 114.934  65.291  1.00  0.00           H
ATOM   4014 3HD1 LEU A 257      91.582 113.404  65.431  1.00  0.00           H
ATOM   4015  CD2 LEU A 257      93.932 114.374  63.151  1.00  0.00           C
ATOM   4016 1HD2 LEU A 257      94.472 115.184  63.681  1.00  0.00           H
ATOM   4017 2HD2 LEU A 257      93.192 114.794  62.451  1.00  0.00           H
ATOM   4018 3HD2 LEU A 257      94.652 113.834  62.501  1.00  0.00           H
ATOM   4019  C   LEU A 257      92.362 110.504  65.041  1.00  0.00           C
ATOM   4020  O   LEU A 257      93.062 110.434  66.051  1.00  0.00           O
ATOM   4021  N   ASN A 258      91.032 110.274  65.081  1.00  0.00           N
ATOM   4022  HN  ASN A 258      90.472 110.264  64.261  1.00  0.00           H
ATOM   4023  CA  ASN A 258      90.292 110.024  66.281  1.00  0.00           C
ATOM   4024  HA  ASN A 258      90.572 110.904  66.851  1.00  0.00           H
ATOM   4025  CB  ASN A 258      88.772 109.984  66.051  1.00  0.00           C
ATOM   4026  HB1 ASN A 258      88.162 109.544  66.861  1.00  0.00           H
ATOM   4027  HB2 ASN A 258      88.552 109.314  65.191  1.00  0.00           H
ATOM   4028  CG  ASN A 258      88.152 111.344  65.801  1.00  0.00           C
ATOM   4029  OD1 ASN A 258      88.682 112.454  65.811  1.00  0.00           O
ATOM   4030  ND2 ASN A 258      86.802 111.284  65.671  1.00  0.00           N
ATOM   4031 1HD2 ASN A 258      86.292 112.144  65.671  1.00  0.00           H
ATOM   4032 2HD2 ASN A 258      86.352 110.394  65.781  1.00  0.00           H
ATOM   4033  C   ASN A 258      90.662 108.794  67.041  1.00  0.00           C
ATOM   4034  O   ASN A 258      90.562 108.884  68.261  1.00  0.00           O
ATOM   4035  N   THR A 259      91.022 107.654  66.421  1.00  0.00           N
ATOM   4036  HN  THR A 259      90.912 107.524  65.441  1.00  0.00           H
ATOM   4037  CA  THR A 259      91.492 106.504  67.121  1.00  0.00           C
ATOM   4038  HA  THR A 259      90.702 106.284  67.821  1.00  0.00           H
ATOM   4039  CB  THR A 259      91.562 105.264  66.271  1.00  0.00           C
ATOM   4040  HB  THR A 259      90.712 105.274  65.561  1.00  0.00           H
ATOM   4041  OG1 THR A 259      91.332 104.104  67.061  1.00  0.00           O
ATOM   4042  HG1 THR A 259      92.182 103.674  67.171  1.00  0.00           H
ATOM   4043  CG2 THR A 259      92.912 105.024  65.571  1.00  0.00           C
ATOM   4044 1HG2 THR A 259      93.862 104.994  66.131  1.00  0.00           H
ATOM   4045 2HG2 THR A 259      92.912 104.234  64.801  1.00  0.00           H
ATOM   4046 3HG2 THR A 259      92.912 105.994  65.031  1.00  0.00           H
ATOM   4047  C   THR A 259      92.752 106.784  67.861  1.00  0.00           C
ATOM   4048  O   THR A 259      92.822 106.484  69.051  1.00  0.00           O
ATOM   4049  N   PHE A 260      93.712 107.464  67.221  1.00  0.00           N
ATOM   4050  HN  PHE A 260      93.482 107.704  66.281  1.00  0.00           H
ATOM   4051  CA  PHE A 260      94.992 107.794  67.761  1.00  0.00           C
ATOM   4052  HA  PHE A 260      95.312 107.034  68.461  1.00  0.00           H
ATOM   4053  CB  PHE A 260      96.012 107.924  66.621  1.00  0.00           C
ATOM   4054  HB1 PHE A 260      95.522 108.564  65.861  1.00  0.00           H
ATOM   4055  HB2 PHE A 260      96.982 108.364  66.931  1.00  0.00           H
ATOM   4056  CG  PHE A 260      96.312 106.614  65.971  1.00  0.00           C
ATOM   4057  CD1 PHE A 260      96.162 106.584  64.611  1.00  0.00           C
ATOM   4058  HD1 PHE A 260      95.882 107.534  64.191  1.00  0.00           H
ATOM   4059  CE1 PHE A 260      96.372 105.424  63.901  1.00  0.00           C
ATOM   4060  HE1 PHE A 260      96.222 105.464  62.831  1.00  0.00           H
ATOM   4061  CZ  PHE A 260      96.622 104.224  64.521  1.00  0.00           C
ATOM   4062  HZ  PHE A 260      96.772 103.254  64.061  1.00  0.00           H
ATOM   4063  CD2 PHE A 260      96.642 105.414  66.561  1.00  0.00           C
ATOM   4064  HD2 PHE A 260      96.662 105.344  67.641  1.00  0.00           H
ATOM   4065  CE2 PHE A 260      96.802 104.234  65.881  1.00  0.00           C
ATOM   4066  HE2 PHE A 260      96.812 103.354  66.521  1.00  0.00           H
ATOM   4067  C   PHE A 260      94.982 108.934  68.721  1.00  0.00           C
ATOM   4068  O   PHE A 260      95.752 108.974  69.681  1.00  0.00           O
ATOM   4069  N   GLN A 261      94.062 109.904  68.551  1.00  0.00           N
ATOM   4070  HN  GLN A 261      93.512 109.864  67.721  1.00  0.00           H
ATOM   4071  CA  GLN A 261      93.812 110.844  69.611  1.00  0.00           C
ATOM   4072  HA  GLN A 261      94.742 111.324  69.861  1.00  0.00           H
ATOM   4073  CB  GLN A 261      92.862 111.924  69.061  1.00  0.00           C
ATOM   4074  HB1 GLN A 261      93.312 112.424  68.181  1.00  0.00           H
ATOM   4075  HB2 GLN A 261      91.902 111.474  68.711  1.00  0.00           H
ATOM   4076  CG  GLN A 261      92.462 113.034  70.031  1.00  0.00           C
ATOM   4077  HG1 GLN A 261      91.962 113.834  69.451  1.00  0.00           H
ATOM   4078  HG2 GLN A 261      91.842 112.594  70.841  1.00  0.00           H
ATOM   4079  CD  GLN A 261      93.662 113.644  70.741  1.00  0.00           C
ATOM   4080  OE1 GLN A 261      93.882 113.704  71.951  1.00  0.00           O
ATOM   4081  NE2 GLN A 261      94.532 114.264  69.891  1.00  0.00           N
ATOM   4082 1HE2 GLN A 261      95.342 114.764  70.181  1.00  0.00           H
ATOM   4083 2HE2 GLN A 261      94.152 114.304  68.971  1.00  0.00           H
ATOM   4084  C   GLN A 261      93.312 110.184  70.851  1.00  0.00           C
ATOM   4085  O   GLN A 261      93.662 110.524  71.981  1.00  0.00           O
ATOM   4086  N   GLU A 262      92.412 109.204  70.691  1.00  0.00           N
ATOM   4087  HN  GLU A 262      92.032 108.814  69.851  1.00  0.00           H
ATOM   4088  CA  GLU A 262      91.832 108.584  71.841  1.00  0.00           C
ATOM   4089  HA  GLU A 262      91.642 109.254  72.661  1.00  0.00           H
ATOM   4090  CB  GLU A 262      90.432 108.054  71.441  1.00  0.00           C
ATOM   4091  HB1 GLU A 262      90.512 107.694  70.391  1.00  0.00           H
ATOM   4092  HB2 GLU A 262      89.752 108.934  71.441  1.00  0.00           H
ATOM   4093  CG  GLU A 262      89.772 107.044  72.381  1.00  0.00           C
ATOM   4094  HG1 GLU A 262      89.552 107.474  73.381  1.00  0.00           H
ATOM   4095  HG2 GLU A 262      90.412 106.174  72.631  1.00  0.00           H
ATOM   4096  CD  GLU A 262      88.382 106.644  71.911  1.00  0.00           C
ATOM   4097  OE1 GLU A 262      87.702 107.474  71.261  1.00  0.00           O
ATOM   4098  OE2 GLU A 262      87.902 105.534  72.281  1.00  0.00           O
ATOM   4099  C   GLU A 262      92.722 107.574  72.471  1.00  0.00           C
ATOM   4100  O   GLU A 262      92.692 107.364  73.681  1.00  0.00           O
ATOM   4101  N   PHE A 263      93.622 106.944  71.701  1.00  0.00           N
ATOM   4102  HN  PHE A 263      93.402 107.004  70.721  1.00  0.00           H
ATOM   4103  CA  PHE A 263      94.652 106.034  72.111  1.00  0.00           C
ATOM   4104  HA  PHE A 263      94.182 105.234  72.651  1.00  0.00           H
ATOM   4105  CB  PHE A 263      95.292 105.534  70.801  1.00  0.00           C
ATOM   4106  HB1 PHE A 263      94.492 105.114  70.141  1.00  0.00           H
ATOM   4107  HB2 PHE A 263      95.642 106.414  70.221  1.00  0.00           H
ATOM   4108  CG  PHE A 263      96.342 104.484  70.961  1.00  0.00           C
ATOM   4109  CD1 PHE A 263      97.472 104.424  70.181  1.00  0.00           C
ATOM   4110  HD1 PHE A 263      97.752 105.254  69.531  1.00  0.00           H
ATOM   4111  CE1 PHE A 263      98.312 103.344  70.201  1.00  0.00           C
ATOM   4112  HE1 PHE A 263      99.112 103.424  69.481  1.00  0.00           H
ATOM   4113  CZ  PHE A 263      98.112 102.304  71.081  1.00  0.00           C
ATOM   4114  HZ  PHE A 263      98.772 101.454  71.041  1.00  0.00           H
ATOM   4115  CD2 PHE A 263      96.142 103.474  71.871  1.00  0.00           C
ATOM   4116  HD2 PHE A 263      95.252 103.494  72.481  1.00  0.00           H
ATOM   4117  CE2 PHE A 263      97.052 102.444  71.951  1.00  0.00           C
ATOM   4118  HE2 PHE A 263      96.942 101.544  72.531  1.00  0.00           H
ATOM   4119  C   PHE A 263      95.692 106.524  73.061  1.00  0.00           C
ATOM   4120  O   PHE A 263      96.122 105.764  73.921  1.00  0.00           O
ATOM   4121  N   PHE A 264      96.122 107.784  72.871  1.00  0.00           N
ATOM   4122  HN  PHE A 264      95.902 108.294  72.051  1.00  0.00           H
ATOM   4123  CA  PHE A 264      96.992 108.354  73.861  1.00  0.00           C
ATOM   4124  HA  PHE A 264      97.402 107.584  74.491  1.00  0.00           H
ATOM   4125  CB  PHE A 264      98.162 109.134  73.231  1.00  0.00           C
ATOM   4126  HB1 PHE A 264      98.722 109.674  74.031  1.00  0.00           H
ATOM   4127  HB2 PHE A 264      97.842 109.954  72.561  1.00  0.00           H
ATOM   4128  CG  PHE A 264      99.092 108.244  72.471  1.00  0.00           C
ATOM   4129  CD1 PHE A 264      98.902 108.254  71.111  1.00  0.00           C
ATOM   4130  HD1 PHE A 264      98.112 108.804  70.621  1.00  0.00           H
ATOM   4131  CE1 PHE A 264      99.622 107.404  70.301  1.00  0.00           C
ATOM   4132  HE1 PHE A 264      99.522 107.354  69.231  1.00  0.00           H
ATOM   4133  CZ  PHE A 264     100.532 106.554  70.891  1.00  0.00           C
ATOM   4134  HZ  PHE A 264     101.082 105.874  70.261  1.00  0.00           H
ATOM   4135  CD2 PHE A 264     100.002 107.384  73.031  1.00  0.00           C
ATOM   4136  HD2 PHE A 264     100.302 107.284  74.061  1.00  0.00           H
ATOM   4137  CE2 PHE A 264     100.732 106.514  72.251  1.00  0.00           C
ATOM   4138  HE2 PHE A 264     101.352 105.774  72.731  1.00  0.00           H
ATOM   4139  C   PHE A 264      96.212 109.184  74.821  1.00  0.00           C
ATOM   4140  O   PHE A 264      96.872 109.814  75.641  1.00  0.00           O
ATOM   4141  N   GLY A 265      94.862 109.174  74.811  1.00  0.00           N
ATOM   4142  HN  GLY A 265      94.462 108.534  74.171  1.00  0.00           H
ATOM   4143  CA  GLY A 265      93.972 109.704  75.801  1.00  0.00           C
ATOM   4144  HA1 GLY A 265      94.342 109.454  76.781  1.00  0.00           H
ATOM   4145  HA2 GLY A 265      93.042 109.254  75.511  1.00  0.00           H
ATOM   4146  C   GLY A 265      93.702 111.174  75.901  1.00  0.00           C
ATOM   4147  O   GLY A 265      94.442 112.004  75.381  1.00  0.00           O
ATOM   4148  N   LEU A 266      92.502 111.464  76.431  1.00  0.00           N
ATOM   4149  HN  LEU A 266      91.812 110.814  76.751  1.00  0.00           H
ATOM   4150  CA  LEU A 266      92.062 112.824  76.441  1.00  0.00           C
ATOM   4151  HA  LEU A 266      92.762 113.524  76.011  1.00  0.00           H
ATOM   4152  CB  LEU A 266      90.752 113.054  75.661  1.00  0.00           C
ATOM   4153  HB1 LEU A 266      90.012 112.374  76.131  1.00  0.00           H
ATOM   4154  HB2 LEU A 266      90.372 114.084  75.811  1.00  0.00           H
ATOM   4155  CG  LEU A 266      90.852 112.714  74.161  1.00  0.00           C
ATOM   4156  HG  LEU A 266      91.862 112.664  73.701  1.00  0.00           H
ATOM   4157  CD1 LEU A 266      90.132 113.804  73.351  1.00  0.00           C
ATOM   4158 1HD1 LEU A 266      89.312 114.264  73.951  1.00  0.00           H
ATOM   4159 2HD1 LEU A 266      89.722 113.424  72.401  1.00  0.00           H
ATOM   4160 3HD1 LEU A 266      90.862 114.624  73.201  1.00  0.00           H
ATOM   4161  CD2 LEU A 266      90.142 111.354  74.041  1.00  0.00           C
ATOM   4162 1HD2 LEU A 266      90.292 110.984  73.001  1.00  0.00           H
ATOM   4163 2HD2 LEU A 266      90.592 110.614  74.731  1.00  0.00           H
ATOM   4164 3HD2 LEU A 266      89.062 111.474  74.271  1.00  0.00           H
ATOM   4165  C   LEU A 266      91.952 113.294  77.851  1.00  0.00           C
ATOM   4166  O   LEU A 266      91.722 112.534  78.801  1.00  0.00           O
ATOM   4167  N   ASN A 267      92.302 114.574  78.091  1.00  0.00           N
ATOM   4168  HN  ASN A 267      92.572 115.174  77.341  1.00  0.00           H
ATOM   4169  CA  ASN A 267      92.562 115.104  79.391  1.00  0.00           C
ATOM   4170  HA  ASN A 267      92.712 114.244  80.031  1.00  0.00           H
ATOM   4171  CB  ASN A 267      93.722 116.114  79.521  1.00  0.00           C
ATOM   4172  HB1 ASN A 267      93.702 116.704  80.461  1.00  0.00           H
ATOM   4173  HB2 ASN A 267      93.782 116.834  78.681  1.00  0.00           H
ATOM   4174  CG  ASN A 267      95.012 115.314  79.551  1.00  0.00           C
ATOM   4175  OD1 ASN A 267      95.062 114.084  79.501  1.00  0.00           O
ATOM   4176  ND2 ASN A 267      96.132 116.094  79.621  1.00  0.00           N
ATOM   4177 1HD2 ASN A 267      96.252 117.074  79.471  1.00  0.00           H
ATOM   4178 2HD2 ASN A 267      96.962 115.544  79.741  1.00  0.00           H
ATOM   4179  C   ASN A 267      91.372 115.674  80.071  1.00  0.00           C
ATOM   4180  O   ASN A 267      91.322 115.864  81.291  1.00  0.00           O
ATOM   4181  N   ASN A 268      90.302 115.964  79.301  1.00  0.00           N
ATOM   4182  HN  ASN A 268      90.362 115.644  78.361  1.00  0.00           H
ATOM   4183  CA  ASN A 268      89.042 116.524  79.671  1.00  0.00           C
ATOM   4184  HA  ASN A 268      88.832 116.074  80.631  1.00  0.00           H
ATOM   4185  CB  ASN A 268      89.092 118.054  79.741  1.00  0.00           C
ATOM   4186  HB1 ASN A 268      89.942 118.274  80.421  1.00  0.00           H
ATOM   4187  HB2 ASN A 268      88.212 118.584  80.191  1.00  0.00           H
ATOM   4188  CG  ASN A 268      89.392 118.694  78.391  1.00  0.00           C
ATOM   4189  OD1 ASN A 268      88.442 119.064  77.701  1.00  0.00           O
ATOM   4190  ND2 ASN A 268      90.672 119.074  78.171  1.00  0.00           N
ATOM   4191 1HD2 ASN A 268      90.922 119.494  77.301  1.00  0.00           H
ATOM   4192 2HD2 ASN A 268      91.392 119.044  78.871  1.00  0.00           H
ATOM   4193  C   ASN A 268      87.962 115.934  78.821  1.00  0.00           C
ATOM   4194  O   ASN A 268      88.232 115.344  77.781  1.00  0.00           O
ATOM   4195  N   CYS A 269      86.662 116.034  79.171  1.00  0.00           N
ATOM   4196  HN  CYS A 269      86.462 116.264  80.111  1.00  0.00           H
ATOM   4197  CA  CYS A 269      85.612 115.474  78.371  1.00  0.00           C
ATOM   4198  HA  CYS A 269      86.012 114.624  77.841  1.00  0.00           H
ATOM   4199  CB  CYS A 269      84.342 114.984  79.071  1.00  0.00           C
ATOM   4200  HB1 CYS A 269      83.552 114.664  78.361  1.00  0.00           H
ATOM   4201  HB2 CYS A 269      83.862 115.844  79.581  1.00  0.00           H
ATOM   4202  SG  CYS A 269      84.672 113.834  80.441  1.00  0.00           S
ATOM   4203  C   CYS A 269      85.142 116.504  77.401  1.00  0.00           C
ATOM   4204  O   CYS A 269      84.322 116.184  76.531  1.00  0.00           O
ATOM   4205  N   SER A 270      85.572 117.774  77.451  1.00  0.00           N
ATOM   4206  HN  SER A 270      86.162 118.054  78.201  1.00  0.00           H
ATOM   4207  CA  SER A 270      85.302 118.684  76.371  1.00  0.00           C
ATOM   4208  HA  SER A 270      84.262 118.914  76.201  1.00  0.00           H
ATOM   4209  CB  SER A 270      85.642 120.154  76.661  1.00  0.00           C
ATOM   4210  HB1 SER A 270      85.312 120.784  75.801  1.00  0.00           H
ATOM   4211  HB2 SER A 270      86.712 120.344  76.881  1.00  0.00           H
ATOM   4212  OG  SER A 270      85.022 120.584  77.861  1.00  0.00           O
ATOM   4213  HG1 SER A 270      85.602 120.494  78.621  1.00  0.00           H
ATOM   4214  C   SER A 270      85.942 118.284  75.081  1.00  0.00           C
ATOM   4215  O   SER A 270      85.322 118.294  74.031  1.00  0.00           O
ATOM   4216  N   SER A 271      87.212 117.844  75.041  1.00  0.00           N
ATOM   4217  HN  SER A 271      87.772 117.904  75.861  1.00  0.00           H
ATOM   4218  CA  SER A 271      87.842 117.224  73.911  1.00  0.00           C
ATOM   4219  HA  SER A 271      87.882 117.924  73.101  1.00  0.00           H
ATOM   4220  CB  SER A 271      89.322 116.974  74.241  1.00  0.00           C
ATOM   4221  HB1 SER A 271      89.902 116.434  73.451  1.00  0.00           H
ATOM   4222  HB2 SER A 271      89.362 116.294  75.111  1.00  0.00           H
ATOM   4223  OG  SER A 271      90.002 118.184  74.551  1.00  0.00           O
ATOM   4224  HG1 SER A 271      89.602 118.794  73.931  1.00  0.00           H
ATOM   4225  C   SER A 271      87.282 115.904  73.491  1.00  0.00           C
ATOM   4226  O   SER A 271      87.172 115.604  72.301  1.00  0.00           O
ATOM   4227  N   SER A 272      86.772 115.064  74.401  1.00  0.00           N
ATOM   4228  HN  SER A 272      86.962 115.354  75.341  1.00  0.00           H
ATOM   4229  CA  SER A 272      86.072 113.874  74.031  1.00  0.00           C
ATOM   4230  HA  SER A 272      86.592 113.324  73.261  1.00  0.00           H
ATOM   4231  CB  SER A 272      85.752 112.894  75.171  1.00  0.00           C
ATOM   4232  HB1 SER A 272      85.002 113.214  75.921  1.00  0.00           H
ATOM   4233  HB2 SER A 272      85.452 111.894  74.771  1.00  0.00           H
ATOM   4234  OG  SER A 272      86.922 112.604  75.941  1.00  0.00           O
ATOM   4235  HG1 SER A 272      87.622 112.504  75.291  1.00  0.00           H
ATOM   4236  C   SER A 272      84.732 114.224  73.471  1.00  0.00           C
ATOM   4237  O   SER A 272      84.352 113.634  72.461  1.00  0.00           O
ATOM   4238  N   ASN A 273      83.942 115.174  73.991  1.00  0.00           N
ATOM   4239  HN  ASN A 273      84.172 115.714  74.801  1.00  0.00           H
ATOM   4240  CA  ASN A 273      82.662 115.494  73.421  1.00  0.00           C
ATOM   4241  HA  ASN A 273      82.152 114.564  73.221  1.00  0.00           H
ATOM   4242  CB  ASN A 273      81.782 116.364  74.351  1.00  0.00           C
ATOM   4243  HB1 ASN A 273      82.312 117.294  74.611  1.00  0.00           H
ATOM   4244  HB2 ASN A 273      80.892 116.704  73.781  1.00  0.00           H
ATOM   4245  CG  ASN A 273      81.312 115.614  75.581  1.00  0.00           C
ATOM   4246  OD1 ASN A 273      81.412 116.104  76.711  1.00  0.00           O
ATOM   4247  ND2 ASN A 273      80.652 114.434  75.401  1.00  0.00           N
ATOM   4248 1HD2 ASN A 273      80.502 114.144  74.451  1.00  0.00           H
ATOM   4249 2HD2 ASN A 273      80.052 114.114  76.131  1.00  0.00           H
ATOM   4250  C   ASN A 273      82.752 116.054  72.051  1.00  0.00           C
ATOM   4251  O   ASN A 273      81.992 115.834  71.101  1.00  0.00           O
ATOM   4252  N   ARG A 274      83.812 116.864  71.881  1.00  0.00           N
ATOM   4253  HN  ARG A 274      84.402 116.974  72.681  1.00  0.00           H
ATOM   4254  CA  ARG A 274      84.252 117.374  70.621  1.00  0.00           C
ATOM   4255  HA  ARG A 274      83.372 117.934  70.321  1.00  0.00           H
ATOM   4256  CB  ARG A 274      85.432 118.344  70.801  1.00  0.00           C
ATOM   4257  HB1 ARG A 274      85.962 118.614  69.861  1.00  0.00           H
ATOM   4258  HB2 ARG A 274      86.082 117.794  71.521  1.00  0.00           H
ATOM   4259  CG  ARG A 274      84.872 119.684  71.291  1.00  0.00           C
ATOM   4260  HG1 ARG A 274      84.242 120.174  70.511  1.00  0.00           H
ATOM   4261  HG2 ARG A 274      84.212 119.434  72.151  1.00  0.00           H
ATOM   4262  CD  ARG A 274      85.922 120.654  71.821  1.00  0.00           C
ATOM   4263  HD1 ARG A 274      86.562 120.094  72.531  1.00  0.00           H
ATOM   4264  HD2 ARG A 274      86.582 120.974  70.981  1.00  0.00           H
ATOM   4265  NE  ARG A 274      85.242 121.814  72.461  1.00  0.00           N
ATOM   4266  HE  ARG A 274      84.242 121.774  72.511  1.00  0.00           H
ATOM   4267  CZ  ARG A 274      85.902 122.844  73.071  1.00  0.00           C
ATOM   4268  NH1 ARG A 274      87.242 123.044  72.931  1.00  0.00           N
ATOM   4269 1HH1 ARG A 274      87.772 122.614  72.191  1.00  0.00           H
ATOM   4270 2HH1 ARG A 274      87.672 123.854  73.321  1.00  0.00           H
ATOM   4271  NH2 ARG A 274      85.232 123.574  74.011  1.00  0.00           N
ATOM   4272 1HH2 ARG A 274      85.712 124.334  74.431  1.00  0.00           H
ATOM   4273 2HH2 ARG A 274      84.232 123.604  74.071  1.00  0.00           H
ATOM   4274  C   ARG A 274      84.622 116.314  69.641  1.00  0.00           C
ATOM   4275  O   ARG A 274      84.392 116.424  68.441  1.00  0.00           O
ATOM   4276  N   LEU A 275      85.322 115.254  70.091  1.00  0.00           N
ATOM   4277  HN  LEU A 275      85.692 115.324  71.011  1.00  0.00           H
ATOM   4278  CA  LEU A 275      85.782 114.134  69.331  1.00  0.00           C
ATOM   4279  HA  LEU A 275      86.252 114.484  68.431  1.00  0.00           H
ATOM   4280  CB  LEU A 275      86.682 113.154  70.111  1.00  0.00           C
ATOM   4281  HB1 LEU A 275      86.132 112.484  70.801  1.00  0.00           H
ATOM   4282  HB2 LEU A 275      87.312 113.764  70.781  1.00  0.00           H
ATOM   4283  CG  LEU A 275      87.722 112.374  69.301  1.00  0.00           C
ATOM   4284  HG  LEU A 275      87.262 112.024  68.351  1.00  0.00           H
ATOM   4285  CD1 LEU A 275      88.192 111.064  69.971  1.00  0.00           C
ATOM   4286 1HD1 LEU A 275      88.792 111.244  70.881  1.00  0.00           H
ATOM   4287 2HD1 LEU A 275      88.812 110.454  69.281  1.00  0.00           H
ATOM   4288 3HD1 LEU A 275      87.242 110.584  70.301  1.00  0.00           H
ATOM   4289  CD2 LEU A 275      88.972 113.174  68.901  1.00  0.00           C
ATOM   4290 1HD2 LEU A 275      89.612 113.314  69.801  1.00  0.00           H
ATOM   4291 2HD2 LEU A 275      88.612 114.144  68.471  1.00  0.00           H
ATOM   4292 3HD2 LEU A 275      89.562 112.734  68.061  1.00  0.00           H
ATOM   4293  C   LEU A 275      84.642 113.294  68.851  1.00  0.00           C
ATOM   4294  O   LEU A 275      84.532 112.804  67.731  1.00  0.00           O
ATOM   4295  N   ASP A 276      83.632 113.064  69.711  1.00  0.00           N
ATOM   4296  HN  ASP A 276      83.682 113.354  70.661  1.00  0.00           H
ATOM   4297  CA  ASP A 276      82.362 112.474  69.401  1.00  0.00           C
ATOM   4298  HA  ASP A 276      82.642 111.554  68.901  1.00  0.00           H
ATOM   4299  CB  ASP A 276      81.682 112.164  70.741  1.00  0.00           C
ATOM   4300  HB1 ASP A 276      81.852 113.024  71.421  1.00  0.00           H
ATOM   4301  HB2 ASP A 276      80.582 112.044  70.601  1.00  0.00           H
ATOM   4302  CG  ASP A 276      82.212 110.944  71.491  1.00  0.00           C
ATOM   4303  OD1 ASP A 276      82.082 110.934  72.741  1.00  0.00           O
ATOM   4304  OD2 ASP A 276      82.872 110.084  70.841  1.00  0.00           O
ATOM   4305  C   ASP A 276      81.612 113.224  68.351  1.00  0.00           C
ATOM   4306  O   ASP A 276      81.222 112.614  67.361  1.00  0.00           O
ATOM   4307  N   GLN A 277      81.462 114.544  68.561  1.00  0.00           N
ATOM   4308  HN  GLN A 277      81.902 114.914  69.381  1.00  0.00           H
ATOM   4309  CA  GLN A 277      80.782 115.484  67.721  1.00  0.00           C
ATOM   4310  HA  GLN A 277      79.792 115.074  67.561  1.00  0.00           H
ATOM   4311  CB  GLN A 277      80.782 116.884  68.361  1.00  0.00           C
ATOM   4312  HB1 GLN A 277      80.322 116.784  69.371  1.00  0.00           H
ATOM   4313  HB2 GLN A 277      81.822 117.114  68.661  1.00  0.00           H
ATOM   4314  CG  GLN A 277      80.192 118.084  67.621  1.00  0.00           C
ATOM   4315  HG1 GLN A 277      80.782 118.384  66.721  1.00  0.00           H
ATOM   4316  HG2 GLN A 277      80.102 118.854  68.421  1.00  0.00           H
ATOM   4317  CD  GLN A 277      78.782 117.834  67.121  1.00  0.00           C
ATOM   4318  OE1 GLN A 277      78.082 116.984  67.661  1.00  0.00           O
ATOM   4319  NE2 GLN A 277      78.352 118.614  66.091  1.00  0.00           N
ATOM   4320 1HE2 GLN A 277      78.882 119.464  66.111  1.00  0.00           H
ATOM   4321 2HE2 GLN A 277      77.372 118.654  65.881  1.00  0.00           H
ATOM   4322  C   GLN A 277      81.442 115.524  66.381  1.00  0.00           C
ATOM   4323  O   GLN A 277      80.762 115.354  65.371  1.00  0.00           O
ATOM   4324  N   ALA A 278      82.782 115.574  66.271  1.00  0.00           N
ATOM   4325  HN  ALA A 278      83.402 115.764  67.031  1.00  0.00           H
ATOM   4326  CA  ALA A 278      83.442 115.604  65.011  1.00  0.00           C
ATOM   4327  HA  ALA A 278      82.942 116.244  64.301  1.00  0.00           H
ATOM   4328  CB  ALA A 278      84.942 115.934  65.141  1.00  0.00           C
ATOM   4329  HB1 ALA A 278      85.552 115.184  65.691  1.00  0.00           H
ATOM   4330  HB2 ALA A 278      84.922 116.824  65.811  1.00  0.00           H
ATOM   4331  HB3 ALA A 278      85.392 116.164  64.161  1.00  0.00           H
ATOM   4332  C   ALA A 278      83.352 114.284  64.321  1.00  0.00           C
ATOM   4333  O   ALA A 278      83.322 114.184  63.101  1.00  0.00           O
ATOM   4334  N   MET A 279      83.302 113.144  65.041  1.00  0.00           N
ATOM   4335  HN  MET A 279      83.682 113.094  65.961  1.00  0.00           H
ATOM   4336  CA  MET A 279      82.982 111.844  64.541  1.00  0.00           C
ATOM   4337  HA  MET A 279      83.562 111.494  63.711  1.00  0.00           H
ATOM   4338  CB  MET A 279      83.262 110.754  65.591  1.00  0.00           C
ATOM   4339  HB1 MET A 279      84.132 110.974  66.241  1.00  0.00           H
ATOM   4340  HB2 MET A 279      82.462 110.704  66.351  1.00  0.00           H
ATOM   4341  CG  MET A 279      83.382 109.344  65.011  1.00  0.00           C
ATOM   4342  HG1 MET A 279      82.502 109.234  64.341  1.00  0.00           H
ATOM   4343  HG2 MET A 279      83.282 108.594  65.821  1.00  0.00           H
ATOM   4344  SD  MET A 279      84.932 108.944  64.151  1.00  0.00           S
ATOM   4345  CE  MET A 279      84.572 109.394  62.431  1.00  0.00           C
ATOM   4346  HE1 MET A 279      85.312 108.974  61.711  1.00  0.00           H
ATOM   4347  HE2 MET A 279      83.592 108.964  62.161  1.00  0.00           H
ATOM   4348  HE3 MET A 279      84.462 110.494  62.361  1.00  0.00           H
ATOM   4349  C   MET A 279      81.572 111.754  64.051  1.00  0.00           C
ATOM   4350  O   MET A 279      81.282 111.194  63.001  1.00  0.00           O
ATOM   4351  N   GLN A 280      80.602 112.324  64.801  1.00  0.00           N
ATOM   4352  HN  GLN A 280      80.852 112.874  65.591  1.00  0.00           H
ATOM   4353  CA  GLN A 280      79.262 112.394  64.321  1.00  0.00           C
ATOM   4354  HA  GLN A 280      79.052 111.384  64.001  1.00  0.00           H
ATOM   4355  CB  GLN A 280      78.262 112.914  65.371  1.00  0.00           C
ATOM   4356  HB1 GLN A 280      77.292 113.174  64.901  1.00  0.00           H
ATOM   4357  HB2 GLN A 280      78.622 113.834  65.891  1.00  0.00           H
ATOM   4358  CG  GLN A 280      78.042 111.814  66.421  1.00  0.00           C
ATOM   4359  HG1 GLN A 280      78.672 111.704  67.331  1.00  0.00           H
ATOM   4360  HG2 GLN A 280      78.082 110.824  65.931  1.00  0.00           H
ATOM   4361  CD  GLN A 280      76.672 111.944  67.061  1.00  0.00           C
ATOM   4362  OE1 GLN A 280      76.482 112.884  67.821  1.00  0.00           O
ATOM   4363  NE2 GLN A 280      75.672 111.104  66.671  1.00  0.00           N
ATOM   4364 1HE2 GLN A 280      74.792 111.274  67.101  1.00  0.00           H
ATOM   4365 2HE2 GLN A 280      75.822 110.434  65.941  1.00  0.00           H
ATOM   4366  C   GLN A 280      79.082 113.194  63.081  1.00  0.00           C
ATOM   4367  O   GLN A 280      78.332 112.734  62.231  1.00  0.00           O
ATOM   4368  N   VAL A 281      79.652 114.404  62.931  1.00  0.00           N
ATOM   4369  HN  VAL A 281      80.182 114.854  63.641  1.00  0.00           H
ATOM   4370  CA  VAL A 281      79.382 115.244  61.801  1.00  0.00           C
ATOM   4371  HA  VAL A 281      78.312 115.214  61.671  1.00  0.00           H
ATOM   4372  CB  VAL A 281      79.942 116.634  61.851  1.00  0.00           C
ATOM   4373  HB  VAL A 281      81.002 116.534  62.191  1.00  0.00           H
ATOM   4374  CG1 VAL A 281      79.082 117.384  62.881  1.00  0.00           C
ATOM   4375 1HG1 VAL A 281      79.512 118.404  62.991  1.00  0.00           H
ATOM   4376 2HG1 VAL A 281      79.152 116.844  63.851  1.00  0.00           H
ATOM   4377 3HG1 VAL A 281      78.032 117.564  62.581  1.00  0.00           H
ATOM   4378  CG2 VAL A 281      79.832 117.414  60.531  1.00  0.00           C
ATOM   4379 1HG2 VAL A 281      80.492 117.054  59.711  1.00  0.00           H
ATOM   4380 2HG2 VAL A 281      80.112 118.484  60.661  1.00  0.00           H
ATOM   4381 3HG2 VAL A 281      78.782 117.374  60.191  1.00  0.00           H
ATOM   4382  C   VAL A 281      79.842 114.674  60.501  1.00  0.00           C
ATOM   4383  O   VAL A 281      79.082 114.644  59.541  1.00  0.00           O
ATOM   4384  N   THR A 282      81.092 114.194  60.391  1.00  0.00           N
ATOM   4385  HN  THR A 282      81.772 114.364  61.101  1.00  0.00           H
ATOM   4386  CA  THR A 282      81.632 113.424  59.311  1.00  0.00           C
ATOM   4387  HA  THR A 282      81.572 114.014  58.411  1.00  0.00           H
ATOM   4388  CB  THR A 282      83.032 112.954  59.581  1.00  0.00           C
ATOM   4389  HB  THR A 282      83.102 112.044  60.211  1.00  0.00           H
ATOM   4390  OG1 THR A 282      83.742 113.964  60.281  1.00  0.00           O
ATOM   4391  HG1 THR A 282      83.322 114.084  61.131  1.00  0.00           H
ATOM   4392  CG2 THR A 282      83.812 112.784  58.271  1.00  0.00           C
ATOM   4393 1HG2 THR A 282      84.882 112.544  58.481  1.00  0.00           H
ATOM   4394 2HG2 THR A 282      83.422 111.924  57.681  1.00  0.00           H
ATOM   4395 3HG2 THR A 282      83.692 113.654  57.581  1.00  0.00           H
ATOM   4396  C   THR A 282      80.872 112.174  59.051  1.00  0.00           C
ATOM   4397  O   THR A 282      80.542 111.834  57.911  1.00  0.00           O
ATOM   4398  N   GLU A 283      80.502 111.404  60.091  1.00  0.00           N
ATOM   4399  HN  GLU A 283      80.602 111.754  61.021  1.00  0.00           H
ATOM   4400  CA  GLU A 283      79.862 110.144  59.891  1.00  0.00           C
ATOM   4401  HA  GLU A 283      80.402 109.484  59.231  1.00  0.00           H
ATOM   4402  CB  GLU A 283      79.822 109.314  61.181  1.00  0.00           C
ATOM   4403  HB1 GLU A 283      80.872 109.054  61.461  1.00  0.00           H
ATOM   4404  HB2 GLU A 283      79.482 109.954  62.021  1.00  0.00           H
ATOM   4405  CG  GLU A 283      78.912 108.084  61.121  1.00  0.00           C
ATOM   4406  HG1 GLU A 283      77.852 108.394  61.081  1.00  0.00           H
ATOM   4407  HG2 GLU A 283      79.252 107.514  60.231  1.00  0.00           H
ATOM   4408  CD  GLU A 283      78.952 107.174  62.351  1.00  0.00           C
ATOM   4409  OE1 GLU A 283      79.342 105.974  62.341  1.00  0.00           O
ATOM   4410  OE2 GLU A 283      78.542 107.684  63.421  1.00  0.00           O
ATOM   4411  C   GLU A 283      78.512 110.344  59.281  1.00  0.00           C
ATOM   4412  O   GLU A 283      78.152 109.654  58.321  1.00  0.00           O
ATOM   4413  N   THR A 284      77.762 111.364  59.711  1.00  0.00           N
ATOM   4414  HN  THR A 284      78.052 111.904  60.501  1.00  0.00           H
ATOM   4415  CA  THR A 284      76.432 111.664  59.271  1.00  0.00           C
ATOM   4416  HA  THR A 284      75.832 110.784  59.471  1.00  0.00           H
ATOM   4417  CB  THR A 284      75.882 112.864  59.981  1.00  0.00           C
ATOM   4418  HB  THR A 284      76.552 113.744  59.871  1.00  0.00           H
ATOM   4419  OG1 THR A 284      75.792 112.554  61.361  1.00  0.00           O
ATOM   4420  HG1 THR A 284      76.652 112.734  61.741  1.00  0.00           H
ATOM   4421  CG2 THR A 284      74.422 113.174  59.601  1.00  0.00           C
ATOM   4422 1HG2 THR A 284      73.962 113.944  60.261  1.00  0.00           H
ATOM   4423 2HG2 THR A 284      74.242 113.454  58.541  1.00  0.00           H
ATOM   4424 3HG2 THR A 284      73.792 112.264  59.691  1.00  0.00           H
ATOM   4425  C   THR A 284      76.402 112.014  57.821  1.00  0.00           C
ATOM   4426  O   THR A 284      75.522 111.604  57.081  1.00  0.00           O
ATOM   4427  N   LEU A 285      77.482 112.684  57.351  1.00  0.00           N
ATOM   4428  HN  LEU A 285      78.192 113.124  57.891  1.00  0.00           H
ATOM   4429  CA  LEU A 285      77.762 112.924  55.971  1.00  0.00           C
ATOM   4430  HA  LEU A 285      76.842 113.274  55.541  1.00  0.00           H
ATOM   4431  CB  LEU A 285      78.682 114.154  55.961  1.00  0.00           C
ATOM   4432  HB1 LEU A 285      79.132 114.314  54.951  1.00  0.00           H
ATOM   4433  HB2 LEU A 285      79.592 113.864  56.521  1.00  0.00           H
ATOM   4434  CG  LEU A 285      78.112 115.514  56.381  1.00  0.00           C
ATOM   4435  HG  LEU A 285      77.652 115.464  57.391  1.00  0.00           H
ATOM   4436  CD1 LEU A 285      77.152 116.144  55.361  1.00  0.00           C
ATOM   4437 1HD1 LEU A 285      76.742 117.144  55.591  1.00  0.00           H
ATOM   4438 2HD1 LEU A 285      77.642 116.044  54.361  1.00  0.00           H
ATOM   4439 3HD1 LEU A 285      76.252 115.514  55.191  1.00  0.00           H
ATOM   4440  CD2 LEU A 285      79.212 116.584  56.491  1.00  0.00           C
ATOM   4441 1HD2 LEU A 285      79.942 116.434  55.661  1.00  0.00           H
ATOM   4442 2HD2 LEU A 285      78.802 117.624  56.481  1.00  0.00           H
ATOM   4443 3HD2 LEU A 285      79.712 116.354  57.461  1.00  0.00           H
ATOM   4444  C   LEU A 285      78.282 111.764  55.201  1.00  0.00           C
ATOM   4445  O   LEU A 285      77.812 111.574  54.071  1.00  0.00           O
ATOM   4446  N   GLY A 286      79.112 110.854  55.741  1.00  0.00           N
ATOM   4447  HN  GLY A 286      79.302 110.924  56.721  1.00  0.00           H
ATOM   4448  CA  GLY A 286      80.012 109.994  55.031  1.00  0.00           C
ATOM   4449  HA1 GLY A 286      79.782 110.284  54.021  1.00  0.00           H
ATOM   4450  HA2 GLY A 286      80.982 110.294  55.391  1.00  0.00           H
ATOM   4451  C   GLY A 286      79.802 108.524  55.141  1.00  0.00           C
ATOM   4452  O   GLY A 286      80.512 107.784  54.471  1.00  0.00           O
ATOM   4453  N   MET A 287      78.862 107.914  55.891  1.00  0.00           N
ATOM   4454  HN  MET A 287      78.182 108.394  56.451  1.00  0.00           H
ATOM   4455  CA  MET A 287      78.922 106.524  56.191  1.00  0.00           C
ATOM   4456  HA  MET A 287      79.932 106.144  56.181  1.00  0.00           H
ATOM   4457  CB  MET A 287      78.372 106.274  57.611  1.00  0.00           C
ATOM   4458  HB1 MET A 287      78.902 106.904  58.351  1.00  0.00           H
ATOM   4459  HB2 MET A 287      78.662 105.234  57.881  1.00  0.00           H
ATOM   4460  CG  MET A 287      76.872 106.484  57.821  1.00  0.00           C
ATOM   4461  HG1 MET A 287      76.242 105.844  57.181  1.00  0.00           H
ATOM   4462  HG2 MET A 287      76.562 107.534  57.601  1.00  0.00           H
ATOM   4463  SD  MET A 287      76.392 106.254  59.561  1.00  0.00           S
ATOM   4464  CE  MET A 287      76.502 104.444  59.541  1.00  0.00           C
ATOM   4465  HE1 MET A 287      77.592 104.224  59.501  1.00  0.00           H
ATOM   4466  HE2 MET A 287      75.912 104.064  58.681  1.00  0.00           H
ATOM   4467  HE3 MET A 287      76.072 103.924  60.421  1.00  0.00           H
ATOM   4468  C   MET A 287      78.052 105.814  55.201  1.00  0.00           C
ATOM   4469  O   MET A 287      78.022 104.594  55.231  1.00  0.00           O
ATOM   4470  N   THR A 288      77.432 106.524  54.241  1.00  0.00           N
ATOM   4471  HN  THR A 288      77.482 107.524  54.311  1.00  0.00           H
ATOM   4472  CA  THR A 288      76.782 105.904  53.131  1.00  0.00           C
ATOM   4473  HA  THR A 288      77.482 105.124  52.871  1.00  0.00           H
ATOM   4474  CB  THR A 288      75.372 105.414  53.301  1.00  0.00           C
ATOM   4475  HB  THR A 288      75.392 104.874  54.271  1.00  0.00           H
ATOM   4476  OG1 THR A 288      74.992 104.454  52.321  1.00  0.00           O
ATOM   4477  HG1 THR A 288      74.212 104.134  52.791  1.00  0.00           H
ATOM   4478  CG2 THR A 288      74.252 106.454  53.421  1.00  0.00           C
ATOM   4479 1HG2 THR A 288      73.182 106.184  53.591  1.00  0.00           H
ATOM   4480 2HG2 THR A 288      74.202 107.054  52.481  1.00  0.00           H
ATOM   4481 3HG2 THR A 288      74.492 107.194  54.201  1.00  0.00           H
ATOM   4482  C   THR A 288      76.782 106.814  51.951  1.00  0.00           C
ATOM   4483  O   THR A 288      76.592 108.024  52.121  1.00  0.00           O
ATOM   4484  N   HIS A 289      77.002 106.174  50.791  1.00  0.00           N
ATOM   4485  HN  HIS A 289      77.032 105.174  50.791  1.00  0.00           H
ATOM   4486  CA  HIS A 289      77.212 106.784  49.521  1.00  0.00           C
ATOM   4487  HA  HIS A 289      77.142 107.854  49.661  1.00  0.00           H
ATOM   4488  CB  HIS A 289      78.602 106.394  48.991  1.00  0.00           C
ATOM   4489  HB1 HIS A 289      79.272 106.944  49.681  1.00  0.00           H
ATOM   4490  HB2 HIS A 289      78.852 106.914  48.051  1.00  0.00           H
ATOM   4491  ND1 HIS A 289      78.762 104.104  49.961  1.00  0.00           N
ATOM   4492  CG  HIS A 289      78.922 104.924  48.861  1.00  0.00           C
ATOM   4493  CE1 HIS A 289      79.362 102.964  49.651  1.00  0.00           C
ATOM   4494  HE1 HIS A 289      79.442 102.064  50.261  1.00  0.00           H
ATOM   4495  NE2 HIS A 289      79.902 103.074  48.411  1.00  0.00           N
ATOM   4496  HE2 HIS A 289      80.472 102.324  48.071  1.00  0.00           H
ATOM   4497  CD2 HIS A 289      79.632 104.314  47.881  1.00  0.00           C
ATOM   4498  HD2 HIS A 289      79.942 104.674  46.911  1.00  0.00           H
ATOM   4499  C   HIS A 289      76.162 106.314  48.571  1.00  0.00           C
ATOM   4500  O   HIS A 289      76.352 106.684  47.421  1.00  0.00           O
ATOM   4501  N   CYS A 290      75.112 105.624  49.051  1.00  0.00           N
ATOM   4502  HN  CYS A 290      74.932 105.564  50.021  1.00  0.00           H
ATOM   4503  CA  CYS A 290      74.102 104.954  48.291  1.00  0.00           C
ATOM   4504  HA  CYS A 290      74.472 104.094  47.741  1.00  0.00           H
ATOM   4505  CB  CYS A 290      73.022 104.234  49.121  1.00  0.00           C
ATOM   4506  HB1 CYS A 290      73.442 103.314  49.601  1.00  0.00           H
ATOM   4507  HB2 CYS A 290      72.182 103.924  48.461  1.00  0.00           H
ATOM   4508  SG  CYS A 290      72.262 105.244  50.421  1.00  0.00           S
ATOM   4509  HG1 CYS A 290      73.322 105.124  51.211  1.00  0.00           H
ATOM   4510  C   CYS A 290      73.462 105.794  47.241  1.00  0.00           C
ATOM   4511  O   CYS A 290      73.202 106.984  47.421  1.00  0.00           O
ATOM   4512  N   CYS A 291      73.072 105.094  46.161  1.00  0.00           N
ATOM   4513  HN  CYS A 291      73.302 104.124  46.101  1.00  0.00           H
ATOM   4514  CA  CYS A 291      72.602 105.554  44.891  1.00  0.00           C
ATOM   4515  HA  CYS A 291      72.132 104.754  44.341  1.00  0.00           H
ATOM   4516  CB  CYS A 291      71.412 106.524  44.991  1.00  0.00           C
ATOM   4517  HB1 CYS A 291      71.802 107.554  45.141  1.00  0.00           H
ATOM   4518  HB2 CYS A 291      70.882 106.194  45.911  1.00  0.00           H
ATOM   4519  SG  CYS A 291      70.352 106.534  43.521  1.00  0.00           S
ATOM   4520  HG1 CYS A 291      69.192 106.684  44.151  1.00  0.00           H
ATOM   4521  C   CYS A 291      73.772 105.914  44.051  1.00  0.00           C
ATOM   4522  O   CYS A 291      73.592 106.664  43.081  1.00  0.00           O
ATOM   4523  N   ILE A 292      74.982 105.364  44.291  1.00  0.00           N
ATOM   4524  HN  ILE A 292      75.122 104.834  45.131  1.00  0.00           H
ATOM   4525  CA  ILE A 292      76.142 105.654  43.511  1.00  0.00           C
ATOM   4526  HA  ILE A 292      76.172 106.724  43.391  1.00  0.00           H
ATOM   4527  CB  ILE A 292      77.432 105.504  44.251  1.00  0.00           C
ATOM   4528  HB  ILE A 292      77.342 106.214  45.101  1.00  0.00           H
ATOM   4529  CG2 ILE A 292      77.472 104.064  44.811  1.00  0.00           C
ATOM   4530 1HG2 ILE A 292      77.322 103.324  44.001  1.00  0.00           H
ATOM   4531 2HG2 ILE A 292      76.792 104.004  45.691  1.00  0.00           H
ATOM   4532 3HG2 ILE A 292      78.422 103.994  45.391  1.00  0.00           H
ATOM   4533  CG1 ILE A 292      78.672 105.884  43.421  1.00  0.00           C
ATOM   4534 1HG1 ILE A 292      78.532 106.814  42.831  1.00  0.00           H
ATOM   4535 2HG1 ILE A 292      78.912 105.024  42.751  1.00  0.00           H
ATOM   4536  CD  ILE A 292      79.892 106.034  44.331  1.00  0.00           C
ATOM   4537  HD1 ILE A 292      80.052 105.154  44.991  1.00  0.00           H
ATOM   4538  HD2 ILE A 292      79.942 106.964  44.941  1.00  0.00           H
ATOM   4539  HD3 ILE A 292      80.802 106.104  43.691  1.00  0.00           H
ATOM   4540  C   ILE A 292      76.082 105.334  42.061  1.00  0.00           C
ATOM   4541  O   ILE A 292      76.492 106.054  41.151  1.00  0.00           O
ATOM   4542  N   ASN A 293      75.562 104.134  41.741  1.00  0.00           N
ATOM   4543  HN  ASN A 293      75.042 103.624  42.421  1.00  0.00           H
ATOM   4544  CA  ASN A 293      75.462 103.604  40.421  1.00  0.00           C
ATOM   4545  HA  ASN A 293      75.622 104.394  39.711  1.00  0.00           H
ATOM   4546  CB  ASN A 293      76.532 102.504  40.261  1.00  0.00           C
ATOM   4547  HB1 ASN A 293      76.532 101.604  40.911  1.00  0.00           H
ATOM   4548  HB2 ASN A 293      76.552 102.154  39.211  1.00  0.00           H
ATOM   4549  CG  ASN A 293      77.952 103.014  40.451  1.00  0.00           C
ATOM   4550  OD1 ASN A 293      78.372 103.844  39.651  1.00  0.00           O
ATOM   4551  ND2 ASN A 293      78.762 102.564  41.451  1.00  0.00           N
ATOM   4552 1HD2 ASN A 293      78.312 101.914  42.061  1.00  0.00           H
ATOM   4553 2HD2 ASN A 293      79.642 103.024  41.581  1.00  0.00           H
ATOM   4554  C   ASN A 293      74.162 103.024  40.001  1.00  0.00           C
ATOM   4555  O   ASN A 293      74.112 101.804  39.821  1.00  0.00           O
ATOM   4556  N   PRO A 294      73.032 103.674  39.901  1.00  0.00           N
ATOM   4557  CD  PRO A 294      71.842 102.944  39.491  1.00  0.00           C
ATOM   4558  HD1 PRO A 294      71.662 102.174  40.271  1.00  0.00           H
ATOM   4559  HD2 PRO A 294      71.922 102.514  38.471  1.00  0.00           H
ATOM   4560  CA  PRO A 294      72.702 104.934  40.491  1.00  0.00           C
ATOM   4561  HA  PRO A 294      73.152 105.054  41.461  1.00  0.00           H
ATOM   4562  CB  PRO A 294      71.182 104.994  40.521  1.00  0.00           C
ATOM   4563  HB1 PRO A 294      70.852 104.404  41.401  1.00  0.00           H
ATOM   4564  HB2 PRO A 294      70.752 106.024  40.521  1.00  0.00           H
ATOM   4565  CG  PRO A 294      70.792 104.064  39.361  1.00  0.00           C
ATOM   4566  HG1 PRO A 294      69.792 103.594  39.431  1.00  0.00           H
ATOM   4567  HG2 PRO A 294      70.872 104.694  38.451  1.00  0.00           H
ATOM   4568  C   PRO A 294      73.152 106.064  39.631  1.00  0.00           C
ATOM   4569  O   PRO A 294      73.372 105.924  38.431  1.00  0.00           O
ATOM   4570  N   ILE A 295      73.232 107.254  40.241  1.00  0.00           N
ATOM   4571  HN  ILE A 295      73.052 107.274  41.221  1.00  0.00           H
ATOM   4572  CA  ILE A 295      73.222 108.554  39.631  1.00  0.00           C
ATOM   4573  HA  ILE A 295      72.532 108.534  38.791  1.00  0.00           H
ATOM   4574  CB  ILE A 295      72.922 109.664  40.591  1.00  0.00           C
ATOM   4575  HB  ILE A 295      72.062 109.414  41.251  1.00  0.00           H
ATOM   4576  CG2 ILE A 295      74.092 109.914  41.551  1.00  0.00           C
ATOM   4577 1HG2 ILE A 295      74.362 108.934  42.001  1.00  0.00           H
ATOM   4578 2HG2 ILE A 295      73.892 110.714  42.291  1.00  0.00           H
ATOM   4579 3HG2 ILE A 295      75.022 110.194  41.011  1.00  0.00           H
ATOM   4580  CG1 ILE A 295      72.602 111.024  39.951  1.00  0.00           C
ATOM   4581 1HG1 ILE A 295      72.702 111.844  40.691  1.00  0.00           H
ATOM   4582 2HG1 ILE A 295      73.422 111.284  39.241  1.00  0.00           H
ATOM   4583  CD  ILE A 295      71.202 110.974  39.341  1.00  0.00           C
ATOM   4584  HD1 ILE A 295      70.402 110.764  40.071  1.00  0.00           H
ATOM   4585  HD2 ILE A 295      70.932 111.974  38.941  1.00  0.00           H
ATOM   4586  HD3 ILE A 295      71.172 110.204  38.541  1.00  0.00           H
ATOM   4587  C   ILE A 295      74.432 108.864  38.831  1.00  0.00           C
ATOM   4588  O   ILE A 295      74.322 109.424  37.741  1.00  0.00           O
ATOM   4589  N   ILE A 296      75.642 108.394  39.201  1.00  0.00           N
ATOM   4590  HN  ILE A 296      75.702 107.874  40.051  1.00  0.00           H
ATOM   4591  CA  ILE A 296      76.882 108.584  38.531  1.00  0.00           C
ATOM   4592  HA  ILE A 296      76.812 109.614  38.191  1.00  0.00           H
ATOM   4593  CB  ILE A 296      78.042 108.344  39.441  1.00  0.00           C
ATOM   4594  HB  ILE A 296      78.092 107.284  39.771  1.00  0.00           H
ATOM   4595  CG2 ILE A 296      79.412 108.584  38.771  1.00  0.00           C
ATOM   4596 1HG2 ILE A 296      79.562 107.924  37.891  1.00  0.00           H
ATOM   4597 2HG2 ILE A 296      79.532 109.614  38.391  1.00  0.00           H
ATOM   4598 3HG2 ILE A 296      80.232 108.434  39.501  1.00  0.00           H
ATOM   4599  CG1 ILE A 296      78.012 109.214  40.711  1.00  0.00           C
ATOM   4600 1HG1 ILE A 296      77.182 108.834  41.351  1.00  0.00           H
ATOM   4601 2HG1 ILE A 296      78.952 109.064  41.271  1.00  0.00           H
ATOM   4602  CD  ILE A 296      77.852 110.704  40.421  1.00  0.00           C
ATOM   4603  HD1 ILE A 296      78.752 110.974  39.831  1.00  0.00           H
ATOM   4604  HD2 ILE A 296      77.842 111.424  41.261  1.00  0.00           H
ATOM   4605  HD3 ILE A 296      76.872 110.854  39.911  1.00  0.00           H
ATOM   4606  C   ILE A 296      76.952 107.824  37.251  1.00  0.00           C
ATOM   4607  O   ILE A 296      77.352 108.274  36.181  1.00  0.00           O
ATOM   4608  N   TYR A 297      76.502 106.554  37.291  1.00  0.00           N
ATOM   4609  HN  TYR A 297      76.382 106.144  38.191  1.00  0.00           H
ATOM   4610  CA  TYR A 297      76.372 105.554  36.281  1.00  0.00           C
ATOM   4611  HA  TYR A 297      77.352 105.414  35.841  1.00  0.00           H
ATOM   4612  CB  TYR A 297      76.002 104.174  36.851  1.00  0.00           C
ATOM   4613  HB1 TYR A 297      76.712 103.924  37.661  1.00  0.00           H
ATOM   4614  HB2 TYR A 297      75.082 104.354  37.461  1.00  0.00           H
ATOM   4615  CG  TYR A 297      75.822 103.004  35.941  1.00  0.00           C
ATOM   4616  CD1 TYR A 297      74.842 102.064  36.171  1.00  0.00           C
ATOM   4617  HD1 TYR A 297      74.052 102.394  36.821  1.00  0.00           H
ATOM   4618  CE1 TYR A 297      74.712 100.894  35.451  1.00  0.00           C
ATOM   4619  HE1 TYR A 297      73.952 100.184  35.751  1.00  0.00           H
ATOM   4620  CZ  TYR A 297      75.762 100.534  34.641  1.00  0.00           C
ATOM   4621  OH  TYR A 297      75.802  99.174  34.251  1.00  0.00           O
ATOM   4622  HH  TYR A 297      75.572  98.674  35.041  1.00  0.00           H
ATOM   4623  CD2 TYR A 297      76.802 102.634  35.061  1.00  0.00           C
ATOM   4624  HD2 TYR A 297      77.682 103.264  34.961  1.00  0.00           H
ATOM   4625  CE2 TYR A 297      76.722 101.464  34.341  1.00  0.00           C
ATOM   4626  HE2 TYR A 297      77.512 101.354  33.621  1.00  0.00           H
ATOM   4627  C   TYR A 297      75.402 105.894  35.201  1.00  0.00           C
ATOM   4628  O   TYR A 297      75.602 105.654  34.011  1.00  0.00           O
ATOM   4629  N   ALA A 298      74.302 106.544  35.621  1.00  0.00           N
ATOM   4630  HN  ALA A 298      74.242 106.754  36.591  1.00  0.00           H
ATOM   4631  CA  ALA A 298      73.382 107.184  34.731  1.00  0.00           C
ATOM   4632  HA  ALA A 298      73.202 106.484  33.931  1.00  0.00           H
ATOM   4633  CB  ALA A 298      72.142 107.434  35.601  1.00  0.00           C
ATOM   4634  HB1 ALA A 298      72.402 108.164  36.401  1.00  0.00           H
ATOM   4635  HB2 ALA A 298      71.862 106.494  36.141  1.00  0.00           H
ATOM   4636  HB3 ALA A 298      71.252 107.714  35.001  1.00  0.00           H
ATOM   4637  C   ALA A 298      73.932 108.384  34.051  1.00  0.00           C
ATOM   4638  O   ALA A 298      74.182 108.404  32.851  1.00  0.00           O
ATOM   4639  N   PHE A 299      74.272 109.504  34.721  1.00  0.00           N
ATOM   4640  HN  PHE A 299      74.212 109.584  35.711  1.00  0.00           H
ATOM   4641  CA  PHE A 299      74.452 110.774  34.101  1.00  0.00           C
ATOM   4642  HA  PHE A 299      74.002 110.634  33.131  1.00  0.00           H
ATOM   4643  CB  PHE A 299      73.792 111.964  34.821  1.00  0.00           C
ATOM   4644  HB1 PHE A 299      74.102 111.764  35.871  1.00  0.00           H
ATOM   4645  HB2 PHE A 299      74.092 112.974  34.481  1.00  0.00           H
ATOM   4646  CG  PHE A 299      72.322 111.814  34.621  1.00  0.00           C
ATOM   4647  CD1 PHE A 299      71.722 112.314  33.491  1.00  0.00           C
ATOM   4648  HD1 PHE A 299      72.232 112.894  32.751  1.00  0.00           H
ATOM   4649  CE1 PHE A 299      70.362 112.104  33.361  1.00  0.00           C
ATOM   4650  HE1 PHE A 299      69.902 112.534  32.491  1.00  0.00           H
ATOM   4651  CZ  PHE A 299      69.612 111.504  34.341  1.00  0.00           C
ATOM   4652  HZ  PHE A 299      68.542 111.404  34.201  1.00  0.00           H
ATOM   4653  CD2 PHE A 299      71.582 111.284  35.661  1.00  0.00           C
ATOM   4654  HD2 PHE A 299      72.132 110.904  36.501  1.00  0.00           H
ATOM   4655  CE2 PHE A 299      70.232 111.074  35.491  1.00  0.00           C
ATOM   4656  HE2 PHE A 299      69.672 110.534  36.241  1.00  0.00           H
ATOM   4657  C   PHE A 299      75.832 111.064  33.611  1.00  0.00           C
ATOM   4658  O   PHE A 299      75.952 111.814  32.641  1.00  0.00           O
ATOM   4659  N   VAL A 300      76.902 110.444  34.131  1.00  0.00           N
ATOM   4660  HN  VAL A 300      76.762 109.884  34.951  1.00  0.00           H
ATOM   4661  CA  VAL A 300      78.232 110.754  33.701  1.00  0.00           C
ATOM   4662  HA  VAL A 300      78.312 111.664  33.111  1.00  0.00           H
ATOM   4663  CB  VAL A 300      79.022 110.864  34.961  1.00  0.00           C
ATOM   4664  HB  VAL A 300      79.032 110.004  35.671  1.00  0.00           H
ATOM   4665  CG1 VAL A 300      78.422 112.084  35.681  1.00  0.00           C
ATOM   4666 1HG1 VAL A 300      79.152 112.414  36.451  1.00  0.00           H
ATOM   4667 2HG1 VAL A 300      77.472 111.854  36.211  1.00  0.00           H
ATOM   4668 3HG1 VAL A 300      78.272 112.884  34.921  1.00  0.00           H
ATOM   4669  CG2 VAL A 300      80.502 111.044  34.601  1.00  0.00           C
ATOM   4670 1HG2 VAL A 300      80.962 110.124  34.181  1.00  0.00           H
ATOM   4671 2HG2 VAL A 300      81.102 111.224  35.521  1.00  0.00           H
ATOM   4672 3HG2 VAL A 300      80.632 111.824  33.831  1.00  0.00           H
ATOM   4673  C   VAL A 300      78.722 109.704  32.761  1.00  0.00           C
ATOM   4674  O   VAL A 300      79.742 109.814  32.091  1.00  0.00           O
ATOM   4675  N   GLY A 301      77.982 108.584  32.641  1.00  0.00           N
ATOM   4676  HN  GLY A 301      77.212 108.324  33.211  1.00  0.00           H
ATOM   4677  CA  GLY A 301      78.242 107.614  31.621  1.00  0.00           C
ATOM   4678  HA1 GLY A 301      77.852 106.694  32.021  1.00  0.00           H
ATOM   4679  HA2 GLY A 301      79.292 107.584  31.381  1.00  0.00           H
ATOM   4680  C   GLY A 301      77.452 107.884  30.381  1.00  0.00           C
ATOM   4681  O   GLY A 301      76.912 108.964  30.191  1.00  0.00           O
ATOM   4682  N   GLU A 302      77.372 106.934  29.421  1.00  0.00           N
ATOM   4683  HN  GLU A 302      77.942 106.124  29.571  1.00  0.00           H
ATOM   4684  CA  GLU A 302      76.442 107.144  28.351  1.00  0.00           C
ATOM   4685  HA  GLU A 302      75.732 107.934  28.501  1.00  0.00           H
ATOM   4686  CB  GLU A 302      77.102 107.384  26.981  1.00  0.00           C
ATOM   4687  HB1 GLU A 302      77.762 106.534  26.711  1.00  0.00           H
ATOM   4688  HB2 GLU A 302      76.422 107.534  26.121  1.00  0.00           H
ATOM   4689  CG  GLU A 302      78.042 108.584  26.941  1.00  0.00           C
ATOM   4690  HG1 GLU A 302      77.502 109.554  27.081  1.00  0.00           H
ATOM   4691  HG2 GLU A 302      78.852 108.524  27.701  1.00  0.00           H
ATOM   4692  CD  GLU A 302      78.802 108.684  25.631  1.00  0.00           C
ATOM   4693  OE1 GLU A 302      79.042 107.614  25.021  1.00  0.00           O
ATOM   4694  OE2 GLU A 302      79.082 109.824  25.171  1.00  0.00           O
ATOM   4695  C   GLU A 302      75.692 105.864  28.191  1.00  0.00           C
ATOM   4696  O   GLU A 302      74.552 105.794  27.731  1.00  0.00           O
ATOM   4697  N   GLU A 303      76.362 104.714  28.311  1.00  0.00           N
ATOM   4698  HN  GLU A 303      77.342 104.684  28.481  1.00  0.00           H
ATOM   4699  CA  GLU A 303      75.852 103.414  28.001  1.00  0.00           C
ATOM   4700  HA  GLU A 303      75.642 103.424  26.941  1.00  0.00           H
ATOM   4701  CB  GLU A 303      76.902 102.304  28.221  1.00  0.00           C
ATOM   4702  HB1 GLU A 303      76.472 101.284  28.131  1.00  0.00           H
ATOM   4703  HB2 GLU A 303      77.332 102.514  29.221  1.00  0.00           H
ATOM   4704  CG  GLU A 303      78.042 102.474  27.211  1.00  0.00           C
ATOM   4705  HG1 GLU A 303      77.722 102.044  26.241  1.00  0.00           H
ATOM   4706  HG2 GLU A 303      78.452 103.484  26.991  1.00  0.00           H
ATOM   4707  CD  GLU A 303      79.182 101.564  27.641  1.00  0.00           C
ATOM   4708  OE1 GLU A 303      80.092 102.184  28.251  1.00  0.00           O
ATOM   4709  OE2 GLU A 303      79.172 100.304  27.571  1.00  0.00           O
ATOM   4710  C   GLU A 303      74.582 103.054  28.681  1.00  0.00           C
ATOM   4711  O   GLU A 303      73.642 102.574  28.031  1.00  0.00           O
ATOM   4712  N   PHE A 304      74.422 103.274  30.001  1.00  0.00           N
ATOM   4713  HN  PHE A 304      75.152 103.574  30.601  1.00  0.00           H
ATOM   4714  CA  PHE A 304      73.212 102.904  30.661  1.00  0.00           C
ATOM   4715  HA  PHE A 304      73.042 101.854  30.451  1.00  0.00           H
ATOM   4716  CB  PHE A 304      73.522 102.984  32.161  1.00  0.00           C
ATOM   4717  HB1 PHE A 304      73.722 104.054  32.351  1.00  0.00           H
ATOM   4718  HB2 PHE A 304      74.372 102.324  32.451  1.00  0.00           H
ATOM   4719  CG  PHE A 304      72.332 102.584  32.961  1.00  0.00           C
ATOM   4720  CD1 PHE A 304      72.022 103.434  33.991  1.00  0.00           C
ATOM   4721  HD1 PHE A 304      72.742 104.214  34.171  1.00  0.00           H
ATOM   4722  CE1 PHE A 304      71.052 103.084  34.901  1.00  0.00           C
ATOM   4723  HE1 PHE A 304      70.832 103.704  35.761  1.00  0.00           H
ATOM   4724  CZ  PHE A 304      70.302 101.934  34.751  1.00  0.00           C
ATOM   4725  HZ  PHE A 304      69.592 101.754  35.541  1.00  0.00           H
ATOM   4726  CD2 PHE A 304      71.552 101.464  32.741  1.00  0.00           C
ATOM   4727  HD2 PHE A 304      71.802 100.774  31.961  1.00  0.00           H
ATOM   4728  CE2 PHE A 304      70.512 101.194  33.601  1.00  0.00           C
ATOM   4729  HE2 PHE A 304      69.882 100.344  33.401  1.00  0.00           H
ATOM   4730  C   PHE A 304      71.972 103.564  30.161  1.00  0.00           C
ATOM   4731  O   PHE A 304      70.942 102.974  29.861  1.00  0.00           O
ATOM   4732  N   ARG A 305      72.132 104.894  30.041  1.00  0.00           N
ATOM   4733  HN  ARG A 305      72.952 105.414  30.281  1.00  0.00           H
ATOM   4734  CA  ARG A 305      71.192 105.734  29.361  1.00  0.00           C
ATOM   4735  HA  ARG A 305      70.282 105.584  29.931  1.00  0.00           H
ATOM   4736  CB  ARG A 305      71.562 107.214  29.511  1.00  0.00           C
ATOM   4737  HB1 ARG A 305      72.532 107.444  29.021  1.00  0.00           H
ATOM   4738  HB2 ARG A 305      70.832 107.674  28.811  1.00  0.00           H
ATOM   4739  CG  ARG A 305      71.442 107.834  30.901  1.00  0.00           C
ATOM   4740  HG1 ARG A 305      72.132 107.384  31.651  1.00  0.00           H
ATOM   4741  HG2 ARG A 305      70.412 107.674  31.281  1.00  0.00           H
ATOM   4742  CD  ARG A 305      71.632 109.354  30.921  1.00  0.00           C
ATOM   4743  HD1 ARG A 305      71.042 109.694  30.051  1.00  0.00           H
ATOM   4744  HD2 ARG A 305      71.342 109.794  31.901  1.00  0.00           H
ATOM   4745  NE  ARG A 305      73.072 109.604  30.661  1.00  0.00           N
ATOM   4746  HE  ARG A 305      73.762 109.004  31.091  1.00  0.00           H
ATOM   4747  CZ  ARG A 305      73.572 110.764  30.151  1.00  0.00           C
ATOM   4748  NH1 ARG A 305      72.822 111.824  29.731  1.00  0.00           N
ATOM   4749 1HH1 ARG A 305      73.352 112.604  29.401  1.00  0.00           H
ATOM   4750 2HH1 ARG A 305      71.832 111.724  29.721  1.00  0.00           H
ATOM   4751  NH2 ARG A 305      74.942 110.794  30.121  1.00  0.00           N
ATOM   4752 1HH2 ARG A 305      75.492 109.984  30.291  1.00  0.00           H
ATOM   4753 2HH2 ARG A 305      75.362 111.584  29.671  1.00  0.00           H
ATOM   4754  C   ARG A 305      70.812 105.314  27.991  1.00  0.00           C
ATOM   4755  O   ARG A 305      69.622 105.204  27.681  1.00  0.00           O
ATOM   4756  N   ASN A 306      71.812 104.954  27.151  1.00  0.00           N
ATOM   4757  HN  ASN A 306      72.762 104.844  27.431  1.00  0.00           H
ATOM   4758  CA  ASN A 306      71.572 104.414  25.851  1.00  0.00           C
ATOM   4759  HA  ASN A 306      70.872 105.104  25.401  1.00  0.00           H
ATOM   4760  CB  ASN A 306      72.862 104.324  25.021  1.00  0.00           C
ATOM   4761  HB1 ASN A 306      73.502 103.644  25.611  1.00  0.00           H
ATOM   4762  HB2 ASN A 306      73.342 105.324  25.061  1.00  0.00           H
ATOM   4763  CG  ASN A 306      72.832 103.864  23.571  1.00  0.00           C
ATOM   4764  OD1 ASN A 306      73.562 102.964  23.161  1.00  0.00           O
ATOM   4765  ND2 ASN A 306      71.962 104.584  22.811  1.00  0.00           N
ATOM   4766 1HD2 ASN A 306      71.502 105.404  23.151  1.00  0.00           H
ATOM   4767 2HD2 ASN A 306      72.142 104.604  21.821  1.00  0.00           H
ATOM   4768  C   ASN A 306      70.862 103.104  25.801  1.00  0.00           C
ATOM   4769  O   ASN A 306      69.902 102.964  25.041  1.00  0.00           O
ATOM   4770  N   TYR A 307      71.282 102.104  26.591  1.00  0.00           N
ATOM   4771  HN  TYR A 307      72.162 102.104  27.051  1.00  0.00           H
ATOM   4772  CA  TYR A 307      70.572 100.874  26.761  1.00  0.00           C
ATOM   4773  HA  TYR A 307      70.412 100.504  25.761  1.00  0.00           H
ATOM   4774  CB  TYR A 307      71.322  99.804  27.581  1.00  0.00           C
ATOM   4775  HB1 TYR A 307      71.392 100.184  28.621  1.00  0.00           H
ATOM   4776  HB2 TYR A 307      70.792  98.834  27.661  1.00  0.00           H
ATOM   4777  CG  TYR A 307      72.692  99.524  27.081  1.00  0.00           C
ATOM   4778  CD1 TYR A 307      73.752  99.454  27.961  1.00  0.00           C
ATOM   4779  HD1 TYR A 307      73.692  99.844  28.971  1.00  0.00           H
ATOM   4780  CE1 TYR A 307      74.942  98.914  27.551  1.00  0.00           C
ATOM   4781  HE1 TYR A 307      75.742  98.784  28.271  1.00  0.00           H
ATOM   4782  CZ  TYR A 307      75.042  98.494  26.241  1.00  0.00           C
ATOM   4783  OH  TYR A 307      76.182  97.804  25.771  1.00  0.00           O
ATOM   4784  HH  TYR A 307      76.812  97.694  26.491  1.00  0.00           H
ATOM   4785  CD2 TYR A 307      72.832  99.134  25.771  1.00  0.00           C
ATOM   4786  HD2 TYR A 307      72.072  99.024  25.011  1.00  0.00           H
ATOM   4787  CE2 TYR A 307      74.052  98.684  25.321  1.00  0.00           C
ATOM   4788  HE2 TYR A 307      74.252  98.444  24.281  1.00  0.00           H
ATOM   4789  C   TYR A 307      69.172 100.974  27.261  1.00  0.00           C
ATOM   4790  O   TYR A 307      68.272 100.224  26.861  1.00  0.00           O
ATOM   4791  N   LEU A 308      68.892 101.924  28.161  1.00  0.00           N
ATOM   4792  HN  LEU A 308      69.602 102.524  28.541  1.00  0.00           H
ATOM   4793  CA  LEU A 308      67.582 102.204  28.641  1.00  0.00           C
ATOM   4794  HA  LEU A 308      67.082 101.294  28.961  1.00  0.00           H
ATOM   4795  CB  LEU A 308      67.592 103.234  29.781  1.00  0.00           C
ATOM   4796  HB1 LEU A 308      66.812 104.024  29.751  1.00  0.00           H
ATOM   4797  HB2 LEU A 308      68.522 103.794  29.581  1.00  0.00           H
ATOM   4798  CG  LEU A 308      67.762 102.604  31.181  1.00  0.00           C
ATOM   4799  HG  LEU A 308      68.572 101.854  31.161  1.00  0.00           H
ATOM   4800  CD1 LEU A 308      66.532 101.894  31.781  1.00  0.00           C
ATOM   4801 1HD1 LEU A 308      65.622 102.514  31.921  1.00  0.00           H
ATOM   4802 2HD1 LEU A 308      66.912 101.324  32.651  1.00  0.00           H
ATOM   4803 3HD1 LEU A 308      66.252 101.104  31.061  1.00  0.00           H
ATOM   4804  CD2 LEU A 308      68.152 103.694  32.191  1.00  0.00           C
ATOM   4805 1HD2 LEU A 308      69.102 104.154  31.841  1.00  0.00           H
ATOM   4806 2HD2 LEU A 308      68.372 103.314  33.211  1.00  0.00           H
ATOM   4807 3HD2 LEU A 308      67.302 104.394  32.361  1.00  0.00           H
ATOM   4808  C   LEU A 308      66.692 102.694  27.551  1.00  0.00           C
ATOM   4809  O   LEU A 308      65.522 102.314  27.511  1.00  0.00           O
ATOM   4810  N   LEU A 309      67.172 103.644  26.731  1.00  0.00           N
ATOM   4811  HN  LEU A 309      68.082 103.974  26.981  1.00  0.00           H
ATOM   4812  CA  LEU A 309      66.462 104.074  25.561  1.00  0.00           C
ATOM   4813  HA  LEU A 309      65.452 104.304  25.851  1.00  0.00           H
ATOM   4814  CB  LEU A 309      67.102 105.234  24.781  1.00  0.00           C
ATOM   4815  HB1 LEU A 309      68.122 104.944  24.471  1.00  0.00           H
ATOM   4816  HB2 LEU A 309      66.452 105.514  23.921  1.00  0.00           H
ATOM   4817  CG  LEU A 309      67.092 106.564  25.541  1.00  0.00           C
ATOM   4818  HG  LEU A 309      67.182 106.294  26.621  1.00  0.00           H
ATOM   4819  CD1 LEU A 309      68.262 107.544  25.311  1.00  0.00           C
ATOM   4820 1HD1 LEU A 309      68.282 107.904  24.261  1.00  0.00           H
ATOM   4821 2HD1 LEU A 309      68.272 108.464  25.931  1.00  0.00           H
ATOM   4822 3HD1 LEU A 309      69.222 107.014  25.481  1.00  0.00           H
ATOM   4823  CD2 LEU A 309      65.822 107.414  25.361  1.00  0.00           C
ATOM   4824 1HD2 LEU A 309      65.732 108.204  26.141  1.00  0.00           H
ATOM   4825 2HD2 LEU A 309      65.852 107.934  24.381  1.00  0.00           H
ATOM   4826 3HD2 LEU A 309      64.922 106.784  25.501  1.00  0.00           H
ATOM   4827  C   LEU A 309      66.052 103.064  24.541  1.00  0.00           C
ATOM   4828  O   LEU A 309      64.912 102.934  24.101  1.00  0.00           O
ATOM   4829  N   VAL A 310      66.972 102.174  24.111  1.00  0.00           N
ATOM   4830  HN  VAL A 310      67.872 102.154  24.521  1.00  0.00           H
ATOM   4831  CA  VAL A 310      66.802 101.174  23.101  1.00  0.00           C
ATOM   4832  HA  VAL A 310      66.072 101.544  22.401  1.00  0.00           H
ATOM   4833  CB  VAL A 310      68.112 100.754  22.511  1.00  0.00           C
ATOM   4834  HB  VAL A 310      68.692 100.304  23.351  1.00  0.00           H
ATOM   4835  CG1 VAL A 310      67.912  99.544  21.581  1.00  0.00           C
ATOM   4836 1HG1 VAL A 310      67.562  98.694  22.211  1.00  0.00           H
ATOM   4837 2HG1 VAL A 310      67.182  99.544  20.751  1.00  0.00           H
ATOM   4838 3HG1 VAL A 310      68.852  99.154  21.121  1.00  0.00           H
ATOM   4839  CG2 VAL A 310      68.902 101.904  21.861  1.00  0.00           C
ATOM   4840 1HG2 VAL A 310      69.822 101.464  21.421  1.00  0.00           H
ATOM   4841 2HG2 VAL A 310      68.402 102.504  21.081  1.00  0.00           H
ATOM   4842 3HG2 VAL A 310      69.172 102.644  22.641  1.00  0.00           H
ATOM   4843  C   VAL A 310      65.982 100.054  23.641  1.00  0.00           C
ATOM   4844  O   VAL A 310      65.072  99.544  22.981  1.00  0.00           O
ATOM   4845  N   PHE A 311      66.072  99.664  24.921  1.00  0.00           N
ATOM   4846  HN  PHE A 311      66.792 100.084  25.461  1.00  0.00           H
ATOM   4847  CA  PHE A 311      65.142  98.774  25.551  1.00  0.00           C
ATOM   4848  HA  PHE A 311      65.282  97.864  24.991  1.00  0.00           H
ATOM   4849  CB  PHE A 311      65.762  98.524  26.931  1.00  0.00           C
ATOM   4850  HB1 PHE A 311      65.972  99.454  27.491  1.00  0.00           H
ATOM   4851  HB2 PHE A 311      66.772  98.084  26.761  1.00  0.00           H
ATOM   4852  CG  PHE A 311      64.992  97.594  27.811  1.00  0.00           C
ATOM   4853  CD1 PHE A 311      64.282  97.924  28.941  1.00  0.00           C
ATOM   4854  HD1 PHE A 311      64.232  98.914  29.371  1.00  0.00           H
ATOM   4855  CE1 PHE A 311      63.792  96.954  29.781  1.00  0.00           C
ATOM   4856  HE1 PHE A 311      63.382  97.194  30.751  1.00  0.00           H
ATOM   4857  CZ  PHE A 311      64.022  95.624  29.521  1.00  0.00           C
ATOM   4858  HZ  PHE A 311      63.812  94.804  30.191  1.00  0.00           H
ATOM   4859  CD2 PHE A 311      65.112  96.264  27.501  1.00  0.00           C
ATOM   4860  HD2 PHE A 311      65.592  95.924  26.601  1.00  0.00           H
ATOM   4861  CE2 PHE A 311      64.662  95.274  28.351  1.00  0.00           C
ATOM   4862  HE2 PHE A 311      64.862  94.224  28.161  1.00  0.00           H
ATOM   4863  C   PHE A 311      63.702  99.174  25.581  1.00  0.00           C
ATOM   4864  O   PHE A 311      62.822  98.334  25.411  1.00  0.00           O
ATOM   4865  N   PHE A 312      63.422 100.484  25.771  1.00  0.00           N
ATOM   4866  HN  PHE A 312      64.252 101.024  25.891  1.00  0.00           H
ATOM   4867  CA  PHE A 312      62.082 100.874  26.061  1.00  0.00           C
ATOM   4868  HA  PHE A 312      61.542  99.964  26.291  1.00  0.00           H
ATOM   4869  CB  PHE A 312      62.102 101.744  27.321  1.00  0.00           C
ATOM   4870  HB1 PHE A 312      62.902 102.514  27.301  1.00  0.00           H
ATOM   4871  HB2 PHE A 312      61.112 102.224  27.471  1.00  0.00           H
ATOM   4872  CG  PHE A 312      62.222 101.014  28.611  1.00  0.00           C
ATOM   4873  CD1 PHE A 312      61.332  99.994  28.871  1.00  0.00           C
ATOM   4874  HD1 PHE A 312      60.602  99.734  28.131  1.00  0.00           H
ATOM   4875  CE1 PHE A 312      61.282  99.364  30.091  1.00  0.00           C
ATOM   4876  HE1 PHE A 312      60.472  98.674  30.281  1.00  0.00           H
ATOM   4877  CZ  PHE A 312      62.122  99.874  31.061  1.00  0.00           C
ATOM   4878  HZ  PHE A 312      62.052  99.424  32.041  1.00  0.00           H
ATOM   4879  CD2 PHE A 312      63.152 101.404  29.541  1.00  0.00           C
ATOM   4880  HD2 PHE A 312      63.792 102.254  29.371  1.00  0.00           H
ATOM   4881  CE2 PHE A 312      63.022 100.884  30.801  1.00  0.00           C
ATOM   4882  HE2 PHE A 312      63.722 101.184  31.561  1.00  0.00           H
ATOM   4883  C   PHE A 312      61.422 101.524  24.891  1.00  0.00           C
ATOM   4884  O   PHE A 312      60.292 101.994  25.081  1.00  0.00           O
ATOM   4885  N   GLN A 313      62.022 101.644  23.701  1.00  0.00           N
ATOM   4886  HN  GLN A 313      62.912 101.224  23.511  1.00  0.00           H
ATOM   4887  CA  GLN A 313      61.462 102.244  22.541  1.00  0.00           C
ATOM   4888  HA  GLN A 313      60.862 103.064  22.921  1.00  0.00           H
ATOM   4889  CB  GLN A 313      62.602 102.704  21.611  1.00  0.00           C
ATOM   4890  HB1 GLN A 313      63.252 103.384  22.191  1.00  0.00           H
ATOM   4891  HB2 GLN A 313      62.102 103.334  20.841  1.00  0.00           H
ATOM   4892  CG  GLN A 313      63.392 101.554  20.971  1.00  0.00           C
ATOM   4893  HG1 GLN A 313      63.952 100.974  21.731  1.00  0.00           H
ATOM   4894  HG2 GLN A 313      62.662 100.904  20.441  1.00  0.00           H
ATOM   4895  CD  GLN A 313      64.352 102.054  19.901  1.00  0.00           C
ATOM   4896  OE1 GLN A 313      64.252 101.594  18.771  1.00  0.00           O
ATOM   4897  NE2 GLN A 313      65.382 102.854  20.291  1.00  0.00           N
ATOM   4898 1HE2 GLN A 313      66.092 103.054  19.621  1.00  0.00           H
ATOM   4899 2HE2 GLN A 313      65.272 103.464  21.071  1.00  0.00           H
ATOM   4900  C   GLN A 313      60.462 101.404  21.761  1.00  0.00           C
ATOM   4901  OT1 GLN A 313      59.422 101.884  21.231  1.00  0.00           O
ATOM   4902  OT2 GLN A 313      60.642 100.154  21.691  1.00  0.00           O
ATOM   4903  N   PRO B  27      96.792  79.814  80.291  1.00  0.00           N
ATOM   4904  HN1 PRO B  27      95.802  79.894  80.451  1.00  0.00           H
ATOM   4905  HN2 PRO B  27      97.292  80.174  81.091  1.00  0.00           H
ATOM   4906  CD  PRO B  27      97.262  80.514  79.051  1.00  0.00           C
ATOM   4907  HD1 PRO B  27      96.572  81.324  78.741  1.00  0.00           H
ATOM   4908  HD2 PRO B  27      98.282  80.964  79.151  1.00  0.00           H
ATOM   4909  CA  PRO B  27      97.042  78.354  80.181  1.00  0.00           C
ATOM   4910  HA  PRO B  27      96.052  77.984  80.421  1.00  0.00           H
ATOM   4911  CB  PRO B  27      97.542  78.114  78.761  1.00  0.00           C
ATOM   4912  HB1 PRO B  27      98.632  77.884  78.731  1.00  0.00           H
ATOM   4913  HB2 PRO B  27      96.952  77.300  78.301  1.00  0.00           H
ATOM   4914  CG  PRO B  27      97.332  79.414  77.971  1.00  0.00           C
ATOM   4915  HG1 PRO B  27      98.192  79.554  77.281  1.00  0.00           H
ATOM   4916  HG2 PRO B  27      96.392  79.414  77.381  1.00  0.00           H
ATOM   4917  C   PRO B  27      97.932  77.874  81.271  1.00  0.00           C
ATOM   4918  O   PRO B  27      98.732  78.674  81.761  1.00  0.00           O
ATOM   4919  N   CYS B  28      97.672  76.670  81.811  1.00  0.00           N
ATOM   4920  HN  CYS B  28      96.932  76.170  81.351  1.00  0.00           H
ATOM   4921  CA  CYS B  28      98.572  75.970  82.671  1.00  0.00           C
ATOM   4922  HA  CYS B  28      98.682  76.500  83.611  1.00  0.00           H
ATOM   4923  CB  CYS B  28      98.082  74.590  83.121  1.00  0.00           C
ATOM   4924  HB1 CYS B  28      97.002  74.760  83.281  1.00  0.00           H
ATOM   4925  HB2 CYS B  28      98.182  74.010  82.171  1.00  0.00           H
ATOM   4926  SG  CYS B  28      99.102  73.890  84.441  1.00  0.00           S
ATOM   4927  C   CYS B  28      99.932  75.790  82.071  1.00  0.00           C
ATOM   4928  O   CYS B  28     100.142  75.070  81.091  1.00  0.00           O
ATOM   4929  N   PHE B  29     100.942  76.440  82.661  1.00  0.00           N
ATOM   4930  HN  PHE B  29     100.702  77.220  83.241  1.00  0.00           H
ATOM   4931  CA  PHE B  29     102.292  76.420  82.171  1.00  0.00           C
ATOM   4932  HA  PHE B  29     102.312  76.150  81.121  1.00  0.00           H
ATOM   4933  CB  PHE B  29     102.872  77.834  82.291  1.00  0.00           C
ATOM   4934  HB1 PHE B  29     102.662  78.174  83.331  1.00  0.00           H
ATOM   4935  HB2 PHE B  29     103.972  77.844  82.161  1.00  0.00           H
ATOM   4936  CG  PHE B  29     102.422  78.894  81.341  1.00  0.00           C
ATOM   4937  CD1 PHE B  29     101.612  79.894  81.811  1.00  0.00           C
ATOM   4938  HD1 PHE B  29     101.222  79.964  82.821  1.00  0.00           H
ATOM   4939  CE1 PHE B  29     101.392  80.974  80.991  1.00  0.00           C
ATOM   4940  HE1 PHE B  29     100.772  81.814  81.281  1.00  0.00           H
ATOM   4941  CZ  PHE B  29     101.852  80.884  79.691  1.00  0.00           C
ATOM   4942  HZ  PHE B  29     101.632  81.734  79.061  1.00  0.00           H
ATOM   4943  CD2 PHE B  29     102.882  78.784  80.061  1.00  0.00           C
ATOM   4944  HD2 PHE B  29     103.672  78.134  79.711  1.00  0.00           H
ATOM   4945  CE2 PHE B  29     102.572  79.824  79.201  1.00  0.00           C
ATOM   4946  HE2 PHE B  29     102.932  79.884  78.191  1.00  0.00           H
ATOM   4947  C   PHE B  29     103.072  75.440  82.971  1.00  0.00           C
ATOM   4948  O   PHE B  29     102.912  75.330  84.181  1.00  0.00           O
ATOM   4949  N   ARG B  30     103.852  74.550  82.331  1.00  0.00           N
ATOM   4950  HN  ARG B  30     103.922  74.600  81.331  1.00  0.00           H
ATOM   4951  CA  ARG B  30     104.732  73.640  82.981  1.00  0.00           C
ATOM   4952  HA  ARG B  30     104.672  73.800  84.051  1.00  0.00           H
ATOM   4953  CB  ARG B  30     104.382  72.220  82.501  1.00  0.00           C
ATOM   4954  HB1 ARG B  30     104.272  72.210  81.391  1.00  0.00           H
ATOM   4955  HB2 ARG B  30     105.162  71.490  82.801  1.00  0.00           H
ATOM   4956  CG  ARG B  30     103.142  71.690  83.231  1.00  0.00           C
ATOM   4957  HG1 ARG B  30     103.372  71.980  84.281  1.00  0.00           H
ATOM   4958  HG2 ARG B  30     102.282  72.290  82.861  1.00  0.00           H
ATOM   4959  CD  ARG B  30     102.882  70.190  83.121  1.00  0.00           C
ATOM   4960  HD1 ARG B  30     102.542  70.050  82.071  1.00  0.00           H
ATOM   4961  HD2 ARG B  30     103.762  69.550  83.321  1.00  0.00           H
ATOM   4962  NE  ARG B  30     101.762  69.940  84.071  1.00  0.00           N
ATOM   4963  HE  ARG B  30     101.492  70.600  84.771  1.00  0.00           H
ATOM   4964  CZ  ARG B  30     101.212  68.720  84.361  1.00  0.00           C
ATOM   4965  NH1 ARG B  30     101.312  67.610  83.561  1.00  0.00           N
ATOM   4966 1HH1 ARG B  30     101.282  66.670  83.881  1.00  0.00           H
ATOM   4967 2HH1 ARG B  30     102.002  67.580  82.841  1.00  0.00           H
ATOM   4968  NH2 ARG B  30     100.562  68.590  85.551  1.00  0.00           N
ATOM   4969 1HH2 ARG B  30     100.402  67.650  85.851  1.00  0.00           H
ATOM   4970 2HH2 ARG B  30     100.442  69.430  86.091  1.00  0.00           H
ATOM   4971  C   ARG B  30     106.152  73.860  82.581  1.00  0.00           C
ATOM   4972  O   ARG B  30     106.502  74.360  81.511  1.00  0.00           O
ATOM   4973  N   GLU B  31     107.062  73.540  83.511  1.00  0.00           N
ATOM   4974  HN  GLU B  31     106.802  73.080  84.361  1.00  0.00           H
ATOM   4975  CA  GLU B  31     108.472  73.760  83.411  1.00  0.00           C
ATOM   4976  HA  GLU B  31     108.662  74.770  83.081  1.00  0.00           H
ATOM   4977  CB  GLU B  31     109.142  73.660  84.801  1.00  0.00           C
ATOM   4978  HB1 GLU B  31     110.212  73.550  84.541  1.00  0.00           H
ATOM   4979  HB2 GLU B  31     108.792  72.670  85.161  1.00  0.00           H
ATOM   4980  CG  GLU B  31     108.842  74.780  85.791  1.00  0.00           C
ATOM   4981  HG1 GLU B  31     107.802  75.140  85.711  1.00  0.00           H
ATOM   4982  HG2 GLU B  31     109.562  75.610  85.611  1.00  0.00           H
ATOM   4983  CD  GLU B  31     109.172  74.310  87.201  1.00  0.00           C
ATOM   4984  OE1 GLU B  31     108.642  73.260  87.651  1.00  0.00           O
ATOM   4985  OE2 GLU B  31     109.912  75.000  87.951  1.00  0.00           O
ATOM   4986  C   GLU B  31     109.142  72.880  82.411  1.00  0.00           C
ATOM   4987  O   GLU B  31     110.102  73.310  81.771  1.00  0.00           O
ATOM   4988  N   GLU B  32     108.732  71.620  82.181  1.00  0.00           N
ATOM   4989  HN  GLU B  32     108.102  71.220  82.841  1.00  0.00           H
ATOM   4990  CA  GLU B  32     109.282  70.770  81.161  1.00  0.00           C
ATOM   4991  HA  GLU B  32     110.242  70.460  81.551  1.00  0.00           H
ATOM   4992  CB  GLU B  32     108.312  69.580  81.121  1.00  0.00           C
ATOM   4993  HB1 GLU B  32     107.272  69.940  81.271  1.00  0.00           H
ATOM   4994  HB2 GLU B  32     108.652  69.100  82.071  1.00  0.00           H
ATOM   4995  CG  GLU B  32     108.402  68.620  79.941  1.00  0.00           C
ATOM   4996  HG1 GLU B  32     107.962  69.120  79.051  1.00  0.00           H
ATOM   4997  HG2 GLU B  32     109.452  68.380  79.671  1.00  0.00           H
ATOM   4998  CD  GLU B  32     107.782  67.270  80.281  1.00  0.00           C
ATOM   4999  OE1 GLU B  32     106.672  66.890  79.821  1.00  0.00           O
ATOM   5000  OE2 GLU B  32     108.432  66.570  81.101  1.00  0.00           O
ATOM   5001  C   GLU B  32     109.312  71.380  79.801  1.00  0.00           C
ATOM   5002  O   GLU B  32     110.362  71.470  79.181  1.00  0.00           O
ATOM   5003  N   ASN B  33     108.202  71.990  79.351  1.00  0.00           N
ATOM   5004  HN  ASN B  33     107.352  72.030  79.871  1.00  0.00           H
ATOM   5005  CA  ASN B  33     108.102  72.620  78.071  1.00  0.00           C
ATOM   5006  HA  ASN B  33     108.482  71.890  77.371  1.00  0.00           H
ATOM   5007  CB  ASN B  33     106.672  73.130  77.791  1.00  0.00           C
ATOM   5008  HB1 ASN B  33     106.362  73.720  78.681  1.00  0.00           H
ATOM   5009  HB2 ASN B  33     106.612  73.760  76.871  1.00  0.00           H
ATOM   5010  CG  ASN B  33     105.722  71.950  77.671  1.00  0.00           C
ATOM   5011  OD1 ASN B  33     106.042  70.780  77.881  1.00  0.00           O
ATOM   5012  ND2 ASN B  33     104.512  72.350  77.201  1.00  0.00           N
ATOM   5013 1HD2 ASN B  33     104.262  73.310  77.281  1.00  0.00           H
ATOM   5014 2HD2 ASN B  33     103.792  71.660  77.091  1.00  0.00           H
ATOM   5015  C   ASN B  33     108.952  73.840  77.981  1.00  0.00           C
ATOM   5016  O   ASN B  33     109.552  74.080  76.931  1.00  0.00           O
ATOM   5017  N   ALA B  34     109.072  74.640  79.051  1.00  0.00           N
ATOM   5018  HN  ALA B  34     108.522  74.470  79.871  1.00  0.00           H
ATOM   5019  CA  ALA B  34     110.022  75.700  79.181  1.00  0.00           C
ATOM   5020  HA  ALA B  34     109.872  76.390  78.371  1.00  0.00           H
ATOM   5021  CB  ALA B  34     109.722  76.600  80.391  1.00  0.00           C
ATOM   5022  HB1 ALA B  34     108.692  76.990  80.491  1.00  0.00           H
ATOM   5023  HB2 ALA B  34     109.772  76.150  81.411  1.00  0.00           H
ATOM   5024  HB3 ALA B  34     110.442  77.434  80.271  1.00  0.00           H
ATOM   5025  C   ALA B  34     111.472  75.360  79.171  1.00  0.00           C
ATOM   5026  O   ALA B  34     112.282  75.930  78.441  1.00  0.00           O
ATOM   5027  N   ASN B  35     111.902  74.290  79.861  1.00  0.00           N
ATOM   5028  HN  ASN B  35     111.292  73.930  80.561  1.00  0.00           H
ATOM   5029  CA  ASN B  35     113.232  73.770  79.781  1.00  0.00           C
ATOM   5030  HA  ASN B  35     113.932  74.590  79.841  1.00  0.00           H
ATOM   5031  CB  ASN B  35     113.512  72.780  80.921  1.00  0.00           C
ATOM   5032  HB1 ASN B  35     112.722  72.010  80.851  1.00  0.00           H
ATOM   5033  HB2 ASN B  35     114.542  72.410  80.721  1.00  0.00           H
ATOM   5034  CG  ASN B  35     113.422  73.470  82.271  1.00  0.00           C
ATOM   5035  OD1 ASN B  35     113.462  74.700  82.361  1.00  0.00           O
ATOM   5036  ND2 ASN B  35     113.472  72.700  83.391  1.00  0.00           N
ATOM   5037 1HD2 ASN B  35     113.482  71.700  83.281  1.00  0.00           H
ATOM   5038 2HD2 ASN B  35     113.542  73.200  84.251  1.00  0.00           H
ATOM   5039  C   ASN B  35     113.582  73.050  78.521  1.00  0.00           C
ATOM   5040  O   ASN B  35     114.732  73.070  78.091  1.00  0.00           O
ATOM   5041  N   PHE B  36     112.662  72.330  77.841  1.00  0.00           N
ATOM   5042  HN  PHE B  36     111.722  72.290  78.161  1.00  0.00           H
ATOM   5043  CA  PHE B  36     112.812  71.860  76.501  1.00  0.00           C
ATOM   5044  HA  PHE B  36     113.692  71.230  76.511  1.00  0.00           H
ATOM   5045  CB  PHE B  36     111.552  71.040  76.161  1.00  0.00           C
ATOM   5046  HB1 PHE B  36     111.462  70.190  76.871  1.00  0.00           H
ATOM   5047  HB2 PHE B  36     110.652  71.690  76.091  1.00  0.00           H
ATOM   5048  CG  PHE B  36     111.772  70.390  74.841  1.00  0.00           C
ATOM   5049  CD1 PHE B  36     111.102  70.840  73.731  1.00  0.00           C
ATOM   5050  HD1 PHE B  36     110.392  71.640  73.861  1.00  0.00           H
ATOM   5051  CE1 PHE B  36     111.142  70.220  72.501  1.00  0.00           C
ATOM   5052  HE1 PHE B  36     110.472  70.580  71.731  1.00  0.00           H
ATOM   5053  CZ  PHE B  36     111.982  69.140  72.361  1.00  0.00           C
ATOM   5054  HZ  PHE B  36     112.172  68.850  71.341  1.00  0.00           H
ATOM   5055  CD2 PHE B  36     112.622  69.330  74.641  1.00  0.00           C
ATOM   5056  HD2 PHE B  36     113.112  68.860  75.481  1.00  0.00           H
ATOM   5057  CE2 PHE B  36     112.762  68.720  73.411  1.00  0.00           C
ATOM   5058  HE2 PHE B  36     113.432  67.880  73.321  1.00  0.00           H
ATOM   5059  C   PHE B  36     113.042  72.930  75.491  1.00  0.00           C
ATOM   5060  O   PHE B  36     114.062  72.950  74.801  1.00  0.00           O
[truncated: 349,666 more chars]
