# Supplementary material for: Structural basis of dimerization of chemokine receptors CCR5 and CXCR4
Source: Nat Commun. 2023 Oct 13;14:6439. doi: 10.1038/s41467-023-42082-z (PMC10575954; doi:10.1038/s41467-023-42082-z)
Supplement: Supplementary file 6 — Source Data [file 41467_2023_42082_MOESM6_ESM.zip › Figure 5/Panel C/State_zeta.pdb]

REMARK    GENERATED BY TRJCONV
TITLE     Protein t= 69540.00000 step= 34770000
REMARK    THIS IS A SIMULATION BOX
CRYST1  189.235  189.235  101.407  90.00  90.00  90.00 P 1           1
MODEL        1
ATOM      1  N   PRO A  19     120.253 107.668  76.252  1.00  0.00           N
ATOM      2  HN1 PRO A  19     120.603 107.418  77.152  1.00  0.00           H
ATOM      3  HN2 PRO A  19     120.823 108.468  76.032  1.00  0.00           H
ATOM      4  CD  PRO A  19     120.453 106.648  75.172  1.00  0.00           C
ATOM      5  HD1 PRO A  19     120.743 105.688  75.672  1.00  0.00           H
ATOM      6  HD2 PRO A  19     121.153 106.958  74.372  1.00  0.00           H
ATOM      7  CA  PRO A  19     118.823 108.088  76.332  1.00  0.00           C
ATOM      8  HA  PRO A  19     118.763 109.008  75.782  1.00  0.00           H
ATOM      9  CB  PRO A  19     118.073 106.878  75.782  1.00  0.00           C
ATOM     10  HB1 PRO A  19     117.083 107.098  75.342  1.00  0.00           H
ATOM     11  HB2 PRO A  19     117.943 106.098  76.562  1.00  0.00           H
ATOM     12  CG  PRO A  19     119.023 106.478  74.632  1.00  0.00           C
ATOM     13  HG1 PRO A  19     118.873 107.158  73.772  1.00  0.00           H
ATOM     14  HG2 PRO A  19     118.933 105.428  74.282  1.00  0.00           H
ATOM     15  C   PRO A  19     118.563 108.518  77.732  1.00  0.00           C
ATOM     16  O   PRO A  19     119.473 108.778  78.522  1.00  0.00           O
ATOM     17  N   CYS A  20     117.303 108.608  78.192  1.00  0.00           N
ATOM     18  HN  CYS A  20     116.563 108.528  77.522  1.00  0.00           H
ATOM     19  CA  CYS A  20     116.973 108.858  79.562  1.00  0.00           C
ATOM     20  HA  CYS A  20     117.853 108.688  80.162  1.00  0.00           H
ATOM     21  CB  CYS A  20     116.473 110.258  79.952  1.00  0.00           C
ATOM     22  HB1 CYS A  20     116.003 110.218  80.952  1.00  0.00           H
ATOM     23  HB2 CYS A  20     117.393 110.878  80.092  1.00  0.00           H
ATOM     24  SG  CYS A  20     115.303 111.018  78.792  1.00  0.00           S
ATOM     25  C   CYS A  20     116.033 107.828  80.062  1.00  0.00           C
ATOM     26  O   CYS A  20     115.423 107.048  79.322  1.00  0.00           O
ATOM     27  N   GLN A  21     115.813 107.648  81.382  1.00  0.00           N
ATOM     28  HN  GLN A  21     116.253 108.198  82.082  1.00  0.00           H
ATOM     29  CA  GLN A  21     115.013 106.568  81.892  1.00  0.00           C
ATOM     30  HA  GLN A  21     114.733 105.808  81.182  1.00  0.00           H
ATOM     31  CB  GLN A  21     115.753 105.968  83.102  1.00  0.00           C
ATOM     32  HB1 GLN A  21     115.153 105.218  83.652  1.00  0.00           H
ATOM     33  HB2 GLN A  21     115.953 106.738  83.872  1.00  0.00           H
ATOM     34  CG  GLN A  21     117.033 105.198  82.782  1.00  0.00           C
ATOM     35  HG1 GLN A  21     117.503 104.808  83.712  1.00  0.00           H
ATOM     36  HG2 GLN A  21     117.813 105.788  82.262  1.00  0.00           H
ATOM     37  CD  GLN A  21     116.673 104.068  81.822  1.00  0.00           C
ATOM     38  OE1 GLN A  21     116.283 102.978  82.242  1.00  0.00           O
ATOM     39  NE2 GLN A  21     116.943 104.258  80.502  1.00  0.00           N
ATOM     40 1HE2 GLN A  21     116.583 103.548  79.892  1.00  0.00           H
ATOM     41 2HE2 GLN A  21     116.953 105.178  80.112  1.00  0.00           H
ATOM     42  C   GLN A  21     113.743 107.108  82.442  1.00  0.00           C
ATOM     43  O   GLN A  21     113.753 107.968  83.322  1.00  0.00           O
ATOM     44  N   LYS A  22     112.603 106.688  81.872  1.00  0.00           N
ATOM     45  HN  LYS A  22     112.703 105.998  81.152  1.00  0.00           H
ATOM     46  CA  LYS A  22     111.273 107.158  82.112  1.00  0.00           C
ATOM     47  HA  LYS A  22     111.243 107.618  83.092  1.00  0.00           H
ATOM     48  CB  LYS A  22     110.943 108.218  81.052  1.00  0.00           C
ATOM     49  HB1 LYS A  22     110.813 107.658  80.102  1.00  0.00           H
ATOM     50  HB2 LYS A  22     109.943 108.588  81.392  1.00  0.00           H
ATOM     51  CG  LYS A  22     111.863 109.428  80.932  1.00  0.00           C
ATOM     52  HG1 LYS A  22     112.843 109.128  80.512  1.00  0.00           H
ATOM     53  HG2 LYS A  22     111.483 110.198  80.222  1.00  0.00           H
ATOM     54  CD  LYS A  22     112.073 110.208  82.232  1.00  0.00           C
ATOM     55  HD1 LYS A  22     113.123 110.588  82.222  1.00  0.00           H
ATOM     56  HD2 LYS A  22     111.983 109.508  83.092  1.00  0.00           H
ATOM     57  CE  LYS A  22     110.973 111.248  82.412  1.00  0.00           C
ATOM     58  HE1 LYS A  22     110.963 112.058  81.652  1.00  0.00           H
ATOM     59  HE2 LYS A  22     109.943 110.878  82.612  1.00  0.00           H
ATOM     60  NZ  LYS A  22     111.293 112.048  83.612  1.00  0.00           N
ATOM     61  HZ1 LYS A  22     111.473 111.498  84.472  1.00  0.00           H
ATOM     62  HZ2 LYS A  22     112.143 112.608  83.392  1.00  0.00           H
ATOM     63  HZ3 LYS A  22     110.523 112.708  83.832  1.00  0.00           H
ATOM     64  C   LYS A  22     110.283 106.038  82.092  1.00  0.00           C
ATOM     65  O   LYS A  22     110.563 104.898  81.732  1.00  0.00           O
ATOM     66  N   ILE A  23     109.093 106.328  82.642  1.00  0.00           N
ATOM     67  HN  ILE A  23     108.993 107.218  83.072  1.00  0.00           H
ATOM     68  CA  ILE A  23     107.923 105.498  82.602  1.00  0.00           C
ATOM     69  HA  ILE A  23     108.123 104.558  82.112  1.00  0.00           H
ATOM     70  CB  ILE A  23     107.333 105.348  83.972  1.00  0.00           C
ATOM     71  HB  ILE A  23     107.483 106.318  84.492  1.00  0.00           H
ATOM     72  CG2 ILE A  23     105.873 104.868  83.982  1.00  0.00           C
ATOM     73 1HG2 ILE A  23     105.603 104.568  85.022  1.00  0.00           H
ATOM     74 2HG2 ILE A  23     105.713 103.978  83.342  1.00  0.00           H
ATOM     75 3HG2 ILE A  23     105.093 105.618  83.722  1.00  0.00           H
ATOM     76  CG1 ILE A  23     108.133 104.288  84.732  1.00  0.00           C
ATOM     77 1HG1 ILE A  23     108.023 104.358  85.832  1.00  0.00           H
ATOM     78 2HG1 ILE A  23     109.213 104.538  84.662  1.00  0.00           H
ATOM     79  CD  ILE A  23     107.963 102.848  84.242  1.00  0.00           C
ATOM     80  HD1 ILE A  23     108.243 102.588  83.202  1.00  0.00           H
ATOM     81  HD2 ILE A  23     106.923 102.468  84.322  1.00  0.00           H
ATOM     82  HD3 ILE A  23     108.593 102.198  84.892  1.00  0.00           H
ATOM     83  C   ILE A  23     106.863 106.158  81.782  1.00  0.00           C
ATOM     84  O   ILE A  23     106.653 107.358  81.892  1.00  0.00           O
ATOM     85  N   ASN A  24     106.223 105.458  80.822  1.00  0.00           N
ATOM     86  HN  ASN A  24     106.513 104.538  80.602  1.00  0.00           H
ATOM     87  CA  ASN A  24     105.123 105.908  80.022  1.00  0.00           C
ATOM     88  HA  ASN A  24     104.673 105.068  79.512  1.00  0.00           H
ATOM     89  CB  ASN A  24     104.003 106.428  80.942  1.00  0.00           C
ATOM     90  HB1 ASN A  24     103.933 105.778  81.842  1.00  0.00           H
ATOM     91  HB2 ASN A  24     104.383 107.388  81.372  1.00  0.00           H
ATOM     92  CG  ASN A  24     102.643 106.648  80.292  1.00  0.00           C
ATOM     93  OD1 ASN A  24     102.263 106.038  79.302  1.00  0.00           O
ATOM     94  ND2 ASN A  24     101.983 107.728  80.802  1.00  0.00           N
ATOM     95 1HD2 ASN A  24     102.313 108.088  81.672  1.00  0.00           H
ATOM     96 2HD2 ASN A  24     101.133 108.008  80.372  1.00  0.00           H
ATOM     97  C   ASN A  24     105.403 106.818  78.872  1.00  0.00           C
ATOM     98  O   ASN A  24     105.093 108.008  78.912  1.00  0.00           O
ATOM     99  N   VAL A  25     106.133 106.228  77.912  1.00  0.00           N
ATOM    100  HN  VAL A  25     106.333 105.248  77.872  1.00  0.00           H
ATOM    101  CA  VAL A  25     106.453 106.948  76.722  1.00  0.00           C
ATOM    102  HA  VAL A  25     105.873 107.848  76.632  1.00  0.00           H
ATOM    103  CB  VAL A  25     107.943 107.108  76.652  1.00  0.00           C
ATOM    104  HB  VAL A  25     108.423 106.138  76.912  1.00  0.00           H
ATOM    105  CG1 VAL A  25     108.423 108.048  77.782  1.00  0.00           C
ATOM    106 1HG1 VAL A  25     107.933 109.038  77.772  1.00  0.00           H
ATOM    107 2HG1 VAL A  25     108.213 107.708  78.812  1.00  0.00           H
ATOM    108 3HG1 VAL A  25     109.533 108.118  77.842  1.00  0.00           H
ATOM    109  CG2 VAL A  25     108.543 107.488  75.282  1.00  0.00           C
ATOM    110 1HG2 VAL A  25     108.183 108.448  74.852  1.00  0.00           H
ATOM    111 2HG2 VAL A  25     108.513 106.678  74.532  1.00  0.00           H
ATOM    112 3HG2 VAL A  25     109.623 107.688  75.382  1.00  0.00           H
ATOM    113  C   VAL A  25     105.993 106.198  75.512  1.00  0.00           C
ATOM    114  O   VAL A  25     105.773 106.778  74.452  1.00  0.00           O
ATOM    115  N   LYS A  26     105.823 104.868  75.632  1.00  0.00           N
ATOM    116  HN  LYS A  26     105.983 104.448  76.522  1.00  0.00           H
ATOM    117  CA  LYS A  26     105.653 103.928  74.572  1.00  0.00           C
ATOM    118  HA  LYS A  26     106.063 104.328  73.652  1.00  0.00           H
ATOM    119  CB  LYS A  26     106.373 102.578  74.732  1.00  0.00           C
ATOM    120  HB1 LYS A  26     106.193 101.938  73.842  1.00  0.00           H
ATOM    121  HB2 LYS A  26     105.993 101.928  75.552  1.00  0.00           H
ATOM    122  CG  LYS A  26     107.893 102.648  74.892  1.00  0.00           C
ATOM    123  HG1 LYS A  26     108.313 101.638  75.132  1.00  0.00           H
ATOM    124  HG2 LYS A  26     108.183 103.368  75.692  1.00  0.00           H
ATOM    125  CD  LYS A  26     108.633 103.038  73.612  1.00  0.00           C
ATOM    126  HD1 LYS A  26     108.443 102.168  72.952  1.00  0.00           H
ATOM    127  HD2 LYS A  26     108.123 103.948  73.232  1.00  0.00           H
ATOM    128  CE  LYS A  26     110.073 103.458  73.892  1.00  0.00           C
ATOM    129  HE1 LYS A  26     110.493 102.508  74.302  1.00  0.00           H
ATOM    130  HE2 LYS A  26     110.163 104.218  74.692  1.00  0.00           H
ATOM    131  NZ  LYS A  26     110.773 103.878  72.662  1.00  0.00           N
ATOM    132  HZ1 LYS A  26     110.783 103.108  71.952  1.00  0.00           H
ATOM    133  HZ2 LYS A  26     110.183 104.608  72.222  1.00  0.00           H
ATOM    134  HZ3 LYS A  26     111.713 104.258  72.902  1.00  0.00           H
ATOM    135  C   LYS A  26     104.223 103.598  74.302  1.00  0.00           C
ATOM    136  O   LYS A  26     103.843 102.858  73.402  1.00  0.00           O
ATOM    137  N   GLN A  27     103.323 104.218  75.082  1.00  0.00           N
ATOM    138  HN  GLN A  27     103.703 105.008  75.572  1.00  0.00           H
ATOM    139  CA  GLN A  27     101.913 103.978  75.082  1.00  0.00           C
ATOM    140  HA  GLN A  27     101.793 102.918  75.272  1.00  0.00           H
ATOM    141  CB  GLN A  27     101.183 104.698  76.232  1.00  0.00           C
ATOM    142  HB1 GLN A  27     100.213 104.278  76.552  1.00  0.00           H
ATOM    143  HB2 GLN A  27     101.853 104.638  77.112  1.00  0.00           H
ATOM    144  CG  GLN A  27     101.023 106.208  76.012  1.00  0.00           C
ATOM    145  HG1 GLN A  27     100.293 106.488  75.222  1.00  0.00           H
ATOM    146  HG2 GLN A  27     100.633 106.438  77.022  1.00  0.00           H
ATOM    147  CD  GLN A  27     102.273 107.038  75.742  1.00  0.00           C
ATOM    148  OE1 GLN A  27     102.953 107.008  74.722  1.00  0.00           O
ATOM    149  NE2 GLN A  27     102.643 107.828  76.792  1.00  0.00           N
ATOM    150 1HE2 GLN A  27     103.583 108.148  76.792  1.00  0.00           H
ATOM    151 2HE2 GLN A  27     102.133 107.838  77.652  1.00  0.00           H
ATOM    152  C   GLN A  27     101.133 104.158  73.832  1.00  0.00           C
ATOM    153  O   GLN A  27     100.363 103.278  73.432  1.00  0.00           O
ATOM    154  N   ILE A  28     101.363 105.268  73.112  1.00  0.00           N
ATOM    155  HN  ILE A  28     101.973 105.968  73.492  1.00  0.00           H
ATOM    156  CA  ILE A  28     100.743 105.508  71.852  1.00  0.00           C
ATOM    157  HA  ILE A  28      99.673 105.418  71.992  1.00  0.00           H
ATOM    158  CB  ILE A  28     101.023 106.888  71.332  1.00  0.00           C
ATOM    159  HB  ILE A  28     102.123 107.008  71.182  1.00  0.00           H
ATOM    160  CG2 ILE A  28     100.313 107.218  70.012  1.00  0.00           C
ATOM    161 1HG2 ILE A  28     100.283 108.308  69.802  1.00  0.00           H
ATOM    162 2HG2 ILE A  28     100.903 106.798  69.162  1.00  0.00           H
ATOM    163 3HG2 ILE A  28      99.273 106.848  70.102  1.00  0.00           H
ATOM    164  CG1 ILE A  28     100.503 107.948  72.312  1.00  0.00           C
ATOM    165 1HG1 ILE A  28     101.163 107.818  73.192  1.00  0.00           H
ATOM    166 2HG1 ILE A  28     100.833 108.928  71.922  1.00  0.00           H
ATOM    167  CD  ILE A  28      99.033 107.858  72.712  1.00  0.00           C
ATOM    168  HD1 ILE A  28      98.373 108.158  71.862  1.00  0.00           H
ATOM    169  HD2 ILE A  28      98.763 106.888  73.192  1.00  0.00           H
ATOM    170  HD3 ILE A  28      98.793 108.528  73.562  1.00  0.00           H
ATOM    171  C   ILE A  28     101.163 104.458  70.882  1.00  0.00           C
ATOM    172  O   ILE A  28     100.293 103.928  70.192  1.00  0.00           O
ATOM    173  N   ALA A  29     102.463 104.118  70.852  1.00  0.00           N
ATOM    174  HN  ALA A  29     103.023 104.548  71.562  1.00  0.00           H
ATOM    175  CA  ALA A  29     102.993 103.168  69.922  1.00  0.00           C
ATOM    176  HA  ALA A  29     102.733 103.498  68.922  1.00  0.00           H
ATOM    177  CB  ALA A  29     104.523 103.178  70.042  1.00  0.00           C
ATOM    178  HB1 ALA A  29     104.913 102.868  71.042  1.00  0.00           H
ATOM    179  HB2 ALA A  29     104.873 104.228  69.932  1.00  0.00           H
ATOM    180  HB3 ALA A  29     104.943 102.538  69.232  1.00  0.00           H
ATOM    181  C   ALA A  29     102.423 101.798  69.992  1.00  0.00           C
ATOM    182  O   ALA A  29     102.113 101.178  68.972  1.00  0.00           O
ATOM    183  N   ALA A  30     102.173 101.318  71.232  1.00  0.00           N
ATOM    184  HN  ALA A  30     102.603 101.788  72.002  1.00  0.00           H
ATOM    185  CA  ALA A  30     101.493 100.118  71.612  1.00  0.00           C
ATOM    186  HA  ALA A  30     101.983  99.378  70.982  1.00  0.00           H
ATOM    187  CB  ALA A  30     101.763  99.878  73.102  1.00  0.00           C
ATOM    188  HB1 ALA A  30     101.523  98.818  73.342  1.00  0.00           H
ATOM    189  HB2 ALA A  30     102.843 100.008  73.332  1.00  0.00           H
ATOM    190  HB3 ALA A  30     101.243 100.558  73.812  1.00  0.00           H
ATOM    191  C   ALA A  30     100.033  99.968  71.362  1.00  0.00           C
ATOM    192  O   ALA A  30      99.443  98.898  71.482  1.00  0.00           O
ATOM    193  N   ARG A  31      99.423 101.098  70.962  1.00  0.00           N
ATOM    194  HN  ARG A  31      99.973 101.928  70.912  1.00  0.00           H
ATOM    195  CA  ARG A  31      98.143 101.128  70.332  1.00  0.00           C
ATOM    196  HA  ARG A  31      97.633 100.188  70.502  1.00  0.00           H
ATOM    197  CB  ARG A  31      97.373 102.308  70.952  1.00  0.00           C
ATOM    198  HB1 ARG A  31      97.903 103.188  70.532  1.00  0.00           H
ATOM    199  HB2 ARG A  31      96.413 102.478  70.422  1.00  0.00           H
ATOM    200  CG  ARG A  31      97.233 102.348  72.482  1.00  0.00           C
ATOM    201  HG1 ARG A  31      98.283 102.398  72.842  1.00  0.00           H
ATOM    202  HG2 ARG A  31      97.003 101.358  72.912  1.00  0.00           H
ATOM    203  CD  ARG A  31      96.373 103.468  73.062  1.00  0.00           C
ATOM    204  HD1 ARG A  31      95.343 103.438  72.652  1.00  0.00           H
ATOM    205  HD2 ARG A  31      96.813 104.478  72.932  1.00  0.00           H
ATOM    206  NE  ARG A  31      96.353 103.208  74.532  1.00  0.00           N
ATOM    207  HE  ARG A  31      97.003 102.598  74.982  1.00  0.00           H
ATOM    208  CZ  ARG A  31      95.413 103.698  75.402  1.00  0.00           C
ATOM    209  NH1 ARG A  31      94.423 104.558  75.032  1.00  0.00           N
ATOM    210 1HH1 ARG A  31      93.763 104.938  75.682  1.00  0.00           H
ATOM    211 2HH1 ARG A  31      94.363 104.828  74.072  1.00  0.00           H
ATOM    212  NH2 ARG A  31      95.483 103.188  76.662  1.00  0.00           N
ATOM    213 1HH2 ARG A  31      96.253 102.588  76.872  1.00  0.00           H
ATOM    214 2HH2 ARG A  31      94.683 103.388  77.222  1.00  0.00           H
ATOM    215  C   ARG A  31      98.133 101.268  68.852  1.00  0.00           C
ATOM    216  O   ARG A  31      97.523 100.448  68.172  1.00  0.00           O
ATOM    217  N   LEU A  32      98.883 102.188  68.222  1.00  0.00           N
ATOM    218  HN  LEU A  32      99.193 102.958  68.762  1.00  0.00           H
ATOM    219  CA  LEU A  32      99.253 102.408  66.852  1.00  0.00           C
ATOM    220  HA  LEU A  32      98.363 102.798  66.382  1.00  0.00           H
ATOM    221  CB  LEU A  32     100.283 103.548  66.862  1.00  0.00           C
ATOM    222  HB1 LEU A  32     101.123 103.128  67.462  1.00  0.00           H
ATOM    223  HB2 LEU A  32      99.773 104.358  67.422  1.00  0.00           H
ATOM    224  CG  LEU A  32     100.673 104.098  65.482  1.00  0.00           C
ATOM    225  HG  LEU A  32     100.803 103.248  64.792  1.00  0.00           H
ATOM    226  CD1 LEU A  32     102.013 104.838  65.672  1.00  0.00           C
ATOM    227 1HD1 LEU A  32     101.883 105.768  66.272  1.00  0.00           H
ATOM    228 2HD1 LEU A  32     102.483 105.108  64.702  1.00  0.00           H
ATOM    229 3HD1 LEU A  32     102.673 104.158  66.252  1.00  0.00           H
ATOM    230  CD2 LEU A  32      99.553 104.988  64.922  1.00  0.00           C
ATOM    231 1HD2 LEU A  32      99.033 105.648  65.652  1.00  0.00           H
ATOM    232 2HD2 LEU A  32      98.773 104.388  64.402  1.00  0.00           H
ATOM    233 3HD2 LEU A  32     100.113 105.568  64.162  1.00  0.00           H
ATOM    234  C   LEU A  32      99.653 101.238  66.022  1.00  0.00           C
ATOM    235  O   LEU A  32      98.943 100.888  65.082  1.00  0.00           O
ATOM    236  N   LEU A  33     100.823 100.618  66.282  1.00  0.00           N
ATOM    237  HN  LEU A  33     101.293 100.878  67.122  1.00  0.00           H
ATOM    238  CA  LEU A  33     101.493  99.668  65.452  1.00  0.00           C
ATOM    239  HA  LEU A  33     101.103  99.908  64.482  1.00  0.00           H
ATOM    240  CB  LEU A  33     103.013  99.838  65.572  1.00  0.00           C
ATOM    241  HB1 LEU A  33     103.563  99.088  64.962  1.00  0.00           H
ATOM    242  HB2 LEU A  33     103.193  99.478  66.602  1.00  0.00           H
ATOM    243  CG  LEU A  33     103.573 101.268  65.462  1.00  0.00           C
ATOM    244  HG  LEU A  33     102.983 101.918  66.142  1.00  0.00           H
ATOM    245  CD1 LEU A  33     103.413 101.798  64.032  1.00  0.00           C
ATOM    246 1HD1 LEU A  33     102.373 102.048  63.712  1.00  0.00           H
ATOM    247 2HD1 LEU A  33     103.833 101.108  63.272  1.00  0.00           H
ATOM    248 3HD1 LEU A  33     103.883 102.798  63.942  1.00  0.00           H
ATOM    249  CD2 LEU A  33     105.063 101.338  65.862  1.00  0.00           C
ATOM    250 1HD2 LEU A  33     105.633 100.908  65.012  1.00  0.00           H
ATOM    251 2HD2 LEU A  33     105.363 102.398  65.972  1.00  0.00           H
ATOM    252 3HD2 LEU A  33     105.173 100.738  66.792  1.00  0.00           H
ATOM    253  C   LEU A  33     101.193  98.218  65.592  1.00  0.00           C
ATOM    254  O   LEU A  33     101.363  97.518  64.592  1.00  0.00           O
ATOM    255  N   PRO A  34     100.763  97.608  66.662  1.00  0.00           N
ATOM    256  CD  PRO A  34     100.883  98.128  68.012  1.00  0.00           C
ATOM    257  HD1 PRO A  34     101.833  98.688  68.132  1.00  0.00           H
ATOM    258  HD2 PRO A  34     100.013  98.808  68.202  1.00  0.00           H
ATOM    259  CA  PRO A  34     100.343  96.238  66.662  1.00  0.00           C
ATOM    260  HA  PRO A  34     101.233  95.668  66.402  1.00  0.00           H
ATOM    261  CB  PRO A  34      99.973  95.828  68.082  1.00  0.00           C
ATOM    262  HB1 PRO A  34     100.213  94.778  68.372  1.00  0.00           H
ATOM    263  HB2 PRO A  34      98.873  95.968  68.202  1.00  0.00           H
ATOM    264  CG  PRO A  34     100.823  96.838  68.862  1.00  0.00           C
ATOM    265  HG1 PRO A  34     100.403  97.038  69.872  1.00  0.00           H
ATOM    266  HG2 PRO A  34     101.873  96.508  69.012  1.00  0.00           H
ATOM    267  C   PRO A  34      99.363  95.878  65.592  1.00  0.00           C
ATOM    268  O   PRO A  34      99.703  94.848  65.002  1.00  0.00           O
ATOM    269  N   PRO A  35      98.343  96.548  65.152  1.00  0.00           N
ATOM    270  CD  PRO A  35      97.533  97.388  66.012  1.00  0.00           C
ATOM    271  HD1 PRO A  35      97.963  98.408  66.122  1.00  0.00           H
ATOM    272  HD2 PRO A  35      97.463  96.958  67.032  1.00  0.00           H
ATOM    273  CA  PRO A  35      97.653  96.058  64.002  1.00  0.00           C
ATOM    274  HA  PRO A  35      97.433  95.008  64.092  1.00  0.00           H
ATOM    275  CB  PRO A  35      96.443  96.988  63.832  1.00  0.00           C
ATOM    276  HB1 PRO A  35      96.653  97.788  63.092  1.00  0.00           H
ATOM    277  HB2 PRO A  35      95.543  96.388  63.592  1.00  0.00           H
ATOM    278  CG  PRO A  35      96.223  97.588  65.232  1.00  0.00           C
ATOM    279  HG1 PRO A  35      95.463  96.988  65.772  1.00  0.00           H
ATOM    280  HG2 PRO A  35      95.903  98.648  65.172  1.00  0.00           H
ATOM    281  C   PRO A  35      98.383  96.248  62.712  1.00  0.00           C
ATOM    282  O   PRO A  35      98.153  95.508  61.762  1.00  0.00           O
ATOM    283  N   LEU A  36      99.293  97.238  62.602  1.00  0.00           N
ATOM    284  HN  LEU A  36      99.413  97.818  63.402  1.00  0.00           H
ATOM    285  CA  LEU A  36      99.903  97.538  61.352  1.00  0.00           C
ATOM    286  HA  LEU A  36      99.283  97.348  60.482  1.00  0.00           H
ATOM    287  CB  LEU A  36     100.273  99.028  61.262  1.00  0.00           C
ATOM    288  HB1 LEU A  36     100.893  99.318  62.142  1.00  0.00           H
ATOM    289  HB2 LEU A  36     100.853  99.198  60.332  1.00  0.00           H
ATOM    290  CG  LEU A  36      99.053  99.968  61.222  1.00  0.00           C
ATOM    291  HG  LEU A  36      98.363  99.688  62.042  1.00  0.00           H
ATOM    292  CD1 LEU A  36      98.283  99.888  59.892  1.00  0.00           C
ATOM    293 1HD1 LEU A  36      97.343 100.478  59.952  1.00  0.00           H
ATOM    294 2HD1 LEU A  36      98.893 100.328  59.082  1.00  0.00           H
ATOM    295 3HD1 LEU A  36      98.203  98.818  59.582  1.00  0.00           H
ATOM    296  CD2 LEU A  36      99.553 101.418  61.322  1.00  0.00           C
ATOM    297 1HD2 LEU A  36     100.193 101.808  60.492  1.00  0.00           H
ATOM    298 2HD2 LEU A  36     100.083 101.488  62.292  1.00  0.00           H
ATOM    299 3HD2 LEU A  36      98.693 102.108  61.332  1.00  0.00           H
ATOM    300  C   LEU A  36     101.103  96.678  61.152  1.00  0.00           C
ATOM    301  O   LEU A  36     101.333  96.288  60.012  1.00  0.00           O
ATOM    302  N   TYR A  37     101.703  96.198  62.252  1.00  0.00           N
ATOM    303  HN  TYR A  37     101.413  96.568  63.132  1.00  0.00           H
ATOM    304  CA  TYR A  37     102.623  95.098  62.232  1.00  0.00           C
ATOM    305  HA  TYR A  37     103.363  95.338  61.492  1.00  0.00           H
ATOM    306  CB  TYR A  37     103.253  94.748  63.592  1.00  0.00           C
ATOM    307  HB1 TYR A  37     103.703  93.748  63.792  1.00  0.00           H
ATOM    308  HB2 TYR A  37     102.433  94.888  64.322  1.00  0.00           H
ATOM    309  CG  TYR A  37     104.443  95.598  63.902  1.00  0.00           C
ATOM    310  CD1 TYR A  37     105.413  95.838  62.962  1.00  0.00           C
ATOM    311  HD1 TYR A  37     105.213  95.388  62.002  1.00  0.00           H
ATOM    312  CE1 TYR A  37     106.503  96.628  63.252  1.00  0.00           C
ATOM    313  HE1 TYR A  37     107.283  96.688  62.512  1.00  0.00           H
ATOM    314  CZ  TYR A  37     106.643  97.128  64.522  1.00  0.00           C
ATOM    315  OH  TYR A  37     107.873  97.728  64.892  1.00  0.00           O
ATOM    316  HH  TYR A  37     107.733  98.058  65.782  1.00  0.00           H
ATOM    317  CD2 TYR A  37     104.563  96.168  65.142  1.00  0.00           C
ATOM    318  HD2 TYR A  37     103.883  95.978  65.952  1.00  0.00           H
ATOM    319  CE2 TYR A  37     105.663  96.938  65.462  1.00  0.00           C
ATOM    320  HE2 TYR A  37     105.883  97.258  66.472  1.00  0.00           H
ATOM    321  C   TYR A  37     102.043  93.808  61.782  1.00  0.00           C
ATOM    322  O   TYR A  37     102.553  93.028  60.972  1.00  0.00           O
ATOM    323  N   SER A  38     100.833  93.508  62.292  1.00  0.00           N
ATOM    324  HN  SER A  38     100.463  94.108  63.002  1.00  0.00           H
ATOM    325  CA  SER A  38     100.033  92.408  61.862  1.00  0.00           C
ATOM    326  HA  SER A  38     100.563  91.478  61.962  1.00  0.00           H
ATOM    327  CB  SER A  38      98.733  92.168  62.642  1.00  0.00           C
ATOM    328  HB1 SER A  38      98.843  92.628  63.642  1.00  0.00           H
ATOM    329  HB2 SER A  38      97.813  92.648  62.242  1.00  0.00           H
ATOM    330  OG  SER A  38      98.333  90.808  62.542  1.00  0.00           O
ATOM    331  HG1 SER A  38      98.143  90.658  61.612  1.00  0.00           H
ATOM    332  C   SER A  38      99.713  92.398  60.402  1.00  0.00           C
ATOM    333  O   SER A  38      99.843  91.328  59.802  1.00  0.00           O
ATOM    334  N   LEU A  39      99.413  93.518  59.712  1.00  0.00           N
ATOM    335  HN  LEU A  39      99.353  94.398  60.182  1.00  0.00           H
ATOM    336  CA  LEU A  39      99.173  93.588  58.312  1.00  0.00           C
ATOM    337  HA  LEU A  39      98.403  92.848  58.152  1.00  0.00           H
ATOM    338  CB  LEU A  39      98.483  94.898  57.892  1.00  0.00           C
ATOM    339  HB1 LEU A  39      99.193  95.638  58.312  1.00  0.00           H
ATOM    340  HB2 LEU A  39      98.523  95.138  56.802  1.00  0.00           H
ATOM    341  CG  LEU A  39      97.083  95.138  58.482  1.00  0.00           C
ATOM    342  HG  LEU A  39      97.143  95.028  59.592  1.00  0.00           H
ATOM    343  CD1 LEU A  39      96.643  96.588  58.212  1.00  0.00           C
ATOM    344 1HD1 LEU A  39      96.243  96.648  57.182  1.00  0.00           H
ATOM    345 2HD1 LEU A  39      97.343  97.378  58.582  1.00  0.00           H
ATOM    346 3HD1 LEU A  39      95.713  96.688  58.812  1.00  0.00           H
ATOM    347  CD2 LEU A  39      96.003  94.188  57.962  1.00  0.00           C
ATOM    348 1HD2 LEU A  39      95.903  94.348  56.872  1.00  0.00           H
ATOM    349 2HD2 LEU A  39      95.013  94.478  58.392  1.00  0.00           H
ATOM    350 3HD2 LEU A  39      96.273  93.138  58.232  1.00  0.00           H
ATOM    351  C   LEU A  39     100.313  93.248  57.422  1.00  0.00           C
ATOM    352  O   LEU A  39     100.153  92.558  56.402  1.00  0.00           O
ATOM    353  N   VAL A  40     101.473  93.838  57.742  1.00  0.00           N
ATOM    354  HN  VAL A  40     101.463  94.378  58.582  1.00  0.00           H
ATOM    355  CA  VAL A  40     102.723  93.578  57.092  1.00  0.00           C
ATOM    356  HA  VAL A  40     102.583  93.848  56.062  1.00  0.00           H
ATOM    357  CB  VAL A  40     103.763  94.438  57.752  1.00  0.00           C
ATOM    358  HB  VAL A  40     103.833  94.228  58.842  1.00  0.00           H
ATOM    359  CG1 VAL A  40     105.203  94.238  57.242  1.00  0.00           C
ATOM    360 1HG1 VAL A  40     105.713  93.358  57.682  1.00  0.00           H
ATOM    361 2HG1 VAL A  40     105.863  95.098  57.452  1.00  0.00           H
ATOM    362 3HG1 VAL A  40     105.333  94.178  56.142  1.00  0.00           H
ATOM    363  CG2 VAL A  40     103.313  95.888  57.522  1.00  0.00           C
ATOM    364 1HG2 VAL A  40     102.383  96.168  58.062  1.00  0.00           H
ATOM    365 2HG2 VAL A  40     103.203  96.158  56.452  1.00  0.00           H
ATOM    366 3HG2 VAL A  40     104.073  96.588  57.942  1.00  0.00           H
ATOM    367  C   VAL A  40     103.083  92.128  57.152  1.00  0.00           C
ATOM    368  O   VAL A  40     103.443  91.538  56.132  1.00  0.00           O
ATOM    369  N   PHE A  41     103.003  91.438  58.302  1.00  0.00           N
ATOM    370  HN  PHE A  41     102.673  91.918  59.112  1.00  0.00           H
ATOM    371  CA  PHE A  41     103.053  90.008  58.382  1.00  0.00           C
ATOM    372  HA  PHE A  41     104.023  89.648  58.102  1.00  0.00           H
ATOM    373  CB  PHE A  41     102.913  89.608  59.862  1.00  0.00           C
ATOM    374  HB1 PHE A  41     103.803  89.938  60.432  1.00  0.00           H
ATOM    375  HB2 PHE A  41     102.073  90.188  60.282  1.00  0.00           H
ATOM    376  CG  PHE A  41     102.673  88.148  60.052  1.00  0.00           C
ATOM    377  CD1 PHE A  41     103.783  87.348  59.952  1.00  0.00           C
ATOM    378  HD1 PHE A  41     104.703  87.788  59.612  1.00  0.00           H
ATOM    379  CE1 PHE A  41     103.663  85.978  60.042  1.00  0.00           C
ATOM    380  HE1 PHE A  41     104.513  85.388  59.742  1.00  0.00           H
ATOM    381  CZ  PHE A  41     102.413  85.438  60.252  1.00  0.00           C
ATOM    382  HZ  PHE A  41     102.353  84.358  60.222  1.00  0.00           H
ATOM    383  CD2 PHE A  41     101.433  87.618  60.342  1.00  0.00           C
ATOM    384  HD2 PHE A  41     100.613  88.328  60.332  1.00  0.00           H
ATOM    385  CE2 PHE A  41     101.333  86.258  60.472  1.00  0.00           C
ATOM    386  HE2 PHE A  41     100.323  85.888  60.642  1.00  0.00           H
ATOM    387  C   PHE A  41     102.043  89.368  57.482  1.00  0.00           C
ATOM    388  O   PHE A  41     102.383  88.468  56.712  1.00  0.00           O
ATOM    389  N   ILE A  42     100.763  89.758  57.382  1.00  0.00           N
ATOM    390  HN  ILE A  42     100.503  90.438  58.062  1.00  0.00           H
ATOM    391  CA  ILE A  42      99.803  89.198  56.482  1.00  0.00           C
ATOM    392  HA  ILE A  42      99.843  88.128  56.672  1.00  0.00           H
ATOM    393  CB  ILE A  42      98.473  89.718  56.922  1.00  0.00           C
ATOM    394  HB  ILE A  42      98.503  90.818  57.032  1.00  0.00           H
ATOM    395  CG2 ILE A  42      97.343  89.448  55.922  1.00  0.00           C
ATOM    396 1HG2 ILE A  42      96.363  89.868  56.242  1.00  0.00           H
ATOM    397 2HG2 ILE A  42      97.563  89.758  54.882  1.00  0.00           H
ATOM    398 3HG2 ILE A  42      97.153  88.358  56.022  1.00  0.00           H
ATOM    399  CG1 ILE A  42      98.123  89.008  58.252  1.00  0.00           C
ATOM    400 1HG1 ILE A  42      98.133  87.908  58.092  1.00  0.00           H
ATOM    401 2HG1 ILE A  42      98.903  89.248  59.012  1.00  0.00           H
ATOM    402  CD  ILE A  42      96.783  89.368  58.892  1.00  0.00           C
ATOM    403  HD1 ILE A  42      96.613  88.738  59.792  1.00  0.00           H
ATOM    404  HD2 ILE A  42      96.753  90.448  59.162  1.00  0.00           H
ATOM    405  HD3 ILE A  42      95.913  89.168  58.222  1.00  0.00           H
ATOM    406  C   ILE A  42      99.993  89.328  55.012  1.00  0.00           C
ATOM    407  O   ILE A  42      99.833  88.338  54.302  1.00  0.00           O
ATOM    408  N   PHE A  43     100.253  90.518  54.442  1.00  0.00           N
ATOM    409  HN  PHE A  43     100.183  91.368  54.962  1.00  0.00           H
ATOM    410  CA  PHE A  43     100.353  90.698  53.032  1.00  0.00           C
ATOM    411  HA  PHE A  43      99.553  90.208  52.502  1.00  0.00           H
ATOM    412  CB  PHE A  43     100.403  92.168  52.592  1.00  0.00           C
ATOM    413  HB1 PHE A  43     101.123  92.828  53.122  1.00  0.00           H
ATOM    414  HB2 PHE A  43     100.623  92.228  51.512  1.00  0.00           H
ATOM    415  CG  PHE A  43      99.143  92.938  52.812  1.00  0.00           C
ATOM    416  CD1 PHE A  43      97.923  92.358  52.542  1.00  0.00           C
ATOM    417  HD1 PHE A  43      97.863  91.348  52.162  1.00  0.00           H
ATOM    418  CE1 PHE A  43      96.773  93.108  52.652  1.00  0.00           C
ATOM    419  HE1 PHE A  43      95.863  92.628  52.332  1.00  0.00           H
ATOM    420  CZ  PHE A  43      96.873  94.438  53.022  1.00  0.00           C
ATOM    421  HZ  PHE A  43      95.973  94.988  53.212  1.00  0.00           H
ATOM    422  CD2 PHE A  43      99.193  94.288  53.082  1.00  0.00           C
ATOM    423  HD2 PHE A  43     100.113  94.808  53.282  1.00  0.00           H
ATOM    424  CE2 PHE A  43      98.073  95.038  53.342  1.00  0.00           C
ATOM    425  HE2 PHE A  43      98.083  96.078  53.612  1.00  0.00           H
ATOM    426  C   PHE A  43     101.603  90.088  52.482  1.00  0.00           C
ATOM    427  O   PHE A  43     101.523  89.648  51.342  1.00  0.00           O
ATOM    428  N   GLY A  44     102.683  90.038  53.292  1.00  0.00           N
ATOM    429  HN  GLY A  44     102.693  90.468  54.202  1.00  0.00           H
ATOM    430  CA  GLY A  44     103.903  89.418  52.892  1.00  0.00           C
ATOM    431  HA1 GLY A  44     104.103  89.718  51.882  1.00  0.00           H
ATOM    432  HA2 GLY A  44     104.693  89.648  53.592  1.00  0.00           H
ATOM    433  C   GLY A  44     103.763  87.938  52.782  1.00  0.00           C
ATOM    434  O   GLY A  44     103.933  87.348  51.722  1.00  0.00           O
ATOM    435  N   PHE A  45     103.243  87.288  53.842  1.00  0.00           N
ATOM    436  HN  PHE A  45     103.153  87.868  54.642  1.00  0.00           H
ATOM    437  CA  PHE A  45     102.653  85.988  53.942  1.00  0.00           C
ATOM    438  HA  PHE A  45     103.523  85.348  54.032  1.00  0.00           H
ATOM    439  CB  PHE A  45     101.933  85.728  55.282  1.00  0.00           C
ATOM    440  HB1 PHE A  45     102.683  85.748  56.092  1.00  0.00           H
ATOM    441  HB2 PHE A  45     101.143  86.488  55.462  1.00  0.00           H
ATOM    442  CG  PHE A  45     101.253  84.398  55.352  1.00  0.00           C
ATOM    443  CD1 PHE A  45     101.883  83.258  54.912  1.00  0.00           C
ATOM    444  HD1 PHE A  45     102.933  83.388  54.682  1.00  0.00           H
ATOM    445  CE1 PHE A  45     101.243  82.038  54.972  1.00  0.00           C
ATOM    446  HE1 PHE A  45     101.683  81.118  54.602  1.00  0.00           H
ATOM    447  CZ  PHE A  45     100.023  81.928  55.592  1.00  0.00           C
ATOM    448  HZ  PHE A  45      99.523  80.988  55.782  1.00  0.00           H
ATOM    449  CD2 PHE A  45     100.043  84.258  55.992  1.00  0.00           C
ATOM    450  HD2 PHE A  45      99.603  85.088  56.532  1.00  0.00           H
ATOM    451  CE2 PHE A  45      99.413  83.048  56.102  1.00  0.00           C
ATOM    452  HE2 PHE A  45      98.453  82.998  56.592  1.00  0.00           H
ATOM    453  C   PHE A  45     101.983  85.588  52.672  1.00  0.00           C
ATOM    454  O   PHE A  45     102.383  84.718  51.902  1.00  0.00           O
ATOM    455  N   VAL A  46     100.783  86.128  52.412  1.00  0.00           N
ATOM    456  HN  VAL A  46     100.383  86.738  53.092  1.00  0.00           H
ATOM    457  CA  VAL A  46      99.943  86.058  51.252  1.00  0.00           C
ATOM    458  HA  VAL A  46      99.553  85.058  51.152  1.00  0.00           H
ATOM    459  CB  VAL A  46      98.713  86.908  51.412  1.00  0.00           C
ATOM    460  HB  VAL A  46      99.083  87.948  51.542  1.00  0.00           H
ATOM    461  CG1 VAL A  46      97.903  86.918  50.112  1.00  0.00           C
ATOM    462 1HG1 VAL A  46      97.923  85.908  49.642  1.00  0.00           H
ATOM    463 2HG1 VAL A  46      98.233  87.678  49.372  1.00  0.00           H
ATOM    464 3HG1 VAL A  46      96.863  87.188  50.392  1.00  0.00           H
ATOM    465  CG2 VAL A  46      97.983  86.448  52.682  1.00  0.00           C
ATOM    466 1HG2 VAL A  46      96.963  86.888  52.732  1.00  0.00           H
ATOM    467 2HG2 VAL A  46      97.883  85.348  52.702  1.00  0.00           H
ATOM    468 3HG2 VAL A  46      98.563  86.618  53.622  1.00  0.00           H
ATOM    469  C   VAL A  46     100.703  86.268  49.992  1.00  0.00           C
ATOM    470  O   VAL A  46     100.643  85.458  49.072  1.00  0.00           O
ATOM    471  N   GLY A  47     101.503  87.338  49.832  1.00  0.00           N
ATOM    472  HN  GLY A  47     101.743  88.038  50.502  1.00  0.00           H
ATOM    473  CA  GLY A  47     102.073  87.738  48.582  1.00  0.00           C
ATOM    474  HA1 GLY A  47     102.483  88.728  48.752  1.00  0.00           H
ATOM    475  HA2 GLY A  47     101.303  87.708  47.832  1.00  0.00           H
ATOM    476  C   GLY A  47     103.263  86.958  48.152  1.00  0.00           C
ATOM    477  O   GLY A  47     103.523  86.648  46.992  1.00  0.00           O
ATOM    478  N   ASN A  48     104.103  86.458  49.092  1.00  0.00           N
ATOM    479  HN  ASN A  48     103.813  86.888  49.942  1.00  0.00           H
ATOM    480  CA  ASN A  48     105.173  85.528  48.922  1.00  0.00           C
ATOM    481  HA  ASN A  48     105.723  85.818  48.042  1.00  0.00           H
ATOM    482  CB  ASN A  48     106.103  85.418  50.142  1.00  0.00           C
ATOM    483  HB1 ASN A  48     105.393  85.258  50.982  1.00  0.00           H
ATOM    484  HB2 ASN A  48     106.883  84.648  49.952  1.00  0.00           H
ATOM    485  CG  ASN A  48     106.843  86.748  50.252  1.00  0.00           C
ATOM    486  OD1 ASN A  48     106.983  87.518  49.312  1.00  0.00           O
ATOM    487  ND2 ASN A  48     107.303  87.068  51.492  1.00  0.00           N
ATOM    488 1HD2 ASN A  48     107.743  87.958  51.582  1.00  0.00           H
ATOM    489 2HD2 ASN A  48     107.313  86.358  52.202  1.00  0.00           H
ATOM    490  C   ASN A  48     104.573  84.208  48.592  1.00  0.00           C
ATOM    491  O   ASN A  48     105.013  83.498  47.692  1.00  0.00           O
ATOM    492  N   MET A  49     103.483  83.828  49.282  1.00  0.00           N
ATOM    493  HN  MET A  49     103.013  84.348  50.002  1.00  0.00           H
ATOM    494  CA  MET A  49     102.743  82.628  49.032  1.00  0.00           C
ATOM    495  HA  MET A  49     103.463  81.828  49.112  1.00  0.00           H
ATOM    496  CB  MET A  49     101.863  82.148  50.192  1.00  0.00           C
ATOM    497  HB1 MET A  49     101.033  81.528  49.782  1.00  0.00           H
ATOM    498  HB2 MET A  49     101.273  83.028  50.522  1.00  0.00           H
ATOM    499  CG  MET A  49     102.533  81.398  51.352  1.00  0.00           C
ATOM    500  HG1 MET A  49     103.283  82.118  51.752  1.00  0.00           H
ATOM    501  HG2 MET A  49     101.813  81.318  52.192  1.00  0.00           H
ATOM    502  SD  MET A  49     103.303  79.818  50.902  1.00  0.00           S
ATOM    503  CE  MET A  49     101.763  79.028  50.352  1.00  0.00           C
ATOM    504  HE1 MET A  49     101.853  77.928  50.502  1.00  0.00           H
ATOM    505  HE2 MET A  49     100.893  79.278  51.002  1.00  0.00           H
ATOM    506  HE3 MET A  49     101.593  79.238  49.282  1.00  0.00           H
ATOM    507  C   MET A  49     102.103  82.488  47.692  1.00  0.00           C
ATOM    508  O   MET A  49     102.103  81.458  47.012  1.00  0.00           O
ATOM    509  N   LEU A  50     101.473  83.528  47.132  1.00  0.00           N
ATOM    510  HN  LEU A  50     101.223  84.238  47.782  1.00  0.00           H
ATOM    511  CA  LEU A  50     101.013  83.538  45.772  1.00  0.00           C
ATOM    512  HA  LEU A  50     100.373  82.708  45.542  1.00  0.00           H
ATOM    513  CB  LEU A  50     100.363  84.898  45.442  1.00  0.00           C
ATOM    514  HB1 LEU A  50     100.363  85.018  44.332  1.00  0.00           H
ATOM    515  HB2 LEU A  50     100.953  85.798  45.692  1.00  0.00           H
ATOM    516  CG  LEU A  50      99.013  85.278  46.072  1.00  0.00           C
ATOM    517  HG  LEU A  50      99.173  85.378  47.162  1.00  0.00           H
ATOM    518  CD1 LEU A  50      98.523  86.638  45.552  1.00  0.00           C
ATOM    519 1HD1 LEU A  50      97.463  86.788  45.852  1.00  0.00           H
ATOM    520 2HD1 LEU A  50      99.113  87.378  46.132  1.00  0.00           H
ATOM    521 3HD1 LEU A  50      98.723  86.808  44.472  1.00  0.00           H
ATOM    522  CD2 LEU A  50      97.983  84.178  45.752  1.00  0.00           C
ATOM    523 1HD2 LEU A  50      96.973  84.598  45.972  1.00  0.00           H
ATOM    524 2HD2 LEU A  50      98.113  83.268  46.382  1.00  0.00           H
ATOM    525 3HD2 LEU A  50      97.923  83.948  44.672  1.00  0.00           H
ATOM    526  C   LEU A  50     102.093  83.388  44.762  1.00  0.00           C
ATOM    527  O   LEU A  50     101.883  82.708  43.762  1.00  0.00           O
ATOM    528  N   VAL A  51     103.283  84.008  44.882  1.00  0.00           N
ATOM    529  HN  VAL A  51     103.313  84.738  45.562  1.00  0.00           H
ATOM    530  CA  VAL A  51     104.413  83.748  44.052  1.00  0.00           C
ATOM    531  HA  VAL A  51     104.163  83.848  43.002  1.00  0.00           H
ATOM    532  CB  VAL A  51     105.523  84.708  44.332  1.00  0.00           C
ATOM    533  HB  VAL A  51     105.763  84.718  45.422  1.00  0.00           H
ATOM    534  CG1 VAL A  51     106.773  84.348  43.512  1.00  0.00           C
ATOM    535 1HG1 VAL A  51     107.333  83.568  44.062  1.00  0.00           H
ATOM    536 2HG1 VAL A  51     107.413  85.248  43.582  1.00  0.00           H
ATOM    537 3HG1 VAL A  51     106.633  84.018  42.452  1.00  0.00           H
ATOM    538  CG2 VAL A  51     105.013  86.108  43.972  1.00  0.00           C
ATOM    539 1HG2 VAL A  51     104.083  86.418  44.502  1.00  0.00           H
ATOM    540 2HG2 VAL A  51     105.793  86.848  44.252  1.00  0.00           H
ATOM    541 3HG2 VAL A  51     104.813  86.048  42.882  1.00  0.00           H
ATOM    542  C   VAL A  51     104.803  82.308  44.172  1.00  0.00           C
ATOM    543  O   VAL A  51     104.953  81.668  43.142  1.00  0.00           O
ATOM    544  N   ILE A  52     104.873  81.768  45.402  1.00  0.00           N
ATOM    545  HN  ILE A  52     104.833  82.398  46.182  1.00  0.00           H
ATOM    546  CA  ILE A  52     105.323  80.438  45.652  1.00  0.00           C
ATOM    547  HA  ILE A  52     106.333  80.258  45.312  1.00  0.00           H
ATOM    548  CB  ILE A  52     105.523  80.188  47.122  1.00  0.00           C
ATOM    549  HB  ILE A  52     104.613  80.618  47.602  1.00  0.00           H
ATOM    550  CG2 ILE A  52     105.763  78.708  47.472  1.00  0.00           C
ATOM    551 1HG2 ILE A  52     106.623  78.308  46.892  1.00  0.00           H
ATOM    552 2HG2 ILE A  52     104.883  78.048  47.292  1.00  0.00           H
ATOM    553 3HG2 ILE A  52     106.053  78.528  48.522  1.00  0.00           H
ATOM    554  CG1 ILE A  52     106.703  81.028  47.612  1.00  0.00           C
ATOM    555 1HG1 ILE A  52     106.783  82.028  47.132  1.00  0.00           H
ATOM    556 2HG1 ILE A  52     107.583  80.418  47.332  1.00  0.00           H
ATOM    557  CD  ILE A  52     106.763  81.098  49.142  1.00  0.00           C
ATOM    558  HD1 ILE A  52     107.083  80.128  49.582  1.00  0.00           H
ATOM    559  HD2 ILE A  52     105.773  81.378  49.552  1.00  0.00           H
ATOM    560  HD3 ILE A  52     107.473  81.878  49.482  1.00  0.00           H
ATOM    561  C   ILE A  52     104.453  79.388  45.042  1.00  0.00           C
ATOM    562  O   ILE A  52     104.903  78.478  44.352  1.00  0.00           O
ATOM    563  N   LEU A  53     103.113  79.488  45.112  1.00  0.00           N
ATOM    564  HN  LEU A  53     102.753  80.218  45.682  1.00  0.00           H
ATOM    565  CA  LEU A  53     102.183  78.628  44.462  1.00  0.00           C
ATOM    566  HA  LEU A  53     102.413  77.598  44.682  1.00  0.00           H
ATOM    567  CB  LEU A  53     100.843  78.918  45.152  1.00  0.00           C
ATOM    568  HB1 LEU A  53     100.723  80.008  45.312  1.00  0.00           H
ATOM    569  HB2 LEU A  53      99.973  78.518  44.582  1.00  0.00           H
ATOM    570  CG  LEU A  53     100.713  78.408  46.592  1.00  0.00           C
ATOM    571  HG  LEU A  53     101.573  78.788  47.182  1.00  0.00           H
ATOM    572  CD1 LEU A  53     100.823  76.878  46.732  1.00  0.00           C
ATOM    573 1HD1 LEU A  53      99.953  76.408  46.222  1.00  0.00           H
ATOM    574 2HD1 LEU A  53     100.803  76.598  47.802  1.00  0.00           H
ATOM    575 3HD1 LEU A  53     101.783  76.408  46.412  1.00  0.00           H
ATOM    576  CD2 LEU A  53      99.383  78.948  47.152  1.00  0.00           C
ATOM    577 1HD2 LEU A  53      98.633  78.648  46.392  1.00  0.00           H
ATOM    578 2HD2 LEU A  53      99.353  80.048  47.272  1.00  0.00           H
ATOM    579 3HD2 LEU A  53      99.113  78.448  48.102  1.00  0.00           H
ATOM    580  C   LEU A  53     102.173  78.688  42.972  1.00  0.00           C
ATOM    581  O   LEU A  53     102.043  77.638  42.332  1.00  0.00           O
ATOM    582  N   ILE A  54     102.363  79.878  42.382  1.00  0.00           N
ATOM    583  HN  ILE A  54     102.583  80.668  42.942  1.00  0.00           H
ATOM    584  CA  ILE A  54     102.583  80.118  40.992  1.00  0.00           C
ATOM    585  HA  ILE A  54     101.753  79.708  40.432  1.00  0.00           H
ATOM    586  CB  ILE A  54     102.643  81.598  40.712  1.00  0.00           C
ATOM    587  HB  ILE A  54     103.093  82.058  41.622  1.00  0.00           H
ATOM    588  CG2 ILE A  54     103.423  81.888  39.422  1.00  0.00           C
ATOM    589 1HG2 ILE A  54     102.903  81.348  38.602  1.00  0.00           H
ATOM    590 2HG2 ILE A  54     104.493  81.588  39.382  1.00  0.00           H
ATOM    591 3HG2 ILE A  54     103.403  82.988  39.242  1.00  0.00           H
ATOM    592  CG1 ILE A  54     101.223  82.168  40.572  1.00  0.00           C
ATOM    593 1HG1 ILE A  54     100.643  81.788  41.442  1.00  0.00           H
ATOM    594 2HG1 ILE A  54     100.713  81.718  39.692  1.00  0.00           H
ATOM    595  CD  ILE A  54     101.143  83.688  40.472  1.00  0.00           C
ATOM    596  HD1 ILE A  54     100.173  84.138  40.762  1.00  0.00           H
ATOM    597  HD2 ILE A  54     101.223  84.108  39.452  1.00  0.00           H
ATOM    598  HD3 ILE A  54     101.943  84.018  41.172  1.00  0.00           H
ATOM    599  C   ILE A  54     103.793  79.348  40.582  1.00  0.00           C
ATOM    600  O   ILE A  54     103.863  78.678  39.562  1.00  0.00           O
ATOM    601  N   LEU A  55     104.893  79.418  41.362  1.00  0.00           N
ATOM    602  HN  LEU A  55     104.833  79.978  42.182  1.00  0.00           H
ATOM    603  CA  LEU A  55     106.123  78.728  41.162  1.00  0.00           C
ATOM    604  HA  LEU A  55     106.483  78.948  40.172  1.00  0.00           H
ATOM    605  CB  LEU A  55     107.153  79.298  42.152  1.00  0.00           C
ATOM    606  HB1 LEU A  55     106.643  79.688  43.062  1.00  0.00           H
ATOM    607  HB2 LEU A  55     107.813  78.478  42.522  1.00  0.00           H
ATOM    608  CG  LEU A  55     108.093  80.358  41.572  1.00  0.00           C
ATOM    609  HG  LEU A  55     107.513  81.178  41.082  1.00  0.00           H
ATOM    610  CD1 LEU A  55     109.153  79.828  40.592  1.00  0.00           C
ATOM    611 1HD1 LEU A  55     109.873  79.168  41.122  1.00  0.00           H
ATOM    612 2HD1 LEU A  55     108.663  79.218  39.802  1.00  0.00           H
ATOM    613 3HD1 LEU A  55     109.823  80.628  40.222  1.00  0.00           H
ATOM    614  CD2 LEU A  55     108.833  81.088  42.702  1.00  0.00           C
ATOM    615 1HD2 LEU A  55     109.313  80.278  43.292  1.00  0.00           H
ATOM    616 2HD2 LEU A  55     109.663  81.678  42.272  1.00  0.00           H
ATOM    617 3HD2 LEU A  55     108.123  81.708  43.292  1.00  0.00           H
ATOM    618  C   LEU A  55     106.063  77.238  41.222  1.00  0.00           C
ATOM    619  O   LEU A  55     106.503  76.618  40.252  1.00  0.00           O
ATOM    620  N   ILE A  56     105.453  76.718  42.302  1.00  0.00           N
ATOM    621  HN  ILE A  56     104.983  77.248  43.002  1.00  0.00           H
ATOM    622  CA  ILE A  56     105.183  75.318  42.382  1.00  0.00           C
ATOM    623  HA  ILE A  56     106.143  74.868  42.212  1.00  0.00           H
ATOM    624  CB  ILE A  56     104.863  74.988  43.812  1.00  0.00           C
ATOM    625  HB  ILE A  56     103.943  75.508  44.152  1.00  0.00           H
ATOM    626  CG2 ILE A  56     104.573  73.478  43.832  1.00  0.00           C
ATOM    627 1HG2 ILE A  56     103.523  73.338  43.512  1.00  0.00           H
ATOM    628 2HG2 ILE A  56     104.693  73.118  44.882  1.00  0.00           H
ATOM    629 3HG2 ILE A  56     105.293  72.868  43.262  1.00  0.00           H
ATOM    630  CG1 ILE A  56     106.093  75.288  44.692  1.00  0.00           C
ATOM    631 1HG1 ILE A  56     106.503  76.298  44.462  1.00  0.00           H
ATOM    632 2HG1 ILE A  56     106.833  74.518  44.412  1.00  0.00           H
ATOM    633  CD  ILE A  56     105.703  75.248  46.172  1.00  0.00           C
ATOM    634  HD1 ILE A  56     105.333  76.258  46.452  1.00  0.00           H
ATOM    635  HD2 ILE A  56     106.543  75.048  46.872  1.00  0.00           H
ATOM    636  HD3 ILE A  56     104.903  74.558  46.522  1.00  0.00           H
ATOM    637  C   ILE A  56     104.243  74.748  41.372  1.00  0.00           C
ATOM    638  O   ILE A  56     104.653  73.768  40.762  1.00  0.00           O
ATOM    639  N   ASN A  57     103.133  75.428  41.022  1.00  0.00           N
ATOM    640  HN  ASN A  57     102.963  76.338  41.372  1.00  0.00           H
ATOM    641  CA  ASN A  57     102.123  74.848  40.192  1.00  0.00           C
ATOM    642  HA  ASN A  57     102.233  73.768  40.192  1.00  0.00           H
ATOM    643  CB  ASN A  57     100.713  75.068  40.762  1.00  0.00           C
ATOM    644  HB1 ASN A  57     100.383  76.108  40.952  1.00  0.00           H
ATOM    645  HB2 ASN A  57      99.973  74.628  40.062  1.00  0.00           H
ATOM    646  CG  ASN A  57     100.633  74.378  42.122  1.00  0.00           C
ATOM    647  OD1 ASN A  57     101.303  73.368  42.332  1.00  0.00           O
ATOM    648  ND2 ASN A  57     100.003  75.008  43.152  1.00  0.00           N
ATOM    649 1HD2 ASN A  57      99.833  75.978  43.272  1.00  0.00           H
ATOM    650 2HD2 ASN A  57      99.773  74.408  43.922  1.00  0.00           H
ATOM    651  C   ASN A  57     102.133  75.138  38.722  1.00  0.00           C
ATOM    652  O   ASN A  57     101.443  74.488  37.932  1.00  0.00           O
ATOM    653  N   TYR A  58     102.983  76.108  38.342  1.00  0.00           N
ATOM    654  HN  TYR A  58     103.633  76.518  38.972  1.00  0.00           H
ATOM    655  CA  TYR A  58     102.853  76.678  37.032  1.00  0.00           C
ATOM    656  HA  TYR A  58     102.183  76.038  36.472  1.00  0.00           H
ATOM    657  CB  TYR A  58     102.293  78.108  36.972  1.00  0.00           C
ATOM    658  HB1 TYR A  58     102.893  78.808  37.592  1.00  0.00           H
ATOM    659  HB2 TYR A  58     102.403  78.498  35.942  1.00  0.00           H
ATOM    660  CG  TYR A  58     100.853  78.288  37.302  1.00  0.00           C
ATOM    661  CD1 TYR A  58      99.893  77.338  37.012  1.00  0.00           C
ATOM    662  HD1 TYR A  58     100.043  76.398  36.482  1.00  0.00           H
ATOM    663  CE1 TYR A  58      98.553  77.568  37.202  1.00  0.00           C
ATOM    664  HE1 TYR A  58      97.903  76.788  36.852  1.00  0.00           H
ATOM    665  CZ  TYR A  58      98.163  78.758  37.782  1.00  0.00           C
ATOM    666  OH  TYR A  58      96.813  79.128  37.902  1.00  0.00           O
ATOM    667  HH  TYR A  58      96.263  78.378  37.672  1.00  0.00           H
ATOM    668  CD2 TYR A  58     100.483  79.428  37.982  1.00  0.00           C
ATOM    669  HD2 TYR A  58     101.253  80.158  38.162  1.00  0.00           H
ATOM    670  CE2 TYR A  58      99.143  79.678  38.092  1.00  0.00           C
ATOM    671  HE2 TYR A  58      98.973  80.618  38.592  1.00  0.00           H
ATOM    672  C   TYR A  58     104.183  76.658  36.372  1.00  0.00           C
ATOM    673  O   TYR A  58     104.423  75.918  35.422  1.00  0.00           O
ATOM    674  N   LYS A  59     105.043  77.578  36.842  1.00  0.00           N
ATOM    675  HN  LYS A  59     104.693  78.148  37.572  1.00  0.00           H
ATOM    676  CA  LYS A  59     106.403  77.738  36.402  1.00  0.00           C
ATOM    677  HA  LYS A  59     106.293  78.038  35.372  1.00  0.00           H
ATOM    678  CB  LYS A  59     107.103  78.928  37.082  1.00  0.00           C
ATOM    679  HB1 LYS A  59     108.113  79.048  36.632  1.00  0.00           H
ATOM    680  HB2 LYS A  59     107.263  78.728  38.162  1.00  0.00           H
ATOM    681  CG  LYS A  59     106.383  80.248  36.842  1.00  0.00           C
ATOM    682  HG1 LYS A  59     105.333  80.158  37.192  1.00  0.00           H
ATOM    683  HG2 LYS A  59     106.313  80.408  35.742  1.00  0.00           H
ATOM    684  CD  LYS A  59     106.773  81.488  37.652  1.00  0.00           C
ATOM    685  HD1 LYS A  59     106.583  81.218  38.712  1.00  0.00           H
ATOM    686  HD2 LYS A  59     106.213  82.408  37.392  1.00  0.00           H
ATOM    687  CE  LYS A  59     108.253  81.828  37.462  1.00  0.00           C
ATOM    688  HE1 LYS A  59     108.863  81.028  37.942  1.00  0.00           H
ATOM    689  HE2 LYS A  59     108.533  82.728  38.032  1.00  0.00           H
ATOM    690  NZ  LYS A  59     108.603  82.028  36.032  1.00  0.00           N
ATOM    691  HZ1 LYS A  59     108.433  81.108  35.562  1.00  0.00           H
ATOM    692  HZ2 LYS A  59     108.173  82.818  35.512  1.00  0.00           H
ATOM    693  HZ3 LYS A  59     109.623  82.208  35.932  1.00  0.00           H
ATOM    694  C   LYS A  59     107.203  76.478  36.532  1.00  0.00           C
ATOM    695  O   LYS A  59     106.933  75.678  37.422  1.00  0.00           O
ATOM    696  N   ARG A  60     108.223  76.288  35.672  1.00  0.00           N
ATOM    697  HN  ARG A  60     108.503  76.928  34.962  1.00  0.00           H
ATOM    698  CA  ARG A  60     109.093  75.168  35.792  1.00  0.00           C
ATOM    699  HA  ARG A  60     108.913  74.568  36.672  1.00  0.00           H
ATOM    700  CB  ARG A  60     109.163  74.268  34.552  1.00  0.00           C
ATOM    701  HB1 ARG A  60     109.623  74.808  33.705  1.00  0.00           H
ATOM    702  HB2 ARG A  60     109.763  73.368  34.832  1.00  0.00           H
ATOM    703  CG  ARG A  60     107.863  73.638  34.055  1.00  0.00           C
ATOM    704  HG1 ARG A  60     108.063  73.148  33.075  1.00  0.00           H
ATOM    705  HG2 ARG A  60     107.103  74.398  33.755  1.00  0.00           H
ATOM    706  CD  ARG A  60     107.193  72.588  34.942  1.00  0.00           C
ATOM    707  HD1 ARG A  60     107.923  71.828  35.292  1.00  0.00           H
ATOM    708  HD2 ARG A  60     106.423  72.058  34.355  1.00  0.00           H
ATOM    709  NE  ARG A  60     106.533  73.308  36.072  1.00  0.00           N
ATOM    710  HE  ARG A  60     107.023  74.098  36.432  1.00  0.00           H
ATOM    711  CZ  ARG A  60     105.513  72.878  36.882  1.00  0.00           C
ATOM    712  NH1 ARG A  60     105.063  73.628  37.932  1.00  0.00           N
ATOM    713 1HH1 ARG A  60     105.583  74.438  38.212  1.00  0.00           H
ATOM    714 2HH1 ARG A  60     104.503  73.128  38.592  1.00  0.00           H
ATOM    715  NH2 ARG A  60     104.973  71.638  36.752  1.00  0.00           N
ATOM    716 1HH2 ARG A  60     104.293  71.368  37.442  1.00  0.00           H
ATOM    717 2HH2 ARG A  60     105.143  71.118  35.912  1.00  0.00           H
ATOM    718  C   ARG A  60     110.433  75.798  35.982  1.00  0.00           C
ATOM    719  O   ARG A  60     110.833  76.708  35.262  1.00  0.00           O
ATOM    720  N   LEU A  61     111.173  75.358  37.022  1.00  0.00           N
ATOM    721  HN  LEU A  61     110.863  74.598  37.592  1.00  0.00           H
ATOM    722  CA  LEU A  61     112.363  76.048  37.402  1.00  0.00           C
ATOM    723  HA  LEU A  61     112.373  77.098  37.182  1.00  0.00           H
ATOM    724  CB  LEU A  61     112.603  75.758  38.892  1.00  0.00           C
ATOM    725  HB1 LEU A  61     112.503  74.658  39.072  1.00  0.00           H
ATOM    726  HB2 LEU A  61     113.663  75.958  39.152  1.00  0.00           H
ATOM    727  CG  LEU A  61     111.713  76.668  39.742  1.00  0.00           C
ATOM    728  HG  LEU A  61     111.543  77.578  39.122  1.00  0.00           H
ATOM    729  CD1 LEU A  61     112.283  76.948  41.142  1.00  0.00           C
ATOM    730 1HD1 LEU A  61     113.363  77.228  41.092  1.00  0.00           H
ATOM    731 2HD1 LEU A  61     111.663  77.728  41.622  1.00  0.00           H
ATOM    732 3HD1 LEU A  61     112.193  75.998  41.702  1.00  0.00           H
ATOM    733  CD2 LEU A  61     110.293  76.138  40.022  1.00  0.00           C
ATOM    734 1HD2 LEU A  61     110.413  75.278  40.712  1.00  0.00           H
ATOM    735 2HD2 LEU A  61     109.643  75.878  39.152  1.00  0.00           H
ATOM    736 3HD2 LEU A  61     109.683  76.928  40.522  1.00  0.00           H
ATOM    737  C   LEU A  61     113.483  75.408  36.652  1.00  0.00           C
ATOM    738  O   LEU A  61     113.613  74.198  36.802  1.00  0.00           O
ATOM    739  N   LYS A  62     114.283  76.108  35.822  1.00  0.00           N
ATOM    740  HN  LYS A  62     113.883  77.018  35.732  1.00  0.00           H
ATOM    741  CA  LYS A  62     115.243  75.578  34.912  1.00  0.00           C
ATOM    742  HA  LYS A  62     115.493  74.548  35.112  1.00  0.00           H
ATOM    743  CB  LYS A  62     114.773  75.768  33.455  1.00  0.00           C
ATOM    744  HB1 LYS A  62     115.603  75.308  32.875  1.00  0.00           H
ATOM    745  HB2 LYS A  62     114.753  76.878  33.365  1.00  0.00           H
ATOM    746  CG  LYS A  62     113.453  75.058  33.175  1.00  0.00           C
ATOM    747  HG1 LYS A  62     112.703  75.528  33.855  1.00  0.00           H
ATOM    748  HG2 LYS A  62     113.053  75.378  32.185  1.00  0.00           H
ATOM    749  CD  LYS A  62     113.413  73.538  33.275  1.00  0.00           C
ATOM    750  HD1 LYS A  62     113.473  73.368  34.375  1.00  0.00           H
ATOM    751  HD2 LYS A  62     114.303  73.178  32.715  1.00  0.00           H
ATOM    752  CE  LYS A  62     112.193  72.858  32.655  1.00  0.00           C
ATOM    753  HE1 LYS A  62     111.213  73.338  32.865  1.00  0.00           H
ATOM    754  HE2 LYS A  62     112.283  73.018  31.555  1.00  0.00           H
ATOM    755  NZ  LYS A  62     112.223  71.398  32.895  1.00  0.00           N
ATOM    756  HZ1 LYS A  62     111.883  70.908  32.055  1.00  0.00           H
ATOM    757  HZ2 LYS A  62     113.173  70.998  33.015  1.00  0.00           H
ATOM    758  HZ3 LYS A  62     111.613  71.058  33.665  1.00  0.00           H
ATOM    759  C   LYS A  62     116.453  76.418  35.112  1.00  0.00           C
ATOM    760  O   LYS A  62     117.553  76.058  34.702  1.00  0.00           O
ATOM    761  N   SER A  63     116.383  77.598  35.752  1.00  0.00           N
ATOM    762  HN  SER A  63     115.553  77.908  36.212  1.00  0.00           H
ATOM    763  CA  SER A  63     117.523  78.438  35.922  1.00  0.00           C
ATOM    764  HA  SER A  63     118.453  78.118  35.452  1.00  0.00           H
ATOM    765  CB  SER A  63     117.243  79.738  35.152  1.00  0.00           C
ATOM    766  HB1 SER A  63     116.373  80.248  35.622  1.00  0.00           H
ATOM    767  HB2 SER A  63     116.983  79.628  34.085  1.00  0.00           H
ATOM    768  OG  SER A  63     118.353  80.618  35.292  1.00  0.00           O
ATOM    769  HG1 SER A  63     118.023  81.508  35.382  1.00  0.00           H
ATOM    770  C   SER A  63     117.783  78.598  37.382  1.00  0.00           C
ATOM    771  O   SER A  63     116.903  78.378  38.202  1.00  0.00           O
ATOM    772  N   MET A  64     119.033  78.928  37.772  1.00  0.00           N
ATOM    773  HN  MET A  64     119.713  78.878  37.052  1.00  0.00           H
ATOM    774  CA  MET A  64     119.403  79.278  39.102  1.00  0.00           C
ATOM    775  HA  MET A  64     118.943  78.538  39.742  1.00  0.00           H
ATOM    776  CB  MET A  64     120.923  79.448  39.262  1.00  0.00           C
ATOM    777  HB1 MET A  64     121.443  78.608  38.772  1.00  0.00           H
ATOM    778  HB2 MET A  64     121.183  79.508  40.342  1.00  0.00           H
ATOM    779  CG  MET A  64     121.453  80.718  38.582  1.00  0.00           C
ATOM    780  HG1 MET A  64     121.043  80.808  37.562  1.00  0.00           H
ATOM    781  HG2 MET A  64     121.143  81.598  39.172  1.00  0.00           H
ATOM    782  SD  MET A  64     123.243  80.878  38.302  1.00  0.00           S
ATOM    783  CE  MET A  64     123.113  82.428  37.362  1.00  0.00           C
ATOM    784  HE1 MET A  64     122.443  83.138  37.892  1.00  0.00           H
ATOM    785  HE2 MET A  64     124.083  82.948  37.202  1.00  0.00           H
ATOM    786  HE3 MET A  64     122.803  82.118  36.332  1.00  0.00           H
ATOM    787  C   MET A  64     118.693  80.508  39.552  1.00  0.00           C
ATOM    788  O   MET A  64     118.353  80.598  40.732  1.00  0.00           O
ATOM    789  N   THR A  65     118.363  81.428  38.622  1.00  0.00           N
ATOM    790  HN  THR A  65     118.823  81.388  37.742  1.00  0.00           H
ATOM    791  CA  THR A  65     117.593  82.598  38.912  1.00  0.00           C
ATOM    792  HA  THR A  65     118.203  83.208  39.562  1.00  0.00           H
ATOM    793  CB  THR A  65     117.183  83.288  37.652  1.00  0.00           C
ATOM    794  HB  THR A  65     116.543  82.638  37.022  1.00  0.00           H
ATOM    795  OG1 THR A  65     118.253  83.418  36.722  1.00  0.00           O
ATOM    796  HG1 THR A  65     118.733  84.208  36.982  1.00  0.00           H
ATOM    797  CG2 THR A  65     116.673  84.728  37.842  1.00  0.00           C
ATOM    798 1HG2 THR A  65     115.603  84.528  38.062  1.00  0.00           H
ATOM    799 2HG2 THR A  65     116.673  85.278  36.882  1.00  0.00           H
ATOM    800 3HG2 THR A  65     117.273  85.238  38.632  1.00  0.00           H
ATOM    801  C   THR A  65     116.303  82.268  39.572  1.00  0.00           C
ATOM    802  O   THR A  65     115.913  82.978  40.502  1.00  0.00           O
ATOM    803  N   ASP A  66     115.633  81.188  39.122  1.00  0.00           N
ATOM    804  HN  ASP A  66     115.903  80.638  38.342  1.00  0.00           H
ATOM    805  CA  ASP A  66     114.433  80.638  39.672  1.00  0.00           C
ATOM    806  HA  ASP A  66     113.703  81.438  39.652  1.00  0.00           H
ATOM    807  CB  ASP A  66     113.933  79.468  38.812  1.00  0.00           C
ATOM    808  HB1 ASP A  66     112.913  79.278  39.202  1.00  0.00           H
ATOM    809  HB2 ASP A  66     114.663  78.628  38.882  1.00  0.00           H
ATOM    810  CG  ASP A  66     113.863  79.758  37.322  1.00  0.00           C
ATOM    811  OD1 ASP A  66     113.973  78.768  36.542  1.00  0.00           O
ATOM    812  OD2 ASP A  66     113.633  80.948  36.962  1.00  0.00           O
ATOM    813  C   ASP A  66     114.533  80.168  41.082  1.00  0.00           C
ATOM    814  O   ASP A  66     113.683  80.408  41.942  1.00  0.00           O
ATOM    815  N   ILE A  67     115.633  79.498  41.482  1.00  0.00           N
ATOM    816  HN  ILE A  67     116.343  79.408  40.792  1.00  0.00           H
ATOM    817  CA  ILE A  67     115.943  78.988  42.782  1.00  0.00           C
ATOM    818  HA  ILE A  67     115.013  78.558  43.122  1.00  0.00           H
ATOM    819  CB  ILE A  67     117.043  77.978  42.792  1.00  0.00           C
ATOM    820  HB  ILE A  67     117.953  78.528  42.452  1.00  0.00           H
ATOM    821  CG2 ILE A  67     117.433  77.468  44.182  1.00  0.00           C
ATOM    822 1HG2 ILE A  67     116.623  76.828  44.602  1.00  0.00           H
ATOM    823 2HG2 ILE A  67     118.343  76.878  43.982  1.00  0.00           H
ATOM    824 3HG2 ILE A  67     117.733  78.298  44.852  1.00  0.00           H
ATOM    825  CG1 ILE A  67     116.743  76.788  41.852  1.00  0.00           C
ATOM    826 1HG1 ILE A  67     117.653  76.178  41.712  1.00  0.00           H
ATOM    827 2HG1 ILE A  67     116.393  77.178  40.872  1.00  0.00           H
ATOM    828  CD  ILE A  67     115.543  75.908  42.202  1.00  0.00           C
ATOM    829  HD1 ILE A  67     114.693  76.528  42.552  1.00  0.00           H
ATOM    830  HD2 ILE A  67     115.713  75.148  42.992  1.00  0.00           H
ATOM    831  HD3 ILE A  67     115.273  75.298  41.312  1.00  0.00           H
ATOM    832  C   ILE A  67     116.193  80.098  43.752  1.00  0.00           C
ATOM    833  O   ILE A  67     115.693  80.158  44.872  1.00  0.00           O
ATOM    834  N   TYR A  68     116.933  81.098  43.242  1.00  0.00           N
ATOM    835  HN  TYR A  68     117.363  81.018  42.352  1.00  0.00           H
ATOM    836  CA  TYR A  68     117.133  82.348  43.912  1.00  0.00           C
ATOM    837  HA  TYR A  68     117.543  82.158  44.892  1.00  0.00           H
ATOM    838  CB  TYR A  68     117.993  83.348  43.122  1.00  0.00           C
ATOM    839  HB1 TYR A  68     117.493  83.388  42.132  1.00  0.00           H
ATOM    840  HB2 TYR A  68     118.083  84.288  43.712  1.00  0.00           H
ATOM    841  CG  TYR A  68     119.373  82.878  42.792  1.00  0.00           C
ATOM    842  CD1 TYR A  68     120.043  83.458  41.742  1.00  0.00           C
ATOM    843  HD1 TYR A  68     119.713  84.288  41.122  1.00  0.00           H
ATOM    844  CE1 TYR A  68     121.273  82.988  41.372  1.00  0.00           C
ATOM    845  HE1 TYR A  68     121.853  83.368  40.542  1.00  0.00           H
ATOM    846  CZ  TYR A  68     121.903  82.018  42.122  1.00  0.00           C
ATOM    847  OH  TYR A  68     123.173  81.528  41.752  1.00  0.00           O
ATOM    848  HH  TYR A  68     123.353  80.768  42.312  1.00  0.00           H
ATOM    849  CD2 TYR A  68     120.013  81.988  43.612  1.00  0.00           C
ATOM    850  HD2 TYR A  68     119.433  81.678  44.472  1.00  0.00           H
ATOM    851  CE2 TYR A  68     121.243  81.518  43.222  1.00  0.00           C
ATOM    852  HE2 TYR A  68     121.733  80.848  43.912  1.00  0.00           H
ATOM    853  C   TYR A  68     115.843  83.048  44.152  1.00  0.00           C
ATOM    854  O   TYR A  68     115.593  83.558  45.252  1.00  0.00           O
ATOM    855  N   LEU A  69     114.923  83.158  43.172  1.00  0.00           N
ATOM    856  HN  LEU A  69     115.113  82.708  42.302  1.00  0.00           H
ATOM    857  CA  LEU A  69     113.623  83.728  43.372  1.00  0.00           C
ATOM    858  HA  LEU A  69     113.653  84.788  43.562  1.00  0.00           H
ATOM    859  CB  LEU A  69     112.893  83.638  42.022  1.00  0.00           C
ATOM    860  HB1 LEU A  69     112.993  82.588  41.662  1.00  0.00           H
ATOM    861  HB2 LEU A  69     113.473  84.258  41.302  1.00  0.00           H
ATOM    862  CG  LEU A  69     111.443  84.138  42.002  1.00  0.00           C
ATOM    863  HG  LEU A  69     110.823  83.658  42.792  1.00  0.00           H
ATOM    864  CD1 LEU A  69     110.753  83.808  40.672  1.00  0.00           C
ATOM    865 1HD1 LEU A  69     111.343  84.398  39.922  1.00  0.00           H
ATOM    866 2HD1 LEU A  69     109.723  84.228  40.652  1.00  0.00           H
ATOM    867 3HD1 LEU A  69     110.703  82.708  40.552  1.00  0.00           H
ATOM    868  CD2 LEU A  69     111.373  85.638  42.322  1.00  0.00           C
ATOM    869 1HD2 LEU A  69     110.333  85.998  42.182  1.00  0.00           H
ATOM    870 2HD2 LEU A  69     112.093  86.218  41.692  1.00  0.00           H
ATOM    871 3HD2 LEU A  69     111.573  85.888  43.382  1.00  0.00           H
ATOM    872  C   LEU A  69     112.833  83.158  44.492  1.00  0.00           C
ATOM    873  O   LEU A  69     112.363  83.818  45.422  1.00  0.00           O
ATOM    874  N   LEU A  70     112.713  81.818  44.492  1.00  0.00           N
ATOM    875  HN  LEU A  70     113.163  81.288  43.792  1.00  0.00           H
ATOM    876  CA  LEU A  70     112.003  81.048  45.472  1.00  0.00           C
ATOM    877  HA  LEU A  70     110.973  81.348  45.572  1.00  0.00           H
ATOM    878  CB  LEU A  70     111.923  79.588  44.992  1.00  0.00           C
ATOM    879  HB1 LEU A  70     112.893  79.068  44.882  1.00  0.00           H
ATOM    880  HB2 LEU A  70     111.553  79.648  43.942  1.00  0.00           H
ATOM    881  CG  LEU A  70     111.013  78.658  45.802  1.00  0.00           C
ATOM    882  HG  LEU A  70     111.193  78.768  46.892  1.00  0.00           H
ATOM    883  CD1 LEU A  70     109.503  78.948  45.772  1.00  0.00           C
ATOM    884 1HD1 LEU A  70     109.073  78.458  46.682  1.00  0.00           H
ATOM    885 2HD1 LEU A  70     109.073  78.488  44.862  1.00  0.00           H
ATOM    886 3HD1 LEU A  70     109.193  80.008  45.892  1.00  0.00           H
ATOM    887  CD2 LEU A  70     111.263  77.198  45.372  1.00  0.00           C
ATOM    888 1HD2 LEU A  70     110.993  77.168  44.302  1.00  0.00           H
ATOM    889 2HD2 LEU A  70     112.333  76.948  45.552  1.00  0.00           H
ATOM    890 3HD2 LEU A  70     110.613  76.468  45.912  1.00  0.00           H
ATOM    891  C   LEU A  70     112.603  81.098  46.832  1.00  0.00           C
ATOM    892  O   LEU A  70     111.913  81.358  47.822  1.00  0.00           O
ATOM    893  N   ASN A  71     113.933  81.018  46.962  1.00  0.00           N
ATOM    894  HN  ASN A  71     114.533  80.598  46.292  1.00  0.00           H
ATOM    895  CA  ASN A  71     114.523  81.088  48.262  1.00  0.00           C
ATOM    896  HA  ASN A  71     113.953  80.458  48.942  1.00  0.00           H
ATOM    897  CB  ASN A  71     115.923  80.428  48.242  1.00  0.00           C
ATOM    898  HB1 ASN A  71     116.573  80.788  47.422  1.00  0.00           H
ATOM    899  HB2 ASN A  71     116.603  80.678  49.082  1.00  0.00           H
ATOM    900  CG  ASN A  71     115.813  78.908  48.192  1.00  0.00           C
ATOM    901  OD1 ASN A  71     114.793  78.248  48.352  1.00  0.00           O
ATOM    902  ND2 ASN A  71     117.013  78.368  47.892  1.00  0.00           N
ATOM    903 1HD2 ASN A  71     117.683  79.008  47.492  1.00  0.00           H
ATOM    904 2HD2 ASN A  71     117.053  77.378  47.732  1.00  0.00           H
ATOM    905  C   ASN A  71     114.643  82.478  48.772  1.00  0.00           C
ATOM    906  O   ASN A  71     114.683  82.528  50.002  1.00  0.00           O
ATOM    907  N   LEU A  72     114.573  83.528  47.932  1.00  0.00           N
ATOM    908  HN  LEU A  72     114.723  83.288  46.982  1.00  0.00           H
ATOM    909  CA  LEU A  72     114.293  84.878  48.302  1.00  0.00           C
ATOM    910  HA  LEU A  72     115.003  85.108  49.082  1.00  0.00           H
ATOM    911  CB  LEU A  72     114.423  85.888  47.142  1.00  0.00           C
ATOM    912  HB1 LEU A  72     113.923  85.488  46.232  1.00  0.00           H
ATOM    913  HB2 LEU A  72     115.513  85.838  46.952  1.00  0.00           H
ATOM    914  CG  LEU A  72     113.943  87.338  47.332  1.00  0.00           C
ATOM    915  HG  LEU A  72     112.843  87.408  47.452  1.00  0.00           H
ATOM    916  CD1 LEU A  72     114.173  88.078  46.002  1.00  0.00           C
ATOM    917 1HD1 LEU A  72     115.273  87.998  45.842  1.00  0.00           H
ATOM    918 2HD1 LEU A  72     113.683  87.568  45.142  1.00  0.00           H
ATOM    919 3HD1 LEU A  72     113.733  89.098  46.012  1.00  0.00           H
ATOM    920  CD2 LEU A  72     114.613  88.008  48.542  1.00  0.00           C
ATOM    921 1HD2 LEU A  72     114.433  89.098  48.622  1.00  0.00           H
ATOM    922 2HD2 LEU A  72     114.123  87.628  49.462  1.00  0.00           H
ATOM    923 3HD2 LEU A  72     115.713  87.908  48.492  1.00  0.00           H
ATOM    924  C   LEU A  72     112.963  85.018  48.952  1.00  0.00           C
ATOM    925  O   LEU A  72     112.833  85.578  50.032  1.00  0.00           O
ATOM    926  N   ALA A  73     111.883  84.538  48.292  1.00  0.00           N
ATOM    927  HN  ALA A  73     111.973  84.038  47.432  1.00  0.00           H
ATOM    928  CA  ALA A  73     110.623  84.568  48.952  1.00  0.00           C
ATOM    929  HA  ALA A  73     110.403  85.618  49.022  1.00  0.00           H
ATOM    930  CB  ALA A  73     109.533  83.918  48.072  1.00  0.00           C
ATOM    931  HB1 ALA A  73     109.743  82.868  47.762  1.00  0.00           H
ATOM    932  HB2 ALA A  73     108.563  84.058  48.582  1.00  0.00           H
ATOM    933  HB3 ALA A  73     109.313  84.478  47.142  1.00  0.00           H
ATOM    934  C   ALA A  73     110.503  83.838  50.252  1.00  0.00           C
ATOM    935  O   ALA A  73     109.803  84.198  51.202  1.00  0.00           O
ATOM    936  N   ILE A  74     111.153  82.668  50.382  1.00  0.00           N
ATOM    937  HN  ILE A  74     111.443  82.088  49.622  1.00  0.00           H
ATOM    938  CA  ILE A  74     111.253  81.888  51.582  1.00  0.00           C
ATOM    939  HA  ILE A  74     110.263  81.698  51.992  1.00  0.00           H
ATOM    940  CB  ILE A  74     111.693  80.518  51.162  1.00  0.00           C
ATOM    941  HB  ILE A  74     112.683  80.558  50.652  1.00  0.00           H
ATOM    942  CG2 ILE A  74     112.023  79.608  52.352  1.00  0.00           C
ATOM    943 1HG2 ILE A  74     112.753  80.048  53.062  1.00  0.00           H
ATOM    944 2HG2 ILE A  74     111.103  79.508  52.972  1.00  0.00           H
ATOM    945 3HG2 ILE A  74     112.413  78.588  52.142  1.00  0.00           H
ATOM    946  CG1 ILE A  74     110.673  79.938  50.172  1.00  0.00           C
ATOM    947 1HG1 ILE A  74     109.733  79.988  50.772  1.00  0.00           H
ATOM    948 2HG1 ILE A  74     110.583  80.628  49.302  1.00  0.00           H
ATOM    949  CD  ILE A  74     111.003  78.518  49.732  1.00  0.00           C
ATOM    950  HD1 ILE A  74     111.303  77.848  50.572  1.00  0.00           H
ATOM    951  HD2 ILE A  74     110.183  78.078  49.122  1.00  0.00           H
ATOM    952  HD3 ILE A  74     111.833  78.538  48.992  1.00  0.00           H
ATOM    953  C   ILE A  74     112.013  82.548  52.672  1.00  0.00           C
ATOM    954  O   ILE A  74     111.723  82.428  53.862  1.00  0.00           O
ATOM    955  N   SER A  75     113.033  83.348  52.332  1.00  0.00           N
ATOM    956  HN  SER A  75     113.353  83.458  51.392  1.00  0.00           H
ATOM    957  CA  SER A  75     113.773  84.138  53.262  1.00  0.00           C
ATOM    958  HA  SER A  75     114.013  83.498  54.102  1.00  0.00           H
ATOM    959  CB  SER A  75     115.083  84.648  52.622  1.00  0.00           C
ATOM    960  HB1 SER A  75     114.783  85.258  51.742  1.00  0.00           H
ATOM    961  HB2 SER A  75     115.573  85.298  53.372  1.00  0.00           H
ATOM    962  OG  SER A  75     115.923  83.538  52.322  1.00  0.00           O
ATOM    963  HG1 SER A  75     115.563  83.088  51.552  1.00  0.00           H
ATOM    964  C   SER A  75     113.083  85.288  53.912  1.00  0.00           C
ATOM    965  O   SER A  75     113.243  85.518  55.102  1.00  0.00           O
ATOM    966  N   ASP A  76     112.253  86.008  53.122  1.00  0.00           N
ATOM    967  HN  ASP A  76     112.103  85.758  52.172  1.00  0.00           H
ATOM    968  CA  ASP A  76     111.303  86.998  53.512  1.00  0.00           C
ATOM    969  HA  ASP A  76     111.803  87.688  54.182  1.00  0.00           H
ATOM    970  CB  ASP A  76     110.723  87.678  52.262  1.00  0.00           C
ATOM    971  HB1 ASP A  76     110.503  86.938  51.462  1.00  0.00           H
ATOM    972  HB2 ASP A  76     109.803  88.288  52.412  1.00  0.00           H
ATOM    973  CG  ASP A  76     111.573  88.768  51.622  1.00  0.00           C
ATOM    974  OD1 ASP A  76     112.763  88.888  52.022  1.00  0.00           O
ATOM    975  OD2 ASP A  76     111.023  89.468  50.732  1.00  0.00           O
ATOM    976  C   ASP A  76     110.223  86.428  54.372  1.00  0.00           C
ATOM    977  O   ASP A  76     109.833  87.178  55.272  1.00  0.00           O
ATOM    978  N   LEU A  77     109.733  85.208  54.112  1.00  0.00           N
ATOM    979  HN  LEU A  77     109.973  84.628  53.332  1.00  0.00           H
ATOM    980  CA  LEU A  77     108.853  84.508  55.002  1.00  0.00           C
ATOM    981  HA  LEU A  77     107.993  85.138  55.162  1.00  0.00           H
ATOM    982  CB  LEU A  77     108.243  83.308  54.252  1.00  0.00           C
ATOM    983  HB1 LEU A  77     108.963  82.558  53.852  1.00  0.00           H
ATOM    984  HB2 LEU A  77     107.773  82.738  55.072  1.00  0.00           H
ATOM    985  CG  LEU A  77     107.143  83.598  53.222  1.00  0.00           C
ATOM    986  HG  LEU A  77     107.453  84.238  52.372  1.00  0.00           H
ATOM    987  CD1 LEU A  77     106.683  82.238  52.672  1.00  0.00           C
ATOM    988 1HD1 LEU A  77     107.503  81.488  52.542  1.00  0.00           H
ATOM    989 2HD1 LEU A  77     106.173  82.378  51.692  1.00  0.00           H
ATOM    990 3HD1 LEU A  77     105.883  81.818  53.312  1.00  0.00           H
ATOM    991  CD2 LEU A  77     105.923  84.308  53.832  1.00  0.00           C
ATOM    992 1HD2 LEU A  77     104.963  84.168  53.282  1.00  0.00           H
ATOM    993 2HD2 LEU A  77     105.733  83.918  54.852  1.00  0.00           H
ATOM    994 3HD2 LEU A  77     106.143  85.388  54.002  1.00  0.00           H
ATOM    995  C   LEU A  77     109.503  84.188  56.312  1.00  0.00           C
ATOM    996  O   LEU A  77     108.843  84.558  57.292  1.00  0.00           O
ATOM    997  N   PHE A  78     110.733  83.648  56.362  1.00  0.00           N
ATOM    998  HN  PHE A  78     111.163  83.228  55.572  1.00  0.00           H
ATOM    999  CA  PHE A  78     111.433  83.568  57.602  1.00  0.00           C
ATOM   1000  HA  PHE A  78     110.713  83.028  58.202  1.00  0.00           H
ATOM   1001  CB  PHE A  78     112.713  82.728  57.632  1.00  0.00           C
ATOM   1002  HB1 PHE A  78     113.433  83.078  56.872  1.00  0.00           H
ATOM   1003  HB2 PHE A  78     113.303  82.808  58.572  1.00  0.00           H
ATOM   1004  CG  PHE A  78     112.443  81.268  57.482  1.00  0.00           C
ATOM   1005  CD1 PHE A  78     111.783  80.538  58.452  1.00  0.00           C
ATOM   1006  HD1 PHE A  78     111.533  81.038  59.372  1.00  0.00           H
ATOM   1007  CE1 PHE A  78     111.453  79.218  58.242  1.00  0.00           C
ATOM   1008  HE1 PHE A  78     110.813  78.648  58.892  1.00  0.00           H
ATOM   1009  CZ  PHE A  78     111.733  78.628  57.032  1.00  0.00           C
ATOM   1010  HZ  PHE A  78     111.463  77.588  56.872  1.00  0.00           H
ATOM   1011  CD2 PHE A  78     112.743  80.668  56.292  1.00  0.00           C
ATOM   1012  HD2 PHE A  78     113.233  81.118  55.442  1.00  0.00           H
ATOM   1013  CE2 PHE A  78     112.413  79.348  56.072  1.00  0.00           C
ATOM   1014  HE2 PHE A  78     112.633  78.888  55.122  1.00  0.00           H
ATOM   1015  C   PHE A  78     111.683  84.808  58.402  1.00  0.00           C
ATOM   1016  O   PHE A  78     111.613  84.688  59.622  1.00  0.00           O
ATOM   1017  N   PHE A  79     111.903  85.948  57.732  1.00  0.00           N
ATOM   1018  HN  PHE A  79     112.073  85.958  56.752  1.00  0.00           H
ATOM   1019  CA  PHE A  79     111.843  87.158  58.492  1.00  0.00           C
ATOM   1020  HA  PHE A  79     112.593  87.218  59.272  1.00  0.00           H
ATOM   1021  CB  PHE A  79     112.273  88.228  57.482  1.00  0.00           C
ATOM   1022  HB1 PHE A  79     113.273  87.968  57.082  1.00  0.00           H
ATOM   1023  HB2 PHE A  79     111.753  88.128  56.502  1.00  0.00           H
ATOM   1024  CG  PHE A  79     112.433  89.628  57.982  1.00  0.00           C
ATOM   1025  CD1 PHE A  79     113.553  89.978  58.692  1.00  0.00           C
ATOM   1026  HD1 PHE A  79     114.263  89.158  58.752  1.00  0.00           H
ATOM   1027  CE1 PHE A  79     113.733  91.218  59.252  1.00  0.00           C
ATOM   1028  HE1 PHE A  79     114.613  91.428  59.832  1.00  0.00           H
ATOM   1029  CZ  PHE A  79     112.713  92.138  59.142  1.00  0.00           C
ATOM   1030  HZ  PHE A  79     112.893  93.108  59.572  1.00  0.00           H
ATOM   1031  CD2 PHE A  79     111.583  90.658  57.682  1.00  0.00           C
ATOM   1032  HD2 PHE A  79     110.663  90.378  57.182  1.00  0.00           H
ATOM   1033  CE2 PHE A  79     111.613  91.848  58.372  1.00  0.00           C
ATOM   1034  HE2 PHE A  79     110.723  92.468  58.332  1.00  0.00           H
ATOM   1035  C   PHE A  79     110.513  87.548  59.052  1.00  0.00           C
ATOM   1036  O   PHE A  79     110.483  87.988  60.202  1.00  0.00           O
ATOM   1037  N   LEU A  80     109.443  87.418  58.252  1.00  0.00           N
ATOM   1038  HN  LEU A  80     109.533  87.048  57.332  1.00  0.00           H
ATOM   1039  CA  LEU A  80     108.103  87.688  58.672  1.00  0.00           C
ATOM   1040  HA  LEU A  80     108.193  88.678  59.092  1.00  0.00           H
ATOM   1041  CB  LEU A  80     107.063  87.798  57.542  1.00  0.00           C
ATOM   1042  HB1 LEU A  80     106.033  87.828  57.942  1.00  0.00           H
ATOM   1043  HB2 LEU A  80     107.113  86.808  57.042  1.00  0.00           H
ATOM   1044  CG  LEU A  80     107.293  88.968  56.562  1.00  0.00           C
ATOM   1045  HG  LEU A  80     108.283  88.838  56.082  1.00  0.00           H
ATOM   1046  CD1 LEU A  80     106.303  88.658  55.422  1.00  0.00           C
ATOM   1047 1HD1 LEU A  80     105.273  88.708  55.822  1.00  0.00           H
ATOM   1048 2HD1 LEU A  80     106.503  87.658  54.982  1.00  0.00           H
ATOM   1049 3HD1 LEU A  80     106.383  89.438  54.632  1.00  0.00           H
ATOM   1050  CD2 LEU A  80     107.013  90.298  57.272  1.00  0.00           C
ATOM   1051 1HD2 LEU A  80     106.653  91.008  56.502  1.00  0.00           H
ATOM   1052 2HD2 LEU A  80     106.233  90.108  58.042  1.00  0.00           H
ATOM   1053 3HD2 LEU A  80     107.863  90.828  57.752  1.00  0.00           H
ATOM   1054  C   LEU A  80     107.533  86.858  59.772  1.00  0.00           C
ATOM   1055  O   LEU A  80     106.723  87.358  60.542  1.00  0.00           O
ATOM   1056  N   LEU A  81     107.993  85.598  59.932  1.00  0.00           N
ATOM   1057  HN  LEU A  81     108.563  85.268  59.192  1.00  0.00           H
ATOM   1058  CA  LEU A  81     107.683  84.748  61.032  1.00  0.00           C
ATOM   1059  HA  LEU A  81     106.633  84.468  61.032  1.00  0.00           H
ATOM   1060  CB  LEU A  81     108.613  83.538  60.802  1.00  0.00           C
ATOM   1061  HB1 LEU A  81     109.613  84.018  60.742  1.00  0.00           H
ATOM   1062  HB2 LEU A  81     108.533  82.988  59.842  1.00  0.00           H
ATOM   1063  CG  LEU A  81     108.423  82.488  61.912  1.00  0.00           C
ATOM   1064  HG  LEU A  81     108.853  82.998  62.802  1.00  0.00           H
ATOM   1065  CD1 LEU A  81     109.253  81.208  61.762  1.00  0.00           C
ATOM   1066 1HD1 LEU A  81     110.263  81.578  61.492  1.00  0.00           H
ATOM   1067 2HD1 LEU A  81     108.803  80.608  60.932  1.00  0.00           H
ATOM   1068 3HD1 LEU A  81     109.273  80.568  62.662  1.00  0.00           H
ATOM   1069  CD2 LEU A  81     106.983  82.088  62.262  1.00  0.00           C
ATOM   1070 1HD2 LEU A  81     106.403  83.008  62.492  1.00  0.00           H
ATOM   1071 2HD2 LEU A  81     106.983  81.388  63.122  1.00  0.00           H
ATOM   1072 3HD2 LEU A  81     106.623  81.618  61.322  1.00  0.00           H
ATOM   1073  C   LEU A  81     107.903  85.378  62.362  1.00  0.00           C
ATOM   1074  O   LEU A  81     107.123  85.338  63.302  1.00  0.00           O
ATOM   1075  N   THR A  82     108.893  86.278  62.542  1.00  0.00           N
ATOM   1076  HN  THR A  82     109.443  86.398  61.712  1.00  0.00           H
ATOM   1077  CA  THR A  82     109.323  87.008  63.692  1.00  0.00           C
ATOM   1078  HA  THR A  82     109.263  86.308  64.512  1.00  0.00           H
ATOM   1079  CB  THR A  82     110.743  87.478  63.552  1.00  0.00           C
ATOM   1080  HB  THR A  82     111.163  87.808  64.522  1.00  0.00           H
ATOM   1081  OG1 THR A  82     110.943  88.528  62.622  1.00  0.00           O
ATOM   1082  HG1 THR A  82     110.693  88.288  61.722  1.00  0.00           H
ATOM   1083  CG2 THR A  82     111.693  86.398  63.032  1.00  0.00           C
ATOM   1084 1HG2 THR A  82     111.683  85.508  63.702  1.00  0.00           H
ATOM   1085 2HG2 THR A  82     111.393  86.188  61.982  1.00  0.00           H
ATOM   1086 3HG2 THR A  82     112.773  86.668  63.032  1.00  0.00           H
ATOM   1087  C   THR A  82     108.353  88.098  63.972  1.00  0.00           C
ATOM   1088  O   THR A  82     108.243  88.388  65.162  1.00  0.00           O
ATOM   1089  N   VAL A  83     107.593  88.608  62.992  1.00  0.00           N
ATOM   1090  HN  VAL A  83     107.603  88.158  62.102  1.00  0.00           H
ATOM   1091  CA  VAL A  83     106.943  89.878  63.132  1.00  0.00           C
ATOM   1092  HA  VAL A  83     107.783  90.498  63.422  1.00  0.00           H
ATOM   1093  CB  VAL A  83     106.623  90.528  61.822  1.00  0.00           C
ATOM   1094  HB  VAL A  83     106.103  89.788  61.182  1.00  0.00           H
ATOM   1095  CG1 VAL A  83     107.893  90.918  61.042  1.00  0.00           C
ATOM   1096 1HG1 VAL A  83     108.353  91.788  61.552  1.00  0.00           H
ATOM   1097 2HG1 VAL A  83     108.713  90.208  60.782  1.00  0.00           H
ATOM   1098 3HG1 VAL A  83     107.563  91.258  60.042  1.00  0.00           H
ATOM   1099  CG2 VAL A  83     105.813  91.838  61.882  1.00  0.00           C
ATOM   1100 1HG2 VAL A  83     104.813  91.578  62.272  1.00  0.00           H
ATOM   1101 2HG2 VAL A  83     106.213  92.548  62.632  1.00  0.00           H
ATOM   1102 3HG2 VAL A  83     105.663  92.248  60.862  1.00  0.00           H
ATOM   1103  C   VAL A  83     105.913  90.078  64.192  1.00  0.00           C
ATOM   1104  O   VAL A  83     106.093  91.088  64.882  1.00  0.00           O
ATOM   1105  N   PRO A  84     104.893  89.318  64.442  1.00  0.00           N
ATOM   1106  CD  PRO A  84     104.543  88.188  63.602  1.00  0.00           C
ATOM   1107  HD1 PRO A  84     105.063  88.228  62.622  1.00  0.00           H
ATOM   1108  HD2 PRO A  84     104.963  87.218  63.952  1.00  0.00           H
ATOM   1109  CA  PRO A  84     103.893  89.658  65.412  1.00  0.00           C
ATOM   1110  HA  PRO A  84     103.493  90.658  65.282  1.00  0.00           H
ATOM   1111  CB  PRO A  84     102.783  88.638  65.212  1.00  0.00           C
ATOM   1112  HB1 PRO A  84     101.893  89.258  65.462  1.00  0.00           H
ATOM   1113  HB2 PRO A  84     102.933  87.748  65.862  1.00  0.00           H
ATOM   1114  CG  PRO A  84     103.013  88.248  63.742  1.00  0.00           C
ATOM   1115  HG1 PRO A  84     102.623  89.118  63.172  1.00  0.00           H
ATOM   1116  HG2 PRO A  84     102.533  87.268  63.542  1.00  0.00           H
ATOM   1117  C   PRO A  84     104.413  89.428  66.792  1.00  0.00           C
ATOM   1118  O   PRO A  84     103.873  89.978  67.752  1.00  0.00           O
ATOM   1119  N   PHE A  85     105.513  88.658  66.942  1.00  0.00           N
ATOM   1120  HN  PHE A  85     105.763  88.098  66.152  1.00  0.00           H
ATOM   1121  CA  PHE A  85     106.253  88.358  68.122  1.00  0.00           C
ATOM   1122  HA  PHE A  85     105.513  88.288  68.912  1.00  0.00           H
ATOM   1123  CB  PHE A  85     107.043  87.038  68.142  1.00  0.00           C
ATOM   1124  HB1 PHE A  85     107.513  87.008  69.152  1.00  0.00           H
ATOM   1125  HB2 PHE A  85     107.773  86.908  67.322  1.00  0.00           H
ATOM   1126  CG  PHE A  85     106.053  85.928  68.042  1.00  0.00           C
ATOM   1127  CD1 PHE A  85     105.503  85.338  69.162  1.00  0.00           C
ATOM   1128  HD1 PHE A  85     105.833  85.588  70.162  1.00  0.00           H
ATOM   1129  CE1 PHE A  85     104.413  84.518  69.022  1.00  0.00           C
ATOM   1130  HE1 PHE A  85     103.883  84.108  69.872  1.00  0.00           H
ATOM   1131  CZ  PHE A  85     103.993  84.118  67.772  1.00  0.00           C
ATOM   1132  HZ  PHE A  85     103.093  83.528  67.772  1.00  0.00           H
ATOM   1133  CD2 PHE A  85     105.643  85.558  66.782  1.00  0.00           C
ATOM   1134  HD2 PHE A  85     106.143  85.978  65.922  1.00  0.00           H
ATOM   1135  CE2 PHE A  85     104.573  84.698  66.672  1.00  0.00           C
ATOM   1136  HE2 PHE A  85     104.173  84.518  65.682  1.00  0.00           H
ATOM   1137  C   PHE A  85     107.243  89.418  68.472  1.00  0.00           C
ATOM   1138  O   PHE A  85     107.753  89.518  69.582  1.00  0.00           O
ATOM   1139  N   TRP A  86     107.563  90.238  67.442  1.00  0.00           N
ATOM   1140  HN  TRP A  86     107.353  89.928  66.522  1.00  0.00           H
ATOM   1141  CA  TRP A  86     108.453  91.348  67.552  1.00  0.00           C
ATOM   1142  HA  TRP A  86     109.003  91.278  68.482  1.00  0.00           H
ATOM   1143  CB  TRP A  86     109.413  91.158  66.362  1.00  0.00           C
ATOM   1144  HB1 TRP A  86     109.413  90.048  66.412  1.00  0.00           H
ATOM   1145  HB2 TRP A  86     109.013  91.428  65.352  1.00  0.00           H
ATOM   1146  CG  TRP A  86     110.773  91.758  66.502  1.00  0.00           C
ATOM   1147  CD1 TRP A  86     111.413  92.738  65.802  1.00  0.00           C
ATOM   1148  HD1 TRP A  86     110.943  93.408  65.102  1.00  0.00           H
ATOM   1149  NE1 TRP A  86     112.773  92.638  65.992  1.00  0.00           N
ATOM   1150  HE1 TRP A  86     113.343  93.428  65.952  1.00  0.00           H
ATOM   1151  CE2 TRP A  86     112.993  91.678  66.932  1.00  0.00           C
ATOM   1152  CD2 TRP A  86     111.763  91.208  67.362  1.00  0.00           C
ATOM   1153  CE3 TRP A  86     111.713  90.228  68.312  1.00  0.00           C
ATOM   1154  HE3 TRP A  86     110.763  89.778  68.562  1.00  0.00           H
ATOM   1155  CZ3 TRP A  86     112.903  89.848  68.902  1.00  0.00           C
ATOM   1156  HZ3 TRP A  86     112.933  89.098  69.672  1.00  0.00           H
ATOM   1157  CZ2 TRP A  86     114.143  91.378  67.592  1.00  0.00           C
ATOM   1158  HZ2 TRP A  86     115.063  91.878  67.342  1.00  0.00           H
ATOM   1159  CH2 TRP A  86     114.123  90.328  68.482  1.00  0.00           C
ATOM   1160  HH2 TRP A  86     115.023  90.068  69.012  1.00  0.00           H
ATOM   1161  C   TRP A  86     107.633  92.588  67.512  1.00  0.00           C
ATOM   1162  O   TRP A  86     108.113  93.718  67.462  1.00  0.00           O
ATOM   1163  N   ALA A  87     106.293  92.448  67.512  1.00  0.00           N
ATOM   1164  HN  ALA A  87     105.933  91.518  67.392  1.00  0.00           H
ATOM   1165  CA  ALA A  87     105.433  93.558  67.272  1.00  0.00           C
ATOM   1166  HA  ALA A  87     105.933  94.058  66.462  1.00  0.00           H
ATOM   1167  CB  ALA A  87     103.963  93.218  66.972  1.00  0.00           C
ATOM   1168  HB1 ALA A  87     103.383  94.168  66.842  1.00  0.00           H
ATOM   1169  HB2 ALA A  87     103.343  92.668  67.712  1.00  0.00           H
ATOM   1170  HB3 ALA A  87     103.883  92.668  66.012  1.00  0.00           H
ATOM   1171  C   ALA A  87     105.383  94.458  68.462  1.00  0.00           C
ATOM   1172  O   ALA A  87     105.253  95.678  68.442  1.00  0.00           O
ATOM   1173  N   HIS A  88     105.683  93.958  69.682  1.00  0.00           N
ATOM   1174  HN  HIS A  88     105.853  92.968  69.712  1.00  0.00           H
ATOM   1175  CA  HIS A  88     105.633  94.658  70.922  1.00  0.00           C
ATOM   1176  HA  HIS A  88     105.073  95.568  70.762  1.00  0.00           H
ATOM   1177  CB  HIS A  88     104.633  93.958  71.862  1.00  0.00           C
ATOM   1178  HB1 HIS A  88     104.413  94.628  72.712  1.00  0.00           H
ATOM   1179  HB2 HIS A  88     103.663  93.738  71.362  1.00  0.00           H
ATOM   1180  ND1 HIS A  88     105.363  91.668  71.332  1.00  0.00           N
ATOM   1181  CG  HIS A  88     105.143  92.618  72.312  1.00  0.00           C
ATOM   1182  CE1 HIS A  88     105.793  90.638  72.052  1.00  0.00           C
ATOM   1183  HE1 HIS A  88     106.283  89.768  71.622  1.00  0.00           H
ATOM   1184  NE2 HIS A  88     105.743  90.868  73.392  1.00  0.00           N
ATOM   1185  HE2 HIS A  88     105.933  90.158  74.082  1.00  0.00           H
ATOM   1186  CD2 HIS A  88     105.293  92.158  73.582  1.00  0.00           C
ATOM   1187  HD2 HIS A  88     105.023  92.568  74.542  1.00  0.00           H
ATOM   1188  C   HIS A  88     106.953  94.848  71.582  1.00  0.00           C
ATOM   1189  O   HIS A  88     107.083  95.328  72.712  1.00  0.00           O
ATOM   1190  N   TYR A  89     108.023  94.508  70.852  1.00  0.00           N
ATOM   1191  HN  TYR A  89     107.873  94.298  69.882  1.00  0.00           H
ATOM   1192  CA  TYR A  89     109.363  94.488  71.342  1.00  0.00           C
ATOM   1193  HA  TYR A  89     109.343  93.958  72.282  1.00  0.00           H
ATOM   1194  CB  TYR A  89     110.203  93.738  70.302  1.00  0.00           C
ATOM   1195  HB1 TYR A  89     110.043  94.338  69.382  1.00  0.00           H
ATOM   1196  HB2 TYR A  89     109.853  92.698  70.142  1.00  0.00           H
ATOM   1197  CG  TYR A  89     111.683  93.758  70.512  1.00  0.00           C
ATOM   1198  CD1 TYR A  89     112.543  93.998  69.472  1.00  0.00           C
ATOM   1199  HD1 TYR A  89     112.223  94.068  68.442  1.00  0.00           H
ATOM   1200  CE1 TYR A  89     113.883  94.198  69.732  1.00  0.00           C
ATOM   1201  HE1 TYR A  89     114.603  94.498  68.992  1.00  0.00           H
ATOM   1202  CZ  TYR A  89     114.333  94.058  71.022  1.00  0.00           C
ATOM   1203  OH  TYR A  89     115.653  94.328  71.432  1.00  0.00           O
ATOM   1204  HH  TYR A  89     115.943  93.848  72.202  1.00  0.00           H
ATOM   1205  CD2 TYR A  89     112.123  93.578  71.802  1.00  0.00           C
ATOM   1206  HD2 TYR A  89     111.433  93.298  72.592  1.00  0.00           H
ATOM   1207  CE2 TYR A  89     113.463  93.768  72.042  1.00  0.00           C
ATOM   1208  HE2 TYR A  89     113.833  93.518  73.022  1.00  0.00           H
ATOM   1209  C   TYR A  89     109.833  95.868  71.682  1.00  0.00           C
ATOM   1210  O   TYR A  89     110.303  96.108  72.792  1.00  0.00           O
ATOM   1211  N   ALA A  90     109.763  96.838  70.762  1.00  0.00           N
ATOM   1212  HN  ALA A  90     109.253  96.678  69.912  1.00  0.00           H
ATOM   1213  CA  ALA A  90     110.103  98.208  70.972  1.00  0.00           C
ATOM   1214  HA  ALA A  90     111.083  98.158  71.432  1.00  0.00           H
ATOM   1215  CB  ALA A  90     110.203  98.908  69.602  1.00  0.00           C
ATOM   1216  HB1 ALA A  90     109.183  99.028  69.182  1.00  0.00           H
ATOM   1217  HB2 ALA A  90     110.803  98.258  68.932  1.00  0.00           H
ATOM   1218  HB3 ALA A  90     110.643  99.928  69.602  1.00  0.00           H
ATOM   1219  C   ALA A  90     109.183  98.958  71.872  1.00  0.00           C
ATOM   1220  O   ALA A  90     109.603  99.928  72.512  1.00  0.00           O
ATOM   1221  N   ALA A  91     107.883  98.668  71.992  1.00  0.00           N
ATOM   1222  HN  ALA A  91     107.603  97.818  71.532  1.00  0.00           H
ATOM   1223  CA  ALA A  91     106.893  99.388  72.722  1.00  0.00           C
ATOM   1224  HA  ALA A  91     107.223 100.418  72.822  1.00  0.00           H
ATOM   1225  CB  ALA A  91     105.753  99.368  71.692  1.00  0.00           C
ATOM   1226  HB1 ALA A  91     105.373  98.338  71.482  1.00  0.00           H
ATOM   1227  HB2 ALA A  91     105.003 100.088  72.062  1.00  0.00           H
ATOM   1228  HB3 ALA A  91     106.163  99.838  70.772  1.00  0.00           H
ATOM   1229  C   ALA A  91     106.433  98.848  74.032  1.00  0.00           C
ATOM   1230  O   ALA A  91     105.583  99.488  74.652  1.00  0.00           O
ATOM   1231  N   ALA A  92     106.853  97.688  74.562  1.00  0.00           N
ATOM   1232  HN  ALA A  92     107.573  97.188  74.082  1.00  0.00           H
ATOM   1233  CA  ALA A  92     106.323  97.178  75.792  1.00  0.00           C
ATOM   1234  HA  ALA A  92     106.133  98.068  76.372  1.00  0.00           H
ATOM   1235  CB  ALA A  92     105.033  96.418  75.442  1.00  0.00           C
ATOM   1236  HB1 ALA A  92     105.323  95.698  74.652  1.00  0.00           H
ATOM   1237  HB2 ALA A  92     104.623  95.958  76.362  1.00  0.00           H
ATOM   1238  HB3 ALA A  92     104.313  97.138  74.992  1.00  0.00           H
ATOM   1239  C   ALA A  92     107.313  96.328  76.522  1.00  0.00           C
ATOM   1240  O   ALA A  92     108.423  96.098  76.052  1.00  0.00           O
ATOM   1241  N   GLN A  93     106.923  95.718  77.662  1.00  0.00           N
ATOM   1242  HN  GLN A  93     106.113  96.098  78.092  1.00  0.00           H
ATOM   1243  CA  GLN A  93     107.443  94.518  78.242  1.00  0.00           C
ATOM   1244  HA  GLN A  93     108.483  94.698  78.482  1.00  0.00           H
ATOM   1245  CB  GLN A  93     106.713  94.088  79.522  1.00  0.00           C
ATOM   1246  HB1 GLN A  93     105.683  93.738  79.322  1.00  0.00           H
ATOM   1247  HB2 GLN A  93     107.203  93.148  79.882  1.00  0.00           H
ATOM   1248  CG  GLN A  93     106.553  95.028  80.722  1.00  0.00           C
ATOM   1249  HG1 GLN A  93     106.393  94.408  81.632  1.00  0.00           H
ATOM   1250  HG2 GLN A  93     105.583  95.568  80.632  1.00  0.00           H
ATOM   1251  CD  GLN A  93     107.663  96.038  80.922  1.00  0.00           C
ATOM   1252  OE1 GLN A  93     108.743  95.748  81.452  1.00  0.00           O
ATOM   1253  NE2 GLN A  93     107.443  97.288  80.442  1.00  0.00           N
ATOM   1254 1HE2 GLN A  93     108.163  97.968  80.272  1.00  0.00           H
ATOM   1255 2HE2 GLN A  93     106.503  97.588  80.312  1.00  0.00           H
ATOM   1256  C   GLN A  93     107.303  93.378  77.302  1.00  0.00           C
ATOM   1257  O   GLN A  93     106.203  93.038  76.852  1.00  0.00           O
ATOM   1258  N   TRP A  94     108.463  92.758  77.002  1.00  0.00           N
ATOM   1259  HN  TRP A  94     109.273  93.078  77.492  1.00  0.00           H
ATOM   1260  CA  TRP A  94     108.633  91.638  76.142  1.00  0.00           C
ATOM   1261  HA  TRP A  94     107.673  91.268  75.792  1.00  0.00           H
ATOM   1262  CB  TRP A  94     109.383  92.108  74.882  1.00  0.00           C
ATOM   1263  HB1 TRP A  94     110.393  92.428  75.222  1.00  0.00           H
ATOM   1264  HB2 TRP A  94     108.943  93.078  74.572  1.00  0.00           H
ATOM   1265  CG  TRP A  94     109.603  91.098  73.812  1.00  0.00           C
ATOM   1266  CD1 TRP A  94     108.913  91.168  72.632  1.00  0.00           C
ATOM   1267  HD1 TRP A  94     108.263  91.978  72.352  1.00  0.00           H
ATOM   1268  NE1 TRP A  94     109.243  90.128  71.802  1.00  0.00           N
ATOM   1269  HE1 TRP A  94     108.933  89.898  70.902  1.00  0.00           H
ATOM   1270  CE2 TRP A  94     110.153  89.328  72.452  1.00  0.00           C
ATOM   1271  CD2 TRP A  94     110.363  89.888  73.702  1.00  0.00           C
ATOM   1272  CE3 TRP A  94     111.233  89.188  74.482  1.00  0.00           C
ATOM   1273  HE3 TRP A  94     111.443  89.498  75.492  1.00  0.00           H
ATOM   1274  CZ3 TRP A  94     111.893  88.088  73.982  1.00  0.00           C
ATOM   1275  HZ3 TRP A  94     112.553  87.518  74.622  1.00  0.00           H
ATOM   1276  CZ2 TRP A  94     110.733  88.188  72.002  1.00  0.00           C
ATOM   1277  HZ2 TRP A  94     110.483  87.708  71.062  1.00  0.00           H
ATOM   1278  CH2 TRP A  94     111.663  87.508  72.752  1.00  0.00           C
ATOM   1279  HH2 TRP A  94     112.263  86.668  72.462  1.00  0.00           H
ATOM   1280  C   TRP A  94     109.253  90.598  77.012  1.00  0.00           C
ATOM   1281  O   TRP A  94     110.473  90.608  77.162  1.00  0.00           O
ATOM   1282  N   ASP A  95     108.403  89.718  77.572  1.00  0.00           N
ATOM   1283  HN  ASP A  95     107.483  89.608  77.192  1.00  0.00           H
ATOM   1284  CA  ASP A  95     108.693  88.858  78.682  1.00  0.00           C
ATOM   1285  HA  ASP A  95     109.683  89.118  79.032  1.00  0.00           H
ATOM   1286  CB  ASP A  95     107.673  89.228  79.772  1.00  0.00           C
ATOM   1287  HB1 ASP A  95     107.523  90.298  79.992  1.00  0.00           H
ATOM   1288  HB2 ASP A  95     108.013  88.748  80.722  1.00  0.00           H
ATOM   1289  CG  ASP A  95     106.243  88.778  79.512  1.00  0.00           C
ATOM   1290  OD1 ASP A  95     105.703  88.818  78.372  1.00  0.00           O
ATOM   1291  OD2 ASP A  95     105.583  88.668  80.582  1.00  0.00           O
ATOM   1292  C   ASP A  95     108.873  87.438  78.272  1.00  0.00           C
ATOM   1293  O   ASP A  95     108.993  86.598  79.162  1.00  0.00           O
ATOM   1294  N   PHE A  96     108.913  87.178  76.952  1.00  0.00           N
ATOM   1295  HN  PHE A  96     108.833  87.968  76.352  1.00  0.00           H
ATOM   1296  CA  PHE A  96     109.283  85.878  76.492  1.00  0.00           C
ATOM   1297  HA  PHE A  96     108.663  85.118  76.942  1.00  0.00           H
ATOM   1298  CB  PHE A  96     109.013  85.768  74.972  1.00  0.00           C
ATOM   1299  HB1 PHE A  96     109.253  84.808  74.472  1.00  0.00           H
ATOM   1300  HB2 PHE A  96     109.813  86.358  74.472  1.00  0.00           H
ATOM   1301  CG  PHE A  96     107.623  86.128  74.582  1.00  0.00           C
ATOM   1302  CD1 PHE A  96     107.423  86.708  73.352  1.00  0.00           C
ATOM   1303  HD1 PHE A  96     108.283  86.848  72.712  1.00  0.00           H
ATOM   1304  CE1 PHE A  96     106.183  87.018  72.852  1.00  0.00           C
ATOM   1305  HE1 PHE A  96     106.043  87.398  71.852  1.00  0.00           H
ATOM   1306  CZ  PHE A  96     105.113  86.698  73.652  1.00  0.00           C
ATOM   1307  HZ  PHE A  96     104.083  86.728  73.312  1.00  0.00           H
ATOM   1308  CD2 PHE A  96     106.513  85.918  75.372  1.00  0.00           C
ATOM   1309  HD2 PHE A  96     106.663  85.428  76.322  1.00  0.00           H
ATOM   1310  CE2 PHE A  96     105.253  86.258  74.942  1.00  0.00           C
ATOM   1311  HE2 PHE A  96     104.323  86.118  75.472  1.00  0.00           H
ATOM   1312  C   PHE A  96     110.723  85.658  76.802  1.00  0.00           C
ATOM   1313  O   PHE A  96     111.513  86.598  76.912  1.00  0.00           O
ATOM   1314  N   GLY A  97     111.113  84.408  77.092  1.00  0.00           N
ATOM   1315  HN  GLY A  97     110.393  83.728  76.962  1.00  0.00           H
ATOM   1316  CA  GLY A  97     112.433  83.988  77.432  1.00  0.00           C
ATOM   1317  HA1 GLY A  97     112.473  83.028  77.922  1.00  0.00           H
ATOM   1318  HA2 GLY A  97     112.853  84.748  78.082  1.00  0.00           H
ATOM   1319  C   GLY A  97     113.483  83.838  76.382  1.00  0.00           C
ATOM   1320  O   GLY A  97     113.403  84.438  75.312  1.00  0.00           O
ATOM   1321  N   ASN A  98     114.603  83.188  76.752  1.00  0.00           N
ATOM   1322  HN  ASN A  98     114.693  82.858  77.682  1.00  0.00           H
ATOM   1323  CA  ASN A  98     115.853  83.228  76.052  1.00  0.00           C
ATOM   1324  HA  ASN A  98     115.733  84.228  75.652  1.00  0.00           H
ATOM   1325  CB  ASN A  98     117.083  82.858  76.892  1.00  0.00           C
ATOM   1326  HB1 ASN A  98     116.963  81.798  77.192  1.00  0.00           H
ATOM   1327  HB2 ASN A  98     118.033  82.978  76.342  1.00  0.00           H
ATOM   1328  CG  ASN A  98     117.243  83.638  78.192  1.00  0.00           C
ATOM   1329  OD1 ASN A  98     116.813  84.798  78.242  1.00  0.00           O
ATOM   1330  ND2 ASN A  98     117.873  82.968  79.192  1.00  0.00           N
ATOM   1331 1HD2 ASN A  98     118.443  82.188  78.932  1.00  0.00           H
ATOM   1332 2HD2 ASN A  98     118.053  83.468  80.042  1.00  0.00           H
ATOM   1333  C   ASN A  98     115.803  82.418  74.802  1.00  0.00           C
ATOM   1334  O   ASN A  98     116.363  82.878  73.822  1.00  0.00           O
ATOM   1335  N   THR A  99     115.043  81.298  74.802  1.00  0.00           N
ATOM   1336  HN  THR A  99     114.733  80.998  75.702  1.00  0.00           H
ATOM   1337  CA  THR A  99     114.713  80.428  73.722  1.00  0.00           C
ATOM   1338  HA  THR A  99     115.693  80.198  73.322  1.00  0.00           H
ATOM   1339  CB  THR A  99     113.953  79.198  74.092  1.00  0.00           C
ATOM   1340  HB  THR A  99     113.013  79.448  74.632  1.00  0.00           H
ATOM   1341  OG1 THR A  99     114.703  78.428  75.032  1.00  0.00           O
ATOM   1342  HG1 THR A  99     114.713  78.938  75.842  1.00  0.00           H
ATOM   1343  CG2 THR A  99     113.623  78.288  72.902  1.00  0.00           C
ATOM   1344 1HG2 THR A  99     113.103  77.378  73.262  1.00  0.00           H
ATOM   1345 2HG2 THR A  99     114.633  77.958  72.552  1.00  0.00           H
ATOM   1346 3HG2 THR A  99     112.993  78.698  72.082  1.00  0.00           H
ATOM   1347  C   THR A  99     114.073  81.168  72.592  1.00  0.00           C
ATOM   1348  O   THR A  99     114.453  81.148  71.422  1.00  0.00           O
ATOM   1349  N   MET A 100     113.063  81.978  72.942  1.00  0.00           N
ATOM   1350  HN  MET A 100     112.713  81.938  73.882  1.00  0.00           H
ATOM   1351  CA  MET A 100     112.433  82.918  72.072  1.00  0.00           C
ATOM   1352  HA  MET A 100     111.993  82.438  71.212  1.00  0.00           H
ATOM   1353  CB  MET A 100     111.233  83.578  72.762  1.00  0.00           C
ATOM   1354  HB1 MET A 100     111.023  84.518  72.212  1.00  0.00           H
ATOM   1355  HB2 MET A 100     111.513  83.828  73.812  1.00  0.00           H
ATOM   1356  CG  MET A 100     109.953  82.738  72.732  1.00  0.00           C
ATOM   1357  HG1 MET A 100     110.233  81.848  73.322  1.00  0.00           H
ATOM   1358  HG2 MET A 100     109.113  83.208  73.302  1.00  0.00           H
ATOM   1359  SD  MET A 100     109.313  82.208  71.112  1.00  0.00           S
ATOM   1360  CE  MET A 100     108.433  83.718  70.602  1.00  0.00           C
ATOM   1361  HE1 MET A 100     109.133  84.568  70.482  1.00  0.00           H
ATOM   1362  HE2 MET A 100     108.063  83.478  69.582  1.00  0.00           H
ATOM   1363  HE3 MET A 100     107.653  83.968  71.352  1.00  0.00           H
ATOM   1364  C   MET A 100     113.293  84.038  71.582  1.00  0.00           C
ATOM   1365  O   MET A 100     113.403  84.408  70.412  1.00  0.00           O
ATOM   1366  N   CYS A 101     114.103  84.648  72.462  1.00  0.00           N
ATOM   1367  HN  CYS A 101     114.153  84.488  73.442  1.00  0.00           H
ATOM   1368  CA  CYS A 101     114.943  85.768  72.182  1.00  0.00           C
ATOM   1369  HA  CYS A 101     114.333  86.488  71.662  1.00  0.00           H
ATOM   1370  CB  CYS A 101     115.463  86.468  73.452  1.00  0.00           C
ATOM   1371  HB1 CYS A 101     114.533  86.788  73.972  1.00  0.00           H
ATOM   1372  HB2 CYS A 101     115.993  85.728  74.082  1.00  0.00           H
ATOM   1373  SG  CYS A 101     116.623  87.858  73.462  1.00  0.00           S
ATOM   1374  C   CYS A 101     116.013  85.528  71.162  1.00  0.00           C
ATOM   1375  O   CYS A 101     116.213  86.298  70.222  1.00  0.00           O
ATOM   1376  N   GLN A 102     116.703  84.398  71.382  1.00  0.00           N
ATOM   1377  HN  GLN A 102     116.483  83.848  72.182  1.00  0.00           H
ATOM   1378  CA  GLN A 102     117.703  83.818  70.542  1.00  0.00           C
ATOM   1379  HA  GLN A 102     118.433  84.578  70.332  1.00  0.00           H
ATOM   1380  CB  GLN A 102     118.553  82.788  71.322  1.00  0.00           C
ATOM   1381  HB1 GLN A 102     119.243  82.328  70.592  1.00  0.00           H
ATOM   1382  HB2 GLN A 102     117.873  81.998  71.702  1.00  0.00           H
ATOM   1383  CG  GLN A 102     119.413  83.338  72.462  1.00  0.00           C
ATOM   1384  HG1 GLN A 102     120.063  84.178  72.142  1.00  0.00           H
ATOM   1385  HG2 GLN A 102     118.793  83.818  73.252  1.00  0.00           H
ATOM   1386  CD  GLN A 102     120.183  82.248  73.182  1.00  0.00           C
ATOM   1387  OE1 GLN A 102     119.883  81.638  74.212  1.00  0.00           O
ATOM   1388  NE2 GLN A 102     121.403  81.998  72.642  1.00  0.00           N
ATOM   1389 1HE2 GLN A 102     122.013  81.328  73.072  1.00  0.00           H
ATOM   1390 2HE2 GLN A 102     121.653  82.338  71.732  1.00  0.00           H
ATOM   1391  C   GLN A 102     117.173  83.288  69.252  1.00  0.00           C
ATOM   1392  O   GLN A 102     117.733  83.458  68.172  1.00  0.00           O
ATOM   1393  N   LEU A 103     116.023  82.588  69.272  1.00  0.00           N
ATOM   1394  HN  LEU A 103     115.533  82.448  70.132  1.00  0.00           H
ATOM   1395  CA  LEU A 103     115.393  82.048  68.112  1.00  0.00           C
ATOM   1396  HA  LEU A 103     116.133  81.598  67.462  1.00  0.00           H
ATOM   1397  CB  LEU A 103     114.373  80.928  68.372  1.00  0.00           C
ATOM   1398  HB1 LEU A 103     114.973  80.188  68.932  1.00  0.00           H
ATOM   1399  HB2 LEU A 103     113.633  81.428  69.042  1.00  0.00           H
ATOM   1400  CG  LEU A 103     113.653  80.268  67.182  1.00  0.00           C
ATOM   1401  HG  LEU A 103     112.973  80.998  66.692  1.00  0.00           H
ATOM   1402  CD1 LEU A 103     114.563  79.598  66.132  1.00  0.00           C
ATOM   1403 1HD1 LEU A 103     115.333  78.928  66.572  1.00  0.00           H
ATOM   1404 2HD1 LEU A 103     115.153  80.358  65.572  1.00  0.00           H
ATOM   1405 3HD1 LEU A 103     114.063  78.978  65.362  1.00  0.00           H
ATOM   1406  CD2 LEU A 103     112.803  79.178  67.852  1.00  0.00           C
ATOM   1407 1HD2 LEU A 103     112.273  79.648  68.712  1.00  0.00           H
ATOM   1408 2HD2 LEU A 103     113.473  78.358  68.212  1.00  0.00           H
ATOM   1409 3HD2 LEU A 103     112.143  78.808  67.042  1.00  0.00           H
ATOM   1410  C   LEU A 103     114.963  83.098  67.142  1.00  0.00           C
ATOM   1411  O   LEU A 103     115.173  82.938  65.942  1.00  0.00           O
ATOM   1412  N   LEU A 104     114.273  84.158  67.592  1.00  0.00           N
ATOM   1413  HN  LEU A 104     114.163  84.298  68.572  1.00  0.00           H
ATOM   1414  CA  LEU A 104     113.893  85.168  66.662  1.00  0.00           C
ATOM   1415  HA  LEU A 104     113.453  84.718  65.782  1.00  0.00           H
ATOM   1416  CB  LEU A 104     112.773  86.078  67.192  1.00  0.00           C
ATOM   1417  HB1 LEU A 104     113.123  86.848  67.912  1.00  0.00           H
ATOM   1418  HB2 LEU A 104     112.403  86.738  66.372  1.00  0.00           H
ATOM   1419  CG  LEU A 104     111.553  85.368  67.792  1.00  0.00           C
ATOM   1420  HG  LEU A 104     111.693  84.838  68.762  1.00  0.00           H
ATOM   1421  CD1 LEU A 104     110.943  84.348  66.822  1.00  0.00           C
ATOM   1422 1HD1 LEU A 104     111.603  83.478  66.652  1.00  0.00           H
ATOM   1423 2HD1 LEU A 104     110.913  84.988  65.912  1.00  0.00           H
ATOM   1424 3HD1 LEU A 104     109.893  84.078  67.082  1.00  0.00           H
ATOM   1425  CD2 LEU A 104     110.483  86.398  68.222  1.00  0.00           C
ATOM   1426 1HD2 LEU A 104     109.973  86.818  67.332  1.00  0.00           H
ATOM   1427 2HD2 LEU A 104     109.793  85.828  68.872  1.00  0.00           H
ATOM   1428 3HD2 LEU A 104     110.873  87.318  68.712  1.00  0.00           H
ATOM   1429  C   LEU A 104     115.043  86.058  66.312  1.00  0.00           C
ATOM   1430  O   LEU A 104     115.023  86.708  65.272  1.00  0.00           O
ATOM   1431  N   THR A 105     116.133  86.108  67.092  1.00  0.00           N
ATOM   1432  HN  THR A 105     116.033  85.638  67.962  1.00  0.00           H
ATOM   1433  CA  THR A 105     117.423  86.618  66.722  1.00  0.00           C
ATOM   1434  HA  THR A 105     117.273  87.628  66.382  1.00  0.00           H
ATOM   1435  CB  THR A 105     118.313  86.788  67.912  1.00  0.00           C
ATOM   1436  HB  THR A 105     118.223  85.968  68.652  1.00  0.00           H
ATOM   1437  OG1 THR A 105     117.833  87.958  68.572  1.00  0.00           O
ATOM   1438  HG1 THR A 105     117.373  87.658  69.362  1.00  0.00           H
ATOM   1439  CG2 THR A 105     119.803  87.018  67.582  1.00  0.00           C
ATOM   1440 1HG2 THR A 105     119.873  87.618  66.652  1.00  0.00           H
ATOM   1441 2HG2 THR A 105     120.363  86.058  67.482  1.00  0.00           H
ATOM   1442 3HG2 THR A 105     120.353  87.448  68.442  1.00  0.00           H
ATOM   1443  C   THR A 105     118.003  85.858  65.592  1.00  0.00           C
ATOM   1444  O   THR A 105     118.403  86.468  64.592  1.00  0.00           O
ATOM   1445  N   GLY A 106     118.023  84.508  65.592  1.00  0.00           N
ATOM   1446  HN  GLY A 106     117.793  84.098  66.462  1.00  0.00           H
ATOM   1447  CA  GLY A 106     118.483  83.768  64.452  1.00  0.00           C
ATOM   1448  HA1 GLY A 106     118.443  82.718  64.682  1.00  0.00           H
ATOM   1449  HA2 GLY A 106     119.423  84.128  64.062  1.00  0.00           H
ATOM   1450  C   GLY A 106     117.593  83.938  63.272  1.00  0.00           C
ATOM   1451  O   GLY A 106     118.043  84.278  62.182  1.00  0.00           O
ATOM   1452  N   LEU A 107     116.253  83.838  63.372  1.00  0.00           N
ATOM   1453  HN  LEU A 107     115.733  83.848  64.222  1.00  0.00           H
ATOM   1454  CA  LEU A 107     115.313  84.098  62.322  1.00  0.00           C
ATOM   1455  HA  LEU A 107     115.593  83.458  61.502  1.00  0.00           H
ATOM   1456  CB  LEU A 107     113.883  83.708  62.742  1.00  0.00           C
ATOM   1457  HB1 LEU A 107     113.143  84.038  61.972  1.00  0.00           H
ATOM   1458  HB2 LEU A 107     113.573  84.258  63.652  1.00  0.00           H
ATOM   1459  CG  LEU A 107     113.703  82.198  62.902  1.00  0.00           C
ATOM   1460  HG  LEU A 107     114.493  81.788  63.562  1.00  0.00           H
ATOM   1461  CD1 LEU A 107     112.393  81.938  63.662  1.00  0.00           C
ATOM   1462 1HD1 LEU A 107     112.463  82.408  64.672  1.00  0.00           H
ATOM   1463 2HD1 LEU A 107     112.173  80.848  63.712  1.00  0.00           H
ATOM   1464 3HD1 LEU A 107     111.523  82.428  63.182  1.00  0.00           H
ATOM   1465  CD2 LEU A 107     113.653  81.488  61.532  1.00  0.00           C
ATOM   1466 1HD2 LEU A 107     113.363  80.418  61.652  1.00  0.00           H
ATOM   1467 2HD2 LEU A 107     112.843  81.908  60.902  1.00  0.00           H
ATOM   1468 3HD2 LEU A 107     114.663  81.588  61.092  1.00  0.00           H
ATOM   1469  C   LEU A 107     115.393  85.488  61.772  1.00  0.00           C
ATOM   1470  O   LEU A 107     115.513  85.618  60.552  1.00  0.00           O
ATOM   1471  N   TYR A 108     115.433  86.588  62.532  1.00  0.00           N
ATOM   1472  HN  TYR A 108     115.253  86.598  63.512  1.00  0.00           H
ATOM   1473  CA  TYR A 108     115.553  87.948  62.102  1.00  0.00           C
ATOM   1474  HA  TYR A 108     114.683  88.228  61.542  1.00  0.00           H
ATOM   1475  CB  TYR A 108     115.413  88.878  63.312  1.00  0.00           C
ATOM   1476  HB1 TYR A 108     114.503  88.728  63.932  1.00  0.00           H
ATOM   1477  HB2 TYR A 108     116.243  88.778  64.052  1.00  0.00           H
ATOM   1478  CG  TYR A 108     115.383  90.318  62.922  1.00  0.00           C
ATOM   1479  CD1 TYR A 108     114.113  90.838  62.812  1.00  0.00           C
ATOM   1480  HD1 TYR A 108     113.213  90.268  62.992  1.00  0.00           H
ATOM   1481  CE1 TYR A 108     113.963  92.148  62.442  1.00  0.00           C
ATOM   1482  HE1 TYR A 108     112.943  92.488  62.372  1.00  0.00           H
ATOM   1483  CZ  TYR A 108     115.063  92.938  62.172  1.00  0.00           C
ATOM   1484  OH  TYR A 108     114.823  94.268  61.792  1.00  0.00           O
ATOM   1485  HH  TYR A 108     115.633  94.698  61.512  1.00  0.00           H
ATOM   1486  CD2 TYR A 108     116.473  91.158  62.872  1.00  0.00           C
ATOM   1487  HD2 TYR A 108     117.453  90.708  62.922  1.00  0.00           H
ATOM   1488  CE2 TYR A 108     116.323  92.438  62.392  1.00  0.00           C
ATOM   1489  HE2 TYR A 108     117.183  93.038  62.142  1.00  0.00           H
ATOM   1490  C   TYR A 108     116.773  88.178  61.272  1.00  0.00           C
ATOM   1491  O   TYR A 108     116.693  88.238  60.052  1.00  0.00           O
ATOM   1492  N   PHE A 109     117.983  88.098  61.862  1.00  0.00           N
ATOM   1493  HN  PHE A 109     118.253  87.718  62.742  1.00  0.00           H
ATOM   1494  CA  PHE A 109     119.113  88.368  61.022  1.00  0.00           C
ATOM   1495  HA  PHE A 109     118.873  89.338  60.612  1.00  0.00           H
ATOM   1496  CB  PHE A 109     120.393  88.608  61.852  1.00  0.00           C
ATOM   1497  HB1 PHE A 109     120.823  87.748  62.402  1.00  0.00           H
ATOM   1498  HB2 PHE A 109     121.223  88.878  61.162  1.00  0.00           H
ATOM   1499  CG  PHE A 109     120.223  89.768  62.772  1.00  0.00           C
ATOM   1500  CD1 PHE A 109     120.143  91.048  62.282  1.00  0.00           C
ATOM   1501  HD1 PHE A 109     120.203  91.278  61.232  1.00  0.00           H
ATOM   1502  CE1 PHE A 109     120.043  92.078  63.182  1.00  0.00           C
ATOM   1503  HE1 PHE A 109     120.063  93.118  62.882  1.00  0.00           H
ATOM   1504  CZ  PHE A 109     119.923  91.848  64.532  1.00  0.00           C
ATOM   1505  HZ  PHE A 109     119.913  92.688  65.212  1.00  0.00           H
ATOM   1506  CD2 PHE A 109     120.183  89.528  64.122  1.00  0.00           C
ATOM   1507  HD2 PHE A 109     120.303  88.538  64.532  1.00  0.00           H
ATOM   1508  CE2 PHE A 109     119.973  90.558  65.012  1.00  0.00           C
ATOM   1509  HE2 PHE A 109     119.933  90.308  66.062  1.00  0.00           H
ATOM   1510  C   PHE A 109     119.343  87.438  59.892  1.00  0.00           C
ATOM   1511  O   PHE A 109     119.633  87.808  58.752  1.00  0.00           O
ATOM   1512  N   ILE A 110     119.213  86.108  60.052  1.00  0.00           N
ATOM   1513  HN  ILE A 110     119.013  85.768  60.972  1.00  0.00           H
ATOM   1514  CA  ILE A 110     119.453  85.178  59.002  1.00  0.00           C
ATOM   1515  HA  ILE A 110     120.473  85.408  58.712  1.00  0.00           H
ATOM   1516  CB  ILE A 110     119.483  83.768  59.522  1.00  0.00           C
ATOM   1517  HB  ILE A 110     118.543  83.418  60.012  1.00  0.00           H
ATOM   1518  CG2 ILE A 110     119.793  82.738  58.422  1.00  0.00           C
ATOM   1519 1HG2 ILE A 110     120.753  82.878  57.902  1.00  0.00           H
ATOM   1520 2HG2 ILE A 110     119.003  82.728  57.632  1.00  0.00           H
ATOM   1521 3HG2 ILE A 110     119.793  81.708  58.842  1.00  0.00           H
ATOM   1522  CG1 ILE A 110     120.583  83.728  60.602  1.00  0.00           C
ATOM   1523 1HG1 ILE A 110     120.503  84.548  61.342  1.00  0.00           H
ATOM   1524 2HG1 ILE A 110     121.653  83.748  60.302  1.00  0.00           H
ATOM   1525  CD  ILE A 110     120.473  82.438  61.402  1.00  0.00           C
ATOM   1526  HD1 ILE A 110     121.413  82.318  61.972  1.00  0.00           H
ATOM   1527  HD2 ILE A 110     119.653  82.558  62.142  1.00  0.00           H
ATOM   1528  HD3 ILE A 110     120.443  81.528  60.752  1.00  0.00           H
ATOM   1529  C   ILE A 110     118.513  85.328  57.852  1.00  0.00           C
ATOM   1530  O   ILE A 110     118.983  85.298  56.722  1.00  0.00           O
ATOM   1531  N   GLY A 111     117.203  85.548  58.052  1.00  0.00           N
ATOM   1532  HN  GLY A 111     116.813  85.278  58.932  1.00  0.00           H
ATOM   1533  CA  GLY A 111     116.283  85.788  56.992  1.00  0.00           C
ATOM   1534  HA1 GLY A 111     116.343  85.038  56.212  1.00  0.00           H
ATOM   1535  HA2 GLY A 111     115.263  85.778  57.342  1.00  0.00           H
ATOM   1536  C   GLY A 111     116.533  87.088  56.302  1.00  0.00           C
ATOM   1537  O   GLY A 111     116.533  87.158  55.072  1.00  0.00           O
ATOM   1538  N   PHE A 112     116.783  88.188  57.042  1.00  0.00           N
ATOM   1539  HN  PHE A 112     116.693  88.108  58.032  1.00  0.00           H
ATOM   1540  CA  PHE A 112     117.003  89.518  56.552  1.00  0.00           C
ATOM   1541  HA  PHE A 112     116.123  89.868  56.042  1.00  0.00           H
ATOM   1542  CB  PHE A 112     117.123  90.458  57.762  1.00  0.00           C
ATOM   1543  HB1 PHE A 112     116.163  90.538  58.322  1.00  0.00           H
ATOM   1544  HB2 PHE A 112     117.893  90.008  58.412  1.00  0.00           H
ATOM   1545  CG  PHE A 112     117.483  91.838  57.312  1.00  0.00           C
ATOM   1546  CD1 PHE A 112     116.483  92.698  56.922  1.00  0.00           C
ATOM   1547  HD1 PHE A 112     115.463  92.348  56.832  1.00  0.00           H
ATOM   1548  CE1 PHE A 112     116.783  93.998  56.572  1.00  0.00           C
ATOM   1549  HE1 PHE A 112     115.993  94.678  56.312  1.00  0.00           H
ATOM   1550  CZ  PHE A 112     118.093  94.418  56.572  1.00  0.00           C
ATOM   1551  HZ  PHE A 112     118.443  95.378  56.202  1.00  0.00           H
ATOM   1552  CD2 PHE A 112     118.793  92.258  57.242  1.00  0.00           C
ATOM   1553  HD2 PHE A 112     119.683  91.698  57.482  1.00  0.00           H
ATOM   1554  CE2 PHE A 112     119.103  93.558  56.912  1.00  0.00           C
ATOM   1555  HE2 PHE A 112     120.143  93.838  56.802  1.00  0.00           H
ATOM   1556  C   PHE A 112     118.183  89.578  55.652  1.00  0.00           C
ATOM   1557  O   PHE A 112     118.063  90.088  54.542  1.00  0.00           O
ATOM   1558  N   PHE A 113     119.333  89.068  56.142  1.00  0.00           N
ATOM   1559  HN  PHE A 113     119.383  88.678  57.052  1.00  0.00           H
ATOM   1560  CA  PHE A 113     120.553  88.928  55.412  1.00  0.00           C
ATOM   1561  HA  PHE A 113     120.773  89.858  54.902  1.00  0.00           H
ATOM   1562  CB  PHE A 113     121.763  88.518  56.262  1.00  0.00           C
ATOM   1563  HB1 PHE A 113     122.623  88.348  55.592  1.00  0.00           H
ATOM   1564  HB2 PHE A 113     121.763  87.488  56.672  1.00  0.00           H
ATOM   1565  CG  PHE A 113     122.263  89.448  57.312  1.00  0.00           C
ATOM   1566  CD1 PHE A 113     122.783  88.978  58.502  1.00  0.00           C
ATOM   1567  HD1 PHE A 113     122.893  87.908  58.652  1.00  0.00           H
ATOM   1568  CE1 PHE A 113     123.143  89.788  59.552  1.00  0.00           C
ATOM   1569  HE1 PHE A 113     123.683  89.378  60.392  1.00  0.00           H
ATOM   1570  CZ  PHE A 113     122.903  91.128  59.372  1.00  0.00           C
ATOM   1571  HZ  PHE A 113     123.193  91.818  60.152  1.00  0.00           H
ATOM   1572  CD2 PHE A 113     122.093  90.808  57.172  1.00  0.00           C
ATOM   1573  HD2 PHE A 113     121.683  91.188  56.252  1.00  0.00           H
ATOM   1574  CE2 PHE A 113     122.443  91.658  58.192  1.00  0.00           C
ATOM   1575  HE2 PHE A 113     122.353  92.728  58.072  1.00  0.00           H
ATOM   1576  C   PHE A 113     120.403  88.028  54.232  1.00  0.00           C
ATOM   1577  O   PHE A 113     120.893  88.438  53.182  1.00  0.00           O
ATOM   1578  N   SER A 114     119.743  86.868  54.372  1.00  0.00           N
ATOM   1579  HN  SER A 114     119.283  86.548  55.192  1.00  0.00           H
ATOM   1580  CA  SER A 114     119.613  85.948  53.282  1.00  0.00           C
ATOM   1581  HA  SER A 114     120.623  85.698  52.982  1.00  0.00           H
ATOM   1582  CB  SER A 114     119.023  84.568  53.612  1.00  0.00           C
ATOM   1583  HB1 SER A 114     117.973  84.618  53.972  1.00  0.00           H
ATOM   1584  HB2 SER A 114     119.053  84.068  52.622  1.00  0.00           H
ATOM   1585  OG  SER A 114     119.823  83.828  54.522  1.00  0.00           O
ATOM   1586  HG1 SER A 114     119.743  84.248  55.392  1.00  0.00           H
ATOM   1587  C   SER A 114     118.953  86.488  52.062  1.00  0.00           C
ATOM   1588  O   SER A 114     119.433  86.388  50.932  1.00  0.00           O
ATOM   1589  N   GLY A 115     117.913  87.318  52.302  1.00  0.00           N
ATOM   1590  HN  GLY A 115     117.583  87.388  53.232  1.00  0.00           H
ATOM   1591  CA  GLY A 115     117.343  88.048  51.212  1.00  0.00           C
ATOM   1592  HA1 GLY A 115     116.463  88.558  51.592  1.00  0.00           H
ATOM   1593  HA2 GLY A 115     117.103  87.378  50.402  1.00  0.00           H
ATOM   1594  C   GLY A 115     118.173  89.108  50.582  1.00  0.00           C
ATOM   1595  O   GLY A 115     118.063  89.238  49.362  1.00  0.00           O
ATOM   1596  N   ILE A 116     119.073  89.818  51.272  1.00  0.00           N
ATOM   1597  HN  ILE A 116     119.113  89.708  52.262  1.00  0.00           H
ATOM   1598  CA  ILE A 116     120.033  90.668  50.642  1.00  0.00           C
ATOM   1599  HA  ILE A 116     119.483  91.338  49.992  1.00  0.00           H
ATOM   1600  CB  ILE A 116     120.863  91.498  51.582  1.00  0.00           C
ATOM   1601  HB  ILE A 116     121.453  90.878  52.282  1.00  0.00           H
ATOM   1602  CG2 ILE A 116     121.743  92.518  50.842  1.00  0.00           C
ATOM   1603 1HG2 ILE A 116     122.773  92.128  50.662  1.00  0.00           H
ATOM   1604 2HG2 ILE A 116     121.323  92.858  49.872  1.00  0.00           H
ATOM   1605 3HG2 ILE A 116     121.963  93.368  51.512  1.00  0.00           H
ATOM   1606  CG1 ILE A 116     119.853  92.278  52.452  1.00  0.00           C
ATOM   1607 1HG1 ILE A 116     119.103  91.628  52.952  1.00  0.00           H
ATOM   1608 2HG1 ILE A 116     119.333  93.078  51.882  1.00  0.00           H
ATOM   1609  CD  ILE A 116     120.503  93.008  53.622  1.00  0.00           C
ATOM   1610  HD1 ILE A 116     120.953  92.308  54.352  1.00  0.00           H
ATOM   1611  HD2 ILE A 116     119.633  93.518  54.092  1.00  0.00           H
ATOM   1612  HD3 ILE A 116     121.283  93.788  53.492  1.00  0.00           H
ATOM   1613  C   ILE A 116     121.033  89.998  49.762  1.00  0.00           C
ATOM   1614  O   ILE A 116     121.303  90.308  48.602  1.00  0.00           O
ATOM   1615  N   PHE A 117     121.693  88.928  50.232  1.00  0.00           N
ATOM   1616  HN  PHE A 117     121.373  88.728  51.162  1.00  0.00           H
ATOM   1617  CA  PHE A 117     122.543  88.118  49.412  1.00  0.00           C
ATOM   1618  HA  PHE A 117     123.123  88.788  48.802  1.00  0.00           H
ATOM   1619  CB  PHE A 117     123.403  87.218  50.312  1.00  0.00           C
ATOM   1620  HB1 PHE A 117     123.983  86.498  49.692  1.00  0.00           H
ATOM   1621  HB2 PHE A 117     122.763  86.658  51.012  1.00  0.00           H
ATOM   1622  CG  PHE A 117     124.433  87.988  51.062  1.00  0.00           C
ATOM   1623  CD1 PHE A 117     125.583  88.348  50.402  1.00  0.00           C
ATOM   1624  HD1 PHE A 117     125.623  88.108  49.352  1.00  0.00           H
ATOM   1625  CE1 PHE A 117     126.593  89.008  51.052  1.00  0.00           C
ATOM   1626  HE1 PHE A 117     127.593  89.168  50.672  1.00  0.00           H
ATOM   1627  CZ  PHE A 117     126.433  89.288  52.392  1.00  0.00           C
ATOM   1628  HZ  PHE A 117     127.163  89.808  52.982  1.00  0.00           H
ATOM   1629  CD2 PHE A 117     124.253  88.288  52.392  1.00  0.00           C
ATOM   1630  HD2 PHE A 117     123.333  87.978  52.862  1.00  0.00           H
ATOM   1631  CE2 PHE A 117     125.273  88.948  53.052  1.00  0.00           C
ATOM   1632  HE2 PHE A 117     125.103  89.188  54.092  1.00  0.00           H
ATOM   1633  C   PHE A 117     121.883  87.418  48.272  1.00  0.00           C
ATOM   1634  O   PHE A 117     122.483  87.288  47.212  1.00  0.00           O
ATOM   1635  N   PHE A 118     120.623  86.948  48.342  1.00  0.00           N
ATOM   1636  HN  PHE A 118     120.173  86.808  49.222  1.00  0.00           H
ATOM   1637  CA  PHE A 118     119.803  86.578  47.222  1.00  0.00           C
ATOM   1638  HA  PHE A 118     120.363  85.768  46.772  1.00  0.00           H
ATOM   1639  CB  PHE A 118     118.523  85.838  47.632  1.00  0.00           C
ATOM   1640  HB1 PHE A 118     117.983  86.438  48.392  1.00  0.00           H
ATOM   1641  HB2 PHE A 118     117.873  85.658  46.752  1.00  0.00           H
ATOM   1642  CG  PHE A 118     118.763  84.458  48.142  1.00  0.00           C
ATOM   1643  CD1 PHE A 118     118.323  84.058  49.392  1.00  0.00           C
ATOM   1644  HD1 PHE A 118     117.843  84.738  50.082  1.00  0.00           H
ATOM   1645  CE1 PHE A 118     118.493  82.748  49.782  1.00  0.00           C
ATOM   1646  HE1 PHE A 118     118.183  82.468  50.782  1.00  0.00           H
ATOM   1647  CZ  PHE A 118     119.063  81.808  48.962  1.00  0.00           C
ATOM   1648  HZ  PHE A 118     119.363  80.828  49.322  1.00  0.00           H
ATOM   1649  CD2 PHE A 118     119.273  83.498  47.302  1.00  0.00           C
ATOM   1650  HD2 PHE A 118     119.473  83.818  46.292  1.00  0.00           H
ATOM   1651  CE2 PHE A 118     119.373  82.178  47.672  1.00  0.00           C
ATOM   1652  HE2 PHE A 118     119.863  81.568  46.942  1.00  0.00           H
ATOM   1653  C   PHE A 118     119.583  87.628  46.192  1.00  0.00           C
ATOM   1654  O   PHE A 118     119.913  87.528  45.012  1.00  0.00           O
ATOM   1655  N   ILE A 119     119.283  88.858  46.662  1.00  0.00           N
ATOM   1656  HN  ILE A 119     119.123  88.938  47.652  1.00  0.00           H
ATOM   1657  CA  ILE A 119     119.293  90.048  45.872  1.00  0.00           C
ATOM   1658  HA  ILE A 119     118.793  89.888  44.932  1.00  0.00           H
ATOM   1659  CB  ILE A 119     118.353  91.048  46.482  1.00  0.00           C
ATOM   1660  HB  ILE A 119     118.683  90.968  47.542  1.00  0.00           H
ATOM   1661  CG2 ILE A 119     118.823  92.458  46.072  1.00  0.00           C
ATOM   1662 1HG2 ILE A 119     118.223  93.208  46.642  1.00  0.00           H
ATOM   1663 2HG2 ILE A 119     118.623  92.538  44.982  1.00  0.00           H
ATOM   1664 3HG2 ILE A 119     119.873  92.588  46.382  1.00  0.00           H
ATOM   1665  CG1 ILE A 119     116.863  90.728  46.292  1.00  0.00           C
ATOM   1666 1HG1 ILE A 119     116.723  89.728  46.762  1.00  0.00           H
ATOM   1667 2HG1 ILE A 119     116.233  91.368  46.962  1.00  0.00           H
ATOM   1668  CD  ILE A 119     116.423  90.798  44.832  1.00  0.00           C
ATOM   1669  HD1 ILE A 119     116.753  91.748  44.362  1.00  0.00           H
ATOM   1670  HD2 ILE A 119     115.403  90.438  44.602  1.00  0.00           H
ATOM   1671  HD3 ILE A 119     116.863  90.018  44.172  1.00  0.00           H
ATOM   1672  C   ILE A 119     120.613  90.388  45.292  1.00  0.00           C
ATOM   1673  O   ILE A 119     120.583  90.568  44.072  1.00  0.00           O
ATOM   1674  N   ILE A 120     121.763  90.268  45.982  1.00  0.00           N
ATOM   1675  HN  ILE A 120     121.613  90.078  46.952  1.00  0.00           H
ATOM   1676  CA  ILE A 120     123.043  90.478  45.382  1.00  0.00           C
ATOM   1677  HA  ILE A 120     123.103  91.508  45.062  1.00  0.00           H
ATOM   1678  CB  ILE A 120     124.103  90.468  46.442  1.00  0.00           C
ATOM   1679  HB  ILE A 120     123.843  89.638  47.132  1.00  0.00           H
ATOM   1680  CG2 ILE A 120     125.453  90.078  45.822  1.00  0.00           C
ATOM   1681 1HG2 ILE A 120     126.363  90.328  46.412  1.00  0.00           H
ATOM   1682 2HG2 ILE A 120     125.503  88.978  45.672  1.00  0.00           H
ATOM   1683 3HG2 ILE A 120     125.623  90.628  44.872  1.00  0.00           H
ATOM   1684  CG1 ILE A 120     124.073  91.848  47.102  1.00  0.00           C
ATOM   1685 1HG1 ILE A 120     123.023  91.908  47.462  1.00  0.00           H
ATOM   1686 2HG1 ILE A 120     124.333  92.688  46.422  1.00  0.00           H
ATOM   1687  CD  ILE A 120     125.013  92.008  48.302  1.00  0.00           C
ATOM   1688  HD1 ILE A 120     124.933  91.158  49.002  1.00  0.00           H
ATOM   1689  HD2 ILE A 120     126.043  92.218  47.942  1.00  0.00           H
ATOM   1690  HD3 ILE A 120     124.693  92.848  48.962  1.00  0.00           H
ATOM   1691  C   ILE A 120     123.283  89.558  44.232  1.00  0.00           C
ATOM   1692  O   ILE A 120     123.653  89.988  43.142  1.00  0.00           O
ATOM   1693  N   LEU A 121     123.023  88.238  44.332  1.00  0.00           N
ATOM   1694  HN  LEU A 121     122.643  87.868  45.172  1.00  0.00           H
ATOM   1695  CA  LEU A 121     123.223  87.288  43.282  1.00  0.00           C
ATOM   1696  HA  LEU A 121     124.243  87.378  42.922  1.00  0.00           H
ATOM   1697  CB  LEU A 121     122.933  85.858  43.752  1.00  0.00           C
ATOM   1698  HB1 LEU A 121     121.933  85.838  44.232  1.00  0.00           H
ATOM   1699  HB2 LEU A 121     122.883  85.088  42.952  1.00  0.00           H
ATOM   1700  CG  LEU A 121     123.953  85.228  44.722  1.00  0.00           C
ATOM   1701  HG  LEU A 121     124.033  85.878  45.612  1.00  0.00           H
ATOM   1702  CD1 LEU A 121     125.313  85.148  44.002  1.00  0.00           C
ATOM   1703 1HD1 LEU A 121     125.153  84.578  43.062  1.00  0.00           H
ATOM   1704 2HD1 LEU A 121     125.713  86.178  43.832  1.00  0.00           H
ATOM   1705 3HD1 LEU A 121     125.943  84.538  44.682  1.00  0.00           H
ATOM   1706  CD2 LEU A 121     123.453  83.878  45.272  1.00  0.00           C
ATOM   1707 1HD2 LEU A 121     122.623  83.978  46.002  1.00  0.00           H
ATOM   1708 2HD2 LEU A 121     123.063  83.348  44.382  1.00  0.00           H
ATOM   1709 3HD2 LEU A 121     124.273  83.328  45.782  1.00  0.00           H
ATOM   1710  C   LEU A 121     122.313  87.488  42.122  1.00  0.00           C
ATOM   1711  O   LEU A 121     122.683  87.238  40.972  1.00  0.00           O
ATOM   1712  N   LEU A 122     121.063  87.838  42.452  1.00  0.00           N
ATOM   1713  HN  LEU A 122     120.733  87.938  43.392  1.00  0.00           H
ATOM   1714  CA  LEU A 122     120.113  88.298  41.482  1.00  0.00           C
ATOM   1715  HA  LEU A 122     120.023  87.488  40.782  1.00  0.00           H
ATOM   1716  CB  LEU A 122     118.723  88.498  42.092  1.00  0.00           C
ATOM   1717  HB1 LEU A 122     118.863  88.998  43.072  1.00  0.00           H
ATOM   1718  HB2 LEU A 122     118.123  89.238  41.532  1.00  0.00           H
ATOM   1719  CG  LEU A 122     118.003  87.158  42.362  1.00  0.00           C
ATOM   1720  HG  LEU A 122     118.753  86.428  42.742  1.00  0.00           H
ATOM   1721  CD1 LEU A 122     116.883  87.318  43.412  1.00  0.00           C
ATOM   1722 1HD1 LEU A 122     116.473  86.298  43.522  1.00  0.00           H
ATOM   1723 2HD1 LEU A 122     116.013  87.948  43.122  1.00  0.00           H
ATOM   1724 3HD1 LEU A 122     117.373  87.738  44.312  1.00  0.00           H
ATOM   1725  CD2 LEU A 122     117.533  86.578  41.022  1.00  0.00           C
ATOM   1726 1HD2 LEU A 122     116.823  87.258  40.512  1.00  0.00           H
ATOM   1727 2HD2 LEU A 122     118.363  86.378  40.322  1.00  0.00           H
ATOM   1728 3HD2 LEU A 122     117.013  85.608  41.152  1.00  0.00           H
ATOM   1729  C   LEU A 122     120.473  89.458  40.622  1.00  0.00           C
ATOM   1730  O   LEU A 122     120.153  89.638  39.442  1.00  0.00           O
ATOM   1731  N   THR A 123     121.313  90.368  41.162  1.00  0.00           N
ATOM   1732  HN  THR A 123     121.563  90.128  42.102  1.00  0.00           H
ATOM   1733  CA  THR A 123     121.873  91.508  40.512  1.00  0.00           C
ATOM   1734  HA  THR A 123     121.143  91.948  39.852  1.00  0.00           H
ATOM   1735  CB  THR A 123     122.443  92.498  41.482  1.00  0.00           C
ATOM   1736  HB  THR A 123     123.353  92.158  42.002  1.00  0.00           H
ATOM   1737  OG1 THR A 123     121.423  92.708  42.442  1.00  0.00           O
ATOM   1738  HG1 THR A 123     121.273  91.868  42.882  1.00  0.00           H
ATOM   1739  CG2 THR A 123     122.743  93.838  40.782  1.00  0.00           C
ATOM   1740 1HG2 THR A 123     122.933  94.728  41.422  1.00  0.00           H
ATOM   1741 2HG2 THR A 123     123.673  93.718  40.192  1.00  0.00           H
ATOM   1742 3HG2 THR A 123     121.843  94.218  40.252  1.00  0.00           H
ATOM   1743  C   THR A 123     122.953  91.028  39.602  1.00  0.00           C
ATOM   1744  O   THR A 123     123.063  91.378  38.422  1.00  0.00           O
ATOM   1745  N   ILE A 124     123.763  90.098  40.132  1.00  0.00           N
ATOM   1746  HN  ILE A 124     123.723  89.828  41.092  1.00  0.00           H
ATOM   1747  CA  ILE A 124     124.883  89.538  39.422  1.00  0.00           C
ATOM   1748  HA  ILE A 124     125.403  90.368  38.972  1.00  0.00           H
ATOM   1749  CB  ILE A 124     125.903  88.838  40.272  1.00  0.00           C
ATOM   1750  HB  ILE A 124     125.353  88.428  41.152  1.00  0.00           H
ATOM   1751  CG2 ILE A 124     126.803  87.728  39.722  1.00  0.00           C
ATOM   1752 1HG2 ILE A 124     127.453  88.068  38.882  1.00  0.00           H
ATOM   1753 2HG2 ILE A 124     127.533  87.298  40.442  1.00  0.00           H
ATOM   1754 3HG2 ILE A 124     126.213  86.818  39.472  1.00  0.00           H
ATOM   1755  CG1 ILE A 124     126.823  89.808  41.032  1.00  0.00           C
ATOM   1756 1HG1 ILE A 124     127.713  90.058  40.412  1.00  0.00           H
ATOM   1757 2HG1 ILE A 124     126.273  90.778  41.062  1.00  0.00           H
ATOM   1758  CD  ILE A 124     127.053  89.418  42.492  1.00  0.00           C
ATOM   1759  HD1 ILE A 124     127.713  90.028  43.142  1.00  0.00           H
ATOM   1760  HD2 ILE A 124     126.083  89.358  43.022  1.00  0.00           H
ATOM   1761  HD3 ILE A 124     127.583  88.468  42.712  1.00  0.00           H
ATOM   1762  C   ILE A 124     124.453  88.738  38.242  1.00  0.00           C
ATOM   1763  O   ILE A 124     125.043  88.808  37.172  1.00  0.00           O
ATOM   1764  N   ASP A 125     123.323  88.018  38.372  1.00  0.00           N
ATOM   1765  HN  ASP A 125     122.853  87.908  39.242  1.00  0.00           H
ATOM   1766  CA  ASP A 125     122.653  87.268  37.352  1.00  0.00           C
ATOM   1767  HA  ASP A 125     123.333  86.518  36.962  1.00  0.00           H
ATOM   1768  CB  ASP A 125     121.383  86.618  37.932  1.00  0.00           C
ATOM   1769  HB1 ASP A 125     121.683  85.938  38.762  1.00  0.00           H
ATOM   1770  HB2 ASP A 125     120.693  87.358  38.372  1.00  0.00           H
ATOM   1771  CG  ASP A 125     120.593  85.798  36.922  1.00  0.00           C
ATOM   1772  OD1 ASP A 125     121.263  85.028  36.182  1.00  0.00           O
ATOM   1773  OD2 ASP A 125     119.333  85.838  36.972  1.00  0.00           O
ATOM   1774  C   ASP A 125     122.313  88.118  36.182  1.00  0.00           C
ATOM   1775  O   ASP A 125     122.683  87.918  35.032  1.00  0.00           O
ATOM   1776  N   ARG A 126     121.743  89.308  36.452  1.00  0.00           N
ATOM   1777  HN  ARG A 126     121.693  89.558  37.422  1.00  0.00           H
ATOM   1778  CA  ARG A 126     121.383  90.268  35.462  1.00  0.00           C
ATOM   1779  HA  ARG A 126     120.893  89.658  34.712  1.00  0.00           H
ATOM   1780  CB  ARG A 126     120.273  91.108  36.102  1.00  0.00           C
ATOM   1781  HB1 ARG A 126     120.193  92.138  35.692  1.00  0.00           H
ATOM   1782  HB2 ARG A 126     120.443  91.268  37.192  1.00  0.00           H
ATOM   1783  CG  ARG A 126     118.863  90.578  35.802  1.00  0.00           C
ATOM   1784  HG1 ARG A 126     118.723  90.588  34.702  1.00  0.00           H
ATOM   1785  HG2 ARG A 126     118.103  91.228  36.292  1.00  0.00           H
ATOM   1786  CD  ARG A 126     118.533  89.158  36.262  1.00  0.00           C
ATOM   1787  HD1 ARG A 126     119.143  88.338  35.832  1.00  0.00           H
ATOM   1788  HD2 ARG A 126     118.653  89.068  37.362  1.00  0.00           H
ATOM   1789  NE  ARG A 126     117.153  88.848  35.822  1.00  0.00           N
ATOM   1790  HE  ARG A 126     116.793  89.378  35.042  1.00  0.00           H
ATOM   1791  CZ  ARG A 126     116.163  88.598  36.722  1.00  0.00           C
ATOM   1792  NH1 ARG A 126     116.513  87.908  37.852  1.00  0.00           N
ATOM   1793 1HH1 ARG A 126     117.463  87.578  37.842  1.00  0.00           H
ATOM   1794 2HH1 ARG A 126     115.783  87.638  38.472  1.00  0.00           H
ATOM   1795  NH2 ARG A 126     114.873  89.028  36.652  1.00  0.00           N
ATOM   1796 1HH2 ARG A 126     114.283  88.878  37.452  1.00  0.00           H
ATOM   1797 2HH2 ARG A 126     114.573  89.418  35.782  1.00  0.00           H
ATOM   1798  C   ARG A 126     122.493  90.968  34.742  1.00  0.00           C
ATOM   1799  O   ARG A 126     122.383  91.168  33.535  1.00  0.00           O
ATOM   1800  N   TYR A 127     123.593  91.328  35.432  1.00  0.00           N
ATOM   1801  HN  TYR A 127     123.563  91.328  36.422  1.00  0.00           H
ATOM   1802  CA  TYR A 127     124.823  91.838  34.902  1.00  0.00           C
ATOM   1803  HA  TYR A 127     124.643  92.618  34.175  1.00  0.00           H
ATOM   1804  CB  TYR A 127     125.763  92.358  36.012  1.00  0.00           C
ATOM   1805  HB1 TYR A 127     125.303  93.158  36.632  1.00  0.00           H
ATOM   1806  HB2 TYR A 127     126.013  91.498  36.662  1.00  0.00           H
ATOM   1807  CG  TYR A 127     127.043  92.958  35.562  1.00  0.00           C
ATOM   1808  CD1 TYR A 127     127.303  93.558  34.355  1.00  0.00           C
ATOM   1809  HD1 TYR A 127     126.693  93.278  33.505  1.00  0.00           H
ATOM   1810  CE1 TYR A 127     128.533  94.078  34.025  1.00  0.00           C
ATOM   1811  HE1 TYR A 127     128.583  94.538  33.045  1.00  0.00           H
ATOM   1812  CZ  TYR A 127     129.503  94.128  35.002  1.00  0.00           C
ATOM   1813  OH  TYR A 127     130.803  94.578  34.692  1.00  0.00           O
ATOM   1814  HH  TYR A 127     130.713  94.658  33.745  1.00  0.00           H
ATOM   1815  CD2 TYR A 127     128.063  92.978  36.492  1.00  0.00           C
ATOM   1816  HD2 TYR A 127     127.813  92.538  37.442  1.00  0.00           H
ATOM   1817  CE2 TYR A 127     129.293  93.538  36.232  1.00  0.00           C
ATOM   1818  HE2 TYR A 127     129.983  93.708  37.042  1.00  0.00           H
ATOM   1819  C   TYR A 127     125.523  90.818  34.085  1.00  0.00           C
ATOM   1820  O   TYR A 127     125.983  91.158  32.995  1.00  0.00           O
ATOM   1821  N   LEU A 128     125.483  89.518  34.425  1.00  0.00           N
ATOM   1822  HN  LEU A 128     125.203  89.178  35.322  1.00  0.00           H
ATOM   1823  CA  LEU A 128     126.013  88.448  33.635  1.00  0.00           C
ATOM   1824  HA  LEU A 128     126.963  88.748  33.215  1.00  0.00           H
ATOM   1825  CB  LEU A 128     126.103  87.148  34.445  1.00  0.00           C
ATOM   1826  HB1 LEU A 128     125.143  86.888  34.932  1.00  0.00           H
ATOM   1827  HB2 LEU A 128     126.793  87.408  35.272  1.00  0.00           H
ATOM   1828  CG  LEU A 128     126.743  85.908  33.785  1.00  0.00           C
ATOM   1829  HG  LEU A 128     126.073  85.478  33.015  1.00  0.00           H
ATOM   1830  CD1 LEU A 128     128.183  86.068  33.285  1.00  0.00           C
ATOM   1831 1HD1 LEU A 128     128.833  86.468  34.095  1.00  0.00           H
ATOM   1832 2HD1 LEU A 128     128.233  86.898  32.545  1.00  0.00           H
ATOM   1833 3HD1 LEU A 128     128.523  85.098  32.855  1.00  0.00           H
ATOM   1834  CD2 LEU A 128     126.773  84.828  34.882  1.00  0.00           C
ATOM   1835 1HD2 LEU A 128     127.393  85.158  35.742  1.00  0.00           H
ATOM   1836 2HD2 LEU A 128     125.753  84.798  35.332  1.00  0.00           H
ATOM   1837 3HD2 LEU A 128     127.113  83.798  34.612  1.00  0.00           H
ATOM   1838  C   LEU A 128     125.283  88.188  32.365  1.00  0.00           C
ATOM   1839  O   LEU A 128     125.863  88.038  31.285  1.00  0.00           O
ATOM   1840  N   ALA A 129     123.943  88.238  32.325  1.00  0.00           N
ATOM   1841  HN  ALA A 129     123.423  88.178  33.175  1.00  0.00           H
ATOM   1842  CA  ALA A 129     123.183  87.868  31.175  1.00  0.00           C
ATOM   1843  HA  ALA A 129     123.743  87.198  30.555  1.00  0.00           H
ATOM   1844  CB  ALA A 129     121.923  87.148  31.695  1.00  0.00           C
ATOM   1845  HB1 ALA A 129     122.313  86.518  32.515  1.00  0.00           H
ATOM   1846  HB2 ALA A 129     121.193  87.858  32.145  1.00  0.00           H
ATOM   1847  HB3 ALA A 129     121.393  86.588  30.895  1.00  0.00           H
ATOM   1848  C   ALA A 129     122.703  89.008  30.335  1.00  0.00           C
ATOM   1849  O   ALA A 129     122.153  88.818  29.245  1.00  0.00           O
ATOM   1850  N   VAL A 130     123.003  90.248  30.735  1.00  0.00           N
ATOM   1851  HN  VAL A 130     123.473  90.338  31.605  1.00  0.00           H
ATOM   1852  CA  VAL A 130     123.153  91.398  29.885  1.00  0.00           C
ATOM   1853  HA  VAL A 130     122.313  91.358  29.205  1.00  0.00           H
ATOM   1854  CB  VAL A 130     122.843  92.678  30.605  1.00  0.00           C
ATOM   1855  HB  VAL A 130     123.253  92.628  31.635  1.00  0.00           H
ATOM   1856  CG1 VAL A 130     121.313  92.628  30.725  1.00  0.00           C
ATOM   1857 1HG1 VAL A 130     120.763  92.668  29.755  1.00  0.00           H
ATOM   1858 2HG1 VAL A 130     120.943  91.698  31.205  1.00  0.00           H
ATOM   1859 3HG1 VAL A 130     121.013  93.428  31.435  1.00  0.00           H
ATOM   1860  CG2 VAL A 130     123.193  93.978  29.855  1.00  0.00           C
ATOM   1861 1HG2 VAL A 130     122.603  94.028  28.915  1.00  0.00           H
ATOM   1862 2HG2 VAL A 130     122.783  94.808  30.465  1.00  0.00           H
ATOM   1863 3HG2 VAL A 130     124.273  94.078  29.605  1.00  0.00           H
ATOM   1864  C   VAL A 130     124.443  91.408  29.135  1.00  0.00           C
ATOM   1865  O   VAL A 130     124.453  91.598  27.925  1.00  0.00           O
ATOM   1866  N   VAL A 131     125.583  91.078  29.775  1.00  0.00           N
ATOM   1867  HN  VAL A 131     125.493  90.618  30.655  1.00  0.00           H
ATOM   1868  CA  VAL A 131     126.783  91.038  29.005  1.00  0.00           C
ATOM   1869  HA  VAL A 131     126.883  91.988  28.495  1.00  0.00           H
ATOM   1870  CB  VAL A 131     127.913  91.038  29.995  1.00  0.00           C
ATOM   1871  HB  VAL A 131     127.773  90.148  30.635  1.00  0.00           H
ATOM   1872  CG1 VAL A 131     128.003  92.298  30.875  1.00  0.00           C
ATOM   1873 1HG1 VAL A 131     128.733  92.188  31.705  1.00  0.00           H
ATOM   1874 2HG1 VAL A 131     127.053  92.628  31.325  1.00  0.00           H
ATOM   1875 3HG1 VAL A 131     128.373  93.208  30.365  1.00  0.00           H
ATOM   1876  CG2 VAL A 131     129.273  91.038  29.265  1.00  0.00           C
ATOM   1877 1HG2 VAL A 131     130.053  91.168  30.035  1.00  0.00           H
ATOM   1878 2HG2 VAL A 131     129.553  90.108  28.715  1.00  0.00           H
ATOM   1879 3HG2 VAL A 131     129.233  91.918  28.595  1.00  0.00           H
ATOM   1880  C   VAL A 131     126.913  89.888  28.075  1.00  0.00           C
ATOM   1881  O   VAL A 131     127.383  90.008  26.945  1.00  0.00           O
ATOM   1882  N   HIS A 132     126.443  88.688  28.445  1.00  0.00           N
ATOM   1883  HN  HIS A 132     125.863  88.598  29.255  1.00  0.00           H
ATOM   1884  CA  HIS A 132     126.603  87.468  27.715  1.00  0.00           C
ATOM   1885  HA  HIS A 132     126.913  87.678  26.705  1.00  0.00           H
ATOM   1886  CB  HIS A 132     127.603  86.598  28.495  1.00  0.00           C
ATOM   1887  HB1 HIS A 132     127.403  86.608  29.585  1.00  0.00           H
ATOM   1888  HB2 HIS A 132     127.633  85.538  28.165  1.00  0.00           H
ATOM   1889  ND1 HIS A 132     129.643  87.118  27.135  1.00  0.00           N
ATOM   1890  CG  HIS A 132     129.023  87.078  28.365  1.00  0.00           C
ATOM   1891  CE1 HIS A 132     130.853  87.538  27.465  1.00  0.00           C
ATOM   1892  HE1 HIS A 132     131.653  87.478  26.725  1.00  0.00           H
ATOM   1893  NE2 HIS A 132     131.053  87.678  28.795  1.00  0.00           N
ATOM   1894  HE2 HIS A 132     131.943  87.878  29.205  1.00  0.00           H
ATOM   1895  CD2 HIS A 132     129.843  87.408  29.405  1.00  0.00           C
ATOM   1896  HD2 HIS A 132     129.763  87.218  30.465  1.00  0.00           H
ATOM   1897  C   HIS A 132     125.383  86.648  27.505  1.00  0.00           C
ATOM   1898  O   HIS A 132     124.373  86.788  28.205  1.00  0.00           O
ATOM   1899  N   ALA A 133     125.543  85.768  26.505  1.00  0.00           N
ATOM   1900  HN  ALA A 133     126.433  85.668  26.045  1.00  0.00           H
ATOM   1901  CA  ALA A 133     124.513  84.798  26.305  1.00  0.00           C
ATOM   1902  HA  ALA A 133     123.603  84.998  26.855  1.00  0.00           H
ATOM   1903  CB  ALA A 133     124.143  84.888  24.815  1.00  0.00           C
ATOM   1904  HB1 ALA A 133     123.303  84.188  24.655  1.00  0.00           H
ATOM   1905  HB2 ALA A 133     123.723  85.858  24.465  1.00  0.00           H
ATOM   1906  HB3 ALA A 133     125.023  84.698  24.165  1.00  0.00           H
ATOM   1907  C   ALA A 133     124.973  83.458  26.775  1.00  0.00           C
ATOM   1908  O   ALA A 133     124.483  82.828  27.715  1.00  0.00           O
ATOM   1909  N   VAL A 134     125.973  82.858  26.105  1.00  0.00           N
ATOM   1910  HN  VAL A 134     126.353  83.198  25.245  1.00  0.00           H
ATOM   1911  CA  VAL A 134     126.513  81.558  26.335  1.00  0.00           C
ATOM   1912  HA  VAL A 134     125.773  80.778  26.355  1.00  0.00           H
ATOM   1913  CB  VAL A 134     127.363  81.108  25.185  1.00  0.00           C
ATOM   1914  HB  VAL A 134     128.253  81.758  25.055  1.00  0.00           H
ATOM   1915  CG1 VAL A 134     127.913  79.688  25.415  1.00  0.00           C
ATOM   1916 1HG1 VAL A 134     128.473  79.278  24.555  1.00  0.00           H
ATOM   1917 2HG1 VAL A 134     128.593  79.698  26.295  1.00  0.00           H
ATOM   1918 3HG1 VAL A 134     127.063  78.998  25.585  1.00  0.00           H
ATOM   1919  CG2 VAL A 134     126.653  81.138  23.825  1.00  0.00           C
ATOM   1920 1HG2 VAL A 134     127.333  80.768  23.015  1.00  0.00           H
ATOM   1921 2HG2 VAL A 134     126.263  82.128  23.505  1.00  0.00           H
ATOM   1922 3HG2 VAL A 134     125.733  80.528  23.795  1.00  0.00           H
ATOM   1923  C   VAL A 134     127.103  81.328  27.685  1.00  0.00           C
ATOM   1924  O   VAL A 134     126.813  80.328  28.345  1.00  0.00           O
ATOM   1925  N   PHE A 135     127.883  82.278  28.225  1.00  0.00           N
ATOM   1926  HN  PHE A 135     128.043  83.088  27.665  1.00  0.00           H
ATOM   1927  CA  PHE A 135     128.333  82.188  29.575  1.00  0.00           C
ATOM   1928  HA  PHE A 135     128.773  81.208  29.715  1.00  0.00           H
ATOM   1929  CB  PHE A 135     129.363  83.298  29.885  1.00  0.00           C
ATOM   1930  HB1 PHE A 135     129.063  84.238  29.365  1.00  0.00           H
ATOM   1931  HB2 PHE A 135     129.373  83.418  30.985  1.00  0.00           H
ATOM   1932  CG  PHE A 135     130.743  83.008  29.425  1.00  0.00           C
ATOM   1933  CD1 PHE A 135     131.673  84.018  29.305  1.00  0.00           C
ATOM   1934  HD1 PHE A 135     131.303  84.978  29.615  1.00  0.00           H
ATOM   1935  CE1 PHE A 135     132.923  83.958  28.745  1.00  0.00           C
ATOM   1936  HE1 PHE A 135     133.583  84.798  28.575  1.00  0.00           H
ATOM   1937  CZ  PHE A 135     133.223  82.738  28.185  1.00  0.00           C
ATOM   1938  HZ  PHE A 135     134.143  82.618  27.625  1.00  0.00           H
ATOM   1939  CD2 PHE A 135     131.133  81.798  28.895  1.00  0.00           C
ATOM   1940  HD2 PHE A 135     130.383  81.028  28.875  1.00  0.00           H
ATOM   1941  CE2 PHE A 135     132.403  81.658  28.385  1.00  0.00           C
ATOM   1942  HE2 PHE A 135     132.683  80.758  27.845  1.00  0.00           H
ATOM   1943  C   PHE A 135     127.263  82.118  30.605  1.00  0.00           C
ATOM   1944  O   PHE A 135     127.263  81.328  31.555  1.00  0.00           O
ATOM   1945  N   ALA A 136     126.193  82.918  30.405  1.00  0.00           N
ATOM   1946  HN  ALA A 136     126.073  83.478  29.585  1.00  0.00           H
ATOM   1947  CA  ALA A 136     124.963  82.878  31.135  1.00  0.00           C
ATOM   1948  HA  ALA A 136     125.323  82.918  32.155  1.00  0.00           H
ATOM   1949  CB  ALA A 136     124.143  84.138  30.815  1.00  0.00           C
ATOM   1950  HB1 ALA A 136     123.343  84.278  31.575  1.00  0.00           H
ATOM   1951  HB2 ALA A 136     124.633  85.128  30.965  1.00  0.00           H
ATOM   1952  HB3 ALA A 136     123.723  84.058  29.795  1.00  0.00           H
ATOM   1953  C   ALA A 136     124.143  81.638  31.105  1.00  0.00           C
ATOM   1954  O   ALA A 136     123.693  81.208  32.175  1.00  0.00           O
ATOM   1955  N   LEU A 137     123.893  80.968  29.965  1.00  0.00           N
ATOM   1956  HN  LEU A 137     124.333  81.398  29.175  1.00  0.00           H
ATOM   1957  CA  LEU A 137     123.173  79.748  29.765  1.00  0.00           C
ATOM   1958  HA  LEU A 137     122.243  79.888  30.315  1.00  0.00           H
ATOM   1959  CB  LEU A 137     122.953  79.618  28.255  1.00  0.00           C
ATOM   1960  HB1 LEU A 137     123.923  79.648  27.705  1.00  0.00           H
ATOM   1961  HB2 LEU A 137     122.383  80.528  27.945  1.00  0.00           H
ATOM   1962  CG  LEU A 137     122.203  78.348  27.835  1.00  0.00           C
ATOM   1963  HG  LEU A 137     122.773  77.448  28.165  1.00  0.00           H
ATOM   1964  CD1 LEU A 137     120.733  78.278  28.285  1.00  0.00           C
ATOM   1965 1HD1 LEU A 137     120.633  78.558  29.355  1.00  0.00           H
ATOM   1966 2HD1 LEU A 137     120.193  77.308  28.165  1.00  0.00           H
ATOM   1967 3HD1 LEU A 137     120.213  79.028  27.645  1.00  0.00           H
ATOM   1968  CD2 LEU A 137     122.173  78.358  26.305  1.00  0.00           C
ATOM   1969 1HD2 LEU A 137     121.373  77.698  25.895  1.00  0.00           H
ATOM   1970 2HD2 LEU A 137     123.183  78.068  25.955  1.00  0.00           H
ATOM   1971 3HD2 LEU A 137     121.813  79.348  25.945  1.00  0.00           H
ATOM   1972  C   LEU A 137     123.903  78.598  30.355  1.00  0.00           C
ATOM   1973  O   LEU A 137     123.363  77.738  31.065  1.00  0.00           O
ATOM   1974  N   LYS A 138     125.243  78.518  30.255  1.00  0.00           N
ATOM   1975  HN  LYS A 138     125.653  79.268  29.735  1.00  0.00           H
ATOM   1976  CA  LYS A 138     126.083  77.518  30.825  1.00  0.00           C
ATOM   1977  HA  LYS A 138     125.643  76.608  30.435  1.00  0.00           H
ATOM   1978  CB  LYS A 138     127.513  77.518  30.255  1.00  0.00           C
ATOM   1979  HB1 LYS A 138     128.153  76.868  30.885  1.00  0.00           H
ATOM   1980  HB2 LYS A 138     127.853  78.568  30.425  1.00  0.00           H
ATOM   1981  CG  LYS A 138     127.583  76.988  28.825  1.00  0.00           C
ATOM   1982  HG1 LYS A 138     127.063  75.998  28.815  1.00  0.00           H
ATOM   1983  HG2 LYS A 138     127.023  77.588  28.075  1.00  0.00           H
ATOM   1984  CD  LYS A 138     129.033  76.918  28.345  1.00  0.00           C
ATOM   1985  HD1 LYS A 138     129.533  77.888  28.525  1.00  0.00           H
ATOM   1986  HD2 LYS A 138     129.583  76.198  28.995  1.00  0.00           H
ATOM   1987  CE  LYS A 138     129.173  76.498  26.875  1.00  0.00           C
ATOM   1988  HE1 LYS A 138     128.663  77.248  26.245  1.00  0.00           H
ATOM   1989  HE2 LYS A 138     130.243  76.498  26.565  1.00  0.00           H
ATOM   1990  NZ  LYS A 138     128.613  75.148  26.625  1.00  0.00           N
ATOM   1991  HZ1 LYS A 138     127.593  75.118  26.845  1.00  0.00           H
ATOM   1992  HZ2 LYS A 138     129.143  74.448  27.185  1.00  0.00           H
ATOM   1993  HZ3 LYS A 138     128.803  74.908  25.635  1.00  0.00           H
ATOM   1994  C   LYS A 138     126.053  77.528  32.315  1.00  0.00           C
ATOM   1995  O   LYS A 138     126.003  76.498  32.985  1.00  0.00           O
ATOM   1996  N   ALA A 139     125.973  78.748  32.875  1.00  0.00           N
ATOM   1997  HN  ALA A 139     126.073  79.558  32.295  1.00  0.00           H
ATOM   1998  CA  ALA A 139     125.933  78.958  34.285  1.00  0.00           C
ATOM   1999  HA  ALA A 139     126.623  78.248  34.722  1.00  0.00           H
ATOM   2000  CB  ALA A 139     126.313  80.408  34.642  1.00  0.00           C
ATOM   2001  HB1 ALA A 139     126.753  80.478  35.662  1.00  0.00           H
ATOM   2002  HB2 ALA A 139     125.523  81.138  34.395  1.00  0.00           H
ATOM   2003  HB3 ALA A 139     127.143  80.798  34.025  1.00  0.00           H
ATOM   2004  C   ALA A 139     124.593  78.768  34.912  1.00  0.00           C
ATOM   2005  O   ALA A 139     124.453  78.018  35.872  1.00  0.00           O
ATOM   2006  N   ARG A 140     123.523  79.358  34.355  1.00  0.00           N
ATOM   2007  HN  ARG A 140     123.513  79.968  33.555  1.00  0.00           H
ATOM   2008  CA  ARG A 140     122.193  79.188  34.852  1.00  0.00           C
ATOM   2009  HA  ARG A 140     122.133  79.618  35.842  1.00  0.00           H
ATOM   2010  CB  ARG A 140     121.333  80.048  33.915  1.00  0.00           C
ATOM   2011  HB1 ARG A 140     121.403  79.828  32.825  1.00  0.00           H
ATOM   2012  HB2 ARG A 140     120.273  79.708  34.005  1.00  0.00           H
ATOM   2013  CG  ARG A 140     121.333  81.538  34.265  1.00  0.00           C
ATOM   2014  HG1 ARG A 140     122.333  82.008  34.205  1.00  0.00           H
ATOM   2015  HG2 ARG A 140     121.033  81.698  35.322  1.00  0.00           H
ATOM   2016  CD  ARG A 140     120.433  82.368  33.345  1.00  0.00           C
ATOM   2017  HD1 ARG A 140     121.043  82.458  32.415  1.00  0.00           H
ATOM   2018  HD2 ARG A 140     119.433  81.968  33.095  1.00  0.00           H
ATOM   2019  NE  ARG A 140     120.363  83.738  33.925  1.00  0.00           N
ATOM   2020  HE  ARG A 140     120.753  84.018  34.802  1.00  0.00           H
ATOM   2021  CZ  ARG A 140     119.713  84.728  33.245  1.00  0.00           C
ATOM   2022  NH1 ARG A 140     119.373  84.648  31.925  1.00  0.00           N
ATOM   2023 1HH1 ARG A 140     119.023  85.488  31.505  1.00  0.00           H
ATOM   2024 2HH1 ARG A 140     119.253  83.728  31.575  1.00  0.00           H
ATOM   2025  NH2 ARG A 140     119.463  85.858  33.975  1.00  0.00           N
ATOM   2026 1HH2 ARG A 140     119.113  86.668  33.515  1.00  0.00           H
ATOM   2027 2HH2 ARG A 140     119.623  85.848  34.962  1.00  0.00           H
ATOM   2028  C   ARG A 140     121.623  77.818  34.982  1.00  0.00           C
ATOM   2029  O   ARG A 140     120.843  77.418  34.105  1.00  0.00           O
ATOM   2030  N   THR A 141     121.763  77.098  36.102  1.00  0.00           N
ATOM   2031  HN  THR A 141     122.423  77.368  36.802  1.00  0.00           H
ATOM   2032  CA  THR A 141     120.983  75.898  36.252  1.00  0.00           C
ATOM   2033  HA  THR A 141     119.983  75.988  35.852  1.00  0.00           H
ATOM   2034  CB  THR A 141     121.743  74.758  35.642  1.00  0.00           C
ATOM   2035  HB  THR A 141     121.983  75.028  34.592  1.00  0.00           H
ATOM   2036  OG1 THR A 141     120.923  73.608  35.542  1.00  0.00           O
ATOM   2037  HG1 THR A 141     121.423  73.078  34.912  1.00  0.00           H
ATOM   2038  CG2 THR A 141     123.073  74.358  36.292  1.00  0.00           C
ATOM   2039 1HG2 THR A 141     123.733  75.218  36.572  1.00  0.00           H
ATOM   2040 2HG2 THR A 141     123.743  73.668  35.732  1.00  0.00           H
ATOM   2041 3HG2 THR A 141     122.833  73.818  37.232  1.00  0.00           H
ATOM   2042  C   THR A 141     120.793  75.658  37.712  1.00  0.00           C
ATOM   2043  O   THR A 141     121.593  76.048  38.562  1.00  0.00           O
ATOM   2044  N   VAL A 142     119.673  74.958  37.972  1.00  0.00           N
ATOM   2045  HN  VAL A 142     119.153  74.658  37.182  1.00  0.00           H
ATOM   2046  CA  VAL A 142     119.143  74.548  39.232  1.00  0.00           C
ATOM   2047  HA  VAL A 142     118.863  75.418  39.812  1.00  0.00           H
ATOM   2048  CB  VAL A 142     117.913  73.708  39.052  1.00  0.00           C
ATOM   2049  HB  VAL A 142     118.173  72.858  38.382  1.00  0.00           H
ATOM   2050  CG1 VAL A 142     116.893  74.568  38.282  1.00  0.00           C
ATOM   2051 1HG1 VAL A 142     115.963  73.988  38.092  1.00  0.00           H
ATOM   2052 2HG1 VAL A 142     116.623  75.428  38.912  1.00  0.00           H
ATOM   2053 3HG1 VAL A 142     117.303  74.788  37.272  1.00  0.00           H
ATOM   2054  CG2 VAL A 142     117.323  73.118  40.332  1.00  0.00           C
ATOM   2055 1HG2 VAL A 142     117.993  72.408  40.882  1.00  0.00           H
ATOM   2056 2HG2 VAL A 142     116.423  72.488  40.162  1.00  0.00           H
ATOM   2057 3HG2 VAL A 142     117.113  73.978  40.992  1.00  0.00           H
ATOM   2058  C   VAL A 142     120.063  73.888  40.202  1.00  0.00           C
ATOM   2059  O   VAL A 142     120.063  74.078  41.412  1.00  0.00           O
ATOM   2060  N   THR A 143     120.943  72.968  39.752  1.00  0.00           N
ATOM   2061  HN  THR A 143     120.893  72.768  38.772  1.00  0.00           H
ATOM   2062  CA  THR A 143     121.923  72.368  40.602  1.00  0.00           C
ATOM   2063  HA  THR A 143     121.363  71.858  41.372  1.00  0.00           H
ATOM   2064  CB  THR A 143     122.643  71.238  39.932  1.00  0.00           C
ATOM   2065  HB  THR A 143     123.013  71.578  38.942  1.00  0.00           H
ATOM   2066  OG1 THR A 143     121.773  70.168  39.592  1.00  0.00           O
ATOM   2067  HG1 THR A 143     121.173  70.528  38.942  1.00  0.00           H
ATOM   2068  CG2 THR A 143     123.783  70.568  40.722  1.00  0.00           C
ATOM   2069 1HG2 THR A 143     123.423  70.398  41.762  1.00  0.00           H
ATOM   2070 2HG2 THR A 143     123.993  69.578  40.282  1.00  0.00           H
ATOM   2071 3HG2 THR A 143     124.703  71.178  40.762  1.00  0.00           H
ATOM   2072  C   THR A 143     122.893  73.338  41.192  1.00  0.00           C
ATOM   2073  O   THR A 143     123.013  73.478  42.412  1.00  0.00           O
ATOM   2074  N   PHE A 144     123.453  74.218  40.342  1.00  0.00           N
ATOM   2075  HN  PHE A 144     123.183  74.058  39.392  1.00  0.00           H
ATOM   2076  CA  PHE A 144     124.253  75.338  40.732  1.00  0.00           C
ATOM   2077  HA  PHE A 144     125.113  75.068  41.322  1.00  0.00           H
ATOM   2078  CB  PHE A 144     124.903  75.838  39.432  1.00  0.00           C
ATOM   2079  HB1 PHE A 144     124.183  76.208  38.672  1.00  0.00           H
ATOM   2080  HB2 PHE A 144     125.503  75.058  38.922  1.00  0.00           H
ATOM   2081  CG  PHE A 144     125.843  76.928  39.812  1.00  0.00           C
ATOM   2082  CD1 PHE A 144     126.913  76.618  40.612  1.00  0.00           C
ATOM   2083  HD1 PHE A 144     127.003  75.638  41.062  1.00  0.00           H
ATOM   2084  CE1 PHE A 144     127.903  77.568  40.712  1.00  0.00           C
ATOM   2085  HE1 PHE A 144     128.833  77.238  41.162  1.00  0.00           H
ATOM   2086  CZ  PHE A 144     127.763  78.828  40.192  1.00  0.00           C
ATOM   2087  HZ  PHE A 144     128.583  79.528  40.162  1.00  0.00           H
ATOM   2088  CD2 PHE A 144     125.733  78.148  39.192  1.00  0.00           C
ATOM   2089  HD2 PHE A 144     124.983  78.378  38.452  1.00  0.00           H
ATOM   2090  CE2 PHE A 144     126.673  79.128  39.402  1.00  0.00           C
ATOM   2091  HE2 PHE A 144     126.663  80.138  39.012  1.00  0.00           H
ATOM   2092  C   PHE A 144     123.523  76.338  41.562  1.00  0.00           C
ATOM   2093  O   PHE A 144     124.043  76.798  42.572  1.00  0.00           O
ATOM   2094  N   GLY A 145     122.273  76.768  41.322  1.00  0.00           N
ATOM   2095  HN  GLY A 145     121.893  76.398  40.472  1.00  0.00           H
ATOM   2096  CA  GLY A 145     121.503  77.608  42.192  1.00  0.00           C
ATOM   2097  HA1 GLY A 145     121.953  78.588  42.282  1.00  0.00           H
ATOM   2098  HA2 GLY A 145     120.633  77.628  41.552  1.00  0.00           H
ATOM   2099  C   GLY A 145     121.233  77.038  43.542  1.00  0.00           C
ATOM   2100  O   GLY A 145     121.193  77.798  44.502  1.00  0.00           O
ATOM   2101  N   VAL A 146     121.113  75.718  43.762  1.00  0.00           N
ATOM   2102  HN  VAL A 146     121.103  75.128  42.962  1.00  0.00           H
ATOM   2103  CA  VAL A 146     121.023  75.018  45.012  1.00  0.00           C
ATOM   2104  HA  VAL A 146     120.303  75.648  45.512  1.00  0.00           H
ATOM   2105  CB  VAL A 146     120.523  73.638  44.722  1.00  0.00           C
ATOM   2106  HB  VAL A 146     120.953  73.338  43.742  1.00  0.00           H
ATOM   2107  CG1 VAL A 146     120.923  72.588  45.762  1.00  0.00           C
ATOM   2108 1HG1 VAL A 146     120.553  72.868  46.772  1.00  0.00           H
ATOM   2109 2HG1 VAL A 146     120.343  71.658  45.592  1.00  0.00           H
ATOM   2110 3HG1 VAL A 146     122.023  72.408  45.812  1.00  0.00           H
ATOM   2111  CG2 VAL A 146     119.003  73.718  44.482  1.00  0.00           C
ATOM   2112 1HG2 VAL A 146     118.763  74.538  43.772  1.00  0.00           H
ATOM   2113 2HG2 VAL A 146     118.683  72.728  44.072  1.00  0.00           H
ATOM   2114 3HG2 VAL A 146     118.493  73.848  45.462  1.00  0.00           H
ATOM   2115  C   VAL A 146     122.293  75.148  45.782  1.00  0.00           C
ATOM   2116  O   VAL A 146     122.253  75.398  46.982  1.00  0.00           O
ATOM   2117  N   VAL A 147     123.413  74.868  45.092  1.00  0.00           N
ATOM   2118  HN  VAL A 147     123.253  74.598  44.142  1.00  0.00           H
ATOM   2119  CA  VAL A 147     124.733  74.908  45.632  1.00  0.00           C
ATOM   2120  HA  VAL A 147     124.743  74.278  46.512  1.00  0.00           H
ATOM   2121  CB  VAL A 147     125.633  74.238  44.642  1.00  0.00           C
ATOM   2122  HB  VAL A 147     125.513  74.738  43.652  1.00  0.00           H
ATOM   2123  CG1 VAL A 147     125.283  72.738  44.602  1.00  0.00           C
ATOM   2124 1HG1 VAL A 147     125.953  72.138  43.952  1.00  0.00           H
ATOM   2125 2HG1 VAL A 147     124.293  72.588  44.132  1.00  0.00           H
ATOM   2126 3HG1 VAL A 147     125.213  72.398  45.662  1.00  0.00           H
ATOM   2127  CG2 VAL A 147     127.113  74.448  44.972  1.00  0.00           C
ATOM   2128 1HG2 VAL A 147     127.753  73.878  44.272  1.00  0.00           H
ATOM   2129 2HG2 VAL A 147     127.373  74.238  46.032  1.00  0.00           H
ATOM   2130 3HG2 VAL A 147     127.433  75.488  44.732  1.00  0.00           H
ATOM   2131  C   VAL A 147     125.143  76.258  46.122  1.00  0.00           C
ATOM   2132  O   VAL A 147     125.553  76.488  47.262  1.00  0.00           O
ATOM   2133  N   THR A 148     124.943  77.318  45.322  1.00  0.00           N
ATOM   2134  HN  THR A 148     124.493  77.088  44.452  1.00  0.00           H
ATOM   2135  CA  THR A 148     125.133  78.658  45.772  1.00  0.00           C
ATOM   2136  HA  THR A 148     126.173  78.808  46.022  1.00  0.00           H
ATOM   2137  CB  THR A 148     124.973  79.708  44.702  1.00  0.00           C
ATOM   2138  HB  THR A 148     124.773  80.718  45.122  1.00  0.00           H
ATOM   2139  OG1 THR A 148     123.943  79.418  43.762  1.00  0.00           O
ATOM   2140  HG1 THR A 148     124.103  78.528  43.452  1.00  0.00           H
ATOM   2141  CG2 THR A 148     126.283  79.698  43.892  1.00  0.00           C
ATOM   2142 1HG2 THR A 148     126.073  80.378  43.042  1.00  0.00           H
ATOM   2143 2HG2 THR A 148     126.593  78.688  43.542  1.00  0.00           H
ATOM   2144 3HG2 THR A 148     127.033  80.158  44.562  1.00  0.00           H
ATOM   2145  C   THR A 148     124.193  79.018  46.872  1.00  0.00           C
ATOM   2146  O   THR A 148     124.643  79.758  47.742  1.00  0.00           O
ATOM   2147  N   SER A 149     122.913  78.598  46.872  1.00  0.00           N
ATOM   2148  HN  SER A 149     122.483  78.158  46.092  1.00  0.00           H
ATOM   2149  CA  SER A 149     122.033  78.828  47.972  1.00  0.00           C
ATOM   2150  HA  SER A 149     121.873  79.898  48.002  1.00  0.00           H
ATOM   2151  CB  SER A 149     120.643  78.188  47.802  1.00  0.00           C
ATOM   2152  HB1 SER A 149     120.783  77.108  47.562  1.00  0.00           H
ATOM   2153  HB2 SER A 149     119.893  78.388  48.592  1.00  0.00           H
ATOM   2154  OG  SER A 149     120.043  78.858  46.712  1.00  0.00           O
ATOM   2155  HG1 SER A 149     120.403  78.558  45.872  1.00  0.00           H
ATOM   2156  C   SER A 149     122.523  78.348  49.292  1.00  0.00           C
ATOM   2157  O   SER A 149     122.353  79.078  50.272  1.00  0.00           O
ATOM   2158  N   VAL A 150     123.153  77.168  49.402  1.00  0.00           N
ATOM   2159  HN  VAL A 150     123.323  76.688  48.542  1.00  0.00           H
ATOM   2160  CA  VAL A 150     123.643  76.698  50.662  1.00  0.00           C
ATOM   2161  HA  VAL A 150     122.803  76.858  51.322  1.00  0.00           H
ATOM   2162  CB  VAL A 150     124.053  75.258  50.672  1.00  0.00           C
ATOM   2163  HB  VAL A 150     124.893  75.018  49.982  1.00  0.00           H
ATOM   2164  CG1 VAL A 150     124.473  74.658  52.032  1.00  0.00           C
ATOM   2165 1HG1 VAL A 150     125.443  75.048  52.402  1.00  0.00           H
ATOM   2166 2HG1 VAL A 150     123.663  74.728  52.782  1.00  0.00           H
ATOM   2167 3HG1 VAL A 150     124.803  73.608  52.022  1.00  0.00           H
ATOM   2168  CG2 VAL A 150     122.853  74.418  50.182  1.00  0.00           C
ATOM   2169 1HG2 VAL A 150     122.753  74.668  49.102  1.00  0.00           H
ATOM   2170 2HG2 VAL A 150     123.043  73.338  50.362  1.00  0.00           H
ATOM   2171 3HG2 VAL A 150     121.963  74.658  50.802  1.00  0.00           H
ATOM   2172  C   VAL A 150     124.793  77.508  51.172  1.00  0.00           C
ATOM   2173  O   VAL A 150     124.853  77.808  52.362  1.00  0.00           O
ATOM   2174  N   ILE A 151     125.693  77.978  50.282  1.00  0.00           N
ATOM   2175  HN  ILE A 151     125.563  77.808  49.302  1.00  0.00           H
ATOM   2176  CA  ILE A 151     126.733  78.878  50.642  1.00  0.00           C
ATOM   2177  HA  ILE A 151     127.293  78.468  51.482  1.00  0.00           H
ATOM   2178  CB  ILE A 151     127.743  78.948  49.542  1.00  0.00           C
ATOM   2179  HB  ILE A 151     127.213  79.288  48.632  1.00  0.00           H
ATOM   2180  CG2 ILE A 151     128.823  80.018  49.822  1.00  0.00           C
ATOM   2181 1HG2 ILE A 151     128.423  81.028  50.052  1.00  0.00           H
ATOM   2182 2HG2 ILE A 151     129.553  80.098  48.982  1.00  0.00           H
ATOM   2183 3HG2 ILE A 151     129.423  79.818  50.732  1.00  0.00           H
ATOM   2184  CG1 ILE A 151     128.373  77.578  49.222  1.00  0.00           C
ATOM   2185 1HG1 ILE A 151     127.703  76.708  49.392  1.00  0.00           H
ATOM   2186 2HG1 ILE A 151     129.273  77.408  49.852  1.00  0.00           H
ATOM   2187  CD  ILE A 151     128.883  77.488  47.792  1.00  0.00           C
ATOM   2188  HD1 ILE A 151     128.023  77.428  47.092  1.00  0.00           H
ATOM   2189  HD2 ILE A 151     129.453  78.418  47.562  1.00  0.00           H
ATOM   2190  HD3 ILE A 151     129.493  76.588  47.562  1.00  0.00           H
ATOM   2191  C   ILE A 151     126.233  80.208  51.082  1.00  0.00           C
ATOM   2192  O   ILE A 151     126.733  80.678  52.102  1.00  0.00           O
ATOM   2193  N   THR A 152     125.193  80.788  50.462  1.00  0.00           N
ATOM   2194  HN  THR A 152     124.873  80.358  49.612  1.00  0.00           H
ATOM   2195  CA  THR A 152     124.613  82.008  50.922  1.00  0.00           C
ATOM   2196  HA  THR A 152     125.363  82.778  50.882  1.00  0.00           H
ATOM   2197  CB  THR A 152     123.433  82.288  50.042  1.00  0.00           C
ATOM   2198  HB  THR A 152     122.683  81.458  50.022  1.00  0.00           H
ATOM   2199  OG1 THR A 152     123.863  82.518  48.712  1.00  0.00           O
ATOM   2200  HG1 THR A 152     124.173  81.688  48.332  1.00  0.00           H
ATOM   2201  CG2 THR A 152     122.693  83.598  50.392  1.00  0.00           C
ATOM   2202 1HG2 THR A 152     123.463  84.388  50.282  1.00  0.00           H
ATOM   2203 2HG2 THR A 152     121.963  83.738  49.572  1.00  0.00           H
ATOM   2204 3HG2 THR A 152     122.293  83.718  51.412  1.00  0.00           H
ATOM   2205  C   THR A 152     124.083  81.968  52.322  1.00  0.00           C
ATOM   2206  O   THR A 152     124.433  82.798  53.162  1.00  0.00           O
ATOM   2207  N   TRP A 153     123.273  80.958  52.662  1.00  0.00           N
ATOM   2208  HN  TRP A 153     123.193  80.208  52.012  1.00  0.00           H
ATOM   2209  CA  TRP A 153     122.623  80.738  53.922  1.00  0.00           C
ATOM   2210  HA  TRP A 153     122.023  81.608  54.182  1.00  0.00           H
ATOM   2211  CB  TRP A 153     121.713  79.508  53.972  1.00  0.00           C
ATOM   2212  HB1 TRP A 153     122.283  78.618  53.632  1.00  0.00           H
ATOM   2213  HB2 TRP A 153     121.363  79.298  55.012  1.00  0.00           H
ATOM   2214  CG  TRP A 153     120.433  79.548  53.202  1.00  0.00           C
ATOM   2215  CD1 TRP A 153     119.603  80.628  53.052  1.00  0.00           C
ATOM   2216  HD1 TRP A 153     119.753  81.628  53.402  1.00  0.00           H
ATOM   2217  NE1 TRP A 153     118.473  80.288  52.352  1.00  0.00           N
ATOM   2218  HE1 TRP A 153     117.593  80.698  52.472  1.00  0.00           H
ATOM   2219  CE2 TRP A 153     118.623  78.988  51.942  1.00  0.00           C
ATOM   2220  CD2 TRP A 153     119.833  78.518  52.422  1.00  0.00           C
ATOM   2221  CE3 TRP A 153     120.163  77.228  52.122  1.00  0.00           C
ATOM   2222  HE3 TRP A 153     121.023  76.758  52.562  1.00  0.00           H
ATOM   2223  CZ3 TRP A 153     119.403  76.498  51.242  1.00  0.00           C
ATOM   2224  HZ3 TRP A 153     119.653  75.508  50.892  1.00  0.00           H
ATOM   2225  CZ2 TRP A 153     117.793  78.288  51.122  1.00  0.00           C
ATOM   2226  HZ2 TRP A 153     116.883  78.628  50.642  1.00  0.00           H
ATOM   2227  CH2 TRP A 153     118.203  77.008  50.822  1.00  0.00           C
ATOM   2228  HH2 TRP A 153     117.523  76.378  50.262  1.00  0.00           H
ATOM   2229  C   TRP A 153     123.663  80.638  54.972  1.00  0.00           C
ATOM   2230  O   TRP A 153     123.433  81.188  56.052  1.00  0.00           O
ATOM   2231  N   VAL A 154     124.813  79.988  54.712  1.00  0.00           N
ATOM   2232  HN  VAL A 154     124.903  79.548  53.822  1.00  0.00           H
ATOM   2233  CA  VAL A 154     125.943  79.838  55.572  1.00  0.00           C
ATOM   2234  HA  VAL A 154     125.573  79.508  56.532  1.00  0.00           H
ATOM   2235  CB  VAL A 154     126.873  78.758  55.082  1.00  0.00           C
ATOM   2236  HB  VAL A 154     127.073  78.908  54.002  1.00  0.00           H
ATOM   2237  CG1 VAL A 154     128.193  78.778  55.862  1.00  0.00           C
ATOM   2238 1HG1 VAL A 154     128.663  79.748  55.592  1.00  0.00           H
ATOM   2239 2HG1 VAL A 154     128.833  77.918  55.562  1.00  0.00           H
ATOM   2240 3HG1 VAL A 154     127.993  78.758  56.952  1.00  0.00           H
ATOM   2241  CG2 VAL A 154     126.203  77.408  55.392  1.00  0.00           C
ATOM   2242 1HG2 VAL A 154     126.923  76.618  55.112  1.00  0.00           H
ATOM   2243 2HG2 VAL A 154     125.243  77.218  54.862  1.00  0.00           H
ATOM   2244 3HG2 VAL A 154     126.023  77.308  56.482  1.00  0.00           H
ATOM   2245  C   VAL A 154     126.553  81.158  55.872  1.00  0.00           C
ATOM   2246  O   VAL A 154     126.723  81.438  57.052  1.00  0.00           O
ATOM   2247  N   VAL A 155     126.703  82.068  54.892  1.00  0.00           N
ATOM   2248  HN  VAL A 155     126.573  81.768  53.942  1.00  0.00           H
ATOM   2249  CA  VAL A 155     127.203  83.398  55.032  1.00  0.00           C
ATOM   2250  HA  VAL A 155     128.133  83.158  55.532  1.00  0.00           H
ATOM   2251  CB  VAL A 155     127.643  83.928  53.702  1.00  0.00           C
ATOM   2252  HB  VAL A 155     127.013  83.538  52.872  1.00  0.00           H
ATOM   2253  CG1 VAL A 155     129.093  83.468  53.522  1.00  0.00           C
ATOM   2254 1HG1 VAL A 155     129.843  83.708  54.312  1.00  0.00           H
ATOM   2255 2HG1 VAL A 155     129.473  84.028  52.642  1.00  0.00           H
ATOM   2256 3HG1 VAL A 155     129.213  82.408  53.212  1.00  0.00           H
ATOM   2257  CG2 VAL A 155     127.573  85.468  53.722  1.00  0.00           C
ATOM   2258 1HG2 VAL A 155     126.513  85.788  53.682  1.00  0.00           H
ATOM   2259 2HG2 VAL A 155     128.063  85.838  52.802  1.00  0.00           H
ATOM   2260 3HG2 VAL A 155     128.173  85.948  54.532  1.00  0.00           H
ATOM   2261  C   VAL A 155     126.353  84.308  55.842  1.00  0.00           C
ATOM   2262  O   VAL A 155     126.773  85.008  56.762  1.00  0.00           O
ATOM   2263  N   ALA A 156     125.023  84.188  55.652  1.00  0.00           N
ATOM   2264  HN  ALA A 156     124.663  83.618  54.922  1.00  0.00           H
ATOM   2265  CA  ALA A 156     124.023  84.848  56.422  1.00  0.00           C
ATOM   2266  HA  ALA A 156     124.223  85.898  56.312  1.00  0.00           H
ATOM   2267  CB  ALA A 156     122.653  84.668  55.742  1.00  0.00           C
ATOM   2268  HB1 ALA A 156     122.393  83.628  55.442  1.00  0.00           H
ATOM   2269  HB2 ALA A 156     122.623  85.178  54.752  1.00  0.00           H
ATOM   2270  HB3 ALA A 156     121.893  85.018  56.472  1.00  0.00           H
ATOM   2271  C   ALA A 156     123.963  84.458  57.862  1.00  0.00           C
ATOM   2272  O   ALA A 156     123.813  85.298  58.752  1.00  0.00           O
ATOM   2273  N   VAL A 157     124.123  83.158  58.172  1.00  0.00           N
ATOM   2274  HN  VAL A 157     124.193  82.518  57.412  1.00  0.00           H
ATOM   2275  CA  VAL A 157     124.173  82.548  59.462  1.00  0.00           C
ATOM   2276  HA  VAL A 157     123.233  82.658  59.962  1.00  0.00           H
ATOM   2277  CB  VAL A 157     124.143  81.048  59.302  1.00  0.00           C
ATOM   2278  HB  VAL A 157     124.783  80.778  58.442  1.00  0.00           H
ATOM   2279  CG1 VAL A 157     122.773  80.478  58.892  1.00  0.00           C
ATOM   2280 1HG1 VAL A 157     122.253  81.168  58.192  1.00  0.00           H
ATOM   2281 2HG1 VAL A 157     122.823  79.488  58.392  1.00  0.00           H
ATOM   2282 3HG1 VAL A 157     122.153  80.398  59.812  1.00  0.00           H
ATOM   2283  CG2 VAL A 157     124.763  80.198  60.422  1.00  0.00           C
ATOM   2284 1HG2 VAL A 157     124.213  80.258  61.392  1.00  0.00           H
ATOM   2285 2HG2 VAL A 157     125.813  80.478  60.662  1.00  0.00           H
ATOM   2286 3HG2 VAL A 157     124.823  79.118  60.182  1.00  0.00           H
ATOM   2287  C   VAL A 157     125.343  82.968  60.282  1.00  0.00           C
ATOM   2288  O   VAL A 157     125.163  83.308  61.452  1.00  0.00           O
ATOM   2289  N   PHE A 158     126.513  83.068  59.622  1.00  0.00           N
ATOM   2290  HN  PHE A 158     126.593  82.778  58.672  1.00  0.00           H
ATOM   2291  CA  PHE A 158     127.763  83.418  60.232  1.00  0.00           C
ATOM   2292  HA  PHE A 158     127.833  82.858  61.152  1.00  0.00           H
ATOM   2293  CB  PHE A 158     128.943  82.958  59.362  1.00  0.00           C
ATOM   2294  HB1 PHE A 158     129.113  83.658  58.522  1.00  0.00           H
ATOM   2295  HB2 PHE A 158     128.983  81.948  58.892  1.00  0.00           H
ATOM   2296  CG  PHE A 158     130.213  82.948  60.152  1.00  0.00           C
ATOM   2297  CD1 PHE A 158     131.103  83.988  60.072  1.00  0.00           C
ATOM   2298  HD1 PHE A 158     130.823  84.928  59.612  1.00  0.00           H
ATOM   2299  CE1 PHE A 158     132.173  84.078  60.932  1.00  0.00           C
ATOM   2300  HE1 PHE A 158     132.793  84.968  60.892  1.00  0.00           H
ATOM   2301  CZ  PHE A 158     132.543  83.018  61.712  1.00  0.00           C
ATOM   2302  HZ  PHE A 158     133.463  83.068  62.272  1.00  0.00           H
ATOM   2303  CD2 PHE A 158     130.563  81.898  60.962  1.00  0.00           C
ATOM   2304  HD2 PHE A 158     129.823  81.118  61.062  1.00  0.00           H
ATOM   2305  CE2 PHE A 158     131.753  81.888  61.642  1.00  0.00           C
ATOM   2306  HE2 PHE A 158     131.983  81.038  62.272  1.00  0.00           H
ATOM   2307  C   PHE A 158     127.773  84.868  60.602  1.00  0.00           C
ATOM   2308  O   PHE A 158     128.313  85.298  61.622  1.00  0.00           O
ATOM   2309  N   ALA A 159     127.043  85.688  59.822  1.00  0.00           N
ATOM   2310  HN  ALA A 159     126.713  85.378  58.942  1.00  0.00           H
ATOM   2311  CA  ALA A 159     126.803  87.088  60.022  1.00  0.00           C
ATOM   2312  HA  ALA A 159     127.743  87.588  60.182  1.00  0.00           H
ATOM   2313  CB  ALA A 159     126.233  87.708  58.732  1.00  0.00           C
ATOM   2314  HB1 ALA A 159     125.273  87.218  58.472  1.00  0.00           H
ATOM   2315  HB2 ALA A 159     126.863  87.778  57.822  1.00  0.00           H
ATOM   2316  HB3 ALA A 159     125.933  88.768  58.902  1.00  0.00           H
ATOM   2317  C   ALA A 159     125.903  87.318  61.182  1.00  0.00           C
ATOM   2318  O   ALA A 159     125.783  88.468  61.592  1.00  0.00           O
ATOM   2319  N   SER A 160     125.203  86.258  61.652  1.00  0.00           N
ATOM   2320  HN  SER A 160     124.983  85.448  61.122  1.00  0.00           H
ATOM   2321  CA  SER A 160     124.263  86.308  62.732  1.00  0.00           C
ATOM   2322  HA  SER A 160     124.023  87.308  63.042  1.00  0.00           H
ATOM   2323  CB  SER A 160     122.913  85.688  62.352  1.00  0.00           C
ATOM   2324  HB1 SER A 160     122.163  85.938  63.132  1.00  0.00           H
ATOM   2325  HB2 SER A 160     123.103  84.608  62.172  1.00  0.00           H
ATOM   2326  OG  SER A 160     122.373  86.268  61.172  1.00  0.00           O
ATOM   2327  HG1 SER A 160     122.933  86.148  60.412  1.00  0.00           H
ATOM   2328  C   SER A 160     124.833  85.688  63.962  1.00  0.00           C
ATOM   2329  O   SER A 160     124.263  85.808  65.042  1.00  0.00           O
ATOM   2330  N   LEU A 161     126.023  85.078  63.812  1.00  0.00           N
ATOM   2331  HN  LEU A 161     126.423  85.058  62.902  1.00  0.00           H
ATOM   2332  CA  LEU A 161     126.673  84.438  64.912  1.00  0.00           C
ATOM   2333  HA  LEU A 161     125.933  83.748  65.302  1.00  0.00           H
ATOM   2334  CB  LEU A 161     127.923  83.738  64.372  1.00  0.00           C
ATOM   2335  HB1 LEU A 161     127.653  83.358  63.362  1.00  0.00           H
ATOM   2336  HB2 LEU A 161     128.723  84.488  64.172  1.00  0.00           H
ATOM   2337  CG  LEU A 161     128.393  82.488  65.142  1.00  0.00           C
ATOM   2338  HG  LEU A 161     128.923  82.928  66.012  1.00  0.00           H
ATOM   2339  CD1 LEU A 161     127.243  81.518  65.462  1.00  0.00           C
ATOM   2340 1HD1 LEU A 161     127.543  80.568  65.972  1.00  0.00           H
ATOM   2341 2HD1 LEU A 161     126.333  81.818  66.012  1.00  0.00           H
ATOM   2342 3HD1 LEU A 161     126.853  81.238  64.452  1.00  0.00           H
ATOM   2343  CD2 LEU A 161     129.513  81.738  64.402  1.00  0.00           C
ATOM   2344 1HD2 LEU A 161     130.183  82.458  63.892  1.00  0.00           H
ATOM   2345 2HD2 LEU A 161     130.133  81.118  65.092  1.00  0.00           H
ATOM   2346 3HD2 LEU A 161     128.993  81.038  63.712  1.00  0.00           H
ATOM   2347  C   LEU A 161     126.913  85.188  66.172  1.00  0.00           C
ATOM   2348  O   LEU A 161     126.713  84.538  67.192  1.00  0.00           O
ATOM   2349  N   PRO A 162     127.303  86.428  66.272  1.00  0.00           N
ATOM   2350  CD  PRO A 162     127.953  87.058  65.132  1.00  0.00           C
ATOM   2351  HD1 PRO A 162     127.133  87.278  64.402  1.00  0.00           H
ATOM   2352  HD2 PRO A 162     128.683  86.458  64.552  1.00  0.00           H
ATOM   2353  CA  PRO A 162     127.523  87.148  67.492  1.00  0.00           C
ATOM   2354  HA  PRO A 162     128.153  86.498  68.062  1.00  0.00           H
ATOM   2355  CB  PRO A 162     128.193  88.478  67.152  1.00  0.00           C
ATOM   2356  HB1 PRO A 162     127.443  89.298  67.012  1.00  0.00           H
ATOM   2357  HB2 PRO A 162     129.063  88.728  67.802  1.00  0.00           H
ATOM   2358  CG  PRO A 162     128.703  88.258  65.722  1.00  0.00           C
ATOM   2359  HG1 PRO A 162     129.803  88.128  65.662  1.00  0.00           H
ATOM   2360  HG2 PRO A 162     128.443  89.148  65.112  1.00  0.00           H
ATOM   2361  C   PRO A 162     126.213  87.438  68.152  1.00  0.00           C
ATOM   2362  O   PRO A 162     126.073  87.268  69.362  1.00  0.00           O
ATOM   2363  N   ASN A 163     125.243  87.678  67.252  1.00  0.00           N
ATOM   2364  HN  ASN A 163     125.363  87.638  66.272  1.00  0.00           H
ATOM   2365  CA  ASN A 163     123.883  87.908  67.652  1.00  0.00           C
ATOM   2366  HA  ASN A 163     124.053  88.728  68.342  1.00  0.00           H
ATOM   2367  CB  ASN A 163     123.003  88.378  66.482  1.00  0.00           C
ATOM   2368  HB1 ASN A 163     122.843  87.528  65.782  1.00  0.00           H
ATOM   2369  HB2 ASN A 163     121.983  88.678  66.822  1.00  0.00           H
ATOM   2370  CG  ASN A 163     123.763  89.428  65.702  1.00  0.00           C
ATOM   2371  OD1 ASN A 163     124.673  89.138  64.922  1.00  0.00           O
ATOM   2372  ND2 ASN A 163     123.523  90.738  66.012  1.00  0.00           N
ATOM   2373 1HD2 ASN A 163     123.003  91.008  66.822  1.00  0.00           H
ATOM   2374 2HD2 ASN A 163     124.143  91.418  65.612  1.00  0.00           H
ATOM   2375  C   ASN A 163     123.173  86.848  68.422  1.00  0.00           C
ATOM   2376  O   ASN A 163     122.543  87.088  69.452  1.00  0.00           O
ATOM   2377  N   ILE A 164     123.233  85.598  67.922  1.00  0.00           N
ATOM   2378  HN  ILE A 164     123.643  85.418  67.032  1.00  0.00           H
ATOM   2379  CA  ILE A 164     122.753  84.488  68.682  1.00  0.00           C
ATOM   2380  HA  ILE A 164     121.823  84.738  69.172  1.00  0.00           H
ATOM   2381  CB  ILE A 164     122.493  83.288  67.832  1.00  0.00           C
ATOM   2382  HB  ILE A 164     122.193  82.408  68.432  1.00  0.00           H
ATOM   2383  CG2 ILE A 164     121.233  83.638  67.012  1.00  0.00           C
ATOM   2384 1HG2 ILE A 164     120.403  83.828  67.722  1.00  0.00           H
ATOM   2385 2HG2 ILE A 164     121.273  84.488  66.302  1.00  0.00           H
ATOM   2386 3HG2 ILE A 164     121.013  82.748  66.382  1.00  0.00           H
ATOM   2387  CG1 ILE A 164     123.603  82.778  66.892  1.00  0.00           C
ATOM   2388 1HG1 ILE A 164     124.323  82.248  67.552  1.00  0.00           H
ATOM   2389 2HG1 ILE A 164     124.043  83.638  66.352  1.00  0.00           H
ATOM   2390  CD  ILE A 164     123.243  81.698  65.882  1.00  0.00           C
ATOM   2391  HD1 ILE A 164     122.453  80.948  66.142  1.00  0.00           H
ATOM   2392  HD2 ILE A 164     122.963  82.088  64.882  1.00  0.00           H
ATOM   2393  HD3 ILE A 164     124.133  81.058  65.712  1.00  0.00           H
ATOM   2394  C   ILE A 164     123.543  84.098  69.882  1.00  0.00           C
ATOM   2395  O   ILE A 164     123.003  83.718  70.912  1.00  0.00           O
ATOM   2396  N   ILE A 165     124.883  84.218  69.902  1.00  0.00           N
ATOM   2397  HN  ILE A 165     125.323  84.398  69.022  1.00  0.00           H
ATOM   2398  CA  ILE A 165     125.713  84.078  71.062  1.00  0.00           C
ATOM   2399  HA  ILE A 165     125.553  83.078  71.442  1.00  0.00           H
ATOM   2400  CB  ILE A 165     127.123  84.018  70.572  1.00  0.00           C
ATOM   2401  HB  ILE A 165     127.253  84.768  69.752  1.00  0.00           H
ATOM   2402  CG2 ILE A 165     128.153  84.608  71.552  1.00  0.00           C
ATOM   2403 1HG2 ILE A 165     129.143  84.608  71.042  1.00  0.00           H
ATOM   2404 2HG2 ILE A 165     127.983  85.648  71.902  1.00  0.00           H
ATOM   2405 3HG2 ILE A 165     128.213  84.058  72.512  1.00  0.00           H
ATOM   2406  CG1 ILE A 165     127.433  82.598  70.082  1.00  0.00           C
ATOM   2407 1HG1 ILE A 165     126.543  82.338  69.462  1.00  0.00           H
ATOM   2408 2HG1 ILE A 165     127.403  81.918  70.962  1.00  0.00           H
ATOM   2409  CD  ILE A 165     128.743  82.378  69.332  1.00  0.00           C
ATOM   2410  HD1 ILE A 165     128.613  82.698  68.272  1.00  0.00           H
ATOM   2411  HD2 ILE A 165     129.633  82.828  69.832  1.00  0.00           H
ATOM   2412  HD3 ILE A 165     128.923  81.288  69.262  1.00  0.00           H
ATOM   2413  C   ILE A 165     125.373  84.968  72.202  1.00  0.00           C
ATOM   2414  O   ILE A 165     125.293  84.458  73.312  1.00  0.00           O
ATOM   2415  N   PHE A 166     125.143  86.288  72.052  1.00  0.00           N
ATOM   2416  HN  PHE A 166     125.203  86.688  71.142  1.00  0.00           H
ATOM   2417  CA  PHE A 166     124.963  87.238  73.102  1.00  0.00           C
ATOM   2418  HA  PHE A 166     125.433  86.868  74.002  1.00  0.00           H
ATOM   2419  CB  PHE A 166     125.753  88.538  72.822  1.00  0.00           C
ATOM   2420  HB1 PHE A 166     125.683  89.238  73.682  1.00  0.00           H
ATOM   2421  HB2 PHE A 166     125.373  88.948  71.862  1.00  0.00           H
ATOM   2422  CG  PHE A 166     127.203  88.278  72.612  1.00  0.00           C
ATOM   2423  CD1 PHE A 166     127.743  88.578  71.392  1.00  0.00           C
ATOM   2424  HD1 PHE A 166     127.083  89.028  70.662  1.00  0.00           H
ATOM   2425  CE1 PHE A 166     129.093  88.528  71.152  1.00  0.00           C
ATOM   2426  HE1 PHE A 166     129.533  88.788  70.192  1.00  0.00           H
ATOM   2427  CZ  PHE A 166     129.893  88.118  72.192  1.00  0.00           C
ATOM   2428  HZ  PHE A 166     130.963  88.158  72.092  1.00  0.00           H
ATOM   2429  CD2 PHE A 166     128.013  87.868  73.652  1.00  0.00           C
ATOM   2430  HD2 PHE A 166     127.533  87.658  74.602  1.00  0.00           H
ATOM   2431  CE2 PHE A 166     129.353  87.718  73.392  1.00  0.00           C
ATOM   2432  HE2 PHE A 166     130.003  87.488  74.222  1.00  0.00           H
ATOM   2433  C   PHE A 166     123.543  87.578  73.402  1.00  0.00           C
ATOM   2434  O   PHE A 166     123.273  88.388  74.292  1.00  0.00           O
ATOM   2435  N   THR A 167     122.523  86.998  72.742  1.00  0.00           N
ATOM   2436  HN  THR A 167     122.693  86.358  72.002  1.00  0.00           H
ATOM   2437  CA  THR A 167     121.163  87.268  73.072  1.00  0.00           C
ATOM   2438  HA  THR A 167     121.083  88.338  73.212  1.00  0.00           H
ATOM   2439  CB  THR A 167     120.193  87.138  71.922  1.00  0.00           C
ATOM   2440  HB  THR A 167     119.143  87.058  72.252  1.00  0.00           H
ATOM   2441  OG1 THR A 167     120.553  86.168  70.952  1.00  0.00           O
ATOM   2442  HG1 THR A 167     121.293  86.508  70.452  1.00  0.00           H
ATOM   2443  CG2 THR A 167     120.163  88.498  71.212  1.00  0.00           C
ATOM   2444 1HG2 THR A 167     121.123  88.918  70.842  1.00  0.00           H
ATOM   2445 2HG2 THR A 167     119.843  89.248  71.962  1.00  0.00           H
ATOM   2446 3HG2 THR A 167     119.463  88.438  70.342  1.00  0.00           H
ATOM   2447  C   THR A 167     120.563  86.618  74.272  1.00  0.00           C
ATOM   2448  O   THR A 167     120.493  85.398  74.402  1.00  0.00           O
ATOM   2449  N   ARG A 168     120.043  87.478  75.162  1.00  0.00           N
ATOM   2450  HN  ARG A 168     120.173  88.458  75.042  1.00  0.00           H
ATOM   2451  CA  ARG A 168     119.453  87.018  76.382  1.00  0.00           C
ATOM   2452  HA  ARG A 168     119.103  86.008  76.222  1.00  0.00           H
ATOM   2453  CB  ARG A 168     120.463  87.028  77.542  1.00  0.00           C
ATOM   2454  HB1 ARG A 168     119.993  86.818  78.522  1.00  0.00           H
ATOM   2455  HB2 ARG A 168     120.973  88.008  77.662  1.00  0.00           H
ATOM   2456  CG  ARG A 168     121.683  86.128  77.372  1.00  0.00           C
ATOM   2457  HG1 ARG A 168     122.243  86.298  76.432  1.00  0.00           H
ATOM   2458  HG2 ARG A 168     122.343  86.338  78.242  1.00  0.00           H
ATOM   2459  CD  ARG A 168     121.313  84.638  77.382  1.00  0.00           C
ATOM   2460  HD1 ARG A 168     120.543  84.428  76.612  1.00  0.00           H
ATOM   2461  HD2 ARG A 168     120.843  84.398  78.362  1.00  0.00           H
ATOM   2462  NE  ARG A 168     122.543  83.808  77.272  1.00  0.00           N
ATOM   2463  HE  ARG A 168     122.783  83.238  78.052  1.00  0.00           H
ATOM   2464  CZ  ARG A 168     123.203  83.508  76.122  1.00  0.00           C
ATOM   2465  NH1 ARG A 168     122.813  83.898  74.872  1.00  0.00           N
ATOM   2466 1HH1 ARG A 168     123.453  83.738  74.112  1.00  0.00           H
ATOM   2467 2HH1 ARG A 168     122.073  84.548  74.722  1.00  0.00           H
ATOM   2468  NH2 ARG A 168     124.313  82.728  76.252  1.00  0.00           N
ATOM   2469 1HH2 ARG A 168     124.773  82.898  77.132  1.00  0.00           H
ATOM   2470 2HH2 ARG A 168     124.813  82.408  75.452  1.00  0.00           H
ATOM   2471  C   ARG A 168     118.273  87.898  76.612  1.00  0.00           C
ATOM   2472  O   ARG A 168     118.233  89.098  76.352  1.00  0.00           O
ATOM   2473  N   SER A 169     117.193  87.328  77.172  1.00  0.00           N
ATOM   2474  HN  SER A 169     117.193  86.378  77.482  1.00  0.00           H
ATOM   2475  CA  SER A 169     116.023  88.018  77.622  1.00  0.00           C
ATOM   2476  HA  SER A 169     115.923  88.978  77.122  1.00  0.00           H
ATOM   2477  CB  SER A 169     114.743  87.208  77.382  1.00  0.00           C
ATOM   2478  HB1 SER A 169     114.713  86.838  76.342  1.00  0.00           H
ATOM   2479  HB2 SER A 169     114.553  86.388  78.112  1.00  0.00           H
ATOM   2480  OG  SER A 169     113.573  87.948  77.702  1.00  0.00           O
ATOM   2481  HG1 SER A 169     112.863  87.408  77.332  1.00  0.00           H
ATOM   2482  C   SER A 169     116.263  88.338  79.062  1.00  0.00           C
ATOM   2483  O   SER A 169     116.523  87.488  79.912  1.00  0.00           O
ATOM   2484  N   GLN A 170     116.203  89.648  79.382  1.00  0.00           N
ATOM   2485  HN  GLN A 170     115.923  90.298  78.682  1.00  0.00           H
ATOM   2486  CA  GLN A 170     116.563  90.128  80.672  1.00  0.00           C
ATOM   2487  HA  GLN A 170     115.983  89.528  81.362  1.00  0.00           H
ATOM   2488  CB  GLN A 170     118.033  89.938  81.072  1.00  0.00           C
ATOM   2489  HB1 GLN A 170     118.173  88.828  81.092  1.00  0.00           H
ATOM   2490  HB2 GLN A 170     118.263  90.318  82.082  1.00  0.00           H
ATOM   2491  CG  GLN A 170     119.033  90.478  80.042  1.00  0.00           C
ATOM   2492  HG1 GLN A 170     118.953  89.898  79.092  1.00  0.00           H
ATOM   2493  HG2 GLN A 170     118.793  91.528  79.782  1.00  0.00           H
ATOM   2494  CD  GLN A 170     120.443  90.358  80.582  1.00  0.00           C
ATOM   2495  OE1 GLN A 170     120.813  89.288  81.062  1.00  0.00           O
ATOM   2496  NE2 GLN A 170     121.293  91.358  80.222  1.00  0.00           N
ATOM   2497 1HE2 GLN A 170     122.273  91.288  80.392  1.00  0.00           H
ATOM   2498 2HE2 GLN A 170     120.963  92.158  79.722  1.00  0.00           H
ATOM   2499  C   GLN A 170     116.083  91.498  81.012  1.00  0.00           C
ATOM   2500  O   GLN A 170     115.653  92.218  80.102  1.00  0.00           O
ATOM   2501  N   LYS A 171     116.203  92.008  82.242  1.00  0.00           N
ATOM   2502  HN  LYS A 171     116.763  91.588  82.952  1.00  0.00           H
ATOM   2503  CA  LYS A 171     115.693  93.328  82.452  1.00  0.00           C
ATOM   2504  HA  LYS A 171     114.853  93.478  81.792  1.00  0.00           H
ATOM   2505  CB  LYS A 171     115.023  93.468  83.832  1.00  0.00           C
ATOM   2506  HB1 LYS A 171     114.173  92.768  83.932  1.00  0.00           H
ATOM   2507  HB2 LYS A 171     115.733  93.118  84.612  1.00  0.00           H
ATOM   2508  CG  LYS A 171     114.373  94.828  84.082  1.00  0.00           C
ATOM   2509  HG1 LYS A 171     115.043  95.718  84.002  1.00  0.00           H
ATOM   2510  HG2 LYS A 171     113.533  95.048  83.392  1.00  0.00           H
ATOM   2511  CD  LYS A 171     113.983  94.808  85.562  1.00  0.00           C
ATOM   2512  HD1 LYS A 171     114.943  94.908  86.132  1.00  0.00           H
ATOM   2513  HD2 LYS A 171     113.443  93.868  85.832  1.00  0.00           H
ATOM   2514  CE  LYS A 171     113.173  96.048  85.912  1.00  0.00           C
ATOM   2515  HE1 LYS A 171     112.453  96.278  85.092  1.00  0.00           H
ATOM   2516  HE2 LYS A 171     113.773  96.978  86.052  1.00  0.00           H
ATOM   2517  NZ  LYS A 171     112.503  95.788  87.212  1.00  0.00           N
ATOM   2518  HZ1 LYS A 171     111.673  95.178  87.102  1.00  0.00           H
ATOM   2519  HZ2 LYS A 171     113.183  95.528  87.962  1.00  0.00           H
ATOM   2520  HZ3 LYS A 171     112.133  96.738  87.432  1.00  0.00           H
ATOM   2521  C   LYS A 171     116.753  94.378  82.322  1.00  0.00           C
ATOM   2522  O   LYS A 171     117.823  94.278  82.912  1.00  0.00           O
ATOM   2523  N   GLU A 172     116.513  95.378  81.462  1.00  0.00           N
ATOM   2524  HN  GLU A 172     115.593  95.548  81.102  1.00  0.00           H
ATOM   2525  CA  GLU A 172     117.473  96.378  81.132  1.00  0.00           C
ATOM   2526  HA  GLU A 172     118.293  96.448  81.832  1.00  0.00           H
ATOM   2527  CB  GLU A 172     118.093  96.208  79.732  1.00  0.00           C
ATOM   2528  HB1 GLU A 172     118.683  95.268  79.712  1.00  0.00           H
ATOM   2529  HB2 GLU A 172     117.243  96.128  79.022  1.00  0.00           H
ATOM   2530  CG  GLU A 172     118.933  97.388  79.252  1.00  0.00           C
ATOM   2531  HG1 GLU A 172     119.293  96.998  78.272  1.00  0.00           H
ATOM   2532  HG2 GLU A 172     118.303  98.298  79.192  1.00  0.00           H
ATOM   2533  CD  GLU A 172     120.253  97.548  80.002  1.00  0.00           C
ATOM   2534  OE1 GLU A 172     120.623  98.658  80.482  1.00  0.00           O
ATOM   2535  OE2 GLU A 172     120.993  96.528  80.002  1.00  0.00           O
ATOM   2536  C   GLU A 172     116.713  97.658  81.242  1.00  0.00           C
ATOM   2537  O   GLU A 172     115.683  97.818  80.602  1.00  0.00           O
ATOM   2538  N   GLY A 173     117.173  98.538  82.152  1.00  0.00           N
ATOM   2539  HN  GLY A 173     118.143  98.548  82.392  1.00  0.00           H
ATOM   2540  CA  GLY A 173     116.443  99.638  82.672  1.00  0.00           C
ATOM   2541  HA1 GLY A 173     116.053 100.138  81.792  1.00  0.00           H
ATOM   2542  HA2 GLY A 173     117.063 100.228  83.332  1.00  0.00           H
ATOM   2543  C   GLY A 173     115.253  99.218  83.462  1.00  0.00           C
ATOM   2544  O   GLY A 173     115.373  98.408  84.382  1.00  0.00           O
ATOM   2545  N   LEU A 174     114.013  99.668  83.182  1.00  0.00           N
ATOM   2546  HN  LEU A 174     113.903 100.408  82.522  1.00  0.00           H
ATOM   2547  CA  LEU A 174     112.803  99.318  83.862  1.00  0.00           C
ATOM   2548  HA  LEU A 174     113.043  98.908  84.832  1.00  0.00           H
ATOM   2549  CB  LEU A 174     111.883 100.528  84.102  1.00  0.00           C
ATOM   2550  HB1 LEU A 174     111.083 100.198  84.792  1.00  0.00           H
ATOM   2551  HB2 LEU A 174     111.573 100.998  83.142  1.00  0.00           H
ATOM   2552  CG  LEU A 174     112.563 101.698  84.842  1.00  0.00           C
ATOM   2553  HG  LEU A 174     113.353 102.148  84.202  1.00  0.00           H
ATOM   2554  CD1 LEU A 174     111.563 102.848  85.062  1.00  0.00           C
ATOM   2555 1HD1 LEU A 174     111.093 103.168  84.112  1.00  0.00           H
ATOM   2556 2HD1 LEU A 174     112.143 103.758  85.362  1.00  0.00           H
ATOM   2557 3HD1 LEU A 174     110.853 102.608  85.872  1.00  0.00           H
ATOM   2558  CD2 LEU A 174     113.053 101.248  86.222  1.00  0.00           C
ATOM   2559 1HD2 LEU A 174     113.433 102.158  86.732  1.00  0.00           H
ATOM   2560 2HD2 LEU A 174     113.853 100.488  86.082  1.00  0.00           H
ATOM   2561 3HD2 LEU A 174     112.143 100.808  86.692  1.00  0.00           H
ATOM   2562  C   LEU A 174     112.013  98.338  83.082  1.00  0.00           C
ATOM   2563  O   LEU A 174     110.923  97.968  83.532  1.00  0.00           O
ATOM   2564  N   HIS A 175     112.493  97.908  81.902  1.00  0.00           N
ATOM   2565  HN  HIS A 175     113.433  98.128  81.652  1.00  0.00           H
ATOM   2566  CA  HIS A 175     111.683  97.158  80.992  1.00  0.00           C
ATOM   2567  HA  HIS A 175     110.763  97.008  81.532  1.00  0.00           H
ATOM   2568  CB  HIS A 175     111.213  97.918  79.742  1.00  0.00           C
ATOM   2569  HB1 HIS A 175     112.103  98.038  79.092  1.00  0.00           H
ATOM   2570  HB2 HIS A 175     110.513  97.308  79.142  1.00  0.00           H
ATOM   2571  ND1 HIS A 175     109.483  99.588  80.422  1.00  0.00           N
ATOM   2572  CG  HIS A 175     110.783  99.318  80.052  1.00  0.00           C
ATOM   2573  CE1 HIS A 175     109.403 100.898  80.572  1.00  0.00           C
ATOM   2574  HE1 HIS A 175     108.543 101.498  80.872  1.00  0.00           H
ATOM   2575  NE2 HIS A 175     110.613 101.468  80.352  1.00  0.00           N
ATOM   2576  HE2 HIS A 175     110.893 102.428  80.302  1.00  0.00           H
ATOM   2577  CD2 HIS A 175     111.493 100.478  79.952  1.00  0.00           C
ATOM   2578  HD2 HIS A 175     112.503 100.438  79.582  1.00  0.00           H
ATOM   2579  C   HIS A 175     112.323  95.868  80.592  1.00  0.00           C
ATOM   2580  O   HIS A 175     113.503  95.798  80.272  1.00  0.00           O
ATOM   2581  N   TYR A 176     111.513  94.798  80.672  1.00  0.00           N
ATOM   2582  HN  TYR A 176     110.563  94.908  80.952  1.00  0.00           H
ATOM   2583  CA  TYR A 176     111.833  93.488  80.202  1.00  0.00           C
ATOM   2584  HA  TYR A 176     112.723  93.268  80.772  1.00  0.00           H
ATOM   2585  CB  TYR A 176     110.693  92.488  80.452  1.00  0.00           C
ATOM   2586  HB1 TYR A 176     109.693  92.938  80.242  1.00  0.00           H
ATOM   2587  HB2 TYR A 176     110.723  91.558  79.842  1.00  0.00           H
ATOM   2588  CG  TYR A 176     110.663  91.968  81.842  1.00  0.00           C
ATOM   2589  CD1 TYR A 176     111.783  91.368  82.382  1.00  0.00           C
ATOM   2590  HD1 TYR A 176     112.593  91.298  81.672  1.00  0.00           H
ATOM   2591  CE1 TYR A 176     111.773  90.708  83.592  1.00  0.00           C
ATOM   2592  HE1 TYR A 176     112.643  90.198  83.972  1.00  0.00           H
ATOM   2593  CZ  TYR A 176     110.583  90.578  84.262  1.00  0.00           C
ATOM   2594  OH  TYR A 176     110.463  89.938  85.512  1.00  0.00           O
ATOM   2595  HH  TYR A 176     110.683  89.038  85.292  1.00  0.00           H
ATOM   2596  CD2 TYR A 176     109.513  91.838  82.592  1.00  0.00           C
ATOM   2597  HD2 TYR A 176     108.633  92.308  82.182  1.00  0.00           H
ATOM   2598  CE2 TYR A 176     109.423  91.138  83.772  1.00  0.00           C
ATOM   2599  HE2 TYR A 176     108.523  91.078  84.372  1.00  0.00           H
ATOM   2600  C   TYR A 176     112.103  93.488  78.732  1.00  0.00           C
ATOM   2601  O   TYR A 176     111.283  94.008  77.982  1.00  0.00           O
ATOM   2602  N   THR A 177     113.283  92.958  78.352  1.00  0.00           N
ATOM   2603  HN  THR A 177     114.003  92.598  78.942  1.00  0.00           H
ATOM   2604  CA  THR A 177     113.523  93.048  76.942  1.00  0.00           C
ATOM   2605  HA  THR A 177     112.593  93.038  76.382  1.00  0.00           H
ATOM   2606  CB  THR A 177     114.163  94.358  76.622  1.00  0.00           C
ATOM   2607  HB  THR A 177     113.803  95.168  77.282  1.00  0.00           H
ATOM   2608  OG1 THR A 177     113.903  94.648  75.262  1.00  0.00           O
ATOM   2609  HG1 THR A 177     113.113  95.208  75.222  1.00  0.00           H
ATOM   2610  CG2 THR A 177     115.703  94.408  76.662  1.00  0.00           C
ATOM   2611 1HG2 THR A 177     116.203  93.618  76.052  1.00  0.00           H
ATOM   2612 2HG2 THR A 177     116.033  94.218  77.702  1.00  0.00           H
ATOM   2613 3HG2 THR A 177     116.043  95.428  76.382  1.00  0.00           H
ATOM   2614  C   THR A 177     114.383  91.898  76.522  1.00  0.00           C
ATOM   2615  O   THR A 177     114.823  91.098  77.342  1.00  0.00           O
ATOM   2616  N   CYS A 178     114.553  91.718  75.202  1.00  0.00           N
ATOM   2617  HN  CYS A 178     114.033  92.408  74.712  1.00  0.00           H
ATOM   2618  CA  CYS A 178     115.513  90.898  74.542  1.00  0.00           C
ATOM   2619  HA  CYS A 178     115.883  90.118  75.192  1.00  0.00           H
ATOM   2620  CB  CYS A 178     114.823  90.228  73.342  1.00  0.00           C
ATOM   2621  HB1 CYS A 178     114.303  90.988  72.712  1.00  0.00           H
ATOM   2622  HB2 CYS A 178     114.033  89.538  73.702  1.00  0.00           H
ATOM   2623  SG  CYS A 178     115.893  89.288  72.212  1.00  0.00           S
ATOM   2624  C   CYS A 178     116.683  91.748  74.172  1.00  0.00           C
ATOM   2625  O   CYS A 178     116.513  92.788  73.542  1.00  0.00           O
ATOM   2626  N   SER A 179     117.923  91.378  74.542  1.00  0.00           N
ATOM   2627  HN  SER A 179     118.073  90.468  74.892  1.00  0.00           H
ATOM   2628  CA  SER A 179     119.043  92.278  74.502  1.00  0.00           C
ATOM   2629  HA  SER A 179     119.003  93.088  73.782  1.00  0.00           H
ATOM   2630  CB  SER A 179     119.263  92.888  75.902  1.00  0.00           C
ATOM   2631  HB1 SER A 179     119.393  92.008  76.572  1.00  0.00           H
ATOM   2632  HB2 SER A 179     118.363  93.408  76.292  1.00  0.00           H
ATOM   2633  OG  SER A 179     120.373  93.748  76.082  1.00  0.00           O
ATOM   2634  HG1 SER A 179     120.003  94.598  75.792  1.00  0.00           H
ATOM   2635  C   SER A 179     120.243  91.428  74.242  1.00  0.00           C
ATOM   2636  O   SER A 179     120.323  90.228  74.482  1.00  0.00           O
ATOM   2637  N   SER A 180     121.303  92.068  73.722  1.00  0.00           N
ATOM   2638  HN  SER A 180     121.233  93.038  73.512  1.00  0.00           H
ATOM   2639  CA  SER A 180     122.563  91.478  73.402  1.00  0.00           C
ATOM   2640  HA  SER A 180     122.423  90.408  73.352  1.00  0.00           H
ATOM   2641  CB  SER A 180     123.153  91.888  72.052  1.00  0.00           C
ATOM   2642  HB1 SER A 180     123.403  92.968  72.082  1.00  0.00           H
ATOM   2643  HB2 SER A 180     124.113  91.358  71.872  1.00  0.00           H
ATOM   2644  OG  SER A 180     122.243  91.628  70.992  1.00  0.00           O
ATOM   2645  HG1 SER A 180     121.583  92.318  71.012  1.00  0.00           H
ATOM   2646  C   SER A 180     123.583  91.678  74.472  1.00  0.00           C
ATOM   2647  O   SER A 180     124.273  92.698  74.472  1.00  0.00           O
ATOM   2648  N   HIS A 181     123.713  90.778  75.462  1.00  0.00           N
ATOM   2649  HN  HIS A 181     123.413  89.838  75.312  1.00  0.00           H
ATOM   2650  CA  HIS A 181     124.483  90.978  76.642  1.00  0.00           C
ATOM   2651  HA  HIS A 181     124.443  91.978  77.052  1.00  0.00           H
ATOM   2652  CB  HIS A 181     123.853  90.018  77.672  1.00  0.00           C
ATOM   2653  HB1 HIS A 181     122.763  90.188  77.582  1.00  0.00           H
ATOM   2654  HB2 HIS A 181     124.023  88.948  77.442  1.00  0.00           H
ATOM   2655  ND1 HIS A 181     124.113  91.578  79.572  1.00  0.00           N
ATOM   2656  CG  HIS A 181     124.223  90.288  79.102  1.00  0.00           C
ATOM   2657  CE1 HIS A 181     124.343  91.528  80.872  1.00  0.00           C
ATOM   2658  HE1 HIS A 181     124.513  92.328  81.592  1.00  0.00           H
ATOM   2659  NE2 HIS A 181     124.683  90.268  81.232  1.00  0.00           N
ATOM   2660  HE2 HIS A 181     124.863  89.948  82.162  1.00  0.00           H
ATOM   2661  CD2 HIS A 181     124.533  89.448  80.122  1.00  0.00           C
ATOM   2662  HD2 HIS A 181     124.623  88.378  80.262  1.00  0.00           H
ATOM   2663  C   HIS A 181     125.903  90.548  76.512  1.00  0.00           C
ATOM   2664  O   HIS A 181     126.363  89.438  76.792  1.00  0.00           O
ATOM   2665  N   PHE A 182     126.733  91.498  76.062  1.00  0.00           N
ATOM   2666  HN  PHE A 182     126.403  92.438  76.012  1.00  0.00           H
ATOM   2667  CA  PHE A 182     128.113  91.378  75.702  1.00  0.00           C
ATOM   2668  HA  PHE A 182     128.213  90.498  75.082  1.00  0.00           H
ATOM   2669  CB  PHE A 182     128.633  92.588  74.922  1.00  0.00           C
ATOM   2670  HB1 PHE A 182     129.713  92.508  74.652  1.00  0.00           H
ATOM   2671  HB2 PHE A 182     128.463  93.468  75.582  1.00  0.00           H
ATOM   2672  CG  PHE A 182     127.823  92.738  73.672  1.00  0.00           C
ATOM   2673  CD1 PHE A 182     127.873  91.768  72.702  1.00  0.00           C
ATOM   2674  HD1 PHE A 182     128.563  90.948  72.852  1.00  0.00           H
ATOM   2675  CE1 PHE A 182     127.213  91.968  71.512  1.00  0.00           C
ATOM   2676  HE1 PHE A 182     127.123  91.138  70.822  1.00  0.00           H
ATOM   2677  CZ  PHE A 182     126.353  93.028  71.322  1.00  0.00           C
ATOM   2678  HZ  PHE A 182     125.733  92.968  70.432  1.00  0.00           H
ATOM   2679  CD2 PHE A 182     127.083  93.858  73.392  1.00  0.00           C
ATOM   2680  HD2 PHE A 182     127.083  94.688  74.072  1.00  0.00           H
ATOM   2681  CE2 PHE A 182     126.303  94.018  72.262  1.00  0.00           C
ATOM   2682  HE2 PHE A 182     125.733  94.928  72.212  1.00  0.00           H
ATOM   2683  C   PHE A 182     128.993  91.208  76.892  1.00  0.00           C
ATOM   2684  O   PHE A 182     128.513  91.598  77.962  1.00  0.00           O
ATOM   2685  N   PRO A 183     130.173  90.648  76.912  1.00  0.00           N
ATOM   2686  CD  PRO A 183     130.463  89.428  76.172  1.00  0.00           C
ATOM   2687  HD1 PRO A 183     130.683  89.578  75.092  1.00  0.00           H
ATOM   2688  HD2 PRO A 183     129.633  88.718  76.352  1.00  0.00           H
ATOM   2689  CA  PRO A 183     131.213  90.918  77.862  1.00  0.00           C
ATOM   2690  HA  PRO A 183     130.823  90.528  78.782  1.00  0.00           H
ATOM   2691  CB  PRO A 183     132.393  90.118  77.312  1.00  0.00           C
ATOM   2692  HB1 PRO A 183     132.783  90.678  76.432  1.00  0.00           H
ATOM   2693  HB2 PRO A 183     133.253  90.008  78.022  1.00  0.00           H
ATOM   2694  CG  PRO A 183     131.683  88.828  76.882  1.00  0.00           C
ATOM   2695  HG1 PRO A 183     132.353  88.298  76.172  1.00  0.00           H
ATOM   2696  HG2 PRO A 183     131.353  88.198  77.742  1.00  0.00           H
ATOM   2697  C   PRO A 183     131.463  92.338  78.232  1.00  0.00           C
ATOM   2698  O   PRO A 183     131.563  93.148  77.322  1.00  0.00           O
ATOM   2699  N   TYR A 184     131.573  92.618  79.542  1.00  0.00           N
ATOM   2700  HN  TYR A 184     131.633  91.888  80.222  1.00  0.00           H
ATOM   2701  CA  TYR A 184     131.533  93.968  80.012  1.00  0.00           C
ATOM   2702  HA  TYR A 184     130.633  94.428  79.632  1.00  0.00           H
ATOM   2703  CB  TYR A 184     131.703  93.948  81.542  1.00  0.00           C
ATOM   2704  HB1 TYR A 184     131.673  94.978  81.952  1.00  0.00           H
ATOM   2705  HB2 TYR A 184     132.663  93.488  81.862  1.00  0.00           H
ATOM   2706  CG  TYR A 184     130.653  93.078  82.162  1.00  0.00           C
ATOM   2707  CD1 TYR A 184     129.313  93.238  81.882  1.00  0.00           C
ATOM   2708  HD1 TYR A 184     129.083  94.008  81.162  1.00  0.00           H
ATOM   2709  CE1 TYR A 184     128.343  92.668  82.672  1.00  0.00           C
ATOM   2710  HE1 TYR A 184     127.343  92.988  82.442  1.00  0.00           H
ATOM   2711  CZ  TYR A 184     128.673  91.848  83.722  1.00  0.00           C
ATOM   2712  OH  TYR A 184     127.663  91.218  84.472  1.00  0.00           O
ATOM   2713  HH  TYR A 184     126.813  91.288  84.032  1.00  0.00           H
ATOM   2714  CD2 TYR A 184     130.933  92.368  83.302  1.00  0.00           C
ATOM   2715  HD2 TYR A 184     131.933  92.548  83.662  1.00  0.00           H
ATOM   2716  CE2 TYR A 184     130.003  91.678  84.042  1.00  0.00           C
ATOM   2717  HE2 TYR A 184     130.243  91.118  84.932  1.00  0.00           H
ATOM   2718  C   TYR A 184     132.603  94.908  79.562  1.00  0.00           C
ATOM   2719  O   TYR A 184     132.363  96.058  79.202  1.00  0.00           O
ATOM   2720  N   SER A 185     133.873  94.458  79.482  1.00  0.00           N
ATOM   2721  HN  SER A 185     134.113  93.578  79.882  1.00  0.00           H
ATOM   2722  CA  SER A 185     134.933  95.168  78.832  1.00  0.00           C
ATOM   2723  HA  SER A 185     134.963  96.168  79.252  1.00  0.00           H
ATOM   2724  CB  SER A 185     136.373  94.728  79.122  1.00  0.00           C
ATOM   2725  HB1 SER A 185     136.493  94.908  80.212  1.00  0.00           H
ATOM   2726  HB2 SER A 185     137.083  95.398  78.602  1.00  0.00           H
ATOM   2727  OG  SER A 185     136.513  93.368  78.722  1.00  0.00           O
ATOM   2728  HG1 SER A 185     136.793  93.438  77.812  1.00  0.00           H
ATOM   2729  C   SER A 185     134.793  95.358  77.362  1.00  0.00           C
ATOM   2730  O   SER A 185     135.233  96.408  76.882  1.00  0.00           O
ATOM   2731  N   GLN A 186     134.293  94.378  76.592  1.00  0.00           N
ATOM   2732  HN  GLN A 186     133.763  93.678  77.072  1.00  0.00           H
ATOM   2733  CA  GLN A 186     134.233  94.488  75.172  1.00  0.00           C
ATOM   2734  HA  GLN A 186     134.963  95.198  74.822  1.00  0.00           H
ATOM   2735  CB  GLN A 186     134.393  93.118  74.482  1.00  0.00           C
ATOM   2736  HB1 GLN A 186     134.373  93.248  73.382  1.00  0.00           H
ATOM   2737  HB2 GLN A 186     133.513  92.478  74.712  1.00  0.00           H
ATOM   2738  CG  GLN A 186     135.643  92.328  74.882  1.00  0.00           C
ATOM   2739  HG1 GLN A 186     135.423  91.848  75.862  1.00  0.00           H
ATOM   2740  HG2 GLN A 186     135.853  91.588  74.082  1.00  0.00           H
ATOM   2741  CD  GLN A 186     136.883  93.198  75.012  1.00  0.00           C
ATOM   2742  OE1 GLN A 186     137.253  93.388  76.162  1.00  0.00           O
ATOM   2743  NE2 GLN A 186     137.483  93.708  73.902  1.00  0.00           N
ATOM   2744 1HE2 GLN A 186     137.303  93.468  72.952  1.00  0.00           H
ATOM   2745 2HE2 GLN A 186     138.403  94.088  74.042  1.00  0.00           H
ATOM   2746  C   GLN A 186     132.883  95.008  74.812  1.00  0.00           C
ATOM   2747  O   GLN A 186     132.573  95.168  73.632  1.00  0.00           O
ATOM   2748  N   TYR A 187     132.083  95.498  75.772  1.00  0.00           N
ATOM   2749  HN  TYR A 187     132.373  95.588  76.722  1.00  0.00           H
ATOM   2750  CA  TYR A 187     130.763  96.008  75.552  1.00  0.00           C
ATOM   2751  HA  TYR A 187     130.353  95.148  75.042  1.00  0.00           H
ATOM   2752  CB  TYR A 187     130.103  96.108  76.932  1.00  0.00           C
ATOM   2753  HB1 TYR A 187     130.093  95.088  77.382  1.00  0.00           H
ATOM   2754  HB2 TYR A 187     130.683  96.758  77.622  1.00  0.00           H
ATOM   2755  CG  TYR A 187     128.733  96.708  76.952  1.00  0.00           C
ATOM   2756  CD1 TYR A 187     128.553  98.068  76.992  1.00  0.00           C
ATOM   2757  HD1 TYR A 187     129.403  98.728  77.052  1.00  0.00           H
ATOM   2758  CE1 TYR A 187     127.283  98.598  77.062  1.00  0.00           C
ATOM   2759  HE1 TYR A 187     127.123  99.658  77.212  1.00  0.00           H
ATOM   2760  CZ  TYR A 187     126.213  97.728  77.002  1.00  0.00           C
ATOM   2761  OH  TYR A 187     124.923  98.258  77.192  1.00  0.00           O
ATOM   2762  HH  TYR A 187     124.293  97.568  77.422  1.00  0.00           H
ATOM   2763  CD2 TYR A 187     127.633  95.898  76.822  1.00  0.00           C
ATOM   2764  HD2 TYR A 187     127.833  94.838  76.742  1.00  0.00           H
ATOM   2765  CE2 TYR A 187     126.343  96.378  76.782  1.00  0.00           C
ATOM   2766  HE2 TYR A 187     125.493  95.718  76.812  1.00  0.00           H
ATOM   2767  C   TYR A 187     130.573  97.128  74.582  1.00  0.00           C
ATOM   2768  O   TYR A 187     129.683  96.978  73.752  1.00  0.00           O
ATOM   2769  N   GLN A 188     131.353  98.228  74.572  1.00  0.00           N
ATOM   2770  HN  GLN A 188     131.963  98.318  75.352  1.00  0.00           H
ATOM   2771  CA  GLN A 188     131.233  99.308  73.632  1.00  0.00           C
ATOM   2772  HA  GLN A 188     130.173  99.398  73.462  1.00  0.00           H
ATOM   2773  CB  GLN A 188     131.853 100.578  74.242  1.00  0.00           C
ATOM   2774  HB1 GLN A 188     131.773 101.368  73.462  1.00  0.00           H
ATOM   2775  HB2 GLN A 188     132.943 100.358  74.272  1.00  0.00           H
ATOM   2776  CG  GLN A 188     131.403 100.958  75.652  1.00  0.00           C
ATOM   2777  HG1 GLN A 188     132.043 101.768  76.062  1.00  0.00           H
ATOM   2778  HG2 GLN A 188     131.483 100.048  76.292  1.00  0.00           H
ATOM   2779  CD  GLN A 188     129.933 101.348  75.502  1.00  0.00           C
ATOM   2780  OE1 GLN A 188     129.083 100.768  74.832  1.00  0.00           O
ATOM   2781  NE2 GLN A 188     129.523 102.468  76.152  1.00  0.00           N
ATOM   2782 1HE2 GLN A 188     128.533 102.588  76.292  1.00  0.00           H
ATOM   2783 2HE2 GLN A 188     130.203 102.978  76.682  1.00  0.00           H
ATOM   2784  C   GLN A 188     131.743  99.038  72.252  1.00  0.00           C
ATOM   2785  O   GLN A 188     131.183  99.388  71.222  1.00  0.00           O
ATOM   2786  N   PHE A 189     132.843  98.268  72.222  1.00  0.00           N
ATOM   2787  HN  PHE A 189     133.443  97.988  72.972  1.00  0.00           H
ATOM   2788  CA  PHE A 189     133.383  97.718  71.012  1.00  0.00           C
ATOM   2789  HA  PHE A 189     133.483  98.628  70.432  1.00  0.00           H
ATOM   2790  CB  PHE A 189     134.703  96.998  71.302  1.00  0.00           C
ATOM   2791  HB1 PHE A 189     135.083  96.808  70.272  1.00  0.00           H
ATOM   2792  HB2 PHE A 189     134.413  96.098  71.892  1.00  0.00           H
ATOM   2793  CG  PHE A 189     135.663  97.818  72.092  1.00  0.00           C
ATOM   2794  CD1 PHE A 189     136.363  97.018  72.962  1.00  0.00           C
ATOM   2795  HD1 PHE A 189     136.063  96.008  73.232  1.00  0.00           H
ATOM   2796  CE1 PHE A 189     137.353  97.588  73.732  1.00  0.00           C
ATOM   2797  HE1 PHE A 189     137.823  96.938  74.442  1.00  0.00           H
ATOM   2798  CZ  PHE A 189     137.553  98.948  73.682  1.00  0.00           C
ATOM   2799  HZ  PHE A 189     138.313  99.428  74.292  1.00  0.00           H
ATOM   2800  CD2 PHE A 189     136.053  99.118  71.852  1.00  0.00           C
ATOM   2801  HD2 PHE A 189     135.593  99.698  71.062  1.00  0.00           H
ATOM   2802  CE2 PHE A 189     136.923  99.718  72.732  1.00  0.00           C
ATOM   2803  HE2 PHE A 189     137.313 100.718  72.582  1.00  0.00           H
ATOM   2804  C   PHE A 189     132.463  96.818  70.252  1.00  0.00           C
ATOM   2805  O   PHE A 189     132.313  96.948  69.042  1.00  0.00           O
ATOM   2806  N   TRP A 190     131.763  95.888  70.922  1.00  0.00           N
ATOM   2807  HN  TRP A 190     131.953  95.688  71.882  1.00  0.00           H
ATOM   2808  CA  TRP A 190     130.733  95.008  70.442  1.00  0.00           C
ATOM   2809  HA  TRP A 190     131.203  94.578  69.572  1.00  0.00           H
ATOM   2810  CB  TRP A 190     130.303  93.858  71.362  1.00  0.00           C
ATOM   2811  HB1 TRP A 190     130.183  94.238  72.402  1.00  0.00           H
ATOM   2812  HB2 TRP A 190     129.363  93.378  71.002  1.00  0.00           H
ATOM   2813  CG  TRP A 190     131.233  92.688  71.372  1.00  0.00           C
ATOM   2814  CD1 TRP A 190     131.973  92.228  72.422  1.00  0.00           C
ATOM   2815  HD1 TRP A 190     131.993  92.708  73.392  1.00  0.00           H
ATOM   2816  NE1 TRP A 190     132.693  91.128  72.042  1.00  0.00           N
ATOM   2817  HE1 TRP A 190     133.273  90.578  72.612  1.00  0.00           H
ATOM   2818  CE2 TRP A 190     132.413  90.788  70.742  1.00  0.00           C
ATOM   2819  CD2 TRP A 190     131.493  91.748  70.332  1.00  0.00           C
ATOM   2820  CE3 TRP A 190     131.043  91.698  69.052  1.00  0.00           C
ATOM   2821  HE3 TRP A 190     130.273  92.308  68.592  1.00  0.00           H
ATOM   2822  CZ3 TRP A 190     131.493  90.678  68.252  1.00  0.00           C
ATOM   2823  HZ3 TRP A 190     131.233  90.718  67.202  1.00  0.00           H
ATOM   2824  CZ2 TRP A 190     132.883  89.798  69.942  1.00  0.00           C
ATOM   2825  HZ2 TRP A 190     133.683  89.128  70.232  1.00  0.00           H
ATOM   2826  CH2 TRP A 190     132.393  89.728  68.662  1.00  0.00           C
ATOM   2827  HH2 TRP A 190     132.753  88.988  67.952  1.00  0.00           H
ATOM   2828  C   TRP A 190     129.523  95.718  69.952  1.00  0.00           C
ATOM   2829  O   TRP A 190     129.023  95.418  68.872  1.00  0.00           O
ATOM   2830  N   LYS A 191     129.113  96.778  70.672  1.00  0.00           N
ATOM   2831  HN  LYS A 191     129.603  96.988  71.512  1.00  0.00           H
ATOM   2832  CA  LYS A 191     128.053  97.628  70.232  1.00  0.00           C
ATOM   2833  HA  LYS A 191     127.153  97.058  70.102  1.00  0.00           H
ATOM   2834  CB  LYS A 191     127.633  98.568  71.382  1.00  0.00           C
ATOM   2835  HB1 LYS A 191     127.013  99.408  71.002  1.00  0.00           H
ATOM   2836  HB2 LYS A 191     128.503  99.068  71.832  1.00  0.00           H
ATOM   2837  CG  LYS A 191     126.783  97.978  72.512  1.00  0.00           C
ATOM   2838  HG1 LYS A 191     127.263  97.008  72.762  1.00  0.00           H
ATOM   2839  HG2 LYS A 191     125.813  97.838  71.992  1.00  0.00           H
ATOM   2840  CD  LYS A 191     126.523  98.718  73.832  1.00  0.00           C
ATOM   2841  HD1 LYS A 191     125.753  98.108  74.332  1.00  0.00           H
ATOM   2842  HD2 LYS A 191     127.473  98.688  74.412  1.00  0.00           H
ATOM   2843  CE  LYS A 191     125.743 100.028  73.712  1.00  0.00           C
ATOM   2844  HE1 LYS A 191     125.133 100.128  74.642  1.00  0.00           H
ATOM   2845  HE2 LYS A 191     125.093  99.908  72.822  1.00  0.00           H
ATOM   2846  NZ  LYS A 191     126.663 101.138  73.382  1.00  0.00           N
ATOM   2847  HZ1 LYS A 191     126.293 102.048  73.702  1.00  0.00           H
ATOM   2848  HZ2 LYS A 191     126.903 101.168  72.372  1.00  0.00           H
ATOM   2849  HZ3 LYS A 191     127.553 100.948  73.892  1.00  0.00           H
ATOM   2850  C   LYS A 191     128.313  98.438  69.012  1.00  0.00           C
ATOM   2851  O   LYS A 191     127.423  98.608  68.172  1.00  0.00           O
ATOM   2852  N   ASN A 192     129.543  98.968  68.862  1.00  0.00           N
ATOM   2853  HN  ASN A 192     130.143  98.978  69.652  1.00  0.00           H
ATOM   2854  CA  ASN A 192     129.923  99.728  67.712  1.00  0.00           C
ATOM   2855  HA  ASN A 192     129.063 100.198  67.262  1.00  0.00           H
ATOM   2856  CB  ASN A 192     130.953 100.768  68.192  1.00  0.00           C
ATOM   2857  HB1 ASN A 192     131.463 101.158  67.292  1.00  0.00           H
ATOM   2858  HB2 ASN A 192     131.653 100.228  68.862  1.00  0.00           H
ATOM   2859  CG  ASN A 192     130.263 101.958  68.852  1.00  0.00           C
ATOM   2860  OD1 ASN A 192     129.073 102.228  68.692  1.00  0.00           O
ATOM   2861  ND2 ASN A 192     130.923 102.668  69.802  1.00  0.00           N
ATOM   2862 1HD2 ASN A 192     131.873 102.478  70.022  1.00  0.00           H
ATOM   2863 2HD2 ASN A 192     130.363 103.248  70.392  1.00  0.00           H
ATOM   2864  C   ASN A 192     130.403  98.928  66.552  1.00  0.00           C
ATOM   2865  O   ASN A 192     130.293  99.438  65.432  1.00  0.00           O
ATOM   2866  N   PHE A 193     130.823  97.678  66.772  1.00  0.00           N
ATOM   2867  HN  PHE A 193     130.903  97.298  67.692  1.00  0.00           H
ATOM   2868  CA  PHE A 193     130.923  96.748  65.692  1.00  0.00           C
ATOM   2869  HA  PHE A 193     131.473  97.168  64.862  1.00  0.00           H
ATOM   2870  CB  PHE A 193     131.613  95.468  66.192  1.00  0.00           C
ATOM   2871  HB1 PHE A 193     132.513  95.708  66.802  1.00  0.00           H
ATOM   2872  HB2 PHE A 193     130.883  95.048  66.912  1.00  0.00           H
ATOM   2873  CG  PHE A 193     131.953  94.458  65.152  1.00  0.00           C
ATOM   2874  CD1 PHE A 193     131.503  93.168  65.272  1.00  0.00           C
ATOM   2875  HD1 PHE A 193     130.833  92.828  66.042  1.00  0.00           H
ATOM   2876  CE1 PHE A 193     131.943  92.278  64.312  1.00  0.00           C
ATOM   2877  HE1 PHE A 193     131.773  91.228  64.502  1.00  0.00           H
ATOM   2878  CZ  PHE A 193     132.673  92.628  63.202  1.00  0.00           C
ATOM   2879  HZ  PHE A 193     132.963  91.958  62.402  1.00  0.00           H
ATOM   2880  CD2 PHE A 193     132.643  94.838  64.022  1.00  0.00           C
ATOM   2881  HD2 PHE A 193     132.973  95.858  63.902  1.00  0.00           H
ATOM   2882  CE2 PHE A 193     133.013  93.948  63.042  1.00  0.00           C
ATOM   2883  HE2 PHE A 193     133.573  94.238  62.162  1.00  0.00           H
ATOM   2884  C   PHE A 193     129.603  96.498  65.032  1.00  0.00           C
ATOM   2885  O   PHE A 193     129.423  96.358  63.832  1.00  0.00           O
ATOM   2886  N   GLN A 194     128.583  96.278  65.882  1.00  0.00           N
ATOM   2887  HN  GLN A 194     128.713  96.278  66.872  1.00  0.00           H
ATOM   2888  CA  GLN A 194     127.213  96.358  65.482  1.00  0.00           C
ATOM   2889  HA  GLN A 194     126.923  95.578  64.802  1.00  0.00           H
ATOM   2890  CB  GLN A 194     126.283  96.068  66.672  1.00  0.00           C
ATOM   2891  HB1 GLN A 194     126.873  96.458  67.532  1.00  0.00           H
ATOM   2892  HB2 GLN A 194     125.423  96.748  66.522  1.00  0.00           H
ATOM   2893  CG  GLN A 194     125.803  94.628  66.852  1.00  0.00           C
ATOM   2894  HG1 GLN A 194     124.823  94.468  66.352  1.00  0.00           H
ATOM   2895  HG2 GLN A 194     125.503  94.368  67.892  1.00  0.00           H
ATOM   2896  CD  GLN A 194     126.703  93.528  66.302  1.00  0.00           C
ATOM   2897  OE1 GLN A 194     126.263  92.768  65.432  1.00  0.00           O
ATOM   2898  NE2 GLN A 194     128.003  93.488  66.702  1.00  0.00           N
ATOM   2899 1HE2 GLN A 194     128.383  94.128  67.362  1.00  0.00           H
ATOM   2900 2HE2 GLN A 194     128.593  92.768  66.322  1.00  0.00           H
ATOM   2901  C   GLN A 194     126.753  97.558  64.722  1.00  0.00           C
ATOM   2902  O   GLN A 194     126.183  97.428  63.642  1.00  0.00           O
ATOM   2903  N   THR A 195     127.053  98.758  65.252  1.00  0.00           N
ATOM   2904  HN  THR A 195     127.433  98.918  66.152  1.00  0.00           H
ATOM   2905  CA  THR A 195     126.733  99.968  64.552  1.00  0.00           C
ATOM   2906  HA  THR A 195     125.663 100.018  64.422  1.00  0.00           H
ATOM   2907  CB  THR A 195     127.093 101.228  65.282  1.00  0.00           C
ATOM   2908  HB  THR A 195     128.203 101.338  65.252  1.00  0.00           H
ATOM   2909  OG1 THR A 195     126.883 101.048  66.672  1.00  0.00           O
ATOM   2910  HG1 THR A 195     127.553 101.578  67.102  1.00  0.00           H
ATOM   2911  CG2 THR A 195     126.293 102.448  64.792  1.00  0.00           C
ATOM   2912 1HG2 THR A 195     125.223 102.138  64.722  1.00  0.00           H
ATOM   2913 2HG2 THR A 195     126.633 102.788  63.792  1.00  0.00           H
ATOM   2914 3HG2 THR A 195     126.533 103.308  65.452  1.00  0.00           H
ATOM   2915  C   THR A 195     127.303 100.038  63.182  1.00  0.00           C
ATOM   2916  O   THR A 195     126.673 100.428  62.192  1.00  0.00           O
ATOM   2917  N   LEU A 196     128.593  99.658  63.092  1.00  0.00           N
ATOM   2918  HN  LEU A 196     129.063  99.368  63.912  1.00  0.00           H
ATOM   2919  CA  LEU A 196     129.203  99.548  61.802  1.00  0.00           C
ATOM   2920  HA  LEU A 196     129.163 100.548  61.402  1.00  0.00           H
ATOM   2921  CB  LEU A 196     130.663  99.168  62.112  1.00  0.00           C
ATOM   2922  HB1 LEU A 196     131.143  99.888  62.792  1.00  0.00           H
ATOM   2923  HB2 LEU A 196     130.703  98.188  62.642  1.00  0.00           H
ATOM   2924  CG  LEU A 196     131.513  99.078  60.832  1.00  0.00           C
ATOM   2925  HG  LEU A 196     131.013  98.358  60.142  1.00  0.00           H
ATOM   2926  CD1 LEU A 196     132.953  98.648  61.152  1.00  0.00           C
ATOM   2927 1HD1 LEU A 196     133.513  98.608  60.192  1.00  0.00           H
ATOM   2928 2HD1 LEU A 196     132.983  97.618  61.582  1.00  0.00           H
ATOM   2929 3HD1 LEU A 196     133.463  99.458  61.712  1.00  0.00           H
ATOM   2930  CD2 LEU A 196     131.623 100.378  60.012  1.00  0.00           C
ATOM   2931 1HD2 LEU A 196     132.083 101.098  60.722  1.00  0.00           H
ATOM   2932 2HD2 LEU A 196     130.633 100.778  59.712  1.00  0.00           H
ATOM   2933 3HD2 LEU A 196     132.343 100.238  59.182  1.00  0.00           H
ATOM   2934  C   LEU A 196     128.603  98.538  60.882  1.00  0.00           C
ATOM   2935  O   LEU A 196     128.483  98.738  59.672  1.00  0.00           O
ATOM   2936  N   LYS A 197     128.183  97.368  61.372  1.00  0.00           N
ATOM   2937  HN  LYS A 197     128.503  97.138  62.292  1.00  0.00           H
ATOM   2938  CA  LYS A 197     127.583  96.298  60.632  1.00  0.00           C
ATOM   2939  HA  LYS A 197     128.203  96.088  59.772  1.00  0.00           H
ATOM   2940  CB  LYS A 197     127.373  95.048  61.502  1.00  0.00           C
ATOM   2941  HB1 LYS A 197     126.903  95.298  62.472  1.00  0.00           H
ATOM   2942  HB2 LYS A 197     128.373  94.638  61.782  1.00  0.00           H
ATOM   2943  CG  LYS A 197     126.623  93.898  60.842  1.00  0.00           C
ATOM   2944  HG1 LYS A 197     127.133  92.988  61.232  1.00  0.00           H
ATOM   2945  HG2 LYS A 197     126.813  93.858  59.752  1.00  0.00           H
ATOM   2946  CD  LYS A 197     125.143  93.728  61.202  1.00  0.00           C
ATOM   2947  HD1 LYS A 197     124.953  92.718  60.772  1.00  0.00           H
ATOM   2948  HD2 LYS A 197     124.523  94.518  60.722  1.00  0.00           H
ATOM   2949  CE  LYS A 197     124.813  93.748  62.702  1.00  0.00           C
ATOM   2950  HE1 LYS A 197     125.593  93.088  63.132  1.00  0.00           H
ATOM   2951  HE2 LYS A 197     124.973  94.738  63.172  1.00  0.00           H
ATOM   2952  NZ  LYS A 197     123.503  93.118  62.942  1.00  0.00           N
ATOM   2953  HZ1 LYS A 197     122.763  93.418  62.272  1.00  0.00           H
ATOM   2954  HZ2 LYS A 197     123.203  93.288  63.922  1.00  0.00           H
ATOM   2955  HZ3 LYS A 197     123.583  92.088  62.852  1.00  0.00           H
ATOM   2956  C   LYS A 197     126.303  96.648  59.942  1.00  0.00           C
ATOM   2957  O   LYS A 197     126.103  96.238  58.802  1.00  0.00           O
ATOM   2958  N   ILE A 198     125.513  97.468  60.642  1.00  0.00           N
ATOM   2959  HN  ILE A 198     125.793  97.798  61.542  1.00  0.00           H
ATOM   2960  CA  ILE A 198     124.203  97.888  60.262  1.00  0.00           C
ATOM   2961  HA  ILE A 198     123.643  96.988  60.032  1.00  0.00           H
ATOM   2962  CB  ILE A 198     123.403  98.538  61.362  1.00  0.00           C
ATOM   2963  HB  ILE A 198     124.033  99.358  61.762  1.00  0.00           H
ATOM   2964  CG2 ILE A 198     122.073  99.058  60.802  1.00  0.00           C
ATOM   2965 1HG2 ILE A 198     122.243  99.968  60.182  1.00  0.00           H
ATOM   2966 2HG2 ILE A 198     121.823  98.238  60.092  1.00  0.00           H
ATOM   2967 3HG2 ILE A 198     121.263  99.138  61.562  1.00  0.00           H
ATOM   2968  CG1 ILE A 198     123.093  97.548  62.492  1.00  0.00           C
ATOM   2969 1HG1 ILE A 198     122.253  96.868  62.212  1.00  0.00           H
ATOM   2970 2HG1 ILE A 198     123.953  96.878  62.732  1.00  0.00           H
ATOM   2971  CD  ILE A 198     122.823  98.058  63.902  1.00  0.00           C
ATOM   2972  HD1 ILE A 198     121.903  98.688  63.912  1.00  0.00           H
ATOM   2973  HD2 ILE A 198     122.753  97.178  64.572  1.00  0.00           H
ATOM   2974  HD3 ILE A 198     123.753  98.608  64.182  1.00  0.00           H
ATOM   2975  C   ILE A 198     124.343  98.778  59.072  1.00  0.00           C
ATOM   2976  O   ILE A 198     123.603  98.578  58.112  1.00  0.00           O
ATOM   2977  N   VAL A 199     125.293  99.728  59.102  1.00  0.00           N
ATOM   2978  HN  VAL A 199     125.933  99.868  59.852  1.00  0.00           H
ATOM   2979  CA  VAL A 199     125.553 100.658  58.052  1.00  0.00           C
ATOM   2980  HA  VAL A 199     124.643 101.048  57.602  1.00  0.00           H
ATOM   2981  CB  VAL A 199     126.403 101.848  58.402  1.00  0.00           C
ATOM   2982  HB  VAL A 199     127.343 101.598  58.942  1.00  0.00           H
ATOM   2983  CG1 VAL A 199     126.493 102.768  57.182  1.00  0.00           C
ATOM   2984 1HG1 VAL A 199     127.153 102.198  56.502  1.00  0.00           H
ATOM   2985 2HG1 VAL A 199     126.983 103.748  57.362  1.00  0.00           H
ATOM   2986 3HG1 VAL A 199     125.503 102.998  56.722  1.00  0.00           H
ATOM   2987  CG2 VAL A 199     125.633 102.708  59.422  1.00  0.00           C
ATOM   2988 1HG2 VAL A 199     126.263 103.598  59.612  1.00  0.00           H
ATOM   2989 2HG2 VAL A 199     124.673 102.958  58.942  1.00  0.00           H
ATOM   2990 3HG2 VAL A 199     125.403 102.108  60.342  1.00  0.00           H
ATOM   2991  C   VAL A 199     126.063  99.938  56.852  1.00  0.00           C
ATOM   2992  O   VAL A 199     125.663 100.198  55.712  1.00  0.00           O
ATOM   2993  N   ILE A 200     127.073  99.068  57.032  1.00  0.00           N
ATOM   2994  HN  ILE A 200     127.403  98.928  57.962  1.00  0.00           H
ATOM   2995  CA  ILE A 200     127.633  98.208  56.032  1.00  0.00           C
ATOM   2996  HA  ILE A 200     128.153  98.778  55.272  1.00  0.00           H
ATOM   2997  CB  ILE A 200     128.793  97.448  56.612  1.00  0.00           C
ATOM   2998  HB  ILE A 200     128.383  96.938  57.502  1.00  0.00           H
ATOM   2999  CG2 ILE A 200     129.303  96.358  55.652  1.00  0.00           C
ATOM   3000 1HG2 ILE A 200     128.673  95.448  55.702  1.00  0.00           H
ATOM   3001 2HG2 ILE A 200     130.243  95.958  56.082  1.00  0.00           H
ATOM   3002 3HG2 ILE A 200     129.503  96.768  54.632  1.00  0.00           H
ATOM   3003  CG1 ILE A 200     129.933  98.368  57.092  1.00  0.00           C
ATOM   3004 1HG1 ILE A 200     129.553  99.178  57.752  1.00  0.00           H
ATOM   3005 2HG1 ILE A 200     130.593  97.868  57.842  1.00  0.00           H
ATOM   3006  CD  ILE A 200     130.883  98.808  55.992  1.00  0.00           C
ATOM   3007  HD1 ILE A 200     130.243  99.418  55.322  1.00  0.00           H
ATOM   3008  HD2 ILE A 200     131.573  99.548  56.452  1.00  0.00           H
ATOM   3009  HD3 ILE A 200     131.453  97.978  55.522  1.00  0.00           H
ATOM   3010  C   ILE A 200     126.803  97.288  55.212  1.00  0.00           C
ATOM   3011  O   ILE A 200     126.813  97.248  53.982  1.00  0.00           O
ATOM   3012  N   LEU A 201     126.003  96.448  55.892  1.00  0.00           N
ATOM   3013  HN  LEU A 201     126.153  96.478  56.872  1.00  0.00           H
ATOM   3014  CA  LEU A 201     125.133  95.508  55.272  1.00  0.00           C
ATOM   3015  HA  LEU A 201     125.583  95.228  54.332  1.00  0.00           H
ATOM   3016  CB  LEU A 201     124.923  94.188  56.042  1.00  0.00           C
ATOM   3017  HB1 LEU A 201     124.333  94.418  56.952  1.00  0.00           H
ATOM   3018  HB2 LEU A 201     124.143  93.588  55.532  1.00  0.00           H
ATOM   3019  CG  LEU A 201     126.163  93.388  56.472  1.00  0.00           C
ATOM   3020  HG  LEU A 201     126.893  94.058  56.972  1.00  0.00           H
ATOM   3021  CD1 LEU A 201     126.863  92.708  55.292  1.00  0.00           C
ATOM   3022 1HD1 LEU A 201     127.703  92.098  55.692  1.00  0.00           H
ATOM   3023 2HD1 LEU A 201     127.333  93.578  54.762  1.00  0.00           H
ATOM   3024 3HD1 LEU A 201     126.323  91.948  54.702  1.00  0.00           H
ATOM   3025  CD2 LEU A 201     125.753  92.328  57.512  1.00  0.00           C
ATOM   3026 1HD2 LEU A 201     125.193  92.678  58.412  1.00  0.00           H
ATOM   3027 2HD2 LEU A 201     126.633  91.798  57.932  1.00  0.00           H
ATOM   3028 3HD2 LEU A 201     125.203  91.518  57.002  1.00  0.00           H
ATOM   3029  C   LEU A 201     123.843  96.148  54.892  1.00  0.00           C
ATOM   3030  O   LEU A 201     123.323  95.868  53.812  1.00  0.00           O
ATOM   3031  N   GLY A 202     123.253  97.028  55.722  1.00  0.00           N
ATOM   3032  HN  GLY A 202     123.713  97.138  56.592  1.00  0.00           H
ATOM   3033  CA  GLY A 202     122.053  97.728  55.362  1.00  0.00           C
ATOM   3034  HA1 GLY A 202     121.483  97.188  54.612  1.00  0.00           H
ATOM   3035  HA2 GLY A 202     121.603  97.968  56.312  1.00  0.00           H
ATOM   3036  C   GLY A 202     122.343  99.008  54.662  1.00  0.00           C
ATOM   3037  O   GLY A 202     122.023 100.088  55.152  1.00  0.00           O
ATOM   3038  N   LEU A 203     122.983  98.978  53.472  1.00  0.00           N
ATOM   3039  HN  LEU A 203     123.123  98.088  53.042  1.00  0.00           H
ATOM   3040  CA  LEU A 203     123.663 100.088  52.882  1.00  0.00           C
ATOM   3041  HA  LEU A 203     124.033 100.718  53.672  1.00  0.00           H
ATOM   3042  CB  LEU A 203     122.723 100.998  52.072  1.00  0.00           C
ATOM   3043  HB1 LEU A 203     122.013 101.328  52.872  1.00  0.00           H
ATOM   3044  HB2 LEU A 203     122.323 100.358  51.262  1.00  0.00           H
ATOM   3045  CG  LEU A 203     123.333 102.298  51.522  1.00  0.00           C
ATOM   3046  HG  LEU A 203     123.933 102.038  50.622  1.00  0.00           H
ATOM   3047  CD1 LEU A 203     122.163 103.138  50.972  1.00  0.00           C
ATOM   3048 1HD1 LEU A 203     121.493 102.458  50.422  1.00  0.00           H
ATOM   3049 2HD1 LEU A 203     121.623 103.508  51.872  1.00  0.00           H
ATOM   3050 3HD1 LEU A 203     122.613 103.928  50.322  1.00  0.00           H
ATOM   3051  CD2 LEU A 203     124.033 103.158  52.592  1.00  0.00           C
ATOM   3052 1HD2 LEU A 203     124.373 104.128  52.192  1.00  0.00           H
ATOM   3053 2HD2 LEU A 203     123.373 103.358  53.462  1.00  0.00           H
ATOM   3054 3HD2 LEU A 203     124.943 102.668  52.982  1.00  0.00           H
ATOM   3055  C   LEU A 203     124.773  99.768  51.932  1.00  0.00           C
ATOM   3056  O   LEU A 203     124.543  99.508  50.752  1.00  0.00           O
ATOM   3057  N   VAL A 204     125.993  99.818  52.492  1.00  0.00           N
ATOM   3058  HN  VAL A 204     126.183  99.908  53.472  1.00  0.00           H
ATOM   3059  CA  VAL A 204     127.203  99.908  51.732  1.00  0.00           C
ATOM   3060  HA  VAL A 204     127.133 100.798  51.122  1.00  0.00           H
ATOM   3061  CB  VAL A 204     128.383 100.208  52.612  1.00  0.00           C
ATOM   3062  HB  VAL A 204     128.573  99.378  53.322  1.00  0.00           H
ATOM   3063  CG1 VAL A 204     128.143 101.448  53.482  1.00  0.00           C
ATOM   3064 1HG1 VAL A 204     127.363 101.178  54.222  1.00  0.00           H
ATOM   3065 2HG1 VAL A 204     129.023 101.718  54.102  1.00  0.00           H
ATOM   3066 3HG1 VAL A 204     127.713 102.288  52.902  1.00  0.00           H
ATOM   3067  CG2 VAL A 204     129.663 100.318  51.762  1.00  0.00           C
ATOM   3068 1HG2 VAL A 204     129.523 100.958  50.862  1.00  0.00           H
ATOM   3069 2HG2 VAL A 204     130.423 100.788  52.412  1.00  0.00           H
ATOM   3070 3HG2 VAL A 204     129.933  99.338  51.302  1.00  0.00           H
ATOM   3071  C   VAL A 204     127.483  98.748  50.832  1.00  0.00           C
ATOM   3072  O   VAL A 204     127.673  98.968  49.642  1.00  0.00           O
ATOM   3073  N   LEU A 205     127.323  97.518  51.362  1.00  0.00           N
ATOM   3074  HN  LEU A 205     127.073  97.398  52.322  1.00  0.00           H
ATOM   3075  CA  LEU A 205     127.563  96.298  50.662  1.00  0.00           C
ATOM   3076  HA  LEU A 205     128.563  96.318  50.252  1.00  0.00           H
ATOM   3077  CB  LEU A 205     127.813  95.078  51.572  1.00  0.00           C
ATOM   3078  HB1 LEU A 205     126.823  94.668  51.862  1.00  0.00           H
ATOM   3079  HB2 LEU A 205     128.393  95.528  52.402  1.00  0.00           H
ATOM   3080  CG  LEU A 205     128.523  93.898  50.882  1.00  0.00           C
ATOM   3081  HG  LEU A 205     128.113  93.648  49.882  1.00  0.00           H
ATOM   3082  CD1 LEU A 205     130.023  94.138  50.622  1.00  0.00           C
ATOM   3083 1HD1 LEU A 205     130.443  93.298  50.032  1.00  0.00           H
ATOM   3084 2HD1 LEU A 205     130.283  95.018  49.982  1.00  0.00           H
ATOM   3085 3HD1 LEU A 205     130.533  94.198  51.602  1.00  0.00           H
ATOM   3086  CD2 LEU A 205     128.383  92.678  51.802  1.00  0.00           C
ATOM   3087 1HD2 LEU A 205     129.033  91.818  51.512  1.00  0.00           H
ATOM   3088 2HD2 LEU A 205     128.583  92.968  52.862  1.00  0.00           H
ATOM   3089 3HD2 LEU A 205     127.303  92.408  51.812  1.00  0.00           H
ATOM   3090  C   LEU A 205     126.703  95.998  49.492  1.00  0.00           C
ATOM   3091  O   LEU A 205     127.253  95.788  48.412  1.00  0.00           O
ATOM   3092  N   PRO A 206     125.403  96.058  49.512  1.00  0.00           N
ATOM   3093  CD  PRO A 206     124.643  95.918  50.742  1.00  0.00           C
ATOM   3094  HD1 PRO A 206     124.993  96.568  51.582  1.00  0.00           H
ATOM   3095  HD2 PRO A 206     124.693  94.818  50.912  1.00  0.00           H
ATOM   3096  CA  PRO A 206     124.603  95.858  48.332  1.00  0.00           C
ATOM   3097  HA  PRO A 206     125.043  95.088  47.722  1.00  0.00           H
ATOM   3098  CB  PRO A 206     123.183  95.638  48.862  1.00  0.00           C
ATOM   3099  HB1 PRO A 206     122.313  96.078  48.332  1.00  0.00           H
ATOM   3100  HB2 PRO A 206     123.103  94.528  48.812  1.00  0.00           H
ATOM   3101  CG  PRO A 206     123.193  96.168  50.302  1.00  0.00           C
ATOM   3102  HG1 PRO A 206     123.043  97.268  50.312  1.00  0.00           H
ATOM   3103  HG2 PRO A 206     122.463  95.768  51.032  1.00  0.00           H
ATOM   3104  C   PRO A 206     124.603  96.998  47.372  1.00  0.00           C
ATOM   3105  O   PRO A 206     124.653  96.868  46.152  1.00  0.00           O
ATOM   3106  N   LEU A 207     124.723  98.248  47.852  1.00  0.00           N
ATOM   3107  HN  LEU A 207     124.613  98.468  48.822  1.00  0.00           H
ATOM   3108  CA  LEU A 207     124.943  99.378  47.012  1.00  0.00           C
ATOM   3109  HA  LEU A 207     124.213  99.528  46.222  1.00  0.00           H
ATOM   3110  CB  LEU A 207     125.003 100.648  47.872  1.00  0.00           C
ATOM   3111  HB1 LEU A 207     124.143 100.668  48.582  1.00  0.00           H
ATOM   3112  HB2 LEU A 207     125.853 100.488  48.572  1.00  0.00           H
ATOM   3113  CG  LEU A 207     125.323 101.978  47.152  1.00  0.00           C
ATOM   3114  HG  LEU A 207     126.043 101.868  46.322  1.00  0.00           H
ATOM   3115  CD1 LEU A 207     123.973 102.538  46.672  1.00  0.00           C
ATOM   3116 1HD1 LEU A 207     123.943 103.638  46.502  1.00  0.00           H
ATOM   3117 2HD1 LEU A 207     123.783 102.118  45.662  1.00  0.00           H
ATOM   3118 3HD1 LEU A 207     123.043 102.338  47.232  1.00  0.00           H
ATOM   3119  CD2 LEU A 207     125.993 103.038  48.042  1.00  0.00           C
ATOM   3120 1HD2 LEU A 207     127.003 102.738  48.382  1.00  0.00           H
ATOM   3121 2HD2 LEU A 207     125.383 103.228  48.952  1.00  0.00           H
ATOM   3122 3HD2 LEU A 207     125.963 104.038  47.562  1.00  0.00           H
ATOM   3123  C   LEU A 207     126.223  99.348  46.262  1.00  0.00           C
ATOM   3124  O   LEU A 207     126.283  99.688  45.082  1.00  0.00           O
ATOM   3125  N   LEU A 208     127.393  98.908  46.772  1.00  0.00           N
ATOM   3126  HN  LEU A 208     127.463  98.598  47.722  1.00  0.00           H
ATOM   3127  CA  LEU A 208     128.633  98.838  46.082  1.00  0.00           C
ATOM   3128  HA  LEU A 208     128.923  99.798  45.682  1.00  0.00           H
ATOM   3129  CB  LEU A 208     129.703  98.528  47.152  1.00  0.00           C
ATOM   3130  HB1 LEU A 208     129.503  99.308  47.922  1.00  0.00           H
ATOM   3131  HB2 LEU A 208     129.543  97.518  47.582  1.00  0.00           H
ATOM   3132  CG  LEU A 208     131.183  98.598  46.772  1.00  0.00           C
ATOM   3133  HG  LEU A 208     131.423  99.398  46.032  1.00  0.00           H
ATOM   3134  CD1 LEU A 208     131.683  97.308  46.092  1.00  0.00           C
ATOM   3135 1HD1 LEU A 208     131.413  96.328  46.542  1.00  0.00           H
ATOM   3136 2HD1 LEU A 208     131.383  97.308  45.022  1.00  0.00           H
ATOM   3137 3HD1 LEU A 208     132.793  97.258  46.152  1.00  0.00           H
ATOM   3138  CD2 LEU A 208     131.943  98.798  48.092  1.00  0.00           C
ATOM   3139 1HD2 LEU A 208     131.853  97.988  48.852  1.00  0.00           H
ATOM   3140 2HD2 LEU A 208     132.993  99.038  47.842  1.00  0.00           H
ATOM   3141 3HD2 LEU A 208     131.633  99.718  48.622  1.00  0.00           H
ATOM   3142  C   LEU A 208     128.643  97.778  45.032  1.00  0.00           C
ATOM   3143  O   LEU A 208     129.243  97.868  43.962  1.00  0.00           O
ATOM   3144  N   VAL A 209     127.863  96.688  45.172  1.00  0.00           N
ATOM   3145  HN  VAL A 209     127.363  96.638  46.032  1.00  0.00           H
ATOM   3146  CA  VAL A 209     127.563  95.678  44.192  1.00  0.00           C
ATOM   3147  HA  VAL A 209     128.523  95.318  43.842  1.00  0.00           H
ATOM   3148  CB  VAL A 209     126.773  94.528  44.732  1.00  0.00           C
ATOM   3149  HB  VAL A 209     125.883  94.988  45.222  1.00  0.00           H
ATOM   3150  CG1 VAL A 209     127.703  93.808  45.722  1.00  0.00           C
ATOM   3151 1HG1 VAL A 209     128.733  93.768  45.312  1.00  0.00           H
ATOM   3152 2HG1 VAL A 209     127.443  92.778  46.062  1.00  0.00           H
ATOM   3153 3HG1 VAL A 209     127.823  94.388  46.652  1.00  0.00           H
ATOM   3154  CG2 VAL A 209     126.413  93.518  43.632  1.00  0.00           C
ATOM   3155 1HG2 VAL A 209     125.803  94.008  42.842  1.00  0.00           H
ATOM   3156 2HG2 VAL A 209     125.823  92.668  44.032  1.00  0.00           H
ATOM   3157 3HG2 VAL A 209     127.383  93.138  43.232  1.00  0.00           H
ATOM   3158  C   VAL A 209     126.833  96.248  43.032  1.00  0.00           C
ATOM   3159  O   VAL A 209     127.163  95.978  41.872  1.00  0.00           O
ATOM   3160  N   MET A 210     125.773  96.998  43.372  1.00  0.00           N
ATOM   3161  HN  MET A 210     125.523  97.158  44.322  1.00  0.00           H
ATOM   3162  CA  MET A 210     124.893  97.608  42.422  1.00  0.00           C
ATOM   3163  HA  MET A 210     124.433  96.778  41.912  1.00  0.00           H
ATOM   3164  CB  MET A 210     123.783  98.288  43.242  1.00  0.00           C
ATOM   3165  HB1 MET A 210     123.293  97.518  43.882  1.00  0.00           H
ATOM   3166  HB2 MET A 210     124.313  98.998  43.912  1.00  0.00           H
ATOM   3167  CG  MET A 210     122.593  98.818  42.432  1.00  0.00           C
ATOM   3168  HG1 MET A 210     122.633  98.268  41.462  1.00  0.00           H
ATOM   3169  HG2 MET A 210     121.653  98.468  42.902  1.00  0.00           H
ATOM   3170  SD  MET A 210     122.633 100.598  42.072  1.00  0.00           S
ATOM   3171  CE  MET A 210     120.933 100.528  41.422  1.00  0.00           C
ATOM   3172  HE1 MET A 210     120.243 100.818  42.242  1.00  0.00           H
ATOM   3173  HE2 MET A 210     120.773 101.178  40.532  1.00  0.00           H
ATOM   3174  HE3 MET A 210     120.633  99.528  41.052  1.00  0.00           H
ATOM   3175  C   MET A 210     125.453  98.568  41.432  1.00  0.00           C
ATOM   3176  O   MET A 210     125.153  98.478  40.252  1.00  0.00           O
ATOM   3177  N   VAL A 211     126.313  99.438  42.012  1.00  0.00           N
ATOM   3178  HN  VAL A 211     126.453  99.518  43.002  1.00  0.00           H
ATOM   3179  CA  VAL A 211     126.913 100.498  41.272  1.00  0.00           C
ATOM   3180  HA  VAL A 211     126.093 100.918  40.702  1.00  0.00           H
ATOM   3181  CB  VAL A 211     127.423 101.678  42.052  1.00  0.00           C
ATOM   3182  HB  VAL A 211     127.923 102.368  41.342  1.00  0.00           H
ATOM   3183  CG1 VAL A 211     126.203 102.338  42.712  1.00  0.00           C
ATOM   3184 1HG1 VAL A 211     125.413 102.548  41.952  1.00  0.00           H
ATOM   3185 2HG1 VAL A 211     125.823 101.698  43.532  1.00  0.00           H
ATOM   3186 3HG1 VAL A 211     126.543 103.268  43.222  1.00  0.00           H
ATOM   3187  CG2 VAL A 211     128.523 101.248  43.042  1.00  0.00           C
ATOM   3188 1HG2 VAL A 211     129.213 100.478  42.632  1.00  0.00           H
ATOM   3189 2HG2 VAL A 211     128.003 100.928  43.972  1.00  0.00           H
ATOM   3190 3HG2 VAL A 211     129.233 102.008  43.422  1.00  0.00           H
ATOM   3191  C   VAL A 211     127.913  99.958  40.322  1.00  0.00           C
ATOM   3192  O   VAL A 211     128.003 100.528  39.232  1.00  0.00           O
ATOM   3193  N   ILE A 212     128.693  98.898  40.612  1.00  0.00           N
ATOM   3194  HN  ILE A 212     128.583  98.458  41.492  1.00  0.00           H
ATOM   3195  CA  ILE A 212     129.623  98.218  39.772  1.00  0.00           C
ATOM   3196  HA  ILE A 212     130.323  98.928  39.352  1.00  0.00           H
ATOM   3197  CB  ILE A 212     130.443  97.188  40.492  1.00  0.00           C
ATOM   3198  HB  ILE A 212     129.803  96.528  41.112  1.00  0.00           H
ATOM   3199  CG2 ILE A 212     131.313  96.288  39.602  1.00  0.00           C
ATOM   3200 1HG2 ILE A 212     130.673  95.608  39.002  1.00  0.00           H
ATOM   3201 2HG2 ILE A 212     131.993  96.868  38.942  1.00  0.00           H
ATOM   3202 3HG2 ILE A 212     131.963  95.668  40.262  1.00  0.00           H
ATOM   3203  CG1 ILE A 212     131.383  97.978  41.422  1.00  0.00           C
ATOM   3204 1HG1 ILE A 212     130.763  98.658  42.052  1.00  0.00           H
ATOM   3205 2HG1 ILE A 212     132.153  98.568  40.892  1.00  0.00           H
ATOM   3206  CD  ILE A 212     132.043  97.038  42.442  1.00  0.00           C
ATOM   3207  HD1 ILE A 212     132.613  97.518  43.262  1.00  0.00           H
ATOM   3208  HD2 ILE A 212     132.883  96.488  41.972  1.00  0.00           H
ATOM   3209  HD3 ILE A 212     131.283  96.318  42.812  1.00  0.00           H
ATOM   3210  C   ILE A 212     128.923  97.538  38.642  1.00  0.00           C
ATOM   3211  O   ILE A 212     129.313  97.618  37.482  1.00  0.00           O
ATOM   3212  N   CYS A 213     127.793  96.888  38.982  1.00  0.00           N
ATOM   3213  HN  CYS A 213     127.503  96.708  39.912  1.00  0.00           H
ATOM   3214  CA  CYS A 213     126.983  96.248  37.992  1.00  0.00           C
ATOM   3215  HA  CYS A 213     127.553  95.658  37.292  1.00  0.00           H
ATOM   3216  CB  CYS A 213     125.933  95.308  38.622  1.00  0.00           C
ATOM   3217  HB1 CYS A 213     125.443  94.818  37.762  1.00  0.00           H
ATOM   3218  HB2 CYS A 213     125.153  95.878  39.172  1.00  0.00           H
ATOM   3219  SG  CYS A 213     126.573  93.918  39.602  1.00  0.00           S
ATOM   3220  HG1 CYS A 213     127.253  94.638  40.472  1.00  0.00           H
ATOM   3221  C   CYS A 213     126.253  97.128  37.042  1.00  0.00           C
ATOM   3222  O   CYS A 213     126.233  96.858  35.842  1.00  0.00           O
ATOM   3223  N   TYR A 214     125.723  98.238  37.582  1.00  0.00           N
ATOM   3224  HN  TYR A 214     125.843  98.358  38.562  1.00  0.00           H
ATOM   3225  CA  TYR A 214     125.133  99.208  36.712  1.00  0.00           C
ATOM   3226  HA  TYR A 214     124.453  98.668  36.062  1.00  0.00           H
ATOM   3227  CB  TYR A 214     124.303 100.138  37.602  1.00  0.00           C
ATOM   3228  HB1 TYR A 214     124.973 100.828  38.152  1.00  0.00           H
ATOM   3229  HB2 TYR A 214     123.713  99.548  38.332  1.00  0.00           H
ATOM   3230  CG  TYR A 214     123.413 101.078  36.862  1.00  0.00           C
ATOM   3231  CD1 TYR A 214     123.193 102.338  37.382  1.00  0.00           C
ATOM   3232  HD1 TYR A 214     123.673 102.678  38.292  1.00  0.00           H
ATOM   3233  CE1 TYR A 214     122.313 103.168  36.742  1.00  0.00           C
ATOM   3234  HE1 TYR A 214     122.213 104.158  37.162  1.00  0.00           H
ATOM   3235  CZ  TYR A 214     121.553 102.718  35.682  1.00  0.00           C
ATOM   3236  OH  TYR A 214     120.713 103.678  35.072  1.00  0.00           O
ATOM   3237  HH  TYR A 214     120.593 104.418  35.682  1.00  0.00           H
ATOM   3238  CD2 TYR A 214     122.663 100.638  35.802  1.00  0.00           C
ATOM   3239  HD2 TYR A 214     122.823  99.678  35.332  1.00  0.00           H
ATOM   3240  CE2 TYR A 214     121.773 101.468  35.162  1.00  0.00           C
ATOM   3241  HE2 TYR A 214     121.283 101.018  34.315  1.00  0.00           H
ATOM   3242  C   TYR A 214     125.993  99.918  35.732  1.00  0.00           C
ATOM   3243  O   TYR A 214     125.563 100.128  34.592  1.00  0.00           O
ATOM   3244  N   SER A 215     127.193 100.298  36.212  1.00  0.00           N
ATOM   3245  HN  SER A 215     127.413 100.208  37.182  1.00  0.00           H
ATOM   3246  CA  SER A 215     128.133 100.978  35.382  1.00  0.00           C
ATOM   3247  HA  SER A 215     127.563 101.818  35.012  1.00  0.00           H
ATOM   3248  CB  SER A 215     129.333 101.498  36.182  1.00  0.00           C
ATOM   3249  HB1 SER A 215     128.893 102.318  36.792  1.00  0.00           H
ATOM   3250  HB2 SER A 215     129.853 100.688  36.732  1.00  0.00           H
ATOM   3251  OG  SER A 215     130.313 102.118  35.352  1.00  0.00           O
ATOM   3252  HG1 SER A 215     131.103 102.318  35.852  1.00  0.00           H
ATOM   3253  C   SER A 215     128.553 100.128  34.235  1.00  0.00           C
ATOM   3254  O   SER A 215     128.843 100.628  33.145  1.00  0.00           O
ATOM   3255  N   GLY A 216     128.743  98.818  34.455  1.00  0.00           N
ATOM   3256  HN  GLY A 216     128.593  98.508  35.392  1.00  0.00           H
ATOM   3257  CA  GLY A 216     128.833  97.708  33.555  1.00  0.00           C
ATOM   3258  HA1 GLY A 216     128.783  96.828  34.185  1.00  0.00           H
ATOM   3259  HA2 GLY A 216     129.733  97.818  32.975  1.00  0.00           H
ATOM   3260  C   GLY A 216     127.783  97.448  32.535  1.00  0.00           C
ATOM   3261  O   GLY A 216     127.983  97.288  31.325  1.00  0.00           O
ATOM   3262  N   ILE A 217     126.523  97.488  33.015  1.00  0.00           N
ATOM   3263  HN  ILE A 217     126.403  97.648  33.985  1.00  0.00           H
ATOM   3264  CA  ILE A 217     125.413  97.558  32.115  1.00  0.00           C
ATOM   3265  HA  ILE A 217     125.473  96.718  31.435  1.00  0.00           H
ATOM   3266  CB  ILE A 217     124.163  97.488  32.935  1.00  0.00           C
ATOM   3267  HB  ILE A 217     124.333  98.218  33.765  1.00  0.00           H
ATOM   3268  CG2 ILE A 217     122.983  98.108  32.165  1.00  0.00           C
ATOM   3269 1HG2 ILE A 217     122.753  97.518  31.255  1.00  0.00           H
ATOM   3270 2HG2 ILE A 217     123.073  99.188  31.915  1.00  0.00           H
ATOM   3271 3HG2 ILE A 217     122.083  98.018  32.805  1.00  0.00           H
ATOM   3272  CG1 ILE A 217     123.913  96.058  33.425  1.00  0.00           C
ATOM   3273 1HG1 ILE A 217     123.733  95.338  32.595  1.00  0.00           H
ATOM   3274 2HG1 ILE A 217     124.823  95.748  33.985  1.00  0.00           H
ATOM   3275  CD  ILE A 217     122.773  95.988  34.445  1.00  0.00           C
ATOM   3276  HD1 ILE A 217     121.833  96.498  34.155  1.00  0.00           H
ATOM   3277  HD2 ILE A 217     123.113  96.478  35.382  1.00  0.00           H
ATOM   3278  HD3 ILE A 217     122.383  94.948  34.562  1.00  0.00           H
ATOM   3279  C   ILE A 217     125.473  98.658  31.095  1.00  0.00           C
ATOM   3280  O   ILE A 217     125.183  98.448  29.925  1.00  0.00           O
ATOM   3281  N   LEU A 218     125.763  99.918  31.465  1.00  0.00           N
ATOM   3282  HN  LEU A 218     125.973 100.178  32.405  1.00  0.00           H
ATOM   3283  CA  LEU A 218     125.843 101.108  30.685  1.00  0.00           C
ATOM   3284  HA  LEU A 218     124.953 101.318  30.105  1.00  0.00           H
ATOM   3285  CB  LEU A 218     126.073 102.278  31.655  1.00  0.00           C
ATOM   3286  HB1 LEU A 218     126.333 103.168  31.035  1.00  0.00           H
ATOM   3287  HB2 LEU A 218     126.983 102.168  32.285  1.00  0.00           H
ATOM   3288  CG  LEU A 218     124.843 102.668  32.495  1.00  0.00           C
ATOM   3289  HG  LEU A 218     124.463 101.768  33.035  1.00  0.00           H
ATOM   3290  CD1 LEU A 218     125.233 103.738  33.535  1.00  0.00           C
ATOM   3291 1HD1 LEU A 218     125.773 104.588  33.055  1.00  0.00           H
ATOM   3292 2HD1 LEU A 218     125.853 103.218  34.295  1.00  0.00           H
ATOM   3293 3HD1 LEU A 218     124.333 104.108  34.065  1.00  0.00           H
ATOM   3294  CD2 LEU A 218     123.643 103.158  31.675  1.00  0.00           C
ATOM   3295 1HD2 LEU A 218     122.733 103.288  32.295  1.00  0.00           H
ATOM   3296 2HD2 LEU A 218     123.803 104.138  31.185  1.00  0.00           H
ATOM   3297 3HD2 LEU A 218     123.443 102.448  30.845  1.00  0.00           H
ATOM   3298  C   LEU A 218     126.873 100.998  29.615  1.00  0.00           C
ATOM   3299  O   LEU A 218     126.733 101.338  28.445  1.00  0.00           O
ATOM   3300  N   LYS A 219     128.023 100.388  29.985  1.00  0.00           N
ATOM   3301  HN  LYS A 219     128.113 100.048  30.925  1.00  0.00           H
ATOM   3302  CA  LYS A 219     129.043 100.158  29.025  1.00  0.00           C
ATOM   3303  HA  LYS A 219     129.183 101.068  28.455  1.00  0.00           H
ATOM   3304  CB  LYS A 219     130.343  99.948  29.825  1.00  0.00           C
ATOM   3305  HB1 LYS A 219     131.173  99.478  29.255  1.00  0.00           H
ATOM   3306  HB2 LYS A 219     130.033  99.208  30.585  1.00  0.00           H
ATOM   3307  CG  LYS A 219     130.863 101.158  30.595  1.00  0.00           C
ATOM   3308  HG1 LYS A 219     130.123 101.648  31.275  1.00  0.00           H
ATOM   3309  HG2 LYS A 219     131.033 101.898  29.785  1.00  0.00           H
ATOM   3310  CD  LYS A 219     132.183 100.798  31.275  1.00  0.00           C
ATOM   3311  HD1 LYS A 219     132.853 101.678  31.435  1.00  0.00           H
ATOM   3312  HD2 LYS A 219     132.813 100.278  30.515  1.00  0.00           H
ATOM   3313  CE  LYS A 219     132.043 100.008  32.575  1.00  0.00           C
ATOM   3314  HE1 LYS A 219     131.403 100.518  33.325  1.00  0.00           H
ATOM   3315  HE2 LYS A 219     131.553  99.028  32.395  1.00  0.00           H
ATOM   3316  NZ  LYS A 219     133.323  99.768  33.265  1.00  0.00           N
ATOM   3317  HZ1 LYS A 219     133.943  99.148  32.695  1.00  0.00           H
ATOM   3318  HZ2 LYS A 219     133.873 100.628  33.445  1.00  0.00           H
ATOM   3319  HZ3 LYS A 219     133.193  99.158  34.095  1.00  0.00           H
ATOM   3320  C   LYS A 219     128.813  99.058  28.045  1.00  0.00           C
ATOM   3321  O   LYS A 219     129.153  99.188  26.865  1.00  0.00           O
ATOM   3322  N   THR A 220     128.203  97.918  28.415  1.00  0.00           N
ATOM   3323  HN  THR A 220     127.963  97.778  29.375  1.00  0.00           H
ATOM   3324  CA  THR A 220     128.073  96.858  27.465  1.00  0.00           C
ATOM   3325  HA  THR A 220     129.023  96.758  26.975  1.00  0.00           H
ATOM   3326  CB  THR A 220     127.863  95.518  28.095  1.00  0.00           C
ATOM   3327  HB  THR A 220     128.583  95.348  28.915  1.00  0.00           H
ATOM   3328  OG1 THR A 220     128.093  94.398  27.245  1.00  0.00           O
ATOM   3329  HG1 THR A 220     129.023  94.328  27.025  1.00  0.00           H
ATOM   3330  CG2 THR A 220     126.453  95.338  28.675  1.00  0.00           C
ATOM   3331 1HG2 THR A 220     125.713  94.978  27.925  1.00  0.00           H
ATOM   3332 2HG2 THR A 220     126.453  94.518  29.415  1.00  0.00           H
ATOM   3333 3HG2 THR A 220     126.263  96.308  29.165  1.00  0.00           H
ATOM   3334  C   THR A 220     127.063  97.168  26.405  1.00  0.00           C
ATOM   3335  O   THR A 220     127.113  96.748  25.255  1.00  0.00           O
ATOM   3336  N   LEU A 221     126.023  97.968  26.695  1.00  0.00           N
ATOM   3337  HN  LEU A 221     125.933  98.248  27.645  1.00  0.00           H
ATOM   3338  CA  LEU A 221     125.053  98.438  25.755  1.00  0.00           C
ATOM   3339  HA  LEU A 221     125.043  97.788  24.895  1.00  0.00           H
ATOM   3340  CB  LEU A 221     123.643  98.418  26.355  1.00  0.00           C
ATOM   3341  HB1 LEU A 221     122.893  98.568  25.545  1.00  0.00           H
ATOM   3342  HB2 LEU A 221     123.423  99.278  27.035  1.00  0.00           H
ATOM   3343  CG  LEU A 221     123.233  97.188  27.165  1.00  0.00           C
ATOM   3344  HG  LEU A 221     123.973  97.108  27.995  1.00  0.00           H
ATOM   3345  CD1 LEU A 221     123.343  95.888  26.355  1.00  0.00           C
ATOM   3346 1HD1 LEU A 221     122.893  94.978  26.815  1.00  0.00           H
ATOM   3347 2HD1 LEU A 221     124.403  95.678  26.065  1.00  0.00           H
ATOM   3348 3HD1 LEU A 221     122.673  95.998  25.475  1.00  0.00           H
ATOM   3349  CD2 LEU A 221     121.933  97.258  27.995  1.00  0.00           C
ATOM   3350 1HD2 LEU A 221     121.063  97.678  27.465  1.00  0.00           H
ATOM   3351 2HD2 LEU A 221     121.693  96.328  28.555  1.00  0.00           H
ATOM   3352 3HD2 LEU A 221     122.193  98.008  28.765  1.00  0.00           H
ATOM   3353  C   LEU A 221     125.363  99.778  25.175  1.00  0.00           C
ATOM   3354  O   LEU A 221     124.473 100.218  24.455  1.00  0.00           O
ATOM   3355  N   LEU A 222     126.463 100.508  25.455  1.00  0.00           N
ATOM   3356  HN  LEU A 222     127.093 100.048  26.075  1.00  0.00           H
ATOM   3357  CA  LEU A 222     126.823 101.768  24.885  1.00  0.00           C
ATOM   3358  HA  LEU A 222     126.073 102.448  25.275  1.00  0.00           H
ATOM   3359  CB  LEU A 222     128.123 102.328  25.485  1.00  0.00           C
ATOM   3360  HB1 LEU A 222     127.973 102.348  26.585  1.00  0.00           H
ATOM   3361  HB2 LEU A 222     128.903 101.568  25.295  1.00  0.00           H
ATOM   3362  CG  LEU A 222     128.553 103.758  25.125  1.00  0.00           C
ATOM   3363  HG  LEU A 222     128.923 103.848  24.085  1.00  0.00           H
ATOM   3364  CD1 LEU A 222     129.823 104.088  25.925  1.00  0.00           C
ATOM   3365 1HD1 LEU A 222     130.233 105.108  25.755  1.00  0.00           H
ATOM   3366 2HD1 LEU A 222     130.533 103.258  25.765  1.00  0.00           H
ATOM   3367 3HD1 LEU A 222     129.623 103.968  27.015  1.00  0.00           H
ATOM   3368  CD2 LEU A 222     127.513 104.838  25.465  1.00  0.00           C
ATOM   3369 1HD2 LEU A 222     126.803 104.898  24.605  1.00  0.00           H
ATOM   3370 2HD2 LEU A 222     126.983 104.578  26.405  1.00  0.00           H
ATOM   3371 3HD2 LEU A 222     128.073 105.798  25.545  1.00  0.00           H
ATOM   3372  C   LEU A 222     126.753 102.008  23.415  1.00  0.00           C
ATOM   3373  O   LEU A 222     126.163 102.958  22.905  1.00  0.00           O
ATOM   3374  N   ARG A 223     127.343 101.108  22.605  1.00  0.00           N
ATOM   3375  HN  ARG A 223     127.913 100.418  23.045  1.00  0.00           H
ATOM   3376  CA  ARG A 223     127.183 100.958  21.195  1.00  0.00           C
ATOM   3377  HA  ARG A 223     126.783 101.828  20.695  1.00  0.00           H
ATOM   3378  CB  ARG A 223     128.563 100.898  20.515  1.00  0.00           C
ATOM   3379  HB1 ARG A 223     129.083 101.838  20.815  1.00  0.00           H
ATOM   3380  HB2 ARG A 223     129.143 100.008  20.845  1.00  0.00           H
ATOM   3381  CG  ARG A 223     128.533 100.748  18.985  1.00  0.00           C
ATOM   3382  HG1 ARG A 223     128.133  99.768  18.645  1.00  0.00           H
ATOM   3383  HG2 ARG A 223     127.873 101.488  18.485  1.00  0.00           H
ATOM   3384  CD  ARG A 223     129.963 100.728  18.435  1.00  0.00           C
ATOM   3385  HD1 ARG A 223     130.543  99.908  18.895  1.00  0.00           H
ATOM   3386  HD2 ARG A 223     130.513 101.658  18.685  1.00  0.00           H
ATOM   3387  NE  ARG A 223     129.773 100.638  16.955  1.00  0.00           N
ATOM   3388  HE  ARG A 223     128.883 100.958  16.615  1.00  0.00           H
ATOM   3389  CZ  ARG A 223     130.403  99.678  16.225  1.00  0.00           C
ATOM   3390  NH1 ARG A 223     131.553  99.088  16.665  1.00  0.00           N
ATOM   3391 1HH1 ARG A 223     132.253  98.718  16.055  1.00  0.00           H
ATOM   3392 2HH1 ARG A 223     131.873  99.638  17.425  1.00  0.00           H
ATOM   3393  NH2 ARG A 223     129.923  99.308  15.005  1.00  0.00           N
ATOM   3394 1HH2 ARG A 223     129.223  99.858  14.545  1.00  0.00           H
ATOM   3395 2HH2 ARG A 223     130.543  98.838  14.365  1.00  0.00           H
ATOM   3396  C   ARG A 223     126.303  99.848  20.755  1.00  0.00           C
ATOM   3397  O   ARG A 223     126.613  98.688  21.005  1.00  0.00           O
ATOM   3398  N   CYS A 224     125.173 100.138  20.085  1.00  0.00           N
ATOM   3399  HN  CYS A 224     125.053 101.078  19.785  1.00  0.00           H
ATOM   3400  CA  CYS A 224     124.233  99.088  19.825  1.00  0.00           C
ATOM   3401  HA  CYS A 224     124.223  98.438  20.695  1.00  0.00           H
ATOM   3402  CB  CYS A 224     122.823  99.688  19.725  1.00  0.00           C
ATOM   3403  HB1 CYS A 224     122.853 100.508  18.975  1.00  0.00           H
ATOM   3404  HB2 CYS A 224     122.813 100.098  20.755  1.00  0.00           H
ATOM   3405  SG  CYS A 224     121.413  98.598  19.355  1.00  0.00           S
ATOM   3406  HG1 CYS A 224     121.283  98.098  20.575  1.00  0.00           H
ATOM   3407  C   CYS A 224     124.563  98.258  18.635  1.00  0.00           C
ATOM   3408  O   CYS A 224     124.843  98.708  17.525  1.00  0.00           O
ATOM   3409  N   ARG A 225     124.443  96.928  18.795  1.00  0.00           N
ATOM   3410  HN  ARG A 225     124.353  96.578  19.725  1.00  0.00           H
ATOM   3411  CA  ARG A 225     124.783  95.968  17.795  1.00  0.00           C
ATOM   3412  HA  ARG A 225     124.473  96.328  16.825  1.00  0.00           H
ATOM   3413  CB  ARG A 225     126.233  95.458  17.815  1.00  0.00           C
ATOM   3414  HB1 ARG A 225     126.553  95.128  18.825  1.00  0.00           H
ATOM   3415  HB2 ARG A 225     126.293  94.558  17.165  1.00  0.00           H
ATOM   3416  CG  ARG A 225     127.203  96.448  17.175  1.00  0.00           C
ATOM   3417  HG1 ARG A 225     127.213  97.418  17.725  1.00  0.00           H
ATOM   3418  HG2 ARG A 225     128.203  95.988  17.305  1.00  0.00           H
ATOM   3419  CD  ARG A 225     127.163  96.558  15.645  1.00  0.00           C
ATOM   3420  HD1 ARG A 225     128.163  96.908  15.295  1.00  0.00           H
ATOM   3421  HD2 ARG A 225     126.853  95.548  15.325  1.00  0.00           H
ATOM   3422  NE  ARG A 225     126.103  97.548  15.295  1.00  0.00           N
ATOM   3423  HE  ARG A 225     125.693  98.118  16.005  1.00  0.00           H
ATOM   3424  CZ  ARG A 225     125.733  97.858  14.025  1.00  0.00           C
ATOM   3425  NH1 ARG A 225     124.763  98.798  13.835  1.00  0.00           N
ATOM   3426 1HH1 ARG A 225     124.583  99.118  12.905  1.00  0.00           H
ATOM   3427 2HH1 ARG A 225     124.483  99.428  14.565  1.00  0.00           H
ATOM   3428  NH2 ARG A 225     126.353  97.438  12.875  1.00  0.00           N
ATOM   3429 1HH2 ARG A 225     126.653  96.488  12.925  1.00  0.00           H
ATOM   3430 2HH2 ARG A 225     126.023  97.718  11.975  1.00  0.00           H
ATOM   3431  C   ARG A 225     123.953  94.768  18.085  1.00  0.00           C
ATOM   3432  O   ARG A 225     123.193  94.228  17.285  1.00  0.00           O
ATOM   3433  N   ASN A 226     124.033  94.278  19.335  1.00  0.00           N
ATOM   3434  HN  ASN A 226     124.583  94.818  19.965  1.00  0.00           H
ATOM   3435  CA  ASN A 226     123.103  93.288  19.795  1.00  0.00           C
ATOM   3436  HA  ASN A 226     123.203  92.438  19.145  1.00  0.00           H
ATOM   3437  CB  ASN A 226     123.593  92.708  21.135  1.00  0.00           C
ATOM   3438  HB1 ASN A 226     123.533  93.368  22.025  1.00  0.00           H
ATOM   3439  HB2 ASN A 226     124.673  92.468  21.035  1.00  0.00           H
ATOM   3440  CG  ASN A 226     122.753  91.478  21.465  1.00  0.00           C
ATOM   3441  OD1 ASN A 226     121.793  91.458  22.245  1.00  0.00           O
ATOM   3442  ND2 ASN A 226     123.273  90.378  20.865  1.00  0.00           N
ATOM   3443 1HD2 ASN A 226     124.093  90.478  20.315  1.00  0.00           H
ATOM   3444 2HD2 ASN A 226     122.873  89.548  21.265  1.00  0.00           H
ATOM   3445  C   ASN A 226     121.673  93.728  19.775  1.00  0.00           C
ATOM   3446  O   ASN A 226     121.453  94.838  20.235  1.00  0.00           O
ATOM   3447  N   GLU A 227     120.663  92.938  19.375  1.00  0.00           N
ATOM   3448  HN  GLU A 227     120.783  91.988  19.065  1.00  0.00           H
ATOM   3449  CA  GLU A 227     119.323  93.398  19.165  1.00  0.00           C
ATOM   3450  HA  GLU A 227     119.263  94.468  19.095  1.00  0.00           H
ATOM   3451  CB  GLU A 227     118.703  92.758  17.915  1.00  0.00           C
ATOM   3452  HB1 GLU A 227     117.653  93.078  17.765  1.00  0.00           H
ATOM   3453  HB2 GLU A 227     118.813  91.648  17.945  1.00  0.00           H
ATOM   3454  CG  GLU A 227     119.463  93.228  16.675  1.00  0.00           C
ATOM   3455  HG1 GLU A 227     119.503  94.338  16.685  1.00  0.00           H
ATOM   3456  HG2 GLU A 227     120.523  92.888  16.655  1.00  0.00           H
ATOM   3457  CD  GLU A 227     118.763  92.748  15.405  1.00  0.00           C
ATOM   3458  OE1 GLU A 227     117.533  92.948  15.255  1.00  0.00           O
ATOM   3459  OE2 GLU A 227     119.473  92.088  14.595  1.00  0.00           O
ATOM   3460  C   GLU A 227     118.443  92.958  20.285  1.00  0.00           C
ATOM   3461  O   GLU A 227     117.213  93.048  20.195  1.00  0.00           O
ATOM   3462  N   LYS A 228     119.013  92.378  21.345  1.00  0.00           N
ATOM   3463  HN  LYS A 228     119.993  92.168  21.335  1.00  0.00           H
ATOM   3464  CA  LYS A 228     118.213  92.288  22.535  1.00  0.00           C
ATOM   3465  HA  LYS A 228     117.263  91.858  22.275  1.00  0.00           H
ATOM   3466  CB  LYS A 228     118.893  91.328  23.525  1.00  0.00           C
ATOM   3467  HB1 LYS A 228     119.873  91.668  23.915  1.00  0.00           H
ATOM   3468  HB2 LYS A 228     118.223  91.198  24.405  1.00  0.00           H
ATOM   3469  CG  LYS A 228     118.973  89.908  22.985  1.00  0.00           C
ATOM   3470  HG1 LYS A 228     119.583  89.338  23.715  1.00  0.00           H
ATOM   3471  HG2 LYS A 228     119.703  89.838  22.145  1.00  0.00           H
ATOM   3472  CD  LYS A 228     117.643  89.238  22.635  1.00  0.00           C
ATOM   3473  HD1 LYS A 228     116.823  89.178  23.385  1.00  0.00           H
ATOM   3474  HD2 LYS A 228     117.213  89.808  21.785  1.00  0.00           H
ATOM   3475  CE  LYS A 228     117.803  87.798  22.155  1.00  0.00           C
ATOM   3476  HE1 LYS A 228     118.383  87.758  21.205  1.00  0.00           H
ATOM   3477  HE2 LYS A 228     118.233  87.168  22.965  1.00  0.00           H
ATOM   3478  NZ  LYS A 228     116.563  87.138  21.685  1.00  0.00           N
ATOM   3479  HZ1 LYS A 228     116.813  86.188  21.345  1.00  0.00           H
ATOM   3480  HZ2 LYS A 228     116.263  87.728  20.885  1.00  0.00           H
ATOM   3481  HZ3 LYS A 228     115.823  87.078  22.415  1.00  0.00           H
ATOM   3482  C   LYS A 228     118.003  93.508  23.355  1.00  0.00           C
ATOM   3483  O   LYS A 228     118.843  94.388  23.545  1.00  0.00           O
ATOM   3484  N   LYS A 229     116.833  93.648  24.005  1.00  0.00           N
ATOM   3485  HN  LYS A 229     116.233  92.858  24.015  1.00  0.00           H
ATOM   3486  CA  LYS A 229     116.623  94.628  25.035  1.00  0.00           C
ATOM   3487  HA  LYS A 229     117.493  95.228  25.265  1.00  0.00           H
ATOM   3488  CB  LYS A 229     115.583  95.678  24.615  1.00  0.00           C
ATOM   3489  HB1 LYS A 229     114.643  95.148  24.345  1.00  0.00           H
ATOM   3490  HB2 LYS A 229     115.403  96.208  25.585  1.00  0.00           H
ATOM   3491  CG  LYS A 229     115.983  96.648  23.505  1.00  0.00           C
ATOM   3492  HG1 LYS A 229     116.103  96.068  22.565  1.00  0.00           H
ATOM   3493  HG2 LYS A 229     117.003  97.018  23.735  1.00  0.00           H
ATOM   3494  CD  LYS A 229     114.993  97.768  23.195  1.00  0.00           C
ATOM   3495  HD1 LYS A 229     114.693  98.138  24.195  1.00  0.00           H
ATOM   3496  HD2 LYS A 229     115.533  98.598  22.685  1.00  0.00           H
ATOM   3497  CE  LYS A 229     113.693  97.358  22.485  1.00  0.00           C
ATOM   3498  HE1 LYS A 229     113.223  96.588  23.125  1.00  0.00           H
ATOM   3499  HE2 LYS A 229     114.063  96.938  21.525  1.00  0.00           H
ATOM   3500  NZ  LYS A 229     112.763  98.388  21.965  1.00  0.00           N
ATOM   3501  HZ1 LYS A 229     112.773  99.228  22.565  1.00  0.00           H
ATOM   3502  HZ2 LYS A 229     112.803  98.648  20.955  1.00  0.00           H
ATOM   3503  HZ3 LYS A 229     111.813  97.958  22.005  1.00  0.00           H
ATOM   3504  C   LYS A 229     116.193  93.988  26.305  1.00  0.00           C
ATOM   3505  O   LYS A 229     115.053  93.528  26.405  1.00  0.00           O
ATOM   3506  N   ARG A 230     117.093  93.998  27.305  1.00  0.00           N
ATOM   3507  HN  ARG A 230     117.893  94.588  27.275  1.00  0.00           H
ATOM   3508  CA  ARG A 230     116.963  93.238  28.505  1.00  0.00           C
ATOM   3509  HA  ARG A 230     116.063  92.638  28.435  1.00  0.00           H
ATOM   3510  CB  ARG A 230     118.253  92.438  28.755  1.00  0.00           C
ATOM   3511  HB1 ARG A 230     119.063  93.198  28.715  1.00  0.00           H
ATOM   3512  HB2 ARG A 230     118.353  91.948  29.745  1.00  0.00           H
ATOM   3513  CG  ARG A 230     118.463  91.308  27.745  1.00  0.00           C
ATOM   3514  HG1 ARG A 230     118.893  91.768  26.835  1.00  0.00           H
ATOM   3515  HG2 ARG A 230     119.313  90.698  28.115  1.00  0.00           H
ATOM   3516  CD  ARG A 230     117.303  90.328  27.565  1.00  0.00           C
ATOM   3517  HD1 ARG A 230     117.063  89.888  28.555  1.00  0.00           H
ATOM   3518  HD2 ARG A 230     116.453  90.778  27.005  1.00  0.00           H
ATOM   3519  NE  ARG A 230     117.903  89.228  26.765  1.00  0.00           N
ATOM   3520  HE  ARG A 230     118.833  89.218  26.385  1.00  0.00           H
ATOM   3521  CZ  ARG A 230     117.273  88.048  26.505  1.00  0.00           C
ATOM   3522  NH1 ARG A 230     117.763  87.018  25.755  1.00  0.00           N
ATOM   3523 1HH1 ARG A 230     117.183  86.218  25.585  1.00  0.00           H
ATOM   3524 2HH1 ARG A 230     118.743  86.878  25.605  1.00  0.00           H
ATOM   3525  NH2 ARG A 230     116.143  87.638  27.145  1.00  0.00           N
ATOM   3526 1HH2 ARG A 230     115.683  86.798  26.885  1.00  0.00           H
ATOM   3527 2HH2 ARG A 230     115.633  88.208  27.795  1.00  0.00           H
ATOM   3528  C   ARG A 230     116.693  94.128  29.675  1.00  0.00           C
ATOM   3529  O   ARG A 230     116.783  93.698  30.825  1.00  0.00           O
ATOM   3530  N   HIS A 231     116.403  95.408  29.375  1.00  0.00           N
ATOM   3531  HN  HIS A 231     116.233  95.728  28.445  1.00  0.00           H
ATOM   3532  CA  HIS A 231     116.373  96.408  30.395  1.00  0.00           C
ATOM   3533  HA  HIS A 231     117.293  96.478  30.965  1.00  0.00           H
ATOM   3534  CB  HIS A 231     116.163  97.768  29.715  1.00  0.00           C
ATOM   3535  HB1 HIS A 231     115.103  97.948  29.465  1.00  0.00           H
ATOM   3536  HB2 HIS A 231     116.473  98.588  30.395  1.00  0.00           H
ATOM   3537  ND1 HIS A 231     116.263  97.908  27.235  1.00  0.00           N
ATOM   3538  CG  HIS A 231     116.933  97.988  28.445  1.00  0.00           C
ATOM   3539  CE1 HIS A 231     117.043  98.538  26.375  1.00  0.00           C
ATOM   3540  HE1 HIS A 231     116.813  98.798  25.345  1.00  0.00           H
ATOM   3541  NE2 HIS A 231     118.143  99.018  27.005  1.00  0.00           N
ATOM   3542  HE2 HIS A 231     118.853  99.638  26.655  1.00  0.00           H
ATOM   3543  CD2 HIS A 231     118.133  98.618  28.325  1.00  0.00           C
ATOM   3544  HD2 HIS A 231     118.933  98.638  29.055  1.00  0.00           H
ATOM   3545  C   HIS A 231     115.353  96.268  31.475  1.00  0.00           C
ATOM   3546  O   HIS A 231     115.743  96.498  32.615  1.00  0.00           O
ATOM   3547  N   ARG A 232     114.113  95.828  31.195  1.00  0.00           N
ATOM   3548  HN  ARG A 232     113.923  95.718  30.225  1.00  0.00           H
ATOM   3549  CA  ARG A 232     113.063  95.658  32.155  1.00  0.00           C
ATOM   3550  HA  ARG A 232     113.163  96.458  32.875  1.00  0.00           H
ATOM   3551  CB  ARG A 232     111.713  95.578  31.425  1.00  0.00           C
ATOM   3552  HB1 ARG A 232     110.963  95.388  32.225  1.00  0.00           H
ATOM   3553  HB2 ARG A 232     111.573  94.698  30.765  1.00  0.00           H
ATOM   3554  CG  ARG A 232     111.293  96.868  30.715  1.00  0.00           C
ATOM   3555  HG1 ARG A 232     111.403  97.698  31.455  1.00  0.00           H
ATOM   3556  HG2 ARG A 232     112.023  96.938  29.885  1.00  0.00           H
ATOM   3557  CD  ARG A 232     109.823  96.888  30.295  1.00  0.00           C
ATOM   3558  HD1 ARG A 232     109.563  96.008  29.675  1.00  0.00           H
ATOM   3559  HD2 ARG A 232     109.163  96.758  31.175  1.00  0.00           H
ATOM   3560  NE  ARG A 232     109.533  98.208  29.655  1.00  0.00           N
ATOM   3561  HE  ARG A 232     110.273  98.798  29.345  1.00  0.00           H
ATOM   3562  CZ  ARG A 232     108.263  98.668  29.485  1.00  0.00           C
ATOM   3563  NH1 ARG A 232     107.183  97.878  29.755  1.00  0.00           N
ATOM   3564 1HH1 ARG A 232     106.333  98.338  30.015  1.00  0.00           H
ATOM   3565 2HH1 ARG A 232     107.353  96.908  29.955  1.00  0.00           H
ATOM   3566  NH2 ARG A 232     108.083  99.918  28.975  1.00  0.00           N
ATOM   3567 1HH2 ARG A 232     108.833 100.368  28.485  1.00  0.00           H
ATOM   3568 2HH2 ARG A 232     107.153 100.018  28.635  1.00  0.00           H
ATOM   3569  C   ARG A 232     113.263  94.498  33.065  1.00  0.00           C
ATOM   3570  O   ARG A 232     112.893  94.618  34.225  1.00  0.00           O
ATOM   3571  N   ASP A 233     113.923  93.438  32.555  1.00  0.00           N
ATOM   3572  HN  ASP A 233     113.863  93.408  31.555  1.00  0.00           H
ATOM   3573  CA  ASP A 233     114.413  92.348  33.335  1.00  0.00           C
ATOM   3574  HA  ASP A 233     113.513  91.938  33.765  1.00  0.00           H
ATOM   3575  CB  ASP A 233     114.953  91.208  32.445  1.00  0.00           C
ATOM   3576  HB1 ASP A 233     115.833  91.598  31.885  1.00  0.00           H
ATOM   3577  HB2 ASP A 233     114.153  91.018  31.695  1.00  0.00           H
ATOM   3578  CG  ASP A 233     115.213  89.908  33.175  1.00  0.00           C
ATOM   3579  OD1 ASP A 233     114.243  89.578  33.915  1.00  0.00           O
ATOM   3580  OD2 ASP A 233     116.223  89.158  33.065  1.00  0.00           O
ATOM   3581  C   ASP A 233     115.343  92.738  34.425  1.00  0.00           C
ATOM   3582  O   ASP A 233     115.223  92.288  35.562  1.00  0.00           O
ATOM   3583  N   VAL A 234     116.313  93.638  34.145  1.00  0.00           N
ATOM   3584  HN  VAL A 234     116.453  93.978  33.225  1.00  0.00           H
ATOM   3585  CA  VAL A 234     117.123  94.218  35.172  1.00  0.00           C
ATOM   3586  HA  VAL A 234     117.433  93.348  35.742  1.00  0.00           H
ATOM   3587  CB  VAL A 234     118.403  94.828  34.692  1.00  0.00           C
ATOM   3588  HB  VAL A 234     118.223  95.798  34.175  1.00  0.00           H
ATOM   3589  CG1 VAL A 234     119.093  93.888  33.695  1.00  0.00           C
ATOM   3590 1HG1 VAL A 234     119.043  92.838  34.065  1.00  0.00           H
ATOM   3591 2HG1 VAL A 234     118.663  93.918  32.675  1.00  0.00           H
ATOM   3592 3HG1 VAL A 234     120.153  94.208  33.585  1.00  0.00           H
ATOM   3593  CG2 VAL A 234     119.273  94.998  35.942  1.00  0.00           C
ATOM   3594 1HG2 VAL A 234     119.113  95.918  36.552  1.00  0.00           H
ATOM   3595 2HG2 VAL A 234     120.333  95.118  35.612  1.00  0.00           H
ATOM   3596 3HG2 VAL A 234     119.143  94.088  36.552  1.00  0.00           H
ATOM   3597  C   VAL A 234     116.473  95.278  35.982  1.00  0.00           C
ATOM   3598  O   VAL A 234     116.833  95.468  37.142  1.00  0.00           O
ATOM   3599  N   ARG A 235     115.463  95.968  35.412  1.00  0.00           N
ATOM   3600  HN  ARG A 235     115.253  95.818  34.455  1.00  0.00           H
ATOM   3601  CA  ARG A 235     114.653  96.938  36.092  1.00  0.00           C
ATOM   3602  HA  ARG A 235     115.303  97.658  36.572  1.00  0.00           H
ATOM   3603  CB  ARG A 235     113.843  97.838  35.142  1.00  0.00           C
ATOM   3604  HB1 ARG A 235     114.493  98.358  34.415  1.00  0.00           H
ATOM   3605  HB2 ARG A 235     113.223  97.128  34.542  1.00  0.00           H
ATOM   3606  CG  ARG A 235     112.753  98.718  35.752  1.00  0.00           C
ATOM   3607  HG1 ARG A 235     112.043  98.118  36.362  1.00  0.00           H
ATOM   3608  HG2 ARG A 235     113.363  99.258  36.502  1.00  0.00           H
ATOM   3609  CD  ARG A 235     112.123  99.728  34.792  1.00  0.00           C
ATOM   3610  HD1 ARG A 235     111.533  99.128  34.075  1.00  0.00           H
ATOM   3611  HD2 ARG A 235     112.943 100.278  34.285  1.00  0.00           H
ATOM   3612  NE  ARG A 235     111.343 100.648  35.672  1.00  0.00           N
ATOM   3613  HE  ARG A 235     111.833 100.898  36.512  1.00  0.00           H
ATOM   3614  CZ  ARG A 235     110.173 101.268  35.352  1.00  0.00           C
ATOM   3615  NH1 ARG A 235     109.553 102.088  36.252  1.00  0.00           N
ATOM   3616 1HH1 ARG A 235     108.633 102.408  36.002  1.00  0.00           H
ATOM   3617 2HH1 ARG A 235     109.773 102.068  37.222  1.00  0.00           H
ATOM   3618  NH2 ARG A 235     109.723 101.358  34.065  1.00  0.00           N
ATOM   3619 1HH2 ARG A 235     110.063 100.878  33.265  1.00  0.00           H
ATOM   3620 2HH2 ARG A 235     108.953 101.988  33.935  1.00  0.00           H
ATOM   3621  C   ARG A 235     113.883  96.408  37.252  1.00  0.00           C
ATOM   3622  O   ARG A 235     113.693  97.038  38.282  1.00  0.00           O
ATOM   3623  N   LEU A 236     113.403  95.158  37.112  1.00  0.00           N
ATOM   3624  HN  LEU A 236     113.533  94.528  36.342  1.00  0.00           H
ATOM   3625  CA  LEU A 236     112.803  94.498  38.222  1.00  0.00           C
ATOM   3626  HA  LEU A 236     111.963  95.058  38.592  1.00  0.00           H
ATOM   3627  CB  LEU A 236     112.293  93.128  37.732  1.00  0.00           C
ATOM   3628  HB1 LEU A 236     113.133  92.568  37.262  1.00  0.00           H
ATOM   3629  HB2 LEU A 236     111.593  93.388  36.902  1.00  0.00           H
ATOM   3630  CG  LEU A 236     111.443  92.408  38.792  1.00  0.00           C
ATOM   3631  HG  LEU A 236     112.193  92.028  39.512  1.00  0.00           H
ATOM   3632  CD1 LEU A 236     110.663  91.368  37.972  1.00  0.00           C
ATOM   3633 1HD1 LEU A 236     110.003  91.798  37.182  1.00  0.00           H
ATOM   3634 2HD1 LEU A 236     111.363  90.678  37.452  1.00  0.00           H
ATOM   3635 3HD1 LEU A 236     110.063  90.658  38.592  1.00  0.00           H
ATOM   3636  CD2 LEU A 236     110.383  93.268  39.502  1.00  0.00           C
ATOM   3637 1HD2 LEU A 236     109.653  93.478  38.682  1.00  0.00           H
ATOM   3638 2HD2 LEU A 236     110.733  94.188  40.012  1.00  0.00           H
ATOM   3639 3HD2 LEU A 236     109.783  92.668  40.212  1.00  0.00           H
ATOM   3640  C   LEU A 236     113.693  94.308  39.412  1.00  0.00           C
ATOM   3641  O   LEU A 236     113.373  94.478  40.582  1.00  0.00           O
ATOM   3642  N   ILE A 237     114.963  93.948  39.122  1.00  0.00           N
ATOM   3643  HN  ILE A 237     115.163  94.018  38.152  1.00  0.00           H
ATOM   3644  CA  ILE A 237     116.003  93.768  40.082  1.00  0.00           C
ATOM   3645  HA  ILE A 237     115.603  93.288  40.962  1.00  0.00           H
ATOM   3646  CB  ILE A 237     117.073  92.898  39.502  1.00  0.00           C
ATOM   3647  HB  ILE A 237     117.593  93.428  38.662  1.00  0.00           H
ATOM   3648  CG2 ILE A 237     118.193  92.638  40.512  1.00  0.00           C
ATOM   3649 1HG2 ILE A 237     118.613  91.638  40.252  1.00  0.00           H
ATOM   3650 2HG2 ILE A 237     118.963  93.428  40.402  1.00  0.00           H
ATOM   3651 3HG2 ILE A 237     117.773  92.608  41.542  1.00  0.00           H
ATOM   3652  CG1 ILE A 237     116.473  91.598  38.942  1.00  0.00           C
ATOM   3653 1HG1 ILE A 237     115.793  91.758  38.082  1.00  0.00           H
ATOM   3654 2HG1 ILE A 237     117.363  91.088  38.512  1.00  0.00           H
ATOM   3655  CD  ILE A 237     115.773  90.648  39.902  1.00  0.00           C
ATOM   3656  HD1 ILE A 237     116.383  90.338  40.782  1.00  0.00           H
ATOM   3657  HD2 ILE A 237     114.903  91.188  40.322  1.00  0.00           H
ATOM   3658  HD3 ILE A 237     115.463  89.688  39.442  1.00  0.00           H
ATOM   3659  C   ILE A 237     116.493  95.058  40.652  1.00  0.00           C
ATOM   3660  O   ILE A 237     116.743  95.198  41.852  1.00  0.00           O
ATOM   3661  N   PHE A 238     116.553  96.148  39.862  1.00  0.00           N
ATOM   3662  HN  PHE A 238     116.503  95.928  38.892  1.00  0.00           H
ATOM   3663  CA  PHE A 238     116.873  97.458  40.322  1.00  0.00           C
ATOM   3664  HA  PHE A 238     117.733  97.388  40.962  1.00  0.00           H
ATOM   3665  CB  PHE A 238     117.143  98.458  39.182  1.00  0.00           C
ATOM   3666  HB1 PHE A 238     116.323  98.288  38.452  1.00  0.00           H
ATOM   3667  HB2 PHE A 238     117.093  99.448  39.692  1.00  0.00           H
ATOM   3668  CG  PHE A 238     118.483  98.218  38.592  1.00  0.00           C
ATOM   3669  CD1 PHE A 238     118.603  98.558  37.262  1.00  0.00           C
ATOM   3670  HD1 PHE A 238     117.703  99.048  36.912  1.00  0.00           H
ATOM   3671  CE1 PHE A 238     119.723  98.488  36.462  1.00  0.00           C
ATOM   3672  HE1 PHE A 238     119.803  98.698  35.412  1.00  0.00           H
ATOM   3673  CZ  PHE A 238     120.833  98.078  37.152  1.00  0.00           C
ATOM   3674  HZ  PHE A 238     121.783  98.038  36.632  1.00  0.00           H
ATOM   3675  CD2 PHE A 238     119.593  97.668  39.192  1.00  0.00           C
ATOM   3676  HD2 PHE A 238     119.533  97.288  40.202  1.00  0.00           H
ATOM   3677  CE2 PHE A 238     120.753  97.658  38.462  1.00  0.00           C
ATOM   3678  HE2 PHE A 238     121.633  97.278  38.962  1.00  0.00           H
ATOM   3679  C   PHE A 238     115.773  98.008  41.172  1.00  0.00           C
ATOM   3680  O   PHE A 238     116.013  98.838  42.052  1.00  0.00           O
ATOM   3681  N   THR A 239     114.483  97.768  40.892  1.00  0.00           N
ATOM   3682  HN  THR A 239     114.273  97.208  40.102  1.00  0.00           H
ATOM   3683  CA  THR A 239     113.413  98.288  41.682  1.00  0.00           C
ATOM   3684  HA  THR A 239     113.603  99.348  41.642  1.00  0.00           H
ATOM   3685  CB  THR A 239     112.023  98.008  41.192  1.00  0.00           C
ATOM   3686  HB  THR A 239     111.743  96.928  41.222  1.00  0.00           H
ATOM   3687  OG1 THR A 239     111.853  98.518  39.882  1.00  0.00           O
ATOM   3688  HG1 THR A 239     112.413  98.028  39.272  1.00  0.00           H
ATOM   3689  CG2 THR A 239     110.953  98.788  41.982  1.00  0.00           C
ATOM   3690 1HG2 THR A 239     111.133  99.858  41.742  1.00  0.00           H
ATOM   3691 2HG2 THR A 239     109.963  98.388  41.672  1.00  0.00           H
ATOM   3692 3HG2 THR A 239     110.993  98.618  43.072  1.00  0.00           H
ATOM   3693  C   THR A 239     113.553  97.868  43.112  1.00  0.00           C
ATOM   3694  O   THR A 239     113.313  98.728  43.952  1.00  0.00           O
ATOM   3695  N   ILE A 240     113.903  96.598  43.352  1.00  0.00           N
ATOM   3696  HN  ILE A 240     114.273  96.048  42.612  1.00  0.00           H
ATOM   3697  CA  ILE A 240     114.133  95.978  44.622  1.00  0.00           C
ATOM   3698  HA  ILE A 240     113.193  96.148  45.132  1.00  0.00           H
ATOM   3699  CB  ILE A 240     114.223  94.478  44.642  1.00  0.00           C
ATOM   3700  HB  ILE A 240     115.203  94.338  44.132  1.00  0.00           H
ATOM   3701  CG2 ILE A 240     114.333  93.838  46.032  1.00  0.00           C
ATOM   3702 1HG2 ILE A 240     115.213  94.248  46.562  1.00  0.00           H
ATOM   3703 2HG2 ILE A 240     114.363  92.738  45.882  1.00  0.00           H
ATOM   3704 3HG2 ILE A 240     113.383  93.898  46.612  1.00  0.00           H
ATOM   3705  CG1 ILE A 240     113.003  93.968  43.852  1.00  0.00           C
ATOM   3706 1HG1 ILE A 240     112.143  94.198  44.512  1.00  0.00           H
ATOM   3707 2HG1 ILE A 240     112.793  94.508  42.902  1.00  0.00           H
ATOM   3708  CD  ILE A 240     113.113  92.518  43.382  1.00  0.00           C
ATOM   3709  HD1 ILE A 240     112.343  92.288  42.612  1.00  0.00           H
ATOM   3710  HD2 ILE A 240     112.963  91.958  44.332  1.00  0.00           H
ATOM   3711  HD3 ILE A 240     114.123  92.428  42.932  1.00  0.00           H
ATOM   3712  C   ILE A 240     115.223  96.628  45.402  1.00  0.00           C
ATOM   3713  O   ILE A 240     115.093  96.888  46.592  1.00  0.00           O
ATOM   3714  N   MET A 241     116.313  96.928  44.682  1.00  0.00           N
ATOM   3715  HN  MET A 241     116.473  96.658  43.732  1.00  0.00           H
ATOM   3716  CA  MET A 241     117.403  97.668  45.232  1.00  0.00           C
ATOM   3717  HA  MET A 241     117.643  97.128  46.142  1.00  0.00           H
ATOM   3718  CB  MET A 241     118.533  97.708  44.192  1.00  0.00           C
ATOM   3719  HB1 MET A 241     118.143  98.128  43.242  1.00  0.00           H
ATOM   3720  HB2 MET A 241     119.383  98.398  44.372  1.00  0.00           H
ATOM   3721  CG  MET A 241     119.253  96.368  44.012  1.00  0.00           C
ATOM   3722  HG1 MET A 241     119.873  96.378  43.082  1.00  0.00           H
ATOM   3723  HG2 MET A 241     118.523  95.588  43.702  1.00  0.00           H
ATOM   3724  SD  MET A 241     120.043  95.998  45.612  1.00  0.00           S
ATOM   3725  CE  MET A 241     121.573  95.258  44.972  1.00  0.00           C
ATOM   3726  HE1 MET A 241     122.143  95.908  44.272  1.00  0.00           H
ATOM   3727  HE2 MET A 241     122.313  95.228  45.802  1.00  0.00           H
ATOM   3728  HE3 MET A 241     121.453  94.238  44.552  1.00  0.00           H
ATOM   3729  C   MET A 241     117.103  99.048  45.702  1.00  0.00           C
ATOM   3730  O   MET A 241     117.353  99.448  46.842  1.00  0.00           O
ATOM   3731  N   ILE A 242     116.343  99.848  44.922  1.00  0.00           N
ATOM   3732  HN  ILE A 242     116.043  99.598  44.012  1.00  0.00           H
ATOM   3733  CA  ILE A 242     115.873 101.158  45.232  1.00  0.00           C
ATOM   3734  HA  ILE A 242     116.763 101.728  45.442  1.00  0.00           H
ATOM   3735  CB  ILE A 242     115.253 101.718  43.982  1.00  0.00           C
ATOM   3736  HB  ILE A 242     114.673 100.908  43.502  1.00  0.00           H
ATOM   3737  CG2 ILE A 242     114.403 102.958  44.282  1.00  0.00           C
ATOM   3738 1HG2 ILE A 242     115.013 103.688  44.862  1.00  0.00           H
ATOM   3739 2HG2 ILE A 242     114.053 103.388  43.322  1.00  0.00           H
ATOM   3740 3HG2 ILE A 242     113.423 102.738  44.772  1.00  0.00           H
ATOM   3741  CG1 ILE A 242     116.263 102.128  42.892  1.00  0.00           C
ATOM   3742 1HG1 ILE A 242     116.823 101.218  42.582  1.00  0.00           H
ATOM   3743 2HG1 ILE A 242     115.623 102.468  42.052  1.00  0.00           H
ATOM   3744  CD  ILE A 242     117.363 103.128  43.242  1.00  0.00           C
ATOM   3745  HD1 ILE A 242     117.933 103.358  42.322  1.00  0.00           H
ATOM   3746  HD2 ILE A 242     118.133 102.768  43.952  1.00  0.00           H
ATOM   3747  HD3 ILE A 242     116.883 104.058  43.612  1.00  0.00           H
ATOM   3748  C   ILE A 242     115.063 101.268  46.482  1.00  0.00           C
ATOM   3749  O   ILE A 242     115.053 102.228  47.252  1.00  0.00           O
ATOM   3750  N   VAL A 243     114.123 100.328  46.642  1.00  0.00           N
ATOM   3751  HN  VAL A 243     114.083  99.718  45.852  1.00  0.00           H
ATOM   3752  CA  VAL A 243     113.233 100.108  47.742  1.00  0.00           C
ATOM   3753  HA  VAL A 243     112.703 101.008  48.042  1.00  0.00           H
ATOM   3754  CB  VAL A 243     112.283  99.018  47.342  1.00  0.00           C
ATOM   3755  HB  VAL A 243     112.823  98.128  46.952  1.00  0.00           H
ATOM   3756  CG1 VAL A 243     111.283  99.568  46.312  1.00  0.00           C
ATOM   3757 1HG1 VAL A 243     111.733 100.058  45.412  1.00  0.00           H
ATOM   3758 2HG1 VAL A 243     110.623  98.748  45.952  1.00  0.00           H
ATOM   3759 3HG1 VAL A 243     110.663 100.328  46.832  1.00  0.00           H
ATOM   3760  CG2 VAL A 243     111.393  98.568  48.512  1.00  0.00           C
ATOM   3761 1HG2 VAL A 243     110.763  99.368  48.952  1.00  0.00           H
ATOM   3762 2HG2 VAL A 243     110.713  97.778  48.112  1.00  0.00           H
ATOM   3763 3HG2 VAL A 243     112.063  98.158  49.302  1.00  0.00           H
ATOM   3764  C   VAL A 243     113.973  99.838  49.002  1.00  0.00           C
ATOM   3765  O   VAL A 243     113.683 100.488  50.012  1.00  0.00           O
ATOM   3766  N   TYR A 244     114.983  98.948  49.002  1.00  0.00           N
ATOM   3767  HN  TYR A 244     115.073  98.378  48.192  1.00  0.00           H
ATOM   3768  CA  TYR A 244     115.853  98.618  50.082  1.00  0.00           C
ATOM   3769  HA  TYR A 244     115.253  98.218  50.882  1.00  0.00           H
ATOM   3770  CB  TYR A 244     116.853  97.498  49.722  1.00  0.00           C
ATOM   3771  HB1 TYR A 244     117.613  97.418  50.522  1.00  0.00           H
ATOM   3772  HB2 TYR A 244     117.263  97.668  48.702  1.00  0.00           H
ATOM   3773  CG  TYR A 244     116.363  96.098  49.542  1.00  0.00           C
ATOM   3774  CD1 TYR A 244     115.043  95.748  49.732  1.00  0.00           C
ATOM   3775  HD1 TYR A 244     114.343  96.508  50.042  1.00  0.00           H
ATOM   3776  CE1 TYR A 244     114.663  94.438  49.632  1.00  0.00           C
ATOM   3777  HE1 TYR A 244     113.623  94.138  49.662  1.00  0.00           H
ATOM   3778  CZ  TYR A 244     115.613  93.488  49.322  1.00  0.00           C
ATOM   3779  OH  TYR A 244     115.243  92.128  49.262  1.00  0.00           O
ATOM   3780  HH  TYR A 244     114.373  91.968  49.622  1.00  0.00           H
ATOM   3781  CD2 TYR A 244     117.293  95.138  49.232  1.00  0.00           C
ATOM   3782  HD2 TYR A 244     118.303  95.428  48.972  1.00  0.00           H
ATOM   3783  CE2 TYR A 244     116.923  93.828  49.082  1.00  0.00           C
ATOM   3784  HE2 TYR A 244     117.633  93.048  48.842  1.00  0.00           H
ATOM   3785  C   TYR A 244     116.603  99.798  50.612  1.00  0.00           C
ATOM   3786  O   TYR A 244     116.413 100.128  51.782  1.00  0.00           O
ATOM   3787  N   PHE A 245     117.153 100.588  49.672  1.00  0.00           N
ATOM   3788  HN  PHE A 245     116.973 100.408  48.702  1.00  0.00           H
ATOM   3789  CA  PHE A 245     117.913 101.758  49.952  1.00  0.00           C
ATOM   3790  HA  PHE A 245     118.593 101.448  50.732  1.00  0.00           H
ATOM   3791  CB  PHE A 245     118.623 102.308  48.702  1.00  0.00           C
ATOM   3792  HB1 PHE A 245     117.863 102.768  48.042  1.00  0.00           H
ATOM   3793  HB2 PHE A 245     119.293 103.148  48.982  1.00  0.00           H
ATOM   3794  CG  PHE A 245     119.423 101.278  47.972  1.00  0.00           C
ATOM   3795  CD1 PHE A 245     119.663 101.478  46.632  1.00  0.00           C
ATOM   3796  HD1 PHE A 245     119.263 102.338  46.112  1.00  0.00           H
ATOM   3797  CE1 PHE A 245     120.503 100.638  45.932  1.00  0.00           C
ATOM   3798  HE1 PHE A 245     120.583 100.718  44.862  1.00  0.00           H
ATOM   3799  CZ  PHE A 245     121.193  99.628  46.562  1.00  0.00           C
ATOM   3800  HZ  PHE A 245     121.833  98.898  46.072  1.00  0.00           H
ATOM   3801  CD2 PHE A 245     120.153 100.288  48.572  1.00  0.00           C
ATOM   3802  HD2 PHE A 245     120.173 100.278  49.652  1.00  0.00           H
ATOM   3803  CE2 PHE A 245     120.993  99.428  47.902  1.00  0.00           C
ATOM   3804  HE2 PHE A 245     121.713  98.788  48.392  1.00  0.00           H
ATOM   3805  C   PHE A 245     117.073 102.798  50.622  1.00  0.00           C
ATOM   3806  O   PHE A 245     117.523 103.418  51.582  1.00  0.00           O
ATOM   3807  N   LEU A 246     115.813 103.028  50.232  1.00  0.00           N
ATOM   3808  HN  LEU A 246     115.353 102.498  49.522  1.00  0.00           H
ATOM   3809  CA  LEU A 246     114.973 103.958  50.932  1.00  0.00           C
ATOM   3810  HA  LEU A 246     115.623 104.808  51.052  1.00  0.00           H
ATOM   3811  CB  LEU A 246     113.723 104.198  50.082  1.00  0.00           C
ATOM   3812  HB1 LEU A 246     112.873 104.658  50.632  1.00  0.00           H
ATOM   3813  HB2 LEU A 246     113.433 103.148  49.892  1.00  0.00           H
ATOM   3814  CG  LEU A 246     113.983 105.018  48.802  1.00  0.00           C
ATOM   3815  HG  LEU A 246     114.793 104.588  48.172  1.00  0.00           H
ATOM   3816  CD1 LEU A 246     112.683 105.118  47.992  1.00  0.00           C
ATOM   3817 1HD1 LEU A 246     112.643 105.828  47.142  1.00  0.00           H
ATOM   3818 2HD1 LEU A 246     112.353 104.128  47.612  1.00  0.00           H
ATOM   3819 3HD1 LEU A 246     111.893 105.448  48.702  1.00  0.00           H
ATOM   3820  CD2 LEU A 246     114.403 106.468  49.082  1.00  0.00           C
ATOM   3821 1HD2 LEU A 246     114.223 107.118  48.192  1.00  0.00           H
ATOM   3822 2HD2 LEU A 246     115.443 106.408  49.462  1.00  0.00           H
ATOM   3823 3HD2 LEU A 246     113.723 106.818  49.892  1.00  0.00           H
ATOM   3824  C   LEU A 246     114.623 103.598  52.342  1.00  0.00           C
ATOM   3825  O   LEU A 246     114.463 104.478  53.182  1.00  0.00           O
ATOM   3826  N   PHE A 247     114.413 102.298  52.632  1.00  0.00           N
ATOM   3827  HN  PHE A 247     114.613 101.628  51.922  1.00  0.00           H
ATOM   3828  CA  PHE A 247     114.193 101.908  53.992  1.00  0.00           C
ATOM   3829  HA  PHE A 247     113.503 102.648  54.352  1.00  0.00           H
ATOM   3830  CB  PHE A 247     113.683 100.458  54.092  1.00  0.00           C
ATOM   3831  HB1 PHE A 247     114.383  99.838  53.502  1.00  0.00           H
ATOM   3832  HB2 PHE A 247     113.773 100.198  55.172  1.00  0.00           H
ATOM   3833  CG  PHE A 247     112.263 100.298  53.672  1.00  0.00           C
ATOM   3834  CD1 PHE A 247     111.243 100.868  54.392  1.00  0.00           C
ATOM   3835  HD1 PHE A 247     111.423 101.438  55.292  1.00  0.00           H
ATOM   3836  CE1 PHE A 247     109.943 100.698  53.952  1.00  0.00           C
ATOM   3837  HE1 PHE A 247     109.113 101.068  54.532  1.00  0.00           H
ATOM   3838  CZ  PHE A 247     109.673  99.848  52.902  1.00  0.00           C
ATOM   3839  HZ  PHE A 247     108.643  99.778  52.592  1.00  0.00           H
ATOM   3840  CD2 PHE A 247     111.973  99.458  52.612  1.00  0.00           C
ATOM   3841  HD2 PHE A 247     112.803  99.008  52.102  1.00  0.00           H
ATOM   3842  CE2 PHE A 247     110.683  99.288  52.152  1.00  0.00           C
ATOM   3843  HE2 PHE A 247     110.483  98.628  51.322  1.00  0.00           H
ATOM   3844  C   PHE A 247     115.343 102.108  54.932  1.00  0.00           C
ATOM   3845  O   PHE A 247     115.173 102.628  56.032  1.00  0.00           O
ATOM   3846  N   TRP A 248     116.563 101.898  54.422  1.00  0.00           N
ATOM   3847  HN  TRP A 248     116.703 101.618  53.472  1.00  0.00           H
ATOM   3848  CA  TRP A 248     117.793 102.068  55.132  1.00  0.00           C
ATOM   3849  HA  TRP A 248     117.643 101.648  56.112  1.00  0.00           H
ATOM   3850  CB  TRP A 248     118.933 101.208  54.542  1.00  0.00           C
ATOM   3851  HB1 TRP A 248     119.843 101.388  55.152  1.00  0.00           H
ATOM   3852  HB2 TRP A 248     119.213 101.518  53.512  1.00  0.00           H
ATOM   3853  CG  TRP A 248     118.613  99.758  54.432  1.00  0.00           C
ATOM   3854  CD1 TRP A 248     118.003  99.048  55.432  1.00  0.00           C
ATOM   3855  HD1 TRP A 248     117.473  99.478  56.262  1.00  0.00           H
ATOM   3856  NE1 TRP A 248     118.083  97.718  55.102  1.00  0.00           N
ATOM   3857  HE1 TRP A 248     117.623  96.988  55.562  1.00  0.00           H
ATOM   3858  CE2 TRP A 248     118.763  97.558  53.922  1.00  0.00           C
ATOM   3859  CD2 TRP A 248     119.003  98.818  53.422  1.00  0.00           C
ATOM   3860  CE3 TRP A 248     119.683  98.978  52.252  1.00  0.00           C
ATOM   3861  HE3 TRP A 248     119.823  99.958  51.822  1.00  0.00           H
ATOM   3862  CZ3 TRP A 248     120.053  97.868  51.532  1.00  0.00           C
ATOM   3863  HZ3 TRP A 248     120.643  97.968  50.632  1.00  0.00           H
ATOM   3864  CZ2 TRP A 248     118.983  96.468  53.142  1.00  0.00           C
ATOM   3865  HZ2 TRP A 248     118.853  95.458  53.492  1.00  0.00           H
ATOM   3866  CH2 TRP A 248     119.753  96.618  52.012  1.00  0.00           C
ATOM   3867  HH2 TRP A 248     120.103  95.758  51.452  1.00  0.00           H
ATOM   3868  C   TRP A 248     118.283 103.468  55.252  1.00  0.00           C
ATOM   3869  O   TRP A 248     118.823 103.828  56.302  1.00  0.00           O
ATOM   3870  N   ALA A 249     118.113 104.268  54.182  1.00  0.00           N
ATOM   3871  HN  ALA A 249     117.833 103.988  53.262  1.00  0.00           H
ATOM   3872  CA  ALA A 249     118.623 105.598  54.182  1.00  0.00           C
ATOM   3873  HA  ALA A 249     119.703 105.508  54.232  1.00  0.00           H
ATOM   3874  CB  ALA A 249     118.413 106.348  52.852  1.00  0.00           C
ATOM   3875  HB1 ALA A 249     118.903 107.338  52.922  1.00  0.00           H
ATOM   3876  HB2 ALA A 249     118.873 105.808  52.002  1.00  0.00           H
ATOM   3877  HB3 ALA A 249     117.313 106.468  52.792  1.00  0.00           H
ATOM   3878  C   ALA A 249     118.283 106.518  55.302  1.00  0.00           C
ATOM   3879  O   ALA A 249     119.253 107.118  55.762  1.00  0.00           O
ATOM   3880  N   PRO A 250     117.093 106.758  55.772  1.00  0.00           N
ATOM   3881  CD  PRO A 250     115.843 106.168  55.312  1.00  0.00           C
ATOM   3882  HD1 PRO A 250     115.753 106.558  54.282  1.00  0.00           H
ATOM   3883  HD2 PRO A 250     115.933 105.058  55.252  1.00  0.00           H
ATOM   3884  CA  PRO A 250     116.823 107.538  56.942  1.00  0.00           C
ATOM   3885  HA  PRO A 250     117.283 108.518  56.912  1.00  0.00           H
ATOM   3886  CB  PRO A 250     115.323 107.778  57.002  1.00  0.00           C
ATOM   3887  HB1 PRO A 250     114.973 108.038  58.022  1.00  0.00           H
ATOM   3888  HB2 PRO A 250     115.143 108.648  56.322  1.00  0.00           H
ATOM   3889  CG  PRO A 250     114.733 106.538  56.312  1.00  0.00           C
ATOM   3890  HG1 PRO A 250     114.763 105.598  56.902  1.00  0.00           H
ATOM   3891  HG2 PRO A 250     113.803 106.838  55.792  1.00  0.00           H
ATOM   3892  C   PRO A 250     117.263 106.798  58.162  1.00  0.00           C
ATOM   3893  O   PRO A 250     117.693 107.398  59.152  1.00  0.00           O
ATOM   3894  N   TYR A 251     117.063 105.468  58.222  1.00  0.00           N
ATOM   3895  HN  TYR A 251     116.643 105.028  57.432  1.00  0.00           H
ATOM   3896  CA  TYR A 251     117.293 104.648  59.372  1.00  0.00           C
ATOM   3897  HA  TYR A 251     116.723 105.108  60.162  1.00  0.00           H
ATOM   3898  CB  TYR A 251     116.803 103.248  58.992  1.00  0.00           C
ATOM   3899  HB1 TYR A 251     115.733 103.128  58.722  1.00  0.00           H
ATOM   3900  HB2 TYR A 251     117.223 102.988  58.002  1.00  0.00           H
ATOM   3901  CG  TYR A 251     117.183 102.198  59.982  1.00  0.00           C
ATOM   3902  CD1 TYR A 251     116.503 102.098  61.172  1.00  0.00           C
ATOM   3903  HD1 TYR A 251     115.703 102.778  61.422  1.00  0.00           H
ATOM   3904  CE1 TYR A 251     116.863 101.118  62.082  1.00  0.00           C
ATOM   3905  HE1 TYR A 251     116.353 100.988  63.022  1.00  0.00           H
ATOM   3906  CZ  TYR A 251     118.033 100.428  61.862  1.00  0.00           C
ATOM   3907  OH  TYR A 251     118.483  99.458  62.782  1.00  0.00           O
ATOM   3908  HH  TYR A 251     118.203  99.698  63.672  1.00  0.00           H
ATOM   3909  CD2 TYR A 251     118.353 101.508  59.792  1.00  0.00           C
ATOM   3910  HD2 TYR A 251     118.923 101.658  58.892  1.00  0.00           H
ATOM   3911  CE2 TYR A 251     118.723 100.518  60.672  1.00  0.00           C
ATOM   3912  HE2 TYR A 251     119.673 100.038  60.492  1.00  0.00           H
ATOM   3913  C   TYR A 251     118.693 104.688  59.872  1.00  0.00           C
ATOM   3914  O   TYR A 251     118.983 104.958  61.042  1.00  0.00           O
ATOM   3915  N   ASN A 252     119.613 104.568  58.902  1.00  0.00           N
ATOM   3916  HN  ASN A 252     119.283 104.258  58.012  1.00  0.00           H
ATOM   3917  CA  ASN A 252     120.993 104.838  59.162  1.00  0.00           C
ATOM   3918  HA  ASN A 252     121.243 104.098  59.912  1.00  0.00           H
ATOM   3919  CB  ASN A 252     121.853 104.428  57.962  1.00  0.00           C
ATOM   3920  HB1 ASN A 252     121.593 105.018  57.052  1.00  0.00           H
ATOM   3921  HB2 ASN A 252     122.933 104.588  58.162  1.00  0.00           H
ATOM   3922  CG  ASN A 252     121.863 102.938  57.652  1.00  0.00           C
ATOM   3923  OD1 ASN A 252     121.253 102.158  58.382  1.00  0.00           O
ATOM   3924  ND2 ASN A 252     122.613 102.478  56.622  1.00  0.00           N
ATOM   3925 1HD2 ASN A 252     122.563 101.518  56.342  1.00  0.00           H
ATOM   3926 2HD2 ASN A 252     123.223 103.038  56.062  1.00  0.00           H
ATOM   3927  C   ASN A 252     121.363 106.208  59.622  1.00  0.00           C
ATOM   3928  O   ASN A 252     122.233 106.348  60.482  1.00  0.00           O
ATOM   3929  N   ILE A 253     120.723 107.278  59.102  1.00  0.00           N
ATOM   3930  HN  ILE A 253     120.153 107.198  58.292  1.00  0.00           H
ATOM   3931  CA  ILE A 253     120.833 108.628  59.562  1.00  0.00           C
ATOM   3932  HA  ILE A 253     121.853 108.968  59.572  1.00  0.00           H
ATOM   3933  CB  ILE A 253     120.233 109.468  58.472  1.00  0.00           C
ATOM   3934  HB  ILE A 253     119.233 109.108  58.152  1.00  0.00           H
ATOM   3935  CG2 ILE A 253     120.043 110.918  58.952  1.00  0.00           C
ATOM   3936 1HG2 ILE A 253     119.663 111.408  58.032  1.00  0.00           H
ATOM   3937 2HG2 ILE A 253     119.283 110.988  59.752  1.00  0.00           H
ATOM   3938 3HG2 ILE A 253     120.933 111.418  59.392  1.00  0.00           H
ATOM   3939  CG1 ILE A 253     121.033 109.468  57.152  1.00  0.00           C
ATOM   3940 1HG1 ILE A 253     121.233 108.448  56.762  1.00  0.00           H
ATOM   3941 2HG1 ILE A 253     120.433 109.998  56.382  1.00  0.00           H
ATOM   3942  CD  ILE A 253     122.333 110.268  57.222  1.00  0.00           C
ATOM   3943  HD1 ILE A 253     122.183 111.328  56.942  1.00  0.00           H
ATOM   3944  HD2 ILE A 253     123.013 109.728  56.532  1.00  0.00           H
ATOM   3945  HD3 ILE A 253     122.753 110.178  58.242  1.00  0.00           H
ATOM   3946  C   ILE A 253     120.353 108.768  60.962  1.00  0.00           C
ATOM   3947  O   ILE A 253     120.903 109.498  61.792  1.00  0.00           O
ATOM   3948  N   VAL A 254     119.193 108.178  61.322  1.00  0.00           N
ATOM   3949  HN  VAL A 254     118.603 107.688  60.692  1.00  0.00           H
ATOM   3950  CA  VAL A 254     118.723 108.158  62.682  1.00  0.00           C
ATOM   3951  HA  VAL A 254     118.783 109.198  62.962  1.00  0.00           H
ATOM   3952  CB  VAL A 254     117.273 107.798  62.742  1.00  0.00           C
ATOM   3953  HB  VAL A 254     117.023 106.898  62.152  1.00  0.00           H
ATOM   3954  CG1 VAL A 254     116.753 107.648  64.182  1.00  0.00           C
ATOM   3955 1HG1 VAL A 254     117.013 108.628  64.632  1.00  0.00           H
ATOM   3956 2HG1 VAL A 254     117.293 106.818  64.692  1.00  0.00           H
ATOM   3957 3HG1 VAL A 254     115.653 107.518  64.162  1.00  0.00           H
ATOM   3958  CG2 VAL A 254     116.373 108.928  62.192  1.00  0.00           C
ATOM   3959 1HG2 VAL A 254     116.663 109.868  62.702  1.00  0.00           H
ATOM   3960 2HG2 VAL A 254     115.313 108.818  62.482  1.00  0.00           H
ATOM   3961 3HG2 VAL A 254     116.523 109.038  61.092  1.00  0.00           H
ATOM   3962  C   VAL A 254     119.603 107.358  63.592  1.00  0.00           C
ATOM   3963  O   VAL A 254     119.863 107.868  64.682  1.00  0.00           O
ATOM   3964  N   LEU A 255     120.073 106.158  63.212  1.00  0.00           N
ATOM   3965  HN  LEU A 255     119.753 105.738  62.362  1.00  0.00           H
ATOM   3966  CA  LEU A 255     120.973 105.348  63.962  1.00  0.00           C
ATOM   3967  HA  LEU A 255     120.533 104.898  64.842  1.00  0.00           H
ATOM   3968  CB  LEU A 255     121.253 104.088  63.132  1.00  0.00           C
ATOM   3969  HB1 LEU A 255     121.893 104.278  62.242  1.00  0.00           H
ATOM   3970  HB2 LEU A 255     120.343 103.678  62.662  1.00  0.00           H
ATOM   3971  CG  LEU A 255     121.913 102.888  63.852  1.00  0.00           C
ATOM   3972  HG  LEU A 255     122.863 103.338  64.202  1.00  0.00           H
ATOM   3973  CD1 LEU A 255     121.143 102.348  65.062  1.00  0.00           C
ATOM   3974 1HD1 LEU A 255     121.553 101.408  65.492  1.00  0.00           H
ATOM   3975 2HD1 LEU A 255     120.213 101.918  64.632  1.00  0.00           H
ATOM   3976 3HD1 LEU A 255     120.983 103.018  65.932  1.00  0.00           H
ATOM   3977  CD2 LEU A 255     122.203 101.738  62.882  1.00  0.00           C
ATOM   3978 1HD2 LEU A 255     121.333 101.388  62.272  1.00  0.00           H
ATOM   3979 2HD2 LEU A 255     122.613 100.868  63.432  1.00  0.00           H
ATOM   3980 3HD2 LEU A 255     122.913 102.088  62.102  1.00  0.00           H
ATOM   3981  C   LEU A 255     122.323 105.958  64.172  1.00  0.00           C
ATOM   3982  O   LEU A 255     122.823 105.868  65.292  1.00  0.00           O
ATOM   3983  N   LEU A 256     122.943 106.648  63.202  1.00  0.00           N
ATOM   3984  HN  LEU A 256     122.583 106.528  62.282  1.00  0.00           H
ATOM   3985  CA  LEU A 256     124.183 107.328  63.352  1.00  0.00           C
ATOM   3986  HA  LEU A 256     124.873 106.738  63.942  1.00  0.00           H
ATOM   3987  CB  LEU A 256     124.733 107.678  61.962  1.00  0.00           C
ATOM   3988  HB1 LEU A 256     125.623 108.318  62.132  1.00  0.00           H
ATOM   3989  HB2 LEU A 256     123.893 108.228  61.472  1.00  0.00           H
ATOM   3990  CG  LEU A 256     125.253 106.468  61.172  1.00  0.00           C
ATOM   3991  HG  LEU A 256     124.543 105.628  61.342  1.00  0.00           H
ATOM   3992  CD1 LEU A 256     125.393 106.778  59.672  1.00  0.00           C
ATOM   3993 1HD1 LEU A 256     126.283 107.408  59.452  1.00  0.00           H
ATOM   3994 2HD1 LEU A 256     124.503 107.278  59.232  1.00  0.00           H
ATOM   3995 3HD1 LEU A 256     125.493 105.768  59.222  1.00  0.00           H
ATOM   3996  CD2 LEU A 256     126.613 105.948  61.662  1.00  0.00           C
ATOM   3997 1HD2 LEU A 256     127.453 106.668  61.512  1.00  0.00           H
ATOM   3998 2HD2 LEU A 256     126.923 105.108  61.012  1.00  0.00           H
ATOM   3999 3HD2 LEU A 256     126.553 105.548  62.702  1.00  0.00           H
ATOM   4000  C   LEU A 256     124.093 108.528  64.232  1.00  0.00           C
ATOM   4001  O   LEU A 256     124.993 108.798  65.032  1.00  0.00           O
ATOM   4002  N   LEU A 257     122.973 109.268  64.282  1.00  0.00           N
ATOM   4003  HN  LEU A 257     122.253 109.098  63.612  1.00  0.00           H
ATOM   4004  CA  LEU A 257     122.583 110.308  65.182  1.00  0.00           C
ATOM   4005  HA  LEU A 257     123.423 110.988  65.142  1.00  0.00           H
ATOM   4006  CB  LEU A 257     121.353 111.038  64.632  1.00  0.00           C
ATOM   4007  HB1 LEU A 257     121.623 111.498  63.662  1.00  0.00           H
ATOM   4008  HB2 LEU A 257     120.553 110.278  64.492  1.00  0.00           H
ATOM   4009  CG  LEU A 257     120.613 112.008  65.572  1.00  0.00           C
ATOM   4010  HG  LEU A 257     120.313 111.558  66.542  1.00  0.00           H
ATOM   4011  CD1 LEU A 257     119.353 112.558  64.882  1.00  0.00           C
ATOM   4012 1HD1 LEU A 257     118.813 113.288  65.512  1.00  0.00           H
ATOM   4013 2HD1 LEU A 257     118.633 111.758  64.622  1.00  0.00           H
ATOM   4014 3HD1 LEU A 257     119.663 113.098  63.952  1.00  0.00           H
ATOM   4015  CD2 LEU A 257     121.543 113.198  65.902  1.00  0.00           C
ATOM   4016 1HD2 LEU A 257     121.023 114.048  66.382  1.00  0.00           H
ATOM   4017 2HD2 LEU A 257     122.303 112.848  66.632  1.00  0.00           H
ATOM   4018 3HD2 LEU A 257     122.123 113.508  65.002  1.00  0.00           H
ATOM   4019  C   LEU A 257     122.403 109.828  66.582  1.00  0.00           C
ATOM   4020  O   LEU A 257     122.983 110.428  67.492  1.00  0.00           O
ATOM   4021  N   ASN A 258     121.713 108.698  66.792  1.00  0.00           N
ATOM   4022  HN  ASN A 258     121.183 108.298  66.052  1.00  0.00           H
ATOM   4023  CA  ASN A 258     121.643 108.018  68.052  1.00  0.00           C
ATOM   4024  HA  ASN A 258     121.163 108.668  68.762  1.00  0.00           H
ATOM   4025  CB  ASN A 258     120.673 106.838  67.842  1.00  0.00           C
ATOM   4026  HB1 ASN A 258     119.853 107.288  67.252  1.00  0.00           H
ATOM   4027  HB2 ASN A 258     121.083 105.948  67.312  1.00  0.00           H
ATOM   4028  CG  ASN A 258     120.123 106.358  69.182  1.00  0.00           C
ATOM   4029  OD1 ASN A 258     120.663 106.738  70.212  1.00  0.00           O
ATOM   4030  ND2 ASN A 258     119.013 105.568  69.172  1.00  0.00           N
ATOM   4031 1HD2 ASN A 258     118.423 105.518  68.362  1.00  0.00           H
ATOM   4032 2HD2 ASN A 258     118.673 105.218  70.032  1.00  0.00           H
ATOM   4033  C   ASN A 258     122.943 107.628  68.662  1.00  0.00           C
ATOM   4034  O   ASN A 258     123.153 107.688  69.872  1.00  0.00           O
ATOM   4035  N   THR A 259     123.903 107.188  67.832  1.00  0.00           N
ATOM   4036  HN  THR A 259     123.663 107.078  66.862  1.00  0.00           H
ATOM   4037  CA  THR A 259     125.213 106.758  68.212  1.00  0.00           C
ATOM   4038  HA  THR A 259     125.203 106.048  69.022  1.00  0.00           H
ATOM   4039  CB  THR A 259     125.903 106.098  67.052  1.00  0.00           C
ATOM   4040  HB  THR A 259     125.813 106.758  66.162  1.00  0.00           H
ATOM   4041  OG1 THR A 259     125.273 104.848  66.802  1.00  0.00           O
ATOM   4042  HG1 THR A 259     124.403 104.978  66.402  1.00  0.00           H
ATOM   4043  CG2 THR A 259     127.363 105.768  67.372  1.00  0.00           C
ATOM   4044 1HG2 THR A 259     127.833 106.758  67.552  1.00  0.00           H
ATOM   4045 2HG2 THR A 259     127.823 105.278  66.482  1.00  0.00           H
ATOM   4046 3HG2 THR A 259     127.573 105.018  68.162  1.00  0.00           H
ATOM   4047  C   THR A 259     126.033 107.938  68.592  1.00  0.00           C
ATOM   4048  O   THR A 259     126.633 107.948  69.662  1.00  0.00           O
ATOM   4049  N   PHE A 260     125.913 109.048  67.832  1.00  0.00           N
ATOM   4050  HN  PHE A 260     125.203 108.958  67.142  1.00  0.00           H
ATOM   4051  CA  PHE A 260     126.543 110.288  68.152  1.00  0.00           C
ATOM   4052  HA  PHE A 260     127.583 110.008  68.242  1.00  0.00           H
ATOM   4053  CB  PHE A 260     126.473 111.378  67.072  1.00  0.00           C
ATOM   4054  HB1 PHE A 260     127.113 111.038  66.222  1.00  0.00           H
ATOM   4055  HB2 PHE A 260     125.423 111.348  66.712  1.00  0.00           H
ATOM   4056  CG  PHE A 260     126.973 112.728  67.462  1.00  0.00           C
ATOM   4057  CD1 PHE A 260     128.243 113.148  67.132  1.00  0.00           C
ATOM   4058  HD1 PHE A 260     128.833 112.448  66.562  1.00  0.00           H
ATOM   4059  CE1 PHE A 260     128.643 114.458  67.202  1.00  0.00           C
ATOM   4060  HE1 PHE A 260     129.623 114.778  66.882  1.00  0.00           H
ATOM   4061  CZ  PHE A 260     127.813 115.428  67.722  1.00  0.00           C
ATOM   4062  HZ  PHE A 260     128.143 116.448  67.872  1.00  0.00           H
ATOM   4063  CD2 PHE A 260     126.173 113.698  68.032  1.00  0.00           C
ATOM   4064  HD2 PHE A 260     125.153 113.418  68.262  1.00  0.00           H
ATOM   4065  CE2 PHE A 260     126.563 115.008  68.092  1.00  0.00           C
ATOM   4066  HE2 PHE A 260     125.883 115.748  68.502  1.00  0.00           H
ATOM   4067  C   PHE A 260     126.113 110.818  69.472  1.00  0.00           C
ATOM   4068  O   PHE A 260     126.923 110.918  70.402  1.00  0.00           O
ATOM   4069  N   GLN A 261     124.793 110.928  69.662  1.00  0.00           N
ATOM   4070  HN  GLN A 261     124.203 110.698  68.882  1.00  0.00           H
ATOM   4071  CA  GLN A 261     124.073 111.278  70.852  1.00  0.00           C
ATOM   4072  HA  GLN A 261     124.383 112.248  71.202  1.00  0.00           H
ATOM   4073  CB  GLN A 261     122.593 111.608  70.652  1.00  0.00           C
ATOM   4074  HB1 GLN A 261     121.983 110.848  70.122  1.00  0.00           H
ATOM   4075  HB2 GLN A 261     122.183 111.768  71.672  1.00  0.00           H
ATOM   4076  CG  GLN A 261     122.263 112.858  69.822  1.00  0.00           C
ATOM   4077  HG1 GLN A 261     122.433 112.608  68.752  1.00  0.00           H
ATOM   4078  HG2 GLN A 261     121.173 112.988  69.972  1.00  0.00           H
ATOM   4079  CD  GLN A 261     122.973 114.178  70.082  1.00  0.00           C
ATOM   4080  OE1 GLN A 261     123.103 115.008  69.172  1.00  0.00           O
ATOM   4081  NE2 GLN A 261     123.323 114.428  71.372  1.00  0.00           N
ATOM   4082 1HE2 GLN A 261     123.733 115.318  71.582  1.00  0.00           H
ATOM   4083 2HE2 GLN A 261     123.233 113.758  72.102  1.00  0.00           H
ATOM   4084  C   GLN A 261     124.363 110.458  72.072  1.00  0.00           C
ATOM   4085  O   GLN A 261     124.303 110.998  73.172  1.00  0.00           O
ATOM   4086  N   GLU A 262     124.633 109.148  71.932  1.00  0.00           N
ATOM   4087  HN  GLU A 262     124.473 108.708  71.052  1.00  0.00           H
ATOM   4088  CA  GLU A 262     125.113 108.328  73.002  1.00  0.00           C
ATOM   4089  HA  GLU A 262     124.313 108.368  73.732  1.00  0.00           H
ATOM   4090  CB  GLU A 262     125.213 106.898  72.452  1.00  0.00           C
ATOM   4091  HB1 GLU A 262     124.233 106.688  71.982  1.00  0.00           H
ATOM   4092  HB2 GLU A 262     126.023 106.948  71.692  1.00  0.00           H
ATOM   4093  CG  GLU A 262     125.563 105.878  73.532  1.00  0.00           C
ATOM   4094  HG1 GLU A 262     126.653 105.908  73.732  1.00  0.00           H
ATOM   4095  HG2 GLU A 262     125.133 106.248  74.492  1.00  0.00           H
ATOM   4096  CD  GLU A 262     125.113 104.428  73.392  1.00  0.00           C
ATOM   4097  OE1 GLU A 262     124.093 104.168  72.702  1.00  0.00           O
ATOM   4098  OE2 GLU A 262     125.783 103.578  74.042  1.00  0.00           O
ATOM   4099  C   GLU A 262     126.423 108.728  73.582  1.00  0.00           C
ATOM   4100  O   GLU A 262     126.593 108.848  74.792  1.00  0.00           O
ATOM   4101  N   PHE A 263     127.383 108.998  72.672  1.00  0.00           N
ATOM   4102  HN  PHE A 263     127.173 108.958  71.702  1.00  0.00           H
ATOM   4103  CA  PHE A 263     128.733 109.218  73.062  1.00  0.00           C
ATOM   4104  HA  PHE A 263     128.813 108.898  74.092  1.00  0.00           H
ATOM   4105  CB  PHE A 263     129.763 108.458  72.212  1.00  0.00           C
ATOM   4106  HB1 PHE A 263     129.483 108.678  71.152  1.00  0.00           H
ATOM   4107  HB2 PHE A 263     130.833 108.728  72.282  1.00  0.00           H
ATOM   4108  CG  PHE A 263     129.643 107.008  72.512  1.00  0.00           C
ATOM   4109  CD1 PHE A 263     129.053 106.178  71.592  1.00  0.00           C
ATOM   4110  HD1 PHE A 263     128.463 106.598  70.792  1.00  0.00           H
ATOM   4111  CE1 PHE A 263     128.863 104.848  71.892  1.00  0.00           C
ATOM   4112  HE1 PHE A 263     128.283 104.148  71.312  1.00  0.00           H
ATOM   4113  CZ  PHE A 263     129.573 104.338  72.962  1.00  0.00           C
ATOM   4114  HZ  PHE A 263     129.473 103.288  73.172  1.00  0.00           H
ATOM   4115  CD2 PHE A 263     130.303 106.458  73.592  1.00  0.00           C
ATOM   4116  HD2 PHE A 263     130.883 107.148  74.172  1.00  0.00           H
ATOM   4117  CE2 PHE A 263     130.283 105.108  73.852  1.00  0.00           C
ATOM   4118  HE2 PHE A 263     130.853 104.638  74.642  1.00  0.00           H
ATOM   4119  C   PHE A 263     129.133 110.658  73.082  1.00  0.00           C
ATOM   4120  O   PHE A 263     130.173 110.978  73.672  1.00  0.00           O
ATOM   4121  N   PHE A 264     128.383 111.588  72.462  1.00  0.00           N
ATOM   4122  HN  PHE A 264     127.723 111.308  71.762  1.00  0.00           H
ATOM   4123  CA  PHE A 264     128.533 112.988  72.662  1.00  0.00           C
ATOM   4124  HA  PHE A 264     129.603 113.028  72.742  1.00  0.00           H
ATOM   4125  CB  PHE A 264     127.953 113.768  71.472  1.00  0.00           C
ATOM   4126  HB1 PHE A 264     126.913 113.448  71.242  1.00  0.00           H
ATOM   4127  HB2 PHE A 264     128.543 113.638  70.532  1.00  0.00           H
ATOM   4128  CG  PHE A 264     128.033 115.248  71.642  1.00  0.00           C
ATOM   4129  CD1 PHE A 264     126.913 116.028  71.832  1.00  0.00           C
ATOM   4130  HD1 PHE A 264     125.963 115.528  71.712  1.00  0.00           H
ATOM   4131  CE1 PHE A 264     127.063 117.388  71.992  1.00  0.00           C
ATOM   4132  HE1 PHE A 264     126.253 118.088  72.202  1.00  0.00           H
ATOM   4133  CZ  PHE A 264     128.333 117.898  72.042  1.00  0.00           C
ATOM   4134  HZ  PHE A 264     128.563 118.928  72.282  1.00  0.00           H
ATOM   4135  CD2 PHE A 264     129.303 115.768  71.582  1.00  0.00           C
ATOM   4136  HD2 PHE A 264     130.173 115.148  71.432  1.00  0.00           H
ATOM   4137  CE2 PHE A 264     129.443 117.118  71.782  1.00  0.00           C
ATOM   4138  HE2 PHE A 264     130.413 117.578  71.702  1.00  0.00           H
ATOM   4139  C   PHE A 264     127.913 113.328  73.982  1.00  0.00           C
ATOM   4140  O   PHE A 264     128.393 114.078  74.832  1.00  0.00           O
ATOM   4141  N   GLY A 265     126.793 112.648  74.272  1.00  0.00           N
ATOM   4142  HN  GLY A 265     126.673 111.848  73.682  1.00  0.00           H
ATOM   4143  CA  GLY A 265     125.853 112.978  75.302  1.00  0.00           C
ATOM   4144  HA1 GLY A 265     126.423 113.588  75.992  1.00  0.00           H
ATOM   4145  HA2 GLY A 265     125.493 112.078  75.772  1.00  0.00           H
ATOM   4146  C   GLY A 265     124.763 113.908  74.902  1.00  0.00           C
ATOM   4147  O   GLY A 265     124.983 114.898  74.202  1.00  0.00           O
ATOM   4148  N   LEU A 266     123.573 113.638  75.472  1.00  0.00           N
ATOM   4149  HN  LEU A 266     123.383 112.798  75.972  1.00  0.00           H
ATOM   4150  CA  LEU A 266     122.433 114.498  75.462  1.00  0.00           C
ATOM   4151  HA  LEU A 266     122.713 115.458  75.042  1.00  0.00           H
ATOM   4152  CB  LEU A 266     121.363 113.938  74.522  1.00  0.00           C
ATOM   4153  HB1 LEU A 266     121.843 113.818  73.522  1.00  0.00           H
ATOM   4154  HB2 LEU A 266     121.063 112.968  74.982  1.00  0.00           H
ATOM   4155  CG  LEU A 266     120.003 114.608  74.272  1.00  0.00           C
ATOM   4156  HG  LEU A 266     119.313 114.488  75.142  1.00  0.00           H
ATOM   4157  CD1 LEU A 266     119.403 113.938  73.022  1.00  0.00           C
ATOM   4158 1HD1 LEU A 266     118.383 114.298  72.762  1.00  0.00           H
ATOM   4159 2HD1 LEU A 266     119.373 112.828  73.072  1.00  0.00           H
ATOM   4160 3HD1 LEU A 266     120.093 114.158  72.182  1.00  0.00           H
ATOM   4161  CD2 LEU A 266     120.143 116.128  74.082  1.00  0.00           C
ATOM   4162 1HD2 LEU A 266     119.133 116.598  74.032  1.00  0.00           H
ATOM   4163 2HD2 LEU A 266     120.683 116.658  74.892  1.00  0.00           H
ATOM   4164 3HD2 LEU A 266     120.633 116.398  73.122  1.00  0.00           H
ATOM   4165  C   LEU A 266     121.933 114.868  76.822  1.00  0.00           C
ATOM   4166  O   LEU A 266     121.693 113.968  77.622  1.00  0.00           O
ATOM   4167  N   ASN A 267     121.753 116.158  77.172  1.00  0.00           N
ATOM   4168  HN  ASN A 267     122.083 116.828  76.522  1.00  0.00           H
ATOM   4169  CA  ASN A 267     121.283 116.568  78.462  1.00  0.00           C
ATOM   4170  HA  ASN A 267     121.723 115.898  79.192  1.00  0.00           H
ATOM   4171  CB  ASN A 267     121.663 118.038  78.752  1.00  0.00           C
ATOM   4172  HB1 ASN A 267     121.353 118.668  77.892  1.00  0.00           H
ATOM   4173  HB2 ASN A 267     121.083 118.548  79.532  1.00  0.00           H
ATOM   4174  CG  ASN A 267     123.143 118.178  79.102  1.00  0.00           C
ATOM   4175  OD1 ASN A 267     123.953 117.258  79.022  1.00  0.00           O
ATOM   4176  ND2 ASN A 267     123.523 119.398  79.582  1.00  0.00           N
ATOM   4177 1HD2 ASN A 267     122.883 120.168  79.632  1.00  0.00           H
ATOM   4178 2HD2 ASN A 267     124.483 119.618  79.722  1.00  0.00           H
ATOM   4179  C   ASN A 267     119.803 116.558  78.622  1.00  0.00           C
ATOM   4180  O   ASN A 267     119.293 116.258  79.702  1.00  0.00           O
ATOM   4181  N   ASN A 268     119.063 117.018  77.602  1.00  0.00           N
ATOM   4182  HN  ASN A 268     119.543 117.298  76.772  1.00  0.00           H
ATOM   4183  CA  ASN A 268     117.643 117.178  77.582  1.00  0.00           C
ATOM   4184  HA  ASN A 268     117.333 117.598  78.532  1.00  0.00           H
ATOM   4185  CB  ASN A 268     117.253 118.128  76.442  1.00  0.00           C
ATOM   4186  HB1 ASN A 268     117.803 119.088  76.542  1.00  0.00           H
ATOM   4187  HB2 ASN A 268     117.493 117.788  75.412  1.00  0.00           H
ATOM   4188  CG  ASN A 268     115.793 118.558  76.462  1.00  0.00           C
ATOM   4189  OD1 ASN A 268     115.023 118.188  75.582  1.00  0.00           O
ATOM   4190  ND2 ASN A 268     115.403 119.328  77.522  1.00  0.00           N
ATOM   4191 1HD2 ASN A 268     116.043 119.818  78.112  1.00  0.00           H
ATOM   4192 2HD2 ASN A 268     114.423 119.488  77.612  1.00  0.00           H
ATOM   4193  C   ASN A 268     116.873 115.918  77.432  1.00  0.00           C
ATOM   4194  O   ASN A 268     116.983 115.188  76.452  1.00  0.00           O
ATOM   4195  N   CYS A 269     116.033 115.608  78.442  1.00  0.00           N
ATOM   4196  HN  CYS A 269     115.903 116.208  79.232  1.00  0.00           H
ATOM   4197  CA  CYS A 269     115.343 114.358  78.442  1.00  0.00           C
ATOM   4198  HA  CYS A 269     116.083 113.668  78.072  1.00  0.00           H
ATOM   4199  CB  CYS A 269     114.953 113.868  79.842  1.00  0.00           C
ATOM   4200  HB1 CYS A 269     114.283 114.618  80.322  1.00  0.00           H
ATOM   4201  HB2 CYS A 269     115.933 113.978  80.352  1.00  0.00           H
ATOM   4202  SG  CYS A 269     114.203 112.228  80.012  1.00  0.00           S
ATOM   4203  C   CYS A 269     114.223 114.378  77.462  1.00  0.00           C
ATOM   4204  O   CYS A 269     113.893 113.338  76.892  1.00  0.00           O
ATOM   4205  N   SER A 270     113.623 115.538  77.112  1.00  0.00           N
ATOM   4206  HN  SER A 270     114.013 116.298  77.622  1.00  0.00           H
ATOM   4207  CA  SER A 270     112.553 115.578  76.162  1.00  0.00           C
ATOM   4208  HA  SER A 270     111.733 114.908  76.382  1.00  0.00           H
ATOM   4209  CB  SER A 270     111.753 116.888  76.032  1.00  0.00           C
ATOM   4210  HB1 SER A 270     112.443 117.728  75.822  1.00  0.00           H
ATOM   4211  HB2 SER A 270     110.983 116.818  75.232  1.00  0.00           H
ATOM   4212  OG  SER A 270     111.013 117.168  77.212  1.00  0.00           O
ATOM   4213  HG1 SER A 270     111.593 117.748  77.702  1.00  0.00           H
ATOM   4214  C   SER A 270     113.033 115.248  74.792  1.00  0.00           C
ATOM   4215  O   SER A 270     112.483 114.448  74.032  1.00  0.00           O
ATOM   4216  N   SER A 271     114.223 115.778  74.462  1.00  0.00           N
ATOM   4217  HN  SER A 271     114.743 116.368  75.072  1.00  0.00           H
ATOM   4218  CA  SER A 271     114.913 115.468  73.242  1.00  0.00           C
ATOM   4219  HA  SER A 271     114.223 115.828  72.502  1.00  0.00           H
ATOM   4220  CB  SER A 271     116.213 116.278  73.052  1.00  0.00           C
ATOM   4221  HB1 SER A 271     116.973 116.098  73.842  1.00  0.00           H
ATOM   4222  HB2 SER A 271     116.753 116.038  72.112  1.00  0.00           H
ATOM   4223  OG  SER A 271     115.843 117.648  72.982  1.00  0.00           O
ATOM   4224  HG1 SER A 271     115.443 117.938  73.812  1.00  0.00           H
ATOM   4225  C   SER A 271     115.463 114.098  73.062  1.00  0.00           C
ATOM   4226  O   SER A 271     115.523 113.508  71.982  1.00  0.00           O
ATOM   4227  N   SER A 272     115.853 113.478  74.192  1.00  0.00           N
ATOM   4228  HN  SER A 272     116.073 113.878  75.082  1.00  0.00           H
ATOM   4229  CA  SER A 272     116.093 112.068  74.202  1.00  0.00           C
ATOM   4230  HA  SER A 272     116.793 111.838  73.412  1.00  0.00           H
ATOM   4231  CB  SER A 272     116.783 111.478  75.442  1.00  0.00           C
ATOM   4232  HB1 SER A 272     116.263 111.778  76.382  1.00  0.00           H
ATOM   4233  HB2 SER A 272     116.783 110.368  75.422  1.00  0.00           H
ATOM   4234  OG  SER A 272     118.063 112.078  75.442  1.00  0.00           O
ATOM   4235  HG1 SER A 272     118.403 111.878  74.572  1.00  0.00           H
ATOM   4236  C   SER A 272     114.873 111.288  73.872  1.00  0.00           C
ATOM   4237  O   SER A 272     114.833 110.398  73.012  1.00  0.00           O
ATOM   4238  N   ASN A 273     113.693 111.578  74.452  1.00  0.00           N
ATOM   4239  HN  ASN A 273     113.733 112.298  75.142  1.00  0.00           H
ATOM   4240  CA  ASN A 273     112.413 110.998  74.192  1.00  0.00           C
ATOM   4241  HA  ASN A 273     112.443 109.928  74.322  1.00  0.00           H
ATOM   4242  CB  ASN A 273     111.373 111.488  75.212  1.00  0.00           C
ATOM   4243  HB1 ASN A 273     110.393 111.188  74.802  1.00  0.00           H
ATOM   4244  HB2 ASN A 273     111.403 112.598  75.322  1.00  0.00           H
ATOM   4245  CG  ASN A 273     111.693 110.678  76.462  1.00  0.00           C
ATOM   4246  OD1 ASN A 273     112.583 109.838  76.592  1.00  0.00           O
ATOM   4247  ND2 ASN A 273     111.013 111.008  77.602  1.00  0.00           N
ATOM   4248 1HD2 ASN A 273     111.393 110.538  78.402  1.00  0.00           H
ATOM   4249 2HD2 ASN A 273     110.523 111.868  77.742  1.00  0.00           H
ATOM   4250  C   ASN A 273     112.013 111.158  72.762  1.00  0.00           C
ATOM   4251  O   ASN A 273     111.473 110.248  72.132  1.00  0.00           O
ATOM   4252  N   ARG A 274     112.223 112.338  72.162  1.00  0.00           N
ATOM   4253  HN  ARG A 274     112.583 113.078  72.742  1.00  0.00           H
ATOM   4254  CA  ARG A 274     112.093 112.668  70.782  1.00  0.00           C
ATOM   4255  HA  ARG A 274     111.033 112.538  70.642  1.00  0.00           H
ATOM   4256  CB  ARG A 274     112.353 114.178  70.622  1.00  0.00           C
ATOM   4257  HB1 ARG A 274     113.253 114.448  71.222  1.00  0.00           H
ATOM   4258  HB2 ARG A 274     112.663 114.528  69.612  1.00  0.00           H
ATOM   4259  CG  ARG A 274     111.093 114.948  71.022  1.00  0.00           C
ATOM   4260  HG1 ARG A 274     110.203 114.718  70.402  1.00  0.00           H
ATOM   4261  HG2 ARG A 274     110.873 114.488  72.012  1.00  0.00           H
ATOM   4262  CD  ARG A 274     111.243 116.458  71.222  1.00  0.00           C
ATOM   4263  HD1 ARG A 274     111.813 116.978  70.422  1.00  0.00           H
ATOM   4264  HD2 ARG A 274     111.783 116.638  72.182  1.00  0.00           H
ATOM   4265  NE  ARG A 274     109.923 117.138  71.232  1.00  0.00           N
ATOM   4266  HE  ARG A 274     109.263 116.858  70.532  1.00  0.00           H
ATOM   4267  CZ  ARG A 274     109.573 118.068  72.162  1.00  0.00           C
ATOM   4268  NH1 ARG A 274     108.323 118.618  72.082  1.00  0.00           N
ATOM   4269 1HH1 ARG A 274     107.903 119.068  72.872  1.00  0.00           H
ATOM   4270 2HH1 ARG A 274     107.623 118.148  71.552  1.00  0.00           H
ATOM   4271  NH2 ARG A 274     110.433 118.468  73.142  1.00  0.00           N
ATOM   4272 1HH2 ARG A 274     111.343 118.548  72.752  1.00  0.00           H
ATOM   4273 2HH2 ARG A 274     110.113 119.238  73.712  1.00  0.00           H
ATOM   4274  C   ARG A 274     112.963 111.848  69.892  1.00  0.00           C
ATOM   4275  O   ARG A 274     112.423 111.448  68.862  1.00  0.00           O
ATOM   4276  N   LEU A 275     114.253 111.588  70.172  1.00  0.00           N
ATOM   4277  HN  LEU A 275     114.633 111.908  71.042  1.00  0.00           H
ATOM   4278  CA  LEU A 275     115.143 110.768  69.432  1.00  0.00           C
ATOM   4279  HA  LEU A 275     115.083 111.008  68.382  1.00  0.00           H
ATOM   4280  CB  LEU A 275     116.623 110.978  69.812  1.00  0.00           C
ATOM   4281  HB1 LEU A 275     116.703 112.078  69.712  1.00  0.00           H
ATOM   4282  HB2 LEU A 275     116.763 110.688  70.872  1.00  0.00           H
ATOM   4283  CG  LEU A 275     117.783 110.288  69.072  1.00  0.00           C
ATOM   4284  HG  LEU A 275     117.773 109.218  69.362  1.00  0.00           H
ATOM   4285  CD1 LEU A 275     117.793 110.118  67.542  1.00  0.00           C
ATOM   4286 1HD1 LEU A 275     116.993 109.418  67.232  1.00  0.00           H
ATOM   4287 2HD1 LEU A 275     117.583 111.048  66.972  1.00  0.00           H
ATOM   4288 3HD1 LEU A 275     118.793 109.778  67.202  1.00  0.00           H
ATOM   4289  CD2 LEU A 275     119.023 110.958  69.692  1.00  0.00           C
ATOM   4290 1HD2 LEU A 275     119.213 111.938  69.202  1.00  0.00           H
ATOM   4291 2HD2 LEU A 275     119.893 110.268  69.642  1.00  0.00           H
ATOM   4292 3HD2 LEU A 275     118.823 111.208  70.752  1.00  0.00           H
ATOM   4293  C   LEU A 275     114.803 109.318  69.532  1.00  0.00           C
ATOM   4294  O   LEU A 275     114.833 108.628  68.522  1.00  0.00           O
ATOM   4295  N   ASP A 276     114.343 108.808  70.692  1.00  0.00           N
ATOM   4296  HN  ASP A 276     114.293 109.388  71.492  1.00  0.00           H
ATOM   4297  CA  ASP A 276     113.843 107.508  71.032  1.00  0.00           C
ATOM   4298  HA  ASP A 276     114.663 106.838  70.802  1.00  0.00           H
ATOM   4299  CB  ASP A 276     113.673 107.508  72.552  1.00  0.00           C
ATOM   4300  HB1 ASP A 276     112.843 108.168  72.902  1.00  0.00           H
ATOM   4301  HB2 ASP A 276     114.533 107.888  73.152  1.00  0.00           H
ATOM   4302  CG  ASP A 276     113.493 106.158  73.232  1.00  0.00           C
ATOM   4303  OD1 ASP A 276     113.753 106.178  74.462  1.00  0.00           O
ATOM   4304  OD2 ASP A 276     113.043 105.118  72.672  1.00  0.00           O
ATOM   4305  C   ASP A 276     112.693 107.178  70.142  1.00  0.00           C
ATOM   4306  O   ASP A 276     112.783 106.138  69.482  1.00  0.00           O
ATOM   4307  N   GLN A 277     111.713 108.058  69.872  1.00  0.00           N
ATOM   4308  HN  GLN A 277     111.583 108.908  70.362  1.00  0.00           H
ATOM   4309  CA  GLN A 277     110.563 107.698  69.102  1.00  0.00           C
ATOM   4310  HA  GLN A 277     110.403 106.638  69.202  1.00  0.00           H
ATOM   4311  CB  GLN A 277     109.233 108.378  69.482  1.00  0.00           C
ATOM   4312  HB1 GLN A 277     109.423 109.438  69.232  1.00  0.00           H
ATOM   4313  HB2 GLN A 277     108.453 108.108  68.752  1.00  0.00           H
ATOM   4314  CG  GLN A 277     108.793 108.208  70.942  1.00  0.00           C
ATOM   4315  HG1 GLN A 277     109.463 108.728  71.652  1.00  0.00           H
ATOM   4316  HG2 GLN A 277     107.843 108.768  71.062  1.00  0.00           H
ATOM   4317  CD  GLN A 277     108.703 106.778  71.452  1.00  0.00           C
ATOM   4318  OE1 GLN A 277     109.603 106.268  72.112  1.00  0.00           O
ATOM   4319  NE2 GLN A 277     107.623 106.078  71.002  1.00  0.00           N
ATOM   4320 1HE2 GLN A 277     107.383 105.188  71.392  1.00  0.00           H
ATOM   4321 2HE2 GLN A 277     106.993 106.628  70.452  1.00  0.00           H
ATOM   4322  C   GLN A 277     110.953 107.758  67.662  1.00  0.00           C
ATOM   4323  O   GLN A 277     110.513 106.918  66.882  1.00  0.00           O
ATOM   4324  N   ALA A 278     111.793 108.688  67.182  1.00  0.00           N
ATOM   4325  HN  ALA A 278     112.233 109.258  67.862  1.00  0.00           H
ATOM   4326  CA  ALA A 278     112.343 108.648  65.862  1.00  0.00           C
ATOM   4327  HA  ALA A 278     111.663 108.588  65.022  1.00  0.00           H
ATOM   4328  CB  ALA A 278     113.213 109.908  65.782  1.00  0.00           C
ATOM   4329  HB1 ALA A 278     113.613 109.958  64.742  1.00  0.00           H
ATOM   4330  HB2 ALA A 278     112.673 110.808  66.142  1.00  0.00           H
ATOM   4331  HB3 ALA A 278     114.033 109.798  66.522  1.00  0.00           H
ATOM   4332  C   ALA A 278     113.193 107.468  65.532  1.00  0.00           C
ATOM   4333  O   ALA A 278     113.213 106.948  64.422  1.00  0.00           O
ATOM   4334  N   MET A 279     114.053 106.978  66.442  1.00  0.00           N
ATOM   4335  HN  MET A 279     114.203 107.458  67.302  1.00  0.00           H
ATOM   4336  CA  MET A 279     114.703 105.718  66.302  1.00  0.00           C
ATOM   4337  HA  MET A 279     115.383 105.658  65.462  1.00  0.00           H
ATOM   4338  CB  MET A 279     115.673 105.388  67.452  1.00  0.00           C
ATOM   4339  HB1 MET A 279     116.413 106.218  67.542  1.00  0.00           H
ATOM   4340  HB2 MET A 279     115.083 105.278  68.382  1.00  0.00           H
ATOM   4341  CG  MET A 279     116.483 104.098  67.302  1.00  0.00           C
ATOM   4342  HG1 MET A 279     115.853 103.248  66.962  1.00  0.00           H
ATOM   4343  HG2 MET A 279     116.853 103.728  68.292  1.00  0.00           H
ATOM   4344  SD  MET A 279     117.953 104.298  66.252  1.00  0.00           S
ATOM   4345  CE  MET A 279     117.313 103.338  64.852  1.00  0.00           C
ATOM   4346  HE1 MET A 279     116.903 102.378  65.222  1.00  0.00           H
ATOM   4347  HE2 MET A 279     116.493 103.858  64.312  1.00  0.00           H
ATOM   4348  HE3 MET A 279     118.083 103.018  64.112  1.00  0.00           H
ATOM   4349  C   MET A 279     113.743 104.588  66.122  1.00  0.00           C
ATOM   4350  O   MET A 279     113.873 103.718  65.262  1.00  0.00           O
ATOM   4351  N   GLN A 280     112.603 104.528  66.832  1.00  0.00           N
ATOM   4352  HN  GLN A 280     112.523 105.218  67.542  1.00  0.00           H
ATOM   4353  CA  GLN A 280     111.543 103.568  66.762  1.00  0.00           C
ATOM   4354  HA  GLN A 280     112.083 102.638  66.722  1.00  0.00           H
ATOM   4355  CB  GLN A 280     110.663 103.618  68.022  1.00  0.00           C
ATOM   4356  HB1 GLN A 280     110.253 104.628  68.242  1.00  0.00           H
ATOM   4357  HB2 GLN A 280     111.273 103.448  68.932  1.00  0.00           H
ATOM   4358  CG  GLN A 280     109.433 102.698  68.052  1.00  0.00           C
ATOM   4359  HG1 GLN A 280     109.643 101.668  67.702  1.00  0.00           H
ATOM   4360  HG2 GLN A 280     108.573 102.988  67.412  1.00  0.00           H
ATOM   4361  CD  GLN A 280     108.793 102.608  69.432  1.00  0.00           C
ATOM   4362  OE1 GLN A 280     108.963 103.448  70.312  1.00  0.00           O
ATOM   4363  NE2 GLN A 280     107.953 101.558  69.652  1.00  0.00           N
ATOM   4364 1HE2 GLN A 280     107.523 101.348  70.532  1.00  0.00           H
ATOM   4365 2HE2 GLN A 280     107.713 100.938  68.912  1.00  0.00           H
ATOM   4366  C   GLN A 280     110.733 103.718  65.522  1.00  0.00           C
ATOM   4367  O   GLN A 280     110.363 102.688  64.952  1.00  0.00           O
ATOM   4368  N   VAL A 281     110.403 104.908  64.982  1.00  0.00           N
ATOM   4369  HN  VAL A 281     110.583 105.768  65.452  1.00  0.00           H
ATOM   4370  CA  VAL A 281     109.743 104.968  63.722  1.00  0.00           C
ATOM   4371  HA  VAL A 281     108.983 104.198  63.682  1.00  0.00           H
ATOM   4372  CB  VAL A 281     109.203 106.368  63.622  1.00  0.00           C
ATOM   4373  HB  VAL A 281     109.923 107.118  64.002  1.00  0.00           H
ATOM   4374  CG1 VAL A 281     107.933 106.388  64.492  1.00  0.00           C
ATOM   4375 1HG1 VAL A 281     107.393 107.348  64.582  1.00  0.00           H
ATOM   4376 2HG1 VAL A 281     107.243 105.588  64.142  1.00  0.00           H
ATOM   4377 3HG1 VAL A 281     108.143 105.988  65.512  1.00  0.00           H
ATOM   4378  CG2 VAL A 281     108.843 106.848  62.202  1.00  0.00           C
ATOM   4379 1HG2 VAL A 281     109.633 106.868  61.422  1.00  0.00           H
ATOM   4380 2HG2 VAL A 281     107.933 106.298  61.872  1.00  0.00           H
ATOM   4381 3HG2 VAL A 281     108.543 107.918  62.212  1.00  0.00           H
ATOM   4382  C   VAL A 281     110.593 104.578  62.552  1.00  0.00           C
ATOM   4383  O   VAL A 281     110.123 104.008  61.572  1.00  0.00           O
ATOM   4384  N   THR A 282     111.913 104.798  62.662  1.00  0.00           N
ATOM   4385  HN  THR A 282     112.413 105.098  63.462  1.00  0.00           H
ATOM   4386  CA  THR A 282     112.733 104.378  61.562  1.00  0.00           C
ATOM   4387  HA  THR A 282     112.133 104.588  60.692  1.00  0.00           H
ATOM   4388  CB  THR A 282     114.053 105.088  61.482  1.00  0.00           C
ATOM   4389  HB  THR A 282     114.763 104.618  60.762  1.00  0.00           H
ATOM   4390  OG1 THR A 282     114.773 105.268  62.692  1.00  0.00           O
ATOM   4391  HG1 THR A 282     114.193 105.828  63.222  1.00  0.00           H
ATOM   4392  CG2 THR A 282     113.703 106.478  60.922  1.00  0.00           C
ATOM   4393 1HG2 THR A 282     114.663 106.988  60.742  1.00  0.00           H
ATOM   4394 2HG2 THR A 282     113.253 106.318  59.922  1.00  0.00           H
ATOM   4395 3HG2 THR A 282     113.083 107.068  61.632  1.00  0.00           H
ATOM   4396  C   THR A 282     113.063 102.928  61.552  1.00  0.00           C
ATOM   4397  O   THR A 282     113.243 102.318  60.492  1.00  0.00           O
ATOM   4398  N   GLU A 283     113.043 102.328  62.752  1.00  0.00           N
ATOM   4399  HN  GLU A 283     113.123 102.868  63.592  1.00  0.00           H
ATOM   4400  CA  GLU A 283     113.073 100.908  62.922  1.00  0.00           C
ATOM   4401  HA  GLU A 283     113.913 100.508  62.372  1.00  0.00           H
ATOM   4402  CB  GLU A 283     113.353 100.568  64.392  1.00  0.00           C
ATOM   4403  HB1 GLU A 283     112.573 101.138  64.952  1.00  0.00           H
ATOM   4404  HB2 GLU A 283     114.353 100.978  64.642  1.00  0.00           H
ATOM   4405  CG  GLU A 283     113.363  99.078  64.742  1.00  0.00           C
ATOM   4406  HG1 GLU A 283     114.203  98.548  64.242  1.00  0.00           H
ATOM   4407  HG2 GLU A 283     112.403  98.588  64.462  1.00  0.00           H
ATOM   4408  CD  GLU A 283     113.783  99.008  66.202  1.00  0.00           C
ATOM   4409  OE1 GLU A 283     112.923  98.808  67.102  1.00  0.00           O
ATOM   4410  OE2 GLU A 283     115.023  99.168  66.352  1.00  0.00           O
ATOM   4411  C   GLU A 283     111.873 100.168  62.422  1.00  0.00           C
ATOM   4412  O   GLU A 283     111.973  99.208  61.662  1.00  0.00           O
ATOM   4413  N   THR A 284     110.703 100.788  62.692  1.00  0.00           N
ATOM   4414  HN  THR A 284     110.653 101.688  63.112  1.00  0.00           H
ATOM   4415  CA  THR A 284     109.433 100.298  62.252  1.00  0.00           C
ATOM   4416  HA  THR A 284     109.483  99.248  62.522  1.00  0.00           H
ATOM   4417  CB  THR A 284     108.273 101.038  62.842  1.00  0.00           C
ATOM   4418  HB  THR A 284     108.333 102.098  62.492  1.00  0.00           H
ATOM   4419  OG1 THR A 284     108.353 101.058  64.252  1.00  0.00           O
ATOM   4420  HG1 THR A 284     109.203 101.368  64.582  1.00  0.00           H
ATOM   4421  CG2 THR A 284     106.903 100.468  62.452  1.00  0.00           C
ATOM   4422 1HG2 THR A 284     106.063 101.018  62.932  1.00  0.00           H
ATOM   4423 2HG2 THR A 284     106.903  99.428  62.862  1.00  0.00           H
ATOM   4424 3HG2 THR A 284     106.653 100.488  61.372  1.00  0.00           H
ATOM   4425  C   THR A 284     109.273 100.428  60.782  1.00  0.00           C
ATOM   4426  O   THR A 284     108.783  99.518  60.122  1.00  0.00           O
ATOM   4427  N   LEU A 285     109.643 101.578  60.182  1.00  0.00           N
ATOM   4428  HN  LEU A 285     109.743 102.378  60.772  1.00  0.00           H
ATOM   4429  CA  LEU A 285     109.413 101.838  58.802  1.00  0.00           C
ATOM   4430  HA  LEU A 285     108.363 101.658  58.642  1.00  0.00           H
ATOM   4431  CB  LEU A 285     109.683 103.318  58.472  1.00  0.00           C
ATOM   4432  HB1 LEU A 285     110.673 103.708  58.782  1.00  0.00           H
ATOM   4433  HB2 LEU A 285     108.893 103.868  59.022  1.00  0.00           H
ATOM   4434  CG  LEU A 285     109.643 103.668  56.972  1.00  0.00           C
ATOM   4435  HG  LEU A 285     110.363 103.068  56.382  1.00  0.00           H
ATOM   4436  CD1 LEU A 285     109.873 105.168  56.742  1.00  0.00           C
ATOM   4437 1HD1 LEU A 285     110.003 105.518  55.692  1.00  0.00           H
ATOM   4438 2HD1 LEU A 285     110.633 105.738  57.312  1.00  0.00           H
ATOM   4439 3HD1 LEU A 285     108.943 105.648  57.112  1.00  0.00           H
ATOM   4440  CD2 LEU A 285     108.263 103.278  56.412  1.00  0.00           C
ATOM   4441 1HD2 LEU A 285     108.213 102.178  56.262  1.00  0.00           H
ATOM   4442 2HD2 LEU A 285     108.363 103.618  55.352  1.00  0.00           H
ATOM   4443 3HD2 LEU A 285     107.433 103.768  56.962  1.00  0.00           H
ATOM   4444  C   LEU A 285     110.293 100.918  58.012  1.00  0.00           C
ATOM   4445  O   LEU A 285     109.893 100.218  57.082  1.00  0.00           O
ATOM   4446  N   GLY A 286     111.533 100.758  58.502  1.00  0.00           N
ATOM   4447  HN  GLY A 286     111.773 101.288  59.312  1.00  0.00           H
ATOM   4448  CA  GLY A 286     112.603 100.028  57.892  1.00  0.00           C
ATOM   4449  HA1 GLY A 286     113.463  99.978  58.552  1.00  0.00           H
ATOM   4450  HA2 GLY A 286     112.773 100.498  56.932  1.00  0.00           H
ATOM   4451  C   GLY A 286     112.313  98.608  57.572  1.00  0.00           C
ATOM   4452  O   GLY A 286     112.603  98.058  56.512  1.00  0.00           O
ATOM   4453  N   MET A 287     111.843  97.858  58.582  1.00  0.00           N
ATOM   4454  HN  MET A 287     111.803  98.228  59.502  1.00  0.00           H
ATOM   4455  CA  MET A 287     111.643  96.438  58.462  1.00  0.00           C
ATOM   4456  HA  MET A 287     112.473  96.088  57.862  1.00  0.00           H
ATOM   4457  CB  MET A 287     111.523  95.708  59.802  1.00  0.00           C
ATOM   4458  HB1 MET A 287     112.523  95.908  60.232  1.00  0.00           H
ATOM   4459  HB2 MET A 287     111.363  94.608  59.722  1.00  0.00           H
ATOM   4460  CG  MET A 287     110.373  96.198  60.692  1.00  0.00           C
ATOM   4461  HG1 MET A 287     109.493  95.668  60.272  1.00  0.00           H
ATOM   4462  HG2 MET A 287     110.313  97.298  60.572  1.00  0.00           H
ATOM   4463  SD  MET A 287     110.643  95.758  62.442  1.00  0.00           S
ATOM   4464  CE  MET A 287     110.333  93.968  62.382  1.00  0.00           C
ATOM   4465  HE1 MET A 287     110.023  93.658  61.362  1.00  0.00           H
ATOM   4466  HE2 MET A 287     109.633  93.608  63.162  1.00  0.00           H
ATOM   4467  HE3 MET A 287     111.373  93.598  62.522  1.00  0.00           H
ATOM   4468  C   MET A 287     110.393  96.018  57.762  1.00  0.00           C
ATOM   4469  O   MET A 287     109.813  94.958  57.942  1.00  0.00           O
ATOM   4470  N   THR A 288     109.833  96.888  56.902  1.00  0.00           N
ATOM   4471  HN  THR A 288     110.273  97.778  56.862  1.00  0.00           H
ATOM   4472  CA  THR A 288     108.583  96.668  56.232  1.00  0.00           C
ATOM   4473  HA  THR A 288     108.013  95.918  56.752  1.00  0.00           H
ATOM   4474  CB  THR A 288     107.823  97.968  56.192  1.00  0.00           C
ATOM   4475  HB  THR A 288     108.393  98.708  55.592  1.00  0.00           H
ATOM   4476  OG1 THR A 288     107.533  98.458  57.492  1.00  0.00           O
ATOM   4477  HG1 THR A 288     108.383  98.798  57.762  1.00  0.00           H
ATOM   4478  CG2 THR A 288     106.433  97.808  55.562  1.00  0.00           C
ATOM   4479 1HG2 THR A 288     105.783  97.148  56.172  1.00  0.00           H
ATOM   4480 2HG2 THR A 288     106.453  97.588  54.472  1.00  0.00           H
ATOM   4481 3HG2 THR A 288     105.913  98.798  55.512  1.00  0.00           H
ATOM   4482  C   THR A 288     108.763  96.168  54.842  1.00  0.00           C
ATOM   4483  O   THR A 288     107.933  95.728  54.042  1.00  0.00           O
ATOM   4484  N   HIS A 289     110.053  96.158  54.462  1.00  0.00           N
ATOM   4485  HN  HIS A 289     110.723  96.518  55.112  1.00  0.00           H
ATOM   4486  CA  HIS A 289     110.523  95.748  53.172  1.00  0.00           C
ATOM   4487  HA  HIS A 289     110.223  96.528  52.482  1.00  0.00           H
ATOM   4488  CB  HIS A 289     112.053  95.868  53.132  1.00  0.00           C
ATOM   4489  HB1 HIS A 289     112.343  96.888  53.482  1.00  0.00           H
ATOM   4490  HB2 HIS A 289     112.383  95.888  52.072  1.00  0.00           H
ATOM   4491  ND1 HIS A 289     112.453  94.788  55.362  1.00  0.00           N
ATOM   4492  CG  HIS A 289     112.663  94.808  54.002  1.00  0.00           C
ATOM   4493  CE1 HIS A 289     113.053  93.698  55.802  1.00  0.00           C
ATOM   4494  HE1 HIS A 289     113.093  93.368  56.842  1.00  0.00           H
ATOM   4495  NE2 HIS A 289     113.673  93.038  54.792  1.00  0.00           N
ATOM   4496  HE2 HIS A 289     114.083  92.128  54.832  1.00  0.00           H
ATOM   4497  CD2 HIS A 289     113.413  93.738  53.632  1.00  0.00           C
ATOM   4498  HD2 HIS A 289     113.813  93.388  52.682  1.00  0.00           H
ATOM   4499  C   HIS A 289     110.053  94.478  52.552  1.00  0.00           C
ATOM   4500  O   HIS A 289     109.803  94.468  51.342  1.00  0.00           O
ATOM   4501  N   CYS A 290     109.983  93.368  53.292  1.00  0.00           N
ATOM   4502  HN  CYS A 290     110.253  93.308  54.252  1.00  0.00           H
ATOM   4503  CA  CYS A 290     109.543  92.098  52.792  1.00  0.00           C
ATOM   4504  HA  CYS A 290     110.113  91.878  51.892  1.00  0.00           H
ATOM   4505  CB  CYS A 290     109.673  91.028  53.892  1.00  0.00           C
ATOM   4506  HB1 CYS A 290     109.153  91.378  54.812  1.00  0.00           H
ATOM   4507  HB2 CYS A 290     109.323  90.038  53.552  1.00  0.00           H
ATOM   4508  SG  CYS A 290     111.403  90.778  54.392  1.00  0.00           S
ATOM   4509  HG1 CYS A 290     111.793  90.258  53.232  1.00  0.00           H
ATOM   4510  C   CYS A 290     108.103  91.998  52.422  1.00  0.00           C
ATOM   4511  O   CYS A 290     107.703  91.248  51.542  1.00  0.00           O
ATOM   4512  N   CYS A 291     107.313  92.878  53.062  1.00  0.00           N
ATOM   4513  HN  CYS A 291     107.643  93.388  53.862  1.00  0.00           H
ATOM   4514  CA  CYS A 291     105.983  93.098  52.602  1.00  0.00           C
ATOM   4515  HA  CYS A 291     105.423  92.178  52.482  1.00  0.00           H
ATOM   4516  CB  CYS A 291     105.183  93.858  53.672  1.00  0.00           C
ATOM   4517  HB1 CYS A 291     105.683  94.828  53.882  1.00  0.00           H
ATOM   4518  HB2 CYS A 291     105.223  93.278  54.622  1.00  0.00           H
ATOM   4519  SG  CYS A 291     103.413  94.098  53.342  1.00  0.00           S
ATOM   4520  HG1 CYS A 291     103.103  92.868  53.732  1.00  0.00           H
ATOM   4521  C   CYS A 291     105.813  93.798  51.302  1.00  0.00           C
ATOM   4522  O   CYS A 291     104.983  93.468  50.452  1.00  0.00           O
ATOM   4523  N   ILE A 292     106.613  94.838  50.982  1.00  0.00           N
ATOM   4524  HN  ILE A 292     107.283  95.168  51.632  1.00  0.00           H
ATOM   4525  CA  ILE A 292     106.533  95.458  49.702  1.00  0.00           C
ATOM   4526  HA  ILE A 292     105.533  95.818  49.472  1.00  0.00           H
ATOM   4527  CB  ILE A 292     107.333  96.728  49.682  1.00  0.00           C
ATOM   4528  HB  ILE A 292     108.423  96.508  49.742  1.00  0.00           H
ATOM   4529  CG2 ILE A 292     106.973  97.518  48.412  1.00  0.00           C
ATOM   4530 1HG2 ILE A 292     105.873  97.488  48.272  1.00  0.00           H
ATOM   4531 2HG2 ILE A 292     107.383  97.138  47.452  1.00  0.00           H
ATOM   4532 3HG2 ILE A 292     107.323  98.558  48.612  1.00  0.00           H
ATOM   4533  CG1 ILE A 292     107.083  97.618  50.912  1.00  0.00           C
ATOM   4534 1HG1 ILE A 292     107.733  97.318  51.762  1.00  0.00           H
ATOM   4535 2HG1 ILE A 292     107.463  98.648  50.712  1.00  0.00           H
ATOM   4536  CD  ILE A 292     105.633  97.668  51.392  1.00  0.00           C
ATOM   4537  HD1 ILE A 292     104.923  97.618  50.552  1.00  0.00           H
ATOM   4538  HD2 ILE A 292     105.443  96.908  52.192  1.00  0.00           H
ATOM   4539  HD3 ILE A 292     105.453  98.668  51.842  1.00  0.00           H
ATOM   4540  C   ILE A 292     107.073  94.618  48.592  1.00  0.00           C
ATOM   4541  O   ILE A 292     106.783  94.788  47.412  1.00  0.00           O
ATOM   4542  N   ASN A 293     107.903  93.588  48.822  1.00  0.00           N
ATOM   4543  HN  ASN A 293     108.233  93.318  49.732  1.00  0.00           H
ATOM   4544  CA  ASN A 293     108.573  92.818  47.832  1.00  0.00           C
ATOM   4545  HA  ASN A 293     108.913  93.638  47.222  1.00  0.00           H
ATOM   4546  CB  ASN A 293     109.733  91.968  48.392  1.00  0.00           C
ATOM   4547  HB1 ASN A 293     110.023  92.458  49.342  1.00  0.00           H
ATOM   4548  HB2 ASN A 293     109.273  90.968  48.582  1.00  0.00           H
ATOM   4549  CG  ASN A 293     110.943  91.918  47.472  1.00  0.00           C
ATOM   4550  OD1 ASN A 293     110.973  92.528  46.412  1.00  0.00           O
ATOM   4551  ND2 ASN A 293     111.963  91.138  47.912  1.00  0.00           N
ATOM   4552 1HD2 ASN A 293     112.843  91.288  47.472  1.00  0.00           H
ATOM   4553 2HD2 ASN A 293     111.883  90.578  48.742  1.00  0.00           H
ATOM   4554  C   ASN A 293     107.683  92.078  46.892  1.00  0.00           C
ATOM   4555  O   ASN A 293     108.023  92.088  45.712  1.00  0.00           O
ATOM   4556  N   PRO A 294     106.683  91.298  47.152  1.00  0.00           N
ATOM   4557  CD  PRO A 294     106.223  90.988  48.502  1.00  0.00           C
ATOM   4558  HD1 PRO A 294     105.993  91.948  49.012  1.00  0.00           H
ATOM   4559  HD2 PRO A 294     106.863  90.318  49.122  1.00  0.00           H
ATOM   4560  CA  PRO A 294     105.963  90.538  46.172  1.00  0.00           C
ATOM   4561  HA  PRO A 294     106.633  89.928  45.582  1.00  0.00           H
ATOM   4562  CB  PRO A 294     104.913  89.718  46.922  1.00  0.00           C
ATOM   4563  HB1 PRO A 294     103.873  89.768  46.542  1.00  0.00           H
ATOM   4564  HB2 PRO A 294     105.223  88.658  46.822  1.00  0.00           H
ATOM   4565  CG  PRO A 294     104.873  90.268  48.352  1.00  0.00           C
ATOM   4566  HG1 PRO A 294     104.013  90.968  48.362  1.00  0.00           H
ATOM   4567  HG2 PRO A 294     104.693  89.488  49.122  1.00  0.00           H
ATOM   4568  C   PRO A 294     105.303  91.498  45.242  1.00  0.00           C
ATOM   4569  O   PRO A 294     105.093  91.198  44.072  1.00  0.00           O
ATOM   4570  N   ILE A 295     104.883  92.658  45.772  1.00  0.00           N
ATOM   4571  HN  ILE A 295     104.963  92.798  46.762  1.00  0.00           H
ATOM   4572  CA  ILE A 295     104.153  93.738  45.172  1.00  0.00           C
ATOM   4573  HA  ILE A 295     103.233  93.308  44.792  1.00  0.00           H
ATOM   4574  CB  ILE A 295     103.883  94.818  46.182  1.00  0.00           C
ATOM   4575  HB  ILE A 295     104.803  95.408  46.332  1.00  0.00           H
ATOM   4576  CG2 ILE A 295     102.993  95.888  45.512  1.00  0.00           C
ATOM   4577 1HG2 ILE A 295     101.983  95.478  45.312  1.00  0.00           H
ATOM   4578 2HG2 ILE A 295     103.453  96.298  44.592  1.00  0.00           H
ATOM   4579 3HG2 ILE A 295     102.853  96.768  46.182  1.00  0.00           H
ATOM   4580  CG1 ILE A 295     103.263  94.228  47.462  1.00  0.00           C
ATOM   4581 1HG1 ILE A 295     103.923  93.428  47.862  1.00  0.00           H
ATOM   4582 2HG1 ILE A 295     102.323  93.728  47.142  1.00  0.00           H
ATOM   4583  CD  ILE A 295     102.843  95.258  48.512  1.00  0.00           C
ATOM   4584  HD1 ILE A 295     103.653  95.908  48.892  1.00  0.00           H
ATOM   4585  HD2 ILE A 295     102.513  94.648  49.382  1.00  0.00           H
ATOM   4586  HD3 ILE A 295     102.013  95.888  48.132  1.00  0.00           H
ATOM   4587  C   ILE A 295     104.893  94.288  44.012  1.00  0.00           C
ATOM   4588  O   ILE A 295     104.253  94.448  42.972  1.00  0.00           O
ATOM   4589  N   ILE A 296     106.233  94.418  44.122  1.00  0.00           N
ATOM   4590  HN  ILE A 296     106.523  94.448  45.072  1.00  0.00           H
ATOM   4591  CA  ILE A 296     107.113  94.668  43.032  1.00  0.00           C
ATOM   4592  HA  ILE A 296     106.763  95.508  42.452  1.00  0.00           H
ATOM   4593  CB  ILE A 296     108.493  94.868  43.592  1.00  0.00           C
ATOM   4594  HB  ILE A 296     108.863  94.008  44.182  1.00  0.00           H
ATOM   4595  CG2 ILE A 296     109.513  94.998  42.452  1.00  0.00           C
ATOM   4596 1HG2 ILE A 296     109.723  94.028  41.942  1.00  0.00           H
ATOM   4597 2HG2 ILE A 296     110.493  95.168  42.962  1.00  0.00           H
ATOM   4598 3HG2 ILE A 296     109.333  95.828  41.732  1.00  0.00           H
ATOM   4599  CG1 ILE A 296     108.573  96.118  44.482  1.00  0.00           C
ATOM   4600 1HG1 ILE A 296     108.593  97.038  43.842  1.00  0.00           H
ATOM   4601 2HG1 ILE A 296     107.693  96.188  45.152  1.00  0.00           H
ATOM   4602  CD  ILE A 296     109.813  96.218  45.362  1.00  0.00           C
ATOM   4603  HD1 ILE A 296     110.173  95.288  45.862  1.00  0.00           H
ATOM   4604  HD2 ILE A 296     109.623  96.888  46.222  1.00  0.00           H
ATOM   4605  HD3 ILE A 296     110.663  96.628  44.772  1.00  0.00           H
ATOM   4606  C   ILE A 296     107.123  93.668  41.922  1.00  0.00           C
ATOM   4607  O   ILE A 296     107.053  93.958  40.732  1.00  0.00           O
ATOM   4608  N   TYR A 297     107.153  92.388  42.322  1.00  0.00           N
ATOM   4609  HN  TYR A 297     107.073  92.178  43.292  1.00  0.00           H
ATOM   4610  CA  TYR A 297     107.013  91.318  41.382  1.00  0.00           C
ATOM   4611  HA  TYR A 297     107.743  91.498  40.602  1.00  0.00           H
ATOM   4612  CB  TYR A 297     107.173  89.918  41.992  1.00  0.00           C
ATOM   4613  HB1 TYR A 297     106.503  89.718  42.862  1.00  0.00           H
ATOM   4614  HB2 TYR A 297     108.223  89.818  42.352  1.00  0.00           H
ATOM   4615  CG  TYR A 297     107.033  88.808  41.022  1.00  0.00           C
ATOM   4616  CD1 TYR A 297     105.883  88.058  41.122  1.00  0.00           C
ATOM   4617  HD1 TYR A 297     105.093  88.238  41.842  1.00  0.00           H
ATOM   4618  CE1 TYR A 297     105.673  86.998  40.272  1.00  0.00           C
ATOM   4619  HE1 TYR A 297     104.813  86.358  40.392  1.00  0.00           H
ATOM   4620  CZ  TYR A 297     106.633  86.668  39.352  1.00  0.00           C
ATOM   4621  OH  TYR A 297     106.533  85.528  38.522  1.00  0.00           O
ATOM   4622  HH  TYR A 297     107.123  85.538  37.772  1.00  0.00           H
ATOM   4623  CD2 TYR A 297     107.953  88.518  40.042  1.00  0.00           C
ATOM   4624  HD2 TYR A 297     108.853  89.118  39.972  1.00  0.00           H
ATOM   4625  CE2 TYR A 297     107.813  87.378  39.292  1.00  0.00           C
ATOM   4626  HE2 TYR A 297     108.653  87.118  38.672  1.00  0.00           H
ATOM   4627  C   TYR A 297     105.713  91.408  40.662  1.00  0.00           C
ATOM   4628  O   TYR A 297     105.703  91.188  39.452  1.00  0.00           O
ATOM   4629  N   ALA A 298     104.613  91.838  41.302  1.00  0.00           N
ATOM   4630  HN  ALA A 298     104.663  91.818  42.302  1.00  0.00           H
ATOM   4631  CA  ALA A 298     103.283  91.818  40.772  1.00  0.00           C
ATOM   4632  HA  ALA A 298     103.093  90.798  40.492  1.00  0.00           H
ATOM   4633  CB  ALA A 298     102.283  91.998  41.932  1.00  0.00           C
ATOM   4634  HB1 ALA A 298     102.593  91.408  42.822  1.00  0.00           H
ATOM   4635  HB2 ALA A 298     102.353  93.068  42.222  1.00  0.00           H
ATOM   4636  HB3 ALA A 298     101.233  91.858  41.622  1.00  0.00           H
ATOM   4637  C   ALA A 298     103.033  92.778  39.652  1.00  0.00           C
ATOM   4638  O   ALA A 298     102.383  92.428  38.662  1.00  0.00           O
ATOM   4639  N   PHE A 299     103.493  94.008  39.932  1.00  0.00           N
ATOM   4640  HN  PHE A 299     103.953  94.118  40.812  1.00  0.00           H
ATOM   4641  CA  PHE A 299     103.363  95.218  39.172  1.00  0.00           C
ATOM   4642  HA  PHE A 299     102.723  94.898  38.362  1.00  0.00           H
ATOM   4643  CB  PHE A 299     102.683  96.368  39.922  1.00  0.00           C
ATOM   4644  HB1 PHE A 299     102.343  97.158  39.212  1.00  0.00           H
ATOM   4645  HB2 PHE A 299     103.283  96.918  40.672  1.00  0.00           H
ATOM   4646  CG  PHE A 299     101.423  95.878  40.542  1.00  0.00           C
ATOM   4647  CD1 PHE A 299     101.223  96.168  41.872  1.00  0.00           C
ATOM   4648  HD1 PHE A 299     101.993  96.688  42.432  1.00  0.00           H
ATOM   4649  CE1 PHE A 299     100.103  95.648  42.472  1.00  0.00           C
ATOM   4650  HE1 PHE A 299     100.043  95.788  43.542  1.00  0.00           H
ATOM   4651  CZ  PHE A 299      99.163  94.918  41.782  1.00  0.00           C
ATOM   4652  HZ  PHE A 299      98.313  94.448  42.252  1.00  0.00           H
ATOM   4653  CD2 PHE A 299     100.523  95.078  39.882  1.00  0.00           C
ATOM   4654  HD2 PHE A 299     100.783  94.798  38.872  1.00  0.00           H
ATOM   4655  CE2 PHE A 299      99.343  94.648  40.442  1.00  0.00           C
ATOM   4656  HE2 PHE A 299      98.553  94.158  39.892  1.00  0.00           H
ATOM   4657  C   PHE A 299     104.533  95.778  38.442  1.00  0.00           C
ATOM   4658  O   PHE A 299     104.313  96.658  37.612  1.00  0.00           O
ATOM   4659  N   VAL A 300     105.773  95.268  38.622  1.00  0.00           N
ATOM   4660  HN  VAL A 300     105.933  94.508  39.242  1.00  0.00           H
ATOM   4661  CA  VAL A 300     106.893  95.698  37.842  1.00  0.00           C
ATOM   4662  HA  VAL A 300     106.623  96.568  37.272  1.00  0.00           H
ATOM   4663  CB  VAL A 300     108.153  96.038  38.582  1.00  0.00           C
ATOM   4664  HB  VAL A 300     108.513  95.158  39.152  1.00  0.00           H
ATOM   4665  CG1 VAL A 300     109.233  96.478  37.582  1.00  0.00           C
ATOM   4666 1HG1 VAL A 300     110.063  96.888  38.202  1.00  0.00           H
ATOM   4667 2HG1 VAL A 300     109.653  95.668  36.962  1.00  0.00           H
ATOM   4668 3HG1 VAL A 300     108.783  97.358  37.062  1.00  0.00           H
ATOM   4669  CG2 VAL A 300     107.753  97.158  39.562  1.00  0.00           C
ATOM   4670 1HG2 VAL A 300     108.683  97.388  40.122  1.00  0.00           H
ATOM   4671 2HG2 VAL A 300     107.393  98.038  38.992  1.00  0.00           H
ATOM   4672 3HG2 VAL A 300     106.963  96.908  40.292  1.00  0.00           H
ATOM   4673  C   VAL A 300     107.283  94.638  36.862  1.00  0.00           C
ATOM   4674  O   VAL A 300     107.463  94.918  35.672  1.00  0.00           O
ATOM   4675  N   GLY A 301     107.293  93.368  37.302  1.00  0.00           N
ATOM   4676  HN  GLY A 301     107.303  93.108  38.262  1.00  0.00           H
ATOM   4677  CA  GLY A 301     107.213  92.218  36.462  1.00  0.00           C
ATOM   4678  HA1 GLY A 301     108.103  92.278  35.842  1.00  0.00           H
ATOM   4679  HA2 GLY A 301     107.313  91.378  37.142  1.00  0.00           H
ATOM   4680  C   GLY A 301     105.963  92.018  35.682  1.00  0.00           C
ATOM   4681  O   GLY A 301     104.933  92.648  35.902  1.00  0.00           O
ATOM   4682  N   GLU A 302     105.953  91.118  34.672  1.00  0.00           N
ATOM   4683  HN  GLU A 302     106.803  90.648  34.435  1.00  0.00           H
ATOM   4684  CA  GLU A 302     104.863  90.848  33.795  1.00  0.00           C
ATOM   4685  HA  GLU A 302     104.113  91.618  33.945  1.00  0.00           H
ATOM   4686  CB  GLU A 302     105.403  90.848  32.355  1.00  0.00           C
ATOM   4687  HB1 GLU A 302     104.683  90.418  31.625  1.00  0.00           H
ATOM   4688  HB2 GLU A 302     106.273  90.148  32.415  1.00  0.00           H
ATOM   4689  CG  GLU A 302     105.853  92.188  31.775  1.00  0.00           C
ATOM   4690  HG1 GLU A 302     106.513  92.778  32.465  1.00  0.00           H
ATOM   4691  HG2 GLU A 302     105.013  92.878  31.545  1.00  0.00           H
ATOM   4692  CD  GLU A 302     106.483  91.988  30.405  1.00  0.00           C
ATOM   4693  OE1 GLU A 302     106.223  92.928  29.615  1.00  0.00           O
ATOM   4694  OE2 GLU A 302     107.223  90.998  30.165  1.00  0.00           O
ATOM   4695  C   GLU A 302     104.193  89.558  34.135  1.00  0.00           C
ATOM   4696  O   GLU A 302     103.033  89.418  33.755  1.00  0.00           O
ATOM   4697  N   GLU A 303     104.993  88.648  34.712  1.00  0.00           N
ATOM   4698  HN  GLU A 303     105.813  88.848  35.232  1.00  0.00           H
ATOM   4699  CA  GLU A 303     104.533  87.288  34.712  1.00  0.00           C
ATOM   4700  HA  GLU A 303     104.373  86.948  33.705  1.00  0.00           H
ATOM   4701  CB  GLU A 303     105.543  86.338  35.382  1.00  0.00           C
ATOM   4702  HB1 GLU A 303     105.863  86.538  36.422  1.00  0.00           H
ATOM   4703  HB2 GLU A 303     105.033  85.348  35.292  1.00  0.00           H
ATOM   4704  CG  GLU A 303     106.853  86.208  34.602  1.00  0.00           C
ATOM   4705  HG1 GLU A 303     106.633  86.218  33.515  1.00  0.00           H
ATOM   4706  HG2 GLU A 303     107.603  87.018  34.762  1.00  0.00           H
ATOM   4707  CD  GLU A 303     107.673  84.998  35.032  1.00  0.00           C
ATOM   4708  OE1 GLU A 303     108.133  84.918  36.202  1.00  0.00           O
ATOM   4709  OE2 GLU A 303     107.663  83.988  34.275  1.00  0.00           O
ATOM   4710  C   GLU A 303     103.293  87.088  35.512  1.00  0.00           C
ATOM   4711  O   GLU A 303     102.433  86.348  35.042  1.00  0.00           O
ATOM   4712  N   PHE A 304     103.163  87.778  36.662  1.00  0.00           N
ATOM   4713  HN  PHE A 304     103.923  88.378  36.892  1.00  0.00           H
ATOM   4714  CA  PHE A 304     102.083  87.728  37.592  1.00  0.00           C
ATOM   4715  HA  PHE A 304     102.003  86.728  38.012  1.00  0.00           H
ATOM   4716  CB  PHE A 304     102.393  88.678  38.762  1.00  0.00           C
ATOM   4717  HB1 PHE A 304     103.423  88.568  39.172  1.00  0.00           H
ATOM   4718  HB2 PHE A 304     102.273  89.738  38.442  1.00  0.00           H
ATOM   4719  CG  PHE A 304     101.453  88.528  39.902  1.00  0.00           C
ATOM   4720  CD1 PHE A 304     100.473  89.428  40.232  1.00  0.00           C
ATOM   4721  HD1 PHE A 304     100.653  90.378  39.742  1.00  0.00           H
ATOM   4722  CE1 PHE A 304      99.673  89.188  41.322  1.00  0.00           C
ATOM   4723  HE1 PHE A 304      98.863  89.798  41.682  1.00  0.00           H
ATOM   4724  CZ  PHE A 304      99.663  87.928  41.872  1.00  0.00           C
ATOM   4725  HZ  PHE A 304      99.063  87.718  42.742  1.00  0.00           H
ATOM   4726  CD2 PHE A 304     101.643  87.388  40.652  1.00  0.00           C
ATOM   4727  HD2 PHE A 304     102.453  86.708  40.432  1.00  0.00           H
ATOM   4728  CE2 PHE A 304     100.733  87.088  41.642  1.00  0.00           C
ATOM   4729  HE2 PHE A 304     100.903  86.178  42.192  1.00  0.00           H
ATOM   4730  C   PHE A 304     100.743  88.008  36.992  1.00  0.00           C
ATOM   4731  O   PHE A 304      99.783  87.248  37.142  1.00  0.00           O
ATOM   4732  N   ARG A 305     100.563  89.088  36.222  1.00  0.00           N
ATOM   4733  HN  ARG A 305     101.253  89.758  35.962  1.00  0.00           H
ATOM   4734  CA  ARG A 305      99.353  89.418  35.532  1.00  0.00           C
ATOM   4735  HA  ARG A 305      98.563  89.588  36.242  1.00  0.00           H
ATOM   4736  CB  ARG A 305      99.593  90.738  34.772  1.00  0.00           C
ATOM   4737  HB1 ARG A 305      99.703  91.598  35.472  1.00  0.00           H
ATOM   4738  HB2 ARG A 305     100.493  90.658  34.135  1.00  0.00           H
ATOM   4739  CG  ARG A 305      98.413  91.258  33.935  1.00  0.00           C
ATOM   4740  HG1 ARG A 305      97.483  91.138  34.525  1.00  0.00           H
ATOM   4741  HG2 ARG A 305      98.363  90.548  33.085  1.00  0.00           H
ATOM   4742  CD  ARG A 305      98.683  92.598  33.255  1.00  0.00           C
ATOM   4743  HD1 ARG A 305      98.773  93.388  34.035  1.00  0.00           H
ATOM   4744  HD2 ARG A 305      99.583  92.468  32.615  1.00  0.00           H
ATOM   4745  NE  ARG A 305      97.533  92.788  32.325  1.00  0.00           N
ATOM   4746  HE  ARG A 305      97.523  92.238  31.485  1.00  0.00           H
ATOM   4747  CZ  ARG A 305      96.373  93.448  32.605  1.00  0.00           C
ATOM   4748  NH1 ARG A 305      95.433  93.558  31.615  1.00  0.00           N
ATOM   4749 1HH1 ARG A 305      95.793  93.358  30.705  1.00  0.00           H
ATOM   4750 2HH1 ARG A 305      94.733  94.268  31.675  1.00  0.00           H
ATOM   4751  NH2 ARG A 305      96.203  94.258  33.685  1.00  0.00           N
ATOM   4752 1HH2 ARG A 305      95.413  94.878  33.675  1.00  0.00           H
ATOM   4753 2HH2 ARG A 305      96.873  94.198  34.415  1.00  0.00           H
ATOM   4754  C   ARG A 305      98.863  88.418  34.542  1.00  0.00           C
ATOM   4755  O   ARG A 305      97.713  87.998  34.572  1.00  0.00           O
ATOM   4756  N   ASN A 306      99.833  87.838  33.815  1.00  0.00           N
ATOM   4757  HN  ASN A 306     100.663  88.378  33.885  1.00  0.00           H
ATOM   4758  CA  ASN A 306      99.713  86.718  32.935  1.00  0.00           C
ATOM   4759  HA  ASN A 306      98.863  86.888  32.285  1.00  0.00           H
ATOM   4760  CB  ASN A 306     100.953  86.558  32.035  1.00  0.00           C
ATOM   4761  HB1 ASN A 306     100.973  85.688  31.345  1.00  0.00           H
ATOM   4762  HB2 ASN A 306     101.853  86.398  32.665  1.00  0.00           H
ATOM   4763  CG  ASN A 306     101.063  87.768  31.125  1.00  0.00           C
ATOM   4764  OD1 ASN A 306     100.143  88.038  30.345  1.00  0.00           O
ATOM   4765  ND2 ASN A 306     102.103  88.628  31.235  1.00  0.00           N
ATOM   4766 1HD2 ASN A 306     102.293  89.228  30.455  1.00  0.00           H
ATOM   4767 2HD2 ASN A 306     102.533  88.808  32.125  1.00  0.00           H
ATOM   4768  C   ASN A 306      99.303  85.428  33.555  1.00  0.00           C
ATOM   4769  O   ASN A 306      98.633  84.578  32.975  1.00  0.00           O
ATOM   4770  N   TYR A 307      99.733  85.208  34.812  1.00  0.00           N
ATOM   4771  HN  TYR A 307     100.463  85.778  35.202  1.00  0.00           H
ATOM   4772  CA  TYR A 307      99.313  84.098  35.592  1.00  0.00           C
ATOM   4773  HA  TYR A 307      99.123  83.228  34.972  1.00  0.00           H
ATOM   4774  CB  TYR A 307     100.453  83.588  36.502  1.00  0.00           C
ATOM   4775  HB1 TYR A 307      99.993  82.888  37.232  1.00  0.00           H
ATOM   4776  HB2 TYR A 307     100.893  84.458  37.042  1.00  0.00           H
ATOM   4777  CG  TYR A 307     101.513  82.868  35.752  1.00  0.00           C
ATOM   4778  CD1 TYR A 307     101.243  81.678  35.132  1.00  0.00           C
ATOM   4779  HD1 TYR A 307     100.243  81.268  35.072  1.00  0.00           H
ATOM   4780  CE1 TYR A 307     102.203  80.908  34.515  1.00  0.00           C
ATOM   4781  HE1 TYR A 307     101.963  80.048  33.905  1.00  0.00           H
ATOM   4782  CZ  TYR A 307     103.483  81.418  34.562  1.00  0.00           C
ATOM   4783  OH  TYR A 307     104.453  80.578  33.975  1.00  0.00           O
ATOM   4784  HH  TYR A 307     103.963  79.888  33.535  1.00  0.00           H
ATOM   4785  CD2 TYR A 307     102.823  83.278  35.822  1.00  0.00           C
ATOM   4786  HD2 TYR A 307     103.013  84.178  36.382  1.00  0.00           H
ATOM   4787  CE2 TYR A 307     103.843  82.558  35.232  1.00  0.00           C
ATOM   4788  HE2 TYR A 307     104.843  82.968  35.182  1.00  0.00           H
ATOM   4789  C   TYR A 307      98.043  84.158  36.362  1.00  0.00           C
ATOM   4790  O   TYR A 307      97.403  83.148  36.632  1.00  0.00           O
ATOM   4791  N   LEU A 308      97.533  85.368  36.662  1.00  0.00           N
ATOM   4792  HN  LEU A 308      98.163  86.118  36.482  1.00  0.00           H
ATOM   4793  CA  LEU A 308      96.213  85.668  37.112  1.00  0.00           C
ATOM   4794  HA  LEU A 308      95.923  85.068  37.962  1.00  0.00           H
ATOM   4795  CB  LEU A 308      96.183  87.148  37.552  1.00  0.00           C
ATOM   4796  HB1 LEU A 308      95.123  87.468  37.632  1.00  0.00           H
ATOM   4797  HB2 LEU A 308      96.713  87.808  36.832  1.00  0.00           H
ATOM   4798  CG  LEU A 308      96.623  87.618  38.952  1.00  0.00           C
ATOM   4799  HG  LEU A 308      97.733  87.558  39.012  1.00  0.00           H
ATOM   4800  CD1 LEU A 308      96.303  89.108  39.132  1.00  0.00           C
ATOM   4801 1HD1 LEU A 308      96.883  89.778  38.462  1.00  0.00           H
ATOM   4802 2HD1 LEU A 308      96.503  89.548  40.132  1.00  0.00           H
ATOM   4803 3HD1 LEU A 308      95.253  89.328  38.842  1.00  0.00           H
ATOM   4804  CD2 LEU A 308      96.103  86.648  40.032  1.00  0.00           C
ATOM   4805 1HD2 LEU A 308      96.593  86.958  40.982  1.00  0.00           H
ATOM   4806 2HD2 LEU A 308      95.003  86.518  40.052  1.00  0.00           H
ATOM   4807 3HD2 LEU A 308      96.593  85.668  39.882  1.00  0.00           H
ATOM   4808  C   LEU A 308      95.223  85.368  36.032  1.00  0.00           C
ATOM   4809  O   LEU A 308      94.233  84.728  36.362  1.00  0.00           O
ATOM   4810  N   LEU A 309      95.563  85.808  34.802  1.00  0.00           N
ATOM   4811  HN  LEU A 309      96.393  86.298  34.552  1.00  0.00           H
ATOM   4812  CA  LEU A 309      94.803  85.428  33.655  1.00  0.00           C
ATOM   4813  HA  LEU A 309      93.783  85.768  33.715  1.00  0.00           H
ATOM   4814  CB  LEU A 309      95.393  86.088  32.395  1.00  0.00           C
ATOM   4815  HB1 LEU A 309      94.903  85.568  31.535  1.00  0.00           H
ATOM   4816  HB2 LEU A 309      96.463  85.818  32.375  1.00  0.00           H
ATOM   4817  CG  LEU A 309      95.013  87.568  32.225  1.00  0.00           C
ATOM   4818  HG  LEU A 309      94.923  88.128  33.175  1.00  0.00           H
ATOM   4819  CD1 LEU A 309      93.593  87.768  31.675  1.00  0.00           C
ATOM   4820 1HD1 LEU A 309      92.843  87.778  32.505  1.00  0.00           H
ATOM   4821 2HD1 LEU A 309      93.633  88.628  30.975  1.00  0.00           H
ATOM   4822 3HD1 LEU A 309      93.403  86.928  30.975  1.00  0.00           H
ATOM   4823  CD2 LEU A 309      96.043  88.318  31.355  1.00  0.00           C
ATOM   4824 1HD2 LEU A 309      97.103  88.108  31.575  1.00  0.00           H
ATOM   4825 2HD2 LEU A 309      95.983  89.428  31.305  1.00  0.00           H
ATOM   4826 3HD2 LEU A 309      95.863  88.018  30.305  1.00  0.00           H
ATOM   4827  C   LEU A 309      94.793  83.948  33.535  1.00  0.00           C
ATOM   4828  O   LEU A 309      93.723  83.428  33.225  1.00  0.00           O
ATOM   4829  N   VAL A 310      95.923  83.238  33.695  1.00  0.00           N
ATOM   4830  HN  VAL A 310      96.773  83.718  33.905  1.00  0.00           H
ATOM   4831  CA  VAL A 310      95.893  81.808  33.685  1.00  0.00           C
ATOM   4832  HA  VAL A 310      95.483  81.468  32.745  1.00  0.00           H
ATOM   4833  CB  VAL A 310      97.303  81.298  33.725  1.00  0.00           C
ATOM   4834  HB  VAL A 310      97.823  81.848  34.542  1.00  0.00           H
ATOM   4835  CG1 VAL A 310      97.953  81.478  32.345  1.00  0.00           C
ATOM   4836 1HG1 VAL A 310      99.053  81.438  32.415  1.00  0.00           H
ATOM   4837 2HG1 VAL A 310      97.543  80.688  31.675  1.00  0.00           H
ATOM   4838 3HG1 VAL A 310      97.713  82.488  31.935  1.00  0.00           H
ATOM   4839  CG2 VAL A 310      97.513  79.828  34.115  1.00  0.00           C
ATOM   4840 1HG2 VAL A 310      96.993  79.078  33.485  1.00  0.00           H
ATOM   4841 2HG2 VAL A 310      98.593  79.598  34.095  1.00  0.00           H
ATOM   4842 3HG2 VAL A 310      97.303  79.738  35.202  1.00  0.00           H
ATOM   4843  C   VAL A 310      95.083  81.198  34.772  1.00  0.00           C
ATOM   4844  O   VAL A 310      94.313  80.278  34.465  1.00  0.00           O
ATOM   4845  N   PHE A 311      95.123  81.618  36.042  1.00  0.00           N
ATOM   4846  HN  PHE A 311      95.853  82.218  36.352  1.00  0.00           H
ATOM   4847  CA  PHE A 311      94.303  81.328  37.182  1.00  0.00           C
ATOM   4848  HA  PHE A 311      94.623  80.338  37.432  1.00  0.00           H
ATOM   4849  CB  PHE A 311      94.663  82.148  38.432  1.00  0.00           C
ATOM   4850  HB1 PHE A 311      94.533  83.228  38.202  1.00  0.00           H
ATOM   4851  HB2 PHE A 311      95.763  82.188  38.612  1.00  0.00           H
ATOM   4852  CG  PHE A 311      93.843  81.828  39.622  1.00  0.00           C
ATOM   4853  CD1 PHE A 311      92.883  82.708  40.072  1.00  0.00           C
ATOM   4854  HD1 PHE A 311      92.813  83.588  39.452  1.00  0.00           H
ATOM   4855  CE1 PHE A 311      92.043  82.308  41.082  1.00  0.00           C
ATOM   4856  HE1 PHE A 311      91.293  82.988  41.442  1.00  0.00           H
ATOM   4857  CZ  PHE A 311      92.193  81.098  41.712  1.00  0.00           C
ATOM   4858  HZ  PHE A 311      91.343  80.828  42.322  1.00  0.00           H
ATOM   4859  CD2 PHE A 311      94.053  80.628  40.272  1.00  0.00           C
ATOM   4860  HD2 PHE A 311      94.923  80.038  40.002  1.00  0.00           H
ATOM   4861  CE2 PHE A 311      93.243  80.288  41.322  1.00  0.00           C
ATOM   4862  HE2 PHE A 311      93.423  79.398  41.902  1.00  0.00           H
ATOM   4863  C   PHE A 311      92.863  81.218  36.822  1.00  0.00           C
ATOM   4864  O   PHE A 311      92.243  80.198  37.142  1.00  0.00           O
ATOM   4865  N   PHE A 312      92.273  82.228  36.152  1.00  0.00           N
ATOM   4866  HN  PHE A 312      92.803  83.068  36.052  1.00  0.00           H
ATOM   4867  CA  PHE A 312      90.913  82.198  35.732  1.00  0.00           C
ATOM   4868  HA  PHE A 312      90.343  81.578  36.412  1.00  0.00           H
ATOM   4869  CB  PHE A 312      90.403  83.648  35.792  1.00  0.00           C
ATOM   4870  HB1 PHE A 312      89.343  83.758  35.492  1.00  0.00           H
ATOM   4871  HB2 PHE A 312      91.033  84.278  35.132  1.00  0.00           H
ATOM   4872  CG  PHE A 312      90.313  84.218  37.162  1.00  0.00           C
ATOM   4873  CD1 PHE A 312      91.083  85.288  37.562  1.00  0.00           C
ATOM   4874  HD1 PHE A 312      91.773  85.798  36.902  1.00  0.00           H
ATOM   4875  CE1 PHE A 312      91.003  85.778  38.842  1.00  0.00           C
ATOM   4876  HE1 PHE A 312      91.413  86.728  39.162  1.00  0.00           H
ATOM   4877  CZ  PHE A 312      90.173  85.168  39.762  1.00  0.00           C
ATOM   4878  HZ  PHE A 312      90.173  85.578  40.752  1.00  0.00           H
ATOM   4879  CD2 PHE A 312      89.493  83.638  38.102  1.00  0.00           C
ATOM   4880  HD2 PHE A 312      88.923  82.798  37.742  1.00  0.00           H
ATOM   4881  CE2 PHE A 312      89.493  84.018  39.432  1.00  0.00           C
ATOM   4882  HE2 PHE A 312      88.853  83.568  40.172  1.00  0.00           H
ATOM   4883  C   PHE A 312      90.653  81.658  34.365  1.00  0.00           C
ATOM   4884  O   PHE A 312      89.493  81.758  33.985  1.00  0.00           O
ATOM   4885  N   GLN A 313      91.613  81.048  33.655  1.00  0.00           N
ATOM   4886  HN  GLN A 313      92.533  80.968  34.035  1.00  0.00           H
ATOM   4887  CA  GLN A 313      91.293  80.538  32.355  1.00  0.00           C
ATOM   4888  HA  GLN A 313      90.393  81.018  31.985  1.00  0.00           H
ATOM   4889  CB  GLN A 313      92.433  80.978  31.425  1.00  0.00           C
ATOM   4890  HB1 GLN A 313      92.703  82.048  31.545  1.00  0.00           H
ATOM   4891  HB2 GLN A 313      93.333  80.378  31.675  1.00  0.00           H
ATOM   4892  CG  GLN A 313      92.213  80.598  29.955  1.00  0.00           C
ATOM   4893  HG1 GLN A 313      91.163  80.828  29.665  1.00  0.00           H
ATOM   4894  HG2 GLN A 313      92.323  79.508  29.795  1.00  0.00           H
ATOM   4895  CD  GLN A 313      93.033  81.308  28.895  1.00  0.00           C
ATOM   4896  OE1 GLN A 313      92.533  82.158  28.165  1.00  0.00           O
ATOM   4897  NE2 GLN A 313      94.353  80.968  28.785  1.00  0.00           N
ATOM   4898 1HE2 GLN A 313      94.653  81.258  27.875  1.00  0.00           H
ATOM   4899 2HE2 GLN A 313      94.573  80.088  29.205  1.00  0.00           H
ATOM   4900  C   GLN A 313      90.973  79.058  32.245  1.00  0.00           C
ATOM   4901  OT1 GLN A 313      90.163  78.678  31.345  1.00  0.00           O
ATOM   4902  OT2 GLN A 313      91.423  78.158  33.005  1.00  0.00           O
ATOM   4903  N   PRO B  27      83.863  90.058  77.252  1.00  0.00           N
ATOM   4904  HN1 PRO B  27      84.523  89.318  77.142  1.00  0.00           H
ATOM   4905  HN2 PRO B  27      83.123  89.808  77.892  1.00  0.00           H
ATOM   4906  CD  PRO B  27      83.113  90.188  75.962  1.00  0.00           C
ATOM   4907  HD1 PRO B  27      83.093  89.268  75.352  1.00  0.00           H
ATOM   4908  HD2 PRO B  27      82.093  90.588  76.182  1.00  0.00           H
ATOM   4909  CA  PRO B  27      84.543  91.308  77.682  1.00  0.00           C
ATOM   4910  HA  PRO B  27      85.533  90.908  77.802  1.00  0.00           H
ATOM   4911  CB  PRO B  27      84.153  92.258  76.552  1.00  0.00           C
ATOM   4912  HB1 PRO B  27      83.243  92.848  76.822  1.00  0.00           H
ATOM   4913  HB2 PRO B  27      84.863  93.108  76.442  1.00  0.00           H
ATOM   4914  CG  PRO B  27      83.903  91.358  75.342  1.00  0.00           C
ATOM   4915  HG1 PRO B  27      84.903  90.978  75.052  1.00  0.00           H
ATOM   4916  HG2 PRO B  27      83.603  92.018  74.492  1.00  0.00           H
ATOM   4917  C   PRO B  27      84.003  91.778  78.992  1.00  0.00           C
ATOM   4918  O   PRO B  27      82.853  91.468  79.282  1.00  0.00           O
ATOM   4919  N   CYS B  28      84.723  92.658  79.712  1.00  0.00           N
ATOM   4920  HN  CYS B  28      85.673  92.888  79.492  1.00  0.00           H
ATOM   4921  CA  CYS B  28      84.273  93.358  80.872  1.00  0.00           C
ATOM   4922  HA  CYS B  28      83.923  92.678  81.642  1.00  0.00           H
ATOM   4923  CB  CYS B  28      85.513  93.958  81.552  1.00  0.00           C
ATOM   4924  HB1 CYS B  28      86.253  93.138  81.542  1.00  0.00           H
ATOM   4925  HB2 CYS B  28      85.893  94.688  80.812  1.00  0.00           H
ATOM   4926  SG  CYS B  28      85.053  94.628  83.182  1.00  0.00           S
ATOM   4927  C   CYS B  28      83.193  94.328  80.542  1.00  0.00           C
ATOM   4928  O   CYS B  28      83.283  94.918  79.462  1.00  0.00           O
ATOM   4929  N   PHE B  29      82.233  94.598  81.432  1.00  0.00           N
ATOM   4930  HN  PHE B  29      82.293  94.388  82.412  1.00  0.00           H
ATOM   4931  CA  PHE B  29      81.103  95.428  81.172  1.00  0.00           C
ATOM   4932  HA  PHE B  29      81.133  95.838  80.172  1.00  0.00           H
ATOM   4933  CB  PHE B  29      79.803  94.608  81.222  1.00  0.00           C
ATOM   4934  HB1 PHE B  29      79.883  93.768  80.502  1.00  0.00           H
ATOM   4935  HB2 PHE B  29      79.583  94.328  82.282  1.00  0.00           H
ATOM   4936  CG  PHE B  29      78.603  95.358  80.762  1.00  0.00           C
ATOM   4937  CD1 PHE B  29      77.693  95.798  81.692  1.00  0.00           C
ATOM   4938  HD1 PHE B  29      77.873  95.608  82.732  1.00  0.00           H
ATOM   4939  CE1 PHE B  29      76.633  96.578  81.282  1.00  0.00           C
ATOM   4940  HE1 PHE B  29      75.903  97.008  81.962  1.00  0.00           H
ATOM   4941  CZ  PHE B  29      76.323  96.728  79.952  1.00  0.00           C
ATOM   4942  HZ  PHE B  29      75.383  97.178  79.662  1.00  0.00           H
ATOM   4943  CD2 PHE B  29      78.343  95.478  79.412  1.00  0.00           C
ATOM   4944  HD2 PHE B  29      78.883  95.108  78.552  1.00  0.00           H
ATOM   4945  CE2 PHE B  29      77.203  96.158  79.052  1.00  0.00           C
ATOM   4946  HE2 PHE B  29      76.893  96.068  78.022  1.00  0.00           H
ATOM   4947  C   PHE B  29      81.123  96.588  82.102  1.00  0.00           C
ATOM   4948  O   PHE B  29      81.453  96.438  83.282  1.00  0.00           O
ATOM   4949  N   ARG B  30      80.713  97.778  81.642  1.00  0.00           N
ATOM   4950  HN  ARG B  30      80.463  97.888  80.682  1.00  0.00           H
ATOM   4951  CA  ARG B  30      80.573  98.998  82.372  1.00  0.00           C
ATOM   4952  HA  ARG B  30      80.783  98.978  83.432  1.00  0.00           H
ATOM   4953  CB  ARG B  30      81.383 100.168  81.802  1.00  0.00           C
ATOM   4954  HB1 ARG B  30      81.163 101.098  82.372  1.00  0.00           H
ATOM   4955  HB2 ARG B  30      81.023 100.448  80.792  1.00  0.00           H
ATOM   4956  CG  ARG B  30      82.893  99.908  81.742  1.00  0.00           C
ATOM   4957  HG1 ARG B  30      83.163  99.138  80.992  1.00  0.00           H
ATOM   4958  HG2 ARG B  30      83.283 100.838  81.262  1.00  0.00           H
ATOM   4959  CD  ARG B  30      83.623  99.748  83.082  1.00  0.00           C
ATOM   4960  HD1 ARG B  30      84.663  99.538  82.742  1.00  0.00           H
ATOM   4961  HD2 ARG B  30      83.073  98.968  83.632  1.00  0.00           H
ATOM   4962  NE  ARG B  30      83.473 101.098  83.692  1.00  0.00           N
ATOM   4963  HE  ARG B  30      83.353 101.958  83.192  1.00  0.00           H
ATOM   4964  CZ  ARG B  30      83.603 101.268  85.042  1.00  0.00           C
ATOM   4965  NH1 ARG B  30      83.693 100.188  85.872  1.00  0.00           N
ATOM   4966 1HH1 ARG B  30      83.543  99.288  85.462  1.00  0.00           H
ATOM   4967 2HH1 ARG B  30      83.253 100.328  86.762  1.00  0.00           H
ATOM   4968  NH2 ARG B  30      83.363 102.488  85.622  1.00  0.00           N
ATOM   4969 1HH2 ARG B  30      83.383 102.528  86.622  1.00  0.00           H
ATOM   4970 2HH2 ARG B  30      82.973 103.258  85.112  1.00  0.00           H
ATOM   4971  C   ARG B  30      79.143  99.358  82.122  1.00  0.00           C
ATOM   4972  O   ARG B  30      78.793  99.368  80.942  1.00  0.00           O
ATOM   4973  N   GLU B  31      78.343  99.538  83.192  1.00  0.00           N
ATOM   4974  HN  GLU B  31      78.703  99.478  84.112  1.00  0.00           H
ATOM   4975  CA  GLU B  31      76.913  99.628  83.122  1.00  0.00           C
ATOM   4976  HA  GLU B  31      76.583  98.918  82.382  1.00  0.00           H
ATOM   4977  CB  GLU B  31      76.353  99.408  84.532  1.00  0.00           C
ATOM   4978  HB1 GLU B  31      76.753 100.138  85.272  1.00  0.00           H
ATOM   4979  HB2 GLU B  31      75.263  99.598  84.472  1.00  0.00           H
ATOM   4980  CG  GLU B  31      76.643  98.048  85.162  1.00  0.00           C
ATOM   4981  HG1 GLU B  31      76.423  97.158  84.522  1.00  0.00           H
ATOM   4982  HG2 GLU B  31      77.743  98.038  85.342  1.00  0.00           H
ATOM   4983  CD  GLU B  31      75.943  97.738  86.472  1.00  0.00           C
ATOM   4984  OE1 GLU B  31      76.523  97.848  87.592  1.00  0.00           O
ATOM   4985  OE2 GLU B  31      74.723  97.428  86.412  1.00  0.00           O
ATOM   4986  C   GLU B  31      76.463 100.998  82.732  1.00  0.00           C
ATOM   4987  O   GLU B  31      75.463 101.198  82.052  1.00  0.00           O
ATOM   4988  N   GLU B  32      77.283 102.008  83.092  1.00  0.00           N
ATOM   4989  HN  GLU B  32      78.043 101.808  83.712  1.00  0.00           H
ATOM   4990  CA  GLU B  32      77.073 103.398  82.852  1.00  0.00           C
ATOM   4991  HA  GLU B  32      76.033 103.618  83.002  1.00  0.00           H
ATOM   4992  CB  GLU B  32      77.693 104.318  83.922  1.00  0.00           C
ATOM   4993  HB1 GLU B  32      78.773 104.158  84.132  1.00  0.00           H
ATOM   4994  HB2 GLU B  32      77.683 105.318  83.452  1.00  0.00           H
ATOM   4995  CG  GLU B  32      76.793 104.488  85.152  1.00  0.00           C
ATOM   4996  HG1 GLU B  32      76.073 105.328  85.012  1.00  0.00           H
ATOM   4997  HG2 GLU B  32      76.213 103.558  85.342  1.00  0.00           H
ATOM   4998  CD  GLU B  32      77.613 104.698  86.412  1.00  0.00           C
ATOM   4999  OE1 GLU B  32      77.403 105.598  87.272  1.00  0.00           O
ATOM   5000  OE2 GLU B  32      78.583 103.898  86.512  1.00  0.00           O
ATOM   5001  C   GLU B  32      77.453 103.728  81.452  1.00  0.00           C
ATOM   5002  O   GLU B  32      78.543 103.368  81.022  1.00  0.00           O
ATOM   5003  N   ASN B  33      76.543 104.268  80.622  1.00  0.00           N
ATOM   5004  HN  ASN B  33      75.713 104.588  81.082  1.00  0.00           H
ATOM   5005  CA  ASN B  33      76.493 104.478  79.202  1.00  0.00           C
ATOM   5006  HA  ASN B  33      75.583 105.058  79.142  1.00  0.00           H
ATOM   5007  CB  ASN B  33      77.703 105.318  78.762  1.00  0.00           C
ATOM   5008  HB1 ASN B  33      77.633 105.518  77.672  1.00  0.00           H
ATOM   5009  HB2 ASN B  33      78.693 104.908  79.062  1.00  0.00           H
ATOM   5010  CG  ASN B  33      77.573 106.718  79.342  1.00  0.00           C
ATOM   5011  OD1 ASN B  33      76.543 107.218  79.792  1.00  0.00           O
ATOM   5012  ND2 ASN B  33      78.743 107.408  79.292  1.00  0.00           N
ATOM   5013 1HD2 ASN B  33      78.753 108.378  79.562  1.00  0.00           H
ATOM   5014 2HD2 ASN B  33      79.333 107.068  78.562  1.00  0.00           H
ATOM   5015  C   ASN B  33      76.233 103.318  78.302  1.00  0.00           C
ATOM   5016  O   ASN B  33      76.893 103.178  77.282  1.00  0.00           O
ATOM   5017  N   ALA B  34      75.323 102.398  78.682  1.00  0.00           N
ATOM   5018  HN  ALA B  34      74.723 102.448  79.472  1.00  0.00           H
ATOM   5019  CA  ALA B  34      75.193 101.168  77.972  1.00  0.00           C
ATOM   5020  HA  ALA B  34      75.923 101.118  77.182  1.00  0.00           H
ATOM   5021  CB  ALA B  34      75.613 100.098  79.002  1.00  0.00           C
ATOM   5022  HB1 ALA B  34      74.823  99.838  79.732  1.00  0.00           H
ATOM   5023  HB2 ALA B  34      75.813  99.098  78.552  1.00  0.00           H
ATOM   5024  HB3 ALA B  34      76.503 100.458  79.542  1.00  0.00           H
ATOM   5025  C   ALA B  34      73.853 100.898  77.382  1.00  0.00           C
ATOM   5026  O   ALA B  34      73.743 100.038  76.512  1.00  0.00           O
ATOM   5027  N   ASN B  35      72.863 101.708  77.812  1.00  0.00           N
ATOM   5028  HN  ASN B  35      72.983 102.268  78.622  1.00  0.00           H
ATOM   5029  CA  ASN B  35      71.503 101.698  77.362  1.00  0.00           C
ATOM   5030  HA  ASN B  35      71.203 100.658  77.432  1.00  0.00           H
ATOM   5031  CB  ASN B  35      70.763 102.578  78.382  1.00  0.00           C
ATOM   5032  HB1 ASN B  35      70.833 102.148  79.412  1.00  0.00           H
ATOM   5033  HB2 ASN B  35      71.253 103.568  78.422  1.00  0.00           H
ATOM   5034  CG  ASN B  35      69.303 102.878  78.062  1.00  0.00           C
ATOM   5035  OD1 ASN B  35      68.873 104.008  77.852  1.00  0.00           O
ATOM   5036  ND2 ASN B  35      68.423 101.878  78.302  1.00  0.00           N
ATOM   5037 1HD2 ASN B  35      67.453 102.028  78.112  1.00  0.00           H
ATOM   5038 2HD2 ASN B  35      68.803 101.018  78.652  1.00  0.00           H
ATOM   5039  C   ASN B  35      71.343 102.088  75.932  1.00  0.00           C
ATOM   5040  O   ASN B  35      70.533 101.578  75.162  1.00  0.00           O
ATOM   5041  N   PHE B  36      72.163 103.028  75.432  1.00  0.00           N
ATOM   5042  HN  PHE B  36      72.893 103.368  76.022  1.00  0.00           H
ATOM   5043  CA  PHE B  36      72.123 103.528  74.092  1.00  0.00           C
ATOM   5044  HA  PHE B  36      71.153 103.908  73.812  1.00  0.00           H
ATOM   5045  CB  PHE B  36      72.993 104.788  73.912  1.00  0.00           C
ATOM   5046  HB1 PHE B  36      72.693 105.518  74.692  1.00  0.00           H
ATOM   5047  HB2 PHE B  36      74.063 104.508  74.022  1.00  0.00           H
ATOM   5048  CG  PHE B  36      72.863 105.468  72.582  1.00  0.00           C
ATOM   5049  CD1 PHE B  36      71.943 106.478  72.452  1.00  0.00           C
ATOM   5050  HD1 PHE B  36      71.403 106.768  73.332  1.00  0.00           H
ATOM   5051  CE1 PHE B  36      71.793 107.208  71.292  1.00  0.00           C
ATOM   5052  HE1 PHE B  36      71.253 108.138  71.292  1.00  0.00           H
ATOM   5053  CZ  PHE B  36      72.453 106.758  70.172  1.00  0.00           C
ATOM   5054  HZ  PHE B  36      72.333 107.258  69.222  1.00  0.00           H
ATOM   5055  CD2 PHE B  36      73.493 105.058  71.432  1.00  0.00           C
ATOM   5056  HD2 PHE B  36      74.093 104.158  71.462  1.00  0.00           H
ATOM   5057  CE2 PHE B  36      73.253 105.638  70.212  1.00  0.00           C
ATOM   5058  HE2 PHE B  36      73.753 105.268  69.332  1.00  0.00           H
ATOM   5059  C   PHE B  36      72.543 102.438  73.172  1.00  0.00           C
ATOM   5060  O   PHE B  36      71.993 102.318  72.082  1.00  0.00           O
[truncated: 349,666 more chars]
