# Supplementary material for: Structural basis of dimerization of chemokine receptors CCR5 and CXCR4
Source: Nat Commun. 2023 Oct 13;14:6439. doi: 10.1038/s41467-023-42082-z (PMC10575954; doi:10.1038/s41467-023-42082-z)
Supplement: Supplementary file 6 — Source Data [file 41467_2023_42082_MOESM6_ESM.zip › Figure 5/Panel D/CCR5_CCR5_gamma.pdb]

ATOM      1  N   PRO A  19      96.850  96.730  49.390  1.00  0.00           N  
ATOM      2  CA  PRO A  19      96.990  97.970  50.190  1.00  0.00           C  
ATOM      3  C   PRO A  19      97.840  97.870  51.410  1.00  0.00           C  
ATOM      4  O   PRO A  19      97.780  98.800  52.220  1.00  0.00           O  
ATOM      5  CB  PRO A  19      95.580  98.370  50.620  1.00  0.00           C  
ATOM      6  CG  PRO A  19      94.590  97.420  49.920  1.00  0.00           C  
ATOM      7  CD  PRO A  19      95.460  96.810  48.820  1.00  0.00           C  
ATOM      8  HN1 PRO A  19      96.860  95.930  50.000  1.00  0.00           H  
ATOM      9  HN2 PRO A  19      97.550  96.580  48.680  1.00  0.00           H  
ATOM     10  HA  PRO A  19      97.520  98.690  49.580  1.00  0.00           H  
ATOM     11  HB1 PRO A  19      95.330  98.330  51.700  1.00  0.00           H  
ATOM     12  HB2 PRO A  19      95.400  99.420  50.290  1.00  0.00           H  
ATOM     13  HG1 PRO A  19      94.290  96.570  50.570  1.00  0.00           H  
ATOM     14  HG2 PRO A  19      93.690  97.920  49.500  1.00  0.00           H  
ATOM     15  HD1 PRO A  19      95.460  97.410  47.880  1.00  0.00           H  
ATOM     16  HD2 PRO A  19      95.080  95.790  48.590  1.00  0.00           H  
ATOM     17  N   CYS A  20      98.570  96.770  51.660  1.00  0.00           N  
ATOM     18  CA  CYS A  20      99.410  96.820  52.820  1.00  0.00           C  
ATOM     19  C   CYS A  20     100.670  97.580  52.600  1.00  0.00           C  
ATOM     20  O   CYS A  20     101.520  97.120  51.840  1.00  0.00           O  
ATOM     21  CB  CYS A  20      99.620  95.360  53.240  1.00  0.00           C  
ATOM     22  SG  CYS A  20      99.920  95.100  55.020  1.00  0.00           S  
ATOM     23  HN  CYS A  20      98.600  95.980  51.050  1.00  0.00           H  
ATOM     24  HA  CYS A  20      98.930  97.260  53.680  1.00  0.00           H  
ATOM     25  HB1 CYS A  20     100.390  94.890  52.600  1.00  0.00           H  
ATOM     26  HB2 CYS A  20      98.720  94.750  53.020  1.00  0.00           H  
ATOM     27  N   GLN A  21     100.890  98.750  53.220  1.00  0.00           N  
ATOM     28  CA  GLN A  21     102.060  99.560  53.100  1.00  0.00           C  
ATOM     29  C   GLN A  21     103.030  99.440  54.230  1.00  0.00           C  
ATOM     30  O   GLN A  21     103.210 100.350  55.030  1.00  0.00           O  
ATOM     31  CB  GLN A  21     101.740 101.060  52.950  1.00  0.00           C  
ATOM     32  CG  GLN A  21     100.770 101.730  53.920  1.00  0.00           C  
ATOM     33  CD  GLN A  21     100.850 103.250  53.980  1.00  0.00           C  
ATOM     34  NE2 GLN A  21      99.740 103.880  54.460  1.00  0.00           N  
ATOM     35  OE1 GLN A  21     101.860 103.910  53.720  1.00  0.00           O  
ATOM     36  HN  GLN A  21     100.190  99.110  53.840  1.00  0.00           H  
ATOM     37  HA  GLN A  21     102.520  99.320  52.150  1.00  0.00           H  
ATOM     38  HB1 GLN A  21     102.670 101.660  53.000  1.00  0.00           H  
ATOM     39  HB2 GLN A  21     101.310 101.220  51.930  1.00  0.00           H  
ATOM     40  HG1 GLN A  21      99.700 101.440  53.820  1.00  0.00           H  
ATOM     41  HG2 GLN A  21     101.010 101.390  54.950  1.00  0.00           H  
ATOM     42 1HE2 GLN A  21      99.860 104.860  54.660  1.00  0.00           H  
ATOM     43 2HE2 GLN A  21      98.890 103.380  54.590  1.00  0.00           H  
ATOM     44  N   LYS A  22     103.670  98.270  54.410  1.00  0.00           N  
ATOM     45  CA  LYS A  22     104.110  97.820  55.690  1.00  0.00           C  
ATOM     46  C   LYS A  22     105.580  97.650  55.920  1.00  0.00           C  
ATOM     47  O   LYS A  22     106.030  97.440  57.040  1.00  0.00           O  
ATOM     48  CB  LYS A  22     103.390  96.520  56.060  1.00  0.00           C  
ATOM     49  CG  LYS A  22     102.680  96.630  57.410  1.00  0.00           C  
ATOM     50  CD  LYS A  22     102.720  97.820  58.380  1.00  0.00           C  
ATOM     51  CE  LYS A  22     101.630  97.730  59.450  1.00  0.00           C  
ATOM     52  NZ  LYS A  22     101.300  96.310  59.700  1.00  0.00           N1+
ATOM     53  HN  LYS A  22     103.700  97.570  53.700  1.00  0.00           H  
ATOM     54  HA  LYS A  22     103.850  98.610  56.380  1.00  0.00           H  
ATOM     55  HB1 LYS A  22     102.630  96.260  55.280  1.00  0.00           H  
ATOM     56  HB2 LYS A  22     104.040  95.610  56.080  1.00  0.00           H  
ATOM     57  HG1 LYS A  22     103.740  96.480  57.720  1.00  0.00           H  
ATOM     58  HG2 LYS A  22     102.100  97.340  56.780  1.00  0.00           H  
ATOM     59  HD1 LYS A  22     102.560  98.810  57.900  1.00  0.00           H  
ATOM     60  HD2 LYS A  22     103.670  97.880  58.960  1.00  0.00           H  
ATOM     61  HE1 LYS A  22     101.980  98.210  60.380  1.00  0.00           H  
ATOM     62  HE2 LYS A  22     100.690  98.250  59.160  1.00  0.00           H  
ATOM     63  HZ1 LYS A  22     100.650  95.850  59.030  1.00  0.00           H  
ATOM     64  HZ2 LYS A  22     100.850  96.260  60.630  1.00  0.00           H  
ATOM     65  HZ3 LYS A  22     102.090  95.640  59.620  1.00  0.00           H  
ATOM     66  N   ILE A  23     106.360  97.770  54.840  1.00  0.00           N  
ATOM     67  CA  ILE A  23     107.790  97.640  54.890  1.00  0.00           C  
ATOM     68  C   ILE A  23     108.220  99.010  54.470  1.00  0.00           C  
ATOM     69  O   ILE A  23     107.470  99.690  53.770  1.00  0.00           O  
ATOM     70  CB  ILE A  23     108.300  96.520  54.040  1.00  0.00           C  
ATOM     71  CG1 ILE A  23     109.210  95.570  54.850  1.00  0.00           C  
ATOM     72  CG2 ILE A  23     109.110  97.030  52.840  1.00  0.00           C  
ATOM     73  CD  ILE A  23     108.460  94.740  55.890  1.00  0.00           C  
ATOM     74  HN  ILE A  23     105.970  97.900  53.930  1.00  0.00           H  
ATOM     75  HA  ILE A  23     108.090  97.480  55.910  1.00  0.00           H  
ATOM     76  HB  ILE A  23     107.420  95.970  53.660  1.00  0.00           H  
ATOM     77 1HG1 ILE A  23     109.730  94.850  54.190  1.00  0.00           H  
ATOM     78 2HG1 ILE A  23     110.050  96.120  55.330  1.00  0.00           H  
ATOM     79 1HG2 ILE A  23     110.090  97.480  53.110  1.00  0.00           H  
ATOM     80 2HG2 ILE A  23     109.310  96.110  52.240  1.00  0.00           H  
ATOM     81 3HG2 ILE A  23     108.540  97.720  52.180  1.00  0.00           H  
ATOM     82  HD1 ILE A  23     109.260  94.160  56.410  1.00  0.00           H  
ATOM     83  HD2 ILE A  23     107.690  94.080  55.440  1.00  0.00           H  
ATOM     84  HD3 ILE A  23     107.870  95.360  56.590  1.00  0.00           H  
ATOM     85  N   ASN A  24     109.380  99.510  54.920  1.00  0.00           N  
ATOM     86  CA  ASN A  24     109.880 100.760  54.450  1.00  0.00           C  
ATOM     87  C   ASN A  24     110.770 100.430  53.300  1.00  0.00           C  
ATOM     88  O   ASN A  24     111.910 100.030  53.510  1.00  0.00           O  
ATOM     89  CB  ASN A  24     110.580 101.470  55.630  1.00  0.00           C  
ATOM     90  CG  ASN A  24     110.780 102.960  55.380  1.00  0.00           C  
ATOM     91  ND2 ASN A  24     109.830 103.860  55.740  1.00  0.00           N  
ATOM     92  OD1 ASN A  24     111.750 103.330  54.720  1.00  0.00           O  
ATOM     93  HN  ASN A  24     109.980  98.990  55.520  1.00  0.00           H  
ATOM     94  HA  ASN A  24     109.110 101.420  54.100  1.00  0.00           H  
ATOM     95  HB1 ASN A  24     111.550 101.020  55.890  1.00  0.00           H  
ATOM     96  HB2 ASN A  24     110.020 101.360  56.580  1.00  0.00           H  
ATOM     97 1HD2 ASN A  24     110.040 104.820  55.590  1.00  0.00           H  
ATOM     98 2HD2 ASN A  24     109.030 103.570  56.280  1.00  0.00           H  
ATOM     99  N   VAL A  25     110.290 100.510  52.040  1.00  0.00           N  
ATOM    100  CA  VAL A  25     111.100 100.480  50.860  1.00  0.00           C  
ATOM    101  C   VAL A  25     111.280 101.850  50.310  1.00  0.00           C  
ATOM    102  O   VAL A  25     112.020 102.110  49.360  1.00  0.00           O  
ATOM    103  CB  VAL A  25     110.490  99.510  49.890  1.00  0.00           C  
ATOM    104  CG1 VAL A  25     111.450  99.180  48.740  1.00  0.00           C  
ATOM    105  CG2 VAL A  25     109.110  99.930  49.350  1.00  0.00           C  
ATOM    106  HN  VAL A  25     109.330 100.750  51.970  1.00  0.00           H  
ATOM    107  HA  VAL A  25     112.070 100.060  51.090  1.00  0.00           H  
ATOM    108  HB  VAL A  25     110.370  98.510  50.370  1.00  0.00           H  
ATOM    109 1HG1 VAL A  25     111.000  98.350  48.160  1.00  0.00           H  
ATOM    110 2HG1 VAL A  25     111.500 100.060  48.060  1.00  0.00           H  
ATOM    111 3HG1 VAL A  25     112.450  98.930  49.150  1.00  0.00           H  
ATOM    112 1HG2 VAL A  25     108.420 100.270  50.150  1.00  0.00           H  
ATOM    113 2HG2 VAL A  25     108.740  99.020  48.830  1.00  0.00           H  
ATOM    114 3HG2 VAL A  25     109.210 100.740  48.600  1.00  0.00           H  
ATOM    115  N   LYS A  26     110.750 102.790  51.100  1.00  0.00           N  
ATOM    116  CA  LYS A  26     110.670 104.190  50.810  1.00  0.00           C  
ATOM    117  C   LYS A  26     112.000 104.840  50.670  1.00  0.00           C  
ATOM    118  O   LYS A  26     112.210 105.750  49.860  1.00  0.00           O  
ATOM    119  CB  LYS A  26     109.900 104.980  51.880  1.00  0.00           C  
ATOM    120  CG  LYS A  26     108.850 105.940  51.310  1.00  0.00           C  
ATOM    121  CD  LYS A  26     109.400 107.130  50.530  1.00  0.00           C  
ATOM    122  CE  LYS A  26     108.290 108.130  50.220  1.00  0.00           C  
ATOM    123  NZ  LYS A  26     108.710 109.310  49.430  1.00  0.00           N1+
ATOM    124  HN  LYS A  26     110.200 102.500  51.880  1.00  0.00           H  
ATOM    125  HA  LYS A  26     110.160 104.310  49.860  1.00  0.00           H  
ATOM    126  HB1 LYS A  26     110.570 105.510  52.590  1.00  0.00           H  
ATOM    127  HB2 LYS A  26     109.290 104.230  52.430  1.00  0.00           H  
ATOM    128  HG1 LYS A  26     108.350 106.380  52.200  1.00  0.00           H  
ATOM    129  HG2 LYS A  26     108.070 105.470  50.670  1.00  0.00           H  
ATOM    130  HD1 LYS A  26     109.780 106.800  49.540  1.00  0.00           H  
ATOM    131  HD2 LYS A  26     110.230 107.570  51.130  1.00  0.00           H  
ATOM    132  HE1 LYS A  26     107.880 108.480  51.200  1.00  0.00           H  
ATOM    133  HE2 LYS A  26     107.550 107.550  49.630  1.00  0.00           H  
ATOM    134  HZ1 LYS A  26     108.130 110.160  49.580  1.00  0.00           H  
ATOM    135  HZ2 LYS A  26     109.690 109.600  49.610  1.00  0.00           H  
ATOM    136  HZ3 LYS A  26     108.760 109.020  48.430  1.00  0.00           H  
ATOM    137  N   GLN A  27     113.000 104.420  51.470  1.00  0.00           N  
ATOM    138  CA  GLN A  27     114.350 104.890  51.430  1.00  0.00           C  
ATOM    139  C   GLN A  27     114.980 104.730  50.090  1.00  0.00           C  
ATOM    140  O   GLN A  27     115.790 105.540  49.630  1.00  0.00           O  
ATOM    141  CB  GLN A  27     115.200 104.020  52.380  1.00  0.00           C  
ATOM    142  CG  GLN A  27     114.870 104.170  53.860  1.00  0.00           C  
ATOM    143  CD  GLN A  27     115.330 102.950  54.640  1.00  0.00           C  
ATOM    144  NE2 GLN A  27     114.320 102.090  54.950  1.00  0.00           N  
ATOM    145  OE1 GLN A  27     116.490 102.620  54.860  1.00  0.00           O  
ATOM    146  HN  GLN A  27     112.750 103.740  52.150  1.00  0.00           H  
ATOM    147  HA  GLN A  27     114.420 105.950  51.660  1.00  0.00           H  
ATOM    148  HB1 GLN A  27     116.300 104.170  52.330  1.00  0.00           H  
ATOM    149  HB2 GLN A  27     114.980 102.980  52.040  1.00  0.00           H  
ATOM    150  HG1 GLN A  27     115.340 105.090  54.280  1.00  0.00           H  
ATOM    151  HG2 GLN A  27     113.780 104.280  54.060  1.00  0.00           H  
ATOM    152 1HE2 GLN A  27     114.500 101.190  55.340  1.00  0.00           H  
ATOM    153 2HE2 GLN A  27     113.380 102.400  54.770  1.00  0.00           H  
ATOM    154  N   ILE A  28     114.760 103.580  49.430  1.00  0.00           N  
ATOM    155  CA  ILE A  28     115.340 103.330  48.150  1.00  0.00           C  
ATOM    156  C   ILE A  28     114.400 103.860  47.130  1.00  0.00           C  
ATOM    157  O   ILE A  28     114.920 104.430  46.180  1.00  0.00           O  
ATOM    158  CB  ILE A  28     115.870 101.950  47.890  1.00  0.00           C  
ATOM    159  CG1 ILE A  28     114.750 100.900  47.950  1.00  0.00           C  
ATOM    160  CG2 ILE A  28     116.980 101.580  48.890  1.00  0.00           C  
ATOM    161  CD  ILE A  28     115.160  99.580  47.300  1.00  0.00           C  
ATOM    162  HN  ILE A  28     114.170 102.830  49.740  1.00  0.00           H  
ATOM    163  HA  ILE A  28     116.210 103.950  48.000  1.00  0.00           H  
ATOM    164  HB  ILE A  28     116.280 101.830  46.870  1.00  0.00           H  
ATOM    165 1HG1 ILE A  28     113.820 101.220  47.450  1.00  0.00           H  
ATOM    166 2HG1 ILE A  28     114.510 100.700  49.020  1.00  0.00           H  
ATOM    167 1HG2 ILE A  28     116.640 101.640  49.950  1.00  0.00           H  
ATOM    168 2HG2 ILE A  28     117.760 102.370  48.760  1.00  0.00           H  
ATOM    169 3HG2 ILE A  28     117.430 100.600  48.630  1.00  0.00           H  
ATOM    170  HD1 ILE A  28     116.160  99.230  47.650  1.00  0.00           H  
ATOM    171  HD2 ILE A  28     115.370  99.690  46.220  1.00  0.00           H  
ATOM    172  HD3 ILE A  28     114.410  98.780  47.450  1.00  0.00           H  
ATOM    173  N   ALA A  29     113.070 103.890  47.350  1.00  0.00           N  
ATOM    174  CA  ALA A  29     112.170 104.480  46.410  1.00  0.00           C  
ATOM    175  C   ALA A  29     112.400 105.920  46.130  1.00  0.00           C  
ATOM    176  O   ALA A  29     112.410 106.370  44.980  1.00  0.00           O  
ATOM    177  CB  ALA A  29     110.720 104.200  46.870  1.00  0.00           C  
ATOM    178  HN  ALA A  29     112.720 103.380  48.130  1.00  0.00           H  
ATOM    179  HA  ALA A  29     112.340 103.890  45.520  1.00  0.00           H  
ATOM    180  HB1 ALA A  29     110.510 104.800  47.780  1.00  0.00           H  
ATOM    181  HB2 ALA A  29     110.020 104.550  46.080  1.00  0.00           H  
ATOM    182  HB3 ALA A  29     110.620 103.120  47.080  1.00  0.00           H  
ATOM    183  N   ALA A  30     112.670 106.670  47.220  1.00  0.00           N  
ATOM    184  CA  ALA A  30     113.120 108.030  47.280  1.00  0.00           C  
ATOM    185  C   ALA A  30     114.260 108.370  46.390  1.00  0.00           C  
ATOM    186  O   ALA A  30     114.370 109.490  45.890  1.00  0.00           O  
ATOM    187  CB  ALA A  30     113.480 108.330  48.740  1.00  0.00           C  
ATOM    188  HN  ALA A  30     112.510 106.280  48.120  1.00  0.00           H  
ATOM    189  HA  ALA A  30     112.240 108.610  47.040  1.00  0.00           H  
ATOM    190  HB1 ALA A  30     114.320 107.640  49.000  1.00  0.00           H  
ATOM    191  HB2 ALA A  30     112.630 108.150  49.430  1.00  0.00           H  
ATOM    192  HB3 ALA A  30     113.880 109.370  48.840  1.00  0.00           H  
ATOM    193  N   ARG A  31     115.150 107.430  46.030  1.00  0.00           N  
ATOM    194  CA  ARG A  31     116.260 107.620  45.150  1.00  0.00           C  
ATOM    195  C   ARG A  31     116.390 106.340  44.400  1.00  0.00           C  
ATOM    196  O   ARG A  31     117.460 105.750  44.280  1.00  0.00           O  
ATOM    197  CB  ARG A  31     117.560 108.020  45.880  1.00  0.00           C  
ATOM    198  CG  ARG A  31     118.280 109.140  45.120  1.00  0.00           C  
ATOM    199  CD  ARG A  31     118.200 110.540  45.730  1.00  0.00           C  
ATOM    200  NE  ARG A  31     116.770 110.950  45.880  1.00  0.00           N  
ATOM    201  CZ  ARG A  31     116.360 112.090  46.510  1.00  0.00           C  
ATOM    202  NH1 ARG A  31     115.050 112.230  46.880  1.00  0.00           N1+
ATOM    203  NH2 ARG A  31     117.090 113.210  46.790  1.00  0.00           N  
ATOM    204  HN  ARG A  31     115.080 106.490  46.350  1.00  0.00           H  
ATOM    205  HA  ARG A  31     115.990 108.380  44.420  1.00  0.00           H  
ATOM    206  HB1 ARG A  31     117.270 108.370  46.890  1.00  0.00           H  
ATOM    207  HB2 ARG A  31     118.210 107.160  46.130  1.00  0.00           H  
ATOM    208  HG1 ARG A  31     117.930 109.200  44.070  1.00  0.00           H  
ATOM    209  HG2 ARG A  31     119.350 108.850  45.160  1.00  0.00           H  
ATOM    210  HD1 ARG A  31     118.670 110.520  46.740  1.00  0.00           H  
ATOM    211  HD2 ARG A  31     118.710 111.310  45.110  1.00  0.00           H  
ATOM    212  HE  ARG A  31     116.040 110.300  45.710  1.00  0.00           H  
ATOM    213 1HH1 ARG A  31     114.740 112.890  47.570  1.00  0.00           H  
ATOM    214 2HH1 ARG A  31     114.480 111.420  46.750  1.00  0.00           H  
ATOM    215 1HH2 ARG A  31     117.950 113.420  46.330  1.00  0.00           H  
ATOM    216 2HH2 ARG A  31     116.710 113.870  47.440  1.00  0.00           H  
ATOM    217  N   LEU A  32     115.260 105.900  43.830  1.00  0.00           N  
ATOM    218  CA  LEU A  32     115.210 104.980  42.730  1.00  0.00           C  
ATOM    219  C   LEU A  32     114.450 105.720  41.690  1.00  0.00           C  
ATOM    220  O   LEU A  32     114.940 105.830  40.570  1.00  0.00           O  
ATOM    221  CB  LEU A  32     114.540 103.650  43.100  1.00  0.00           C  
ATOM    222  CG  LEU A  32     114.380 102.640  41.950  1.00  0.00           C  
ATOM    223  CD1 LEU A  32     113.540 101.470  42.470  1.00  0.00           C  
ATOM    224  CD2 LEU A  32     115.710 102.200  41.330  1.00  0.00           C  
ATOM    225  HN  LEU A  32     114.340 106.140  44.140  1.00  0.00           H  
ATOM    226  HA  LEU A  32     116.230 104.800  42.400  1.00  0.00           H  
ATOM    227  HB1 LEU A  32     113.550 103.830  43.580  1.00  0.00           H  
ATOM    228  HB2 LEU A  32     115.190 103.230  43.900  1.00  0.00           H  
ATOM    229  HG  LEU A  32     113.790 103.080  41.120  1.00  0.00           H  
ATOM    230 1HD1 LEU A  32     113.970 100.790  43.240  1.00  0.00           H  
ATOM    231 2HD1 LEU A  32     113.350 100.940  41.510  1.00  0.00           H  
ATOM    232 3HD1 LEU A  32     112.570 101.820  42.900  1.00  0.00           H  
ATOM    233 1HD2 LEU A  32     116.260 103.060  40.880  1.00  0.00           H  
ATOM    234 2HD2 LEU A  32     115.480 101.460  40.530  1.00  0.00           H  
ATOM    235 3HD2 LEU A  32     116.360 101.740  42.100  1.00  0.00           H  
ATOM    236  N   LEU A  33     113.250 106.260  41.960  1.00  0.00           N  
ATOM    237  CA  LEU A  33     112.410 106.860  40.970  1.00  0.00           C  
ATOM    238  C   LEU A  33     112.770 108.160  40.340  1.00  0.00           C  
ATOM    239  O   LEU A  33     112.280 108.390  39.240  1.00  0.00           O  
ATOM    240  CB  LEU A  33     110.970 106.860  41.510  1.00  0.00           C  
ATOM    241  CG  LEU A  33     110.210 105.530  41.580  1.00  0.00           C  
ATOM    242  CD1 LEU A  33     110.340 104.770  42.910  1.00  0.00           C  
ATOM    243  CD2 LEU A  33     110.540 104.560  40.430  1.00  0.00           C  
ATOM    244  HN  LEU A  33     112.740 106.120  42.800  1.00  0.00           H  
ATOM    245  HA  LEU A  33     112.460 106.210  40.110  1.00  0.00           H  
ATOM    246  HB1 LEU A  33     111.020 107.370  42.500  1.00  0.00           H  
ATOM    247  HB2 LEU A  33     110.370 107.550  40.880  1.00  0.00           H  
ATOM    248  HG  LEU A  33     109.130 105.780  41.580  1.00  0.00           H  
ATOM    249 1HD1 LEU A  33     109.740 103.830  42.880  1.00  0.00           H  
ATOM    250 2HD1 LEU A  33     109.860 105.320  43.750  1.00  0.00           H  
ATOM    251 3HD1 LEU A  33     111.410 104.560  43.090  1.00  0.00           H  
ATOM    252 1HD2 LEU A  33     111.590 104.180  40.420  1.00  0.00           H  
ATOM    253 2HD2 LEU A  33     110.350 105.070  39.470  1.00  0.00           H  
ATOM    254 3HD2 LEU A  33     109.900 103.670  40.580  1.00  0.00           H  
ATOM    255  N   PRO A  34     113.470 109.140  40.840  1.00  0.00           N  
ATOM    256  CA  PRO A  34     113.770 110.350  40.130  1.00  0.00           C  
ATOM    257  C   PRO A  34     114.650 110.280  38.940  1.00  0.00           C  
ATOM    258  O   PRO A  34     114.070 110.670  37.930  1.00  0.00           O  
ATOM    259  CB  PRO A  34     114.200 111.390  41.170  1.00  0.00           C  
ATOM    260  CG  PRO A  34     114.500 110.580  42.440  1.00  0.00           C  
ATOM    261  CD  PRO A  34     113.610 109.330  42.270  1.00  0.00           C  
ATOM    262  HA  PRO A  34     112.840 110.710  39.710  1.00  0.00           H  
ATOM    263  HB1 PRO A  34     115.110 111.990  41.000  1.00  0.00           H  
ATOM    264  HB2 PRO A  34     113.370 112.120  41.320  1.00  0.00           H  
ATOM    265  HG1 PRO A  34     114.430 111.050  43.440  1.00  0.00           H  
ATOM    266  HG2 PRO A  34     115.530 110.200  42.290  1.00  0.00           H  
ATOM    267  HD1 PRO A  34     114.060 108.440  42.770  1.00  0.00           H  
ATOM    268  HD2 PRO A  34     112.610 109.550  42.710  1.00  0.00           H  
ATOM    269  N   PRO A  35     115.850 109.790  38.800  1.00  0.00           N  
ATOM    270  CA  PRO A  35     116.350 109.490  37.490  1.00  0.00           C  
ATOM    271  C   PRO A  35     115.590 108.590  36.580  1.00  0.00           C  
ATOM    272  O   PRO A  35     115.640 108.810  35.370  1.00  0.00           O  
ATOM    273  CB  PRO A  35     117.770 108.990  37.690  1.00  0.00           C  
ATOM    274  CG  PRO A  35     118.250 109.940  38.800  1.00  0.00           C  
ATOM    275  CD  PRO A  35     116.980 110.230  39.610  1.00  0.00           C  
ATOM    276  HA  PRO A  35     116.380 110.420  36.940  1.00  0.00           H  
ATOM    277  HB1 PRO A  35     118.420 109.180  36.810  1.00  0.00           H  
ATOM    278  HB2 PRO A  35     117.890 107.920  37.970  1.00  0.00           H  
ATOM    279  HG1 PRO A  35     118.450 110.950  38.360  1.00  0.00           H  
ATOM    280  HG2 PRO A  35     119.140 109.730  39.430  1.00  0.00           H  
ATOM    281  HD1 PRO A  35     117.000 111.320  39.840  1.00  0.00           H  
ATOM    282  HD2 PRO A  35     116.900 109.610  40.530  1.00  0.00           H  
ATOM    283  N   LEU A  36     114.850 107.550  37.030  1.00  0.00           N  
ATOM    284  CA  LEU A  36     114.050 106.750  36.170  1.00  0.00           C  
ATOM    285  C   LEU A  36     112.870 107.380  35.520  1.00  0.00           C  
ATOM    286  O   LEU A  36     112.670 107.230  34.320  1.00  0.00           O  
ATOM    287  CB  LEU A  36     113.490 105.530  36.940  1.00  0.00           C  
ATOM    288  CG  LEU A  36     114.640 104.670  37.490  1.00  0.00           C  
ATOM    289  CD1 LEU A  36     114.040 103.460  38.220  1.00  0.00           C  
ATOM    290  CD2 LEU A  36     115.560 104.050  36.430  1.00  0.00           C  
ATOM    291  HN  LEU A  36     114.850 107.360  38.010  1.00  0.00           H  
ATOM    292  HA  LEU A  36     114.710 106.380  35.400  1.00  0.00           H  
ATOM    293  HB1 LEU A  36     112.920 104.870  36.250  1.00  0.00           H  
ATOM    294  HB2 LEU A  36     112.800 105.840  37.740  1.00  0.00           H  
ATOM    295  HG  LEU A  36     115.290 105.230  38.200  1.00  0.00           H  
ATOM    296 1HD1 LEU A  36     114.780 102.870  38.780  1.00  0.00           H  
ATOM    297 2HD1 LEU A  36     113.260 103.860  38.900  1.00  0.00           H  
ATOM    298 3HD1 LEU A  36     113.490 102.790  37.520  1.00  0.00           H  
ATOM    299 1HD2 LEU A  36     116.360 103.550  37.020  1.00  0.00           H  
ATOM    300 2HD2 LEU A  36     115.000 103.290  35.830  1.00  0.00           H  
ATOM    301 3HD2 LEU A  36     116.080 104.790  35.780  1.00  0.00           H  
ATOM    302  N   TYR A  37     112.100 108.200  36.270  1.00  0.00           N  
ATOM    303  CA  TYR A  37     111.040 108.960  35.690  1.00  0.00           C  
ATOM    304  C   TYR A  37     111.470 110.220  35.020  1.00  0.00           C  
ATOM    305  O   TYR A  37     110.910 110.670  34.020  1.00  0.00           O  
ATOM    306  CB  TYR A  37     109.940 109.300  36.720  1.00  0.00           C  
ATOM    307  CG  TYR A  37     108.960 108.220  37.040  1.00  0.00           C  
ATOM    308  CD1 TYR A  37     108.090 107.730  36.100  1.00  0.00           C  
ATOM    309  CD2 TYR A  37     108.880 107.790  38.350  1.00  0.00           C  
ATOM    310  CE1 TYR A  37     107.090 106.860  36.470  1.00  0.00           C  
ATOM    311  CE2 TYR A  37     107.920 106.880  38.720  1.00  0.00           C  
ATOM    312  CZ  TYR A  37     107.040 106.410  37.770  1.00  0.00           C  
ATOM    313  OH  TYR A  37     105.950 105.620  38.190  1.00  0.00           O  
ATOM    314  HN  TYR A  37     112.100 108.170  37.270  1.00  0.00           H  
ATOM    315  HA  TYR A  37     110.570 108.320  34.960  1.00  0.00           H  
ATOM    316  HB1 TYR A  37     110.380 109.630  37.680  1.00  0.00           H  
ATOM    317  HB2 TYR A  37     109.310 110.140  36.370  1.00  0.00           H  
ATOM    318  HD1 TYR A  37     108.160 108.160  35.120  1.00  0.00           H  
ATOM    319  HD2 TYR A  37     109.490 108.260  39.110  1.00  0.00           H  
ATOM    320  HE1 TYR A  37     106.400 106.540  35.700  1.00  0.00           H  
ATOM    321  HE2 TYR A  37     107.880 106.520  39.730  1.00  0.00           H  
ATOM    322  HH  TYR A  37     106.130 105.260  39.060  1.00  0.00           H  
ATOM    323  N   SER A  38     112.610 110.760  35.490  1.00  0.00           N  
ATOM    324  CA  SER A  38     113.330 111.750  34.750  1.00  0.00           C  
ATOM    325  C   SER A  38     113.860 111.300  33.430  1.00  0.00           C  
ATOM    326  O   SER A  38     114.020 112.100  32.510  1.00  0.00           O  
ATOM    327  CB  SER A  38     114.530 112.360  35.490  1.00  0.00           C  
ATOM    328  OG  SER A  38     115.010 113.550  34.880  1.00  0.00           O  
ATOM    329  HN  SER A  38     112.980 110.420  36.350  1.00  0.00           H  
ATOM    330  HA  SER A  38     112.690 112.590  34.520  1.00  0.00           H  
ATOM    331  HB1 SER A  38     114.180 112.700  36.480  1.00  0.00           H  
ATOM    332  HB2 SER A  38     115.290 111.560  35.600  1.00  0.00           H  
ATOM    333  HG1 SER A  38     115.470 113.340  34.060  1.00  0.00           H  
ATOM    334  N   LEU A  39     114.310 110.040  33.280  1.00  0.00           N  
ATOM    335  CA  LEU A  39     114.620 109.580  31.970  1.00  0.00           C  
ATOM    336  C   LEU A  39     113.550 109.450  30.940  1.00  0.00           C  
ATOM    337  O   LEU A  39     113.710 109.870  29.800  1.00  0.00           O  
ATOM    338  CB  LEU A  39     115.320 108.220  32.140  1.00  0.00           C  
ATOM    339  CG  LEU A  39     115.770 107.610  30.800  1.00  0.00           C  
ATOM    340  CD1 LEU A  39     116.420 106.230  31.050  1.00  0.00           C  
ATOM    341  CD2 LEU A  39     116.710 108.480  29.960  1.00  0.00           C  
ATOM    342  HN  LEU A  39     114.250 109.390  34.040  1.00  0.00           H  
ATOM    343  HA  LEU A  39     115.340 110.280  31.580  1.00  0.00           H  
ATOM    344  HB1 LEU A  39     116.160 108.280  32.870  1.00  0.00           H  
ATOM    345  HB2 LEU A  39     114.590 107.540  32.630  1.00  0.00           H  
ATOM    346  HG  LEU A  39     114.890 107.320  30.180  1.00  0.00           H  
ATOM    347 1HD1 LEU A  39     117.360 106.370  31.620  1.00  0.00           H  
ATOM    348 2HD1 LEU A  39     115.690 105.710  31.700  1.00  0.00           H  
ATOM    349 3HD1 LEU A  39     116.490 105.670  30.090  1.00  0.00           H  
ATOM    350 1HD2 LEU A  39     117.650 108.810  30.450  1.00  0.00           H  
ATOM    351 2HD2 LEU A  39     116.980 107.900  29.050  1.00  0.00           H  
ATOM    352 3HD2 LEU A  39     116.200 109.400  29.620  1.00  0.00           H  
ATOM    353  N   VAL A  40     112.390 108.860  31.320  1.00  0.00           N  
ATOM    354  CA  VAL A  40     111.220 108.790  30.500  1.00  0.00           C  
ATOM    355  C   VAL A  40     110.620 110.130  30.260  1.00  0.00           C  
ATOM    356  O   VAL A  40     110.150 110.460  29.170  1.00  0.00           O  
ATOM    357  CB  VAL A  40     110.200 107.770  30.930  1.00  0.00           C  
ATOM    358  CG1 VAL A  40     110.900 106.430  30.680  1.00  0.00           C  
ATOM    359  CG2 VAL A  40     109.670 108.000  32.350  1.00  0.00           C  
ATOM    360  HN  VAL A  40     112.390 108.440  32.220  1.00  0.00           H  
ATOM    361  HA  VAL A  40     111.560 108.580  29.500  1.00  0.00           H  
ATOM    362  HB  VAL A  40     109.300 107.820  30.280  1.00  0.00           H  
ATOM    363 1HG1 VAL A  40     111.150 106.400  29.600  1.00  0.00           H  
ATOM    364 2HG1 VAL A  40     110.230 105.600  30.990  1.00  0.00           H  
ATOM    365 3HG1 VAL A  40     111.850 106.360  31.250  1.00  0.00           H  
ATOM    366 1HG2 VAL A  40     109.210 109.000  32.480  1.00  0.00           H  
ATOM    367 2HG2 VAL A  40     110.490 107.950  33.110  1.00  0.00           H  
ATOM    368 3HG2 VAL A  40     108.900 107.230  32.580  1.00  0.00           H  
ATOM    369  N   PHE A  41     110.720 111.040  31.240  1.00  0.00           N  
ATOM    370  CA  PHE A  41     110.470 112.430  31.010  1.00  0.00           C  
ATOM    371  C   PHE A  41     111.360 113.070  30.010  1.00  0.00           C  
ATOM    372  O   PHE A  41     110.860 113.680  29.070  1.00  0.00           O  
ATOM    373  CB  PHE A  41     110.410 113.220  32.330  1.00  0.00           C  
ATOM    374  CG  PHE A  41     110.340 114.700  32.220  1.00  0.00           C  
ATOM    375  CD1 PHE A  41     109.170 115.360  31.900  1.00  0.00           C  
ATOM    376  CD2 PHE A  41     111.420 115.450  32.630  1.00  0.00           C  
ATOM    377  CE1 PHE A  41     109.070 116.730  32.000  1.00  0.00           C  
ATOM    378  CE2 PHE A  41     111.340 116.820  32.670  1.00  0.00           C  
ATOM    379  CZ  PHE A  41     110.170 117.460  32.370  1.00  0.00           C  
ATOM    380  HN  PHE A  41     111.060 110.820  32.160  1.00  0.00           H  
ATOM    381  HA  PHE A  41     109.520 112.440  30.520  1.00  0.00           H  
ATOM    382  HB1 PHE A  41     109.550 112.890  32.960  1.00  0.00           H  
ATOM    383  HB2 PHE A  41     111.240 112.950  33.010  1.00  0.00           H  
ATOM    384  HD1 PHE A  41     108.290 114.770  31.660  1.00  0.00           H  
ATOM    385  HD2 PHE A  41     112.310 114.920  32.930  1.00  0.00           H  
ATOM    386  HE1 PHE A  41     108.110 117.170  31.740  1.00  0.00           H  
ATOM    387  HE2 PHE A  41     112.210 117.390  32.980  1.00  0.00           H  
ATOM    388  HZ  PHE A  41     110.080 118.530  32.480  1.00  0.00           H  
ATOM    389  N   ILE A  42     112.700 112.910  30.120  1.00  0.00           N  
ATOM    390  CA  ILE A  42     113.610 113.650  29.310  1.00  0.00           C  
ATOM    391  C   ILE A  42     113.580 113.170  27.910  1.00  0.00           C  
ATOM    392  O   ILE A  42     113.410 113.950  26.970  1.00  0.00           O  
ATOM    393  CB  ILE A  42     114.980 113.760  29.920  1.00  0.00           C  
ATOM    394  CG1 ILE A  42     115.750 114.920  29.260  1.00  0.00           C  
ATOM    395  CG2 ILE A  42     115.830 112.480  29.860  1.00  0.00           C  
ATOM    396  CD  ILE A  42     116.930 115.440  30.070  1.00  0.00           C  
ATOM    397  HN  ILE A  42     113.110 112.370  30.850  1.00  0.00           H  
ATOM    398  HA  ILE A  42     113.270 114.670  29.160  1.00  0.00           H  
ATOM    399  HB  ILE A  42     114.880 114.040  30.990  1.00  0.00           H  
ATOM    400 1HG1 ILE A  42     115.110 115.820  29.120  1.00  0.00           H  
ATOM    401 2HG1 ILE A  42     116.070 114.580  28.260  1.00  0.00           H  
ATOM    402 1HG2 ILE A  42     116.650 112.650  30.600  1.00  0.00           H  
ATOM    403 2HG2 ILE A  42     116.300 112.240  28.880  1.00  0.00           H  
ATOM    404 3HG2 ILE A  42     115.240 111.620  30.230  1.00  0.00           H  
ATOM    405  HD1 ILE A  42     117.580 114.590  30.390  1.00  0.00           H  
ATOM    406  HD2 ILE A  42     117.590 116.050  29.420  1.00  0.00           H  
ATOM    407  HD3 ILE A  42     116.610 116.090  30.920  1.00  0.00           H  
ATOM    408  N   PHE A  43     113.590 111.860  27.590  1.00  0.00           N  
ATOM    409  CA  PHE A  43     113.550 111.440  26.220  1.00  0.00           C  
ATOM    410  C   PHE A  43     112.160 111.360  25.690  1.00  0.00           C  
ATOM    411  O   PHE A  43     111.930 111.250  24.490  1.00  0.00           O  
ATOM    412  CB  PHE A  43     114.500 110.250  25.970  1.00  0.00           C  
ATOM    413  CG  PHE A  43     115.650 110.820  25.210  1.00  0.00           C  
ATOM    414  CD1 PHE A  43     116.750 111.350  25.840  1.00  0.00           C  
ATOM    415  CD2 PHE A  43     115.530 110.950  23.850  1.00  0.00           C  
ATOM    416  CE1 PHE A  43     117.720 111.980  25.110  1.00  0.00           C  
ATOM    417  CE2 PHE A  43     116.460 111.680  23.140  1.00  0.00           C  
ATOM    418  CZ  PHE A  43     117.590 112.170  23.750  1.00  0.00           C  
ATOM    419  HN  PHE A  43     113.590 111.120  28.250  1.00  0.00           H  
ATOM    420  HA  PHE A  43     113.930 112.260  25.630  1.00  0.00           H  
ATOM    421  HB1 PHE A  43     114.850 109.730  26.890  1.00  0.00           H  
ATOM    422  HB2 PHE A  43     114.040 109.510  25.280  1.00  0.00           H  
ATOM    423  HD1 PHE A  43     116.870 111.220  26.910  1.00  0.00           H  
ATOM    424  HD2 PHE A  43     114.730 110.470  23.300  1.00  0.00           H  
ATOM    425  HE1 PHE A  43     118.540 112.340  25.710  1.00  0.00           H  
ATOM    426  HE2 PHE A  43     116.430 111.840  22.080  1.00  0.00           H  
ATOM    427  HZ  PHE A  43     118.330 112.760  23.230  1.00  0.00           H  
ATOM    428  N   GLY A  44     111.170 111.430  26.600  1.00  0.00           N  
ATOM    429  CA  GLY A  44     109.830 111.760  26.230  1.00  0.00           C  
ATOM    430  C   GLY A  44     109.550 113.190  25.920  1.00  0.00           C  
ATOM    431  O   GLY A  44     108.710 113.470  25.070  1.00  0.00           O  
ATOM    432  HN  GLY A  44     111.330 111.280  27.570  1.00  0.00           H  
ATOM    433  HA1 GLY A  44     109.550 111.260  25.320  1.00  0.00           H  
ATOM    434  HA2 GLY A  44     109.180 111.450  27.040  1.00  0.00           H  
ATOM    435  N   PHE A  45     110.130 114.190  26.600  1.00  0.00           N  
ATOM    436  CA  PHE A  45     109.950 115.580  26.340  1.00  0.00           C  
ATOM    437  C   PHE A  45     110.360 115.930  24.950  1.00  0.00           C  
ATOM    438  O   PHE A  45     109.640 116.610  24.220  1.00  0.00           O  
ATOM    439  CB  PHE A  45     110.660 116.470  27.370  1.00  0.00           C  
ATOM    440  CG  PHE A  45     109.810 117.610  27.830  1.00  0.00           C  
ATOM    441  CD1 PHE A  45     110.140 118.950  27.790  1.00  0.00           C  
ATOM    442  CD2 PHE A  45     108.550 117.320  28.290  1.00  0.00           C  
ATOM    443  CE1 PHE A  45     109.340 119.940  28.300  1.00  0.00           C  
ATOM    444  CE2 PHE A  45     107.690 118.290  28.740  1.00  0.00           C  
ATOM    445  CZ  PHE A  45     108.090 119.610  28.770  1.00  0.00           C  
ATOM    446  HN  PHE A  45     110.660 113.980  27.420  1.00  0.00           H  
ATOM    447  HA  PHE A  45     108.870 115.680  26.330  1.00  0.00           H  
ATOM    448  HB1 PHE A  45     111.670 116.820  27.070  1.00  0.00           H  
ATOM    449  HB2 PHE A  45     110.810 115.890  28.310  1.00  0.00           H  
ATOM    450  HD1 PHE A  45     111.170 119.080  27.490  1.00  0.00           H  
ATOM    451  HD2 PHE A  45     108.310 116.300  28.550  1.00  0.00           H  
ATOM    452  HE1 PHE A  45     109.590 120.980  28.120  1.00  0.00           H  
ATOM    453  HE2 PHE A  45     106.700 118.010  29.060  1.00  0.00           H  
ATOM    454  HZ  PHE A  45     107.350 120.360  28.990  1.00  0.00           H  
ATOM    455  N   VAL A  46     111.520 115.450  24.480  1.00  0.00           N  
ATOM    456  CA  VAL A  46     111.940 115.540  23.120  1.00  0.00           C  
ATOM    457  C   VAL A  46     111.300 114.570  22.190  1.00  0.00           C  
ATOM    458  O   VAL A  46     111.070 114.880  21.020  1.00  0.00           O  
ATOM    459  CB  VAL A  46     113.440 115.500  23.050  1.00  0.00           C  
ATOM    460  CG1 VAL A  46     113.930 115.900  21.650  1.00  0.00           C  
ATOM    461  CG2 VAL A  46     113.990 114.150  23.540  1.00  0.00           C  
ATOM    462  HN  VAL A  46     112.110 114.960  25.130  1.00  0.00           H  
ATOM    463  HA  VAL A  46     111.670 116.510  22.720  1.00  0.00           H  
ATOM    464  HB  VAL A  46     113.800 116.260  23.770  1.00  0.00           H  
ATOM    465 1HG1 VAL A  46     113.710 115.040  20.980  1.00  0.00           H  
ATOM    466 2HG1 VAL A  46     113.440 116.810  21.260  1.00  0.00           H  
ATOM    467 3HG1 VAL A  46     115.030 116.070  21.620  1.00  0.00           H  
ATOM    468 1HG2 VAL A  46     113.620 113.290  22.940  1.00  0.00           H  
ATOM    469 2HG2 VAL A  46     113.740 113.990  24.610  1.00  0.00           H  
ATOM    470 3HG2 VAL A  46     115.090 114.180  23.420  1.00  0.00           H  
ATOM    471  N   GLY A  47     110.890 113.370  22.650  1.00  0.00           N  
ATOM    472  CA  GLY A  47     110.310 112.390  21.790  1.00  0.00           C  
ATOM    473  C   GLY A  47     108.880 112.610  21.430  1.00  0.00           C  
ATOM    474  O   GLY A  47     108.550 112.480  20.260  1.00  0.00           O  
ATOM    475  HN  GLY A  47     111.080 113.130  23.600  1.00  0.00           H  
ATOM    476  HA1 GLY A  47     110.870 112.320  20.870  1.00  0.00           H  
ATOM    477  HA2 GLY A  47     110.300 111.470  22.370  1.00  0.00           H  
ATOM    478  N   ASN A  48     108.050 113.030  22.410  1.00  0.00           N  
ATOM    479  CA  ASN A  48     106.700 113.390  22.080  1.00  0.00           C  
ATOM    480  C   ASN A  48     106.610 114.770  21.530  1.00  0.00           C  
ATOM    481  O   ASN A  48     105.640 115.080  20.840  1.00  0.00           O  
ATOM    482  CB  ASN A  48     105.680 113.120  23.200  1.00  0.00           C  
ATOM    483  CG  ASN A  48     105.570 111.610  23.270  1.00  0.00           C  
ATOM    484  ND2 ASN A  48     104.410 111.000  22.910  1.00  0.00           N  
ATOM    485  OD1 ASN A  48     106.560 111.030  23.720  1.00  0.00           O  
ATOM    486  HN  ASN A  48     108.350 113.180  23.340  1.00  0.00           H  
ATOM    487  HA  ASN A  48     106.350 112.740  21.290  1.00  0.00           H  
ATOM    488  HB1 ASN A  48     104.670 113.530  22.950  1.00  0.00           H  
ATOM    489  HB2 ASN A  48     106.030 113.410  24.210  1.00  0.00           H  
ATOM    490 1HD2 ASN A  48     103.720 111.560  22.460  1.00  0.00           H  
ATOM    491 2HD2 ASN A  48     104.230 110.130  23.370  1.00  0.00           H  
ATOM    492  N   MET A  49     107.640 115.630  21.640  1.00  0.00           N  
ATOM    493  CA  MET A  49     107.890 116.710  20.740  1.00  0.00           C  
ATOM    494  C   MET A  49     108.100 116.310  19.330  1.00  0.00           C  
ATOM    495  O   MET A  49     107.580 116.930  18.400  1.00  0.00           O  
ATOM    496  CB  MET A  49     109.080 117.590  21.170  1.00  0.00           C  
ATOM    497  CG  MET A  49     108.790 118.910  21.900  1.00  0.00           C  
ATOM    498  SD  MET A  49     107.450 118.840  23.120  1.00  0.00           S  
ATOM    499  CE  MET A  49     107.860 120.400  23.950  1.00  0.00           C  
ATOM    500  HN  MET A  49     108.270 115.460  22.400  1.00  0.00           H  
ATOM    501  HA  MET A  49     107.020 117.360  20.670  1.00  0.00           H  
ATOM    502  HB1 MET A  49     109.780 116.980  21.780  1.00  0.00           H  
ATOM    503  HB2 MET A  49     109.710 117.870  20.300  1.00  0.00           H  
ATOM    504  HG1 MET A  49     108.580 119.680  21.130  1.00  0.00           H  
ATOM    505  HG2 MET A  49     109.750 119.180  22.390  1.00  0.00           H  
ATOM    506  HE1 MET A  49     108.040 121.160  23.170  1.00  0.00           H  
ATOM    507  HE2 MET A  49     108.850 120.340  24.460  1.00  0.00           H  
ATOM    508  HE3 MET A  49     107.080 120.730  24.670  1.00  0.00           H  
ATOM    509  N   LEU A  50     108.920 115.260  19.110  1.00  0.00           N  
ATOM    510  CA  LEU A  50     109.260 114.780  17.810  1.00  0.00           C  
ATOM    511  C   LEU A  50     108.060 114.380  17.020  1.00  0.00           C  
ATOM    512  O   LEU A  50     107.850 114.770  15.870  1.00  0.00           O  
ATOM    513  CB  LEU A  50     110.320 113.660  17.810  1.00  0.00           C  
ATOM    514  CG  LEU A  50     110.660 113.060  16.430  1.00  0.00           C  
ATOM    515  CD1 LEU A  50     111.500 111.800  16.680  1.00  0.00           C  
ATOM    516  CD2 LEU A  50     111.290 114.060  15.440  1.00  0.00           C  
ATOM    517  HN  LEU A  50     109.380 114.810  19.860  1.00  0.00           H  
ATOM    518  HA  LEU A  50     109.770 115.560  17.260  1.00  0.00           H  
ATOM    519  HB1 LEU A  50     111.260 114.010  18.290  1.00  0.00           H  
ATOM    520  HB2 LEU A  50     109.930 112.820  18.410  1.00  0.00           H  
ATOM    521  HG  LEU A  50     109.710 112.680  15.990  1.00  0.00           H  
ATOM    522 1HD1 LEU A  50     112.460 112.120  17.150  1.00  0.00           H  
ATOM    523 2HD1 LEU A  50     111.710 111.280  15.730  1.00  0.00           H  
ATOM    524 3HD1 LEU A  50     111.060 111.040  17.360  1.00  0.00           H  
ATOM    525 1HD2 LEU A  50     110.640 114.920  15.160  1.00  0.00           H  
ATOM    526 2HD2 LEU A  50     111.520 113.620  14.450  1.00  0.00           H  
ATOM    527 3HD2 LEU A  50     112.150 114.560  15.930  1.00  0.00           H  
ATOM    528  N   VAL A  51     107.140 113.600  17.600  1.00  0.00           N  
ATOM    529  CA  VAL A  51     105.940 113.230  16.910  1.00  0.00           C  
ATOM    530  C   VAL A  51     104.960 114.330  16.670  1.00  0.00           C  
ATOM    531  O   VAL A  51     104.250 114.390  15.670  1.00  0.00           O  
ATOM    532  CB  VAL A  51     105.280 112.000  17.450  1.00  0.00           C  
ATOM    533  CG1 VAL A  51     104.020 111.550  16.680  1.00  0.00           C  
ATOM    534  CG2 VAL A  51     105.010 112.190  18.950  1.00  0.00           C  
ATOM    535  HN  VAL A  51     107.280 113.350  18.560  1.00  0.00           H  
ATOM    536  HA  VAL A  51     106.190 112.950  15.900  1.00  0.00           H  
ATOM    537  HB  VAL A  51     105.960 111.120  17.420  1.00  0.00           H  
ATOM    538 1HG1 VAL A  51     103.180 112.250  16.850  1.00  0.00           H  
ATOM    539 2HG1 VAL A  51     103.650 110.570  17.030  1.00  0.00           H  
ATOM    540 3HG1 VAL A  51     104.190 111.560  15.580  1.00  0.00           H  
ATOM    541 1HG2 VAL A  51     105.970 112.180  19.510  1.00  0.00           H  
ATOM    542 2HG2 VAL A  51     104.360 113.060  19.200  1.00  0.00           H  
ATOM    543 3HG2 VAL A  51     104.510 111.280  19.320  1.00  0.00           H  
ATOM    544  N   ILE A  52     104.890 115.310  17.590  1.00  0.00           N  
ATOM    545  CA  ILE A  52     104.300 116.590  17.370  1.00  0.00           C  
ATOM    546  C   ILE A  52     104.850 117.300  16.180  1.00  0.00           C  
ATOM    547  O   ILE A  52     104.080 117.670  15.300  1.00  0.00           O  
ATOM    548  CB  ILE A  52     104.180 117.430  18.610  1.00  0.00           C  
ATOM    549  CG1 ILE A  52     102.890 117.030  19.350  1.00  0.00           C  
ATOM    550  CG2 ILE A  52     104.260 118.950  18.380  1.00  0.00           C  
ATOM    551  CD  ILE A  52     102.640 117.740  20.680  1.00  0.00           C  
ATOM    552  HN  ILE A  52     105.400 115.240  18.440  1.00  0.00           H  
ATOM    553  HA  ILE A  52     103.300 116.390  17.020  1.00  0.00           H  
ATOM    554  HB  ILE A  52     105.050 117.190  19.270  1.00  0.00           H  
ATOM    555 1HG1 ILE A  52     102.850 115.950  19.590  1.00  0.00           H  
ATOM    556 2HG1 ILE A  52     102.060 117.330  18.690  1.00  0.00           H  
ATOM    557 1HG2 ILE A  52     105.190 119.280  17.860  1.00  0.00           H  
ATOM    558 2HG2 ILE A  52     103.440 119.360  17.750  1.00  0.00           H  
ATOM    559 3HG2 ILE A  52     104.260 119.470  19.360  1.00  0.00           H  
ATOM    560  HD1 ILE A  52     102.240 118.770  20.590  1.00  0.00           H  
ATOM    561  HD2 ILE A  52     101.870 117.190  21.260  1.00  0.00           H  
ATOM    562  HD3 ILE A  52     103.570 117.790  21.290  1.00  0.00           H  
ATOM    563  N   LEU A  53     106.170 117.520  16.080  1.00  0.00           N  
ATOM    564  CA  LEU A  53     106.830 118.220  15.020  1.00  0.00           C  
ATOM    565  C   LEU A  53     106.600 117.710  13.650  1.00  0.00           C  
ATOM    566  O   LEU A  53     106.360 118.550  12.770  1.00  0.00           O  
ATOM    567  CB  LEU A  53     108.320 118.220  15.410  1.00  0.00           C  
ATOM    568  CG  LEU A  53     108.840 119.500  16.090  1.00  0.00           C  
ATOM    569  CD1 LEU A  53     107.970 120.040  17.230  1.00  0.00           C  
ATOM    570  CD2 LEU A  53     108.900 120.570  14.990  1.00  0.00           C  
ATOM    571  HN  LEU A  53     106.740 117.250  16.850  1.00  0.00           H  
ATOM    572  HA  LEU A  53     106.470 119.240  15.010  1.00  0.00           H  
ATOM    573  HB1 LEU A  53     108.480 117.400  16.140  1.00  0.00           H  
ATOM    574  HB2 LEU A  53     108.970 117.890  14.570  1.00  0.00           H  
ATOM    575  HG  LEU A  53     109.840 119.210  16.480  1.00  0.00           H  
ATOM    576 1HD1 LEU A  53     107.990 119.350  18.100  1.00  0.00           H  
ATOM    577 2HD1 LEU A  53     106.930 120.140  16.860  1.00  0.00           H  
ATOM    578 3HD1 LEU A  53     108.300 121.060  17.530  1.00  0.00           H  
ATOM    579 1HD2 LEU A  53     109.440 120.230  14.080  1.00  0.00           H  
ATOM    580 2HD2 LEU A  53     109.420 121.500  15.310  1.00  0.00           H  
ATOM    581 3HD2 LEU A  53     107.860 120.810  14.690  1.00  0.00           H  
ATOM    582  N   ILE A  54     106.630 116.380  13.440  1.00  0.00           N  
ATOM    583  CA  ILE A  54     106.450 115.780  12.160  1.00  0.00           C  
ATOM    584  C   ILE A  54     105.040 115.820  11.690  1.00  0.00           C  
ATOM    585  O   ILE A  54     104.770 115.860  10.490  1.00  0.00           O  
ATOM    586  CB  ILE A  54     107.100 114.430  12.130  1.00  0.00           C  
ATOM    587  CG1 ILE A  54     108.630 114.660  12.090  1.00  0.00           C  
ATOM    588  CG2 ILE A  54     106.630 113.590  10.940  1.00  0.00           C  
ATOM    589  CD  ILE A  54     109.460 113.380  12.040  1.00  0.00           C  
ATOM    590  HN  ILE A  54     106.930 115.770  14.170  1.00  0.00           H  
ATOM    591  HA  ILE A  54     106.970 116.420  11.460  1.00  0.00           H  
ATOM    592  HB  ILE A  54     106.900 113.940  13.110  1.00  0.00           H  
ATOM    593 1HG1 ILE A  54     108.850 115.340  11.250  1.00  0.00           H  
ATOM    594 2HG1 ILE A  54     108.870 115.270  12.980  1.00  0.00           H  
ATOM    595 1HG2 ILE A  54     105.530 113.400  10.970  1.00  0.00           H  
ATOM    596 2HG2 ILE A  54     107.140 112.600  10.850  1.00  0.00           H  
ATOM    597 3HG2 ILE A  54     106.910 114.090   9.990  1.00  0.00           H  
ATOM    598  HD1 ILE A  54     110.510 113.690  12.210  1.00  0.00           H  
ATOM    599  HD2 ILE A  54     109.210 112.680  12.860  1.00  0.00           H  
ATOM    600  HD3 ILE A  54     109.450 112.840  11.060  1.00  0.00           H  
ATOM    601  N   LEU A  55     104.050 115.830  12.610  1.00  0.00           N  
ATOM    602  CA  LEU A  55     102.670 115.820  12.240  1.00  0.00           C  
ATOM    603  C   LEU A  55     101.960 117.130  12.410  1.00  0.00           C  
ATOM    604  O   LEU A  55     100.790 117.260  12.070  1.00  0.00           O  
ATOM    605  CB  LEU A  55     101.930 114.790  13.110  1.00  0.00           C  
ATOM    606  CG  LEU A  55     102.540 113.380  13.000  1.00  0.00           C  
ATOM    607  CD1 LEU A  55     101.660 112.550  13.950  1.00  0.00           C  
ATOM    608  CD2 LEU A  55     102.430 112.830  11.570  1.00  0.00           C  
ATOM    609  HN  LEU A  55     104.260 115.730  13.580  1.00  0.00           H  
ATOM    610  HA  LEU A  55     102.590 115.520  11.210  1.00  0.00           H  
ATOM    611  HB1 LEU A  55     100.890 114.680  12.740  1.00  0.00           H  
ATOM    612  HB2 LEU A  55     101.830 115.190  14.140  1.00  0.00           H  
ATOM    613  HG  LEU A  55     103.590 113.370  13.370  1.00  0.00           H  
ATOM    614 1HD1 LEU A  55     102.030 111.510  14.040  1.00  0.00           H  
ATOM    615 2HD1 LEU A  55     100.580 112.530  13.690  1.00  0.00           H  
ATOM    616 3HD1 LEU A  55     101.690 112.950  14.980  1.00  0.00           H  
ATOM    617 1HD2 LEU A  55     101.500 113.150  11.030  1.00  0.00           H  
ATOM    618 2HD2 LEU A  55     103.280 113.280  11.020  1.00  0.00           H  
ATOM    619 3HD2 LEU A  55     102.570 111.730  11.620  1.00  0.00           H  
ATOM    620  N   ILE A  56     102.600 118.220  12.860  1.00  0.00           N  
ATOM    621  CA  ILE A  56     101.950 119.490  12.930  1.00  0.00           C  
ATOM    622  C   ILE A  56     102.220 120.340  11.740  1.00  0.00           C  
ATOM    623  O   ILE A  56     101.540 121.330  11.510  1.00  0.00           O  
ATOM    624  CB  ILE A  56     102.470 120.140  14.180  1.00  0.00           C  
ATOM    625  CG1 ILE A  56     101.490 121.220  14.680  1.00  0.00           C  
ATOM    626  CG2 ILE A  56     103.940 120.610  14.140  1.00  0.00           C  
ATOM    627  CD  ILE A  56     101.660 121.580  16.160  1.00  0.00           C  
ATOM    628  HN  ILE A  56     103.530 118.200  13.200  1.00  0.00           H  
ATOM    629  HA  ILE A  56     100.890 119.310  13.080  1.00  0.00           H  
ATOM    630  HB  ILE A  56     102.460 119.430  15.030  1.00  0.00           H  
ATOM    631 1HG1 ILE A  56     101.750 122.140  14.110  1.00  0.00           H  
ATOM    632 2HG1 ILE A  56     100.410 121.010  14.500  1.00  0.00           H  
ATOM    633 1HG2 ILE A  56     104.090 121.390  13.370  1.00  0.00           H  
ATOM    634 2HG2 ILE A  56     104.290 121.220  15.000  1.00  0.00           H  
ATOM    635 3HG2 ILE A  56     104.680 119.790  14.020  1.00  0.00           H  
ATOM    636  HD1 ILE A  56     102.670 121.940  16.450  1.00  0.00           H  
ATOM    637  HD2 ILE A  56     100.930 122.340  16.500  1.00  0.00           H  
ATOM    638  HD3 ILE A  56     101.470 120.690  16.810  1.00  0.00           H  
ATOM    639  N   ASN A  57     103.100 119.860  10.840  1.00  0.00           N  
ATOM    640  CA  ASN A  57     103.590 120.640   9.750  1.00  0.00           C  
ATOM    641  C   ASN A  57     103.930 119.860   8.530  1.00  0.00           C  
ATOM    642  O   ASN A  57     103.210 119.980   7.540  1.00  0.00           O  
ATOM    643  CB  ASN A  57     104.780 121.490  10.240  1.00  0.00           C  
ATOM    644  CG  ASN A  57     104.250 122.910  10.210  1.00  0.00           C  
ATOM    645  ND2 ASN A  57     103.920 123.320   8.950  1.00  0.00           N  
ATOM    646  OD1 ASN A  57     104.040 123.570  11.230  1.00  0.00           O  
ATOM    647  HN  ASN A  57     103.360 118.900  10.890  1.00  0.00           H  
ATOM    648  HA  ASN A  57     102.710 121.190   9.440  1.00  0.00           H  
ATOM    649  HB1 ASN A  57     104.980 121.280  11.310  1.00  0.00           H  
ATOM    650  HB2 ASN A  57     105.690 121.390   9.610  1.00  0.00           H  
ATOM    651 1HD2 ASN A  57     104.250 122.830   8.150  1.00  0.00           H  
ATOM    652 2HD2 ASN A  57     103.350 124.120   8.760  1.00  0.00           H  
ATOM    653  N   TYR A  58     105.030 119.080   8.510  1.00  0.00           N  
ATOM    654  CA  TYR A  58     105.480 118.350   7.360  1.00  0.00           C  
ATOM    655  C   TYR A  58     104.560 117.270   6.900  1.00  0.00           C  
ATOM    656  O   TYR A  58     104.030 117.320   5.790  1.00  0.00           O  
ATOM    657  CB  TYR A  58     106.910 117.810   7.500  1.00  0.00           C  
ATOM    658  CG  TYR A  58     107.550 117.330   6.240  1.00  0.00           C  
ATOM    659  CD1 TYR A  58     108.640 116.500   6.310  1.00  0.00           C  
ATOM    660  CD2 TYR A  58     106.980 117.640   5.030  1.00  0.00           C  
ATOM    661  CE1 TYR A  58     109.190 116.020   5.140  1.00  0.00           C  
ATOM    662  CE2 TYR A  58     107.520 117.160   3.860  1.00  0.00           C  
ATOM    663  CZ  TYR A  58     108.620 116.340   3.930  1.00  0.00           C  
ATOM    664  OH  TYR A  58     109.110 115.770   2.740  1.00  0.00           O  
ATOM    665  HN  TYR A  58     105.560 119.020   9.350  1.00  0.00           H  
ATOM    666  HA  TYR A  58     105.520 119.090   6.580  1.00  0.00           H  
ATOM    667  HB1 TYR A  58     106.960 116.980   8.240  1.00  0.00           H  
ATOM    668  HB2 TYR A  58     107.540 118.650   7.870  1.00  0.00           H  
ATOM    669  HD1 TYR A  58     109.090 116.230   7.250  1.00  0.00           H  
ATOM    670  HD2 TYR A  58     106.130 118.280   4.870  1.00  0.00           H  
ATOM    671  HE1 TYR A  58     110.070 115.390   5.230  1.00  0.00           H  
ATOM    672  HE2 TYR A  58     107.090 117.370   2.890  1.00  0.00           H  
ATOM    673  HH  TYR A  58     108.430 115.870   2.070  1.00  0.00           H  
ATOM    674  N   LYS A  59     104.100 116.390   7.800  1.00  0.00           N  
ATOM    675  CA  LYS A  59     102.780 115.840   7.810  1.00  0.00           C  
ATOM    676  C   LYS A  59     101.990 116.900   8.510  1.00  0.00           C  
ATOM    677  O   LYS A  59     102.440 117.320   9.580  1.00  0.00           O  
ATOM    678  CB  LYS A  59     102.620 114.460   8.460  1.00  0.00           C  
ATOM    679  CG  LYS A  59     101.790 113.460   7.640  1.00  0.00           C  
ATOM    680  CD  LYS A  59     102.150 112.030   8.080  1.00  0.00           C  
ATOM    681  CE  LYS A  59     102.130 111.010   6.940  1.00  0.00           C  
ATOM    682  NZ  LYS A  59     100.740 110.730   6.520  1.00  0.00           N1+
ATOM    683  HN  LYS A  59     104.590 116.210   8.660  1.00  0.00           H  
ATOM    684  HA  LYS A  59     102.390 115.780   6.800  1.00  0.00           H  
ATOM    685  HB1 LYS A  59     102.090 114.550   9.430  1.00  0.00           H  
ATOM    686  HB2 LYS A  59     103.610 113.990   8.620  1.00  0.00           H  
ATOM    687  HG1 LYS A  59     100.700 113.650   7.660  1.00  0.00           H  
ATOM    688  HG2 LYS A  59     102.180 113.640   6.610  1.00  0.00           H  
ATOM    689  HD1 LYS A  59     103.220 111.990   8.360  1.00  0.00           H  
ATOM    690  HD2 LYS A  59     101.530 111.730   8.950  1.00  0.00           H  
ATOM    691  HE1 LYS A  59     102.720 111.440   6.100  1.00  0.00           H  
ATOM    692  HE2 LYS A  59     102.570 110.050   7.310  1.00  0.00           H  
ATOM    693  HZ1 LYS A  59     100.740 110.270   5.590  1.00  0.00           H  
ATOM    694  HZ2 LYS A  59     100.160 111.590   6.470  1.00  0.00           H  
ATOM    695  HZ3 LYS A  59     100.260 110.090   7.180  1.00  0.00           H  
ATOM    696  N   ARG A  60     100.820 117.430   8.120  1.00  0.00           N  
ATOM    697  CA  ARG A  60     100.130 118.530   8.720  1.00  0.00           C  
ATOM    698  C   ARG A  60      98.900 117.870   9.250  1.00  0.00           C  
ATOM    699  O   ARG A  60      98.370 116.940   8.650  1.00  0.00           O  
ATOM    700  CB  ARG A  60      99.840 119.600   7.660  1.00  0.00           C  
ATOM    701  CG  ARG A  60      99.310 120.920   8.220  1.00  0.00           C  
ATOM    702  CD  ARG A  60      99.170 122.030   7.170  1.00  0.00           C  
ATOM    703  NE  ARG A  60     100.550 122.420   6.780  1.00  0.00           N  
ATOM    704  CZ  ARG A  60     100.910 123.100   5.650  1.00  0.00           C  
ATOM    705  NH1 ARG A  60     102.200 123.400   5.330  1.00  0.00           N1+
ATOM    706  NH2 ARG A  60      99.980 123.590   4.790  1.00  0.00           N  
ATOM    707  HN  ARG A  60     100.380 117.040   7.310  1.00  0.00           H  
ATOM    708  HA  ARG A  60     100.700 119.010   9.500  1.00  0.00           H  
ATOM    709  HB1 ARG A  60      99.100 119.150   6.970  1.00  0.00           H  
ATOM    710  HB2 ARG A  60     100.750 119.740   7.040  1.00  0.00           H  
ATOM    711  HG1 ARG A  60     100.010 121.210   9.040  1.00  0.00           H  
ATOM    712  HG2 ARG A  60      98.320 120.720   8.680  1.00  0.00           H  
ATOM    713  HD1 ARG A  60      98.630 121.710   6.250  1.00  0.00           H  
ATOM    714  HD2 ARG A  60      98.680 122.900   7.660  1.00  0.00           H  
ATOM    715  HE  ARG A  60     101.360 122.240   7.340  1.00  0.00           H  
ATOM    716 1HH1 ARG A  60     102.370 123.970   4.520  1.00  0.00           H  
ATOM    717 2HH1 ARG A  60     103.010 123.020   5.780  1.00  0.00           H  
ATOM    718 1HH2 ARG A  60      99.030 123.320   4.930  1.00  0.00           H  
ATOM    719 2HH2 ARG A  60     100.280 123.700   3.840  1.00  0.00           H  
ATOM    720  N   LEU A  61      98.370 118.410  10.360  1.00  0.00           N  
ATOM    721  CA  LEU A  61      97.070 118.160  10.900  1.00  0.00           C  
ATOM    722  C   LEU A  61      96.000 118.570   9.950  1.00  0.00           C  
ATOM    723  O   LEU A  61      95.480 119.680  10.040  1.00  0.00           O  
ATOM    724  CB  LEU A  61      96.880 118.800  12.280  1.00  0.00           C  
ATOM    725  CG  LEU A  61      95.790 118.260  13.220  1.00  0.00           C  
ATOM    726  CD1 LEU A  61      95.640 119.160  14.460  1.00  0.00           C  
ATOM    727  CD2 LEU A  61      94.380 118.100  12.610  1.00  0.00           C  
ATOM    728  HN  LEU A  61      98.810 119.190  10.800  1.00  0.00           H  
ATOM    729  HA  LEU A  61      97.040 117.090  11.030  1.00  0.00           H  
ATOM    730  HB1 LEU A  61      96.730 119.900  12.150  1.00  0.00           H  
ATOM    731  HB2 LEU A  61      97.820 118.610  12.840  1.00  0.00           H  
ATOM    732  HG  LEU A  61      96.150 117.260  13.530  1.00  0.00           H  
ATOM    733 1HD1 LEU A  61      96.580 119.130  15.060  1.00  0.00           H  
ATOM    734 2HD1 LEU A  61      95.490 120.220  14.200  1.00  0.00           H  
ATOM    735 3HD1 LEU A  61      94.820 118.860  15.150  1.00  0.00           H  
ATOM    736 1HD2 LEU A  61      94.060 119.080  12.210  1.00  0.00           H  
ATOM    737 2HD2 LEU A  61      93.600 117.820  13.350  1.00  0.00           H  
ATOM    738 3HD2 LEU A  61      94.300 117.310  11.830  1.00  0.00           H  
ATOM    739  N   LYS A  62      95.580 117.660   9.050  1.00  0.00           N  
ATOM    740  CA  LYS A  62      94.520 117.880   8.120  1.00  0.00           C  
ATOM    741  C   LYS A  62      93.760 116.640   7.810  1.00  0.00           C  
ATOM    742  O   LYS A  62      92.740 116.650   7.120  1.00  0.00           O  
ATOM    743  CB  LYS A  62      95.100 118.520   6.840  1.00  0.00           C  
ATOM    744  CG  LYS A  62      94.090 119.110   5.850  1.00  0.00           C  
ATOM    745  CD  LYS A  62      93.230 120.260   6.380  1.00  0.00           C  
ATOM    746  CE  LYS A  62      94.010 121.570   6.440  1.00  0.00           C  
ATOM    747  NZ  LYS A  62      93.100 122.740   6.400  1.00  0.00           N1+
ATOM    748  HN  LYS A  62      96.150 116.840   9.000  1.00  0.00           H  
ATOM    749  HA  LYS A  62      93.830 118.590   8.550  1.00  0.00           H  
ATOM    750  HB1 LYS A  62      95.740 119.350   7.200  1.00  0.00           H  
ATOM    751  HB2 LYS A  62      95.740 117.770   6.320  1.00  0.00           H  
ATOM    752  HG1 LYS A  62      94.670 119.500   4.990  1.00  0.00           H  
ATOM    753  HG2 LYS A  62      93.430 118.350   5.370  1.00  0.00           H  
ATOM    754  HD1 LYS A  62      92.740 120.000   7.350  1.00  0.00           H  
ATOM    755  HD2 LYS A  62      92.420 120.380   5.630  1.00  0.00           H  
ATOM    756  HE1 LYS A  62      94.710 121.680   5.590  1.00  0.00           H  
ATOM    757  HE2 LYS A  62      94.680 121.700   7.320  1.00  0.00           H  
ATOM    758  HZ1 LYS A  62      92.530 122.810   5.540  1.00  0.00           H  
ATOM    759  HZ2 LYS A  62      93.710 123.580   6.520  1.00  0.00           H  
ATOM    760  HZ3 LYS A  62      92.530 122.580   7.260  1.00  0.00           H  
ATOM    761  N   SER A  63      94.190 115.460   8.310  1.00  0.00           N  
ATOM    762  CA  SER A  63      93.430 114.290   7.970  1.00  0.00           C  
ATOM    763  C   SER A  63      93.300 113.490   9.220  1.00  0.00           C  
ATOM    764  O   SER A  63      94.020 113.690  10.200  1.00  0.00           O  
ATOM    765  CB  SER A  63      93.990 113.440   6.820  1.00  0.00           C  
ATOM    766  OG  SER A  63      93.030 112.510   6.320  1.00  0.00           O  
ATOM    767  HN  SER A  63      95.020 115.300   8.840  1.00  0.00           H  
ATOM    768  HA  SER A  63      92.420 114.510   7.670  1.00  0.00           H  
ATOM    769  HB1 SER A  63      94.890 112.860   7.110  1.00  0.00           H  
ATOM    770  HB2 SER A  63      94.310 114.070   5.960  1.00  0.00           H  
ATOM    771  HG1 SER A  63      92.320 113.040   5.950  1.00  0.00           H  
ATOM    772  N   MET A  64      92.320 112.570   9.250  1.00  0.00           N  
ATOM    773  CA  MET A  64      91.800 111.980  10.440  1.00  0.00           C  
ATOM    774  C   MET A  64      92.700 111.150  11.290  1.00  0.00           C  
ATOM    775  O   MET A  64      92.740 111.340  12.500  1.00  0.00           O  
ATOM    776  CB  MET A  64      90.590 111.130  10.000  1.00  0.00           C  
ATOM    777  CG  MET A  64      90.040 110.390  11.220  1.00  0.00           C  
ATOM    778  SD  MET A  64      88.480 109.570  10.770  1.00  0.00           S  
ATOM    779  CE  MET A  64      89.220 108.120   9.950  1.00  0.00           C  
ATOM    780  HN  MET A  64      91.780 112.430   8.420  1.00  0.00           H  
ATOM    781  HA  MET A  64      91.480 112.810  11.060  1.00  0.00           H  
ATOM    782  HB1 MET A  64      89.810 111.760   9.520  1.00  0.00           H  
ATOM    783  HB2 MET A  64      90.900 110.420   9.210  1.00  0.00           H  
ATOM    784  HG1 MET A  64      89.890 111.010  12.130  1.00  0.00           H  
ATOM    785  HG2 MET A  64      90.740 109.590  11.550  1.00  0.00           H  
ATOM    786  HE1 MET A  64      89.340 107.290  10.670  1.00  0.00           H  
ATOM    787  HE2 MET A  64      90.220 108.330   9.520  1.00  0.00           H  
ATOM    788  HE3 MET A  64      88.580 107.710   9.140  1.00  0.00           H  
ATOM    789  N   THR A  65      93.550 110.260  10.750  1.00  0.00           N  
ATOM    790  CA  THR A  65      94.530 109.510  11.460  1.00  0.00           C  
ATOM    791  C   THR A  65      95.530 110.330  12.200  1.00  0.00           C  
ATOM    792  O   THR A  65      96.050 109.960  13.250  1.00  0.00           O  
ATOM    793  CB  THR A  65      95.360 108.580  10.620  1.00  0.00           C  
ATOM    794  CG2 THR A  65      94.540 107.310  10.340  1.00  0.00           C  
ATOM    795  OG1 THR A  65      95.760 109.170   9.390  1.00  0.00           O  
ATOM    796  HN  THR A  65      93.460 110.040   9.780  1.00  0.00           H  
ATOM    797  HA  THR A  65      94.050 108.940  12.250  1.00  0.00           H  
ATOM    798  HB  THR A  65      96.270 108.220  11.140  1.00  0.00           H  
ATOM    799  HG1 THR A  65      96.370 109.850   9.690  1.00  0.00           H  
ATOM    800 1HG2 THR A  65      95.170 106.560   9.830  1.00  0.00           H  
ATOM    801 2HG2 THR A  65      94.220 106.860  11.300  1.00  0.00           H  
ATOM    802 3HG2 THR A  65      93.590 107.520   9.790  1.00  0.00           H  
ATOM    803  N   ASP A  66      95.840 111.540  11.690  1.00  0.00           N  
ATOM    804  CA  ASP A  66      96.940 112.380  12.040  1.00  0.00           C  
ATOM    805  C   ASP A  66      96.550 113.220  13.210  1.00  0.00           C  
ATOM    806  O   ASP A  66      97.420 113.470  14.040  1.00  0.00           O  
ATOM    807  CB  ASP A  66      97.310 113.230  10.820  1.00  0.00           C  
ATOM    808  CG  ASP A  66      97.570 112.430   9.560  1.00  0.00           C  
ATOM    809  OD1 ASP A  66      97.490 112.920   8.400  1.00  0.00           O  
ATOM    810  OD2 ASP A  66      97.950 111.240   9.710  1.00  0.00           O1-
ATOM    811  HN  ASP A  66      95.290 111.860  10.930  1.00  0.00           H  
ATOM    812  HA  ASP A  66      97.820 111.880  12.420  1.00  0.00           H  
ATOM    813  HB1 ASP A  66      96.530 113.990  10.610  1.00  0.00           H  
ATOM    814  HB2 ASP A  66      98.250 113.770  11.070  1.00  0.00           H  
ATOM    815  N   ILE A  67      95.260 113.600  13.320  1.00  0.00           N  
ATOM    816  CA  ILE A  67      94.720 114.080  14.550  1.00  0.00           C  
ATOM    817  C   ILE A  67      94.660 113.140  15.700  1.00  0.00           C  
ATOM    818  O   ILE A  67      95.210 113.450  16.760  1.00  0.00           O  
ATOM    819  CB  ILE A  67      93.420 114.820  14.380  1.00  0.00           C  
ATOM    820  CG1 ILE A  67      92.780 115.170  15.740  1.00  0.00           C  
ATOM    821  CG2 ILE A  67      92.440 114.000  13.530  1.00  0.00           C  
ATOM    822  CD  ILE A  67      91.650 116.180  15.510  1.00  0.00           C  
ATOM    823  HN  ILE A  67      94.670 113.520  12.520  1.00  0.00           H  
ATOM    824  HA  ILE A  67      95.350 114.860  14.940  1.00  0.00           H  
ATOM    825  HB  ILE A  67      93.660 115.750  13.820  1.00  0.00           H  
ATOM    826 1HG1 ILE A  67      93.460 115.720  16.420  1.00  0.00           H  
ATOM    827 2HG1 ILE A  67      92.410 114.250  16.240  1.00  0.00           H  
ATOM    828 1HG2 ILE A  67      91.450 114.490  13.510  1.00  0.00           H  
ATOM    829 2HG2 ILE A  67      92.850 113.920  12.500  1.00  0.00           H  
ATOM    830 3HG2 ILE A  67      92.270 113.030  14.040  1.00  0.00           H  
ATOM    831  HD1 ILE A  67      91.250 116.520  16.490  1.00  0.00           H  
ATOM    832  HD2 ILE A  67      92.030 117.070  14.970  1.00  0.00           H  
ATOM    833  HD3 ILE A  67      90.840 115.770  14.870  1.00  0.00           H  
ATOM    834  N   TYR A  68      94.150 111.920  15.500  1.00  0.00           N  
ATOM    835  CA  TYR A  68      94.060 110.900  16.500  1.00  0.00           C  
ATOM    836  C   TYR A  68      95.410 110.520  17.010  1.00  0.00           C  
ATOM    837  O   TYR A  68      95.700 110.410  18.200  1.00  0.00           O  
ATOM    838  CB  TYR A  68      93.410 109.590  16.030  1.00  0.00           C  
ATOM    839  CG  TYR A  68      91.940 109.630  15.800  1.00  0.00           C  
ATOM    840  CD1 TYR A  68      91.340 108.780  14.900  1.00  0.00           C  
ATOM    841  CD2 TYR A  68      91.130 110.470  16.530  1.00  0.00           C  
ATOM    842  CE1 TYR A  68      89.990 108.760  14.680  1.00  0.00           C  
ATOM    843  CE2 TYR A  68      89.760 110.380  16.420  1.00  0.00           C  
ATOM    844  CZ  TYR A  68      89.200 109.560  15.470  1.00  0.00           C  
ATOM    845  OH  TYR A  68      87.840 109.530  15.100  1.00  0.00           O  
ATOM    846  HN  TYR A  68      93.840 111.720  14.570  1.00  0.00           H  
ATOM    847  HA  TYR A  68      93.580 111.370  17.350  1.00  0.00           H  
ATOM    848  HB1 TYR A  68      93.500 108.730  16.730  1.00  0.00           H  
ATOM    849  HB2 TYR A  68      93.870 109.340  15.050  1.00  0.00           H  
ATOM    850  HD1 TYR A  68      92.020 108.080  14.430  1.00  0.00           H  
ATOM    851  HD2 TYR A  68      91.420 111.170  17.300  1.00  0.00           H  
ATOM    852  HE1 TYR A  68      89.600 108.070  13.940  1.00  0.00           H  
ATOM    853  HE2 TYR A  68      89.100 111.030  16.970  1.00  0.00           H  
ATOM    854  HH  TYR A  68      87.580 108.650  14.820  1.00  0.00           H  
ATOM    855  N   LEU A  69      96.370 110.400  16.070  1.00  0.00           N  
ATOM    856  CA  LEU A  69      97.760 110.230  16.350  1.00  0.00           C  
ATOM    857  C   LEU A  69      98.500 111.350  17.000  1.00  0.00           C  
ATOM    858  O   LEU A  69      99.200 111.120  17.980  1.00  0.00           O  
ATOM    859  CB  LEU A  69      98.440 109.870  15.020  1.00  0.00           C  
ATOM    860  CG  LEU A  69      99.860 109.290  15.190  1.00  0.00           C  
ATOM    861  CD1 LEU A  69     100.400 108.740  13.860  1.00  0.00           C  
ATOM    862  CD2 LEU A  69      99.870 108.170  16.240  1.00  0.00           C  
ATOM    863  HN  LEU A  69      96.180 110.450  15.090  1.00  0.00           H  
ATOM    864  HA  LEU A  69      97.900 109.460  17.090  1.00  0.00           H  
ATOM    865  HB1 LEU A  69      98.430 110.750  14.340  1.00  0.00           H  
ATOM    866  HB2 LEU A  69      97.860 109.050  14.540  1.00  0.00           H  
ATOM    867  HG  LEU A  69     100.580 110.050  15.570  1.00  0.00           H  
ATOM    868 1HD1 LEU A  69     101.280 108.090  14.040  1.00  0.00           H  
ATOM    869 2HD1 LEU A  69      99.610 108.140  13.360  1.00  0.00           H  
ATOM    870 3HD1 LEU A  69     100.670 109.560  13.160  1.00  0.00           H  
ATOM    871 1HD2 LEU A  69      98.940 107.560  16.240  1.00  0.00           H  
ATOM    872 2HD2 LEU A  69     100.700 107.460  16.040  1.00  0.00           H  
ATOM    873 3HD2 LEU A  69      99.980 108.560  17.280  1.00  0.00           H  
ATOM    874  N   LEU A  70      98.260 112.620  16.630  1.00  0.00           N  
ATOM    875  CA  LEU A  70      98.670 113.740  17.410  1.00  0.00           C  
ATOM    876  C   LEU A  70      98.050 113.740  18.760  1.00  0.00           C  
ATOM    877  O   LEU A  70      98.710 114.080  19.740  1.00  0.00           O  
ATOM    878  CB  LEU A  70      98.320 115.080  16.740  1.00  0.00           C  
ATOM    879  CG  LEU A  70      99.430 115.470  15.740  1.00  0.00           C  
ATOM    880  CD1 LEU A  70      98.810 116.470  14.750  1.00  0.00           C  
ATOM    881  CD2 LEU A  70     100.670 116.030  16.460  1.00  0.00           C  
ATOM    882  HN  LEU A  70      97.830 112.850  15.750  1.00  0.00           H  
ATOM    883  HA  LEU A  70      99.740 113.700  17.510  1.00  0.00           H  
ATOM    884  HB1 LEU A  70      97.310 114.990  16.280  1.00  0.00           H  
ATOM    885  HB2 LEU A  70      98.310 115.870  17.520  1.00  0.00           H  
ATOM    886  HG  LEU A  70      99.730 114.630  15.080  1.00  0.00           H  
ATOM    887 1HD1 LEU A  70      98.100 115.960  14.060  1.00  0.00           H  
ATOM    888 2HD1 LEU A  70      98.320 117.330  15.250  1.00  0.00           H  
ATOM    889 3HD1 LEU A  70      99.650 116.920  14.190  1.00  0.00           H  
ATOM    890 1HD2 LEU A  70     101.330 116.640  15.800  1.00  0.00           H  
ATOM    891 2HD2 LEU A  70     100.390 116.730  17.270  1.00  0.00           H  
ATOM    892 3HD2 LEU A  70     101.220 115.210  16.950  1.00  0.00           H  
ATOM    893  N   ASN A  71      96.750 113.400  18.910  1.00  0.00           N  
ATOM    894  CA  ASN A  71      96.170 113.360  20.210  1.00  0.00           C  
ATOM    895  C   ASN A  71      96.620 112.210  21.040  1.00  0.00           C  
ATOM    896  O   ASN A  71      96.520 112.260  22.270  1.00  0.00           O  
ATOM    897  CB  ASN A  71      94.630 113.360  20.190  1.00  0.00           C  
ATOM    898  CG  ASN A  71      94.110 114.710  19.730  1.00  0.00           C  
ATOM    899  ND2 ASN A  71      94.600 115.780  20.430  1.00  0.00           N  
ATOM    900  OD1 ASN A  71      93.260 114.860  18.850  1.00  0.00           O  
ATOM    901  HN  ASN A  71      96.200 113.240  18.090  1.00  0.00           H  
ATOM    902  HA  ASN A  71      96.540 114.210  20.760  1.00  0.00           H  
ATOM    903  HB1 ASN A  71      94.230 113.170  21.210  1.00  0.00           H  
ATOM    904  HB2 ASN A  71      94.250 112.550  19.530  1.00  0.00           H  
ATOM    905 1HD2 ASN A  71      94.990 115.590  21.330  1.00  0.00           H  
ATOM    906 2HD2 ASN A  71      94.420 116.700  20.100  1.00  0.00           H  
ATOM    907  N   LEU A  72      97.220 111.150  20.470  1.00  0.00           N  
ATOM    908  CA  LEU A  72      98.030 110.210  21.180  1.00  0.00           C  
ATOM    909  C   LEU A  72      99.260 110.830  21.740  1.00  0.00           C  
ATOM    910  O   LEU A  72      99.470 110.790  22.950  1.00  0.00           O  
ATOM    911  CB  LEU A  72      98.430 109.000  20.310  1.00  0.00           C  
ATOM    912  CG  LEU A  72      98.920 107.800  21.130  1.00  0.00           C  
ATOM    913  CD1 LEU A  72      99.500 106.740  20.170  1.00  0.00           C  
ATOM    914  CD2 LEU A  72      97.860 107.250  22.100  1.00  0.00           C  
ATOM    915  HN  LEU A  72      97.290 111.110  19.480  1.00  0.00           H  
ATOM    916  HA  LEU A  72      97.410 109.940  22.030  1.00  0.00           H  
ATOM    917  HB1 LEU A  72      99.150 109.170  19.480  1.00  0.00           H  
ATOM    918  HB2 LEU A  72      97.530 108.630  19.780  1.00  0.00           H  
ATOM    919  HG  LEU A  72      99.800 108.130  21.720  1.00  0.00           H  
ATOM    920 1HD1 LEU A  72     100.320 107.120  19.530  1.00  0.00           H  
ATOM    921 2HD1 LEU A  72      99.720 105.810  20.730  1.00  0.00           H  
ATOM    922 3HD1 LEU A  72      98.660 106.540  19.470  1.00  0.00           H  
ATOM    923 1HD2 LEU A  72      98.220 106.400  22.720  1.00  0.00           H  
ATOM    924 2HD2 LEU A  72      97.540 107.990  22.870  1.00  0.00           H  
ATOM    925 3HD2 LEU A  72      96.990 106.830  21.560  1.00  0.00           H  
ATOM    926  N   ALA A  73     100.080 111.570  20.960  1.00  0.00           N  
ATOM    927  CA  ALA A  73     101.230 112.280  21.420  1.00  0.00           C  
ATOM    928  C   ALA A  73     100.860 113.310  22.430  1.00  0.00           C  
ATOM    929  O   ALA A  73     101.760 113.620  23.210  1.00  0.00           O  
ATOM    930  CB  ALA A  73     101.910 113.010  20.250  1.00  0.00           C  
ATOM    931  HN  ALA A  73     100.030 111.490  19.970  1.00  0.00           H  
ATOM    932  HA  ALA A  73     101.950 111.600  21.860  1.00  0.00           H  
ATOM    933  HB1 ALA A  73     102.280 112.260  19.520  1.00  0.00           H  
ATOM    934  HB2 ALA A  73     101.130 113.510  19.640  1.00  0.00           H  
ATOM    935  HB3 ALA A  73     102.760 113.690  20.510  1.00  0.00           H  
ATOM    936  N   ILE A  74      99.670 113.930  22.420  1.00  0.00           N  
ATOM    937  CA  ILE A  74      99.420 115.040  23.290  1.00  0.00           C  
ATOM    938  C   ILE A  74      98.900 114.540  24.590  1.00  0.00           C  
ATOM    939  O   ILE A  74      99.110 115.150  25.640  1.00  0.00           O  
ATOM    940  CB  ILE A  74      98.480 116.080  22.750  1.00  0.00           C  
ATOM    941  CG1 ILE A  74      98.900 117.500  23.190  1.00  0.00           C  
ATOM    942  CG2 ILE A  74      97.000 115.840  23.070  1.00  0.00           C  
ATOM    943  CD  ILE A  74      98.120 118.630  22.520  1.00  0.00           C  
ATOM    944  HN  ILE A  74      99.050 113.810  21.660  1.00  0.00           H  
ATOM    945  HA  ILE A  74     100.320 115.590  23.510  1.00  0.00           H  
ATOM    946  HB  ILE A  74      98.510 116.120  21.640  1.00  0.00           H  
ATOM    947 1HG1 ILE A  74      99.940 117.630  22.820  1.00  0.00           H  
ATOM    948 2HG1 ILE A  74      98.890 117.550  24.300  1.00  0.00           H  
ATOM    949 1HG2 ILE A  74      96.480 116.690  22.580  1.00  0.00           H  
ATOM    950 2HG2 ILE A  74      96.580 114.890  22.660  1.00  0.00           H  
ATOM    951 3HG2 ILE A  74      96.750 115.930  24.150  1.00  0.00           H  
ATOM    952  HD1 ILE A  74      98.190 118.560  21.410  1.00  0.00           H  
ATOM    953  HD2 ILE A  74      98.620 119.590  22.780  1.00  0.00           H  
ATOM    954  HD3 ILE A  74      97.080 118.680  22.880  1.00  0.00           H  
ATOM    955  N   SER A  75      98.310 113.330  24.590  1.00  0.00           N  
ATOM    956  CA  SER A  75      97.830 112.640  25.750  1.00  0.00           C  
ATOM    957  C   SER A  75      98.980 112.120  26.540  1.00  0.00           C  
ATOM    958  O   SER A  75      99.050 112.340  27.750  1.00  0.00           O  
ATOM    959  CB  SER A  75      96.900 111.430  25.560  1.00  0.00           C  
ATOM    960  OG  SER A  75      95.740 111.810  24.830  1.00  0.00           O  
ATOM    961  HN  SER A  75      98.210 112.830  23.740  1.00  0.00           H  
ATOM    962  HA  SER A  75      97.280 113.410  26.270  1.00  0.00           H  
ATOM    963  HB1 SER A  75      96.620 110.890  26.490  1.00  0.00           H  
ATOM    964  HB2 SER A  75      97.360 110.650  24.910  1.00  0.00           H  
ATOM    965  HG1 SER A  75      95.990 112.180  23.980  1.00  0.00           H  
ATOM    966  N   ASP A  76      99.970 111.560  25.820  1.00  0.00           N  
ATOM    967  CA  ASP A  76     101.260 111.260  26.360  1.00  0.00           C  
ATOM    968  C   ASP A  76     101.930 112.470  26.930  1.00  0.00           C  
ATOM    969  O   ASP A  76     102.490 112.380  28.020  1.00  0.00           O  
ATOM    970  CB  ASP A  76     102.150 110.740  25.220  1.00  0.00           C  
ATOM    971  CG  ASP A  76     101.690 109.370  24.740  1.00  0.00           C  
ATOM    972  OD1 ASP A  76     100.810 108.780  25.420  1.00  0.00           O  
ATOM    973  OD2 ASP A  76     102.190 108.940  23.660  1.00  0.00           O1-
ATOM    974  HN  ASP A  76      99.860 111.380  24.840  1.00  0.00           H  
ATOM    975  HA  ASP A  76     101.090 110.630  27.210  1.00  0.00           H  
ATOM    976  HB1 ASP A  76     103.170 110.660  25.650  1.00  0.00           H  
ATOM    977  HB2 ASP A  76     102.080 111.440  24.360  1.00  0.00           H  
ATOM    978  N   LEU A  77     101.850 113.610  26.230  1.00  0.00           N  
ATOM    979  CA  LEU A  77     102.290 114.870  26.740  1.00  0.00           C  
ATOM    980  C   LEU A  77     101.650 115.310  28.020  1.00  0.00           C  
ATOM    981  O   LEU A  77     102.320 115.870  28.880  1.00  0.00           O  
ATOM    982  CB  LEU A  77     102.460 115.970  25.680  1.00  0.00           C  
ATOM    983  CG  LEU A  77     103.870 115.910  25.090  1.00  0.00           C  
ATOM    984  CD1 LEU A  77     104.060 116.850  23.880  1.00  0.00           C  
ATOM    985  CD2 LEU A  77     104.850 116.420  26.160  1.00  0.00           C  
ATOM    986  HN  LEU A  77     101.520 113.620  25.290  1.00  0.00           H  
ATOM    987  HA  LEU A  77     103.290 114.630  27.050  1.00  0.00           H  
ATOM    988  HB1 LEU A  77     101.730 115.720  24.880  1.00  0.00           H  
ATOM    989  HB2 LEU A  77     102.220 117.000  26.010  1.00  0.00           H  
ATOM    990  HG  LEU A  77     104.060 114.850  24.810  1.00  0.00           H  
ATOM    991 1HD1 LEU A  77     103.310 116.560  23.110  1.00  0.00           H  
ATOM    992 2HD1 LEU A  77     105.040 116.790  23.380  1.00  0.00           H  
ATOM    993 3HD1 LEU A  77     103.830 117.890  24.220  1.00  0.00           H  
ATOM    994 1HD2 LEU A  77     105.880 116.480  25.740  1.00  0.00           H  
ATOM    995 2HD2 LEU A  77     104.970 115.750  27.040  1.00  0.00           H  
ATOM    996 3HD2 LEU A  77     104.570 117.440  26.490  1.00  0.00           H  
ATOM    997  N   PHE A  78     100.330 115.120  28.150  1.00  0.00           N  
ATOM    998  CA  PHE A  78      99.640 115.410  29.370  1.00  0.00           C  
ATOM    999  C   PHE A  78     100.100 114.690  30.590  1.00  0.00           C  
ATOM   1000  O   PHE A  78     100.200 115.280  31.670  1.00  0.00           O  
ATOM   1001  CB  PHE A  78      98.130 115.280  29.160  1.00  0.00           C  
ATOM   1002  CG  PHE A  78      97.520 116.480  28.520  1.00  0.00           C  
ATOM   1003  CD1 PHE A  78      97.320 117.610  29.280  1.00  0.00           C  
ATOM   1004  CD2 PHE A  78      96.890 116.430  27.300  1.00  0.00           C  
ATOM   1005  CE1 PHE A  78      96.500 118.640  28.870  1.00  0.00           C  
ATOM   1006  CE2 PHE A  78      96.100 117.470  26.870  1.00  0.00           C  
ATOM   1007  CZ  PHE A  78      95.860 118.580  27.650  1.00  0.00           C  
ATOM   1008  HN  PHE A  78      99.810 114.740  27.390  1.00  0.00           H  
ATOM   1009  HA  PHE A  78      99.850 116.430  29.660  1.00  0.00           H  
ATOM   1010  HB1 PHE A  78      97.880 114.410  28.510  1.00  0.00           H  
ATOM   1011  HB2 PHE A  78      97.590 115.170  30.120  1.00  0.00           H  
ATOM   1012  HD1 PHE A  78      97.710 117.680  30.280  1.00  0.00           H  
ATOM   1013  HD2 PHE A  78      96.940 115.530  26.720  1.00  0.00           H  
ATOM   1014  HE1 PHE A  78      96.320 119.490  29.500  1.00  0.00           H  
ATOM   1015  HE2 PHE A  78      95.630 117.370  25.900  1.00  0.00           H  
ATOM   1016  HZ  PHE A  78      95.250 119.380  27.270  1.00  0.00           H  
ATOM   1017  N   PHE A  79     100.500 113.410  30.490  1.00  0.00           N  
ATOM   1018  CA  PHE A  79     101.040 112.760  31.640  1.00  0.00           C  
ATOM   1019  C   PHE A  79     102.520 112.650  31.660  1.00  0.00           C  
ATOM   1020  O   PHE A  79     103.170 112.230  32.620  1.00  0.00           O  
ATOM   1021  CB  PHE A  79     100.380 111.390  31.920  1.00  0.00           C  
ATOM   1022  CG  PHE A  79     100.870 110.220  31.150  1.00  0.00           C  
ATOM   1023  CD1 PHE A  79     101.520 109.200  31.800  1.00  0.00           C  
ATOM   1024  CD2 PHE A  79     100.510 110.040  29.830  1.00  0.00           C  
ATOM   1025  CE1 PHE A  79     101.770 108.000  31.190  1.00  0.00           C  
ATOM   1026  CE2 PHE A  79     100.790 108.860  29.190  1.00  0.00           C  
ATOM   1027  CZ  PHE A  79     101.440 107.840  29.860  1.00  0.00           C  
ATOM   1028  HN  PHE A  79     100.310 112.880  29.660  1.00  0.00           H  
ATOM   1029  HA  PHE A  79     100.790 113.280  32.550  1.00  0.00           H  
ATOM   1030  HB1 PHE A  79     100.460 111.140  32.990  1.00  0.00           H  
ATOM   1031  HB2 PHE A  79      99.300 111.520  31.690  1.00  0.00           H  
ATOM   1032  HD1 PHE A  79     101.800 109.330  32.840  1.00  0.00           H  
ATOM   1033  HD2 PHE A  79      99.930 110.820  29.370  1.00  0.00           H  
ATOM   1034  HE1 PHE A  79     102.440 107.290  31.670  1.00  0.00           H  
ATOM   1035  HE2 PHE A  79     100.560 108.760  28.140  1.00  0.00           H  
ATOM   1036  HZ  PHE A  79     101.700 106.970  29.280  1.00  0.00           H  
ATOM   1037  N   LEU A  80     103.170 113.270  30.650  1.00  0.00           N  
ATOM   1038  CA  LEU A  80     104.560 113.580  30.770  1.00  0.00           C  
ATOM   1039  C   LEU A  80     104.850 114.710  31.700  1.00  0.00           C  
ATOM   1040  O   LEU A  80     105.920 114.760  32.310  1.00  0.00           O  
ATOM   1041  CB  LEU A  80     105.290 113.920  29.470  1.00  0.00           C  
ATOM   1042  CG  LEU A  80     105.650 112.670  28.650  1.00  0.00           C  
ATOM   1043  CD1 LEU A  80     105.760 113.010  27.150  1.00  0.00           C  
ATOM   1044  CD2 LEU A  80     106.990 112.180  29.210  1.00  0.00           C  
ATOM   1045  HN  LEU A  80     102.700 113.440  29.790  1.00  0.00           H  
ATOM   1046  HA  LEU A  80     105.030 112.670  31.110  1.00  0.00           H  
ATOM   1047  HB1 LEU A  80     104.570 114.520  28.860  1.00  0.00           H  
ATOM   1048  HB2 LEU A  80     106.220 114.520  29.610  1.00  0.00           H  
ATOM   1049  HG  LEU A  80     104.880 111.880  28.770  1.00  0.00           H  
ATOM   1050 1HD1 LEU A  80     104.790 113.350  26.720  1.00  0.00           H  
ATOM   1051 2HD1 LEU A  80     106.060 112.120  26.550  1.00  0.00           H  
ATOM   1052 3HD1 LEU A  80     106.500 113.830  27.060  1.00  0.00           H  
ATOM   1053 1HD2 LEU A  80     106.930 112.150  30.310  1.00  0.00           H  
ATOM   1054 2HD2 LEU A  80     107.730 112.950  28.880  1.00  0.00           H  
ATOM   1055 3HD2 LEU A  80     107.300 111.200  28.780  1.00  0.00           H  
ATOM   1056  N   LEU A  81     103.870 115.590  31.970  1.00  0.00           N  
ATOM   1057  CA  LEU A  81     104.090 116.540  33.020  1.00  0.00           C  
ATOM   1058  C   LEU A  81     103.720 116.100  34.390  1.00  0.00           C  
ATOM   1059  O   LEU A  81     104.090 116.690  35.410  1.00  0.00           O  
ATOM   1060  CB  LEU A  81     103.310 117.830  32.730  1.00  0.00           C  
ATOM   1061  CG  LEU A  81     104.220 119.070  32.620  1.00  0.00           C  
ATOM   1062  CD1 LEU A  81     104.910 119.450  33.940  1.00  0.00           C  
ATOM   1063  CD2 LEU A  81     105.220 118.800  31.480  1.00  0.00           C  
ATOM   1064  HN  LEU A  81     103.030 115.650  31.430  1.00  0.00           H  
ATOM   1065  HA  LEU A  81     105.120 116.840  33.070  1.00  0.00           H  
ATOM   1066  HB1 LEU A  81     102.730 117.720  31.800  1.00  0.00           H  
ATOM   1067  HB2 LEU A  81     102.520 118.010  33.500  1.00  0.00           H  
ATOM   1068  HG  LEU A  81     103.610 119.930  32.270  1.00  0.00           H  
ATOM   1069 1HD1 LEU A  81     104.160 119.510  34.760  1.00  0.00           H  
ATOM   1070 2HD1 LEU A  81     105.470 120.400  33.890  1.00  0.00           H  
ATOM   1071 3HD1 LEU A  81     105.590 118.630  34.280  1.00  0.00           H  
ATOM   1072 1HD2 LEU A  81     105.820 119.710  31.320  1.00  0.00           H  
ATOM   1073 2HD2 LEU A  81     104.710 118.550  30.530  1.00  0.00           H  
ATOM   1074 3HD2 LEU A  81     105.910 117.950  31.680  1.00  0.00           H  
ATOM   1075  N   THR A  82     103.030 114.960  34.520  1.00  0.00           N  
ATOM   1076  CA  THR A  82     102.980 114.270  35.770  1.00  0.00           C  
ATOM   1077  C   THR A  82     104.240 113.540  36.130  1.00  0.00           C  
ATOM   1078  O   THR A  82     104.470 113.250  37.300  1.00  0.00           O  
ATOM   1079  CB  THR A  82     101.830 113.330  35.920  1.00  0.00           C  
ATOM   1080  CG2 THR A  82     100.540 114.140  36.190  1.00  0.00           C  
ATOM   1081  OG1 THR A  82     101.620 112.460  34.820  1.00  0.00           O  
ATOM   1082  HN  THR A  82     102.560 114.480  33.780  1.00  0.00           H  
ATOM   1083  HA  THR A  82     102.890 115.010  36.550  1.00  0.00           H  
ATOM   1084  HB  THR A  82     101.970 112.720  36.840  1.00  0.00           H  
ATOM   1085  HG1 THR A  82     102.480 112.090  34.600  1.00  0.00           H  
ATOM   1086 1HG2 THR A  82     100.440 114.980  35.470  1.00  0.00           H  
ATOM   1087 2HG2 THR A  82      99.600 113.550  36.180  1.00  0.00           H  
ATOM   1088 3HG2 THR A  82     100.560 114.520  37.230  1.00  0.00           H  
ATOM   1089  N   VAL A  83     105.140 113.110  35.230  1.00  0.00           N  
ATOM   1090  CA  VAL A  83     106.270 112.280  35.520  1.00  0.00           C  
ATOM   1091  C   VAL A  83     107.270 112.860  36.450  1.00  0.00           C  
ATOM   1092  O   VAL A  83     107.580 112.140  37.410  1.00  0.00           O  
ATOM   1093  CB  VAL A  83     106.790 111.330  34.480  1.00  0.00           C  
ATOM   1094  CG1 VAL A  83     105.990 110.020  34.450  1.00  0.00           C  
ATOM   1095  CG2 VAL A  83     106.800 111.930  33.070  1.00  0.00           C  
ATOM   1096  HN  VAL A  83     104.940 113.250  34.260  1.00  0.00           H  
ATOM   1097  HA  VAL A  83     105.850 111.560  36.210  1.00  0.00           H  
ATOM   1098  HB  VAL A  83     107.810 110.970  34.730  1.00  0.00           H  
ATOM   1099 1HG1 VAL A  83     106.380 109.300  33.700  1.00  0.00           H  
ATOM   1100 2HG1 VAL A  83     105.900 109.490  35.430  1.00  0.00           H  
ATOM   1101 3HG1 VAL A  83     104.950 110.220  34.110  1.00  0.00           H  
ATOM   1102 1HG2 VAL A  83     105.750 112.010  32.690  1.00  0.00           H  
ATOM   1103 2HG2 VAL A  83     107.440 112.810  32.850  1.00  0.00           H  
ATOM   1104 3HG2 VAL A  83     107.230 111.140  32.430  1.00  0.00           H  
ATOM   1105  N   PRO A  84     107.860 114.020  36.390  1.00  0.00           N  
ATOM   1106  CA  PRO A  84     108.770 114.460  37.400  1.00  0.00           C  
ATOM   1107  C   PRO A  84     108.050 114.850  38.650  1.00  0.00           C  
ATOM   1108  O   PRO A  84     108.600 114.690  39.740  1.00  0.00           O  
ATOM   1109  CB  PRO A  84     109.380 115.740  36.830  1.00  0.00           C  
ATOM   1110  CG  PRO A  84     109.470 115.390  35.340  1.00  0.00           C  
ATOM   1111  CD  PRO A  84     108.160 114.630  35.110  1.00  0.00           C  
ATOM   1112  HA  PRO A  84     109.480 113.690  37.660  1.00  0.00           H  
ATOM   1113  HB1 PRO A  84     108.710 116.610  36.930  1.00  0.00           H  
ATOM   1114  HB2 PRO A  84     110.350 115.930  37.340  1.00  0.00           H  
ATOM   1115  HG1 PRO A  84     109.610 116.290  34.710  1.00  0.00           H  
ATOM   1116  HG2 PRO A  84     110.350 114.730  35.170  1.00  0.00           H  
ATOM   1117  HD1 PRO A  84     107.400 115.390  34.810  1.00  0.00           H  
ATOM   1118  HD2 PRO A  84     108.360 113.870  34.320  1.00  0.00           H  
ATOM   1119  N   PHE A  85     106.830 115.380  38.440  1.00  0.00           N  
ATOM   1120  CA  PHE A  85     105.930 115.630  39.520  1.00  0.00           C  
ATOM   1121  C   PHE A  85     105.580 114.470  40.390  1.00  0.00           C  
ATOM   1122  O   PHE A  85     105.440 114.570  41.610  1.00  0.00           O  
ATOM   1123  CB  PHE A  85     104.690 116.380  39.010  1.00  0.00           C  
ATOM   1124  CG  PHE A  85     104.990 117.830  38.840  1.00  0.00           C  
ATOM   1125  CD1 PHE A  85     104.710 118.780  39.790  1.00  0.00           C  
ATOM   1126  CD2 PHE A  85     105.630 118.290  37.710  1.00  0.00           C  
ATOM   1127  CE1 PHE A  85     104.910 120.130  39.630  1.00  0.00           C  
ATOM   1128  CE2 PHE A  85     106.010 119.600  37.570  1.00  0.00           C  
ATOM   1129  CZ  PHE A  85     105.580 120.520  38.500  1.00  0.00           C  
ATOM   1130  HN  PHE A  85     106.570 115.520  37.490  1.00  0.00           H  
ATOM   1131  HA  PHE A  85     106.420 116.290  40.220  1.00  0.00           H  
ATOM   1132  HB1 PHE A  85     103.900 116.300  39.790  1.00  0.00           H  
ATOM   1133  HB2 PHE A  85     104.310 116.050  38.020  1.00  0.00           H  
ATOM   1134  HD1 PHE A  85     104.260 118.410  40.700  1.00  0.00           H  
ATOM   1135  HD2 PHE A  85     105.870 117.600  36.910  1.00  0.00           H  
ATOM   1136  HE1 PHE A  85     104.640 120.850  40.390  1.00  0.00           H  
ATOM   1137  HE2 PHE A  85     106.550 119.930  36.690  1.00  0.00           H  
ATOM   1138  HZ  PHE A  85     105.820 121.560  38.340  1.00  0.00           H  
ATOM   1139  N   TRP A  86     105.480 113.260  39.820  1.00  0.00           N  
ATOM   1140  CA  TRP A  86     105.220 112.090  40.590  1.00  0.00           C  
ATOM   1141  C   TRP A  86     106.480 111.460  41.070  1.00  0.00           C  
ATOM   1142  O   TRP A  86     106.500 110.760  42.080  1.00  0.00           O  
ATOM   1143  CB  TRP A  86     104.270 111.200  39.760  1.00  0.00           C  
ATOM   1144  CG  TRP A  86     103.310 110.510  40.660  1.00  0.00           C  
ATOM   1145  CD1 TRP A  86     103.560 109.280  41.210  1.00  0.00           C  
ATOM   1146  CD2 TRP A  86     102.050 110.930  41.210  1.00  0.00           C  
ATOM   1147  CE2 TRP A  86     101.590 109.920  42.030  1.00  0.00           C  
ATOM   1148  CE3 TRP A  86     101.340 112.080  41.100  1.00  0.00           C  
ATOM   1149  NE1 TRP A  86     102.520 108.910  42.020  1.00  0.00           N  
ATOM   1150  CZ2 TRP A  86     100.400 110.000  42.680  1.00  0.00           C  
ATOM   1151  CZ3 TRP A  86     100.160 112.190  41.790  1.00  0.00           C  
ATOM   1152  CH2 TRP A  86      99.700 111.180  42.610  1.00  0.00           C  
ATOM   1153  HN  TRP A  86     105.450 113.120  38.830  1.00  0.00           H  
ATOM   1154  HA  TRP A  86     104.660 112.370  41.470  1.00  0.00           H  
ATOM   1155  HB1 TRP A  86     104.820 110.490  39.110  1.00  0.00           H  
ATOM   1156  HB2 TRP A  86     103.650 111.850  39.110  1.00  0.00           H  
ATOM   1157  HD1 TRP A  86     104.410 108.680  40.930  1.00  0.00           H  
ATOM   1158  HE1 TRP A  86     102.390 108.060  42.480  1.00  0.00           H  
ATOM   1159  HE3 TRP A  86     101.700 112.910  40.510  1.00  0.00           H  
ATOM   1160  HZ2 TRP A  86     100.050 109.200  43.320  1.00  0.00           H  
ATOM   1161  HZ3 TRP A  86      99.630 113.130  41.800  1.00  0.00           H  
ATOM   1162  HH2 TRP A  86      98.790 111.290  43.180  1.00  0.00           H  
ATOM   1163  N   ALA A  87     107.590 111.750  40.370  1.00  0.00           N  
ATOM   1164  CA  ALA A  87     108.890 111.460  40.910  1.00  0.00           C  
ATOM   1165  C   ALA A  87     109.170 112.330  42.080  1.00  0.00           C  
ATOM   1166  O   ALA A  87     109.830 111.850  43.000  1.00  0.00           O  
ATOM   1167  CB  ALA A  87     109.970 111.700  39.840  1.00  0.00           C  
ATOM   1168  HN  ALA A  87     107.540 112.220  39.500  1.00  0.00           H  
ATOM   1169  HA  ALA A  87     108.940 110.450  41.270  1.00  0.00           H  
ATOM   1170  HB1 ALA A  87     109.850 111.050  38.950  1.00  0.00           H  
ATOM   1171  HB2 ALA A  87     109.980 112.760  39.480  1.00  0.00           H  
ATOM   1172  HB3 ALA A  87     110.990 111.540  40.250  1.00  0.00           H  
ATOM   1173  N   HIS A  88     108.660 113.580  42.090  1.00  0.00           N  
ATOM   1174  CA  HIS A  88     108.780 114.530  43.160  1.00  0.00           C  
ATOM   1175  C   HIS A  88     108.130 113.990  44.380  1.00  0.00           C  
ATOM   1176  O   HIS A  88     108.700 114.100  45.470  1.00  0.00           O  
ATOM   1177  CB  HIS A  88     108.150 115.890  42.800  1.00  0.00           C  
ATOM   1178  CG  HIS A  88     108.410 117.080  43.670  1.00  0.00           C  
ATOM   1179  CD2 HIS A  88     109.220 117.310  44.740  1.00  0.00           C  
ATOM   1180  ND1 HIS A  88     107.580 118.150  43.410  1.00  0.00           N  
ATOM   1181  CE1 HIS A  88     107.810 118.980  44.410  1.00  0.00           C  
ATOM   1182  NE2 HIS A  88     108.820 118.540  45.210  1.00  0.00           N  
ATOM   1183  HN  HIS A  88     108.320 113.930  41.230  1.00  0.00           H  
ATOM   1184  HA  HIS A  88     109.830 114.650  43.390  1.00  0.00           H  
ATOM   1185  HB1 HIS A  88     108.600 116.180  41.820  1.00  0.00           H  
ATOM   1186  HB2 HIS A  88     107.060 115.740  42.690  1.00  0.00           H  
ATOM   1187  HD2 HIS A  88     110.090 116.770  45.090  1.00  0.00           H  
ATOM   1188  HE1 HIS A  88     107.290 119.930  44.540  1.00  0.00           H  
ATOM   1189  HE2 HIS A  88     109.100 118.940  46.080  1.00  0.00           H  
ATOM   1190  N   TYR A  89     106.960 113.330  44.280  1.00  0.00           N  
ATOM   1191  CA  TYR A  89     106.430 112.620  45.400  1.00  0.00           C  
ATOM   1192  C   TYR A  89     107.240 111.440  45.840  1.00  0.00           C  
ATOM   1193  O   TYR A  89     107.530 111.300  47.030  1.00  0.00           O  
ATOM   1194  CB  TYR A  89     104.970 112.250  45.100  1.00  0.00           C  
ATOM   1195  CG  TYR A  89     104.190 111.450  46.080  1.00  0.00           C  
ATOM   1196  CD1 TYR A  89     103.240 110.550  45.660  1.00  0.00           C  
ATOM   1197  CD2 TYR A  89     104.530 111.440  47.420  1.00  0.00           C  
ATOM   1198  CE1 TYR A  89     102.740 109.610  46.520  1.00  0.00           C  
ATOM   1199  CE2 TYR A  89     104.090 110.460  48.270  1.00  0.00           C  
ATOM   1200  CZ  TYR A  89     103.220 109.500  47.800  1.00  0.00           C  
ATOM   1201  OH  TYR A  89     102.790 108.450  48.640  1.00  0.00           O  
ATOM   1202  HN  TYR A  89     106.500 113.350  43.400  1.00  0.00           H  
ATOM   1203  HA  TYR A  89     106.460 113.260  46.270  1.00  0.00           H  
ATOM   1204  HB1 TYR A  89     104.990 111.630  44.170  1.00  0.00           H  
ATOM   1205  HB2 TYR A  89     104.350 113.110  44.800  1.00  0.00           H  
ATOM   1206  HD1 TYR A  89     102.940 110.500  44.620  1.00  0.00           H  
ATOM   1207  HD2 TYR A  89     105.280 112.120  47.790  1.00  0.00           H  
ATOM   1208  HE1 TYR A  89     102.010 108.870  46.210  1.00  0.00           H  
ATOM   1209  HE2 TYR A  89     104.420 110.370  49.290  1.00  0.00           H  
ATOM   1210  HH  TYR A  89     103.540 107.890  48.860  1.00  0.00           H  
ATOM   1211  N   ALA A  90     107.720 110.610  44.910  1.00  0.00           N  
ATOM   1212  CA  ALA A  90     108.550 109.500  45.260  1.00  0.00           C  
ATOM   1213  C   ALA A  90     109.800 109.870  45.990  1.00  0.00           C  
ATOM   1214  O   ALA A  90     110.090 109.420  47.090  1.00  0.00           O  
ATOM   1215  CB  ALA A  90     108.980 108.720  44.010  1.00  0.00           C  
ATOM   1216  HN  ALA A  90     107.440 110.720  43.950  1.00  0.00           H  
ATOM   1217  HA  ALA A  90     107.970 108.910  45.960  1.00  0.00           H  
ATOM   1218  HB1 ALA A  90     109.700 107.890  44.160  1.00  0.00           H  
ATOM   1219  HB2 ALA A  90     109.340 109.410  43.210  1.00  0.00           H  
ATOM   1220  HB3 ALA A  90     108.020 108.270  43.700  1.00  0.00           H  
ATOM   1221  N   ALA A  91     110.480 110.850  45.360  1.00  0.00           N  
ATOM   1222  CA  ALA A  91     111.590 111.580  45.890  1.00  0.00           C  
ATOM   1223  C   ALA A  91     111.410 112.280  47.190  1.00  0.00           C  
ATOM   1224  O   ALA A  91     112.200 112.130  48.120  1.00  0.00           O  
ATOM   1225  CB  ALA A  91     112.080 112.680  44.920  1.00  0.00           C  
ATOM   1226  HN  ALA A  91     110.090 111.140  44.490  1.00  0.00           H  
ATOM   1227  HA  ALA A  91     112.380 110.860  45.970  1.00  0.00           H  
ATOM   1228  HB1 ALA A  91     111.280 113.450  44.840  1.00  0.00           H  
ATOM   1229  HB2 ALA A  91     112.200 112.130  43.960  1.00  0.00           H  
ATOM   1230  HB3 ALA A  91     113.030 113.170  45.220  1.00  0.00           H  
ATOM   1231  N   ALA A  92     110.330 113.050  47.410  1.00  0.00           N  
ATOM   1232  CA  ALA A  92     110.210 113.900  48.550  1.00  0.00           C  
ATOM   1233  C   ALA A  92     108.770 113.920  48.940  1.00  0.00           C  
ATOM   1234  O   ALA A  92     108.300 112.980  49.580  1.00  0.00           O  
ATOM   1235  CB  ALA A  92     110.570 115.320  48.110  1.00  0.00           C  
ATOM   1236  HN  ALA A  92     109.710 113.190  46.640  1.00  0.00           H  
ATOM   1237  HA  ALA A  92     110.840 113.580  49.370  1.00  0.00           H  
ATOM   1238  HB1 ALA A  92     109.980 115.680  47.250  1.00  0.00           H  
ATOM   1239  HB2 ALA A  92     111.630 115.430  47.800  1.00  0.00           H  
ATOM   1240  HB3 ALA A  92     110.460 116.030  48.960  1.00  0.00           H  
ATOM   1241  N   GLN A  93     108.010 114.980  48.630  1.00  0.00           N  
ATOM   1242  CA  GLN A  93     106.610 115.050  48.940  1.00  0.00           C  
ATOM   1243  C   GLN A  93     106.090 116.110  48.030  1.00  0.00           C  
ATOM   1244  O   GLN A  93     106.830 116.810  47.360  1.00  0.00           O  
ATOM   1245  CB  GLN A  93     106.270 115.210  50.430  1.00  0.00           C  
ATOM   1246  CG  GLN A  93     105.470 114.000  50.910  1.00  0.00           C  
ATOM   1247  CD  GLN A  93     105.670 113.620  52.370  1.00  0.00           C  
ATOM   1248  NE2 GLN A  93     105.090 112.430  52.690  1.00  0.00           N  
ATOM   1249  OE1 GLN A  93     106.440 114.220  53.120  1.00  0.00           O  
ATOM   1250  HN  GLN A  93     108.370 115.780  48.160  1.00  0.00           H  
ATOM   1251  HA  GLN A  93     106.180 114.160  48.500  1.00  0.00           H  
ATOM   1252  HB1 GLN A  93     105.870 116.230  50.620  1.00  0.00           H  
ATOM   1253  HB2 GLN A  93     107.220 115.150  51.000  1.00  0.00           H  
ATOM   1254  HG1 GLN A  93     104.400 114.210  50.710  1.00  0.00           H  
ATOM   1255  HG2 GLN A  93     105.740 113.120  50.280  1.00  0.00           H  
ATOM   1256 1HE2 GLN A  93     105.480 111.990  53.500  1.00  0.00           H  
ATOM   1257 2HE2 GLN A  93     104.910 111.810  51.930  1.00  0.00           H  
ATOM   1258  N   TRP A  94     104.750 116.240  47.960  1.00  0.00           N  
ATOM   1259  CA  TRP A  94     104.180 117.250  47.120  1.00  0.00           C  
ATOM   1260  C   TRP A  94     104.390 118.630  47.650  1.00  0.00           C  
ATOM   1261  O   TRP A  94     103.830 119.050  48.660  1.00  0.00           O  
ATOM   1262  CB  TRP A  94     102.710 116.900  46.870  1.00  0.00           C  
ATOM   1263  CG  TRP A  94     102.110 117.540  45.670  1.00  0.00           C  
ATOM   1264  CD1 TRP A  94     101.690 118.840  45.660  1.00  0.00           C  
ATOM   1265  CD2 TRP A  94     102.100 117.090  44.310  1.00  0.00           C  
ATOM   1266  CE2 TRP A  94     101.650 118.160  43.550  1.00  0.00           C  
ATOM   1267  CE3 TRP A  94     102.610 116.000  43.680  1.00  0.00           C  
ATOM   1268  NE1 TRP A  94     101.410 119.220  44.380  1.00  0.00           N  
ATOM   1269  CZ2 TRP A  94     101.280 117.940  42.260  1.00  0.00           C  
ATOM   1270  CZ3 TRP A  94     102.290 115.770  42.360  1.00  0.00           C  
ATOM   1271  CH2 TRP A  94     101.610 116.740  41.670  1.00  0.00           C  
ATOM   1272  HN  TRP A  94     104.100 115.770  48.540  1.00  0.00           H  
ATOM   1273  HA  TRP A  94     104.710 117.240  46.180  1.00  0.00           H  
ATOM   1274  HB1 TRP A  94     102.080 117.030  47.780  1.00  0.00           H  
ATOM   1275  HB2 TRP A  94     102.750 115.800  46.760  1.00  0.00           H  
ATOM   1276  HD1 TRP A  94     101.410 119.320  46.590  1.00  0.00           H  
ATOM   1277  HE1 TRP A  94     100.800 119.940  44.140  1.00  0.00           H  
ATOM   1278  HE3 TRP A  94     103.010 115.200  44.290  1.00  0.00           H  
ATOM   1279  HZ2 TRP A  94     100.760 118.700  41.690  1.00  0.00           H  
ATOM   1280  HZ3 TRP A  94     102.580 114.860  41.860  1.00  0.00           H  
ATOM   1281  HH2 TRP A  94     101.390 116.670  40.620  1.00  0.00           H  
ATOM   1282  N   ASP A  95     105.300 119.340  46.950  1.00  0.00           N  
ATOM   1283  CA  ASP A  95     105.870 120.510  47.530  1.00  0.00           C  
ATOM   1284  C   ASP A  95     105.400 121.780  46.910  1.00  0.00           C  
ATOM   1285  O   ASP A  95     105.970 122.860  47.090  1.00  0.00           O  
ATOM   1286  CB  ASP A  95     107.390 120.310  47.390  1.00  0.00           C  
ATOM   1287  CG  ASP A  95     108.190 120.650  48.640  1.00  0.00           C  
ATOM   1288  OD1 ASP A  95     107.550 121.090  49.630  1.00  0.00           O  
ATOM   1289  OD2 ASP A  95     109.440 120.520  48.600  1.00  0.00           O1-
ATOM   1290  HN  ASP A  95     105.720 119.000  46.110  1.00  0.00           H  
ATOM   1291  HA  ASP A  95     105.590 120.560  48.570  1.00  0.00           H  
ATOM   1292  HB1 ASP A  95     107.850 120.830  46.520  1.00  0.00           H  
ATOM   1293  HB2 ASP A  95     107.510 119.210  47.250  1.00  0.00           H  
ATOM   1294  N   PHE A  96     104.360 121.760  46.060  1.00  0.00           N  
ATOM   1295  CA  PHE A  96     103.750 122.890  45.440  1.00  0.00           C  
ATOM   1296  C   PHE A  96     102.310 122.740  45.790  1.00  0.00           C  
ATOM   1297  O   PHE A  96     101.910 121.740  46.390  1.00  0.00           O  
ATOM   1298  CB  PHE A  96     104.060 122.890  43.930  1.00  0.00           C  
ATOM   1299  CG  PHE A  96     105.530 122.950  43.710  1.00  0.00           C  
ATOM   1300  CD1 PHE A  96     106.150 122.080  42.840  1.00  0.00           C  
ATOM   1301  CD2 PHE A  96     106.370 123.830  44.370  1.00  0.00           C  
ATOM   1302  CE1 PHE A  96     107.510 122.070  42.650  1.00  0.00           C  
ATOM   1303  CE2 PHE A  96     107.740 123.800  44.260  1.00  0.00           C  
ATOM   1304  CZ  PHE A  96     108.310 122.930  43.360  1.00  0.00           C  
ATOM   1305  HN  PHE A  96     103.860 120.910  45.890  1.00  0.00           H  
ATOM   1306  HA  PHE A  96     104.070 123.810  45.910  1.00  0.00           H  
ATOM   1307  HB1 PHE A  96     103.670 121.950  43.480  1.00  0.00           H  
ATOM   1308  HB2 PHE A  96     103.620 123.820  43.510  1.00  0.00           H  
ATOM   1309  HD1 PHE A  96     105.530 121.440  42.240  1.00  0.00           H  
ATOM   1310  HD2 PHE A  96     106.020 124.520  45.120  1.00  0.00           H  
ATOM   1311  HE1 PHE A  96     107.940 121.360  41.960  1.00  0.00           H  
ATOM   1312  HE2 PHE A  96     108.380 124.410  44.890  1.00  0.00           H  
ATOM   1313  HZ  PHE A  96     109.380 122.910  43.210  1.00  0.00           H  
ATOM   1314  N   GLY A  97     101.480 123.770  45.550  1.00  0.00           N  
ATOM   1315  CA  GLY A  97     100.120 123.850  45.980  1.00  0.00           C  
ATOM   1316  C   GLY A  97      99.140 122.770  45.660  1.00  0.00           C  
ATOM   1317  O   GLY A  97      99.390 121.940  44.790  1.00  0.00           O  
ATOM   1318  HN  GLY A  97     101.930 124.540  45.110  1.00  0.00           H  
ATOM   1319  HA1 GLY A  97      99.710 124.760  45.560  1.00  0.00           H  
ATOM   1320  HA2 GLY A  97     100.210 123.990  47.040  1.00  0.00           H  
ATOM   1321  N   ASN A  98      97.960 122.930  46.290  1.00  0.00           N  
ATOM   1322  CA  ASN A  98      96.780 122.180  45.990  1.00  0.00           C  
ATOM   1323  C   ASN A  98      96.270 122.270  44.600  1.00  0.00           C  
ATOM   1324  O   ASN A  98      95.830 121.300  43.990  1.00  0.00           O  
ATOM   1325  CB  ASN A  98      95.750 122.450  47.100  1.00  0.00           C  
ATOM   1326  CG  ASN A  98      94.400 121.750  47.020  1.00  0.00           C  
ATOM   1327  ND2 ASN A  98      93.540 122.060  48.020  1.00  0.00           N  
ATOM   1328  OD1 ASN A  98      94.110 120.920  46.160  1.00  0.00           O  
ATOM   1329  HN  ASN A  98      97.920 123.720  46.890  1.00  0.00           H  
ATOM   1330  HA  ASN A  98      97.060 121.150  46.180  1.00  0.00           H  
ATOM   1331  HB1 ASN A  98      96.100 122.240  48.140  1.00  0.00           H  
ATOM   1332  HB2 ASN A  98      95.520 123.530  47.000  1.00  0.00           H  
ATOM   1333 1HD2 ASN A  98      92.670 121.570  48.040  1.00  0.00           H  
ATOM   1334 2HD2 ASN A  98      93.870 122.640  48.770  1.00  0.00           H  
ATOM   1335  N   THR A  99      96.370 123.450  43.960  1.00  0.00           N  
ATOM   1336  CA  THR A  99      95.970 123.820  42.640  1.00  0.00           C  
ATOM   1337  C   THR A  99      96.580 122.970  41.580  1.00  0.00           C  
ATOM   1338  O   THR A  99      95.860 122.550  40.680  1.00  0.00           O  
ATOM   1339  CB  THR A  99      96.400 125.200  42.230  1.00  0.00           C  
ATOM   1340  CG2 THR A  99      95.450 126.200  42.920  1.00  0.00           C  
ATOM   1341  OG1 THR A  99      97.670 125.480  42.790  1.00  0.00           O  
ATOM   1342  HN  THR A  99      96.800 124.160  44.510  1.00  0.00           H  
ATOM   1343  HA  THR A  99      94.890 123.720  42.590  1.00  0.00           H  
ATOM   1344  HB  THR A  99      96.420 125.400  41.140  1.00  0.00           H  
ATOM   1345  HG1 THR A  99      97.560 126.150  43.470  1.00  0.00           H  
ATOM   1346 1HG2 THR A  99      95.850 127.240  42.970  1.00  0.00           H  
ATOM   1347 2HG2 THR A  99      95.190 125.900  43.950  1.00  0.00           H  
ATOM   1348 3HG2 THR A  99      94.510 126.310  42.330  1.00  0.00           H  
ATOM   1349  N   MET A 100      97.870 122.620  41.710  1.00  0.00           N  
ATOM   1350  CA  MET A 100      98.400 121.670  40.770  1.00  0.00           C  
ATOM   1351  C   MET A 100      98.260 120.250  41.190  1.00  0.00           C  
ATOM   1352  O   MET A 100      98.310 119.390  40.300  1.00  0.00           O  
ATOM   1353  CB  MET A 100      99.900 121.970  40.600  1.00  0.00           C  
ATOM   1354  CG  MET A 100     100.120 123.370  40.020  1.00  0.00           C  
ATOM   1355  SD  MET A 100     101.830 123.670  39.500  1.00  0.00           S  
ATOM   1356  CE  MET A 100     102.660 123.080  41.000  1.00  0.00           C  
ATOM   1357  HN  MET A 100      98.440 123.030  42.420  1.00  0.00           H  
ATOM   1358  HA  MET A 100      97.940 121.760  39.800  1.00  0.00           H  
ATOM   1359  HB1 MET A 100     100.480 121.240  40.000  1.00  0.00           H  
ATOM   1360  HB2 MET A 100     100.380 121.850  41.600  1.00  0.00           H  
ATOM   1361  HG1 MET A 100      99.430 123.520  39.160  1.00  0.00           H  
ATOM   1362  HG2 MET A 100      99.840 124.100  40.800  1.00  0.00           H  
ATOM   1363  HE1 MET A 100     103.740 123.310  41.020  1.00  0.00           H  
ATOM   1364  HE2 MET A 100     102.150 123.480  41.910  1.00  0.00           H  
ATOM   1365  HE3 MET A 100     102.620 121.970  41.010  1.00  0.00           H  
ATOM   1366  N   CYS A 101      97.980 119.960  42.470  1.00  0.00           N  
ATOM   1367  CA  CYS A 101      97.580 118.660  42.910  1.00  0.00           C  
ATOM   1368  C   CYS A 101      96.260 118.330  42.320  1.00  0.00           C  
ATOM   1369  O   CYS A 101      96.140 117.220  41.800  1.00  0.00           O  
ATOM   1370  CB  CYS A 101      97.530 118.570  44.450  1.00  0.00           C  
ATOM   1371  SG  CYS A 101      98.380 117.110  45.130  1.00  0.00           S  
ATOM   1372  HN  CYS A 101      98.100 120.650  43.190  1.00  0.00           H  
ATOM   1373  HA  CYS A 101      98.330 117.960  42.580  1.00  0.00           H  
ATOM   1374  HB1 CYS A 101      98.200 119.370  44.810  1.00  0.00           H  
ATOM   1375  HB2 CYS A 101      96.500 118.710  44.840  1.00  0.00           H  
ATOM   1376  N   GLN A 102      95.280 119.250  42.330  1.00  0.00           N  
ATOM   1377  CA  GLN A 102      93.990 119.140  41.710  1.00  0.00           C  
ATOM   1378  C   GLN A 102      93.980 118.820  40.260  1.00  0.00           C  
ATOM   1379  O   GLN A 102      93.290 117.900  39.830  1.00  0.00           O  
ATOM   1380  CB  GLN A 102      93.160 120.420  41.900  1.00  0.00           C  
ATOM   1381  CG  GLN A 102      92.610 120.500  43.320  1.00  0.00           C  
ATOM   1382  CD  GLN A 102      91.380 119.600  43.460  1.00  0.00           C  
ATOM   1383  NE2 GLN A 102      91.540 118.260  43.560  1.00  0.00           N  
ATOM   1384  OE1 GLN A 102      90.260 120.090  43.460  1.00  0.00           O  
ATOM   1385  HN  GLN A 102      95.490 120.090  42.820  1.00  0.00           H  
ATOM   1386  HA  GLN A 102      93.550 118.270  42.190  1.00  0.00           H  
ATOM   1387  HB1 GLN A 102      93.780 121.340  41.790  1.00  0.00           H  
ATOM   1388  HB2 GLN A 102      92.320 120.470  41.180  1.00  0.00           H  
ATOM   1389  HG1 GLN A 102      93.420 120.110  43.960  1.00  0.00           H  
ATOM   1390  HG2 GLN A 102      92.340 121.520  43.670  1.00  0.00           H  
ATOM   1391 1HE2 GLN A 102      90.740 117.670  43.420  1.00  0.00           H  
ATOM   1392 2HE2 GLN A 102      92.460 117.870  43.630  1.00  0.00           H  
ATOM   1393  N   LEU A 103      94.830 119.520  39.490  1.00  0.00           N  
ATOM   1394  CA  LEU A 103      94.940 119.190  38.100  1.00  0.00           C  
ATOM   1395  C   LEU A 103      95.840 118.050  37.760  1.00  0.00           C  
ATOM   1396  O   LEU A 103      95.600 117.360  36.770  1.00  0.00           O  
ATOM   1397  CB  LEU A 103      95.220 120.460  37.270  1.00  0.00           C  
ATOM   1398  CG  LEU A 103      96.670 120.890  36.970  1.00  0.00           C  
ATOM   1399  CD1 LEU A 103      96.850 122.410  36.780  1.00  0.00           C  
ATOM   1400  CD2 LEU A 103      97.180 120.160  35.720  1.00  0.00           C  
ATOM   1401  HN  LEU A 103      95.430 120.240  39.830  1.00  0.00           H  
ATOM   1402  HA  LEU A 103      93.980 118.860  37.750  1.00  0.00           H  
ATOM   1403  HB1 LEU A 103      94.850 120.170  36.270  1.00  0.00           H  
ATOM   1404  HB2 LEU A 103      94.610 121.340  37.570  1.00  0.00           H  
ATOM   1405  HG  LEU A 103      97.350 120.610  37.800  1.00  0.00           H  
ATOM   1406 1HD1 LEU A 103      97.930 122.640  36.640  1.00  0.00           H  
ATOM   1407 2HD1 LEU A 103      96.310 122.750  35.870  1.00  0.00           H  
ATOM   1408 3HD1 LEU A 103      96.570 123.040  37.650  1.00  0.00           H  
ATOM   1409 1HD2 LEU A 103      98.190 120.540  35.480  1.00  0.00           H  
ATOM   1410 2HD2 LEU A 103      96.460 120.390  34.900  1.00  0.00           H  
ATOM   1411 3HD2 LEU A 103      97.220 119.050  35.830  1.00  0.00           H  
ATOM   1412  N   LEU A 104      96.850 117.690  38.560  1.00  0.00           N  
ATOM   1413  CA  LEU A 104      97.790 116.710  38.130  1.00  0.00           C  
ATOM   1414  C   LEU A 104      97.400 115.280  38.330  1.00  0.00           C  
ATOM   1415  O   LEU A 104      97.780 114.450  37.510  1.00  0.00           O  
ATOM   1416  CB  LEU A 104      99.240 116.940  38.600  1.00  0.00           C  
ATOM   1417  CG  LEU A 104      99.870 118.070  37.780  1.00  0.00           C  
ATOM   1418  CD1 LEU A 104     101.190 118.540  38.400  1.00  0.00           C  
ATOM   1419  CD2 LEU A 104     100.090 117.700  36.300  1.00  0.00           C  
ATOM   1420  HN  LEU A 104      97.070 118.150  39.420  1.00  0.00           H  
ATOM   1421  HA  LEU A 104      97.760 116.730  37.050  1.00  0.00           H  
ATOM   1422  HB1 LEU A 104      99.270 117.070  39.710  1.00  0.00           H  
ATOM   1423  HB2 LEU A 104      99.870 116.040  38.440  1.00  0.00           H  
ATOM   1424  HG  LEU A 104      99.190 118.950  37.720  1.00  0.00           H  
ATOM   1425 1HD1 LEU A 104     101.140 118.990  39.410  1.00  0.00           H  
ATOM   1426 2HD1 LEU A 104     101.600 119.320  37.720  1.00  0.00           H  
ATOM   1427 3HD1 LEU A 104     101.910 117.690  38.340  1.00  0.00           H  
ATOM   1428 1HD2 LEU A 104     100.820 116.870  36.290  1.00  0.00           H  
ATOM   1429 2HD2 LEU A 104      99.170 117.410  35.740  1.00  0.00           H  
ATOM   1430 3HD2 LEU A 104     100.570 118.560  35.800  1.00  0.00           H  
ATOM   1431  N   THR A 105      96.530 114.930  39.300  1.00  0.00           N  
ATOM   1432  CA  THR A 105      95.890 113.660  39.450  1.00  0.00           C  
ATOM   1433  C   THR A 105      94.800 113.490  38.440  1.00  0.00           C  
ATOM   1434  O   THR A 105      94.550 112.410  37.910  1.00  0.00           O  
ATOM   1435  CB  THR A 105      95.290 113.440  40.810  1.00  0.00           C  
ATOM   1436  CG2 THR A 105      96.430 113.000  41.750  1.00  0.00           C  
ATOM   1437  OG1 THR A 105      94.680 114.630  41.280  1.00  0.00           O  
ATOM   1438  HN  THR A 105      96.230 115.620  39.950  1.00  0.00           H  
ATOM   1439  HA  THR A 105      96.590 112.880  39.210  1.00  0.00           H  
ATOM   1440  HB  THR A 105      94.480 112.690  40.820  1.00  0.00           H  
ATOM   1441  HG1 THR A 105      93.960 114.400  41.870  1.00  0.00           H  
ATOM   1442 1HG2 THR A 105      95.960 112.620  42.680  1.00  0.00           H  
ATOM   1443 2HG2 THR A 105      97.050 112.180  41.320  1.00  0.00           H  
ATOM   1444 3HG2 THR A 105      97.050 113.850  42.080  1.00  0.00           H  
ATOM   1445  N   GLY A 106      94.200 114.650  38.110  1.00  0.00           N  
ATOM   1446  CA  GLY A 106      93.300 114.820  37.010  1.00  0.00           C  
ATOM   1447  C   GLY A 106      94.000 114.480  35.740  1.00  0.00           C  
ATOM   1448  O   GLY A 106      93.500 113.680  34.950  1.00  0.00           O  
ATOM   1449  HN  GLY A 106      94.510 115.460  38.590  1.00  0.00           H  
ATOM   1450  HA1 GLY A 106      92.880 115.810  36.980  1.00  0.00           H  
ATOM   1451  HA2 GLY A 106      92.570 114.040  37.160  1.00  0.00           H  
ATOM   1452  N   LEU A 107      95.200 115.040  35.490  1.00  0.00           N  
ATOM   1453  CA  LEU A 107      96.080 114.760  34.400  1.00  0.00           C  
ATOM   1454  C   LEU A 107      96.580 113.360  34.310  1.00  0.00           C  
ATOM   1455  O   LEU A 107      96.670 112.780  33.220  1.00  0.00           O  
ATOM   1456  CB  LEU A 107      97.230 115.770  34.180  1.00  0.00           C  
ATOM   1457  CG  LEU A 107      96.790 117.130  33.630  1.00  0.00           C  
ATOM   1458  CD1 LEU A 107      98.000 117.980  33.200  1.00  0.00           C  
ATOM   1459  CD2 LEU A 107      95.740 117.110  32.500  1.00  0.00           C  
ATOM   1460  HN  LEU A 107      95.500 115.760  36.110  1.00  0.00           H  
ATOM   1461  HA  LEU A 107      95.500 114.840  33.500  1.00  0.00           H  
ATOM   1462  HB1 LEU A 107      97.920 115.420  33.390  1.00  0.00           H  
ATOM   1463  HB2 LEU A 107      97.840 115.900  35.100  1.00  0.00           H  
ATOM   1464  HG  LEU A 107      96.350 117.610  34.530  1.00  0.00           H  
ATOM   1465 1HD1 LEU A 107      98.650 117.510  32.430  1.00  0.00           H  
ATOM   1466 2HD1 LEU A 107      98.710 118.050  34.050  1.00  0.00           H  
ATOM   1467 3HD1 LEU A 107      97.680 119.020  32.950  1.00  0.00           H  
ATOM   1468 1HD2 LEU A 107      94.740 116.780  32.850  1.00  0.00           H  
ATOM   1469 2HD2 LEU A 107      95.710 118.170  32.170  1.00  0.00           H  
ATOM   1470 3HD2 LEU A 107      96.070 116.540  31.600  1.00  0.00           H  
ATOM   1471  N   TYR A 108      96.940 112.710  35.440  1.00  0.00           N  
ATOM   1472  CA  TYR A 108      97.400 111.360  35.490  1.00  0.00           C  
ATOM   1473  C   TYR A 108      96.360 110.430  34.950  1.00  0.00           C  
ATOM   1474  O   TYR A 108      96.670 109.580  34.130  1.00  0.00           O  
ATOM   1475  CB  TYR A 108      97.900 110.930  36.880  1.00  0.00           C  
ATOM   1476  CG  TYR A 108      99.120 110.090  36.730  1.00  0.00           C  
ATOM   1477  CD1 TYR A 108     100.340 110.590  37.110  1.00  0.00           C  
ATOM   1478  CD2 TYR A 108      99.110 108.870  36.090  1.00  0.00           C  
ATOM   1479  CE1 TYR A 108     101.520 109.960  36.800  1.00  0.00           C  
ATOM   1480  CE2 TYR A 108     100.270 108.190  35.810  1.00  0.00           C  
ATOM   1481  CZ  TYR A 108     101.490 108.770  36.100  1.00  0.00           C  
ATOM   1482  OH  TYR A 108     102.700 108.140  35.750  1.00  0.00           O  
ATOM   1483  HN  TYR A 108      96.890 113.280  36.250  1.00  0.00           H  
ATOM   1484  HA  TYR A 108      98.250 111.350  34.840  1.00  0.00           H  
ATOM   1485  HB1 TYR A 108      97.100 110.410  37.450  1.00  0.00           H  
ATOM   1486  HB2 TYR A 108      98.210 111.890  37.340  1.00  0.00           H  
ATOM   1487  HD1 TYR A 108     100.350 111.550  37.620  1.00  0.00           H  
ATOM   1488  HD2 TYR A 108      98.180 108.440  35.750  1.00  0.00           H  
ATOM   1489  HE1 TYR A 108     102.500 110.330  37.040  1.00  0.00           H  
ATOM   1490  HE2 TYR A 108     100.230 107.260  35.270  1.00  0.00           H  
ATOM   1491  HH  TYR A 108     102.590 107.220  36.000  1.00  0.00           H  
ATOM   1492  N   PHE A 109      95.070 110.620  35.290  1.00  0.00           N  
ATOM   1493  CA  PHE A 109      94.060 109.690  34.880  1.00  0.00           C  
ATOM   1494  C   PHE A 109      93.400 110.040  33.580  1.00  0.00           C  
ATOM   1495  O   PHE A 109      93.130 109.140  32.780  1.00  0.00           O  
ATOM   1496  CB  PHE A 109      93.050 109.370  36.000  1.00  0.00           C  
ATOM   1497  CG  PHE A 109      93.380 108.160  36.800  1.00  0.00           C  
ATOM   1498  CD1 PHE A 109      92.400 107.390  37.380  1.00  0.00           C  
ATOM   1499  CD2 PHE A 109      94.690 107.810  37.030  1.00  0.00           C  
ATOM   1500  CE1 PHE A 109      92.730 106.360  38.230  1.00  0.00           C  
ATOM   1501  CE2 PHE A 109      95.030 106.740  37.810  1.00  0.00           C  
ATOM   1502  CZ  PHE A 109      94.050 106.050  38.490  1.00  0.00           C  
ATOM   1503  HN  PHE A 109      94.880 111.330  35.950  1.00  0.00           H  
ATOM   1504  HA  PHE A 109      94.510 108.740  34.650  1.00  0.00           H  
ATOM   1505  HB1 PHE A 109      92.040 109.170  35.590  1.00  0.00           H  
ATOM   1506  HB2 PHE A 109      92.910 110.220  36.690  1.00  0.00           H  
ATOM   1507  HD1 PHE A 109      91.350 107.600  37.270  1.00  0.00           H  
ATOM   1508  HD2 PHE A 109      95.510 108.300  36.530  1.00  0.00           H  
ATOM   1509  HE1 PHE A 109      91.960 105.770  38.690  1.00  0.00           H  
ATOM   1510  HE2 PHE A 109      96.070 106.470  37.950  1.00  0.00           H  
ATOM   1511  HZ  PHE A 109      94.270 105.170  39.070  1.00  0.00           H  
ATOM   1512  N   ILE A 110      93.240 111.320  33.210  1.00  0.00           N  
ATOM   1513  CA  ILE A 110      92.690 111.670  31.940  1.00  0.00           C  
ATOM   1514  C   ILE A 110      93.560 111.250  30.810  1.00  0.00           C  
ATOM   1515  O   ILE A 110      93.030 110.770  29.800  1.00  0.00           O  
ATOM   1516  CB  ILE A 110      92.430 113.150  31.810  1.00  0.00           C  
ATOM   1517  CG1 ILE A 110      91.730 113.570  30.520  1.00  0.00           C  
ATOM   1518  CG2 ILE A 110      93.730 113.960  31.950  1.00  0.00           C  
ATOM   1519  CD  ILE A 110      91.450 115.070  30.360  1.00  0.00           C  
ATOM   1520  HN  ILE A 110      93.500 112.100  33.770  1.00  0.00           H  
ATOM   1521  HA  ILE A 110      91.760 111.120  31.860  1.00  0.00           H  
ATOM   1522  HB  ILE A 110      91.770 113.450  32.650  1.00  0.00           H  
ATOM   1523 1HG1 ILE A 110      92.350 113.310  29.640  1.00  0.00           H  
ATOM   1524 2HG1 ILE A 110      90.780 113.020  30.340  1.00  0.00           H  
ATOM   1525 1HG2 ILE A 110      94.440 113.430  32.630  1.00  0.00           H  
ATOM   1526 2HG2 ILE A 110      94.250 114.100  30.980  1.00  0.00           H  
ATOM   1527 3HG2 ILE A 110      93.450 114.970  32.310  1.00  0.00           H  
ATOM   1528  HD1 ILE A 110      92.390 115.670  30.320  1.00  0.00           H  
ATOM   1529  HD2 ILE A 110      90.840 115.310  29.470  1.00  0.00           H  
ATOM   1530  HD3 ILE A 110      90.920 115.500  31.230  1.00  0.00           H  
ATOM   1531  N   GLY A 111      94.890 111.360  30.970  1.00  0.00           N  
ATOM   1532  CA  GLY A 111      95.880 111.060  29.980  1.00  0.00           C  
ATOM   1533  C   GLY A 111      95.990 109.580  29.840  1.00  0.00           C  
ATOM   1534  O   GLY A 111      96.040 109.070  28.720  1.00  0.00           O  
ATOM   1535  HN  GLY A 111      95.170 111.810  31.810  1.00  0.00           H  
ATOM   1536  HA1 GLY A 111      95.570 111.450  29.020  1.00  0.00           H  
ATOM   1537  HA2 GLY A 111      96.840 111.430  30.290  1.00  0.00           H  
ATOM   1538  N   PHE A 112      95.950 108.890  30.990  1.00  0.00           N  
ATOM   1539  CA  PHE A 112      96.090 107.470  31.090  1.00  0.00           C  
ATOM   1540  C   PHE A 112      95.000 106.760  30.370  1.00  0.00           C  
ATOM   1541  O   PHE A 112      95.170 105.930  29.480  1.00  0.00           O  
ATOM   1542  CB  PHE A 112      96.260 107.190  32.590  1.00  0.00           C  
ATOM   1543  CG  PHE A 112      96.080 105.860  33.240  1.00  0.00           C  
ATOM   1544  CD1 PHE A 112      97.120 105.260  33.910  1.00  0.00           C  
ATOM   1545  CD2 PHE A 112      94.870 105.230  33.320  1.00  0.00           C  
ATOM   1546  CE1 PHE A 112      97.020 104.040  34.540  1.00  0.00           C  
ATOM   1547  CE2 PHE A 112      94.690 104.040  34.000  1.00  0.00           C  
ATOM   1548  CZ  PHE A 112      95.770 103.470  34.630  1.00  0.00           C  
ATOM   1549  HN  PHE A 112      95.880 109.360  31.870  1.00  0.00           H  
ATOM   1550  HA  PHE A 112      96.940 107.120  30.520  1.00  0.00           H  
ATOM   1551  HB1 PHE A 112      97.220 107.600  32.980  1.00  0.00           H  
ATOM   1552  HB2 PHE A 112      95.480 107.800  33.100  1.00  0.00           H  
ATOM   1553  HD1 PHE A 112      98.100 105.710  33.900  1.00  0.00           H  
ATOM   1554  HD2 PHE A 112      94.010 105.650  32.820  1.00  0.00           H  
ATOM   1555  HE1 PHE A 112      97.810 103.560  35.100  1.00  0.00           H  
ATOM   1556  HE2 PHE A 112      93.680 103.660  34.060  1.00  0.00           H  
ATOM   1557  HZ  PHE A 112      95.540 102.570  35.180  1.00  0.00           H  
ATOM   1558  N   PHE A 113      93.720 107.100  30.590  1.00  0.00           N  
ATOM   1559  CA  PHE A 113      92.570 106.680  29.850  1.00  0.00           C  
ATOM   1560  C   PHE A 113      92.630 107.070  28.410  1.00  0.00           C  
ATOM   1561  O   PHE A 113      92.350 106.250  27.540  1.00  0.00           O  
ATOM   1562  CB  PHE A 113      91.200 107.120  30.400  1.00  0.00           C  
ATOM   1563  CG  PHE A 113      90.730 106.290  31.530  1.00  0.00           C  
ATOM   1564  CD1 PHE A 113      89.800 105.300  31.290  1.00  0.00           C  
ATOM   1565  CD2 PHE A 113      91.200 106.450  32.810  1.00  0.00           C  
ATOM   1566  CE1 PHE A 113      89.350 104.460  32.280  1.00  0.00           C  
ATOM   1567  CE2 PHE A 113      90.720 105.660  33.830  1.00  0.00           C  
ATOM   1568  CZ  PHE A 113      89.800 104.680  33.560  1.00  0.00           C  
ATOM   1569  HN  PHE A 113      93.560 107.800  31.290  1.00  0.00           H  
ATOM   1570  HA  PHE A 113      92.620 105.600  29.860  1.00  0.00           H  
ATOM   1571  HB1 PHE A 113      90.390 107.030  29.650  1.00  0.00           H  
ATOM   1572  HB2 PHE A 113      91.270 108.180  30.730  1.00  0.00           H  
ATOM   1573  HD1 PHE A 113      89.420 105.180  30.290  1.00  0.00           H  
ATOM   1574  HD2 PHE A 113      92.040 107.090  33.020  1.00  0.00           H  
ATOM   1575  HE1 PHE A 113      88.640 103.670  32.080  1.00  0.00           H  
ATOM   1576  HE2 PHE A 113      91.140 105.810  34.810  1.00  0.00           H  
ATOM   1577  HZ  PHE A 113      89.550 103.920  34.290  1.00  0.00           H  
ATOM   1578  N   SER A 114      92.960 108.340  28.140  1.00  0.00           N  
ATOM   1579  CA  SER A 114      92.960 108.880  26.810  1.00  0.00           C  
ATOM   1580  C   SER A 114      93.960 108.310  25.870  1.00  0.00           C  
ATOM   1581  O   SER A 114      93.670 108.070  24.700  1.00  0.00           O  
ATOM   1582  CB  SER A 114      93.030 110.410  26.680  1.00  0.00           C  
ATOM   1583  OG  SER A 114      91.900 111.030  27.260  1.00  0.00           O  
ATOM   1584  HN  SER A 114      93.110 109.010  28.870  1.00  0.00           H  
ATOM   1585  HA  SER A 114      91.990 108.660  26.390  1.00  0.00           H  
ATOM   1586  HB1 SER A 114      93.960 110.760  27.170  1.00  0.00           H  
ATOM   1587  HB2 SER A 114      93.020 110.700  25.610  1.00  0.00           H  
ATOM   1588  HG1 SER A 114      91.980 111.010  28.220  1.00  0.00           H  
ATOM   1589  N   GLY A 115      95.180 107.980  26.350  1.00  0.00           N  
ATOM   1590  CA  GLY A 115      96.210 107.330  25.600  1.00  0.00           C  
ATOM   1591  C   GLY A 115      95.830 105.990  25.070  1.00  0.00           C  
ATOM   1592  O   GLY A 115      95.770 105.790  23.860  1.00  0.00           O  
ATOM   1593  HN  GLY A 115      95.530 108.200  27.250  1.00  0.00           H  
ATOM   1594  HA1 GLY A 115      96.330 107.940  24.720  1.00  0.00           H  
ATOM   1595  HA2 GLY A 115      97.100 107.300  26.210  1.00  0.00           H  
ATOM   1596  N   ILE A 116      95.380 105.090  25.970  1.00  0.00           N  
ATOM   1597  CA  ILE A 116      94.890 103.790  25.640  1.00  0.00           C  
ATOM   1598  C   ILE A 116      93.650 103.880  24.830  1.00  0.00           C  
ATOM   1599  O   ILE A 116      93.380 103.060  23.960  1.00  0.00           O  
ATOM   1600  CB  ILE A 116      94.780 102.870  26.820  1.00  0.00           C  
ATOM   1601  CG1 ILE A 116      94.610 101.390  26.470  1.00  0.00           C  
ATOM   1602  CG2 ILE A 116      93.720 103.360  27.830  1.00  0.00           C  
ATOM   1603  CD  ILE A 116      95.760 100.800  25.660  1.00  0.00           C  
ATOM   1604  HN  ILE A 116      95.430 105.340  26.930  1.00  0.00           H  
ATOM   1605  HA  ILE A 116      95.630 103.310  25.020  1.00  0.00           H  
ATOM   1606  HB  ILE A 116      95.740 102.930  27.380  1.00  0.00           H  
ATOM   1607 1HG1 ILE A 116      93.670 101.220  25.900  1.00  0.00           H  
ATOM   1608 2HG1 ILE A 116      94.450 100.950  27.480  1.00  0.00           H  
ATOM   1609 1HG2 ILE A 116      92.720 103.310  27.370  1.00  0.00           H  
ATOM   1610 2HG2 ILE A 116      93.650 102.750  28.760  1.00  0.00           H  
ATOM   1611 3HG2 ILE A 116      93.940 104.420  28.060  1.00  0.00           H  
ATOM   1612  HD1 ILE A 116      96.740 101.190  26.000  1.00  0.00           H  
ATOM   1613  HD2 ILE A 116      95.710  99.700  25.810  1.00  0.00           H  
ATOM   1614  HD3 ILE A 116      95.680 100.940  24.560  1.00  0.00           H  
ATOM   1615  N   PHE A 117      92.770 104.900  24.910  1.00  0.00           N  
ATOM   1616  CA  PHE A 117      91.610 104.960  24.080  1.00  0.00           C  
ATOM   1617  C   PHE A 117      91.730 105.760  22.830  1.00  0.00           C  
ATOM   1618  O   PHE A 117      90.850 105.670  21.970  1.00  0.00           O  
ATOM   1619  CB  PHE A 117      90.360 105.350  24.890  1.00  0.00           C  
ATOM   1620  CG  PHE A 117      89.480 104.190  25.230  1.00  0.00           C  
ATOM   1621  CD1 PHE A 117      89.970 103.030  25.770  1.00  0.00           C  
ATOM   1622  CD2 PHE A 117      88.150 104.220  24.870  1.00  0.00           C  
ATOM   1623  CE1 PHE A 117      89.210 101.880  25.830  1.00  0.00           C  
ATOM   1624  CE2 PHE A 117      87.360 103.110  24.970  1.00  0.00           C  
ATOM   1625  CZ  PHE A 117      87.900 101.930  25.420  1.00  0.00           C  
ATOM   1626  HN  PHE A 117      92.920 105.570  25.630  1.00  0.00           H  
ATOM   1627  HA  PHE A 117      91.380 103.970  23.710  1.00  0.00           H  
ATOM   1628  HB1 PHE A 117      89.780 106.050  24.260  1.00  0.00           H  
ATOM   1629  HB2 PHE A 117      90.620 105.870  25.840  1.00  0.00           H  
ATOM   1630  HD1 PHE A 117      91.000 103.030  26.090  1.00  0.00           H  
ATOM   1631  HD2 PHE A 117      87.730 105.090  24.390  1.00  0.00           H  
ATOM   1632  HE1 PHE A 117      89.570 100.980  26.310  1.00  0.00           H  
ATOM   1633  HE2 PHE A 117      86.300 103.110  24.750  1.00  0.00           H  
ATOM   1634  HZ  PHE A 117      87.270 101.060  25.560  1.00  0.00           H  
ATOM   1635  N   PHE A 118      92.820 106.500  22.590  1.00  0.00           N  
ATOM   1636  CA  PHE A 118      93.080 107.000  21.270  1.00  0.00           C  
ATOM   1637  C   PHE A 118      93.740 105.980  20.410  1.00  0.00           C  
ATOM   1638  O   PHE A 118      93.520 105.940  19.200  1.00  0.00           O  
ATOM   1639  CB  PHE A 118      93.890 108.300  21.150  1.00  0.00           C  
ATOM   1640  CG  PHE A 118      92.990 109.480  21.320  1.00  0.00           C  
ATOM   1641  CD1 PHE A 118      93.160 110.420  22.310  1.00  0.00           C  
ATOM   1642  CD2 PHE A 118      91.980 109.610  20.410  1.00  0.00           C  
ATOM   1643  CE1 PHE A 118      92.300 111.490  22.430  1.00  0.00           C  
ATOM   1644  CE2 PHE A 118      91.070 110.640  20.550  1.00  0.00           C  
ATOM   1645  CZ  PHE A 118      91.220 111.530  21.580  1.00  0.00           C  
ATOM   1646  HN  PHE A 118      93.520 106.630  23.290  1.00  0.00           H  
ATOM   1647  HA  PHE A 118      92.140 107.060  20.730  1.00  0.00           H  
ATOM   1648  HB1 PHE A 118      94.630 108.280  21.970  1.00  0.00           H  
ATOM   1649  HB2 PHE A 118      94.430 108.450  20.190  1.00  0.00           H  
ATOM   1650  HD1 PHE A 118      94.020 110.340  22.950  1.00  0.00           H  
ATOM   1651  HD2 PHE A 118      91.860 108.890  19.620  1.00  0.00           H  
ATOM   1652  HE1 PHE A 118      92.540 112.240  23.160  1.00  0.00           H  
ATOM   1653  HE2 PHE A 118      90.180 110.770  19.940  1.00  0.00           H  
ATOM   1654  HZ  PHE A 118      90.550 112.380  21.650  1.00  0.00           H  
ATOM   1655  N   ILE A 119      94.480 105.030  21.010  1.00  0.00           N  
ATOM   1656  CA  ILE A 119      95.020 103.930  20.270  1.00  0.00           C  
ATOM   1657  C   ILE A 119      94.030 102.900  19.870  1.00  0.00           C  
ATOM   1658  O   ILE A 119      94.030 102.370  18.760  1.00  0.00           O  
ATOM   1659  CB  ILE A 119      96.240 103.330  20.910  1.00  0.00           C  
ATOM   1660  CG1 ILE A 119      96.930 102.270  20.030  1.00  0.00           C  
ATOM   1661  CG2 ILE A 119      95.960 102.730  22.300  1.00  0.00           C  
ATOM   1662  CD  ILE A 119      98.120 101.620  20.730  1.00  0.00           C  
ATOM   1663  HN  ILE A 119      94.660 105.140  21.990  1.00  0.00           H  
ATOM   1664  HA  ILE A 119      95.400 104.350  19.350  1.00  0.00           H  
ATOM   1665  HB  ILE A 119      96.910 104.200  21.030  1.00  0.00           H  
ATOM   1666 1HG1 ILE A 119      97.230 102.720  19.050  1.00  0.00           H  
ATOM   1667 2HG1 ILE A 119      96.200 101.440  19.880  1.00  0.00           H  
ATOM   1668 1HG2 ILE A 119      96.920 102.500  22.810  1.00  0.00           H  
ATOM   1669 2HG2 ILE A 119      95.320 101.830  22.210  1.00  0.00           H  
ATOM   1670 3HG2 ILE A 119      95.370 103.490  22.850  1.00  0.00           H  
ATOM   1671  HD1 ILE A 119      97.880 101.080  21.660  1.00  0.00           H  
ATOM   1672  HD2 ILE A 119      98.810 102.440  21.050  1.00  0.00           H  
ATOM   1673  HD3 ILE A 119      98.690 101.020  19.980  1.00  0.00           H  
ATOM   1674  N   ILE A 120      92.990 102.700  20.690  1.00  0.00           N  
ATOM   1675  CA  ILE A 120      91.840 101.930  20.340  1.00  0.00           C  
ATOM   1676  C   ILE A 120      91.060 102.600  19.270  1.00  0.00           C  
ATOM   1677  O   ILE A 120      90.560 101.980  18.330  1.00  0.00           O  
ATOM   1678  CB  ILE A 120      91.070 101.510  21.550  1.00  0.00           C  
ATOM   1679  CG1 ILE A 120      90.700 100.020  21.450  1.00  0.00           C  
ATOM   1680  CG2 ILE A 120      89.840 102.400  21.830  1.00  0.00           C  
ATOM   1681  CD  ILE A 120      89.840  99.710  20.220  1.00  0.00           C  
ATOM   1682  HN  ILE A 120      93.020 103.090  21.610  1.00  0.00           H  
ATOM   1683  HA  ILE A 120      92.310 101.030  19.950  1.00  0.00           H  
ATOM   1684  HB  ILE A 120      91.730 101.670  22.430  1.00  0.00           H  
ATOM   1685 1HG1 ILE A 120      90.180  99.670  22.370  1.00  0.00           H  
ATOM   1686 2HG1 ILE A 120      91.630  99.420  21.400  1.00  0.00           H  
ATOM   1687 1HG2 ILE A 120      89.140 102.260  20.980  1.00  0.00           H  
ATOM   1688 2HG2 ILE A 120      89.460 102.160  22.850  1.00  0.00           H  
ATOM   1689 3HG2 ILE A 120      90.120 103.470  21.810  1.00  0.00           H  
ATOM   1690  HD1 ILE A 120      89.580  98.640  20.160  1.00  0.00           H  
ATOM   1691  HD2 ILE A 120      90.450  99.890  19.300  1.00  0.00           H  
ATOM   1692  HD3 ILE A 120      88.890 100.280  20.150  1.00  0.00           H  
ATOM   1693  N   LEU A 121      91.120 103.950  19.210  1.00  0.00           N  
ATOM   1694  CA  LEU A 121      90.550 104.700  18.140  1.00  0.00           C  
ATOM   1695  C   LEU A 121      91.350 104.750  16.880  1.00  0.00           C  
ATOM   1696  O   LEU A 121      90.800 104.900  15.780  1.00  0.00           O  
ATOM   1697  CB  LEU A 121      90.080 106.070  18.630  1.00  0.00           C  
ATOM   1698  CG  LEU A 121      88.560 106.140  18.850  1.00  0.00           C  
ATOM   1699  CD1 LEU A 121      88.330 107.520  19.490  1.00  0.00           C  
ATOM   1700  CD2 LEU A 121      88.050 104.970  19.700  1.00  0.00           C  
ATOM   1701  HN  LEU A 121      91.500 104.430  19.990  1.00  0.00           H  
ATOM   1702  HA  LEU A 121      89.650 104.190  17.830  1.00  0.00           H  
ATOM   1703  HB1 LEU A 121      90.570 106.240  19.620  1.00  0.00           H  
ATOM   1704  HB2 LEU A 121      90.380 106.940  18.000  1.00  0.00           H  
ATOM   1705  HG  LEU A 121      88.070 106.140  17.850  1.00  0.00           H  
ATOM   1706 1HD1 LEU A 121      87.260 107.730  19.660  1.00  0.00           H  
ATOM   1707 2HD1 LEU A 121      88.850 107.590  20.470  1.00  0.00           H  
ATOM   1708 3HD1 LEU A 121      88.680 108.350  18.830  1.00  0.00           H  
ATOM   1709 1HD2 LEU A 121      88.160 104.060  19.080  1.00  0.00           H  
ATOM   1710 2HD2 LEU A 121      86.970 105.150  19.900  1.00  0.00           H  
ATOM   1711 3HD2 LEU A 121      88.530 104.870  20.700  1.00  0.00           H  
ATOM   1712  N   LEU A 122      92.670 104.520  16.950  1.00  0.00           N  
ATOM   1713  CA  LEU A 122      93.480 104.160  15.830  1.00  0.00           C  
ATOM   1714  C   LEU A 122      93.170 102.820  15.260  1.00  0.00           C  
ATOM   1715  O   LEU A 122      93.160 102.670  14.040  1.00  0.00           O  
ATOM   1716  CB  LEU A 122      94.960 104.280  16.200  1.00  0.00           C  
ATOM   1717  CG  LEU A 122      95.410 105.740  16.370  1.00  0.00           C  
ATOM   1718  CD1 LEU A 122      96.910 105.840  16.710  1.00  0.00           C  
ATOM   1719  CD2 LEU A 122      95.060 106.670  15.200  1.00  0.00           C  
ATOM   1720  HN  LEU A 122      93.120 104.590  17.840  1.00  0.00           H  
ATOM   1721  HA  LEU A 122      93.310 104.910  15.060  1.00  0.00           H  
ATOM   1722  HB1 LEU A 122      95.170 103.730  17.140  1.00  0.00           H  
ATOM   1723  HB2 LEU A 122      95.560 103.770  15.410  1.00  0.00           H  
ATOM   1724  HG  LEU A 122      94.830 106.160  17.230  1.00  0.00           H  
ATOM   1725 1HD1 LEU A 122      97.090 106.790  17.240  1.00  0.00           H  
ATOM   1726 2HD1 LEU A 122      97.120 105.010  17.420  1.00  0.00           H  
ATOM   1727 3HD1 LEU A 122      97.540 105.790  15.800  1.00  0.00           H  
ATOM   1728 1HD2 LEU A 122      93.980 106.930  15.240  1.00  0.00           H  
ATOM   1729 2HD2 LEU A 122      95.280 106.180  14.230  1.00  0.00           H  
ATOM   1730 3HD2 LEU A 122      95.630 107.630  15.210  1.00  0.00           H  
ATOM   1731  N   THR A 123      92.840 101.800  16.070  1.00  0.00           N  
ATOM   1732  CA  THR A 123      92.260 100.560  15.640  1.00  0.00           C  
ATOM   1733  C   THR A 123      90.890 100.690  15.070  1.00  0.00           C  
ATOM   1734  O   THR A 123      90.590 100.090  14.040  1.00  0.00           O  
ATOM   1735  CB  THR A 123      92.310  99.440  16.630  1.00  0.00           C  
ATOM   1736  CG2 THR A 123      93.230  98.370  16.010  1.00  0.00           C  
ATOM   1737  OG1 THR A 123      92.900  99.760  17.880  1.00  0.00           O  
ATOM   1738  HN  THR A 123      92.870 101.860  17.060  1.00  0.00           H  
ATOM   1739  HA  THR A 123      92.890 100.250  14.820  1.00  0.00           H  
ATOM   1740  HB  THR A 123      91.350  98.910  16.810  1.00  0.00           H  
ATOM   1741  HG1 THR A 123      93.010  98.950  18.380  1.00  0.00           H  
ATOM   1742 1HG2 THR A 123      93.440  97.490  16.660  1.00  0.00           H  
ATOM   1743 2HG2 THR A 123      92.800  97.960  15.070  1.00  0.00           H  
ATOM   1744 3HG2 THR A 123      94.230  98.770  15.780  1.00  0.00           H  
ATOM   1745  N   ILE A 124      90.010 101.520  15.650  1.00  0.00           N  
ATOM   1746  CA  ILE A 124      88.690 101.870  15.220  1.00  0.00           C  
ATOM   1747  C   ILE A 124      88.640 102.530  13.890  1.00  0.00           C  
ATOM   1748  O   ILE A 124      87.790 102.170  13.090  1.00  0.00           O  
ATOM   1749  CB  ILE A 124      87.860 102.580  16.260  1.00  0.00           C  
ATOM   1750  CG1 ILE A 124      86.640 101.740  16.670  1.00  0.00           C  
ATOM   1751  CG2 ILE A 124      87.350 104.000  15.950  1.00  0.00           C  
ATOM   1752  CD  ILE A 124      87.020 100.480  17.440  1.00  0.00           C  
ATOM   1753  HN  ILE A 124      90.250 101.910  16.530  1.00  0.00           H  
ATOM   1754  HA  ILE A 124      88.160 100.950  15.060  1.00  0.00           H  
ATOM   1755  HB  ILE A 124      88.490 102.660  17.170  1.00  0.00           H  
ATOM   1756 1HG1 ILE A 124      86.000 102.330  17.360  1.00  0.00           H  
ATOM   1757 2HG1 ILE A 124      86.030 101.480  15.780  1.00  0.00           H  
ATOM   1758 1HG2 ILE A 124      86.610 103.950  15.130  1.00  0.00           H  
ATOM   1759 2HG2 ILE A 124      86.820 104.350  16.860  1.00  0.00           H  
ATOM   1760 3HG2 ILE A 124      88.180 104.670  15.650  1.00  0.00           H  
ATOM   1761  HD1 ILE A 124      86.090  99.940  17.730  1.00  0.00           H  
ATOM   1762  HD2 ILE A 124      87.680  99.780  16.890  1.00  0.00           H  
ATOM   1763  HD3 ILE A 124      87.590 100.730  18.360  1.00  0.00           H  
ATOM   1764  N   ASP A 125      89.560 103.490  13.650  1.00  0.00           N  
ATOM   1765  CA  ASP A 125      89.830 104.040  12.360  1.00  0.00           C  
ATOM   1766  C   ASP A 125      90.250 102.990  11.390  1.00  0.00           C  
ATOM   1767  O   ASP A 125      89.640 102.830  10.330  1.00  0.00           O  
ATOM   1768  CB  ASP A 125      90.950 105.070  12.530  1.00  0.00           C  
ATOM   1769  CG  ASP A 125      91.330 105.780  11.240  1.00  0.00           C  
ATOM   1770  OD1 ASP A 125      91.360 105.170  10.140  1.00  0.00           O  
ATOM   1771  OD2 ASP A 125      91.810 106.930  11.420  1.00  0.00           O1-
ATOM   1772  HN  ASP A 125      90.140 103.760  14.420  1.00  0.00           H  
ATOM   1773  HA  ASP A 125      88.960 104.560  11.970  1.00  0.00           H  
ATOM   1774  HB1 ASP A 125      90.630 105.840  13.270  1.00  0.00           H  
ATOM   1775  HB2 ASP A 125      91.850 104.570  12.970  1.00  0.00           H  
ATOM   1776  N   ARG A 126      91.250 102.190  11.800  1.00  0.00           N  
ATOM   1777  CA  ARG A 126      91.650 101.080  11.000  1.00  0.00           C  
ATOM   1778  C   ARG A 126      90.610 100.080  10.620  1.00  0.00           C  
ATOM   1779  O   ARG A 126      90.590  99.600   9.480  1.00  0.00           O  
ATOM   1780  CB  ARG A 126      93.000 100.470  11.410  1.00  0.00           C  
ATOM   1781  CG  ARG A 126      94.150 100.990  10.530  1.00  0.00           C  
ATOM   1782  CD  ARG A 126      94.400 102.490  10.670  1.00  0.00           C  
ATOM   1783  NE  ARG A 126      93.570 103.370   9.800  1.00  0.00           N  
ATOM   1784  CZ  ARG A 126      94.070 104.070   8.740  1.00  0.00           C  
ATOM   1785  NH1 ARG A 126      95.370 104.050   8.350  1.00  0.00           N1+
ATOM   1786  NH2 ARG A 126      93.230 104.960   8.140  1.00  0.00           N  
ATOM   1787  HN  ARG A 126      91.590 102.330  12.730  1.00  0.00           H  
ATOM   1788  HA  ARG A 126      91.860 101.520  10.030  1.00  0.00           H  
ATOM   1789  HB1 ARG A 126      93.140 100.670  12.490  1.00  0.00           H  
ATOM   1790  HB2 ARG A 126      92.950  99.360  11.390  1.00  0.00           H  
ATOM   1791  HG1 ARG A 126      94.080 100.670   9.470  1.00  0.00           H  
ATOM   1792  HG2 ARG A 126      95.070 100.520  10.930  1.00  0.00           H  
ATOM   1793  HD1 ARG A 126      94.260 102.860  11.700  1.00  0.00           H  
ATOM   1794  HD2 ARG A 126      95.480 102.550  10.390  1.00  0.00           H  
ATOM   1795  HE  ARG A 126      92.630 103.630  10.030  1.00  0.00           H  
ATOM   1796 1HH1 ARG A 126      95.660 104.770   7.710  1.00  0.00           H  
ATOM   1797 2HH1 ARG A 126      96.040 103.560   8.910  1.00  0.00           H  
ATOM   1798 1HH2 ARG A 126      92.400 104.970   8.700  1.00  0.00           H  
ATOM   1799 2HH2 ARG A 126      93.620 105.850   7.890  1.00  0.00           H  
ATOM   1800  N   TYR A 127      89.680  99.740  11.520  1.00  0.00           N  
ATOM   1801  CA  TYR A 127      88.530  98.960  11.170  1.00  0.00           C  
ATOM   1802  C   TYR A 127      87.780  99.570  10.040  1.00  0.00           C  
ATOM   1803  O   TYR A 127      87.560  98.890   9.030  1.00  0.00           O  
ATOM   1804  CB  TYR A 127      87.600  98.620  12.350  1.00  0.00           C  
ATOM   1805  CG  TYR A 127      86.130  98.520  12.180  1.00  0.00           C  
ATOM   1806  CD1 TYR A 127      85.590  97.590  11.330  1.00  0.00           C  
ATOM   1807  CD2 TYR A 127      85.320  99.360  12.910  1.00  0.00           C  
ATOM   1808  CE1 TYR A 127      84.230  97.550  11.140  1.00  0.00           C  
ATOM   1809  CE2 TYR A 127      83.950  99.330  12.720  1.00  0.00           C  
ATOM   1810  CZ  TYR A 127      83.430  98.440  11.820  1.00  0.00           C  
ATOM   1811  OH  TYR A 127      82.070  98.400  11.420  1.00  0.00           O  
ATOM   1812  HN  TYR A 127      89.820 100.060  12.460  1.00  0.00           H  
ATOM   1813  HA  TYR A 127      88.860  98.010  10.780  1.00  0.00           H  
ATOM   1814  HB1 TYR A 127      87.840  99.410  13.090  1.00  0.00           H  
ATOM   1815  HB2 TYR A 127      87.960  97.660  12.790  1.00  0.00           H  
ATOM   1816  HD1 TYR A 127      86.270  96.980  10.740  1.00  0.00           H  
ATOM   1817  HD2 TYR A 127      85.830 100.100  13.510  1.00  0.00           H  
ATOM   1818  HE1 TYR A 127      83.720  96.880  10.450  1.00  0.00           H  
ATOM   1819  HE2 TYR A 127      83.300  99.970  13.290  1.00  0.00           H  
ATOM   1820  HH  TYR A 127      81.580  99.030  11.950  1.00  0.00           H  
ATOM   1821  N   LEU A 128      87.470 100.870  10.040  1.00  0.00           N  
ATOM   1822  CA  LEU A 128      86.640 101.420   9.020  1.00  0.00           C  
ATOM   1823  C   LEU A 128      87.350 101.830   7.770  1.00  0.00           C  
ATOM   1824  O   LEU A 128      86.770 101.830   6.680  1.00  0.00           O  
ATOM   1825  CB  LEU A 128      85.940 102.630   9.670  1.00  0.00           C  
ATOM   1826  CG  LEU A 128      84.640 103.090   8.990  1.00  0.00           C  
ATOM   1827  CD1 LEU A 128      84.200 104.370   9.720  1.00  0.00           C  
ATOM   1828  CD2 LEU A 128      83.550 102.010   8.950  1.00  0.00           C  
ATOM   1829  HN  LEU A 128      87.710 101.470  10.810  1.00  0.00           H  
ATOM   1830  HA  LEU A 128      85.850 100.730   8.790  1.00  0.00           H  
ATOM   1831  HB1 LEU A 128      86.580 103.540   9.720  1.00  0.00           H  
ATOM   1832  HB2 LEU A 128      85.730 102.330  10.720  1.00  0.00           H  
ATOM   1833  HG  LEU A 128      84.940 103.310   7.940  1.00  0.00           H  
ATOM   1834 1HD1 LEU A 128      83.220 104.760   9.360  1.00  0.00           H  
ATOM   1835 2HD1 LEU A 128      84.960 105.180   9.680  1.00  0.00           H  
ATOM   1836 3HD1 LEU A 128      84.030 104.100  10.790  1.00  0.00           H  
ATOM   1837 1HD2 LEU A 128      82.640 102.410   8.460  1.00  0.00           H  
ATOM   1838 2HD2 LEU A 128      83.370 101.720  10.010  1.00  0.00           H  
ATOM   1839 3HD2 LEU A 128      83.930 101.090   8.450  1.00  0.00           H  
ATOM   1840  N   ALA A 129      88.670 102.050   7.860  1.00  0.00           N  
ATOM   1841  CA  ALA A 129      89.560 102.240   6.760  1.00  0.00           C  
ATOM   1842  C   ALA A 129      89.890 100.980   6.040  1.00  0.00           C  
ATOM   1843  O   ALA A 129      90.370 101.000   4.900  1.00  0.00           O  
ATOM   1844  CB  ALA A 129      90.830 102.810   7.420  1.00  0.00           C  
ATOM   1845  HN  ALA A 129      89.030 102.120   8.790  1.00  0.00           H  
ATOM   1846  HA  ALA A 129      89.160 102.920   6.030  1.00  0.00           H  
ATOM   1847  HB1 ALA A 129      91.640 102.920   6.670  1.00  0.00           H  
ATOM   1848  HB2 ALA A 129      91.200 102.220   8.280  1.00  0.00           H  
ATOM   1849  HB3 ALA A 129      90.550 103.810   7.840  1.00  0.00           H  
ATOM   1850  N   VAL A 130      89.600  99.860   6.720  1.00  0.00           N  
ATOM   1851  CA  VAL A 130      89.720  98.530   6.210  1.00  0.00           C  
ATOM   1852  C   VAL A 130      88.470  97.890   5.710  1.00  0.00           C  
ATOM   1853  O   VAL A 130      88.340  97.900   4.490  1.00  0.00           O  
ATOM   1854  CB  VAL A 130      90.460  97.680   7.200  1.00  0.00           C  
ATOM   1855  CG1 VAL A 130      91.940  98.070   7.120  1.00  0.00           C  
ATOM   1856  CG2 VAL A 130      90.410  96.170   6.900  1.00  0.00           C  
ATOM   1857  HN  VAL A 130      89.370  99.900   7.690  1.00  0.00           H  
ATOM   1858  HA  VAL A 130      90.400  98.550   5.380  1.00  0.00           H  
ATOM   1859  HB  VAL A 130      90.010  97.770   8.210  1.00  0.00           H  
ATOM   1860 1HG1 VAL A 130      92.130  99.140   7.370  1.00  0.00           H  
ATOM   1861 2HG1 VAL A 130      92.560  97.420   7.780  1.00  0.00           H  
ATOM   1862 3HG1 VAL A 130      92.400  97.880   6.130  1.00  0.00           H  
ATOM   1863 1HG2 VAL A 130      89.410  95.750   7.090  1.00  0.00           H  
ATOM   1864 2HG2 VAL A 130      90.800  96.060   5.860  1.00  0.00           H  
ATOM   1865 3HG2 VAL A 130      91.080  95.580   7.570  1.00  0.00           H  
ATOM   1866  N   VAL A 131      87.540  97.380   6.540  1.00  0.00           N  
ATOM   1867  CA  VAL A 131      86.390  96.620   6.120  1.00  0.00           C  
ATOM   1868  C   VAL A 131      85.490  97.410   5.230  1.00  0.00           C  
ATOM   1869  O   VAL A 131      84.950  96.930   4.240  1.00  0.00           O  
ATOM   1870  CB  VAL A 131      85.590  95.900   7.170  1.00  0.00           C  
ATOM   1871  CG1 VAL A 131      86.570  95.240   8.150  1.00  0.00           C  
ATOM   1872  CG2 VAL A 131      84.540  96.720   7.940  1.00  0.00           C  
ATOM   1873  HN  VAL A 131      87.550  97.550   7.520  1.00  0.00           H  
ATOM   1874  HA  VAL A 131      86.810  95.920   5.420  1.00  0.00           H  
ATOM   1875  HB  VAL A 131      85.020  95.110   6.640  1.00  0.00           H  
ATOM   1876 1HG1 VAL A 131      87.370  94.680   7.620  1.00  0.00           H  
ATOM   1877 2HG1 VAL A 131      85.960  94.580   8.810  1.00  0.00           H  
ATOM   1878 3HG1 VAL A 131      87.080  95.920   8.860  1.00  0.00           H  
ATOM   1879 1HG2 VAL A 131      85.090  97.520   8.480  1.00  0.00           H  
ATOM   1880 2HG2 VAL A 131      83.980  96.040   8.620  1.00  0.00           H  
ATOM   1881 3HG2 VAL A 131      83.770  97.220   7.320  1.00  0.00           H  
ATOM   1882  N   HIS A 132      85.230  98.670   5.600  1.00  0.00           N  
ATOM   1883  CA  HIS A 132      84.220  99.450   4.960  1.00  0.00           C  
ATOM   1884  C   HIS A 132      84.930 100.570   4.290  1.00  0.00           C  
ATOM   1885  O   HIS A 132      84.760 101.750   4.600  1.00  0.00           O  
ATOM   1886  CB  HIS A 132      83.200 100.010   5.970  1.00  0.00           C  
ATOM   1887  CG  HIS A 132      81.760  99.980   5.580  1.00  0.00           C  
ATOM   1888  CD2 HIS A 132      80.640  99.800   6.340  1.00  0.00           C  
ATOM   1889  ND1 HIS A 132      81.440 100.120   4.240  1.00  0.00           N  
ATOM   1890  CE1 HIS A 132      80.120 100.060   4.210  1.00  0.00           C  
ATOM   1891  NE2 HIS A 132      79.590  99.860   5.450  1.00  0.00           N  
ATOM   1892  HN  HIS A 132      85.780  99.160   6.270  1.00  0.00           H  
ATOM   1893  HA  HIS A 132      83.770  98.810   4.210  1.00  0.00           H  
ATOM   1894  HB1 HIS A 132      83.420 101.000   6.440  1.00  0.00           H  
ATOM   1895  HB2 HIS A 132      83.330  99.310   6.820  1.00  0.00           H  
ATOM   1896  HD2 HIS A 132      80.470  99.750   7.400  1.00  0.00           H  
ATOM   1897  HE1 HIS A 132      79.500 100.250   3.330  1.00  0.00           H  
ATOM   1898  HE2 HIS A 132      78.650  99.610   5.700  1.00  0.00           H  
ATOM   1899  N   ALA A 133      85.640 100.230   3.200  1.00  0.00           N  
ATOM   1900  CA  ALA A 133      86.490 101.130   2.490  1.00  0.00           C  
ATOM   1901  C   ALA A 133      85.750 102.230   1.800  1.00  0.00           C  
ATOM   1902  O   ALA A 133      86.300 103.290   1.510  1.00  0.00           O  
ATOM   1903  CB  ALA A 133      87.280 100.280   1.480  1.00  0.00           C  
ATOM   1904  HN  ALA A 133      85.670  99.300   2.840  1.00  0.00           H  
ATOM   1905  HA  ALA A 133      87.190 101.540   3.190  1.00  0.00           H  
ATOM   1906  HB1 ALA A 133      87.800 100.880   0.700  1.00  0.00           H  
ATOM   1907  HB2 ALA A 133      88.070  99.680   1.990  1.00  0.00           H  
ATOM   1908  HB3 ALA A 133      86.590  99.540   1.020  1.00  0.00           H  
ATOM   1909  N   VAL A 134      84.450 102.010   1.540  1.00  0.00           N  
ATOM   1910  CA  VAL A 134      83.640 103.000   0.910  1.00  0.00           C  
ATOM   1911  C   VAL A 134      83.030 103.910   1.930  1.00  0.00           C  
ATOM   1912  O   VAL A 134      82.760 105.100   1.750  1.00  0.00           O  
ATOM   1913  CB  VAL A 134      82.590 102.380   0.040  1.00  0.00           C  
ATOM   1914  CG1 VAL A 134      82.110 103.440  -0.970  1.00  0.00           C  
ATOM   1915  CG2 VAL A 134      81.500 101.650   0.840  1.00  0.00           C  
ATOM   1916  HN  VAL A 134      84.070 101.100   1.670  1.00  0.00           H  
ATOM   1917  HA  VAL A 134      84.300 103.590   0.300  1.00  0.00           H  
ATOM   1918  HB  VAL A 134      83.080 101.600  -0.580  1.00  0.00           H  
ATOM   1919 1HG1 VAL A 134      81.790 104.380  -0.480  1.00  0.00           H  
ATOM   1920 2HG1 VAL A 134      81.280 103.090  -1.620  1.00  0.00           H  
ATOM   1921 3HG1 VAL A 134      82.920 103.720  -1.680  1.00  0.00           H  
ATOM   1922 1HG2 VAL A 134      80.920 100.960   0.190  1.00  0.00           H  
ATOM   1923 2HG2 VAL A 134      80.810 102.350   1.360  1.00  0.00           H  
ATOM   1924 3HG2 VAL A 134      81.930 101.010   1.630  1.00  0.00           H  
ATOM   1925  N   PHE A 135      82.760 103.490   3.180  1.00  0.00           N  
ATOM   1926  CA  PHE A 135      82.410 104.330   4.280  1.00  0.00           C  
ATOM   1927  C   PHE A 135      83.610 105.130   4.630  1.00  0.00           C  
ATOM   1928  O   PHE A 135      83.470 106.210   5.200  1.00  0.00           O  
ATOM   1929  CB  PHE A 135      81.930 103.520   5.500  1.00  0.00           C  
ATOM   1930  CG  PHE A 135      80.650 104.080   6.040  1.00  0.00           C  
ATOM   1931  CD1 PHE A 135      80.580 105.230   6.800  1.00  0.00           C  
ATOM   1932  CD2 PHE A 135      79.480 103.530   5.580  1.00  0.00           C  
ATOM   1933  CE1 PHE A 135      79.360 105.710   7.220  1.00  0.00           C  
ATOM   1934  CE2 PHE A 135      78.260 104.000   6.000  1.00  0.00           C  
ATOM   1935  CZ  PHE A 135      78.200 105.140   6.760  1.00  0.00           C  
ATOM   1936  HN  PHE A 135      82.960 102.560   3.460  1.00  0.00           H  
ATOM   1937  HA  PHE A 135      81.640 105.020   3.970  1.00  0.00           H  
ATOM   1938  HB1 PHE A 135      82.720 103.540   6.280  1.00  0.00           H  
ATOM   1939  HB2 PHE A 135      81.680 102.480   5.210  1.00  0.00           H  
ATOM   1940  HD1 PHE A 135      81.470 105.790   7.040  1.00  0.00           H  
ATOM   1941  HD2 PHE A 135      79.480 102.730   4.850  1.00  0.00           H  
ATOM   1942  HE1 PHE A 135      79.400 106.570   7.870  1.00  0.00           H  
ATOM   1943  HE2 PHE A 135      77.370 103.500   5.640  1.00  0.00           H  
ATOM   1944  HZ  PHE A 135      77.240 105.530   7.070  1.00  0.00           H  
ATOM   1945  N   ALA A 136      84.830 104.650   4.320  1.00  0.00           N  
ATOM   1946  CA  ALA A 136      86.030 105.360   4.640  1.00  0.00           C  
ATOM   1947  C   ALA A 136      86.090 106.710   4.010  1.00  0.00           C  
ATOM   1948  O   ALA A 136      86.400 107.680   4.710  1.00  0.00           O  
ATOM   1949  CB  ALA A 136      87.290 104.570   4.240  1.00  0.00           C  
ATOM   1950  HN  ALA A 136      84.940 103.730   3.960  1.00  0.00           H  
ATOM   1951  HA  ALA A 136      86.110 105.530   5.710  1.00  0.00           H  
ATOM   1952  HB1 ALA A 136      87.130 103.480   4.400  1.00  0.00           H  
ATOM   1953  HB2 ALA A 136      88.200 104.830   4.820  1.00  0.00           H  
ATOM   1954  HB3 ALA A 136      87.530 104.690   3.160  1.00  0.00           H  
ATOM   1955  N   LEU A 137      85.670 106.930   2.750  1.00  0.00           N  
ATOM   1956  CA  LEU A 137      85.630 108.290   2.330  1.00  0.00           C  
ATOM   1957  C   LEU A 137      84.530 109.150   2.850  1.00  0.00           C  
ATOM   1958  O   LEU A 137      84.510 110.380   2.780  1.00  0.00           O  
ATOM   1959  CB  LEU A 137      85.740 108.400   0.790  1.00  0.00           C  
ATOM   1960  CG  LEU A 137      86.090 109.780   0.210  1.00  0.00           C  
ATOM   1961  CD1 LEU A 137      86.640 109.510  -1.200  1.00  0.00           C  
ATOM   1962  CD2 LEU A 137      87.080 110.630   1.020  1.00  0.00           C  
ATOM   1963  HN  LEU A 137      85.420 106.170   2.150  1.00  0.00           H  
ATOM   1964  HA  LEU A 137      86.550 108.730   2.690  1.00  0.00           H  
ATOM   1965  HB1 LEU A 137      86.510 107.690   0.430  1.00  0.00           H  
ATOM   1966  HB2 LEU A 137      84.800 108.020   0.340  1.00  0.00           H  
ATOM   1967  HG  LEU A 137      85.180 110.410   0.130  1.00  0.00           H  
ATOM   1968 1HD1 LEU A 137      87.410 108.710  -1.230  1.00  0.00           H  
ATOM   1969 2HD1 LEU A 137      85.800 109.200  -1.860  1.00  0.00           H  
ATOM   1970 3HD1 LEU A 137      87.080 110.490  -1.500  1.00  0.00           H  
ATOM   1971 1HD2 LEU A 137      86.670 110.890   2.020  1.00  0.00           H  
ATOM   1972 2HD2 LEU A 137      88.000 110.030   1.200  1.00  0.00           H  
ATOM   1973 3HD2 LEU A 137      87.280 111.580   0.480  1.00  0.00           H  
ATOM   1974  N   LYS A 138      83.530 108.480   3.440  1.00  0.00           N  
ATOM   1975  CA  LYS A 138      82.460 109.160   4.100  1.00  0.00           C  
ATOM   1976  C   LYS A 138      82.660 109.210   5.570  1.00  0.00           C  
ATOM   1977  O   LYS A 138      81.780 109.500   6.390  1.00  0.00           O  
ATOM   1978  CB  LYS A 138      81.160 108.490   3.620  1.00  0.00           C  
ATOM   1979  CG  LYS A 138      80.000 109.500   3.580  1.00  0.00           C  
ATOM   1980  CD  LYS A 138      79.090 109.470   4.810  1.00  0.00           C  
ATOM   1981  CE  LYS A 138      78.760 110.880   5.310  1.00  0.00           C  
ATOM   1982  NZ  LYS A 138      77.920 111.570   4.300  1.00  0.00           N1+
ATOM   1983  HN  LYS A 138      83.530 107.490   3.550  1.00  0.00           H  
ATOM   1984  HA  LYS A 138      82.440 110.180   3.750  1.00  0.00           H  
ATOM   1985  HB1 LYS A 138      81.250 108.200   2.550  1.00  0.00           H  
ATOM   1986  HB2 LYS A 138      80.950 107.540   4.150  1.00  0.00           H  
ATOM   1987  HG1 LYS A 138      79.380 109.270   2.680  1.00  0.00           H  
ATOM   1988  HG2 LYS A 138      80.400 110.520   3.450  1.00  0.00           H  
ATOM   1989  HD1 LYS A 138      79.550 108.920   5.650  1.00  0.00           H  
ATOM   1990  HD2 LYS A 138      78.190 108.870   4.560  1.00  0.00           H  
ATOM   1991  HE1 LYS A 138      78.160 110.930   6.240  1.00  0.00           H  
ATOM   1992  HE2 LYS A 138      79.720 111.410   5.470  1.00  0.00           H  
ATOM   1993  HZ1 LYS A 138      78.370 111.530   3.360  1.00  0.00           H  
ATOM   1994  HZ2 LYS A 138      77.800 112.580   4.530  1.00  0.00           H  
ATOM   1995  HZ3 LYS A 138      76.960 111.170   4.190  1.00  0.00           H  
ATOM   1996  N   ALA A 139      83.870 108.940   6.080  1.00  0.00           N  
ATOM   1997  CA  ALA A 139      84.170 108.880   7.480  1.00  0.00           C  
ATOM   1998  C   ALA A 139      85.510 109.470   7.750  1.00  0.00           C  
ATOM   1999  O   ALA A 139      85.730 109.980   8.850  1.00  0.00           O  
ATOM   2000  CB  ALA A 139      84.040 107.410   7.940  1.00  0.00           C  
ATOM   2001  HN  ALA A 139      84.570 108.650   5.430  1.00  0.00           H  
ATOM   2002  HA  ALA A 139      83.440 109.480   8.010  1.00  0.00           H  
ATOM   2003  HB1 ALA A 139      83.060 107.080   7.540  1.00  0.00           H  
ATOM   2004  HB2 ALA A 139      84.780 106.770   7.420  1.00  0.00           H  
ATOM   2005  HB3 ALA A 139      84.100 107.320   9.040  1.00  0.00           H  
ATOM   2006  N   ARG A 140      86.460 109.470   6.800  1.00  0.00           N  
ATOM   2007  CA  ARG A 140      87.840 109.770   7.010  1.00  0.00           C  
ATOM   2008  C   ARG A 140      88.070 111.230   6.800  1.00  0.00           C  
ATOM   2009  O   ARG A 140      88.870 111.710   5.990  1.00  0.00           O  
ATOM   2010  CB  ARG A 140      88.770 108.940   6.110  1.00  0.00           C  
ATOM   2011  CG  ARG A 140      90.230 108.740   6.530  1.00  0.00           C  
ATOM   2012  CD  ARG A 140      91.270 108.880   5.420  1.00  0.00           C  
ATOM   2013  NE  ARG A 140      92.540 108.260   5.900  1.00  0.00           N  
ATOM   2014  CZ  ARG A 140      93.410 108.810   6.790  1.00  0.00           C  
ATOM   2015  NH1 ARG A 140      93.380 110.020   7.420  1.00  0.00           N1+
ATOM   2016  NH2 ARG A 140      94.490 108.060   7.160  1.00  0.00           N  
ATOM   2017  HN  ARG A 140      86.320 108.980   5.940  1.00  0.00           H  
ATOM   2018  HA  ARG A 140      88.070 109.600   8.050  1.00  0.00           H  
ATOM   2019  HB1 ARG A 140      88.350 107.910   6.070  1.00  0.00           H  
ATOM   2020  HB2 ARG A 140      88.670 109.420   5.110  1.00  0.00           H  
ATOM   2021  HG1 ARG A 140      90.430 109.550   7.270  1.00  0.00           H  
ATOM   2022  HG2 ARG A 140      90.320 107.720   6.970  1.00  0.00           H  
ATOM   2023  HD1 ARG A 140      90.920 108.240   4.580  1.00  0.00           H  
ATOM   2024  HD2 ARG A 140      91.430 109.930   5.110  1.00  0.00           H  
ATOM   2025  HE  ARG A 140      92.960 107.460   5.470  1.00  0.00           H  
ATOM   2026 1HH1 ARG A 140      92.930 110.740   6.910  1.00  0.00           H  
ATOM   2027 2HH1 ARG A 140      94.280 110.330   7.720  1.00  0.00           H  
ATOM   2028 1HH2 ARG A 140      95.140 108.390   7.840  1.00  0.00           H  
ATOM   2029 2HH2 ARG A 140      94.840 107.460   6.440  1.00  0.00           H  
ATOM   2030  N   THR A 141      87.270 111.990   7.570  1.00  0.00           N  
ATOM   2031  CA  THR A 141      87.120 113.410   7.520  1.00  0.00           C  
ATOM   2032  C   THR A 141      87.780 113.950   8.740  1.00  0.00           C  
ATOM   2033  O   THR A 141      87.820 113.400   9.840  1.00  0.00           O  
ATOM   2034  CB  THR A 141      85.700 113.860   7.400  1.00  0.00           C  
ATOM   2035  CG2 THR A 141      85.230 113.520   5.980  1.00  0.00           C  
ATOM   2036  OG1 THR A 141      84.880 113.200   8.350  1.00  0.00           O  
ATOM   2037  HN  THR A 141      86.630 111.560   8.200  1.00  0.00           H  
ATOM   2038  HA  THR A 141      87.580 113.800   6.620  1.00  0.00           H  
ATOM   2039  HB  THR A 141      85.610 114.970   7.460  1.00  0.00           H  
ATOM   2040  HG1 THR A 141      83.970 113.470   8.170  1.00  0.00           H  
ATOM   2041 1HG2 THR A 141      85.190 112.410   5.890  1.00  0.00           H  
ATOM   2042 2HG2 THR A 141      85.930 113.900   5.200  1.00  0.00           H  
ATOM   2043 3HG2 THR A 141      84.190 113.870   5.820  1.00  0.00           H  
ATOM   2044  N   VAL A 142      88.190 115.230   8.680  1.00  0.00           N  
ATOM   2045  CA  VAL A 142      88.740 115.930   9.790  1.00  0.00           C  
ATOM   2046  C   VAL A 142      87.650 116.370  10.700  1.00  0.00           C  
ATOM   2047  O   VAL A 142      87.800 116.570  11.910  1.00  0.00           O  
ATOM   2048  CB  VAL A 142      89.600 117.070   9.330  1.00  0.00           C  
ATOM   2049  CG1 VAL A 142      90.530 117.500  10.470  1.00  0.00           C  
ATOM   2050  CG2 VAL A 142      88.750 118.280   8.910  1.00  0.00           C  
ATOM   2051  HN  VAL A 142      88.200 115.820   7.870  1.00  0.00           H  
ATOM   2052  HA  VAL A 142      89.380 115.230  10.300  1.00  0.00           H  
ATOM   2053  HB  VAL A 142      90.160 116.700   8.440  1.00  0.00           H  
ATOM   2054 1HG1 VAL A 142      91.230 118.270  10.090  1.00  0.00           H  
ATOM   2055 2HG1 VAL A 142      91.130 116.620  10.790  1.00  0.00           H  
ATOM   2056 3HG1 VAL A 142      90.020 117.960  11.350  1.00  0.00           H  
ATOM   2057 1HG2 VAL A 142      88.210 118.710   9.780  1.00  0.00           H  
ATOM   2058 2HG2 VAL A 142      87.950 118.010   8.180  1.00  0.00           H  
ATOM   2059 3HG2 VAL A 142      89.400 119.070   8.500  1.00  0.00           H  
ATOM   2060  N   THR A 143      86.430 116.480  10.140  1.00  0.00           N  
ATOM   2061  CA  THR A 143      85.240 116.600  10.930  1.00  0.00           C  
ATOM   2062  C   THR A 143      84.950 115.430  11.810  1.00  0.00           C  
ATOM   2063  O   THR A 143      84.650 115.590  12.990  1.00  0.00           O  
ATOM   2064  CB  THR A 143      84.010 116.930  10.150  1.00  0.00           C  
ATOM   2065  CG2 THR A 143      84.050 118.430   9.840  1.00  0.00           C  
ATOM   2066  OG1 THR A 143      83.880 116.240   8.920  1.00  0.00           O  
ATOM   2067  HN  THR A 143      86.360 116.270   9.170  1.00  0.00           H  
ATOM   2068  HA  THR A 143      85.440 117.380  11.660  1.00  0.00           H  
ATOM   2069  HB  THR A 143      83.070 116.810  10.740  1.00  0.00           H  
ATOM   2070  HG1 THR A 143      83.370 115.450   9.120  1.00  0.00           H  
ATOM   2071 1HG2 THR A 143      83.210 118.730   9.170  1.00  0.00           H  
ATOM   2072 2HG2 THR A 143      83.970 119.060  10.750  1.00  0.00           H  
ATOM   2073 3HG2 THR A 143      84.980 118.770   9.320  1.00  0.00           H  
ATOM   2074  N   PHE A 144      85.070 114.180  11.330  1.00  0.00           N  
ATOM   2075  CA  PHE A 144      84.880 113.010  12.130  1.00  0.00           C  
ATOM   2076  C   PHE A 144      85.900 112.960  13.210  1.00  0.00           C  
ATOM   2077  O   PHE A 144      85.600 112.700  14.380  1.00  0.00           O  
ATOM   2078  CB  PHE A 144      84.960 111.770  11.220  1.00  0.00           C  
ATOM   2079  CG  PHE A 144      84.780 110.410  11.800  1.00  0.00           C  
ATOM   2080  CD1 PHE A 144      83.730 109.650  11.340  1.00  0.00           C  
ATOM   2081  CD2 PHE A 144      85.840 109.810  12.440  1.00  0.00           C  
ATOM   2082  CE1 PHE A 144      83.680 108.310  11.670  1.00  0.00           C  
ATOM   2083  CE2 PHE A 144      85.850 108.450  12.690  1.00  0.00           C  
ATOM   2084  CZ  PHE A 144      84.750 107.730  12.310  1.00  0.00           C  
ATOM   2085  HN  PHE A 144      85.230 113.940  10.380  1.00  0.00           H  
ATOM   2086  HA  PHE A 144      83.950 113.150  12.650  1.00  0.00           H  
ATOM   2087  HB1 PHE A 144      84.180 111.920  10.430  1.00  0.00           H  
ATOM   2088  HB2 PHE A 144      85.920 111.810  10.660  1.00  0.00           H  
ATOM   2089  HD1 PHE A 144      82.930 110.080  10.760  1.00  0.00           H  
ATOM   2090  HD2 PHE A 144      86.650 110.440  12.750  1.00  0.00           H  
ATOM   2091  HE1 PHE A 144      82.820 107.740  11.370  1.00  0.00           H  
ATOM   2092  HE2 PHE A 144      86.630 107.890  13.180  1.00  0.00           H  
ATOM   2093  HZ  PHE A 144      84.700 106.660  12.460  1.00  0.00           H  
ATOM   2094  N   GLY A 145      87.170 113.290  12.920  1.00  0.00           N  
ATOM   2095  CA  GLY A 145      88.220 113.390  13.890  1.00  0.00           C  
ATOM   2096  C   GLY A 145      88.060 114.390  14.970  1.00  0.00           C  
ATOM   2097  O   GLY A 145      88.240 114.080  16.150  1.00  0.00           O  
ATOM   2098  HN  GLY A 145      87.350 113.450  11.950  1.00  0.00           H  
ATOM   2099  HA1 GLY A 145      89.140 113.550  13.330  1.00  0.00           H  
ATOM   2100  HA2 GLY A 145      88.300 112.440  14.400  1.00  0.00           H  
ATOM   2101  N   VAL A 146      87.710 115.670  14.720  1.00  0.00           N  
ATOM   2102  CA  VAL A 146      87.620 116.680  15.720  1.00  0.00           C  
ATOM   2103  C   VAL A 146      86.540 116.330  16.700  1.00  0.00           C  
ATOM   2104  O   VAL A 146      86.830 116.500  17.880  1.00  0.00           O  
ATOM   2105  CB  VAL A 146      87.450 118.080  15.210  1.00  0.00           C  
ATOM   2106  CG1 VAL A 146      88.700 118.540  14.440  1.00  0.00           C  
ATOM   2107  CG2 VAL A 146      86.240 118.210  14.270  1.00  0.00           C  
ATOM   2108  HN  VAL A 146      87.510 115.980  13.790  1.00  0.00           H  
ATOM   2109  HA  VAL A 146      88.530 116.670  16.300  1.00  0.00           H  
ATOM   2110  HB  VAL A 146      87.320 118.770  16.070  1.00  0.00           H  
ATOM   2111 1HG1 VAL A 146      88.590 119.570  14.050  1.00  0.00           H  
ATOM   2112 2HG1 VAL A 146      89.550 118.630  15.140  1.00  0.00           H  
ATOM   2113 3HG1 VAL A 146      89.010 117.860  13.610  1.00  0.00           H  
ATOM   2114 1HG2 VAL A 146      86.190 117.500  13.420  1.00  0.00           H  
ATOM   2115 2HG2 VAL A 146      86.270 119.260  13.880  1.00  0.00           H  
ATOM   2116 3HG2 VAL A 146      85.310 118.120  14.860  1.00  0.00           H  
ATOM   2117  N   VAL A 147      85.340 115.870  16.310  1.00  0.00           N  
ATOM   2118  CA  VAL A 147      84.300 115.510  17.220  1.00  0.00           C  
ATOM   2119  C   VAL A 147      84.590 114.260  17.980  1.00  0.00           C  
ATOM   2120  O   VAL A 147      84.310 114.270  19.180  1.00  0.00           O  
ATOM   2121  CB  VAL A 147      82.920 115.470  16.650  1.00  0.00           C  
ATOM   2122  CG1 VAL A 147      82.660 116.910  16.190  1.00  0.00           C  
ATOM   2123  CG2 VAL A 147      82.690 114.360  15.610  1.00  0.00           C  
ATOM   2124  HN  VAL A 147      85.230 115.620  15.350  1.00  0.00           H  
ATOM   2125  HA  VAL A 147      84.310 116.290  17.970  1.00  0.00           H  
ATOM   2126  HB  VAL A 147      82.190 115.270  17.470  1.00  0.00           H  
ATOM   2127 1HG1 VAL A 147      82.910 117.640  16.990  1.00  0.00           H  
ATOM   2128 2HG1 VAL A 147      81.610 117.020  15.840  1.00  0.00           H  
ATOM   2129 3HG1 VAL A 147      83.230 117.190  15.280  1.00  0.00           H  
ATOM   2130 1HG2 VAL A 147      83.400 114.550  14.770  1.00  0.00           H  
ATOM   2131 2HG2 VAL A 147      82.780 113.300  15.950  1.00  0.00           H  
ATOM   2132 3HG2 VAL A 147      81.630 114.460  15.300  1.00  0.00           H  
ATOM   2133  N   THR A 148      85.220 113.270  17.320  1.00  0.00           N  
ATOM   2134  CA  THR A 148      85.560 112.020  17.940  1.00  0.00           C  
ATOM   2135  C   THR A 148      86.600 112.250  18.980  1.00  0.00           C  
ATOM   2136  O   THR A 148      86.590 111.700  20.080  1.00  0.00           O  
ATOM   2137  CB  THR A 148      85.940 110.940  16.980  1.00  0.00           C  
ATOM   2138  CG2 THR A 148      86.120 109.620  17.740  1.00  0.00           C  
ATOM   2139  OG1 THR A 148      84.900 110.690  16.040  1.00  0.00           O  
ATOM   2140  HN  THR A 148      85.560 113.340  16.390  1.00  0.00           H  
ATOM   2141  HA  THR A 148      84.700 111.680  18.500  1.00  0.00           H  
ATOM   2142  HB  THR A 148      86.830 111.200  16.360  1.00  0.00           H  
ATOM   2143  HG1 THR A 148      84.990 111.330  15.340  1.00  0.00           H  
ATOM   2144 1HG2 THR A 148      87.040 109.760  18.340  1.00  0.00           H  
ATOM   2145 2HG2 THR A 148      85.290 109.450  18.460  1.00  0.00           H  
ATOM   2146 3HG2 THR A 148      86.290 108.680  17.160  1.00  0.00           H  
ATOM   2147  N   SER A 149      87.560 113.150  18.700  1.00  0.00           N  
ATOM   2148  CA  SER A 149      88.510 113.670  19.620  1.00  0.00           C  
ATOM   2149  C   SER A 149      87.970 114.430  20.780  1.00  0.00           C  
ATOM   2150  O   SER A 149      88.420 114.160  21.890  1.00  0.00           O  
ATOM   2151  CB  SER A 149      89.560 114.570  18.940  1.00  0.00           C  
ATOM   2152  OG  SER A 149      90.500 113.760  18.240  1.00  0.00           O  
ATOM   2153  HN  SER A 149      87.630 113.470  17.760  1.00  0.00           H  
ATOM   2154  HA  SER A 149      89.040 112.800  20.000  1.00  0.00           H  
ATOM   2155  HB1 SER A 149      89.050 115.310  18.280  1.00  0.00           H  
ATOM   2156  HB2 SER A 149      90.150 115.110  19.700  1.00  0.00           H  
ATOM   2157  HG1 SER A 149      91.270 114.310  18.080  1.00  0.00           H  
ATOM   2158  N   VAL A 150      86.970 115.320  20.650  1.00  0.00           N  
ATOM   2159  CA  VAL A 150      86.380 115.910  21.820  1.00  0.00           C  
ATOM   2160  C   VAL A 150      85.430 115.010  22.520  1.00  0.00           C  
ATOM   2161  O   VAL A 150      85.350 115.070  23.750  1.00  0.00           O  
ATOM   2162  CB  VAL A 150      85.840 117.290  21.600  1.00  0.00           C  
ATOM   2163  CG1 VAL A 150      85.940 118.040  22.940  1.00  0.00           C  
ATOM   2164  CG2 VAL A 150      84.480 117.400  20.890  1.00  0.00           C  
ATOM   2165  HN  VAL A 150      86.580 115.680  19.810  1.00  0.00           H  
ATOM   2166  HA  VAL A 150      87.190 116.080  22.520  1.00  0.00           H  
ATOM   2167  HB  VAL A 150      86.590 117.780  20.960  1.00  0.00           H  
ATOM   2168 1HG1 VAL A 150      86.970 117.870  23.310  1.00  0.00           H  
ATOM   2169 2HG1 VAL A 150      85.820 119.140  22.800  1.00  0.00           H  
ATOM   2170 3HG1 VAL A 150      85.200 117.720  23.700  1.00  0.00           H  
ATOM   2171 1HG2 VAL A 150      83.590 117.000  21.420  1.00  0.00           H  
ATOM   2172 2HG2 VAL A 150      84.210 118.460  20.680  1.00  0.00           H  
ATOM   2173 3HG2 VAL A 150      84.670 116.910  19.910  1.00  0.00           H  
ATOM   2174  N   ILE A 151      84.760 114.050  21.860  1.00  0.00           N  
ATOM   2175  CA  ILE A 151      84.010 112.980  22.430  1.00  0.00           C  
ATOM   2176  C   ILE A 151      84.740 112.010  23.300  1.00  0.00           C  
ATOM   2177  O   ILE A 151      84.260 111.720  24.400  1.00  0.00           O  
ATOM   2178  CB  ILE A 151      83.150 112.290  21.420  1.00  0.00           C  
ATOM   2179  CG1 ILE A 151      81.880 113.090  21.080  1.00  0.00           C  
ATOM   2180  CG2 ILE A 151      82.870 110.790  21.620  1.00  0.00           C  
ATOM   2181  CD  ILE A 151      81.250 114.320  21.720  1.00  0.00           C  
ATOM   2182  HN  ILE A 151      84.650 114.090  20.870  1.00  0.00           H  
ATOM   2183  HA  ILE A 151      83.390 113.460  23.180  1.00  0.00           H  
ATOM   2184  HB  ILE A 151      83.740 112.180  20.480  1.00  0.00           H  
ATOM   2185 1HG1 ILE A 151      82.590 113.810  20.620  1.00  0.00           H  
ATOM   2186 2HG1 ILE A 151      81.620 112.660  22.070  1.00  0.00           H  
ATOM   2187 1HG2 ILE A 151      82.220 110.410  20.800  1.00  0.00           H  
ATOM   2188 2HG2 ILE A 151      82.310 110.650  22.570  1.00  0.00           H  
ATOM   2189 3HG2 ILE A 151      83.800 110.180  21.600  1.00  0.00           H  
ATOM   2190  HD1 ILE A 151      82.020 115.060  22.050  1.00  0.00           H  
ATOM   2191  HD2 ILE A 151      80.640 114.810  20.920  1.00  0.00           H  
ATOM   2192  HD3 ILE A 151      80.540 114.140  22.550  1.00  0.00           H  
ATOM   2193  N   THR A 152      85.940 111.510  22.940  1.00  0.00           N  
ATOM   2194  CA  THR A 152      86.740 110.650  23.760  1.00  0.00           C  
ATOM   2195  C   THR A 152      87.180 111.340  25.000  1.00  0.00           C  
ATOM   2196  O   THR A 152      87.200 110.810  26.110  1.00  0.00           O  
ATOM   2197  CB  THR A 152      87.990 110.170  23.080  1.00  0.00           C  
ATOM   2198  CG2 THR A 152      88.560 108.950  23.810  1.00  0.00           C  
ATOM   2199  OG1 THR A 152      87.750 109.770  21.740  1.00  0.00           O  
ATOM   2200  HN  THR A 152      86.320 111.660  22.040  1.00  0.00           H  
ATOM   2201  HA  THR A 152      86.110 109.830  24.080  1.00  0.00           H  
ATOM   2202  HB  THR A 152      88.780 110.960  23.030  1.00  0.00           H  
ATOM   2203  HG1 THR A 152      87.590 110.530  21.180  1.00  0.00           H  
ATOM   2204 1HG2 THR A 152      87.880 108.080  23.720  1.00  0.00           H  
ATOM   2205 2HG2 THR A 152      88.740 109.180  24.890  1.00  0.00           H  
ATOM   2206 3HG2 THR A 152      89.470 108.560  23.300  1.00  0.00           H  
ATOM   2207  N   TRP A 153      87.630 112.600  24.850  1.00  0.00           N  
ATOM   2208  CA  TRP A 153      87.970 113.420  25.970  1.00  0.00           C  
ATOM   2209  C   TRP A 153      86.830 113.730  26.880  1.00  0.00           C  
ATOM   2210  O   TRP A 153      86.980 113.620  28.090  1.00  0.00           O  
ATOM   2211  CB  TRP A 153      88.670 114.720  25.530  1.00  0.00           C  
ATOM   2212  CG  TRP A 153      90.160 114.660  25.660  1.00  0.00           C  
ATOM   2213  CD1 TRP A 153      90.760 114.280  26.820  1.00  0.00           C  
ATOM   2214  CD2 TRP A 153      91.140 115.290  24.830  1.00  0.00           C  
ATOM   2215  CE2 TRP A 153      92.320 115.190  25.540  1.00  0.00           C  
ATOM   2216  CE3 TRP A 153      91.060 115.940  23.640  1.00  0.00           C  
ATOM   2217  NE1 TRP A 153      92.100 114.560  26.730  1.00  0.00           N  
ATOM   2218  CZ2 TRP A 153      93.480 115.740  25.070  1.00  0.00           C  
ATOM   2219  CZ3 TRP A 153      92.200 116.570  23.210  1.00  0.00           C  
ATOM   2220  CH2 TRP A 153      93.380 116.490  23.920  1.00  0.00           C  
ATOM   2221  HN  TRP A 153      87.790 112.990  23.950  1.00  0.00           H  
ATOM   2222  HA  TRP A 153      88.690 112.870  26.560  1.00  0.00           H  
ATOM   2223  HB1 TRP A 153      88.440 114.890  24.460  1.00  0.00           H  
ATOM   2224  HB2 TRP A 153      88.330 115.640  26.040  1.00  0.00           H  
ATOM   2225  HD1 TRP A 153      90.340 113.620  27.560  1.00  0.00           H  
ATOM   2226  HE1 TRP A 153      92.830 114.130  27.210  1.00  0.00           H  
ATOM   2227  HE3 TRP A 153      90.140 116.010  23.070  1.00  0.00           H  
ATOM   2228  HZ2 TRP A 153      94.360 115.710  25.690  1.00  0.00           H  
ATOM   2229  HZ3 TRP A 153      92.210 117.170  22.320  1.00  0.00           H  
ATOM   2230  HH2 TRP A 153      94.250 117.010  23.540  1.00  0.00           H  
ATOM   2231  N   VAL A 154      85.630 114.050  26.360  1.00  0.00           N  
ATOM   2232  CA  VAL A 154      84.550 114.470  27.200  1.00  0.00           C  
ATOM   2233  C   VAL A 154      84.050 113.340  28.030  1.00  0.00           C  
ATOM   2234  O   VAL A 154      83.670 113.490  29.190  1.00  0.00           O  
ATOM   2235  CB  VAL A 154      83.470 115.210  26.480  1.00  0.00           C  
ATOM   2236  CG1 VAL A 154      82.680 116.060  27.480  1.00  0.00           C  
ATOM   2237  CG2 VAL A 154      82.460 114.340  25.720  1.00  0.00           C  
ATOM   2238  HN  VAL A 154      85.490 114.200  25.380  1.00  0.00           H  
ATOM   2239  HA  VAL A 154      85.060 115.200  27.820  1.00  0.00           H  
ATOM   2240  HB  VAL A 154      83.980 115.900  25.770  1.00  0.00           H  
ATOM   2241 1HG1 VAL A 154      83.300 116.800  28.040  1.00  0.00           H  
ATOM   2242 2HG1 VAL A 154      81.920 116.710  26.990  1.00  0.00           H  
ATOM   2243 3HG1 VAL A 154      82.150 115.480  28.270  1.00  0.00           H  
ATOM   2244 1HG2 VAL A 154      82.930 113.460  25.220  1.00  0.00           H  
ATOM   2245 2HG2 VAL A 154      81.930 114.910  24.930  1.00  0.00           H  
ATOM   2246 3HG2 VAL A 154      81.650 113.990  26.390  1.00  0.00           H  
ATOM   2247  N   VAL A 155      84.040 112.100  27.510  1.00  0.00           N  
ATOM   2248  CA  VAL A 155      83.700 110.980  28.330  1.00  0.00           C  
ATOM   2249  C   VAL A 155      84.780 110.520  29.250  1.00  0.00           C  
ATOM   2250  O   VAL A 155      84.540 110.000  30.330  1.00  0.00           O  
ATOM   2251  CB  VAL A 155      83.020 109.940  27.490  1.00  0.00           C  
ATOM   2252  CG1 VAL A 155      81.860 110.580  26.690  1.00  0.00           C  
ATOM   2253  CG2 VAL A 155      84.010 109.190  26.580  1.00  0.00           C  
ATOM   2254  HN  VAL A 155      84.330 111.920  26.570  1.00  0.00           H  
ATOM   2255  HA  VAL A 155      82.880 111.290  28.960  1.00  0.00           H  
ATOM   2256  HB  VAL A 155      82.600 109.180  28.180  1.00  0.00           H  
ATOM   2257 1HG1 VAL A 155      82.230 111.300  25.940  1.00  0.00           H  
ATOM   2258 2HG1 VAL A 155      81.260 109.750  26.270  1.00  0.00           H  
ATOM   2259 3HG1 VAL A 155      81.180 111.160  27.350  1.00  0.00           H  
ATOM   2260 1HG2 VAL A 155      85.010 109.120  27.050  1.00  0.00           H  
ATOM   2261 2HG2 VAL A 155      83.980 109.690  25.590  1.00  0.00           H  
ATOM   2262 3HG2 VAL A 155      83.610 108.160  26.490  1.00  0.00           H  
ATOM   2263  N   ALA A 156      86.060 110.810  28.920  1.00  0.00           N  
ATOM   2264  CA  ALA A 156      87.220 110.400  29.650  1.00  0.00           C  
ATOM   2265  C   ALA A 156      87.420 111.210  30.880  1.00  0.00           C  
ATOM   2266  O   ALA A 156      87.910 110.740  31.900  1.00  0.00           O  
ATOM   2267  CB  ALA A 156      88.470 110.390  28.750  1.00  0.00           C  
ATOM   2268  HN  ALA A 156      86.280 111.280  28.080  1.00  0.00           H  
ATOM   2269  HA  ALA A 156      87.060 109.390  30.000  1.00  0.00           H  
ATOM   2270  HB1 ALA A 156      88.540 111.360  28.220  1.00  0.00           H  
ATOM   2271  HB2 ALA A 156      88.420 109.600  27.970  1.00  0.00           H  
ATOM   2272  HB3 ALA A 156      89.470 110.230  29.220  1.00  0.00           H  
ATOM   2273  N   VAL A 157      86.990 112.490  30.860  1.00  0.00           N  
ATOM   2274  CA  VAL A 157      86.970 113.310  32.030  1.00  0.00           C  
ATOM   2275  C   VAL A 157      85.920 112.900  33.000  1.00  0.00           C  
ATOM   2276  O   VAL A 157      86.020 113.130  34.210  1.00  0.00           O  
ATOM   2277  CB  VAL A 157      86.800 114.780  31.770  1.00  0.00           C  
ATOM   2278  CG1 VAL A 157      88.020 115.340  31.010  1.00  0.00           C  
ATOM   2279  CG2 VAL A 157      85.560 115.090  30.920  1.00  0.00           C  
ATOM   2280  HN  VAL A 157      86.750 112.920  30.000  1.00  0.00           H  
ATOM   2281  HA  VAL A 157      87.880 113.200  32.600  1.00  0.00           H  
ATOM   2282  HB  VAL A 157      86.750 115.400  32.690  1.00  0.00           H  
ATOM   2283 1HG1 VAL A 157      87.900 116.390  30.640  1.00  0.00           H  
ATOM   2284 2HG1 VAL A 157      88.900 115.230  31.680  1.00  0.00           H  
ATOM   2285 3HG1 VAL A 157      88.280 114.800  30.080  1.00  0.00           H  
ATOM   2286 1HG2 VAL A 157      84.660 114.800  31.510  1.00  0.00           H  
ATOM   2287 2HG2 VAL A 157      85.640 114.600  29.920  1.00  0.00           H  
ATOM   2288 3HG2 VAL A 157      85.460 116.190  30.880  1.00  0.00           H  
ATOM   2289  N   PHE A 158      84.830 112.320  32.480  1.00  0.00           N  
ATOM   2290  CA  PHE A 158      83.710 111.930  33.280  1.00  0.00           C  
ATOM   2291  C   PHE A 158      83.940 110.610  33.930  1.00  0.00           C  
ATOM   2292  O   PHE A 158      83.550 110.400  35.080  1.00  0.00           O  
ATOM   2293  CB  PHE A 158      82.360 111.920  32.550  1.00  0.00           C  
ATOM   2294  CG  PHE A 158      81.960 113.240  31.990  1.00  0.00           C  
ATOM   2295  CD1 PHE A 158      81.130 113.310  30.900  1.00  0.00           C  
ATOM   2296  CD2 PHE A 158      82.320 114.420  32.610  1.00  0.00           C  
ATOM   2297  CE1 PHE A 158      80.670 114.510  30.420  1.00  0.00           C  
ATOM   2298  CE2 PHE A 158      81.840 115.630  32.190  1.00  0.00           C  
ATOM   2299  CZ  PHE A 158      81.040 115.670  31.070  1.00  0.00           C  
ATOM   2300  HN  PHE A 158      84.820 112.070  31.520  1.00  0.00           H  
ATOM   2301  HA  PHE A 158      83.560 112.560  34.140  1.00  0.00           H  
ATOM   2302  HB1 PHE A 158      81.570 111.650  33.280  1.00  0.00           H  
ATOM   2303  HB2 PHE A 158      82.420 111.190  31.710  1.00  0.00           H  
ATOM   2304  HD1 PHE A 158      80.750 112.410  30.440  1.00  0.00           H  
ATOM   2305  HD2 PHE A 158      82.980 114.360  33.460  1.00  0.00           H  
ATOM   2306  HE1 PHE A 158      80.040 114.570  29.540  1.00  0.00           H  
ATOM   2307  HE2 PHE A 158      82.140 116.480  32.800  1.00  0.00           H  
ATOM   2308  HZ  PHE A 158      80.750 116.620  30.660  1.00  0.00           H  
ATOM   2309  N   ALA A 159      84.850 109.820  33.340  1.00  0.00           N  
ATOM   2310  CA  ALA A 159      85.350 108.610  33.910  1.00  0.00           C  
ATOM   2311  C   ALA A 159      86.350 108.880  34.980  1.00  0.00           C  
ATOM   2312  O   ALA A 159      86.780 108.040  35.770  1.00  0.00           O  
ATOM   2313  CB  ALA A 159      85.890 107.720  32.770  1.00  0.00           C  
ATOM   2314  HN  ALA A 159      84.940 109.920  32.350  1.00  0.00           H  
ATOM   2315  HA  ALA A 159      84.540 108.090  34.400  1.00  0.00           H  
ATOM   2316  HB1 ALA A 159      85.100 107.550  32.010  1.00  0.00           H  
ATOM   2317  HB2 ALA A 159      86.730 108.230  32.260  1.00  0.00           H  
ATOM   2318  HB3 ALA A 159      86.220 106.730  33.150  1.00  0.00           H  
ATOM   2319  N   SER A 160      86.700 110.180  35.100  1.00  0.00           N  
ATOM   2320  CA  SER A 160      87.650 110.720  36.020  1.00  0.00           C  
ATOM   2321  C   SER A 160      86.930 111.490  37.080  1.00  0.00           C  
ATOM   2322  O   SER A 160      87.650 112.110  37.860  1.00  0.00           O  
ATOM   2323  CB  SER A 160      88.740 111.550  35.330  1.00  0.00           C  
ATOM   2324  OG  SER A 160      89.830 111.790  36.210  1.00  0.00           O  
ATOM   2325  HN  SER A 160      86.370 110.870  34.460  1.00  0.00           H  
ATOM   2326  HA  SER A 160      88.140 109.920  36.560  1.00  0.00           H  
ATOM   2327  HB1 SER A 160      89.060 110.870  34.520  1.00  0.00           H  
ATOM   2328  HB2 SER A 160      88.300 112.490  34.940  1.00  0.00           H  
ATOM   2329  HG1 SER A 160      89.580 112.600  36.660  1.00  0.00           H  
ATOM   2330  N   LEU A 161      85.590 111.470  37.160  1.00  0.00           N  
ATOM   2331  CA  LEU A 161      84.770 112.350  37.930  1.00  0.00           C  
ATOM   2332  C   LEU A 161      85.020 112.320  39.390  1.00  0.00           C  
ATOM   2333  O   LEU A 161      85.610 113.270  39.910  1.00  0.00           O  
ATOM   2334  CB  LEU A 161      83.290 112.100  37.560  1.00  0.00           C  
ATOM   2335  CG  LEU A 161      82.300 113.020  38.280  1.00  0.00           C  
ATOM   2336  CD1 LEU A 161      80.920 112.950  37.600  1.00  0.00           C  
ATOM   2337  CD2 LEU A 161      82.810 114.470  38.180  1.00  0.00           C  
ATOM   2338  HN  LEU A 161      85.050 110.970  36.490  1.00  0.00           H  
ATOM   2339  HA  LEU A 161      85.000 113.350  37.570  1.00  0.00           H  
ATOM   2340  HB1 LEU A 161      83.120 112.310  36.480  1.00  0.00           H  
ATOM   2341  HB2 LEU A 161      83.090 111.020  37.740  1.00  0.00           H  
ATOM   2342  HG  LEU A 161      82.150 112.780  39.350  1.00  0.00           H  
ATOM   2343 1HD1 LEU A 161      80.490 111.940  37.750  1.00  0.00           H  
ATOM   2344 2HD1 LEU A 161      80.220 113.690  38.030  1.00  0.00           H  
ATOM   2345 3HD1 LEU A 161      81.080 113.140  36.520  1.00  0.00           H  
ATOM   2346 1HD2 LEU A 161      83.120 114.780  37.160  1.00  0.00           H  
ATOM   2347 2HD2 LEU A 161      83.660 114.700  38.860  1.00  0.00           H  
ATOM   2348 3HD2 LEU A 161      82.060 115.210  38.550  1.00  0.00           H  
ATOM   2349  N   PRO A 162      84.680 111.410  40.250  1.00  0.00           N  
ATOM   2350  CA  PRO A 162      85.110 110.040  40.310  1.00  0.00           C  
ATOM   2351  C   PRO A 162      86.540 109.880  40.690  1.00  0.00           C  
ATOM   2352  O   PRO A 162      86.970 108.740  40.860  1.00  0.00           O  
ATOM   2353  CB  PRO A 162      84.270 109.410  41.420  1.00  0.00           C  
ATOM   2354  CG  PRO A 162      84.100 110.550  42.440  1.00  0.00           C  
ATOM   2355  CD  PRO A 162      83.960 111.730  41.480  1.00  0.00           C  
ATOM   2356  HA  PRO A 162      85.010 109.550  39.350  1.00  0.00           H  
ATOM   2357  HB1 PRO A 162      84.720 108.550  41.950  1.00  0.00           H  
ATOM   2358  HB2 PRO A 162      83.310 109.080  40.980  1.00  0.00           H  
ATOM   2359  HG1 PRO A 162      85.000 110.790  43.050  1.00  0.00           H  
ATOM   2360  HG2 PRO A 162      83.150 110.430  43.010  1.00  0.00           H  
ATOM   2361  HD1 PRO A 162      84.390 112.600  42.020  1.00  0.00           H  
ATOM   2362  HD2 PRO A 162      82.910 112.010  41.240  1.00  0.00           H  
ATOM   2363  N   ASN A 163      87.320 110.970  40.810  1.00  0.00           N  
ATOM   2364  CA  ASN A 163      88.730 110.950  41.090  1.00  0.00           C  
ATOM   2365  C   ASN A 163      89.150 112.330  41.440  1.00  0.00           C  
ATOM   2366  O   ASN A 163      89.620 112.660  42.530  1.00  0.00           O  
ATOM   2367  CB  ASN A 163      89.520 110.340  39.920  1.00  0.00           C  
ATOM   2368  CG  ASN A 163      90.500 109.240  40.330  1.00  0.00           C  
ATOM   2369  ND2 ASN A 163      91.630 109.580  40.990  1.00  0.00           N  
ATOM   2370  OD1 ASN A 163      90.250 108.070  40.040  1.00  0.00           O  
ATOM   2371  HN  ASN A 163      86.880 111.840  40.580  1.00  0.00           H  
ATOM   2372  HA  ASN A 163      88.860 110.320  41.960  1.00  0.00           H  
ATOM   2373  HB1 ASN A 163      90.140 111.100  39.410  1.00  0.00           H  
ATOM   2374  HB2 ASN A 163      88.800 109.910  39.180  1.00  0.00           H  
ATOM   2375 1HD2 ASN A 163      91.780 110.500  41.340  1.00  0.00           H  
ATOM   2376 2HD2 ASN A 163      92.310 108.840  40.990  1.00  0.00           H  
ATOM   2377  N   ILE A 164      89.000 113.280  40.490  1.00  0.00           N  
ATOM   2378  CA  ILE A 164      89.530 114.610  40.500  1.00  0.00           C  
ATOM   2379  C   ILE A 164      89.110 115.390  41.690  1.00  0.00           C  
ATOM   2380  O   ILE A 164      89.820 116.050  42.450  1.00  0.00           O  
ATOM   2381  CB  ILE A 164      89.120 115.470  39.340  1.00  0.00           C  
ATOM   2382  CG1 ILE A 164      89.560 114.830  38.020  1.00  0.00           C  
ATOM   2383  CG2 ILE A 164      89.810 116.850  39.340  1.00  0.00           C  
ATOM   2384  CD  ILE A 164      88.830 115.270  36.750  1.00  0.00           C  
ATOM   2385  HN  ILE A 164      88.560 113.050  39.630  1.00  0.00           H  
ATOM   2386  HA  ILE A 164      90.610 114.570  40.520  1.00  0.00           H  
ATOM   2387  HB  ILE A 164      88.010 115.530  39.290  1.00  0.00           H  
ATOM   2388 1HG1 ILE A 164      90.660 115.010  37.990  1.00  0.00           H  
ATOM   2389 2HG1 ILE A 164      89.460 113.720  38.060  1.00  0.00           H  
ATOM   2390 1HG2 ILE A 164      89.920 117.300  38.330  1.00  0.00           H  
ATOM   2391 2HG2 ILE A 164      89.260 117.590  39.970  1.00  0.00           H  
ATOM   2392 3HG2 ILE A 164      90.830 116.760  39.760  1.00  0.00           H  
ATOM   2393  HD1 ILE A 164      88.960 116.370  36.650  1.00  0.00           H  
ATOM   2394  HD2 ILE A 164      89.200 114.740  35.850  1.00  0.00           H  
ATOM   2395  HD3 ILE A 164      87.730 115.100  36.780  1.00  0.00           H  
ATOM   2396  N   ILE A 165      87.820 115.200  42.010  1.00  0.00           N  
ATOM   2397  CA  ILE A 165      87.080 115.720  43.120  1.00  0.00           C  
ATOM   2398  C   ILE A 165      87.610 115.340  44.460  1.00  0.00           C  
ATOM   2399  O   ILE A 165      87.560 116.070  45.450  1.00  0.00           O  
ATOM   2400  CB  ILE A 165      85.700 115.200  42.870  1.00  0.00           C  
ATOM   2401  CG1 ILE A 165      84.890 116.250  42.090  1.00  0.00           C  
ATOM   2402  CG2 ILE A 165      84.930 114.740  44.110  1.00  0.00           C  
ATOM   2403  CD  ILE A 165      83.460 115.820  41.750  1.00  0.00           C  
ATOM   2404  HN  ILE A 165      87.220 114.620  41.460  1.00  0.00           H  
ATOM   2405  HA  ILE A 165      87.140 116.800  43.060  1.00  0.00           H  
ATOM   2406  HB  ILE A 165      85.650 114.290  42.230  1.00  0.00           H  
ATOM   2407 1HG1 ILE A 165      84.840 117.200  42.660  1.00  0.00           H  
ATOM   2408 2HG1 ILE A 165      85.430 116.440  41.130  1.00  0.00           H  
ATOM   2409 1HG2 ILE A 165      84.940 115.500  44.920  1.00  0.00           H  
ATOM   2410 2HG2 ILE A 165      83.870 114.500  43.850  1.00  0.00           H  
ATOM   2411 3HG2 ILE A 165      85.320 113.810  44.580  1.00  0.00           H  
ATOM   2412  HD1 ILE A 165      82.850 115.740  42.680  1.00  0.00           H  
ATOM   2413  HD2 ILE A 165      83.490 114.830  41.240  1.00  0.00           H  
ATOM   2414  HD3 ILE A 165      83.010 116.630  41.140  1.00  0.00           H  
ATOM   2415  N   PHE A 166      88.210 114.150  44.630  1.00  0.00           N  
ATOM   2416  CA  PHE A 166      88.640 113.610  45.880  1.00  0.00           C  
ATOM   2417  C   PHE A 166      90.110 113.370  46.010  1.00  0.00           C  
ATOM   2418  O   PHE A 166      90.550 112.560  46.820  1.00  0.00           O  
ATOM   2419  CB  PHE A 166      87.780 112.390  46.270  1.00  0.00           C  
ATOM   2420  CG  PHE A 166      86.640 112.640  47.200  1.00  0.00           C  
ATOM   2421  CD1 PHE A 166      86.080 111.600  47.900  1.00  0.00           C  
ATOM   2422  CD2 PHE A 166      86.170 113.900  47.480  1.00  0.00           C  
ATOM   2423  CE1 PHE A 166      85.170 111.850  48.900  1.00  0.00           C  
ATOM   2424  CE2 PHE A 166      85.160 114.120  48.380  1.00  0.00           C  
ATOM   2425  CZ  PHE A 166      84.670 113.100  49.170  1.00  0.00           C  
ATOM   2426  HN  PHE A 166      88.470 113.620  43.830  1.00  0.00           H  
ATOM   2427  HA  PHE A 166      88.610 114.380  46.640  1.00  0.00           H  
ATOM   2428  HB1 PHE A 166      88.350 111.570  46.760  1.00  0.00           H  
ATOM   2429  HB2 PHE A 166      87.350 112.030  45.310  1.00  0.00           H  
ATOM   2430  HD1 PHE A 166      86.410 110.590  47.710  1.00  0.00           H  
ATOM   2431  HD2 PHE A 166      86.510 114.740  46.900  1.00  0.00           H  
ATOM   2432  HE1 PHE A 166      84.840 111.030  49.530  1.00  0.00           H  
ATOM   2433  HE2 PHE A 166      84.770 115.100  48.620  1.00  0.00           H  
ATOM   2434  HZ  PHE A 166      83.920 113.330  49.910  1.00  0.00           H  
ATOM   2435  N   THR A 167      90.930 114.130  45.260  1.00  0.00           N  
ATOM   2436  CA  THR A 167      92.360 114.060  45.310  1.00  0.00           C  
ATOM   2437  C   THR A 167      92.880 115.370  45.780  1.00  0.00           C  
ATOM   2438  O   THR A 167      92.850 116.310  44.990  1.00  0.00           O  
ATOM   2439  CB  THR A 167      93.100 113.710  44.050  1.00  0.00           C  
ATOM   2440  CG2 THR A 167      92.790 112.240  43.740  1.00  0.00           C  
ATOM   2441  OG1 THR A 167      92.660 114.520  42.970  1.00  0.00           O  
ATOM   2442  HN  THR A 167      90.480 114.800  44.680  1.00  0.00           H  
ATOM   2443  HA  THR A 167      92.670 113.350  46.070  1.00  0.00           H  
ATOM   2444  HB  THR A 167      94.200 113.800  44.160  1.00  0.00           H  
ATOM   2445  HG1 THR A 167      92.420 115.380  43.330  1.00  0.00           H  
ATOM   2446 1HG2 THR A 167      91.740 112.090  43.400  1.00  0.00           H  
ATOM   2447 2HG2 THR A 167      93.040 111.630  44.630  1.00  0.00           H  
ATOM   2448 3HG2 THR A 167      93.460 111.900  42.910  1.00  0.00           H  
ATOM   2449  N   ARG A 168      93.430 115.500  47.010  1.00  0.00           N  
ATOM   2450  CA  ARG A 168      93.900 116.720  47.590  1.00  0.00           C  
ATOM   2451  C   ARG A 168      95.230 116.650  48.260  1.00  0.00           C  
ATOM   2452  O   ARG A 168      95.690 115.590  48.690  1.00  0.00           O  
ATOM   2453  CB  ARG A 168      92.840 117.170  48.610  1.00  0.00           C  
ATOM   2454  CG  ARG A 168      91.570 117.570  47.860  1.00  0.00           C  
ATOM   2455  CD  ARG A 168      90.470 118.040  48.810  1.00  0.00           C  
ATOM   2456  NE  ARG A 168      89.180 117.990  48.060  1.00  0.00           N  
ATOM   2457  CZ  ARG A 168      88.770 118.760  47.010  1.00  0.00           C  
ATOM   2458  NH1 ARG A 168      89.560 119.500  46.180  1.00  0.00           N1+
ATOM   2459  NH2 ARG A 168      87.440 118.800  46.700  1.00  0.00           N  
ATOM   2460  HN  ARG A 168      93.650 114.640  47.470  1.00  0.00           H  
ATOM   2461  HA  ARG A 168      93.950 117.510  46.860  1.00  0.00           H  
ATOM   2462  HB1 ARG A 168      93.230 118.000  49.240  1.00  0.00           H  
ATOM   2463  HB2 ARG A 168      92.710 116.320  49.310  1.00  0.00           H  
ATOM   2464  HG1 ARG A 168      91.230 116.700  47.260  1.00  0.00           H  
ATOM   2465  HG2 ARG A 168      91.800 118.420  47.180  1.00  0.00           H  
ATOM   2466  HD1 ARG A 168      90.410 117.410  49.720  1.00  0.00           H  
ATOM   2467  HD2 ARG A 168      90.670 119.100  49.090  1.00  0.00           H  
ATOM   2468  HE  ARG A 168      88.440 117.380  48.360  1.00  0.00           H  
ATOM   2469 1HH1 ARG A 168      89.040 119.950  45.450  1.00  0.00           H  
ATOM   2470 2HH1 ARG A 168      90.550 119.400  46.120  1.00  0.00           H  
ATOM   2471 1HH2 ARG A 168      86.830 118.340  47.350  1.00  0.00           H  
ATOM   2472 2HH2 ARG A 168      87.210 119.170  45.800  1.00  0.00           H  
ATOM   2473  N   SER A 169      95.950 117.780  48.250  1.00  0.00           N  
ATOM   2474  CA  SER A 169      97.300 117.870  48.710  1.00  0.00           C  
ATOM   2475  C   SER A 169      97.290 118.060  50.190  1.00  0.00           C  
ATOM   2476  O   SER A 169      97.560 119.110  50.760  1.00  0.00           O  
ATOM   2477  CB  SER A 169      98.030 119.060  48.070  1.00  0.00           C  
ATOM   2478  OG  SER A 169      99.440 118.940  48.150  1.00  0.00           O  
ATOM   2479  HN  SER A 169      95.640 118.670  47.920  1.00  0.00           H  
ATOM   2480  HA  SER A 169      97.840 116.960  48.520  1.00  0.00           H  
ATOM   2481  HB1 SER A 169      97.830 119.060  46.980  1.00  0.00           H  
ATOM   2482  HB2 SER A 169      97.650 120.050  48.410  1.00  0.00           H  
ATOM   2483  HG1 SER A 169      99.610 118.920  49.090  1.00  0.00           H  
ATOM   2484  N   GLN A 170      96.980 116.990  50.960  1.00  0.00           N  
ATOM   2485  CA  GLN A 170      96.780 117.180  52.360  1.00  0.00           C  
ATOM   2486  C   GLN A 170      96.730 115.890  53.100  1.00  0.00           C  
ATOM   2487  O   GLN A 170      95.760 115.150  53.000  1.00  0.00           O  
ATOM   2488  CB  GLN A 170      95.430 117.900  52.560  1.00  0.00           C  
ATOM   2489  CG  GLN A 170      94.980 118.030  54.020  1.00  0.00           C  
ATOM   2490  CD  GLN A 170      93.690 118.830  54.030  1.00  0.00           C  
ATOM   2491  NE2 GLN A 170      92.500 118.180  54.020  1.00  0.00           N  
ATOM   2492  OE1 GLN A 170      93.760 120.060  53.980  1.00  0.00           O  
ATOM   2493  HN  GLN A 170      96.860 116.080  50.570  1.00  0.00           H  
ATOM   2494  HA  GLN A 170      97.610 117.720  52.790  1.00  0.00           H  
ATOM   2495  HB1 GLN A 170      95.500 118.900  52.070  1.00  0.00           H  
ATOM   2496  HB2 GLN A 170      94.650 117.350  52.000  1.00  0.00           H  
ATOM   2497  HG1 GLN A 170      95.690 118.560  54.690  1.00  0.00           H  
ATOM   2498  HG2 GLN A 170      94.790 117.010  54.430  1.00  0.00           H  
ATOM   2499 1HE2 GLN A 170      92.520 117.180  54.070  1.00  0.00           H  
ATOM   2500 2HE2 GLN A 170      91.640 118.660  53.840  1.00  0.00           H  
ATOM   2501  N   LYS A 171      97.770 115.640  53.920  1.00  0.00           N  
ATOM   2502  CA  LYS A 171      97.900 114.640  54.940  1.00  0.00           C  
ATOM   2503  C   LYS A 171      98.830 115.380  55.850  1.00  0.00           C  
ATOM   2504  O   LYS A 171      99.710 116.160  55.490  1.00  0.00           O  
ATOM   2505  CB  LYS A 171      98.370 113.280  54.410  1.00  0.00           C  
ATOM   2506  CG  LYS A 171      97.370 112.590  53.490  1.00  0.00           C  
ATOM   2507  CD  LYS A 171      95.970 112.300  54.040  1.00  0.00           C  
ATOM   2508  CE  LYS A 171      96.020 111.550  55.370  1.00  0.00           C  
ATOM   2509  NZ  LYS A 171      94.740 110.890  55.730  1.00  0.00           N1+
ATOM   2510  HN  LYS A 171      98.610 116.170  53.830  1.00  0.00           H  
ATOM   2511  HA  LYS A 171      96.960 114.680  55.470  1.00  0.00           H  
ATOM   2512  HB1 LYS A 171      99.320 113.460  53.870  1.00  0.00           H  
ATOM   2513  HB2 LYS A 171      98.630 112.630  55.280  1.00  0.00           H  
ATOM   2514  HG1 LYS A 171      97.230 113.140  52.540  1.00  0.00           H  
ATOM   2515  HG2 LYS A 171      97.780 111.590  53.220  1.00  0.00           H  
ATOM   2516  HD1 LYS A 171      95.520 111.660  53.250  1.00  0.00           H  
ATOM   2517  HD2 LYS A 171      95.330 113.180  54.260  1.00  0.00           H  
ATOM   2518  HE1 LYS A 171      96.190 112.340  56.120  1.00  0.00           H  
ATOM   2519  HE2 LYS A 171      96.830 110.790  55.350  1.00  0.00           H  
ATOM   2520  HZ1 LYS A 171      94.730 110.560  56.710  1.00  0.00           H  
ATOM   2521  HZ2 LYS A 171      94.670 109.990  55.210  1.00  0.00           H  
ATOM   2522  HZ3 LYS A 171      93.850 111.380  55.540  1.00  0.00           H  
ATOM   2523  N   GLU A 172      98.600 115.350  57.180  1.00  0.00           N  
ATOM   2524  CA  GLU A 172      99.170 116.380  58.000  1.00  0.00           C  
ATOM   2525  C   GLU A 172      99.720 115.890  59.300  1.00  0.00           C  
ATOM   2526  O   GLU A 172      99.290 116.340  60.360  1.00  0.00           O  
ATOM   2527  CB  GLU A 172      98.140 117.500  58.230  1.00  0.00           C  
ATOM   2528  CG  GLU A 172      97.890 118.230  56.900  1.00  0.00           C  
ATOM   2529  CD  GLU A 172      97.260 119.600  57.110  1.00  0.00           C  
ATOM   2530  OE1 GLU A 172      96.980 120.270  56.090  1.00  0.00           O  
ATOM   2531  OE2 GLU A 172      97.010 119.940  58.300  1.00  0.00           O1-
ATOM   2532  HN  GLU A 172      97.930 114.710  57.540  1.00  0.00           H  
ATOM   2533  HA  GLU A 172     100.040 116.820  57.550  1.00  0.00           H  
ATOM   2534  HB1 GLU A 172      97.140 117.160  58.560  1.00  0.00           H  
ATOM   2535  HB2 GLU A 172      98.510 118.170  59.030  1.00  0.00           H  
ATOM   2536  HG1 GLU A 172      98.900 118.360  56.440  1.00  0.00           H  
ATOM   2537  HG2 GLU A 172      97.210 117.600  56.290  1.00  0.00           H  
ATOM   2538  N   GLY A 173     100.740 115.030  59.200  1.00  0.00           N  
ATOM   2539  CA  GLY A 173     101.940 115.110  59.980  1.00  0.00           C  
ATOM   2540  C   GLY A 173     102.600 116.280  59.350  1.00  0.00           C  
ATOM   2541  O   GLY A 173     102.190 117.430  59.450  1.00  0.00           O  
ATOM   2542  HN  GLY A 173     100.890 114.470  58.390  1.00  0.00           H  
ATOM   2543  HA1 GLY A 173     102.530 114.200  59.960  1.00  0.00           H  
ATOM   2544  HA2 GLY A 173     101.770 115.360  61.020  1.00  0.00           H  
ATOM   2545  N   LEU A 174     103.570 115.960  58.480  1.00  0.00           N  
ATOM   2546  CA  LEU A 174     103.600 116.850  57.360  1.00  0.00           C  
ATOM   2547  C   LEU A 174     103.790 116.090  56.100  1.00  0.00           C  
ATOM   2548  O   LEU A 174     104.780 116.250  55.390  1.00  0.00           O  
ATOM   2549  CB  LEU A 174     104.560 118.050  57.490  1.00  0.00           C  
ATOM   2550  CG  LEU A 174     103.970 119.350  56.910  1.00  0.00           C  
ATOM   2551  CD1 LEU A 174     104.920 120.530  57.190  1.00  0.00           C  
ATOM   2552  CD2 LEU A 174     103.610 119.320  55.410  1.00  0.00           C  
ATOM   2553  HN  LEU A 174     103.970 115.040  58.400  1.00  0.00           H  
ATOM   2554  HA  LEU A 174     102.610 117.240  57.170  1.00  0.00           H  
ATOM   2555  HB1 LEU A 174     104.790 118.240  58.560  1.00  0.00           H  
ATOM   2556  HB2 LEU A 174     105.530 117.890  56.970  1.00  0.00           H  
ATOM   2557  HG  LEU A 174     103.050 119.590  57.480  1.00  0.00           H  
ATOM   2558 1HD1 LEU A 174     104.360 121.410  56.800  1.00  0.00           H  
ATOM   2559 2HD1 LEU A 174     105.160 120.660  58.270  1.00  0.00           H  
ATOM   2560 3HD1 LEU A 174     105.860 120.410  56.610  1.00  0.00           H  
ATOM   2561 1HD2 LEU A 174     104.520 119.140  54.790  1.00  0.00           H  
ATOM   2562 2HD2 LEU A 174     103.230 120.320  55.100  1.00  0.00           H  
ATOM   2563 3HD2 LEU A 174     102.970 118.500  55.030  1.00  0.00           H  
ATOM   2564  N   HIS A 175     102.940 115.070  55.900  1.00  0.00           N  
ATOM   2565  CA  HIS A 175     102.900 114.370  54.650  1.00  0.00           C  
ATOM   2566  C   HIS A 175     102.150 115.140  53.620  1.00  0.00           C  
ATOM   2567  O   HIS A 175     100.970 114.870  53.400  1.00  0.00           O  
ATOM   2568  CB  HIS A 175     102.090 113.070  54.800  1.00  0.00           C  
ATOM   2569  CG  HIS A 175     102.400 112.200  55.980  1.00  0.00           C  
ATOM   2570  CD2 HIS A 175     102.890 110.930  55.940  1.00  0.00           C  
ATOM   2571  ND1 HIS A 175     101.740 112.430  57.170  1.00  0.00           N  
ATOM   2572  CE1 HIS A 175     101.900 111.320  57.880  1.00  0.00           C  
ATOM   2573  NE2 HIS A 175     102.550 110.380  57.160  1.00  0.00           N  
ATOM   2574  HN  HIS A 175     102.220 114.800  56.530  1.00  0.00           H  
ATOM   2575  HA  HIS A 175     103.880 114.140  54.260  1.00  0.00           H  
ATOM   2576  HB1 HIS A 175     102.050 112.440  53.890  1.00  0.00           H  
ATOM   2577  HB2 HIS A 175     101.030 113.330  55.030  1.00  0.00           H  
ATOM   2578  HD2 HIS A 175     103.490 110.470  55.170  1.00  0.00           H  
ATOM   2579  HE1 HIS A 175     101.500 111.220  58.900  1.00  0.00           H  
ATOM   2580  HE2 HIS A 175     102.780 109.440  57.420  1.00  0.00           H  
ATOM   2581  N   TYR A 176     102.700 116.110  52.870  1.00  0.00           N  
ATOM   2582  CA  TYR A 176     101.900 116.680  51.840  1.00  0.00           C  
ATOM   2583  C   TYR A 176     101.890 115.750  50.680  1.00  0.00           C  
ATOM   2584  O   TYR A 176     102.800 115.680  49.860  1.00  0.00           O  
ATOM   2585  CB  TYR A 176     102.440 118.090  51.530  1.00  0.00           C  
ATOM   2586  CG  TYR A 176     101.560 119.270  51.710  1.00  0.00           C  
ATOM   2587  CD1 TYR A 176     101.740 120.400  50.950  1.00  0.00           C  
ATOM   2588  CD2 TYR A 176     100.620 119.210  52.720  1.00  0.00           C  
ATOM   2589  CE1 TYR A 176     100.930 121.490  51.170  1.00  0.00           C  
ATOM   2590  CE2 TYR A 176      99.820 120.310  52.960  1.00  0.00           C  
ATOM   2591  CZ  TYR A 176      99.970 121.410  52.150  1.00  0.00           C  
ATOM   2592  OH  TYR A 176      99.260 122.590  52.460  1.00  0.00           O  
ATOM   2593  HN  TYR A 176     103.610 116.480  53.080  1.00  0.00           H  
ATOM   2594  HA  TYR A 176     100.860 116.750  52.140  1.00  0.00           H  
ATOM   2595  HB1 TYR A 176     102.690 118.110  50.450  1.00  0.00           H  
ATOM   2596  HB2 TYR A 176     103.340 118.260  52.160  1.00  0.00           H  
ATOM   2597  HD1 TYR A 176     102.470 120.490  50.160  1.00  0.00           H  
ATOM   2598  HD2 TYR A 176     100.560 118.350  53.370  1.00  0.00           H  
ATOM   2599  HE1 TYR A 176     101.160 122.380  50.610  1.00  0.00           H  
ATOM   2600  HE2 TYR A 176      99.130 120.250  53.790  1.00  0.00           H  
ATOM   2601  HH  TYR A 176      98.800 122.450  53.290  1.00  0.00           H  
ATOM   2602  N   THR A 177     100.810 114.950  50.530  1.00  0.00           N  
ATOM   2603  CA  THR A 177     100.590 113.910  49.570  1.00  0.00           C  
ATOM   2604  C   THR A 177      99.360 114.030  48.740  1.00  0.00           C  
ATOM   2605  O   THR A 177      98.360 114.530  49.250  1.00  0.00           O  
ATOM   2606  CB  THR A 177     100.720 112.510  50.090  1.00  0.00           C  
ATOM   2607  CG2 THR A 177     102.180 112.290  50.530  1.00  0.00           C  
ATOM   2608  OG1 THR A 177      99.900 112.310  51.240  1.00  0.00           O  
ATOM   2609  HN  THR A 177     100.120 114.980  51.250  1.00  0.00           H  
ATOM   2610  HA  THR A 177     101.410 113.940  48.870  1.00  0.00           H  
ATOM   2611  HB  THR A 177     100.520 111.790  49.270  1.00  0.00           H  
ATOM   2612  HG1 THR A 177      99.690 111.380  51.270  1.00  0.00           H  
ATOM   2613 1HG2 THR A 177     102.820 112.620  49.680  1.00  0.00           H  
ATOM   2614 2HG2 THR A 177     102.370 111.200  50.650  1.00  0.00           H  
ATOM   2615 3HG2 THR A 177     102.360 112.840  51.480  1.00  0.00           H  
ATOM   2616  N   CYS A 178      99.410 113.650  47.450  1.00  0.00           N  
ATOM   2617  CA  CYS A 178      98.230 113.780  46.660  1.00  0.00           C  
ATOM   2618  C   CYS A 178      97.490 112.490  46.710  1.00  0.00           C  
ATOM   2619  O   CYS A 178      97.570 111.670  45.800  1.00  0.00           O  
ATOM   2620  CB  CYS A 178      98.540 114.210  45.210  1.00  0.00           C  
ATOM   2621  SG  CYS A 178      97.320 115.440  44.660  1.00  0.00           S  
ATOM   2622  HN  CYS A 178     100.260 113.310  47.050  1.00  0.00           H  
ATOM   2623  HA  CYS A 178      97.560 114.540  47.050  1.00  0.00           H  
ATOM   2624  HB1 CYS A 178      98.730 113.400  44.480  1.00  0.00           H  
ATOM   2625  HB2 CYS A 178      99.530 114.720  45.190  1.00  0.00           H  
ATOM   2626  N   SER A 179      96.810 112.200  47.830  1.00  0.00           N  
ATOM   2627  CA  SER A 179      96.070 111.000  48.100  1.00  0.00           C  
ATOM   2628  C   SER A 179      94.730 110.990  47.470  1.00  0.00           C  
ATOM   2629  O   SER A 179      94.280 111.960  46.860  1.00  0.00           O  
ATOM   2630  CB  SER A 179      96.110 110.760  49.620  1.00  0.00           C  
ATOM   2631  OG  SER A 179      96.760 109.580  50.060  1.00  0.00           O  
ATOM   2632  HN  SER A 179      96.810 112.910  48.530  1.00  0.00           H  
ATOM   2633  HA  SER A 179      96.600 110.170  47.650  1.00  0.00           H  
ATOM   2634  HB1 SER A 179      95.080 110.800  50.060  1.00  0.00           H  
ATOM   2635  HB2 SER A 179      96.730 111.580  50.050  1.00  0.00           H  
ATOM   2636  HG1 SER A 179      96.180 108.830  49.950  1.00  0.00           H  
ATOM   2637  N   SER A 180      94.080 109.820  47.550  1.00  0.00           N  
ATOM   2638  CA  SER A 180      92.690 109.670  47.250  1.00  0.00           C  
ATOM   2639  C   SER A 180      91.960 109.600  48.550  1.00  0.00           C  
ATOM   2640  O   SER A 180      92.050 108.650  49.320  1.00  0.00           O  
ATOM   2641  CB  SER A 180      92.380 108.420  46.400  1.00  0.00           C  
ATOM   2642  OG  SER A 180      91.000 108.220  46.120  1.00  0.00           O  
ATOM   2643  HN  SER A 180      94.470 108.980  47.910  1.00  0.00           H  
ATOM   2644  HA  SER A 180      92.410 110.560  46.710  1.00  0.00           H  
ATOM   2645  HB1 SER A 180      92.890 108.530  45.420  1.00  0.00           H  
ATOM   2646  HB2 SER A 180      92.780 107.540  46.940  1.00  0.00           H  
ATOM   2647  HG1 SER A 180      90.610 109.010  45.750  1.00  0.00           H  
ATOM   2648  N   HIS A 181      91.230 110.690  48.860  1.00  0.00           N  
ATOM   2649  CA  HIS A 181      90.590 110.890  50.120  1.00  0.00           C  
ATOM   2650  C   HIS A 181      89.190 110.380  50.050  1.00  0.00           C  
ATOM   2651  O   HIS A 181      88.310 111.170  49.720  1.00  0.00           O  
ATOM   2652  CB  HIS A 181      90.620 112.390  50.470  1.00  0.00           C  
ATOM   2653  CG  HIS A 181      91.900 112.880  51.080  1.00  0.00           C  
ATOM   2654  CD2 HIS A 181      93.130 113.170  50.600  1.00  0.00           C  
ATOM   2655  ND1 HIS A 181      91.770 113.340  52.380  1.00  0.00           N  
ATOM   2656  CE1 HIS A 181      92.920 113.920  52.660  1.00  0.00           C  
ATOM   2657  NE2 HIS A 181      93.790 113.840  51.610  1.00  0.00           N  
ATOM   2658  HN  HIS A 181      91.290 111.470  48.240  1.00  0.00           H  
ATOM   2659  HA  HIS A 181      91.060 110.300  50.890  1.00  0.00           H  
ATOM   2660  HB1 HIS A 181      89.790 112.690  51.150  1.00  0.00           H  
ATOM   2661  HB2 HIS A 181      90.480 113.050  49.580  1.00  0.00           H  
ATOM   2662  HD2 HIS A 181      93.560 112.960  49.630  1.00  0.00           H  
ATOM   2663  HE1 HIS A 181      93.230 114.380  53.600  1.00  0.00           H  
ATOM   2664  HE2 HIS A 181      94.750 114.090  51.620  1.00  0.00           H  
ATOM   2665  N   PHE A 182      88.830 109.120  50.310  1.00  0.00           N  
ATOM   2666  CA  PHE A 182      87.660 108.570  49.700  1.00  0.00           C  
ATOM   2667  C   PHE A 182      86.570 108.040  50.570  1.00  0.00           C  
ATOM   2668  O   PHE A 182      86.050 107.000  50.170  1.00  0.00           O  
ATOM   2669  CB  PHE A 182      88.110 107.530  48.650  1.00  0.00           C  
ATOM   2670  CG  PHE A 182      87.290 107.430  47.410  1.00  0.00           C  
ATOM   2671  CD1 PHE A 182      88.050 107.020  46.340  1.00  0.00           C  
ATOM   2672  CD2 PHE A 182      85.980 107.830  47.240  1.00  0.00           C  
ATOM   2673  CE1 PHE A 182      87.470 106.970  45.100  1.00  0.00           C  
ATOM   2674  CE2 PHE A 182      85.470 107.870  45.970  1.00  0.00           C  
ATOM   2675  CZ  PHE A 182      86.180 107.400  44.890  1.00  0.00           C  
ATOM   2676  HN  PHE A 182      89.480 108.450  50.650  1.00  0.00           H  
ATOM   2677  HA  PHE A 182      87.190 109.350  49.110  1.00  0.00           H  
ATOM   2678  HB1 PHE A 182      89.160 107.780  48.390  1.00  0.00           H  
ATOM   2679  HB2 PHE A 182      88.110 106.530  49.130  1.00  0.00           H  
ATOM   2680  HD1 PHE A 182      89.060 106.690  46.500  1.00  0.00           H  
ATOM   2681  HD2 PHE A 182      85.380 108.180  48.070  1.00  0.00           H  
ATOM   2682  HE1 PHE A 182      88.050 106.570  44.270  1.00  0.00           H  
ATOM   2683  HE2 PHE A 182      84.480 108.250  45.790  1.00  0.00           H  
ATOM   2684  HZ  PHE A 182      85.780 107.480  43.890  1.00  0.00           H  
ATOM   2685  N   PRO A 183      86.130 108.530  51.690  1.00  0.00           N  
ATOM   2686  CA  PRO A 183      84.880 108.130  52.270  1.00  0.00           C  
ATOM   2687  C   PRO A 183      83.650 108.390  51.470  1.00  0.00           C  
ATOM   2688  O   PRO A 183      83.000 109.420  51.600  1.00  0.00           O  
ATOM   2689  CB  PRO A 183      84.860 108.820  53.640  1.00  0.00           C  
ATOM   2690  CG  PRO A 183      86.340 108.870  54.060  1.00  0.00           C  
ATOM   2691  CD  PRO A 183      86.970 109.170  52.690  1.00  0.00           C  
ATOM   2692  HA  PRO A 183      84.860 107.070  52.490  1.00  0.00           H  
ATOM   2693  HB1 PRO A 183      84.490 109.850  53.510  1.00  0.00           H  
ATOM   2694  HB2 PRO A 183      84.280 108.240  54.390  1.00  0.00           H  
ATOM   2695  HG1 PRO A 183      86.540 107.850  54.460  1.00  0.00           H  
ATOM   2696  HG2 PRO A 183      86.480 109.610  54.880  1.00  0.00           H  
ATOM   2697  HD1 PRO A 183      87.000 110.250  52.430  1.00  0.00           H  
ATOM   2698  HD2 PRO A 183      88.030 108.820  52.630  1.00  0.00           H  
ATOM   2699  N   TYR A 184      83.240 107.430  50.620  1.00  0.00           N  
ATOM   2700  CA  TYR A 184      81.870 107.350  50.230  1.00  0.00           C  
ATOM   2701  C   TYR A 184      81.270 106.220  50.990  1.00  0.00           C  
ATOM   2702  O   TYR A 184      81.980 105.740  51.870  1.00  0.00           O  
ATOM   2703  CB  TYR A 184      81.590 107.450  48.720  1.00  0.00           C  
ATOM   2704  CG  TYR A 184      81.190 108.850  48.400  1.00  0.00           C  
ATOM   2705  CD1 TYR A 184      81.960 109.810  47.790  1.00  0.00           C  
ATOM   2706  CD2 TYR A 184      79.950 109.210  48.880  1.00  0.00           C  
ATOM   2707  CE1 TYR A 184      81.600 111.130  47.790  1.00  0.00           C  
ATOM   2708  CE2 TYR A 184      79.540 110.520  48.850  1.00  0.00           C  
ATOM   2709  CZ  TYR A 184      80.370 111.470  48.300  1.00  0.00           C  
ATOM   2710  OH  TYR A 184      80.090 112.850  48.400  1.00  0.00           O  
ATOM   2711  HN  TYR A 184      83.910 106.700  50.480  1.00  0.00           H  
ATOM   2712  HA  TYR A 184      81.330 108.150  50.710  1.00  0.00           H  
ATOM   2713  HB1 TYR A 184      80.760 106.770  48.430  1.00  0.00           H  
ATOM   2714  HB2 TYR A 184      82.450 107.110  48.100  1.00  0.00           H  
ATOM   2715  HD1 TYR A 184      82.970 109.590  47.470  1.00  0.00           H  
ATOM   2716  HD2 TYR A 184      79.350 108.510  49.440  1.00  0.00           H  
ATOM   2717  HE1 TYR A 184      82.190 111.880  47.280  1.00  0.00           H  
ATOM   2718  HE2 TYR A 184      78.620 110.810  49.340  1.00  0.00           H  
ATOM   2719  HH  TYR A 184      79.320 112.990  48.970  1.00  0.00           H  
ATOM   2720  N   SER A 185      79.990 105.850  50.820  1.00  0.00           N  
ATOM   2721  CA  SER A 185      79.240 105.110  51.790  1.00  0.00           C  
ATOM   2722  C   SER A 185      79.820 103.790  52.170  1.00  0.00           C  
ATOM   2723  O   SER A 185      79.770 103.490  53.360  1.00  0.00           O  
ATOM   2724  CB  SER A 185      77.750 104.930  51.440  1.00  0.00           C  
ATOM   2725  OG  SER A 185      77.000 106.000  52.000  1.00  0.00           O  
ATOM   2726  HN  SER A 185      79.470 106.280  50.080  1.00  0.00           H  
ATOM   2727  HA  SER A 185      79.260 105.610  52.740  1.00  0.00           H  
ATOM   2728  HB1 SER A 185      77.240 104.020  51.820  1.00  0.00           H  
ATOM   2729  HB2 SER A 185      77.660 104.930  50.340  1.00  0.00           H  
ATOM   2730  HG1 SER A 185      77.380 106.850  51.740  1.00  0.00           H  
ATOM   2731  N   GLN A 186      80.410 103.030  51.230  1.00  0.00           N  
ATOM   2732  CA  GLN A 186      81.540 102.220  51.560  1.00  0.00           C  
ATOM   2733  C   GLN A 186      82.770 102.740  50.890  1.00  0.00           C  
ATOM   2734  O   GLN A 186      82.780 102.750  49.670  1.00  0.00           O  
ATOM   2735  CB  GLN A 186      81.270 100.750  51.180  1.00  0.00           C  
ATOM   2736  CG  GLN A 186      80.640  99.880  52.260  1.00  0.00           C  
ATOM   2737  CD  GLN A 186      80.970  98.420  51.960  1.00  0.00           C  
ATOM   2738  NE2 GLN A 186      80.560  97.920  50.770  1.00  0.00           N  
ATOM   2739  OE1 GLN A 186      81.570  97.750  52.800  1.00  0.00           O  
ATOM   2740  HN  GLN A 186      80.270 103.230  50.260  1.00  0.00           H  
ATOM   2741  HA  GLN A 186      81.700 102.260  52.630  1.00  0.00           H  
ATOM   2742  HB1 GLN A 186      80.770 100.750  50.190  1.00  0.00           H  
ATOM   2743  HB2 GLN A 186      82.230 100.230  50.950  1.00  0.00           H  
ATOM   2744  HG1 GLN A 186      81.180 100.140  53.200  1.00  0.00           H  
ATOM   2745  HG2 GLN A 186      79.570 100.150  52.390  1.00  0.00           H  
ATOM   2746 1HE2 GLN A 186      80.820  96.990  50.490  1.00  0.00           H  
ATOM   2747 2HE2 GLN A 186      80.080  98.510  50.130  1.00  0.00           H  
ATOM   2748  N   TYR A 187      83.840 103.050  51.650  1.00  0.00           N  
ATOM   2749  CA  TYR A 187      85.160 103.360  51.190  1.00  0.00           C  
ATOM   2750  C   TYR A 187      85.800 102.120  50.660  1.00  0.00           C  
ATOM   2751  O   TYR A 187      86.590 102.150  49.710  1.00  0.00           O  
ATOM   2752  CB  TYR A 187      85.790 104.000  52.440  1.00  0.00           C  
ATOM   2753  CG  TYR A 187      87.280 104.000  52.480  1.00  0.00           C  
ATOM   2754  CD1 TYR A 187      87.850 105.250  52.560  1.00  0.00           C  
ATOM   2755  CD2 TYR A 187      87.920 102.880  52.970  1.00  0.00           C  
ATOM   2756  CE1 TYR A 187      89.030 105.380  53.260  1.00  0.00           C  
ATOM   2757  CE2 TYR A 187      89.120 103.020  53.630  1.00  0.00           C  
ATOM   2758  CZ  TYR A 187      89.670 104.270  53.760  1.00  0.00           C  
ATOM   2759  OH  TYR A 187      90.830 104.550  54.510  1.00  0.00           O  
ATOM   2760  HN  TYR A 187      83.700 102.920  52.630  1.00  0.00           H  
ATOM   2761  HA  TYR A 187      85.140 104.030  50.350  1.00  0.00           H  
ATOM   2762  HB1 TYR A 187      85.490 103.480  53.370  1.00  0.00           H  
ATOM   2763  HB2 TYR A 187      85.430 105.040  52.550  1.00  0.00           H  
ATOM   2764  HD1 TYR A 187      87.370 106.150  52.200  1.00  0.00           H  
ATOM   2765  HD2 TYR A 187      87.420 101.930  53.030  1.00  0.00           H  
ATOM   2766  HE1 TYR A 187      89.360 106.400  53.410  1.00  0.00           H  
ATOM   2767  HE2 TYR A 187      89.610 102.180  54.090  1.00  0.00           H  
ATOM   2768  HH  TYR A 187      91.300 103.710  54.600  1.00  0.00           H  
ATOM   2769  N   GLN A 188      85.410 100.940  51.150  1.00  0.00           N  
ATOM   2770  CA  GLN A 188      85.710  99.680  50.540  1.00  0.00           C  
ATOM   2771  C   GLN A 188      85.150  99.480  49.170  1.00  0.00           C  
ATOM   2772  O   GLN A 188      85.830  99.060  48.230  1.00  0.00           O  
ATOM   2773  CB  GLN A 188      85.090  98.630  51.460  1.00  0.00           C  
ATOM   2774  CG  GLN A 188      84.970  97.260  50.790  1.00  0.00           C  
ATOM   2775  CD  GLN A 188      85.050  96.160  51.830  1.00  0.00           C  
ATOM   2776  NE2 GLN A 188      84.010  96.080  52.710  1.00  0.00           N  
ATOM   2777  OE1 GLN A 188      86.000  95.400  52.000  1.00  0.00           O  
ATOM   2778  HN  GLN A 188      84.770 100.900  51.920  1.00  0.00           H  
ATOM   2779  HA  GLN A 188      86.790  99.600  50.580  1.00  0.00           H  
ATOM   2780  HB1 GLN A 188      85.720  98.620  52.370  1.00  0.00           H  
ATOM   2781  HB2 GLN A 188      84.040  98.890  51.710  1.00  0.00           H  
ATOM   2782  HG1 GLN A 188      84.060  97.150  50.160  1.00  0.00           H  
ATOM   2783  HG2 GLN A 188      85.920  97.160  50.210  1.00  0.00           H  
ATOM   2784 1HE2 GLN A 188      83.260  96.740  52.670  1.00  0.00           H  
ATOM   2785 2HE2 GLN A 188      83.990  95.370  53.410  1.00  0.00           H  
ATOM   2786  N   PHE A 189      83.850  99.730  48.970  1.00  0.00           N  
ATOM   2787  CA  PHE A 189      83.180  99.530  47.720  1.00  0.00           C  
ATOM   2788  C   PHE A 189      83.680 100.460  46.670  1.00  0.00           C  
ATOM   2789  O   PHE A 189      83.940 100.060  45.540  1.00  0.00           O  
ATOM   2790  CB  PHE A 189      81.650  99.350  47.790  1.00  0.00           C  
ATOM   2791  CG  PHE A 189      80.830 100.230  46.910  1.00  0.00           C  
ATOM   2792  CD1 PHE A 189      80.310  99.780  45.720  1.00  0.00           C  
ATOM   2793  CD2 PHE A 189      80.380 101.430  47.420  1.00  0.00           C  
ATOM   2794  CE1 PHE A 189      79.360 100.500  45.030  1.00  0.00           C  
ATOM   2795  CE2 PHE A 189      79.440 102.150  46.730  1.00  0.00           C  
ATOM   2796  CZ  PHE A 189      78.930 101.700  45.540  1.00  0.00           C  
ATOM   2797  HN  PHE A 189      83.250  99.940  49.740  1.00  0.00           H  
ATOM   2798  HA  PHE A 189      83.530  98.620  47.260  1.00  0.00           H  
ATOM   2799  HB1 PHE A 189      81.470  98.280  47.530  1.00  0.00           H  
ATOM   2800  HB2 PHE A 189      81.220  99.440  48.810  1.00  0.00           H  
ATOM   2801  HD1 PHE A 189      80.550  98.830  45.270  1.00  0.00           H  
ATOM   2802  HD2 PHE A 189      80.720 101.800  48.380  1.00  0.00           H  
ATOM   2803  HE1 PHE A 189      79.090 100.090  44.070  1.00  0.00           H  
ATOM   2804  HE2 PHE A 189      79.070 103.110  47.080  1.00  0.00           H  
ATOM   2805  HZ  PHE A 189      78.220 102.270  44.970  1.00  0.00           H  
ATOM   2806  N   TRP A 190      83.910 101.750  46.970  1.00  0.00           N  
ATOM   2807  CA  TRP A 190      84.570 102.700  46.120  1.00  0.00           C  
ATOM   2808  C   TRP A 190      86.000 102.400  45.830  1.00  0.00           C  
ATOM   2809  O   TRP A 190      86.470 102.850  44.790  1.00  0.00           O  
ATOM   2810  CB  TRP A 190      84.300 104.200  46.330  1.00  0.00           C  
ATOM   2811  CG  TRP A 190      83.130 104.650  45.530  1.00  0.00           C  
ATOM   2812  CD1 TRP A 190      81.820 104.540  45.920  1.00  0.00           C  
ATOM   2813  CD2 TRP A 190      83.140 105.090  44.170  1.00  0.00           C  
ATOM   2814  CE2 TRP A 190      81.820 105.290  43.800  1.00  0.00           C  
ATOM   2815  CE3 TRP A 190      84.150 105.340  43.300  1.00  0.00           C  
ATOM   2816  NE1 TRP A 190      81.040 104.950  44.880  1.00  0.00           N  
ATOM   2817  CZ2 TRP A 190      81.450 105.630  42.540  1.00  0.00           C  
ATOM   2818  CZ3 TRP A 190      83.790 105.650  42.010  1.00  0.00           C  
ATOM   2819  CH2 TRP A 190      82.470 105.790  41.630  1.00  0.00           C  
ATOM   2820  HN  TRP A 190      83.550 102.170  47.800  1.00  0.00           H  
ATOM   2821  HA  TRP A 190      84.140 102.520  45.150  1.00  0.00           H  
ATOM   2822  HB1 TRP A 190      85.170 104.830  46.040  1.00  0.00           H  
ATOM   2823  HB2 TRP A 190      84.170 104.390  47.420  1.00  0.00           H  
ATOM   2824  HD1 TRP A 190      81.590 104.040  46.850  1.00  0.00           H  
ATOM   2825  HE1 TRP A 190      80.070 104.990  44.760  1.00  0.00           H  
ATOM   2826  HE3 TRP A 190      85.200 105.150  43.510  1.00  0.00           H  
ATOM   2827  HZ2 TRP A 190      80.410 105.780  42.300  1.00  0.00           H  
ATOM   2828  HZ3 TRP A 190      84.570 105.830  41.280  1.00  0.00           H  
ATOM   2829  HH2 TRP A 190      82.200 105.950  40.600  1.00  0.00           H  
ATOM   2830  N   LYS A 191      86.760 101.700  46.690  1.00  0.00           N  
ATOM   2831  CA  LYS A 191      88.000 101.120  46.300  1.00  0.00           C  
ATOM   2832  C   LYS A 191      87.920 100.110  45.210  1.00  0.00           C  
ATOM   2833  O   LYS A 191      88.580 100.160  44.170  1.00  0.00           O  
ATOM   2834  CB  LYS A 191      88.840 100.740  47.530  1.00  0.00           C  
ATOM   2835  CG  LYS A 191      89.870 101.780  47.980  1.00  0.00           C  
ATOM   2836  CD  LYS A 191      90.210 103.190  47.480  1.00  0.00           C  
ATOM   2837  CE  LYS A 191      91.560 103.370  46.790  1.00  0.00           C  
ATOM   2838  NZ  LYS A 191      92.650 103.390  47.790  1.00  0.00           N1+
ATOM   2839  HN  LYS A 191      86.400 101.490  47.600  1.00  0.00           H  
ATOM   2840  HA  LYS A 191      88.480 101.950  45.810  1.00  0.00           H  
ATOM   2841  HB1 LYS A 191      89.410  99.800  47.360  1.00  0.00           H  
ATOM   2842  HB2 LYS A 191      88.140 100.450  48.350  1.00  0.00           H  
ATOM   2843  HG1 LYS A 191      90.280 101.530  46.980  1.00  0.00           H  
ATOM   2844  HG2 LYS A 191      88.960 102.300  48.360  1.00  0.00           H  
ATOM   2845  HD1 LYS A 191      90.170 103.830  48.390  1.00  0.00           H  
ATOM   2846  HD2 LYS A 191      89.500 103.570  46.710  1.00  0.00           H  
ATOM   2847  HE1 LYS A 191      91.540 104.380  46.330  1.00  0.00           H  
ATOM   2848  HE2 LYS A 191      91.740 102.600  46.000  1.00  0.00           H  
ATOM   2849  HZ1 LYS A 191      93.550 103.240  47.300  1.00  0.00           H  
ATOM   2850  HZ2 LYS A 191      92.610 104.260  48.360  1.00  0.00           H  
ATOM   2851  HZ3 LYS A 191      92.610 102.560  48.420  1.00  0.00           H  
ATOM   2852  N   ASN A 192      86.990  99.140  45.320  1.00  0.00           N  
ATOM   2853  CA  ASN A 192      86.730  98.210  44.270  1.00  0.00           C  
ATOM   2854  C   ASN A 192      86.230  98.870  43.030  1.00  0.00           C  
ATOM   2855  O   ASN A 192      86.710  98.570  41.940  1.00  0.00           O  
ATOM   2856  CB  ASN A 192      85.770  97.100  44.720  1.00  0.00           C  
ATOM   2857  CG  ASN A 192      86.540  96.280  45.750  1.00  0.00           C  
ATOM   2858  ND2 ASN A 192      87.000  95.070  45.340  1.00  0.00           N  
ATOM   2859  OD1 ASN A 192      86.820  96.710  46.870  1.00  0.00           O  
ATOM   2860  HN  ASN A 192      86.430  99.090  46.140  1.00  0.00           H  
ATOM   2861  HA  ASN A 192      87.690  97.790  43.990  1.00  0.00           H  
ATOM   2862  HB1 ASN A 192      84.870  97.570  45.150  1.00  0.00           H  
ATOM   2863  HB2 ASN A 192      85.450  96.480  43.860  1.00  0.00           H  
ATOM   2864 1HD2 ASN A 192      87.560  94.550  45.970  1.00  0.00           H  
ATOM   2865 2HD2 ASN A 192      86.700  94.730  44.440  1.00  0.00           H  
ATOM   2866  N   PHE A 193      85.350  99.880  43.100  1.00  0.00           N  
ATOM   2867  CA  PHE A 193      84.870 100.700  42.030  1.00  0.00           C  
ATOM   2868  C   PHE A 193      85.960 101.500  41.400  1.00  0.00           C  
ATOM   2869  O   PHE A 193      86.060 101.550  40.170  1.00  0.00           O  
ATOM   2870  CB  PHE A 193      83.740 101.600  42.550  1.00  0.00           C  
ATOM   2871  CG  PHE A 193      82.630 101.990  41.630  1.00  0.00           C  
ATOM   2872  CD1 PHE A 193      81.330 101.770  42.000  1.00  0.00           C  
ATOM   2873  CD2 PHE A 193      82.870 102.660  40.450  1.00  0.00           C  
ATOM   2874  CE1 PHE A 193      80.270 102.250  41.260  1.00  0.00           C  
ATOM   2875  CE2 PHE A 193      81.800 103.090  39.700  1.00  0.00           C  
ATOM   2876  CZ  PHE A 193      80.500 102.990  40.130  1.00  0.00           C  
ATOM   2877  HN  PHE A 193      84.950 100.040  44.000  1.00  0.00           H  
ATOM   2878  HA  PHE A 193      84.470 100.050  41.270  1.00  0.00           H  
ATOM   2879  HB1 PHE A 193      84.160 102.560  42.900  1.00  0.00           H  
ATOM   2880  HB2 PHE A 193      83.290 101.150  43.460  1.00  0.00           H  
ATOM   2881  HD1 PHE A 193      81.200 101.180  42.900  1.00  0.00           H  
ATOM   2882  HD2 PHE A 193      83.860 102.830  40.050  1.00  0.00           H  
ATOM   2883  HE1 PHE A 193      79.260 102.130  41.630  1.00  0.00           H  
ATOM   2884  HE2 PHE A 193      82.020 103.640  38.790  1.00  0.00           H  
ATOM   2885  HZ  PHE A 193      79.740 103.320  39.430  1.00  0.00           H  
ATOM   2886  N   GLN A 194      86.830 102.120  42.210  1.00  0.00           N  
ATOM   2887  CA  GLN A 194      88.040 102.770  41.820  1.00  0.00           C  
ATOM   2888  C   GLN A 194      88.970 101.920  41.020  1.00  0.00           C  
ATOM   2889  O   GLN A 194      89.410 102.320  39.940  1.00  0.00           O  
ATOM   2890  CB  GLN A 194      88.740 103.320  43.080  1.00  0.00           C  
ATOM   2891  CG  GLN A 194      90.200 103.800  43.110  1.00  0.00           C  
ATOM   2892  CD  GLN A 194      90.550 104.910  42.130  1.00  0.00           C  
ATOM   2893  NE2 GLN A 194      89.710 105.970  42.040  1.00  0.00           N  
ATOM   2894  OE1 GLN A 194      91.560 104.870  41.430  1.00  0.00           O  
ATOM   2895  HN  GLN A 194      86.650 102.120  43.190  1.00  0.00           H  
ATOM   2896  HA  GLN A 194      87.770 103.600  41.190  1.00  0.00           H  
ATOM   2897  HB1 GLN A 194      88.110 104.110  43.540  1.00  0.00           H  
ATOM   2898  HB2 GLN A 194      88.850 102.420  43.720  1.00  0.00           H  
ATOM   2899  HG1 GLN A 194      90.880 102.940  42.930  1.00  0.00           H  
ATOM   2900  HG2 GLN A 194      90.470 104.220  44.100  1.00  0.00           H  
ATOM   2901 1HE2 GLN A 194      90.060 106.630  41.380  1.00  0.00           H  
ATOM   2902 2HE2 GLN A 194      89.030 106.120  42.760  1.00  0.00           H  
ATOM   2903  N   THR A 195      89.150 100.660  41.440  1.00  0.00           N  
ATOM   2904  CA  THR A 195      89.970  99.740  40.710  1.00  0.00           C  
ATOM   2905  C   THR A 195      89.190  99.220  39.550  1.00  0.00           C  
ATOM   2906  O   THR A 195      89.790  98.970  38.500  1.00  0.00           O  
ATOM   2907  CB  THR A 195      90.460  98.570  41.500  1.00  0.00           C  
ATOM   2908  CG2 THR A 195      91.770  98.110  40.840  1.00  0.00           C  
ATOM   2909  OG1 THR A 195      90.740  98.950  42.840  1.00  0.00           O  
ATOM   2910  HN  THR A 195      88.660 100.300  42.240  1.00  0.00           H  
ATOM   2911  HA  THR A 195      90.800 100.270  40.260  1.00  0.00           H  
ATOM   2912  HB  THR A 195      89.730  97.750  41.620  1.00  0.00           H  
ATOM   2913  HG1 THR A 195      89.880  99.150  43.230  1.00  0.00           H  
ATOM   2914 1HG2 THR A 195      92.180  97.130  41.190  1.00  0.00           H  
ATOM   2915 2HG2 THR A 195      92.570  98.840  41.090  1.00  0.00           H  
ATOM   2916 3HG2 THR A 195      91.650  97.880  39.760  1.00  0.00           H  
ATOM   2917  N   LEU A 196      87.860  99.080  39.600  1.00  0.00           N  
ATOM   2918  CA  LEU A 196      87.010  98.700  38.510  1.00  0.00           C  
ATOM   2919  C   LEU A 196      87.090  99.580  37.320  1.00  0.00           C  
ATOM   2920  O   LEU A 196      87.020  99.110  36.180  1.00  0.00           O  
ATOM   2921  CB  LEU A 196      85.530  98.590  38.930  1.00  0.00           C  
ATOM   2922  CG  LEU A 196      84.460  98.360  37.860  1.00  0.00           C  
ATOM   2923  CD1 LEU A 196      83.090  98.340  38.550  1.00  0.00           C  
ATOM   2924  CD2 LEU A 196      84.550  96.990  37.160  1.00  0.00           C  
ATOM   2925  HN  LEU A 196      87.410  99.090  40.490  1.00  0.00           H  
ATOM   2926  HA  LEU A 196      87.280  97.720  38.140  1.00  0.00           H  
ATOM   2927  HB1 LEU A 196      85.440  97.800  39.700  1.00  0.00           H  
ATOM   2928  HB2 LEU A 196      85.290  99.520  39.490  1.00  0.00           H  
ATOM   2929  HG  LEU A 196      84.470  99.210  37.140  1.00  0.00           H  
ATOM   2930 1HD1 LEU A 196      82.950  97.460  39.210  1.00  0.00           H  
ATOM   2931 2HD1 LEU A 196      82.190  98.290  37.900  1.00  0.00           H  
ATOM   2932 3HD1 LEU A 196      82.980  99.280  39.150  1.00  0.00           H  
ATOM   2933 1HD2 LEU A 196      84.590  96.150  37.890  1.00  0.00           H  
ATOM   2934 2HD2 LEU A 196      83.660  96.800  36.530  1.00  0.00           H  
ATOM   2935 3HD2 LEU A 196      85.460  96.970  36.530  1.00  0.00           H  
ATOM   2936  N   LYS A 197      87.280 100.900  37.520  1.00  0.00           N  
ATOM   2937  CA  LYS A 197      87.570 101.820  36.460  1.00  0.00           C  
ATOM   2938  C   LYS A 197      88.730 101.470  35.600  1.00  0.00           C  
ATOM   2939  O   LYS A 197      88.640 101.440  34.370  1.00  0.00           O  
ATOM   2940  CB  LYS A 197      87.860 103.230  37.010  1.00  0.00           C  
ATOM   2941  CG  LYS A 197      86.640 103.780  37.750  1.00  0.00           C  
ATOM   2942  CD  LYS A 197      86.630 105.290  37.970  1.00  0.00           C  
ATOM   2943  CE  LYS A 197      87.860 105.790  38.740  1.00  0.00           C  
ATOM   2944  NZ  LYS A 197      88.020 107.260  38.680  1.00  0.00           N1+
ATOM   2945  HN  LYS A 197      87.140 101.300  38.420  1.00  0.00           H  
ATOM   2946  HA  LYS A 197      86.660 101.860  35.890  1.00  0.00           H  
ATOM   2947  HB1 LYS A 197      88.020 103.920  36.150  1.00  0.00           H  
ATOM   2948  HB2 LYS A 197      88.740 103.300  37.690  1.00  0.00           H  
ATOM   2949  HG1 LYS A 197      85.750 103.450  37.170  1.00  0.00           H  
ATOM   2950  HG2 LYS A 197      86.580 103.410  38.800  1.00  0.00           H  
ATOM   2951  HD1 LYS A 197      86.610 105.820  37.000  1.00  0.00           H  
ATOM   2952  HD2 LYS A 197      85.720 105.560  38.550  1.00  0.00           H  
ATOM   2953  HE1 LYS A 197      87.750 105.480  39.800  1.00  0.00           H  
ATOM   2954  HE2 LYS A 197      88.780 105.340  38.310  1.00  0.00           H  
ATOM   2955  HZ1 LYS A 197      87.330 107.670  39.340  1.00  0.00           H  
ATOM   2956  HZ2 LYS A 197      87.860 107.630  37.720  1.00  0.00           H  
ATOM   2957  HZ3 LYS A 197      88.970 107.480  39.040  1.00  0.00           H  
ATOM   2958  N   ILE A 198      89.880 101.170  36.240  1.00  0.00           N  
ATOM   2959  CA  ILE A 198      91.040 100.570  35.650  1.00  0.00           C  
ATOM   2960  C   ILE A 198      90.840  99.230  35.040  1.00  0.00           C  
ATOM   2961  O   ILE A 198      91.160  99.040  33.870  1.00  0.00           O  
ATOM   2962  CB  ILE A 198      92.180 100.630  36.620  1.00  0.00           C  
ATOM   2963  CG1 ILE A 198      92.910 101.980  36.440  1.00  0.00           C  
ATOM   2964  CG2 ILE A 198      93.260  99.550  36.440  1.00  0.00           C  
ATOM   2965  CD  ILE A 198      92.100 103.260  36.630  1.00  0.00           C  
ATOM   2966  HN  ILE A 198      89.920 101.300  37.220  1.00  0.00           H  
ATOM   2967  HA  ILE A 198      91.340 101.160  34.800  1.00  0.00           H  
ATOM   2968  HB  ILE A 198      91.780 100.590  37.650  1.00  0.00           H  
ATOM   2969 1HG1 ILE A 198      93.310 101.950  35.400  1.00  0.00           H  
ATOM   2970 2HG1 ILE A 198      93.720 102.010  37.200  1.00  0.00           H  
ATOM   2971 1HG2 ILE A 198      93.770  99.740  35.470  1.00  0.00           H  
ATOM   2972 2HG2 ILE A 198      94.000  99.660  37.260  1.00  0.00           H  
ATOM   2973 3HG2 ILE A 198      92.900  98.500  36.460  1.00  0.00           H  
ATOM   2974  HD1 ILE A 198      92.750 104.150  36.660  1.00  0.00           H  
ATOM   2975  HD2 ILE A 198      91.530 103.190  37.590  1.00  0.00           H  
ATOM   2976  HD3 ILE A 198      91.360 103.360  35.810  1.00  0.00           H  
ATOM   2977  N   VAL A 199      90.190  98.290  35.760  1.00  0.00           N  
ATOM   2978  CA  VAL A 199      89.990  96.980  35.230  1.00  0.00           C  
ATOM   2979  C   VAL A 199      89.130  97.030  34.010  1.00  0.00           C  
ATOM   2980  O   VAL A 199      89.480  96.440  32.990  1.00  0.00           O  
ATOM   2981  CB  VAL A 199      89.610  95.940  36.240  1.00  0.00           C  
ATOM   2982  CG1 VAL A 199      90.310  94.630  35.850  1.00  0.00           C  
ATOM   2983  CG2 VAL A 199      88.090  95.730  36.370  1.00  0.00           C  
ATOM   2984  HN  VAL A 199      89.860  98.470  36.690  1.00  0.00           H  
ATOM   2985  HA  VAL A 199      90.920  96.610  34.830  1.00  0.00           H  
ATOM   2986  HB  VAL A 199      90.010  96.240  37.230  1.00  0.00           H  
ATOM   2987 1HG1 VAL A 199      91.420  94.660  35.900  1.00  0.00           H  
ATOM   2988 2HG1 VAL A 199      89.980  93.840  36.560  1.00  0.00           H  
ATOM   2989 3HG1 VAL A 199      89.880  94.260  34.890  1.00  0.00           H  
ATOM   2990 1HG2 VAL A 199      87.610  95.400  35.420  1.00  0.00           H  
ATOM   2991 2HG2 VAL A 199      87.860  95.030  37.200  1.00  0.00           H  
ATOM   2992 3HG2 VAL A 199      87.540  96.680  36.520  1.00  0.00           H  
ATOM   2993  N   ILE A 200      87.960  97.690  34.040  1.00  0.00           N  
ATOM   2994  CA  ILE A 200      87.030  97.650  32.950  1.00  0.00           C  
ATOM   2995  C   ILE A 200      87.590  98.220  31.700  1.00  0.00           C  
ATOM   2996  O   ILE A 200      87.500  97.560  30.660  1.00  0.00           O  
ATOM   2997  CB  ILE A 200      85.680  98.190  33.320  1.00  0.00           C  
ATOM   2998  CG1 ILE A 200      84.570  97.640  32.420  1.00  0.00           C  
ATOM   2999  CG2 ILE A 200      85.560  99.710  33.520  1.00  0.00           C  
ATOM   3000  CD  ILE A 200      84.280  96.150  32.600  1.00  0.00           C  
ATOM   3001  HN  ILE A 200      87.630  98.140  34.870  1.00  0.00           H  
ATOM   3002  HA  ILE A 200      86.850  96.590  32.790  1.00  0.00           H  
ATOM   3003  HB  ILE A 200      85.520  97.810  34.350  1.00  0.00           H  
ATOM   3004 1HG1 ILE A 200      83.620  98.190  32.600  1.00  0.00           H  
ATOM   3005 2HG1 ILE A 200      84.780  97.820  31.350  1.00  0.00           H  
ATOM   3006 1HG2 ILE A 200      85.190 100.210  32.590  1.00  0.00           H  
ATOM   3007 2HG2 ILE A 200      84.880  99.880  34.380  1.00  0.00           H  
ATOM   3008 3HG2 ILE A 200      86.530 100.060  33.930  1.00  0.00           H  
ATOM   3009  HD1 ILE A 200      85.220  95.550  32.620  1.00  0.00           H  
ATOM   3010  HD2 ILE A 200      83.640  95.750  31.790  1.00  0.00           H  
ATOM   3011  HD3 ILE A 200      83.740  96.000  33.560  1.00  0.00           H  
ATOM   3012  N   LEU A 201      88.190  99.420  31.670  1.00  0.00           N  
ATOM   3013  CA  LEU A 201      88.640 100.000  30.440  1.00  0.00           C  
ATOM   3014  C   LEU A 201      90.080 100.330  30.280  1.00  0.00           C  
ATOM   3015  O   LEU A 201      90.510 100.820  29.240  1.00  0.00           O  
ATOM   3016  CB  LEU A 201      87.810 101.240  30.080  1.00  0.00           C  
ATOM   3017  CG  LEU A 201      86.590 100.870  29.220  1.00  0.00           C  
ATOM   3018  CD1 LEU A 201      86.170 101.970  28.240  1.00  0.00           C  
ATOM   3019  CD2 LEU A 201      85.340 100.400  30.000  1.00  0.00           C  
ATOM   3020  HN  LEU A 201      88.200 100.080  32.420  1.00  0.00           H  
ATOM   3021  HA  LEU A 201      88.500  99.320  29.610  1.00  0.00           H  
ATOM   3022  HB1 LEU A 201      87.470 101.800  30.980  1.00  0.00           H  
ATOM   3023  HB2 LEU A 201      88.370 101.990  29.480  1.00  0.00           H  
ATOM   3024  HG  LEU A 201      86.900 100.010  28.590  1.00  0.00           H  
ATOM   3025 1HD1 LEU A 201      85.850 101.530  27.270  1.00  0.00           H  
ATOM   3026 2HD1 LEU A 201      86.970 102.710  28.020  1.00  0.00           H  
ATOM   3027 3HD1 LEU A 201      85.260 102.500  28.610  1.00  0.00           H  
ATOM   3028 1HD2 LEU A 201      84.970 101.200  30.680  1.00  0.00           H  
ATOM   3029 2HD2 LEU A 201      84.580 100.170  29.230  1.00  0.00           H  
ATOM   3030 3HD2 LEU A 201      85.640  99.490  30.570  1.00  0.00           H  
ATOM   3031  N   GLY A 202      90.870 100.010  31.330  1.00  0.00           N  
ATOM   3032  CA  GLY A 202      92.270  99.770  31.150  1.00  0.00           C  
ATOM   3033  C   GLY A 202      92.500  98.420  30.570  1.00  0.00           C  
ATOM   3034  O   GLY A 202      93.370  98.330  29.710  1.00  0.00           O  
ATOM   3035  HN  GLY A 202      90.460  99.670  32.170  1.00  0.00           H  
ATOM   3036  HA1 GLY A 202      92.730  99.720  32.120  1.00  0.00           H  
ATOM   3037  HA2 GLY A 202      92.760 100.600  30.660  1.00  0.00           H  
ATOM   3038  N   LEU A 203      91.720  97.370  30.880  1.00  0.00           N  
ATOM   3039  CA  LEU A 203      92.020  96.090  30.310  1.00  0.00           C  
ATOM   3040  C   LEU A 203      90.970  95.040  30.290  1.00  0.00           C  
ATOM   3041  O   LEU A 203      91.330  93.870  30.150  1.00  0.00           O  
ATOM   3042  CB  LEU A 203      93.270  95.510  30.980  1.00  0.00           C  
ATOM   3043  CG  LEU A 203      94.110  94.730  29.950  1.00  0.00           C  
ATOM   3044  CD1 LEU A 203      95.210  93.930  30.670  1.00  0.00           C  
ATOM   3045  CD2 LEU A 203      94.780  95.570  28.850  1.00  0.00           C  
ATOM   3046  HN  LEU A 203      91.110  97.460  31.660  1.00  0.00           H  
ATOM   3047  HA  LEU A 203      92.260  96.280  29.270  1.00  0.00           H  
ATOM   3048  HB1 LEU A 203      93.970  96.340  31.220  1.00  0.00           H  
ATOM   3049  HB2 LEU A 203      93.140  94.900  31.900  1.00  0.00           H  
ATOM   3050  HG  LEU A 203      93.520  93.940  29.430  1.00  0.00           H  
ATOM   3051 1HD1 LEU A 203      94.830  93.250  31.460  1.00  0.00           H  
ATOM   3052 2HD1 LEU A 203      95.870  94.650  31.200  1.00  0.00           H  
ATOM   3053 3HD1 LEU A 203      95.760  93.320  29.930  1.00  0.00           H  
ATOM   3054 1HD2 LEU A 203      95.580  96.150  29.350  1.00  0.00           H  
ATOM   3055 2HD2 LEU A 203      94.090  96.290  28.360  1.00  0.00           H  
ATOM   3056 3HD2 LEU A 203      95.280  94.910  28.100  1.00  0.00           H  
ATOM   3057  N   VAL A 204      89.650  95.320  30.350  1.00  0.00           N  
ATOM   3058  CA  VAL A 204      88.710  94.360  29.850  1.00  0.00           C  
ATOM   3059  C   VAL A 204      88.190  94.790  28.530  1.00  0.00           C  
ATOM   3060  O   VAL A 204      87.770  93.970  27.710  1.00  0.00           O  
ATOM   3061  CB  VAL A 204      87.670  94.120  30.900  1.00  0.00           C  
ATOM   3062  CG1 VAL A 204      87.970  92.740  31.500  1.00  0.00           C  
ATOM   3063  CG2 VAL A 204      86.210  94.150  30.420  1.00  0.00           C  
ATOM   3064  HN  VAL A 204      89.310  96.170  30.740  1.00  0.00           H  
ATOM   3065  HA  VAL A 204      89.130  93.390  29.640  1.00  0.00           H  
ATOM   3066  HB  VAL A 204      87.780  94.850  31.740  1.00  0.00           H  
ATOM   3067 1HG1 VAL A 204      87.260  92.430  32.300  1.00  0.00           H  
ATOM   3068 2HG1 VAL A 204      87.880  92.020  30.660  1.00  0.00           H  
ATOM   3069 3HG1 VAL A 204      89.020  92.740  31.870  1.00  0.00           H  
ATOM   3070 1HG2 VAL A 204      85.500  93.890  31.250  1.00  0.00           H  
ATOM   3071 2HG2 VAL A 204      85.950  95.180  30.110  1.00  0.00           H  
ATOM   3072 3HG2 VAL A 204      86.010  93.520  29.530  1.00  0.00           H  
ATOM   3073  N   LEU A 205      88.300  96.100  28.230  1.00  0.00           N  
ATOM   3074  CA  LEU A 205      87.700  96.660  27.060  1.00  0.00           C  
ATOM   3075  C   LEU A 205      88.730  97.480  26.360  1.00  0.00           C  
ATOM   3076  O   LEU A 205      88.420  98.290  25.480  1.00  0.00           O  
ATOM   3077  CB  LEU A 205      86.470  97.540  27.380  1.00  0.00           C  
ATOM   3078  CG  LEU A 205      85.220  96.970  26.690  1.00  0.00           C  
ATOM   3079  CD1 LEU A 205      85.390  97.150  25.170  1.00  0.00           C  
ATOM   3080  CD2 LEU A 205      84.810  95.560  27.130  1.00  0.00           C  
ATOM   3081  HN  LEU A 205      88.530  96.720  28.970  1.00  0.00           H  
ATOM   3082  HA  LEU A 205      87.430  95.880  26.370  1.00  0.00           H  
ATOM   3083  HB1 LEU A 205      86.610  98.570  27.000  1.00  0.00           H  
ATOM   3084  HB2 LEU A 205      86.310  97.560  28.480  1.00  0.00           H  
ATOM   3085  HG  LEU A 205      84.370  97.620  26.980  1.00  0.00           H  
ATOM   3086 1HD1 LEU A 205      85.420  98.230  24.930  1.00  0.00           H  
ATOM   3087 2HD1 LEU A 205      84.570  96.750  24.540  1.00  0.00           H  
ATOM   3088 3HD1 LEU A 205      86.300  96.640  24.780  1.00  0.00           H  
ATOM   3089 1HD2 LEU A 205      84.570  95.560  28.210  1.00  0.00           H  
ATOM   3090 2HD2 LEU A 205      83.870  95.300  26.590  1.00  0.00           H  
ATOM   3091 3HD2 LEU A 205      85.600  94.790  26.940  1.00  0.00           H  
ATOM   3092  N   PRO A 206      89.980  97.200  26.560  1.00  0.00           N  
ATOM   3093  CA  PRO A 206      90.660  96.820  25.360  1.00  0.00           C  
ATOM   3094  C   PRO A 206      90.380  95.440  24.860  1.00  0.00           C  
ATOM   3095  O   PRO A 206      90.300  95.310  23.640  1.00  0.00           O  
ATOM   3096  CB  PRO A 206      92.140  97.010  25.680  1.00  0.00           C  
ATOM   3097  CG  PRO A 206      92.040  98.430  26.260  1.00  0.00           C  
ATOM   3098  CD  PRO A 206      90.840  98.190  27.180  1.00  0.00           C  
ATOM   3099  HA  PRO A 206      90.440  97.500  24.550  1.00  0.00           H  
ATOM   3100  HB1 PRO A 206      92.820  97.000  24.800  1.00  0.00           H  
ATOM   3101  HB2 PRO A 206      92.500  96.310  26.460  1.00  0.00           H  
ATOM   3102  HG1 PRO A 206      92.980  98.640  26.810  1.00  0.00           H  
ATOM   3103  HG2 PRO A 206      91.810  99.210  25.510  1.00  0.00           H  
ATOM   3104  HD1 PRO A 206      90.300  99.160  27.310  1.00  0.00           H  
ATOM   3105  HD2 PRO A 206      91.110  97.880  28.210  1.00  0.00           H  
ATOM   3106  N   LEU A 207      90.280  94.380  25.680  1.00  0.00           N  
ATOM   3107  CA  LEU A 207      90.190  93.060  25.140  1.00  0.00           C  
ATOM   3108  C   LEU A 207      89.010  92.790  24.280  1.00  0.00           C  
ATOM   3109  O   LEU A 207      89.120  92.180  23.220  1.00  0.00           O  
ATOM   3110  CB  LEU A 207      90.130  92.010  26.270  1.00  0.00           C  
ATOM   3111  CG  LEU A 207      91.200  92.160  27.360  1.00  0.00           C  
ATOM   3112  CD1 LEU A 207      91.010  91.130  28.470  1.00  0.00           C  
ATOM   3113  CD2 LEU A 207      92.610  92.050  26.740  1.00  0.00           C  
ATOM   3114  HN  LEU A 207      90.380  94.520  26.660  1.00  0.00           H  
ATOM   3115  HA  LEU A 207      91.030  92.850  24.500  1.00  0.00           H  
ATOM   3116  HB1 LEU A 207      90.320  91.020  25.790  1.00  0.00           H  
ATOM   3117  HB2 LEU A 207      89.110  91.980  26.710  1.00  0.00           H  
ATOM   3118  HG  LEU A 207      91.120  93.190  27.770  1.00  0.00           H  
ATOM   3119 1HD1 LEU A 207      91.250  90.070  28.240  1.00  0.00           H  
ATOM   3120 2HD1 LEU A 207      89.990  91.130  28.910  1.00  0.00           H  
ATOM   3121 3HD1 LEU A 207      91.690  91.320  29.330  1.00  0.00           H  
ATOM   3122 1HD2 LEU A 207      92.730  91.110  26.170  1.00  0.00           H  
ATOM   3123 2HD2 LEU A 207      93.470  92.160  27.430  1.00  0.00           H  
ATOM   3124 3HD2 LEU A 207      92.710  92.850  25.970  1.00  0.00           H  
ATOM   3125  N   LEU A 208      87.800  93.190  24.720  1.00  0.00           N  
ATOM   3126  CA  LEU A 208      86.670  92.990  23.880  1.00  0.00           C  
ATOM   3127  C   LEU A 208      86.620  93.740  22.590  1.00  0.00           C  
ATOM   3128  O   LEU A 208      86.350  93.160  21.550  1.00  0.00           O  
ATOM   3129  CB  LEU A 208      85.350  93.210  24.630  1.00  0.00           C  
ATOM   3130  CG  LEU A 208      84.090  92.900  23.800  1.00  0.00           C  
ATOM   3131  CD1 LEU A 208      82.830  92.890  24.690  1.00  0.00           C  
ATOM   3132  CD2 LEU A 208      84.180  91.520  23.130  1.00  0.00           C  
ATOM   3133  HN  LEU A 208      87.570  93.570  25.620  1.00  0.00           H  
ATOM   3134  HA  LEU A 208      86.680  91.930  23.650  1.00  0.00           H  
ATOM   3135  HB1 LEU A 208      85.340  94.290  24.910  1.00  0.00           H  
ATOM   3136  HB2 LEU A 208      85.360  92.670  25.600  1.00  0.00           H  
ATOM   3137  HG  LEU A 208      83.910  93.680  23.040  1.00  0.00           H  
ATOM   3138 1HD1 LEU A 208      82.570  93.940  24.910  1.00  0.00           H  
ATOM   3139 2HD1 LEU A 208      82.800  92.300  25.630  1.00  0.00           H  
ATOM   3140 3HD1 LEU A 208      81.930  92.530  24.140  1.00  0.00           H  
ATOM   3141 1HD2 LEU A 208      83.150  91.190  22.900  1.00  0.00           H  
ATOM   3142 2HD2 LEU A 208      84.730  91.620  22.170  1.00  0.00           H  
ATOM   3143 3HD2 LEU A 208      84.590  90.740  23.810  1.00  0.00           H  
ATOM   3144  N   VAL A 209      87.030  95.030  22.620  1.00  0.00           N  
ATOM   3145  CA  VAL A 209      87.040  95.860  21.450  1.00  0.00           C  
ATOM   3146  C   VAL A 209      88.100  95.440  20.490  1.00  0.00           C  
ATOM   3147  O   VAL A 209      87.950  95.520  19.280  1.00  0.00           O  
ATOM   3148  CB  VAL A 209      86.990  97.330  21.740  1.00  0.00           C  
ATOM   3149  CG1 VAL A 209      86.690  98.200  20.510  1.00  0.00           C  
ATOM   3150  CG2 VAL A 209      88.200  97.780  22.580  1.00  0.00           C  
ATOM   3151  HN  VAL A 209      87.330  95.420  23.480  1.00  0.00           H  
ATOM   3152  HA  VAL A 209      86.070  95.710  20.990  1.00  0.00           H  
ATOM   3153  HB  VAL A 209      86.170  97.520  22.460  1.00  0.00           H  
ATOM   3154 1HG1 VAL A 209      87.570  98.160  19.840  1.00  0.00           H  
ATOM   3155 2HG1 VAL A 209      85.780  97.890  19.950  1.00  0.00           H  
ATOM   3156 3HG1 VAL A 209      86.640  99.260  20.830  1.00  0.00           H  
ATOM   3157 1HG2 VAL A 209      88.440  97.040  23.370  1.00  0.00           H  
ATOM   3158 2HG2 VAL A 209      89.140  97.820  21.980  1.00  0.00           H  
ATOM   3159 3HG2 VAL A 209      88.100  98.780  23.040  1.00  0.00           H  
ATOM   3160  N   MET A 210      89.200  94.860  21.020  1.00  0.00           N  
ATOM   3161  CA  MET A 210      90.180  94.150  20.250  1.00  0.00           C  
ATOM   3162  C   MET A 210      89.640  92.920  19.610  1.00  0.00           C  
ATOM   3163  O   MET A 210      89.990  92.760  18.440  1.00  0.00           O  
ATOM   3164  CB  MET A 210      91.520  93.930  20.960  1.00  0.00           C  
ATOM   3165  CG  MET A 210      92.300  95.240  21.150  1.00  0.00           C  
ATOM   3166  SD  MET A 210      92.970  95.960  19.620  1.00  0.00           S  
ATOM   3167  CE  MET A 210      91.650  97.150  19.290  1.00  0.00           C  
ATOM   3168  HN  MET A 210      89.310  94.890  22.010  1.00  0.00           H  
ATOM   3169  HA  MET A 210      90.530  94.770  19.440  1.00  0.00           H  
ATOM   3170  HB1 MET A 210      91.440  93.410  21.940  1.00  0.00           H  
ATOM   3171  HB2 MET A 210      92.120  93.230  20.350  1.00  0.00           H  
ATOM   3172  HG1 MET A 210      93.170  95.020  21.800  1.00  0.00           H  
ATOM   3173  HG2 MET A 210      91.740  96.010  21.720  1.00  0.00           H  
ATOM   3174  HE1 MET A 210      90.780  96.990  19.970  1.00  0.00           H  
ATOM   3175  HE2 MET A 210      91.340  97.100  18.220  1.00  0.00           H  
ATOM   3176  HE3 MET A 210      92.020  98.190  19.450  1.00  0.00           H  
ATOM   3177  N   VAL A 211      88.890  92.000  20.240  1.00  0.00           N  
ATOM   3178  CA  VAL A 211      88.440  90.890  19.460  1.00  0.00           C  
ATOM   3179  C   VAL A 211      87.460  91.230  18.390  1.00  0.00           C  
ATOM   3180  O   VAL A 211      87.580  90.700  17.280  1.00  0.00           O  
ATOM   3181  CB  VAL A 211      88.040  89.760  20.360  1.00  0.00           C  
ATOM   3182  CG1 VAL A 211      87.610  88.540  19.530  1.00  0.00           C  
ATOM   3183  CG2 VAL A 211      86.870  90.190  21.270  1.00  0.00           C  
ATOM   3184  HN  VAL A 211      88.730  92.100  21.220  1.00  0.00           H  
ATOM   3185  HA  VAL A 211      89.310  90.460  18.990  1.00  0.00           H  
ATOM   3186  HB  VAL A 211      88.910  89.510  21.000  1.00  0.00           H  
ATOM   3187 1HG1 VAL A 211      87.510  87.650  20.180  1.00  0.00           H  
ATOM   3188 2HG1 VAL A 211      86.640  88.710  19.010  1.00  0.00           H  
ATOM   3189 3HG1 VAL A 211      88.370  88.440  18.720  1.00  0.00           H  
ATOM   3190 1HG2 VAL A 211      85.960  90.420  20.670  1.00  0.00           H  
ATOM   3191 2HG2 VAL A 211      86.680  89.410  22.030  1.00  0.00           H  
ATOM   3192 3HG2 VAL A 211      87.240  91.110  21.770  1.00  0.00           H  
ATOM   3193  N   ILE A 212      86.500  92.120  18.690  1.00  0.00           N  
ATOM   3194  CA  ILE A 212      85.500  92.580  17.770  1.00  0.00           C  
ATOM   3195  C   ILE A 212      85.990  93.370  16.600  1.00  0.00           C  
ATOM   3196  O   ILE A 212      85.700  92.990  15.470  1.00  0.00           O  
ATOM   3197  CB  ILE A 212      84.330  93.210  18.460  1.00  0.00           C  
ATOM   3198  CG1 ILE A 212      83.110  93.330  17.530  1.00  0.00           C  
ATOM   3199  CG2 ILE A 212      84.610  94.600  19.060  1.00  0.00           C  
ATOM   3200  CD  ILE A 212      82.380  92.020  17.270  1.00  0.00           C  
ATOM   3201  HN  ILE A 212      86.410  92.370  19.650  1.00  0.00           H  
ATOM   3202  HA  ILE A 212      85.140  91.700  17.270  1.00  0.00           H  
ATOM   3203  HB  ILE A 212      84.060  92.430  19.210  1.00  0.00           H  
ATOM   3204 1HG1 ILE A 212      82.400  94.030  18.010  1.00  0.00           H  
ATOM   3205 2HG1 ILE A 212      83.360  93.860  16.580  1.00  0.00           H  
ATOM   3206 1HG2 ILE A 212      84.520  95.390  18.280  1.00  0.00           H  
ATOM   3207 2HG2 ILE A 212      83.930  94.810  19.910  1.00  0.00           H  
ATOM   3208 3HG2 ILE A 212      85.670  94.660  19.400  1.00  0.00           H  
ATOM   3209  HD1 ILE A 212      82.180  91.550  18.260  1.00  0.00           H  
ATOM   3210  HD2 ILE A 212      82.990  91.270  16.720  1.00  0.00           H  
ATOM   3211  HD3 ILE A 212      81.360  92.170  16.850  1.00  0.00           H  
ATOM   3212  N   CYS A 213      86.800  94.410  16.870  1.00  0.00           N  
ATOM   3213  CA  CYS A 213      87.400  95.220  15.850  1.00  0.00           C  
ATOM   3214  C   CYS A 213      88.310  94.390  15.020  1.00  0.00           C  
ATOM   3215  O   CYS A 213      88.310  94.470  13.800  1.00  0.00           O  
ATOM   3216  CB  CYS A 213      88.210  96.340  16.520  1.00  0.00           C  
ATOM   3217  SG  CYS A 213      88.940  97.540  15.360  1.00  0.00           S  
ATOM   3218  HN  CYS A 213      86.880  94.720  17.810  1.00  0.00           H  
ATOM   3219  HA  CYS A 213      86.650  95.560  15.150  1.00  0.00           H  
ATOM   3220  HB1 CYS A 213      87.570  96.930  17.200  1.00  0.00           H  
ATOM   3221  HB2 CYS A 213      89.040  95.880  17.100  1.00  0.00           H  
ATOM   3222  HG1 CYS A 213      89.860  96.720  14.840  1.00  0.00           H  
ATOM   3223  N   TYR A 214      89.140  93.550  15.680  1.00  0.00           N  
ATOM   3224  CA  TYR A 214      90.250  92.940  15.010  1.00  0.00           C  
ATOM   3225  C   TYR A 214      89.790  91.720  14.280  1.00  0.00           C  
ATOM   3226  O   TYR A 214      90.420  91.390  13.280  1.00  0.00           O  
ATOM   3227  CB  TYR A 214      91.440  92.800  15.980  1.00  0.00           C  
ATOM   3228  CG  TYR A 214      92.770  92.870  15.310  1.00  0.00           C  
ATOM   3229  CD1 TYR A 214      93.270  91.800  14.600  1.00  0.00           C  
ATOM   3230  CD2 TYR A 214      93.320  94.120  15.180  1.00  0.00           C  
ATOM   3231  CE1 TYR A 214      94.340  92.020  13.770  1.00  0.00           C  
ATOM   3232  CE2 TYR A 214      94.380  94.340  14.340  1.00  0.00           C  
ATOM   3233  CZ  TYR A 214      94.880  93.280  13.630  1.00  0.00           C  
ATOM   3234  OH  TYR A 214      95.980  93.510  12.780  1.00  0.00           O  
ATOM   3235  HN  TYR A 214      89.040  93.360  16.650  1.00  0.00           H  
ATOM   3236  HA  TYR A 214      90.590  93.600  14.230  1.00  0.00           H  
ATOM   3237  HB1 TYR A 214      91.360  93.650  16.680  1.00  0.00           H  
ATOM   3238  HB2 TYR A 214      91.440  91.840  16.540  1.00  0.00           H  
ATOM   3239  HD1 TYR A 214      92.810  90.830  14.630  1.00  0.00           H  
ATOM   3240  HD2 TYR A 214      92.910  94.990  15.680  1.00  0.00           H  
ATOM   3241  HE1 TYR A 214      94.830  91.200  13.250  1.00  0.00           H  
ATOM   3242  HE2 TYR A 214      94.830  95.330  14.300  1.00  0.00           H  
ATOM   3243  HH  TYR A 214      96.100  94.470  12.750  1.00  0.00           H  
ATOM   3244  N   SER A 215      88.710  91.020  14.670  1.00  0.00           N  
ATOM   3245  CA  SER A 215      88.180  89.920  13.930  1.00  0.00           C  
ATOM   3246  C   SER A 215      87.580  90.350  12.630  1.00  0.00           C  
ATOM   3247  O   SER A 215      87.750  89.690  11.610  1.00  0.00           O  
ATOM   3248  CB  SER A 215      87.170  89.130  14.780  1.00  0.00           C  
ATOM   3249  OG  SER A 215      86.890  87.870  14.190  1.00  0.00           O  
ATOM   3250  HN  SER A 215      88.240  91.280  15.510  1.00  0.00           H  
ATOM   3251  HA  SER A 215      89.000  89.250  13.690  1.00  0.00           H  
ATOM   3252  HB1 SER A 215      87.690  88.990  15.750  1.00  0.00           H  
ATOM   3253  HB2 SER A 215      86.200  89.650  14.910  1.00  0.00           H  
ATOM   3254  HG1 SER A 215      87.660  87.300  14.180  1.00  0.00           H  
ATOM   3255  N   GLY A 216      86.930  91.530  12.610  1.00  0.00           N  
ATOM   3256  CA  GLY A 216      86.650  92.160  11.360  1.00  0.00           C  
ATOM   3257  C   GLY A 216      87.830  92.560  10.530  1.00  0.00           C  
ATOM   3258  O   GLY A 216      87.880  92.150   9.370  1.00  0.00           O  
ATOM   3259  HN  GLY A 216      86.750  92.000  13.470  1.00  0.00           H  
ATOM   3260  HA1 GLY A 216      86.070  91.510  10.720  1.00  0.00           H  
ATOM   3261  HA2 GLY A 216      86.040  93.030  11.540  1.00  0.00           H  
ATOM   3262  N   ILE A 217      88.820  93.250  11.120  1.00  0.00           N  
ATOM   3263  CA  ILE A 217      90.000  93.610  10.400  1.00  0.00           C  
ATOM   3264  C   ILE A 217      90.700  92.440   9.800  1.00  0.00           C  
ATOM   3265  O   ILE A 217      91.020  92.410   8.610  1.00  0.00           O  
ATOM   3266  CB  ILE A 217      90.960  94.330  11.300  1.00  0.00           C  
ATOM   3267  CG1 ILE A 217      90.420  95.750  11.540  1.00  0.00           C  
ATOM   3268  CG2 ILE A 217      92.360  94.450  10.670  1.00  0.00           C  
ATOM   3269  CD  ILE A 217      91.140  96.460  12.680  1.00  0.00           C  
ATOM   3270  HN  ILE A 217      88.650  93.670  12.010  1.00  0.00           H  
ATOM   3271  HA  ILE A 217      89.690  94.130   9.510  1.00  0.00           H  
ATOM   3272  HB  ILE A 217      91.070  93.780  12.270  1.00  0.00           H  
ATOM   3273 1HG1 ILE A 217      90.480  96.330  10.590  1.00  0.00           H  
ATOM   3274 2HG1 ILE A 217      89.340  95.670  11.810  1.00  0.00           H  
ATOM   3275 1HG2 ILE A 217      92.910  93.490  10.770  1.00  0.00           H  
ATOM   3276 2HG2 ILE A 217      92.950  95.270  11.130  1.00  0.00           H  
ATOM   3277 3HG2 ILE A 217      92.290  94.860   9.630  1.00  0.00           H  
ATOM   3278  HD1 ILE A 217      90.850  95.950  13.630  1.00  0.00           H  
ATOM   3279  HD2 ILE A 217      90.810  97.520  12.810  1.00  0.00           H  
ATOM   3280  HD3 ILE A 217      92.240  96.390  12.560  1.00  0.00           H  
ATOM   3281  N   LEU A 218      90.930  91.400  10.620  1.00  0.00           N  
ATOM   3282  CA  LEU A 218      91.570  90.150  10.360  1.00  0.00           C  
ATOM   3283  C   LEU A 218      91.020  89.400   9.200  1.00  0.00           C  
ATOM   3284  O   LEU A 218      91.760  88.940   8.330  1.00  0.00           O  
ATOM   3285  CB  LEU A 218      91.500  89.310  11.650  1.00  0.00           C  
ATOM   3286  CG  LEU A 218      92.270  87.980  11.610  1.00  0.00           C  
ATOM   3287  CD1 LEU A 218      92.310  87.340  13.010  1.00  0.00           C  
ATOM   3288  CD2 LEU A 218      93.710  88.170  11.120  1.00  0.00           C  
ATOM   3289  HN  LEU A 218      90.620  91.460  11.570  1.00  0.00           H  
ATOM   3290  HA  LEU A 218      92.560  90.450  10.030  1.00  0.00           H  
ATOM   3291  HB1 LEU A 218      92.020  89.860  12.460  1.00  0.00           H  
ATOM   3292  HB2 LEU A 218      90.450  89.130  11.960  1.00  0.00           H  
ATOM   3293  HG  LEU A 218      91.730  87.250  10.970  1.00  0.00           H  
ATOM   3294 1HD1 LEU A 218      92.830  88.060  13.680  1.00  0.00           H  
ATOM   3295 2HD1 LEU A 218      92.930  86.420  12.980  1.00  0.00           H  
ATOM   3296 3HD1 LEU A 218      91.310  87.020  13.360  1.00  0.00           H  
ATOM   3297 1HD2 LEU A 218      94.230  87.200  11.260  1.00  0.00           H  
ATOM   3298 2HD2 LEU A 218      93.730  88.470  10.050  1.00  0.00           H  
ATOM   3299 3HD2 LEU A 218      94.310  88.930  11.660  1.00  0.00           H  
ATOM   3300  N   LYS A 219      89.700  89.330   8.970  1.00  0.00           N  
ATOM   3301  CA  LYS A 219      89.040  88.790   7.820  1.00  0.00           C  
ATOM   3302  C   LYS A 219      89.200  89.620   6.580  1.00  0.00           C  
ATOM   3303  O   LYS A 219      88.940  89.150   5.480  1.00  0.00           O  
ATOM   3304  CB  LYS A 219      87.570  88.480   8.130  1.00  0.00           C  
ATOM   3305  CG  LYS A 219      87.510  87.380   9.190  1.00  0.00           C  
ATOM   3306  CD  LYS A 219      86.050  87.060   9.520  1.00  0.00           C  
ATOM   3307  CE  LYS A 219      85.980  85.800  10.390  1.00  0.00           C  
ATOM   3308  NZ  LYS A 219      84.570  85.640  10.810  1.00  0.00           N1+
ATOM   3309  HN  LYS A 219      89.000  89.640   9.600  1.00  0.00           H  
ATOM   3310  HA  LYS A 219      89.550  87.870   7.590  1.00  0.00           H  
ATOM   3311  HB1 LYS A 219      87.100  89.410   8.530  1.00  0.00           H  
ATOM   3312  HB2 LYS A 219      87.060  88.160   7.190  1.00  0.00           H  
ATOM   3313  HG1 LYS A 219      87.950  87.680  10.170  1.00  0.00           H  
ATOM   3314  HG2 LYS A 219      87.990  86.430   8.870  1.00  0.00           H  
ATOM   3315  HD1 LYS A 219      85.490  86.810   8.590  1.00  0.00           H  
ATOM   3316  HD2 LYS A 219      85.650  87.990   9.960  1.00  0.00           H  
ATOM   3317  HE1 LYS A 219      86.600  85.970  11.300  1.00  0.00           H  
ATOM   3318  HE2 LYS A 219      86.300  84.940   9.780  1.00  0.00           H  
ATOM   3319  HZ1 LYS A 219      84.020  85.160  10.070  1.00  0.00           H  
ATOM   3320  HZ2 LYS A 219      84.200  86.590  11.040  1.00  0.00           H  
ATOM   3321  HZ3 LYS A 219      84.430  85.070  11.670  1.00  0.00           H  
ATOM   3322  N   THR A 220      89.620  90.890   6.710  1.00  0.00           N  
ATOM   3323  CA  THR A 220      90.050  91.590   5.540  1.00  0.00           C  
ATOM   3324  C   THR A 220      91.530  91.520   5.410  1.00  0.00           C  
ATOM   3325  O   THR A 220      92.100  92.120   4.500  1.00  0.00           O  
ATOM   3326  CB  THR A 220      89.640  93.030   5.460  1.00  0.00           C  
ATOM   3327  CG2 THR A 220      89.420  93.510   4.010  1.00  0.00           C  
ATOM   3328  OG1 THR A 220      88.400  93.250   6.120  1.00  0.00           O  
ATOM   3329  HN  THR A 220      89.660  91.360   7.590  1.00  0.00           H  
ATOM   3330  HA  THR A 220      89.630  91.200   4.620  1.00  0.00           H  
ATOM   3331  HB  THR A 220      90.350  93.750   5.920  1.00  0.00           H  
ATOM   3332  HG1 THR A 220      88.410  92.720   6.920  1.00  0.00           H  
ATOM   3333 1HG2 THR A 220      90.330  93.440   3.370  1.00  0.00           H  
ATOM   3334 2HG2 THR A 220      89.030  94.550   3.970  1.00  0.00           H  
ATOM   3335 3HG2 THR A 220      88.590  92.940   3.550  1.00  0.00           H  
ATOM   3336  N   LEU A 221      92.270  90.810   6.280  1.00  0.00           N  
ATOM   3337  CA  LEU A 221      93.660  90.500   6.100  1.00  0.00           C  
ATOM   3338  C   LEU A 221      93.850  89.080   5.710  1.00  0.00           C  
ATOM   3339  O   LEU A 221      94.870  88.720   5.140  1.00  0.00           O  
ATOM   3340  CB  LEU A 221      94.400  90.710   7.430  1.00  0.00           C  
ATOM   3341  CG  LEU A 221      94.260  92.060   8.150  1.00  0.00           C  
ATOM   3342  CD1 LEU A 221      95.240  92.210   9.330  1.00  0.00           C  
ATOM   3343  CD2 LEU A 221      94.330  93.300   7.240  1.00  0.00           C  
ATOM   3344  HN  LEU A 221      91.900  90.460   7.140  1.00  0.00           H  
ATOM   3345  HA  LEU A 221      94.130  91.130   5.360  1.00  0.00           H  
ATOM   3346  HB1 LEU A 221      94.040  89.890   8.090  1.00  0.00           H  
ATOM   3347  HB2 LEU A 221      95.490  90.570   7.300  1.00  0.00           H  
ATOM   3348  HG  LEU A 221      93.270  92.030   8.660  1.00  0.00           H  
ATOM   3349 1HD1 LEU A 221      94.810  92.950  10.030  1.00  0.00           H  
ATOM   3350 2HD1 LEU A 221      96.220  92.560   8.960  1.00  0.00           H  
ATOM   3351 3HD1 LEU A 221      95.470  91.250   9.830  1.00  0.00           H  
ATOM   3352 1HD2 LEU A 221      94.130  94.210   7.850  1.00  0.00           H  
ATOM   3353 2HD2 LEU A 221      93.540  93.300   6.460  1.00  0.00           H  
ATOM   3354 3HD2 LEU A 221      95.360  93.290   6.830  1.00  0.00           H  
ATOM   3355  N   LEU A 222      92.880  88.200   6.020  1.00  0.00           N  
ATOM   3356  CA  LEU A 222      92.970  86.790   5.800  1.00  0.00           C  
ATOM   3357  C   LEU A 222      92.140  86.460   4.610  1.00  0.00           C  
ATOM   3358  O   LEU A 222      92.260  85.380   4.040  1.00  0.00           O  
ATOM   3359  CB  LEU A 222      92.760  85.930   7.060  1.00  0.00           C  
ATOM   3360  CG  LEU A 222      93.900  86.190   8.050  1.00  0.00           C  
ATOM   3361  CD1 LEU A 222      93.810  85.240   9.260  1.00  0.00           C  
ATOM   3362  CD2 LEU A 222      95.290  85.990   7.420  1.00  0.00           C  
ATOM   3363  HN  LEU A 222      92.180  88.560   6.640  1.00  0.00           H  
ATOM   3364  HA  LEU A 222      93.980  86.600   5.460  1.00  0.00           H  
ATOM   3365  HB1 LEU A 222      92.670  84.850   6.820  1.00  0.00           H  
ATOM   3366  HB2 LEU A 222      91.770  86.130   7.540  1.00  0.00           H  
ATOM   3367  HG  LEU A 222      93.800  87.230   8.420  1.00  0.00           H  
ATOM   3368 1HD1 LEU A 222      93.850  84.200   8.890  1.00  0.00           H  
ATOM   3369 2HD1 LEU A 222      92.880  85.400   9.850  1.00  0.00           H  
ATOM   3370 3HD1 LEU A 222      94.710  85.380   9.880  1.00  0.00           H  
ATOM   3371 1HD2 LEU A 222      95.360  85.070   6.800  1.00  0.00           H  
ATOM   3372 2HD2 LEU A 222      95.560  86.870   6.790  1.00  0.00           H  
ATOM   3373 3HD2 LEU A 222      96.100  85.900   8.170  1.00  0.00           H  
ATOM   3374  N   ARG A 223      91.270  87.380   4.170  1.00  0.00           N  
ATOM   3375  CA  ARG A 223      90.820  87.480   2.810  1.00  0.00           C  
ATOM   3376  C   ARG A 223      91.550  88.700   2.360  1.00  0.00           C  
ATOM   3377  O   ARG A 223      91.180  89.850   2.590  1.00  0.00           O  
ATOM   3378  CB  ARG A 223      89.320  87.750   2.610  1.00  0.00           C  
ATOM   3379  CG  ARG A 223      88.580  86.780   1.690  1.00  0.00           C  
ATOM   3380  CD  ARG A 223      87.290  87.440   1.170  1.00  0.00           C  
ATOM   3381  NE  ARG A 223      87.520  88.640   0.320  1.00  0.00           N  
ATOM   3382  CZ  ARG A 223      86.690  89.720   0.430  1.00  0.00           C  
ATOM   3383  NH1 ARG A 223      86.110  90.120   1.600  1.00  0.00           N1+
ATOM   3384  NH2 ARG A 223      86.480  90.520  -0.660  1.00  0.00           N  
ATOM   3385  HN  ARG A 223      91.110  88.070   4.880  1.00  0.00           H  
ATOM   3386  HA  ARG A 223      91.050  86.590   2.250  1.00  0.00           H  
ATOM   3387  HB1 ARG A 223      89.110  87.510   3.680  1.00  0.00           H  
ATOM   3388  HB2 ARG A 223      88.930  88.790   2.640  1.00  0.00           H  
ATOM   3389  HG1 ARG A 223      88.340  85.790   2.130  1.00  0.00           H  
ATOM   3390  HG2 ARG A 223      89.170  86.790   0.750  1.00  0.00           H  
ATOM   3391  HD1 ARG A 223      86.610  87.520   2.050  1.00  0.00           H  
ATOM   3392  HD2 ARG A 223      87.030  86.810   0.300  1.00  0.00           H  
ATOM   3393  HE  ARG A 223      88.130  88.570  -0.460  1.00  0.00           H  
ATOM   3394 1HH1 ARG A 223      86.390  89.760   2.490  1.00  0.00           H  
ATOM   3395 2HH1 ARG A 223      85.680  91.000   1.430  1.00  0.00           H  
ATOM   3396 1HH2 ARG A 223      86.610  90.070  -1.550  1.00  0.00           H  
ATOM   3397 2HH2 ARG A 223      85.800  91.240  -0.640  1.00  0.00           H  
ATOM   3398  N   CYS A 224      92.670  88.540   1.630  1.00  0.00           N  
ATOM   3399  CA  CYS A 224      93.390  89.620   1.020  1.00  0.00           C  
ATOM   3400  C   CYS A 224      92.780  90.040  -0.270  1.00  0.00           C  
ATOM   3401  O   CYS A 224      92.860  89.310  -1.270  1.00  0.00           O  
ATOM   3402  CB  CYS A 224      94.910  89.510   0.830  1.00  0.00           C  
ATOM   3403  SG  CYS A 224      95.830  89.800   2.370  1.00  0.00           S  
ATOM   3404  HN  CYS A 224      93.030  87.620   1.530  1.00  0.00           H  
ATOM   3405  HA  CYS A 224      93.280  90.480   1.670  1.00  0.00           H  
ATOM   3406  HB1 CYS A 224      95.060  88.480   0.460  1.00  0.00           H  
ATOM   3407  HB2 CYS A 224      95.350  90.250   0.130  1.00  0.00           H  
ATOM   3408  HG1 CYS A 224      95.020  88.910   2.920  1.00  0.00           H  
ATOM   3409  N   ARG A 225      92.140  91.220  -0.290  1.00  0.00           N  
ATOM   3410  CA  ARG A 225      91.900  92.010  -1.460  1.00  0.00           C  
ATOM   3411  C   ARG A 225      93.020  92.990  -1.510  1.00  0.00           C  
ATOM   3412  O   ARG A 225      93.280  93.740  -0.570  1.00  0.00           O  
ATOM   3413  CB  ARG A 225      90.510  92.590  -1.770  1.00  0.00           C  
ATOM   3414  CG  ARG A 225      89.950  91.960  -3.040  1.00  0.00           C  
ATOM   3415  CD  ARG A 225      90.300  90.740  -3.900  1.00  0.00           C  
ATOM   3416  NE  ARG A 225      90.190  91.040  -5.360  1.00  0.00           N  
ATOM   3417  CZ  ARG A 225      91.150  91.630  -6.140  1.00  0.00           C  
ATOM   3418  NH1 ARG A 225      92.480  91.500  -5.890  1.00  0.00           N1+
ATOM   3419  NH2 ARG A 225      90.790  92.470  -7.140  1.00  0.00           N  
ATOM   3420  HN  ARG A 225      91.920  91.740   0.530  1.00  0.00           H  
ATOM   3421  HA  ARG A 225      92.120  91.330  -2.280  1.00  0.00           H  
ATOM   3422  HB1 ARG A 225      89.860  92.490  -0.870  1.00  0.00           H  
ATOM   3423  HB2 ARG A 225      90.510  93.690  -1.920  1.00  0.00           H  
ATOM   3424  HG1 ARG A 225      89.950  91.120  -2.320  1.00  0.00           H  
ATOM   3425  HG2 ARG A 225      90.730  92.590  -3.520  1.00  0.00           H  
ATOM   3426  HD1 ARG A 225      91.300  90.300  -3.700  1.00  0.00           H  
ATOM   3427  HD2 ARG A 225      89.550  89.940  -3.730  1.00  0.00           H  
ATOM   3428  HE  ARG A 225      89.250  91.020  -5.700  1.00  0.00           H  
ATOM   3429 1HH1 ARG A 225      93.110  91.830  -6.600  1.00  0.00           H  
ATOM   3430 2HH1 ARG A 225      92.880  90.880  -5.220  1.00  0.00           H  
ATOM   3431 1HH2 ARG A 225      89.830  92.760  -7.050  1.00  0.00           H  
ATOM   3432 2HH2 ARG A 225      91.370  93.000  -7.760  1.00  0.00           H  
ATOM   3433  N   ASN A 226      93.800  92.940  -2.600  1.00  0.00           N  
ATOM   3434  CA  ASN A 226      95.160  93.310  -2.410  1.00  0.00           C  
ATOM   3435  C   ASN A 226      95.430  94.720  -2.810  1.00  0.00           C  
ATOM   3436  O   ASN A 226      95.590  95.030  -3.990  1.00  0.00           O  
ATOM   3437  CB  ASN A 226      96.230  92.450  -3.110  1.00  0.00           C  
ATOM   3438  CG  ASN A 226      97.260  91.880  -2.140  1.00  0.00           C  
ATOM   3439  ND2 ASN A 226      97.600  90.590  -2.390  1.00  0.00           N  
ATOM   3440  OD1 ASN A 226      97.670  92.510  -1.160  1.00  0.00           O  
ATOM   3441  HN  ASN A 226      93.520  92.350  -3.360  1.00  0.00           H  
ATOM   3442  HA  ASN A 226      95.440  93.320  -1.360  1.00  0.00           H  
ATOM   3443  HB1 ASN A 226      95.680  91.650  -3.650  1.00  0.00           H  
ATOM   3444  HB2 ASN A 226      96.820  92.950  -3.900  1.00  0.00           H  
ATOM   3445 1HD2 ASN A 226      97.320  90.060  -3.190  1.00  0.00           H  
ATOM   3446 2HD2 ASN A 226      98.150  90.170  -1.670  1.00  0.00           H  
ATOM   3447  N   GLU A 227      95.650  95.550  -1.770  1.00  0.00           N  
ATOM   3448  CA  GLU A 227      96.080  96.910  -1.900  1.00  0.00           C  
ATOM   3449  C   GLU A 227      96.680  97.190  -0.560  1.00  0.00           C  
ATOM   3450  O   GLU A 227      96.050  97.500   0.440  1.00  0.00           O  
ATOM   3451  CB  GLU A 227      94.890  97.840  -2.190  1.00  0.00           C  
ATOM   3452  CG  GLU A 227      95.340  99.300  -2.190  1.00  0.00           C  
ATOM   3453  CD  GLU A 227      94.220 100.320  -2.240  1.00  0.00           C  
ATOM   3454  OE1 GLU A 227      94.140 101.150  -1.290  1.00  0.00           O  
ATOM   3455  OE2 GLU A 227      93.480 100.310  -3.260  1.00  0.00           O1-
ATOM   3456  HN  GLU A 227      95.240  95.360  -0.880  1.00  0.00           H  
ATOM   3457  HA  GLU A 227      96.860  97.040  -2.630  1.00  0.00           H  
ATOM   3458  HB1 GLU A 227      94.420  97.530  -3.150  1.00  0.00           H  
ATOM   3459  HB2 GLU A 227      94.120  97.680  -1.410  1.00  0.00           H  
ATOM   3460  HG1 GLU A 227      96.010  99.530  -3.040  1.00  0.00           H  
ATOM   3461  HG2 GLU A 227      95.900  99.590  -1.270  1.00  0.00           H  
ATOM   3462  N   LYS A 228      98.000  96.930  -0.460  1.00  0.00           N  
ATOM   3463  CA  LYS A 228      98.580  96.610   0.800  1.00  0.00           C  
ATOM   3464  C   LYS A 228      98.840  97.830   1.620  1.00  0.00           C  
ATOM   3465  O   LYS A 228      99.010  97.750   2.830  1.00  0.00           O  
ATOM   3466  CB  LYS A 228      99.870  95.780   0.740  1.00  0.00           C  
ATOM   3467  CG  LYS A 228     100.480  95.510   2.120  1.00  0.00           C  
ATOM   3468  CD  LYS A 228     101.390  94.300   2.330  1.00  0.00           C  
ATOM   3469  CE  LYS A 228     100.820  92.990   1.790  1.00  0.00           C  
ATOM   3470  NZ  LYS A 228      99.470  92.690   2.310  1.00  0.00           N1+
ATOM   3471  HN  LYS A 228      98.550  96.760  -1.280  1.00  0.00           H  
ATOM   3472  HA  LYS A 228      97.870  96.050   1.400  1.00  0.00           H  
ATOM   3473  HB1 LYS A 228      99.640  94.850   0.180  1.00  0.00           H  
ATOM   3474  HB2 LYS A 228     100.670  96.270   0.140  1.00  0.00           H  
ATOM   3475  HG1 LYS A 228     101.010  96.420   2.470  1.00  0.00           H  
ATOM   3476  HG2 LYS A 228      99.600  95.370   2.790  1.00  0.00           H  
ATOM   3477  HD1 LYS A 228     102.390  94.450   1.870  1.00  0.00           H  
ATOM   3478  HD2 LYS A 228     101.600  94.230   3.420  1.00  0.00           H  
ATOM   3479  HE1 LYS A 228     100.750  93.150   0.690  1.00  0.00           H  
ATOM   3480  HE2 LYS A 228     101.510  92.150   2.010  1.00  0.00           H  
ATOM   3481  HZ1 LYS A 228      99.550  92.830   3.340  1.00  0.00           H  
ATOM   3482  HZ2 LYS A 228      98.720  93.250   1.850  1.00  0.00           H  
ATOM   3483  HZ3 LYS A 228      99.310  91.680   2.160  1.00  0.00           H  
ATOM   3484  N   LYS A 229      98.850  99.060   1.060  1.00  0.00           N  
ATOM   3485  CA  LYS A 229      99.100 100.240   1.830  1.00  0.00           C  
ATOM   3486  C   LYS A 229      98.160 100.490   2.960  1.00  0.00           C  
ATOM   3487  O   LYS A 229      98.550 100.890   4.050  1.00  0.00           O  
ATOM   3488  CB  LYS A 229      99.390 101.470   0.960  1.00  0.00           C  
ATOM   3489  CG  LYS A 229     100.140 102.500   1.800  1.00  0.00           C  
ATOM   3490  CD  LYS A 229     101.520 102.100   2.340  1.00  0.00           C  
ATOM   3491  CE  LYS A 229     101.880 102.820   3.640  1.00  0.00           C  
ATOM   3492  NZ  LYS A 229     101.000 102.300   4.720  1.00  0.00           N1+
ATOM   3493  HN  LYS A 229      98.780  99.170   0.070  1.00  0.00           H  
ATOM   3494  HA  LYS A 229     100.040 100.010   2.320  1.00  0.00           H  
ATOM   3495  HB1 LYS A 229     100.020 101.150   0.100  1.00  0.00           H  
ATOM   3496  HB2 LYS A 229      98.450 101.930   0.600  1.00  0.00           H  
ATOM   3497  HG1 LYS A 229     100.320 103.420   1.200  1.00  0.00           H  
ATOM   3498  HG2 LYS A 229      99.560 102.850   2.670  1.00  0.00           H  
ATOM   3499  HD1 LYS A 229     101.750 101.010   2.330  1.00  0.00           H  
ATOM   3500  HD2 LYS A 229     102.250 102.470   1.600  1.00  0.00           H  
ATOM   3501  HE1 LYS A 229     101.760 103.910   3.480  1.00  0.00           H  
ATOM   3502  HE2 LYS A 229     102.940 102.600   3.910  1.00  0.00           H  
ATOM   3503  HZ1 LYS A 229     100.180 101.800   4.320  1.00  0.00           H  
ATOM   3504  HZ2 LYS A 229     100.600 102.990   5.380  1.00  0.00           H  
ATOM   3505  HZ3 LYS A 229     101.480 101.550   5.260  1.00  0.00           H  
ATOM   3506  N   ARG A 230      96.870 100.120   2.790  1.00  0.00           N  
ATOM   3507  CA  ARG A 230      95.890  99.990   3.820  1.00  0.00           C  
ATOM   3508  C   ARG A 230      96.160  98.920   4.820  1.00  0.00           C  
ATOM   3509  O   ARG A 230      96.040  99.080   6.040  1.00  0.00           O  
ATOM   3510  CB  ARG A 230      94.480  99.720   3.260  1.00  0.00           C  
ATOM   3511  CG  ARG A 230      93.900 100.790   2.330  1.00  0.00           C  
ATOM   3512  CD  ARG A 230      92.470 101.110   2.770  1.00  0.00           C  
ATOM   3513  NE  ARG A 230      91.790 101.900   1.700  1.00  0.00           N  
ATOM   3514  CZ  ARG A 230      91.200 101.410   0.580  1.00  0.00           C  
ATOM   3515  NH1 ARG A 230      90.460 102.220  -0.240  1.00  0.00           N1+
ATOM   3516  NH2 ARG A 230      91.340 100.100   0.220  1.00  0.00           N  
ATOM   3517  HN  ARG A 230      96.600  99.680   1.940  1.00  0.00           H  
ATOM   3518  HA  ARG A 230      95.840 100.980   4.250  1.00  0.00           H  
ATOM   3519  HB1 ARG A 230      93.760  99.650   4.110  1.00  0.00           H  
ATOM   3520  HB2 ARG A 230      94.430  98.710   2.820  1.00  0.00           H  
ATOM   3521  HG1 ARG A 230      93.950 100.420   1.280  1.00  0.00           H  
ATOM   3522  HG2 ARG A 230      94.510 101.710   2.450  1.00  0.00           H  
ATOM   3523  HD1 ARG A 230      91.860 100.200   2.940  1.00  0.00           H  
ATOM   3524  HD2 ARG A 230      92.570 101.620   3.760  1.00  0.00           H  
ATOM   3525  HE  ARG A 230      91.780 102.890   1.720  1.00  0.00           H  
ATOM   3526 1HH1 ARG A 230      90.100 103.050   0.180  1.00  0.00           H  
ATOM   3527 2HH1 ARG A 230      89.820 101.770  -0.870  1.00  0.00           H  
ATOM   3528 1HH2 ARG A 230      91.180  99.870  -0.740  1.00  0.00           H  
ATOM   3529 2HH2 ARG A 230      92.190  99.860   0.670  1.00  0.00           H  
ATOM   3530  N   HIS A 231      96.530  97.730   4.330  1.00  0.00           N  
ATOM   3531  CA  HIS A 231      96.880  96.630   5.180  1.00  0.00           C  
ATOM   3532  C   HIS A 231      98.100  96.890   5.990  1.00  0.00           C  
ATOM   3533  O   HIS A 231      98.140  96.420   7.130  1.00  0.00           O  
ATOM   3534  CB  HIS A 231      97.030  95.390   4.290  1.00  0.00           C  
ATOM   3535  CG  HIS A 231      95.810  94.880   3.560  1.00  0.00           C  
ATOM   3536  CD2 HIS A 231      95.200  93.720   3.930  1.00  0.00           C  
ATOM   3537  ND1 HIS A 231      95.100  95.550   2.590  1.00  0.00           N  
ATOM   3538  CE1 HIS A 231      94.050  94.790   2.360  1.00  0.00           C  
ATOM   3539  NE2 HIS A 231      94.060  93.690   3.160  1.00  0.00           N  
ATOM   3540  HN  HIS A 231      96.630  97.620   3.340  1.00  0.00           H  
ATOM   3541  HA  HIS A 231      96.070  96.500   5.880  1.00  0.00           H  
ATOM   3542  HB1 HIS A 231      97.750  95.600   3.480  1.00  0.00           H  
ATOM   3543  HB2 HIS A 231      97.430  94.540   4.880  1.00  0.00           H  
ATOM   3544  HD2 HIS A 231      95.560  92.990   4.640  1.00  0.00           H  
ATOM   3545  HE1 HIS A 231      93.250  94.970   1.640  1.00  0.00           H  
ATOM   3546  HE2 HIS A 231      93.280  93.090   3.360  1.00  0.00           H  
ATOM   3547  N   ARG A 232      99.130  97.620   5.530  1.00  0.00           N  
ATOM   3548  CA  ARG A 232     100.360  97.790   6.230  1.00  0.00           C  
ATOM   3549  C   ARG A 232     100.180  98.700   7.390  1.00  0.00           C  
ATOM   3550  O   ARG A 232     100.960  98.640   8.340  1.00  0.00           O  
ATOM   3551  CB  ARG A 232     101.430  98.340   5.270  1.00  0.00           C  
ATOM   3552  CG  ARG A 232     102.860  97.810   5.410  1.00  0.00           C  
ATOM   3553  CD  ARG A 232     103.860  98.600   6.260  1.00  0.00           C  
ATOM   3554  NE  ARG A 232     103.590  98.230   7.680  1.00  0.00           N  
ATOM   3555  CZ  ARG A 232     104.460  97.780   8.630  1.00  0.00           C  
ATOM   3556  NH1 ARG A 232     105.810  97.590   8.520  1.00  0.00           N1+
ATOM   3557  NH2 ARG A 232     103.970  97.410   9.850  1.00  0.00           N  
ATOM   3558  HN  ARG A 232      99.060  97.940   4.580  1.00  0.00           H  
ATOM   3559  HA  ARG A 232     100.620  96.790   6.540  1.00  0.00           H  
ATOM   3560  HB1 ARG A 232     101.470  99.450   5.290  1.00  0.00           H  
ATOM   3561  HB2 ARG A 232     101.030  98.030   4.280  1.00  0.00           H  
ATOM   3562  HG1 ARG A 232     103.230  97.930   4.370  1.00  0.00           H  
ATOM   3563  HG2 ARG A 232     102.920  96.720   5.620  1.00  0.00           H  
ATOM   3564  HD1 ARG A 232     104.860  98.220   5.980  1.00  0.00           H  
ATOM   3565  HD2 ARG A 232     103.830  99.700   6.130  1.00  0.00           H  
ATOM   3566  HE  ARG A 232     102.670  98.460   8.020  1.00  0.00           H  
ATOM   3567 1HH1 ARG A 232     106.290  97.220   9.320  1.00  0.00           H  
ATOM   3568 2HH1 ARG A 232     106.290  97.680   7.660  1.00  0.00           H  
ATOM   3569 1HH2 ARG A 232     104.670  96.950  10.410  1.00  0.00           H  
ATOM   3570 2HH2 ARG A 232     103.000  97.500  10.040  1.00  0.00           H  
ATOM   3571  N   ASP A 233      99.180  99.600   7.390  1.00  0.00           N  
ATOM   3572  CA  ASP A 233      98.840 100.480   8.470  1.00  0.00           C  
ATOM   3573  C   ASP A 233      98.360  99.730   9.670  1.00  0.00           C  
ATOM   3574  O   ASP A 233      98.460 100.160  10.820  1.00  0.00           O  
ATOM   3575  CB  ASP A 233      97.880 101.540   7.910  1.00  0.00           C  
ATOM   3576  CG  ASP A 233      98.610 102.530   7.010  1.00  0.00           C  
ATOM   3577  OD1 ASP A 233      99.810 102.770   7.300  1.00  0.00           O  
ATOM   3578  OD2 ASP A 233      98.040 103.230   6.120  1.00  0.00           O1-
ATOM   3579  HN  ASP A 233      98.570  99.670   6.610  1.00  0.00           H  
ATOM   3580  HA  ASP A 233      99.730 101.010   8.780  1.00  0.00           H  
ATOM   3581  HB1 ASP A 233      96.990 101.190   7.330  1.00  0.00           H  
ATOM   3582  HB2 ASP A 233      97.510 102.160   8.750  1.00  0.00           H  
ATOM   3583  N   VAL A 234      97.780  98.530   9.500  1.00  0.00           N  
ATOM   3584  CA  VAL A 234      97.280  97.800  10.620  1.00  0.00           C  
ATOM   3585  C   VAL A 234      98.300  97.020  11.380  1.00  0.00           C  
ATOM   3586  O   VAL A 234      98.080  96.620  12.520  1.00  0.00           O  
ATOM   3587  CB  VAL A 234      96.140  96.860  10.350  1.00  0.00           C  
ATOM   3588  CG1 VAL A 234      95.290  97.510   9.250  1.00  0.00           C  
ATOM   3589  CG2 VAL A 234      96.470  95.430   9.890  1.00  0.00           C  
ATOM   3590  HN  VAL A 234      97.840  98.090   8.610  1.00  0.00           H  
ATOM   3591  HA  VAL A 234      96.810  98.470  11.320  1.00  0.00           H  
ATOM   3592  HB  VAL A 234      95.500  96.790  11.260  1.00  0.00           H  
ATOM   3593 1HG1 VAL A 234      95.130  98.600   9.410  1.00  0.00           H  
ATOM   3594 2HG1 VAL A 234      95.850  97.470   8.290  1.00  0.00           H  
ATOM   3595 3HG1 VAL A 234      94.320  97.020   9.050  1.00  0.00           H  
ATOM   3596 1HG2 VAL A 234      95.600  94.870   9.500  1.00  0.00           H  
ATOM   3597 2HG2 VAL A 234      96.970  94.920  10.740  1.00  0.00           H  
ATOM   3598 3HG2 VAL A 234      97.230  95.470   9.070  1.00  0.00           H  
ATOM   3599  N   ARG A 235      99.460  96.750  10.760  1.00  0.00           N  
ATOM   3600  CA  ARG A 235     100.460  96.000  11.450  1.00  0.00           C  
ATOM   3601  C   ARG A 235     101.160  96.830  12.480  1.00  0.00           C  
ATOM   3602  O   ARG A 235     101.340  96.320  13.580  1.00  0.00           O  
ATOM   3603  CB  ARG A 235     101.370  95.210  10.490  1.00  0.00           C  
ATOM   3604  CG  ARG A 235     100.820  93.820  10.190  1.00  0.00           C  
ATOM   3605  CD  ARG A 235     100.990  92.780  11.300  1.00  0.00           C  
ATOM   3606  NE  ARG A 235      99.750  91.980  11.490  1.00  0.00           N  
ATOM   3607  CZ  ARG A 235      99.630  90.650  11.240  1.00  0.00           C  
ATOM   3608  NH1 ARG A 235      98.680  89.860  11.830  1.00  0.00           N1+
ATOM   3609  NH2 ARG A 235     100.480  89.980  10.400  1.00  0.00           N  
ATOM   3610  HN  ARG A 235      99.700  97.140   9.870  1.00  0.00           H  
ATOM   3611  HA  ARG A 235      99.970  95.230  12.040  1.00  0.00           H  
ATOM   3612  HB1 ARG A 235     101.500  95.750   9.530  1.00  0.00           H  
ATOM   3613  HB2 ARG A 235     102.380  95.040  10.920  1.00  0.00           H  
ATOM   3614  HG1 ARG A 235      99.750  93.950   9.890  1.00  0.00           H  
ATOM   3615  HG2 ARG A 235     101.410  93.380   9.360  1.00  0.00           H  
ATOM   3616  HD1 ARG A 235     101.170  93.390  12.220  1.00  0.00           H  
ATOM   3617  HD2 ARG A 235     101.830  92.080  11.090  1.00  0.00           H  
ATOM   3618  HE  ARG A 235      99.120  92.260  12.220  1.00  0.00           H  
ATOM   3619 1HH1 ARG A 235      97.870  90.400  12.080  1.00  0.00           H  
ATOM   3620 2HH1 ARG A 235      98.630  88.900  11.580  1.00  0.00           H  
ATOM   3621 1HH2 ARG A 235     101.170  90.370   9.800  1.00  0.00           H  
ATOM   3622 2HH2 ARG A 235     100.070  89.110  10.110  1.00  0.00           H  
ATOM   3623  N   LEU A 236     101.500  98.110  12.240  1.00  0.00           N  
ATOM   3624  CA  LEU A 236     102.180  98.910  13.200  1.00  0.00           C  
ATOM   3625  C   LEU A 236     101.190  99.300  14.250  1.00  0.00           C  
ATOM   3626  O   LEU A 236     101.540  99.340  15.430  1.00  0.00           O  
ATOM   3627  CB  LEU A 236     102.740 100.210  12.600  1.00  0.00           C  
ATOM   3628  CG  LEU A 236     103.660 101.050  13.500  1.00  0.00           C  
ATOM   3629  CD1 LEU A 236     102.910 101.990  14.450  1.00  0.00           C  
ATOM   3630  CD2 LEU A 236     104.620 100.160  14.310  1.00  0.00           C  
ATOM   3631  HN  LEU A 236     101.260  98.550  11.380  1.00  0.00           H  
ATOM   3632  HA  LEU A 236     102.920  98.270  13.660  1.00  0.00           H  
ATOM   3633  HB1 LEU A 236     101.920 100.890  12.260  1.00  0.00           H  
ATOM   3634  HB2 LEU A 236     103.390  99.950  11.750  1.00  0.00           H  
ATOM   3635  HG  LEU A 236     104.260 101.730  12.860  1.00  0.00           H  
ATOM   3636 1HD1 LEU A 236     102.450 102.820  13.880  1.00  0.00           H  
ATOM   3637 2HD1 LEU A 236     103.580 102.460  15.200  1.00  0.00           H  
ATOM   3638 3HD1 LEU A 236     102.170 101.500  15.130  1.00  0.00           H  
ATOM   3639 1HD2 LEU A 236     105.170  99.520  13.590  1.00  0.00           H  
ATOM   3640 2HD2 LEU A 236     105.320 100.730  14.950  1.00  0.00           H  
ATOM   3641 3HD2 LEU A 236     104.060  99.520  15.020  1.00  0.00           H  
ATOM   3642  N   ILE A 237      99.910  99.570  13.940  1.00  0.00           N  
ATOM   3643  CA  ILE A 237      98.870  99.840  14.880  1.00  0.00           C  
ATOM   3644  C   ILE A 237      98.650  98.720  15.840  1.00  0.00           C  
ATOM   3645  O   ILE A 237      98.560  98.950  17.040  1.00  0.00           O  
ATOM   3646  CB  ILE A 237      97.610 100.320  14.220  1.00  0.00           C  
ATOM   3647  CG1 ILE A 237      96.930 101.510  14.910  1.00  0.00           C  
ATOM   3648  CG2 ILE A 237      96.550  99.240  13.920  1.00  0.00           C  
ATOM   3649  CD  ILE A 237      96.500 101.220  16.340  1.00  0.00           C  
ATOM   3650  HN  ILE A 237      99.640  99.610  12.980  1.00  0.00           H  
ATOM   3651  HA  ILE A 237      99.230 100.690  15.440  1.00  0.00           H  
ATOM   3652  HB  ILE A 237      97.950 100.780  13.280  1.00  0.00           H  
ATOM   3653 1HG1 ILE A 237      97.550 102.430  14.880  1.00  0.00           H  
ATOM   3654 2HG1 ILE A 237      96.000 101.750  14.340  1.00  0.00           H  
ATOM   3655 1HG2 ILE A 237      96.040  98.910  14.860  1.00  0.00           H  
ATOM   3656 2HG2 ILE A 237      97.000  98.320  13.510  1.00  0.00           H  
ATOM   3657 3HG2 ILE A 237      95.770  99.540  13.190  1.00  0.00           H  
ATOM   3658  HD1 ILE A 237      97.370 101.380  17.010  1.00  0.00           H  
ATOM   3659  HD2 ILE A 237      96.030 100.220  16.460  1.00  0.00           H  
ATOM   3660  HD3 ILE A 237      95.730 101.910  16.750  1.00  0.00           H  
ATOM   3661  N   PHE A 238      98.640  97.450  15.380  1.00  0.00           N  
ATOM   3662  CA  PHE A 238      98.680  96.410  16.350  1.00  0.00           C  
ATOM   3663  C   PHE A 238      99.960  96.290  17.120  1.00  0.00           C  
ATOM   3664  O   PHE A 238     100.000  95.710  18.200  1.00  0.00           O  
ATOM   3665  CB  PHE A 238      98.180  95.070  15.790  1.00  0.00           C  
ATOM   3666  CG  PHE A 238      97.530  94.270  16.870  1.00  0.00           C  
ATOM   3667  CD1 PHE A 238      98.230  93.250  17.460  1.00  0.00           C  
ATOM   3668  CD2 PHE A 238      96.250  94.520  17.300  1.00  0.00           C  
ATOM   3669  CE1 PHE A 238      97.670  92.530  18.490  1.00  0.00           C  
ATOM   3670  CE2 PHE A 238      95.670  93.770  18.300  1.00  0.00           C  
ATOM   3671  CZ  PHE A 238      96.370  92.760  18.900  1.00  0.00           C  
ATOM   3672  HN  PHE A 238      98.870  97.210  14.440  1.00  0.00           H  
ATOM   3673  HA  PHE A 238      97.960  96.700  17.100  1.00  0.00           H  
ATOM   3674  HB1 PHE A 238      98.870  94.520  15.110  1.00  0.00           H  
ATOM   3675  HB2 PHE A 238      97.370  95.320  15.070  1.00  0.00           H  
ATOM   3676  HD1 PHE A 238      99.250  93.110  17.130  1.00  0.00           H  
ATOM   3677  HD2 PHE A 238      95.660  95.210  16.710  1.00  0.00           H  
ATOM   3678  HE1 PHE A 238      98.260  91.730  18.900  1.00  0.00           H  
ATOM   3679  HE2 PHE A 238      94.620  93.890  18.540  1.00  0.00           H  
ATOM   3680  HZ  PHE A 238      95.930  92.160  19.680  1.00  0.00           H  
ATOM   3681  N   THR A 239     101.110  96.710  16.560  1.00  0.00           N  
ATOM   3682  CA  THR A 239     102.330  96.670  17.300  1.00  0.00           C  
ATOM   3683  C   THR A 239     102.280  97.570  18.490  1.00  0.00           C  
ATOM   3684  O   THR A 239     102.620  97.160  19.600  1.00  0.00           O  
ATOM   3685  CB  THR A 239     103.600  96.950  16.550  1.00  0.00           C  
ATOM   3686  CG2 THR A 239     104.780  96.190  17.180  1.00  0.00           C  
ATOM   3687  OG1 THR A 239     103.600  96.620  15.170  1.00  0.00           O  
ATOM   3688  HN  THR A 239     101.200  96.960  15.600  1.00  0.00           H  
ATOM   3689  HA  THR A 239     102.330  95.660  17.670  1.00  0.00           H  
ATOM   3690  HB  THR A 239     103.880  98.030  16.530  1.00  0.00           H  
ATOM   3691  HG1 THR A 239     104.300  97.150  14.780  1.00  0.00           H  
ATOM   3692 1HG2 THR A 239     105.750  96.460  16.700  1.00  0.00           H  
ATOM   3693 2HG2 THR A 239     104.890  96.450  18.250  1.00  0.00           H  
ATOM   3694 3HG2 THR A 239     104.580  95.090  17.120  1.00  0.00           H  
ATOM   3695  N   ILE A 240     101.830  98.820  18.270  1.00  0.00           N  
ATOM   3696  CA  ILE A 240     101.640  99.790  19.300  1.00  0.00           C  
ATOM   3697  C   ILE A 240     100.660  99.280  20.300  1.00  0.00           C  
ATOM   3698  O   ILE A 240     100.920  99.300  21.500  1.00  0.00           O  
ATOM   3699  CB  ILE A 240     101.510 101.170  18.730  1.00  0.00           C  
ATOM   3700  CG1 ILE A 240     101.760 102.270  19.780  1.00  0.00           C  
ATOM   3701  CG2 ILE A 240     100.210 101.380  17.940  1.00  0.00           C  
ATOM   3702  CD  ILE A 240     102.760 101.940  20.890  1.00  0.00           C  
ATOM   3703  HN  ILE A 240     101.610  99.110  17.340  1.00  0.00           H  
ATOM   3704  HA  ILE A 240     102.580  99.810  19.840  1.00  0.00           H  
ATOM   3705  HB  ILE A 240     102.340 101.270  18.000  1.00  0.00           H  
ATOM   3706 1HG1 ILE A 240     102.090 103.200  19.280  1.00  0.00           H  
ATOM   3707 2HG1 ILE A 240     100.820 102.650  20.240  1.00  0.00           H  
ATOM   3708 1HG2 ILE A 240      99.860 102.430  18.050  1.00  0.00           H  
ATOM   3709 2HG2 ILE A 240      99.410 100.680  18.240  1.00  0.00           H  
ATOM   3710 3HG2 ILE A 240     100.490 101.150  16.880  1.00  0.00           H  
ATOM   3711  HD1 ILE A 240     103.770 101.670  20.510  1.00  0.00           H  
ATOM   3712  HD2 ILE A 240     102.440 101.170  21.610  1.00  0.00           H  
ATOM   3713  HD3 ILE A 240     102.890 102.850  21.520  1.00  0.00           H  
ATOM   3714  N   MET A 241      99.580  98.640  19.830  1.00  0.00           N  
ATOM   3715  CA  MET A 241      98.730  97.930  20.750  1.00  0.00           C  
ATOM   3716  C   MET A 241      99.250  96.840  21.630  1.00  0.00           C  
ATOM   3717  O   MET A 241      98.910  96.830  22.810  1.00  0.00           O  
ATOM   3718  CB  MET A 241      97.400  97.500  20.130  1.00  0.00           C  
ATOM   3719  CG  MET A 241      96.190  98.320  20.590  1.00  0.00           C  
ATOM   3720  SD  MET A 241      95.850  98.140  22.370  1.00  0.00           S  
ATOM   3721  CE  MET A 241      94.270  99.020  22.170  1.00  0.00           C  
ATOM   3722  HN  MET A 241      99.360  98.610  18.860  1.00  0.00           H  
ATOM   3723  HA  MET A 241      98.470  98.700  21.470  1.00  0.00           H  
ATOM   3724  HB1 MET A 241      97.490  97.710  19.040  1.00  0.00           H  
ATOM   3725  HB2 MET A 241      97.180  96.420  20.210  1.00  0.00           H  
ATOM   3726  HG1 MET A 241      96.300  99.410  20.380  1.00  0.00           H  
ATOM   3727  HG2 MET A 241      95.300  97.970  20.020  1.00  0.00           H  
ATOM   3728  HE1 MET A 241      93.990  99.390  23.180  1.00  0.00           H  
ATOM   3729  HE2 MET A 241      94.270  99.900  21.510  1.00  0.00           H  
ATOM   3730  HE3 MET A 241      93.420  98.350  21.920  1.00  0.00           H  
ATOM   3731  N   ILE A 242     100.020  95.870  21.120  1.00  0.00           N  
ATOM   3732  CA  ILE A 242     100.520  94.700  21.770  1.00  0.00           C  
ATOM   3733  C   ILE A 242     101.590  95.020  22.750  1.00  0.00           C  
ATOM   3734  O   ILE A 242     101.600  94.370  23.790  1.00  0.00           O  
ATOM   3735  CB  ILE A 242     100.880  93.590  20.820  1.00  0.00           C  
ATOM   3736  CG1 ILE A 242     100.960  92.210  21.500  1.00  0.00           C  
ATOM   3737  CG2 ILE A 242     102.190  93.870  20.080  1.00  0.00           C  
ATOM   3738  CD  ILE A 242      99.640  91.620  21.990  1.00  0.00           C  
ATOM   3739  HN  ILE A 242     100.150  95.910  20.130  1.00  0.00           H  
ATOM   3740  HA  ILE A 242      99.710  94.320  22.380  1.00  0.00           H  
ATOM   3741  HB  ILE A 242     100.050  93.510  20.080  1.00  0.00           H  
ATOM   3742 1HG1 ILE A 242     101.600  92.240  22.410  1.00  0.00           H  
ATOM   3743 2HG1 ILE A 242     101.320  91.460  20.760  1.00  0.00           H  
ATOM   3744 1HG2 ILE A 242     103.100  93.720  20.700  1.00  0.00           H  
ATOM   3745 2HG2 ILE A 242     102.310  93.160  19.230  1.00  0.00           H  
ATOM   3746 3HG2 ILE A 242     102.090  94.890  19.670  1.00  0.00           H  
ATOM   3747  HD1 ILE A 242      99.100  92.370  22.610  1.00  0.00           H  
ATOM   3748  HD2 ILE A 242      99.000  91.380  21.110  1.00  0.00           H  
ATOM   3749  HD3 ILE A 242      99.830  90.690  22.550  1.00  0.00           H  
ATOM   3750  N   VAL A 243     102.350  96.120  22.550  1.00  0.00           N  
ATOM   3751  CA  VAL A 243     103.190  96.680  23.560  1.00  0.00           C  
ATOM   3752  C   VAL A 243     102.490  97.560  24.530  1.00  0.00           C  
ATOM   3753  O   VAL A 243     102.930  97.610  25.680  1.00  0.00           O  
ATOM   3754  CB  VAL A 243     104.430  97.370  23.050  1.00  0.00           C  
ATOM   3755  CG1 VAL A 243     105.140  96.440  22.060  1.00  0.00           C  
ATOM   3756  CG2 VAL A 243     103.990  98.610  22.250  1.00  0.00           C  
ATOM   3757  HN  VAL A 243     102.220  96.610  21.690  1.00  0.00           H  
ATOM   3758  HA  VAL A 243     103.480  95.830  24.150  1.00  0.00           H  
ATOM   3759  HB  VAL A 243     105.160  97.650  23.830  1.00  0.00           H  
ATOM   3760 1HG1 VAL A 243     106.130  96.880  21.810  1.00  0.00           H  
ATOM   3761 2HG1 VAL A 243     105.410  95.450  22.490  1.00  0.00           H  
ATOM   3762 3HG1 VAL A 243     104.530  96.340  21.140  1.00  0.00           H  
ATOM   3763 1HG2 VAL A 243     103.320  98.390  21.390  1.00  0.00           H  
ATOM   3764 2HG2 VAL A 243     103.380  99.260  22.910  1.00  0.00           H  
ATOM   3765 3HG2 VAL A 243     104.870  99.140  21.830  1.00  0.00           H  
ATOM   3766  N   TYR A 244     101.380  98.220  24.150  1.00  0.00           N  
ATOM   3767  CA  TYR A 244     100.540  98.870  25.100  1.00  0.00           C  
ATOM   3768  C   TYR A 244      99.830  97.880  25.960  1.00  0.00           C  
ATOM   3769  O   TYR A 244      99.500  98.120  27.120  1.00  0.00           O  
ATOM   3770  CB  TYR A 244      99.450  99.750  24.480  1.00  0.00           C  
ATOM   3771  CG  TYR A 244      99.900 101.160  24.620  1.00  0.00           C  
ATOM   3772  CD1 TYR A 244     100.240 101.870  23.500  1.00  0.00           C  
ATOM   3773  CD2 TYR A 244      99.720 101.850  25.800  1.00  0.00           C  
ATOM   3774  CE1 TYR A 244     100.320 103.240  23.510  1.00  0.00           C  
ATOM   3775  CE2 TYR A 244      99.750 103.220  25.800  1.00  0.00           C  
ATOM   3776  CZ  TYR A 244     100.000 103.930  24.650  1.00  0.00           C  
ATOM   3777  OH  TYR A 244     100.050 105.340  24.570  1.00  0.00           O  
ATOM   3778  HN  TYR A 244     101.120  98.270  23.190  1.00  0.00           H  
ATOM   3779  HA  TYR A 244     101.150  99.460  25.780  1.00  0.00           H  
ATOM   3780  HB1 TYR A 244      99.180  99.440  23.440  1.00  0.00           H  
ATOM   3781  HB2 TYR A 244      98.520  99.660  25.090  1.00  0.00           H  
ATOM   3782  HD1 TYR A 244     100.320 101.360  22.540  1.00  0.00           H  
ATOM   3783  HD2 TYR A 244      99.460 101.350  26.720  1.00  0.00           H  
ATOM   3784  HE1 TYR A 244     100.630 103.800  22.640  1.00  0.00           H  
ATOM   3785  HE2 TYR A 244      99.570 103.710  26.740  1.00  0.00           H  
ATOM   3786  HH  TYR A 244     100.480 105.790  25.310  1.00  0.00           H  
ATOM   3787  N   PHE A 245      99.550  96.650  25.480  1.00  0.00           N  
ATOM   3788  CA  PHE A 245      99.240  95.550  26.340  1.00  0.00           C  
ATOM   3789  C   PHE A 245     100.380  95.250  27.260  1.00  0.00           C  
ATOM   3790  O   PHE A 245     100.240  95.390  28.480  1.00  0.00           O  
ATOM   3791  CB  PHE A 245      98.930  94.350  25.430  1.00  0.00           C  
ATOM   3792  CG  PHE A 245      97.470  94.090  25.280  1.00  0.00           C  
ATOM   3793  CD1 PHE A 245      96.760  94.670  24.250  1.00  0.00           C  
ATOM   3794  CD2 PHE A 245      96.930  93.080  26.040  1.00  0.00           C  
ATOM   3795  CE1 PHE A 245      95.500  94.240  23.930  1.00  0.00           C  
ATOM   3796  CE2 PHE A 245      95.660  92.670  25.720  1.00  0.00           C  
ATOM   3797  CZ  PHE A 245      94.940  93.250  24.700  1.00  0.00           C  
ATOM   3798  HN  PHE A 245      99.460  96.490  24.500  1.00  0.00           H  
ATOM   3799  HA  PHE A 245      98.390  95.810  26.960  1.00  0.00           H  
ATOM   3800  HB1 PHE A 245      99.400  94.500  24.440  1.00  0.00           H  
ATOM   3801  HB2 PHE A 245      99.410  93.450  25.870  1.00  0.00           H  
ATOM   3802  HD1 PHE A 245      97.200  95.350  23.530  1.00  0.00           H  
ATOM   3803  HD2 PHE A 245      97.510  92.540  26.760  1.00  0.00           H  
ATOM   3804  HE1 PHE A 245      95.000  94.700  23.090  1.00  0.00           H  
ATOM   3805  HE2 PHE A 245      95.180  91.850  26.240  1.00  0.00           H  
ATOM   3806  HZ  PHE A 245      94.010  92.780  24.410  1.00  0.00           H  
ATOM   3807  N   LEU A 246     101.510  94.750  26.740  1.00  0.00           N  
ATOM   3808  CA  LEU A 246     102.550  94.040  27.420  1.00  0.00           C  
ATOM   3809  C   LEU A 246     103.130  94.820  28.550  1.00  0.00           C  
ATOM   3810  O   LEU A 246     103.390  94.320  29.640  1.00  0.00           O  
ATOM   3811  CB  LEU A 246     103.570  93.560  26.380  1.00  0.00           C  
ATOM   3812  CG  LEU A 246     104.270  92.290  26.900  1.00  0.00           C  
ATOM   3813  CD1 LEU A 246     105.460  92.530  27.850  1.00  0.00           C  
ATOM   3814  CD2 LEU A 246     103.360  91.180  27.460  1.00  0.00           C  
ATOM   3815  HN  LEU A 246     101.590  94.710  25.750  1.00  0.00           H  
ATOM   3816  HA  LEU A 246     102.010  93.240  27.900  1.00  0.00           H  
ATOM   3817  HB1 LEU A 246     104.290  94.320  26.010  1.00  0.00           H  
ATOM   3818  HB2 LEU A 246     103.000  93.270  25.480  1.00  0.00           H  
ATOM   3819  HG  LEU A 246     104.660  91.870  25.950  1.00  0.00           H  
ATOM   3820 1HD1 LEU A 246     106.110  91.630  27.890  1.00  0.00           H  
ATOM   3821 2HD1 LEU A 246     105.140  92.860  28.860  1.00  0.00           H  
ATOM   3822 3HD1 LEU A 246     106.120  93.290  27.370  1.00  0.00           H  
ATOM   3823 1HD2 LEU A 246     103.150  91.380  28.530  1.00  0.00           H  
ATOM   3824 2HD2 LEU A 246     102.440  91.050  26.850  1.00  0.00           H  
ATOM   3825 3HD2 LEU A 246     103.960  90.250  27.430  1.00  0.00           H  
ATOM   3826  N   PHE A 247     103.380  96.140  28.400  1.00  0.00           N  
ATOM   3827  CA  PHE A 247     103.800  97.020  29.450  1.00  0.00           C  
ATOM   3828  C   PHE A 247     102.850  97.200  30.580  1.00  0.00           C  
ATOM   3829  O   PHE A 247     103.190  97.200  31.760  1.00  0.00           O  
ATOM   3830  CB  PHE A 247     104.020  98.420  28.850  1.00  0.00           C  
ATOM   3831  CG  PHE A 247     105.340  98.590  28.180  1.00  0.00           C  
ATOM   3832  CD1 PHE A 247     106.130  97.570  27.700  1.00  0.00           C  
ATOM   3833  CD2 PHE A 247     105.730  99.900  28.050  1.00  0.00           C  
ATOM   3834  CE1 PHE A 247     107.320  97.830  27.060  1.00  0.00           C  
ATOM   3835  CE2 PHE A 247     106.890 100.170  27.350  1.00  0.00           C  
ATOM   3836  CZ  PHE A 247     107.710  99.150  26.930  1.00  0.00           C  
ATOM   3837  HN  PHE A 247     103.240  96.570  27.510  1.00  0.00           H  
ATOM   3838  HA  PHE A 247     104.690  96.650  29.940  1.00  0.00           H  
ATOM   3839  HB1 PHE A 247     104.020  99.190  29.650  1.00  0.00           H  
ATOM   3840  HB2 PHE A 247     103.290  98.570  28.040  1.00  0.00           H  
ATOM   3841  HD1 PHE A 247     105.840  96.540  27.840  1.00  0.00           H  
ATOM   3842  HD2 PHE A 247     105.030 100.700  28.240  1.00  0.00           H  
ATOM   3843  HE1 PHE A 247     107.850  96.970  26.690  1.00  0.00           H  
ATOM   3844  HE2 PHE A 247     107.230 101.180  27.190  1.00  0.00           H  
ATOM   3845  HZ  PHE A 247     108.660  99.350  26.470  1.00  0.00           H  
ATOM   3846  N   TRP A 248     101.550  97.340  30.260  1.00  0.00           N  
ATOM   3847  CA  TRP A 248     100.540  97.820  31.160  1.00  0.00           C  
ATOM   3848  C   TRP A 248      99.690  96.760  31.770  1.00  0.00           C  
ATOM   3849  O   TRP A 248      98.980  97.030  32.730  1.00  0.00           O  
ATOM   3850  CB  TRP A 248      99.670  98.770  30.330  1.00  0.00           C  
ATOM   3851  CG  TRP A 248      99.040  99.900  31.080  1.00  0.00           C  
ATOM   3852  CD1 TRP A 248      99.700 100.770  31.910  1.00  0.00           C  
ATOM   3853  CD2 TRP A 248      97.770 100.480  30.800  1.00  0.00           C  
ATOM   3854  CE2 TRP A 248      97.730 101.670  31.500  1.00  0.00           C  
ATOM   3855  CE3 TRP A 248      96.680 100.070  30.090  1.00  0.00           C  
ATOM   3856  NE1 TRP A 248      98.890 101.830  32.210  1.00  0.00           N  
ATOM   3857  CZ2 TRP A 248      96.680 102.530  31.440  1.00  0.00           C  
ATOM   3858  CZ3 TRP A 248      95.580 100.890  30.070  1.00  0.00           C  
ATOM   3859  CH2 TRP A 248      95.560 102.070  30.780  1.00  0.00           C  
ATOM   3860  HN  TRP A 248     101.160  97.220  29.350  1.00  0.00           H  
ATOM   3861  HA  TRP A 248     101.040  98.310  31.980  1.00  0.00           H  
ATOM   3862  HB1 TRP A 248      99.000  98.170  29.670  1.00  0.00           H  
ATOM   3863  HB2 TRP A 248     100.330  99.270  29.590  1.00  0.00           H  
ATOM   3864  HD1 TRP A 248     100.650 100.640  32.400  1.00  0.00           H  
ATOM   3865  HE1 TRP A 248      98.950 102.410  33.000  1.00  0.00           H  
ATOM   3866  HE3 TRP A 248      96.650  99.160  29.500  1.00  0.00           H  
ATOM   3867  HZ2 TRP A 248      96.680 103.520  31.870  1.00  0.00           H  
ATOM   3868  HZ3 TRP A 248      94.670 100.620  29.550  1.00  0.00           H  
ATOM   3869  HH2 TRP A 248      94.660 102.670  30.780  1.00  0.00           H  
ATOM   3870  N   ALA A 249      99.770  95.510  31.270  1.00  0.00           N  
ATOM   3871  CA  ALA A 249      98.900  94.430  31.600  1.00  0.00           C  
ATOM   3872  C   ALA A 249      99.450  93.400  32.530  1.00  0.00           C  
ATOM   3873  O   ALA A 249      98.630  92.590  32.940  1.00  0.00           O  
ATOM   3874  CB  ALA A 249      98.640  93.600  30.340  1.00  0.00           C  
ATOM   3875  HN  ALA A 249     100.370  95.350  30.480  1.00  0.00           H  
ATOM   3876  HA  ALA A 249      97.960  94.820  31.980  1.00  0.00           H  
ATOM   3877  HB1 ALA A 249      98.180  94.280  29.590  1.00  0.00           H  
ATOM   3878  HB2 ALA A 249      97.970  92.730  30.480  1.00  0.00           H  
ATOM   3879  HB3 ALA A 249      99.540  93.190  29.820  1.00  0.00           H  
ATOM   3880  N   PRO A 250     100.660  93.340  33.010  1.00  0.00           N  
ATOM   3881  CA  PRO A 250     101.430  94.400  33.590  1.00  0.00           C  
ATOM   3882  C   PRO A 250     100.820  94.750  34.910  1.00  0.00           C  
ATOM   3883  O   PRO A 250     100.830  93.900  35.800  1.00  0.00           O  
ATOM   3884  CB  PRO A 250     102.810  93.760  33.750  1.00  0.00           C  
ATOM   3885  CG  PRO A 250     102.530  92.260  33.960  1.00  0.00           C  
ATOM   3886  CD  PRO A 250     101.100  92.030  33.450  1.00  0.00           C  
ATOM   3887  HA  PRO A 250     101.470  95.300  32.990  1.00  0.00           H  
ATOM   3888  HB1 PRO A 250     103.450  93.890  32.850  1.00  0.00           H  
ATOM   3889  HB2 PRO A 250     103.420  94.160  34.590  1.00  0.00           H  
ATOM   3890  HG1 PRO A 250     102.570  92.010  35.040  1.00  0.00           H  
ATOM   3891  HG2 PRO A 250     103.190  91.610  33.360  1.00  0.00           H  
ATOM   3892  HD1 PRO A 250     101.180  91.320  32.590  1.00  0.00           H  
ATOM   3893  HD2 PRO A 250     100.430  91.650  34.250  1.00  0.00           H  
ATOM   3894  N   TYR A 251     100.370  95.990  35.130  1.00  0.00           N  
ATOM   3895  CA  TYR A 251      99.930  96.410  36.430  1.00  0.00           C  
ATOM   3896  C   TYR A 251      98.440  96.320  36.490  1.00  0.00           C  
ATOM   3897  O   TYR A 251      97.910  96.430  37.600  1.00  0.00           O  
ATOM   3898  CB  TYR A 251     100.620  97.750  36.730  1.00  0.00           C  
ATOM   3899  CG  TYR A 251      99.680  98.890  36.900  1.00  0.00           C  
ATOM   3900  CD1 TYR A 251      99.550  99.520  38.110  1.00  0.00           C  
ATOM   3901  CD2 TYR A 251      99.010  99.360  35.790  1.00  0.00           C  
ATOM   3902  CE1 TYR A 251      98.620 100.520  38.230  1.00  0.00           C  
ATOM   3903  CE2 TYR A 251      98.110 100.380  35.920  1.00  0.00           C  
ATOM   3904  CZ  TYR A 251      97.860 100.930  37.150  1.00  0.00           C  
ATOM   3905  OH  TYR A 251      96.880 101.950  37.230  1.00  0.00           O  
ATOM   3906  HN  TYR A 251     100.340  96.620  34.360  1.00  0.00           H  
ATOM   3907  HA  TYR A 251     100.260  95.720  37.190  1.00  0.00           H  
ATOM   3908  HB1 TYR A 251     101.080  97.540  37.720  1.00  0.00           H  
ATOM   3909  HB2 TYR A 251     101.440  98.000  36.030  1.00  0.00           H  
ATOM   3910  HD1 TYR A 251     100.130  99.230  38.980  1.00  0.00           H  
ATOM   3911  HD2 TYR A 251      99.250  98.870  34.850  1.00  0.00           H  
ATOM   3912  HE1 TYR A 251      98.510 100.980  39.200  1.00  0.00           H  
ATOM   3913  HE2 TYR A 251      97.650 100.730  35.000  1.00  0.00           H  
ATOM   3914  HH  TYR A 251      97.270 102.690  37.690  1.00  0.00           H  
ATOM   3915  N   ASN A 252      97.760  96.150  35.340  1.00  0.00           N  
ATOM   3916  CA  ASN A 252      96.330  96.060  35.370  1.00  0.00           C  
ATOM   3917  C   ASN A 252      95.830  94.820  36.020  1.00  0.00           C  
ATOM   3918  O   ASN A 252      94.970  94.820  36.900  1.00  0.00           O  
ATOM   3919  CB  ASN A 252      95.760  96.200  33.950  1.00  0.00           C  
ATOM   3920  CG  ASN A 252      94.410  96.910  33.980  1.00  0.00           C  
ATOM   3921  ND2 ASN A 252      93.510  96.350  34.830  1.00  0.00           N  
ATOM   3922  OD1 ASN A 252      94.250  97.970  33.370  1.00  0.00           O  
ATOM   3923  HN  ASN A 252      98.210  96.150  34.460  1.00  0.00           H  
ATOM   3924  HA  ASN A 252      95.980  96.820  36.050  1.00  0.00           H  
ATOM   3925  HB1 ASN A 252      96.440  96.890  33.400  1.00  0.00           H  
ATOM   3926  HB2 ASN A 252      95.700  95.270  33.360  1.00  0.00           H  
ATOM   3927 1HD2 ASN A 252      93.710  95.530  35.370  1.00  0.00           H  
ATOM   3928 2HD2 ASN A 252      92.640  96.840  34.930  1.00  0.00           H  
ATOM   3929  N   ILE A 253      96.450  93.660  35.720  1.00  0.00           N  
ATOM   3930  CA  ILE A 253      96.100  92.450  36.390  1.00  0.00           C  
ATOM   3931  C   ILE A 253      96.600  92.440  37.800  1.00  0.00           C  
ATOM   3932  O   ILE A 253      95.940  91.910  38.690  1.00  0.00           O  
ATOM   3933  CB  ILE A 253      96.420  91.190  35.650  1.00  0.00           C  
ATOM   3934  CG1 ILE A 253      95.700  89.980  36.280  1.00  0.00           C  
ATOM   3935  CG2 ILE A 253      97.940  91.030  35.530  1.00  0.00           C  
ATOM   3936  CD  ILE A 253      95.970  88.700  35.500  1.00  0.00           C  
ATOM   3937  HN  ILE A 253      97.240  93.650  35.110  1.00  0.00           H  
ATOM   3938  HA  ILE A 253      95.030  92.440  36.500  1.00  0.00           H  
ATOM   3939  HB  ILE A 253      95.970  91.280  34.630  1.00  0.00           H  
ATOM   3940 1HG1 ILE A 253      94.600  90.160  36.290  1.00  0.00           H  
ATOM   3941 2HG1 ILE A 253      96.060  89.780  37.310  1.00  0.00           H  
ATOM   3942 1HG2 ILE A 253      98.490  91.990  35.430  1.00  0.00           H  
ATOM   3943 2HG2 ILE A 253      98.180  90.350  34.690  1.00  0.00           H  
ATOM   3944 3HG2 ILE A 253      98.300  90.500  36.440  1.00  0.00           H  
ATOM   3945  HD1 ILE A 253      95.350  88.700  34.570  1.00  0.00           H  
ATOM   3946  HD2 ILE A 253      95.630  87.800  36.060  1.00  0.00           H  
ATOM   3947  HD3 ILE A 253      97.040  88.650  35.220  1.00  0.00           H  
ATOM   3948  N   VAL A 254      97.770  93.050  38.030  1.00  0.00           N  
ATOM   3949  CA  VAL A 254      98.290  93.270  39.350  1.00  0.00           C  
ATOM   3950  C   VAL A 254      97.440  94.120  40.230  1.00  0.00           C  
ATOM   3951  O   VAL A 254      97.270  93.750  41.390  1.00  0.00           O  
ATOM   3952  CB  VAL A 254      99.740  93.650  39.400  1.00  0.00           C  
ATOM   3953  CG1 VAL A 254     100.510  92.560  40.160  1.00  0.00           C  
ATOM   3954  CG2 VAL A 254     100.060  95.020  40.020  1.00  0.00           C  
ATOM   3955  HN  VAL A 254      98.320  93.380  37.270  1.00  0.00           H  
ATOM   3956  HA  VAL A 254      98.160  92.320  39.850  1.00  0.00           H  
ATOM   3957  HB  VAL A 254     100.050  93.660  38.330  1.00  0.00           H  
ATOM   3958 1HG1 VAL A 254     100.500  91.610  39.590  1.00  0.00           H  
ATOM   3959 2HG1 VAL A 254     100.020  92.420  41.150  1.00  0.00           H  
ATOM   3960 3HG1 VAL A 254     101.570  92.850  40.310  1.00  0.00           H  
ATOM   3961 1HG2 VAL A 254     101.160  95.140  39.880  1.00  0.00           H  
ATOM   3962 2HG2 VAL A 254      99.850  95.010  41.110  1.00  0.00           H  
ATOM   3963 3HG2 VAL A 254      99.550  95.850  39.500  1.00  0.00           H  
ATOM   3964  N   LEU A 255      96.790  95.200  39.750  1.00  0.00           N  
ATOM   3965  CA  LEU A 255      95.730  95.840  40.470  1.00  0.00           C  
ATOM   3966  C   LEU A 255      94.450  95.090  40.610  1.00  0.00           C  
ATOM   3967  O   LEU A 255      93.800  95.280  41.630  1.00  0.00           O  
ATOM   3968  CB  LEU A 255      95.460  97.270  39.960  1.00  0.00           C  
ATOM   3969  CG  LEU A 255      96.480  98.320  40.430  1.00  0.00           C  
ATOM   3970  CD1 LEU A 255      95.900  99.700  40.060  1.00  0.00           C  
ATOM   3971  CD2 LEU A 255      96.760  98.300  41.940  1.00  0.00           C  
ATOM   3972  HN  LEU A 255      97.050  95.570  38.870  1.00  0.00           H  
ATOM   3973  HA  LEU A 255      96.030  95.920  41.510  1.00  0.00           H  
ATOM   3974  HB1 LEU A 255      94.470  97.600  40.340  1.00  0.00           H  
ATOM   3975  HB2 LEU A 255      95.410  97.240  38.850  1.00  0.00           H  
ATOM   3976  HG  LEU A 255      97.420  98.140  39.860  1.00  0.00           H  
ATOM   3977 1HD1 LEU A 255      95.700  99.730  38.960  1.00  0.00           H  
ATOM   3978 2HD1 LEU A 255      96.590 100.460  40.450  1.00  0.00           H  
ATOM   3979 3HD1 LEU A 255      94.980  99.860  40.670  1.00  0.00           H  
ATOM   3980 1HD2 LEU A 255      97.260  97.350  42.220  1.00  0.00           H  
ATOM   3981 2HD2 LEU A 255      97.340  99.160  42.340  1.00  0.00           H  
ATOM   3982 3HD2 LEU A 255      95.750  98.290  42.380  1.00  0.00           H  
ATOM   3983  N   LEU A 256      94.090  94.180  39.690  1.00  0.00           N  
ATOM   3984  CA  LEU A 256      92.960  93.320  39.900  1.00  0.00           C  
ATOM   3985  C   LEU A 256      93.200  92.490  41.110  1.00  0.00           C  
ATOM   3986  O   LEU A 256      92.320  92.230  41.940  1.00  0.00           O  
ATOM   3987  CB  LEU A 256      92.660  92.520  38.620  1.00  0.00           C  
ATOM   3988  CG  LEU A 256      91.230  91.960  38.470  1.00  0.00           C  
ATOM   3989  CD1 LEU A 256      91.130  90.530  39.030  1.00  0.00           C  
ATOM   3990  CD2 LEU A 256      90.150  92.890  39.050  1.00  0.00           C  
ATOM   3991  HN  LEU A 256      94.540  94.130  38.810  1.00  0.00           H  
ATOM   3992  HA  LEU A 256      92.180  94.020  40.150  1.00  0.00           H  
ATOM   3993  HB1 LEU A 256      92.720  93.270  37.800  1.00  0.00           H  
ATOM   3994  HB2 LEU A 256      93.380  91.710  38.380  1.00  0.00           H  
ATOM   3995  HG  LEU A 256      91.070  91.860  37.380  1.00  0.00           H  
ATOM   3996 1HD1 LEU A 256      91.360  90.500  40.120  1.00  0.00           H  
ATOM   3997 2HD1 LEU A 256      90.070  90.230  38.900  1.00  0.00           H  
ATOM   3998 3HD1 LEU A 256      91.820  89.830  38.530  1.00  0.00           H  
ATOM   3999 1HD2 LEU A 256      89.130  92.520  38.810  1.00  0.00           H  
ATOM   4000 2HD2 LEU A 256      90.180  93.970  38.780  1.00  0.00           H  
ATOM   4001 3HD2 LEU A 256      90.240  92.810  40.150  1.00  0.00           H  
ATOM   4002  N   LEU A 257      94.460  92.050  41.260  1.00  0.00           N  
ATOM   4003  CA  LEU A 257      94.930  91.350  42.420  1.00  0.00           C  
ATOM   4004  C   LEU A 257      95.210  92.110  43.670  1.00  0.00           C  
ATOM   4005  O   LEU A 257      94.940  91.510  44.710  1.00  0.00           O  
ATOM   4006  CB  LEU A 257      96.060  90.370  42.040  1.00  0.00           C  
ATOM   4007  CG  LEU A 257      95.580  89.020  41.500  1.00  0.00           C  
ATOM   4008  CD1 LEU A 257      96.750  88.110  41.090  1.00  0.00           C  
ATOM   4009  CD2 LEU A 257      94.630  89.110  40.300  1.00  0.00           C  
ATOM   4010  HN  LEU A 257      95.090  92.250  40.520  1.00  0.00           H  
ATOM   4011  HA  LEU A 257      94.040  90.770  42.610  1.00  0.00           H  
ATOM   4012  HB1 LEU A 257      96.740  90.860  41.310  1.00  0.00           H  
ATOM   4013  HB2 LEU A 257      96.730  90.150  42.900  1.00  0.00           H  
ATOM   4014  HG  LEU A 257      95.070  88.420  42.290  1.00  0.00           H  
ATOM   4015 1HD1 LEU A 257      96.440  87.180  40.560  1.00  0.00           H  
ATOM   4016 2HD1 LEU A 257      97.370  88.630  40.330  1.00  0.00           H  
ATOM   4017 3HD1 LEU A 257      97.370  87.940  41.990  1.00  0.00           H  
ATOM   4018 1HD2 LEU A 257      94.350  88.080  39.990  1.00  0.00           H  
ATOM   4019 2HD2 LEU A 257      93.720  89.660  40.640  1.00  0.00           H  
ATOM   4020 3HD2 LEU A 257      95.110  89.690  39.480  1.00  0.00           H  
ATOM   4021  N   ASN A 258      95.600  93.390  43.670  1.00  0.00           N  
ATOM   4022  CA  ASN A 258      95.890  94.130  44.850  1.00  0.00           C  
ATOM   4023  C   ASN A 258      94.690  94.890  45.300  1.00  0.00           C  
ATOM   4024  O   ASN A 258      94.920  95.890  45.980  1.00  0.00           O  
ATOM   4025  CB  ASN A 258      97.050  95.060  44.450  1.00  0.00           C  
ATOM   4026  CG  ASN A 258      97.980  95.490  45.580  1.00  0.00           C  
ATOM   4027  ND2 ASN A 258      98.950  96.380  45.240  1.00  0.00           N  
ATOM   4028  OD1 ASN A 258      97.820  95.040  46.710  1.00  0.00           O  
ATOM   4029  HN  ASN A 258      95.920  93.840  42.830  1.00  0.00           H  
ATOM   4030  HA  ASN A 258      96.130  93.450  45.650  1.00  0.00           H  
ATOM   4031  HB1 ASN A 258      97.730  94.520  43.750  1.00  0.00           H  
ATOM   4032  HB2 ASN A 258      96.680  96.000  43.980  1.00  0.00           H  
ATOM   4033 1HD2 ASN A 258      99.580  96.690  45.950  1.00  0.00           H  
ATOM   4034 2HD2 ASN A 258      99.080  96.660  44.290  1.00  0.00           H  
ATOM   4035  N   THR A 259      93.440  94.520  44.950  1.00  0.00           N  
ATOM   4036  CA  THR A 259      92.300  95.200  45.470  1.00  0.00           C  
ATOM   4037  C   THR A 259      91.130  94.280  45.600  1.00  0.00           C  
ATOM   4038  O   THR A 259      90.560  94.130  46.680  1.00  0.00           O  
ATOM   4039  CB  THR A 259      91.820  96.420  44.730  1.00  0.00           C  
ATOM   4040  CG2 THR A 259      92.880  97.530  44.750  1.00  0.00           C  
ATOM   4041  OG1 THR A 259      91.430  96.160  43.390  1.00  0.00           O  
ATOM   4042  HN  THR A 259      93.240  93.740  44.360  1.00  0.00           H  
ATOM   4043  HA  THR A 259      92.550  95.470  46.480  1.00  0.00           H  
ATOM   4044  HB  THR A 259      90.930  96.860  45.230  1.00  0.00           H  
ATOM   4045  HG1 THR A 259      91.250  97.060  43.120  1.00  0.00           H  
ATOM   4046 1HG2 THR A 259      93.800  97.180  44.230  1.00  0.00           H  
ATOM   4047 2HG2 THR A 259      92.470  98.410  44.200  1.00  0.00           H  
ATOM   4048 3HG2 THR A 259      93.130  97.800  45.800  1.00  0.00           H  
ATOM   4049  N   PHE A 260      90.640  93.640  44.530  1.00  0.00           N  
ATOM   4050  CA  PHE A 260      89.700  92.560  44.570  1.00  0.00           C  
ATOM   4051  C   PHE A 260      90.220  91.300  45.170  1.00  0.00           C  
ATOM   4052  O   PHE A 260      89.670  90.770  46.130  1.00  0.00           O  
ATOM   4053  CB  PHE A 260      89.120  92.090  43.220  1.00  0.00           C  
ATOM   4054  CG  PHE A 260      88.240  93.090  42.560  1.00  0.00           C  
ATOM   4055  CD1 PHE A 260      86.890  92.830  42.430  1.00  0.00           C  
ATOM   4056  CD2 PHE A 260      88.740  94.270  42.070  1.00  0.00           C  
ATOM   4057  CE1 PHE A 260      86.140  93.620  41.600  1.00  0.00           C  
ATOM   4058  CE2 PHE A 260      87.970  95.100  41.290  1.00  0.00           C  
ATOM   4059  CZ  PHE A 260      86.660  94.770  41.050  1.00  0.00           C  
ATOM   4060  HN  PHE A 260      91.020  93.850  43.630  1.00  0.00           H  
ATOM   4061  HA  PHE A 260      88.850  92.830  45.170  1.00  0.00           H  
ATOM   4062  HB1 PHE A 260      89.930  91.870  42.500  1.00  0.00           H  
ATOM   4063  HB2 PHE A 260      88.530  91.180  43.470  1.00  0.00           H  
ATOM   4064  HD1 PHE A 260      86.470  91.910  42.820  1.00  0.00           H  
ATOM   4065  HD2 PHE A 260      89.750  94.570  42.310  1.00  0.00           H  
ATOM   4066  HE1 PHE A 260      85.100  93.390  41.400  1.00  0.00           H  
ATOM   4067  HE2 PHE A 260      88.360  95.960  40.770  1.00  0.00           H  
ATOM   4068  HZ  PHE A 260      86.090  95.420  40.400  1.00  0.00           H  
ATOM   4069  N   GLN A 261      91.430  90.880  44.750  1.00  0.00           N  
ATOM   4070  CA  GLN A 261      91.770  89.490  44.800  1.00  0.00           C  
ATOM   4071  C   GLN A 261      92.640  89.210  45.980  1.00  0.00           C  
ATOM   4072  O   GLN A 261      93.050  88.060  46.150  1.00  0.00           O  
ATOM   4073  CB  GLN A 261      92.550  89.060  43.540  1.00  0.00           C  
ATOM   4074  CG  GLN A 261      92.220  87.730  42.870  1.00  0.00           C  
ATOM   4075  CD  GLN A 261      91.090  87.910  41.860  1.00  0.00           C  
ATOM   4076  NE2 GLN A 261      91.310  87.410  40.620  1.00  0.00           N  
ATOM   4077  OE1 GLN A 261      90.040  88.480  42.180  1.00  0.00           O  
ATOM   4078  HN  GLN A 261      91.970  91.450  44.140  1.00  0.00           H  
ATOM   4079  HA  GLN A 261      90.890  88.890  44.970  1.00  0.00           H  
ATOM   4080  HB1 GLN A 261      93.640  89.050  43.740  1.00  0.00           H  
ATOM   4081  HB2 GLN A 261      92.430  89.920  42.850  1.00  0.00           H  
ATOM   4082  HG1 GLN A 261      93.090  87.390  42.280  1.00  0.00           H  
ATOM   4083  HG2 GLN A 261      91.920  86.940  43.600  1.00  0.00           H  
ATOM   4084 1HE2 GLN A 261      90.460  87.240  40.120  1.00  0.00           H  
ATOM   4085 2HE2 GLN A 261      92.230  87.200  40.280  1.00  0.00           H  
ATOM   4086  N   GLU A 262      92.880  90.200  46.850  1.00  0.00           N  
ATOM   4087  CA  GLU A 262      93.480  90.070  48.140  1.00  0.00           C  
ATOM   4088  C   GLU A 262      92.550  89.420  49.120  1.00  0.00           C  
ATOM   4089  O   GLU A 262      92.980  88.650  49.970  1.00  0.00           O  
ATOM   4090  CB  GLU A 262      94.060  91.380  48.690  1.00  0.00           C  
ATOM   4091  CG  GLU A 262      93.020  92.500  48.590  1.00  0.00           C  
ATOM   4092  CD  GLU A 262      93.250  93.700  49.500  1.00  0.00           C  
ATOM   4093  OE1 GLU A 262      92.910  94.830  49.050  1.00  0.00           O  
ATOM   4094  OE2 GLU A 262      93.640  93.590  50.700  1.00  0.00           O1-
ATOM   4095  HN  GLU A 262      92.580  91.120  46.610  1.00  0.00           H  
ATOM   4096  HA  GLU A 262      94.330  89.410  48.020  1.00  0.00           H  
ATOM   4097  HB1 GLU A 262      94.980  91.610  48.110  1.00  0.00           H  
ATOM   4098  HB2 GLU A 262      94.410  91.250  49.740  1.00  0.00           H  
ATOM   4099  HG1 GLU A 262      93.110  92.890  47.560  1.00  0.00           H  
ATOM   4100  HG2 GLU A 262      91.970  92.230  48.830  1.00  0.00           H  
ATOM   4101  N   PHE A 263      91.230  89.670  49.050  1.00  0.00           N  
ATOM   4102  CA  PHE A 263      90.210  89.060  49.840  1.00  0.00           C  
ATOM   4103  C   PHE A 263      89.500  87.950  49.120  1.00  0.00           C  
ATOM   4104  O   PHE A 263      88.750  87.220  49.760  1.00  0.00           O  
ATOM   4105  CB  PHE A 263      89.210  90.020  50.510  1.00  0.00           C  
ATOM   4106  CG  PHE A 263      88.560  90.920  49.520  1.00  0.00           C  
ATOM   4107  CD1 PHE A 263      87.390  90.610  48.870  1.00  0.00           C  
ATOM   4108  CD2 PHE A 263      89.050  92.200  49.380  1.00  0.00           C  
ATOM   4109  CE1 PHE A 263      86.730  91.530  48.080  1.00  0.00           C  
ATOM   4110  CE2 PHE A 263      88.410  93.150  48.610  1.00  0.00           C  
ATOM   4111  CZ  PHE A 263      87.240  92.800  47.970  1.00  0.00           C  
ATOM   4112  HN  PHE A 263      90.820  90.300  48.400  1.00  0.00           H  
ATOM   4113  HA  PHE A 263      90.680  88.580  50.680  1.00  0.00           H  
ATOM   4114  HB1 PHE A 263      89.840  90.640  51.180  1.00  0.00           H  
ATOM   4115  HB2 PHE A 263      88.380  89.490  51.040  1.00  0.00           H  
ATOM   4116  HD1 PHE A 263      86.900  89.650  48.950  1.00  0.00           H  
ATOM   4117  HD2 PHE A 263      89.960  92.500  49.870  1.00  0.00           H  
ATOM   4118  HE1 PHE A 263      85.830  91.260  47.560  1.00  0.00           H  
ATOM   4119  HE2 PHE A 263      88.740  94.180  48.640  1.00  0.00           H  
ATOM   4120  HZ  PHE A 263      86.680  93.580  47.490  1.00  0.00           H  
ATOM   4121  N   PHE A 264      89.790  87.740  47.830  1.00  0.00           N  
ATOM   4122  CA  PHE A 264      89.440  86.510  47.190  1.00  0.00           C  
ATOM   4123  C   PHE A 264      90.560  85.570  47.490  1.00  0.00           C  
ATOM   4124  O   PHE A 264      90.430  84.710  48.370  1.00  0.00           O  
ATOM   4125  CB  PHE A 264      89.070  86.550  45.700  1.00  0.00           C  
ATOM   4126  CG  PHE A 264      87.790  87.240  45.370  1.00  0.00           C  
ATOM   4127  CD1 PHE A 264      87.410  87.400  44.060  1.00  0.00           C  
ATOM   4128  CD2 PHE A 264      87.050  87.820  46.370  1.00  0.00           C  
ATOM   4129  CE1 PHE A 264      86.290  88.140  43.760  1.00  0.00           C  
ATOM   4130  CE2 PHE A 264      85.920  88.540  46.060  1.00  0.00           C  
ATOM   4131  CZ  PHE A 264      85.520  88.700  44.750  1.00  0.00           C  
ATOM   4132  HN  PHE A 264      90.340  88.430  47.360  1.00  0.00           H  
ATOM   4133  HA  PHE A 264      88.610  86.040  47.700  1.00  0.00           H  
ATOM   4134  HB1 PHE A 264      89.850  87.220  45.280  1.00  0.00           H  
ATOM   4135  HB2 PHE A 264      89.080  85.590  45.140  1.00  0.00           H  
ATOM   4136  HD1 PHE A 264      88.060  86.930  43.330  1.00  0.00           H  
ATOM   4137  HD2 PHE A 264      87.210  87.780  47.440  1.00  0.00           H  
ATOM   4138  HE1 PHE A 264      86.070  88.290  42.720  1.00  0.00           H  
ATOM   4139  HE2 PHE A 264      85.370  89.000  46.870  1.00  0.00           H  
ATOM   4140  HZ  PHE A 264      84.630  89.240  44.460  1.00  0.00           H  
ATOM   4141  N   GLY A 265      91.770  85.860  46.990  1.00  0.00           N  
ATOM   4142  CA  GLY A 265      92.910  85.010  47.070  1.00  0.00           C  
ATOM   4143  C   GLY A 265      93.910  85.350  48.130  1.00  0.00           C  
ATOM   4144  O   GLY A 265      94.140  84.540  49.030  1.00  0.00           O  
ATOM   4145  HN  GLY A 265      91.940  86.790  46.670  1.00  0.00           H  
ATOM   4146  HA1 GLY A 265      93.430  85.110  46.140  1.00  0.00           H  
ATOM   4147  HA2 GLY A 265      92.620  83.980  47.240  1.00  0.00           H  
ATOM   4148  N   LEU A 266      94.620  86.480  47.990  1.00  0.00           N  
ATOM   4149  CA  LEU A 266      95.900  86.710  48.580  1.00  0.00           C  
ATOM   4150  C   LEU A 266      95.930  87.550  49.800  1.00  0.00           C  
ATOM   4151  O   LEU A 266      96.010  88.780  49.730  1.00  0.00           O  
ATOM   4152  CB  LEU A 266      96.900  87.330  47.590  1.00  0.00           C  
ATOM   4153  CG  LEU A 266      97.090  86.590  46.250  1.00  0.00           C  
ATOM   4154  CD1 LEU A 266      96.160  87.110  45.150  1.00  0.00           C  
ATOM   4155  CD2 LEU A 266      97.180  85.060  46.390  1.00  0.00           C  
ATOM   4156  HN  LEU A 266      94.240  87.170  47.370  1.00  0.00           H  
ATOM   4157  HA  LEU A 266      96.390  85.780  48.860  1.00  0.00           H  
ATOM   4158  HB1 LEU A 266      97.920  87.350  48.050  1.00  0.00           H  
ATOM   4159  HB2 LEU A 266      96.680  88.390  47.340  1.00  0.00           H  
ATOM   4160  HG  LEU A 266      98.060  86.910  45.810  1.00  0.00           H  
ATOM   4161 1HD1 LEU A 266      95.120  86.860  45.450  1.00  0.00           H  
ATOM   4162 2HD1 LEU A 266      96.250  88.220  45.120  1.00  0.00           H  
ATOM   4163 3HD1 LEU A 266      96.410  86.760  44.130  1.00  0.00           H  
ATOM   4164 1HD2 LEU A 266      96.190  84.670  46.700  1.00  0.00           H  
ATOM   4165 2HD2 LEU A 266      97.410  84.670  45.380  1.00  0.00           H  
ATOM   4166 3HD2 LEU A 266      97.900  84.840  47.200  1.00  0.00           H  
ATOM   4167  N   ASN A 267      96.020  87.000  51.030  1.00  0.00           N  
ATOM   4168  CA  ASN A 267      95.590  87.770  52.160  1.00  0.00           C  
ATOM   4169  C   ASN A 267      96.600  87.890  53.250  1.00  0.00           C  
ATOM   4170  O   ASN A 267      96.260  88.580  54.210  1.00  0.00           O  
ATOM   4171  CB  ASN A 267      94.310  87.070  52.640  1.00  0.00           C  
ATOM   4172  CG  ASN A 267      93.360  87.860  53.540  1.00  0.00           C  
ATOM   4173  ND2 ASN A 267      92.290  87.160  53.990  1.00  0.00           N  
ATOM   4174  OD1 ASN A 267      93.570  89.040  53.820  1.00  0.00           O  
ATOM   4175  HN  ASN A 267      96.170  86.020  51.100  1.00  0.00           H  
ATOM   4176  HA  ASN A 267      95.290  88.780  51.930  1.00  0.00           H  
ATOM   4177  HB1 ASN A 267      93.760  86.740  51.730  1.00  0.00           H  
ATOM   4178  HB2 ASN A 267      94.600  86.100  53.110  1.00  0.00           H  
ATOM   4179 1HD2 ASN A 267      92.320  86.170  53.840  1.00  0.00           H  
ATOM   4180 2HD2 ASN A 267      91.660  87.580  54.640  1.00  0.00           H  
ATOM   4181  N   ASN A 268      97.830  87.350  53.230  1.00  0.00           N  
ATOM   4182  CA  ASN A 268      98.960  87.640  54.050  1.00  0.00           C  
ATOM   4183  C   ASN A 268      99.500  89.030  53.910  1.00  0.00           C  
ATOM   4184  O   ASN A 268      99.400  89.530  52.790  1.00  0.00           O  
ATOM   4185  CB  ASN A 268      99.180  86.910  55.390  1.00  0.00           C  
ATOM   4186  CG  ASN A 268      97.970  86.990  56.310  1.00  0.00           C  
ATOM   4187  ND2 ASN A 268      97.700  88.250  56.720  1.00  0.00           N  
ATOM   4188  OD1 ASN A 268      97.340  85.990  56.670  1.00  0.00           O  
ATOM   4189  HN  ASN A 268      98.010  86.800  52.410  1.00  0.00           H  
ATOM   4190  HA  ASN A 268      99.710  87.190  53.420  1.00  0.00           H  
ATOM   4191  HB1 ASN A 268      99.300  85.850  55.080  1.00  0.00           H  
ATOM   4192  HB2 ASN A 268     100.110  87.200  55.930  1.00  0.00           H  
ATOM   4193 1HD2 ASN A 268      98.220  89.030  56.360  1.00  0.00           H  
ATOM   4194 2HD2 ASN A 268      97.120  88.340  57.540  1.00  0.00           H  
ATOM   4195  N   CYS A 269     100.040  89.740  54.910  1.00  0.00           N  
ATOM   4196  CA  CYS A 269     100.560  91.040  54.630  1.00  0.00           C  
ATOM   4197  C   CYS A 269     101.930  90.880  54.060  1.00  0.00           C  
ATOM   4198  O   CYS A 269     102.270  91.710  53.210  1.00  0.00           O  
ATOM   4199  CB  CYS A 269     100.480  92.040  55.800  1.00  0.00           C  
ATOM   4200  SG  CYS A 269     101.260  93.620  55.380  1.00  0.00           S  
ATOM   4201  HN  CYS A 269     100.110  89.420  55.850  1.00  0.00           H  
ATOM   4202  HA  CYS A 269     100.040  91.540  53.820  1.00  0.00           H  
ATOM   4203  HB1 CYS A 269     100.990  91.540  56.650  1.00  0.00           H  
ATOM   4204  HB2 CYS A 269      99.460  92.220  56.200  1.00  0.00           H  
ATOM   4205  N   SER A 270     102.770  89.880  54.360  1.00  0.00           N  
ATOM   4206  CA  SER A 270     103.980  89.600  53.650  1.00  0.00           C  
ATOM   4207  C   SER A 270     103.710  89.230  52.230  1.00  0.00           C  
ATOM   4208  O   SER A 270     104.330  89.720  51.290  1.00  0.00           O  
ATOM   4209  CB  SER A 270     104.890  88.540  54.310  1.00  0.00           C  
ATOM   4210  OG  SER A 270     106.140  88.560  53.630  1.00  0.00           O  
ATOM   4211  HN  SER A 270     102.620  89.360  55.200  1.00  0.00           H  
ATOM   4212  HA  SER A 270     104.520  90.530  53.620  1.00  0.00           H  
ATOM   4213  HB1 SER A 270     104.460  87.520  54.240  1.00  0.00           H  
ATOM   4214  HB2 SER A 270     105.050  88.820  55.370  1.00  0.00           H  
ATOM   4215  HG1 SER A 270     106.820  88.440  54.290  1.00  0.00           H  
ATOM   4216  N   SER A 271     102.610  88.480  52.010  1.00  0.00           N  
ATOM   4217  CA  SER A 271     102.060  88.250  50.710  1.00  0.00           C  
ATOM   4218  C   SER A 271     101.610  89.460  49.980  1.00  0.00           C  
ATOM   4219  O   SER A 271     101.960  89.720  48.830  1.00  0.00           O  
ATOM   4220  CB  SER A 271     100.920  87.220  50.770  1.00  0.00           C  
ATOM   4221  OG  SER A 271     100.650  86.650  49.500  1.00  0.00           O  
ATOM   4222  HN  SER A 271     102.190  88.070  52.820  1.00  0.00           H  
ATOM   4223  HA  SER A 271     102.840  87.830  50.090  1.00  0.00           H  
ATOM   4224  HB1 SER A 271      99.970  87.640  51.150  1.00  0.00           H  
ATOM   4225  HB2 SER A 271     101.210  86.420  51.490  1.00  0.00           H  
ATOM   4226  HG1 SER A 271     100.610  87.420  48.920  1.00  0.00           H  
ATOM   4227  N   SER A 272     100.880  90.360  50.660  1.00  0.00           N  
ATOM   4228  CA  SER A 272     100.420  91.650  50.250  1.00  0.00           C  
ATOM   4229  C   SER A 272     101.540  92.590  49.960  1.00  0.00           C  
ATOM   4230  O   SER A 272     101.530  93.310  48.970  1.00  0.00           O  
ATOM   4231  CB  SER A 272      99.470  92.450  51.160  1.00  0.00           C  
ATOM   4232  OG  SER A 272      98.330  91.690  51.520  1.00  0.00           O  
ATOM   4233  HN  SER A 272     100.590  90.070  51.570  1.00  0.00           H  
ATOM   4234  HA  SER A 272      99.890  91.460  49.330  1.00  0.00           H  
ATOM   4235  HB1 SER A 272      99.130  93.340  50.590  1.00  0.00           H  
ATOM   4236  HB2 SER A 272      99.960  92.790  52.100  1.00  0.00           H  
ATOM   4237  HG1 SER A 272      98.670  90.880  51.900  1.00  0.00           H  
ATOM   4238  N   ASN A 273     102.610  92.610  50.780  1.00  0.00           N  
ATOM   4239  CA  ASN A 273     103.830  93.310  50.550  1.00  0.00           C  
ATOM   4240  C   ASN A 273     104.500  92.930  49.280  1.00  0.00           C  
ATOM   4241  O   ASN A 273     104.940  93.830  48.560  1.00  0.00           O  
ATOM   4242  CB  ASN A 273     104.850  93.240  51.700  1.00  0.00           C  
ATOM   4243  CG  ASN A 273     104.500  94.070  52.930  1.00  0.00           C  
ATOM   4244  ND2 ASN A 273     103.260  94.620  52.940  1.00  0.00           N  
ATOM   4245  OD1 ASN A 273     105.330  94.290  53.810  1.00  0.00           O  
ATOM   4246  HN  ASN A 273     102.480  92.160  51.660  1.00  0.00           H  
ATOM   4247  HA  ASN A 273     103.560  94.330  50.330  1.00  0.00           H  
ATOM   4248  HB1 ASN A 273     105.860  93.630  51.410  1.00  0.00           H  
ATOM   4249  HB2 ASN A 273     105.030  92.180  51.970  1.00  0.00           H  
ATOM   4250 1HD2 ASN A 273     103.070  95.230  53.710  1.00  0.00           H  
ATOM   4251 2HD2 ASN A 273     102.640  94.520  52.170  1.00  0.00           H  
ATOM   4252  N   ARG A 274     104.580  91.640  48.900  1.00  0.00           N  
ATOM   4253  CA  ARG A 274     105.220  91.410  47.640  1.00  0.00           C  
ATOM   4254  C   ARG A 274     104.360  91.610  46.430  1.00  0.00           C  
ATOM   4255  O   ARG A 274     104.780  91.800  45.290  1.00  0.00           O  
ATOM   4256  CB  ARG A 274     105.900  90.040  47.520  1.00  0.00           C  
ATOM   4257  CG  ARG A 274     107.060  90.270  46.550  1.00  0.00           C  
ATOM   4258  CD  ARG A 274     108.360  89.490  46.750  1.00  0.00           C  
ATOM   4259  NE  ARG A 274     108.640  89.300  48.200  1.00  0.00           N  
ATOM   4260  CZ  ARG A 274     109.500  90.040  48.970  1.00  0.00           C  
ATOM   4261  NH1 ARG A 274     110.050  89.440  50.060  1.00  0.00           N1+
ATOM   4262  NH2 ARG A 274     109.860  91.310  48.620  1.00  0.00           N  
ATOM   4263  HN  ARG A 274     104.240  90.850  49.400  1.00  0.00           H  
ATOM   4264  HA  ARG A 274     106.010  92.140  47.590  1.00  0.00           H  
ATOM   4265  HB1 ARG A 274     105.230  89.220  47.210  1.00  0.00           H  
ATOM   4266  HB2 ARG A 274     106.400  89.780  48.480  1.00  0.00           H  
ATOM   4267  HG1 ARG A 274     106.710  89.980  45.530  1.00  0.00           H  
ATOM   4268  HG2 ARG A 274     107.420  91.320  46.450  1.00  0.00           H  
ATOM   4269  HD1 ARG A 274     109.240  90.000  46.290  1.00  0.00           H  
ATOM   4270  HD2 ARG A 274     108.200  88.460  46.370  1.00  0.00           H  
ATOM   4271  HE  ARG A 274     108.350  88.410  48.540  1.00  0.00           H  
ATOM   4272 1HH1 ARG A 274     110.030  88.450  49.900  1.00  0.00           H  
ATOM   4273 2HH1 ARG A 274     110.830  89.900  50.480  1.00  0.00           H  
ATOM   4274 1HH2 ARG A 274     110.210  91.830  49.400  1.00  0.00           H  
ATOM   4275 2HH2 ARG A 274     109.250  91.920  48.120  1.00  0.00           H  
ATOM   4276  N   LEU A 275     103.040  91.510  46.640  1.00  0.00           N  
ATOM   4277  CA  LEU A 275     102.070  91.960  45.690  1.00  0.00           C  
ATOM   4278  C   LEU A 275     102.060  93.440  45.470  1.00  0.00           C  
ATOM   4279  O   LEU A 275     101.960  93.910  44.330  1.00  0.00           O  
ATOM   4280  CB  LEU A 275     100.710  91.480  46.220  1.00  0.00           C  
ATOM   4281  CG  LEU A 275      99.560  91.620  45.210  1.00  0.00           C  
ATOM   4282  CD1 LEU A 275      98.370  90.830  45.770  1.00  0.00           C  
ATOM   4283  CD2 LEU A 275      99.920  91.090  43.800  1.00  0.00           C  
ATOM   4284  HN  LEU A 275     102.770  91.070  47.500  1.00  0.00           H  
ATOM   4285  HA  LEU A 275     102.270  91.550  44.720  1.00  0.00           H  
ATOM   4286  HB1 LEU A 275     100.770  90.410  46.480  1.00  0.00           H  
ATOM   4287  HB2 LEU A 275     100.350  91.980  47.150  1.00  0.00           H  
ATOM   4288  HG  LEU A 275      99.270  92.690  45.200  1.00  0.00           H  
ATOM   4289 1HD1 LEU A 275      97.510  90.830  45.070  1.00  0.00           H  
ATOM   4290 2HD1 LEU A 275      98.630  89.790  46.070  1.00  0.00           H  
ATOM   4291 3HD1 LEU A 275      97.950  91.300  46.690  1.00  0.00           H  
ATOM   4292 1HD2 LEU A 275      98.980  91.040  43.200  1.00  0.00           H  
ATOM   4293 2HD2 LEU A 275     100.570  91.790  43.230  1.00  0.00           H  
ATOM   4294 3HD2 LEU A 275     100.330  90.070  43.940  1.00  0.00           H  
ATOM   4295  N   ASP A 276     102.120  94.230  46.550  1.00  0.00           N  
ATOM   4296  CA  ASP A 276     102.210  95.650  46.510  1.00  0.00           C  
ATOM   4297  C   ASP A 276     103.490  96.170  45.970  1.00  0.00           C  
ATOM   4298  O   ASP A 276     103.510  97.130  45.200  1.00  0.00           O  
ATOM   4299  CB  ASP A 276     101.920  96.110  47.950  1.00  0.00           C  
ATOM   4300  CG  ASP A 276     101.460  97.560  48.000  1.00  0.00           C  
ATOM   4301  OD1 ASP A 276     100.500  97.880  47.250  1.00  0.00           O  
ATOM   4302  OD2 ASP A 276     101.980  98.420  48.770  1.00  0.00           O1-
ATOM   4303  HN  ASP A 276     102.000  93.810  47.450  1.00  0.00           H  
ATOM   4304  HA  ASP A 276     101.450  95.970  45.810  1.00  0.00           H  
ATOM   4305  HB1 ASP A 276     101.040  95.530  48.280  1.00  0.00           H  
ATOM   4306  HB2 ASP A 276     102.760  95.980  48.670  1.00  0.00           H  
ATOM   4307  N   GLN A 277     104.640  95.500  46.210  1.00  0.00           N  
ATOM   4308  CA  GLN A 277     105.890  95.680  45.550  1.00  0.00           C  
ATOM   4309  C   GLN A 277     105.930  95.290  44.120  1.00  0.00           C  
ATOM   4310  O   GLN A 277     106.480  95.990  43.270  1.00  0.00           O  
ATOM   4311  CB  GLN A 277     106.990  94.880  46.280  1.00  0.00           C  
ATOM   4312  CG  GLN A 277     107.330  95.500  47.640  1.00  0.00           C  
ATOM   4313  CD  GLN A 277     108.470  94.800  48.370  1.00  0.00           C  
ATOM   4314  NE2 GLN A 277     108.940  95.430  49.480  1.00  0.00           N  
ATOM   4315  OE1 GLN A 277     108.850  93.660  48.080  1.00  0.00           O  
ATOM   4316  HN  GLN A 277     104.660  94.820  46.930  1.00  0.00           H  
ATOM   4317  HA  GLN A 277     106.080  96.750  45.590  1.00  0.00           H  
ATOM   4318  HB1 GLN A 277     106.620  93.840  46.390  1.00  0.00           H  
ATOM   4319  HB2 GLN A 277     107.930  94.890  45.700  1.00  0.00           H  
ATOM   4320  HG1 GLN A 277     107.670  96.510  47.330  1.00  0.00           H  
ATOM   4321  HG2 GLN A 277     106.420  95.610  48.270  1.00  0.00           H  
ATOM   4322 1HE2 GLN A 277     109.750  95.010  49.900  1.00  0.00           H  
ATOM   4323 2HE2 GLN A 277     108.630  96.370  49.670  1.00  0.00           H  
ATOM   4324  N   ALA A 278     105.250  94.170  43.800  1.00  0.00           N  
ATOM   4325  CA  ALA A 278     104.900  93.880  42.440  1.00  0.00           C  
ATOM   4326  C   ALA A 278     104.140  94.980  41.780  1.00  0.00           C  
ATOM   4327  O   ALA A 278     104.420  95.350  40.640  1.00  0.00           O  
ATOM   4328  CB  ALA A 278     104.200  92.520  42.330  1.00  0.00           C  
ATOM   4329  HN  ALA A 278     104.940  93.490  44.460  1.00  0.00           H  
ATOM   4330  HA  ALA A 278     105.830  93.820  41.900  1.00  0.00           H  
ATOM   4331  HB1 ALA A 278     104.770  91.780  42.920  1.00  0.00           H  
ATOM   4332  HB2 ALA A 278     103.180  92.590  42.780  1.00  0.00           H  
ATOM   4333  HB3 ALA A 278     104.120  92.170  41.280  1.00  0.00           H  
ATOM   4334  N   MET A 279     103.150  95.620  42.430  1.00  0.00           N  
ATOM   4335  CA  MET A 279     102.470  96.770  41.920  1.00  0.00           C  
ATOM   4336  C   MET A 279     103.410  97.890  41.620  1.00  0.00           C  
ATOM   4337  O   MET A 279     103.460  98.450  40.530  1.00  0.00           O  
ATOM   4338  CB  MET A 279     101.270  97.150  42.800  1.00  0.00           C  
ATOM   4339  CG  MET A 279     100.560  98.410  42.300  1.00  0.00           C  
ATOM   4340  SD  MET A 279     101.270 100.040  42.670  1.00  0.00           S  
ATOM   4341  CE  MET A 279     101.100  99.990  44.480  1.00  0.00           C  
ATOM   4342  HN  MET A 279     102.900  95.320  43.350  1.00  0.00           H  
ATOM   4343  HA  MET A 279     102.100  96.440  40.960  1.00  0.00           H  
ATOM   4344  HB1 MET A 279     101.540  97.280  43.870  1.00  0.00           H  
ATOM   4345  HB2 MET A 279     100.520  96.320  42.780  1.00  0.00           H  
ATOM   4346  HG1 MET A 279      99.560  98.360  42.770  1.00  0.00           H  
ATOM   4347  HG2 MET A 279     100.450  98.230  41.210  1.00  0.00           H  
ATOM   4348  HE1 MET A 279     101.910  99.330  44.870  1.00  0.00           H  
ATOM   4349  HE2 MET A 279     100.130  99.560  44.810  1.00  0.00           H  
ATOM   4350  HE3 MET A 279     101.210 101.000  44.930  1.00  0.00           H  
ATOM   4351  N   GLN A 280     104.280  98.150  42.610  1.00  0.00           N  
ATOM   4352  CA  GLN A 280     105.250  99.190  42.490  1.00  0.00           C  
ATOM   4353  C   GLN A 280     106.220  99.050  41.370  1.00  0.00           C  
ATOM   4354  O   GLN A 280     106.590 100.050  40.750  1.00  0.00           O  
ATOM   4355  CB  GLN A 280     105.910  99.560  43.830  1.00  0.00           C  
ATOM   4356  CG  GLN A 280     104.890 100.230  44.760  1.00  0.00           C  
ATOM   4357  CD  GLN A 280     105.390 100.570  46.160  1.00  0.00           C  
ATOM   4358  NE2 GLN A 280     106.420 101.450  46.330  1.00  0.00           N  
ATOM   4359  OE1 GLN A 280     104.800 100.130  47.140  1.00  0.00           O  
ATOM   4360  HN  GLN A 280     103.980  97.790  43.490  1.00  0.00           H  
ATOM   4361  HA  GLN A 280     104.670 100.080  42.290  1.00  0.00           H  
ATOM   4362  HB1 GLN A 280     106.740 100.290  43.730  1.00  0.00           H  
ATOM   4363  HB2 GLN A 280     106.290  98.640  44.330  1.00  0.00           H  
ATOM   4364  HG1 GLN A 280     104.000  99.590  44.900  1.00  0.00           H  
ATOM   4365  HG2 GLN A 280     104.600 101.190  44.280  1.00  0.00           H  
ATOM   4366 1HE2 GLN A 280     106.760 101.510  47.270  1.00  0.00           H  
ATOM   4367 2HE2 GLN A 280     106.980 101.690  45.540  1.00  0.00           H  
ATOM   4368  N   VAL A 281     106.730  97.830  41.120  1.00  0.00           N  
ATOM   4369  CA  VAL A 281     107.590  97.580  40.010  1.00  0.00           C  
ATOM   4370  C   VAL A 281     106.860  97.380  38.730  1.00  0.00           C  
ATOM   4371  O   VAL A 281     107.380  97.690  37.660  1.00  0.00           O  
ATOM   4372  CB  VAL A 281     108.610  96.500  40.230  1.00  0.00           C  
ATOM   4373  CG1 VAL A 281     109.430  96.820  41.490  1.00  0.00           C  
ATOM   4374  CG2 VAL A 281     107.940  95.130  40.430  1.00  0.00           C  
ATOM   4375  HN  VAL A 281     106.460  97.090  41.730  1.00  0.00           H  
ATOM   4376  HA  VAL A 281     108.150  98.470  39.780  1.00  0.00           H  
ATOM   4377  HB  VAL A 281     109.360  96.440  39.400  1.00  0.00           H  
ATOM   4378 1HG1 VAL A 281     108.740  96.900  42.350  1.00  0.00           H  
ATOM   4379 2HG1 VAL A 281     109.900  97.820  41.330  1.00  0.00           H  
ATOM   4380 3HG1 VAL A 281     110.250  96.100  41.700  1.00  0.00           H  
ATOM   4381 1HG2 VAL A 281     107.450  94.710  39.530  1.00  0.00           H  
ATOM   4382 2HG2 VAL A 281     108.650  94.370  40.810  1.00  0.00           H  
ATOM   4383 3HG2 VAL A 281     107.110  95.280  41.160  1.00  0.00           H  
ATOM   4384  N   THR A 282     105.620  96.850  38.710  1.00  0.00           N  
ATOM   4385  CA  THR A 282     104.860  96.800  37.500  1.00  0.00           C  
ATOM   4386  C   THR A 282     104.350  98.100  36.970  1.00  0.00           C  
ATOM   4387  O   THR A 282     104.320  98.260  35.750  1.00  0.00           O  
ATOM   4388  CB  THR A 282     103.680  95.870  37.560  1.00  0.00           C  
ATOM   4389  CG2 THR A 282     104.140  94.400  37.600  1.00  0.00           C  
ATOM   4390  OG1 THR A 282     102.810  96.090  38.650  1.00  0.00           O  
ATOM   4391  HN  THR A 282     105.210  96.450  39.520  1.00  0.00           H  
ATOM   4392  HA  THR A 282     105.510  96.450  36.720  1.00  0.00           H  
ATOM   4393  HB  THR A 282     103.130  95.900  36.590  1.00  0.00           H  
ATOM   4394  HG1 THR A 282     103.340  95.640  39.310  1.00  0.00           H  
ATOM   4395 1HG2 THR A 282     103.240  93.780  37.460  1.00  0.00           H  
ATOM   4396 2HG2 THR A 282     104.670  94.180  38.550  1.00  0.00           H  
ATOM   4397 3HG2 THR A 282     104.910  94.260  36.810  1.00  0.00           H  
ATOM   4398  N   GLU A 283     104.030  99.030  37.880  1.00  0.00           N  
ATOM   4399  CA  GLU A 283     103.700 100.380  37.550  1.00  0.00           C  
ATOM   4400  C   GLU A 283     104.830 101.130  36.940  1.00  0.00           C  
ATOM   4401  O   GLU A 283     104.720 101.890  35.970  1.00  0.00           O  
ATOM   4402  CB  GLU A 283     103.270 101.130  38.820  1.00  0.00           C  
ATOM   4403  CG  GLU A 283     102.680 102.480  38.420  1.00  0.00           C  
ATOM   4404  CD  GLU A 283     101.910 103.120  39.560  1.00  0.00           C  
ATOM   4405  OE1 GLU A 283     100.650 103.230  39.530  1.00  0.00           O  
ATOM   4406  OE2 GLU A 283     102.570 103.530  40.560  1.00  0.00           O1-
ATOM   4407  HN  GLU A 283     103.920  98.700  38.820  1.00  0.00           H  
ATOM   4408  HA  GLU A 283     102.880 100.380  36.850  1.00  0.00           H  
ATOM   4409  HB1 GLU A 283     102.500 100.530  39.360  1.00  0.00           H  
ATOM   4410  HB2 GLU A 283     104.070 101.190  39.590  1.00  0.00           H  
ATOM   4411  HG1 GLU A 283     103.450 103.180  38.020  1.00  0.00           H  
ATOM   4412  HG2 GLU A 283     101.890 102.310  37.660  1.00  0.00           H  
ATOM   4413  N   THR A 284     106.040 100.930  37.490  1.00  0.00           N  
ATOM   4414  CA  THR A 284     107.190 101.650  37.030  1.00  0.00           C  
ATOM   4415  C   THR A 284     107.540 101.430  35.600  1.00  0.00           C  
ATOM   4416  O   THR A 284     107.950 102.360  34.910  1.00  0.00           O  
ATOM   4417  CB  THR A 284     108.440 101.350  37.800  1.00  0.00           C  
ATOM   4418  CG2 THR A 284     109.540 102.400  37.530  1.00  0.00           C  
ATOM   4419  OG1 THR A 284     108.170 101.480  39.180  1.00  0.00           O  
ATOM   4420  HN  THR A 284     106.150 100.220  38.190  1.00  0.00           H  
ATOM   4421  HA  THR A 284     106.990 102.700  37.180  1.00  0.00           H  
ATOM   4422  HB  THR A 284     108.770 100.300  37.640  1.00  0.00           H  
ATOM   4423  HG1 THR A 284     107.570 100.800  39.480  1.00  0.00           H  
ATOM   4424 1HG2 THR A 284     110.350 102.370  38.300  1.00  0.00           H  
ATOM   4425 2HG2 THR A 284     109.140 103.430  37.470  1.00  0.00           H  
ATOM   4426 3HG2 THR A 284     110.020 102.110  36.570  1.00  0.00           H  
ATOM   4427  N   LEU A 285     107.360 100.210  35.060  1.00  0.00           N  
ATOM   4428  CA  LEU A 285     107.630  99.950  33.680  1.00  0.00           C  
ATOM   4429  C   LEU A 285     106.380  99.980  32.870  1.00  0.00           C  
ATOM   4430  O   LEU A 285     106.450 100.240  31.670  1.00  0.00           O  
ATOM   4431  CB  LEU A 285     108.360  98.630  33.400  1.00  0.00           C  
ATOM   4432  CG  LEU A 285     109.900  98.770  33.400  1.00  0.00           C  
ATOM   4433  CD1 LEU A 285     110.400  99.210  32.010  1.00  0.00           C  
ATOM   4434  CD2 LEU A 285     110.420  99.720  34.490  1.00  0.00           C  
ATOM   4435  HN  LEU A 285     106.970  99.460  35.600  1.00  0.00           H  
ATOM   4436  HA  LEU A 285     108.210 100.750  33.260  1.00  0.00           H  
ATOM   4437  HB1 LEU A 285     108.130  97.930  34.240  1.00  0.00           H  
ATOM   4438  HB2 LEU A 285     108.010  98.050  32.520  1.00  0.00           H  
ATOM   4439  HG  LEU A 285     110.350  97.780  33.620  1.00  0.00           H  
ATOM   4440 1HD1 LEU A 285     110.050 100.230  31.750  1.00  0.00           H  
ATOM   4441 2HD1 LEU A 285     111.510  99.210  31.970  1.00  0.00           H  
ATOM   4442 3HD1 LEU A 285     110.010  98.530  31.230  1.00  0.00           H  
ATOM   4443 1HD2 LEU A 285     110.230 100.790  34.260  1.00  0.00           H  
ATOM   4444 2HD2 LEU A 285     111.530  99.660  34.490  1.00  0.00           H  
ATOM   4445 3HD2 LEU A 285     110.090  99.410  35.500  1.00  0.00           H  
ATOM   4446  N   GLY A 286     105.200  99.900  33.510  1.00  0.00           N  
ATOM   4447  CA  GLY A 286     103.950 100.150  32.850  1.00  0.00           C  
ATOM   4448  C   GLY A 286     103.820 101.570  32.430  1.00  0.00           C  
ATOM   4449  O   GLY A 286     102.950 101.860  31.610  1.00  0.00           O  
ATOM   4450  HN  GLY A 286     105.160  99.570  34.450  1.00  0.00           H  
ATOM   4451  HA1 GLY A 286     103.840  99.530  31.980  1.00  0.00           H  
ATOM   4452  HA2 GLY A 286     103.170 100.030  33.580  1.00  0.00           H  
ATOM   4453  N   MET A 287     104.680 102.490  32.920  1.00  0.00           N  
ATOM   4454  CA  MET A 287     104.610 103.880  32.590  1.00  0.00           C  
ATOM   4455  C   MET A 287     105.840 104.320  31.880  1.00  0.00           C  
ATOM   4456  O   MET A 287     106.250 105.480  31.960  1.00  0.00           O  
ATOM   4457  CB  MET A 287     104.300 104.740  33.830  1.00  0.00           C  
ATOM   4458  CG  MET A 287     102.930 104.280  34.340  1.00  0.00           C  
ATOM   4459  SD  MET A 287     102.280 105.080  35.840  1.00  0.00           S  
ATOM   4460  CE  MET A 287     100.680 104.220  35.710  1.00  0.00           C  
ATOM   4461  HN  MET A 287     105.360 102.320  33.630  1.00  0.00           H  
ATOM   4462  HA  MET A 287     103.780 104.050  31.930  1.00  0.00           H  
ATOM   4463  HB1 MET A 287     104.260 105.810  33.540  1.00  0.00           H  
ATOM   4464  HB2 MET A 287     105.100 104.640  34.590  1.00  0.00           H  
ATOM   4465  HG1 MET A 287     102.920 103.190  34.560  1.00  0.00           H  
ATOM   4466  HG2 MET A 287     102.180 104.510  33.550  1.00  0.00           H  
ATOM   4467  HE1 MET A 287     100.050 104.410  36.610  1.00  0.00           H  
ATOM   4468  HE2 MET A 287     100.740 103.130  35.550  1.00  0.00           H  
ATOM   4469  HE3 MET A 287     100.110 104.670  34.870  1.00  0.00           H  
ATOM   4470  N   THR A 288     106.480 103.410  31.120  1.00  0.00           N  
ATOM   4471  CA  THR A 288     107.500 103.680  30.150  1.00  0.00           C  
ATOM   4472  C   THR A 288     106.900 103.870  28.800  1.00  0.00           C  
ATOM   4473  O   THR A 288     107.530 103.940  27.750  1.00  0.00           O  
ATOM   4474  CB  THR A 288     108.420 102.500  29.990  1.00  0.00           C  
ATOM   4475  CG2 THR A 288     109.790 102.950  29.470  1.00  0.00           C  
ATOM   4476  OG1 THR A 288     108.610 101.940  31.280  1.00  0.00           O  
ATOM   4477  HN  THR A 288     106.220 102.450  31.170  1.00  0.00           H  
ATOM   4478  HA  THR A 288     108.060 104.550  30.450  1.00  0.00           H  
ATOM   4479  HB  THR A 288     108.010 101.690  29.360  1.00  0.00           H  
ATOM   4480  HG1 THR A 288     107.960 101.240  31.360  1.00  0.00           H  
ATOM   4481 1HG2 THR A 288     110.190 103.730  30.160  1.00  0.00           H  
ATOM   4482 2HG2 THR A 288     110.590 102.180  29.510  1.00  0.00           H  
ATOM   4483 3HG2 THR A 288     109.690 103.350  28.430  1.00  0.00           H  
ATOM   4484  N   HIS A 289     105.560 104.010  28.760  1.00  0.00           N  
ATOM   4485  CA  HIS A 289     104.790 104.320  27.600  1.00  0.00           C  
ATOM   4486  C   HIS A 289     104.700 105.790  27.330  1.00  0.00           C  
ATOM   4487  O   HIS A 289     104.220 106.150  26.260  1.00  0.00           O  
ATOM   4488  CB  HIS A 289     103.490 103.530  27.390  1.00  0.00           C  
ATOM   4489  CG  HIS A 289     102.530 103.490  28.530  1.00  0.00           C  
ATOM   4490  CD2 HIS A 289     101.660 102.510  28.920  1.00  0.00           C  
ATOM   4491  ND1 HIS A 289     102.390 104.600  29.330  1.00  0.00           N  
ATOM   4492  CE1 HIS A 289     101.360 104.320  30.120  1.00  0.00           C  
ATOM   4493  NE2 HIS A 289     100.900 103.060  29.930  1.00  0.00           N  
ATOM   4494  HN  HIS A 289     105.000 103.990  29.580  1.00  0.00           H  
ATOM   4495  HA  HIS A 289     105.310 103.990  26.710  1.00  0.00           H  
ATOM   4496  HB1 HIS A 289     103.760 102.490  27.130  1.00  0.00           H  
ATOM   4497  HB2 HIS A 289     102.950 103.930  26.500  1.00  0.00           H  
ATOM   4498  HD2 HIS A 289     101.510 101.510  28.540  1.00  0.00           H  
ATOM   4499  HE1 HIS A 289     100.880 104.930  30.880  1.00  0.00           H  
ATOM   4500  HE2 HIS A 289     100.270 102.580  30.540  1.00  0.00           H  
ATOM   4501  N   CYS A 290     105.240 106.660  28.200  1.00  0.00           N  
ATOM   4502  CA  CYS A 290     105.380 108.020  27.770  1.00  0.00           C  
ATOM   4503  C   CYS A 290     106.210 108.210  26.540  1.00  0.00           C  
ATOM   4504  O   CYS A 290     105.860 108.980  25.660  1.00  0.00           O  
ATOM   4505  CB  CYS A 290     106.010 108.760  28.970  1.00  0.00           C  
ATOM   4506  SG  CYS A 290     105.260 108.320  30.570  1.00  0.00           S  
ATOM   4507  HN  CYS A 290     105.620 106.420  29.090  1.00  0.00           H  
ATOM   4508  HA  CYS A 290     104.430 108.480  27.570  1.00  0.00           H  
ATOM   4509  HB1 CYS A 290     107.110 108.680  29.000  1.00  0.00           H  
ATOM   4510  HB2 CYS A 290     105.780 109.840  28.820  1.00  0.00           H  
ATOM   4511  HG1 CYS A 290     104.030 108.660  30.220  1.00  0.00           H  
ATOM   4512  N   CYS A 291     107.330 107.480  26.420  1.00  0.00           N  
ATOM   4513  CA  CYS A 291     108.330 107.580  25.400  1.00  0.00           C  
ATOM   4514  C   CYS A 291     108.170 106.450  24.440  1.00  0.00           C  
ATOM   4515  O   CYS A 291     109.040 106.200  23.600  1.00  0.00           O  
ATOM   4516  CB  CYS A 291     109.690 107.550  26.110  1.00  0.00           C  
ATOM   4517  SG  CYS A 291     111.110 107.930  25.040  1.00  0.00           S  
ATOM   4518  HN  CYS A 291     107.550 106.860  27.170  1.00  0.00           H  
ATOM   4519  HA  CYS A 291     108.250 108.500  24.830  1.00  0.00           H  
ATOM   4520  HB1 CYS A 291     109.820 106.550  26.570  1.00  0.00           H  
ATOM   4521  HB2 CYS A 291     109.740 108.300  26.930  1.00  0.00           H  
ATOM   4522  HG1 CYS A 291     110.880 106.940  24.200  1.00  0.00           H  
ATOM   4523  N   ILE A 292     107.100 105.640  24.500  1.00  0.00           N  
ATOM   4524  CA  ILE A 292     107.150 104.410  23.780  1.00  0.00           C  
ATOM   4525  C   ILE A 292     106.860 104.480  22.320  1.00  0.00           C  
ATOM   4526  O   ILE A 292     107.350 103.690  21.510  1.00  0.00           O  
ATOM   4527  CB  ILE A 292     106.220 103.420  24.410  1.00  0.00           C  
ATOM   4528  CG1 ILE A 292     106.620 101.970  24.090  1.00  0.00           C  
ATOM   4529  CG2 ILE A 292     104.740 103.700  24.080  1.00  0.00           C  
ATOM   4530  CD  ILE A 292     105.580 100.930  24.520  1.00  0.00           C  
ATOM   4531  HN  ILE A 292     106.300 105.880  25.050  1.00  0.00           H  
ATOM   4532  HA  ILE A 292     108.150 104.000  23.810  1.00  0.00           H  
ATOM   4533  HB  ILE A 292     106.490 103.550  25.480  1.00  0.00           H  
ATOM   4534 1HG1 ILE A 292     106.780 101.840  23.000  1.00  0.00           H  
ATOM   4535 2HG1 ILE A 292     107.560 101.710  24.620  1.00  0.00           H  
ATOM   4536 1HG2 ILE A 292     104.450 104.760  24.220  1.00  0.00           H  
ATOM   4537 2HG2 ILE A 292     104.040 103.210  24.780  1.00  0.00           H  
ATOM   4538 3HG2 ILE A 292     104.470 103.370  23.060  1.00  0.00           H  
ATOM   4539  HD1 ILE A 292     106.060  99.950  24.310  1.00  0.00           H  
ATOM   4540  HD2 ILE A 292     104.690 100.940  23.850  1.00  0.00           H  
ATOM   4541  HD3 ILE A 292     105.290 101.100  25.570  1.00  0.00           H  
ATOM   4542  N   ASN A 293     106.100 105.470  21.810  1.00  0.00           N  
ATOM   4543  CA  ASN A 293     105.630 105.340  20.460  1.00  0.00           C  
ATOM   4544  C   ASN A 293     106.150 106.330  19.470  1.00  0.00           C  
ATOM   4545  O   ASN A 293     105.880 106.110  18.290  1.00  0.00           O  
ATOM   4546  CB  ASN A 293     104.100 105.400  20.550  1.00  0.00           C  
ATOM   4547  CG  ASN A 293     103.540 106.780  20.900  1.00  0.00           C  
ATOM   4548  ND2 ASN A 293     103.250 107.030  22.200  1.00  0.00           N  
ATOM   4549  OD1 ASN A 293     103.360 107.620  20.030  1.00  0.00           O  
ATOM   4550  HN  ASN A 293     105.740 106.270  22.270  1.00  0.00           H  
ATOM   4551  HA  ASN A 293     105.830 104.370  20.050  1.00  0.00           H  
ATOM   4552  HB1 ASN A 293     103.730 104.640  21.270  1.00  0.00           H  
ATOM   4553  HB2 ASN A 293     103.650 105.190  19.550  1.00  0.00           H  
ATOM   4554 1HD2 ASN A 293     103.480 106.390  22.940  1.00  0.00           H  
ATOM   4555 2HD2 ASN A 293     102.670 107.810  22.420  1.00  0.00           H  
ATOM   4556  N   PRO A 294     106.880 107.370  19.750  1.00  0.00           N  
ATOM   4557  CA  PRO A 294     108.080 107.430  20.520  1.00  0.00           C  
ATOM   4558  C   PRO A 294     109.170 106.700  19.790  1.00  0.00           C  
ATOM   4559  O   PRO A 294     109.820 107.270  18.930  1.00  0.00           O  
ATOM   4560  CB  PRO A 294     108.320 108.930  20.590  1.00  0.00           C  
ATOM   4561  CG  PRO A 294     107.740 109.550  19.310  1.00  0.00           C  
ATOM   4562  CD  PRO A 294     106.720 108.500  18.850  1.00  0.00           C  
ATOM   4563  HA  PRO A 294     108.040 107.020  21.520  1.00  0.00           H  
ATOM   4564  HB1 PRO A 294     107.700 109.240  21.450  1.00  0.00           H  
ATOM   4565  HB2 PRO A 294     109.390 109.200  20.710  1.00  0.00           H  
ATOM   4566  HG1 PRO A 294     107.350 110.560  19.550  1.00  0.00           H  
ATOM   4567  HG2 PRO A 294     108.620 109.550  18.630  1.00  0.00           H  
ATOM   4568  HD1 PRO A 294     106.870 108.190  17.790  1.00  0.00           H  
ATOM   4569  HD2 PRO A 294     105.710 108.950  18.980  1.00  0.00           H  
ATOM   4570  N   ILE A 295     109.480 105.430  20.110  1.00  0.00           N  
ATOM   4571  CA  ILE A 295     110.390 104.630  19.360  1.00  0.00           C  
ATOM   4572  C   ILE A 295     109.710 104.000  18.200  1.00  0.00           C  
ATOM   4573  O   ILE A 295     110.300 103.730  17.150  1.00  0.00           O  
ATOM   4574  CB  ILE A 295     111.110 103.610  20.200  1.00  0.00           C  
ATOM   4575  CG1 ILE A 295     110.260 102.470  20.800  1.00  0.00           C  
ATOM   4576  CG2 ILE A 295     111.780 104.420  21.320  1.00  0.00           C  
ATOM   4577  CD  ILE A 295     111.040 101.520  21.710  1.00  0.00           C  
ATOM   4578  HN  ILE A 295     109.130 104.940  20.910  1.00  0.00           H  
ATOM   4579  HA  ILE A 295     111.170 105.280  18.980  1.00  0.00           H  
ATOM   4580  HB  ILE A 295     111.860 103.140  19.530  1.00  0.00           H  
ATOM   4581 1HG1 ILE A 295     109.720 101.900  20.010  1.00  0.00           H  
ATOM   4582 2HG1 ILE A 295     109.520 103.000  21.420  1.00  0.00           H  
ATOM   4583 1HG2 ILE A 295     112.690 103.910  21.720  1.00  0.00           H  
ATOM   4584 2HG2 ILE A 295     112.160 105.410  21.000  1.00  0.00           H  
ATOM   4585 3HG2 ILE A 295     111.160 104.600  22.220  1.00  0.00           H  
ATOM   4586  HD1 ILE A 295     110.350 100.800  22.200  1.00  0.00           H  
ATOM   4587  HD2 ILE A 295     111.800 100.920  21.150  1.00  0.00           H  
ATOM   4588  HD3 ILE A 295     111.600 102.060  22.510  1.00  0.00           H  
ATOM   4589  N   ILE A 296     108.410 103.710  18.370  1.00  0.00           N  
ATOM   4590  CA  ILE A 296     107.820 102.650  17.620  1.00  0.00           C  
ATOM   4591  C   ILE A 296     107.590 103.050  16.200  1.00  0.00           C  
ATOM   4592  O   ILE A 296     107.770 102.270  15.270  1.00  0.00           O  
ATOM   4593  CB  ILE A 296     106.550 102.210  18.280  1.00  0.00           C  
ATOM   4594  CG1 ILE A 296     106.460 100.670  18.170  1.00  0.00           C  
ATOM   4595  CG2 ILE A 296     105.250 102.830  17.740  1.00  0.00           C  
ATOM   4596  CD  ILE A 296     105.520  99.980  19.150  1.00  0.00           C  
ATOM   4597  HN  ILE A 296     107.920 104.070  19.160  1.00  0.00           H  
ATOM   4598  HA  ILE A 296     108.530 101.830  17.550  1.00  0.00           H  
ATOM   4599  HB  ILE A 296     106.630 102.400  19.370  1.00  0.00           H  
ATOM   4600 1HG1 ILE A 296     106.230 100.420  17.110  1.00  0.00           H  
ATOM   4601 2HG1 ILE A 296     107.450 100.250  18.410  1.00  0.00           H  
ATOM   4602 1HG2 ILE A 296     104.420 102.370  18.310  1.00  0.00           H  
ATOM   4603 2HG2 ILE A 296     105.120 102.650  16.650  1.00  0.00           H  
ATOM   4604 3HG2 ILE A 296     105.250 103.920  17.980  1.00  0.00           H  
ATOM   4605  HD1 ILE A 296     105.620 100.280  20.210  1.00  0.00           H  
ATOM   4606  HD2 ILE A 296     105.690  98.890  19.090  1.00  0.00           H  
ATOM   4607  HD3 ILE A 296     104.480 100.110  18.780  1.00  0.00           H  
ATOM   4608  N   TYR A 297     107.220 104.310  15.920  1.00  0.00           N  
ATOM   4609  CA  TYR A 297     106.940 104.760  14.590  1.00  0.00           C  
ATOM   4610  C   TYR A 297     108.120 104.750  13.680  1.00  0.00           C  
ATOM   4611  O   TYR A 297     107.960 104.480  12.490  1.00  0.00           O  
ATOM   4612  CB  TYR A 297     106.210 106.110  14.480  1.00  0.00           C  
ATOM   4613  CG  TYR A 297     104.880 106.240  15.140  1.00  0.00           C  
ATOM   4614  CD1 TYR A 297     104.000 105.180  15.150  1.00  0.00           C  
ATOM   4615  CD2 TYR A 297     104.600 107.350  15.900  1.00  0.00           C  
ATOM   4616  CE1 TYR A 297     102.940 105.100  16.030  1.00  0.00           C  
ATOM   4617  CE2 TYR A 297     103.530 107.310  16.760  1.00  0.00           C  
ATOM   4618  CZ  TYR A 297     102.750 106.180  16.860  1.00  0.00           C  
ATOM   4619  OH  TYR A 297     101.840 106.060  17.930  1.00  0.00           O  
ATOM   4620  HN  TYR A 297     106.950 104.990  16.600  1.00  0.00           H  
ATOM   4621  HA  TYR A 297     106.290 104.040  14.120  1.00  0.00           H  
ATOM   4622  HB1 TYR A 297     105.950 106.280  13.420  1.00  0.00           H  
ATOM   4623  HB2 TYR A 297     106.890 106.890  14.890  1.00  0.00           H  
ATOM   4624  HD1 TYR A 297     104.250 104.320  14.540  1.00  0.00           H  
ATOM   4625  HD2 TYR A 297     105.210 108.240  15.940  1.00  0.00           H  
ATOM   4626  HE1 TYR A 297     102.300 104.240  16.100  1.00  0.00           H  
ATOM   4627  HE2 TYR A 297     103.380 108.100  17.480  1.00  0.00           H  
ATOM   4628  HH  TYR A 297     102.160 106.590  18.660  1.00  0.00           H  
ATOM   4629  N   ALA A 298     109.340 105.040  14.160  1.00  0.00           N  
ATOM   4630  CA  ALA A 298     110.510 105.300  13.390  1.00  0.00           C  
ATOM   4631  C   ALA A 298     111.350 104.070  13.260  1.00  0.00           C  
ATOM   4632  O   ALA A 298     112.350 104.140  12.550  1.00  0.00           O  
ATOM   4633  CB  ALA A 298     111.420 106.340  14.050  1.00  0.00           C  
ATOM   4634  HN  ALA A 298     109.420 105.160  15.150  1.00  0.00           H  
ATOM   4635  HA  ALA A 298     110.270 105.560  12.370  1.00  0.00           H  
ATOM   4636  HB1 ALA A 298     110.910 107.330  14.070  1.00  0.00           H  
ATOM   4637  HB2 ALA A 298     112.360 106.420  13.450  1.00  0.00           H  
ATOM   4638  HB3 ALA A 298     111.600 106.010  15.090  1.00  0.00           H  
ATOM   4639  N   PHE A 299     110.970 102.950  13.910  1.00  0.00           N  
ATOM   4640  CA  PHE A 299     111.710 101.740  14.020  1.00  0.00           C  
ATOM   4641  C   PHE A 299     111.060 100.620  13.270  1.00  0.00           C  
ATOM   4642  O   PHE A 299     111.740  99.940  12.500  1.00  0.00           O  
ATOM   4643  CB  PHE A 299     111.730 101.580  15.550  1.00  0.00           C  
ATOM   4644  CG  PHE A 299     112.670 100.700  16.290  1.00  0.00           C  
ATOM   4645  CD1 PHE A 299     113.850 100.260  15.720  1.00  0.00           C  
ATOM   4646  CD2 PHE A 299     112.360 100.330  17.580  1.00  0.00           C  
ATOM   4647  CE1 PHE A 299     114.640  99.400  16.440  1.00  0.00           C  
ATOM   4648  CE2 PHE A 299     113.140  99.460  18.300  1.00  0.00           C  
ATOM   4649  CZ  PHE A 299     114.310  99.020  17.710  1.00  0.00           C  
ATOM   4650  HN  PHE A 299     110.280 103.070  14.620  1.00  0.00           H  
ATOM   4651  HA  PHE A 299     112.710 101.860  13.620  1.00  0.00           H  
ATOM   4652  HB1 PHE A 299     111.940 102.570  16.010  1.00  0.00           H  
ATOM   4653  HB2 PHE A 299     110.690 101.320  15.860  1.00  0.00           H  
ATOM   4654  HD1 PHE A 299     114.270 100.580  14.780  1.00  0.00           H  
ATOM   4655  HD2 PHE A 299     111.450 100.660  18.060  1.00  0.00           H  
ATOM   4656  HE1 PHE A 299     115.580  99.100  16.000  1.00  0.00           H  
ATOM   4657  HE2 PHE A 299     112.820  99.140  19.280  1.00  0.00           H  
ATOM   4658  HZ  PHE A 299     114.900  98.260  18.210  1.00  0.00           H  
ATOM   4659  N   VAL A 300     109.740 100.440  13.420  1.00  0.00           N  
ATOM   4660  CA  VAL A 300     109.020  99.290  12.990  1.00  0.00           C  
ATOM   4661  C   VAL A 300     107.810  99.820  12.300  1.00  0.00           C  
ATOM   4662  O   VAL A 300     106.990  99.060  11.790  1.00  0.00           O  
ATOM   4663  CB  VAL A 300     108.760  98.380  14.160  1.00  0.00           C  
ATOM   4664  CG1 VAL A 300     108.100  97.070  13.700  1.00  0.00           C  
ATOM   4665  CG2 VAL A 300     107.950  99.010  15.310  1.00  0.00           C  
ATOM   4666  HN  VAL A 300     109.160 101.020  14.000  1.00  0.00           H  
ATOM   4667  HA  VAL A 300     109.560  98.780  12.210  1.00  0.00           H  
ATOM   4668  HB  VAL A 300     109.730  98.140  14.650  1.00  0.00           H  
ATOM   4669 1HG1 VAL A 300     107.120  97.250  13.200  1.00  0.00           H  
ATOM   4670 2HG1 VAL A 300     107.970  96.320  14.510  1.00  0.00           H  
ATOM   4671 3HG1 VAL A 300     108.710  96.590  12.900  1.00  0.00           H  
ATOM   4672 1HG2 VAL A 300     107.040  99.560  14.960  1.00  0.00           H  
ATOM   4673 2HG2 VAL A 300     107.700  98.240  16.060  1.00  0.00           H  
ATOM   4674 3HG2 VAL A 300     108.560  99.770  15.840  1.00  0.00           H  
ATOM   4675  N   GLY A 301     107.660 101.160  12.220  1.00  0.00           N  
ATOM   4676  CA  GLY A 301     106.710 101.840  11.390  1.00  0.00           C  
ATOM   4677  C   GLY A 301     107.350 102.280  10.120  1.00  0.00           C  
ATOM   4678  O   GLY A 301     108.540 102.580  10.070  1.00  0.00           O  
ATOM   4679  HN  GLY A 301     108.430 101.700  12.530  1.00  0.00           H  
ATOM   4680  HA1 GLY A 301     106.410 102.750  11.900  1.00  0.00           H  
ATOM   4681  HA2 GLY A 301     105.930 101.150  11.130  1.00  0.00           H  
ATOM   4682  N   GLU A 302     106.620 102.330   8.980  1.00  0.00           N  
ATOM   4683  CA  GLU A 302     107.260 102.610   7.730  1.00  0.00           C  
ATOM   4684  C   GLU A 302     107.030 103.990   7.230  1.00  0.00           C  
ATOM   4685  O   GLU A 302     107.770 104.560   6.430  1.00  0.00           O  
ATOM   4686  CB  GLU A 302     106.910 101.510   6.720  1.00  0.00           C  
ATOM   4687  CG  GLU A 302     107.820 100.290   6.870  1.00  0.00           C  
ATOM   4688  CD  GLU A 302     107.470  99.190   5.870  1.00  0.00           C  
ATOM   4689  OE1 GLU A 302     107.480  99.490   4.650  1.00  0.00           O  
ATOM   4690  OE2 GLU A 302     107.200  98.030   6.290  1.00  0.00           O1-
ATOM   4691  HN  GLU A 302     105.670 102.040   9.010  1.00  0.00           H  
ATOM   4692  HA  GLU A 302     108.330 102.510   7.750  1.00  0.00           H  
ATOM   4693  HB1 GLU A 302     105.810 101.380   6.840  1.00  0.00           H  
ATOM   4694  HB2 GLU A 302     107.040 101.880   5.680  1.00  0.00           H  
ATOM   4695  HG1 GLU A 302     108.890 100.570   6.740  1.00  0.00           H  
ATOM   4696  HG2 GLU A 302     107.660  99.890   7.890  1.00  0.00           H  
ATOM   4697  N   GLU A 303     105.920 104.610   7.690  1.00  0.00           N  
ATOM   4698  CA  GLU A 303     105.590 105.970   7.370  1.00  0.00           C  
ATOM   4699  C   GLU A 303     106.480 106.910   8.100  1.00  0.00           C  
ATOM   4700  O   GLU A 303     107.020 107.850   7.530  1.00  0.00           O  
ATOM   4701  CB  GLU A 303     104.140 106.310   7.730  1.00  0.00           C  
ATOM   4702  CG  GLU A 303     103.170 105.790   6.660  1.00  0.00           C  
ATOM   4703  CD  GLU A 303     101.950 106.700   6.520  1.00  0.00           C  
ATOM   4704  OE1 GLU A 303     101.620 107.130   5.380  1.00  0.00           O  
ATOM   4705  OE2 GLU A 303     101.310 107.030   7.550  1.00  0.00           O1-
ATOM   4706  HN  GLU A 303     105.300 104.190   8.350  1.00  0.00           H  
ATOM   4707  HA  GLU A 303     105.770 106.210   6.330  1.00  0.00           H  
ATOM   4708  HB1 GLU A 303     104.000 107.410   7.640  1.00  0.00           H  
ATOM   4709  HB2 GLU A 303     103.840 106.010   8.750  1.00  0.00           H  
ATOM   4710  HG1 GLU A 303     102.820 104.780   6.940  1.00  0.00           H  
ATOM   4711  HG2 GLU A 303     103.670 105.890   5.670  1.00  0.00           H  
ATOM   4712  N   PHE A 304     106.820 106.650   9.380  1.00  0.00           N  
ATOM   4713  CA  PHE A 304     107.670 107.600  10.040  1.00  0.00           C  
ATOM   4714  C   PHE A 304     109.140 107.450   9.850  1.00  0.00           C  
ATOM   4715  O   PHE A 304     109.870 108.440   9.910  1.00  0.00           O  
ATOM   4716  CB  PHE A 304     107.370 107.450  11.540  1.00  0.00           C  
ATOM   4717  CG  PHE A 304     107.340 108.770  12.220  1.00  0.00           C  
ATOM   4718  CD1 PHE A 304     108.170 109.150  13.250  1.00  0.00           C  
ATOM   4719  CD2 PHE A 304     106.330 109.640  11.840  1.00  0.00           C  
ATOM   4720  CE1 PHE A 304     107.930 110.310  13.940  1.00  0.00           C  
ATOM   4721  CE2 PHE A 304     106.090 110.830  12.480  1.00  0.00           C  
ATOM   4722  CZ  PHE A 304     106.860 111.100  13.590  1.00  0.00           C  
ATOM   4723  HN  PHE A 304     106.370 105.940   9.910  1.00  0.00           H  
ATOM   4724  HA  PHE A 304     107.350 108.580   9.710  1.00  0.00           H  
ATOM   4725  HB1 PHE A 304     108.170 106.900  12.090  1.00  0.00           H  
ATOM   4726  HB2 PHE A 304     106.370 106.990  11.690  1.00  0.00           H  
ATOM   4727  HD1 PHE A 304     108.920 108.460  13.590  1.00  0.00           H  
ATOM   4728  HD2 PHE A 304     105.570 109.340  11.130  1.00  0.00           H  
ATOM   4729  HE1 PHE A 304     108.580 110.580  14.760  1.00  0.00           H  
ATOM   4730  HE2 PHE A 304     105.210 111.430  12.290  1.00  0.00           H  
ATOM   4731  HZ  PHE A 304     106.630 112.040  14.060  1.00  0.00           H  
ATOM   4732  N   ARG A 305     109.630 106.300   9.370  1.00  0.00           N  
ATOM   4733  CA  ARG A 305     110.940 106.250   8.790  1.00  0.00           C  
ATOM   4734  C   ARG A 305     110.930 107.140   7.590  1.00  0.00           C  
ATOM   4735  O   ARG A 305     111.710 108.070   7.460  1.00  0.00           O  
ATOM   4736  CB  ARG A 305     111.280 104.860   8.220  1.00  0.00           C  
ATOM   4737  CG  ARG A 305     111.530 103.820   9.310  1.00  0.00           C  
ATOM   4738  CD  ARG A 305     111.590 102.570   8.430  1.00  0.00           C  
ATOM   4739  NE  ARG A 305     111.870 101.390   9.300  1.00  0.00           N  
ATOM   4740  CZ  ARG A 305     112.370 100.240   8.770  1.00  0.00           C  
ATOM   4741  NH1 ARG A 305     112.820  99.200   9.530  1.00  0.00           N1+
ATOM   4742  NH2 ARG A 305     112.180  99.980   7.440  1.00  0.00           N  
ATOM   4743  HN  ARG A 305     109.140 105.440   9.450  1.00  0.00           H  
ATOM   4744  HA  ARG A 305     111.650 106.580   9.540  1.00  0.00           H  
ATOM   4745  HB1 ARG A 305     112.110 104.950   7.490  1.00  0.00           H  
ATOM   4746  HB2 ARG A 305     110.460 104.420   7.630  1.00  0.00           H  
ATOM   4747  HG1 ARG A 305     112.450 104.050   9.890  1.00  0.00           H  
ATOM   4748  HG2 ARG A 305     110.710 103.740  10.050  1.00  0.00           H  
ATOM   4749  HD1 ARG A 305     110.620 102.410   7.920  1.00  0.00           H  
ATOM   4750  HD2 ARG A 305     112.310 102.700   7.590  1.00  0.00           H  
ATOM   4751  HE  ARG A 305     111.870 101.450  10.300  1.00  0.00           H  
ATOM   4752 1HH1 ARG A 305     112.700  99.330  10.510  1.00  0.00           H  
ATOM   4753 2HH1 ARG A 305     113.010  98.340   9.050  1.00  0.00           H  
ATOM   4754 1HH2 ARG A 305     112.600  99.140   7.090  1.00  0.00           H  
ATOM   4755 2HH2 ARG A 305     111.800 100.630   6.780  1.00  0.00           H  
ATOM   4756  N   ASN A 306     109.900 106.980   6.740  1.00  0.00           N  
ATOM   4757  CA  ASN A 306     109.800 107.710   5.510  1.00  0.00           C  
ATOM   4758  C   ASN A 306     109.660 109.190   5.640  1.00  0.00           C  
ATOM   4759  O   ASN A 306     110.310 109.910   4.870  1.00  0.00           O  
ATOM   4760  CB  ASN A 306     108.820 107.030   4.540  1.00  0.00           C  
ATOM   4761  CG  ASN A 306     109.560 105.800   4.050  1.00  0.00           C  
ATOM   4762  ND2 ASN A 306     108.780 104.950   3.330  1.00  0.00           N  
ATOM   4763  OD1 ASN A 306     110.750 105.540   4.260  1.00  0.00           O  
ATOM   4764  HN  ASN A 306     109.170 106.300   6.820  1.00  0.00           H  
ATOM   4765  HA  ASN A 306     110.780 107.690   5.070  1.00  0.00           H  
ATOM   4766  HB1 ASN A 306     108.520 107.580   3.620  1.00  0.00           H  
ATOM   4767  HB2 ASN A 306     107.860 106.750   5.030  1.00  0.00           H  
ATOM   4768 1HD2 ASN A 306     107.840 105.270   3.220  1.00  0.00           H  
ATOM   4769 2HD2 ASN A 306     109.180 104.070   3.080  1.00  0.00           H  
ATOM   4770  N   TYR A 307     108.830 109.680   6.580  1.00  0.00           N  
ATOM   4771  CA  TYR A 307     108.690 111.060   6.930  1.00  0.00           C  
ATOM   4772  C   TYR A 307     109.910 111.750   7.410  1.00  0.00           C  
ATOM   4773  O   TYR A 307     110.250 112.830   6.920  1.00  0.00           O  
ATOM   4774  CB  TYR A 307     107.490 111.240   7.880  1.00  0.00           C  
ATOM   4775  CG  TYR A 307     106.400 111.590   6.920  1.00  0.00           C  
ATOM   4776  CD1 TYR A 307     105.920 110.670   6.010  1.00  0.00           C  
ATOM   4777  CD2 TYR A 307     106.130 112.930   6.760  1.00  0.00           C  
ATOM   4778  CE1 TYR A 307     105.230 111.090   4.890  1.00  0.00           C  
ATOM   4779  CE2 TYR A 307     105.540 113.340   5.590  1.00  0.00           C  
ATOM   4780  CZ  TYR A 307     105.100 112.440   4.650  1.00  0.00           C  
ATOM   4781  OH  TYR A 307     104.410 112.970   3.540  1.00  0.00           O  
ATOM   4782  HN  TYR A 307     108.190 109.070   7.020  1.00  0.00           H  
ATOM   4783  HA  TYR A 307     108.530 111.550   5.980  1.00  0.00           H  
ATOM   4784  HB1 TYR A 307     107.670 112.050   8.610  1.00  0.00           H  
ATOM   4785  HB2 TYR A 307     107.250 110.300   8.420  1.00  0.00           H  
ATOM   4786  HD1 TYR A 307     106.090 109.620   6.160  1.00  0.00           H  
ATOM   4787  HD2 TYR A 307     106.540 113.620   7.470  1.00  0.00           H  
ATOM   4788  HE1 TYR A 307     104.820 110.370   4.200  1.00  0.00           H  
ATOM   4789  HE2 TYR A 307     105.470 114.400   5.390  1.00  0.00           H  
ATOM   4790  HH  TYR A 307     104.080 113.820   3.820  1.00  0.00           H  
ATOM   4791  N   LEU A 308     110.700 111.170   8.330  1.00  0.00           N  
ATOM   4792  CA  LEU A 308     111.970 111.720   8.720  1.00  0.00           C  
ATOM   4793  C   LEU A 308     112.930 111.610   7.580  1.00  0.00           C  
ATOM   4794  O   LEU A 308     113.810 112.450   7.420  1.00  0.00           O  
ATOM   4795  CB  LEU A 308     112.440 111.050  10.020  1.00  0.00           C  
ATOM   4796  CG  LEU A 308     113.620 111.770  10.710  1.00  0.00           C  
ATOM   4797  CD1 LEU A 308     113.820 111.160  12.100  1.00  0.00           C  
ATOM   4798  CD2 LEU A 308     113.410 113.280  10.860  1.00  0.00           C  
ATOM   4799  HN  LEU A 308     110.460 110.280   8.690  1.00  0.00           H  
ATOM   4800  HA  LEU A 308     111.790 112.780   8.760  1.00  0.00           H  
ATOM   4801  HB1 LEU A 308     111.560 111.090  10.690  1.00  0.00           H  
ATOM   4802  HB2 LEU A 308     112.590 109.960   9.850  1.00  0.00           H  
ATOM   4803  HG  LEU A 308     114.530 111.620  10.100  1.00  0.00           H  
ATOM   4804 1HD1 LEU A 308     114.250 110.140  11.970  1.00  0.00           H  
ATOM   4805 2HD1 LEU A 308     112.840 111.070  12.630  1.00  0.00           H  
ATOM   4806 3HD1 LEU A 308     114.540 111.780  12.670  1.00  0.00           H  
ATOM   4807 1HD2 LEU A 308     113.470 113.830   9.900  1.00  0.00           H  
ATOM   4808 2HD2 LEU A 308     114.280 113.700  11.420  1.00  0.00           H  
ATOM   4809 3HD2 LEU A 308     112.520 113.530  11.480  1.00  0.00           H  
ATOM   4810  N   LEU A 309     112.850 110.560   6.740  1.00  0.00           N  
ATOM   4811  CA  LEU A 309     113.720 110.220   5.660  1.00  0.00           C  
ATOM   4812  C   LEU A 309     113.520 110.990   4.390  1.00  0.00           C  
ATOM   4813  O   LEU A 309     114.460 111.040   3.610  1.00  0.00           O  
ATOM   4814  CB  LEU A 309     113.560 108.730   5.330  1.00  0.00           C  
ATOM   4815  CG  LEU A 309     114.790 108.100   4.650  1.00  0.00           C  
ATOM   4816  CD1 LEU A 309     114.520 106.620   4.320  1.00  0.00           C  
ATOM   4817  CD2 LEU A 309     116.080 108.170   5.480  1.00  0.00           C  
ATOM   4818  HN  LEU A 309     112.200 109.830   6.920  1.00  0.00           H  
ATOM   4819  HA  LEU A 309     114.740 110.360   5.970  1.00  0.00           H  
ATOM   4820  HB1 LEU A 309     113.550 108.080   6.230  1.00  0.00           H  
ATOM   4821  HB2 LEU A 309     112.670 108.480   4.710  1.00  0.00           H  
ATOM   4822  HG  LEU A 309     115.020 108.580   3.670  1.00  0.00           H  
ATOM   4823 1HD1 LEU A 309     115.400 106.150   3.850  1.00  0.00           H  
ATOM   4824 2HD1 LEU A 309     114.150 106.030   5.190  1.00  0.00           H  
ATOM   4825 3HD1 LEU A 309     113.670 106.570   3.610  1.00  0.00           H  
ATOM   4826 1HD2 LEU A 309     115.950 107.650   6.460  1.00  0.00           H  
ATOM   4827 2HD2 LEU A 309     116.900 107.660   4.940  1.00  0.00           H  
ATOM   4828 3HD2 LEU A 309     116.440 109.220   5.550  1.00  0.00           H  
ATOM   4829  N   VAL A 310     112.380 111.610   4.050  1.00  0.00           N  
ATOM   4830  CA  VAL A 310     112.220 112.430   2.890  1.00  0.00           C  
ATOM   4831  C   VAL A 310     112.880 113.760   3.090  1.00  0.00           C  
ATOM   4832  O   VAL A 310     113.360 114.350   2.130  1.00  0.00           O  
ATOM   4833  CB  VAL A 310     110.820 112.640   2.390  1.00  0.00           C  
ATOM   4834  CG1 VAL A 310     110.400 111.300   1.770  1.00  0.00           C  
ATOM   4835  CG2 VAL A 310     109.870 112.960   3.560  1.00  0.00           C  
ATOM   4836  HN  VAL A 310     111.580 111.400   4.620  1.00  0.00           H  
ATOM   4837  HA  VAL A 310     112.750 111.990   2.060  1.00  0.00           H  
ATOM   4838  HB  VAL A 310     110.710 113.460   1.650  1.00  0.00           H  
ATOM   4839 1HG1 VAL A 310     110.310 110.510   2.550  1.00  0.00           H  
ATOM   4840 2HG1 VAL A 310     109.400 111.440   1.310  1.00  0.00           H  
ATOM   4841 3HG1 VAL A 310     111.160 110.940   1.050  1.00  0.00           H  
ATOM   4842 1HG2 VAL A 310     108.820 113.170   3.280  1.00  0.00           H  
ATOM   4843 2HG2 VAL A 310     110.330 113.740   4.210  1.00  0.00           H  
ATOM   4844 3HG2 VAL A 310     109.800 112.040   4.170  1.00  0.00           H  
ATOM   4845  N   PHE A 311     113.010 114.190   4.360  1.00  0.00           N  
ATOM   4846  CA  PHE A 311     113.750 115.360   4.730  1.00  0.00           C  
ATOM   4847  C   PHE A 311     115.180 115.160   4.400  1.00  0.00           C  
ATOM   4848  O   PHE A 311     115.770 115.980   3.690  1.00  0.00           O  
ATOM   4849  CB  PHE A 311     113.540 115.520   6.250  1.00  0.00           C  
ATOM   4850  CG  PHE A 311     113.290 116.940   6.630  1.00  0.00           C  
ATOM   4851  CD1 PHE A 311     113.890 117.990   5.970  1.00  0.00           C  
ATOM   4852  CD2 PHE A 311     112.460 117.230   7.690  1.00  0.00           C  
ATOM   4853  CE1 PHE A 311     113.700 119.280   6.390  1.00  0.00           C  
ATOM   4854  CE2 PHE A 311     112.280 118.520   8.140  1.00  0.00           C  
ATOM   4855  CZ  PHE A 311     112.910 119.560   7.490  1.00  0.00           C  
ATOM   4856  HN  PHE A 311     112.530 113.690   5.070  1.00  0.00           H  
ATOM   4857  HA  PHE A 311     113.370 116.210   4.170  1.00  0.00           H  
ATOM   4858  HB1 PHE A 311     114.350 115.090   6.890  1.00  0.00           H  
ATOM   4859  HB2 PHE A 311     112.640 114.960   6.560  1.00  0.00           H  
ATOM   4860  HD1 PHE A 311     114.590 117.740   5.190  1.00  0.00           H  
ATOM   4861  HD2 PHE A 311     111.920 116.440   8.180  1.00  0.00           H  
ATOM   4862  HE1 PHE A 311     114.290 120.120   6.050  1.00  0.00           H  
ATOM   4863  HE2 PHE A 311     111.670 118.830   8.970  1.00  0.00           H  
ATOM   4864  HZ  PHE A 311     112.830 120.560   7.870  1.00  0.00           H  
ATOM   4865  N   PHE A 312     115.720 113.980   4.770  1.00  0.00           N  
ATOM   4866  CA  PHE A 312     117.020 113.410   4.590  1.00  0.00           C  
ATOM   4867  C   PHE A 312     117.500 113.300   3.180  1.00  0.00           C  
ATOM   4868  O   PHE A 312     118.700 113.530   2.990  1.00  0.00           O  
ATOM   4869  CB  PHE A 312     117.280 112.060   5.270  1.00  0.00           C  
ATOM   4870  CG  PHE A 312     117.710 112.200   6.690  1.00  0.00           C  
ATOM   4871  CD1 PHE A 312     116.980 111.720   7.750  1.00  0.00           C  
ATOM   4872  CD2 PHE A 312     119.010 112.530   7.000  1.00  0.00           C  
ATOM   4873  CE1 PHE A 312     117.470 111.580   9.030  1.00  0.00           C  
ATOM   4874  CE2 PHE A 312     119.570 112.320   8.240  1.00  0.00           C  
ATOM   4875  CZ  PHE A 312     118.800 111.840   9.270  1.00  0.00           C  
ATOM   4876  HN  PHE A 312     115.120 113.380   5.290  1.00  0.00           H  
ATOM   4877  HA  PHE A 312     117.670 114.180   4.980  1.00  0.00           H  
ATOM   4878  HB1 PHE A 312     118.070 111.450   4.790  1.00  0.00           H  
ATOM   4879  HB2 PHE A 312     116.310 111.510   5.300  1.00  0.00           H  
ATOM   4880  HD1 PHE A 312     115.960 111.450   7.520  1.00  0.00           H  
ATOM   4881  HD2 PHE A 312     119.660 112.930   6.240  1.00  0.00           H  
ATOM   4882  HE1 PHE A 312     116.770 111.290   9.800  1.00  0.00           H  
ATOM   4883  HE2 PHE A 312     120.620 112.510   8.420  1.00  0.00           H  
ATOM   4884  HZ  PHE A 312     119.170 111.750  10.280  1.00  0.00           H  
ATOM   4885  N   GLN A 313     116.640 112.820   2.260  1.00  0.00           N  
ATOM   4886  CA  GLN A 313     116.930 112.280   0.970  1.00  0.00           C  
ATOM   4887  C   GLN A 313     117.570 113.210  -0.050  1.00  0.00           C  
ATOM   4888  CB  GLN A 313     117.600 110.900   1.130  1.00  0.00           C  
ATOM   4889  CG  GLN A 313     116.590 109.760   1.220  1.00  0.00           C  
ATOM   4890  CD  GLN A 313     115.340 109.770   0.350  1.00  0.00           C  
ATOM   4891  NE2 GLN A 313     114.190 109.970   1.050  1.00  0.00           N  
ATOM   4892  OE1 GLN A 313     115.290 109.670  -0.870  1.00  0.00           O  
ATOM   4893  OT1 GLN A 313     117.500 112.840  -1.250  1.00  0.00           O  
ATOM   4894  OT2 GLN A 313     118.230 114.260   0.220  1.00  0.00           O  
ATOM   4895  HN  GLN A 313     115.710 112.620   2.560  1.00  0.00           H  
ATOM   4896  HA  GLN A 313     116.000 112.110   0.460  1.00  0.00           H  
ATOM   4897  HB1 GLN A 313     118.170 110.760   0.180  1.00  0.00           H  
ATOM   4898  HB2 GLN A 313     118.200 110.760   2.050  1.00  0.00           H  
ATOM   4899  HG1 GLN A 313     116.360 109.600   2.290  1.00  0.00           H  
ATOM   4900  HG2 GLN A 313     117.110 108.840   0.890  1.00  0.00           H  
ATOM   4901 1HE2 GLN A 313     114.270 110.170   2.030  1.00  0.00           H  
ATOM   4902 2HE2 GLN A 313     113.370 109.580   0.620  1.00  0.00           H  
ATOM   4903  N   PRO B  19     133.970  87.720  47.950  1.00  0.00           N  
ATOM   4904  CA  PRO B  19     134.840  88.830  48.400  1.00  0.00           C  
ATOM   4905  C   PRO B  19     135.520  88.530  49.690  1.00  0.00           C  
ATOM   4906  O   PRO B  19     135.270  87.480  50.270  1.00  0.00           O  
ATOM   4907  CB  PRO B  19     133.910  90.030  48.510  1.00  0.00           C  
ATOM   4908  CG  PRO B  19     132.620  89.410  49.080  1.00  0.00           C  
ATOM   4909  CD  PRO B  19     132.610  87.970  48.550  1.00  0.00           C  
ATOM   4910  HN1 PRO B  19     133.840  87.670  46.950  1.00  0.00           H  
ATOM   4911  HN2 PRO B  19     134.300  86.820  48.240  1.00  0.00           H  
ATOM   4912  HA  PRO B  19     135.610  88.960  47.650  1.00  0.00           H  
ATOM   4913  HB1 PRO B  19     133.680  90.420  47.500  1.00  0.00           H  
ATOM   4914  HB2 PRO B  19     134.350  90.840  49.130  1.00  0.00           H  
ATOM   4915  HG1 PRO B  19     131.710  89.980  48.770  1.00  0.00           H  
ATOM   4916  HG2 PRO B  19     132.670  89.400  50.190  1.00  0.00           H  
ATOM   4917  HD1 PRO B  19     131.840  87.640  47.820  1.00  0.00           H  
ATOM   4918  HD2 PRO B  19     132.530  87.210  49.360  1.00  0.00           H  
ATOM   4919  N   CYS B  20     136.400  89.440  50.160  1.00  0.00           N  
ATOM   4920  CA  CYS B  20     137.120  89.270  51.380  1.00  0.00           C  
ATOM   4921  C   CYS B  20     137.670  90.530  51.940  1.00  0.00           C  
ATOM   4922  O   CYS B  20     137.850  91.530  51.240  1.00  0.00           O  
ATOM   4923  CB  CYS B  20     138.240  88.210  51.310  1.00  0.00           C  
ATOM   4924  SG  CYS B  20     137.910  86.820  52.430  1.00  0.00           S  
ATOM   4925  HN  CYS B  20     136.510  90.310  49.680  1.00  0.00           H  
ATOM   4926  HA  CYS B  20     136.350  88.950  52.070  1.00  0.00           H  
ATOM   4927  HB1 CYS B  20     139.250  88.620  51.520  1.00  0.00           H  
ATOM   4928  HB2 CYS B  20     138.230  87.820  50.280  1.00  0.00           H  
ATOM   4929  N   GLN B  21     137.950  90.480  53.260  1.00  0.00           N  
ATOM   4930  CA  GLN B  21     138.780  91.470  53.890  1.00  0.00           C  
ATOM   4931  C   GLN B  21     140.170  90.950  53.760  1.00  0.00           C  
ATOM   4932  O   GLN B  21     140.660  90.070  54.470  1.00  0.00           O  
ATOM   4933  CB  GLN B  21     138.330  91.600  55.350  1.00  0.00           C  
ATOM   4934  CG  GLN B  21     138.670  92.990  55.900  1.00  0.00           C  
ATOM   4935  CD  GLN B  21     137.730  94.100  55.450  1.00  0.00           C  
ATOM   4936  NE2 GLN B  21     137.840  95.310  56.060  1.00  0.00           N  
ATOM   4937  OE1 GLN B  21     136.910  93.790  54.590  1.00  0.00           O  
ATOM   4938  HN  GLN B  21     137.690  89.710  53.830  1.00  0.00           H
[truncated: 394,151 more chars]
