# Supplementary material for: Structural basis of dimerization of chemokine receptors CCR5 and CXCR4
Source: Nat Commun. 2023 Oct 13;14:6439. doi: 10.1038/s41467-023-42082-z (PMC10575954; doi:10.1038/s41467-023-42082-z)
Supplement: Supplementary file 6 — Source Data [file 41467_2023_42082_MOESM6_ESM.zip › Figure 5/Panel D/CCR5_CCR5_gamma_4mbs.pdb]

ATOM      1  N   PRO A  19      96.641  96.906  57.008  1.00138.31           N  
ANISOU    1  N   PRO A  19    18806  21111  12634   1231    319   1373       N  
ATOM      2  CA  PRO A  19      97.432  95.735  56.604  1.00138.99           C  
ANISOU    2  CA  PRO A  19    19148  20949  12711   1407    235   1560       C  
ATOM      3  C   PRO A  19      98.594  95.458  57.565  1.00144.31           C  
ANISOU    3  C   PRO A  19    19929  21733  13169   1682     68   1654       C  
ATOM      4  O   PRO A  19      98.588  95.958  58.698  1.00144.78           O  
ANISOU    4  O   PRO A  19    19929  22049  13031   1684     45   1617       O  
ATOM      5  CB  PRO A  19      97.918  96.112  55.201  1.00138.04           C  
ANISOU    5  CB  PRO A  19    18836  20713  12902   1484    184   1433       C  
ATOM      6  CG  PRO A  19      96.869  97.053  54.676  1.00140.40           C  
ANISOU    6  CG  PRO A  19    18897  21080  13368   1248    309   1257       C  
ATOM      7  CD  PRO A  19      96.107  97.633  55.843  1.00137.06           C  
ANISOU    7  CD  PRO A  19    18413  20902  12762   1108    385   1202       C  
ATOM      8  HA  PRO A  19      96.786  94.859  56.546  1.00  0.00           H  
ATOM      9  HB2 PRO A  19      98.870  96.638  55.277  1.00  0.00           H  
ATOM     10  HB3 PRO A  19      97.946  95.218  54.576  1.00  0.00           H  
ATOM     11  HG2 PRO A  19      96.183  96.508  54.029  1.00  0.00           H  
ATOM     12  HG3 PRO A  19      97.349  97.859  54.121  1.00  0.00           H  
ATOM     13  HD2 PRO A  19      95.047  97.404  55.731  1.00  0.00           H  
ATOM     14  HD3 PRO A  19      96.345  98.692  55.939  1.00  0.00           H  
ATOM     15  H2  PRO A  19      95.864  96.607  57.579  1.00  0.00           H  
ATOM     16  N   CYS A  20      99.574  94.633  57.123  1.00140.99           N  
ANISOU   16  N   CYS A  20    19667  21130  12774   1922    -52   1770       N  
ATOM     17  CA  CYS A  20     100.750  94.263  57.915  1.00142.63           C  
ANISOU   17  CA  CYS A  20    19978  21433  12782   2229   -231   1863       C  
ATOM     18  C   CYS A  20     101.787  95.391  57.900  1.00147.05           C  
ANISOU   18  C   CYS A  20    20172  22269  13430   2399   -378   1641       C  
ATOM     19  O   CYS A  20     101.786  96.212  56.974  1.00144.04           O  
ANISOU   19  O   CYS A  20    19520  21899  13308   2324   -354   1453       O  
ATOM     20  CB  CYS A  20     101.354  92.952  57.412  1.00143.49           C  
ANISOU   20  CB  CYS A  20    20386  21243  12889   2440   -303   2051       C  
ATOM     21  SG  CYS A  20     102.716  92.329  58.437  1.00150.18           S  
ANISOU   21  SG  CYS A  20    21409  22198  13455   2852   -531   2195       S  
ATOM     22  H   CYS A  20      99.518  94.234  56.196  1.00  0.00           H  
ATOM     23  HA  CYS A  20     100.429  94.113  58.946  1.00  0.00           H  
ATOM     24  HB2 CYS A  20     100.573  92.195  57.350  1.00  0.00           H  
ATOM     25  HB3 CYS A  20     101.704  93.085  56.388  1.00  0.00           H  
ATOM     26  N   GLN A  21     102.681  95.411  58.925  1.00146.77           N  
ANISOU   26  N   GLN A  21    20141  22455  13171   2622   -531   1665       N  
ATOM     27  CA  GLN A  21     103.773  96.381  59.081  1.00146.30           C  
ANISOU   27  CA  GLN A  21    19752  22685  13148   2787   -684   1460       C  
ATOM     28  C   GLN A  21     104.726  96.279  57.869  1.00149.19           C  
ANISOU   28  C   GLN A  21    19989  22947  13748   2966   -775   1389       C  
ATOM     29  O   GLN A  21     105.664  95.468  57.860  1.00150.65           O  
ANISOU   29  O   GLN A  21    20300  23089  13853   3251   -910   1496       O  
ATOM     30  CB  GLN A  21     104.514  96.157  60.415  1.00150.59           C  
ANISOU   30  CB  GLN A  21    20374  23473  13370   3007   -837   1532       C  
ATOM     31  CG  GLN A  21     105.762  97.047  60.655  1.00  0.00           C  
ATOM     32  CD  GLN A  21     105.482  98.541  60.486  1.00  0.00           C  
ATOM     33  NE2 GLN A  21     105.915  99.147  59.386  1.00  0.00           N  
ATOM     34  OE1 GLN A  21     104.855  99.152  61.343  1.00  0.00           O  
ATOM     35  H   GLN A  21     102.622  94.721  59.660  1.00  0.00           H  
ATOM     36  HA  GLN A  21     103.342  97.382  59.094  1.00  0.00           H  
ATOM     37  HB2 GLN A  21     103.812  96.326  61.233  1.00  0.00           H  
ATOM     38  HB3 GLN A  21     104.819  95.113  60.493  1.00  0.00           H  
ATOM     39  HG2 GLN A  21     106.130  96.883  61.668  1.00  0.00           H  
ATOM     40  HG3 GLN A  21     106.580  96.752  59.997  1.00  0.00           H  
ATOM     41 HE21 GLN A  21     105.740 100.133  59.266  1.00  0.00           H  
ATOM     42 HE22 GLN A  21     106.391  98.656  58.630  1.00  0.00           H  
ATOM     43  N   LYS A  22     104.425  97.079  56.819  1.00142.32           N  
ANISOU   43  N   LYS A  22    18884  22029  13162   2796   -692   1216       N  
ATOM     44  CA  LYS A  22     105.153  97.129  55.549  1.00140.31           C  
ANISOU   44  CA  LYS A  22    18483  21681  13149   2897   -739   1128       C  
ATOM     45  C   LYS A  22     106.577  97.693  55.717  1.00143.66           C  
ANISOU   45  C   LYS A  22    18644  22383  13556   3119   -918    977       C  
ATOM     46  O   LYS A  22     106.879  98.349  56.721  1.00144.28           O  
ANISOU   46  O   LYS A  22    18598  22743  13481   3139   -990    889       O  
ATOM     47  CB  LYS A  22     104.369  97.967  54.522  1.00139.73           C  
ANISOU   47  CB  LYS A  22    18230  21514  13347   2633   -601    985       C  
ATOM     48  CG  LYS A  22     102.965  97.406  54.243  1.00  0.00           C  
ATOM     49  CD  LYS A  22     102.425  97.734  52.841  1.00  0.00           C  
ATOM     50  CE  LYS A  22     101.060  97.082  52.567  1.00  0.00           C  
ATOM     51  NZ  LYS A  22     101.156  95.614  52.587  1.00  0.00           N1+
ATOM     52  H   LYS A  22     103.638  97.711  56.875  1.00  0.00           H  
ATOM     53  HA  LYS A  22     105.234  96.111  55.165  1.00  0.00           H  
ATOM     54  HB2 LYS A  22     104.298  99.009  54.839  1.00  0.00           H  
ATOM     55  HB3 LYS A  22     104.935  97.978  53.590  1.00  0.00           H  
ATOM     56  HG2 LYS A  22     102.972  96.326  54.392  1.00  0.00           H  
ATOM     57  HG3 LYS A  22     102.271  97.798  54.989  1.00  0.00           H  
ATOM     58  HD2 LYS A  22     102.338  98.814  52.724  1.00  0.00           H  
ATOM     59  HD3 LYS A  22     103.138  97.405  52.084  1.00  0.00           H  
ATOM     60  HE2 LYS A  22     100.335  97.399  53.316  1.00  0.00           H  
ATOM     61  HE3 LYS A  22     100.676  97.393  51.595  1.00  0.00           H  
ATOM     62  HZ1 LYS A  22     101.719  95.298  51.810  1.00  0.00           H  
ATOM     63  HZ2 LYS A  22     101.585  95.313  53.450  1.00  0.00           H  
ATOM     64  HZ3 LYS A  22     100.240  95.196  52.509  1.00  0.00           H  
ATOM     65  N   ILE A  23     107.448  97.422  54.726  1.00138.34           N  
ANISOU   65  N   ILE A  23    17881  21649  13030   3279   -984    935       N  
ATOM     66  CA  ILE A  23     108.832  97.898  54.723  1.00137.97           C  
ANISOU   66  CA  ILE A  23    17561  21878  12985   3477  -1143    777       C  
ATOM     67  C   ILE A  23     108.897  99.339  54.203  1.00136.47           C  
ANISOU   67  C   ILE A  23    17028  21831  12995   3262  -1097    528       C  
ATOM     68  O   ILE A  23     108.069  99.731  53.372  1.00133.02           O  
ANISOU   68  O   ILE A  23    16574  21209  12758   3036   -958    494       O  
ATOM     69  CB  ILE A  23     109.726  96.959  53.885  1.00142.03           C  
ANISOU   69  CB  ILE A  23    18124  22282  13557   3747  -1227    833       C  
ATOM     70  CG1 ILE A  23     111.209  97.406  53.789  1.00  0.00           C  
ATOM     71  CG2 ILE A  23     109.157  96.661  52.474  1.00  0.00           C  
ATOM     72  CD1 ILE A  23     112.166  96.316  53.278  1.00  0.00           C  
ATOM     73  H   ILE A  23     107.158  96.865  53.936  1.00  0.00           H  
ATOM     74  HA  ILE A  23     109.198  97.890  55.751  1.00  0.00           H  
ATOM     75  HB  ILE A  23     109.734  96.008  54.421  1.00  0.00           H  
ATOM     76 HG12 ILE A  23     111.301  98.272  53.131  1.00  0.00           H  
ATOM     77 HG13 ILE A  23     111.559  97.733  54.769  1.00  0.00           H  
ATOM     78 HG21 ILE A  23     109.804  95.987  51.912  1.00  0.00           H  
ATOM     79 HG22 ILE A  23     108.181  96.179  52.518  1.00  0.00           H  
ATOM     80 HG23 ILE A  23     109.045  97.568  51.881  1.00  0.00           H  
ATOM     81 HD11 ILE A  23     113.186  96.499  53.619  1.00  0.00           H  
ATOM     82 HD12 ILE A  23     111.878  95.323  53.627  1.00  0.00           H  
ATOM     83 HD13 ILE A  23     112.192  96.292  52.188  1.00  0.00           H  
ATOM     84  N   ASN A  24     109.880 100.124  54.700  1.00131.93           N  
ANISOU   84  N   ASN A  24    16188  21585  12354   3329  -1217    353       N  
ATOM     85  CA  ASN A  24     110.078 101.513  54.280  1.00128.75           C  
ANISOU   85  CA  ASN A  24    15475  21322  12123   3125  -1187    109       C  
ATOM     86  C   ASN A  24     110.986 101.546  53.043  1.00128.21           C  
ANISOU   86  C   ASN A  24    15221  21253  12239   3190  -1215     14       C  
ATOM     87  O   ASN A  24     112.216 101.412  53.147  1.00129.48           O  
ANISOU   87  O   ASN A  24    15223  21646  12326   3395  -1353    -61       O  
ATOM     88  CB  ASN A  24     110.622 102.383  55.432  1.00130.82           C  
ANISOU   88  CB  ASN A  24    15550  21934  12224   3120  -1286    -51       C  
ATOM     89  CG  ASN A  24     110.952 103.810  55.044  1.00149.40           C  
ANISOU   89  CG  ASN A  24    17597  24427  14740   2916  -1269   -312       C  
ATOM     90  ND2 ASN A  24     109.941 104.661  54.918  1.00135.38           N  
ANISOU   90  ND2 ASN A  24    15824  22530  13086   2653  -1139   -382       N  
ATOM     91  OD1 ASN A  24     112.116 104.171  54.866  1.00147.57           O  
ANISOU   91  OD1 ASN A  24    17128  24419  14521   2991  -1370   -460       O  
ATOM     92  H   ASN A  24     110.518  99.757  55.392  1.00  0.00           H  
ATOM     93  HA  ASN A  24     109.107 101.915  53.990  1.00  0.00           H  
ATOM     94  HB2 ASN A  24     109.903 102.389  56.251  1.00  0.00           H  
ATOM     95  HB3 ASN A  24     111.508 101.910  55.854  1.00  0.00           H  
ATOM     96 HD21 ASN A  24     110.119 105.622  54.661  1.00  0.00           H  
ATOM     97 HD22 ASN A  24     108.994 104.348  55.078  1.00  0.00           H  
ATOM     98  N   VAL A  25     110.348 101.677  51.867  1.00118.85           N  
ANISOU   98  N   VAL A  25    14060  19819  11280   3020  -1083     19       N  
ATOM     99  CA  VAL A  25     111.000 101.761  50.560  1.00115.99           C  
ANISOU   99  CA  VAL A  25    13542  19422  11107   3027  -1073    -65       C  
ATOM    100  C   VAL A  25     111.037 103.230  50.117  1.00114.98           C  
ANISOU  100  C   VAL A  25    13164  19383  11140   2765  -1016   -274       C  
ATOM    101  O   VAL A  25     111.543 103.527  49.035  1.00114.24           O  
ANISOU  101  O   VAL A  25    12923  19281  11203   2713   -991   -362       O  
ATOM    102  CB  VAL A  25     110.351 100.836  49.480  1.00118.27           C  
ANISOU  102  CB  VAL A  25    14040  19374  11522   3032   -973     86       C  
ATOM    103  CG1 VAL A  25     110.663  99.367  49.746  1.00120.09           C  
ANISOU  103  CG1 VAL A  25    14499  19519  11610   3327  -1051    263       C  
ATOM    104  CG2 VAL A  25     108.845 101.065  49.349  1.00115.89           C  
ANISOU  104  CG2 VAL A  25    13898  18833  11302   2784   -823    158       C  
ATOM    105  H   VAL A  25     109.339 101.723  51.842  1.00  0.00           H  
ATOM    106  HA  VAL A  25     112.031 101.434  50.689  1.00  0.00           H  
ATOM    107  HB  VAL A  25     110.802 101.093  48.521  1.00  0.00           H  
ATOM    108 HG11 VAL A  25     110.196  98.751  48.977  1.00  0.00           H  
ATOM    109 HG12 VAL A  25     111.742  99.215  49.729  1.00  0.00           H  
ATOM    110 HG13 VAL A  25     110.273  99.084  50.724  1.00  0.00           H  
ATOM    111 HG21 VAL A  25     108.440 100.399  48.586  1.00  0.00           H  
ATOM    112 HG22 VAL A  25     108.361 100.860  50.304  1.00  0.00           H  
ATOM    113 HG23 VAL A  25     108.658 102.100  49.063  1.00  0.00           H  
ATOM    114  N   LYS A  26     110.514 104.140  50.967  1.00108.20           N  
ANISOU  114  N   LYS A  26    12273  18607  10231   2604   -996   -353       N  
ATOM    115  CA  LYS A  26     110.449 105.584  50.726  1.00105.30           C  
ANISOU  115  CA  LYS A  26    11718  18294   9996   2354   -945   -549       C  
ATOM    116  C   LYS A  26     111.851 106.200  50.661  1.00106.76           C  
ANISOU  116  C   LYS A  26    11620  18764  10180   2371  -1043   -742       C  
ATOM    117  O   LYS A  26     112.077 107.099  49.849  1.00105.75           O  
ANISOU  117  O   LYS A  26    11346  18618  10216   2184   -989   -875       O  
ATOM    118  CB  LYS A  26     109.607 106.275  51.809  1.00107.77           C  
ANISOU  118  CB  LYS A  26    12084  18644  10221   2227   -915   -593       C  
ATOM    119  CG  LYS A  26     109.450 107.816  51.690  1.00  0.00           C  
ATOM    120  CD  LYS A  26     108.899 108.327  50.338  1.00  0.00           C  
ATOM    121  CE  LYS A  26     108.568 109.836  50.310  1.00  0.00           C  
ATOM    122  NZ  LYS A  26     109.757 110.687  50.489  1.00  0.00           N1+
ATOM    123  H   LYS A  26     110.126 103.842  51.850  1.00  0.00           H  
ATOM    124  HA  LYS A  26     109.963 105.745  49.764  1.00  0.00           H  
ATOM    125  HB2 LYS A  26     108.613 105.827  51.822  1.00  0.00           H  
ATOM    126  HB3 LYS A  26     110.050 106.071  52.780  1.00  0.00           H  
ATOM    127  HG2 LYS A  26     108.784 108.151  52.487  1.00  0.00           H  
ATOM    128  HG3 LYS A  26     110.407 108.300  51.896  1.00  0.00           H  
ATOM    129  HD2 LYS A  26     109.615 108.122  49.541  1.00  0.00           H  
ATOM    130  HD3 LYS A  26     108.000 107.766  50.080  1.00  0.00           H  
ATOM    131  HE2 LYS A  26     108.111 110.103  49.356  1.00  0.00           H  
ATOM    132  HE3 LYS A  26     107.842 110.079  51.087  1.00  0.00           H  
ATOM    133  HZ1 LYS A  26     110.218 110.461  51.357  1.00  0.00           H  
ATOM    134  HZ2 LYS A  26     110.391 110.542  49.715  1.00  0.00           H  
ATOM    135  HZ3 LYS A  26     109.478 111.659  50.496  1.00  0.00           H  
ATOM    136  N   GLN A  27     112.793 105.696  51.485  1.00102.15           N  
ANISOU  136  N   GLN A  27    10962  18447   9402   2592  -1185   -755       N  
ATOM    137  CA  GLN A  27     114.184 106.166  51.508  1.00101.89           C  
ANISOU  137  CA  GLN A  27    10634  18743   9338   2627  -1290   -949       C  
ATOM    138  C   GLN A  27     114.904 105.780  50.214  1.00 99.67           C  
ANISOU  138  C   GLN A  27    10243  18436   9191   2684  -1275   -960       C  
ATOM    139  O   GLN A  27     115.730 106.546  49.721  1.00 99.62           O  
ANISOU  139  O   GLN A  27     9987  18600   9263   2554  -1277  -1144       O  
ATOM    140  CB  GLN A  27     114.933 105.605  52.728  1.00106.33           C  
ANISOU  140  CB  GLN A  27    11155  19607   9638   2889  -1459   -944       C  
ATOM    141  CG  GLN A  27     115.736 106.650  53.502  1.00128.02           C  
ANISOU  141  CG  GLN A  27    13636  22714  12292   2792  -1548  -1187       C  
ATOM    142  CD  GLN A  27     117.069 106.981  52.867  1.00150.42           C  
ANISOU  142  CD  GLN A  27    16157  25813  15185   2786  -1607  -1375       C  
ATOM    143  NE2 GLN A  27     118.146 106.426  53.412  1.00143.28           N  
ANISOU  143  NE2 GLN A  27    15100  25243  14096   3049  -1770  -1420       N  
ATOM    144  OE1 GLN A  27     117.157 107.768  51.917  1.00145.12           O  
ANISOU  144  OE1 GLN A  27    15366  25067  14707   2543  -1509  -1490       O  
ATOM    145  H   GLN A  27     112.557 104.956  52.130  1.00  0.00           H  
ATOM    146  HA  GLN A  27     114.176 107.253  51.583  1.00  0.00           H  
ATOM    147  HB2 GLN A  27     114.221 105.126  53.400  1.00  0.00           H  
ATOM    148  HB3 GLN A  27     115.598 104.804  52.407  1.00  0.00           H  
ATOM    149  HG2 GLN A  27     115.145 107.561  53.599  1.00  0.00           H  
ATOM    150  HG3 GLN A  27     115.898 106.300  54.522  1.00  0.00           H  
ATOM    151 HE21 GLN A  27     119.061 106.614  53.026  1.00  0.00           H  
ATOM    152 HE22 GLN A  27     118.051 105.817  54.211  1.00  0.00           H  
ATOM    153  N   ILE A  28     114.567 104.606  49.657  1.00 91.31           N  
ANISOU  153  N   ILE A  28     9380  17158   8153   2861  -1250   -770       N  
ATOM    154  CA  ILE A  28     115.099 104.096  48.395  1.00 88.66           C  
ANISOU  154  CA  ILE A  28     8983  16762   7940   2936  -1223   -762       C  
ATOM    155  C   ILE A  28     114.482 104.892  47.235  1.00 86.05           C  
ANISOU  155  C   ILE A  28     8644  16213   7838   2636  -1068   -801       C  
ATOM    156  O   ILE A  28     115.222 105.394  46.394  1.00 86.19           O  
ANISOU  156  O   ILE A  28     8454  16340   7954   2538  -1046   -934       O  
ATOM    157  CB  ILE A  28     114.821 102.568  48.280  1.00 91.85           C  
ANISOU  157  CB  ILE A  28     9649  16968   8282   3217  -1245   -545       C  
ATOM    158  CG1 ILE A  28     115.793 101.773  49.153  1.00 94.80           C  
ANISOU  158  CG1 ILE A  28     9988  17591   8440   3564  -1420   -529       C  
ATOM    159  CG2 ILE A  28     114.851 102.065  46.831  1.00 91.51           C  
ANISOU  159  CG2 ILE A  28     9632  16734   8405   3227  -1164   -510       C  
ATOM    160  CD1 ILE A  28     115.144 100.850  50.111  1.00101.19           C  
ANISOU  160  CD1 ILE A  28    11084  18292   9072   3713  -1467   -340       C  
ATOM    161  H   ILE A  28     113.899 104.003  50.116  1.00  0.00           H  
ATOM    162  HA  ILE A  28     116.178 104.253  48.386  1.00  0.00           H  
ATOM    163  HB  ILE A  28     113.816 102.390  48.665  1.00  0.00           H  
ATOM    164 HG12 ILE A  28     116.474 101.211  48.515  1.00  0.00           H  
ATOM    165 HG13 ILE A  28     116.437 102.464  49.698  1.00  0.00           H  
ATOM    166 HG21 ILE A  28     114.651 100.994  46.813  1.00  0.00           H  
ATOM    167 HG22 ILE A  28     114.092 102.586  46.248  1.00  0.00           H  
ATOM    168 HG23 ILE A  28     115.834 102.257  46.399  1.00  0.00           H  
ATOM    169 HD11 ILE A  28     115.907 100.328  50.687  1.00  0.00           H  
ATOM    170 HD12 ILE A  28     114.503 101.417  50.786  1.00  0.00           H  
ATOM    171 HD13 ILE A  28     114.542 100.123  49.565  1.00  0.00           H  
ATOM    172  N   ALA A  29     113.135 105.030  47.229  1.00 77.09           N  
ANISOU  172  N   ALA A  29     7729  14791   6770   2492   -965   -691       N  
ATOM    173  CA  ALA A  29     112.331 105.703  46.205  1.00 73.03           C  
ANISOU  173  CA  ALA A  29     7256  14039   6455   2241   -826   -695       C  
ATOM    174  C   ALA A  29     112.718 107.167  46.020  1.00 73.77           C  
ANISOU  174  C   ALA A  29     7145  14248   6636   1989   -801   -892       C  
ATOM    175  O   ALA A  29     112.686 107.656  44.886  1.00 72.91           O  
ANISOU  175  O   ALA A  29     6992  14028   6682   1828   -717   -927       O  
ATOM    176  CB  ALA A  29     110.854 105.597  46.543  1.00 72.18           C  
ANISOU  176  CB  ALA A  29     7392  13678   6356   2165   -748   -563       C  
ATOM    177  H   ALA A  29     112.585 104.647  47.984  1.00  0.00           H  
ATOM    178  HA  ALA A  29     112.496 105.189  45.258  1.00  0.00           H  
ATOM    179  HB1 ALA A  29     110.268 106.101  45.775  1.00  0.00           H  
ATOM    180  HB2 ALA A  29     110.566 104.547  46.590  1.00  0.00           H  
ATOM    181  HB3 ALA A  29     110.668 106.067  47.509  1.00  0.00           H  
ATOM    182  N   ALA A  30     113.119 107.847  47.116  1.00 69.04           N  
ANISOU  182  N   ALA A  30     6431  13874   5928   1952   -875  -1020       N  
ATOM    183  CA  ALA A  30     113.572 109.243  47.129  1.00 68.68           C  
ANISOU  183  CA  ALA A  30     6201  13954   5940   1708   -863  -1227       C  
ATOM    184  C   ALA A  30     114.889 109.431  46.341  1.00 73.11           C  
ANISOU  184  C   ALA A  30     6515  14719   6543   1669   -882  -1356       C  
ATOM    185  O   ALA A  30     115.150 110.522  45.834  1.00 72.58           O  
ANISOU  185  O   ALA A  30     6341  14657   6582   1414   -824  -1490       O  
ATOM    186  CB  ALA A  30     113.763 109.713  48.563  1.00 70.72           C  
ANISOU  186  CB  ALA A  30     6397  14433   6040   1716   -953  -1336       C  
ATOM    187  H   ALA A  30     113.121 107.395  48.019  1.00  0.00           H  
ATOM    188  HA  ALA A  30     112.802 109.860  46.665  1.00  0.00           H  
ATOM    189  HB1 ALA A  30     114.100 110.749  48.564  1.00  0.00           H  
ATOM    190  HB2 ALA A  30     112.816 109.638  49.099  1.00  0.00           H  
ATOM    191  HB3 ALA A  30     114.508 109.089  49.055  1.00  0.00           H  
ATOM    192  N   ARG A  31     115.708 108.371  46.243  1.00 70.26           N  
ANISOU  192  N   ARG A  31     6073  14528   6094   1922   -961  -1319       N  
ATOM    193  CA  ARG A  31     116.976 108.391  45.510  1.00 71.59           C  
ANISOU  193  CA  ARG A  31     5986  14933   6282   1924   -980  -1446       C  
ATOM    194  C   ARG A  31     116.823 107.846  44.085  1.00 73.63           C  
ANISOU  194  C   ARG A  31     6308  14995   6672   1939   -886  -1348       C  
ATOM    195  O   ARG A  31     117.485 108.341  43.175  1.00 73.73           O  
ANISOU  195  O   ARG A  31     6148  15101   6764   1787   -832  -1458       O  
ATOM    196  CB  ARG A  31     118.057 107.570  46.252  1.00 74.98           C  
ANISOU  196  CB  ARG A  31     6255  15710   6524   2227  -1136  -1492       C  
ATOM    197  CG  ARG A  31     118.371 108.046  47.670  1.00 88.01           C  
ANISOU  197  CG  ARG A  31     7809  17618   8013   2235  -1249  -1605       C  
ATOM    198  CD  ARG A  31     119.676 108.816  47.748  1.00106.27           C  
ANISOU  198  CD  ARG A  31     9769  20328  10281   2117  -1306  -1862       C  
ATOM    199  NE  ARG A  31     119.887 109.401  49.077  1.00126.41           N  
ANISOU  199  NE  ARG A  31    12233  23113  12684   2080  -1404  -1988       N  
ATOM    200  CZ  ARG A  31     121.077 109.710  49.597  1.00146.55           C  
ANISOU  200  CZ  ARG A  31    14481  26092  15110   2091  -1515  -2197       C  
ATOM    201  NH1 ARG A  31     122.191 109.478  48.912  1.00138.84           N1+
ANISOU  201  NH1 ARG A  31    13240  25375  14135   2145  -1539  -2307       N1+
ATOM    202  NH2 ARG A  31     121.160 110.240  50.809  1.00133.12           N1+
ANISOU  202  NH2 ARG A  31    12725  24584  13271   2049  -1602  -2310       N1+
ATOM    203  H   ARG A  31     115.462 107.499  46.689  1.00  0.00           H  
ATOM    204  HA  ARG A  31     117.317 109.425  45.445  1.00  0.00           H  
ATOM    205  HB2 ARG A  31     118.973 107.565  45.662  1.00  0.00           H  
ATOM    206  HB3 ARG A  31     117.757 106.522  46.281  1.00  0.00           H  
ATOM    207  HG2 ARG A  31     117.557 108.676  48.030  1.00  0.00           H  
ATOM    208  HG3 ARG A  31     118.416 107.187  48.339  1.00  0.00           H  
ATOM    209  HD2 ARG A  31     120.505 108.149  47.510  1.00  0.00           H  
ATOM    210  HD3 ARG A  31     119.675 109.608  46.999  1.00  0.00           H  
ATOM    211  HE  ARG A  31     119.044 109.567  49.609  1.00  0.00           H  
ATOM    212 HH11 ARG A  31     123.088 109.715  49.312  1.00  0.00           H  
ATOM    213 HH12 ARG A  31     122.142 109.065  47.993  1.00  0.00           H  
ATOM    214 HH21 ARG A  31     122.063 110.472  51.198  1.00  0.00           H  
ATOM    215 HH22 ARG A  31     120.320 110.411  51.344  1.00  0.00           H  
ATOM    216  N   LEU A  32     115.984 106.814  43.902  1.00 69.04           N  
ANISOU  216  N   LEU A  32     5974  14158   6101   2113   -865  -1150       N  
ATOM    217  CA  LEU A  32     115.827 106.124  42.629  1.00 68.67           C  
ANISOU  217  CA  LEU A  32     6003  13932   6155   2167   -790  -1057       C  
ATOM    218  C   LEU A  32     114.791 106.751  41.679  1.00 71.00           C  
ANISOU  218  C   LEU A  32     6437  13920   6619   1910   -649   -998       C  
ATOM    219  O   LEU A  32     115.080 106.825  40.484  1.00 70.70           O  
ANISOU  219  O   LEU A  32     6336  13852   6676   1829   -578  -1021       O  
ATOM    220  CB  LEU A  32     115.476 104.642  42.869  1.00 69.19           C  
ANISOU  220  CB  LEU A  32     6278  13871   6142   2480   -841   -883       C  
ATOM    221  CG  LEU A  32     115.631 103.709  41.661  1.00 74.25           C  
ANISOU  221  CG  LEU A  32     6972  14389   6851   2611   -796   -816       C  
ATOM    222  CD1 LEU A  32     116.858 102.822  41.807  1.00 77.19           C  
ANISOU  222  CD1 LEU A  32     7181  15033   7113   2913   -908   -885       C  
ATOM    223  CD2 LEU A  32     114.388 102.869  41.465  1.00 75.97           C  
ANISOU  223  CD2 LEU A  32     7514  14258   7090   2689   -750   -615       C  
ATOM    224  H   LEU A  32     115.421 106.479  44.671  1.00  0.00           H  
ATOM    225  HA  LEU A  32     116.791 106.151  42.123  1.00  0.00           H  
ATOM    226  HB2 LEU A  32     116.074 104.261  43.696  1.00  0.00           H  
ATOM    227  HB3 LEU A  32     114.457 104.571  43.250  1.00  0.00           H  
ATOM    228  HG  LEU A  32     115.764 104.327  40.772  1.00  0.00           H  
ATOM    229 HD11 LEU A  32     116.942 102.171  40.936  1.00  0.00           H  
ATOM    230 HD12 LEU A  32     117.750 103.444  41.883  1.00  0.00           H  
ATOM    231 HD13 LEU A  32     116.762 102.213  42.706  1.00  0.00           H  
ATOM    232 HD21 LEU A  32     114.523 102.216  40.602  1.00  0.00           H  
ATOM    233 HD22 LEU A  32     114.214 102.264  42.354  1.00  0.00           H  
ATOM    234 HD23 LEU A  32     113.530 103.520  41.297  1.00  0.00           H  
ATOM    235  N   LEU A  33     113.598 107.153  42.166  1.00 65.50           N  
ANISOU  235  N   LEU A  33     5925  13010   5953   1800   -610   -924       N  
ATOM    236  CA  LEU A  33     112.563 107.657  41.257  1.00 63.07           C  
ANISOU  236  CA  LEU A  33     5753  12418   5795   1602   -491   -862       C  
ATOM    237  C   LEU A  33     112.876 109.040  40.625  1.00 65.48           C  
ANISOU  237  C   LEU A  33     5930  12745   6203   1317   -429   -993       C  
ATOM    238  O   LEU A  33     112.641 109.169  39.423  1.00 62.88           O  
ANISOU  238  O   LEU A  33     5641  12270   5982   1213   -344   -956       O  
ATOM    239  CB  LEU A  33     111.166 107.681  41.904  1.00 62.25           C  
ANISOU  239  CB  LEU A  33     5864  12097   5690   1577   -464   -757       C  
ATOM    240  CG  LEU A  33     110.609 106.342  42.433  1.00 67.51           C  
ANISOU  240  CG  LEU A  33     6715  12673   6261   1798   -494   -598       C  
ATOM    241  CD1 LEU A  33     109.310 106.552  43.151  1.00 66.38           C  
ANISOU  241  CD1 LEU A  33     6738  12380   6104   1727   -457   -532       C  
ATOM    242  CD2 LEU A  33     110.410 105.306  41.312  1.00 69.80           C  
ANISOU  242  CD2 LEU A  33     7113  12794   6612   1891   -445   -484       C  
ATOM    243  H   LEU A  33     113.416 107.107  43.159  1.00  0.00           H  
ATOM    244  HA  LEU A  33     112.507 106.948  40.431  1.00  0.00           H  
ATOM    245  HB2 LEU A  33     110.453 108.114  41.201  1.00  0.00           H  
ATOM    246  HB3 LEU A  33     111.157 108.416  42.709  1.00  0.00           H  
ATOM    247  HG  LEU A  33     111.326 105.935  43.146  1.00  0.00           H  
ATOM    248 HD11 LEU A  33     108.937 105.596  43.515  1.00  0.00           H  
ATOM    249 HD12 LEU A  33     109.466 107.225  43.995  1.00  0.00           H  
ATOM    250 HD13 LEU A  33     108.583 106.989  42.468  1.00  0.00           H  
ATOM    251 HD21 LEU A  33     110.017 104.382  41.736  1.00  0.00           H  
ATOM    252 HD22 LEU A  33     109.707 105.696  40.576  1.00  0.00           H  
ATOM    253 HD23 LEU A  33     111.366 105.106  40.828  1.00  0.00           H  
ATOM    254  N   PRO A  34     113.381 110.082  41.344  1.00 63.71           N  
ANISOU  254  N   PRO A  34     5574  12686   5948   1174   -463  -1146       N  
ATOM    255  CA  PRO A  34     113.626 111.372  40.667  1.00 63.50           C  
ANISOU  255  CA  PRO A  34     5475  12629   6022    883   -392  -1256       C  
ATOM    256  C   PRO A  34     114.486 111.285  39.390  1.00 67.58           C  
ANISOU  256  C   PRO A  34     5859  13231   6587    813   -338  -1288       C  
ATOM    257  O   PRO A  34     113.993 111.817  38.393  1.00 66.21           O  
ANISOU  257  O   PRO A  34     5783  12851   6524    644   -244  -1242       O  
ATOM    258  CB  PRO A  34     114.302 112.225  41.744  1.00 66.64           C  
ANISOU  258  CB  PRO A  34     5725  13251   6345    780   -456  -1434       C  
ATOM    259  CG  PRO A  34     113.790 111.658  43.017  1.00 70.60           C  
ANISOU  259  CG  PRO A  34     6311  13779   6734    978   -538  -1382       C  
ATOM    260  CD  PRO A  34     113.699 110.180  42.788  1.00 65.95           C  
ANISOU  260  CD  PRO A  34     5791  13170   6096   1252   -564  -1226       C  
ATOM    261  HA  PRO A  34     112.667 111.823  40.414  1.00  0.00           H  
ATOM    262  HB2 PRO A  34     115.381 112.081  41.693  1.00  0.00           H  
ATOM    263  HB3 PRO A  34     113.965 113.258  41.649  1.00  0.00           H  
ATOM    264  HG2 PRO A  34     114.506 111.858  43.815  1.00  0.00           H  
ATOM    265  HG3 PRO A  34     112.795 112.056  43.216  1.00  0.00           H  
ATOM    266  HD2 PRO A  34     112.869 109.777  43.368  1.00  0.00           H  
ATOM    267  HD3 PRO A  34     114.673 109.727  42.973  1.00  0.00           H  
ATOM    268  N   PRO A  35     115.686 110.621  39.320  1.00 64.61           N  
ANISOU  268  N   PRO A  35     5274  13147   6129    947   -388  -1361       N  
ATOM    269  CA  PRO A  35     116.423 110.596  38.038  1.00 64.68           C  
ANISOU  269  CA  PRO A  35     5153  13240   6181    860   -318  -1401       C  
ATOM    270  C   PRO A  35     115.676 109.855  36.927  1.00 67.33           C  
ANISOU  270  C   PRO A  35     5664  13323   6593    939   -246  -1240       C  
ATOM    271  O   PRO A  35     115.671 110.314  35.777  1.00 65.75           O  
ANISOU  271  O   PRO A  35     5473  13037   6472    752   -148  -1234       O  
ATOM    272  CB  PRO A  35     117.734 109.882  38.392  1.00 68.35           C  
ANISOU  272  CB  PRO A  35     5363  14081   6525   1059   -407  -1511       C  
ATOM    273  CG  PRO A  35     117.847 109.991  39.862  1.00 73.69           C  
ANISOU  273  CG  PRO A  35     5999  14902   7098   1147   -520  -1572       C  
ATOM    274  CD  PRO A  35     116.447 109.912  40.369  1.00 67.10           C  
ANISOU  274  CD  PRO A  35     5451  13747   6298   1185   -514  -1419       C  
ATOM    275  HA  PRO A  35     116.637 111.615  37.719  1.00  0.00           H  
ATOM    276  HB2 PRO A  35     117.660 108.831  38.112  1.00  0.00           H  
ATOM    277  HB3 PRO A  35     118.568 110.406  37.925  1.00  0.00           H  
ATOM    278  HG2 PRO A  35     118.417 109.145  40.245  1.00  0.00           H  
ATOM    279  HG3 PRO A  35     118.271 110.960  40.121  1.00  0.00           H  
ATOM    280  HD2 PRO A  35     116.372 110.466  41.304  1.00  0.00           H  
ATOM    281  HD3 PRO A  35     116.134 108.868  40.397  1.00  0.00           H  
ATOM    282  N   LEU A  36     115.022 108.730  37.285  1.00 64.57           N  
ANISOU  282  N   LEU A  36     5468  12853   6213   1198   -291  -1108       N  
ATOM    283  CA  LEU A  36     114.245 107.918  36.347  1.00 63.60           C  
ANISOU  283  CA  LEU A  36     5524  12490   6152   1283   -232   -963       C  
ATOM    284  C   LEU A  36     113.132 108.757  35.701  1.00 64.08           C  
ANISOU  284  C   LEU A  36     5751  12269   6327   1057   -141   -891       C  
ATOM    285  O   LEU A  36     113.065 108.823  34.475  1.00 63.17           O  
ANISOU  285  O   LEU A  36     5657  12069   6276    963    -62   -862       O  
ATOM    286  CB  LEU A  36     113.663 106.664  37.048  1.00 63.64           C  
ANISOU  286  CB  LEU A  36     5693  12393   6094   1562   -297   -839       C  
ATOM    287  CG  LEU A  36     112.742 105.754  36.202  1.00 67.19           C  
ANISOU  287  CG  LEU A  36     6352  12576   6602   1637   -238   -693       C  
ATOM    288  CD1 LEU A  36     113.529 104.983  35.137  1.00 68.25           C  
ANISOU  288  CD1 LEU A  36     6401  12794   6738   1749   -215   -721       C  
ATOM    289  CD2 LEU A  36     111.983 104.792  37.083  1.00 68.99           C  
ANISOU  289  CD2 LEU A  36     6778  12669   6768   1828   -288   -569       C  
ATOM    290  H   LEU A  36     115.055 108.409  38.242  1.00  0.00           H  
ATOM    291  HA  LEU A  36     114.916 107.582  35.556  1.00  0.00           H  
ATOM    292  HB2 LEU A  36     114.481 106.068  37.454  1.00  0.00           H  
ATOM    293  HB3 LEU A  36     113.134 106.971  37.950  1.00  0.00           H  
ATOM    294  HG  LEU A  36     112.017 106.388  35.692  1.00  0.00           H  
ATOM    295 HD11 LEU A  36     112.847 104.355  34.564  1.00  0.00           H  
ATOM    296 HD12 LEU A  36     114.022 105.688  34.468  1.00  0.00           H  
ATOM    297 HD13 LEU A  36     114.278 104.357  35.621  1.00  0.00           H  
ATOM    298 HD21 LEU A  36     111.342 104.162  36.467  1.00  0.00           H  
ATOM    299 HD22 LEU A  36     112.688 104.166  37.631  1.00  0.00           H  
ATOM    300 HD23 LEU A  36     111.370 105.353  37.789  1.00  0.00           H  
ATOM    301  N   TYR A  37     112.319 109.437  36.530  1.00 58.90           N  
ANISOU  301  N   TYR A  37     5200  11493   5685    977   -156   -877       N  
ATOM    302  CA  TYR A  37     111.185 110.269  36.121  1.00 57.35           C  
ANISOU  302  CA  TYR A  37     5166  11037   5588    804    -91   -819       C  
ATOM    303  C   TYR A  37     111.650 111.457  35.276  1.00 62.87           C  
ANISOU  303  C   TYR A  37     5799  11738   6352    545    -26   -895       C  
ATOM    304  O   TYR A  37     110.983 111.796  34.298  1.00 63.46           O  
ANISOU  304  O   TYR A  37     5994  11614   6503    441     42   -821       O  
ATOM    305  CB  TYR A  37     110.380 110.746  37.342  1.00 57.72           C  
ANISOU  305  CB  TYR A  37     5305  11009   5617    802   -130   -822       C  
ATOM    306  CG  TYR A  37     109.549 109.687  38.044  1.00 58.76           C  
ANISOU  306  CG  TYR A  37     5567  11066   5693   1002   -164   -711       C  
ATOM    307  CD1 TYR A  37     109.817 108.328  37.869  1.00 60.70           C  
ANISOU  307  CD1 TYR A  37     5827  11350   5884   1203   -185   -634       C  
ATOM    308  CD2 TYR A  37     108.542 110.045  38.939  1.00 59.34           C  
ANISOU  308  CD2 TYR A  37     5749  11042   5755    990   -173   -692       C  
ATOM    309  CE1 TYR A  37     109.086 107.352  38.542  1.00 61.04           C  
ANISOU  309  CE1 TYR A  37     6016  11312   5865   1363   -210   -526       C  
ATOM    310  CE2 TYR A  37     107.816 109.077  39.637  1.00 59.73           C  
ANISOU  310  CE2 TYR A  37     5916  11044   5734   1146   -193   -592       C  
ATOM    311  CZ  TYR A  37     108.087 107.730  39.425  1.00 66.52           C  
ANISOU  311  CZ  TYR A  37     6812  11921   6541   1321   -209   -502       C  
ATOM    312  OH  TYR A  37     107.382 106.745  40.073  1.00 65.35           O  
ANISOU  312  OH  TYR A  37     6810  11703   6318   1452   -221   -392       O  
ATOM    313  H   TYR A  37     112.468 109.398  37.529  1.00  0.00           H  
ATOM    314  HA  TYR A  37     110.526 109.657  35.504  1.00  0.00           H  
ATOM    315  HB2 TYR A  37     111.056 111.207  38.061  1.00  0.00           H  
ATOM    316  HB3 TYR A  37     109.733 111.573  37.046  1.00  0.00           H  
ATOM    317  HD1 TYR A  37     110.606 108.014  37.202  1.00  0.00           H  
ATOM    318  HD2 TYR A  37     108.310 111.087  39.103  1.00  0.00           H  
ATOM    319  HE1 TYR A  37     109.298 106.307  38.374  1.00  0.00           H  
ATOM    320  HE2 TYR A  37     107.050 109.377  40.337  1.00  0.00           H  
ATOM    321  HH  TYR A  37     106.727 107.146  40.650  1.00  0.00           H  
ATOM    322  N   SER A  38     112.807 112.045  35.613  1.00 60.63           N  
ANISOU  322  N   SER A  38     5326  11685   6024    437    -46  -1041       N  
ATOM    323  CA  SER A  38     113.405 113.156  34.865  1.00 61.74           C  
ANISOU  323  CA  SER A  38     5400  11850   6208    159     23  -1124       C  
ATOM    324  C   SER A  38     113.765 112.713  33.455  1.00 64.39           C  
ANISOU  324  C   SER A  38     5701  12205   6561    133     98  -1077       C  
ATOM    325  O   SER A  38     113.511 113.449  32.512  1.00 63.93           O  
ANISOU  325  O   SER A  38     5730  11999   6561    -66    177  -1042       O  
ATOM    326  CB  SER A  38     114.642 113.697  35.579  1.00 68.48           C  
ANISOU  326  CB  SER A  38     6030  12997   6993     52    -15  -1307       C  
ATOM    327  OG  SER A  38     114.311 114.324  36.808  1.00 78.45           O  
ANISOU  327  OG  SER A  38     7333  14233   8240     24    -74  -1370       O  
ATOM    328  H   SER A  38     113.319 111.726  36.423  1.00  0.00           H  
ATOM    329  HA  SER A  38     112.669 113.958  34.796  1.00  0.00           H  
ATOM    330  HB2 SER A  38     115.339 112.880  35.764  1.00  0.00           H  
ATOM    331  HB3 SER A  38     115.150 114.413  34.932  1.00  0.00           H  
ATOM    332  HG  SER A  38     115.110 114.651  37.227  1.00  0.00           H  
ATOM    333  N   LEU A  39     114.318 111.492  33.316  1.00 61.57           N  
ANISOU  333  N   LEU A  39     5231  12017   6144    350     71  -1073       N  
ATOM    334  CA  LEU A  39     114.714 110.894  32.036  1.00 62.32           C  
ANISOU  334  CA  LEU A  39     5276  12163   6240    369    137  -1047       C  
ATOM    335  C   LEU A  39     113.483 110.657  31.155  1.00 64.40           C  
ANISOU  335  C   LEU A  39     5772  12122   6574    379    190   -890       C  
ATOM    336  O   LEU A  39     113.448 111.165  30.031  1.00 63.28           O  
ANISOU  336  O   LEU A  39     5666  11910   6465    203    273   -864       O  
ATOM    337  CB  LEU A  39     115.484 109.576  32.263  1.00 63.78           C  
ANISOU  337  CB  LEU A  39     5314  12576   6344    653     76  -1088       C  
ATOM    338  CG  LEU A  39     116.984 109.545  31.838  1.00 71.54           C  
ANISOU  338  CG  LEU A  39     6007  13914   7260    616     97  -1244       C  
ATOM    339  CD1 LEU A  39     117.907 109.277  33.020  1.00 72.68           C  
ANISOU  339  CD1 LEU A  39     5944  14361   7311    771    -13  -1371       C  
ATOM    340  CD2 LEU A  39     117.225 108.539  30.736  1.00 75.31           C  
ANISOU  340  CD2 LEU A  39     6458  14431   7725    760    142  -1218       C  
ATOM    341  H   LEU A  39     114.487 110.919  34.130  1.00  0.00           H  
ATOM    342  HA  LEU A  39     115.374 111.592  31.522  1.00  0.00           H  
ATOM    343  HB2 LEU A  39     115.403 109.290  33.311  1.00  0.00           H  
ATOM    344  HB3 LEU A  39     114.954 108.763  31.768  1.00  0.00           H  
ATOM    345  HG  LEU A  39     117.233 110.530  31.444  1.00  0.00           H  
ATOM    346 HD11 LEU A  39     118.941 109.264  32.677  1.00  0.00           H  
ATOM    347 HD12 LEU A  39     117.781 110.062  33.766  1.00  0.00           H  
ATOM    348 HD13 LEU A  39     117.660 108.313  33.464  1.00  0.00           H  
ATOM    349 HD21 LEU A  39     118.281 108.544  30.464  1.00  0.00           H  
ATOM    350 HD22 LEU A  39     116.944 107.545  31.082  1.00  0.00           H  
ATOM    351 HD23 LEU A  39     116.626 108.804  29.865  1.00  0.00           H  
ATOM    352  N   VAL A  40     112.459 109.937  31.692  1.00 59.88           N  
ANISOU  352  N   VAL A  40     5357  11380   6015    569    141   -788       N  
ATOM    353  CA  VAL A  40     111.171 109.633  31.043  1.00 58.31           C  
ANISOU  353  CA  VAL A  40     5369  10912   5874    594    176   -650       C  
ATOM    354  C   VAL A  40     110.506 110.949  30.564  1.00 61.65           C  
ANISOU  354  C   VAL A  40     5904  11153   6367    361    227   -619       C  
ATOM    355  O   VAL A  40     110.034 111.017  29.431  1.00 61.05           O  
ANISOU  355  O   VAL A  40     5921  10951   6325    295    283   -546       O  
ATOM    356  CB  VAL A  40     110.216 108.811  31.984  1.00 61.62           C  
ANISOU  356  CB  VAL A  40     5919  11213   6281    791    116   -571       C  
ATOM    357  CG1 VAL A  40     108.776 108.743  31.439  1.00 60.15           C  
ANISOU  357  CG1 VAL A  40     5931  10766   6156    770    153   -452       C  
ATOM    358  CG2 VAL A  40     110.751 107.406  32.233  1.00 61.75           C  
ANISOU  358  CG2 VAL A  40     5890  11344   6228   1036     71   -568       C  
ATOM    359  H   VAL A  40     112.544 109.554  32.623  1.00  0.00           H  
ATOM    360  HA  VAL A  40     111.376 109.023  30.163  1.00  0.00           H  
ATOM    361  HB  VAL A  40     110.180 109.324  32.945  1.00  0.00           H  
ATOM    362 HG11 VAL A  40     108.156 108.166  32.124  1.00  0.00           H  
ATOM    363 HG12 VAL A  40     108.374 109.752  31.348  1.00  0.00           H  
ATOM    364 HG13 VAL A  40     108.780 108.264  30.460  1.00  0.00           H  
ATOM    365 HG21 VAL A  40     110.065 106.867  32.887  1.00  0.00           H  
ATOM    366 HG22 VAL A  40     110.839 106.877  31.285  1.00  0.00           H  
ATOM    367 HG23 VAL A  40     111.731 107.468  32.706  1.00  0.00           H  
ATOM    368  N   PHE A  41     110.486 111.986  31.424  1.00 58.49           N  
ANISOU  368  N   PHE A  41     5505  10737   5980    249    199   -679       N  
ATOM    369  CA  PHE A  41     109.897 113.279  31.085  1.00 58.12           C  
ANISOU  369  CA  PHE A  41     5587  10498   5997     51    235   -659       C  
ATOM    370  C   PHE A  41     110.595 113.944  29.896  1.00 62.64           C  
ANISOU  370  C   PHE A  41     6130  11096   6574   -166    314   -674       C  
ATOM    371  O   PHE A  41     109.888 114.427  29.021  1.00 61.73           O  
ANISOU  371  O   PHE A  41     6168  10784   6500   -249    354   -584       O  
ATOM    372  CB  PHE A  41     109.896 114.241  32.286  1.00 60.31           C  
ANISOU  372  CB  PHE A  41     5866  10768   6282    -25    190   -750       C  
ATOM    373  CG  PHE A  41     109.366 115.618  31.948  1.00 61.44           C  
ANISOU  373  CG  PHE A  41     6161  10692   6491   -219    223   -741       C  
ATOM    374  CD1 PHE A  41     108.002 115.832  31.770  1.00 62.55           C  
ANISOU  374  CD1 PHE A  41     6491  10589   6688   -156    217   -645       C  
ATOM    375  CD2 PHE A  41     110.236 116.691  31.764  1.00 64.39           C  
ANISOU  375  CD2 PHE A  41     6495  11104   6867   -463    260   -831       C  
ATOM    376  CE1 PHE A  41     107.517 117.100  31.440  1.00 63.78           C  
ANISOU  376  CE1 PHE A  41     6803  10531   6900   -299    235   -635       C  
ATOM    377  CE2 PHE A  41     109.750 117.959  31.437  1.00 67.48           C  
ANISOU  377  CE2 PHE A  41     7067  11257   7317   -634    287   -813       C  
ATOM    378  CZ  PHE A  41     108.396 118.157  31.289  1.00 64.62           C  
ANISOU  378  CZ  PHE A  41     6901  10642   7010   -533    268   -714       C  
ATOM    379  H   PHE A  41     110.889 111.886  32.345  1.00  0.00           H  
ATOM    380  HA  PHE A  41     108.859 113.104  30.802  1.00  0.00           H  
ATOM    381  HB2 PHE A  41     109.301 113.811  33.092  1.00  0.00           H  
ATOM    382  HB3 PHE A  41     110.909 114.329  32.679  1.00  0.00           H  
ATOM    383  HD1 PHE A  41     107.307 115.014  31.885  1.00  0.00           H  
ATOM    384  HD2 PHE A  41     111.301 116.547  31.874  1.00  0.00           H  
ATOM    385  HE1 PHE A  41     106.457 117.254  31.303  1.00  0.00           H  
ATOM    386  HE2 PHE A  41     110.438 118.782  31.301  1.00  0.00           H  
ATOM    387  HZ  PHE A  41     108.021 119.143  31.054  1.00  0.00           H  
ATOM    388  N   ILE A  42     111.952 114.003  29.879  1.00 60.80           N  
ANISOU  388  N   ILE A  42     5697  11115   6287   -260    335   -787       N  
ATOM    389  CA  ILE A  42     112.738 114.650  28.818  1.00 61.98           C  
ANISOU  389  CA  ILE A  42     5795  11334   6422   -501    423   -817       C  
ATOM    390  C   ILE A  42     112.528 113.908  27.490  1.00 67.39           C  
ANISOU  390  C   ILE A  42     6520  11992   7095   -442    480   -719       C  
ATOM    391  O   ILE A  42     112.101 114.525  26.518  1.00 67.84           O  
ANISOU  391  O   ILE A  42     6719  11887   7169   -589    540   -636       O  
ATOM    392  CB  ILE A  42     114.238 114.780  29.219  1.00 66.87           C  
ANISOU  392  CB  ILE A  42     6151  12281   6974   -607    430   -985       C  
ATOM    393  CG1 ILE A  42     114.388 115.809  30.371  1.00 67.93           C  
ANISOU  393  CG1 ILE A  42     6280  12407   7122   -742    387  -1088       C  
ATOM    394  CG2 ILE A  42     115.115 115.188  28.012  1.00 68.40           C  
ANISOU  394  CG2 ILE A  42     6261  12599   7130   -849    540  -1017       C  
ATOM    395  CD1 ILE A  42     115.681 115.796  31.142  1.00 73.13           C  
ANISOU  395  CD1 ILE A  42     6669  13410   7709   -782    355  -1269       C  
ATOM    396  H   ILE A  42     112.485 113.584  30.628  1.00  0.00           H  
ATOM    397  HA  ILE A  42     112.346 115.659  28.692  1.00  0.00           H  
ATOM    398  HB  ILE A  42     114.581 113.810  29.580  1.00  0.00           H  
ATOM    399 HG12 ILE A  42     114.215 116.812  29.980  1.00  0.00           H  
ATOM    400 HG13 ILE A  42     113.555 115.694  31.065  1.00  0.00           H  
ATOM    401 HG21 ILE A  42     116.155 115.269  28.329  1.00  0.00           H  
ATOM    402 HG22 ILE A  42     115.032 114.433  27.230  1.00  0.00           H  
ATOM    403 HG23 ILE A  42     114.778 116.150  27.626  1.00  0.00           H  
ATOM    404 HD11 ILE A  42     115.652 116.564  31.915  1.00  0.00           H  
ATOM    405 HD12 ILE A  42     115.818 114.819  31.607  1.00  0.00           H  
ATOM    406 HD13 ILE A  42     116.511 115.994  30.465  1.00  0.00           H  
ATOM    407  N   PHE A  43     112.777 112.590  27.468  1.00 64.64           N  
ANISOU  407  N   PHE A  43     6066  11787   6709   -214    456   -727       N  
ATOM    408  CA  PHE A  43     112.618 111.730  26.294  1.00 64.30           C  
ANISOU  408  CA  PHE A  43     6047  11736   6646   -129    503   -661       C  
ATOM    409  C   PHE A  43     111.151 111.741  25.752  1.00 66.22           C  
ANISOU  409  C   PHE A  43     6534  11681   6943    -99    505   -512       C  
ATOM    410  O   PHE A  43     110.946 111.808  24.537  1.00 66.28           O  
ANISOU  410  O   PHE A  43     6613  11632   6940   -183    566   -449       O  
ATOM    411  CB  PHE A  43     113.076 110.302  26.643  1.00 66.46           C  
ANISOU  411  CB  PHE A  43     6196  12177   6878    146    457   -707       C  
ATOM    412  CG  PHE A  43     113.207 109.366  25.467  1.00 68.64           C  
ANISOU  412  CG  PHE A  43     6457  12499   7122    234    509   -686       C  
ATOM    413  CD1 PHE A  43     114.118 109.624  24.446  1.00 73.33           C  
ANISOU  413  CD1 PHE A  43     6920  13278   7664     86    597   -751       C  
ATOM    414  CD2 PHE A  43     112.434 108.213  25.387  1.00 70.06           C  
ANISOU  414  CD2 PHE A  43     6758  12546   7317    455    478   -613       C  
ATOM    415  CE1 PHE A  43     114.223 108.764  23.346  1.00 74.65           C  
ANISOU  415  CE1 PHE A  43     7074  13495   7793    171    649   -744       C  
ATOM    416  CE2 PHE A  43     112.536 107.356  24.287  1.00 72.99           C  
ANISOU  416  CE2 PHE A  43     7128  12949   7658    531    526   -609       C  
ATOM    417  CZ  PHE A  43     113.432 107.635  23.274  1.00 72.43           C  
ANISOU  417  CZ  PHE A  43     6921  13065   7534    400    610   -678       C  
ATOM    418  H   PHE A  43     113.100 112.124  28.304  1.00  0.00           H  
ATOM    419  HA  PHE A  43     113.270 112.110  25.508  1.00  0.00           H  
ATOM    420  HB2 PHE A  43     114.028 110.348  27.173  1.00  0.00           H  
ATOM    421  HB3 PHE A  43     112.391 109.871  27.372  1.00  0.00           H  
ATOM    422  HD1 PHE A  43     114.755 110.495  24.497  1.00  0.00           H  
ATOM    423  HD2 PHE A  43     111.744 107.970  26.181  1.00  0.00           H  
ATOM    424  HE1 PHE A  43     114.924 108.984  22.554  1.00  0.00           H  
ATOM    425  HE2 PHE A  43     111.914 106.476  24.228  1.00  0.00           H  
ATOM    426  HZ  PHE A  43     113.515 106.971  22.427  1.00  0.00           H  
ATOM    427  N   GLY A  44     110.169 111.721  26.651  1.00 60.45           N  
ANISOU  427  N   GLY A  44     5917  10790   6259     11    437   -466       N  
ATOM    428  CA  GLY A  44     108.752 111.752  26.303  1.00 58.78           C  
ANISOU  428  CA  GLY A  44     5904  10335   6095     52    427   -350       C  
ATOM    429  C   GLY A  44     108.243 113.079  25.771  1.00 63.90           C  
ANISOU  429  C   GLY A  44     6692  10809   6777   -136    454   -296       C  
ATOM    430  O   GLY A  44     107.428 113.099  24.834  1.00 61.69           O  
ANISOU  430  O   GLY A  44     6541  10394   6505   -137    472   -200       O  
ATOM    431  H   GLY A  44     110.388 111.683  27.636  1.00  0.00           H  
ATOM    432  HA2 GLY A  44     108.542 110.968  25.576  1.00  0.00           H  
ATOM    433  HA3 GLY A  44     108.162 111.461  27.173  1.00  0.00           H  
ATOM    434  N   PHE A  45     108.673 114.200  26.413  1.00 62.50           N  
ANISOU  434  N   PHE A  45     6507  10623   6617   -283    448   -359       N  
ATOM    435  CA  PHE A  45     108.268 115.554  26.028  1.00 62.97           C  
ANISOU  435  CA  PHE A  45     6730  10487   6709   -459    466   -313       C  
ATOM    436  C   PHE A  45     108.820 115.883  24.644  1.00 67.14           C  
ANISOU  436  C   PHE A  45     7283  11038   7190   -638    550   -268       C  
ATOM    437  O   PHE A  45     108.091 116.436  23.819  1.00 67.31           O  
ANISOU  437  O   PHE A  45     7484  10871   7218   -690    563   -163       O  
ATOM    438  CB  PHE A  45     108.721 116.607  27.054  1.00 65.95           C  
ANISOU  438  CB  PHE A  45     7097  10852   7111   -587    445   -413       C  
ATOM    439  CG  PHE A  45     108.252 118.001  26.716  1.00 68.79           C  
ANISOU  439  CG  PHE A  45     7664  10965   7508   -748    458   -367       C  
ATOM    440  CD1 PHE A  45     106.999 118.449  27.126  1.00 70.72           C  
ANISOU  440  CD1 PHE A  45     8076  10985   7809   -637    399   -322       C  
ATOM    441  CD2 PHE A  45     109.044 118.857  25.949  1.00 72.84           C  
ANISOU  441  CD2 PHE A  45     8216  11467   7991  -1010    531   -368       C  
ATOM    442  CE1 PHE A  45     106.547 119.727  26.780  1.00 72.60           C  
ANISOU  442  CE1 PHE A  45     8529  10975   8081   -751    401   -279       C  
ATOM    443  CE2 PHE A  45     108.585 120.130  25.594  1.00 76.59           C  
ANISOU  443  CE2 PHE A  45     8929  11676   8496  -1150    541   -310       C  
ATOM    444  CZ  PHE A  45     107.339 120.556  26.011  1.00 73.68           C  
ANISOU  444  CZ  PHE A  45     8736  11070   8190  -1004    468   -265       C  
ATOM    445  H   PHE A  45     109.304 114.122  27.199  1.00  0.00           H  
ATOM    446  HA  PHE A  45     107.180 115.579  25.974  1.00  0.00           H  
ATOM    447  HB2 PHE A  45     108.354 116.331  28.043  1.00  0.00           H  
ATOM    448  HB3 PHE A  45     109.808 116.598  27.126  1.00  0.00           H  
ATOM    449  HD1 PHE A  45     106.364 117.808  27.718  1.00  0.00           H  
ATOM    450  HD2 PHE A  45     110.023 118.539  25.623  1.00  0.00           H  
ATOM    451  HE1 PHE A  45     105.578 120.065  27.116  1.00  0.00           H  
ATOM    452  HE2 PHE A  45     109.206 120.780  24.994  1.00  0.00           H  
ATOM    453  HZ  PHE A  45     106.984 121.538  25.736  1.00  0.00           H  
ATOM    454  N   VAL A  46     110.102 115.553  24.406  1.00 62.32           N  
ANISOU  454  N   VAL A  46     6484  10673   6521   -727    605   -351       N  
ATOM    455  CA  VAL A  46     110.780 115.761  23.124  1.00 62.42           C  
ANISOU  455  CA  VAL A  46     6482  10767   6467   -911    701   -327       C  
ATOM    456  C   VAL A  46     110.047 114.916  22.060  1.00 65.06           C  
ANISOU  456  C   VAL A  46     6889  11053   6777   -773    711   -222       C  
ATOM    457  O   VAL A  46     109.642 115.451  21.029  1.00 65.72           O  
ANISOU  457  O   VAL A  46     7125  11014   6833   -883    751   -121       O  
ATOM    458  CB  VAL A  46     112.314 115.436  23.210  1.00 66.68           C  
ANISOU  458  CB  VAL A  46     6756  11637   6942  -1004    755   -469       C  
ATOM    459  CG1 VAL A  46     112.950 115.322  21.821  1.00 67.73           C  
ANISOU  459  CG1 VAL A  46     6840  11905   6989  -1144    863   -451       C  
ATOM    460  CG2 VAL A  46     113.059 116.467  24.056  1.00 67.37           C  
ANISOU  460  CG2 VAL A  46     6784  11774   7040  -1212    760   -576       C  
ATOM    461  H   VAL A  46     110.660 115.134  25.137  1.00  0.00           H  
ATOM    462  HA  VAL A  46     110.672 116.811  22.853  1.00  0.00           H  
ATOM    463  HB  VAL A  46     112.419 114.468  23.700  1.00  0.00           H  
ATOM    464 HG11 VAL A  46     114.011 115.097  21.925  1.00  0.00           H  
ATOM    465 HG12 VAL A  46     112.462 114.523  21.262  1.00  0.00           H  
ATOM    466 HG13 VAL A  46     112.830 116.264  21.287  1.00  0.00           H  
ATOM    467 HG21 VAL A  46     114.118 116.211  24.094  1.00  0.00           H  
ATOM    468 HG22 VAL A  46     112.940 117.456  23.613  1.00  0.00           H  
ATOM    469 HG23 VAL A  46     112.650 116.472  25.067  1.00  0.00           H  
ATOM    470  N   GLY A  47     109.854 113.631  22.359  1.00 59.89           N  
ANISOU  470  N   GLY A  47     6143  10485   6129   -539    671   -246       N  
ATOM    471  CA  GLY A  47     109.210 112.650  21.493  1.00 58.72           C  
ANISOU  471  CA  GLY A  47     6044  10309   5959   -398    676   -178       C  
ATOM    472  C   GLY A  47     107.820 113.024  21.025  1.00 62.98           C  
ANISOU  472  C   GLY A  47     6799  10605   6528   -374    644    -53       C  
ATOM    473  O   GLY A  47     107.558 113.019  19.822  1.00 62.23           O  
ANISOU  473  O   GLY A  47     6780  10483   6380   -423    683     19       O  
ATOM    474  H   GLY A  47     110.165 113.267  23.248  1.00  0.00           H  
ATOM    475  HA2 GLY A  47     109.172 111.688  22.004  1.00  0.00           H  
ATOM    476  HA3 GLY A  47     109.845 112.463  20.627  1.00  0.00           H  
ATOM    477  N   ASN A  48     106.921 113.364  21.977  1.00 60.47           N  
ANISOU  477  N   ASN A  48     6567  10128   6279   -293    571    -32       N  
ATOM    478  CA  ASN A  48     105.526 113.722  21.696  1.00 59.27           C  
ANISOU  478  CA  ASN A  48     6595   9768   6158   -236    525     66       C  
ATOM    479  C   ASN A  48     105.393 115.114  21.065  1.00 65.19           C  
ANISOU  479  C   ASN A  48     7504  10367   6896   -402    539    140       C  
ATOM    480  O   ASN A  48     104.487 115.302  20.254  1.00 64.26           O  
ANISOU  480  O   ASN A  48     7523  10132   6761   -370    520    236       O  
ATOM    481  CB  ASN A  48     104.662 113.584  22.941  1.00 56.81           C  
ANISOU  481  CB  ASN A  48     6298   9374   5913    -91    450     45       C  
ATOM    482  CG  ASN A  48     104.360 112.135  23.247  1.00 70.93           C  
ANISOU  482  CG  ASN A  48     8011  11241   7698     83    433     24       C  
ATOM    483  ND2 ASN A  48     105.150 111.524  24.122  1.00 56.71           N  
ANISOU  483  ND2 ASN A  48     6086   9569   5895    141    428    -53       N  
ATOM    484  OD1 ASN A  48     103.467 111.524  22.654  1.00 71.21           O  
ANISOU  484  OD1 ASN A  48     8104  11228   7724    161    425     76       O  
ATOM    485  H   ASN A  48     107.197 113.383  22.948  1.00  0.00           H  
ATOM    486  HA  ASN A  48     105.153 113.004  20.967  1.00  0.00           H  
ATOM    487  HB2 ASN A  48     105.174 114.035  23.791  1.00  0.00           H  
ATOM    488  HB3 ASN A  48     103.727 114.125  22.796  1.00  0.00           H  
ATOM    489 HD21 ASN A  48     104.988 110.556  24.359  1.00  0.00           H  
ATOM    490 HD22 ASN A  48     105.913 112.028  24.552  1.00  0.00           H  
ATOM    491  N   MET A  49     106.308 116.058  21.370  1.00 65.84           N  
ANISOU  491  N   MET A  49     7578  10458   6980   -585    574     96       N  
ATOM    492  CA  MET A  49     106.288 117.384  20.734  1.00 68.71           C  
ANISOU  492  CA  MET A  49     8128  10656   7325   -769    599    171       C  
ATOM    493  C   MET A  49     106.652 117.254  19.261  1.00 71.57           C  
ANISOU  493  C   MET A  49     8521  11086   7587   -881    674    248       C  
ATOM    494  O   MET A  49     106.016 117.904  18.432  1.00 72.65           O  
ANISOU  494  O   MET A  49     8856  11058   7690   -919    665    367       O  
ATOM    495  CB  MET A  49     107.207 118.410  21.427  1.00 73.59           C  
ANISOU  495  CB  MET A  49     8735  11263   7962   -973    629     92       C  
ATOM    496  CG  MET A  49     106.556 119.143  22.611  1.00 78.66           C  
ANISOU  496  CG  MET A  49     9471  11726   8691   -907    552     53       C  
ATOM    497  SD  MET A  49     104.924 119.927  22.354  1.00 84.64           S  
ANISOU  497  SD  MET A  49    10506  12162   9491   -772    471    174       S  
ATOM    498  CE  MET A  49     105.312 121.121  21.008  1.00 83.69           C  
ANISOU  498  CE  MET A  49    10623  11876   9298  -1022    536    298       C  
ATOM    499  H   MET A  49     107.029 115.862  22.051  1.00  0.00           H  
ATOM    500  HA  MET A  49     105.267 117.763  20.790  1.00  0.00           H  
ATOM    501  HB2 MET A  49     108.115 117.910  21.767  1.00  0.00           H  
ATOM    502  HB3 MET A  49     107.551 119.141  20.695  1.00  0.00           H  
ATOM    503  HG2 MET A  49     107.252 119.888  22.996  1.00  0.00           H  
ATOM    504  HG3 MET A  49     106.495 118.464  23.461  1.00  0.00           H  
ATOM    505  HE1 MET A  49     104.412 121.676  20.742  1.00  0.00           H  
ATOM    506  HE2 MET A  49     106.079 121.817  21.349  1.00  0.00           H  
ATOM    507  HE3 MET A  49     105.676 120.580  20.134  1.00  0.00           H  
ATOM    508  N   LEU A  50     107.630 116.383  18.931  1.00 66.10           N  
ANISOU  508  N   LEU A  50     7633  10643   6839   -912    742    178       N  
ATOM    509  CA  LEU A  50     108.027 116.120  17.550  1.00 66.33           C  
ANISOU  509  CA  LEU A  50     7658  10783   6761  -1006    821    227       C  
ATOM    510  C   LEU A  50     106.861 115.529  16.752  1.00 67.64           C  
ANISOU  510  C   LEU A  50     7925  10870   6903   -839    777    322       C  
ATOM    511  O   LEU A  50     106.581 116.018  15.663  1.00 68.48           O  
ANISOU  511  O   LEU A  50     8175  10913   6930   -927    803    428       O  
ATOM    512  CB  LEU A  50     109.236 115.175  17.473  1.00 66.84           C  
ANISOU  512  CB  LEU A  50     7468  11149   6778  -1019    892    104       C  
ATOM    513  CG  LEU A  50     110.614 115.758  17.755  1.00 73.39           C  
ANISOU  513  CG  LEU A  50     8165  12141   7578  -1248    968      7       C  
ATOM    514  CD1 LEU A  50     111.629 114.640  17.972  1.00 73.71           C  
ANISOU  514  CD1 LEU A  50     7924  12492   7592  -1160    998   -141       C  
ATOM    515  CD2 LEU A  50     111.084 116.635  16.614  1.00 76.85           C  
ANISOU  515  CD2 LEU A  50     8707  12582   7913  -1527   1071     79       C  
ATOM    516  H   LEU A  50     108.124 115.880  19.655  1.00  0.00           H  
ATOM    517  HA  LEU A  50     108.308 117.067  17.090  1.00  0.00           H  
ATOM    518  HB2 LEU A  50     109.066 114.324  18.132  1.00  0.00           H  
ATOM    519  HB3 LEU A  50     109.246 114.688  16.498  1.00  0.00           H  
ATOM    520  HG  LEU A  50     110.559 116.362  18.660  1.00  0.00           H  
ATOM    521 HD11 LEU A  50     112.609 115.072  18.172  1.00  0.00           H  
ATOM    522 HD12 LEU A  50     111.322 114.028  18.821  1.00  0.00           H  
ATOM    523 HD13 LEU A  50     111.683 114.018  17.078  1.00  0.00           H  
ATOM    524 HD21 LEU A  50     112.072 117.035  16.846  1.00  0.00           H  
ATOM    525 HD22 LEU A  50     111.139 116.045  15.700  1.00  0.00           H  
ATOM    526 HD23 LEU A  50     110.382 117.457  16.474  1.00  0.00           H  
ATOM    527  N   VAL A  51     106.153 114.522  17.317  1.00 61.13           N  
ANISOU  527  N   VAL A  51     7038  10051   6140   -611    709    285       N  
ATOM    528  CA  VAL A  51     105.003 113.865  16.682  1.00 59.28           C  
ANISOU  528  CA  VAL A  51     6875   9762   5887   -459    663    348       C  
ATOM    529  C   VAL A  51     103.953 114.919  16.325  1.00 62.89           C  
ANISOU  529  C   VAL A  51     7548  10006   6343   -468    606    470       C  
ATOM    530  O   VAL A  51     103.543 114.980  15.170  1.00 62.05           O  
ANISOU  530  O   VAL A  51     7539   9887   6151   -485    611    556       O  
ATOM    531  CB  VAL A  51     104.401 112.718  17.555  1.00 60.93           C  
ANISOU  531  CB  VAL A  51     6995   9987   6167   -247    605    283       C  
ATOM    532  CG1 VAL A  51     103.070 112.212  16.993  1.00 59.57           C  
ANISOU  532  CG1 VAL A  51     6906   9745   5981   -123    553    341       C  
ATOM    533  CG2 VAL A  51     105.387 111.561  17.714  1.00 60.34           C  
ANISOU  533  CG2 VAL A  51     6740  10108   6078   -199    651    177       C  
ATOM    534  H   VAL A  51     106.407 114.179  18.233  1.00  0.00           H  
ATOM    535  HA  VAL A  51     105.352 113.420  15.750  1.00  0.00           H  
ATOM    536  HB  VAL A  51     104.207 113.125  18.547  1.00  0.00           H  
ATOM    537 HG11 VAL A  51     102.686 111.416  17.629  1.00  0.00           H  
ATOM    538 HG12 VAL A  51     102.352 113.032  16.965  1.00  0.00           H  
ATOM    539 HG13 VAL A  51     103.223 111.829  15.984  1.00  0.00           H  
ATOM    540 HG21 VAL A  51     104.935 110.781  18.326  1.00  0.00           H  
ATOM    541 HG22 VAL A  51     105.632 111.156  16.732  1.00  0.00           H  
ATOM    542 HG23 VAL A  51     106.295 111.922  18.196  1.00  0.00           H  
ATOM    543  N   ILE A  52     103.584 115.778  17.294  1.00 60.45           N  
ANISOU  543  N   ILE A  52     7315   9540   6115   -454    551    471       N  
ATOM    544  CA  ILE A  52     102.585 116.842  17.152  1.00 61.23           C  
ANISOU  544  CA  ILE A  52     7621   9419   6225   -422    482    567       C  
ATOM    545  C   ILE A  52     102.965 117.835  16.031  1.00 67.24           C  
ANISOU  545  C   ILE A  52     8560  10097   6892   -603    526    682       C  
ATOM    546  O   ILE A  52     102.117 118.118  15.180  1.00 67.63           O  
ANISOU  546  O   ILE A  52     8757  10056   6882   -537    479    790       O  
ATOM    547  CB  ILE A  52     102.360 117.551  18.520  1.00 64.38           C  
ANISOU  547  CB  ILE A  52     8046   9686   6730   -385    430    510       C  
ATOM    548  CG1 ILE A  52     101.451 116.710  19.422  1.00 62.44           C  
ANISOU  548  CG1 ILE A  52     7697   9474   6553   -174    364    446       C  
ATOM    549  CG2 ILE A  52     101.794 118.967  18.360  1.00 67.71           C  
ANISOU  549  CG2 ILE A  52     8709   9860   7159   -411    381    597       C  
ATOM    550  CD1 ILE A  52     101.641 116.953  20.858  1.00 70.82           C  
ANISOU  550  CD1 ILE A  52     8695  10518   7697   -155    344    349       C  
ATOM    551  H   ILE A  52     104.006 115.719  18.210  1.00  0.00           H  
ATOM    552  HA  ILE A  52     101.643 116.373  16.869  1.00  0.00           H  
ATOM    553  HB  ILE A  52     103.329 117.635  19.012  1.00  0.00           H  
ATOM    554 HG12 ILE A  52     100.409 116.896  19.159  1.00  0.00           H  
ATOM    555 HG13 ILE A  52     101.609 115.652  19.210  1.00  0.00           H  
ATOM    556 HG21 ILE A  52     101.656 119.416  19.343  1.00  0.00           H  
ATOM    557 HG22 ILE A  52     102.488 119.573  17.778  1.00  0.00           H  
ATOM    558 HG23 ILE A  52     100.834 118.920  17.845  1.00  0.00           H  
ATOM    559 HD11 ILE A  52     100.961 116.319  21.428  1.00  0.00           H  
ATOM    560 HD12 ILE A  52     102.670 116.720  21.134  1.00  0.00           H  
ATOM    561 HD13 ILE A  52     101.434 117.999  21.081  1.00  0.00           H  
ATOM    562  N   LEU A  53     104.218 118.343  16.008  1.00 64.78           N  
ANISOU  562  N   LEU A  53     8234   9830   6553   -831    615    657       N  
ATOM    563  CA  LEU A  53     104.621 119.299  14.970  1.00 66.45           C  
ANISOU  563  CA  LEU A  53     8632   9956   6660  -1038    673    773       C  
ATOM    564  C   LEU A  53     104.701 118.641  13.595  1.00 69.92           C  
ANISOU  564  C   LEU A  53     9051  10548   6967  -1060    724    837       C  
ATOM    565  O   LEU A  53     104.438 119.320  12.608  1.00 71.91           O  
ANISOU  565  O   LEU A  53     9509  10695   7119  -1136    728    972       O  
ATOM    566  CB  LEU A  53     105.947 120.008  15.288  1.00 68.29           C  
ANISOU  566  CB  LEU A  53     8842  10218   6888  -1315    769    719       C  
ATOM    567  CG  LEU A  53     106.063 120.767  16.625  1.00 73.72           C  
ANISOU  567  CG  LEU A  53     9549  10769   7692  -1344    734    636       C  
ATOM    568  CD1 LEU A  53     107.427 121.420  16.752  1.00 75.84           C  
ANISOU  568  CD1 LEU A  53     9787  11098   7929  -1658    840    577       C  
ATOM    569  CD2 LEU A  53     104.940 121.801  16.816  1.00 76.62           C  
ANISOU  569  CD2 LEU A  53    10186  10814   8110  -1236    633    726       C  
ATOM    570  H   LEU A  53     104.889 118.065  16.711  1.00  0.00           H  
ATOM    571  HA  LEU A  53     103.848 120.065  14.919  1.00  0.00           H  
ATOM    572  HB2 LEU A  53     106.194 120.687  14.470  1.00  0.00           H  
ATOM    573  HB3 LEU A  53     106.763 119.289  15.213  1.00  0.00           H  
ATOM    574  HG  LEU A  53     105.974 120.033  17.426  1.00  0.00           H  
ATOM    575 HD11 LEU A  53     107.489 121.950  17.703  1.00  0.00           H  
ATOM    576 HD12 LEU A  53     108.202 120.655  16.712  1.00  0.00           H  
ATOM    577 HD13 LEU A  53     107.570 122.125  15.934  1.00  0.00           H  
ATOM    578 HD21 LEU A  53     105.070 122.306  17.773  1.00  0.00           H  
ATOM    579 HD22 LEU A  53     104.979 122.534  16.010  1.00  0.00           H  
ATOM    580 HD23 LEU A  53     103.974 121.297  16.800  1.00  0.00           H  
ATOM    581  N   ILE A  54     105.029 117.331  13.522  1.00 63.93           N  
ANISOU  581  N   ILE A  54     8066  10025   6199   -982    757    739       N  
ATOM    582  CA  ILE A  54     105.120 116.581  12.260  1.00 63.26           C  
ANISOU  582  CA  ILE A  54     7942  10104   5988   -989    807    767       C  
ATOM    583  C   ILE A  54     103.696 116.329  11.712  1.00 67.18           C  
ANISOU  583  C   ILE A  54     8554  10509   6462   -793    706    852       C  
ATOM    584  O   ILE A  54     103.492 116.437  10.506  1.00 68.32           O  
ANISOU  584  O   ILE A  54     8808  10673   6477   -836    719    948       O  
ATOM    585  CB  ILE A  54     105.966 115.289  12.430  1.00 64.76           C  
ANISOU  585  CB  ILE A  54     7864  10558   6182   -954    872    616       C  
ATOM    586  CG1 ILE A  54     107.457 115.647  12.488  1.00 66.06           C  
ANISOU  586  CG1 ILE A  54     7917  10876   6308  -1186    989    547       C  
ATOM    587  CG2 ILE A  54     105.717 114.262  11.321  1.00 65.04           C  
ANISOU  587  CG2 ILE A  54     7855  10737   6119   -874    893    615       C  
ATOM    588  CD1 ILE A  54     108.336 114.662  13.218  1.00 71.44           C  
ANISOU  588  CD1 ILE A  54     8328  11780   7036  -1121   1023    377       C  
ATOM    589  H   ILE A  54     105.228 116.813  14.365  1.00  0.00           H  
ATOM    590  HA  ILE A  54     105.638 117.216  11.541  1.00  0.00           H  
ATOM    591  HB  ILE A  54     105.693 114.830  13.381  1.00  0.00           H  
ATOM    592 HG12 ILE A  54     107.834 115.784  11.475  1.00  0.00           H  
ATOM    593 HG13 ILE A  54     107.572 116.635  12.936  1.00  0.00           H  
ATOM    594 HG21 ILE A  54     106.335 113.381  11.495  1.00  0.00           H  
ATOM    595 HG22 ILE A  54     104.666 113.973  11.322  1.00  0.00           H  
ATOM    596 HG23 ILE A  54     105.972 114.700  10.356  1.00  0.00           H  
ATOM    597 HD11 ILE A  54     109.368 115.012  13.199  1.00  0.00           H  
ATOM    598 HD12 ILE A  54     108.002 114.573  14.252  1.00  0.00           H  
ATOM    599 HD13 ILE A  54     108.274 113.688  12.731  1.00  0.00           H  
ATOM    600  N   LEU A  55     102.719 116.056  12.587  1.00 62.77           N  
ANISOU  600  N   LEU A  55     7971   9864   6017   -593    605    814       N  
ATOM    601  CA  LEU A  55     101.323 115.845  12.197  1.00 62.08           C  
ANISOU  601  CA  LEU A  55     7962   9713   5914   -410    504    871       C  
ATOM    602  C   LEU A  55     100.631 117.150  11.802  1.00 68.46           C  
ANISOU  602  C   LEU A  55     9018  10314   6682   -403    434   1013       C  
ATOM    603  O   LEU A  55      99.878 117.151  10.834  1.00 69.49           O  
ANISOU  603  O   LEU A  55     9244  10447   6713   -333    383   1099       O  
ATOM    604  CB  LEU A  55     100.515 115.187  13.329  1.00 60.21           C  
ANISOU  604  CB  LEU A  55     7614   9460   5803   -221    431    778       C  
ATOM    605  CG  LEU A  55     100.804 113.734  13.681  1.00 63.11           C  
ANISOU  605  CG  LEU A  55     7780   9995   6204   -162    468    655       C  
ATOM    606  CD1 LEU A  55     100.150 113.380  15.000  1.00 61.42           C  
ANISOU  606  CD1 LEU A  55     7496   9729   6112    -24    409    583       C  
ATOM    607  CD2 LEU A  55     100.327 112.781  12.585  1.00 65.12           C  
ANISOU  607  CD2 LEU A  55     8010  10365   6366   -108    468    654       C  
ATOM    608  H   LEU A  55     102.929 115.986  13.572  1.00  0.00           H  
ATOM    609  HA  LEU A  55     101.308 115.178  11.335  1.00  0.00           H  
ATOM    610  HB2 LEU A  55     100.602 115.795  14.229  1.00  0.00           H  
ATOM    611  HB3 LEU A  55      99.452 115.298  13.118  1.00  0.00           H  
ATOM    612  HG  LEU A  55     101.882 113.616  13.791  1.00  0.00           H  
ATOM    613 HD11 LEU A  55     100.361 112.339  15.244  1.00  0.00           H  
ATOM    614 HD12 LEU A  55     100.544 114.025  15.786  1.00  0.00           H  
ATOM    615 HD13 LEU A  55      99.072 113.523  14.922  1.00  0.00           H  
ATOM    616 HD21 LEU A  55     100.551 111.755  12.874  1.00  0.00           H  
ATOM    617 HD22 LEU A  55      99.251 112.893  12.448  1.00  0.00           H  
ATOM    618 HD23 LEU A  55     100.839 113.015  11.651  1.00  0.00           H  
ATOM    619  N   ILE A  56     100.846 118.242  12.551  1.00 66.85           N  
ANISOU  619  N   ILE A  56     8923   9928   6549   -462    421   1032       N  
ATOM    620  CA  ILE A  56     100.192 119.525  12.274  1.00 69.69           C  
ANISOU  620  CA  ILE A  56     9548  10051   6882   -432    347   1163       C  
ATOM    621  C   ILE A  56     100.853 120.268  11.085  1.00 78.89           C  
ANISOU  621  C   ILE A  56    10908  11169   7896   -639    415   1304       C  
ATOM    622  O   ILE A  56     100.122 120.881  10.304  1.00 80.31           O  
ANISOU  622  O   ILE A  56    11299  11228   7985   -566    344   1441       O  
ATOM    623  CB  ILE A  56     100.118 120.413  13.559  1.00 73.06           C  
ANISOU  623  CB  ILE A  56    10040  10276   7443   -407    306   1117       C  
ATOM    624  CG1 ILE A  56      99.237 119.730  14.630  1.00 71.35           C  
ANISOU  624  CG1 ILE A  56     9658  10108   7345   -183    228   1000       C  
ATOM    625  CG2 ILE A  56      99.593 121.841  13.263  1.00 75.88           C  
ANISOU  625  CG2 ILE A  56    10711  10349   7771   -383    234   1251       C  
ATOM    626  CD1 ILE A  56      99.389 120.266  16.043  1.00 80.50           C  
ANISOU  626  CD1 ILE A  56    10801  11151   8633   -173    213    907       C  
ATOM    627  H   ILE A  56     101.478 118.198  13.338  1.00  0.00           H  
ATOM    628  HA  ILE A  56      99.166 119.303  11.980  1.00  0.00           H  
ATOM    629  HB  ILE A  56     101.127 120.503  13.962  1.00  0.00           H  
ATOM    630 HG12 ILE A  56      98.191 119.796  14.331  1.00  0.00           H  
ATOM    631 HG13 ILE A  56      99.435 118.658  14.629  1.00  0.00           H  
ATOM    632 HG21 ILE A  56      99.561 122.417  14.188  1.00  0.00           H  
ATOM    633 HG22 ILE A  56     100.258 122.334  12.552  1.00  0.00           H  
ATOM    634 HG23 ILE A  56      98.590 121.779  12.839  1.00  0.00           H  
ATOM    635 HD11 ILE A  56      98.728 119.718  16.713  1.00  0.00           H  
ATOM    636 HD12 ILE A  56     100.421 120.142  16.370  1.00  0.00           H  
ATOM    637 HD13 ILE A  56      99.129 121.325  16.060  1.00  0.00           H  
ATOM    638  N   ASN A  57     102.195 120.190  10.917  1.00 78.38           N  
ANISOU  638  N   ASN A  57    10770  11220   7791   -891    551   1270       N  
ATOM    639  CA  ASN A  57     102.885 120.924   9.846  1.00 81.48           C  
ANISOU  639  CA  ASN A  57    11348  11581   8031  -1128    636   1400       C  
ATOM    640  C   ASN A  57     103.290 120.071   8.614  1.00 88.37           C  
ANISOU  640  C   ASN A  57    12121  12711   8745  -1201    717   1415       C  
ATOM    641  O   ASN A  57     103.111 120.565   7.506  1.00 90.22           O  
ANISOU  641  O   ASN A  57    12557  12897   8824  -1265    720   1566       O  
ATOM    642  CB  ASN A  57     104.088 121.696  10.398  1.00 81.95           C  
ANISOU  642  CB  ASN A  57    11433  11579   8123  -1405    741   1365       C  
ATOM    643  CG  ASN A  57     103.693 122.731  11.443  1.00104.30           C  
ANISOU  643  CG  ASN A  57    14424  14121  11084  -1359    663   1365       C  
ATOM    644  ND2 ASN A  57     104.199 122.591  12.659  1.00 95.51           N  
ANISOU  644  ND2 ASN A  57    13138  13050  10102  -1393    686   1212       N  
ATOM    645  OD1 ASN A  57     102.912 123.655  11.189  1.00 99.32           O  
ANISOU  645  OD1 ASN A  57    14071  13230  10434  -1273    577   1494       O  
ATOM    646  H   ASN A  57     102.749 119.617  11.536  1.00  0.00           H  
ATOM    647  HA  ASN A  57     102.180 121.672   9.483  1.00  0.00           H  
ATOM    648  HB2 ASN A  57     104.800 120.995  10.832  1.00  0.00           H  
ATOM    649  HB3 ASN A  57     104.607 122.191   9.577  1.00  0.00           H  
ATOM    650 HD21 ASN A  57     103.964 123.255  13.383  1.00  0.00           H  
ATOM    651 HD22 ASN A  57     104.820 121.821  12.861  1.00  0.00           H  
ATOM    652  N   TYR A  58     103.820 118.841   8.764  1.00 85.99           N  
ANISOU  652  N   TYR A  58    11534  12669   8468  -1184    778   1266       N  
ATOM    653  CA  TYR A  58     104.177 118.042   7.578  1.00 87.84           C  
ANISOU  653  CA  TYR A  58    11685  13143   8548  -1238    853   1264       C  
ATOM    654  C   TYR A  58     102.950 117.247   7.080  1.00 88.97           C  
ANISOU  654  C   TYR A  58    11815  13327   8663   -990    746   1273       C  
ATOM    655  O   TYR A  58     102.605 117.389   5.905  1.00 89.92           O  
ANISOU  655  O   TYR A  58    12065  13479   8623  -1003    737   1383       O  
ATOM    656  CB  TYR A  58     105.416 117.137   7.814  1.00 91.28           C  
ANISOU  656  CB  TYR A  58    11840  13845   8998  -1342    978   1095       C  
ATOM    657  CG  TYR A  58     105.375 115.762   7.163  1.00 96.71           C  
ANISOU  657  CG  TYR A  58    12351  14771   9624  -1227    999   1003       C  
ATOM    658  CD1 TYR A  58     105.466 115.616   5.779  1.00101.08           C  
ANISOU  658  CD1 TYR A  58    12964  15453   9989  -1302   1053   1067       C  
ATOM    659  CD2 TYR A  58     105.277 114.607   7.934  1.00 96.95           C  
ANISOU  659  CD2 TYR A  58    12171  14890   9776  -1050    970    847       C  
ATOM    660  CE1 TYR A  58     105.422 114.354   5.180  1.00103.11           C  
ANISOU  660  CE1 TYR A  58    13069  15921  10188  -1196   1072    964       C  
ATOM    661  CE2 TYR A  58     105.240 113.340   7.346  1.00 97.94           C  
ANISOU  661  CE2 TYR A  58    12163  15201   9849   -946    990    755       C  
ATOM    662  CZ  TYR A  58     105.316 113.218   5.969  1.00109.80           C  
ANISOU  662  CZ  TYR A  58    13720  16829  11171  -1019   1041    804       C  
ATOM    663  OH  TYR A  58     105.274 111.971   5.393  1.00113.66           O  
ANISOU  663  OH  TYR A  58    14086  17494  11608   -917   1061    695       O  
ATOM    664  H   TYR A  58     103.973 118.467   9.689  1.00  0.00           H  
ATOM    665  HA  TYR A  58     104.443 118.746   6.789  1.00  0.00           H  
ATOM    666  HB2 TYR A  58     106.313 117.664   7.487  1.00  0.00           H  
ATOM    667  HB3 TYR A  58     105.579 117.022   8.885  1.00  0.00           H  
ATOM    668  HD1 TYR A  58     105.572 116.486   5.149  1.00  0.00           H  
ATOM    669  HD2 TYR A  58     105.227 114.679   9.010  1.00  0.00           H  
ATOM    670  HE1 TYR A  58     105.469 114.265   4.105  1.00  0.00           H  
ATOM    671  HE2 TYR A  58     105.153 112.459   7.965  1.00  0.00           H  
ATOM    672  HH  TYR A  58     105.200 111.303   6.079  1.00  0.00           H  
ATOM    673  N   LYS A  59     102.295 116.425   7.951  1.00 82.03           N  
ANISOU  673  N   LYS A  59    10784  12459   7926   -781    669   1159       N  
ATOM    674  CA  LYS A  59     101.104 115.634   7.597  1.00 80.04           C  
ANISOU  674  CA  LYS A  59    10500  12254   7656   -571    572   1144       C  
ATOM    675  C   LYS A  59      99.853 116.524   7.429  1.00 85.52           C  
ANISOU  675  C   LYS A  59    11400  12761   8332   -435    435   1274       C  
ATOM    676  O   LYS A  59      98.926 116.139   6.718  1.00 85.86           O  
ANISOU  676  O   LYS A  59    11459  12869   8297   -305    359   1299       O  
ATOM    677  CB  LYS A  59     100.846 114.530   8.617  1.00 79.05           C  
ANISOU  677  CB  LYS A  59    10165  12192   7678   -428    548    985       C  
ATOM    678  CG  LYS A  59     101.940 113.453   8.745  1.00 84.84           C  
ANISOU  678  CG  LYS A  59    10714  13147   8374   -454    638    860       C  
ATOM    679  CD  LYS A  59     101.366 112.049   9.042  1.00  0.00           C  
ATOM    680  CE  LYS A  59     100.846 111.301   7.801  1.00  0.00           C  
ATOM    681  NZ  LYS A  59     100.083 110.098   8.179  1.00  0.00           N1+
ATOM    682  H   LYS A  59     102.623 116.333   8.902  1.00  0.00           H  
ATOM    683  HA  LYS A  59     101.300 115.157   6.636  1.00  0.00           H  
ATOM    684  HB2 LYS A  59     100.517 114.937   9.558  1.00  0.00           H  
ATOM    685  HB3 LYS A  59      99.947 114.023   8.262  1.00  0.00           H  
ATOM    686  HG2 LYS A  59     102.531 113.413   7.829  1.00  0.00           H  
ATOM    687  HG3 LYS A  59     102.632 113.743   9.537  1.00  0.00           H  
ATOM    688  HD2 LYS A  59     102.121 111.446   9.550  1.00  0.00           H  
ATOM    689  HD3 LYS A  59     100.532 112.137   9.736  1.00  0.00           H  
ATOM    690  HE2 LYS A  59     100.186 111.936   7.210  1.00  0.00           H  
ATOM    691  HE3 LYS A  59     101.676 111.011   7.157  1.00  0.00           H  
ATOM    692  HZ1 LYS A  59     100.647 109.506   8.770  1.00  0.00           H  
ATOM    693  HZ2 LYS A  59      99.247 110.378   8.681  1.00  0.00           H  
ATOM    694  HZ3 LYS A  59      99.825 109.585   7.348  1.00  0.00           H  
ATOM    695  N   ARG A  60      99.837 117.706   8.089  1.00 82.23           N  
ANISOU  695  N   ARG A  60    11138  12121   7986   -459    402   1345       N  
ATOM    696  CA  ARG A  60      98.814 118.764   8.025  1.00 82.61           C  
ANISOU  696  CA  ARG A  60    11414  11953   8021   -326    275   1472       C  
ATOM    697  C   ARG A  60      97.390 118.324   8.462  1.00 83.61           C  
ANISOU  697  C   ARG A  60    11461  12087   8224    -51    136   1413       C  
ATOM    698  O   ARG A  60      96.448 119.092   8.251  1.00 85.24           O  
ANISOU  698  O   ARG A  60    11832  12160   8395     99     19   1507       O  
ATOM    699  CB  ARG A  60      98.759 119.388   6.606  1.00 85.18           C  
ANISOU  699  CB  ARG A  60    11967  12255   8140   -391    268   1649       C  
ATOM    700  CG  ARG A  60     100.013 120.153   6.200  1.00 97.23           C  
ANISOU  700  CG  ARG A  60    13639  13723   9582   -681    398   1740       C  
ATOM    701  CD  ARG A  60      99.989 121.602   6.654  1.00111.13           C  
ANISOU  701  CD  ARG A  60    15674  15168  11385   -722    360   1852       C  
ATOM    702  NE  ARG A  60     101.226 122.308   6.300  1.00125.01           N  
ANISOU  702  NE  ARG A  60    17567  16872  13060  -1043    499   1927       N  
ATOM    703  CZ  ARG A  60     101.433 122.938   5.148  1.00145.99           C  
ANISOU  703  CZ  ARG A  60    20468  19477  15523  -1183    535   2105       C  
ATOM    704  NH1 ARG A  60     100.486 122.965   4.216  1.00138.79           N1+
ANISOU  704  NH1 ARG A  60    19697  18562  14475  -1008    429   2229       N1+
ATOM    705  NH2 ARG A  60     102.589 123.548   4.917  1.00133.59           N1+
ANISOU  705  NH2 ARG A  60    19003  17873  13882  -1508    678   2157       N1+
ATOM    706  H   ARG A  60     100.593 117.944   8.715  1.00  0.00           H  
ATOM    707  HA  ARG A  60      99.128 119.554   8.708  1.00  0.00           H  
ATOM    708  HB2 ARG A  60      98.562 118.604   5.874  1.00  0.00           H  
ATOM    709  HB3 ARG A  60      97.895 120.047   6.535  1.00  0.00           H  
ATOM    710  HG2 ARG A  60     100.891 119.657   6.616  1.00  0.00           H  
ATOM    711  HG3 ARG A  60     100.126 120.114   5.117  1.00  0.00           H  
ATOM    712  HD2 ARG A  60      99.139 122.110   6.199  1.00  0.00           H  
ATOM    713  HD3 ARG A  60      99.846 121.641   7.733  1.00  0.00           H  
ATOM    714  HE  ARG A  60     101.949 122.293   7.005  1.00  0.00           H  
ATOM    715 HH11 ARG A  60     100.649 123.445   3.343  1.00  0.00           H  
ATOM    716 HH12 ARG A  60      99.603 122.504   4.381  1.00  0.00           H  
ATOM    717 HH21 ARG A  60     102.742 124.025   4.041  1.00  0.00           H  
ATOM    718 HH22 ARG A  60     103.316 123.534   5.618  1.00  0.00           H  
ATOM    719  N   LEU A  61      97.239 117.144   9.113  1.00 75.67           N  
ANISOU  719  N   LEU A  61    10211  11226   7315     16    150   1257       N  
ATOM    720  CA  LEU A  61      95.962 116.580   9.601  1.00 73.28           C  
ANISOU  720  CA  LEU A  61     9795  10966   7080    232     45   1176       C  
ATOM    721  C   LEU A  61      94.902 116.492   8.480  1.00 78.00           C  
ANISOU  721  C   LEU A  61    10448  11645   7541    359    -54   1241       C  
ATOM    722  O   LEU A  61      93.820 117.075   8.581  1.00 78.70           O  
ANISOU  722  O   LEU A  61    10610  11659   7633    538   -179   1278       O  
ATOM    723  CB  LEU A  61      95.398 117.364  10.801  1.00 72.70           C  
ANISOU  723  CB  LEU A  61     9765  10717   7143    353    -29   1157       C  
ATOM    724  CG  LEU A  61      96.328 117.690  11.963  1.00 76.52           C  
ANISOU  724  CG  LEU A  61    10220  11101   7753    242     44   1099       C  
ATOM    725  CD1 LEU A  61      95.647 118.646  12.925  1.00 76.62           C  
ANISOU  725  CD1 LEU A  61    10321  10925   7864    375    -43   1093       C  
ATOM    726  CD2 LEU A  61      96.789 116.426  12.694  1.00 76.54           C  
ANISOU  726  CD2 LEU A  61     9984  11261   7836    208    117    954       C  
ATOM    727  H   LEU A  61      98.045 116.566   9.304  1.00  0.00           H  
ATOM    728  HA  LEU A  61      96.163 115.564   9.941  1.00  0.00           H  
ATOM    729  HB2 LEU A  61      94.519 116.846  11.183  1.00  0.00           H  
ATOM    730  HB3 LEU A  61      94.941 118.286  10.441  1.00  0.00           H  
ATOM    731  HG  LEU A  61      97.211 118.188  11.561  1.00  0.00           H  
ATOM    732 HD11 LEU A  61      96.321 118.872  13.752  1.00  0.00           H  
ATOM    733 HD12 LEU A  61      95.392 119.567  12.403  1.00  0.00           H  
ATOM    734 HD13 LEU A  61      94.739 118.184  13.313  1.00  0.00           H  
ATOM    735 HD21 LEU A  61      97.450 116.701  13.516  1.00  0.00           H  
ATOM    736 HD22 LEU A  61      95.921 115.897  13.088  1.00  0.00           H  
ATOM    737 HD23 LEU A  61      97.323 115.778  11.999  1.00  0.00           H  
ATOM    738  N   LYS A  62      95.230 115.764   7.407  1.00 74.34           N  
ANISOU  738  N   LYS A  62     9945  11353   6950    274     -1   1242       N  
ATOM    739  CA  LYS A  62      94.349 115.584   6.242  1.00 74.68           C  
ANISOU  739  CA  LYS A  62    10025  11513   6835    370    -86   1291       C  
ATOM    740  C   LYS A  62      93.467 114.321   6.372  1.00 75.20           C  
ANISOU  740  C   LYS A  62     9879  11760   6934    471   -126   1139       C  
ATOM    741  O   LYS A  62      92.536 114.135   5.585  1.00 76.14           O  
ANISOU  741  O   LYS A  62     9993  11995   6941    572   -218   1147       O  
ATOM    742  CB  LYS A  62      95.176 115.540   4.927  1.00 78.08           C  
ANISOU  742  CB  LYS A  62    10543  12042   7083    208     -4   1374       C  
ATOM    743  CG  LYS A  62      96.192 114.402   4.841  1.00 90.56           C  
ANISOU  743  CG  LYS A  62    11955  13784   8671     57    138   1252       C  
ATOM    744  CD  LYS A  62      97.140 114.572   3.664  1.00102.59           C  
ANISOU  744  CD  LYS A  62    13570  15394  10014   -120    236   1334       C  
ATOM    745  CE  LYS A  62      98.252 113.537   3.671  1.00118.76           C  
ANISOU  745  CE  LYS A  62    15443  17601  12077   -253    382   1198       C  
ATOM    746  NZ  LYS A  62      99.329 113.846   4.657  1.00129.24           N1+
ANISOU  746  NZ  LYS A  62    16722  18845  13539   -365    475   1162       N1+
ATOM    747  H   LYS A  62      96.125 115.300   7.366  1.00  0.00           H  
ATOM    748  HA  LYS A  62      93.687 116.448   6.190  1.00  0.00           H  
ATOM    749  HB2 LYS A  62      95.688 116.492   4.792  1.00  0.00           H  
ATOM    750  HB3 LYS A  62      94.497 115.483   4.076  1.00  0.00           H  
ATOM    751  HG2 LYS A  62      96.767 114.358   5.766  1.00  0.00           H  
ATOM    752  HG3 LYS A  62      95.666 113.452   4.748  1.00  0.00           H  
ATOM    753  HD2 LYS A  62      96.579 114.495   2.733  1.00  0.00           H  
ATOM    754  HD3 LYS A  62      97.575 115.571   3.690  1.00  0.00           H  
ATOM    755  HE2 LYS A  62      97.831 112.555   3.890  1.00  0.00           H  
ATOM    756  HE3 LYS A  62      98.684 113.464   2.674  1.00  0.00           H  
ATOM    757  HZ1 LYS A  62     100.038 113.127   4.617  1.00  0.00           H  
ATOM    758  HZ2 LYS A  62      99.743 114.739   4.435  1.00  0.00           H  
ATOM    759  HZ3 LYS A  62      98.935 113.879   5.587  1.00  0.00           H  
ATOM    760  N   SER A  63      93.755 113.479   7.365  1.00 67.98           N  
ANISOU  760  N   SER A  63     8800  10866   6162    438    -59   1003       N  
ATOM    761  CA  SER A  63      93.057 112.221   7.581  1.00 66.19           C  
ANISOU  761  CA  SER A  63     8394  10782   5974    490    -72    857       C  
ATOM    762  C   SER A  63      92.460 112.112   8.988  1.00 68.93           C  
ANISOU  762  C   SER A  63     8642  11063   6485    578   -104    773       C  
ATOM    763  O   SER A  63      92.917 112.793   9.913  1.00 67.74           O  
ANISOU  763  O   SER A  63     8534  10766   6436    573    -85    801       O  
ATOM    764  CB  SER A  63      94.029 111.068   7.348  1.00 68.13           C  
ANISOU  764  CB  SER A  63     8548  11127   6213    357     53    767       C  
ATOM    765  OG  SER A  63      93.551 109.843   7.876  1.00 75.86           O  
ANISOU  765  OG  SER A  63     9378  12178   7264    386     62    621       O  
ATOM    766  H   SER A  63      94.493 113.703   8.018  1.00  0.00           H  
ATOM    767  HA  SER A  63      92.248 112.144   6.854  1.00  0.00           H  
ATOM    768  HB2 SER A  63      94.209 110.956   6.279  1.00  0.00           H  
ATOM    769  HB3 SER A  63      94.990 111.308   7.802  1.00  0.00           H  
ATOM    770  HG  SER A  63      94.193 109.150   7.707  1.00  0.00           H  
ATOM    771  N   MET A  64      91.452 111.214   9.140  1.00 65.52           N  
ANISOU  771  N   MET A  64     8076  10752   6068    640   -144    661       N  
ATOM    772  CA  MET A  64      90.792 110.871  10.412  1.00 64.28           C  
ANISOU  772  CA  MET A  64     7803  10579   6043    699   -159    563       C  
ATOM    773  C   MET A  64      91.851 110.248  11.344  1.00 63.49           C  
ANISOU  773  C   MET A  64     7657  10412   6052    599    -44    510       C  
ATOM    774  O   MET A  64      91.942 110.631  12.501  1.00 61.60           O  
ANISOU  774  O   MET A  64     7406  10077   5923    628    -39    499       O  
ATOM    775  CB  MET A  64      89.597 109.924  10.157  1.00 67.09           C  
ANISOU  775  CB  MET A  64     8027  11106   6359    733   -207    452       C  
ATOM    776  CG  MET A  64      89.021 109.285  11.394  1.00 70.77           C  
ANISOU  776  CG  MET A  64     8366  11583   6939    741   -188    340       C  
ATOM    777  SD  MET A  64      87.286 108.833  11.154  1.00 77.48           S  
ANISOU  777  SD  MET A  64     9069  12639   7730    811   -284    232       S  
ATOM    778  CE  MET A  64      87.287 107.147  11.801  1.00 73.51           C  
ANISOU  778  CE  MET A  64     8459  12178   7290    656   -174     87       C  
ATOM    779  H   MET A  64      91.095 110.716   8.338  1.00  0.00           H  
ATOM    780  HA  MET A  64      90.419 111.788  10.869  1.00  0.00           H  
ATOM    781  HB2 MET A  64      88.811 110.467   9.633  1.00  0.00           H  
ATOM    782  HB3 MET A  64      89.896 109.146   9.455  1.00  0.00           H  
ATOM    783  HG2 MET A  64      89.597 108.394  11.644  1.00  0.00           H  
ATOM    784  HG3 MET A  64      89.103 109.977  12.232  1.00  0.00           H  
ATOM    785  HE1 MET A  64      86.284 106.728  11.723  1.00  0.00           H  
ATOM    786  HE2 MET A  64      87.982 106.537  11.225  1.00  0.00           H  
ATOM    787  HE3 MET A  64      87.594 107.159  12.847  1.00  0.00           H  
ATOM    788  N   THR A  65      92.695 109.360  10.794  1.00 59.22           N  
ANISOU  788  N   THR A  65     7101   9929   5472    495     43    475       N  
ATOM    789  CA  THR A  65      93.812 108.699  11.478  1.00 58.33           C  
ANISOU  789  CA  THR A  65     6947   9777   5437    422    146    423       C  
ATOM    790  C   THR A  65      94.747 109.735  12.132  1.00 62.54           C  
ANISOU  790  C   THR A  65     7539  10192   6032    397    173    493       C  
ATOM    791  O   THR A  65      95.147 109.545  13.281  1.00 61.34           O  
ANISOU  791  O   THR A  65     7336   9987   5982    397    206    448       O  
ATOM    792  CB  THR A  65      94.576 107.833  10.473  1.00 65.03           C  
ANISOU  792  CB  THR A  65     7790  10719   6198    342    220    385       C  
ATOM    793  CG2 THR A  65      95.625 106.933  11.132  1.00 58.60           C  
ANISOU  793  CG2 THR A  65     6919   9888   5457    305    314    306       C  
ATOM    794  OG1 THR A  65      93.630 107.058   9.733  1.00 69.49           O  
ANISOU  794  OG1 THR A  65     8322  11391   6690    355    183    322       O  
ATOM    795  H   THR A  65      92.588 109.093   9.826  1.00  0.00           H  
ATOM    796  HA  THR A  65      93.410 108.053  12.258  1.00  0.00           H  
ATOM    797  HB  THR A  65      95.089 108.496   9.777  1.00  0.00           H  
ATOM    798  HG1 THR A  65      94.094 106.508   9.097  1.00  0.00           H  
ATOM    799 HG21 THR A  65      96.132 106.345  10.366  1.00  0.00           H  
ATOM    800 HG22 THR A  65      96.355 107.549  11.658  1.00  0.00           H  
ATOM    801 HG23 THR A  65      95.138 106.264  11.840  1.00  0.00           H  
ATOM    802  N   ASP A  66      95.048 110.841  11.405  1.00 60.26           N  
ANISOU  802  N   ASP A  66     7364   9862   5672    367    154    604       N  
ATOM    803  CA  ASP A  66      95.917 111.936  11.842  1.00 60.00           C  
ANISOU  803  CA  ASP A  66     7413   9709   5677    309    181    673       C  
ATOM    804  C   ASP A  66      95.306 112.695  13.023  1.00 61.34           C  
ANISOU  804  C   ASP A  66     7602   9752   5955    400    115    674       C  
ATOM    805  O   ASP A  66      96.055 113.130  13.902  1.00 61.23           O  
ANISOU  805  O   ASP A  66     7593   9654   6018    351    152    665       O  
ATOM    806  CB  ASP A  66      96.233 112.886  10.679  1.00 63.85           C  
ANISOU  806  CB  ASP A  66     8050  10171   6040    240    179    800       C  
ATOM    807  CG  ASP A  66      97.001 112.237   9.533  1.00 78.02           C  
ANISOU  807  CG  ASP A  66     9821  12108   7714    132    262    793       C  
ATOM    808  OD1 ASP A  66      97.696 111.211   9.779  1.00 76.91           O  
ANISOU  808  OD1 ASP A  66     9556  12056   7610     91    340    687       O  
ATOM    809  OD2 ASP A  66      96.930 112.767   8.391  1.00 86.91           O1-
ANISOU  809  OD2 ASP A  66    11063  13257   8702     95    247    892       O1-
ATOM    810  H   ASP A  66      94.663 110.956  10.478  1.00  0.00           H  
ATOM    811  HA  ASP A  66      96.857 111.500  12.179  1.00  0.00           H  
ATOM    812  HB2 ASP A  66      95.305 113.310  10.297  1.00  0.00           H  
ATOM    813  HB3 ASP A  66      96.796 113.741  11.053  1.00  0.00           H  
ATOM    814  N   ILE A  67      93.964 112.804  13.077  1.00 55.45           N  
ANISOU  814  N   ILE A  67     6847   9012   5209    533     18    666       N  
ATOM    815  CA  ILE A  67      93.273 113.443  14.200  1.00 54.47           C  
ANISOU  815  CA  ILE A  67     6721   8796   5179    641    -44    642       C  
ATOM    816  C   ILE A  67      93.462 112.584  15.466  1.00 55.70           C  
ANISOU  816  C   ILE A  67     6742   8982   5439    624     10    534       C  
ATOM    817  O   ILE A  67      93.787 113.138  16.522  1.00 54.19           O  
ANISOU  817  O   ILE A  67     6560   8699   5331    630     17    517       O  
ATOM    818  CB  ILE A  67      91.766 113.731  13.922  1.00 57.84           C  
ANISOU  818  CB  ILE A  67     7142   9266   5568    802   -161    642       C  
ATOM    819  CG1 ILE A  67      91.550 114.584  12.646  1.00 59.87           C  
ANISOU  819  CG1 ILE A  67     7553   9493   5703    846   -231    763       C  
ATOM    820  CG2 ILE A  67      91.055 114.344  15.147  1.00 57.74           C  
ANISOU  820  CG2 ILE A  67     7103   9183   5652    926   -217    591       C  
ATOM    821  CD1 ILE A  67      92.220 115.998  12.609  1.00 68.13           C  
ANISOU  821  CD1 ILE A  67     8808  10332   6748    821   -238    885       C  
ATOM    822  H   ILE A  67      93.397 112.438  12.324  1.00  0.00           H  
ATOM    823  HA  ILE A  67      93.761 114.401  14.380  1.00  0.00           H  
ATOM    824  HB  ILE A  67      91.293 112.767  13.736  1.00  0.00           H  
ATOM    825 HG12 ILE A  67      90.480 114.690  12.464  1.00  0.00           H  
ATOM    826 HG13 ILE A  67      91.870 114.012  11.775  1.00  0.00           H  
ATOM    827 HG21 ILE A  67      90.008 114.528  14.905  1.00  0.00           H  
ATOM    828 HG22 ILE A  67      91.118 113.654  15.987  1.00  0.00           H  
ATOM    829 HG23 ILE A  67      91.536 115.285  15.413  1.00  0.00           H  
ATOM    830 HD11 ILE A  67      91.989 116.485  11.662  1.00  0.00           H  
ATOM    831 HD12 ILE A  67      91.838 116.603  13.432  1.00  0.00           H  
ATOM    832 HD13 ILE A  67      93.300 115.891  12.709  1.00  0.00           H  
ATOM    833  N   TYR A  68      93.302 111.244  15.350  1.00 50.59           N  
ANISOU  833  N   TYR A  68     5989   8454   4778    599     48    461       N  
ATOM    834  CA  TYR A  68      93.420 110.343  16.499  1.00 48.68           C  
ANISOU  834  CA  TYR A  68     5649   8231   4614    588     96    373       C  
ATOM    835  C   TYR A  68      94.863 110.215  16.973  1.00 53.81           C  
ANISOU  835  C   TYR A  68     6297   8843   5304    510    174    370       C  
ATOM    836  O   TYR A  68      95.094 110.161  18.188  1.00 54.31           O  
ANISOU  836  O   TYR A  68     6322   8873   5441    525    188    330       O  
ATOM    837  CB  TYR A  68      92.818 108.972  16.211  1.00 47.76           C  
ANISOU  837  CB  TYR A  68     5456   8224   4466    575    114    302       C  
ATOM    838  CG  TYR A  68      91.340 108.987  15.902  1.00 48.24           C  
ANISOU  838  CG  TYR A  68     5475   8364   4491    641     40    275       C  
ATOM    839  CD1 TYR A  68      90.492 109.909  16.500  1.00 50.37           C  
ANISOU  839  CD1 TYR A  68     5732   8614   4794    741    -32    276       C  
ATOM    840  CD2 TYR A  68      90.774 108.033  15.066  1.00 49.42           C  
ANISOU  840  CD2 TYR A  68     5582   8626   4570    607     40    225       C  
ATOM    841  CE1 TYR A  68      89.126 109.922  16.221  1.00 51.31           C  
ANISOU  841  CE1 TYR A  68     5781   8843   4871    818   -105    233       C  
ATOM    842  CE2 TYR A  68      89.406 108.023  14.798  1.00 50.96           C  
ANISOU  842  CE2 TYR A  68     5709   8930   4723    659    -33    182       C  
ATOM    843  CZ  TYR A  68      88.587 108.974  15.372  1.00 57.07           C  
ANISOU  843  CZ  TYR A  68     6455   9704   5526    770   -106    186       C  
ATOM    844  OH  TYR A  68      87.242 108.945  15.116  1.00 59.24           O  
ANISOU  844  OH  TYR A  68     6633  10122   5753    833   -179    125       O  
ATOM    845  H   TYR A  68      93.094 110.837  14.450  1.00  0.00           H  
ATOM    846  HA  TYR A  68      92.849 110.783  17.316  1.00  0.00           H  
ATOM    847  HB2 TYR A  68      93.355 108.509  15.383  1.00  0.00           H  
ATOM    848  HB3 TYR A  68      93.002 108.311  17.058  1.00  0.00           H  
ATOM    849  HD1 TYR A  68      90.887 110.634  17.196  1.00  0.00           H  
ATOM    850  HD2 TYR A  68      91.397 107.279  14.609  1.00  0.00           H  
ATOM    851  HE1 TYR A  68      88.491 110.672  16.668  1.00  0.00           H  
ATOM    852  HE2 TYR A  68      88.990 107.272  14.142  1.00  0.00           H  
ATOM    853  HH  TYR A  68      87.047 108.227  14.509  1.00  0.00           H  
ATOM    854  N   LEU A  69      95.823 110.219  16.029  1.00 49.83           N  
ANISOU  854  N   LEU A  69     5830   8365   4741    430    221    407       N  
ATOM    855  CA  LEU A  69      97.247 110.169  16.327  1.00 49.48           C  
ANISOU  855  CA  LEU A  69     5761   8325   4716    353    294    392       C  
ATOM    856  C   LEU A  69      97.695 111.433  17.099  1.00 55.21           C  
ANISOU  856  C   LEU A  69     6531   8950   5496    324    281    424       C  
ATOM    857  O   LEU A  69      98.527 111.334  18.002  1.00 55.50           O  
ANISOU  857  O   LEU A  69     6510   8995   5585    298    317    376       O  
ATOM    858  CB  LEU A  69      98.063 110.018  15.031  1.00 50.10           C  
ANISOU  858  CB  LEU A  69     5859   8477   4699    266    350    419       C  
ATOM    859  CG  LEU A  69      98.086 108.625  14.394  1.00 54.08           C  
ANISOU  859  CG  LEU A  69     6306   9087   5153    278    387    355       C  
ATOM    860  CD1 LEU A  69      98.821 108.653  13.056  1.00 54.35           C  
ANISOU  860  CD1 LEU A  69     6366   9208   5077    194    440    382       C  
ATOM    861  CD2 LEU A  69      98.665 107.540  15.351  1.00 53.54           C  
ANISOU  861  CD2 LEU A  69     6155   9039   5150    317    430    264       C  
ATOM    862  H   LEU A  69      95.569 110.258  15.053  1.00  0.00           H  
ATOM    863  HA  LEU A  69      97.437 109.299  16.954  1.00  0.00           H  
ATOM    864  HB2 LEU A  69      97.709 110.743  14.298  1.00  0.00           H  
ATOM    865  HB3 LEU A  69      99.086 110.347  15.211  1.00  0.00           H  
ATOM    866  HG  LEU A  69      97.052 108.350  14.186  1.00  0.00           H  
ATOM    867 HD11 LEU A  69      98.826 107.653  12.622  1.00  0.00           H  
ATOM    868 HD12 LEU A  69      98.316 109.341  12.378  1.00  0.00           H  
ATOM    869 HD13 LEU A  69      99.848 108.985  13.211  1.00  0.00           H  
ATOM    870 HD21 LEU A  69      98.659 106.572  14.850  1.00  0.00           H  
ATOM    871 HD22 LEU A  69      99.688 107.801  15.621  1.00  0.00           H  
ATOM    872 HD23 LEU A  69      98.054 107.486  16.252  1.00  0.00           H  
ATOM    873  N   LEU A  70      97.130 112.608  16.751  1.00 52.61           N  
ANISOU  873  N   LEU A  70     6314   8526   5150    337    225    497       N  
ATOM    874  CA  LEU A  70      97.412 113.886  17.403  1.00 52.80           C  
ANISOU  874  CA  LEU A  70     6419   8420   5223    310    206    524       C  
ATOM    875  C   LEU A  70      96.871 113.879  18.835  1.00 53.81           C  
ANISOU  875  C   LEU A  70     6488   8515   5444    402    169    450       C  
ATOM    876  O   LEU A  70      97.590 114.287  19.751  1.00 53.07           O  
ANISOU  876  O   LEU A  70     6379   8382   5403    355    192    413       O  
ATOM    877  CB  LEU A  70      96.813 115.067  16.586  1.00 54.22           C  
ANISOU  877  CB  LEU A  70     6766   8483   5352    333    144    628       C  
ATOM    878  CG  LEU A  70      96.739 116.439  17.291  1.00 59.43           C  
ANISOU  878  CG  LEU A  70     7549   8961   6070    344    102    649       C  
ATOM    879  CD1 LEU A  70      98.132 117.042  17.472  1.00 61.05           C  
ANISOU  879  CD1 LEU A  70     7794   9117   6286    160    179    653       C  
ATOM    880  CD2 LEU A  70      95.838 117.387  16.555  1.00 59.68           C  
ANISOU  880  CD2 LEU A  70     7754   8873   6049    432     18    747       C  
ATOM    881  H   LEU A  70      96.463 112.642  15.994  1.00  0.00           H  
ATOM    882  HA  LEU A  70      98.494 114.015  17.447  1.00  0.00           H  
ATOM    883  HB2 LEU A  70      97.364 115.174  15.652  1.00  0.00           H  
ATOM    884  HB3 LEU A  70      95.819 114.791  16.234  1.00  0.00           H  
ATOM    885  HG  LEU A  70      96.315 116.279  18.283  1.00  0.00           H  
ATOM    886 HD11 LEU A  70      98.048 118.008  17.971  1.00  0.00           H  
ATOM    887 HD12 LEU A  70      98.742 116.373  18.078  1.00  0.00           H  
ATOM    888 HD13 LEU A  70      98.600 117.177  16.497  1.00  0.00           H  
ATOM    889 HD21 LEU A  70      95.810 118.342  17.078  1.00  0.00           H  
ATOM    890 HD22 LEU A  70      96.218 117.539  15.544  1.00  0.00           H  
ATOM    891 HD23 LEU A  70      94.833 116.970  16.506  1.00  0.00           H  
ATOM    892  N   ASN A  71      95.617 113.403  19.017  1.00 48.59           N  
ANISOU  892  N   ASN A  71     5783   7889   4789    522    118    422       N  
ATOM    893  CA  ASN A  71      94.960 113.318  20.323  1.00 47.99           C  
ANISOU  893  CA  ASN A  71     5641   7810   4781    607     92    349       C  
ATOM    894  C   ASN A  71      95.638 112.291  21.228  1.00 51.63           C  
ANISOU  894  C   ASN A  71     6000   8345   5272    570    151    285       C  
ATOM    895  O   ASN A  71      95.700 112.505  22.446  1.00 52.16           O  
ANISOU  895  O   ASN A  71     6036   8394   5389    594    148    234       O  
ATOM    896  CB  ASN A  71      93.490 113.014  20.172  1.00 46.27           C  
ANISOU  896  CB  ASN A  71     5386   7648   4547    718     33    328       C  
ATOM    897  CG  ASN A  71      92.689 114.242  19.828  1.00 60.62           C  
ANISOU  897  CG  ASN A  71     7296   9380   6354    819    -52    367       C  
ATOM    898  ND2 ASN A  71      92.424 114.459  18.553  1.00 53.04           N  
ANISOU  898  ND2 ASN A  71     6406   8426   5320    834    -90    440       N  
ATOM    899  OD1 ASN A  71      92.340 115.040  20.690  1.00 54.73           O  
ANISOU  899  OD1 ASN A  71     6575   8559   5661    891    -89    334       O  
ATOM    900  H   ASN A  71      95.080 113.079  18.226  1.00  0.00           H  
ATOM    901  HA  ASN A  71      95.050 114.293  20.802  1.00  0.00           H  
ATOM    902  HB2 ASN A  71      93.352 112.263  19.395  1.00  0.00           H  
ATOM    903  HB3 ASN A  71      93.112 112.583  21.100  1.00  0.00           H  
ATOM    904 HD21 ASN A  71      91.890 115.271  18.279  1.00  0.00           H  
ATOM    905 HD22 ASN A  71      92.756 113.812  17.851  1.00  0.00           H  
ATOM    906  N   LEU A  72      96.182 111.208  20.640  1.00 46.52           N  
ANISOU  906  N   LEU A  72     5311   7778   4586    521    204    284       N  
ATOM    907  CA  LEU A  72      96.936 110.207  21.388  1.00 45.55           C  
ANISOU  907  CA  LEU A  72     5114   7713   4480    510    252    232       C  
ATOM    908  C   LEU A  72      98.224 110.839  21.940  1.00 50.97           C  
ANISOU  908  C   LEU A  72     5789   8388   5192    452    277    220       C  
ATOM    909  O   LEU A  72      98.577 110.580  23.097  1.00 51.48           O  
ANISOU  909  O   LEU A  72     5799   8474   5286    477    281    171       O  
ATOM    910  CB  LEU A  72      97.247 108.969  20.522  1.00 44.84           C  
ANISOU  910  CB  LEU A  72     5002   7695   4342    491    297    225       C  
ATOM    911  CG  LEU A  72      97.986 107.802  21.204  1.00 46.52           C  
ANISOU  911  CG  LEU A  72     5161   7950   4563    514    340    175       C  
ATOM    912  CD1 LEU A  72      97.294 107.372  22.463  1.00 45.43           C  
ANISOU  912  CD1 LEU A  72     5011   7793   4458    568    323    148       C  
ATOM    913  CD2 LEU A  72      98.126 106.625  20.260  1.00 45.64           C  
ANISOU  913  CD2 LEU A  72     5053   7883   4405    512    377    158       C  
ATOM    914  H   LEU A  72      96.075 111.066  19.645  1.00  0.00           H  
ATOM    915  HA  LEU A  72      96.327 109.885  22.233  1.00  0.00           H  
ATOM    916  HB2 LEU A  72      96.322 108.598  20.080  1.00  0.00           H  
ATOM    917  HB3 LEU A  72      97.808 109.280  19.640  1.00  0.00           H  
ATOM    918  HG  LEU A  72      98.986 108.144  21.469  1.00  0.00           H  
ATOM    919 HD11 LEU A  72      97.844 106.547  22.917  1.00  0.00           H  
ATOM    920 HD12 LEU A  72      97.254 108.209  23.161  1.00  0.00           H  
ATOM    921 HD13 LEU A  72      96.281 107.047  22.228  1.00  0.00           H  
ATOM    922 HD21 LEU A  72      98.651 105.814  20.764  1.00  0.00           H  
ATOM    923 HD22 LEU A  72      97.137 106.284  19.955  1.00  0.00           H  
ATOM    924 HD23 LEU A  72      98.691 106.930  19.379  1.00  0.00           H  
ATOM    925  N   ALA A  73      98.896 111.692  21.127  1.00 48.19           N  
ANISOU  925  N   ALA A  73     5487   8009   4816    363    291    262       N  
ATOM    926  CA  ALA A  73     100.120 112.402  21.531  1.00 48.88           C  
ANISOU  926  CA  ALA A  73     5559   8097   4918    268    321    241       C  
ATOM    927  C   ALA A  73      99.811 113.401  22.644  1.00 54.03           C  
ANISOU  927  C   ALA A  73     6247   8654   5629    285    277    214       C  
ATOM    928  O   ALA A  73     100.582 113.492  23.595  1.00 54.45           O  
ANISOU  928  O   ALA A  73     6236   8747   5706    256    288    152       O  
ATOM    929  CB  ALA A  73     100.762 113.105  20.340  1.00 50.35           C  
ANISOU  929  CB  ALA A  73     5810   8270   5051    142    357    299       C  
ATOM    930  H   ALA A  73      98.561 111.868  20.191  1.00  0.00           H  
ATOM    931  HA  ALA A  73     100.829 111.669  21.917  1.00  0.00           H  
ATOM    932  HB1 ALA A  73     101.665 113.621  20.665  1.00  0.00           H  
ATOM    933  HB2 ALA A  73     101.019 112.369  19.579  1.00  0.00           H  
ATOM    934  HB3 ALA A  73     100.061 113.827  19.923  1.00  0.00           H  
ATOM    935  N   ILE A  74      98.661 114.109  22.551  1.00 51.51           N  
ANISOU  935  N   ILE A  74     6021   8223   5326    348    221    248       N  
ATOM    936  CA  ILE A  74      98.228 115.090  23.556  1.00 51.53           C  
ANISOU  936  CA  ILE A  74     6068   8126   5383    388    175    209       C  
ATOM    937  C   ILE A  74      97.981 114.384  24.914  1.00 56.79           C  
ANISOU  937  C   ILE A  74     6627   8873   6077    466    170    128       C  
ATOM    938  O   ILE A  74      98.488 114.880  25.915  1.00 56.66           O  
ANISOU  938  O   ILE A  74     6593   8845   6089    440    169     68       O  
ATOM    939  CB  ILE A  74      97.012 115.929  23.084  1.00 54.21           C  
ANISOU  939  CB  ILE A  74     6527   8345   5728    478    109    254       C  
ATOM    940  CG1 ILE A  74      97.416 116.852  21.921  1.00 55.66           C  
ANISOU  940  CG1 ILE A  74     6859   8416   5874    388    112    346       C  
ATOM    941  CG2 ILE A  74      96.417 116.754  24.235  1.00 54.45           C  
ANISOU  941  CG2 ILE A  74     6583   8291   5814    562     61    186       C  
ATOM    942  CD1 ILE A  74      96.247 117.343  21.046  1.00 62.72           C  
ANISOU  942  CD1 ILE A  74     7869   9227   6737    501     40    420       C  
ATOM    943  H   ILE A  74      98.049 113.976  21.759  1.00  0.00           H  
ATOM    944  HA  ILE A  74      99.056 115.783  23.702  1.00  0.00           H  
ATOM    945  HB  ILE A  74      96.245 115.244  22.724  1.00  0.00           H  
ATOM    946 HG12 ILE A  74      97.957 117.711  22.315  1.00  0.00           H  
ATOM    947 HG13 ILE A  74      98.147 116.342  21.294  1.00  0.00           H  
ATOM    948 HG21 ILE A  74      95.567 117.330  23.868  1.00  0.00           H  
ATOM    949 HG22 ILE A  74      96.086 116.085  25.029  1.00  0.00           H  
ATOM    950 HG23 ILE A  74      97.174 117.435  24.625  1.00  0.00           H  
ATOM    951 HD11 ILE A  74      96.631 117.985  20.254  1.00  0.00           H  
ATOM    952 HD12 ILE A  74      95.739 116.485  20.603  1.00  0.00           H  
ATOM    953 HD13 ILE A  74      95.543 117.904  21.660  1.00  0.00           H  
ATOM    954  N   SER A  75      97.272 113.217  24.957  1.00 54.45           N  
ANISOU  954  N   SER A  75     6268   8660   5762    542    174    125       N  
ATOM    955  CA  SER A  75      97.037 112.496  26.227  1.00 54.22           C  
ANISOU  955  CA  SER A  75     6161   8701   5739    599    178     66       C  
ATOM    956  C   SER A  75      98.338 111.950  26.824  1.00 60.33           C  
ANISOU  956  C   SER A  75     6870   9551   6502    557    211     37       C  
ATOM    957  O   SER A  75      98.416 111.751  28.033  1.00 61.33           O  
ANISOU  957  O   SER A  75     6955   9720   6629    591    205    -12       O  
ATOM    958  CB  SER A  75      96.017 111.376  26.075  1.00 56.56           C  
ANISOU  958  CB  SER A  75     6425   9056   6010    655    185     75       C  
ATOM    959  OG  SER A  75      96.287 110.532  24.973  1.00 66.69           O  
ANISOU  959  OG  SER A  75     7713  10369   7260    622    213    117       O  
ATOM    960  H   SER A  75      96.892 112.826  24.107  1.00  0.00           H  
ATOM    961  HA  SER A  75      96.629 113.214  26.939  1.00  0.00           H  
ATOM    962  HB2 SER A  75      95.020 111.805  25.966  1.00  0.00           H  
ATOM    963  HB3 SER A  75      95.992 110.781  26.988  1.00  0.00           H  
ATOM    964  HG  SER A  75      95.616 109.847  24.922  1.00  0.00           H  
ATOM    965  N   ASP A  76      99.364 111.744  26.001  1.00 58.04           N  
ANISOU  965  N   ASP A  76     6567   9296   6192    491    245     59       N  
ATOM    966  CA  ASP A  76     100.663 111.317  26.504  1.00 58.53           C  
ANISOU  966  CA  ASP A  76     6546   9455   6236    467    268     17       C  
ATOM    967  C   ASP A  76     101.358 112.507  27.163  1.00 62.47           C  
ANISOU  967  C   ASP A  76     7036   9942   6759    389    256    -35       C  
ATOM    968  O   ASP A  76     101.977 112.352  28.210  1.00 61.92           O  
ANISOU  968  O   ASP A  76     6893   9953   6681    407    245    -96       O  
ATOM    969  CB  ASP A  76     101.516 110.717  25.375  1.00 61.58           C  
ANISOU  969  CB  ASP A  76     6901   9911   6587    426    313     36       C  
ATOM    970  CG  ASP A  76     101.328 109.216  25.186  1.00 81.62           C  
ANISOU  970  CG  ASP A  76     9421  12496   9097    517    329     45       C  
ATOM    971  OD1 ASP A  76     101.076 108.512  26.201  1.00 83.97           O  
ANISOU  971  OD1 ASP A  76     9709  12805   9391    600    313     28       O  
ATOM    972  OD2 ASP A  76     101.500 108.730  24.032  1.00 87.79           O1-
ANISOU  972  OD2 ASP A  76    10209  13299   9848    499    362     66       O1-
ATOM    973  H   ASP A  76      99.252 111.884  25.007  1.00  0.00           H  
ATOM    974  HA  ASP A  76     100.504 110.549  27.261  1.00  0.00           H  
ATOM    975  HB2 ASP A  76     101.290 111.230  24.441  1.00  0.00           H  
ATOM    976  HB3 ASP A  76     102.568 110.928  25.565  1.00  0.00           H  
ATOM    977  N   LEU A  77     101.193 113.706  26.580  1.00 59.85           N  
ANISOU  977  N   LEU A  77     6792   9498   6450    307    251    -11       N  
ATOM    978  CA  LEU A  77     101.746 114.968  27.065  1.00 61.08           C  
ANISOU  978  CA  LEU A  77     6979   9596   6632    206    242    -61       C  
ATOM    979  C   LEU A  77     101.107 115.364  28.407  1.00 67.51           C  
ANISOU  979  C   LEU A  77     7800  10374   7477    283    197   -128       C  
ATOM    980  O   LEU A  77     101.825 115.806  29.308  1.00 68.90           O  
ANISOU  980  O   LEU A  77     7931  10592   7657    230    190   -209       O  
ATOM    981  CB  LEU A  77     101.522 116.054  26.005  1.00 62.10           C  
ANISOU  981  CB  LEU A  77     7252   9574   6772    117    246      3       C  
ATOM    982  CG  LEU A  77     102.653 117.042  25.731  1.00 68.96           C  
ANISOU  982  CG  LEU A  77     8154  10414   7635    -77    284    -16       C  
ATOM    983  CD1 LEU A  77     103.973 116.339  25.385  1.00 69.05           C  
ANISOU  983  CD1 LEU A  77     8021  10617   7596   -172    345    -43       C  
ATOM    984  CD2 LEU A  77     102.288 117.957  24.580  1.00 73.97           C  
ANISOU  984  CD2 LEU A  77     8970  10876   8261   -150    287     80       C  
ATOM    985  H   LEU A  77     100.648 113.785  25.733  1.00  0.00           H  
ATOM    986  HA  LEU A  77     102.819 114.843  27.213  1.00  0.00           H  
ATOM    987  HB2 LEU A  77     101.225 115.582  25.068  1.00  0.00           H  
ATOM    988  HB3 LEU A  77     100.616 116.609  26.248  1.00  0.00           H  
ATOM    989  HG  LEU A  77     102.806 117.650  26.622  1.00  0.00           H  
ATOM    990 HD11 LEU A  77     104.745 117.086  25.199  1.00  0.00           H  
ATOM    991 HD12 LEU A  77     104.276 115.704  26.217  1.00  0.00           H  
ATOM    992 HD13 LEU A  77     103.837 115.729  24.493  1.00  0.00           H  
ATOM    993 HD21 LEU A  77     103.104 118.656  24.396  1.00  0.00           H  
ATOM    994 HD22 LEU A  77     102.112 117.362  23.684  1.00  0.00           H  
ATOM    995 HD23 LEU A  77     101.384 118.513  24.830  1.00  0.00           H  
ATOM    996  N   PHE A  78      99.768 115.164  28.551  1.00 62.71           N  
ANISOU  996  N   PHE A  78     7232   9714   6882    405    167   -105       N  
ATOM    997  CA  PHE A  78      99.003 115.415  29.782  1.00 62.34           C  
ANISOU  997  CA  PHE A  78     7178   9660   6849    493    133   -172       C  
ATOM    998  C   PHE A  78      99.546 114.572  30.906  1.00 63.36           C  
ANISOU  998  C   PHE A  78     7199   9934   6939    518    141   -222       C  
ATOM    999  O   PHE A  78      99.798 115.083  31.990  1.00 63.81           O  
ANISOU  999  O   PHE A  78     7234  10016   6995    512    122   -305       O  
ATOM   1000  CB  PHE A  78      97.511 115.090  29.579  1.00 64.47           C  
ANISOU 1000  CB  PHE A  78     7471   9907   7120    609    113   -141       C  
ATOM   1001  CG  PHE A  78      96.635 116.171  28.990  1.00 67.50           C  
ANISOU 1001  CG  PHE A  78     7961  10149   7536    652     73   -126       C  
ATOM   1002  CD1 PHE A  78      97.178 117.198  28.221  1.00 71.93           C  
ANISOU 1002  CD1 PHE A  78     8635  10575   8118    571     66    -91       C  
ATOM   1003  CD2 PHE A  78      95.260 116.144  29.173  1.00 71.14           C  
ANISOU 1003  CD2 PHE A  78     8413  10620   7998    777     42   -144       C  
ATOM   1004  CE1 PHE A  78      96.365 118.192  27.674  1.00 74.52           C  
ANISOU 1004  CE1 PHE A  78     9091  10753   8468    637     19    -64       C  
ATOM   1005  CE2 PHE A  78      94.446 117.136  28.620  1.00 75.59           C  
ANISOU 1005  CE2 PHE A  78     9072  11063   8586    855     -8   -134       C  
ATOM   1006  CZ  PHE A  78      95.003 118.153  27.873  1.00 74.72           C  
ANISOU 1006  CZ  PHE A  78     9101  10794   8496    795    -26    -87       C  
ATOM   1007  H   PHE A  78      99.223 114.817  27.774  1.00  0.00           H  
ATOM   1008  HA  PHE A  78      99.102 116.467  30.051  1.00  0.00           H  
ATOM   1009  HB2 PHE A  78      97.420 114.188  28.975  1.00  0.00           H  
ATOM   1010  HB3 PHE A  78      97.084 114.761  30.526  1.00  0.00           H  
ATOM   1011  HD1 PHE A  78      98.242 117.232  28.042  1.00  0.00           H  
ATOM   1012  HD2 PHE A  78      94.808 115.350  29.748  1.00  0.00           H  
ATOM   1013  HE1 PHE A  78      96.805 118.991  27.096  1.00  0.00           H  
ATOM   1014  HE2 PHE A  78      93.378 117.108  28.779  1.00  0.00           H  
ATOM   1015  HZ  PHE A  78      94.374 118.918  27.443  1.00  0.00           H  
ATOM   1016  N   PHE A  79      99.754 113.279  30.630  1.00 57.55           N  
ANISOU 1016  N   PHE A  79     6409   9292   6165    550    165   -174       N  
ATOM   1017  CA  PHE A  79     100.331 112.297  31.545  1.00 56.88           C  
ANISOU 1017  CA  PHE A  79     6246   9336   6029    597    167   -198       C  
ATOM   1018  C   PHE A  79     101.752 112.711  31.936  1.00 58.71           C  
ANISOU 1018  C   PHE A  79     6404   9653   6248    530    160   -262       C  
ATOM   1019  O   PHE A  79     102.099 112.643  33.112  1.00 57.03           O  
ANISOU 1019  O   PHE A  79     6139   9530   5998    563    135   -322       O  
ATOM   1020  CB  PHE A  79     100.353 110.927  30.855  1.00 58.58           C  
ANISOU 1020  CB  PHE A  79     6454   9590   6215    643    196   -129       C  
ATOM   1021  CG  PHE A  79     100.338 109.735  31.769  1.00 61.10           C  
ANISOU 1021  CG  PHE A  79     6754   9984   6476    730    194   -121       C  
ATOM   1022  CD1 PHE A  79     101.518 109.181  32.225  1.00 66.40           C  
ANISOU 1022  CD1 PHE A  79     7367  10760   7104    769    183   -141       C  
ATOM   1023  CD2 PHE A  79      99.141 109.109  32.101  1.00 64.21           C  
ANISOU 1023  CD2 PHE A  79     7197  10350   6851    773    206    -90       C  
ATOM   1024  CE1 PHE A  79     101.503 108.047  33.042  1.00 68.13           C  
ANISOU 1024  CE1 PHE A  79     7602  11027   7257    867    175   -116       C  
ATOM   1025  CE2 PHE A  79      99.125 107.975  32.915  1.00 67.31           C  
ANISOU 1025  CE2 PHE A  79     7607  10790   7178    837    212    -65       C  
ATOM   1026  CZ  PHE A  79     100.307 107.437  33.360  1.00 66.05           C  
ANISOU 1026  CZ  PHE A  79     7416  10705   6973    891    194    -69       C  
ATOM   1027  H   PHE A  79      99.505 112.910  29.723  1.00  0.00           H  
ATOM   1028  HA  PHE A  79      99.714 112.238  32.442  1.00  0.00           H  
ATOM   1029  HB2 PHE A  79      99.514 110.860  30.162  1.00  0.00           H  
ATOM   1030  HB3 PHE A  79     101.222 110.868  30.201  1.00  0.00           H  
ATOM   1031  HD1 PHE A  79     102.464 109.625  31.952  1.00  0.00           H  
ATOM   1032  HD2 PHE A  79      98.206 109.501  31.729  1.00  0.00           H  
ATOM   1033  HE1 PHE A  79     102.429 107.646  33.425  1.00  0.00           H  
ATOM   1034  HE2 PHE A  79      98.185 107.522  33.192  1.00  0.00           H  
ATOM   1035  HZ  PHE A  79     100.302 106.538  33.960  1.00  0.00           H  
ATOM   1036  N   LEU A  80     102.552 113.179  30.941  1.00 55.46           N  
ANISOU 1036  N   LEU A  80     5988   9228   5857    424    183   -255       N  
ATOM   1037  CA  LEU A  80     103.946 113.610  31.092  1.00 55.98           C  
ANISOU 1037  CA  LEU A  80     5965   9397   5906    322    189   -326       C  
ATOM   1038  C   LEU A  80     104.100 114.825  32.019  1.00 60.01           C  
ANISOU 1038  C   LEU A  80     6487   9879   6436    244    162   -421       C  
ATOM   1039  O   LEU A  80     105.010 114.817  32.846  1.00 59.00           O  
ANISOU 1039  O   LEU A  80     6253   9893   6271    222    144   -507       O  
ATOM   1040  CB  LEU A  80     104.578 113.931  29.716  1.00 56.23           C  
ANISOU 1040  CB  LEU A  80     6005   9413   5947    196    237   -293       C  
ATOM   1041  CG  LEU A  80     105.218 112.772  28.962  1.00 59.41           C  
ANISOU 1041  CG  LEU A  80     6324   9939   6307    240    269   -263       C  
ATOM   1042  CD1 LEU A  80     105.159 112.985  27.465  1.00 58.43           C  
ANISOU 1042  CD1 LEU A  80     6262   9751   6188    152    319   -195       C  
ATOM   1043  CD2 LEU A  80     106.632 112.565  29.390  1.00 63.80           C  
ANISOU 1043  CD2 LEU A  80     6723  10698   6821    215    271   -351       C  
ATOM   1044  H   LEU A  80     102.195 113.254  30.000  1.00  0.00           H  
ATOM   1045  HA  LEU A  80     104.505 112.783  31.530  1.00  0.00           H  
ATOM   1046  HB2 LEU A  80     103.829 114.404  29.080  1.00  0.00           H  
ATOM   1047  HB3 LEU A  80     105.311 114.730  29.836  1.00  0.00           H  
ATOM   1048  HG  LEU A  80     104.659 111.867  29.197  1.00  0.00           H  
ATOM   1049 HD11 LEU A  80     105.625 112.140  26.959  1.00  0.00           H  
ATOM   1050 HD12 LEU A  80     104.118 113.069  27.151  1.00  0.00           H  
ATOM   1051 HD13 LEU A  80     105.690 113.901  27.207  1.00  0.00           H  
ATOM   1052 HD21 LEU A  80     107.061 111.731  28.835  1.00  0.00           H  
ATOM   1053 HD22 LEU A  80     107.208 113.469  29.192  1.00  0.00           H  
ATOM   1054 HD23 LEU A  80     106.660 112.343  30.457  1.00  0.00           H  
ATOM   1055  N   LEU A  81     103.231 115.861  31.877  1.00 58.05           N  
ANISOU 1055  N   LEU A  81     6366   9450   6241    211    154   -416       N  
ATOM   1056  CA  LEU A  81     103.268 117.101  32.687  1.00 59.72           C  
ANISOU 1056  CA  LEU A  81     6623   9590   6478    139    129   -516       C  
ATOM   1057  C   LEU A  81     103.261 116.826  34.211  1.00 63.16           C  
ANISOU 1057  C   LEU A  81     6977  10151   6871    223     91   -607       C  
ATOM   1058  O   LEU A  81     103.824 117.625  34.957  1.00 64.21           O  
ANISOU 1058  O   LEU A  81     7089  10307   7001    138     74   -719       O  
ATOM   1059  CB  LEU A  81     102.091 118.055  32.338  1.00 60.34           C  
ANISOU 1059  CB  LEU A  81     6868   9442   6616    165    114   -489       C  
ATOM   1060  CG  LEU A  81     102.054 118.648  30.912  1.00 66.25           C  
ANISOU 1060  CG  LEU A  81     7742  10034   7396     76    140   -399       C  
ATOM   1061  CD1 LEU A  81     100.624 118.928  30.459  1.00 66.43           C  
ANISOU 1061  CD1 LEU A  81     7890   9900   7451    204    109   -335       C  
ATOM   1062  CD2 LEU A  81     102.930 119.891  30.780  1.00 69.91           C  
ANISOU 1062  CD2 LEU A  81     8285  10397   7881   -122    156   -452       C  
ATOM   1063  H   LEU A  81     102.500 115.815  31.182  1.00  0.00           H  
ATOM   1064  HA  LEU A  81     104.195 117.623  32.450  1.00  0.00           H  
ATOM   1065  HB2 LEU A  81     101.147 117.549  32.540  1.00  0.00           H  
ATOM   1066  HB3 LEU A  81     102.063 118.868  33.064  1.00  0.00           H  
ATOM   1067  HG  LEU A  81     102.462 117.894  30.239  1.00  0.00           H  
ATOM   1068 HD11 LEU A  81     100.635 119.344  29.452  1.00  0.00           H  
ATOM   1069 HD12 LEU A  81     100.053 118.000  30.461  1.00  0.00           H  
ATOM   1070 HD13 LEU A  81     100.159 119.641  31.141  1.00  0.00           H  
ATOM   1071 HD21 LEU A  81     102.871 120.271  29.761  1.00  0.00           H  
ATOM   1072 HD22 LEU A  81     102.582 120.657  31.474  1.00  0.00           H  
ATOM   1073 HD23 LEU A  81     103.964 119.634  31.013  1.00  0.00           H  
ATOM   1074  N   THR A  82     102.649 115.687  34.654  1.00 57.21           N  
ANISOU 1074  N   THR A  82     6185   9479   6075    373     82   -559       N  
ATOM   1075  CA  THR A  82     102.525 115.268  36.053  1.00 55.96           C  
ANISOU 1075  CA  THR A  82     5968   9443   5851    462     51   -617       C  
ATOM   1076  C   THR A  82     103.809 114.644  36.594  1.00 59.81           C  
ANISOU 1076  C   THR A  82     6327  10131   6266    463     32   -655       C  
ATOM   1077  O   THR A  82     104.098 114.805  37.778  1.00 61.18           O  
ANISOU 1077  O   THR A  82     6448  10415   6381    482     -5   -743       O  
ATOM   1078  CB  THR A  82     101.361 114.272  36.244  1.00 57.10           C  
ANISOU 1078  CB  THR A  82     6143   9587   5966    595     61   -538       C  
ATOM   1079  CG2 THR A  82     100.043 114.747  35.614  1.00 55.25           C  
ANISOU 1079  CG2 THR A  82     6004   9197   5793    618     74   -504       C  
ATOM   1080  OG1 THR A  82     101.731 112.968  35.781  1.00 47.59           O  
ANISOU 1080  OG1 THR A  82     4904   8453   4724    646     77   -449       O  
ATOM   1081  H   THR A  82     102.231 115.049  33.992  1.00  0.00           H  
ATOM   1082  HA  THR A  82     102.307 116.154  36.650  1.00  0.00           H  
ATOM   1083  HB  THR A  82     101.188 114.190  37.317  1.00  0.00           H  
ATOM   1084  HG1 THR A  82     100.996 112.363  35.907  1.00  0.00           H  
ATOM   1085 HG21 THR A  82      99.268 114.000  35.785  1.00  0.00           H  
ATOM   1086 HG22 THR A  82      99.743 115.692  36.066  1.00  0.00           H  
ATOM   1087 HG23 THR A  82     100.182 114.886  34.541  1.00  0.00           H  
ATOM   1088  N   VAL A  83     104.552 113.913  35.744  1.00 55.09           N  
ANISOU 1088  N   VAL A  83     5674   9597   5659    460     51   -599       N  
ATOM   1089  CA  VAL A  83     105.784 113.177  36.078  1.00 54.98           C  
ANISOU 1089  CA  VAL A  83     5526   9790   5574    500     27   -631       C  
ATOM   1090  C   VAL A  83     106.836 114.065  36.840  1.00 60.72           C  
ANISOU 1090  C   VAL A  83     6145  10656   6273    392     -6   -777       C  
ATOM   1091  O   VAL A  83     107.324 113.573  37.866  1.00 60.83           O  
ANISOU 1091  O   VAL A  83     6069  10845   6199    484    -57   -825       O  
ATOM   1092  CB  VAL A  83     106.374 112.472  34.835  1.00 57.47           C  
ANISOU 1092  CB  VAL A  83     5803  10134   5899    503     63   -568       C  
ATOM   1093  CG1 VAL A  83     107.745 111.868  35.116  1.00 58.09           C  
ANISOU 1093  CG1 VAL A  83     5722  10445   5906    554     34   -627       C  
ATOM   1094  CG2 VAL A  83     105.412 111.402  34.311  1.00 55.55           C  
ANISOU 1094  CG2 VAL A  83     5656   9788   5662    621     85   -445       C  
ATOM   1095  H   VAL A  83     104.280 113.832  34.775  1.00  0.00           H  
ATOM   1096  HA  VAL A  83     105.490 112.386  36.769  1.00  0.00           H  
ATOM   1097  HB  VAL A  83     106.495 113.222  34.054  1.00  0.00           H  
ATOM   1098 HG11 VAL A  83     108.121 111.383  34.215  1.00  0.00           H  
ATOM   1099 HG12 VAL A  83     108.435 112.656  35.418  1.00  0.00           H  
ATOM   1100 HG13 VAL A  83     107.662 111.132  35.916  1.00  0.00           H  
ATOM   1101 HG21 VAL A  83     105.847 110.919  33.437  1.00  0.00           H  
ATOM   1102 HG22 VAL A  83     105.237 110.657  35.087  1.00  0.00           H  
ATOM   1103 HG23 VAL A  83     104.466 111.868  34.035  1.00  0.00           H  
ATOM   1104  N   PRO A  84     107.146 115.351  36.476  1.00 58.63           N  
ANISOU 1104  N   PRO A  84     5896  10314   6066    203     17   -852       N  
ATOM   1105  CA  PRO A  84     108.119 116.123  37.287  1.00 59.79           C  
ANISOU 1105  CA  PRO A  84     5937  10602   6177     84    -14  -1007       C  
ATOM   1106  C   PRO A  84     107.648 116.402  38.715  1.00 63.21           C  
ANISOU 1106  C   PRO A  84     6387  11064   6564    150    -68  -1087       C  
ATOM   1107  O   PRO A  84     108.492 116.567  39.590  1.00 64.25           O  
ANISOU 1107  O   PRO A  84     6396  11391   6625    121   -112  -1207       O  
ATOM   1108  CB  PRO A  84     108.266 117.445  36.522  1.00 62.33           C  
ANISOU 1108  CB  PRO A  84     6342  10761   6581   -144     34  -1048       C  
ATOM   1109  CG  PRO A  84     107.811 117.142  35.137  1.00 65.95           C  
ANISOU 1109  CG  PRO A  84     6891  11077   7092   -138     88   -907       C  
ATOM   1110  CD  PRO A  84     106.694 116.152  35.317  1.00 60.09           C  
ANISOU 1110  CD  PRO A  84     6206  10286   6340     79     69   -801       C  
ATOM   1111  HA  PRO A  84     109.076 115.602  37.310  1.00  0.00           H  
ATOM   1112  HB2 PRO A  84     107.608 118.193  36.964  1.00  0.00           H  
ATOM   1113  HB3 PRO A  84     109.317 117.736  36.503  1.00  0.00           H  
ATOM   1114  HG2 PRO A  84     107.419 118.050  34.679  1.00  0.00           H  
ATOM   1115  HG3 PRO A  84     108.626 116.672  34.584  1.00  0.00           H  
ATOM   1116  HD2 PRO A  84     106.637 115.510  34.438  1.00  0.00           H  
ATOM   1117  HD3 PRO A  84     105.780 116.684  35.581  1.00  0.00           H  
ATOM   1118  N   PHE A  85     106.314 116.450  38.950  1.00 57.48           N  
ANISOU 1118  N   PHE A  85     5797  10173   5866    239    -62  -1031       N  
ATOM   1119  CA  PHE A  85     105.732 116.700  40.261  1.00 57.14           C  
ANISOU 1119  CA  PHE A  85     5776  10160   5773    307    -99  -1106       C  
ATOM   1120  C   PHE A  85     105.834 115.463  41.169  1.00 61.94           C  
ANISOU 1120  C   PHE A  85     6311  10966   6258    475   -140  -1065       C  
ATOM   1121  O   PHE A  85     106.097 115.622  42.371  1.00 61.93           O  
ANISOU 1121  O   PHE A  85     6253  11109   6167    497   -187  -1162       O  
ATOM   1122  CB  PHE A  85     104.281 117.150  40.118  1.00 57.95           C  
ANISOU 1122  CB  PHE A  85     6030  10047   5941    349    -73  -1068       C  
ATOM   1123  CG  PHE A  85     104.127 118.495  39.447  1.00 59.97           C  
ANISOU 1123  CG  PHE A  85     6394  10090   6302    212    -52  -1119       C  
ATOM   1124  CD1 PHE A  85     104.148 119.670  40.190  1.00 64.25           C  
ANISOU 1124  CD1 PHE A  85     6977  10578   6856    131    -72  -1271       C  
ATOM   1125  CD2 PHE A  85     103.923 118.587  38.078  1.00 61.35           C  
ANISOU 1125  CD2 PHE A  85     6650  10106   6556    168    -13  -1012       C  
ATOM   1126  CE1 PHE A  85     103.968 120.916  39.569  1.00 66.08           C  
ANISOU 1126  CE1 PHE A  85     7351  10572   7184     13    -54  -1308       C  
ATOM   1127  CE2 PHE A  85     103.767 119.833  37.456  1.00 64.79           C  
ANISOU 1127  CE2 PHE A  85     7219  10323   7075     50      2  -1041       C  
ATOM   1128  CZ  PHE A  85     103.785 120.989  38.206  1.00 64.25           C  
ANISOU 1128  CZ  PHE A  85     7212  10177   7025    -24    -18  -1184       C  
ATOM   1129  H   PHE A  85     105.662 116.308  38.191  1.00  0.00           H  
ATOM   1130  HA  PHE A  85     106.291 117.509  40.730  1.00  0.00           H  
ATOM   1131  HB2 PHE A  85     103.723 116.400  39.557  1.00  0.00           H  
ATOM   1132  HB3 PHE A  85     103.813 117.181  41.101  1.00  0.00           H  
ATOM   1133  HD1 PHE A  85     104.304 119.631  41.258  1.00  0.00           H  
ATOM   1134  HD2 PHE A  85     103.883 117.691  37.476  1.00  0.00           H  
ATOM   1135  HE1 PHE A  85     103.974 121.819  40.162  1.00  0.00           H  
ATOM   1136  HE2 PHE A  85     103.632 119.890  36.387  1.00  0.00           H  
ATOM   1137  HZ  PHE A  85     103.656 121.950  37.729  1.00  0.00           H  
ATOM   1138  N   TRP A  86     105.647 114.234  40.596  1.00 58.12           N  
ANISOU 1138  N   TRP A  86     5841  10482   5760    590   -123   -920       N  
ATOM   1139  CA  TRP A  86     105.759 112.956  41.326  1.00 57.25           C  
ANISOU 1139  CA  TRP A  86     5703  10518   5533    755   -158   -854       C  
ATOM   1140  C   TRP A  86     107.206 112.708  41.741  1.00 63.08           C  
ANISOU 1140  C   TRP A  86     6287  11492   6187    780   -220   -927       C  
ATOM   1141  O   TRP A  86     107.447 112.106  42.792  1.00 64.44           O  
ANISOU 1141  O   TRP A  86     6426  11824   6234    902   -278   -931       O  
ATOM   1142  CB  TRP A  86     105.237 111.757  40.502  1.00 54.45           C  
ANISOU 1142  CB  TRP A  86     5425  10069   5195    854   -120   -694       C  
ATOM   1143  CG  TRP A  86     103.853 111.896  39.909  1.00 54.14           C  
ANISOU 1143  CG  TRP A  86     5509   9828   5235    829    -62   -624       C  
ATOM   1144  CD1 TRP A  86     103.493 111.627  38.620  1.00 56.10           C  
ANISOU 1144  CD1 TRP A  86     5809   9943   5563    809    -16   -538       C  
ATOM   1145  CD2 TRP A  86     102.638 112.271  40.593  1.00 53.30           C  
ANISOU 1145  CD2 TRP A  86     5473   9659   5120    835    -47   -642       C  
ATOM   1146  CE2 TRP A  86     101.589 112.218  39.643  1.00 56.41           C  
ANISOU 1146  CE2 TRP A  86     5949   9892   5594    822      3   -568       C  
ATOM   1147  CE3 TRP A  86     102.335 112.653  41.912  1.00 54.86           C  
ANISOU 1147  CE3 TRP A  86     5663   9942   5240    853    -71   -724       C  
ATOM   1148  NE1 TRP A  86     102.137 111.819  38.452  1.00 54.61           N  
ANISOU 1148  NE1 TRP A  86     5712   9620   5417    804     19   -503       N  
ATOM   1149  CZ2 TRP A  86     100.264 112.536  39.970  1.00 55.64           C  
ANISOU 1149  CZ2 TRP A  86     5906   9729   5505    834     29   -581       C  
ATOM   1150  CZ3 TRP A  86     101.027 112.986  42.233  1.00 56.18           C  
ANISOU 1150  CZ3 TRP A  86     5893  10034   5417    859    -38   -739       C  
ATOM   1151  CH2 TRP A  86     100.007 112.922  41.276  1.00 56.03           C  
ANISOU 1151  CH2 TRP A  86     5939   9867   5483    854     11   -669       C  
ATOM   1152  H   TRP A  86     105.417 114.163  39.615  1.00  0.00           H  
ATOM   1153  HA  TRP A  86     105.157 113.032  42.231  1.00  0.00           H  
ATOM   1154  HB2 TRP A  86     105.278 110.857  41.114  1.00  0.00           H  
ATOM   1155  HB3 TRP A  86     105.947 111.533  39.706  1.00  0.00           H  
ATOM   1156  HD1 TRP A  86     104.240 111.313  37.905  1.00  0.00           H  
ATOM   1157  HE1 TRP A  86     101.713 111.661  37.549  1.00  0.00           H  
ATOM   1158  HE3 TRP A  86     103.115 112.683  42.657  1.00  0.00           H  
ATOM   1159  HZ2 TRP A  86      99.492 112.475  39.217  1.00  0.00           H  
ATOM   1160  HZ3 TRP A  86     100.781 113.301  43.236  1.00  0.00           H  
ATOM   1161  HH2 TRP A  86      99.002 113.181  41.574  1.00  0.00           H  
ATOM   1162  N   ALA A  87     108.162 113.197  40.917  1.00 59.26           N  
ANISOU 1162  N   ALA A  87     5706  11048   5761    661   -207   -989       N  
ATOM   1163  CA  ALA A  87     109.606 113.100  41.146  1.00 60.51           C  
ANISOU 1163  CA  ALA A  87     5680  11462   5851    656   -259  -1087       C  
ATOM   1164  C   ALA A  87     110.012 113.907  42.363  1.00 64.70           C  
ANISOU 1164  C   ALA A  87     6130  12144   6310    591   -316  -1246       C  
ATOM   1165  O   ALA A  87     110.763 113.401  43.194  1.00 66.38           O  
ANISOU 1165  O   ALA A  87     6225  12597   6397    703   -393  -1292       O  
ATOM   1166  CB  ALA A  87     110.370 113.598  39.922  1.00 61.45           C  
ANISOU 1166  CB  ALA A  87     5721  11575   6053    491   -208  -1129       C  
ATOM   1167  H   ALA A  87     107.901 113.674  40.066  1.00  0.00           H  
ATOM   1168  HA  ALA A  87     109.864 112.055  41.317  1.00  0.00           H  
ATOM   1169  HB1 ALA A  87     111.442 113.521  40.106  1.00  0.00           H  
ATOM   1170  HB2 ALA A  87     110.105 112.992  39.056  1.00  0.00           H  
ATOM   1171  HB3 ALA A  87     110.109 114.640  39.730  1.00  0.00           H  
ATOM   1172  N   HIS A  88     109.514 115.162  42.467  1.00 59.47           N  
ANISOU 1172  N   HIS A  88     5540  11338   5720    421   -285  -1332       N  
ATOM   1173  CA  HIS A  88     109.801 116.053  43.586  1.00 60.17           C  
ANISOU 1173  CA  HIS A  88     5574  11536   5751    334   -331  -1503       C  
ATOM   1174  C   HIS A  88     109.211 115.506  44.862  1.00 62.01           C  
ANISOU 1174  C   HIS A  88     5843  11854   5862    506   -384  -1483       C  
ATOM   1175  O   HIS A  88     109.892 115.515  45.893  1.00 61.67           O  
ANISOU 1175  O   HIS A  88     5686  12049   5696    535   -457  -1591       O  
ATOM   1176  CB  HIS A  88     109.275 117.476  43.335  1.00 61.32           C  
ANISOU 1176  CB  HIS A  88     5834  11453   6009    136   -281  -1589       C  
ATOM   1177  CG  HIS A  88     109.620 118.416  44.448  1.00 66.79           C  
ANISOU 1177  CG  HIS A  88     6479  12250   6648     32   -326  -1788       C  
ATOM   1178  CD2 HIS A  88     108.885 118.862  45.493  1.00 68.61           C  
ANISOU 1178  CD2 HIS A  88     6784  12447   6839     70   -348  -1865       C  
ATOM   1179  ND1 HIS A  88     110.917 118.908  44.578  1.00 70.49           N  
ANISOU 1179  ND1 HIS A  88     6784  12917   7081   -129   -354  -1944       N  
ATOM   1180  CE1 HIS A  88     110.921 119.638  45.676  1.00 71.08           C  
ANISOU 1180  CE1 HIS A  88     6850  13058   7099   -188   -396  -2108       C  
ATOM   1181  NE2 HIS A  88     109.726 119.657  46.254  1.00 70.39           N  
ANISOU 1181  NE2 HIS A  88     6907  12832   7007    -68   -393  -2070       N  
ATOM   1182  H   HIS A  88     108.909 115.528  41.746  1.00  0.00           H  
ATOM   1183  HA  HIS A  88     110.882 116.108  43.708  1.00  0.00           H  
ATOM   1184  HB2 HIS A  88     109.687 117.855  42.400  1.00  0.00           H  
ATOM   1185  HB3 HIS A  88     108.193 117.445  43.208  1.00  0.00           H  
ATOM   1186  HD1 HIS A  88     111.618 118.671  43.890  1.00  0.00           H  
ATOM   1187  HD2 HIS A  88     107.850 118.572  45.587  1.00  0.00           H  
ATOM   1188  HE1 HIS A  88     111.829 120.127  45.996  1.00  0.00           H  
ATOM   1189  N   TYR A  89     107.929 115.067  44.791  1.00 56.53           N  
ANISOU 1189  N   TYR A  89     5306  10978   5193    605   -342  -1351       N  
ATOM   1190  CA  TYR A  89     107.176 114.461  45.891  1.00 55.87           C  
ANISOU 1190  CA  TYR A  89     5286  10952   4992    752   -366  -1303       C  
ATOM   1191  C   TYR A  89     107.975 113.253  46.457  1.00 60.97           C  
ANISOU 1191  C   TYR A  89     5851  11831   5484    921   -439  -1241       C  
ATOM   1192  O   TYR A  89     108.234 113.218  47.667  1.00 61.25           O  
ANISOU 1192  O   TYR A  89     5840  12057   5375    981   -505  -1309       O  
ATOM   1193  CB  TYR A  89     105.778 114.075  45.384  1.00 54.46           C  
ANISOU 1193  CB  TYR A  89     5263  10550   4880    802   -294  -1163       C  
ATOM   1194  CG  TYR A  89     104.858 113.371  46.357  1.00 54.40           C  
ANISOU 1194  CG  TYR A  89     5335  10583   4753    925   -292  -1091       C  
ATOM   1195  CD1 TYR A  89     104.893 113.660  47.722  1.00 57.51           C  
ANISOU 1195  CD1 TYR A  89     5698  11141   5012    947   -335  -1193       C  
ATOM   1196  CD2 TYR A  89     103.881 112.494  45.905  1.00 53.51           C  
ANISOU 1196  CD2 TYR A  89     5331  10344   4657    994   -235   -933       C  
ATOM   1197  CE1 TYR A  89     104.037 113.022  48.617  1.00 58.59           C  
ANISOU 1197  CE1 TYR A  89     5913  11326   5021   1041   -321  -1121       C  
ATOM   1198  CE2 TYR A  89     103.016 111.854  46.788  1.00 54.79           C  
ANISOU 1198  CE2 TYR A  89     5570  10547   4701   1071   -217   -866       C  
ATOM   1199  CZ  TYR A  89     103.088 112.129  48.143  1.00 65.10           C  
ANISOU 1199  CZ  TYR A  89     6848  12023   5865   1093   -257   -956       C  
ATOM   1200  OH  TYR A  89     102.217 111.500  48.997  1.00 67.86           O  
ANISOU 1200  OH  TYR A  89     7279  12421   6083   1152   -227   -885       O  
ATOM   1201  H   TYR A  89     107.415 115.147  43.925  1.00  0.00           H  
ATOM   1202  HA  TYR A  89     107.065 115.202  46.682  1.00  0.00           H  
ATOM   1203  HB2 TYR A  89     105.278 114.965  44.999  1.00  0.00           H  
ATOM   1204  HB3 TYR A  89     105.877 113.470  44.484  1.00  0.00           H  
ATOM   1205  HD1 TYR A  89     105.593 114.390  48.101  1.00  0.00           H  
ATOM   1206  HD2 TYR A  89     103.780 112.296  44.849  1.00  0.00           H  
ATOM   1207  HE1 TYR A  89     104.115 113.224  49.675  1.00  0.00           H  
ATOM   1208  HE2 TYR A  89     102.291 111.147  46.415  1.00  0.00           H  
ATOM   1209  HH  TYR A  89     101.637 110.923  48.494  1.00  0.00           H  
ATOM   1210  N   ALA A  90     108.451 112.340  45.562  1.00 56.99           N  
ANISOU 1210  N   ALA A  90     5326  11321   5008   1001   -435  -1128       N  
ATOM   1211  CA  ALA A  90     109.301 111.191  45.912  1.00 57.23           C  
ANISOU 1211  CA  ALA A  90     5290  11549   4907   1190   -511  -1071       C  
ATOM   1212  C   ALA A  90     110.537 111.628  46.713  1.00 63.00           C  
ANISOU 1212  C   ALA A  90     5827  12579   5531   1183   -606  -1236       C  
ATOM   1213  O   ALA A  90     110.812 111.062  47.768  1.00 64.48           O  
ANISOU 1213  O   ALA A  90     5994  12952   5553   1339   -690  -1226       O  
ATOM   1214  CB  ALA A  90     109.747 110.459  44.649  1.00 56.89           C  
ANISOU 1214  CB  ALA A  90     5229  11445   4940   1243   -484   -979       C  
ATOM   1215  H   ALA A  90     108.223 112.428  44.582  1.00  0.00           H  
ATOM   1216  HA  ALA A  90     108.718 110.503  46.524  1.00  0.00           H  
ATOM   1217  HB1 ALA A  90     110.376 109.611  44.923  1.00  0.00           H  
ATOM   1218  HB2 ALA A  90     108.872 110.101  44.107  1.00  0.00           H  
ATOM   1219  HB3 ALA A  90     110.314 111.140  44.014  1.00  0.00           H  
ATOM   1220  N   ALA A  91     111.239 112.662  46.225  1.00 59.84           N  
ANISOU 1220  N   ALA A  91     5293  12226   5216    990   -592  -1390       N  
ATOM   1221  CA  ALA A  91     112.478 113.232  46.766  1.00 62.22           C  
ANISOU 1221  CA  ALA A  91     5382  12818   5441    919   -667  -1581       C  
ATOM   1222  C   ALA A  91     112.292 114.038  48.042  1.00 68.04           C  
ANISOU 1222  C   ALA A  91     6111  13652   6090    849   -712  -1723       C  
ATOM   1223  O   ALA A  91     113.194 114.045  48.870  1.00 69.19           O  
ANISOU 1223  O   ALA A  91     6096  14094   6098    890   -807  -1843       O  
ATOM   1224  CB  ALA A  91     113.114 114.129  45.719  1.00 63.23           C  
ANISOU 1224  CB  ALA A  91     5407  12917   5702    684   -609  -1689       C  
ATOM   1225  H   ALA A  91     110.924 113.139  45.392  1.00  0.00           H  
ATOM   1226  HA  ALA A  91     113.166 112.414  46.978  1.00  0.00           H  
ATOM   1227  HB1 ALA A  91     114.035 114.556  46.115  1.00  0.00           H  
ATOM   1228  HB2 ALA A  91     113.339 113.543  44.827  1.00  0.00           H  
ATOM   1229  HB3 ALA A  91     112.424 114.932  45.460  1.00  0.00           H  
ATOM   1230  N   ALA A  92     111.158 114.761  48.175  1.00 64.40           N  
ANISOU 1230  N   ALA A  92     5808  12957   5705    746   -645  -1728       N  
ATOM   1231  CA  ALA A  92     110.856 115.624  49.316  1.00 64.31           C  
ANISOU 1231  CA  ALA A  92     5809  12998   5625    670   -671  -1879       C  
ATOM   1232  C   ALA A  92     109.447 115.317  49.859  1.00 67.06           C  
ANISOU 1232  C   ALA A  92     6344  13194   5940    776   -633  -1768       C  
ATOM   1233  O   ALA A  92     109.241 114.222  50.391  1.00 66.89           O  
ANISOU 1233  O   ALA A  92     6364  13263   5789    965   -667  -1636       O  
ATOM   1234  CB  ALA A  92     110.984 117.084  48.904  1.00 65.12           C  
ANISOU 1234  CB  ALA A  92     5906  12972   5864    403   -621  -2049       C  
ATOM   1235  H   ALA A  92     110.449 114.727  47.456  1.00  0.00           H  
ATOM   1236  HA  ALA A  92     111.582 115.422  50.103  1.00  0.00           H  
ATOM   1237  HB1 ALA A  92     110.759 117.724  49.757  1.00  0.00           H  
ATOM   1238  HB2 ALA A  92     112.001 117.278  48.564  1.00  0.00           H  
ATOM   1239  HB3 ALA A  92     110.285 117.296  48.096  1.00  0.00           H  
ATOM   1240  N   GLN A  93     108.493 116.269  49.721  1.00 62.09           N  
ANISOU 1240  N   GLN A  93     5831  12339   5423    657   -561  -1824       N  
ATOM   1241  CA  GLN A  93     107.098 116.151  50.145  1.00 60.38           C  
ANISOU 1241  CA  GLN A  93     5765  11987   5191    730   -511  -1752       C  
ATOM   1242  C   GLN A  93     106.173 116.882  49.152  1.00 64.34           C  
ANISOU 1242  C   GLN A  93     6385  12176   5885    633   -421  -1736       C  
ATOM   1243  O   GLN A  93     106.656 117.385  48.133  1.00 64.04           O  
ANISOU 1243  O   GLN A  93     6331  12022   5981    514   -400  -1753       O  
ATOM   1244  CB  GLN A  93     106.918 116.701  51.563  1.00 63.08           C  
ANISOU 1244  CB  GLN A  93     6092  12483   5395    727   -550  -1910       C  
ATOM   1245  CG  GLN A  93     107.363 118.153  51.751  1.00 77.19           C  
ANISOU 1245  CG  GLN A  93     7829  14256   7243    539   -562  -2155       C  
ATOM   1246  CD  GLN A  93     106.979 118.742  53.082  1.00 88.87           C  
ANISOU 1246  CD  GLN A  93     9319  15850   8600    540   -586  -2321       C  
ATOM   1247  NE2 GLN A  93     106.963 120.060  53.156  1.00 81.60           N  
ANISOU 1247  NE2 GLN A  93     8420  14823   7763    383   -573  -2526       N  
ATOM   1248  OE1 GLN A  93     106.715 118.037  54.056  1.00 83.87           O  
ANISOU 1248  OE1 GLN A  93     8683  15395   7787    673   -616  -2272       O  
ATOM   1249  H   GLN A  93     108.722 117.155  49.293  1.00  0.00           H  
ATOM   1250  HA  GLN A  93     106.830 115.094  50.150  1.00  0.00           H  
ATOM   1251  HB2 GLN A  93     107.454 116.065  52.267  1.00  0.00           H  
ATOM   1252  HB3 GLN A  93     105.874 116.603  51.857  1.00  0.00           H  
ATOM   1253  HG2 GLN A  93     108.444 118.219  51.626  1.00  0.00           H  
ATOM   1254  HG3 GLN A  93     106.947 118.766  50.951  1.00  0.00           H  
ATOM   1255 HE21 GLN A  93     106.712 120.515  54.023  1.00  0.00           H  
ATOM   1256 HE22 GLN A  93     107.200 120.615  52.346  1.00  0.00           H  
ATOM   1257  N   TRP A  94     104.853 116.940  49.430  1.00 60.08           N  
ANISOU 1257  N   TRP A  94     5960  11517   5349    686   -370  -1705       N  
ATOM   1258  CA  TRP A  94     103.939 117.648  48.546  1.00 58.41           C  
ANISOU 1258  CA  TRP A  94     5855  11031   5306    629   -302  -1698       C  
ATOM   1259  C   TRP A  94     103.991 119.139  48.866  1.00 66.41           C  
ANISOU 1259  C   TRP A  94     6889  11967   6378    505   -310  -1914       C  
ATOM   1260  O   TRP A  94     103.414 119.600  49.860  1.00 67.35           O  
ANISOU 1260  O   TRP A  94     7030  12135   6427    535   -314  -2036       O  
ATOM   1261  CB  TRP A  94     102.503 117.100  48.606  1.00 55.35           C  
ANISOU 1261  CB  TRP A  94     5560  10567   4905    739   -244  -1588       C  
ATOM   1262  CG  TRP A  94     101.687 117.580  47.449  1.00 54.54           C  
ANISOU 1262  CG  TRP A  94     5545  10206   4971    712   -187  -1544       C  
ATOM   1263  CD1 TRP A  94     100.763 118.583  47.457  1.00 57.64           C  
ANISOU 1263  CD1 TRP A  94     6010  10451   5438    706   -160  -1645       C  
ATOM   1264  CD2 TRP A  94     101.861 117.202  46.079  1.00 52.85           C  
ANISOU 1264  CD2 TRP A  94     5355   9855   4869    690   -165  -1407       C  
ATOM   1265  CE2 TRP A  94     100.963 117.978  45.314  1.00 55.73           C  
ANISOU 1265  CE2 TRP A  94     5813   9997   5365    672   -126  -1417       C  
ATOM   1266  CE3 TRP A  94     102.677 116.265  45.424  1.00 53.28           C  
ANISOU 1266  CE3 TRP A  94     5364   9963   4918    697   -174  -1281       C  
ATOM   1267  NE1 TRP A  94     100.304 118.810  46.181  1.00 55.80           N  
ANISOU 1267  NE1 TRP A  94     5849  10001   5352    693   -128  -1562       N  
ATOM   1268  CZ2 TRP A  94     100.849 117.838  43.929  1.00 53.48           C  
ANISOU 1268  CZ2 TRP A  94     5575   9549   5194    650    -98  -1296       C  
ATOM   1269  CZ3 TRP A  94     102.565 116.130  44.055  1.00 53.59           C  
ANISOU 1269  CZ3 TRP A  94     5446   9840   5076    670   -139  -1175       C  
ATOM   1270  CH2 TRP A  94     101.644 116.897  43.323  1.00 53.60           C  
ANISOU 1270  CH2 TRP A  94     5540   9629   5196    641   -101  -1178       C  
ATOM   1271  H   TRP A  94     104.491 116.489  50.259  1.00  0.00           H  
ATOM   1272  HA  TRP A  94     104.300 117.517  47.526  1.00  0.00           H  
ATOM   1273  HB2 TRP A  94     102.530 116.010  48.604  1.00  0.00           H  
ATOM   1274  HB3 TRP A  94     102.032 117.416  49.537  1.00  0.00           H  
ATOM   1275  HD1 TRP A  94     100.499 119.066  48.385  1.00  0.00           H  
ATOM   1276  HE1 TRP A  94      99.590 119.505  46.019  1.00  0.00           H  
ATOM   1277  HE3 TRP A  94     103.375 115.667  45.991  1.00  0.00           H  
ATOM   1278  HZ2 TRP A  94     100.155 118.457  43.379  1.00  0.00           H  
ATOM   1279  HZ3 TRP A  94     103.191 115.426  43.528  1.00  0.00           H  
ATOM   1280  HH2 TRP A  94     101.570 116.732  42.258  1.00  0.00           H  
ATOM   1281  N   ASP A  95     104.721 119.882  48.030  1.00 64.39           N  
ANISOU 1281  N   ASP A  95     6634  11589   6244    357   -308  -1967       N  
ATOM   1282  CA  ASP A  95     104.934 121.322  48.194  1.00 66.08           C  
ANISOU 1282  CA  ASP A  95     6895  11688   6525    205   -314  -2168       C  
ATOM   1283  C   ASP A  95     104.068 122.155  47.219  1.00 69.89           C  
ANISOU 1283  C   ASP A  95     7546  11832   7177    172   -261  -2143       C  
ATOM   1284  O   ASP A  95     104.223 123.383  47.149  1.00 71.24           O  
ANISOU 1284  O   ASP A  95     7803  11839   7426     41   -259  -2286       O  
ATOM   1285  CB  ASP A  95     106.434 121.639  47.972  1.00 68.81           C  
ANISOU 1285  CB  ASP A  95     7128  12146   6868     27   -347  -2257       C  
ATOM   1286  CG  ASP A  95     107.378 121.119  49.050  1.00 80.66           C  
ANISOU 1286  CG  ASP A  95     8454  13998   8196     53   -421  -2340       C  
ATOM   1287  OD1 ASP A  95     108.505 120.694  48.699  1.00 82.35           O  
ANISOU 1287  OD1 ASP A  95     8531  14378   8381      2   -450  -2321       O  
ATOM   1288  OD2 ASP A  95     107.018 121.198  50.249  1.00 85.68           O1-
ANISOU 1288  OD2 ASP A  95     9084  14754   8715    125   -452  -2438       O1-
ATOM   1289  H   ASP A  95     105.164 119.455  47.229  1.00  0.00           H  
ATOM   1290  HA  ASP A  95     104.669 121.598  49.215  1.00  0.00           H  
ATOM   1291  HB2 ASP A  95     106.745 121.250  47.003  1.00  0.00           H  
ATOM   1292  HB3 ASP A  95     106.564 122.716  47.870  1.00  0.00           H  
ATOM   1293  N   PHE A  96     103.145 121.494  46.495  1.00 63.39           N  
ANISOU 1293  N   PHE A  96     6779  10905   6401    295   -221  -1967       N  
ATOM   1294  CA  PHE A  96     102.364 122.147  45.458  1.00 62.71           C  
ANISOU 1294  CA  PHE A  96     6841  10526   6460    291   -184  -1918       C  
ATOM   1295  C   PHE A  96     100.925 122.547  45.877  1.00 68.88           C  
ANISOU 1295  C   PHE A  96     7711  11207   7255    434   -168  -1968       C  
ATOM   1296  O   PHE A  96     100.266 123.266  45.121  1.00 69.98           O  
ANISOU 1296  O   PHE A  96     7979  11101   7507    453   -155  -1959       O  
ATOM   1297  CB  PHE A  96     102.353 121.253  44.206  1.00 62.38           C  
ANISOU 1297  CB  PHE A  96     6794  10438   6469    315   -154  -1706       C  
ATOM   1298  CG  PHE A  96     103.746 120.791  43.812  1.00 63.54           C  
ANISOU 1298  CG  PHE A  96     6831  10720   6591    202   -165  -1667       C  
ATOM   1299  CD1 PHE A  96     104.686 121.693  43.313  1.00 66.67           C  
ANISOU 1299  CD1 PHE A  96     7243  11036   7052      5   -162  -1746       C  
ATOM   1300  CD2 PHE A  96     104.135 119.465  43.986  1.00 64.11           C  
ANISOU 1300  CD2 PHE A  96     6785  11004   6569    292   -178  -1563       C  
ATOM   1301  CE1 PHE A  96     105.980 121.270  42.979  1.00 67.14           C  
ANISOU 1301  CE1 PHE A  96     7168  11263   7077   -100   -167  -1732       C  
ATOM   1302  CE2 PHE A  96     105.424 119.044  43.644  1.00 66.84           C  
ANISOU 1302  CE2 PHE A  96     7012  11497   6887    219   -195  -1547       C  
ATOM   1303  CZ  PHE A  96     106.337 119.949  43.144  1.00 65.59           C  
ANISOU 1303  CZ  PHE A  96     6838  11293   6790     23   -188  -1638       C  
ATOM   1304  H   PHE A  96     102.977 120.512  46.666  1.00  0.00           H  
ATOM   1305  HA  PHE A  96     102.887 123.066  45.191  1.00  0.00           H  
ATOM   1306  HB2 PHE A  96     101.903 121.797  43.376  1.00  0.00           H  
ATOM   1307  HB3 PHE A  96     101.720 120.384  44.387  1.00  0.00           H  
ATOM   1308  HD1 PHE A  96     104.421 122.732  43.180  1.00  0.00           H  
ATOM   1309  HD2 PHE A  96     103.437 118.746  44.390  1.00  0.00           H  
ATOM   1310  HE1 PHE A  96     106.696 121.979  42.591  1.00  0.00           H  
ATOM   1311  HE2 PHE A  96     105.707 118.010  43.772  1.00  0.00           H  
ATOM   1312  HZ  PHE A  96     107.332 119.622  42.883  1.00  0.00           H  
ATOM   1313  N   GLY A  97     100.478 122.145  47.073  1.00 64.56           N  
ANISOU 1313  N   GLY A  97     7093  10855   6581    534   -175  -2031       N  
ATOM   1314  CA  GLY A  97      99.151 122.484  47.573  1.00 63.42           C  
ANISOU 1314  CA  GLY A  97     6997  10675   6427    667   -153  -2103       C  
ATOM   1315  C   GLY A  97      98.055 121.546  47.118  1.00 64.08           C  
ANISOU 1315  C   GLY A  97     7065  10777   6504    794   -110  -1941       C  
ATOM   1316  O   GLY A  97      98.267 120.702  46.237  1.00 60.13           O  
ANISOU 1316  O   GLY A  97     6550  10266   6033    780    -97  -1762       O  
ATOM   1317  H   GLY A  97     101.067 121.583  47.670  1.00  0.00           H  
ATOM   1318  HA2 GLY A  97      98.901 123.502  47.275  1.00  0.00           H  
ATOM   1319  HA3 GLY A  97      99.173 122.513  48.663  1.00  0.00           H  
ATOM   1320  N   ASN A  98      96.853 121.731  47.706  1.00 62.57           N  
ANISOU 1320  N   ASN A  98     6877  10622   6276    913    -86  -2020       N  
ATOM   1321  CA  ASN A  98      95.670 120.906  47.461  1.00 61.99           C  
ANISOU 1321  CA  ASN A  98     6768  10607   6177   1021    -37  -1907       C  
ATOM   1322  C   ASN A  98      95.122 120.932  46.022  1.00 67.42           C  
ANISOU 1322  C   ASN A  98     7519  11095   7003   1055    -28  -1786       C  
ATOM   1323  O   ASN A  98      94.819 119.858  45.480  1.00 65.20           O  
ANISOU 1323  O   ASN A  98     7198  10869   6704   1066      3  -1623       O  
ATOM   1324  CB  ASN A  98      94.554 121.273  48.404  1.00 61.76           C  
ANISOU 1324  CB  ASN A  98     6709  10681   6076   1130     -9  -2056       C  
ATOM   1325  CG  ASN A  98      93.452 120.255  48.378  1.00 79.33           C  
ANISOU 1325  CG  ASN A  98     8865  13042   8234   1200     52  -1950       C  
ATOM   1326  ND2 ASN A  98      92.229 120.709  48.131  1.00 67.65           N  
ANISOU 1326  ND2 ASN A  98     7379  11521   6803   1312     74  -2023       N  
ATOM   1327  OD1 ASN A  98      93.698 119.050  48.512  1.00 73.21           O  
ANISOU 1327  OD1 ASN A  98     8047  12404   7367   1153     80  -1803       O  
ATOM   1328  H   ASN A  98      96.725 122.483  48.368  1.00  0.00           H  
ATOM   1329  HA  ASN A  98      95.948 119.875  47.679  1.00  0.00           H  
ATOM   1330  HB2 ASN A  98      94.948 121.354  49.418  1.00  0.00           H  
ATOM   1331  HB3 ASN A  98      94.153 122.249  48.131  1.00  0.00           H  
ATOM   1332 HD21 ASN A  98      91.448 120.068  48.102  1.00  0.00           H  
ATOM   1333 HD22 ASN A  98      92.078 121.695  47.974  1.00  0.00           H  
ATOM   1334  N   THR A  99      94.923 122.138  45.439  1.00 66.78           N  
ANISOU 1334  N   THR A  99     7544  10782   7046   1081    -56  -1868       N  
ATOM   1335  CA  THR A  99      94.357 122.290  44.089  1.00 66.41           C  
ANISOU 1335  CA  THR A  99     7572  10545   7115   1132    -60  -1760       C  
ATOM   1336  C   THR A  99      95.236 121.546  43.091  1.00 68.35           C  
ANISOU 1336  C   THR A  99     7818  10758   7392   1017    -56  -1576       C  
ATOM   1337  O   THR A  99      94.725 120.776  42.281  1.00 66.65           O  
ANISOU 1337  O   THR A  99     7578  10556   7189   1053    -35  -1436       O  
ATOM   1338  CB  THR A  99      94.170 123.780  43.717  1.00 76.22           C  
ANISOU 1338  CB  THR A  99     8968  11522   8472   1178   -103  -1875       C  
ATOM   1339  CG2 THR A  99      93.469 123.962  42.369  1.00 72.01           C  
ANISOU 1339  CG2 THR A  99     8519  10807   8035   1265   -117  -1762       C  
ATOM   1340  OG1 THR A  99      93.432 124.446  44.751  1.00 77.83           O  
ANISOU 1340  OG1 THR A  99     9163  11772   8637   1298   -106  -2072       O  
ATOM   1341  H   THR A  99      95.166 122.984  45.934  1.00  0.00           H  
ATOM   1342  HA  THR A  99      93.374 121.820  44.084  1.00  0.00           H  
ATOM   1343  HB  THR A  99      95.156 124.241  43.652  1.00  0.00           H  
ATOM   1344  HG1 THR A  99      93.316 125.370  44.519  1.00  0.00           H  
ATOM   1345 HG21 THR A  99      93.362 125.026  42.155  1.00  0.00           H  
ATOM   1346 HG22 THR A  99      94.061 123.492  41.584  1.00  0.00           H  
ATOM   1347 HG23 THR A  99      92.483 123.499  42.406  1.00  0.00           H  
ATOM   1348  N   MET A 100      96.554 121.726  43.211  1.00 65.19           N  
ANISOU 1348  N   MET A 100     7428  10349   6991    877    -75  -1594       N  
ATOM   1349  CA  MET A 100      97.559 121.094  42.376  1.00 64.23           C  
ANISOU 1349  CA  MET A 100     7288  10229   6887    766    -70  -1454       C  
ATOM   1350  C   MET A 100      97.497 119.565  42.474  1.00 66.53           C  
ANISOU 1350  C   MET A 100     7471  10717   7089    801    -42  -1321       C  
ATOM   1351  O   MET A 100      97.538 118.896  41.451  1.00 64.64           O  
ANISOU 1351  O   MET A 100     7236  10439   6884    791    -25  -1178       O  
ATOM   1352  CB  MET A 100      98.938 121.611  42.773  1.00 67.96           C  
ANISOU 1352  CB  MET A 100     7752  10723   7349    614    -94  -1546       C  
ATOM   1353  CG  MET A 100      99.817 121.906  41.603  1.00 72.21           C  
ANISOU 1353  CG  MET A 100     8348  11118   7971    477    -91  -1473       C  
ATOM   1354  SD  MET A 100      99.038 123.000  40.399  1.00 77.31           S  
ANISOU 1354  SD  MET A 100     9192  11434   8749    504    -92  -1435       S  
ATOM   1355  CE  MET A 100     100.051 122.616  38.970  1.00 73.39           C  
ANISOU 1355  CE  MET A 100     8708  10885   8293    344    -67  -1280       C  
ATOM   1356  H   MET A 100      96.917 122.341  43.925  1.00  0.00           H  
ATOM   1357  HA  MET A 100      97.373 121.379  41.340  1.00  0.00           H  
ATOM   1358  HB2 MET A 100      98.826 122.512  43.378  1.00  0.00           H  
ATOM   1359  HB3 MET A 100      99.426 120.881  43.418  1.00  0.00           H  
ATOM   1360  HG2 MET A 100     100.095 120.971  41.116  1.00  0.00           H  
ATOM   1361  HG3 MET A 100     100.747 122.355  41.952  1.00  0.00           H  
ATOM   1362  HE1 MET A 100      99.714 123.205  38.116  1.00  0.00           H  
ATOM   1363  HE2 MET A 100     101.092 122.855  39.187  1.00  0.00           H  
ATOM   1364  HE3 MET A 100      99.964 121.555  38.736  1.00  0.00           H  
ATOM   1365  N   CYS A 101      97.332 119.026  43.693  1.00 64.75           N  
ANISOU 1365  N   CYS A 101     7169  10690   6743    846    -35  -1370       N  
ATOM   1366  CA  CYS A 101      97.199 117.592  43.971  1.00 63.72           C  
ANISOU 1366  CA  CYS A 101     6973  10729   6509    882     -6  -1247       C  
ATOM   1367  C   CYS A 101      95.995 116.983  43.209  1.00 67.90           C  
ANISOU 1367  C   CYS A 101     7517  11211   7071    946     37  -1139       C  
ATOM   1368  O   CYS A 101      96.130 115.908  42.621  1.00 66.13           O  
ANISOU 1368  O   CYS A 101     7284  11009   6832    934     58   -997       O  
ATOM   1369  CB  CYS A 101      97.079 117.354  45.474  1.00 64.44           C  
ANISOU 1369  CB  CYS A 101     7009  11021   6453    916     -4  -1330       C  
ATOM   1370  SG  CYS A 101      96.820 115.622  45.932  1.00 67.64           S  
ANISOU 1370  SG  CYS A 101     7382  11607   6711    953     36  -1170       S  
ATOM   1371  H   CYS A 101      97.291 119.622  44.507  1.00  0.00           H  
ATOM   1372  HA  CYS A 101      98.105 117.096  43.623  1.00  0.00           H  
ATOM   1373  HB2 CYS A 101      97.972 117.730  45.972  1.00  0.00           H  
ATOM   1374  HB3 CYS A 101      96.263 117.958  45.871  1.00  0.00           H  
ATOM   1375  N   GLN A 102      94.843 117.684  43.198  1.00 65.26           N  
ANISOU 1375  N   GLN A 102     7201  10819   6778   1018     47  -1221       N  
ATOM   1376  CA  GLN A 102      93.637 117.217  42.516  1.00 64.96           C  
ANISOU 1376  CA  GLN A 102     7150  10770   6761   1079     81  -1151       C  
ATOM   1377  C   GLN A 102      93.762 117.391  41.000  1.00 67.73           C  
ANISOU 1377  C   GLN A 102     7563  10943   7230   1065     62  -1052       C  
ATOM   1378  O   GLN A 102      93.285 116.541  40.244  1.00 66.97           O  
ANISOU 1378  O   GLN A 102     7450  10861   7136   1066     88   -939       O  
ATOM   1379  CB  GLN A 102      92.386 117.936  43.046  1.00 67.47           C  
ANISOU 1379  CB  GLN A 102     7440  11122   7070   1185     90  -1292       C  
ATOM   1380  CG  GLN A 102      92.121 117.662  44.521  1.00 86.03           C  
ANISOU 1380  CG  GLN A 102     9723  13683   9284   1194    124  -1386       C  
ATOM   1381  CD  GLN A 102      90.772 118.155  44.961  1.00103.16           C  
ANISOU 1381  CD  GLN A 102    11832  15938  11426   1300    151  -1516       C  
ATOM   1382  NE2 GLN A 102      90.691 119.438  45.293  1.00 88.50           N  
ANISOU 1382  NE2 GLN A 102    10006  14005   9616   1381    114  -1686       N  
ATOM   1383  OE1 GLN A 102      89.822 117.386  45.065  1.00101.54           O  
ANISOU 1383  OE1 GLN A 102    11550  15878  11152   1307    210  -1477       O  
ATOM   1384  H   GLN A 102      94.788 118.572  43.674  1.00  0.00           H  
ATOM   1385  HA  GLN A 102      93.526 116.153  42.724  1.00  0.00           H  
ATOM   1386  HB2 GLN A 102      92.492 119.010  42.890  1.00  0.00           H  
ATOM   1387  HB3 GLN A 102      91.519 117.632  42.461  1.00  0.00           H  
ATOM   1388  HG2 GLN A 102      92.195 116.591  44.710  1.00  0.00           H  
ATOM   1389  HG3 GLN A 102      92.895 118.139  45.123  1.00  0.00           H  
ATOM   1390 HE21 GLN A 102      89.809 119.826  45.596  1.00  0.00           H  
ATOM   1391 HE22 GLN A 102      91.510 120.026  45.242  1.00  0.00           H  
ATOM   1392  N   LEU A 103      94.408 118.480  40.561  1.00 63.51           N  
ANISOU 1392  N   LEU A 103     7109  10239   6783   1034     20  -1096       N  
ATOM   1393  CA  LEU A 103      94.617 118.804  39.152  1.00 62.35           C  
ANISOU 1393  CA  LEU A 103     7042   9914   6732   1006      2  -1006       C  
ATOM   1394  C   LEU A 103      95.509 117.762  38.487  1.00 62.18           C  
ANISOU 1394  C   LEU A 103     6994   9934   6696    915     22   -867       C  
ATOM   1395  O   LEU A 103      95.160 117.270  37.418  1.00 61.03           O  
ANISOU 1395  O   LEU A 103     6863   9747   6579    924     33   -759       O  
ATOM   1396  CB  LEU A 103      95.253 120.201  39.043  1.00 64.19           C  
ANISOU 1396  CB  LEU A 103     7386   9962   7039    958    -37  -1091       C  
ATOM   1397  CG  LEU A 103      95.321 120.824  37.652  1.00 70.42           C  
ANISOU 1397  CG  LEU A 103     8299  10537   7919    928    -57  -1009       C  
ATOM   1398  CD1 LEU A 103      94.712 122.208  37.661  1.00 72.97           C  
ANISOU 1398  CD1 LEU A 103     8758  10660   8307   1006    -99  -1108       C  
ATOM   1399  CD2 LEU A 103      96.757 120.890  37.145  1.00 73.05           C  
ANISOU 1399  CD2 LEU A 103     8656  10832   8267    754    -47   -956       C  
ATOM   1400  H   LEU A 103      94.787 119.143  41.223  1.00  0.00           H  
ATOM   1401  HA  LEU A 103      93.652 118.816  38.646  1.00  0.00           H  
ATOM   1402  HB2 LEU A 103      94.735 120.884  39.717  1.00  0.00           H  
ATOM   1403  HB3 LEU A 103      96.254 120.174  39.474  1.00  0.00           H  
ATOM   1404  HG  LEU A 103      94.745 120.200  36.968  1.00  0.00           H  
ATOM   1405 HD11 LEU A 103      94.769 122.638  36.661  1.00  0.00           H  
ATOM   1406 HD12 LEU A 103      93.668 122.145  37.970  1.00  0.00           H  
ATOM   1407 HD13 LEU A 103      95.258 122.842  38.360  1.00  0.00           H  
ATOM   1408 HD21 LEU A 103      96.772 121.337  36.152  1.00  0.00           H  
ATOM   1409 HD22 LEU A 103      97.356 121.495  37.826  1.00  0.00           H  
ATOM   1410 HD23 LEU A 103      97.172 119.883  37.096  1.00  0.00           H  
ATOM   1411  N   LEU A 104      96.658 117.437  39.120  1.00 56.62           N  
ANISOU 1411  N   LEU A 104     6247   9324   5943    839     22   -881       N  
ATOM   1412  CA  LEU A 104      97.657 116.508  38.598  1.00 54.37           C  
ANISOU 1412  CA  LEU A 104     5927   9093   5638    774     33   -776       C  
ATOM   1413  C   LEU A 104      97.163 115.076  38.629  1.00 57.86           C  
ANISOU 1413  C   LEU A 104     6329   9642   6014    826     66   -675       C  
ATOM   1414  O   LEU A 104      97.394 114.360  37.653  1.00 57.69           O  
ANISOU 1414  O   LEU A 104     6315   9593   6013    808     82   -571       O  
ATOM   1415  CB  LEU A 104      98.991 116.660  39.318  1.00 54.25           C  
ANISOU 1415  CB  LEU A 104     5862   9171   5581    700     10   -843       C  
ATOM   1416  CG  LEU A 104      99.652 118.020  39.087  1.00 59.07           C  
ANISOU 1416  CG  LEU A 104     6524   9657   6261    596    -11   -936       C  
ATOM   1417  CD1 LEU A 104     100.647 118.325  40.157  1.00 60.24           C  
ANISOU 1417  CD1 LEU A 104     6605   9932   6351    532    -38  -1056       C  
ATOM   1418  CD2 LEU A 104     100.257 118.133  37.693  1.00 61.43           C  
ANISOU 1418  CD2 LEU A 104     6863   9851   6626    504      4   -849       C  
ATOM   1419  H   LEU A 104      96.874 117.847  40.017  1.00  0.00           H  
ATOM   1420  HA  LEU A 104      97.824 116.768  37.552  1.00  0.00           H  
ATOM   1421  HB2 LEU A 104      98.845 116.506  40.387  1.00  0.00           H  
ATOM   1422  HB3 LEU A 104      99.669 115.869  38.997  1.00  0.00           H  
ATOM   1423  HG  LEU A 104      98.866 118.773  39.156  1.00  0.00           H  
ATOM   1424 HD11 LEU A 104     101.100 119.298  39.966  1.00  0.00           H  
ATOM   1425 HD12 LEU A 104     100.146 118.343  41.125  1.00  0.00           H  
ATOM   1426 HD13 LEU A 104     101.421 117.558  40.163  1.00  0.00           H  
ATOM   1427 HD21 LEU A 104     100.715 119.114  37.573  1.00  0.00           H  
ATOM   1428 HD22 LEU A 104     101.014 117.360  37.562  1.00  0.00           H  
ATOM   1429 HD23 LEU A 104      99.474 118.004  36.945  1.00  0.00           H  
ATOM   1430  N   THR A 105      96.443 114.670  39.697  1.00 54.44           N  
ANISOU 1430  N   THR A 105     5862   9324   5497    880     82   -709       N  
ATOM   1431  CA  THR A 105      95.788 113.354  39.809  1.00 54.17           C  
ANISOU 1431  CA  THR A 105     5817   9376   5391    908    125   -619       C  
ATOM   1432  C   THR A 105      94.740 113.267  38.673  1.00 59.12           C  
ANISOU 1432  C   THR A 105     6461   9917   6084    920    147   -568       C  
ATOM   1433  O   THR A 105      94.634 112.233  38.011  1.00 58.93           O  
ANISOU 1433  O   THR A 105     6451   9890   6052    902    175   -465       O  
ATOM   1434  CB  THR A 105      95.193 113.185  41.224  1.00 65.82           C  
ANISOU 1434  CB  THR A 105     7261  10993   6755    939    146   -681       C  
ATOM   1435  CG2 THR A 105      94.388 111.887  41.402  1.00 60.74           C  
ANISOU 1435  CG2 THR A 105     6624  10427   6027    936    205   -590       C  
ATOM   1436  OG1 THR A 105      96.267 113.227  42.166  1.00 71.68           O  
ANISOU 1436  OG1 THR A 105     7985  11823   7424    931    113   -719       O  
ATOM   1437  H   THR A 105      96.324 115.285  40.489  1.00  0.00           H  
ATOM   1438  HA  THR A 105      96.537 112.578  39.652  1.00  0.00           H  
ATOM   1439  HB  THR A 105      94.531 114.029  41.422  1.00  0.00           H  
ATOM   1440  HG1 THR A 105      95.919 113.123  43.054  1.00  0.00           H  
ATOM   1441 HG21 THR A 105      94.000 111.836  42.419  1.00  0.00           H  
ATOM   1442 HG22 THR A 105      93.557 111.875  40.696  1.00  0.00           H  
ATOM   1443 HG23 THR A 105      95.035 111.030  41.217  1.00  0.00           H  
ATOM   1444  N   GLY A 106      94.045 114.385  38.427  1.00 56.34           N  
ANISOU 1444  N   GLY A 106     6118   9491   5797    960    127   -646       N  
ATOM   1445  CA  GLY A 106      93.083 114.550  37.344  1.00 55.80           C  
ANISOU 1445  CA  GLY A 106     6064   9350   5789    997    126   -617       C  
ATOM   1446  C   GLY A 106      93.714 114.331  35.979  1.00 59.44           C  
ANISOU 1446  C   GLY A 106     6573   9705   6308    950    116   -512       C  
ATOM   1447  O   GLY A 106      93.253 113.468  35.239  1.00 59.45           O  
ANISOU 1447  O   GLY A 106     6564   9725   6300    940    140   -435       O  
ATOM   1448  H   GLY A 106      94.169 115.196  39.016  1.00  0.00           H  
ATOM   1449  HA2 GLY A 106      92.655 115.552  37.389  1.00  0.00           H  
ATOM   1450  HA3 GLY A 106      92.259 113.850  37.479  1.00  0.00           H  
ATOM   1451  N   LEU A 107      94.819 115.042  35.665  1.00 55.71           N  
ANISOU 1451  N   LEU A 107     6149   9136   5883    900     88   -516       N  
ATOM   1452  CA  LEU A 107      95.539 114.882  34.391  1.00 55.46           C  
ANISOU 1452  CA  LEU A 107     6158   9022   5891    839     88   -424       C  
ATOM   1453  C   LEU A 107      96.093 113.453  34.197  1.00 56.21           C  
ANISOU 1453  C   LEU A 107     6213   9205   5937    807    123   -340       C  
ATOM   1454  O   LEU A 107      96.199 113.001  33.061  1.00 56.37           O  
ANISOU 1454  O   LEU A 107     6255   9188   5976    784    135   -263       O  
ATOM   1455  CB  LEU A 107      96.694 115.890  34.254  1.00 56.80           C  
ANISOU 1455  CB  LEU A 107     6375   9105   6103    759     67   -457       C  
ATOM   1456  CG  LEU A 107      96.323 117.368  34.182  1.00 63.64           C  
ANISOU 1456  CG  LEU A 107     7333   9818   7028    775     31   -524       C  
ATOM   1457  CD1 LEU A 107      97.544 118.230  34.360  1.00 65.55           C  
ANISOU 1457  CD1 LEU A 107     7619   9992   7296    654     24   -571       C  
ATOM   1458  CD2 LEU A 107      95.638 117.716  32.865  1.00 67.10           C  
ANISOU 1458  CD2 LEU A 107     7853  10133   7508    818     14   -449       C  
ATOM   1459  H   LEU A 107      95.187 115.718  36.318  1.00  0.00           H  
ATOM   1460  HA  LEU A 107      94.832 115.075  33.584  1.00  0.00           H  
ATOM   1461  HB2 LEU A 107      97.401 115.738  35.070  1.00  0.00           H  
ATOM   1462  HB3 LEU A 107      97.296 115.629  33.384  1.00  0.00           H  
ATOM   1463  HG  LEU A 107      95.630 117.585  34.995  1.00  0.00           H  
ATOM   1464 HD11 LEU A 107      97.259 119.280  34.305  1.00  0.00           H  
ATOM   1465 HD12 LEU A 107      97.995 118.026  35.331  1.00  0.00           H  
ATOM   1466 HD13 LEU A 107      98.264 118.007  33.572  1.00  0.00           H  
ATOM   1467 HD21 LEU A 107      95.390 118.777  32.854  1.00  0.00           H  
ATOM   1468 HD22 LEU A 107      96.308 117.491  32.035  1.00  0.00           H  
ATOM   1469 HD23 LEU A 107      94.725 117.128  32.763  1.00  0.00           H  
ATOM   1470  N   TYR A 108      96.455 112.763  35.296  1.00 49.77           N  
ANISOU 1470  N   TYR A 108     5355   8500   5053    816    134   -357       N  
ATOM   1471  CA  TYR A 108      96.996 111.400  35.258  1.00 47.06           C  
ANISOU 1471  CA  TYR A 108     5002   8223   4656    814    158   -282       C  
ATOM   1472  C   TYR A 108      95.914 110.402  34.821  1.00 50.78           C  
ANISOU 1472  C   TYR A 108     5494   8694   5108    827    196   -218       C  
ATOM   1473  O   TYR A 108      96.168 109.553  33.972  1.00 49.45           O  
ANISOU 1473  O   TYR A 108     5348   8499   4940    813    214   -148       O  
ATOM   1474  CB  TYR A 108      97.558 111.019  36.642  1.00 45.71           C  
ANISOU 1474  CB  TYR A 108     4801   8164   4401    841    149   -313       C  
ATOM   1475  CG  TYR A 108      98.424 109.777  36.635  1.00 43.76           C  
ANISOU 1475  CG  TYR A 108     4558   7969   4098    867    153   -241       C  
ATOM   1476  CD1 TYR A 108      99.802 109.862  36.419  1.00 45.43           C  
ANISOU 1476  CD1 TYR A 108     4727   8219   4317    862    125   -255       C  
ATOM   1477  CD2 TYR A 108      97.878 108.519  36.888  1.00 43.24           C  
ANISOU 1477  CD2 TYR A 108     4544   7919   3967    899    185   -169       C  
ATOM   1478  CE1 TYR A 108     100.614 108.725  36.450  1.00 44.17           C  
ANISOU 1478  CE1 TYR A 108     4564   8118   4100    925    118   -203       C  
ATOM   1479  CE2 TYR A 108      98.673 107.368  36.875  1.00 43.97           C  
ANISOU 1479  CE2 TYR A 108     4669   8029   4008    948    182   -101       C  
ATOM   1480  CZ  TYR A 108     100.045 107.478  36.675  1.00 49.22           C  
ANISOU 1480  CZ  TYR A 108     5281   8740   4682    980    143   -122       C  
ATOM   1481  OH  TYR A 108     100.839 106.357  36.681  1.00 47.96           O  
ANISOU 1481  OH  TYR A 108     5148   8609   4467   1064    130    -69       O  
ATOM   1482  H   TYR A 108      96.361 113.182  36.210  1.00  0.00           H  
ATOM   1483  HA  TYR A 108      97.809 111.370  34.533  1.00  0.00           H  
ATOM   1484  HB2 TYR A 108      98.131 111.856  37.042  1.00  0.00           H  
ATOM   1485  HB3 TYR A 108      96.735 110.881  37.342  1.00  0.00           H  
ATOM   1486  HD1 TYR A 108     100.261 110.820  36.224  1.00  0.00           H  
ATOM   1487  HD2 TYR A 108      96.823 108.421  37.098  1.00  0.00           H  
ATOM   1488  HE1 TYR A 108     101.679 108.818  36.299  1.00  0.00           H  
ATOM   1489  HE2 TYR A 108      98.221 106.398  37.020  1.00  0.00           H  
ATOM   1490  HH  TYR A 108     100.298 105.582  36.849  1.00  0.00           H  
ATOM   1491  N   PHE A 109      94.716 110.493  35.422  1.00 48.91           N  
ANISOU 1491  N   PHE A 109     5241   8500   4844    846    212   -257       N  
ATOM   1492  CA  PHE A 109      93.602 109.596  35.122  1.00 48.25           C  
ANISOU 1492  CA  PHE A 109     5160   8443   4730    829    256   -218       C  
ATOM   1493  C   PHE A 109      93.048 109.883  33.731  1.00 55.04           C  
ANISOU 1493  C   PHE A 109     6020   9236   5655    825    243   -202       C  
ATOM   1494  O   PHE A 109      92.873 108.947  32.953  1.00 54.93           O  
ANISOU 1494  O   PHE A 109     6027   9209   5633    789    270   -143       O  
ATOM   1495  CB  PHE A 109      92.513 109.703  36.182  1.00 49.37           C  
ANISOU 1495  CB  PHE A 109     5258   8686   4815    839    281   -282       C  
ATOM   1496  CG  PHE A 109      92.720 108.876  37.426  1.00 50.84           C  
ANISOU 1496  CG  PHE A 109     5465   8956   4894    819    316   -261       C  
ATOM   1497  CD1 PHE A 109      92.144 107.621  37.547  1.00 54.44           C  
ANISOU 1497  CD1 PHE A 109     5960   9446   5278    759    377   -199       C  
ATOM   1498  CD2 PHE A 109      93.418 109.392  38.519  1.00 52.02           C  
ANISOU 1498  CD2 PHE A 109     5606   9156   5002    853    290   -309       C  
ATOM   1499  CE1 PHE A 109      92.280 106.880  38.735  1.00 55.74           C  
ANISOU 1499  CE1 PHE A 109     6174   9677   5327    739    410   -164       C  
ATOM   1500  CE2 PHE A 109      93.561 108.651  39.694  1.00 54.79           C  
ANISOU 1500  CE2 PHE A 109     5986   9596   5235    845    316   -282       C  
ATOM   1501  CZ  PHE A 109      92.993 107.399  39.797  1.00 53.25           C  
ANISOU 1501  CZ  PHE A 109     5849   9420   4965    791    376   -201       C  
ATOM   1502  H   PHE A 109      94.553 111.207  36.118  1.00  0.00           H  
ATOM   1503  HA  PHE A 109      93.980 108.574  35.130  1.00  0.00           H  
ATOM   1504  HB2 PHE A 109      92.386 110.748  36.462  1.00  0.00           H  
ATOM   1505  HB3 PHE A 109      91.552 109.448  35.737  1.00  0.00           H  
ATOM   1506  HD1 PHE A 109      91.583 107.202  36.724  1.00  0.00           H  
ATOM   1507  HD2 PHE A 109      93.858 110.377  38.464  1.00  0.00           H  
ATOM   1508  HE1 PHE A 109      91.826 105.904  38.819  1.00  0.00           H  
ATOM   1509  HE2 PHE A 109      94.117 109.059  40.526  1.00  0.00           H  
ATOM   1510  HZ  PHE A 109      93.104 106.824  40.705  1.00  0.00           H  
ATOM   1511  N   ILE A 110      92.835 111.186  33.402  1.00 53.30           N  
ANISOU 1511  N   ILE A 110     5792   8965   5495    866    199   -252       N  
ATOM   1512  CA  ILE A 110      92.317 111.672  32.105  1.00 51.88           C  
ANISOU 1512  CA  ILE A 110     5628   8720   5366    887    171   -233       C  
ATOM   1513  C   ILE A 110      93.280 111.244  31.002  1.00 52.46           C  
ANISOU 1513  C   ILE A 110     5749   8727   5457    834    175   -151       C  
ATOM   1514  O   ILE A 110      92.835 110.649  30.019  1.00 51.69           O  
ANISOU 1514  O   ILE A 110     5655   8633   5353    818    184   -108       O  
ATOM   1515  CB  ILE A 110      92.051 113.210  32.105  1.00 54.91           C  
ANISOU 1515  CB  ILE A 110     6033   9030   5801    960    116   -297       C  
ATOM   1516  CG1 ILE A 110      90.900 113.561  33.072  1.00 54.68           C  
ANISOU 1516  CG1 ILE A 110     5937   9092   5747   1036    114   -397       C  
ATOM   1517  CG2 ILE A 110      91.759 113.719  30.684  1.00 56.72           C  
ANISOU 1517  CG2 ILE A 110     6314   9168   6068    986     75   -249       C  
ATOM   1518  CD1 ILE A 110      90.859 114.978  33.513  1.00 57.95           C  
ANISOU 1518  CD1 ILE A 110     6386   9430   6203   1117     66   -485       C  
ATOM   1519  H   ILE A 110      93.036 111.916  34.071  1.00  0.00           H  
ATOM   1520  HA  ILE A 110      91.365 111.173  31.923  1.00  0.00           H  
ATOM   1521  HB  ILE A 110      92.954 113.707  32.461  1.00  0.00           H  
ATOM   1522 HG12 ILE A 110      89.949 113.300  32.610  1.00  0.00           H  
ATOM   1523 HG13 ILE A 110      90.953 112.913  33.946  1.00  0.00           H  
ATOM   1524 HG21 ILE A 110      91.578 114.793  30.713  1.00  0.00           H  
ATOM   1525 HG22 ILE A 110      92.614 113.512  30.041  1.00  0.00           H  
ATOM   1526 HG23 ILE A 110      90.878 113.213  30.290  1.00  0.00           H  
ATOM   1527 HD11 ILE A 110      90.016 115.124  34.190  1.00  0.00           H  
ATOM   1528 HD12 ILE A 110      91.785 115.225  34.030  1.00  0.00           H  
ATOM   1529 HD13 ILE A 110      90.743 115.626  32.645  1.00  0.00           H  
ATOM   1530  N   GLY A 111      94.572 111.496  31.224  1.00 47.72           N  
ANISOU 1530  N   GLY A 111     5170   8094   4869    804    172   -145       N  
ATOM   1531  CA  GLY A 111      95.669 111.131  30.327  1.00 46.71           C  
ANISOU 1531  CA  GLY A 111     5065   7937   4748    753    183    -87       C  
ATOM   1532  C   GLY A 111      95.693 109.643  30.033  1.00 48.73           C  
ANISOU 1532  C   GLY A 111     5317   8237   4962    744    221    -40       C  
ATOM   1533  O   GLY A 111      95.837 109.241  28.875  1.00 48.96           O  
ANISOU 1533  O   GLY A 111     5366   8242   4994    720    234      4       O  
ATOM   1534  H   GLY A 111      94.856 111.975  32.066  1.00  0.00           H  
ATOM   1535  HA2 GLY A 111      96.617 111.428  30.775  1.00  0.00           H  
ATOM   1536  HA3 GLY A 111      95.571 111.684  29.393  1.00  0.00           H  
ATOM   1537  N   PHE A 112      95.458 108.824  31.060  1.00 44.43           N  
ANISOU 1537  N   PHE A 112     4763   7749   4371    762    244    -47       N  
ATOM   1538  CA  PHE A 112      95.427 107.370  30.952  1.00 45.10           C  
ANISOU 1538  CA  PHE A 112     4882   7844   4411    754    282     -2       C  
ATOM   1539  C   PHE A 112      94.224 106.872  30.141  1.00 50.82           C  
ANISOU 1539  C   PHE A 112     5616   8561   5132    717    304     10       C  
ATOM   1540  O   PHE A 112      94.415 106.163  29.150  1.00 51.60           O  
ANISOU 1540  O   PHE A 112     5747   8628   5231    694    321     42       O  
ATOM   1541  CB  PHE A 112      95.430 106.709  32.355  1.00 47.42           C  
ANISOU 1541  CB  PHE A 112     5190   8187   4639    775    298     -1       C  
ATOM   1542  CG  PHE A 112      95.194 105.213  32.343  1.00 47.94           C  
ANISOU 1542  CG  PHE A 112     5332   8231   4652    757    342     52       C  
ATOM   1543  CD1 PHE A 112      96.188 104.339  31.907  1.00 50.10           C  
ANISOU 1543  CD1 PHE A 112     5659   8461   4917    793    343     93       C  
ATOM   1544  CD2 PHE A 112      93.981 104.683  32.762  1.00 47.39           C  
ANISOU 1544  CD2 PHE A 112     5283   8183   4538    700    384     53       C  
ATOM   1545  CE1 PHE A 112      95.962 102.964  31.873  1.00 50.47           C  
ANISOU 1545  CE1 PHE A 112     5807   8451   4918    782    382    139       C  
ATOM   1546  CE2 PHE A 112      93.756 103.307  32.727  1.00 49.67           C  
ANISOU 1546  CE2 PHE A 112     5671   8425   4778    658    431    104       C  
ATOM   1547  CZ  PHE A 112      94.746 102.457  32.284  1.00 47.93           C  
ANISOU 1547  CZ  PHE A 112     5532   8126   4555    703    427    150       C  
ATOM   1548  H   PHE A 112      95.290 109.203  31.980  1.00  0.00           H  
ATOM   1549  HA  PHE A 112      96.332 107.055  30.432  1.00  0.00           H  
ATOM   1550  HB2 PHE A 112      96.377 106.922  32.852  1.00  0.00           H  
ATOM   1551  HB3 PHE A 112      94.678 107.188  32.981  1.00  0.00           H  
ATOM   1552  HD1 PHE A 112      97.145 104.724  31.591  1.00  0.00           H  
ATOM   1553  HD2 PHE A 112      93.201 105.338  33.119  1.00  0.00           H  
ATOM   1554  HE1 PHE A 112      96.738 102.298  31.526  1.00  0.00           H  
ATOM   1555  HE2 PHE A 112      92.805 102.907  33.047  1.00  0.00           H  
ATOM   1556  HZ  PHE A 112      94.569 101.393  32.259  1.00  0.00           H  
ATOM   1557  N   PHE A 113      92.999 107.211  30.578  1.00 47.18           N  
ANISOU 1557  N   PHE A 113     5116   8149   4663    712    306    -30       N  
ATOM   1558  CA  PHE A 113      91.766 106.772  29.939  1.00 47.13           C  
ANISOU 1558  CA  PHE A 113     5088   8177   4643    670    324    -41       C  
ATOM   1559  C   PHE A 113      91.645 107.233  28.491  1.00 50.64           C  
ANISOU 1559  C   PHE A 113     5527   8591   5123    679    289    -30       C  
ATOM   1560  O   PHE A 113      91.310 106.411  27.636  1.00 50.24           O  
ANISOU 1560  O   PHE A 113     5492   8547   5053    629    310    -16       O  
ATOM   1561  CB  PHE A 113      90.536 107.230  30.732  1.00 49.71           C  
ANISOU 1561  CB  PHE A 113     5340   8600   4947    678    328   -108       C  
ATOM   1562  CG  PHE A 113      90.289 106.457  32.005  1.00 52.24           C  
ANISOU 1562  CG  PHE A 113     5670   8979   5199    630    384   -112       C  
ATOM   1563  CD1 PHE A 113      90.176 105.070  31.986  1.00 56.22           C  
ANISOU 1563  CD1 PHE A 113     6241   9467   5652    541    442    -67       C  
ATOM   1564  CD2 PHE A 113      90.119 107.118  33.217  1.00 55.28           C  
ANISOU 1564  CD2 PHE A 113     6013   9430   5562    668    381   -163       C  
ATOM   1565  CE1 PHE A 113      89.935 104.361  33.165  1.00 58.97           C  
ANISOU 1565  CE1 PHE A 113     6629   9855   5922    485    498    -53       C  
ATOM   1566  CE2 PHE A 113      89.852 106.407  34.392  1.00 59.25           C  
ANISOU 1566  CE2 PHE A 113     6534  10000   5979    614    438   -160       C  
ATOM   1567  CZ  PHE A 113      89.763 105.035  34.361  1.00 57.97           C  
ANISOU 1567  CZ  PHE A 113     6452   9814   5762    520    497    -96       C  
ATOM   1568  H   PHE A 113      92.899 107.801  31.392  1.00  0.00           H  
ATOM   1569  HA  PHE A 113      91.767 105.683  29.936  1.00  0.00           H  
ATOM   1570  HB2 PHE A 113      90.632 108.290  30.967  1.00  0.00           H  
ATOM   1571  HB3 PHE A 113      89.653 107.170  30.095  1.00  0.00           H  
ATOM   1572  HD1 PHE A 113      90.275 104.532  31.054  1.00  0.00           H  
ATOM   1573  HD2 PHE A 113      90.194 108.195  33.260  1.00  0.00           H  
ATOM   1574  HE1 PHE A 113      89.883 103.282  33.145  1.00  0.00           H  
ATOM   1575  HE2 PHE A 113      89.716 106.936  35.324  1.00  0.00           H  
ATOM   1576  HZ  PHE A 113      89.559 104.485  35.266  1.00  0.00           H  
ATOM   1577  N   SER A 114      91.921 108.521  28.202  1.00 46.74           N  
ANISOU 1577  N   SER A 114     5028   8059   4671    733    238    -35       N  
ATOM   1578  CA  SER A 114      91.816 109.028  26.831  1.00 46.74           C  
ANISOU 1578  CA  SER A 114     5046   8026   4687    745    201     -8       C  
ATOM   1579  C   SER A 114      92.836 108.335  25.913  1.00 52.95           C  
ANISOU 1579  C   SER A 114     5881   8773   5464    694    228     45       C  
ATOM   1580  O   SER A 114      92.516 108.040  24.758  1.00 53.80           O  
ANISOU 1580  O   SER A 114     5999   8893   5551    674    223     63       O  
ATOM   1581  CB  SER A 114      91.973 110.543  26.780  1.00 48.68           C  
ANISOU 1581  CB  SER A 114     5317   8206   4973    805    145    -12       C  
ATOM   1582  OG  SER A 114      93.148 110.938  27.465  1.00 53.22           O  
ANISOU 1582  OG  SER A 114     5920   8729   5572    787    155    -12       O  
ATOM   1583  H   SER A 114      92.206 109.154  28.936  1.00  0.00           H  
ATOM   1584  HA  SER A 114      90.819 108.785  26.463  1.00  0.00           H  
ATOM   1585  HB2 SER A 114      91.106 111.013  27.244  1.00  0.00           H  
ATOM   1586  HB3 SER A 114      92.032 110.866  25.741  1.00  0.00           H  
ATOM   1587  HG  SER A 114      93.236 111.893  27.426  1.00  0.00           H  
ATOM   1588  N   GLY A 115      94.008 108.017  26.461  1.00 49.20           N  
ANISOU 1588  N   GLY A 115     5424   8275   4994    683    254     56       N  
ATOM   1589  CA  GLY A 115      95.076 107.318  25.760  1.00 48.48           C  
ANISOU 1589  CA  GLY A 115     5361   8171   4890    657    282     85       C  
ATOM   1590  C   GLY A 115      94.634 105.972  25.222  1.00 51.30           C  
ANISOU 1590  C   GLY A 115     5742   8537   5213    630    316     87       C  
ATOM   1591  O   GLY A 115      94.788 105.703  24.030  1.00 51.75           O  
ANISOU 1591  O   GLY A 115     5817   8593   5255    607    324     98       O  
ATOM   1592  H   GLY A 115      94.199 108.263  27.422  1.00  0.00           H  
ATOM   1593  HA2 GLY A 115      95.921 107.178  26.435  1.00  0.00           H  
ATOM   1594  HA3 GLY A 115      95.435 107.936  24.938  1.00  0.00           H  
ATOM   1595  N   ILE A 116      94.040 105.136  26.079  1.00 47.29           N  
ANISOU 1595  N   ILE A 116     5247   8038   4685    619    342     73       N  
ATOM   1596  CA  ILE A 116      93.535 103.831  25.638  1.00 47.92           C  
ANISOU 1596  CA  ILE A 116     5373   8106   4731    569    382     67       C  
ATOM   1597  C   ILE A 116      92.265 104.009  24.729  1.00 53.88           C  
ANISOU 1597  C   ILE A 116     6085   8915   5473    519    368     39       C  
ATOM   1598  O   ILE A 116      92.072 103.213  23.795  1.00 54.31           O  
ANISOU 1598  O   ILE A 116     6169   8964   5502    470    386     25       O  
ATOM   1599  CB  ILE A 116      93.330 102.792  26.791  1.00 50.61           C  
ANISOU 1599  CB  ILE A 116     5771   8420   5038    548    424     72       C  
ATOM   1600  CG1 ILE A 116      92.972 101.393  26.236  1.00 50.82           C  
ANISOU 1600  CG1 ILE A 116     5884   8395   5032    478    470     65       C  
ATOM   1601  CG2 ILE A 116      92.384 103.257  27.911  1.00 50.10           C  
ANISOU 1601  CG2 ILE A 116     5658   8417   4960    528    425     53       C  
ATOM   1602  CD1 ILE A 116      94.025 100.824  25.215  1.00 47.19           C  
ANISOU 1602  CD1 ILE A 116     5478   7874   4577    520    474     69       C  
ATOM   1603  H   ILE A 116      93.932 105.399  27.049  1.00  0.00           H  
ATOM   1604  HA  ILE A 116      94.308 103.414  24.992  1.00  0.00           H  
ATOM   1605  HB  ILE A 116      94.307 102.679  27.260  1.00  0.00           H  
ATOM   1606 HG12 ILE A 116      91.992 101.433  25.760  1.00  0.00           H  
ATOM   1607 HG13 ILE A 116      92.857 100.694  27.064  1.00  0.00           H  
ATOM   1608 HG21 ILE A 116      92.302 102.475  28.667  1.00  0.00           H  
ATOM   1609 HG22 ILE A 116      92.780 104.163  28.369  1.00  0.00           H  
ATOM   1610 HG23 ILE A 116      91.399 103.464  27.493  1.00  0.00           H  
ATOM   1611 HD11 ILE A 116      93.704  99.841  24.870  1.00  0.00           H  
ATOM   1612 HD12 ILE A 116      94.107 101.499  24.363  1.00  0.00           H  
ATOM   1613 HD13 ILE A 116      94.996 100.738  25.704  1.00  0.00           H  
ATOM   1614  N   PHE A 117      91.469 105.089  24.942  1.00 50.14           N  
ANISOU 1614  N   PHE A 117     5540   8497   5012    546    326     19       N  
ATOM   1615  CA  PHE A 117      90.297 105.391  24.100  1.00 49.51           C  
ANISOU 1615  CA  PHE A 117     5404   8496   4914    536    292    -12       C  
ATOM   1616  C   PHE A 117      90.703 105.767  22.665  1.00 51.00           C  
ANISOU 1616  C   PHE A 117     5615   8668   5094    552    257     19       C  
ATOM   1617  O   PHE A 117      89.994 105.404  21.735  1.00 50.37           O  
ANISOU 1617  O   PHE A 117     5515   8651   4974    520    245     -5       O  
ATOM   1618  CB  PHE A 117      89.445 106.508  24.698  1.00 51.70           C  
ANISOU 1618  CB  PHE A 117     5604   8835   5205    602    246    -46       C  
ATOM   1619  CG  PHE A 117      88.718 106.257  26.005  1.00 54.38           C  
ANISOU 1619  CG  PHE A 117     5890   9241   5531    580    280    -96       C  
ATOM   1620  CD1 PHE A 117      88.604 104.971  26.532  1.00 58.17           C  
ANISOU 1620  CD1 PHE A 117     6400   9726   5976    477    352   -101       C  
ATOM   1621  CD2 PHE A 117      88.149 107.314  26.716  1.00 57.15           C  
ANISOU 1621  CD2 PHE A 117     6173   9645   5897    661    243   -139       C  
ATOM   1622  CE1 PHE A 117      87.951 104.755  27.758  1.00 59.72           C  
ANISOU 1622  CE1 PHE A 117     6557   9993   6142    437    394   -138       C  
ATOM   1623  CE2 PHE A 117      87.474 107.091  27.921  1.00 60.09           C  
ANISOU 1623  CE2 PHE A 117     6485  10105   6242    635    284   -194       C  
ATOM   1624  CZ  PHE A 117      87.379 105.817  28.434  1.00 58.33           C  
ANISOU 1624  CZ  PHE A 117     6289   9900   5973    513    362   -189       C  
ATOM   1625  H   PHE A 117      91.670 105.723  25.703  1.00  0.00           H  
ATOM   1626  HA  PHE A 117      89.682 104.493  24.049  1.00  0.00           H  
ATOM   1627  HB2 PHE A 117      90.054 107.407  24.797  1.00  0.00           H  
ATOM   1628  HB3 PHE A 117      88.727 106.846  23.951  1.00  0.00           H  
ATOM   1629  HD1 PHE A 117      89.020 104.130  25.997  1.00  0.00           H  
ATOM   1630  HD2 PHE A 117      88.227 108.323  26.339  1.00  0.00           H  
ATOM   1631  HE1 PHE A 117      87.897 103.760  28.173  1.00  0.00           H  
ATOM   1632  HE2 PHE A 117      87.025 107.919  28.449  1.00  0.00           H  
ATOM   1633  HZ  PHE A 117      86.857 105.646  29.364  1.00  0.00           H  
ATOM   1634  N   PHE A 118      91.842 106.469  22.485  1.00 47.44           N  
ANISOU 1634  N   PHE A 118     5208   8151   4668    589    246     68       N  
ATOM   1635  CA  PHE A 118      92.319 106.861  21.150  1.00 46.81           C  
ANISOU 1635  CA  PHE A 118     5162   8060   4563    587    226    107       C  
ATOM   1636  C   PHE A 118      93.012 105.699  20.452  1.00 50.77           C  
ANISOU 1636  C   PHE A 118     5697   8560   5033    534    278    101       C  
ATOM   1637  O   PHE A 118      93.005 105.668  19.222  1.00 51.34           O  
ANISOU 1637  O   PHE A 118     5784   8663   5059    514    270    110       O  
ATOM   1638  CB  PHE A 118      93.209 108.110  21.184  1.00 47.99           C  
ANISOU 1638  CB  PHE A 118     5347   8146   4741    615    204    156       C  
ATOM   1639  CG  PHE A 118      92.382 109.355  21.402  1.00 49.07           C  
ANISOU 1639  CG  PHE A 118     5483   8266   4895    684    137    161       C  
ATOM   1640  CD1 PHE A 118      91.499 109.806  20.423  1.00 51.32           C  
ANISOU 1640  CD1 PHE A 118     5776   8587   5138    726     78    178       C  
ATOM   1641  CD2 PHE A 118      92.471 110.068  22.595  1.00 49.82           C  
ANISOU 1641  CD2 PHE A 118     5572   8317   5040    722    126    140       C  
ATOM   1642  CE1 PHE A 118      90.696 110.922  20.649  1.00 52.80           C  
ANISOU 1642  CE1 PHE A 118     5967   8755   5340    826      7    175       C  
ATOM   1643  CE2 PHE A 118      91.672 111.186  22.816  1.00 52.82           C  
ANISOU 1643  CE2 PHE A 118     5958   8672   5438    807     62    129       C  
ATOM   1644  CZ  PHE A 118      90.789 111.607  21.842  1.00 51.52           C  
ANISOU 1644  CZ  PHE A 118     5805   8534   5236    869      1    147       C  
ATOM   1645  H   PHE A 118      92.398 106.743  23.282  1.00  0.00           H  
ATOM   1646  HA  PHE A 118      91.440 107.111  20.556  1.00  0.00           H  
ATOM   1647  HB2 PHE A 118      93.940 108.014  21.988  1.00  0.00           H  
ATOM   1648  HB3 PHE A 118      93.752 108.195  20.242  1.00  0.00           H  
ATOM   1649  HD1 PHE A 118      91.432 109.289  19.478  1.00  0.00           H  
ATOM   1650  HD2 PHE A 118      93.166 109.755  23.361  1.00  0.00           H  
ATOM   1651  HE1 PHE A 118      90.001 111.250  19.890  1.00  0.00           H  
ATOM   1652  HE2 PHE A 118      91.744 111.724  23.750  1.00  0.00           H  
ATOM   1653  HZ  PHE A 118      90.170 112.475  22.015  1.00  0.00           H  
ATOM   1654  N   ILE A 119      93.552 104.719  21.214  1.00 46.68           N  
ANISOU 1654  N   ILE A 119     5199   8006   4532    524    328     81       N  
ATOM   1655  CA  ILE A 119      94.135 103.510  20.621  1.00 46.86           C  
ANISOU 1655  CA  ILE A 119     5267   8012   4526    499    375     59       C  
ATOM   1656  C   ILE A 119      92.942 102.621  20.102  1.00 53.42           C  
ANISOU 1656  C   ILE A 119     6106   8871   5319    432    384     11       C  
ATOM   1657  O   ILE A 119      93.053 102.021  19.021  1.00 54.73           O  
ANISOU 1657  O   ILE A 119     6299   9050   5445    400    400    -18       O  
ATOM   1658  CB  ILE A 119      95.116 102.755  21.573  1.00 49.53           C  
ANISOU 1658  CB  ILE A 119     5642   8291   4884    538    412     57       C  
ATOM   1659  CG1 ILE A 119      96.377 103.610  21.875  1.00 49.10           C  
ANISOU 1659  CG1 ILE A 119     5552   8249   4854    587    402     83       C  
ATOM   1660  CG2 ILE A 119      95.545 101.411  20.982  1.00 51.46           C  
ANISOU 1660  CG2 ILE A 119     5954   8499   5101    537    456     22       C  
ATOM   1661  CD1 ILE A 119      97.284 103.044  22.968  1.00 50.70           C  
ANISOU 1661  CD1 ILE A 119     5767   8428   5068    651    417     77       C  
ATOM   1662  H   ILE A 119      93.562 104.808  22.220  1.00  0.00           H  
ATOM   1663  HA  ILE A 119      94.708 103.822  19.749  1.00  0.00           H  
ATOM   1664  HB  ILE A 119      94.600 102.564  22.514  1.00  0.00           H  
ATOM   1665 HG12 ILE A 119      96.953 103.738  20.959  1.00  0.00           H  
ATOM   1666 HG13 ILE A 119      96.072 104.620  22.146  1.00  0.00           H  
ATOM   1667 HG21 ILE A 119      96.227 100.912  21.669  1.00  0.00           H  
ATOM   1668 HG22 ILE A 119      94.666 100.786  20.825  1.00  0.00           H  
ATOM   1669 HG23 ILE A 119      96.048 101.577  20.029  1.00  0.00           H  
ATOM   1670 HD11 ILE A 119      98.138 103.706  23.111  1.00  0.00           H  
ATOM   1671 HD12 ILE A 119      96.725 102.967  23.900  1.00  0.00           H  
ATOM   1672 HD13 ILE A 119      97.637 102.055  22.673  1.00  0.00           H  
ATOM   1673  N   ILE A 120      91.792 102.601  20.838  1.00 48.32           N  
ANISOU 1673  N   ILE A 120     5424   8255   4679    400    376    -12       N  
ATOM   1674  CA  ILE A 120      90.585 101.859  20.445  1.00 48.26           C  
ANISOU 1674  CA  ILE A 120     5400   8305   4632    310    386    -73       C  
ATOM   1675  C   ILE A 120      89.990 102.487  19.159  1.00 53.46           C  
ANISOU 1675  C   ILE A 120     5998   9067   5246    316    328    -87       C  
ATOM   1676  O   ILE A 120      89.704 101.746  18.208  1.00 55.07           O  
ANISOU 1676  O   ILE A 120     6217   9305   5402    250    340   -135       O  
ATOM   1677  CB  ILE A 120      89.564 101.789  21.615  1.00 51.25           C  
ANISOU 1677  CB  ILE A 120     5732   8723   5016    265    400    -99       C  
ATOM   1678  CG1 ILE A 120      90.040 100.772  22.689  1.00 51.31           C  
ANISOU 1678  CG1 ILE A 120     5840   8623   5032    231    466    -83       C  
ATOM   1679  CG2 ILE A 120      88.135 101.470  21.121  1.00 50.99           C  
ANISOU 1679  CG2 ILE A 120     5624   8816   4936    170    394   -176       C  
ATOM   1680  CD1 ILE A 120      89.405 100.946  24.033  1.00 60.65           C  
ANISOU 1680  CD1 ILE A 120     6991   9840   6214    206    485    -83       C  
ATOM   1681  H   ILE A 120      91.739 103.117  21.705  1.00  0.00           H  
ATOM   1682  HA  ILE A 120      90.887 100.839  20.207  1.00  0.00           H  
ATOM   1683  HB  ILE A 120      89.537 102.772  22.085  1.00  0.00           H  
ATOM   1684 HG12 ILE A 120      89.858  99.758  22.332  1.00  0.00           H  
ATOM   1685 HG13 ILE A 120      91.124 100.835  22.791  1.00  0.00           H  
ATOM   1686 HG21 ILE A 120      87.455 101.431  21.973  1.00  0.00           H  
ATOM   1687 HG22 ILE A 120      87.806 102.246  20.430  1.00  0.00           H  
ATOM   1688 HG23 ILE A 120      88.133 100.506  20.612  1.00  0.00           H  
ATOM   1689 HD11 ILE A 120      89.794 100.194  24.720  1.00  0.00           H  
ATOM   1690 HD12 ILE A 120      89.632 101.940  24.417  1.00  0.00           H  
ATOM   1691 HD13 ILE A 120      88.325 100.829  23.943  1.00  0.00           H  
ATOM   1692  N   LEU A 121      89.851 103.848  19.121  1.00 48.45           N  
ANISOU 1692  N   LEU A 121     5315   8471   4623    399    265    -45       N  
ATOM   1693  CA  LEU A 121      89.345 104.618  17.970  1.00 48.36           C  
ANISOU 1693  CA  LEU A 121     5270   8545   4561    438    194    -35       C  
ATOM   1694  C   LEU A 121      90.213 104.389  16.719  1.00 55.36           C  
ANISOU 1694  C   LEU A 121     6221   9415   5400    419    207     -8       C  
ATOM   1695  O   LEU A 121      89.661 104.280  15.617  1.00 56.94           O  
ANISOU 1695  O   LEU A 121     6404   9706   5526    400    173    -32       O  
ATOM   1696  CB  LEU A 121      89.250 106.126  18.273  1.00 47.83           C  
ANISOU 1696  CB  LEU A 121     5188   8466   4519    548    126     20       C  
ATOM   1697  CG  LEU A 121      88.111 106.548  19.226  1.00 52.71           C  
ANISOU 1697  CG  LEU A 121     5715   9151   5160    597     92    -28       C  
ATOM   1698  CD1 LEU A 121      88.367 107.910  19.858  1.00 51.42           C  
ANISOU 1698  CD1 LEU A 121     5575   8918   5046    708     46     18       C  
ATOM   1699  CD2 LEU A 121      86.743 106.482  18.542  1.00 56.81           C  
ANISOU 1699  CD2 LEU A 121     6136   9834   5614    605     36    -93       C  
ATOM   1700  H   LEU A 121      90.103 104.404  19.926  1.00  0.00           H  
ATOM   1701  HA  LEU A 121      88.341 104.260  17.747  1.00  0.00           H  
ATOM   1702  HB2 LEU A 121      90.202 106.474  18.673  1.00  0.00           H  
ATOM   1703  HB3 LEU A 121      89.157 106.676  17.336  1.00  0.00           H  
ATOM   1704  HG  LEU A 121      88.094 105.821  20.039  1.00  0.00           H  
ATOM   1705 HD11 LEU A 121      87.540 108.165  20.521  1.00  0.00           H  
ATOM   1706 HD12 LEU A 121      89.294 107.878  20.430  1.00  0.00           H  
ATOM   1707 HD13 LEU A 121      88.450 108.665  19.075  1.00  0.00           H  
ATOM   1708 HD21 LEU A 121      85.969 106.786  19.247  1.00  0.00           H  
ATOM   1709 HD22 LEU A 121      86.734 107.151  17.682  1.00  0.00           H  
ATOM   1710 HD23 LEU A 121      86.551 105.461  18.210  1.00  0.00           H  
ATOM   1711  N   LEU A 122      91.557 104.275  16.892  1.00 50.72           N  
ANISOU 1711  N   LEU A 122     5694   8735   4842    423    256     30       N  
ATOM   1712  CA  LEU A 122      92.486 104.013  15.795  1.00 50.50           C  
ANISOU 1712  CA  LEU A 122     5712   8712   4764    402    286     40       C  
ATOM   1713  C   LEU A 122      92.286 102.607  15.238  1.00 55.19           C  
ANISOU 1713  C   LEU A 122     6324   9326   5317    338    328    -44       C  
ATOM   1714  O   LEU A 122      92.372 102.421  14.022  1.00 56.56           O  
ANISOU 1714  O   LEU A 122     6511   9562   5415    313    327    -64       O  
ATOM   1715  CB  LEU A 122      93.945 104.210  16.215  1.00 49.76           C  
ANISOU 1715  CB  LEU A 122     5646   8550   4710    424    331     77       C  
ATOM   1716  CG  LEU A 122      94.437 105.643  16.273  1.00 53.84           C  
ANISOU 1716  CG  LEU A 122     6169   9047   5239    450    301    155       C  
ATOM   1717  CD1 LEU A 122      95.654 105.743  17.180  1.00 54.14           C  
ANISOU 1717  CD1 LEU A 122     6201   9034   5335    461    342    162       C  
ATOM   1718  CD2 LEU A 122      94.756 106.190  14.872  1.00 53.65           C  
ANISOU 1718  CD2 LEU A 122     6180   9073   5130    421    294    202       C  
ATOM   1719  H   LEU A 122      91.957 104.372  17.815  1.00  0.00           H  
ATOM   1720  HA  LEU A 122      92.269 104.722  14.997  1.00  0.00           H  
ATOM   1721  HB2 LEU A 122      94.108 103.735  17.182  1.00  0.00           H  
ATOM   1722  HB3 LEU A 122      94.591 103.634  15.551  1.00  0.00           H  
ATOM   1723  HG  LEU A 122      93.645 106.256  16.702  1.00  0.00           H  
ATOM   1724 HD11 LEU A 122      95.999 106.776  17.214  1.00  0.00           H  
ATOM   1725 HD12 LEU A 122      95.385 105.416  18.184  1.00  0.00           H  
ATOM   1726 HD13 LEU A 122      96.450 105.107  16.792  1.00  0.00           H  
ATOM   1727 HD21 LEU A 122      95.106 107.218  14.954  1.00  0.00           H  
ATOM   1728 HD22 LEU A 122      95.531 105.579  14.411  1.00  0.00           H  
ATOM   1729 HD23 LEU A 122      93.856 106.161  14.257  1.00  0.00           H  
ATOM   1730  N   THR A 123      91.983 101.635  16.120  1.00 50.26           N  
ANISOU 1730  N   THR A 123     5715   8646   4734    303    366    -95       N  
ATOM   1731  CA  THR A 123      91.708 100.248  15.752  1.00 50.28           C  
ANISOU 1731  CA  THR A 123     5767   8629   4710    227    411   -182       C  
ATOM   1732  C   THR A 123      90.364 100.182  14.991  1.00 54.34           C  
ANISOU 1732  C   THR A 123     6222   9266   5159    151    371   -243       C  
ATOM   1733  O   THR A 123      90.301  99.525  13.950  1.00 53.81           O  
ANISOU 1733  O   THR A 123     6180   9238   5029     97    382   -309       O  
ATOM   1734  CB  THR A 123      91.734  99.365  17.003  1.00 56.08           C  
ANISOU 1734  CB  THR A 123     6560   9250   5498    205    460   -196       C  
ATOM   1735  CG2 THR A 123      91.304  97.941  16.728  1.00 55.30           C  
ANISOU 1735  CG2 THR A 123     6542   9096   5373    105    509   -284       C  
ATOM   1736  OG1 THR A 123      93.054  99.372  17.546  1.00 55.54           O  
ANISOU 1736  OG1 THR A 123     6537   9096   5470    295    485   -151       O  
ATOM   1737  H   THR A 123      91.934 101.845  17.106  1.00  0.00           H  
ATOM   1738  HA  THR A 123      92.497  99.910  15.080  1.00  0.00           H  
ATOM   1739  HB  THR A 123      91.056  99.794  17.741  1.00  0.00           H  
ATOM   1740  HG1 THR A 123      93.080  98.820  18.332  1.00  0.00           H  
ATOM   1741 HG21 THR A 123      91.344  97.364  17.652  1.00  0.00           H  
ATOM   1742 HG22 THR A 123      90.286  97.937  16.341  1.00  0.00           H  
ATOM   1743 HG23 THR A 123      91.973  97.494  15.992  1.00  0.00           H  
ATOM   1744  N   ILE A 124      89.311 100.875  15.487  1.00 51.01           N  
ANISOU 1744  N   ILE A 124     5712   8925   4746    156    319   -233       N  
ATOM   1745  CA  ILE A 124      88.012 100.872  14.803  1.00 52.09           C  
ANISOU 1745  CA  ILE A 124     5760   9217   4814    102    268   -301       C  
ATOM   1746  C   ILE A 124      88.129 101.630  13.467  1.00 56.91           C  
ANISOU 1746  C   ILE A 124     6357   9923   5344    165    202   -269       C  
ATOM   1747  O   ILE A 124      87.563 101.169  12.474  1.00 57.72           O  
ANISOU 1747  O   ILE A 124     6431  10137   5363    106    180   -341       O  
ATOM   1748  CB  ILE A 124      86.830 101.371  15.674  1.00 55.28           C  
ANISOU 1748  CB  ILE A 124     6051   9713   5237    108    232   -321       C  
ATOM   1749  CG1 ILE A 124      86.764 100.577  17.020  1.00 54.79           C  
ANISOU 1749  CG1 ILE A 124     6022   9561   5236     28    311   -342       C  
ATOM   1750  CG2 ILE A 124      85.495 101.250  14.879  1.00 56.76           C  
ANISOU 1750  CG2 ILE A 124     6122  10102   5341     51    176   -417       C  
ATOM   1751  CD1 ILE A 124      85.835 101.155  18.109  1.00 59.71           C  
ANISOU 1751  CD1 ILE A 124     6536  10269   5883     45    292   -353       C  
ATOM   1752  H   ILE A 124      89.412 101.404  16.341  1.00  0.00           H  
ATOM   1753  HA  ILE A 124      87.796  99.833  14.552  1.00  0.00           H  
ATOM   1754  HB  ILE A 124      86.995 102.424  15.905  1.00  0.00           H  
ATOM   1755 HG12 ILE A 124      86.479  99.546  16.814  1.00  0.00           H  
ATOM   1756 HG13 ILE A 124      87.771 100.472  17.424  1.00  0.00           H  
ATOM   1757 HG21 ILE A 124      84.670 101.603  15.497  1.00  0.00           H  
ATOM   1758 HG22 ILE A 124      85.554 101.855  13.974  1.00  0.00           H  
ATOM   1759 HG23 ILE A 124      85.326 100.208  14.609  1.00  0.00           H  
ATOM   1760 HD11 ILE A 124      85.873 100.520  18.994  1.00  0.00           H  
ATOM   1761 HD12 ILE A 124      86.163 102.161  18.370  1.00  0.00           H  
ATOM   1762 HD13 ILE A 124      84.813 101.193  17.733  1.00  0.00           H  
ATOM   1763  N   ASP A 125      88.916 102.737  13.423  1.00 54.14           N  
ANISOU 1763  N   ASP A 125     6038   9523   5009    268    175   -160       N  
ATOM   1764  CA  ASP A 125      89.181 103.523  12.201  1.00 54.26           C  
ANISOU 1764  CA  ASP A 125     6077   9603   4939    319    122   -100       C  
ATOM   1765  C   ASP A 125      89.761 102.597  11.113  1.00 57.87           C  
ANISOU 1765  C   ASP A 125     6583  10084   5323    248    172   -153       C  
ATOM   1766  O   ASP A 125      89.281 102.611   9.985  1.00 59.71           O  
ANISOU 1766  O   ASP A 125     6800  10442   5447    234    127   -179       O  
ATOM   1767  CB  ASP A 125      90.133 104.697  12.515  1.00 56.01           C  
ANISOU 1767  CB  ASP A 125     6355   9725   5200    397    117     21       C  
ATOM   1768  CG  ASP A 125      90.896 105.289  11.335  1.00 74.15           C  
ANISOU 1768  CG  ASP A 125     8721  12041   7410    403    111     96       C  
ATOM   1769  OD1 ASP A 125      92.143 105.095  11.269  1.00 76.29           O  
ANISOU 1769  OD1 ASP A 125     9039  12252   7695    370    185    114       O  
ATOM   1770  OD2 ASP A 125      90.266 105.995  10.514  1.00 78.06           O1-
ANISOU 1770  OD2 ASP A 125     9223  12620   7816    447     31    138       O1-
ATOM   1771  H   ASP A 125      89.364 103.071  14.264  1.00  0.00           H  
ATOM   1772  HA  ASP A 125      88.237 103.931  11.840  1.00  0.00           H  
ATOM   1773  HB2 ASP A 125      89.574 105.488  13.014  1.00  0.00           H  
ATOM   1774  HB3 ASP A 125      90.842 104.388  13.283  1.00  0.00           H  
ATOM   1775  N   ARG A 126      90.728 101.734  11.486  1.00 52.74           N  
ANISOU 1775  N   ARG A 126     5990   9324   4724    213    261   -184       N  
ATOM   1776  CA  ARG A 126      91.348 100.775  10.579  1.00 53.03           C  
ANISOU 1776  CA  ARG A 126     6076   9370   4703    164    317   -256       C  
ATOM   1777  C   ARG A 126      90.359  99.692  10.163  1.00 57.42           C  
ANISOU 1777  C   ARG A 126     6620   9982   5215     69    317   -384       C  
ATOM   1778  O   ARG A 126      90.336  99.334   8.990  1.00 59.03           O  
ANISOU 1778  O   ARG A 126     6834  10275   5319     30    316   -446       O  
ATOM   1779  CB  ARG A 126      92.625 100.151  11.185  1.00 51.43           C  
ANISOU 1779  CB  ARG A 126     5935   9035   4571    188    401   -263       C  
ATOM   1780  CG  ARG A 126      93.638  99.737  10.111  1.00 60.59           C  
ANISOU 1780  CG  ARG A 126     7132  10231   5658    191    451   -305       C  
ATOM   1781  CD  ARG A 126      94.625 100.809   9.642  1.00 66.93           C  
ANISOU 1781  CD  ARG A 126     7920  11089   6419    229    456   -211       C  
ATOM   1782  NE  ARG A 126      94.017 102.125   9.428  1.00 70.88           N  
ANISOU 1782  NE  ARG A 126     8399  11646   6883    235    381   -105       N  
ATOM   1783  CZ  ARG A 126      93.792 102.695   8.244  1.00 82.98           C  
ANISOU 1783  CZ  ARG A 126     9942  13292   8294    219    342    -67       C  
ATOM   1784  NH1 ARG A 126      94.147 102.081   7.122  1.00 75.63           N1+
ANISOU 1784  NH1 ARG A 126     9026  12453   7257    179    380   -133       N1+
ATOM   1785  NH2 ARG A 126      93.229 103.891   8.176  1.00 62.68           N1+
ANISOU 1785  NH2 ARG A 126     7376  10741   5698    252    265     39       N1+
ATOM   1786  H   ARG A 126      91.060 101.730  12.440  1.00  0.00           H  
ATOM   1787  HA  ARG A 126      91.642 101.315   9.680  1.00  0.00           H  
ATOM   1788  HB2 ARG A 126      93.090 100.864  11.866  1.00  0.00           H  
ATOM   1789  HB3 ARG A 126      92.355  99.280  11.783  1.00  0.00           H  
ATOM   1790  HG2 ARG A 126      93.103  99.339   9.248  1.00  0.00           H  
ATOM   1791  HG3 ARG A 126      94.193  98.865  10.459  1.00  0.00           H  
ATOM   1792  HD2 ARG A 126      95.106 100.479   8.721  1.00  0.00           H  
ATOM   1793  HD3 ARG A 126      95.433 100.898  10.368  1.00  0.00           H  
ATOM   1794  HE  ARG A 126      93.761 102.608  10.277  1.00  0.00           H  
ATOM   1795 HH11 ARG A 126      93.973 102.520   6.230  1.00  0.00           H  
ATOM   1796 HH12 ARG A 126      94.593 101.175   7.161  1.00  0.00           H  
ATOM   1797 HH21 ARG A 126      93.061 104.320   7.276  1.00  0.00           H  
ATOM   1798 HH22 ARG A 126      92.969 104.376   9.022  1.00  0.00           H  
ATOM   1799  N   TYR A 127      89.529  99.205  11.095  1.00 53.34           N  
ANISOU 1799  N   TYR A 127     6079   9429   4759     14    323   -430       N  
ATOM   1800  CA  TYR A 127      88.509  98.177  10.838  1.00 54.28           C  
ANISOU 1800  CA  TYR A 127     6182   9603   4840   -117    331   -561       C  
ATOM   1801  C   TYR A 127      87.548  98.637   9.725  1.00 60.64           C  
ANISOU 1801  C   TYR A 127     6889  10623   5528   -134    247   -601       C  
ATOM   1802  O   TYR A 127      87.243  97.854   8.828  1.00 61.70           O  
ANISOU 1802  O   TYR A 127     7031  10828   5582   -225    254   -714       O  
ATOM   1803  CB  TYR A 127      87.737  97.831  12.128  1.00 54.33           C  
ANISOU 1803  CB  TYR A 127     6164   9559   4922   -184    355   -581       C  
ATOM   1804  CG  TYR A 127      86.656  96.789  11.951  1.00 57.47           C  
ANISOU 1804  CG  TYR A 127     6544  10014   5278   -358    376   -721       C  
ATOM   1805  CD1 TYR A 127      86.965  95.430  11.931  1.00 59.71           C  
ANISOU 1805  CD1 TYR A 127     6963  10153   5572   -466    458   -806       C  
ATOM   1806  CD2 TYR A 127      85.316  97.158  11.830  1.00 59.36           C  
ANISOU 1806  CD2 TYR A 127     6632  10455   5466   -416    315   -778       C  
ATOM   1807  CE1 TYR A 127      85.970  94.464  11.779  1.00 60.65           C  
ANISOU 1807  CE1 TYR A 127     7083  10308   5652   -658    487   -941       C  
ATOM   1808  CE2 TYR A 127      84.312  96.199  11.668  1.00 61.46           C  
ANISOU 1808  CE2 TYR A 127     6864  10799   5687   -605    341   -922       C  
ATOM   1809  CZ  TYR A 127      84.645  94.853  11.648  1.00 68.33           C  
ANISOU 1809  CZ  TYR A 127     7886  11505   6572   -742    432  -1002       C  
ATOM   1810  OH  TYR A 127      83.666  93.906  11.506  1.00 71.37           O  
ANISOU 1810  OH  TYR A 127     8256  11949   6913   -959    465  -1150       O  
ATOM   1811  H   TYR A 127      89.581  99.544  12.045  1.00  0.00           H  
ATOM   1812  HA  TYR A 127      89.017  97.276  10.495  1.00  0.00           H  
ATOM   1813  HB2 TYR A 127      88.440  97.496  12.890  1.00  0.00           H  
ATOM   1814  HB3 TYR A 127      87.299  98.739  12.542  1.00  0.00           H  
ATOM   1815  HD1 TYR A 127      87.991  95.108  12.034  1.00  0.00           H  
ATOM   1816  HD2 TYR A 127      85.038  98.201  11.861  1.00  0.00           H  
ATOM   1817  HE1 TYR A 127      86.232  93.416  11.764  1.00  0.00           H  
ATOM   1818  HE2 TYR A 127      83.283  96.508  11.558  1.00  0.00           H  
ATOM   1819  HH  TYR A 127      82.812  94.337  11.428  1.00  0.00           H  
ATOM   1820  N   LEU A 128      87.112  99.907   9.765  1.00 56.94           N  
ANISOU 1820  N   LEU A 128     6338  10254   5043    -34    160   -513       N  
ATOM   1821  CA  LEU A 128      86.228 100.466   8.745  1.00 58.10           C  
ANISOU 1821  CA  LEU A 128     6396  10610   5067     -6     58   -532       C  
ATOM   1822  C   LEU A 128      86.913 100.535   7.362  1.00 60.16           C  
ANISOU 1822  C   LEU A 128     6722  10925   5213     12     49   -513       C  
ATOM   1823  O   LEU A 128      86.368 100.026   6.386  1.00 60.27           O  
ANISOU 1823  O   LEU A 128     6702  11084   5115    -54     21   -613       O  
ATOM   1824  CB  LEU A 128      85.752 101.867   9.154  1.00 58.24           C  
ANISOU 1824  CB  LEU A 128     6349  10680   5099    136    -35   -425       C  
ATOM   1825  CG  LEU A 128      84.735 101.937  10.260  1.00 63.08           C  
ANISOU 1825  CG  LEU A 128     6851  11337   5780    131    -52   -471       C  
ATOM   1826  CD1 LEU A 128      84.657 103.357  10.808  1.00 63.32           C  
ANISOU 1826  CD1 LEU A 128     6864  11346   5850    301   -124   -356       C  
ATOM   1827  CD2 LEU A 128      83.375 101.439   9.784  1.00 64.76           C  
ANISOU 1827  CD2 LEU A 128     6922  11778   5907     50   -104   -613       C  
ATOM   1828  H   LEU A 128      87.396 100.515  10.521  1.00  0.00           H  
ATOM   1829  HA  LEU A 128      85.353  99.820   8.660  1.00  0.00           H  
ATOM   1830  HB2 LEU A 128      86.615 102.475   9.421  1.00  0.00           H  
ATOM   1831  HB3 LEU A 128      85.364 102.384   8.276  1.00  0.00           H  
ATOM   1832  HG  LEU A 128      85.069 101.283  11.065  1.00  0.00           H  
ATOM   1833 HD11 LEU A 128      83.918 103.398  11.608  1.00  0.00           H  
ATOM   1834 HD12 LEU A 128      85.632 103.650  11.198  1.00  0.00           H  
ATOM   1835 HD13 LEU A 128      84.366 104.039  10.010  1.00  0.00           H  
ATOM   1836 HD21 LEU A 128      82.659 101.500  10.602  1.00  0.00           H  
ATOM   1837 HD22 LEU A 128      83.032 102.058   8.954  1.00  0.00           H  
ATOM   1838 HD23 LEU A 128      83.462 100.404   9.453  1.00  0.00           H  
ATOM   1839  N   ALA A 129      88.114 101.137   7.301  1.00 54.31           N  
ANISOU 1839  N   ALA A 129     6067  10078   4489     87     81   -395       N  
ATOM   1840  CA  ALA A 129      88.888 101.310   6.077  1.00 53.60           C  
ANISOU 1840  CA  ALA A 129     6040  10042   4283     98     90   -362       C  
ATOM   1841  C   ALA A 129      89.167  99.979   5.363  1.00 56.59           C  
ANISOU 1841  C   ALA A 129     6449  10443   4607     -5    159   -509       C  
ATOM   1842  O   ALA A 129      89.044  99.923   4.144  1.00 57.94           O  
ANISOU 1842  O   ALA A 129     6621  10761   4635    -26    129   -548       O  
ATOM   1843  CB  ALA A 129      90.192 102.018   6.395  1.00 53.05           C  
ANISOU 1843  CB  ALA A 129     6046   9847   4266    155    140   -235       C  
ATOM   1844  H   ALA A 129      88.537 101.506   8.140  1.00  0.00           H  
ATOM   1845  HA  ALA A 129      88.315 101.944   5.401  1.00  0.00           H  
ATOM   1846  HB1 ALA A 129      90.769 102.146   5.478  1.00  0.00           H  
ATOM   1847  HB2 ALA A 129      89.981 102.994   6.829  1.00  0.00           H  
ATOM   1848  HB3 ALA A 129      90.766 101.422   7.104  1.00  0.00           H  
ATOM   1849  N   VAL A 130      89.466  98.914   6.117  1.00 51.42           N  
ANISOU 1849  N   VAL A 130     5834   9646   4059    -63    243   -595       N  
ATOM   1850  CA  VAL A 130      89.806  97.589   5.603  1.00 51.85           C  
ANISOU 1850  CA  VAL A 130     5949   9666   4084   -145    316   -741       C  
ATOM   1851  C   VAL A 130      88.557  96.687   5.352  1.00 59.98           C  
ANISOU 1851  C   VAL A 130     6941  10776   5073   -277    293   -898       C  
ATOM   1852  O   VAL A 130      88.469  96.097   4.272  1.00 61.33           O  
ANISOU 1852  O   VAL A 130     7125  11045   5132   -340    295  -1013       O  
ATOM   1853  CB  VAL A 130      90.820  96.893   6.559  1.00 54.16           C  
ANISOU 1853  CB  VAL A 130     6330   9741   4505   -121    412   -749       C  
ATOM   1854  CG1 VAL A 130      91.121  95.464   6.126  1.00 54.77           C  
ANISOU 1854  CG1 VAL A 130     6499   9747   4565   -183    483   -909       C  
ATOM   1855  CG2 VAL A 130      92.113  97.691   6.665  1.00 53.06           C  
ANISOU 1855  CG2 VAL A 130     6206   9565   4391    -12    439   -628       C  
ATOM   1856  H   VAL A 130      89.469  98.992   7.124  1.00  0.00           H  
ATOM   1857  HA  VAL A 130      90.305  97.730   4.644  1.00  0.00           H  
ATOM   1858  HB  VAL A 130      90.371  96.853   7.551  1.00  0.00           H  
ATOM   1859 HG11 VAL A 130      91.833  95.015   6.820  1.00  0.00           H  
ATOM   1860 HG12 VAL A 130      90.199  94.883   6.126  1.00  0.00           H  
ATOM   1861 HG13 VAL A 130      91.547  95.470   5.122  1.00  0.00           H  
ATOM   1862 HG21 VAL A 130      92.802  97.181   7.339  1.00  0.00           H  
ATOM   1863 HG22 VAL A 130      92.569  97.778   5.679  1.00  0.00           H  
ATOM   1864 HG23 VAL A 130      91.896  98.686   7.054  1.00  0.00           H  
ATOM   1865  N   VAL A 131      87.637  96.548   6.345  1.00 57.81           N  
ANISOU 1865  N   VAL A 131     6617  10469   4880   -336    279   -916       N  
ATOM   1866  CA  VAL A 131      86.476  95.630   6.297  1.00 58.94           C  
ANISOU 1866  CA  VAL A 131     6719  10679   4997   -500    278  -1072       C  
ATOM   1867  C   VAL A 131      85.238  96.250   5.600  1.00 64.45           C  
ANISOU 1867  C   VAL A 131     7258  11655   5576   -515    164  -1108       C  
ATOM   1868  O   VAL A 131      84.537  95.523   4.895  1.00 65.50           O  
ANISOU 1868  O   VAL A 131     7353  11912   5620   -646    152  -1265       O  
ATOM   1869  CB  VAL A 131      86.127  95.079   7.718  1.00 61.67           C  
ANISOU 1869  CB  VAL A 131     7093  10868   5473   -580    336  -1082       C  
ATOM   1870  CG1 VAL A 131      85.000  94.052   7.669  1.00 62.82           C  
ANISOU 1870  CG1 VAL A 131     7212  11070   5587   -792    356  -1251       C  
ATOM   1871  CG2 VAL A 131      87.360  94.466   8.375  1.00 60.43           C  
ANISOU 1871  CG2 VAL A 131     7101  10445   5415   -534    431  -1042       C  
ATOM   1872  H   VAL A 131      87.720  97.094   7.190  1.00  0.00           H  
ATOM   1873  HA  VAL A 131      86.778  94.774   5.695  1.00  0.00           H  
ATOM   1874  HB  VAL A 131      85.796  95.916   8.334  1.00  0.00           H  
ATOM   1875 HG11 VAL A 131      84.789  93.695   8.677  1.00  0.00           H  
ATOM   1876 HG12 VAL A 131      84.104  94.514   7.253  1.00  0.00           H  
ATOM   1877 HG13 VAL A 131      85.300  93.213   7.042  1.00  0.00           H  
ATOM   1878 HG21 VAL A 131      87.096  94.089   9.363  1.00  0.00           H  
ATOM   1879 HG22 VAL A 131      87.730  93.646   7.760  1.00  0.00           H  
ATOM   1880 HG23 VAL A 131      88.135  95.225   8.472  1.00  0.00           H  
ATOM   1881  N   HIS A 132      84.965  97.552   5.792  1.00 60.99           N  
ANISOU 1881  N   HIS A 132     6731  11312   5130   -377     77   -976       N  
ATOM   1882  CA  HIS A 132      83.821  98.217   5.143  1.00 62.48           C  
ANISOU 1882  CA  HIS A 132     6771  11769   5199   -342    -49   -999       C  
ATOM   1883  C   HIS A 132      84.349  99.391   4.295  1.00 66.34           C  
ANISOU 1883  C   HIS A 132     7291  12323   5592   -173   -127   -852       C  
ATOM   1884  O   HIS A 132      83.957 100.542   4.483  1.00 66.21           O  
ANISOU 1884  O   HIS A 132     7220  12371   5566    -34   -220   -741       O  
ATOM   1885  CB  HIS A 132      82.777  98.659   6.192  1.00 63.59           C  
ANISOU 1885  CB  HIS A 132     6777  11976   5409   -327    -93   -996       C  
ATOM   1886  CG  HIS A 132      82.403  97.562   7.149  1.00 67.53           C  
ANISOU 1886  CG  HIS A 132     7274  12382   6001   -510      4  -1110       C  
ATOM   1887  CD2 HIS A 132      82.900  97.271   8.381  1.00 68.50           C  
ANISOU 1887  CD2 HIS A 132     7482  12283   6263   -535     97  -1058       C  
ATOM   1888  ND1 HIS A 132      81.457  96.604   6.815  1.00 71.15           N  
ANISOU 1888  ND1 HIS A 132     7656  12981   6397   -705     14  -1296       N  
ATOM   1889  CE1 HIS A 132      81.394  95.784   7.853  1.00 70.60           C  
ANISOU 1889  CE1 HIS A 132     7640  12754   6429   -851    118  -1342       C  
ATOM   1890  NE2 HIS A 132      82.241  96.148   8.824  1.00 69.26           N  
ANISOU 1890  NE2 HIS A 132     7570  12367   6378   -745    168  -1197       N  
ATOM   1891  H   HIS A 132      85.553  98.107   6.397  1.00  0.00           H  
ATOM   1892  HA  HIS A 132      83.346  97.499   4.474  1.00  0.00           H  
ATOM   1893  HB2 HIS A 132      81.881  99.017   5.683  1.00  0.00           H  
ATOM   1894  HB3 HIS A 132      83.164  99.510   6.752  1.00  0.00           H  
ATOM   1895  HD1 HIS A 132      80.989  96.648   5.921  1.00  0.00           H  
ATOM   1896  HD2 HIS A 132      83.670  97.893   8.813  1.00  0.00           H  
ATOM   1897  HE1 HIS A 132      80.713  94.946   7.839  1.00  0.00           H  
ATOM   1898  N   ALA A 133      85.277  99.071   3.382  1.00 63.95           N  
ANISOU 1898  N   ALA A 133     7093  11989   5215   -188    -81   -854       N  
ATOM   1899  CA  ALA A 133      86.026  99.977   2.510  1.00 64.66           C  
ANISOU 1899  CA  ALA A 133     7252  12116   5202    -76   -114   -718       C  
ATOM   1900  C   ALA A 133      85.174 101.027   1.789  1.00 72.54           C  
ANISOU 1900  C   ALA A 133     8181  13326   6056     34   -264   -646       C  
ATOM   1901  O   ALA A 133      85.463 102.219   1.935  1.00 71.92           O  
ANISOU 1901  O   ALA A 133     8149  13195   5983    169   -311   -473       O  
ATOM   1902  CB  ALA A 133      86.816  99.175   1.489  1.00 65.83           C  
ANISOU 1902  CB  ALA A 133     7480  12279   5254   -151    -43   -802       C  
ATOM   1903  H   ALA A 133      85.529  98.104   3.236  1.00  0.00           H  
ATOM   1904  HA  ALA A 133      86.744 100.509   3.133  1.00  0.00           H  
ATOM   1905  HB1 ALA A 133      87.372  99.855   0.842  1.00  0.00           H  
ATOM   1906  HB2 ALA A 133      87.513  98.514   2.005  1.00  0.00           H  
ATOM   1907  HB3 ALA A 133      86.132  98.579   0.885  1.00  0.00           H  
ATOM   1908  N   VAL A 134      84.132 100.604   1.033  1.00 72.34           N  
ANISOU 1908  N   VAL A 134     8051  13536   5900    -17   -342   -781       N  
ATOM   1909  CA  VAL A 134      83.285 101.529   0.273  1.00 74.23           C  
ANISOU 1909  CA  VAL A 134     8220  14006   5979    111   -500   -725       C  
ATOM   1910  C   VAL A 134      82.466 102.432   1.243  1.00 78.54           C  
ANISOU 1910  C   VAL A 134     8670  14557   6614    246   -589   -655       C  
ATOM   1911  O   VAL A 134      82.317 103.621   0.956  1.00 79.00           O  
ANISOU 1911  O   VAL A 134     8758  14657   6599    426   -698   -509       O  
ATOM   1912  CB  VAL A 134      82.426 100.835  -0.833  1.00 80.39           C  
ANISOU 1912  CB  VAL A 134     8897  15070   6579     25   -569   -902       C  
ATOM   1913  CG1 VAL A 134      81.276 100.007  -0.264  1.00 81.20           C  
ANISOU 1913  CG1 VAL A 134     8829  15285   6738   -103   -577  -1103       C  
ATOM   1914  CG2 VAL A 134      81.925 101.839  -1.863  1.00 81.74           C  
ANISOU 1914  CG2 VAL A 134     9049  15467   6543    188   -730   -806       C  
ATOM   1915  H   VAL A 134      83.915  99.619   0.978  1.00  0.00           H  
ATOM   1916  HA  VAL A 134      83.968 102.197  -0.253  1.00  0.00           H  
ATOM   1917  HB  VAL A 134      83.084 100.144  -1.359  1.00  0.00           H  
ATOM   1918 HG11 VAL A 134      80.718  99.550  -1.082  1.00  0.00           H  
ATOM   1919 HG12 VAL A 134      81.676  99.226   0.382  1.00  0.00           H  
ATOM   1920 HG13 VAL A 134      80.613 100.652   0.312  1.00  0.00           H  
ATOM   1921 HG21 VAL A 134      81.332 101.322  -2.617  1.00  0.00           H  
ATOM   1922 HG22 VAL A 134      81.309 102.590  -1.369  1.00  0.00           H  
ATOM   1923 HG23 VAL A 134      82.775 102.326  -2.342  1.00  0.00           H  
ATOM   1924  N   PHE A 135      82.033 101.902   2.406  1.00 74.92           N  
ANISOU 1924  N   PHE A 135     8123  14033   6309    165   -533   -749       N  
ATOM   1925  CA  PHE A 135      81.317 102.682   3.420  1.00 75.81           C  
ANISOU 1925  CA  PHE A 135     8139  14151   6513    285   -596   -704       C  
ATOM   1926  C   PHE A 135      82.250 103.726   4.077  1.00 78.11           C  
ANISOU 1926  C   PHE A 135     8571  14195   6910    421   -572   -501       C  
ATOM   1927  O   PHE A 135      81.842 104.870   4.267  1.00 77.46           O  
ANISOU 1927  O   PHE A 135     8477  14138   6816    605   -675   -400       O  
ATOM   1928  CB  PHE A 135      80.698 101.746   4.479  1.00 78.30           C  
ANISOU 1928  CB  PHE A 135     8337  14462   6952    126   -518   -860       C  
ATOM   1929  CG  PHE A 135      80.205 102.419   5.741  1.00 80.50           C  
ANISOU 1929  CG  PHE A 135     8532  14705   7348    223   -537   -819       C  
ATOM   1930  CD1 PHE A 135      79.065 103.221   5.725  1.00 85.90           C  
ANISOU 1930  CD1 PHE A 135     9053  15617   7970    375   -675   -841       C  
ATOM   1931  CD2 PHE A 135      80.865 102.231   6.952  1.00 81.73           C  
ANISOU 1931  CD2 PHE A 135     8766  14617   7669    172   -420   -772       C  
ATOM   1932  CE1 PHE A 135      78.606 103.842   6.897  1.00 86.52           C  
ANISOU 1932  CE1 PHE A 135     9048  15674   8153    474   -688   -824       C  
ATOM   1933  CE2 PHE A 135      80.399 102.843   8.126  1.00 84.49           C  
ANISOU 1933  CE2 PHE A 135     9035  14948   8117    256   -434   -748       C  
ATOM   1934  CZ  PHE A 135      79.274 103.644   8.088  1.00 84.17           C  
ANISOU 1934  CZ  PHE A 135     8832  15132   8015    404   -563   -779       C  
ATOM   1935  H   PHE A 135      82.197 100.927   2.609  1.00  0.00           H  
ATOM   1936  HA  PHE A 135      80.506 103.217   2.926  1.00  0.00           H  
ATOM   1937  HB2 PHE A 135      79.881 101.184   4.028  1.00  0.00           H  
ATOM   1938  HB3 PHE A 135      81.419 100.973   4.741  1.00  0.00           H  
ATOM   1939  HD1 PHE A 135      78.523 103.370   4.803  1.00  0.00           H  
ATOM   1940  HD2 PHE A 135      81.745 101.608   6.996  1.00  0.00           H  
ATOM   1941  HE1 PHE A 135      77.731 104.473   6.867  1.00  0.00           H  
ATOM   1942  HE2 PHE A 135      80.920 102.688   9.059  1.00  0.00           H  
ATOM   1943  HZ  PHE A 135      78.919 104.116   8.991  1.00  0.00           H  
ATOM   1944  N   ALA A 136      83.500 103.330   4.393  1.00 74.91           N  
ANISOU 1944  N   ALA A 136     8301  13563   6597    335   -438   -454       N  
ATOM   1945  CA  ALA A 136      84.544 104.167   5.006  1.00 74.11           C  
ANISOU 1945  CA  ALA A 136     8330  13233   6597    417   -395   -286       C  
ATOM   1946  C   ALA A 136      84.893 105.409   4.158  1.00 79.73           C  
ANISOU 1946  C   ALA A 136     9151  13951   7191    557   -478   -116       C  
ATOM   1947  O   ALA A 136      85.324 106.418   4.713  1.00 78.32           O  
ANISOU 1947  O   ALA A 136     9056  13620   7082    656   -488     20       O  
ATOM   1948  CB  ALA A 136      85.794 103.339   5.250  1.00 73.54           C  
ANISOU 1948  CB  ALA A 136     8356  12984   6605    294   -246   -300       C  
ATOM   1949  H   ALA A 136      83.790 102.380   4.208  1.00  0.00           H  
ATOM   1950  HA  ALA A 136      84.174 104.512   5.972  1.00  0.00           H  
ATOM   1951  HB1 ALA A 136      86.562 103.966   5.705  1.00  0.00           H  
ATOM   1952  HB2 ALA A 136      85.558 102.512   5.919  1.00  0.00           H  
ATOM   1953  HB3 ALA A 136      86.161 102.946   4.302  1.00  0.00           H  
ATOM   1954  N   LEU A 137      84.689 105.343   2.833  1.00 79.35           N  
ANISOU 1954  N   LEU A 137     9115  14074   6960    559   -538   -126       N  
ATOM   1955  CA  LEU A 137      84.907 106.461   1.908  1.00 81.40           C  
ANISOU 1955  CA  LEU A 137     9496  14360   7072    681   -626     40       C  
ATOM   1956  C   LEU A 137      84.028 107.668   2.281  1.00 86.39           C  
ANISOU 1956  C   LEU A 137    10111  15005   7707    889   -770    131       C  
ATOM   1957  O   LEU A 137      84.463 108.812   2.142  1.00 86.77           O  
ANISOU 1957  O   LEU A 137    10315  14926   7727    999   -809    309       O  
ATOM   1958  CB  LEU A 137      84.578 106.017   0.473  1.00 83.69           C  
ANISOU 1958  CB  LEU A 137     9768  14884   7146    647   -680    -20       C  
ATOM   1959  CG  LEU A 137      85.559 106.427  -0.586  1.00 89.78           C  
ANISOU 1959  CG  LEU A 137    10707  15635   7770    627   -648    110       C  
ATOM   1960  CD1 LEU A 137      86.538 105.297  -0.872  1.00 89.51           C  
ANISOU 1960  CD1 LEU A 137    10685  15575   7748    444   -494      1       C  
ATOM   1961  CD2 LEU A 137      84.827 106.846  -1.848  1.00 95.56           C  
ANISOU 1961  CD2 LEU A 137    11450  16597   8260    725   -793    149       C  
ATOM   1962  H   LEU A 137      84.364 104.482   2.415  1.00  0.00           H  
ATOM   1963  HA  LEU A 137      85.955 106.758   1.955  1.00  0.00           H  
ATOM   1964  HB2 LEU A 137      84.456 104.934   0.450  1.00  0.00           H  
ATOM   1965  HB3 LEU A 137      83.586 106.379   0.204  1.00  0.00           H  
ATOM   1966  HG  LEU A 137      86.123 107.284  -0.217  1.00  0.00           H  
ATOM   1967 HD11 LEU A 137      87.242 105.612  -1.642  1.00  0.00           H  
ATOM   1968 HD12 LEU A 137      87.084 105.049   0.038  1.00  0.00           H  
ATOM   1969 HD13 LEU A 137      85.991 104.419  -1.218  1.00  0.00           H  
ATOM   1970 HD21 LEU A 137      85.550 107.142  -2.607  1.00  0.00           H  
ATOM   1971 HD22 LEU A 137      84.232 106.011  -2.218  1.00  0.00           H  
ATOM   1972 HD23 LEU A 137      84.170 107.688  -1.625  1.00  0.00           H  
ATOM   1973  N   LYS A 138      82.800 107.398   2.770  1.00 82.94           N  
ANISOU 1973  N   LYS A 138     9490  14721   7303    937   -843     -2       N  
ATOM   1974  CA  LYS A 138      81.821 108.408   3.179  1.00 83.83           C  
ANISOU 1974  CA  LYS A 138     9543  14887   7420   1155   -985     36       C  
ATOM   1975  C   LYS A 138      81.821 108.672   4.709  1.00 85.07           C  
ANISOU 1975  C   LYS A 138     9661  14878   7784   1182   -931     25       C  
ATOM   1976  O   LYS A 138      81.426 109.768   5.127  1.00 84.98           O  
ANISOU 1976  O   LYS A 138     9671  14820   7797   1381  -1027     99       O  
ATOM   1977  CB  LYS A 138      80.403 107.981   2.738  1.00 88.43           C  
ANISOU 1977  CB  LYS A 138     9909  15802   7887   1201  -1106   -125       C  
ATOM   1978  CG  LYS A 138      80.211 108.019   1.205  1.00107.79           C  
ANISOU 1978  CG  LYS A 138    12391  18457  10106   1238  -1206   -105       C  
ATOM   1979  CD  LYS A 138      79.301 106.905   0.664  1.00  0.00           C  
ATOM   1980  CE  LYS A 138      80.009 105.542   0.633  1.00  0.00           C  
ATOM   1981  NZ  LYS A 138      79.132 104.477   0.123  1.00  0.00           N1+
ATOM   1982  H   LYS A 138      82.499 106.439   2.877  1.00  0.00           H  
ATOM   1983  HA  LYS A 138      82.067 109.343   2.674  1.00  0.00           H  
ATOM   1984  HB2 LYS A 138      80.195 106.989   3.140  1.00  0.00           H  
ATOM   1985  HB3 LYS A 138      79.654 108.636   3.188  1.00  0.00           H  
ATOM   1986  HG2 LYS A 138      79.786 108.986   0.934  1.00  0.00           H  
ATOM   1987  HG3 LYS A 138      81.172 107.977   0.691  1.00  0.00           H  
ATOM   1988  HD2 LYS A 138      78.399 106.839   1.274  1.00  0.00           H  
ATOM   1989  HD3 LYS A 138      78.968 107.168  -0.340  1.00  0.00           H  
ATOM   1990  HE2 LYS A 138      80.892 105.595  -0.003  1.00  0.00           H  
ATOM   1991  HE3 LYS A 138      80.347 105.260   1.629  1.00  0.00           H  
ATOM   1992  HZ1 LYS A 138      78.323 104.384   0.718  1.00  0.00           H  
ATOM   1993  HZ2 LYS A 138      78.836 104.699  -0.816  1.00  0.00           H  
ATOM   1994  HZ3 LYS A 138      79.647 103.608   0.115  1.00  0.00           H  
ATOM   1995  N   ALA A 139      82.237 107.668   5.530  1.00 78.86           N  
ANISOU 1995  N   ALA A 139     8825  14004   7133    994   -785    -72       N  
ATOM   1996  CA  ALA A 139      82.216 107.726   6.996  1.00 76.78           C  
ANISOU 1996  CA  ALA A 139     8513  13613   7049    991   -724   -100       C  
ATOM   1997  C   ALA A 139      83.523 108.251   7.625  1.00 79.73           C  
ANISOU 1997  C   ALA A 139     9061  13695   7537    982   -635     38       C  
ATOM   1998  O   ALA A 139      83.460 108.957   8.641  1.00 80.03           O  
ANISOU 1998  O   ALA A 139     9108  13621   7680   1079   -647     76       O  
ATOM   1999  CB  ALA A 139      81.889 106.355   7.558  1.00 76.58           C  
ANISOU 1999  CB  ALA A 139     8350  13658   7088    796   -625   -274       C  
ATOM   2000  H   ALA A 139      82.592 106.808   5.137  1.00  0.00           H  
ATOM   2001  HA  ALA A 139      81.413 108.403   7.288  1.00  0.00           H  
ATOM   2002  HB1 ALA A 139      81.874 106.403   8.647  1.00  0.00           H  
ATOM   2003  HB2 ALA A 139      80.912 106.037   7.195  1.00  0.00           H  
ATOM   2004  HB3 ALA A 139      82.647 105.640   7.237  1.00  0.00           H  
ATOM   2005  N   ARG A 140      84.686 107.876   7.058  1.00 74.22           N  
ANISOU 2005  N   ARG A 140     8487  12897   6817    861   -543     93       N  
ATOM   2006  CA  ARG A 140      86.000 108.298   7.538  1.00 71.79           C  
ANISOU 2006  CA  ARG A 140     8323  12356   6599    827   -453    204       C  
ATOM   2007  C   ARG A 140      86.313 109.711   7.025  1.00 76.34           C  
ANISOU 2007  C   ARG A 140     9058  12840   7108    952   -529    379       C  
ATOM   2008  O   ARG A 140      86.907 109.865   5.954  1.00 77.41           O  
ANISOU 2008  O   ARG A 140     9305  12984   7124    913   -520    463       O  
ATOM   2009  CB  ARG A 140      87.095 107.300   7.103  1.00 68.89           C  
ANISOU 2009  CB  ARG A 140     8001  11954   6219    659   -327    175       C  
ATOM   2010  CG  ARG A 140      87.091 105.944   7.823  1.00 72.45           C  
ANISOU 2010  CG  ARG A 140     8362  12400   6767    533   -230     30       C  
ATOM   2011  CD  ARG A 140      88.297 105.080   7.461  1.00 73.48           C  
ANISOU 2011  CD  ARG A 140     8559  12463   6895    414   -112      7       C  
ATOM   2012  NE  ARG A 140      89.557 105.671   7.922  1.00 76.64           N  
ANISOU 2012  NE  ARG A 140     9053  12700   7366    423    -48    112       N  
ATOM   2013  CZ  ARG A 140      90.421 106.329   7.152  1.00 85.36           C  
ANISOU 2013  CZ  ARG A 140    10255  13787   8393    419    -33    214       C  
ATOM   2014  NH1 ARG A 140      90.199 106.455   5.852  1.00 73.61           N1+
ANISOU 2014  NH1 ARG A 140     8798  12427   6745    416    -75    236       N1+
ATOM   2015  NH2 ARG A 140      91.511 106.863   7.677  1.00 74.09           N1+
ANISOU 2015  NH2 ARG A 140     8889  12227   7036    406     29    292       N1+
ATOM   2016  H   ARG A 140      84.682 107.268   6.251  1.00  0.00           H  
ATOM   2017  HA  ARG A 140      85.974 108.325   8.627  1.00  0.00           H  
ATOM   2018  HB2 ARG A 140      87.026 107.137   6.027  1.00  0.00           H  
ATOM   2019  HB3 ARG A 140      88.073 107.767   7.220  1.00  0.00           H  
ATOM   2020  HG2 ARG A 140      87.073 106.106   8.900  1.00  0.00           H  
ATOM   2021  HG3 ARG A 140      86.175 105.407   7.579  1.00  0.00           H  
ATOM   2022  HD2 ARG A 140      88.334 104.943   6.380  1.00  0.00           H  
ATOM   2023  HD3 ARG A 140      88.179 104.090   7.903  1.00  0.00           H  
ATOM   2024  HE  ARG A 140      89.748 105.550   8.906  1.00  0.00           H  
ATOM   2025 HH11 ARG A 140      90.859 106.955   5.274  1.00  0.00           H  
ATOM   2026 HH12 ARG A 140      89.370 106.051   5.439  1.00  0.00           H  
ATOM   2027 HH21 ARG A 140      92.163 107.362   7.087  1.00  0.00           H  
ATOM   2028 HH22 ARG A 140      91.691 106.773   8.667  1.00  0.00           H  
ATOM   2029  N   THR A 141      85.884 110.737   7.779  1.00 71.96           N  
ANISOU 2029  N   THR A 141     8524  12195   6622   1100   -600    429       N  
ATOM   2030  CA  THR A 141      86.128 112.152   7.451  1.00 72.36           C  
ANISOU 2030  CA  THR A 141     8759  12109   6625   1227   -674    596       C  
ATOM   2031  C   THR A 141      86.833 112.852   8.654  1.00 72.50           C  
ANISOU 2031  C   THR A 141     8858  11888   6799   1225   -616    645       C  
ATOM   2032  O   THR A 141      86.753 112.364   9.785  1.00 70.59           O  
ANISOU 2032  O   THR A 141     8500  11633   6689   1189   -559    542       O  
ATOM   2033  CB  THR A 141      84.830 112.876   6.967  1.00 84.64           C  
ANISOU 2033  CB  THR A 141    10294  13788   8074   1453   -851    612       C  
ATOM   2034  CG2 THR A 141      83.557 112.409   7.679  1.00 82.52           C  
ANISOU 2034  CG2 THR A 141     9794  13698   7862   1535   -906    445       C  
ATOM   2035  OG1 THR A 141      84.974 114.293   7.105  1.00 89.22           O  
ANISOU 2035  OG1 THR A 141    11068  14173   8658   1603   -923    760       O  
ATOM   2036  H   THR A 141      85.362 110.559   8.624  1.00  0.00           H  
ATOM   2037  HA  THR A 141      86.831 112.169   6.618  1.00  0.00           H  
ATOM   2038  HB  THR A 141      84.710 112.661   5.905  1.00  0.00           H  
ATOM   2039  HG1 THR A 141      84.172 114.727   6.805  1.00  0.00           H  
ATOM   2040 HG21 THR A 141      82.700 112.957   7.288  1.00  0.00           H  
ATOM   2041 HG22 THR A 141      83.415 111.342   7.506  1.00  0.00           H  
ATOM   2042 HG23 THR A 141      83.649 112.594   8.748  1.00  0.00           H  
ATOM   2043  N   VAL A 142      87.545 113.967   8.386  1.00 68.25           N  
ANISOU 2043  N   VAL A 142     8531  11166   6237   1246   -625    800       N  
ATOM   2044  CA  VAL A 142      88.302 114.738   9.383  1.00 67.31           C  
ANISOU 2044  CA  VAL A 142     8513  10816   6245   1221   -571    849       C  
ATOM   2045  C   VAL A 142      87.357 115.332  10.450  1.00 72.40           C  
ANISOU 2045  C   VAL A 142     9103  11415   6989   1403   -655    791       C  
ATOM   2046  O   VAL A 142      87.654 115.246  11.648  1.00 70.54           O  
ANISOU 2046  O   VAL A 142     8811  11099   6891   1361   -590    724       O  
ATOM   2047  CB  VAL A 142      89.197 115.822   8.717  1.00 72.08           C  
ANISOU 2047  CB  VAL A 142     9372  11239   6775   1178   -563   1028       C  
ATOM   2048  CG1 VAL A 142      89.737 116.829   9.734  1.00 71.71           C  
ANISOU 2048  CG1 VAL A 142     9447  10948   6853   1180   -541   1070       C  
ATOM   2049  CG2 VAL A 142      90.351 115.177   7.958  1.00 71.39           C  
ANISOU 2049  CG2 VAL A 142     9305  11203   6617    964   -440   1058       C  
ATOM   2050  H   VAL A 142      87.582 114.327   7.443  1.00  0.00           H  
ATOM   2051  HA  VAL A 142      88.966 114.041   9.893  1.00  0.00           H  
ATOM   2052  HB  VAL A 142      88.586 116.367   7.998  1.00  0.00           H  
ATOM   2053 HG11 VAL A 142      90.356 117.567   9.223  1.00  0.00           H  
ATOM   2054 HG12 VAL A 142      88.904 117.333  10.225  1.00  0.00           H  
ATOM   2055 HG13 VAL A 142      90.336 116.308  10.481  1.00  0.00           H  
ATOM   2056 HG21 VAL A 142      90.964 115.953   7.500  1.00  0.00           H  
ATOM   2057 HG22 VAL A 142      90.959 114.593   8.649  1.00  0.00           H  
ATOM   2058 HG23 VAL A 142      89.954 114.523   7.181  1.00  0.00           H  
ATOM   2059  N   THR A 143      86.219 115.901  10.018  1.00 71.32           N  
ANISOU 2059  N   THR A 143     8973  11350   6775   1614   -800    804       N  
ATOM   2060  CA  THR A 143      85.223 116.508  10.908  1.00 71.61           C  
ANISOU 2060  CA  THR A 143     8945  11379   6886   1822   -893    733       C  
ATOM   2061  C   THR A 143      84.639 115.470  11.869  1.00 72.73           C  
ANISOU 2061  C   THR A 143     8823  11695   7116   1775   -840    550       C  
ATOM   2062  O   THR A 143      84.516 115.771  13.055  1.00 71.48           O  
ANISOU 2062  O   THR A 143     8621  11464   7074   1820   -821    486       O  
ATOM   2063  CB  THR A 143      84.145 117.208  10.107  1.00 85.74           C  
ANISOU 2063  CB  THR A 143    10778  13250   8548   2072  -1065    777       C  
ATOM   2064  CG2 THR A 143      84.559 118.619   9.697  1.00 85.62           C  
ANISOU 2064  CG2 THR A 143    11073  12972   8489   2180  -1132    959       C  
ATOM   2065  OG1 THR A 143      83.881 116.418   8.949  1.00 89.59           O  
ANISOU 2065  OG1 THR A 143    11188  13959   8894   2016  -1087    771       O  
ATOM   2066  H   THR A 143      86.011 115.927   9.030  1.00  0.00           H  
ATOM   2067  HA  THR A 143      85.732 117.263  11.507  1.00  0.00           H  
ATOM   2068  HB  THR A 143      83.238 117.266  10.709  1.00  0.00           H  
ATOM   2069  HG1 THR A 143      83.199 116.840   8.421  1.00  0.00           H  
ATOM   2070 HG21 THR A 143      83.756 119.082   9.125  1.00  0.00           H  
ATOM   2071 HG22 THR A 143      84.759 119.212  10.589  1.00  0.00           H  
ATOM   2072 HG23 THR A 143      85.460 118.570   9.085  1.00  0.00           H  
ATOM   2073  N   PHE A 144      84.335 114.244  11.380  1.00 68.63           N  
ANISOU 2073  N   PHE A 144     8145  11395   6538   1665   -808    466       N  
ATOM   2074  CA  PHE A 144      83.833 113.140  12.212  1.00 67.53           C  
ANISOU 2074  CA  PHE A 144     7782  11409   6468   1573   -741    302       C  
ATOM   2075  C   PHE A 144      84.908 112.750  13.250  1.00 67.39           C  
ANISOU 2075  C   PHE A 144     7794  11231   6580   1409   -598    296       C  
ATOM   2076  O   PHE A 144      84.578 112.490  14.412  1.00 66.14           O  
ANISOU 2076  O   PHE A 144     7523  11094   6511   1401   -559    201       O  
ATOM   2077  CB  PHE A 144      83.414 111.933  11.347  1.00 70.27           C  
ANISOU 2077  CB  PHE A 144     8001  11982   6717   1461   -730    223       C  
ATOM   2078  CG  PHE A 144      82.808 110.769  12.104  1.00 72.09           C  
ANISOU 2078  CG  PHE A 144     8025  12366   7001   1343   -661     57       C  
ATOM   2079  CD1 PHE A 144      83.573 109.655  12.430  1.00 74.69           C  
ANISOU 2079  CD1 PHE A 144     8355  12637   7387   1132   -523     22       C  
ATOM   2080  CD2 PHE A 144      81.476 110.798  12.515  1.00 76.05           C  
ANISOU 2080  CD2 PHE A 144     8336  13069   7489   1446   -732    -66       C  
ATOM   2081  CE1 PHE A 144      83.015 108.585  13.149  1.00 75.57           C  
ANISOU 2081  CE1 PHE A 144     8314  12860   7541   1011   -455   -116       C  
ATOM   2082  CE2 PHE A 144      80.918 109.725  13.227  1.00 78.52           C  
ANISOU 2082  CE2 PHE A 144     8470  13524   7841   1303   -654   -216       C  
ATOM   2083  CZ  PHE A 144      81.691 108.627  13.537  1.00 75.41           C  
ANISOU 2083  CZ  PHE A 144     8113  13039   7501   1080   -515   -231       C  
ATOM   2084  H   PHE A 144      84.452 114.050  10.395  1.00  0.00           H  
ATOM   2085  HA  PHE A 144      82.954 113.494  12.750  1.00  0.00           H  
ATOM   2086  HB2 PHE A 144      82.715 112.265  10.579  1.00  0.00           H  
ATOM   2087  HB3 PHE A 144      84.274 111.583  10.777  1.00  0.00           H  
ATOM   2088  HD1 PHE A 144      84.609 109.606  12.129  1.00  0.00           H  
ATOM   2089  HD2 PHE A 144      80.859 111.655  12.287  1.00  0.00           H  
ATOM   2090  HE1 PHE A 144      83.622 107.727  13.399  1.00  0.00           H  
ATOM   2091  HE2 PHE A 144      79.883 109.759  13.532  1.00  0.00           H  
ATOM   2092  HZ  PHE A 144      81.263 107.799  14.083  1.00  0.00           H  
ATOM   2093  N   GLY A 145      86.176 112.773  12.826  1.00 61.07           N  
ANISOU 2093  N   GLY A 145     7142  10287   5776   1291   -527    398       N  
ATOM   2094  CA  GLY A 145      87.325 112.517  13.687  1.00 57.95           C  
ANISOU 2094  CA  GLY A 145     6782   9751   5485   1155   -407    403       C  
ATOM   2095  C   GLY A 145      87.425 113.536  14.805  1.00 59.48           C  
ANISOU 2095  C   GLY A 145     7030   9792   5779   1243   -423    415       C  
ATOM   2096  O   GLY A 145      87.669 113.177  15.956  1.00 58.31           O  
ANISOU 2096  O   GLY A 145     6813   9618   5727   1190   -357    347       O  
ATOM   2097  H   GLY A 145      86.381 112.977  11.859  1.00  0.00           H  
ATOM   2098  HA2 GLY A 145      87.243 111.517  14.114  1.00  0.00           H  
ATOM   2099  HA3 GLY A 145      88.238 112.541  13.090  1.00  0.00           H  
ATOM   2100  N   VAL A 146      87.180 114.812  14.482  1.00 56.34           N  
ANISOU 2100  N   VAL A 146     6765   9289   5353   1387   -519    497       N  
ATOM   2101  CA  VAL A 146      87.195 115.922  15.440  1.00 56.32           C  
ANISOU 2101  CA  VAL A 146     6842   9119   5437   1491   -549    502       C  
ATOM   2102  C   VAL A 146      85.979 115.800  16.392  1.00 61.80           C  
ANISOU 2102  C   VAL A 146     7360   9942   6179   1628   -593    363       C  
ATOM   2103  O   VAL A 146      86.158 115.924  17.611  1.00 61.73           O  
ANISOU 2103  O   VAL A 146     7318   9872   6266   1617   -547    299       O  
ATOM   2104  CB  VAL A 146      87.263 117.302  14.717  1.00 61.02           C  
ANISOU 2104  CB  VAL A 146     7669   9541   5977   1611   -641    635       C  
ATOM   2105  CG1 VAL A 146      86.892 118.456  15.651  1.00 61.77           C  
ANISOU 2105  CG1 VAL A 146     7841   9478   6152   1776   -704    609       C  
ATOM   2106  CG2 VAL A 146      88.643 117.533  14.112  1.00 60.26           C  
ANISOU 2106  CG2 VAL A 146     7749   9297   5852   1428   -563    762       C  
ATOM   2107  H   VAL A 146      86.967 115.060  13.526  1.00  0.00           H  
ATOM   2108  HA  VAL A 146      88.097 115.823  16.044  1.00  0.00           H  
ATOM   2109  HB  VAL A 146      86.540 117.287  13.901  1.00  0.00           H  
ATOM   2110 HG11 VAL A 146      86.952 119.399  15.107  1.00  0.00           H  
ATOM   2111 HG12 VAL A 146      85.876 118.314  16.020  1.00  0.00           H  
ATOM   2112 HG13 VAL A 146      87.583 118.479  16.493  1.00  0.00           H  
ATOM   2113 HG21 VAL A 146      88.665 118.502  13.614  1.00  0.00           H  
ATOM   2114 HG22 VAL A 146      89.393 117.514  14.902  1.00  0.00           H  
ATOM   2115 HG23 VAL A 146      88.860 116.747  13.389  1.00  0.00           H  
ATOM   2116  N   VAL A 147      84.765 115.537  15.843  1.00 58.11           N  
ANISOU 2116  N   VAL A 147     6769   9677   5634   1746   -679    307       N  
ATOM   2117  CA  VAL A 147      83.534 115.387  16.629  1.00 57.77           C  
ANISOU 2117  CA  VAL A 147     6528   9809   5615   1865   -719    161       C  
ATOM   2118  C   VAL A 147      83.716 114.243  17.643  1.00 61.79           C  
ANISOU 2118  C   VAL A 147     6889  10398   6191   1683   -590     60       C  
ATOM   2119  O   VAL A 147      83.437 114.434  18.832  1.00 61.25           O  
ANISOU 2119  O   VAL A 147     6747  10333   6190   1723   -567    -23       O  
ATOM   2120  CB  VAL A 147      82.288 115.184  15.729  1.00 62.32           C  
ANISOU 2120  CB  VAL A 147     6973  10628   6077   1992   -828    110       C  
ATOM   2121  CG1 VAL A 147      81.074 114.726  16.535  1.00 62.05           C  
ANISOU 2121  CG1 VAL A 147     6681  10837   6057   2045   -833    -68       C  
ATOM   2122  CG2 VAL A 147      81.965 116.460  14.957  1.00 64.16           C  
ANISOU 2122  CG2 VAL A 147     7360  10775   6241   2234   -976    205       C  
ATOM   2123  H   VAL A 147      84.675 115.435  14.842  1.00  0.00           H  
ATOM   2124  HA  VAL A 147      83.388 116.308  17.193  1.00  0.00           H  
ATOM   2125  HB  VAL A 147      82.522 114.405  15.004  1.00  0.00           H  
ATOM   2126 HG11 VAL A 147      80.223 114.596  15.868  1.00  0.00           H  
ATOM   2127 HG12 VAL A 147      81.299 113.779  17.026  1.00  0.00           H  
ATOM   2128 HG13 VAL A 147      80.834 115.477  17.289  1.00  0.00           H  
ATOM   2129 HG21 VAL A 147      81.087 116.296  14.333  1.00  0.00           H  
ATOM   2130 HG22 VAL A 147      81.764 117.269  15.659  1.00  0.00           H  
ATOM   2131 HG23 VAL A 147      82.814 116.728  14.327  1.00  0.00           H  
ATOM   2132  N   THR A 148      84.262 113.092  17.179  1.00 57.71           N  
ANISOU 2132  N   THR A 148     6351   9927   5648   1486   -506     73       N  
ATOM   2133  CA  THR A 148      84.492 111.909  18.017  1.00 55.68           C  
ANISOU 2133  CA  THR A 148     5995   9722   5440   1313   -387     -2       C  
ATOM   2134  C   THR A 148      85.620 112.113  19.029  1.00 56.94           C  
ANISOU 2134  C   THR A 148     6245   9696   5693   1248   -309     34       C  
ATOM   2135  O   THR A 148      85.580 111.473  20.074  1.00 55.65           O  
ANISOU 2135  O   THR A 148     6001   9570   5573   1175   -237    -36       O  
ATOM   2136  CB  THR A 148      84.728 110.657  17.176  1.00 63.19           C  
ANISOU 2136  CB  THR A 148     6924  10752   6333   1150   -332     -5       C  
ATOM   2137  CG2 THR A 148      83.457 110.199  16.448  1.00 64.40           C  
ANISOU 2137  CG2 THR A 148     6932  11141   6395   1175   -395    -91       C  
ATOM   2138  OG1 THR A 148      85.775 110.907  16.242  1.00 57.34           O  
ANISOU 2138  OG1 THR A 148     6336   9886   5563   1116   -328    110       O  
ATOM   2139  H   THR A 148      84.534 113.017  16.209  1.00  0.00           H  
ATOM   2140  HA  THR A 148      83.579 111.740  18.588  1.00  0.00           H  
ATOM   2141  HB  THR A 148      85.048 109.855  17.840  1.00  0.00           H  
ATOM   2142  HG1 THR A 148      85.925 110.122  15.711  1.00  0.00           H  
ATOM   2143 HG21 THR A 148      83.674 109.306  15.862  1.00  0.00           H  
ATOM   2144 HG22 THR A 148      82.680 109.973  17.179  1.00  0.00           H  
ATOM   2145 HG23 THR A 148      83.111 110.992  15.784  1.00  0.00           H  
ATOM   2146  N   SER A 149      86.597 113.005  18.752  1.00 53.88           N  
ANISOU 2146  N   SER A 149     6025   9122   5325   1266   -321    140       N  
ATOM   2147  CA  SER A 149      87.700 113.340  19.676  1.00 52.98           C  
ANISOU 2147  CA  SER A 149     5990   8847   5292   1205   -257    164       C  
ATOM   2148  C   SER A 149      87.194 114.131  20.882  1.00 58.19           C  
ANISOU 2148  C   SER A 149     6620   9477   6012   1322   -287     94       C  
ATOM   2149  O   SER A 149      87.595 113.841  22.003  1.00 57.90           O  
ANISOU 2149  O   SER A 149     6544   9425   6029   1260   -222     47       O  
ATOM   2150  CB  SER A 149      88.789 114.130  18.963  1.00 55.25           C  
ANISOU 2150  CB  SER A 149     6454   8966   5570   1171   -262    281       C  
ATOM   2151  OG  SER A 149      89.482 113.250  18.099  1.00 62.98           O  
ANISOU 2151  OG  SER A 149     7441   9988   6501   1040   -202    323       O  
ATOM   2152  H   SER A 149      86.602 113.491  17.867  1.00  0.00           H  
ATOM   2153  HA  SER A 149      88.136 112.408  20.039  1.00  0.00           H  
ATOM   2154  HB2 SER A 149      88.333 114.929  18.379  1.00  0.00           H  
ATOM   2155  HB3 SER A 149      89.483 114.538  19.699  1.00  0.00           H  
ATOM   2156  HG  SER A 149      90.173 113.731  17.640  1.00  0.00           H  
ATOM   2157  N   VAL A 150      86.281 115.091  20.647  1.00 55.84           N  
ANISOU 2157  N   VAL A 150     6339   9182   5696   1505   -391     82       N  
ATOM   2158  CA  VAL A 150      85.642 115.928  21.659  1.00 56.80           C  
ANISOU 2158  CA  VAL A 150     6429   9287   5864   1657   -434     -3       C  
ATOM   2159  C   VAL A 150      84.862 115.042  22.643  1.00 61.14           C  
ANISOU 2159  C   VAL A 150     6771  10041   6417   1625   -381   -134       C  
ATOM   2160  O   VAL A 150      85.119 115.137  23.847  1.00 61.77           O  
ANISOU 2160  O   VAL A 150     6831  10090   6549   1601   -330   -190       O  
ATOM   2161  CB  VAL A 150      84.745 117.017  21.013  1.00 62.96           C  
ANISOU 2161  CB  VAL A 150     7266  10049   6606   1892   -569      8       C  
ATOM   2162  CG1 VAL A 150      83.847 117.694  22.046  1.00 63.93           C  
ANISOU 2162  CG1 VAL A 150     7307  10216   6765   2077   -615   -120       C  
ATOM   2163  CG2 VAL A 150      85.593 118.047  20.266  1.00 63.32           C  
ANISOU 2163  CG2 VAL A 150     7566   9843   6650   1909   -611    148       C  
ATOM   2164  H   VAL A 150      85.982 115.283  19.701  1.00  0.00           H  
ATOM   2165  HA  VAL A 150      86.429 116.434  22.217  1.00  0.00           H  
ATOM   2166  HB  VAL A 150      84.101 116.526  20.283  1.00  0.00           H  
ATOM   2167 HG11 VAL A 150      83.234 118.450  21.554  1.00  0.00           H  
ATOM   2168 HG12 VAL A 150      83.201 116.950  22.511  1.00  0.00           H  
ATOM   2169 HG13 VAL A 150      84.463 118.167  22.810  1.00  0.00           H  
ATOM   2170 HG21 VAL A 150      84.942 118.800  19.822  1.00  0.00           H  
ATOM   2171 HG22 VAL A 150      86.280 118.527  20.963  1.00  0.00           H  
ATOM   2172 HG23 VAL A 150      86.161 117.550  19.481  1.00  0.00           H  
ATOM   2173  N   ILE A 151      83.967 114.161  22.146  1.00 57.20           N  
ANISOU 2173  N   ILE A 151     6126   9754   5856   1600   -385   -182       N  
ATOM   2174  CA  ILE A 151      83.172 113.256  22.992  1.00 57.00           C  
ANISOU 2174  CA  ILE A 151     5908   9932   5818   1531   -322   -304       C  
ATOM   2175  C   ILE A 151      84.103 112.362  23.822  1.00 61.29           C  
ANISOU 2175  C   ILE A 151     6478  10411   6397   1339   -200   -285       C  
ATOM   2176  O   ILE A 151      83.896 112.243  25.033  1.00 63.23           O  
ANISOU 2176  O   ILE A 151     6654  10709   6660   1320   -149   -359       O  
ATOM   2177  CB  ILE A 151      82.148 112.441  22.151  1.00 60.18           C  
ANISOU 2177  CB  ILE A 151     6163  10564   6138   1499   -345   -358       C  
ATOM   2178  CG1 ILE A 151      80.974 113.336  21.756  1.00 62.79           C  
ANISOU 2178  CG1 ILE A 151     6406  11027   6427   1732   -471   -422       C  
ATOM   2179  CG2 ILE A 151      81.635 111.188  22.877  1.00 58.56           C  
ANISOU 2179  CG2 ILE A 151     5802  10536   5913   1327   -241   -456       C  
ATOM   2180  CD1 ILE A 151      80.794 113.466  20.321  1.00 70.61           C  
ANISOU 2180  CD1 ILE A 151     7435  12047   7346   1793   -562   -358       C  
ATOM   2181  H   ILE A 151      83.819 114.101  21.149  1.00  0.00           H  
ATOM   2182  HA  ILE A 151      82.605 113.874  23.688  1.00  0.00           H  
ATOM   2183  HB  ILE A 151      82.646 112.119  21.238  1.00  0.00           H  
ATOM   2184 HG12 ILE A 151      80.057 112.949  22.201  1.00  0.00           H  
ATOM   2185 HG13 ILE A 151      81.109 114.325  22.195  1.00  0.00           H  
ATOM   2186 HG21 ILE A 151      80.924 110.663  22.239  1.00  0.00           H  
ATOM   2187 HG22 ILE A 151      82.473 110.529  23.104  1.00  0.00           H  
ATOM   2188 HG23 ILE A 151      81.142 111.480  23.805  1.00  0.00           H  
ATOM   2189 HD11 ILE A 151      79.943 114.116  20.118  1.00  0.00           H  
ATOM   2190 HD12 ILE A 151      81.693 113.897  19.879  1.00  0.00           H  
ATOM   2191 HD13 ILE A 151      80.612 112.483  19.887  1.00  0.00           H  
ATOM   2192  N   THR A 152      85.163 111.810  23.193  1.00 55.24           N  
ANISOU 2192  N   THR A 152     5822   9533   5634   1214   -159   -188       N  
ATOM   2193  CA  THR A 152      86.143 110.929  23.841  1.00 52.93           C  
ANISOU 2193  CA  THR A 152     5568   9176   5368   1061    -58   -162       C  
ATOM   2194  C   THR A 152      86.776 111.616  25.065  1.00 55.30           C  
ANISOU 2194  C   THR A 152     5914   9374   5724   1094    -41   -171       C  
ATOM   2195  O   THR A 152      86.838 110.998  26.133  1.00 54.15           O  
ANISOU 2195  O   THR A 152     5723   9271   5579   1025     26   -211       O  
ATOM   2196  CB  THR A 152      87.191 110.472  22.827  1.00 55.32           C  
ANISOU 2196  CB  THR A 152     5976   9382   5661    972    -37    -68       C  
ATOM   2197  CG2 THR A 152      88.244 109.574  23.446  1.00 51.51           C  
ANISOU 2197  CG2 THR A 152     5532   8838   5200    851     54    -47       C  
ATOM   2198  OG1 THR A 152      86.529 109.783  21.762  1.00 52.11           O  
ANISOU 2198  OG1 THR A 152     5520   9087   5192    936    -52    -80       O  
ATOM   2199  H   THR A 152      85.321 111.995  22.213  1.00  0.00           H  
ATOM   2200  HA  THR A 152      85.613 110.044  24.193  1.00  0.00           H  
ATOM   2201  HB  THR A 152      87.683 111.353  22.417  1.00  0.00           H  
ATOM   2202  HG1 THR A 152      87.178 109.492  21.117  1.00  0.00           H  
ATOM   2203 HG21 THR A 152      88.963 109.278  22.683  1.00  0.00           H  
ATOM   2204 HG22 THR A 152      88.759 110.113  24.242  1.00  0.00           H  
ATOM   2205 HG23 THR A 152      87.767 108.685  23.859  1.00  0.00           H  
ATOM   2206  N   TRP A 153      87.210 112.888  24.910  1.00 51.29           N  
ANISOU 2206  N   TRP A 153     5505   8729   5253   1194   -101   -136       N  
ATOM   2207  CA  TRP A 153      87.810 113.667  25.995  1.00 51.41           C  
ANISOU 2207  CA  TRP A 153     5573   8641   5322   1222    -93   -159       C  
ATOM   2208  C   TRP A 153      86.820 113.896  27.134  1.00 54.79           C  
ANISOU 2208  C   TRP A 153     5889   9182   5747   1307    -96   -277       C  
ATOM   2209  O   TRP A 153      87.208 113.787  28.307  1.00 52.77           O  
ANISOU 2209  O   TRP A 153     5618   8928   5503   1263    -46   -318       O  
ATOM   2210  CB  TRP A 153      88.341 115.009  25.485  1.00 51.13           C  
ANISOU 2210  CB  TRP A 153     5684   8423   5319   1295   -158   -105       C  
ATOM   2211  CG  TRP A 153      89.653 114.900  24.774  1.00 51.78           C  
ANISOU 2211  CG  TRP A 153     5875   8392   5405   1172   -126     -3       C  
ATOM   2212  CD1 TRP A 153      89.869 115.025  23.435  1.00 55.00           C  
ANISOU 2212  CD1 TRP A 153     6365   8752   5779   1156   -152     88       C  
ATOM   2213  CD2 TRP A 153      90.928 114.610  25.360  1.00 50.67           C  
ANISOU 2213  CD2 TRP A 153     5757   8204   5291   1050    -60      9       C  
ATOM   2214  CE2 TRP A 153      91.873 114.584  24.312  1.00 54.06           C  
ANISOU 2214  CE2 TRP A 153     6269   8567   5705    961    -44    100       C  
ATOM   2215  CE3 TRP A 153      91.366 114.383  26.674  1.00 51.61           C  
ANISOU 2215  CE3 TRP A 153     5828   8348   5433   1014    -16    -51       C  
ATOM   2216  NE1 TRP A 153      91.197 114.834  23.149  1.00 53.47           N  
ANISOU 2216  NE1 TRP A 153     6237   8489   5591   1021    -97    150       N  
ATOM   2217  CZ2 TRP A 153      93.232 114.372  24.535  1.00 53.00           C  
ANISOU 2217  CZ2 TRP A 153     6152   8401   5583    843     13    118       C  
ATOM   2218  CZ3 TRP A 153      92.716 114.168  26.896  1.00 52.86           C  
ANISOU 2218  CZ3 TRP A 153     6013   8468   5603    907     29    -25       C  
ATOM   2219  CH2 TRP A 153      93.634 114.172  25.835  1.00 53.42           C  
ANISOU 2219  CH2 TRP A 153     6149   8483   5664    825     43     53       C  
ATOM   2220  H   TRP A 153      87.126 113.344  24.014  1.00  0.00           H  
ATOM   2221  HA  TRP A 153      88.653 113.101  26.391  1.00  0.00           H  
ATOM   2222  HB2 TRP A 153      87.605 115.459  24.819  1.00  0.00           H  
ATOM   2223  HB3 TRP A 153      88.439 115.700  26.321  1.00  0.00           H  
ATOM   2224  HD1 TRP A 153      89.044 115.244  22.773  1.00  0.00           H  
ATOM   2225  HE1 TRP A 153      91.522 114.891  22.195  1.00  0.00           H  
ATOM   2226  HE3 TRP A 153      90.655 114.378  27.487  1.00  0.00           H  
ATOM   2227  HZ2 TRP A 153      93.922 114.368  23.705  1.00  0.00           H  
ATOM   2228  HZ3 TRP A 153      93.077 113.994  27.899  1.00  0.00           H  
ATOM   2229  HH2 TRP A 153      94.678 114.013  26.058  1.00  0.00           H  
ATOM   2230  N   VAL A 154      85.533 114.176  26.779  1.00 52.28           N  
ANISOU 2230  N   VAL A 154     5481   8984   5400   1431   -154   -340       N  
ATOM   2231  CA  VAL A 154      84.457 114.420  27.745  1.00 52.99           C  
ANISOU 2231  CA  VAL A 154     5435   9223   5474   1527   -157   -472       C  
ATOM   2232  C   VAL A 154      84.226 113.130  28.561  1.00 57.66           C  
ANISOU 2232  C   VAL A 154     5909   9977   6022   1369    -52   -515       C  
ATOM   2233  O   VAL A 154      84.213 113.181  29.791  1.00 56.84           O  
ANISOU 2233  O   VAL A 154     5766   9915   5915   1359     -6   -581       O  
ATOM   2234  CB  VAL A 154      83.147 114.951  27.084  1.00 57.96           C  
ANISOU 2234  CB  VAL A 154     5972   9978   6073   1707   -249   -537       C  
ATOM   2235  CG1 VAL A 154      82.036 115.130  28.125  1.00 58.54           C  
ANISOU 2235  CG1 VAL A 154     5870  10253   6121   1801   -239   -696       C  
ATOM   2236  CG2 VAL A 154      83.386 116.264  26.346  1.00 58.52           C  
ANISOU 2236  CG2 VAL A 154     6202   9855   6177   1880   -358   -480       C  
ATOM   2237  H   VAL A 154      85.278 114.223  25.803  1.00  0.00           H  
ATOM   2238  HA  VAL A 154      84.806 115.186  28.436  1.00  0.00           H  
ATOM   2239  HB  VAL A 154      82.813 114.210  26.357  1.00  0.00           H  
ATOM   2240 HG11 VAL A 154      81.135 115.501  27.635  1.00  0.00           H  
ATOM   2241 HG12 VAL A 154      81.823 114.171  28.599  1.00  0.00           H  
ATOM   2242 HG13 VAL A 154      82.358 115.845  28.882  1.00  0.00           H  
ATOM   2243 HG21 VAL A 154      82.453 116.604  25.898  1.00  0.00           H  
ATOM   2244 HG22 VAL A 154      83.747 117.015  27.048  1.00  0.00           H  
ATOM   2245 HG23 VAL A 154      84.130 116.111  25.563  1.00  0.00           H  
ATOM   2246  N   VAL A 155      84.131 111.971  27.874  1.00 54.42           N  
ANISOU 2246  N   VAL A 155     5468   9637   5574   1235    -12   -471       N  
ATOM   2247  CA  VAL A 155      83.936 110.672  28.524  1.00 53.19           C  
ANISOU 2247  CA  VAL A 155     5243   9595   5371   1065     91   -494       C  
ATOM   2248  C   VAL A 155      85.104 110.386  29.489  1.00 55.89           C  
ANISOU 2248  C   VAL A 155     5688   9816   5732    985    153   -441       C  
ATOM   2249  O   VAL A 155      84.837 109.978  30.612  1.00 56.09           O  
ANISOU 2249  O   VAL A 155     5663   9932   5718    927    217   -488       O  
ATOM   2250  CB  VAL A 155      83.733 109.532  27.486  1.00 56.53           C  
ANISOU 2250  CB  VAL A 155     5653  10069   5755    936    116   -458       C  
ATOM   2251  CG1 VAL A 155      83.700 108.161  28.167  1.00 56.14           C  
ANISOU 2251  CG1 VAL A 155     5593  10079   5661    744    226   -463       C  
ATOM   2252  CG2 VAL A 155      82.458 109.754  26.660  1.00 57.28           C  
ANISOU 2252  CG2 VAL A 155     5612  10340   5811   1011     51   -534       C  
ATOM   2253  H   VAL A 155      84.195 111.974  26.866  1.00  0.00           H  
ATOM   2254  HA  VAL A 155      83.026 110.737  29.121  1.00  0.00           H  
ATOM   2255  HB  VAL A 155      84.582 109.546  26.803  1.00  0.00           H  
ATOM   2256 HG11 VAL A 155      83.557 107.386  27.414  1.00  0.00           H  
ATOM   2257 HG12 VAL A 155      84.642 107.992  28.689  1.00  0.00           H  
ATOM   2258 HG13 VAL A 155      82.878 108.130  28.881  1.00  0.00           H  
ATOM   2259 HG21 VAL A 155      82.343 108.941  25.943  1.00  0.00           H  
ATOM   2260 HG22 VAL A 155      81.594 109.777  27.324  1.00  0.00           H  
ATOM   2261 HG23 VAL A 155      82.531 110.701  26.125  1.00  0.00           H  
ATOM   2262  N   ALA A 156      86.375 110.657  29.078  1.00 52.81           N  
ANISOU 2262  N   ALA A 156     5434   9243   5390    987    132   -348       N  
ATOM   2263  CA  ALA A 156      87.586 110.430  29.895  1.00 51.77           C  
ANISOU 2263  CA  ALA A 156     5384   9015   5272    928    174   -304       C  
ATOM   2264  C   ALA A 156      87.593 111.283  31.170  1.00 57.67           C  
ANISOU 2264  C   ALA A 156     6111   9774   6027    998    168   -376       C  
ATOM   2265  O   ALA A 156      87.953 110.783  32.238  1.00 56.12           O  
ANISOU 2265  O   ALA A 156     5918   9610   5795    940    221   -381       O  
ATOM   2266  CB  ALA A 156      88.833 110.702  29.083  1.00 51.43           C  
ANISOU 2266  CB  ALA A 156     5451   8816   5272    921    147   -217       C  
ATOM   2267  H   ALA A 156      86.539 111.039  28.157  1.00  0.00           H  
ATOM   2268  HA  ALA A 156      87.600 109.381  30.193  1.00  0.00           H  
ATOM   2269  HB1 ALA A 156      89.715 110.530  29.701  1.00  0.00           H  
ATOM   2270  HB2 ALA A 156      88.859 110.036  28.221  1.00  0.00           H  
ATOM   2271  HB3 ALA A 156      88.826 111.737  28.742  1.00  0.00           H  
ATOM   2272  N   VAL A 157      87.177 112.560  31.048  1.00 56.84           N  
ANISOU 2272  N   VAL A 157     5998   9640   5959   1133     99   -433       N  
ATOM   2273  CA  VAL A 157      87.064 113.499  32.161  1.00 58.05           C  
ANISOU 2273  CA  VAL A 157     6137   9799   6123   1221     85   -528       C  
ATOM   2274  C   VAL A 157      86.060 112.914  33.191  1.00 64.20           C  
ANISOU 2274  C   VAL A 157     6780  10785   6828   1198    146   -620       C  
ATOM   2275  O   VAL A 157      86.399 112.824  34.374  1.00 64.40           O  
ANISOU 2275  O   VAL A 157     6802  10845   6820   1166    188   -655       O  
ATOM   2276  CB  VAL A 157      86.658 114.920  31.656  1.00 62.42           C  
ANISOU 2276  CB  VAL A 157     6728  10261   6729   1389     -8   -573       C  
ATOM   2277  CG1 VAL A 157      86.164 115.810  32.789  1.00 63.08           C  
ANISOU 2277  CG1 VAL A 157     6773  10381   6813   1505    -22   -707       C  
ATOM   2278  CG2 VAL A 157      87.809 115.591  30.918  1.00 61.73           C  
ANISOU 2278  CG2 VAL A 157     6801   9955   6700   1375    -50   -481       C  
ATOM   2279  H   VAL A 157      86.920 112.922  30.141  1.00  0.00           H  
ATOM   2280  HA  VAL A 157      88.039 113.575  32.642  1.00  0.00           H  
ATOM   2281  HB  VAL A 157      85.837 114.798  30.948  1.00  0.00           H  
ATOM   2282 HG11 VAL A 157      85.893 116.788  32.392  1.00  0.00           H  
ATOM   2283 HG12 VAL A 157      85.291 115.353  33.256  1.00  0.00           H  
ATOM   2284 HG13 VAL A 157      86.953 115.926  33.531  1.00  0.00           H  
ATOM   2285 HG21 VAL A 157      87.497 116.579  30.578  1.00  0.00           H  
ATOM   2286 HG22 VAL A 157      88.662 115.691  31.588  1.00  0.00           H  
ATOM   2287 HG23 VAL A 157      88.093 114.984  30.058  1.00  0.00           H  
ATOM   2288  N   PHE A 158      84.882 112.445  32.718  1.00 61.38           N  
ANISOU 2288  N   PHE A 158     6310  10580   6432   1195    156   -656       N  
ATOM   2289  CA  PHE A 158      83.810 111.886  33.549  1.00 62.74           C  
ANISOU 2289  CA  PHE A 158     6337  10979   6525   1147    225   -751       C  
ATOM   2290  C   PHE A 158      84.170 110.548  34.193  1.00 67.37           C  
ANISOU 2290  C   PHE A 158     6951  11601   7042    954    327   -688       C  
ATOM   2291  O   PHE A 158      83.751 110.294  35.324  1.00 68.53           O  
ANISOU 2291  O   PHE A 158     7037  11884   7117    905    393   -748       O  
ATOM   2292  CB  PHE A 158      82.507 111.772  32.753  1.00 65.58           C  
ANISOU 2292  CB  PHE A 158     6555  11504   6859   1184    201   -815       C  
ATOM   2293  CG  PHE A 158      81.756 113.093  32.762  1.00 68.70           C  
ANISOU 2293  CG  PHE A 158     6873  11951   7279   1410    116   -933       C  
ATOM   2294  CD1 PHE A 158      81.872 113.997  31.706  1.00 71.70           C  
ANISOU 2294  CD1 PHE A 158     7329  12191   7722   1568      5   -898       C  
ATOM   2295  CD2 PHE A 158      80.990 113.468  33.857  1.00 72.55           C  
ANISOU 2295  CD2 PHE A 158     7230  12613   7721   1478    146  -1077       C  
ATOM   2296  CE1 PHE A 158      81.224 115.251  31.750  1.00 74.48           C  
ANISOU 2296  CE1 PHE A 158     7647  12555   8097   1804    -82  -1002       C  
ATOM   2297  CE2 PHE A 158      80.347 114.718  33.900  1.00 76.98           C  
ANISOU 2297  CE2 PHE A 158     7734  13205   8308   1718     62  -1199       C  
ATOM   2298  CZ  PHE A 158      80.459 115.595  32.841  1.00 75.26           C  
ANISOU 2298  CZ  PHE A 158     7610  12825   8159   1887    -56  -1158       C  
ATOM   2299  H   PHE A 158      84.693 112.466  31.726  1.00  0.00           H  
ATOM   2300  HA  PHE A 158      83.629 112.594  34.359  1.00  0.00           H  
ATOM   2301  HB2 PHE A 158      82.734 111.490  31.724  1.00  0.00           H  
ATOM   2302  HB3 PHE A 158      81.881 110.995  33.191  1.00  0.00           H  
ATOM   2303  HD1 PHE A 158      82.464 113.741  30.839  1.00  0.00           H  
ATOM   2304  HD2 PHE A 158      80.881 112.795  34.695  1.00  0.00           H  
ATOM   2305  HE1 PHE A 158      81.329 115.942  30.927  1.00  0.00           H  
ATOM   2306  HE2 PHE A 158      79.762 114.995  34.764  1.00  0.00           H  
ATOM   2307  HZ  PHE A 158      79.950 116.547  32.866  1.00  0.00           H  
ATOM   2308  N   ALA A 159      84.970 109.726  33.509  1.00 62.32           N  
ANISOU 2308  N   ALA A 159     6419  10839   6420    857    338   -568       N  
ATOM   2309  CA  ALA A 159      85.457 108.447  34.034  1.00 62.30           C  
ANISOU 2309  CA  ALA A 159     6492  10820   6360    702    421   -491       C  
ATOM   2310  C   ALA A 159      86.494 108.638  35.177  1.00 67.86           C  
ANISOU 2310  C   ALA A 159     7277  11459   7049    720    429   -463       C  
ATOM   2311  O   ALA A 159      86.648 107.756  36.026  1.00 67.65           O  
ANISOU 2311  O   ALA A 159     7294  11468   6943    624    498   -426       O  
ATOM   2312  CB  ALA A 159      86.089 107.641  32.913  1.00 62.04           C  
ANISOU 2312  CB  ALA A 159     6556  10657   6359    637    414   -387       C  
ATOM   2313  H   ALA A 159      85.272 109.973  32.577  1.00  0.00           H  
ATOM   2314  HA  ALA A 159      84.607 107.887  34.427  1.00  0.00           H  
ATOM   2315  HB1 ALA A 159      86.450 106.691  33.306  1.00  0.00           H  
ATOM   2316  HB2 ALA A 159      85.346 107.455  32.136  1.00  0.00           H  
ATOM   2317  HB3 ALA A 159      86.924 108.200  32.489  1.00  0.00           H  
ATOM   2318  N   SER A 160      87.197 109.787  35.180  1.00 64.66           N  
ANISOU 2318  N   SER A 160     6902  10955   6711    838    359   -481       N  
ATOM   2319  CA  SER A 160      88.251 110.144  36.129  1.00 64.20           C  
ANISOU 2319  CA  SER A 160     6906  10843   6646    862    348   -476       C  
ATOM   2320  C   SER A 160      87.740 110.932  37.348  1.00 71.42           C  
ANISOU 2320  C   SER A 160     7749  11867   7518    923    354   -596       C  
ATOM   2321  O   SER A 160      88.452 111.041  38.343  1.00 70.66           O  
ANISOU 2321  O   SER A 160     7690  11775   7383    922    359   -604       O  
ATOM   2322  CB  SER A 160      89.297 110.981  35.411  1.00 65.52           C  
ANISOU 2322  CB  SER A 160     7141  10847   6905    922    276   -446       C  
ATOM   2323  OG  SER A 160      89.813 110.278  34.293  1.00 73.60           O  
ANISOU 2323  OG  SER A 160     8221  11786   7956    871    275   -345       O  
ATOM   2324  H   SER A 160      87.013 110.493  34.481  1.00  0.00           H  
ATOM   2325  HA  SER A 160      88.723 109.228  36.482  1.00  0.00           H  
ATOM   2326  HB2 SER A 160      90.110 111.214  36.098  1.00  0.00           H  
ATOM   2327  HB3 SER A 160      88.848 111.916  35.075  1.00  0.00           H  
ATOM   2328  HG  SER A 160      90.472 110.818  33.850  1.00  0.00           H  
ATOM   2329  N   LEU A 161      86.525 111.479  37.263  1.00 71.49           N  
ANISOU 2329  N   LEU A 161     7651  11984   7529    989    349   -699       N  
ATOM   2330  CA  LEU A 161      85.885 112.335  38.268  1.00 73.56           C  
ANISOU 2330  CA  LEU A 161     7829  12364   7757   1077    351   -843       C  
ATOM   2331  C   LEU A 161      85.841 111.762  39.721  1.00 80.05           C  
ANISOU 2331  C   LEU A 161     8628  13334   8455    995    433   -869       C  
ATOM   2332  O   LEU A 161      86.323 112.475  40.616  1.00 80.03           O  
ANISOU 2332  O   LEU A 161     8645  13325   8438   1052    412   -935       O  
ATOM   2333  CB  LEU A 161      84.474 112.717  37.811  1.00 74.61           C  
ANISOU 2333  CB  LEU A 161     7826  12628   7896   1161    340   -946       C  
ATOM   2334  CG  LEU A 161      84.048 114.157  38.071  1.00 80.59           C  
ANISOU 2334  CG  LEU A 161     8538  13386   8695   1352    275  -1091       C  
ATOM   2335  CD1 LEU A 161      85.056 115.154  37.546  1.00 79.67           C  
ANISOU 2335  CD1 LEU A 161     8569  13016   8686   1440    186  -1054       C  
ATOM   2336  CD2 LEU A 161      82.737 114.436  37.427  1.00 85.49           C  
ANISOU 2336  CD2 LEU A 161     9025  14136   9321   1459    247  -1177       C  
ATOM   2337  H   LEU A 161      85.954 111.317  36.446  1.00  0.00           H  
ATOM   2338  HA  LEU A 161      86.464 113.257  38.311  1.00  0.00           H  
ATOM   2339  HB2 LEU A 161      84.369 112.498  36.748  1.00  0.00           H  
ATOM   2340  HB3 LEU A 161      83.752 112.041  38.268  1.00  0.00           H  
ATOM   2341  HG  LEU A 161      83.944 114.301  39.146  1.00  0.00           H  
ATOM   2342 HD11 LEU A 161      84.710 116.166  37.755  1.00  0.00           H  
ATOM   2343 HD12 LEU A 161      86.017 114.992  38.035  1.00  0.00           H  
ATOM   2344 HD13 LEU A 161      85.171 115.023  36.470  1.00  0.00           H  
ATOM   2345 HD21 LEU A 161      82.447 115.467  37.622  1.00  0.00           H  
ATOM   2346 HD22 LEU A 161      82.819 114.279  36.351  1.00  0.00           H  
ATOM   2347 HD23 LEU A 161      81.982 113.763  37.833  1.00  0.00           H  
ATOM   2348  N   PRO A 162      85.317 110.536  40.020  1.00 77.11           N  
ANISOU 2348  N   PRO A 162     8228  13090   7981    853    523   -821       N  
ATOM   2349  CA  PRO A 162      85.312 110.076  41.432  1.00 77.25           C  
ANISOU 2349  CA  PRO A 162     8250  13241   7862    776    599   -834       C  
ATOM   2350  C   PRO A 162      86.699 110.126  42.084  1.00 79.61           C  
ANISOU 2350  C   PRO A 162     8673  13429   8146    791    564   -768       C  
ATOM   2351  O   PRO A 162      86.852 110.588  43.217  1.00 80.41           O  
ANISOU 2351  O   PRO A 162     8760  13617   8177    825    569   -841       O  
ATOM   2352  CB  PRO A 162      84.798 108.635  41.340  1.00 79.25           C  
ANISOU 2352  CB  PRO A 162     8521  13563   8027    595    693   -744       C  
ATOM   2353  CG  PRO A 162      83.998 108.602  40.082  1.00 83.96           C  
ANISOU 2353  CG  PRO A 162     9034  14167   8699    594    678   -768       C  
ATOM   2354  CD  PRO A 162      84.687 109.537  39.127  1.00 78.32           C  
ANISOU 2354  CD  PRO A 162     8358  13272   8127    743    564   -760       C  
ATOM   2355  HA  PRO A 162      84.613 110.678  42.011  1.00  0.00           H  
ATOM   2356  HB2 PRO A 162      85.645 107.955  41.247  1.00  0.00           H  
ATOM   2357  HB3 PRO A 162      84.145 108.430  42.189  1.00  0.00           H  
ATOM   2358  HG2 PRO A 162      84.011 107.592  39.672  1.00  0.00           H  
ATOM   2359  HG3 PRO A 162      82.992 108.967  40.284  1.00  0.00           H  
ATOM   2360  HD2 PRO A 162      85.464 108.994  38.589  1.00  0.00           H  
ATOM   2361  HD3 PRO A 162      83.939 110.029  38.505  1.00  0.00           H  
ATOM   2362  N   ASN A 163      87.705 109.720  41.322  1.00 74.02           N  
ANISOU 2362  N   ASN A 163     8071  12548   7505    778    521   -646       N  
ATOM   2363  CA  ASN A 163      89.111 109.647  41.704  1.00 73.15           C  
ANISOU 2363  CA  ASN A 163     8063  12341   7388    796    479   -578       C  
ATOM   2364  C   ASN A 163      89.689 111.017  42.102  1.00 76.91           C  
ANISOU 2364  C   ASN A 163     8516  12791   7916    898    408   -688       C  
ATOM   2365  O   ASN A 163      90.374 111.092  43.129  1.00 78.29           O  
ANISOU 2365  O   ASN A 163     8716  13016   8014    903    399   -704       O  
ATOM   2366  CB  ASN A 163      89.890 109.034  40.559  1.00 71.38           C  
ANISOU 2366  CB  ASN A 163     7921  11958   7241    776    449   -456       C  
ATOM   2367  CG  ASN A 163      89.230 107.769  40.056  1.00 80.95           C  
ANISOU 2367  CG  ASN A 163     9165  13175   8417    672    516   -372       C  
ATOM   2368  ND2 ASN A 163      88.460 107.871  38.980  1.00 68.27           N  
ANISOU 2368  ND2 ASN A 163     7503  11552   6883    661    514   -393       N  
ATOM   2369  OD1 ASN A 163      89.353 106.705  40.664  1.00 74.17           O  
ANISOU 2369  OD1 ASN A 163     8388  12339   7455    596    569   -290       O  
ATOM   2370  H   ASN A 163      87.532 109.422  40.373  1.00  0.00           H  
ATOM   2371  HA  ASN A 163      89.193 108.982  42.563  1.00  0.00           H  
ATOM   2372  HB2 ASN A 163      90.904 108.807  40.891  1.00  0.00           H  
ATOM   2373  HB3 ASN A 163      89.964 109.753  39.744  1.00  0.00           H  
ATOM   2374 HD21 ASN A 163      87.999 107.053  38.609  1.00  0.00           H  
ATOM   2375 HD22 ASN A 163      88.335 108.768  38.533  1.00  0.00           H  
ATOM   2376  N   ILE A 164      89.377 112.092  41.329  1.00 70.99           N  
ANISOU 2376  N   ILE A 164     7729  11961   7284    977    359   -765       N  
ATOM   2377  CA  ILE A 164      89.804 113.483  41.579  1.00 70.58           C  
ANISOU 2377  CA  ILE A 164     7681  11841   7295   1065    294   -879       C  
ATOM   2378  C   ILE A 164      89.188 113.988  42.899  1.00 76.65           C  
ANISOU 2378  C   ILE A 164     8382  12766   7974   1108    321  -1025       C  
ATOM   2379  O   ILE A 164      89.848 114.700  43.663  1.00 77.57           O  
ANISOU 2379  O   ILE A 164     8520  12874   8077   1136    287  -1108       O  
ATOM   2380  CB  ILE A 164      89.409 114.409  40.386  1.00 72.91           C  
ANISOU 2380  CB  ILE A 164     7982  11998   7721   1145    240   -910       C  
ATOM   2381  CG1 ILE A 164      90.038 113.916  39.063  1.00 72.32           C  
ANISOU 2381  CG1 ILE A 164     7973  11788   7718   1093    220   -768       C  
ATOM   2382  CG2 ILE A 164      89.733 115.895  40.646  1.00 72.93           C  
ANISOU 2382  CG2 ILE A 164     8023  11897   7790   1232    177  -1033       C  
ATOM   2383  CD1 ILE A 164      89.324 114.340  37.788  1.00 79.92           C  
ANISOU 2383  CD1 ILE A 164     8934  12668   8763   1153    185   -759       C  
ATOM   2384  H   ILE A 164      88.808 111.973  40.504  1.00  0.00           H  
ATOM   2385  HA  ILE A 164      90.889 113.496  41.679  1.00  0.00           H  
ATOM   2386  HB  ILE A 164      88.327 114.334  40.271  1.00  0.00           H  
ATOM   2387 HG12 ILE A 164      91.078 114.238  39.017  1.00  0.00           H  
ATOM   2388 HG13 ILE A 164      90.117 112.829  39.086  1.00  0.00           H  
ATOM   2389 HG21 ILE A 164      89.436 116.488  39.782  1.00  0.00           H  
ATOM   2390 HG22 ILE A 164      89.188 116.237  41.525  1.00  0.00           H  
ATOM   2391 HG23 ILE A 164      90.803 116.009  40.815  1.00  0.00           H  
ATOM   2392 HD11 ILE A 164      89.853 113.937  36.924  1.00  0.00           H  
ATOM   2393 HD12 ILE A 164      88.303 113.958  37.799  1.00  0.00           H  
ATOM   2394 HD13 ILE A 164      89.304 115.428  37.727  1.00  0.00           H  
ATOM   2395  N   ILE A 165      87.920 113.618  43.151  1.00 72.59           N  
ANISOU 2395  N   ILE A 165     7776  12412   7394   1105    384  -1070       N  
ATOM   2396  CA  ILE A 165      87.143 114.026  44.324  1.00 72.94           C  
ANISOU 2396  CA  ILE A 165     7731  12645   7339   1144    426  -1220       C  
ATOM   2397  C   ILE A 165      87.721 113.383  45.613  1.00 74.89           C  
ANISOU 2397  C   ILE A 165     8013  13010   7434   1059    471  -1187       C  
ATOM   2398  O   ILE A 165      87.844 114.084  46.614  1.00 75.52           O  
ANISOU 2398  O   ILE A 165     8072  13167   7457   1108    462  -1313       O  
ATOM   2399  CB  ILE A 165      85.639 113.696  44.067  1.00 76.68           C  
ANISOU 2399  CB  ILE A 165     8076  13281   7779   1142    489  -1270       C  
ATOM   2400  CG1 ILE A 165      85.046 114.702  43.038  1.00 77.46           C  
ANISOU 2400  CG1 ILE A 165     8131  13288   8012   1292    419  -1354       C  
ATOM   2401  CG2 ILE A 165      84.802 113.649  45.351  1.00 78.21           C  
ANISOU 2401  CG2 ILE A 165     8161  13734   7822   1126    572  -1395       C  
ATOM   2402  CD1 ILE A 165      83.943 114.161  42.098  1.00 83.15           C  
ANISOU 2402  CD1 ILE A 165     8752  14096   8746   1277    443  -1331       C  
ATOM   2403  H   ILE A 165      87.432 113.014  42.505  1.00  0.00           H  
ATOM   2404  HA  ILE A 165      87.234 115.107  44.423  1.00  0.00           H  
ATOM   2405  HB  ILE A 165      85.597 112.706  43.614  1.00  0.00           H  
ATOM   2406 HG12 ILE A 165      84.669 115.576  43.567  1.00  0.00           H  
ATOM   2407 HG13 ILE A 165      85.854 115.121  42.439  1.00  0.00           H  
ATOM   2408 HG21 ILE A 165      83.767 113.415  45.102  1.00  0.00           H  
ATOM   2409 HG22 ILE A 165      85.198 112.880  46.015  1.00  0.00           H  
ATOM   2410 HG23 ILE A 165      84.845 114.617  45.849  1.00  0.00           H  
ATOM   2411 HD11 ILE A 165      83.613 114.956  41.429  1.00  0.00           H  
ATOM   2412 HD12 ILE A 165      84.340 113.334  41.509  1.00  0.00           H  
ATOM   2413 HD13 ILE A 165      83.098 113.811  42.691  1.00  0.00           H  
ATOM   2414  N   PHE A 166      88.136 112.092  45.565  1.00 69.16           N  
ANISOU 2414  N   PHE A 166     7355  12281   6640    946    509  -1019       N  
ATOM   2415  CA  PHE A 166      88.726 111.334  46.694  1.00 68.46           C  
ANISOU 2415  CA  PHE A 166     7331  12287   6393    877    541   -949       C  
ATOM   2416  C   PHE A 166      90.159 111.753  47.061  1.00 68.57           C  
ANISOU 2416  C   PHE A 166     7412  12224   6418    925    457   -945       C  
ATOM   2417  O   PHE A 166      90.706 111.302  48.074  1.00 67.48           O  
ANISOU 2417  O   PHE A 166     7317  12181   6140    902    462   -908       O  
ATOM   2418  CB  PHE A 166      88.788 109.834  46.346  1.00 69.90           C  
ANISOU 2418  CB  PHE A 166     7604  12436   6520    765    593   -761       C  
ATOM   2419  CG  PHE A 166      87.485 109.081  46.368  1.00 72.19           C  
ANISOU 2419  CG  PHE A 166     7847  12852   6728    655    701   -748       C  
ATOM   2420  CD1 PHE A 166      86.694 109.060  47.510  1.00 75.64           C  
ANISOU 2420  CD1 PHE A 166     8223  13509   7009    603    783   -826       C  
ATOM   2421  CD2 PHE A 166      87.095 108.309  45.277  1.00 73.77           C  
ANISOU 2421  CD2 PHE A 166     8068  12967   6993    580    729   -659       C  
ATOM   2422  CE1 PHE A 166      85.497 108.350  47.533  1.00 77.67           C  
ANISOU 2422  CE1 PHE A 166     8425  13905   7182    470    895   -822       C  
ATOM   2423  CE2 PHE A 166      85.889 107.604  45.298  1.00 77.30           C  
ANISOU 2423  CE2 PHE A 166     8462  13545   7361    449    833   -661       C  
ATOM   2424  CZ  PHE A 166      85.105 107.623  46.429  1.00 76.93           C  
ANISOU 2424  CZ  PHE A 166     8345  13724   7161    387    918   -742       C  
ATOM   2425  H   PHE A 166      88.054 111.566  44.707  1.00  0.00           H  
ATOM   2426  HA  PHE A 166      88.090 111.463  47.570  1.00  0.00           H  
ATOM   2427  HB2 PHE A 166      89.256 109.712  45.370  1.00  0.00           H  
ATOM   2428  HB3 PHE A 166      89.498 109.342  47.010  1.00  0.00           H  
ATOM   2429  HD1 PHE A 166      87.006 109.598  48.394  1.00  0.00           H  
ATOM   2430  HD2 PHE A 166      87.727 108.250  44.403  1.00  0.00           H  
ATOM   2431  HE1 PHE A 166      84.875 108.368  48.416  1.00  0.00           H  
ATOM   2432  HE2 PHE A 166      85.575 107.047  44.429  1.00  0.00           H  
ATOM   2433  HZ  PHE A 166      84.181 107.065  46.451  1.00  0.00           H  
ATOM   2434  N   THR A 167      90.788 112.541  46.198  1.00 63.47           N  
ANISOU 2434  N   THR A 167     6775  11412   5928    981    380   -972       N  
ATOM   2435  CA  THR A 167      92.184 112.916  46.350  1.00 62.61           C  
ANISOU 2435  CA  THR A 167     6712  11235   5844    998    304   -973       C  
ATOM   2436  C   THR A 167      92.310 114.269  47.051  1.00 65.51           C  
ANISOU 2436  C   THR A 167     7041  11628   6223   1052    262  -1163       C  
ATOM   2437  O   THR A 167      91.489 115.173  46.845  1.00 65.41           O  
ANISOU 2437  O   THR A 167     6990  11580   6282   1108    266  -1284       O  
ATOM   2438  CB  THR A 167      92.882 112.874  44.982  1.00 67.15           C  
ANISOU 2438  CB  THR A 167     7330  11621   6564    990    258   -881       C  
ATOM   2439  CG2 THR A 167      94.384 113.096  45.084  1.00 65.23           C  
ANISOU 2439  CG2 THR A 167     7112  11341   6333    986    189   -874       C  
ATOM   2440  OG1 THR A 167      92.649 111.579  44.412  1.00 67.24           O  
ANISOU 2440  OG1 THR A 167     7380  11617   6551    945    303   -726       O  
ATOM   2441  H   THR A 167      90.295 112.907  45.396  1.00  0.00           H  
ATOM   2442  HA  THR A 167      92.659 112.169  46.986  1.00  0.00           H  
ATOM   2443  HB  THR A 167      92.450 113.636  44.333  1.00  0.00           H  
ATOM   2444  HG1 THR A 167      93.076 111.525  43.554  1.00  0.00           H  
ATOM   2445 HG21 THR A 167      94.826 113.056  44.088  1.00  0.00           H  
ATOM   2446 HG22 THR A 167      94.577 114.072  45.529  1.00  0.00           H  
ATOM   2447 HG23 THR A 167      94.824 112.319  45.709  1.00  0.00           H  
ATOM   2448  N   ARG A 168      93.336 114.385  47.907  1.00 60.93           N  
ANISOU 2448  N   ARG A 168     6474  11113   5564   1042    220  -1195       N  
ATOM   2449  CA  ARG A 168      93.621 115.608  48.631  1.00 61.52           C  
ANISOU 2449  CA  ARG A 168     6523  11211   5638   1071    178  -1383       C  
ATOM   2450  C   ARG A 168      95.054 115.667  49.132  1.00 65.93           C  
ANISOU 2450  C   ARG A 168     7093  11809   6148   1040    111  -1394       C  
ATOM   2451  O   ARG A 168      95.754 114.651  49.224  1.00 65.50           O  
ANISOU 2451  O   ARG A 168     7055  11816   6014   1022     98  -1259       O  
ATOM   2452  CB  ARG A 168      92.648 115.792  49.816  1.00 63.72           C  
ANISOU 2452  CB  ARG A 168     6751  11679   5782   1103    231  -1509       C  
ATOM   2453  CG  ARG A 168      92.747 114.747  50.930  1.00 74.16           C  
ANISOU 2453  CG  ARG A 168     8075  13215   6890   1065    270  -1432       C  
ATOM   2454  CD  ARG A 168      91.972 115.189  52.160  1.00 85.17           C  
ANISOU 2454  CD  ARG A 168     9411  14807   8144   1088    318  -1593       C  
ATOM   2455  NE  ARG A 168      92.465 116.472  52.665  1.00 91.44           N  
ANISOU 2455  NE  ARG A 168    10186  15589   8969   1131    257  -1800       N  
ATOM   2456  CZ  ARG A 168      92.435 116.850  53.938  1.00101.22           C  
ANISOU 2456  CZ  ARG A 168    11391  17012  10054   1143    262  -1944       C  
ATOM   2457  NH1 ARG A 168      91.915 116.053  54.863  1.00 87.90           N1+
ANISOU 2457  NH1 ARG A 168     9687  15550   8161   1115    330  -1895       N1+
ATOM   2458  NH2 ARG A 168      92.934 118.024  54.296  1.00 83.86           N1+
ANISOU 2458  NH2 ARG A 168     9188  14774   7900   1170    202  -2140       N1+
ATOM   2459  H   ARG A 168      93.950 113.599  48.068  1.00  0.00           H  
ATOM   2460  HA  ARG A 168      93.473 116.443  47.945  1.00  0.00           H  
ATOM   2461  HB2 ARG A 168      91.624 115.820  49.440  1.00  0.00           H  
ATOM   2462  HB3 ARG A 168      92.783 116.786  50.241  1.00  0.00           H  
ATOM   2463  HG2 ARG A 168      92.350 113.797  50.573  1.00  0.00           H  
ATOM   2464  HG3 ARG A 168      93.794 114.597  51.194  1.00  0.00           H  
ATOM   2465  HD2 ARG A 168      92.066 114.432  52.940  1.00  0.00           H  
ATOM   2466  HD3 ARG A 168      90.915 115.280  51.911  1.00  0.00           H  
ATOM   2467  HE  ARG A 168      92.850 117.089  51.964  1.00  0.00           H  
ATOM   2468 HH11 ARG A 168      91.895 116.346  55.830  1.00  0.00           H  
ATOM   2469 HH12 ARG A 168      91.539 115.153  54.601  1.00  0.00           H  
ATOM   2470 HH21 ARG A 168      92.910 118.308  55.265  1.00  0.00           H  
ATOM   2471 HH22 ARG A 168      93.338 118.635  53.600  1.00  0.00           H  
ATOM   2472  N   SER A 169      95.457 116.888  49.495  1.00 62.32           N  
ANISOU 2472  N   SER A 169     6625  11322   5730   1039     65  -1572       N  
ATOM   2473  CA  SER A 169      96.709 117.225  50.143  1.00 61.23           C  
ANISOU 2473  CA  SER A 169     6470  11258   5537    998     -2  -1649       C  
ATOM   2474  C   SER A 169      96.397 117.388  51.629  1.00 64.72           C  
ANISOU 2474  C   SER A 169     6876  11911   5805   1025      8  -1783       C  
ATOM   2475  O   SER A 169      95.394 118.020  51.979  1.00 66.46           O  
ANISOU 2475  O   SER A 169     7089  12138   6027   1067     47  -1912       O  
ATOM   2476  CB  SER A 169      97.309 118.489  49.532  1.00 63.40           C  
ANISOU 2476  CB  SER A 169     6771  11347   5969    946    -50  -1768       C  
ATOM   2477  OG  SER A 169      98.104 119.225  50.444  1.00 74.32           O  
ANISOU 2477  OG  SER A 169     8129  12816   7292    901    -99  -1942       O  
ATOM   2478  H   SER A 169      94.864 117.688  49.322  1.00  0.00           H  
ATOM   2479  HA  SER A 169      97.410 116.400  50.014  1.00  0.00           H  
ATOM   2480  HB2 SER A 169      97.909 118.221  48.663  1.00  0.00           H  
ATOM   2481  HB3 SER A 169      96.507 119.125  49.156  1.00  0.00           H  
ATOM   2482  HG  SER A 169      98.454 120.005  50.008  1.00  0.00           H  
ATOM   2483  N   GLN A 170      97.222 116.793  52.496  1.00 59.56           N  
ANISOU 2483  N   GLN A 170     6198  11443   4989   1015    -30  -1751       N  
ATOM   2484  CA  GLN A 170      97.066 116.867  53.941  1.00 60.23           C  
ANISOU 2484  CA  GLN A 170     6253  11756   4877   1035    -27  -1862       C  
ATOM   2485  C   GLN A 170      98.397 116.785  54.639  1.00 64.69           C  
ANISOU 2485  C   GLN A 170     6781  12471   5326   1016   -115  -1896       C  
ATOM   2486  O   GLN A 170      99.360 116.233  54.091  1.00 63.36           O  
ANISOU 2486  O   GLN A 170     6606  12277   5190   1007   -165  -1778       O  
ATOM   2487  CB  GLN A 170      96.109 115.777  54.479  1.00 61.94           C  
ANISOU 2487  CB  GLN A 170     6489  12115   4932   1065     53  -1735       C  
ATOM   2488  CG  GLN A 170      96.469 114.323  54.153  1.00 72.22           C  
ANISOU 2488  CG  GLN A 170     7847  13423   6170   1067     55  -1482       C  
ATOM   2489  CD  GLN A 170      95.488 113.326  54.733  1.00 90.58           C  
ANISOU 2489  CD  GLN A 170    10218  15868   8330   1061    145  -1365       C  
ATOM   2490  NE2 GLN A 170      94.189 113.512  54.477  1.00 86.50           N  
ANISOU 2490  NE2 GLN A 170     9679  15322   7863   1041    237  -1406       N  
ATOM   2491  OE1 GLN A 170      95.879 112.366  55.405  1.00 82.55           O  
ANISOU 2491  OE1 GLN A 170     9259  14974   7131   1072    135  -1235       O  
ATOM   2492  H   GLN A 170      98.008 116.255  52.157  1.00  0.00           H  
ATOM   2493  HA  GLN A 170      96.628 117.837  54.177  1.00  0.00           H  
ATOM   2494  HB2 GLN A 170      95.097 115.983  54.129  1.00  0.00           H  
ATOM   2495  HB3 GLN A 170      96.008 115.888  55.559  1.00  0.00           H  
ATOM   2496  HG2 GLN A 170      96.518 114.196  53.071  1.00  0.00           H  
ATOM   2497  HG3 GLN A 170      97.470 114.105  54.526  1.00  0.00           H  
ATOM   2498 HE21 GLN A 170      93.504 112.868  54.846  1.00  0.00           H  
ATOM   2499 HE22 GLN A 170      93.893 114.296  53.913  1.00  0.00           H  
ATOM   2500  N   LYS A 171      98.454 117.332  55.859  1.00 63.48           N  
ANISOU 2500  N   LYS A 171     6593  12499   5028   1018   -136  -2069       N  
ATOM   2501  CA  LYS A 171      99.673 117.298  56.660  1.00 64.79           C  
ANISOU 2501  CA  LYS A 171     6707  12858   5054   1006   -228  -2127       C  
ATOM   2502  C   LYS A 171      99.580 116.140  57.648  1.00 72.40           C  
ANISOU 2502  C   LYS A 171     7690  14057   5762   1070   -223  -1992       C  
ATOM   2503  O   LYS A 171      98.681 116.109  58.481  1.00 74.01           O  
ANISOU 2503  O   LYS A 171     7911  14381   5829   1087   -161  -2034       O  
ATOM   2504  CB  LYS A 171      99.909 118.643  57.365  1.00 67.23           C  
ANISOU 2504  CB  LYS A 171     6971  13217   5355    954   -263  -2413       C  
ATOM   2505  CG  LYS A 171     101.329 118.834  57.864  1.00 70.14           C  
ANISOU 2505  CG  LYS A 171     7263  13749   5637    908   -371  -2506       C  
ATOM   2506  CD  LYS A 171     101.418 120.076  58.715  1.00 76.75           C  
ANISOU 2506  CD  LYS A 171     8071  14658   6433    850   -396  -2800       C  
ATOM   2507  CE  LYS A 171     102.785 120.307  59.287  1.00 77.11           C  
ANISOU 2507  CE  LYS A 171     8021  14901   6377    787   -504  -2924       C  
ATOM   2508  NZ  LYS A 171     102.735 121.357  60.337  1.00 90.33           N1+
ANISOU 2508  NZ  LYS A 171     9675  16683   7965    737   -522  -3214       N1+
ATOM   2509  H   LYS A 171      97.639 117.784  56.248  1.00  0.00           H  
ATOM   2510  HA  LYS A 171     100.514 117.111  55.992  1.00  0.00           H  
ATOM   2511  HB2 LYS A 171      99.651 119.457  56.688  1.00  0.00           H  
ATOM   2512  HB3 LYS A 171      99.216 118.738  58.201  1.00  0.00           H  
ATOM   2513  HG2 LYS A 171     101.626 117.967  58.454  1.00  0.00           H  
ATOM   2514  HG3 LYS A 171     102.003 118.928  57.012  1.00  0.00           H  
ATOM   2515  HD2 LYS A 171     101.122 120.942  58.123  1.00  0.00           H  
ATOM   2516  HD3 LYS A 171     100.693 120.011  59.526  1.00  0.00           H  
ATOM   2517  HE2 LYS A 171     103.159 119.380  59.719  1.00  0.00           H  
ATOM   2518  HE3 LYS A 171     103.462 120.621  58.493  1.00  0.00           H  
ATOM   2519  HZ1 LYS A 171     103.661 121.503  60.713  1.00  0.00           H  
ATOM   2520  HZ2 LYS A 171     102.396 122.220  59.936  1.00  0.00           H  
ATOM   2521  HZ3 LYS A 171     102.113 121.064  61.077  1.00  0.00           H  
ATOM   2522  N   GLU A 172     100.457 115.157  57.502  1.00 70.59           N  
ANISOU 2522  N   GLU A 172     7468  13885   5466   1112   -283  -1820       N  
ATOM   2523  CA  GLU A 172     100.504 114.005  58.395  1.00 72.32           C  
ANISOU 2523  CA  GLU A 172     7743  14302   5437   1188   -295  -1664       C  
ATOM   2524  C   GLU A 172     101.717 114.192  59.295  1.00 79.36           C  
ANISOU 2524  C   GLU A 172     8556  15432   6164   1221   -419  -1767       C  
ATOM   2525  O   GLU A 172     102.852 113.920  58.888  1.00 79.33           O  
ANISOU 2525  O   GLU A 172     8503  15447   6192   1256   -510  -1721       O  
ATOM   2526  CB  GLU A 172     100.554 112.689  57.602  1.00 72.55           C  
ANISOU 2526  CB  GLU A 172     7861  14210   5496   1239   -279  -1393       C  
ATOM   2527  CG  GLU A 172      99.262 112.358  56.878  1.00 81.73           C  
ANISOU 2527  CG  GLU A 172     9100  15186   6769   1198   -155  -1289       C  
ATOM   2528  CD  GLU A 172      99.370 111.242  55.859  1.00 98.09           C  
ANISOU 2528  CD  GLU A 172    11254  17092   8923   1227   -142  -1060       C  
ATOM   2529  OE1 GLU A 172     100.340 110.451  55.931  1.00 87.74           O  
ANISOU 2529  OE1 GLU A 172     9976  15834   7527   1309   -221   -941       O  
ATOM   2530  OE2 GLU A 172      98.476 111.155  54.987  1.00 93.39           O1-
ANISOU 2530  OE2 GLU A 172    10691  16322   8472   1178    -56  -1008       O1-
ATOM   2531  H   GLU A 172     101.128 115.186  56.748  1.00  0.00           H  
ATOM   2532  HA  GLU A 172      99.606 114.007  59.014  1.00  0.00           H  
ATOM   2533  HB2 GLU A 172     101.372 112.731  56.883  1.00  0.00           H  
ATOM   2534  HB3 GLU A 172     100.811 111.872  58.276  1.00  0.00           H  
ATOM   2535  HG2 GLU A 172      98.493 112.105  57.608  1.00  0.00           H  
ATOM   2536  HG3 GLU A 172      98.881 113.255  56.391  1.00  0.00           H  
ATOM   2537  N   GLY A 173     101.473 114.752  60.469  1.00 77.77           N  
ANISOU 2537  N   GLY A 173     8327  15425   5799   1206   -421  -1933       N  
ATOM   2538  CA  GLY A 173     102.527 115.069  61.414  1.00 80.37           C  
ANISOU 2538  CA  GLY A 173     8568  16011   5958   1225   -539  -2071       C  
ATOM   2539  C   GLY A 173     103.313 116.287  60.974  1.00 85.66           C  
ANISOU 2539  C   GLY A 173     9122  16621   6804   1130   -597  -2303       C  
ATOM   2540  O   GLY A 173     102.855 117.422  61.145  1.00 86.70           O  
ANISOU 2540  O   GLY A 173     9237  16696   7012   1047   -558  -2524       O  
ATOM   2541  H   GLY A 173     100.525 114.975  60.735  1.00  0.00           H  
ATOM   2542  HA2 GLY A 173     103.201 114.217  61.506  1.00  0.00           H  
ATOM   2543  HA3 GLY A 173     102.091 115.254  62.396  1.00  0.00           H  
ATOM   2544  N   LEU A 174     104.485 116.052  60.373  1.00 81.75           N  
ANISOU 2544  N   LEU A 174     8555  16130   6377   1138   -685  -2259       N  
ATOM   2545  CA  LEU A 174     105.375 117.117  59.904  1.00 82.31           C  
ANISOU 2545  CA  LEU A 174     8511  16159   6602   1017   -737  -2464       C  
ATOM   2546  C   LEU A 174     105.469 117.174  58.380  1.00 84.44           C  
ANISOU 2546  C   LEU A 174     8797  16144   7143    959   -694  -2375       C  
ATOM   2547  O   LEU A 174     106.009 118.145  57.844  1.00 84.30           O  
ANISOU 2547  O   LEU A 174     8719  16030   7282    825   -706  -2534       O  
ATOM   2548  CB  LEU A 174     106.790 116.931  60.487  1.00 84.34           C  
ANISOU 2548  CB  LEU A 174     8629  16717   6699   1048   -878  -2532       C  
ATOM   2549  CG  LEU A 174     106.958 117.149  62.001  1.00 92.03           C  
ANISOU 2549  CG  LEU A 174     9555  18010   7401   1076   -948  -2685       C  
ATOM   2550  CD1 LEU A 174     108.195 116.435  62.519  1.00 93.81           C  
ANISOU 2550  CD1 LEU A 174     9671  18551   7424   1190  -1093  -2639       C  
ATOM   2551  CD2 LEU A 174     107.011 118.635  62.356  1.00 96.09           C  
ANISOU 2551  CD2 LEU A 174    10007  18526   7978    908   -946  -3012       C  
ATOM   2552  H   LEU A 174     104.794 115.102  60.224  1.00  0.00           H  
ATOM   2553  HA  LEU A 174     104.982 118.070  60.258  1.00  0.00           H  
ATOM   2554  HB2 LEU A 174     107.158 115.940  60.225  1.00  0.00           H  
ATOM   2555  HB3 LEU A 174     107.486 117.578  59.953  1.00  0.00           H  
ATOM   2556  HG  LEU A 174     106.089 116.718  62.499  1.00  0.00           H  
ATOM   2557 HD11 LEU A 174     108.290 116.605  63.591  1.00  0.00           H  
ATOM   2558 HD12 LEU A 174     108.105 115.366  62.328  1.00  0.00           H  
ATOM   2559 HD13 LEU A 174     109.078 116.822  62.010  1.00  0.00           H  
ATOM   2560 HD21 LEU A 174     107.131 118.747  63.434  1.00  0.00           H  
ATOM   2561 HD22 LEU A 174     107.855 119.100  61.847  1.00  0.00           H  
ATOM   2562 HD23 LEU A 174     106.087 119.118  62.041  1.00  0.00           H  
ATOM   2563  N   HIS A 175     104.952 116.153  57.684  1.00 79.15           N  
ANISOU 2563  N   HIS A 175     8215  15336   6521   1044   -640  -2126       N  
ATOM   2564  CA  HIS A 175     105.074 116.101  56.239  1.00 77.57           C  
ANISOU 2564  CA  HIS A 175     8028  14894   6553   1001   -603  -2031       C  
ATOM   2565  C   HIS A 175     103.734 116.179  55.490  1.00 76.50           C  
ANISOU 2565  C   HIS A 175     8011  14482   6571    984   -486  -1947       C  
ATOM   2566  O   HIS A 175     102.696 115.722  55.975  1.00 75.28           O  
ANISOU 2566  O   HIS A 175     7936  14341   6325   1042   -425  -1870       O  
ATOM   2567  CB  HIS A 175     105.847 114.840  55.836  1.00 79.11           C  
ANISOU 2567  CB  HIS A 175     8202  15161   6696   1117   -658  -1831       C  
ATOM   2568  CG  HIS A 175     107.271 114.851  56.317  1.00 85.18           C  
ANISOU 2568  CG  HIS A 175     8818  16197   7350   1139   -784  -1931       C  
ATOM   2569  CD2 HIS A 175     108.421 114.995  55.616  1.00 87.56           C  
ANISOU 2569  CD2 HIS A 175     8989  16538   7741   1093   -837  -1984       C  
ATOM   2570  ND1 HIS A 175     107.583 114.724  57.667  1.00 89.30           N  
ANISOU 2570  ND1 HIS A 175     9297  17006   7627   1211   -865  -2002       N  
ATOM   2571  CE1 HIS A 175     108.903 114.791  57.738  1.00 90.12           C  
ANISOU 2571  CE1 HIS A 175     9239  17318   7683   1216   -974  -2098       C  
ATOM   2572  NE2 HIS A 175     109.451 114.946  56.531  1.00 89.51           N  
ANISOU 2572  NE2 HIS A 175     9097  17110   7803   1142   -957  -2094       N  
ATOM   2573  H   HIS A 175     104.471 115.406  58.165  1.00  0.00           H  
ATOM   2574  HA  HIS A 175     105.669 116.960  55.931  1.00  0.00           H  
ATOM   2575  HB2 HIS A 175     105.338 113.962  56.231  1.00  0.00           H  
ATOM   2576  HB3 HIS A 175     105.832 114.737  54.751  1.00  0.00           H  
ATOM   2577  HD1 HIS A 175     106.845 114.609  58.347  1.00  0.00           H  
ATOM   2578  HD2 HIS A 175     108.389 115.117  54.543  1.00  0.00           H  
ATOM   2579  HE1 HIS A 175     109.396 114.721  58.697  1.00  0.00           H  
ATOM   2580  N   TYR A 176     103.788 116.785  54.292  1.00 70.11           N  
ANISOU 2580  N   TYR A 176     7206  13443   5988    895   -455  -1967       N  
ATOM   2581  CA  TYR A 176     102.660 116.962  53.382  1.00 67.77           C  
ANISOU 2581  CA  TYR A 176     7006  12885   5859    881   -361  -1899       C  
ATOM   2582  C   TYR A 176     102.618 115.830  52.382  1.00 67.84           C  
ANISOU 2582  C   TYR A 176     7054  12795   5925    937   -335  -1663       C  
ATOM   2583  O   TYR A 176     103.649 115.460  51.820  1.00 66.03           O  
ANISOU 2583  O   TYR A 176     6771  12588   5729    934   -382  -1607       O  
ATOM   2584  CB  TYR A 176     102.736 118.321  52.659  1.00 68.92           C  
ANISOU 2584  CB  TYR A 176     7163  12821   6201    758   -349  -2053       C  
ATOM   2585  CG  TYR A 176     102.416 119.485  53.564  1.00 72.00           C  
ANISOU 2585  CG  TYR A 176     7561  13238   6559    713   -353  -2292       C  
ATOM   2586  CD1 TYR A 176     101.113 119.968  53.679  1.00 72.93           C  
ANISOU 2586  CD1 TYR A 176     7757  13237   6718    758   -288  -2345       C  
ATOM   2587  CD2 TYR A 176     103.406 120.075  54.349  1.00 75.03           C  
ANISOU 2587  CD2 TYR A 176     7865  13786   6858    636   -425  -2477       C  
ATOM   2588  CE1 TYR A 176     100.805 121.012  54.551  1.00 75.09           C  
ANISOU 2588  CE1 TYR A 176     8040  13538   6953    741   -291  -2580       C  
ATOM   2589  CE2 TYR A 176     103.104 121.108  55.237  1.00 77.92           C  
ANISOU 2589  CE2 TYR A 176     8246  14179   7182    598   -428  -2711       C  
ATOM   2590  CZ  TYR A 176     101.802 121.578  55.328  1.00 86.48           C  
ANISOU 2590  CZ  TYR A 176     9421  15125   8314    656   -360  -2763       C  
ATOM   2591  OH  TYR A 176     101.501 122.600  56.192  1.00 93.61           O  
ANISOU 2591  OH  TYR A 176    10344  16049   9176    636   -363  -3009       O  
ATOM   2592  H   TYR A 176     104.662 117.162  53.956  1.00  0.00           H  
ATOM   2593  HA  TYR A 176     101.741 116.937  53.967  1.00  0.00           H  
ATOM   2594  HB2 TYR A 176     103.732 118.452  52.238  1.00  0.00           H  
ATOM   2595  HB3 TYR A 176     102.048 118.321  51.814  1.00  0.00           H  
ATOM   2596  HD1 TYR A 176     100.322 119.533  53.088  1.00  0.00           H  
ATOM   2597  HD2 TYR A 176     104.429 119.734  54.276  1.00  0.00           H  
ATOM   2598  HE1 TYR A 176      99.791 121.377  54.618  1.00  0.00           H  
ATOM   2599  HE2 TYR A 176     103.882 121.539  55.849  1.00  0.00           H  
ATOM   2600  HH  TYR A 176     102.297 122.876  56.652  1.00  0.00           H  
ATOM   2601  N   THR A 177     101.420 115.268  52.182  1.00 63.87           N  
ANISOU 2601  N   THR A 177     6637  12201   5428    987   -258  -1540       N  
ATOM   2602  CA  THR A 177     101.150 114.152  51.267  1.00 62.53           C  
ANISOU 2602  CA  THR A 177     6528  11922   5309   1032   -219  -1323       C  
ATOM   2603  C   THR A 177     100.105 114.537  50.208  1.00 64.83           C  
ANISOU 2603  C   THR A 177     6870  11983   5777    993   -143  -1302       C  
ATOM   2604  O   THR A 177      99.371 115.510  50.373  1.00 62.65           O  
ANISOU 2604  O   THR A 177     6600  11650   5555    965   -114  -1436       O  
ATOM   2605  CB  THR A 177     100.665 112.902  52.057  1.00 70.56           C  
ANISOU 2605  CB  THR A 177     7614  13063   6134   1116   -195  -1174       C  
ATOM   2606  CG2 THR A 177     101.635 112.475  53.157  1.00 68.79           C  
ANISOU 2606  CG2 THR A 177     7357  13075   5706   1185   -281  -1180       C  
ATOM   2607  OG1 THR A 177      99.360 113.136  52.608  1.00 69.11           O  
ANISOU 2607  OG1 THR A 177     7467  12892   5901   1099   -117  -1219       O  
ATOM   2608  H   THR A 177     100.612 115.611  52.681  1.00  0.00           H  
ATOM   2609  HA  THR A 177     102.078 113.896  50.756  1.00  0.00           H  
ATOM   2610  HB  THR A 177     100.583 112.075  51.351  1.00  0.00           H  
ATOM   2611  HG1 THR A 177      99.073 112.357  53.092  1.00  0.00           H  
ATOM   2612 HG21 THR A 177     101.240 111.598  53.671  1.00  0.00           H  
ATOM   2613 HG22 THR A 177     102.601 112.232  52.716  1.00  0.00           H  
ATOM   2614 HG23 THR A 177     101.756 113.290  53.871  1.00  0.00           H  
ATOM   2615  N   CYS A 178     100.058 113.762  49.127  1.00 63.09           N  
ANISOU 2615  N   CYS A 178     6690  11641   5642   1005   -117  -1142       N  
ATOM   2616  CA  CYS A 178      99.082 113.863  48.039  1.00 63.50           C  
ANISOU 2616  CA  CYS A 178     6789  11500   5837    983    -52  -1089       C  
ATOM   2617  C   CYS A 178      98.687 112.443  47.737  1.00 68.61           C  
ANISOU 2617  C   CYS A 178     7496  12138   6433   1024    -11   -898       C  
ATOM   2618  O   CYS A 178      99.497 111.676  47.221  1.00 68.69           O  
ANISOU 2618  O   CYS A 178     7518  12134   6447   1050    -39   -791       O  
ATOM   2619  CB  CYS A 178      99.646 114.591  46.820  1.00 63.71           C  
ANISOU 2619  CB  CYS A 178     6804  11361   6041    922    -73  -1116       C  
ATOM   2620  SG  CYS A 178      98.531 114.638  45.386  1.00 66.59           S  
ANISOU 2620  SG  CYS A 178     7232  11504   6565    915    -10  -1031       S  
ATOM   2621  H   CYS A 178     100.737 113.025  49.004  1.00  0.00           H  
ATOM   2622  HA  CYS A 178      98.207 114.403  48.399  1.00  0.00           H  
ATOM   2623  HB2 CYS A 178      99.915 115.610  47.102  1.00  0.00           H  
ATOM   2624  HB3 CYS A 178     100.589 114.131  46.528  1.00  0.00           H  
ATOM   2625  N   SER A 179      97.501 112.051  48.208  1.00 66.62           N  
ANISOU 2625  N   SER A 179     7282  11921   6108   1030     56   -867       N  
ATOM   2626  CA  SER A 179      97.002 110.685  48.098  1.00 66.32           C  
ANISOU 2626  CA  SER A 179     7324  11878   5997   1038    108   -694       C  
ATOM   2627  C   SER A 179      95.475 110.631  47.965  1.00 71.03           C  
ANISOU 2627  C   SER A 179     7930  12454   6603    995    201   -695       C  
ATOM   2628  O   SER A 179      94.774 111.626  48.146  1.00 70.45           O  
ANISOU 2628  O   SER A 179     7796  12402   6568    989    219   -836       O  
ATOM   2629  CB  SER A 179      97.441 109.875  49.321  1.00 70.01           C  
ANISOU 2629  CB  SER A 179     7838  12506   6256   1082     87   -629       C  
ATOM   2630  OG  SER A 179      97.132 108.486  49.290  1.00  0.00           O  
ATOM   2631  H   SER A 179      96.897 112.715  48.669  1.00  0.00           H  
ATOM   2632  HA  SER A 179      97.440 110.229  47.210  1.00  0.00           H  
ATOM   2633  HB2 SER A 179      98.522 109.958  49.445  1.00  0.00           H  
ATOM   2634  HB3 SER A 179      97.002 110.304  50.225  1.00  0.00           H  
ATOM   2635  HG  SER A 179      96.233 108.364  49.633  1.00  0.00           H  
ATOM   2636  N   SER A 180      94.985 109.436  47.651  1.00 68.57           N  
ANISOU 2636  N   SER A 180     7695  12108   6251    967    258   -547       N  
ATOM   2637  CA  SER A 180      93.588 109.073  47.531  1.00 68.74           C  
ANISOU 2637  CA  SER A 180     7724  12142   6254    903    353   -526       C  
ATOM   2638  C   SER A 180      93.108 108.592  48.894  1.00 75.96           C  
ANISOU 2638  C   SER A 180     8671  13232   6958    870    407   -514       C  
ATOM   2639  O   SER A 180      93.794 107.789  49.537  1.00 74.90           O  
ANISOU 2639  O   SER A 180     8632  13136   6690    890    385   -406       O  
ATOM   2640  CB  SER A 180      93.438 107.984  46.471  1.00 71.61           C  
ANISOU 2640  CB  SER A 180     8166  12371   6673    863    386   -377       C  
ATOM   2641  OG  SER A 180      92.089 107.604  46.264  1.00 85.91           O  
ANISOU 2641  OG  SER A 180     9966  14203   8471    777    478   -369       O  
ATOM   2642  H   SER A 180      95.611 108.665  47.468  1.00  0.00           H  
ATOM   2643  HA  SER A 180      93.012 109.949  47.234  1.00  0.00           H  
ATOM   2644  HB2 SER A 180      93.864 108.334  45.530  1.00  0.00           H  
ATOM   2645  HB3 SER A 180      94.020 107.111  46.764  1.00  0.00           H  
ATOM   2646  HG  SER A 180      92.048 106.920  45.591  1.00  0.00           H  
ATOM   2647  N   HIS A 181      91.953 109.105  49.357  1.00 76.77           N  
ANISOU 2647  N   HIS A 181     8697  13451   7023    832    476   -627       N  
ATOM   2648  CA  HIS A 181      91.393 108.714  50.653  1.00 79.92           C  
ANISOU 2648  CA  HIS A 181     9115  14042   7207    781    545   -629       C  
ATOM   2649  C   HIS A 181      89.927 108.289  50.513  1.00 86.14           C  
ANISOU 2649  C   HIS A 181     9870  14898   7961    671    667   -628       C  
ATOM   2650  O   HIS A 181      89.038 109.142  50.384  1.00 86.86           O  
ANISOU 2650  O   HIS A 181     9828  15058   8117    683    697   -783       O  
ATOM   2651  CB  HIS A 181      91.539 109.848  51.679  1.00 82.16           C  
ANISOU 2651  CB  HIS A 181     9311  14477   7429    839    512   -813       C  
ATOM   2652  CG  HIS A 181      92.953 110.285  51.879  1.00 85.72           C  
ANISOU 2652  CG  HIS A 181     9775  14895   7898    919    396   -837       C  
ATOM   2653  CD2 HIS A 181      93.606 111.357  51.375  1.00 86.91           C  
ANISOU 2653  CD2 HIS A 181     9864  14953   8204    973    316   -955       C  
ATOM   2654  ND1 HIS A 181      93.828 109.554  52.664  1.00 88.58           N  
ANISOU 2654  ND1 HIS A 181    10224  15336   8097    941    355   -732       N  
ATOM   2655  CE1 HIS A 181      94.981 110.201  52.617  1.00 87.84           C  
ANISOU 2655  CE1 HIS A 181    10090  15222   8065   1009    248   -804       C  
ATOM   2656  NE2 HIS A 181      94.899 111.291  51.853  1.00 87.27           N  
ANISOU 2656  NE2 HIS A 181     9933  15042   8185   1013    229   -938       N  
ATOM   2657  H   HIS A 181      91.445 109.781  48.806  1.00  0.00           H  
ATOM   2658  HA  HIS A 181      91.958 107.856  51.019  1.00  0.00           H  
ATOM   2659  HB2 HIS A 181      91.121 109.529  52.633  1.00  0.00           H  
ATOM   2660  HB3 HIS A 181      90.938 110.702  51.364  1.00  0.00           H  
ATOM   2661  HD1 HIS A 181      93.512 108.711  53.122  1.00  0.00           H  
ATOM   2662  HD2 HIS A 181      93.087 112.052  50.731  1.00  0.00           H  
ATOM   2663  HE1 HIS A 181      95.834 109.824  53.161  1.00  0.00           H  
ATOM   2664  N   PHE A 182      89.686 106.959  50.517  1.00 83.10           N  
ANISOU 2664  N   PHE A 182     9610  14491   7475    566    737   -457       N  
ATOM   2665  CA  PHE A 182      88.348 106.383  50.423  1.00 83.93           C  
ANISOU 2665  CA  PHE A 182     9693  14674   7524    419    864   -445       C  
ATOM   2666  C   PHE A 182      87.664 106.433  51.783  1.00 89.99           C  
ANISOU 2666  C   PHE A 182    10424  15691   8076    347    954   -509       C  
ATOM   2667  O   PHE A 182      88.342 106.225  52.790  1.00 89.93           O  
ANISOU 2667  O   PHE A 182    10512  15745   7911    373    930   -453       O  
ATOM   2668  CB  PHE A 182      88.391 104.939  49.901  1.00 85.87           C  
ANISOU 2668  CB  PHE A 182    10111  14773   7743    311    908   -241       C  
ATOM   2669  CG  PHE A 182      89.062 104.738  48.557  1.00 86.02           C  
ANISOU 2669  CG  PHE A 182    10172  14560   7953    373    833   -174       C  
ATOM   2670  CD1 PHE A 182      88.787 105.586  47.486  1.00 87.54           C  
ANISOU 2670  CD1 PHE A 182    10224  14700   8338    424    795   -287       C  
ATOM   2671  CD2 PHE A 182      89.928 103.672  48.349  1.00 88.23           C  
ANISOU 2671  CD2 PHE A 182    10641  14676   8206    385    802      1       C  
ATOM   2672  CE1 PHE A 182      89.406 105.400  46.248  1.00 86.94           C  
ANISOU 2672  CE1 PHE A 182    10189  14427   8418    471    733   -224       C  
ATOM   2673  CE2 PHE A 182      90.530 103.474  47.107  1.00 89.73           C  
ANISOU 2673  CE2 PHE A 182    10860  14672   8561    441    741     48       C  
ATOM   2674  CZ  PHE A 182      90.266 104.339  46.064  1.00 86.56           C  
ANISOU 2674  CZ  PHE A 182    10310  14238   8342    474    712    -64       C  
ATOM   2675  H   PHE A 182      90.454 106.306  50.588  1.00  0.00           H  
ATOM   2676  HA  PHE A 182      87.765 106.983  49.725  1.00  0.00           H  
ATOM   2677  HB2 PHE A 182      87.377 104.541  49.860  1.00  0.00           H  
ATOM   2678  HB3 PHE A 182      88.874 104.303  50.642  1.00  0.00           H  
ATOM   2679  HD1 PHE A 182      88.086 106.400  47.607  1.00  0.00           H  
ATOM   2680  HD2 PHE A 182      90.143 102.986  49.154  1.00  0.00           H  
ATOM   2681  HE1 PHE A 182      89.211 106.087  45.439  1.00  0.00           H  
ATOM   2682  HE2 PHE A 182      91.203 102.643  46.960  1.00  0.00           H  
ATOM   2683  HZ  PHE A 182      90.733 104.183  45.103  1.00  0.00           H  
ATOM   2684  N   PRO A 183      86.334 106.696  51.851  1.00 88.27           N  
ANISOU 2684  N   PRO A 183    10064  15642   7835    262   1055   -633       N  
ATOM   2685  CA  PRO A 183      85.664 106.740  53.172  1.00 90.56           C  
ANISOU 2685  CA  PRO A 183    10306  16200   7901    183   1155   -707       C  
ATOM   2686  C   PRO A 183      85.671 105.380  53.874  1.00 96.61           C  
ANISOU 2686  C   PRO A 183    11268  16994   8445     15   1245   -507       C  
ATOM   2687  O   PRO A 183      85.339 104.366  53.262  1.00 96.81           O  
ANISOU 2687  O   PRO A 183    11392  16909   8480   -122   1307   -372       O  
ATOM   2688  CB  PRO A 183      84.238 107.197  52.842  1.00 92.84           C  
ANISOU 2688  CB  PRO A 183    10385  16655   8235    130   1244   -878       C  
ATOM   2689  CG  PRO A 183      84.045 106.862  51.394  1.00 95.62           C  
ANISOU 2689  CG  PRO A 183    10733  16822   8778    112   1220   -820       C  
ATOM   2690  CD  PRO A 183      85.388 106.966  50.747  1.00 88.96           C  
ANISOU 2690  CD  PRO A 183    10012  15710   8080    241   1083   -719       C  
ATOM   2691  HA  PRO A 183      86.149 107.483  53.805  1.00  0.00           H  
ATOM   2692  HB2 PRO A 183      83.528 106.629  53.442  1.00  0.00           H  
ATOM   2693  HB3 PRO A 183      84.165 108.277  52.976  1.00  0.00           H  
ATOM   2694  HG2 PRO A 183      83.679 105.839  51.305  1.00  0.00           H  
ATOM   2695  HG3 PRO A 183      83.368 107.586  50.941  1.00  0.00           H  
ATOM   2696  HD2 PRO A 183      85.485 106.187  49.991  1.00  0.00           H  
ATOM   2697  HD3 PRO A 183      85.536 107.984  50.387  1.00  0.00           H  
ATOM   2698  N   TYR A 184      86.086 105.355  55.147  1.00 94.99           N  
ANISOU 2698  N   TYR A 184    11137  16923   8032     27   1247   -485       N  
ATOM   2699  CA  TYR A 184      86.182 104.138  55.952  1.00 96.85           C  
ANISOU 2699  CA  TYR A 184    11591  17180   8025   -110   1321   -282       C  
ATOM   2700  C   TYR A 184      84.780 103.527  56.163  1.00103.56           C  
ANISOU 2700  C   TYR A 184    12412  18194   8742   -360   1508   -282       C  
ATOM   2701  O   TYR A 184      83.774 104.246  56.059  1.00104.66           O  
ANISOU 2701  O   TYR A 184    12317  18522   8927   -391   1575   -483       O  
ATOM   2702  CB  TYR A 184      86.882 104.463  57.281  1.00 99.35           C  
ANISOU 2702  CB  TYR A 184    11956  17649   8142    -19   1271   -295       C  
ATOM   2703  CG  TYR A 184      87.260 103.272  58.133  1.00103.23           C  
ANISOU 2703  CG  TYR A 184    12714  18131   8376   -103   1304    -60       C  
ATOM   2704  CD1 TYR A 184      88.350 102.469  57.802  1.00105.04           C  
ANISOU 2704  CD1 TYR A 184    13163  18119   8631    -15   1202    146       C  
ATOM   2705  CD2 TYR A 184      86.582 102.995  59.314  1.00106.10           C  
ANISOU 2705  CD2 TYR A 184    13114  18739   8458   -250   1430    -49       C  
ATOM   2706  CE1 TYR A 184      88.720 101.386  58.603  1.00107.99           C  
ANISOU 2706  CE1 TYR A 184    13807  18467   8759    -59   1218    369       C  
ATOM   2707  CE2 TYR A 184      86.934 101.912  60.115  1.00108.81           C  
ANISOU 2707  CE2 TYR A 184    13734  19060   8547   -323   1457    183       C  
ATOM   2708  CZ  TYR A 184      88.008 101.113  59.759  1.00116.04           C  
ANISOU 2708  CZ  TYR A 184    14885  19709   9496   -216   1344    396       C  
ATOM   2709  OH  TYR A 184      88.368 100.053  60.559  1.00119.29           O  
ANISOU 2709  OH  TYR A 184    15592  20083   9648   -259   1358    633       O  
ATOM   2710  H   TYR A 184      86.356 106.213  55.607  1.00  0.00           H  
ATOM   2711  HA  TYR A 184      86.792 103.416  55.410  1.00  0.00           H  
ATOM   2712  HB2 TYR A 184      87.772 105.060  57.083  1.00  0.00           H  
ATOM   2713  HB3 TYR A 184      86.254 105.136  57.863  1.00  0.00           H  
ATOM   2714  HD1 TYR A 184      88.926 102.680  56.913  1.00  0.00           H  
ATOM   2715  HD2 TYR A 184      85.763 103.625  59.627  1.00  0.00           H  
ATOM   2716  HE1 TYR A 184      89.558 100.766  58.319  1.00  0.00           H  
ATOM   2717  HE2 TYR A 184      86.371 101.696  61.011  1.00  0.00           H  
ATOM   2718  HH  TYR A 184      87.775 100.005  61.313  1.00  0.00           H  
ATOM   2719  N   SER A 185      84.724 102.186  56.386  1.00100.24           N  
ANISOU 2719  N   SER A 185    12234  17689   8164   -538   1590    -58       N  
ATOM   2720  CA  SER A 185      83.500 101.362  56.542  1.00101.31           C  
ANISOU 2720  CA  SER A 185    12396  17939   8156   -831   1780    -16       C  
ATOM   2721  C   SER A 185      82.725 101.310  55.203  1.00101.91           C  
ANISOU 2721  C   SER A 185    12338  17935   8450   -916   1816    -88       C  
ATOM   2722  O   SER A 185      81.518 101.056  55.165  1.00103.35           O  
ANISOU 2722  O   SER A 185    12416  18286   8568  -1139   1965   -154       O  
ATOM   2723  CB  SER A 185      82.612 101.861  57.688  1.00106.87           C  
ANISOU 2723  CB  SER A 185    12940  19016   8650   -933   1906   -168       C  
ATOM   2724  OG  SER A 185      83.348 102.054  58.885  1.00115.03           O  
ANISOU 2724  OG  SER A 185    14065  20146   9492   -827   1854   -135       O  
ATOM   2725  H   SER A 185      85.577 101.650  56.461  1.00  0.00           H  
ATOM   2726  HA  SER A 185      83.813 100.347  56.783  1.00  0.00           H  
ATOM   2727  HB2 SER A 185      81.812 101.143  57.866  1.00  0.00           H  
ATOM   2728  HB3 SER A 185      82.138 102.799  57.398  1.00  0.00           H  
ATOM   2729  HG  SER A 185      82.760 102.366  59.577  1.00  0.00           H  
ATOM   2730  N   GLN A 186      83.461 101.575  54.110  1.00 93.82           N  
ANISOU 2730  N   GLN A 186    11305  16671   7672   -734   1674    -84       N  
ATOM   2731  CA  GLN A 186      83.095 101.623  52.688  1.00 90.78           C  
ANISOU 2731  CA  GLN A 186    10816  16156   7521   -740   1652   -138       C  
ATOM   2732  C   GLN A 186      84.364 101.441  51.874  1.00 89.27           C  
ANISOU 2732  C   GLN A 186    10773  15650   7498   -564   1502    -17       C  
ATOM   2733  O   GLN A 186      84.313 101.432  50.643  1.00 88.15           O  
ANISOU 2733  O   GLN A 186    10583  15361   7548   -543   1462    -34       O  
ATOM   2734  CB  GLN A 186      82.454 102.975  52.330  1.00 91.35           C  
ANISOU 2734  CB  GLN A 186    10564  16413   7732   -622   1625   -397       C  
ATOM   2735  CG  GLN A 186      80.990 103.136  52.648  1.00106.35           C  
ANISOU 2735  CG  GLN A 186    12253  18626   9527   -793   1774   -554       C  
ATOM   2736  CD  GLN A 186      80.647 104.604  52.645  1.00126.68           C  
ANISOU 2736  CD  GLN A 186    14549  21386  12198   -594   1719   -809       C  
ATOM   2737  NE2 GLN A 186      80.143 105.072  53.772  1.00120.50           N  
ANISOU 2737  NE2 GLN A 186    13647  20896  11240   -625   1804   -939       N  
ATOM   2738  OE1 GLN A 186      80.865 105.340  51.665  1.00122.28           O  
ANISOU 2738  OE1 GLN A 186    13895  20706  11862   -409   1601   -892       O  
ATOM   2739  H   GLN A 186      84.445 101.787  54.202  1.00  0.00           H  
ATOM   2740  HA  GLN A 186      82.397 100.817  52.462  1.00  0.00           H  
ATOM   2741  HB2 GLN A 186      83.015 103.777  52.810  1.00  0.00           H  
ATOM   2742  HB3 GLN A 186      82.616 103.180  51.272  1.00  0.00           H  
ATOM   2743  HG2 GLN A 186      80.395 102.623  51.892  1.00  0.00           H  
ATOM   2744  HG3 GLN A 186      80.784 102.717  53.633  1.00  0.00           H  
ATOM   2745 HE21 GLN A 186      79.889 106.047  53.845  1.00  0.00           H  
ATOM   2746 HE22 GLN A 186      80.011 104.455  54.560  1.00  0.00           H  
ATOM   2747  N   TYR A 187      85.518 101.339  52.574  1.00 83.13           N  
ANISOU 2747  N   TYR A 187    10158  14792   6634   -430   1415     93       N  
ATOM   2748  CA  TYR A 187      86.873 101.240  52.025  1.00 80.45           C  
ANISOU 2748  CA  TYR A 187     9940  14207   6420   -236   1265    192       C  
ATOM   2749  C   TYR A 187      87.023 100.070  51.027  1.00 79.71           C  
ANISOU 2749  C   TYR A 187    10036  13845   6404   -312   1275    351       C  
ATOM   2750  O   TYR A 187      87.503 100.291  49.912  1.00 77.25           O  
ANISOU 2750  O   TYR A 187     9676  13376   6297   -202   1189    328       O  
ATOM   2751  CB  TYR A 187      87.912 101.165  53.162  1.00 83.28           C  
ANISOU 2751  CB  TYR A 187    10438  14595   6609   -112   1191    282       C  
ATOM   2752  CG  TYR A 187      89.352 101.072  52.705  1.00 85.61           C  
ANISOU 2752  CG  TYR A 187    10832  14687   7009     95   1035    368       C  
ATOM   2753  CD1 TYR A 187      90.103  99.929  52.948  1.00 88.94           C  
ANISOU 2753  CD1 TYR A 187    11525  14951   7318    130   1002    579       C  
ATOM   2754  CD2 TYR A 187      89.962 102.121  52.017  1.00 85.30           C  
ANISOU 2754  CD2 TYR A 187    10617  14617   7175    260    921    233       C  
ATOM   2755  CE1 TYR A 187      91.430  99.830  52.525  1.00 89.70           C  
ANISOU 2755  CE1 TYR A 187    11685  14895   7503    338    858    640       C  
ATOM   2756  CE2 TYR A 187      91.282 102.027  51.573  1.00 85.58           C  
ANISOU 2756  CE2 TYR A 187    10718  14499   7298    432    788    298       C  
ATOM   2757  CZ  TYR A 187      92.016 100.882  51.838  1.00 96.20           C  
ANISOU 2757  CZ  TYR A 187    12303  15721   8528    478    755    493       C  
ATOM   2758  OH  TYR A 187      93.324 100.791  51.421  1.00100.00           O  
ANISOU 2758  OH  TYR A 187    12824  16085   9087    666    624    538       O  
ATOM   2759  H   TYR A 187      85.497 101.326  53.584  1.00  0.00           H  
ATOM   2760  HA  TYR A 187      87.065 102.159  51.474  1.00  0.00           H  
ATOM   2761  HB2 TYR A 187      87.797 102.032  53.813  1.00  0.00           H  
ATOM   2762  HB3 TYR A 187      87.682 100.317  53.806  1.00  0.00           H  
ATOM   2763  HD1 TYR A 187      89.664  99.095  53.474  1.00  0.00           H  
ATOM   2764  HD2 TYR A 187      89.411 103.028  51.818  1.00  0.00           H  
ATOM   2765  HE1 TYR A 187      91.997  98.935  52.732  1.00  0.00           H  
ATOM   2766  HE2 TYR A 187      91.728 102.845  51.027  1.00  0.00           H  
ATOM   2767  HH  TYR A 187      93.572 101.597  50.965  1.00  0.00           H  
ATOM   2768  N   GLN A 188      86.596  98.851  51.412  1.00 74.82           N  
ANISOU 2768  N   GLN A 188     9638  13172   5620   -507   1385    506       N  
ATOM   2769  CA  GLN A 188      86.642  97.666  50.554  1.00 73.16           C  
ANISOU 2769  CA  GLN A 188     9638  12697   5463   -606   1413    649       C  
ATOM   2770  C   GLN A 188      85.738  97.865  49.332  1.00 73.27           C  
ANISOU 2770  C   GLN A 188     9469  12714   5655   -720   1461    522       C  
ATOM   2771  O   GLN A 188      86.134  97.468  48.241  1.00 72.43           O  
ANISOU 2771  O   GLN A 188     9433  12390   5698   -677   1408    564       O  
ATOM   2772  CB  GLN A 188      86.253  96.388  51.326  1.00 77.22           C  
ANISOU 2772  CB  GLN A 188    10440  13157   5741   -825   1537    830       C  
ATOM   2773  CG  GLN A 188      86.512  95.064  50.584  1.00 94.18           C  
ANISOU 2773  CG  GLN A 188    12880  14980   7924   -903   1552    998       C  
ATOM   2774  CD  GLN A 188      87.977  94.670  50.524  1.00116.13           C  
ANISOU 2774  CD  GLN A 188    15876  17521  10728   -639   1402   1141       C  
ATOM   2775  NE2 GLN A 188      88.494  94.112  51.617  1.00111.89           N  
ANISOU 2775  NE2 GLN A 188    15589  16949   9975   -595   1390   1307       N  
ATOM   2776  OE1 GLN A 188      88.653  94.829  49.494  1.00107.38           O  
ANISOU 2776  OE1 GLN A 188    14714  16268   9818   -471   1297   1105       O  
ATOM   2777  H   GLN A 188      86.219  98.718  52.340  1.00  0.00           H  
ATOM   2778  HA  GLN A 188      87.666  97.546  50.199  1.00  0.00           H  
ATOM   2779  HB2 GLN A 188      86.774  96.373  52.283  1.00  0.00           H  
ATOM   2780  HB3 GLN A 188      85.201  96.444  51.606  1.00  0.00           H  
ATOM   2781  HG2 GLN A 188      86.115  95.133  49.571  1.00  0.00           H  
ATOM   2782  HG3 GLN A 188      85.942  94.267  51.059  1.00  0.00           H  
ATOM   2783 HE21 GLN A 188      89.464  93.831  51.630  1.00  0.00           H  
ATOM   2784 HE22 GLN A 188      87.916  93.970  52.433  1.00  0.00           H  
ATOM   2785  N   PHE A 189      84.560  98.511  49.490  1.00 67.44           N  
ANISOU 2785  N   PHE A 189     8486  12238   4900   -843   1550    355       N  
ATOM   2786  CA  PHE A 189      83.670  98.777  48.350  1.00 64.86           C  
ANISOU 2786  CA  PHE A 189     7959  11955   4732   -924   1580    219       C  
ATOM   2787  C   PHE A 189      84.395  99.629  47.293  1.00 64.78           C  
ANISOU 2787  C   PHE A 189     7827  11828   4957   -678   1427    147       C  
ATOM   2788  O   PHE A 189      84.339  99.289  46.108  1.00 62.64           O  
ANISOU 2788  O   PHE A 189     7567  11412   4822   -702   1407    155       O  
ATOM   2789  CB  PHE A 189      82.332  99.449  48.772  1.00 66.70           C  
ANISOU 2789  CB  PHE A 189     7918  12527   4898  -1049   1686     30       C  
ATOM   2790  CG  PHE A 189      81.603 100.078  47.600  1.00 65.98           C  
ANISOU 2790  CG  PHE A 189     7571  12509   4989  -1025   1662   -138       C  
ATOM   2791  CD1 PHE A 189      80.815  99.303  46.754  1.00 69.35           C  
ANISOU 2791  CD1 PHE A 189     7997  12908   5445  -1238   1741   -138       C  
ATOM   2792  CD2 PHE A 189      81.779 101.423  47.289  1.00 65.48           C  
ANISOU 2792  CD2 PHE A 189     7292  12518   5067   -784   1550   -290       C  
ATOM   2793  CE1 PHE A 189      80.210  99.866  45.622  1.00 68.97           C  
ANISOU 2793  CE1 PHE A 189     7720  12930   5557  -1192   1698   -286       C  
ATOM   2794  CE2 PHE A 189      81.176 101.982  46.159  1.00 67.19           C  
ANISOU 2794  CE2 PHE A 189     7307  12777   5446   -735   1510   -422       C  
ATOM   2795  CZ  PHE A 189      80.395 101.200  45.334  1.00 66.11           C  
ANISOU 2795  CZ  PHE A 189     7155  12636   5326   -932   1582   -420       C  
ATOM   2796  H   PHE A 189      84.274  98.822  50.408  1.00  0.00           H  
ATOM   2797  HA  PHE A 189      83.427  97.819  47.891  1.00  0.00           H  
ATOM   2798  HB2 PHE A 189      81.687  98.709  49.245  1.00  0.00           H  
ATOM   2799  HB3 PHE A 189      82.531 100.212  49.525  1.00  0.00           H  
ATOM   2800  HD1 PHE A 189      80.664  98.255  46.966  1.00  0.00           H  
ATOM   2801  HD2 PHE A 189      82.389 102.048  47.924  1.00  0.00           H  
ATOM   2802  HE1 PHE A 189      79.599  99.253  44.975  1.00  0.00           H  
ATOM   2803  HE2 PHE A 189      81.320 103.028  45.931  1.00  0.00           H  
ATOM   2804  HZ  PHE A 189      79.929 101.633  44.462  1.00  0.00           H  
ATOM   2805  N   TRP A 190      85.050 100.730  47.718  1.00 60.62           N  
ANISOU 2805  N   TRP A 190     7191  11372   4469   -461   1326     69       N  
ATOM   2806  CA  TRP A 190      85.742 101.629  46.795  1.00 58.68           C  
ANISOU 2806  CA  TRP A 190     6838  11027   4432   -249   1191     -2       C  
ATOM   2807  C   TRP A 190      86.987 100.995  46.198  1.00 61.94           C  
ANISOU 2807  C   TRP A 190     7442  11173   4917   -150   1103    143       C  
ATOM   2808  O   TRP A 190      87.212 101.175  45.002  1.00 61.13           O  
ANISOU 2808  O   TRP A 190     7293  10951   4985    -86   1044    119       O  
ATOM   2809  CB  TRP A 190      86.066 102.978  47.439  1.00 57.12           C  
ANISOU 2809  CB  TRP A 190     6486  10968   4247    -76   1119   -135       C  
ATOM   2810  CG  TRP A 190      84.831 103.796  47.674  1.00 58.63           C  
ANISOU 2810  CG  TRP A 190     6448  11403   4424   -118   1183   -320       C  
ATOM   2811  CD1 TRP A 190      84.296 104.134  48.878  1.00 63.09           C  
ANISOU 2811  CD1 TRP A 190     6937  12203   4829   -158   1253   -405       C  
ATOM   2812  CD2 TRP A 190      83.929 104.299  46.674  1.00 57.88           C  
ANISOU 2812  CD2 TRP A 190     6168  11361   4463   -119   1186   -448       C  
ATOM   2813  CE2 TRP A 190      82.863 104.929  47.353  1.00 63.27           C  
ANISOU 2813  CE2 TRP A 190     6660  12319   5062   -148   1256   -613       C  
ATOM   2814  CE3 TRP A 190      83.920 104.283  45.262  1.00 57.57           C  
ANISOU 2814  CE3 TRP A 190     6103  11177   4594    -88   1131   -442       C  
ATOM   2815  NE1 TRP A 190      83.125 104.834  48.695  1.00 63.33           N  
ANISOU 2815  NE1 TRP A 190     6737  12433   4894   -175   1300   -588       N  
ATOM   2816  CZ2 TRP A 190      81.789 105.530  46.676  1.00 62.61           C  
ANISOU 2816  CZ2 TRP A 190     6356  12373   5064   -129   1267   -774       C  
ATOM   2817  CZ3 TRP A 190      82.859 104.873  44.594  1.00 59.13           C  
ANISOU 2817  CZ3 TRP A 190     6094  11505   4868    -81   1140   -589       C  
ATOM   2818  CH2 TRP A 190      81.813 105.497  45.297  1.00 61.35           C  
ANISOU 2818  CH2 TRP A 190     6182  12061   5067    -90   1202   -754       C  
ATOM   2819  H   TRP A 190      85.074 100.957  48.702  1.00  0.00           H  
ATOM   2820  HA  TRP A 190      85.058 101.827  45.969  1.00  0.00           H  
ATOM   2821  HB2 TRP A 190      86.578 102.814  48.386  1.00  0.00           H  
ATOM   2822  HB3 TRP A 190      86.751 103.532  46.797  1.00  0.00           H  
ATOM   2823  HD1 TRP A 190      84.796 103.848  49.791  1.00  0.00           H  
ATOM   2824  HE1 TRP A 190      82.613 105.180  49.493  1.00  0.00           H  
ATOM   2825  HE3 TRP A 190      84.731 103.816  44.723  1.00  0.00           H  
ATOM   2826  HZ2 TRP A 190      80.989 105.993  47.234  1.00  0.00           H  
ATOM   2827  HZ3 TRP A 190      82.825 104.858  43.514  1.00  0.00           H  
ATOM   2828  HH2 TRP A 190      81.015 105.958  44.733  1.00  0.00           H  
ATOM   2829  N   LYS A 191      87.760 100.219  46.990  1.00 58.89           N  
ANISOU 2829  N   LYS A 191     7274  10705   4397   -131   1095    294       N  
ATOM   2830  CA  LYS A 191      88.925  99.494  46.473  1.00 57.86           C  
ANISOU 2830  CA  LYS A 191     7333  10334   4318    -20   1013    429       C  
ATOM   2831  C   LYS A 191      88.448  98.597  45.337  1.00 60.64           C  
ANISOU 2831  C   LYS A 191     7770  10520   4751   -150   1068    475       C  
ATOM   2832  O   LYS A 191      88.979  98.692  44.240  1.00 56.74           O  
ANISOU 2832  O   LYS A 191     7249   9896   4414    -53    997    459       O  
ATOM   2833  CB  LYS A 191      89.621  98.672  47.580  1.00 62.15           C  
ANISOU 2833  CB  LYS A 191     8114  10831   4671     17   1005    588       C  
ATOM   2834  CG  LYS A 191      91.059  98.206  47.314  1.00 73.05           C  
ANISOU 2834  CG  LYS A 191     9438  12304   6013    225    889    562       C  
ATOM   2835  CD  LYS A 191      91.521  97.136  48.323  1.00  0.00           C  
ATOM   2836  CE  LYS A 191      93.008  96.762  48.185  1.00  0.00           C  
ATOM   2837  NZ  LYS A 191      93.342  95.563  48.978  1.00  0.00           N1+
ATOM   2838  H   LYS A 191      87.543 100.124  47.971  1.00  0.00           H  
ATOM   2839  HA  LYS A 191      89.637 100.216  46.073  1.00  0.00           H  
ATOM   2840  HB2 LYS A 191      89.652  99.274  48.489  1.00  0.00           H  
ATOM   2841  HB3 LYS A 191      88.997  97.811  47.834  1.00  0.00           H  
ATOM   2842  HG2 LYS A 191      91.152  97.826  46.297  1.00  0.00           H  
ATOM   2843  HG3 LYS A 191      91.721  99.071  47.381  1.00  0.00           H  
ATOM   2844  HD2 LYS A 191      91.334  97.489  49.338  1.00  0.00           H  
ATOM   2845  HD3 LYS A 191      90.907  96.240  48.206  1.00  0.00           H  
ATOM   2846  HE2 LYS A 191      93.259  96.578  47.142  1.00  0.00           H  
ATOM   2847  HE3 LYS A 191      93.636  97.592  48.511  1.00  0.00           H  
ATOM   2848  HZ1 LYS A 191      93.169  95.733  49.956  1.00  0.00           H  
ATOM   2849  HZ2 LYS A 191      92.784  94.775  48.677  1.00  0.00           H  
ATOM   2850  HZ3 LYS A 191      94.314  95.316  48.853  1.00  0.00           H  
ATOM   2851  N   ASN A 192      87.360  97.820  45.583  1.00 61.28           N  
ANISOU 2851  N   ASN A 192     7928  10634   4722   -390   1202    508       N  
ATOM   2852  CA  ASN A 192      86.732  96.897  44.627  1.00 62.38           C  
ANISOU 2852  CA  ASN A 192     8152  10639   4910   -569   1274    535       C  
ATOM   2853  C   ASN A 192      86.197  97.625  43.395  1.00 66.00           C  
ANISOU 2853  C   ASN A 192     8368  11161   5548   -561   1248    382       C  
ATOM   2854  O   ASN A 192      86.499  97.187  42.283  1.00 66.48           O  
ANISOU 2854  O   ASN A 192     8487  11047   5723   -541   1212    404       O  
ATOM   2855  CB  ASN A 192      85.602  96.088  45.280  1.00 65.81           C  
ANISOU 2855  CB  ASN A 192     8682  11149   5172   -863   1435    573       C  
ATOM   2856  CG  ASN A 192      86.025  95.087  46.337  1.00 93.23           C  
ANISOU 2856  CG  ASN A 192    12470  14505   8450   -914   1477    762       C  
ATOM   2857  ND2 ASN A 192      85.067  94.310  46.823  1.00 89.05           N  
ANISOU 2857  ND2 ASN A 192    12052  14018   7765  -1200   1627    807       N  
ATOM   2858  OD1 ASN A 192      87.185  95.022  46.766  1.00 86.94           O  
ANISOU 2858  OD1 ASN A 192    11815  13594   7625   -703   1375    865       O  
ATOM   2859  H   ASN A 192      86.913  97.847  46.488  1.00  0.00           H  
ATOM   2860  HA  ASN A 192      87.494  96.194  44.293  1.00  0.00           H  
ATOM   2861  HB2 ASN A 192      84.869  96.774  45.706  1.00  0.00           H  
ATOM   2862  HB3 ASN A 192      85.034  95.574  44.505  1.00  0.00           H  
ATOM   2863 HD21 ASN A 192      85.285  93.622  47.530  1.00  0.00           H  
ATOM   2864 HD22 ASN A 192      84.120  94.406  46.486  1.00  0.00           H  
ATOM   2865  N   PHE A 193      85.445  98.744  43.587  1.00 60.88           N  
ANISOU 2865  N   PHE A 193     7455  10757   4919   -555   1258    227       N  
ATOM   2866  CA  PHE A 193      84.864  99.538  42.502  1.00 59.04           C  
ANISOU 2866  CA  PHE A 193     6989  10605   4837   -523   1224     82       C  
ATOM   2867  C   PHE A 193      85.938 100.168  41.603  1.00 59.41           C  
ANISOU 2867  C   PHE A 193     7013  10508   5051   -296   1086     78       C  
ATOM   2868  O   PHE A 193      85.863 100.010  40.374  1.00 56.77           O  
ANISOU 2868  O   PHE A 193     6657  10083   4829   -303   1060     62       O  
ATOM   2869  CB  PHE A 193      83.933 100.640  43.043  1.00 61.72           C  
ANISOU 2869  CB  PHE A 193     7073  11230   5148   -515   1251    -83       C  
ATOM   2870  CG  PHE A 193      83.120 101.317  41.960  1.00 63.79           C  
ANISOU 2870  CG  PHE A 193     7111  11590   5536   -495   1224   -227       C  
ATOM   2871  CD1 PHE A 193      81.837 100.868  41.645  1.00 69.10           C  
ANISOU 2871  CD1 PHE A 193     7679  12411   6165   -701   1322   -301       C  
ATOM   2872  CD2 PHE A 193      83.644 102.384  41.235  1.00 64.92           C  
ANISOU 2872  CD2 PHE A 193     7155  11680   5832   -277   1100   -287       C  
ATOM   2873  CE1 PHE A 193      81.094 101.479  40.625  1.00 69.58           C  
ANISOU 2873  CE1 PHE A 193     7527  12581   6330   -659   1282   -435       C  
ATOM   2874  CE2 PHE A 193      82.911 102.980  40.202  1.00 67.62           C  
ANISOU 2874  CE2 PHE A 193     7317  12099   6277   -241   1064   -402       C  
ATOM   2875  CZ  PHE A 193      81.638 102.525  39.907  1.00 67.05           C  
ANISOU 2875  CZ  PHE A 193     7130  12189   6155   -418   1149   -477       C  
ATOM   2876  H   PHE A 193      85.259  99.072  44.523  1.00  0.00           H  
ATOM   2877  HA  PHE A 193      84.264  98.870  41.885  1.00  0.00           H  
ATOM   2878  HB2 PHE A 193      83.260 100.213  43.786  1.00  0.00           H  
ATOM   2879  HB3 PHE A 193      84.525 101.388  43.571  1.00  0.00           H  
ATOM   2880  HD1 PHE A 193      81.405 100.041  42.189  1.00  0.00           H  
ATOM   2881  HD2 PHE A 193      84.629 102.764  41.468  1.00  0.00           H  
ATOM   2882  HE1 PHE A 193      80.096 101.130  40.402  1.00  0.00           H  
ATOM   2883  HE2 PHE A 193      83.338 103.793  39.635  1.00  0.00           H  
ATOM   2884  HZ  PHE A 193      81.069 102.990  39.115  1.00  0.00           H  
ATOM   2885  N   GLN A 194      86.900 100.910  42.202  1.00 54.99           N  
ANISOU 2885  N   GLN A 194     6447   9948   4499   -112   1002     84       N  
ATOM   2886  CA  GLN A 194      87.951 101.601  41.459  1.00 53.55           C  
ANISOU 2886  CA  GLN A 194     6232   9656   4460     79    882     73       C  
ATOM   2887  C   GLN A 194      88.884 100.623  40.758  1.00 58.05           C  
ANISOU 2887  C   GLN A 194     6982  10004   5068    107    850    194       C  
ATOM   2888  O   GLN A 194      89.453 100.978  39.722  1.00 57.12           O  
ANISOU 2888  O   GLN A 194     6823   9800   5081    203    780    174       O  
ATOM   2889  CB  GLN A 194      88.755 102.574  42.349  1.00 54.89           C  
ANISOU 2889  CB  GLN A 194     6353   9890   4611    235    809     38       C  
ATOM   2890  CG  GLN A 194      88.028 103.885  42.723  1.00 67.62           C  
ANISOU 2890  CG  GLN A 194     7764  11685   6244    273    804   -121       C  
ATOM   2891  CD  GLN A 194      87.211 104.544  41.615  1.00 87.57           C  
ANISOU 2891  CD  GLN A 194    10137  14244   8893    272    797   -226       C  
ATOM   2892  NE2 GLN A 194      87.750 104.640  40.402  1.00 83.80           N  
ANISOU 2892  NE2 GLN A 194     9670  13622   8546    335    731   -203       N  
ATOM   2893  OE1 GLN A 194      86.081 104.985  41.836  1.00 81.00           O  
ANISOU 2893  OE1 GLN A 194     9169  13582   8026    222    849   -333       O  
ATOM   2894  H   GLN A 194      86.912 101.005  43.207  1.00  0.00           H  
ATOM   2895  HA  GLN A 194      87.465 102.196  40.686  1.00  0.00           H  
ATOM   2896  HB2 GLN A 194      89.062 102.058  43.259  1.00  0.00           H  
ATOM   2897  HB3 GLN A 194      89.700 102.813  41.859  1.00  0.00           H  
ATOM   2898  HG2 GLN A 194      88.754 104.600  43.109  1.00  0.00           H  
ATOM   2899  HG3 GLN A 194      87.386 103.705  43.586  1.00  0.00           H  
ATOM   2900 HE21 GLN A 194      87.230 105.072  39.651  1.00  0.00           H  
ATOM   2901 HE22 GLN A 194      88.679 104.282  40.232  1.00  0.00           H  
ATOM   2902  N   THR A 195      89.014  99.389  41.293  1.00 55.35           N  
ANISOU 2902  N   THR A 195     6852   9569   4611     26    905    317       N  
ATOM   2903  CA  THR A 195      89.834  98.342  40.684  1.00 54.63           C  
ANISOU 2903  CA  THR A 195     6958   9256   4544     66    880    426       C  
ATOM   2904  C   THR A 195      89.154  97.873  39.425  1.00 56.67           C  
ANISOU 2904  C   THR A 195     7207   9436   4887    -57    922    392       C  
ATOM   2905  O   THR A 195      89.795  97.863  38.382  1.00 54.17           O  
ANISOU 2905  O   THR A 195     6892   9010   4680     38    862    388       O  
ATOM   2906  CB  THR A 195      90.096  97.177  41.668  1.00 64.79           C  
ANISOU 2906  CB  THR A 195     8502  10446   5669     25    923    571       C  
ATOM   2907  CG2 THR A 195      90.725  95.946  40.994  1.00 59.58           C  
ANISOU 2907  CG2 THR A 195     8076   9530   5030     53    912    676       C  
ATOM   2908  OG1 THR A 195      90.940  97.642  42.731  1.00 66.10           O  
ANISOU 2908  OG1 THR A 195     8670  10687   5759    181    855    601       O  
ATOM   2909  H   THR A 195      88.534  99.157  42.150  1.00  0.00           H  
ATOM   2910  HA  THR A 195      90.795  98.779  40.410  1.00  0.00           H  
ATOM   2911  HB  THR A 195      89.141  96.877  42.099  1.00  0.00           H  
ATOM   2912  HG1 THR A 195      91.106  96.923  43.346  1.00  0.00           H  
ATOM   2913 HG21 THR A 195      90.883  95.164  41.738  1.00  0.00           H  
ATOM   2914 HG22 THR A 195      90.057  95.576  40.216  1.00  0.00           H  
ATOM   2915 HG23 THR A 195      91.681  96.222  40.550  1.00  0.00           H  
ATOM   2916  N   LEU A 196      87.862  97.487  39.517  1.00 55.56           N  
ANISOU 2916  N   LEU A 196     7049   9375   4686   -276   1028    360       N  
ATOM   2917  CA  LEU A 196      87.104  96.953  38.383  1.00 56.08           C  
ANISOU 2917  CA  LEU A 196     7104   9393   4811   -424   1074    316       C  
ATOM   2918  C   LEU A 196      86.929  97.992  37.262  1.00 59.54           C  
ANISOU 2918  C   LEU A 196     7313   9919   5392   -336   1005    195       C  
ATOM   2919  O   LEU A 196      86.955  97.601  36.097  1.00 59.40           O  
ANISOU 2919  O   LEU A 196     7317   9805   5448   -361    991    182       O  
ATOM   2920  CB  LEU A 196      85.758  96.371  38.829  1.00 57.99           C  
ANISOU 2920  CB  LEU A 196     7352   9739   4942   -698   1206    291       C  
ATOM   2921  CG  LEU A 196      85.840  95.069  39.685  1.00 64.31           C  
ANISOU 2921  CG  LEU A 196     8448  10392   5593   -840   1294    433       C  
ATOM   2922  CD1 LEU A 196      84.522  94.778  40.392  1.00 65.41           C  
ANISOU 2922  CD1 LEU A 196     8550  10703   5598  -1119   1434    398       C  
ATOM   2923  CD2 LEU A 196      86.290  93.854  38.852  1.00 66.94           C  
ANISOU 2923  CD2 LEU A 196     9031  10440   5962   -878   1298    512       C  
ATOM   2924  H   LEU A 196      87.375  97.561  40.399  1.00  0.00           H  
ATOM   2925  HA  LEU A 196      87.687  96.130  37.969  1.00  0.00           H  
ATOM   2926  HB2 LEU A 196      85.202  97.130  39.381  1.00  0.00           H  
ATOM   2927  HB3 LEU A 196      85.137  96.187  37.952  1.00  0.00           H  
ATOM   2928  HG  LEU A 196      86.594  95.233  40.455  1.00  0.00           H  
ATOM   2929 HD11 LEU A 196      84.619  93.864  40.978  1.00  0.00           H  
ATOM   2930 HD12 LEU A 196      84.273  95.608  41.053  1.00  0.00           H  
ATOM   2931 HD13 LEU A 196      83.732  94.654  39.652  1.00  0.00           H  
ATOM   2932 HD21 LEU A 196      86.332  92.971  39.489  1.00  0.00           H  
ATOM   2933 HD22 LEU A 196      85.579  93.683  38.044  1.00  0.00           H  
ATOM   2934 HD23 LEU A 196      87.278  94.045  38.431  1.00  0.00           H  
ATOM   2935  N   LYS A 197      86.878  99.302  37.600  1.00 54.22           N  
ANISOU 2935  N   LYS A 197     6446   9404   4750   -218    953    117       N  
ATOM   2936  CA  LYS A 197      86.798 100.397  36.633  1.00 52.09           C  
ANISOU 2936  CA  LYS A 197     5991   9195   4604   -109    877     20       C  
ATOM   2937  C   LYS A 197      88.064 100.459  35.734  1.00 56.16           C  
ANISOU 2937  C   LYS A 197     6577   9541   5220     37    790     71       C  
ATOM   2938  O   LYS A 197      87.936 100.585  34.514  1.00 56.53           O  
ANISOU 2938  O   LYS A 197     6573   9559   5347     42    761     36       O  
ATOM   2939  CB  LYS A 197      86.610 101.735  37.361  1.00 53.64           C  
ANISOU 2939  CB  LYS A 197     6024   9554   4803     -3    841    -65       C  
ATOM   2940  CG  LYS A 197      85.962 102.822  36.508  1.00 67.57           C  
ANISOU 2940  CG  LYS A 197     7595  11420   6661     66    789   -181       C  
ATOM   2941  CD  LYS A 197      86.403 104.217  36.938  1.00 79.19           C  
ANISOU 2941  CD  LYS A 197     8977  12931   8178    240    713   -238       C  
ATOM   2942  CE  LYS A 197      85.331 104.954  37.701  1.00 98.51           C  
ANISOU 2942  CE  LYS A 197    11264  15587  10577    241    742   -360       C  
ATOM   2943  NZ  LYS A 197      85.838 106.241  38.245  1.00110.19           N1+
ANISOU 2943  NZ  LYS A 197    12695  17078  12093    405    673   -421       N1+
ATOM   2944  H   LYS A 197      86.895  99.573  38.573  1.00  0.00           H  
ATOM   2945  HA  LYS A 197      85.931 100.229  35.994  1.00  0.00           H  
ATOM   2946  HB2 LYS A 197      86.014 101.577  38.260  1.00  0.00           H  
ATOM   2947  HB3 LYS A 197      87.576 102.088  37.723  1.00  0.00           H  
ATOM   2948  HG2 LYS A 197      86.222 102.665  35.462  1.00  0.00           H  
ATOM   2949  HG3 LYS A 197      84.877 102.745  36.586  1.00  0.00           H  
ATOM   2950  HD2 LYS A 197      87.299 104.140  37.554  1.00  0.00           H  
ATOM   2951  HD3 LYS A 197      86.683 104.796  36.057  1.00  0.00           H  
ATOM   2952  HE2 LYS A 197      84.484 105.147  37.042  1.00  0.00           H  
ATOM   2953  HE3 LYS A 197      84.974 104.330  38.520  1.00  0.00           H  
ATOM   2954  HZ1 LYS A 197      85.098 106.709  38.749  1.00  0.00           H  
ATOM   2955  HZ2 LYS A 197      86.610 106.061  38.871  1.00  0.00           H  
ATOM   2956  HZ3 LYS A 197      86.150 106.828  37.485  1.00  0.00           H  
ATOM   2957  N   ILE A 198      89.271 100.377  36.337  1.00 51.73           N  
ANISOU 2957  N   ILE A 198     6121   8892   4641    154    750    146       N  
ATOM   2958  CA  ILE A 198      90.554 100.458  35.623  1.00 49.92           C  
ANISOU 2958  CA  ILE A 198     5936   8541   4492    294    674    182       C  
ATOM   2959  C   ILE A 198      90.794  99.177  34.809  1.00 55.55           C  
ANISOU 2959  C   ILE A 198     6805   9092   5209    247    700    240       C  
ATOM   2960  O   ILE A 198      91.321  99.245  33.697  1.00 55.08           O  
ANISOU 2960  O   ILE A 198     6730   8968   5230    307    660    226       O  
ATOM   2961  CB  ILE A 198      91.733 100.772  36.597  1.00 52.10           C  
ANISOU 2961  CB  ILE A 198     6245   8818   4734    433    620    222       C  
ATOM   2962  CG1 ILE A 198      91.569 102.190  37.225  1.00 51.06           C  
ANISOU 2962  CG1 ILE A 198     5952   8831   4618    485    584    137       C  
ATOM   2963  CG2 ILE A 198      93.115 100.637  35.897  1.00 51.68           C  
ANISOU 2963  CG2 ILE A 198     6236   8660   4742    566    553    255       C  
ATOM   2964  CD1 ILE A 198      92.335 102.452  38.501  1.00 46.93           C  
ANISOU 2964  CD1 ILE A 198     5450   8362   4020    569    552    153       C  
ATOM   2965  H   ILE A 198      89.329 100.253  37.338  1.00  0.00           H  
ATOM   2966  HA  ILE A 198      90.483 101.286  34.917  1.00  0.00           H  
ATOM   2967  HB  ILE A 198      91.698 100.044  37.407  1.00  0.00           H  
ATOM   2968 HG12 ILE A 198      91.836 102.944  36.485  1.00  0.00           H  
ATOM   2969 HG13 ILE A 198      90.511 102.388  37.395  1.00  0.00           H  
ATOM   2970 HG21 ILE A 198      93.908 100.864  36.610  1.00  0.00           H  
ATOM   2971 HG22 ILE A 198      93.239  99.619  35.529  1.00  0.00           H  
ATOM   2972 HG23 ILE A 198      93.169 101.334  35.060  1.00  0.00           H  
ATOM   2973 HD11 ILE A 198      92.141 103.470  38.839  1.00  0.00           H  
ATOM   2974 HD12 ILE A 198      92.017 101.747  39.268  1.00  0.00           H  
ATOM   2975 HD13 ILE A 198      93.403 102.330  38.316  1.00  0.00           H  
ATOM   2976  N   VAL A 199      90.408  98.032  35.358  1.00 53.79           N  
ANISOU 2976  N   VAL A 199     6743   8800   4894    134    772    302       N  
ATOM   2977  CA  VAL A 199      90.565  96.709  34.755  1.00 54.88           C  
ANISOU 2977  CA  VAL A 199     7074   8756   5022     77    806    355       C  
ATOM   2978  C   VAL A 199      89.594  96.543  33.570  1.00 58.40           C  
ANISOU 2978  C   VAL A 199     7451   9219   5518    -71    845    276       C  
ATOM   2979  O   VAL A 199      89.984  95.974  32.550  1.00 58.92           O  
ANISOU 2979  O   VAL A 199     7593   9162   5633    -54    833    273       O  
ATOM   2980  CB  VAL A 199      90.377  95.626  35.857  1.00 61.41           C  
ANISOU 2980  CB  VAL A 199     8121   9493   5718    -13    874    454       C  
ATOM   2981  CG1 VAL A 199      89.987  94.262  35.293  1.00 62.52           C  
ANISOU 2981  CG1 VAL A 199     8468   9453   5836   -164    945    485       C  
ATOM   2982  CG2 VAL A 199      91.629  95.520  36.724  1.00 61.77           C  
ANISOU 2982  CG2 VAL A 199     8279   9477   5714    182    811    545       C  
ATOM   2983  H   VAL A 199      89.965  98.032  36.265  1.00  0.00           H  
ATOM   2984  HA  VAL A 199      91.583  96.631  34.373  1.00  0.00           H  
ATOM   2985  HB  VAL A 199      89.562  95.956  36.502  1.00  0.00           H  
ATOM   2986 HG11 VAL A 199      89.871  93.550  36.110  1.00  0.00           H  
ATOM   2987 HG12 VAL A 199      89.045  94.349  34.750  1.00  0.00           H  
ATOM   2988 HG13 VAL A 199      90.766  93.913  34.615  1.00  0.00           H  
ATOM   2989 HG21 VAL A 199      91.479  94.758  37.489  1.00  0.00           H  
ATOM   2990 HG22 VAL A 199      92.481  95.246  36.101  1.00  0.00           H  
ATOM   2991 HG23 VAL A 199      91.823  96.480  37.203  1.00  0.00           H  
ATOM   2992  N   ILE A 200      88.352  97.028  33.690  1.00 54.12           N  
ANISOU 2992  N   ILE A 200     6758   8847   4958   -206    887    201       N  
ATOM   2993  CA  ILE A 200      87.399  96.891  32.591  1.00 54.30           C  
ANISOU 2993  CA  ILE A 200     6693   8922   5014   -339    913    114       C  
ATOM   2994  C   ILE A 200      87.811  97.836  31.446  1.00 58.44           C  
ANISOU 2994  C   ILE A 200     7076   9484   5645   -194    822     62       C  
ATOM   2995  O   ILE A 200      87.988  97.366  30.323  1.00 59.01           O  
ANISOU 2995  O   ILE A 200     7192   9473   5756   -209    811     47       O  
ATOM   2996  CB  ILE A 200      85.909  97.086  33.029  1.00 58.08           C  
ANISOU 2996  CB  ILE A 200     7030   9607   5432   -522    983     33       C  
ATOM   2997  CG1 ILE A 200      85.448  95.922  33.931  1.00 60.04           C  
ANISOU 2997  CG1 ILE A 200     7453   9796   5563   -728   1097     90       C  
ATOM   2998  CG2 ILE A 200      84.986  97.174  31.805  1.00 59.34           C  
ANISOU 2998  CG2 ILE A 200     7043   9871   5631   -614    979    -77       C  
ATOM   2999  CD1 ILE A 200      84.200  96.176  34.781  1.00 65.23           C  
ANISOU 2999  CD1 ILE A 200     7973  10682   6129   -892   1178     26       C  
ATOM   3000  H   ILE A 200      88.071  97.490  34.544  1.00  0.00           H  
ATOM   3001  HA  ILE A 200      87.491  95.872  32.214  1.00  0.00           H  
ATOM   3002  HB  ILE A 200      85.830  98.016  33.593  1.00  0.00           H  
ATOM   3003 HG12 ILE A 200      85.291  95.033  33.319  1.00  0.00           H  
ATOM   3004 HG13 ILE A 200      86.270  95.624  34.581  1.00  0.00           H  
ATOM   3005 HG21 ILE A 200      83.956  97.309  32.135  1.00  0.00           H  
ATOM   3006 HG22 ILE A 200      85.283  98.020  31.186  1.00  0.00           H  
ATOM   3007 HG23 ILE A 200      85.064  96.255  31.224  1.00  0.00           H  
ATOM   3008 HD11 ILE A 200      83.974  95.287  35.371  1.00  0.00           H  
ATOM   3009 HD12 ILE A 200      84.379  97.019  35.448  1.00  0.00           H  
ATOM   3010 HD13 ILE A 200      83.356  96.402  34.129  1.00  0.00           H  
ATOM   3011  N   LEU A 201      88.014  99.138  31.743  1.00 53.90           N  
ANISOU 3011  N   LEU A 201     6355   9018   5108    -59    760     38       N  
ATOM   3012  CA  LEU A 201      88.346 100.171  30.758  1.00 52.73           C  
ANISOU 3012  CA  LEU A 201     6089   8902   5047     65    678     -0       C  
ATOM   3013  C   LEU A 201      89.804 100.107  30.205  1.00 56.08           C  
ANISOU 3013  C   LEU A 201     6600   9186   5521    194    628     57       C  
ATOM   3014  O   LEU A 201      90.029 100.489  29.062  1.00 54.44           O  
ANISOU 3014  O   LEU A 201     6344   8973   5367    236    586     34       O  
ATOM   3015  CB  LEU A 201      88.074 101.578  31.339  1.00 52.33           C  
ANISOU 3015  CB  LEU A 201     5884   8984   5015    158    633    -46       C  
ATOM   3016  CG  LEU A 201      86.612 101.957  31.695  1.00 57.26           C  
ANISOU 3016  CG  LEU A 201     6360   9795   5600     79    663   -137       C  
ATOM   3017  CD1 LEU A 201      86.566 103.300  32.363  1.00 56.70           C  
ANISOU 3017  CD1 LEU A 201     6174   9817   5553    209    613   -184       C  
ATOM   3018  CD2 LEU A 201      85.692 101.974  30.467  1.00 58.23           C  
ANISOU 3018  CD2 LEU A 201     6384  10000   5740     20    650   -206       C  
ATOM   3019  H   LEU A 201      87.938  99.456  32.700  1.00  0.00           H  
ATOM   3020  HA  LEU A 201      87.673 100.036  29.911  1.00  0.00           H  
ATOM   3021  HB2 LEU A 201      88.706 101.730  32.214  1.00  0.00           H  
ATOM   3022  HB3 LEU A 201      88.482 102.328  30.662  1.00  0.00           H  
ATOM   3023  HG  LEU A 201      86.229 101.215  32.396  1.00  0.00           H  
ATOM   3024 HD11 LEU A 201      85.533 103.550  32.605  1.00  0.00           H  
ATOM   3025 HD12 LEU A 201      87.157 103.271  33.278  1.00  0.00           H  
ATOM   3026 HD13 LEU A 201      86.973 104.055  31.690  1.00  0.00           H  
ATOM   3027 HD21 LEU A 201      84.682 102.245  30.773  1.00  0.00           H  
ATOM   3028 HD22 LEU A 201      86.062 102.703  29.746  1.00  0.00           H  
ATOM   3029 HD23 LEU A 201      85.679 100.985  30.008  1.00  0.00           H  
ATOM   3030  N   GLY A 202      90.764  99.669  31.007  1.00 54.15           N  
ANISOU 3030  N   GLY A 202     6470   8854   5252    261    629    124       N  
ATOM   3031  CA  GLY A 202      92.160  99.605  30.585  1.00 54.23           C  
ANISOU 3031  CA  GLY A 202     6533   8773   5299    392    584    159       C  
ATOM   3032  C   GLY A 202      92.684  98.255  30.131  1.00 59.59           C  
ANISOU 3032  C   GLY A 202     7379   9302   5960    392    609    196       C  
ATOM   3033  O   GLY A 202      93.816  98.185  29.636  1.00 60.39           O  
ANISOU 3033  O   GLY A 202     7500   9354   6092    509    573    205       O  
ATOM   3034  H   GLY A 202      90.540  99.365  31.944  1.00  0.00           H  
ATOM   3035  HA2 GLY A 202      92.330 100.339  29.798  1.00  0.00           H  
ATOM   3036  HA3 GLY A 202      92.794  99.984  31.387  1.00  0.00           H  
ATOM   3037  N   LEU A 203      91.894  97.176  30.290  1.00 55.94           N  
ANISOU 3037  N   LEU A 203     7042   8769   5446    260    676    209       N  
ATOM   3038  CA  LEU A 203      92.332  95.843  29.881  1.00 56.67           C  
ANISOU 3038  CA  LEU A 203     7329   8684   5519    259    703    237       C  
ATOM   3039  C   LEU A 203      91.211  95.058  29.182  1.00 62.27           C  
ANISOU 3039  C   LEU A 203     8093   9353   6215     62    768    188       C  
ATOM   3040  O   LEU A 203      91.418  94.626  28.052  1.00 62.06           O  
ANISOU 3040  O   LEU A 203     8098   9262   6221     64    765    145       O  
ATOM   3041  CB  LEU A 203      92.891  95.055  31.083  1.00 57.71           C  
ANISOU 3041  CB  LEU A 203     7646   8701   5579    321    714    330       C  
ATOM   3042  CG  LEU A 203      93.226  93.562  30.916  1.00 63.61           C  
ANISOU 3042  CG  LEU A 203     8654   9225   6289    326    746    373       C  
ATOM   3043  CD1 LEU A 203      94.435  93.352  30.022  1.00 63.54           C  
ANISOU 3043  CD1 LEU A 203     8663   9146   6332    511    692    349       C  
ATOM   3044  CD2 LEU A 203      93.503  92.933  32.277  1.00 67.03           C  
ANISOU 3044  CD2 LEU A 203     9275   9566   6627    368    757    480       C  
ATOM   3045  H   LEU A 203      90.977  97.278  30.699  1.00  0.00           H  
ATOM   3046  HA  LEU A 203      93.143  95.968  29.163  1.00  0.00           H  
ATOM   3047  HB2 LEU A 203      93.768  95.574  31.471  1.00  0.00           H  
ATOM   3048  HB3 LEU A 203      92.217  95.175  31.931  1.00  0.00           H  
ATOM   3049  HG  LEU A 203      92.369  93.060  30.468  1.00  0.00           H  
ATOM   3050 HD11 LEU A 203      94.638  92.285  29.930  1.00  0.00           H  
ATOM   3051 HD12 LEU A 203      94.235  93.769  29.036  1.00  0.00           H  
ATOM   3052 HD13 LEU A 203      95.301  93.849  30.458  1.00  0.00           H  
ATOM   3053 HD21 LEU A 203      93.738  91.877  32.148  1.00  0.00           H  
ATOM   3054 HD22 LEU A 203      94.347  93.438  32.747  1.00  0.00           H  
ATOM   3055 HD23 LEU A 203      92.621  93.033  32.910  1.00  0.00           H  
ATOM   3056  N   VAL A 204      90.048  94.877  29.834  1.00 59.34           N  
ANISOU 3056  N   VAL A 204     7722   9036   5787   -115    832    182       N  
ATOM   3057  CA  VAL A 204      88.940  94.087  29.280  1.00 60.41           C  
ANISOU 3057  CA  VAL A 204     7904   9154   5896   -338    902    124       C  
ATOM   3058  C   VAL A 204      88.362  94.734  28.002  1.00 65.23           C  
ANISOU 3058  C   VAL A 204     8317   9909   6559   -370    869     19       C  
ATOM   3059  O   VAL A 204      88.201  94.023  27.001  1.00 65.05           O  
ANISOU 3059  O   VAL A 204     8356   9817   6542   -451    886    -34       O  
ATOM   3060  CB  VAL A 204      87.840  93.774  30.330  1.00 64.67           C  
ANISOU 3060  CB  VAL A 204     8469   9754   6349   -540    988    135       C  
ATOM   3061  CG1 VAL A 204      86.700  92.956  29.721  1.00 65.68           C  
ANISOU 3061  CG1 VAL A 204     8626   9884   6445   -801   1066     56       C  
ATOM   3062  CG2 VAL A 204      88.436  93.024  31.519  1.00 65.26           C  
ANISOU 3062  CG2 VAL A 204     8780   9665   6351   -509   1019    256       C  
ATOM   3063  H   VAL A 204      89.908  95.294  30.744  1.00  0.00           H  
ATOM   3064  HA  VAL A 204      89.364  93.129  28.979  1.00  0.00           H  
ATOM   3065  HB  VAL A 204      87.431  94.717  30.689  1.00  0.00           H  
ATOM   3066 HG11 VAL A 204      85.948  92.755  30.485  1.00  0.00           H  
ATOM   3067 HG12 VAL A 204      86.246  93.517  28.904  1.00  0.00           H  
ATOM   3068 HG13 VAL A 204      87.091  92.013  29.340  1.00  0.00           H  
ATOM   3069 HG21 VAL A 204      87.652  92.812  32.246  1.00  0.00           H  
ATOM   3070 HG22 VAL A 204      88.876  92.088  31.176  1.00  0.00           H  
ATOM   3071 HG23 VAL A 204      89.207  93.637  31.987  1.00  0.00           H  
ATOM   3072  N   LEU A 205      88.075  96.060  28.030  1.00 61.66           N  
ANISOU 3072  N   LEU A 205     7646   9646   6135   -297    816    -12       N  
ATOM   3073  CA  LEU A 205      87.520  96.787  26.881  1.00 60.99           C  
ANISOU 3073  CA  LEU A 205     7384   9703   6088   -298    770    -95       C  
ATOM   3074  C   LEU A 205      88.501  96.799  25.699  1.00 64.63           C  
ANISOU 3074  C   LEU A 205     7880  10080   6596   -182    719    -92       C  
ATOM   3075  O   LEU A 205      88.079  96.339  24.643  1.00 64.14           O  
ANISOU 3075  O   LEU A 205     7817  10028   6525   -267    726   -156       O  
ATOM   3076  CB  LEU A 205      87.078  98.221  27.236  1.00 60.17           C  
ANISOU 3076  CB  LEU A 205     7076   9783   6001   -214    717   -119       C  
ATOM   3077  CG  LEU A 205      86.568  99.112  26.083  1.00 64.15           C  
ANISOU 3077  CG  LEU A 205     7414  10426   6535   -170    649   -188       C  
ATOM   3078  CD1 LEU A 205      85.218  98.616  25.525  1.00 64.57           C  
ANISOU 3078  CD1 LEU A 205     7383  10612   6539   -344    681   -287       C  
ATOM   3079  CD2 LEU A 205      86.494 100.574  26.513  1.00 65.93           C  
ANISOU 3079  CD2 LEU A 205     7501  10759   6789    -30    586   -189       C  
ATOM   3080  H   LEU A 205      88.243  96.595  28.871  1.00  0.00           H  
ATOM   3081  HA  LEU A 205      86.630  96.247  26.556  1.00  0.00           H  
ATOM   3082  HB2 LEU A 205      86.320  98.179  28.017  1.00  0.00           H  
ATOM   3083  HB3 LEU A 205      87.894  98.731  27.748  1.00  0.00           H  
ATOM   3084  HG  LEU A 205      87.297  99.047  25.275  1.00  0.00           H  
ATOM   3085 HD11 LEU A 205      84.896  99.271  24.716  1.00  0.00           H  
ATOM   3086 HD12 LEU A 205      85.331  97.600  25.146  1.00  0.00           H  
ATOM   3087 HD13 LEU A 205      84.471  98.626  26.319  1.00  0.00           H  
ATOM   3088 HD21 LEU A 205      86.131 101.180  25.683  1.00  0.00           H  
ATOM   3089 HD22 LEU A 205      85.810 100.671  27.357  1.00  0.00           H  
ATOM   3090 HD23 LEU A 205      87.485 100.918  26.808  1.00  0.00           H  
ATOM   3091  N   PRO A 206      89.783  97.260  25.813  1.00 61.35           N  
ANISOU 3091  N   PRO A 206     7490   9600   6219     -4    673    -33       N  
ATOM   3092  CA  PRO A 206      90.665  97.240  24.627  1.00 60.94           C  
ANISOU 3092  CA  PRO A 206     7455   9501   6198     83    639    -44       C  
ATOM   3093  C   PRO A 206      90.889  95.840  24.059  1.00 66.67           C  
ANISOU 3093  C   PRO A 206     8348  10081   6903     27    686    -69       C  
ATOM   3094  O   PRO A 206      90.890  95.699  22.850  1.00 68.26           O  
ANISOU 3094  O   PRO A 206     8531  10299   7106      9    676   -126       O  
ATOM   3095  CB  PRO A 206      91.983  97.846  25.136  1.00 61.54           C  
ANISOU 3095  CB  PRO A 206     7529   9549   6306    254    600     17       C  
ATOM   3096  CG  PRO A 206      91.926  97.730  26.609  1.00 66.10           C  
ANISOU 3096  CG  PRO A 206     8153  10101   6859    258    620     67       C  
ATOM   3097  CD  PRO A 206      90.479  97.855  26.974  1.00 62.05           C  
ANISOU 3097  CD  PRO A 206     7575   9685   6317    114    651     33       C  
ATOM   3098  HA  PRO A 206      90.246  97.882  23.853  1.00  0.00           H  
ATOM   3099  HB2 PRO A 206      92.821  97.259  24.759  1.00  0.00           H  
ATOM   3100  HB3 PRO A 206      92.028  98.899  24.857  1.00  0.00           H  
ATOM   3101  HG2 PRO A 206      92.292  96.749  26.910  1.00  0.00           H  
ATOM   3102  HG3 PRO A 206      92.484  98.552  27.059  1.00  0.00           H  
ATOM   3103  HD2 PRO A 206      90.279  97.254  27.860  1.00  0.00           H  
ATOM   3104  HD3 PRO A 206      90.216  98.909  27.049  1.00  0.00           H  
ATOM   3105  N   LEU A 207      91.032  94.820  24.915  1.00 63.81           N  
ANISOU 3105  N   LEU A 207     8161   9572   6514     -3    734    -29       N  
ATOM   3106  CA  LEU A 207      91.255  93.422  24.528  1.00 65.13           C  
ANISOU 3106  CA  LEU A 207     8534   9553   6661    -47    779    -49       C  
ATOM   3107  C   LEU A 207      90.081  92.839  23.724  1.00 68.90           C  
ANISOU 3107  C   LEU A 207     9018  10049   7113   -260    823   -142       C  
ATOM   3108  O   LEU A 207      90.318  92.068  22.805  1.00 67.94           O  
ANISOU 3108  O   LEU A 207     8994   9831   6990   -276    836   -201       O  
ATOM   3109  CB  LEU A 207      91.499  92.577  25.789  1.00 66.55           C  
ANISOU 3109  CB  LEU A 207     8916   9567   6802    -41    817     33       C  
ATOM   3110  CG  LEU A 207      92.444  91.396  25.707  1.00 72.51           C  
ANISOU 3110  CG  LEU A 207     9911  10092   7549     66    826     54       C  
ATOM   3111  CD1 LEU A 207      93.738  91.746  24.973  1.00 71.58           C  
ANISOU 3111  CD1 LEU A 207     9723   9999   7473    287    766     31       C  
ATOM   3112  CD2 LEU A 207      92.750  90.879  27.110  1.00 75.66           C  
ANISOU 3112  CD2 LEU A 207    10487  10363   7898    118    840    164       C  
ATOM   3113  H   LEU A 207      90.988  94.987  25.910  1.00  0.00           H  
ATOM   3114  HA  LEU A 207      92.150  93.378  23.908  1.00  0.00           H  
ATOM   3115  HB2 LEU A 207      91.817  93.232  26.600  1.00  0.00           H  
ATOM   3116  HB3 LEU A 207      90.540  92.238  26.181  1.00  0.00           H  
ATOM   3117  HG  LEU A 207      91.946  90.600  25.153  1.00  0.00           H  
ATOM   3118 HD11 LEU A 207      94.386  90.869  24.939  1.00  0.00           H  
ATOM   3119 HD12 LEU A 207      93.505  92.065  23.957  1.00  0.00           H  
ATOM   3120 HD13 LEU A 207      94.248  92.554  25.499  1.00  0.00           H  
ATOM   3121 HD21 LEU A 207      93.430  90.030  27.045  1.00  0.00           H  
ATOM   3122 HD22 LEU A 207      93.215  91.671  27.697  1.00  0.00           H  
ATOM   3123 HD23 LEU A 207      91.825  90.566  27.592  1.00  0.00           H  
ATOM   3124  N   LEU A 208      88.833  93.211  24.067  1.00 67.46           N  
ANISOU 3124  N   LEU A 208     8717  10010   6903   -422    846   -171       N  
ATOM   3125  CA  LEU A 208      87.600  92.787  23.389  1.00 69.13           C  
ANISOU 3125  CA  LEU A 208     8883  10303   7081   -641    882   -275       C  
ATOM   3126  C   LEU A 208      87.502  93.443  22.031  1.00 73.10           C  
ANISOU 3126  C   LEU A 208     9222  10955   7599   -594    819   -350       C  
ATOM   3127  O   LEU A 208      87.079  92.803  21.070  1.00 74.54           O  
ANISOU 3127  O   LEU A 208     9428  11138   7755   -713    836   -444       O  
ATOM   3128  CB  LEU A 208      86.380  93.160  24.232  1.00 70.26           C  
ANISOU 3128  CB  LEU A 208     8903  10607   7185   -793    918   -290       C  
ATOM   3129  CG  LEU A 208      85.548  92.014  24.798  1.00 78.39           C  
ANISOU 3129  CG  LEU A 208    10074  11558   8153  -1053   1020   -314       C  
ATOM   3130  CD1 LEU A 208      86.368  91.135  25.767  1.00 79.87           C  
ANISOU 3130  CD1 LEU A 208    10548  11473   8324  -1019   1068   -202       C  
ATOM   3131  CD2 LEU A 208      84.315  92.557  25.514  1.00 81.05           C  
ANISOU 3131  CD2 LEU A 208    10228  12124   8443  -1195   1055   -349       C  
ATOM   3132  H   LEU A 208      88.687  93.833  24.850  1.00  0.00           H  
ATOM   3133  HA  LEU A 208      87.622  91.705  23.258  1.00  0.00           H  
ATOM   3134  HB2 LEU A 208      86.694  93.811  25.048  1.00  0.00           H  
ATOM   3135  HB3 LEU A 208      85.733  93.820  23.654  1.00  0.00           H  
ATOM   3136  HG  LEU A 208      85.216  91.390  23.967  1.00  0.00           H  
ATOM   3137 HD11 LEU A 208      85.741  90.331  26.148  1.00  0.00           H  
ATOM   3138 HD12 LEU A 208      87.222  90.710  25.239  1.00  0.00           H  
ATOM   3139 HD13 LEU A 208      86.722  91.744  26.599  1.00  0.00           H  
ATOM   3140 HD21 LEU A 208      83.731  91.727  25.912  1.00  0.00           H  
ATOM   3141 HD22 LEU A 208      84.626  93.207  26.332  1.00  0.00           H  
ATOM   3142 HD23 LEU A 208      83.706  93.124  24.810  1.00  0.00           H  
ATOM   3143  N   VAL A 209      87.905  94.724  21.952  1.00 68.09           N  
ANISOU 3143  N   VAL A 209     8434  10440   6997   -425    747   -309       N  
ATOM   3144  CA  VAL A 209      87.961  95.515  20.725  1.00 67.19           C  
ANISOU 3144  CA  VAL A 209     8185  10456   6887   -350    678   -346       C  
ATOM   3145  C   VAL A 209      88.994  94.878  19.806  1.00 71.37           C  
ANISOU 3145  C   VAL A 209     8837  10859   7421   -283    683   -361       C  
ATOM   3146  O   VAL A 209      88.676  94.599  18.654  1.00 72.40           O  
ANISOU 3146  O   VAL A 209     8948  11045   7518   -345    674   -443       O  
ATOM   3147  CB  VAL A 209      88.265  97.007  21.023  1.00 69.83           C  
ANISOU 3147  CB  VAL A 209     8381  10895   7257   -191    610   -280       C  
ATOM   3148  CG1 VAL A 209      88.728  97.756  19.767  1.00 69.13           C  
ANISOU 3148  CG1 VAL A 209     8224  10876   7168    -89    547   -282       C  
ATOM   3149  CG2 VAL A 209      87.051  97.694  21.648  1.00 69.75           C  
ANISOU 3149  CG2 VAL A 209     8222  11048   7232   -245    597   -304       C  
ATOM   3150  H   VAL A 209      88.200  95.214  22.785  1.00  0.00           H  
ATOM   3151  HA  VAL A 209      86.988  95.456  20.238  1.00  0.00           H  
ATOM   3152  HB  VAL A 209      89.077  97.042  21.749  1.00  0.00           H  
ATOM   3153 HG11 VAL A 209      88.931  98.797  20.018  1.00  0.00           H  
ATOM   3154 HG12 VAL A 209      89.636  97.293  19.382  1.00  0.00           H  
ATOM   3155 HG13 VAL A 209      87.947  97.711  19.008  1.00  0.00           H  
ATOM   3156 HG21 VAL A 209      87.288  98.739  21.848  1.00  0.00           H  
ATOM   3157 HG22 VAL A 209      86.207  97.638  20.961  1.00  0.00           H  
ATOM   3158 HG23 VAL A 209      86.792  97.196  22.582  1.00  0.00           H  
ATOM   3159  N   MET A 210      90.193  94.583  20.337  1.00 67.51           N  
ANISOU 3159  N   MET A 210     8470  10217   6963   -157    696   -296       N  
ATOM   3160  CA  MET A 210      91.296  93.966  19.608  1.00 67.96           C  
ANISOU 3160  CA  MET A 210     8635  10162   7024    -59    703   -317       C  
ATOM   3161  C   MET A 210      90.864  92.662  18.909  1.00 70.57           C  
ANISOU 3161  C   MET A 210     9105  10388   7321   -191    752   -416       C  
ATOM   3162  O   MET A 210      91.005  92.555  17.691  1.00 71.31           O  
ANISOU 3162  O   MET A 210     9175  10528   7390   -189    741   -492       O  
ATOM   3163  CB  MET A 210      92.477  93.699  20.556  1.00 71.05           C  
ANISOU 3163  CB  MET A 210     9135  10416   7445     96    709   -241       C  
ATOM   3164  CG  MET A 210      93.799  93.521  19.841  1.00 76.73           C  
ANISOU 3164  CG  MET A 210     9882  11099   8172    256    696   -261       C  
ATOM   3165  SD  MET A 210      95.048  92.669  20.837  1.00 83.55           S  
ANISOU 3165  SD  MET A 210    10920  11776   9048    435    706   -212       S  
ATOM   3166  CE  MET A 210      94.786  90.950  20.271  1.00 82.28           C  
ANISOU 3166  CE  MET A 210    11009  11394   8862    362    763   -299       C  
ATOM   3167  H   MET A 210      90.379  94.788  21.308  1.00  0.00           H  
ATOM   3168  HA  MET A 210      91.629  94.666  18.842  1.00  0.00           H  
ATOM   3169  HB2 MET A 210      92.560  94.517  21.270  1.00  0.00           H  
ATOM   3170  HB3 MET A 210      92.268  92.812  21.155  1.00  0.00           H  
ATOM   3171  HG2 MET A 210      93.637  92.970  18.914  1.00  0.00           H  
ATOM   3172  HG3 MET A 210      94.181  94.497  19.538  1.00  0.00           H  
ATOM   3173  HE1 MET A 210      95.479  90.287  20.787  1.00  0.00           H  
ATOM   3174  HE2 MET A 210      93.762  90.647  20.490  1.00  0.00           H  
ATOM   3175  HE3 MET A 210      94.959  90.891  19.196  1.00  0.00           H  
ATOM   3176  N   VAL A 211      90.304  91.709  19.672  1.00 65.32           N  
ANISOU 3176  N   VAL A 211     8588   9588   6646   -322    809   -419       N  
ATOM   3177  CA  VAL A 211      89.887  90.388  19.204  1.00 66.17           C  
ANISOU 3177  CA  VAL A 211     8870   9548   6722   -475    867   -511       C  
ATOM   3178  C   VAL A 211      88.826  90.505  18.087  1.00 69.69           C  
ANISOU 3178  C   VAL A 211     9184  10167   7126   -644    858   -633       C  
ATOM   3179  O   VAL A 211      88.996  89.878  17.041  1.00 70.56           O  
ANISOU 3179  O   VAL A 211     9363  10233   7214   -667    867   -731       O  
ATOM   3180  CB  VAL A 211      89.409  89.483  20.383  1.00 71.02           C  
ANISOU 3180  CB  VAL A 211     9676   9985   7322   -612    936   -467       C  
ATOM   3181  CG1 VAL A 211      88.758  88.194  19.881  1.00 73.05           C  
ANISOU 3181  CG1 VAL A 211    10115  10097   7544   -830   1002   -575       C  
ATOM   3182  CG2 VAL A 211      90.567  89.157  21.326  1.00 70.44           C  
ANISOU 3182  CG2 VAL A 211     9774   9718   7271   -418    933   -356       C  
ATOM   3183  H   VAL A 211      90.140  91.879  20.654  1.00  0.00           H  
ATOM   3184  HA  VAL A 211      90.764  89.910  18.767  1.00  0.00           H  
ATOM   3185  HB  VAL A 211      88.661  90.038  20.950  1.00  0.00           H  
ATOM   3186 HG11 VAL A 211      88.439  87.592  20.732  1.00  0.00           H  
ATOM   3187 HG12 VAL A 211      87.893  88.439  19.265  1.00  0.00           H  
ATOM   3188 HG13 VAL A 211      89.478  87.631  19.288  1.00  0.00           H  
ATOM   3189 HG21 VAL A 211      90.208  88.526  22.138  1.00  0.00           H  
ATOM   3190 HG22 VAL A 211      91.347  88.630  20.776  1.00  0.00           H  
ATOM   3191 HG23 VAL A 211      90.973  90.081  21.737  1.00  0.00           H  
ATOM   3192  N   ILE A 212      87.763  91.303  18.300  1.00 64.45           N  
ANISOU 3192  N   ILE A 212     8328   9714   6445   -746    837   -636       N  
ATOM   3193  CA  ILE A 212      86.668  91.498  17.338  1.00 64.33           C  
ANISOU 3193  CA  ILE A 212     8156   9908   6377   -892    813   -751       C  
ATOM   3194  C   ILE A 212      87.160  92.203  16.043  1.00 66.67           C  
ANISOU 3194  C   ILE A 212     8341  10334   6656   -752    741   -775       C  
ATOM   3195  O   ILE A 212      86.821  91.743  14.941  1.00 68.21           O  
ANISOU 3195  O   ILE A 212     8533  10585   6798   -842    737   -891       O  
ATOM   3196  CB  ILE A 212      85.485  92.275  18.010  1.00 67.34           C  
ANISOU 3196  CB  ILE A 212     8342  10502   6743   -985    799   -745       C  
ATOM   3197  CG1 ILE A 212      84.816  91.407  19.100  1.00 69.51           C  
ANISOU 3197  CG1 ILE A 212     8728  10678   7004  -1192    892   -750       C  
ATOM   3198  CG2 ILE A 212      84.436  92.751  16.980  1.00 67.92           C  
ANISOU 3198  CG2 ILE A 212     8206  10846   6756  -1067    744   -859       C  
ATOM   3199  CD1 ILE A 212      83.892  92.156  20.106  1.00 78.88           C  
ANISOU 3199  CD1 ILE A 212     9739  12053   8177  -1251    896   -725       C  
ATOM   3200  H   ILE A 212      87.682  91.816  19.166  1.00  0.00           H  
ATOM   3201  HA  ILE A 212      86.297  90.512  17.057  1.00  0.00           H  
ATOM   3202  HB  ILE A 212      85.899  93.158  18.496  1.00  0.00           H  
ATOM   3203 HG12 ILE A 212      84.252  90.604  18.624  1.00  0.00           H  
ATOM   3204 HG13 ILE A 212      85.585  90.867  19.652  1.00  0.00           H  
ATOM   3205 HG21 ILE A 212      83.636  93.284  17.495  1.00  0.00           H  
ATOM   3206 HG22 ILE A 212      84.909  93.417  16.260  1.00  0.00           H  
ATOM   3207 HG23 ILE A 212      84.020  91.888  16.459  1.00  0.00           H  
ATOM   3208 HD11 ILE A 212      83.481  91.444  20.821  1.00  0.00           H  
ATOM   3209 HD12 ILE A 212      84.471  92.912  20.637  1.00  0.00           H  
ATOM   3210 HD13 ILE A 212      83.078  92.637  19.563  1.00  0.00           H  
ATOM   3211  N   CYS A 213      87.939  93.307  16.178  1.00 59.62           N  
ANISOU 3211  N   CYS A 213     7366   9491   5797   -550    687   -671       N  
ATOM   3212  CA  CYS A 213      88.420  94.104  15.054  1.00 58.08           C  
ANISOU 3212  CA  CYS A 213     7075   9418   5573   -429    625   -667       C  
ATOM   3213  C   CYS A 213      89.486  93.412  14.244  1.00 61.81           C  
ANISOU 3213  C   CYS A 213     7671   9779   6033   -363    651   -710       C  
ATOM   3214  O   CYS A 213      89.386  93.442  13.027  1.00 62.88           O  
ANISOU 3214  O   CYS A 213     7763  10024   6105   -386    628   -784       O  
ATOM   3215  CB  CYS A 213      88.901  95.468  15.516  1.00 57.11           C  
ANISOU 3215  CB  CYS A 213     6848   9361   5488   -268    572   -546       C  
ATOM   3216  SG  CYS A 213      87.571  96.652  15.813  1.00 61.07           S  
ANISOU 3216  SG  CYS A 213     7150  10080   5975   -291    504   -531       S  
ATOM   3217  H   CYS A 213      88.218  93.620  17.097  1.00  0.00           H  
ATOM   3218  HA  CYS A 213      87.570  94.270  14.391  1.00  0.00           H  
ATOM   3219  HB2 CYS A 213      89.493  95.354  16.423  1.00  0.00           H  
ATOM   3220  HB3 CYS A 213      89.591  95.877  14.778  1.00  0.00           H  
ATOM   3221  HG  CYS A 213      88.091  97.816  16.213  1.00  0.00           H  
ATOM   3222  N   TYR A 214      90.511  92.814  14.873  1.00 58.18           N  
ANISOU 3222  N   TYR A 214     7357   9124   5623   -268    695   -670       N  
ATOM   3223  CA  TYR A 214      91.573  92.178  14.092  1.00 58.41           C  
ANISOU 3223  CA  TYR A 214     7489   9066   5638   -175    718   -727       C  
ATOM   3224  C   TYR A 214      91.143  90.814  13.503  1.00 64.48           C  
ANISOU 3224  C   TYR A 214     8406   9721   6372   -309    766   -868       C  
ATOM   3225  O   TYR A 214      91.783  90.339  12.556  1.00 64.59           O  
ANISOU 3225  O   TYR A 214     8477   9714   6352   -253    780   -953       O  
ATOM   3226  CB  TYR A 214      92.887  92.090  14.874  1.00 58.63           C  
ANISOU 3226  CB  TYR A 214     7598   8958   5722      7    733   -651       C  
ATOM   3227  CG  TYR A 214      93.518  93.457  15.020  1.00 58.34           C  
ANISOU 3227  CG  TYR A 214     7404   9060   5702    129    688   -551       C  
ATOM   3228  CD1 TYR A 214      93.396  94.179  16.203  1.00 59.07           C  
ANISOU 3228  CD1 TYR A 214     7444   9157   5843    155    666   -447       C  
ATOM   3229  CD2 TYR A 214      94.161  94.070  13.944  1.00 58.47           C  
ANISOU 3229  CD2 TYR A 214     7330   9210   5677    196    671   -566       C  
ATOM   3230  CE1 TYR A 214      93.950  95.451  16.336  1.00 58.99           C  
ANISOU 3230  CE1 TYR A 214     7307   9259   5850    249    627   -367       C  
ATOM   3231  CE2 TYR A 214      94.701  95.354  14.057  1.00 58.02           C  
ANISOU 3231  CE2 TYR A 214     7149   9266   5631    273    637   -473       C  
ATOM   3232  CZ  TYR A 214      94.590  96.041  15.255  1.00 65.53           C  
ANISOU 3232  CZ  TYR A 214     8059  10198   6640    299    613   -377       C  
ATOM   3233  OH  TYR A 214      95.101  97.308  15.381  1.00 66.03           O  
ANISOU 3233  OH  TYR A 214     8019  10352   6717    359    581   -296       O  
ATOM   3234  H   TYR A 214      90.548  92.805  15.883  1.00  0.00           H  
ATOM   3235  HA  TYR A 214      91.765  92.833  13.243  1.00  0.00           H  
ATOM   3236  HB2 TYR A 214      92.694  91.672  15.862  1.00  0.00           H  
ATOM   3237  HB3 TYR A 214      93.576  91.426  14.353  1.00  0.00           H  
ATOM   3238  HD1 TYR A 214      92.865  93.755  17.042  1.00  0.00           H  
ATOM   3239  HD2 TYR A 214      94.249  93.553  13.001  1.00  0.00           H  
ATOM   3240  HE1 TYR A 214      93.880  95.975  17.278  1.00  0.00           H  
ATOM   3241  HE2 TYR A 214      95.203  95.806  13.214  1.00  0.00           H  
ATOM   3242  HH  TYR A 214      95.509  97.574  14.554  1.00  0.00           H  
ATOM   3243  N   SER A 215      90.020  90.244  13.981  1.00 61.71           N  
ANISOU 3243  N   SER A 215     8106   9321   6018   -503    795   -905       N  
ATOM   3244  CA  SER A 215      89.472  89.019  13.410  1.00 63.70           C  
ANISOU 3244  CA  SER A 215     8497   9475   6232   -677    842  -1050       C  
ATOM   3245  C   SER A 215      88.927  89.353  12.025  1.00 67.69           C  
ANISOU 3245  C   SER A 215     8855  10208   6656   -751    801  -1161       C  
ATOM   3246  O   SER A 215      89.210  88.628  11.067  1.00 69.40           O  
ANISOU 3246  O   SER A 215     9161  10378   6829   -771    822  -1284       O  
ATOM   3247  CB  SER A 215      88.389  88.417  14.307  1.00 69.40           C  
ANISOU 3247  CB  SER A 215     9293  10114   6962   -899    890  -1058       C  
ATOM   3248  OG  SER A 215      87.181  89.165  14.300  1.00 79.32           O  
ANISOU 3248  OG  SER A 215    10334  11623   8182  -1040    858  -1076       O  
ATOM   3249  H   SER A 215      89.531  90.666  14.758  1.00  0.00           H  
ATOM   3250  HA  SER A 215      90.278  88.293  13.301  1.00  0.00           H  
ATOM   3251  HB2 SER A 215      88.764  88.344  15.328  1.00  0.00           H  
ATOM   3252  HB3 SER A 215      88.183  87.394  13.991  1.00  0.00           H  
ATOM   3253  HG  SER A 215      86.539  88.744  14.876  1.00  0.00           H  
ATOM   3254  N   GLY A 216      88.208  90.482  11.934  1.00 61.34           N  
ANISOU 3254  N   GLY A 216     7832   9648   5825   -768    739  -1114       N  
ATOM   3255  CA  GLY A 216      87.633  90.995  10.695  1.00 60.85           C  
ANISOU 3255  CA  GLY A 216     7612   9836   5672   -810    679  -1191       C  
ATOM   3256  C   GLY A 216      88.690  91.527   9.750  1.00 64.30           C  
ANISOU 3256  C   GLY A 216     8024  10337   6070   -634    648  -1164       C  
ATOM   3257  O   GLY A 216      88.640  91.246   8.548  1.00 66.41           O  
ANISOU 3257  O   GLY A 216     8280  10702   6248   -672    637  -1274       O  
ATOM   3258  H   GLY A 216      88.035  91.038  12.760  1.00  0.00           H  
ATOM   3259  HA2 GLY A 216      87.071  90.202  10.201  1.00  0.00           H  
ATOM   3260  HA3 GLY A 216      86.922  91.787  10.927  1.00  0.00           H  
ATOM   3261  N   ILE A 217      89.667  92.294  10.284  1.00 57.48           N  
ANISOU 3261  N   ILE A 217     7145   9431   5262   -454    640  -1025       N  
ATOM   3262  CA  ILE A 217      90.767  92.852   9.499  1.00 56.14           C  
ANISOU 3262  CA  ILE A 217     6947   9328   5057   -304    627   -989       C  
ATOM   3263  C   ILE A 217      91.559  91.706   8.863  1.00 63.44           C  
ANISOU 3263  C   ILE A 217     8012  10134   5957   -280    688  -1111       C  
ATOM   3264  O   ILE A 217      91.697  91.685   7.640  1.00 64.49           O  
ANISOU 3264  O   ILE A 217     8116  10393   5995   -286    681  -1194       O  
ATOM   3265  CB  ILE A 217      91.677  93.820  10.311  1.00 56.15           C  
ANISOU 3265  CB  ILE A 217     6906   9301   5126   -146    617   -834       C  
ATOM   3266  CG1 ILE A 217      90.925  95.118  10.691  1.00 54.71           C  
ANISOU 3266  CG1 ILE A 217     6582   9255   4949   -148    547   -727       C  
ATOM   3267  CG2 ILE A 217      92.947  94.149   9.531  1.00 55.48           C  
ANISOU 3267  CG2 ILE A 217     6811   9267   5000    -22    631   -821       C  
ATOM   3268  CD1 ILE A 217      91.610  95.973  11.803  1.00 55.02           C  
ANISOU 3268  CD1 ILE A 217     6599   9233   5074    -29    541   -588       C  
ATOM   3269  H   ILE A 217      89.659  92.506  11.272  1.00  0.00           H  
ATOM   3270  HA  ILE A 217      90.325  93.430   8.687  1.00  0.00           H  
ATOM   3271  HB  ILE A 217      91.968  93.316  11.233  1.00  0.00           H  
ATOM   3272 HG12 ILE A 217      90.787  95.729   9.799  1.00  0.00           H  
ATOM   3273 HG13 ILE A 217      89.910  94.869  11.001  1.00  0.00           H  
ATOM   3274 HG21 ILE A 217      93.568  94.827  10.117  1.00  0.00           H  
ATOM   3275 HG22 ILE A 217      93.500  93.231   9.331  1.00  0.00           H  
ATOM   3276 HG23 ILE A 217      92.681  94.625   8.588  1.00  0.00           H  
ATOM   3277 HD11 ILE A 217      91.010  96.861  12.000  1.00  0.00           H  
ATOM   3278 HD12 ILE A 217      91.696  95.382  12.715  1.00  0.00           H  
ATOM   3279 HD13 ILE A 217      92.604  96.273  11.471  1.00  0.00           H  
ATOM   3280  N   LEU A 218      92.029  90.737   9.681  1.00 60.57           N  
ANISOU 3280  N   LEU A 218     7812   9531   5670   -247    744  -1129       N  
ATOM   3281  CA  LEU A 218      92.807  89.590   9.199  1.00 61.48           C  
ANISOU 3281  CA  LEU A 218     8087   9499   5776   -190    798  -1251       C  
ATOM   3282  C   LEU A 218      92.046  88.774   8.158  1.00 64.24           C  
ANISOU 3282  C   LEU A 218     8491   9873   6045   -353    813  -1428       C  
ATOM   3283  O   LEU A 218      92.657  88.357   7.175  1.00 65.08           O  
ANISOU 3283  O   LEU A 218     8636  10000   6092   -293    834  -1540       O  
ATOM   3284  CB  LEU A 218      93.234  88.696  10.366  1.00 62.40           C  
ANISOU 3284  CB  LEU A 218     8393   9334   5984   -127    842  -1224       C  
ATOM   3285  CG  LEU A 218      94.223  87.574  10.051  1.00 69.38           C  
ANISOU 3285  CG  LEU A 218     9458  10033   6870      1    888  -1334       C  
ATOM   3286  CD1 LEU A 218      95.592  88.125   9.647  1.00 68.74           C  
ANISOU 3286  CD1 LEU A 218     9277  10068   6773    223    884  -1317       C  
ATOM   3287  CD2 LEU A 218      94.361  86.638  11.231  1.00 73.55           C  
ANISOU 3287  CD2 LEU A 218    10208  10265   7474     38    917  -1297       C  
ATOM   3288  H   LEU A 218      91.849  90.783  10.674  1.00  0.00           H  
ATOM   3289  HA  LEU A 218      93.710  89.975   8.725  1.00  0.00           H  
ATOM   3290  HB2 LEU A 218      93.641  89.317  11.164  1.00  0.00           H  
ATOM   3291  HB3 LEU A 218      92.347  88.271  10.835  1.00  0.00           H  
ATOM   3292  HG  LEU A 218      93.828  87.002   9.211  1.00  0.00           H  
ATOM   3293 HD11 LEU A 218      96.269  87.298   9.430  1.00  0.00           H  
ATOM   3294 HD12 LEU A 218      95.487  88.749   8.760  1.00  0.00           H  
ATOM   3295 HD13 LEU A 218      96.000  88.722  10.463  1.00  0.00           H  
ATOM   3296 HD21 LEU A 218      95.069  85.846  10.987  1.00  0.00           H  
ATOM   3297 HD22 LEU A 218      94.723  87.195  12.096  1.00  0.00           H  
ATOM   3298 HD23 LEU A 218      93.392  86.199  11.463  1.00  0.00           H  
ATOM   3299  N   LYS A 219      90.724  88.590   8.347  1.00 59.88           N  
ANISOU 3299  N   LYS A 219     7922   9346   5482   -560    801  -1464       N  
ATOM   3300  CA  LYS A 219      89.852  87.866   7.420  1.00 61.67           C  
ANISOU 3300  CA  LYS A 219     8177   9628   5628   -753    808  -1643       C  
ATOM   3301  C   LYS A 219      89.834  88.534   6.039  1.00 66.51           C  
ANISOU 3301  C   LYS A 219     8632  10521   6118   -729    756  -1695       C  
ATOM   3302  O   LYS A 219      89.863  87.830   5.032  1.00 68.85           O  
ANISOU 3302  O   LYS A 219     8989  10836   6335   -783    776  -1859       O  
ATOM   3303  CB  LYS A 219      88.429  87.793   7.973  1.00 65.01           C  
ANISOU 3303  CB  LYS A 219     8551  10091   6058   -979    799  -1657       C  
ATOM   3304  CG  LYS A 219      87.709  86.484   7.706  1.00 88.67           C  
ANISOU 3304  CG  LYS A 219    11696  12967   9026  -1214    852  -1843       C  
ATOM   3305  CD  LYS A 219      86.592  86.277   8.730  1.00104.53           C  
ANISOU 3305  CD  LYS A 219    13708  14937  11073  -1429    877  -1823       C  
ATOM   3306  CE  LYS A 219      85.617  85.198   8.333  1.00124.51           C  
ANISOU 3306  CE  LYS A 219    16326  17430  13553  -1725    923  -2018       C  
ATOM   3307  NZ  LYS A 219      84.523  85.050   9.334  1.00136.08           N1+
ANISOU 3307  NZ  LYS A 219    17778  18881  15044  -1955    961  -1997       N1+
ATOM   3308  H   LYS A 219      90.275  88.962   9.171  1.00  0.00           H  
ATOM   3309  HA  LYS A 219      90.232  86.851   7.308  1.00  0.00           H  
ATOM   3310  HB2 LYS A 219      88.449  87.981   9.046  1.00  0.00           H  
ATOM   3311  HB3 LYS A 219      87.842  88.618   7.569  1.00  0.00           H  
ATOM   3312  HG2 LYS A 219      87.282  86.503   6.703  1.00  0.00           H  
ATOM   3313  HG3 LYS A 219      88.419  85.659   7.771  1.00  0.00           H  
ATOM   3314  HD2 LYS A 219      87.029  86.032   9.698  1.00  0.00           H  
ATOM   3315  HD3 LYS A 219      86.055  87.214   8.875  1.00  0.00           H  
ATOM   3316  HE2 LYS A 219      85.188  85.437   7.360  1.00  0.00           H  
ATOM   3317  HE3 LYS A 219      86.145  84.250   8.231  1.00  0.00           H  
ATOM   3318  HZ1 LYS A 219      83.891  84.321   9.037  1.00  0.00           H  
ATOM   3319  HZ2 LYS A 219      84.918  84.807  10.231  1.00  0.00           H  
ATOM   3320  HZ3 LYS A 219      84.019  85.921   9.413  1.00  0.00           H  
ATOM   3321  N   THR A 220      89.816  89.886   5.997  1.00 60.51           N  
ANISOU 3321  N   THR A 220     7689   9968   5334   -645    690  -1554       N  
ATOM   3322  CA  THR A 220      89.802  90.674   4.761  1.00 59.44           C  
ANISOU 3322  CA  THR A 220     7419  10096   5068   -611    633  -1560       C  
ATOM   3323  C   THR A 220      91.184  90.643   4.098  1.00 63.86           C  
ANISOU 3323  C   THR A 220     8028  10643   5594   -458    675  -1570       C  
ATOM   3324  O   THR A 220      91.274  90.390   2.896  1.00 66.91           O  
ANISOU 3324  O   THR A 220     8413  11152   5860   -482    679  -1690       O  
ATOM   3325  CB  THR A 220      89.326  92.101   5.054  1.00 62.13           C  
ANISOU 3325  CB  THR A 220     7592  10612   5404   -562    552  -1395       C  
ATOM   3326  CG2 THR A 220      89.206  92.944   3.809  1.00 59.06           C  
ANISOU 3326  CG2 THR A 220     7092  10480   4867   -524    484  -1377       C  
ATOM   3327  OG1 THR A 220      88.046  92.025   5.675  1.00 67.21           O  
ANISOU 3327  OG1 THR A 220     8173  11291   6074   -700    521  -1417       O  
ATOM   3328  H   THR A 220      89.811  90.418   6.856  1.00  0.00           H  
ATOM   3329  HA  THR A 220      89.089  90.214   4.077  1.00  0.00           H  
ATOM   3330  HB  THR A 220      90.027  92.577   5.740  1.00  0.00           H  
ATOM   3331  HG1 THR A 220      87.730  92.910   5.868  1.00  0.00           H  
ATOM   3332 HG21 THR A 220      88.865  93.944   4.078  1.00  0.00           H  
ATOM   3333 HG22 THR A 220      90.178  93.011   3.320  1.00  0.00           H
[truncated: 763,268 more chars]
