# Supplementary material for: Structural basis of dimerization of chemokine receptors CCR5 and CXCR4
Source: Nat Commun. 2023 Oct 13;14:6439. doi: 10.1038/s41467-023-42082-z (PMC10575954; doi:10.1038/s41467-023-42082-z)
Supplement: Supplementary file 6 — Source Data [file 41467_2023_42082_MOESM6_ESM.zip › Figure 5/Panel D/CXCR4_CXCR4_delta.pdb]

ATOM      1  N   PRO A  27     -61.905  13.447  15.945  1.00  0.00           N  
ATOM      2  CA  PRO A  27     -60.742  13.264  15.041  1.00  0.00           C  
ATOM      3  C   PRO A  27     -61.166  12.714  13.721  1.00  0.00           C  
ATOM      4  O   PRO A  27     -62.253  13.118  13.297  1.00  0.00           O  
ATOM      5  CB  PRO A  27     -59.742  12.513  15.912  1.00  0.00           C  
ATOM      6  CG  PRO A  27     -59.901  13.219  17.257  1.00  0.00           C  
ATOM      7  CD  PRO A  27     -61.334  13.763  17.307  1.00  0.00           C  
ATOM      8  HN1 PRO A  27     -62.401  12.583  16.057  1.00  0.00           H  
ATOM      9  HN2 PRO A  27     -62.592  14.148  15.700  1.00  0.00           H  
ATOM     10  HA  PRO A  27     -60.427  14.292  14.892  1.00  0.00           H  
ATOM     11  HB1 PRO A  27     -60.027  11.445  16.038  1.00  0.00           H  
ATOM     12  HB2 PRO A  27     -58.683  12.538  15.555  1.00  0.00           H  
ATOM     13  HG1 PRO A  27     -59.185  14.073  17.273  1.00  0.00           H  
ATOM     14  HG2 PRO A  27     -59.601  12.544  18.089  1.00  0.00           H  
ATOM     15  HD1 PRO A  27     -61.457  14.844  17.526  1.00  0.00           H  
ATOM     16  HD2 PRO A  27     -61.919  13.237  18.086  1.00  0.00           H  
ATOM     17  N   CYS A  28     -60.376  11.853  13.062  1.00  0.00           N  
ATOM     18  CA  CYS A  28     -60.459  11.525  11.676  1.00  0.00           C  
ATOM     19  C   CYS A  28     -61.075  10.184  11.434  1.00  0.00           C  
ATOM     20  O   CYS A  28     -60.487   9.159  11.757  1.00  0.00           O  
ATOM     21  CB  CYS A  28     -59.031  11.467  11.100  1.00  0.00           C  
ATOM     22  SG  CYS A  28     -58.813  11.665   9.318  1.00  0.00           S  
ATOM     23  HN  CYS A  28     -59.559  11.490  13.512  1.00  0.00           H  
ATOM     24  HA  CYS A  28     -61.032  12.255  11.121  1.00  0.00           H  
ATOM     25  HB1 CYS A  28     -58.392  10.667  11.519  1.00  0.00           H  
ATOM     26  HB2 CYS A  28     -58.498  12.340  11.530  1.00  0.00           H  
ATOM     27  N   PHE A  29     -62.284  10.108  10.846  1.00  0.00           N  
ATOM     28  CA  PHE A  29     -62.992   8.872  10.703  1.00  0.00           C  
ATOM     29  C   PHE A  29     -62.911   8.242   9.353  1.00  0.00           C  
ATOM     30  O   PHE A  29     -63.706   8.482   8.454  1.00  0.00           O  
ATOM     31  CB  PHE A  29     -64.483   8.982  11.082  1.00  0.00           C  
ATOM     32  CG  PHE A  29     -64.682   8.709  12.528  1.00  0.00           C  
ATOM     33  CD1 PHE A  29     -65.286   7.553  12.961  1.00  0.00           C  
ATOM     34  CD2 PHE A  29     -64.416   9.689  13.459  1.00  0.00           C  
ATOM     35  CE1 PHE A  29     -65.550   7.335  14.301  1.00  0.00           C  
ATOM     36  CE2 PHE A  29     -64.729   9.484  14.780  1.00  0.00           C  
ATOM     37  CZ  PHE A  29     -65.280   8.306  15.231  1.00  0.00           C  
ATOM     38  HN  PHE A  29     -62.875  10.864  10.574  1.00  0.00           H  
ATOM     39  HA  PHE A  29     -62.644   8.192  11.453  1.00  0.00           H  
ATOM     40  HB1 PHE A  29     -65.092   8.238  10.522  1.00  0.00           H  
ATOM     41  HB2 PHE A  29     -64.843   9.985  10.786  1.00  0.00           H  
ATOM     42  HD1 PHE A  29     -65.456   6.739  12.272  1.00  0.00           H  
ATOM     43  HD2 PHE A  29     -63.933  10.616  13.180  1.00  0.00           H  
ATOM     44  HE1 PHE A  29     -66.077   6.433  14.581  1.00  0.00           H  
ATOM     45  HE2 PHE A  29     -64.392  10.216  15.501  1.00  0.00           H  
ATOM     46  HZ  PHE A  29     -65.602   8.186  16.257  1.00  0.00           H  
ATOM     47  N   ARG A  30     -61.881   7.377   9.274  1.00  0.00           N  
ATOM     48  CA  ARG A  30     -61.976   6.201   8.458  1.00  0.00           C  
ATOM     49  C   ARG A  30     -61.549   5.135   9.412  1.00  0.00           C  
ATOM     50  O   ARG A  30     -60.432   5.078   9.911  1.00  0.00           O  
ATOM     51  CB  ARG A  30     -61.020   6.332   7.258  1.00  0.00           C  
ATOM     52  CG  ARG A  30     -61.301   5.242   6.229  1.00  0.00           C  
ATOM     53  CD  ARG A  30     -62.627   5.486   5.505  1.00  0.00           C  
ATOM     54  NE  ARG A  30     -62.700   4.448   4.438  1.00  0.00           N  
ATOM     55  CZ  ARG A  30     -63.845   3.735   4.245  1.00  0.00           C  
ATOM     56  NH1 ARG A  30     -64.985   4.426   3.932  1.00  0.00           N1+
ATOM     57  NH2 ARG A  30     -63.852   2.380   4.429  1.00  0.00           N  
ATOM     58  HN  ARG A  30     -61.154   7.354   9.949  1.00  0.00           H  
ATOM     59  HA  ARG A  30     -62.990   6.039   8.133  1.00  0.00           H  
ATOM     60  HB1 ARG A  30     -61.068   7.332   6.788  1.00  0.00           H  
ATOM     61  HB2 ARG A  30     -59.960   6.243   7.554  1.00  0.00           H  
ATOM     62  HG1 ARG A  30     -61.426   4.261   6.731  1.00  0.00           H  
ATOM     63  HG2 ARG A  30     -60.457   5.254   5.512  1.00  0.00           H  
ATOM     64  HD1 ARG A  30     -62.643   6.444   4.932  1.00  0.00           H  
ATOM     65  HD2 ARG A  30     -63.515   5.405   6.167  1.00  0.00           H  
ATOM     66  HE  ARG A  30     -61.924   3.808   4.407  1.00  0.00           H  
ATOM     67 1HH1 ARG A  30     -65.829   3.918   3.802  1.00  0.00           H  
ATOM     68 2HH1 ARG A  30     -64.974   5.338   3.536  1.00  0.00           H  
ATOM     69 1HH2 ARG A  30     -64.675   1.818   4.415  1.00  0.00           H  
ATOM     70 2HH2 ARG A  30     -62.983   1.958   4.673  1.00  0.00           H  
ATOM     71  N   GLU A  31     -62.411   4.147   9.738  1.00  0.00           N  
ATOM     72  CA  GLU A  31     -62.118   3.180  10.760  1.00  0.00           C  
ATOM     73  C   GLU A  31     -62.636   1.853  10.327  1.00  0.00           C  
ATOM     74  O   GLU A  31     -63.778   1.500  10.611  1.00  0.00           O  
ATOM     75  CB  GLU A  31     -62.827   3.726  12.007  1.00  0.00           C  
ATOM     76  CG  GLU A  31     -62.147   3.401  13.342  1.00  0.00           C  
ATOM     77  CD  GLU A  31     -62.851   2.190  13.932  1.00  0.00           C  
ATOM     78  OE1 GLU A  31     -63.571   2.353  14.952  1.00  0.00           O  
ATOM     79  OE2 GLU A  31     -62.766   1.037  13.428  1.00  0.00           O1-
ATOM     80  HN  GLU A  31     -63.357   4.076   9.459  1.00  0.00           H  
ATOM     81  HA  GLU A  31     -61.079   3.116  11.038  1.00  0.00           H  
ATOM     82  HB1 GLU A  31     -63.929   3.629  11.898  1.00  0.00           H  
ATOM     83  HB2 GLU A  31     -62.671   4.817  11.843  1.00  0.00           H  
ATOM     84  HG1 GLU A  31     -61.054   3.235  13.262  1.00  0.00           H  
ATOM     85  HG2 GLU A  31     -62.391   4.263  14.007  1.00  0.00           H  
ATOM     86  N   GLU A  32     -61.834   1.069   9.584  1.00  0.00           N  
ATOM     87  CA  GLU A  32     -62.224  -0.167   8.987  1.00  0.00           C  
ATOM     88  C   GLU A  32     -62.104  -1.423   9.778  1.00  0.00           C  
ATOM     89  O   GLU A  32     -61.849  -2.460   9.180  1.00  0.00           O  
ATOM     90  CB  GLU A  32     -61.423  -0.350   7.684  1.00  0.00           C  
ATOM     91  CG  GLU A  32     -61.631   0.886   6.802  1.00  0.00           C  
ATOM     92  CD  GLU A  32     -60.944   0.643   5.466  1.00  0.00           C  
ATOM     93  OE1 GLU A  32     -59.722   0.350   5.506  1.00  0.00           O  
ATOM     94  OE2 GLU A  32     -61.537   0.857   4.373  1.00  0.00           O1-
ATOM     95  HN  GLU A  32     -60.870   1.320   9.464  1.00  0.00           H  
ATOM     96  HA  GLU A  32     -63.228  -0.102   8.608  1.00  0.00           H  
ATOM     97  HB1 GLU A  32     -61.805  -1.209   7.084  1.00  0.00           H  
ATOM     98  HB2 GLU A  32     -60.343  -0.478   7.898  1.00  0.00           H  
ATOM     99  HG1 GLU A  32     -62.728   1.001   6.668  1.00  0.00           H  
ATOM    100  HG2 GLU A  32     -61.193   1.829   7.197  1.00  0.00           H  
ATOM    101  N   ASN A  33     -62.135  -1.427  11.121  1.00  0.00           N  
ATOM    102  CA  ASN A  33     -61.682  -2.566  11.869  1.00  0.00           C  
ATOM    103  C   ASN A  33     -62.807  -3.457  12.274  1.00  0.00           C  
ATOM    104  O   ASN A  33     -63.094  -3.738  13.439  1.00  0.00           O  
ATOM    105  CB  ASN A  33     -60.825  -2.020  13.024  1.00  0.00           C  
ATOM    106  CG  ASN A  33     -59.931  -3.132  13.550  1.00  0.00           C  
ATOM    107  ND2 ASN A  33     -59.268  -2.712  14.658  1.00  0.00           N  
ATOM    108  OD1 ASN A  33     -59.796  -4.277  13.096  1.00  0.00           O  
ATOM    109  HN  ASN A  33     -62.310  -0.589  11.624  1.00  0.00           H  
ATOM    110  HA  ASN A  33     -61.032  -3.186  11.268  1.00  0.00           H  
ATOM    111  HB1 ASN A  33     -60.177  -1.191  12.678  1.00  0.00           H  
ATOM    112  HB2 ASN A  33     -61.481  -1.569  13.803  1.00  0.00           H  
ATOM    113 1HD2 ASN A  33     -58.919  -3.435  15.255  1.00  0.00           H  
ATOM    114 2HD2 ASN A  33     -59.351  -1.775  14.976  1.00  0.00           H  
ATOM    115  N   ALA A  34     -63.531  -3.966  11.261  1.00  0.00           N  
ATOM    116  CA  ALA A  34     -64.703  -4.764  11.453  1.00  0.00           C  
ATOM    117  C   ALA A  34     -64.483  -6.231  11.546  1.00  0.00           C  
ATOM    118  O   ALA A  34     -65.083  -7.036  10.841  1.00  0.00           O  
ATOM    119  CB  ALA A  34     -65.732  -4.404  10.363  1.00  0.00           C  
ATOM    120  HN  ALA A  34     -63.263  -3.584  10.384  1.00  0.00           H  
ATOM    121  HA  ALA A  34     -65.121  -4.439  12.391  1.00  0.00           H  
ATOM    122  HB1 ALA A  34     -66.655  -5.018  10.446  1.00  0.00           H  
ATOM    123  HB2 ALA A  34     -65.267  -4.463   9.363  1.00  0.00           H  
ATOM    124  HB3 ALA A  34     -66.181  -3.396  10.489  1.00  0.00           H  
ATOM    125  N   ASN A  35     -63.676  -6.627  12.545  1.00  0.00           N  
ATOM    126  CA  ASN A  35     -63.824  -7.931  13.114  1.00  0.00           C  
ATOM    127  C   ASN A  35     -63.840  -7.730  14.592  1.00  0.00           C  
ATOM    128  O   ASN A  35     -64.897  -7.697  15.204  1.00  0.00           O  
ATOM    129  CB  ASN A  35     -62.776  -8.967  12.661  1.00  0.00           C  
ATOM    130  CG  ASN A  35     -63.159  -9.711  11.398  1.00  0.00           C  
ATOM    131  ND2 ASN A  35     -64.498  -9.971  11.319  1.00  0.00           N  
ATOM    132  OD1 ASN A  35     -62.451 -10.050  10.456  1.00  0.00           O  
ATOM    133  HN  ASN A  35     -63.043  -6.008  13.016  1.00  0.00           H  
ATOM    134  HA  ASN A  35     -64.827  -8.274  12.917  1.00  0.00           H  
ATOM    135  HB1 ASN A  35     -62.642  -9.734  13.447  1.00  0.00           H  
ATOM    136  HB2 ASN A  35     -61.807  -8.431  12.562  1.00  0.00           H  
ATOM    137 1HD2 ASN A  35     -65.163  -9.590  11.962  1.00  0.00           H  
ATOM    138 2HD2 ASN A  35     -64.840 -10.515  10.550  1.00  0.00           H  
ATOM    139  N   PHE A  36     -62.658  -7.492  15.192  1.00  0.00           N  
ATOM    140  CA  PHE A  36     -62.615  -7.470  16.617  1.00  0.00           C  
ATOM    141  C   PHE A  36     -62.860  -6.134  17.236  1.00  0.00           C  
ATOM    142  O   PHE A  36     -63.424  -6.104  18.325  1.00  0.00           O  
ATOM    143  CB  PHE A  36     -61.451  -8.282  17.222  1.00  0.00           C  
ATOM    144  CG  PHE A  36     -61.727  -9.704  17.584  1.00  0.00           C  
ATOM    145  CD1 PHE A  36     -61.067 -10.290  18.640  1.00  0.00           C  
ATOM    146  CD2 PHE A  36     -62.638 -10.449  16.865  1.00  0.00           C  
ATOM    147  CE1 PHE A  36     -61.514 -11.528  19.045  1.00  0.00           C  
ATOM    148  CE2 PHE A  36     -63.140 -11.639  17.335  1.00  0.00           C  
ATOM    149  CZ  PHE A  36     -62.520 -12.212  18.412  1.00  0.00           C  
ATOM    150  HN  PHE A  36     -61.773  -7.514  14.723  1.00  0.00           H  
ATOM    151  HA  PHE A  36     -63.469  -8.010  17.006  1.00  0.00           H  
ATOM    152  HB1 PHE A  36     -61.055  -7.791  18.137  1.00  0.00           H  
ATOM    153  HB2 PHE A  36     -60.637  -8.325  16.471  1.00  0.00           H  
ATOM    154  HD1 PHE A  36     -60.293  -9.744  19.154  1.00  0.00           H  
ATOM    155  HD2 PHE A  36     -63.133 -10.001  16.009  1.00  0.00           H  
ATOM    156  HE1 PHE A  36     -60.983 -11.959  19.893  1.00  0.00           H  
ATOM    157  HE2 PHE A  36     -63.906 -12.204  16.819  1.00  0.00           H  
ATOM    158  HZ  PHE A  36     -62.833 -13.180  18.786  1.00  0.00           H  
ATOM    159  N   ASN A  37     -62.555  -5.006  16.573  1.00  0.00           N  
ATOM    160  CA  ASN A  37     -63.043  -3.783  17.125  1.00  0.00           C  
ATOM    161  C   ASN A  37     -64.518  -3.545  17.213  1.00  0.00           C  
ATOM    162  O   ASN A  37     -65.106  -3.135  18.209  1.00  0.00           O  
ATOM    163  CB  ASN A  37     -62.446  -2.663  16.249  1.00  0.00           C  
ATOM    164  CG  ASN A  37     -62.578  -1.340  16.986  1.00  0.00           C  
ATOM    165  ND2 ASN A  37     -62.699  -0.209  16.246  1.00  0.00           N  
ATOM    166  OD1 ASN A  37     -62.515  -1.327  18.210  1.00  0.00           O  
ATOM    167  HN  ASN A  37     -62.022  -5.101  15.740  1.00  0.00           H  
ATOM    168  HA  ASN A  37     -62.641  -3.735  18.128  1.00  0.00           H  
ATOM    169  HB1 ASN A  37     -62.979  -2.541  15.279  1.00  0.00           H  
ATOM    170  HB2 ASN A  37     -61.391  -2.959  16.059  1.00  0.00           H  
ATOM    171 1HD2 ASN A  37     -62.655  -0.180  15.245  1.00  0.00           H  
ATOM    172 2HD2 ASN A  37     -62.859   0.699  16.653  1.00  0.00           H  
ATOM    173  N   LYS A  38     -65.252  -3.980  16.175  1.00  0.00           N  
ATOM    174  CA  LYS A  38     -66.693  -3.961  16.177  1.00  0.00           C  
ATOM    175  C   LYS A  38     -67.336  -5.072  16.944  1.00  0.00           C  
ATOM    176  O   LYS A  38     -68.557  -5.090  17.122  1.00  0.00           O  
ATOM    177  CB  LYS A  38     -67.169  -4.042  14.721  1.00  0.00           C  
ATOM    178  CG  LYS A  38     -67.429  -2.654  14.130  1.00  0.00           C  
ATOM    179  CD  LYS A  38     -66.322  -1.602  14.248  1.00  0.00           C  
ATOM    180  CE  LYS A  38     -66.743  -0.291  13.583  1.00  0.00           C  
ATOM    181  NZ  LYS A  38     -65.747   0.783  13.783  1.00  0.00           N1+
ATOM    182  HN  LYS A  38     -64.876  -4.364  15.343  1.00  0.00           H  
ATOM    183  HA  LYS A  38     -67.081  -3.060  16.625  1.00  0.00           H  
ATOM    184  HB1 LYS A  38     -68.060  -4.658  14.453  1.00  0.00           H  
ATOM    185  HB2 LYS A  38     -66.421  -4.561  14.087  1.00  0.00           H  
ATOM    186  HG1 LYS A  38     -67.740  -2.757  13.073  1.00  0.00           H  
ATOM    187  HG2 LYS A  38     -68.362  -2.328  14.632  1.00  0.00           H  
ATOM    188  HD1 LYS A  38     -66.200  -1.343  15.318  1.00  0.00           H  
ATOM    189  HD2 LYS A  38     -65.361  -2.024  13.870  1.00  0.00           H  
ATOM    190  HE1 LYS A  38     -67.734   0.077  13.917  1.00  0.00           H  
ATOM    191  HE2 LYS A  38     -66.820  -0.429  12.481  1.00  0.00           H  
ATOM    192  HZ1 LYS A  38     -64.827   0.530  13.387  1.00  0.00           H  
ATOM    193  HZ2 LYS A  38     -66.104   1.665  13.357  1.00  0.00           H  
ATOM    194  HZ3 LYS A  38     -65.613   1.019  14.791  1.00  0.00           H  
ATOM    195  N   ILE A  39     -66.553  -5.986  17.535  1.00  0.00           N  
ATOM    196  CA  ILE A  39     -67.075  -6.863  18.528  1.00  0.00           C  
ATOM    197  C   ILE A  39     -66.588  -6.530  19.902  1.00  0.00           C  
ATOM    198  O   ILE A  39     -67.327  -6.668  20.870  1.00  0.00           O  
ATOM    199  CB  ILE A  39     -66.962  -8.309  18.153  1.00  0.00           C  
ATOM    200  CG1 ILE A  39     -68.282  -9.026  18.442  1.00  0.00           C  
ATOM    201  CG2 ILE A  39     -65.784  -9.102  18.749  1.00  0.00           C  
ATOM    202  CD  ILE A  39     -68.719  -9.034  19.909  1.00  0.00           C  
ATOM    203  HN  ILE A  39     -65.548  -5.955  17.509  1.00  0.00           H  
ATOM    204  HA  ILE A  39     -68.136  -6.693  18.619  1.00  0.00           H  
ATOM    205  HB  ILE A  39     -66.795  -8.404  17.052  1.00  0.00           H  
ATOM    206 1HG1 ILE A  39     -68.091 -10.055  18.087  1.00  0.00           H  
ATOM    207 2HG1 ILE A  39     -69.061  -8.587  17.768  1.00  0.00           H  
ATOM    208 1HG2 ILE A  39     -65.983  -9.206  19.836  1.00  0.00           H  
ATOM    209 2HG2 ILE A  39     -64.792  -8.617  18.586  1.00  0.00           H  
ATOM    210 3HG2 ILE A  39     -65.718 -10.088  18.237  1.00  0.00           H  
ATOM    211  HD1 ILE A  39     -67.872  -9.182  20.614  1.00  0.00           H  
ATOM    212  HD2 ILE A  39     -69.208  -8.062  20.143  1.00  0.00           H  
ATOM    213  HD3 ILE A  39     -69.440  -9.860  20.076  1.00  0.00           H  
ATOM    214  N   PHE A  40     -65.330  -6.071  20.066  1.00  0.00           N  
ATOM    215  CA  PHE A  40     -64.787  -5.560  21.282  1.00  0.00           C  
ATOM    216  C   PHE A  40     -65.491  -4.340  21.765  1.00  0.00           C  
ATOM    217  O   PHE A  40     -65.849  -4.213  22.930  1.00  0.00           O  
ATOM    218  CB  PHE A  40     -63.261  -5.376  21.284  1.00  0.00           C  
ATOM    219  CG  PHE A  40     -62.723  -5.774  22.615  1.00  0.00           C  
ATOM    220  CD1 PHE A  40     -62.717  -4.931  23.698  1.00  0.00           C  
ATOM    221  CD2 PHE A  40     -62.365  -7.089  22.819  1.00  0.00           C  
ATOM    222  CE1 PHE A  40     -62.307  -5.358  24.947  1.00  0.00           C  
ATOM    223  CE2 PHE A  40     -62.035  -7.583  24.054  1.00  0.00           C  
ATOM    224  CZ  PHE A  40     -61.977  -6.681  25.091  1.00  0.00           C  
ATOM    225  HN  PHE A  40     -64.692  -6.137  19.305  1.00  0.00           H  
ATOM    226  HA  PHE A  40     -65.051  -6.313  22.012  1.00  0.00           H  
ATOM    227  HB1 PHE A  40     -62.728  -5.969  20.505  1.00  0.00           H  
ATOM    228  HB2 PHE A  40     -63.022  -4.318  21.017  1.00  0.00           H  
ATOM    229  HD1 PHE A  40     -63.007  -3.899  23.573  1.00  0.00           H  
ATOM    230  HD2 PHE A  40     -62.415  -7.773  21.988  1.00  0.00           H  
ATOM    231  HE1 PHE A  40     -62.369  -4.774  25.852  1.00  0.00           H  
ATOM    232  HE2 PHE A  40     -61.760  -8.629  24.118  1.00  0.00           H  
ATOM    233  HZ  PHE A  40     -61.666  -7.139  26.018  1.00  0.00           H  
ATOM    234  N   LEU A  41     -65.845  -3.368  20.895  1.00  0.00           N  
ATOM    235  CA  LEU A  41     -66.603  -2.247  21.342  1.00  0.00           C  
ATOM    236  C   LEU A  41     -67.991  -2.546  21.792  1.00  0.00           C  
ATOM    237  O   LEU A  41     -68.314  -2.023  22.855  1.00  0.00           O  
ATOM    238  CB  LEU A  41     -66.464  -0.911  20.585  1.00  0.00           C  
ATOM    239  CG  LEU A  41     -65.317  -0.048  21.129  1.00  0.00           C  
ATOM    240  CD1 LEU A  41     -65.107   1.207  20.265  1.00  0.00           C  
ATOM    241  CD2 LEU A  41     -63.989  -0.810  21.315  1.00  0.00           C  
ATOM    242  HN  LEU A  41     -65.581  -3.343  19.933  1.00  0.00           H  
ATOM    243  HA  LEU A  41     -66.247  -1.942  22.314  1.00  0.00           H  
ATOM    244  HB1 LEU A  41     -66.385  -1.079  19.489  1.00  0.00           H  
ATOM    245  HB2 LEU A  41     -67.413  -0.327  20.633  1.00  0.00           H  
ATOM    246  HG  LEU A  41     -65.561   0.248  22.175  1.00  0.00           H  
ATOM    247 1HD1 LEU A  41     -64.448   0.949  19.410  1.00  0.00           H  
ATOM    248 2HD1 LEU A  41     -66.010   1.642  19.792  1.00  0.00           H  
ATOM    249 3HD1 LEU A  41     -64.626   1.988  20.889  1.00  0.00           H  
ATOM    250 1HD2 LEU A  41     -63.120  -0.137  21.437  1.00  0.00           H  
ATOM    251 2HD2 LEU A  41     -63.902  -1.427  20.398  1.00  0.00           H  
ATOM    252 3HD2 LEU A  41     -64.029  -1.559  22.144  1.00  0.00           H  
ATOM    253  N   PRO A  42     -68.819  -3.389  21.257  1.00  0.00           N  
ATOM    254  CA  PRO A  42     -70.049  -3.711  21.924  1.00  0.00           C  
ATOM    255  C   PRO A  42     -69.916  -4.596  23.113  1.00  0.00           C  
ATOM    256  O   PRO A  42     -70.730  -4.389  24.016  1.00  0.00           O  
ATOM    257  CB  PRO A  42     -70.941  -4.461  20.945  1.00  0.00           C  
ATOM    258  CG  PRO A  42     -70.454  -3.880  19.599  1.00  0.00           C  
ATOM    259  CD  PRO A  42     -68.947  -3.690  19.832  1.00  0.00           C  
ATOM    260  HA  PRO A  42     -70.541  -2.790  22.235  1.00  0.00           H  
ATOM    261  HB1 PRO A  42     -70.757  -5.548  21.026  1.00  0.00           H  
ATOM    262  HB2 PRO A  42     -72.018  -4.259  21.097  1.00  0.00           H  
ATOM    263  HG1 PRO A  42     -70.645  -4.641  18.804  1.00  0.00           H  
ATOM    264  HG2 PRO A  42     -70.898  -2.888  19.383  1.00  0.00           H  
ATOM    265  HD1 PRO A  42     -68.369  -4.614  19.631  1.00  0.00           H  
ATOM    266  HD2 PRO A  42     -68.513  -2.880  19.205  1.00  0.00           H  
ATOM    267  N   THR A  43     -68.947  -5.529  23.149  1.00  0.00           N  
ATOM    268  CA  THR A  43     -68.718  -6.262  24.348  1.00  0.00           C  
ATOM    269  C   THR A  43     -68.330  -5.421  25.519  1.00  0.00           C  
ATOM    270  O   THR A  43     -68.927  -5.492  26.591  1.00  0.00           O  
ATOM    271  CB  THR A  43     -67.830  -7.470  24.215  1.00  0.00           C  
ATOM    272  CG2 THR A  43     -68.521  -8.559  23.380  1.00  0.00           C  
ATOM    273  OG1 THR A  43     -66.612  -7.123  23.579  1.00  0.00           O  
ATOM    274  HN  THR A  43     -68.354  -5.689  22.362  1.00  0.00           H  
ATOM    275  HA  THR A  43     -69.679  -6.675  24.607  1.00  0.00           H  
ATOM    276  HB  THR A  43     -67.524  -7.943  25.172  1.00  0.00           H  
ATOM    277  HG1 THR A  43     -66.866  -7.068  22.653  1.00  0.00           H  
ATOM    278 1HG2 THR A  43     -67.833  -9.410  23.154  1.00  0.00           H  
ATOM    279 2HG2 THR A  43     -68.864  -8.199  22.396  1.00  0.00           H  
ATOM    280 3HG2 THR A  43     -69.448  -8.888  23.885  1.00  0.00           H  
ATOM    281  N   ILE A  44     -67.390  -4.494  25.307  1.00  0.00           N  
ATOM    282  CA  ILE A  44     -66.919  -3.534  26.255  1.00  0.00           C  
ATOM    283  C   ILE A  44     -67.924  -2.493  26.608  1.00  0.00           C  
ATOM    284  O   ILE A  44     -68.090  -2.206  27.793  1.00  0.00           O  
ATOM    285  CB  ILE A  44     -65.539  -3.048  25.899  1.00  0.00           C  
ATOM    286  CG1 ILE A  44     -64.615  -2.905  27.115  1.00  0.00           C  
ATOM    287  CG2 ILE A  44     -65.537  -1.886  24.889  1.00  0.00           C  
ATOM    288  CD  ILE A  44     -65.000  -2.956  28.598  1.00  0.00           C  
ATOM    289  HN  ILE A  44     -66.887  -4.447  24.435  1.00  0.00           H  
ATOM    290  HA  ILE A  44     -66.745  -4.147  27.122  1.00  0.00           H  
ATOM    291  HB  ILE A  44     -65.040  -3.821  25.268  1.00  0.00           H  
ATOM    292 1HG1 ILE A  44     -65.120  -1.909  27.080  1.00  0.00           H  
ATOM    293 2HG1 ILE A  44     -64.822  -3.999  27.179  1.00  0.00           H  
ATOM    294 1HG2 ILE A  44     -64.608  -1.900  24.290  1.00  0.00           H  
ATOM    295 2HG2 ILE A  44     -66.422  -1.999  24.226  1.00  0.00           H  
ATOM    296 3HG2 ILE A  44     -65.742  -0.932  25.430  1.00  0.00           H  
ATOM    297  HD1 ILE A  44     -66.105  -2.859  28.654  1.00  0.00           H  
ATOM    298  HD2 ILE A  44     -64.508  -2.120  29.136  1.00  0.00           H  
ATOM    299  HD3 ILE A  44     -64.747  -3.903  29.120  1.00  0.00           H  
ATOM    300  N   TYR A  45     -68.719  -1.952  25.660  1.00  0.00           N  
ATOM    301  CA  TYR A  45     -69.662  -0.898  25.903  1.00  0.00           C  
ATOM    302  C   TYR A  45     -70.939  -1.451  26.454  1.00  0.00           C  
ATOM    303  O   TYR A  45     -71.759  -0.689  26.946  1.00  0.00           O  
ATOM    304  CB  TYR A  45     -69.925  -0.012  24.675  1.00  0.00           C  
ATOM    305  CG  TYR A  45     -68.873   1.009  24.449  1.00  0.00           C  
ATOM    306  CD1 TYR A  45     -68.265   1.064  23.216  1.00  0.00           C  
ATOM    307  CD2 TYR A  45     -68.580   2.004  25.351  1.00  0.00           C  
ATOM    308  CE1 TYR A  45     -67.481   2.131  22.845  1.00  0.00           C  
ATOM    309  CE2 TYR A  45     -67.786   3.073  25.010  1.00  0.00           C  
ATOM    310  CZ  TYR A  45     -67.207   3.116  23.766  1.00  0.00           C  
ATOM    311  OH  TYR A  45     -66.435   4.214  23.348  1.00  0.00           O  
ATOM    312  HN  TYR A  45     -68.633  -2.193  24.700  1.00  0.00           H  
ATOM    313  HA  TYR A  45     -69.284  -0.262  26.687  1.00  0.00           H  
ATOM    314  HB1 TYR A  45     -69.957  -0.708  23.813  1.00  0.00           H  
ATOM    315  HB2 TYR A  45     -70.869   0.564  24.713  1.00  0.00           H  
ATOM    316  HD1 TYR A  45     -68.558   0.332  22.474  1.00  0.00           H  
ATOM    317  HD2 TYR A  45     -69.025   1.919  26.330  1.00  0.00           H  
ATOM    318  HE1 TYR A  45     -67.021   2.233  21.867  1.00  0.00           H  
ATOM    319  HE2 TYR A  45     -67.609   3.818  25.774  1.00  0.00           H  
ATOM    320  HH  TYR A  45     -66.601   4.952  23.933  1.00  0.00           H  
ATOM    321  N   SER A  46     -71.185  -2.775  26.421  1.00  0.00           N  
ATOM    322  CA  SER A  46     -72.285  -3.461  27.012  1.00  0.00           C  
ATOM    323  C   SER A  46     -71.873  -4.067  28.309  1.00  0.00           C  
ATOM    324  O   SER A  46     -72.616  -4.098  29.295  1.00  0.00           O  
ATOM    325  CB  SER A  46     -72.936  -4.565  26.175  1.00  0.00           C  
ATOM    326  OG  SER A  46     -74.156  -5.050  26.731  1.00  0.00           O  
ATOM    327  HN  SER A  46     -70.513  -3.354  25.974  1.00  0.00           H  
ATOM    328  HA  SER A  46     -73.059  -2.735  27.220  1.00  0.00           H  
ATOM    329  HB1 SER A  46     -73.119  -4.143  25.164  1.00  0.00           H  
ATOM    330  HB2 SER A  46     -72.196  -5.386  26.001  1.00  0.00           H  
ATOM    331  HG1 SER A  46     -73.988  -5.381  27.609  1.00  0.00           H  
ATOM    332  N   ILE A  47     -70.621  -4.510  28.478  1.00  0.00           N  
ATOM    333  CA  ILE A  47     -70.218  -5.093  29.717  1.00  0.00           C  
ATOM    334  C   ILE A  47     -70.148  -4.127  30.848  1.00  0.00           C  
ATOM    335  O   ILE A  47     -70.481  -4.426  31.992  1.00  0.00           O  
ATOM    336  CB  ILE A  47     -68.957  -5.888  29.651  1.00  0.00           C  
ATOM    337  CG1 ILE A  47     -68.826  -6.985  30.724  1.00  0.00           C  
ATOM    338  CG2 ILE A  47     -67.611  -5.148  29.654  1.00  0.00           C  
ATOM    339  CD  ILE A  47     -68.834  -8.366  30.074  1.00  0.00           C  
ATOM    340  HN  ILE A  47     -70.017  -4.544  27.679  1.00  0.00           H  
ATOM    341  HA  ILE A  47     -70.975  -5.840  29.930  1.00  0.00           H  
ATOM    342  HB  ILE A  47     -69.039  -6.468  28.707  1.00  0.00           H  
ATOM    343 1HG1 ILE A  47     -69.583  -6.976  31.532  1.00  0.00           H  
ATOM    344 2HG1 ILE A  47     -67.836  -6.878  31.206  1.00  0.00           H  
ATOM    345 1HG2 ILE A  47     -67.762  -4.207  29.071  1.00  0.00           H  
ATOM    346 2HG2 ILE A  47     -67.372  -4.880  30.704  1.00  0.00           H  
ATOM    347 3HG2 ILE A  47     -66.812  -5.769  29.202  1.00  0.00           H  
ATOM    348  HD1 ILE A  47     -68.035  -8.425  29.302  1.00  0.00           H  
ATOM    349  HD2 ILE A  47     -69.832  -8.660  29.689  1.00  0.00           H  
ATOM    350  HD3 ILE A  47     -68.578  -9.112  30.861  1.00  0.00           H  
ATOM    351  N   ILE A  48     -69.683  -2.909  30.521  1.00  0.00           N  
ATOM    352  CA  ILE A  48     -69.589  -1.757  31.365  1.00  0.00           C  
ATOM    353  C   ILE A  48     -70.931  -1.373  31.894  1.00  0.00           C  
ATOM    354  O   ILE A  48     -71.081  -0.899  33.022  1.00  0.00           O  
ATOM    355  CB  ILE A  48     -68.757  -0.662  30.755  1.00  0.00           C  
ATOM    356  CG1 ILE A  48     -68.270   0.329  31.826  1.00  0.00           C  
ATOM    357  CG2 ILE A  48     -69.540   0.009  29.606  1.00  0.00           C  
ATOM    358  CD  ILE A  48     -68.582   1.793  31.522  1.00  0.00           C  
ATOM    359  HN  ILE A  48     -69.311  -2.784  29.595  1.00  0.00           H  
ATOM    360  HA  ILE A  48     -69.129  -2.082  32.281  1.00  0.00           H  
ATOM    361  HB  ILE A  48     -67.882  -1.183  30.311  1.00  0.00           H  
ATOM    362 1HG1 ILE A  48     -67.174   0.125  31.833  1.00  0.00           H  
ATOM    363 2HG1 ILE A  48     -68.653   0.051  32.831  1.00  0.00           H  
ATOM    364 1HG2 ILE A  48     -69.842  -0.725  28.824  1.00  0.00           H  
ATOM    365 2HG2 ILE A  48     -68.876   0.736  29.102  1.00  0.00           H  
ATOM    366 3HG2 ILE A  48     -70.405   0.583  29.985  1.00  0.00           H  
ATOM    367  HD1 ILE A  48     -69.664   2.012  31.555  1.00  0.00           H  
ATOM    368  HD2 ILE A  48     -68.140   2.457  32.298  1.00  0.00           H  
ATOM    369  HD3 ILE A  48     -68.155   2.046  30.524  1.00  0.00           H  
ATOM    370  N   PHE A  49     -71.956  -1.657  31.079  1.00  0.00           N  
ATOM    371  CA  PHE A  49     -73.331  -1.461  31.434  1.00  0.00           C  
ATOM    372  C   PHE A  49     -73.823  -2.363  32.516  1.00  0.00           C  
ATOM    373  O   PHE A  49     -74.358  -1.874  33.507  1.00  0.00           O  
ATOM    374  CB  PHE A  49     -74.277  -1.506  30.234  1.00  0.00           C  
ATOM    375  CG  PHE A  49     -75.677  -1.021  30.410  1.00  0.00           C  
ATOM    376  CD1 PHE A  49     -76.779  -1.589  29.836  1.00  0.00           C  
ATOM    377  CD2 PHE A  49     -75.826   0.116  31.174  1.00  0.00           C  
ATOM    378  CE1 PHE A  49     -78.043  -1.065  29.993  1.00  0.00           C  
ATOM    379  CE2 PHE A  49     -77.056   0.716  31.256  1.00  0.00           C  
ATOM    380  CZ  PHE A  49     -78.136   0.152  30.622  1.00  0.00           C  
ATOM    381  HN  PHE A  49     -71.805  -2.151  30.230  1.00  0.00           H  
ATOM    382  HA  PHE A  49     -73.281  -0.487  31.914  1.00  0.00           H  
ATOM    383  HB1 PHE A  49     -74.423  -2.540  29.851  1.00  0.00           H  
ATOM    384  HB2 PHE A  49     -73.887  -0.907  29.382  1.00  0.00           H  
ATOM    385  HD1 PHE A  49     -76.613  -2.504  29.278  1.00  0.00           H  
ATOM    386  HD2 PHE A  49     -75.005   0.631  31.656  1.00  0.00           H  
ATOM    387  HE1 PHE A  49     -78.933  -1.553  29.624  1.00  0.00           H  
ATOM    388  HE2 PHE A  49     -77.146   1.655  31.796  1.00  0.00           H  
ATOM    389  HZ  PHE A  49     -79.102   0.620  30.793  1.00  0.00           H  
ATOM    390  N   LEU A  50     -73.629  -3.685  32.420  1.00  0.00           N  
ATOM    391  CA  LEU A  50     -74.260  -4.562  33.364  1.00  0.00           C  
ATOM    392  C   LEU A  50     -73.357  -5.032  34.447  1.00  0.00           C  
ATOM    393  O   LEU A  50     -73.761  -5.844  35.284  1.00  0.00           O  
ATOM    394  CB  LEU A  50     -75.062  -5.679  32.688  1.00  0.00           C  
ATOM    395  CG  LEU A  50     -76.583  -5.487  32.834  1.00  0.00           C  
ATOM    396  CD1 LEU A  50     -77.151  -5.518  34.269  1.00  0.00           C  
ATOM    397  CD2 LEU A  50     -76.966  -4.141  32.201  1.00  0.00           C  
ATOM    398  HN  LEU A  50     -73.257  -4.060  31.578  1.00  0.00           H  
ATOM    399  HA  LEU A  50     -75.056  -4.078  33.906  1.00  0.00           H  
ATOM    400  HB1 LEU A  50     -74.886  -6.715  33.074  1.00  0.00           H  
ATOM    401  HB2 LEU A  50     -74.820  -5.721  31.611  1.00  0.00           H  
ATOM    402  HG  LEU A  50     -77.158  -6.285  32.310  1.00  0.00           H  
ATOM    403 1HD1 LEU A  50     -76.906  -6.449  34.822  1.00  0.00           H  
ATOM    404 2HD1 LEU A  50     -78.250  -5.451  34.172  1.00  0.00           H  
ATOM    405 3HD1 LEU A  50     -76.874  -4.591  34.805  1.00  0.00           H  
ATOM    406 1HD2 LEU A  50     -78.062  -4.079  32.053  1.00  0.00           H  
ATOM    407 2HD2 LEU A  50     -76.673  -3.279  32.832  1.00  0.00           H  
ATOM    408 3HD2 LEU A  50     -76.452  -4.036  31.212  1.00  0.00           H  
ATOM    409  N   THR A  51     -72.070  -4.629  34.506  1.00  0.00           N  
ATOM    410  CA  THR A  51     -71.253  -4.639  35.672  1.00  0.00           C  
ATOM    411  C   THR A  51     -71.224  -3.306  36.349  1.00  0.00           C  
ATOM    412  O   THR A  51     -70.891  -3.258  37.533  1.00  0.00           O  
ATOM    413  CB  THR A  51     -69.851  -5.043  35.322  1.00  0.00           C  
ATOM    414  CG2 THR A  51     -69.844  -6.552  35.004  1.00  0.00           C  
ATOM    415  OG1 THR A  51     -69.390  -4.295  34.219  1.00  0.00           O  
ATOM    416  HN  THR A  51     -71.656  -4.188  33.712  1.00  0.00           H  
ATOM    417  HA  THR A  51     -71.592  -5.370  36.394  1.00  0.00           H  
ATOM    418  HB  THR A  51     -69.183  -4.822  36.185  1.00  0.00           H  
ATOM    419  HG1 THR A  51     -69.875  -4.539  33.424  1.00  0.00           H  
ATOM    420 1HG2 THR A  51     -68.806  -6.780  34.689  1.00  0.00           H  
ATOM    421 2HG2 THR A  51     -70.561  -6.664  34.159  1.00  0.00           H  
ATOM    422 3HG2 THR A  51     -70.132  -7.183  35.873  1.00  0.00           H  
ATOM    423  N   GLY A  52     -71.629  -2.228  35.657  1.00  0.00           N  
ATOM    424  CA  GLY A  52     -71.567  -0.915  36.212  1.00  0.00           C  
ATOM    425  C   GLY A  52     -72.885  -0.487  36.744  1.00  0.00           C  
ATOM    426  O   GLY A  52     -72.988  -0.093  37.906  1.00  0.00           O  
ATOM    427  HN  GLY A  52     -71.755  -2.309  34.670  1.00  0.00           H  
ATOM    428  HA1 GLY A  52     -70.924  -0.858  37.074  1.00  0.00           H  
ATOM    429  HA2 GLY A  52     -71.319  -0.291  35.363  1.00  0.00           H  
ATOM    430  N   ILE A  53     -74.003  -0.588  36.003  1.00  0.00           N  
ATOM    431  CA  ILE A  53     -75.220   0.012  36.446  1.00  0.00           C  
ATOM    432  C   ILE A  53     -75.762  -0.660  37.665  1.00  0.00           C  
ATOM    433  O   ILE A  53     -76.225   0.043  38.561  1.00  0.00           O  
ATOM    434  CB  ILE A  53     -76.219   0.155  35.351  1.00  0.00           C  
ATOM    435  CG1 ILE A  53     -77.192   1.298  35.700  1.00  0.00           C  
ATOM    436  CG2 ILE A  53     -76.915  -1.167  34.970  1.00  0.00           C  
ATOM    437  CD  ILE A  53     -77.946   1.834  34.481  1.00  0.00           C  
ATOM    438  HN  ILE A  53     -74.039  -0.951  35.075  1.00  0.00           H  
ATOM    439  HA  ILE A  53     -74.986   1.025  36.757  1.00  0.00           H  
ATOM    440  HB  ILE A  53     -75.668   0.468  34.437  1.00  0.00           H  
ATOM    441 1HG1 ILE A  53     -77.921   0.950  36.473  1.00  0.00           H  
ATOM    442 2HG1 ILE A  53     -76.646   2.167  36.120  1.00  0.00           H  
ATOM    443 1HG2 ILE A  53     -77.390  -0.954  33.997  1.00  0.00           H  
ATOM    444 2HG2 ILE A  53     -76.255  -2.064  34.901  1.00  0.00           H  
ATOM    445 3HG2 ILE A  53     -77.744  -1.433  35.659  1.00  0.00           H  
ATOM    446  HD1 ILE A  53     -77.298   2.194  33.660  1.00  0.00           H  
ATOM    447  HD2 ILE A  53     -78.479   0.961  34.042  1.00  0.00           H  
ATOM    448  HD3 ILE A  53     -78.691   2.614  34.733  1.00  0.00           H  
ATOM    449  N   VAL A  54     -75.571  -1.984  37.739  1.00  0.00           N  
ATOM    450  CA  VAL A  54     -75.813  -2.645  38.977  1.00  0.00           C  
ATOM    451  C   VAL A  54     -75.007  -2.256  40.172  1.00  0.00           C  
ATOM    452  O   VAL A  54     -75.550  -2.251  41.279  1.00  0.00           O  
ATOM    453  CB  VAL A  54     -75.906  -4.129  38.771  1.00  0.00           C  
ATOM    454  CG1 VAL A  54     -76.322  -4.818  40.078  1.00  0.00           C  
ATOM    455  CG2 VAL A  54     -74.558  -4.572  38.168  1.00  0.00           C  
ATOM    456  HN  VAL A  54     -75.216  -2.549  36.994  1.00  0.00           H  
ATOM    457  HA  VAL A  54     -76.817  -2.367  39.265  1.00  0.00           H  
ATOM    458  HB  VAL A  54     -76.726  -4.362  38.049  1.00  0.00           H  
ATOM    459 1HG1 VAL A  54     -75.608  -4.674  40.925  1.00  0.00           H  
ATOM    460 2HG1 VAL A  54     -76.464  -5.898  39.892  1.00  0.00           H  
ATOM    461 3HG1 VAL A  54     -77.283  -4.396  40.466  1.00  0.00           H  
ATOM    462 1HG2 VAL A  54     -73.732  -4.301  38.863  1.00  0.00           H  
ATOM    463 2HG2 VAL A  54     -74.330  -4.143  37.174  1.00  0.00           H  
ATOM    464 3HG2 VAL A  54     -74.602  -5.678  38.039  1.00  0.00           H  
ATOM    465  N   GLY A  55     -73.730  -1.895  39.988  1.00  0.00           N  
ATOM    466  CA  GLY A  55     -72.948  -1.399  41.080  1.00  0.00           C  
ATOM    467  C   GLY A  55     -73.191   0.022  41.455  1.00  0.00           C  
ATOM    468  O   GLY A  55     -73.366   0.327  42.641  1.00  0.00           O  
ATOM    469  HN  GLY A  55     -73.398  -1.852  39.046  1.00  0.00           H  
ATOM    470  HA1 GLY A  55     -73.237  -1.956  41.965  1.00  0.00           H  
ATOM    471  HA2 GLY A  55     -71.902  -1.377  40.834  1.00  0.00           H  
ATOM    472  N   ASN A  56     -73.173   0.927  40.467  1.00  0.00           N  
ATOM    473  CA  ASN A  56     -73.421   2.318  40.628  1.00  0.00           C  
ATOM    474  C   ASN A  56     -74.770   2.645  41.153  1.00  0.00           C  
ATOM    475  O   ASN A  56     -74.920   3.453  42.064  1.00  0.00           O  
ATOM    476  CB  ASN A  56     -73.263   3.122  39.321  1.00  0.00           C  
ATOM    477  CG  ASN A  56     -71.817   3.044  38.834  1.00  0.00           C  
ATOM    478  ND2 ASN A  56     -70.855   3.751  39.489  1.00  0.00           N  
ATOM    479  OD1 ASN A  56     -71.568   2.362  37.841  1.00  0.00           O  
ATOM    480  HN  ASN A  56     -73.123   0.592  39.520  1.00  0.00           H  
ATOM    481  HA  ASN A  56     -72.688   2.700  41.332  1.00  0.00           H  
ATOM    482  HB1 ASN A  56     -73.862   2.665  38.511  1.00  0.00           H  
ATOM    483  HB2 ASN A  56     -73.503   4.198  39.500  1.00  0.00           H  
ATOM    484 1HD2 ASN A  56     -71.129   4.458  40.143  1.00  0.00           H  
ATOM    485 2HD2 ASN A  56     -69.916   3.699  39.157  1.00  0.00           H  
ATOM    486  N   GLY A  57     -75.793   1.946  40.609  1.00  0.00           N  
ATOM    487  CA  GLY A  57     -77.140   2.048  41.078  1.00  0.00           C  
ATOM    488  C   GLY A  57     -77.259   1.668  42.515  1.00  0.00           C  
ATOM    489  O   GLY A  57     -77.994   2.224  43.322  1.00  0.00           O  
ATOM    490  HN  GLY A  57     -75.583   1.340  39.842  1.00  0.00           H  
ATOM    491  HA1 GLY A  57     -77.706   1.384  40.443  1.00  0.00           H  
ATOM    492  HA2 GLY A  57     -77.378   3.104  41.095  1.00  0.00           H  
ATOM    493  N   LEU A  58     -76.482   0.655  42.928  1.00  0.00           N  
ATOM    494  CA  LEU A  58     -76.514   0.232  44.291  1.00  0.00           C  
ATOM    495  C   LEU A  58     -75.833   1.060  45.328  1.00  0.00           C  
ATOM    496  O   LEU A  58     -76.302   1.118  46.459  1.00  0.00           O  
ATOM    497  CB  LEU A  58     -75.908  -1.187  44.276  1.00  0.00           C  
ATOM    498  CG  LEU A  58     -76.139  -2.020  45.541  1.00  0.00           C  
ATOM    499  CD1 LEU A  58     -75.897  -3.520  45.321  1.00  0.00           C  
ATOM    500  CD2 LEU A  58     -77.608  -1.938  45.989  1.00  0.00           C  
ATOM    501  HN  LEU A  58     -75.838   0.198  42.309  1.00  0.00           H  
ATOM    502  HA  LEU A  58     -77.559   0.231  44.550  1.00  0.00           H  
ATOM    503  HB1 LEU A  58     -74.856  -1.197  43.916  1.00  0.00           H  
ATOM    504  HB2 LEU A  58     -76.510  -1.737  43.519  1.00  0.00           H  
ATOM    505  HG  LEU A  58     -75.500  -1.656  46.374  1.00  0.00           H  
ATOM    506 1HD1 LEU A  58     -76.113  -4.144  46.221  1.00  0.00           H  
ATOM    507 2HD1 LEU A  58     -74.837  -3.675  45.042  1.00  0.00           H  
ATOM    508 3HD1 LEU A  58     -76.548  -3.957  44.523  1.00  0.00           H  
ATOM    509 1HD2 LEU A  58     -78.303  -2.377  45.241  1.00  0.00           H  
ATOM    510 2HD2 LEU A  58     -77.952  -0.899  46.176  1.00  0.00           H  
ATOM    511 3HD2 LEU A  58     -77.822  -2.519  46.911  1.00  0.00           H  
ATOM    512  N   VAL A  59     -74.775   1.826  45.024  1.00  0.00           N  
ATOM    513  CA  VAL A  59     -74.253   2.743  45.989  1.00  0.00           C  
ATOM    514  C   VAL A  59     -75.127   3.914  46.249  1.00  0.00           C  
ATOM    515  O   VAL A  59     -75.385   4.363  47.366  1.00  0.00           O  
ATOM    516  CB  VAL A  59     -72.796   3.026  45.717  1.00  0.00           C  
ATOM    517  CG1 VAL A  59     -72.186   4.119  46.603  1.00  0.00           C  
ATOM    518  CG2 VAL A  59     -72.585   3.394  44.248  1.00  0.00           C  
ATOM    519  HN  VAL A  59     -74.314   1.746  44.143  1.00  0.00           H  
ATOM    520  HA  VAL A  59     -74.197   2.268  46.947  1.00  0.00           H  
ATOM    521  HB  VAL A  59     -72.288   2.062  45.935  1.00  0.00           H  
ATOM    522 1HG1 VAL A  59     -71.099   4.048  46.380  1.00  0.00           H  
ATOM    523 2HG1 VAL A  59     -72.450   3.965  47.677  1.00  0.00           H  
ATOM    524 3HG1 VAL A  59     -72.582   5.106  46.296  1.00  0.00           H  
ATOM    525 1HG2 VAL A  59     -71.496   3.606  44.205  1.00  0.00           H  
ATOM    526 2HG2 VAL A  59     -73.100   4.328  43.958  1.00  0.00           H  
ATOM    527 3HG2 VAL A  59     -72.761   2.546  43.547  1.00  0.00           H  
ATOM    528  N   ILE A  60     -75.799   4.428  45.208  1.00  0.00           N  
ATOM    529  CA  ILE A  60     -76.828   5.423  45.157  1.00  0.00           C  
ATOM    530  C   ILE A  60     -78.039   5.003  45.928  1.00  0.00           C  
ATOM    531  O   ILE A  60     -78.468   5.803  46.760  1.00  0.00           O  
ATOM    532  CB  ILE A  60     -77.130   5.812  43.743  1.00  0.00           C  
ATOM    533  CG1 ILE A  60     -75.861   6.462  43.169  1.00  0.00           C  
ATOM    534  CG2 ILE A  60     -78.361   6.725  43.587  1.00  0.00           C  
ATOM    535  CD  ILE A  60     -75.936   6.565  41.643  1.00  0.00           C  
ATOM    536  HN  ILE A  60     -75.601   4.081  44.290  1.00  0.00           H  
ATOM    537  HA  ILE A  60     -76.487   6.278  45.717  1.00  0.00           H  
ATOM    538  HB  ILE A  60     -77.247   4.871  43.165  1.00  0.00           H  
ATOM    539 1HG1 ILE A  60     -75.706   7.502  43.523  1.00  0.00           H  
ATOM    540 2HG1 ILE A  60     -74.923   5.955  43.487  1.00  0.00           H  
ATOM    541 1HG2 ILE A  60     -78.213   7.644  44.193  1.00  0.00           H  
ATOM    542 2HG2 ILE A  60     -78.621   6.952  42.523  1.00  0.00           H  
ATOM    543 3HG2 ILE A  60     -79.199   6.123  44.011  1.00  0.00           H  
ATOM    544  HD1 ILE A  60     -76.091   5.528  41.249  1.00  0.00           H  
ATOM    545  HD2 ILE A  60     -76.675   7.317  41.281  1.00  0.00           H  
ATOM    546  HD3 ILE A  60     -74.961   6.834  41.194  1.00  0.00           H  
ATOM    547  N   LEU A  61     -78.502   3.758  45.752  1.00  0.00           N  
ATOM    548  CA  LEU A  61     -79.668   3.362  46.474  1.00  0.00           C  
ATOM    549  C   LEU A  61     -79.423   2.809  47.836  1.00  0.00           C  
ATOM    550  O   LEU A  61     -80.286   2.832  48.706  1.00  0.00           O  
ATOM    551  CB  LEU A  61     -80.435   2.351  45.605  1.00  0.00           C  
ATOM    552  CG  LEU A  61     -81.565   2.925  44.722  1.00  0.00           C  
ATOM    553  CD1 LEU A  61     -82.030   1.779  43.801  1.00  0.00           C  
ATOM    554  CD2 LEU A  61     -81.150   4.138  43.874  1.00  0.00           C  
ATOM    555  HN  LEU A  61     -78.159   3.094  45.090  1.00  0.00           H  
ATOM    556  HA  LEU A  61     -80.325   4.197  46.659  1.00  0.00           H  
ATOM    557  HB1 LEU A  61     -80.905   1.619  46.298  1.00  0.00           H  
ATOM    558  HB2 LEU A  61     -79.738   1.801  44.929  1.00  0.00           H  
ATOM    559  HG  LEU A  61     -82.389   3.244  45.393  1.00  0.00           H  
ATOM    560 1HD1 LEU A  61     -82.397   0.894  44.362  1.00  0.00           H  
ATOM    561 2HD1 LEU A  61     -82.917   2.109  43.220  1.00  0.00           H  
ATOM    562 3HD1 LEU A  61     -81.259   1.383  43.116  1.00  0.00           H  
ATOM    563 1HD2 LEU A  61     -81.950   4.428  43.158  1.00  0.00           H  
ATOM    564 2HD2 LEU A  61     -80.280   3.836  43.254  1.00  0.00           H  
ATOM    565 3HD2 LEU A  61     -80.860   4.925  44.600  1.00  0.00           H  
ATOM    566  N   VAL A  62     -78.251   2.240  48.178  1.00  0.00           N  
ATOM    567  CA  VAL A  62     -77.984   1.981  49.561  1.00  0.00           C  
ATOM    568  C   VAL A  62     -77.779   3.205  50.389  1.00  0.00           C  
ATOM    569  O   VAL A  62     -78.280   3.261  51.510  1.00  0.00           O  
ATOM    570  CB  VAL A  62     -76.893   1.007  49.854  1.00  0.00           C  
ATOM    571  CG1 VAL A  62     -77.249  -0.353  49.208  1.00  0.00           C  
ATOM    572  CG2 VAL A  62     -75.471   1.447  49.474  1.00  0.00           C  
ATOM    573  HN  VAL A  62     -77.532   2.061  47.508  1.00  0.00           H  
ATOM    574  HA  VAL A  62     -78.863   1.474  49.952  1.00  0.00           H  
ATOM    575  HB  VAL A  62     -76.825   0.769  50.939  1.00  0.00           H  
ATOM    576 1HG1 VAL A  62     -78.271  -0.726  49.439  1.00  0.00           H  
ATOM    577 2HG1 VAL A  62     -77.251  -0.239  48.103  1.00  0.00           H  
ATOM    578 3HG1 VAL A  62     -76.447  -1.070  49.481  1.00  0.00           H  
ATOM    579 1HG2 VAL A  62     -74.796   0.570  49.366  1.00  0.00           H  
ATOM    580 2HG2 VAL A  62     -75.577   1.988  48.511  1.00  0.00           H  
ATOM    581 3HG2 VAL A  62     -75.130   2.141  50.283  1.00  0.00           H  
ATOM    582  N   MET A  63     -77.089   4.221  49.845  1.00  0.00           N  
ATOM    583  CA  MET A  63     -76.536   5.249  50.677  1.00  0.00           C  
ATOM    584  C   MET A  63     -76.924   6.621  50.256  1.00  0.00           C  
ATOM    585  O   MET A  63     -76.856   7.509  51.102  1.00  0.00           O  
ATOM    586  CB  MET A  63     -75.028   4.998  50.818  1.00  0.00           C  
ATOM    587  CG  MET A  63     -74.212   6.136  51.435  1.00  0.00           C  
ATOM    588  SD  MET A  63     -73.660   7.563  50.450  1.00  0.00           S  
ATOM    589  CE  MET A  63     -72.739   6.430  49.360  1.00  0.00           C  
ATOM    590  HN  MET A  63     -76.621   4.176  48.976  1.00  0.00           H  
ATOM    591  HA  MET A  63     -76.936   5.085  51.670  1.00  0.00           H  
ATOM    592  HB1 MET A  63     -74.947   4.157  51.539  1.00  0.00           H  
ATOM    593  HB2 MET A  63     -74.657   4.734  49.804  1.00  0.00           H  
ATOM    594  HG1 MET A  63     -73.296   5.697  51.888  1.00  0.00           H  
ATOM    595  HG2 MET A  63     -74.722   6.521  52.349  1.00  0.00           H  
ATOM    596  HE1 MET A  63     -72.202   5.700  49.995  1.00  0.00           H  
ATOM    597  HE2 MET A  63     -72.029   6.940  48.669  1.00  0.00           H  
ATOM    598  HE3 MET A  63     -73.405   5.820  48.719  1.00  0.00           H  
ATOM    599  N   GLY A  64     -77.438   6.836  49.032  1.00  0.00           N  
ATOM    600  CA  GLY A  64     -78.021   8.077  48.634  1.00  0.00           C  
ATOM    601  C   GLY A  64     -79.463   8.078  49.006  1.00  0.00           C  
ATOM    602  O   GLY A  64     -80.149   9.073  48.782  1.00  0.00           O  
ATOM    603  HN  GLY A  64     -77.466   6.096  48.358  1.00  0.00           H  
ATOM    604  HA1 GLY A  64     -77.569   8.905  49.182  1.00  0.00           H  
ATOM    605  HA2 GLY A  64     -77.937   8.095  47.562  1.00  0.00           H  
ATOM    606  N   TYR A  65     -79.996   6.977  49.563  1.00  0.00           N  
ATOM    607  CA  TYR A  65     -81.319   6.704  50.044  1.00  0.00           C  
ATOM    608  C   TYR A  65     -81.338   6.837  51.528  1.00  0.00           C  
ATOM    609  O   TYR A  65     -81.691   7.878  52.086  1.00  0.00           O  
ATOM    610  CB  TYR A  65     -81.800   5.348  49.489  1.00  0.00           C  
ATOM    611  CG  TYR A  65     -83.097   4.658  49.700  1.00  0.00           C  
ATOM    612  CD1 TYR A  65     -84.102   5.081  50.530  1.00  0.00           C  
ATOM    613  CD2 TYR A  65     -83.284   3.487  48.996  1.00  0.00           C  
ATOM    614  CE1 TYR A  65     -85.142   4.225  50.827  1.00  0.00           C  
ATOM    615  CE2 TYR A  65     -84.401   2.712  49.209  1.00  0.00           C  
ATOM    616  CZ  TYR A  65     -85.290   3.009  50.220  1.00  0.00           C  
ATOM    617  OH  TYR A  65     -86.240   2.024  50.567  1.00  0.00           O  
ATOM    618  HN  TYR A  65     -79.351   6.213  49.533  1.00  0.00           H  
ATOM    619  HA  TYR A  65     -81.994   7.414  49.599  1.00  0.00           H  
ATOM    620  HB1 TYR A  65     -81.035   4.659  49.896  1.00  0.00           H  
ATOM    621  HB2 TYR A  65     -81.689   5.480  48.385  1.00  0.00           H  
ATOM    622  HD1 TYR A  65     -83.892   5.903  51.199  1.00  0.00           H  
ATOM    623  HD2 TYR A  65     -82.547   3.120  48.303  1.00  0.00           H  
ATOM    624  HE1 TYR A  65     -85.779   4.583  51.630  1.00  0.00           H  
ATOM    625  HE2 TYR A  65     -84.477   1.775  48.672  1.00  0.00           H  
ATOM    626  HH  TYR A  65     -85.807   1.174  50.423  1.00  0.00           H  
ATOM    627  N   GLN A  66     -80.910   5.759  52.199  1.00  0.00           N  
ATOM    628  CA  GLN A  66     -81.030   5.557  53.609  1.00  0.00           C  
ATOM    629  C   GLN A  66     -79.911   5.818  54.552  1.00  0.00           C  
ATOM    630  O   GLN A  66     -80.080   5.838  55.768  1.00  0.00           O  
ATOM    631  CB  GLN A  66     -81.609   4.135  53.782  1.00  0.00           C  
ATOM    632  CG  GLN A  66     -81.717   3.681  55.245  1.00  0.00           C  
ATOM    633  CD  GLN A  66     -82.173   2.237  55.285  1.00  0.00           C  
ATOM    634  NE2 GLN A  66     -82.376   1.496  54.160  1.00  0.00           N  
ATOM    635  OE1 GLN A  66     -82.247   1.651  56.366  1.00  0.00           O  
ATOM    636  HN  GLN A  66     -80.549   4.969  51.709  1.00  0.00           H  
ATOM    637  HA  GLN A  66     -81.810   6.213  53.983  1.00  0.00           H  
ATOM    638  HB1 GLN A  66     -80.943   3.453  53.217  1.00  0.00           H  
ATOM    639  HB2 GLN A  66     -82.554   4.154  53.199  1.00  0.00           H  
ATOM    640  HG1 GLN A  66     -82.396   4.370  55.790  1.00  0.00           H  
ATOM    641  HG2 GLN A  66     -80.734   3.608  55.753  1.00  0.00           H  
ATOM    642 1HE2 GLN A  66     -82.246   0.507  54.219  1.00  0.00           H  
ATOM    643 2HE2 GLN A  66     -82.148   1.895  53.265  1.00  0.00           H  
ATOM    644  N   LYS A  67     -78.633   5.869  54.125  1.00  0.00           N  
ATOM    645  CA  LYS A  67     -77.563   5.922  55.074  1.00  0.00           C  
ATOM    646  C   LYS A  67     -77.444   7.140  55.922  1.00  0.00           C  
ATOM    647  O   LYS A  67     -77.234   8.227  55.387  1.00  0.00           O  
ATOM    648  CB  LYS A  67     -76.182   5.525  54.504  1.00  0.00           C  
ATOM    649  CG  LYS A  67     -75.552   4.222  54.987  1.00  0.00           C  
ATOM    650  CD  LYS A  67     -74.399   4.430  55.966  1.00  0.00           C  
ATOM    651  CE  LYS A  67     -73.069   4.870  55.346  1.00  0.00           C  
ATOM    652  NZ  LYS A  67     -72.040   4.347  56.274  1.00  0.00           N1+
ATOM    653  HN  LYS A  67     -78.384   5.655  53.186  1.00  0.00           H  
ATOM    654  HA  LYS A  67     -77.783   5.095  55.738  1.00  0.00           H  
ATOM    655  HB1 LYS A  67     -75.458   6.361  54.518  1.00  0.00           H  
ATOM    656  HB2 LYS A  67     -76.454   5.408  53.434  1.00  0.00           H  
ATOM    657  HG1 LYS A  67     -76.378   3.664  55.495  1.00  0.00           H  
ATOM    658  HG2 LYS A  67     -75.187   3.591  54.157  1.00  0.00           H  
ATOM    659  HD1 LYS A  67     -74.630   5.156  56.772  1.00  0.00           H  
ATOM    660  HD2 LYS A  67     -74.321   3.412  56.414  1.00  0.00           H  
ATOM    661  HE1 LYS A  67     -72.946   5.977  55.344  1.00  0.00           H  
ATOM    662  HE2 LYS A  67     -72.880   4.448  54.342  1.00  0.00           H  
ATOM    663  HZ1 LYS A  67     -72.189   3.377  56.636  1.00  0.00           H  
ATOM    664  HZ2 LYS A  67     -71.108   4.291  55.811  1.00  0.00           H  
ATOM    665  HZ3 LYS A  67     -71.950   4.835  57.180  1.00  0.00           H  
ATOM    666  N   LYS A  68     -77.624   7.004  57.247  1.00  0.00           N  
ATOM    667  CA  LYS A  68     -77.912   8.155  58.043  1.00  0.00           C  
ATOM    668  C   LYS A  68     -76.743   8.556  58.886  1.00  0.00           C  
ATOM    669  O   LYS A  68     -76.824   9.515  59.657  1.00  0.00           O  
ATOM    670  CB  LYS A  68     -79.220   7.955  58.811  1.00  0.00           C  
ATOM    671  CG  LYS A  68     -80.352   8.463  57.913  1.00  0.00           C  
ATOM    672  CD  LYS A  68     -81.695   8.125  58.561  1.00  0.00           C  
ATOM    673  CE  LYS A  68     -82.749   8.070  57.451  1.00  0.00           C  
ATOM    674  NZ  LYS A  68     -84.135   7.987  57.957  1.00  0.00           N1+
ATOM    675  HN  LYS A  68     -77.737   6.120  57.696  1.00  0.00           H  
ATOM    676  HA  LYS A  68     -78.055   9.055  57.467  1.00  0.00           H  
ATOM    677  HB1 LYS A  68     -79.194   8.486  59.791  1.00  0.00           H  
ATOM    678  HB2 LYS A  68     -79.390   6.870  58.975  1.00  0.00           H  
ATOM    679  HG1 LYS A  68     -80.168   9.555  57.900  1.00  0.00           H  
ATOM    680  HG2 LYS A  68     -80.286   7.997  56.907  1.00  0.00           H  
ATOM    681  HD1 LYS A  68     -81.750   7.200  59.176  1.00  0.00           H  
ATOM    682  HD2 LYS A  68     -81.945   8.974  59.225  1.00  0.00           H  
ATOM    683  HE1 LYS A  68     -82.592   7.263  56.711  1.00  0.00           H  
ATOM    684  HE2 LYS A  68     -82.650   8.993  56.835  1.00  0.00           H  
ATOM    685  HZ1 LYS A  68     -84.831   8.458  57.354  1.00  0.00           H  
ATOM    686  HZ2 LYS A  68     -84.055   8.321  58.943  1.00  0.00           H  
ATOM    687  HZ3 LYS A  68     -84.414   6.983  57.987  1.00  0.00           H  
ATOM    688  N   LEU A  69     -75.588   7.880  58.799  1.00  0.00           N  
ATOM    689  CA  LEU A  69     -74.352   8.501  59.145  1.00  0.00           C  
ATOM    690  C   LEU A  69     -73.426   8.252  58.007  1.00  0.00           C  
ATOM    691  O   LEU A  69     -73.015   7.143  57.674  1.00  0.00           O  
ATOM    692  CB  LEU A  69     -73.928   8.132  60.579  1.00  0.00           C  
ATOM    693  CG  LEU A  69     -73.597   9.258  61.570  1.00  0.00           C  
ATOM    694  CD1 LEU A  69     -73.089   8.703  62.910  1.00  0.00           C  
ATOM    695  CD2 LEU A  69     -72.662  10.272  60.893  1.00  0.00           C  
ATOM    696  HN  LEU A  69     -75.564   6.953  58.431  1.00  0.00           H  
ATOM    697  HA  LEU A  69     -74.526   9.567  59.112  1.00  0.00           H  
ATOM    698  HB1 LEU A  69     -74.768   7.581  61.057  1.00  0.00           H  
ATOM    699  HB2 LEU A  69     -73.102   7.399  60.621  1.00  0.00           H  
ATOM    700  HG  LEU A  69     -74.564   9.778  61.774  1.00  0.00           H  
ATOM    701 1HD1 LEU A  69     -72.164   8.106  62.750  1.00  0.00           H  
ATOM    702 2HD1 LEU A  69     -73.815   7.996  63.366  1.00  0.00           H  
ATOM    703 3HD1 LEU A  69     -72.870   9.478  63.675  1.00  0.00           H  
ATOM    704 1HD2 LEU A  69     -71.744   9.778  60.490  1.00  0.00           H  
ATOM    705 2HD2 LEU A  69     -73.174  10.808  60.073  1.00  0.00           H  
ATOM    706 3HD2 LEU A  69     -72.302  11.000  61.655  1.00  0.00           H  
ATOM    707  N   ARG A  70     -73.123   9.361  57.292  1.00  0.00           N  
ATOM    708  CA  ARG A  70     -72.302   9.374  56.124  1.00  0.00           C  
ATOM    709  C   ARG A  70     -70.847   9.505  56.414  1.00  0.00           C  
ATOM    710  O   ARG A  70     -70.319  10.569  56.757  1.00  0.00           O  
ATOM    711  CB  ARG A  70     -72.794  10.231  54.946  1.00  0.00           C  
ATOM    712  CG  ARG A  70     -74.113   9.601  54.520  1.00  0.00           C  
ATOM    713  CD  ARG A  70     -74.885  10.224  53.347  1.00  0.00           C  
ATOM    714  NE  ARG A  70     -76.245   9.638  53.385  1.00  0.00           N  
ATOM    715  CZ  ARG A  70     -77.372  10.022  52.709  1.00  0.00           C  
ATOM    716  NH1 ARG A  70     -77.439  10.852  51.636  1.00  0.00           N1+
ATOM    717  NH2 ARG A  70     -78.523   9.504  53.242  1.00  0.00           N  
ATOM    718  HN  ARG A  70     -73.459  10.226  57.658  1.00  0.00           H  
ATOM    719  HA  ARG A  70     -72.281   8.385  55.702  1.00  0.00           H  
ATOM    720  HB1 ARG A  70     -72.844  11.321  55.175  1.00  0.00           H  
ATOM    721  HB2 ARG A  70     -72.103  10.076  54.088  1.00  0.00           H  
ATOM    722  HG1 ARG A  70     -73.936   8.519  54.341  1.00  0.00           H  
ATOM    723  HG2 ARG A  70     -74.779   9.600  55.407  1.00  0.00           H  
ATOM    724  HD1 ARG A  70     -74.417   9.911  52.389  1.00  0.00           H  
ATOM    725  HD2 ARG A  70     -74.904  11.327  53.426  1.00  0.00           H  
ATOM    726  HE  ARG A  70     -76.420   8.979  54.121  1.00  0.00           H  
ATOM    727 1HH1 ARG A  70     -78.379  10.941  51.319  1.00  0.00           H  
ATOM    728 2HH1 ARG A  70     -76.584  11.237  51.276  1.00  0.00           H  
ATOM    729 1HH2 ARG A  70     -79.380   9.991  53.093  1.00  0.00           H  
ATOM    730 2HH2 ARG A  70     -78.454   8.885  54.019  1.00  0.00           H  
ATOM    731  N   SER A  71     -70.084   8.405  56.299  1.00  0.00           N  
ATOM    732  CA  SER A  71     -68.653   8.390  56.187  1.00  0.00           C  
ATOM    733  C   SER A  71     -68.186   9.084  54.960  1.00  0.00           C  
ATOM    734  O   SER A  71     -68.798   9.068  53.901  1.00  0.00           O  
ATOM    735  CB  SER A  71     -68.133   6.939  56.250  1.00  0.00           C  
ATOM    736  OG  SER A  71     -66.731   6.898  56.467  1.00  0.00           O  
ATOM    737  HN  SER A  71     -70.525   7.531  56.130  1.00  0.00           H  
ATOM    738  HA  SER A  71     -68.298   9.003  57.001  1.00  0.00           H  
ATOM    739  HB1 SER A  71     -68.548   6.371  57.115  1.00  0.00           H  
ATOM    740  HB2 SER A  71     -68.453   6.427  55.323  1.00  0.00           H  
ATOM    741  HG1 SER A  71     -66.526   5.977  56.660  1.00  0.00           H  
ATOM    742  N   MET A  72     -67.122   9.913  55.042  1.00  0.00           N  
ATOM    743  CA  MET A  72     -66.839  10.932  54.090  1.00  0.00           C  
ATOM    744  C   MET A  72     -66.518  10.533  52.686  1.00  0.00           C  
ATOM    745  O   MET A  72     -67.076  11.079  51.746  1.00  0.00           O  
ATOM    746  CB  MET A  72     -65.901  11.995  54.681  1.00  0.00           C  
ATOM    747  CG  MET A  72     -65.916  13.310  53.883  1.00  0.00           C  
ATOM    748  SD  MET A  72     -67.507  14.170  53.756  1.00  0.00           S  
ATOM    749  CE  MET A  72     -67.540  14.818  55.447  1.00  0.00           C  
ATOM    750  HN  MET A  72     -66.489   9.873  55.816  1.00  0.00           H  
ATOM    751  HA  MET A  72     -67.732  11.503  53.917  1.00  0.00           H  
ATOM    752  HB1 MET A  72     -64.851  11.644  54.758  1.00  0.00           H  
ATOM    753  HB2 MET A  72     -66.185  12.207  55.731  1.00  0.00           H  
ATOM    754  HG1 MET A  72     -65.219  14.033  54.351  1.00  0.00           H  
ATOM    755  HG2 MET A  72     -65.566  13.093  52.852  1.00  0.00           H  
ATOM    756  HE1 MET A  72     -67.558  13.978  56.169  1.00  0.00           H  
ATOM    757  HE2 MET A  72     -66.607  15.365  55.720  1.00  0.00           H  
ATOM    758  HE3 MET A  72     -68.470  15.375  55.684  1.00  0.00           H  
ATOM    759  N   THR A  73     -65.696   9.475  52.494  1.00  0.00           N  
ATOM    760  CA  THR A  73     -65.383   8.887  51.226  1.00  0.00           C  
ATOM    761  C   THR A  73     -66.616   8.320  50.613  1.00  0.00           C  
ATOM    762  O   THR A  73     -66.801   8.482  49.403  1.00  0.00           O  
ATOM    763  CB  THR A  73     -64.327   7.836  51.163  1.00  0.00           C  
ATOM    764  CG2 THR A  73     -63.087   8.549  50.603  1.00  0.00           C  
ATOM    765  OG1 THR A  73     -64.012   7.373  52.471  1.00  0.00           O  
ATOM    766  HN  THR A  73     -65.332   9.028  53.301  1.00  0.00           H  
ATOM    767  HA  THR A  73     -65.093   9.700  50.580  1.00  0.00           H  
ATOM    768  HB  THR A  73     -64.498   7.002  50.453  1.00  0.00           H  
ATOM    769  HG1 THR A  73     -64.802   7.036  52.884  1.00  0.00           H  
ATOM    770 1HG2 THR A  73     -63.211   8.718  49.513  1.00  0.00           H  
ATOM    771 2HG2 THR A  73     -63.039   9.554  51.086  1.00  0.00           H  
ATOM    772 3HG2 THR A  73     -62.137   8.021  50.839  1.00  0.00           H  
ATOM    773  N   ASP A  74     -67.519   7.696  51.387  1.00  0.00           N  
ATOM    774  CA  ASP A  74     -68.804   7.317  50.888  1.00  0.00           C  
ATOM    775  C   ASP A  74     -69.616   8.463  50.385  1.00  0.00           C  
ATOM    776  O   ASP A  74     -70.166   8.432  49.294  1.00  0.00           O  
ATOM    777  CB  ASP A  74     -69.603   6.470  51.896  1.00  0.00           C  
ATOM    778  CG  ASP A  74     -68.789   5.209  52.171  1.00  0.00           C  
ATOM    779  OD1 ASP A  74     -68.496   4.399  51.248  1.00  0.00           O  
ATOM    780  OD2 ASP A  74     -68.422   5.031  53.358  1.00  0.00           O1-
ATOM    781  HN  ASP A  74     -67.301   7.352  52.293  1.00  0.00           H  
ATOM    782  HA  ASP A  74     -68.613   6.710  50.011  1.00  0.00           H  
ATOM    783  HB1 ASP A  74     -70.591   6.206  51.463  1.00  0.00           H  
ATOM    784  HB2 ASP A  74     -69.698   7.105  52.804  1.00  0.00           H  
ATOM    785  N   LYS A  75     -69.654   9.625  51.060  1.00  0.00           N  
ATOM    786  CA  LYS A  75     -70.416  10.756  50.615  1.00  0.00           C  
ATOM    787  C   LYS A  75     -69.940  11.379  49.363  1.00  0.00           C  
ATOM    788  O   LYS A  75     -70.798  11.707  48.540  1.00  0.00           O  
ATOM    789  CB  LYS A  75     -70.517  11.813  51.724  1.00  0.00           C  
ATOM    790  CG  LYS A  75     -71.390  13.037  51.437  1.00  0.00           C  
ATOM    791  CD  LYS A  75     -72.869  12.625  51.389  1.00  0.00           C  
ATOM    792  CE  LYS A  75     -73.779  13.863  51.424  1.00  0.00           C  
ATOM    793  NZ  LYS A  75     -73.430  14.625  50.203  1.00  0.00           N1+
ATOM    794  HN  LYS A  75     -69.064   9.706  51.863  1.00  0.00           H  
ATOM    795  HA  LYS A  75     -71.404  10.354  50.413  1.00  0.00           H  
ATOM    796  HB1 LYS A  75     -70.970  11.378  52.639  1.00  0.00           H  
ATOM    797  HB2 LYS A  75     -69.514  12.226  51.997  1.00  0.00           H  
ATOM    798  HG1 LYS A  75     -71.268  13.728  52.298  1.00  0.00           H  
ATOM    799  HG2 LYS A  75     -71.101  13.595  50.523  1.00  0.00           H  
ATOM    800  HD1 LYS A  75     -73.037  12.016  50.474  1.00  0.00           H  
ATOM    801  HD2 LYS A  75     -73.226  12.071  52.284  1.00  0.00           H  
ATOM    802  HE1 LYS A  75     -74.856  13.606  51.403  1.00  0.00           H  
ATOM    803  HE2 LYS A  75     -73.578  14.524  52.292  1.00  0.00           H  
ATOM    804  HZ1 LYS A  75     -73.637  14.001  49.397  1.00  0.00           H  
ATOM    805  HZ2 LYS A  75     -74.005  15.489  50.058  1.00  0.00           H  
ATOM    806  HZ3 LYS A  75     -72.424  14.877  50.163  1.00  0.00           H  
ATOM    807  N   TYR A  76     -68.634  11.605  49.109  1.00  0.00           N  
ATOM    808  CA  TYR A  76     -68.161  11.968  47.808  1.00  0.00           C  
ATOM    809  C   TYR A  76     -68.203  10.908  46.770  1.00  0.00           C  
ATOM    810  O   TYR A  76     -68.470  11.206  45.600  1.00  0.00           O  
ATOM    811  CB  TYR A  76     -66.689  12.426  47.780  1.00  0.00           C  
ATOM    812  CG  TYR A  76     -66.554  13.739  48.464  1.00  0.00           C  
ATOM    813  CD1 TYR A  76     -66.517  14.975  47.851  1.00  0.00           C  
ATOM    814  CD2 TYR A  76     -66.189  13.681  49.791  1.00  0.00           C  
ATOM    815  CE1 TYR A  76     -66.317  16.141  48.554  1.00  0.00           C  
ATOM    816  CE2 TYR A  76     -65.772  14.804  50.460  1.00  0.00           C  
ATOM    817  CZ  TYR A  76     -65.892  16.024  49.856  1.00  0.00           C  
ATOM    818  OH  TYR A  76     -65.665  17.173  50.649  1.00  0.00           O  
ATOM    819  HN  TYR A  76     -67.935  11.447  49.794  1.00  0.00           H  
ATOM    820  HA  TYR A  76     -68.792  12.748  47.417  1.00  0.00           H  
ATOM    821  HB1 TYR A  76     -66.054  11.632  48.229  1.00  0.00           H  
ATOM    822  HB2 TYR A  76     -66.279  12.618  46.768  1.00  0.00           H  
ATOM    823  HD1 TYR A  76     -66.537  15.080  46.775  1.00  0.00           H  
ATOM    824  HD2 TYR A  76     -66.150  12.748  50.335  1.00  0.00           H  
ATOM    825  HE1 TYR A  76     -66.498  17.142  48.166  1.00  0.00           H  
ATOM    826  HE2 TYR A  76     -65.473  14.737  51.505  1.00  0.00           H  
ATOM    827  HH  TYR A  76     -65.200  16.774  51.399  1.00  0.00           H  
ATOM    828  N   ARG A  77     -68.026   9.621  47.137  1.00  0.00           N  
ATOM    829  CA  ARG A  77     -68.217   8.492  46.286  1.00  0.00           C  
ATOM    830  C   ARG A  77     -69.583   8.423  45.699  1.00  0.00           C  
ATOM    831  O   ARG A  77     -69.744   8.010  44.548  1.00  0.00           O  
ATOM    832  CB  ARG A  77     -67.949   7.155  46.990  1.00  0.00           C  
ATOM    833  CG  ARG A  77     -67.848   5.966  46.032  1.00  0.00           C  
ATOM    834  CD  ARG A  77     -67.545   4.624  46.716  1.00  0.00           C  
ATOM    835  NE  ARG A  77     -66.166   4.691  47.262  1.00  0.00           N  
ATOM    836  CZ  ARG A  77     -65.743   3.996  48.362  1.00  0.00           C  
ATOM    837  NH1 ARG A  77     -64.407   3.805  48.579  1.00  0.00           N1+
ATOM    838  NH2 ARG A  77     -66.685   3.482  49.204  1.00  0.00           N  
ATOM    839  HN  ARG A  77     -67.795   9.369  48.070  1.00  0.00           H  
ATOM    840  HA  ARG A  77     -67.520   8.644  45.469  1.00  0.00           H  
ATOM    841  HB1 ARG A  77     -66.923   7.261  47.411  1.00  0.00           H  
ATOM    842  HB2 ARG A  77     -68.580   6.950  47.882  1.00  0.00           H  
ATOM    843  HG1 ARG A  77     -68.768   5.878  45.421  1.00  0.00           H  
ATOM    844  HG2 ARG A  77     -67.045   6.193  45.280  1.00  0.00           H  
ATOM    845  HD1 ARG A  77     -68.257   4.432  47.549  1.00  0.00           H  
ATOM    846  HD2 ARG A  77     -67.611   3.746  46.042  1.00  0.00           H  
ATOM    847  HE  ARG A  77     -65.456   4.998  46.637  1.00  0.00           H  
ATOM    848 1HH1 ARG A  77     -63.763   4.046  47.859  1.00  0.00           H  
ATOM    849 2HH1 ARG A  77     -64.129   3.234  49.348  1.00  0.00           H  
ATOM    850 1HH2 ARG A  77     -66.412   2.992  50.029  1.00  0.00           H  
ATOM    851 2HH2 ARG A  77     -67.572   3.953  49.224  1.00  0.00           H  
ATOM    852  N   LEU A  78     -70.588   8.874  46.461  1.00  0.00           N  
ATOM    853  CA  LEU A  78     -71.940   8.987  46.028  1.00  0.00           C  
ATOM    854  C   LEU A  78     -72.049   9.893  44.850  1.00  0.00           C  
ATOM    855  O   LEU A  78     -72.776   9.586  43.901  1.00  0.00           O  
ATOM    856  CB  LEU A  78     -72.879   9.518  47.126  1.00  0.00           C  
ATOM    857  CG  LEU A  78     -74.349   9.600  46.691  1.00  0.00           C  
ATOM    858  CD1 LEU A  78     -75.287   9.951  47.866  1.00  0.00           C  
ATOM    859  CD2 LEU A  78     -74.905   8.206  46.345  1.00  0.00           C  
ATOM    860  HN  LEU A  78     -70.459   9.023  47.443  1.00  0.00           H  
ATOM    861  HA  LEU A  78     -72.226   7.994  45.728  1.00  0.00           H  
ATOM    862  HB1 LEU A  78     -72.888   8.752  47.933  1.00  0.00           H  
ATOM    863  HB2 LEU A  78     -72.500  10.466  47.562  1.00  0.00           H  
ATOM    864  HG  LEU A  78     -74.475  10.279  45.818  1.00  0.00           H  
ATOM    865 1HD1 LEU A  78     -75.292   9.106  48.578  1.00  0.00           H  
ATOM    866 2HD1 LEU A  78     -74.938  10.893  48.342  1.00  0.00           H  
ATOM    867 3HD1 LEU A  78     -76.296  10.105  47.444  1.00  0.00           H  
ATOM    868 1HD2 LEU A  78     -74.208   7.759  45.606  1.00  0.00           H  
ATOM    869 2HD2 LEU A  78     -74.930   7.546  47.240  1.00  0.00           H  
ATOM    870 3HD2 LEU A  78     -75.925   8.236  45.903  1.00  0.00           H  
ATOM    871  N   HIS A  79     -71.355  11.042  44.898  1.00  0.00           N  
ATOM    872  CA  HIS A  79     -71.188  11.913  43.776  1.00  0.00           C  
ATOM    873  C   HIS A  79     -70.515  11.347  42.577  1.00  0.00           C  
ATOM    874  O   HIS A  79     -70.831  11.654  41.438  1.00  0.00           O  
ATOM    875  CB  HIS A  79     -70.817  13.352  44.187  1.00  0.00           C  
ATOM    876  CG  HIS A  79     -71.790  14.323  43.602  1.00  0.00           C  
ATOM    877  CD2 HIS A  79     -73.105  14.146  43.308  1.00  0.00           C  
ATOM    878  ND1 HIS A  79     -71.331  15.492  43.021  1.00  0.00           N  
ATOM    879  CE1 HIS A  79     -72.390  16.040  42.456  1.00  0.00           C  
ATOM    880  NE2 HIS A  79     -73.508  15.269  42.610  1.00  0.00           N  
ATOM    881  HN  HIS A  79     -70.799  11.172  45.725  1.00  0.00           H  
ATOM    882  HA  HIS A  79     -72.202  11.952  43.395  1.00  0.00           H  
ATOM    883  HB1 HIS A  79     -70.964  13.401  45.284  1.00  0.00           H  
ATOM    884  HB2 HIS A  79     -69.770  13.522  43.870  1.00  0.00           H  
ATOM    885  HD2 HIS A  79     -73.806  13.345  43.537  1.00  0.00           H  
ATOM    886  HE1 HIS A  79     -72.368  16.960  41.870  1.00  0.00           H  
ATOM    887  HE2 HIS A  79     -74.429  15.465  42.290  1.00  0.00           H  
ATOM    888  N   LEU A  80     -69.455  10.522  42.741  1.00  0.00           N  
ATOM    889  CA  LEU A  80     -68.818   9.834  41.654  1.00  0.00           C  
ATOM    890  C   LEU A  80     -69.700   8.822  41.007  1.00  0.00           C  
ATOM    891  O   LEU A  80     -69.714   8.599  39.798  1.00  0.00           O  
ATOM    892  CB  LEU A  80     -67.622   8.963  42.064  1.00  0.00           C  
ATOM    893  CG  LEU A  80     -66.416   9.768  42.574  1.00  0.00           C  
ATOM    894  CD1 LEU A  80     -65.198   8.898  42.954  1.00  0.00           C  
ATOM    895  CD2 LEU A  80     -65.966  10.669  41.412  1.00  0.00           C  
ATOM    896  HN  LEU A  80     -69.223  10.292  43.675  1.00  0.00           H  
ATOM    897  HA  LEU A  80     -68.564  10.562  40.902  1.00  0.00           H  
ATOM    898  HB1 LEU A  80     -67.230   8.472  41.144  1.00  0.00           H  
ATOM    899  HB2 LEU A  80     -67.888   8.258  42.878  1.00  0.00           H  
ATOM    900  HG  LEU A  80     -66.684  10.348  43.480  1.00  0.00           H  
ATOM    901 1HD1 LEU A  80     -64.245   9.426  43.165  1.00  0.00           H  
ATOM    902 2HD1 LEU A  80     -65.040   8.268  42.045  1.00  0.00           H  
ATOM    903 3HD1 LEU A  80     -65.416   8.160  43.755  1.00  0.00           H  
ATOM    904 1HD2 LEU A  80     -65.794  10.033  40.523  1.00  0.00           H  
ATOM    905 2HD2 LEU A  80     -64.952  11.032  41.691  1.00  0.00           H  
ATOM    906 3HD2 LEU A  80     -66.642  11.498  41.116  1.00  0.00           H  
ATOM    907  N   SER A  81     -70.488   8.135  41.846  1.00  0.00           N  
ATOM    908  CA  SER A  81     -71.391   7.107  41.428  1.00  0.00           C  
ATOM    909  C   SER A  81     -72.456   7.613  40.509  1.00  0.00           C  
ATOM    910  O   SER A  81     -72.844   6.884  39.598  1.00  0.00           O  
ATOM    911  CB  SER A  81     -72.084   6.457  42.639  1.00  0.00           C  
ATOM    912  OG  SER A  81     -71.089   5.987  43.531  1.00  0.00           O  
ATOM    913  HN  SER A  81     -70.287   8.195  42.821  1.00  0.00           H  
ATOM    914  HA  SER A  81     -70.841   6.336  40.927  1.00  0.00           H  
ATOM    915  HB1 SER A  81     -72.605   5.525  42.326  1.00  0.00           H  
ATOM    916  HB2 SER A  81     -72.786   7.123  43.194  1.00  0.00           H  
ATOM    917  HG1 SER A  81     -70.677   6.793  43.856  1.00  0.00           H  
ATOM    918  N   VAL A  82     -73.007   8.824  40.700  1.00  0.00           N  
ATOM    919  CA  VAL A  82     -73.832   9.504  39.763  1.00  0.00           C  
ATOM    920  C   VAL A  82     -73.100  10.017  38.571  1.00  0.00           C  
ATOM    921  O   VAL A  82     -73.665   9.870  37.482  1.00  0.00           O  
ATOM    922  CB  VAL A  82     -74.702  10.602  40.299  1.00  0.00           C  
ATOM    923  CG1 VAL A  82     -75.873   9.990  41.096  1.00  0.00           C  
ATOM    924  CG2 VAL A  82     -73.942  11.632  41.149  1.00  0.00           C  
ATOM    925  HN  VAL A  82     -72.733   9.346  41.508  1.00  0.00           H  
ATOM    926  HA  VAL A  82     -74.524   8.766  39.374  1.00  0.00           H  
ATOM    927  HB  VAL A  82     -75.187  11.079  39.414  1.00  0.00           H  
ATOM    928 1HG1 VAL A  82     -76.474   9.333  40.442  1.00  0.00           H  
ATOM    929 2HG1 VAL A  82     -76.437  10.849  41.512  1.00  0.00           H  
ATOM    930 3HG1 VAL A  82     -75.482   9.429  41.975  1.00  0.00           H  
ATOM    931 1HG2 VAL A  82     -73.486  11.218  42.068  1.00  0.00           H  
ATOM    932 2HG2 VAL A  82     -73.164  12.154  40.559  1.00  0.00           H  
ATOM    933 3HG2 VAL A  82     -74.674  12.402  41.470  1.00  0.00           H  
ATOM    934  N   ALA A  83     -71.858  10.515  38.698  1.00  0.00           N  
ATOM    935  CA  ALA A  83     -70.997  10.805  37.589  1.00  0.00           C  
ATOM    936  C   ALA A  83     -70.828   9.632  36.682  1.00  0.00           C  
ATOM    937  O   ALA A  83     -71.032   9.665  35.472  1.00  0.00           O  
ATOM    938  CB  ALA A  83     -69.597  11.250  38.052  1.00  0.00           C  
ATOM    939  HN  ALA A  83     -71.456  10.671  39.588  1.00  0.00           H  
ATOM    940  HA  ALA A  83     -71.415  11.516  36.891  1.00  0.00           H  
ATOM    941  HB1 ALA A  83     -69.056  10.420  38.570  1.00  0.00           H  
ATOM    942  HB2 ALA A  83     -68.864  11.588  37.289  1.00  0.00           H  
ATOM    943  HB3 ALA A  83     -69.674  12.130  38.717  1.00  0.00           H  
ATOM    944  N   ASP A  84     -70.485   8.478  37.288  1.00  0.00           N  
ATOM    945  CA  ASP A  84     -70.309   7.224  36.626  1.00  0.00           C  
ATOM    946  C   ASP A  84     -71.508   6.607  35.999  1.00  0.00           C  
ATOM    947  O   ASP A  84     -71.499   6.204  34.837  1.00  0.00           O  
ATOM    948  CB  ASP A  84     -69.597   6.231  37.552  1.00  0.00           C  
ATOM    949  CG  ASP A  84     -68.135   6.494  37.871  1.00  0.00           C  
ATOM    950  OD1 ASP A  84     -67.479   7.370  37.247  1.00  0.00           O  
ATOM    951  OD2 ASP A  84     -67.548   5.739  38.695  1.00  0.00           O1-
ATOM    952  HN  ASP A  84     -70.171   8.580  38.226  1.00  0.00           H  
ATOM    953  HA  ASP A  84     -69.682   7.413  35.762  1.00  0.00           H  
ATOM    954  HB1 ASP A  84     -69.640   5.215  37.098  1.00  0.00           H  
ATOM    955  HB2 ASP A  84     -70.043   6.220  38.567  1.00  0.00           H  
ATOM    956  N   LEU A  85     -72.680   6.575  36.657  1.00  0.00           N  
ATOM    957  CA  LEU A  85     -73.798   5.975  35.990  1.00  0.00           C  
ATOM    958  C   LEU A  85     -74.442   6.820  34.943  1.00  0.00           C  
ATOM    959  O   LEU A  85     -75.185   6.346  34.092  1.00  0.00           O  
ATOM    960  CB  LEU A  85     -74.856   5.348  36.916  1.00  0.00           C  
ATOM    961  CG  LEU A  85     -75.684   6.200  37.905  1.00  0.00           C  
ATOM    962  CD1 LEU A  85     -76.686   5.265  38.598  1.00  0.00           C  
ATOM    963  CD2 LEU A  85     -76.388   7.452  37.369  1.00  0.00           C  
ATOM    964  HN  LEU A  85     -72.772   6.880  37.602  1.00  0.00           H  
ATOM    965  HA  LEU A  85     -73.528   5.070  35.462  1.00  0.00           H  
ATOM    966  HB1 LEU A  85     -74.340   4.638  37.593  1.00  0.00           H  
ATOM    967  HB2 LEU A  85     -75.536   4.611  36.427  1.00  0.00           H  
ATOM    968  HG  LEU A  85     -74.975   6.533  38.696  1.00  0.00           H  
ATOM    969 1HD1 LEU A  85     -76.206   4.398  39.103  1.00  0.00           H  
ATOM    970 2HD1 LEU A  85     -77.243   5.943  39.272  1.00  0.00           H  
ATOM    971 3HD1 LEU A  85     -77.386   4.834  37.860  1.00  0.00           H  
ATOM    972 1HD2 LEU A  85     -75.624   8.234  37.168  1.00  0.00           H  
ATOM    973 2HD2 LEU A  85     -77.110   7.327  36.523  1.00  0.00           H  
ATOM    974 3HD2 LEU A  85     -77.028   7.842  38.183  1.00  0.00           H  
ATOM    975  N   LEU A  86     -74.131   8.123  34.904  1.00  0.00           N  
ATOM    976  CA  LEU A  86     -74.446   8.946  33.772  1.00  0.00           C  
ATOM    977  C   LEU A  86     -73.856   8.650  32.433  1.00  0.00           C  
ATOM    978  O   LEU A  86     -74.653   8.575  31.501  1.00  0.00           O  
ATOM    979  CB  LEU A  86     -74.462  10.421  34.188  1.00  0.00           C  
ATOM    980  CG  LEU A  86     -75.618  10.780  35.135  1.00  0.00           C  
ATOM    981  CD1 LEU A  86     -75.327  12.195  35.685  1.00  0.00           C  
ATOM    982  CD2 LEU A  86     -76.987  10.674  34.446  1.00  0.00           C  
ATOM    983  HN  LEU A  86     -73.620   8.558  35.643  1.00  0.00           H  
ATOM    984  HA  LEU A  86     -75.471   8.705  33.542  1.00  0.00           H  
ATOM    985  HB1 LEU A  86     -74.458  11.103  33.305  1.00  0.00           H  
ATOM    986  HB2 LEU A  86     -73.475  10.661  34.639  1.00  0.00           H  
ATOM    987  HG  LEU A  86     -75.647  10.057  35.976  1.00  0.00           H  
ATOM    988 1HD1 LEU A  86     -76.181  12.561  36.279  1.00  0.00           H  
ATOM    989 2HD1 LEU A  86     -75.192  12.806  34.766  1.00  0.00           H  
ATOM    990 3HD1 LEU A  86     -74.466  12.262  36.386  1.00  0.00           H  
ATOM    991 1HD2 LEU A  86     -77.257   9.615  34.241  1.00  0.00           H  
ATOM    992 2HD2 LEU A  86     -76.993  11.236  33.493  1.00  0.00           H  
ATOM    993 3HD2 LEU A  86     -77.750  11.049  35.160  1.00  0.00           H  
ATOM    994  N   PHE A  87     -72.566   8.315  32.249  1.00  0.00           N  
ATOM    995  CA  PHE A  87     -72.210   7.677  31.018  1.00  0.00           C  
ATOM    996  C   PHE A  87     -72.772   6.309  30.874  1.00  0.00           C  
ATOM    997  O   PHE A  87     -73.249   6.015  29.773  1.00  0.00           O  
ATOM    998  CB  PHE A  87     -70.791   7.812  30.455  1.00  0.00           C  
ATOM    999  CG  PHE A  87     -69.665   7.540  31.390  1.00  0.00           C  
ATOM   1000  CD1 PHE A  87     -68.679   8.493  31.531  1.00  0.00           C  
ATOM   1001  CD2 PHE A  87     -69.470   6.302  31.941  1.00  0.00           C  
ATOM   1002  CE1 PHE A  87     -67.569   8.313  32.322  1.00  0.00           C  
ATOM   1003  CE2 PHE A  87     -68.357   6.090  32.730  1.00  0.00           C  
ATOM   1004  CZ  PHE A  87     -67.422   7.083  32.915  1.00  0.00           C  
ATOM   1005  HN  PHE A  87     -71.869   8.407  32.952  1.00  0.00           H  
ATOM   1006  HA  PHE A  87     -72.779   8.236  30.290  1.00  0.00           H  
ATOM   1007  HB1 PHE A  87     -70.669   8.868  30.109  1.00  0.00           H  
ATOM   1008  HB2 PHE A  87     -70.682   7.171  29.556  1.00  0.00           H  
ATOM   1009  HD1 PHE A  87     -68.760   9.400  30.955  1.00  0.00           H  
ATOM   1010  HD2 PHE A  87     -70.189   5.513  31.780  1.00  0.00           H  
ATOM   1011  HE1 PHE A  87     -66.833   9.095  32.393  1.00  0.00           H  
ATOM   1012  HE2 PHE A  87     -68.206   5.153  33.243  1.00  0.00           H  
ATOM   1013  HZ  PHE A  87     -66.558   6.851  33.523  1.00  0.00           H  
ATOM   1014  N   VAL A  88     -72.856   5.500  31.949  1.00  0.00           N  
ATOM   1015  CA  VAL A  88     -73.282   4.139  31.935  1.00  0.00           C  
ATOM   1016  C   VAL A  88     -74.666   3.959  31.401  1.00  0.00           C  
ATOM   1017  O   VAL A  88     -74.894   3.087  30.568  1.00  0.00           O  
ATOM   1018  CB  VAL A  88     -73.115   3.466  33.269  1.00  0.00           C  
ATOM   1019  CG1 VAL A  88     -72.285   2.192  33.081  1.00  0.00           C  
ATOM   1020  CG2 VAL A  88     -74.425   2.979  33.916  1.00  0.00           C  
ATOM   1021  HN  VAL A  88     -72.554   5.831  32.843  1.00  0.00           H  
ATOM   1022  HA  VAL A  88     -72.695   3.644  31.183  1.00  0.00           H  
ATOM   1023  HB  VAL A  88     -72.536   4.121  33.953  1.00  0.00           H  
ATOM   1024 1HG1 VAL A  88     -72.790   1.361  32.544  1.00  0.00           H  
ATOM   1025 2HG1 VAL A  88     -71.891   1.770  34.031  1.00  0.00           H  
ATOM   1026 3HG1 VAL A  88     -71.375   2.443  32.491  1.00  0.00           H  
ATOM   1027 1HG2 VAL A  88     -75.150   3.791  34.140  1.00  0.00           H  
ATOM   1028 2HG2 VAL A  88     -74.265   2.440  34.878  1.00  0.00           H  
ATOM   1029 3HG2 VAL A  88     -74.919   2.227  33.264  1.00  0.00           H  
ATOM   1030  N   ILE A  89     -75.606   4.853  31.763  1.00  0.00           N  
ATOM   1031  CA  ILE A  89     -76.967   4.740  31.353  1.00  0.00           C  
ATOM   1032  C   ILE A  89     -77.139   5.132  29.929  1.00  0.00           C  
ATOM   1033  O   ILE A  89     -78.025   4.625  29.258  1.00  0.00           O  
ATOM   1034  CB  ILE A  89     -77.895   5.475  32.285  1.00  0.00           C  
ATOM   1035  CG1 ILE A  89     -79.370   5.060  32.156  1.00  0.00           C  
ATOM   1036  CG2 ILE A  89     -77.715   6.986  32.061  1.00  0.00           C  
ATOM   1037  CD  ILE A  89     -80.202   5.089  33.438  1.00  0.00           C  
ATOM   1038  HN  ILE A  89     -75.408   5.583  32.405  1.00  0.00           H  
ATOM   1039  HA  ILE A  89     -77.216   3.690  31.441  1.00  0.00           H  
ATOM   1040  HB  ILE A  89     -77.602   5.177  33.314  1.00  0.00           H  
ATOM   1041 1HG1 ILE A  89     -79.860   5.691  31.373  1.00  0.00           H  
ATOM   1042 2HG1 ILE A  89     -79.418   4.055  31.683  1.00  0.00           H  
ATOM   1043 1HG2 ILE A  89     -78.140   7.580  32.899  1.00  0.00           H  
ATOM   1044 2HG2 ILE A  89     -78.179   7.248  31.091  1.00  0.00           H  
ATOM   1045 3HG2 ILE A  89     -76.655   7.290  31.955  1.00  0.00           H  
ATOM   1046  HD1 ILE A  89     -80.351   6.124  33.814  1.00  0.00           H  
ATOM   1047  HD2 ILE A  89     -79.620   4.523  34.195  1.00  0.00           H  
ATOM   1048  HD3 ILE A  89     -81.205   4.616  33.361  1.00  0.00           H  
ATOM   1049  N   THR A  90     -76.156   5.882  29.394  1.00  0.00           N  
ATOM   1050  CA  THR A  90     -76.087   6.149  27.999  1.00  0.00           C  
ATOM   1051  C   THR A  90     -75.248   5.210  27.214  1.00  0.00           C  
ATOM   1052  O   THR A  90     -74.834   5.521  26.100  1.00  0.00           O  
ATOM   1053  CB  THR A  90     -75.712   7.568  27.687  1.00  0.00           C  
ATOM   1054  CG2 THR A  90     -76.678   8.448  28.509  1.00  0.00           C  
ATOM   1055  OG1 THR A  90     -74.365   7.841  28.067  1.00  0.00           O  
ATOM   1056  HN  THR A  90     -75.400   6.243  29.946  1.00  0.00           H  
ATOM   1057  HA  THR A  90     -77.052   6.008  27.535  1.00  0.00           H  
ATOM   1058  HB  THR A  90     -75.839   7.768  26.599  1.00  0.00           H  
ATOM   1059  HG1 THR A  90     -74.048   7.118  28.615  1.00  0.00           H  
ATOM   1060 1HG2 THR A  90     -76.583   9.511  28.203  1.00  0.00           H  
ATOM   1061 2HG2 THR A  90     -76.516   8.416  29.608  1.00  0.00           H  
ATOM   1062 3HG2 THR A  90     -77.713   8.103  28.301  1.00  0.00           H  
ATOM   1063  N   LEU A  91     -74.957   3.960  27.613  1.00  0.00           N  
ATOM   1064  CA  LEU A  91     -74.053   3.145  26.866  1.00  0.00           C  
ATOM   1065  C   LEU A  91     -74.595   2.120  25.925  1.00  0.00           C  
ATOM   1066  O   LEU A  91     -73.905   1.751  24.981  1.00  0.00           O  
ATOM   1067  CB  LEU A  91     -72.878   2.618  27.692  1.00  0.00           C  
ATOM   1068  CG  LEU A  91     -71.754   3.652  27.868  1.00  0.00           C  
ATOM   1069  CD1 LEU A  91     -70.599   3.240  28.793  1.00  0.00           C  
ATOM   1070  CD2 LEU A  91     -71.175   4.173  26.538  1.00  0.00           C  
ATOM   1071  HN  LEU A  91     -75.073   3.651  28.565  1.00  0.00           H  
ATOM   1072  HA  LEU A  91     -73.549   3.775  26.136  1.00  0.00           H  
ATOM   1073  HB1 LEU A  91     -73.211   2.253  28.691  1.00  0.00           H  
ATOM   1074  HB2 LEU A  91     -72.464   1.735  27.155  1.00  0.00           H  
ATOM   1075  HG  LEU A  91     -72.301   4.493  28.334  1.00  0.00           H  
ATOM   1076 1HD1 LEU A  91     -70.017   4.163  28.995  1.00  0.00           H  
ATOM   1077 2HD1 LEU A  91     -70.000   2.483  28.253  1.00  0.00           H  
ATOM   1078 3HD1 LEU A  91     -71.023   2.764  29.714  1.00  0.00           H  
ATOM   1079 1HD2 LEU A  91     -70.289   4.806  26.717  1.00  0.00           H  
ATOM   1080 2HD2 LEU A  91     -70.783   3.317  25.952  1.00  0.00           H  
ATOM   1081 3HD2 LEU A  91     -71.967   4.709  25.971  1.00  0.00           H  
ATOM   1082  N   PRO A  92     -75.807   1.646  25.940  1.00  0.00           N  
ATOM   1083  CA  PRO A  92     -76.425   1.030  24.797  1.00  0.00           C  
ATOM   1084  C   PRO A  92     -76.637   2.037  23.708  1.00  0.00           C  
ATOM   1085  O   PRO A  92     -76.650   1.636  22.547  1.00  0.00           O  
ATOM   1086  CB  PRO A  92     -77.741   0.440  25.306  1.00  0.00           C  
ATOM   1087  CG  PRO A  92     -77.261  -0.127  26.656  1.00  0.00           C  
ATOM   1088  CD  PRO A  92     -76.391   1.046  27.124  1.00  0.00           C  
ATOM   1089  HA  PRO A  92     -75.772   0.236  24.485  1.00  0.00           H  
ATOM   1090  HB1 PRO A  92     -78.094  -0.331  24.582  1.00  0.00           H  
ATOM   1091  HB2 PRO A  92     -78.500   1.232  25.469  1.00  0.00           H  
ATOM   1092  HG1 PRO A  92     -76.595  -1.012  26.597  1.00  0.00           H  
ATOM   1093  HG2 PRO A  92     -78.092  -0.266  27.384  1.00  0.00           H  
ATOM   1094  HD1 PRO A  92     -75.642   0.624  27.830  1.00  0.00           H  
ATOM   1095  HD2 PRO A  92     -77.036   1.785  27.643  1.00  0.00           H  
ATOM   1096  N   PHE A  93     -76.802   3.305  24.101  1.00  0.00           N  
ATOM   1097  CA  PHE A  93     -76.914   4.469  23.273  1.00  0.00           C  
ATOM   1098  C   PHE A  93     -75.670   4.644  22.454  1.00  0.00           C  
ATOM   1099  O   PHE A  93     -75.760   5.010  21.288  1.00  0.00           O  
ATOM   1100  CB  PHE A  93     -77.212   5.637  24.221  1.00  0.00           C  
ATOM   1101  CG  PHE A  93     -78.435   6.394  23.853  1.00  0.00           C  
ATOM   1102  CD1 PHE A  93     -79.611   6.366  24.572  1.00  0.00           C  
ATOM   1103  CD2 PHE A  93     -78.317   7.250  22.781  1.00  0.00           C  
ATOM   1104  CE1 PHE A  93     -80.664   7.184  24.247  1.00  0.00           C  
ATOM   1105  CE2 PHE A  93     -79.361   8.093  22.478  1.00  0.00           C  
ATOM   1106  CZ  PHE A  93     -80.541   8.052  23.195  1.00  0.00           C  
ATOM   1107  HN  PHE A  93     -76.965   3.423  25.073  1.00  0.00           H  
ATOM   1108  HA  PHE A  93     -77.708   4.302  22.555  1.00  0.00           H  
ATOM   1109  HB1 PHE A  93     -76.398   6.384  24.339  1.00  0.00           H  
ATOM   1110  HB2 PHE A  93     -77.411   5.189  25.213  1.00  0.00           H  
ATOM   1111  HD1 PHE A  93     -79.658   5.804  25.494  1.00  0.00           H  
ATOM   1112  HD2 PHE A  93     -77.408   7.302  22.206  1.00  0.00           H  
ATOM   1113  HE1 PHE A  93     -81.566   7.288  24.833  1.00  0.00           H  
ATOM   1114  HE2 PHE A  93     -79.250   8.825  21.697  1.00  0.00           H  
ATOM   1115  HZ  PHE A  93     -81.374   8.687  22.956  1.00  0.00           H  
ATOM   1116  N   TRP A  94     -74.469   4.276  22.930  1.00  0.00           N  
ATOM   1117  CA  TRP A  94     -73.326   4.210  22.085  1.00  0.00           C  
ATOM   1118  C   TRP A  94     -73.040   2.854  21.534  1.00  0.00           C  
ATOM   1119  O   TRP A  94     -72.514   2.687  20.436  1.00  0.00           O  
ATOM   1120  CB  TRP A  94     -72.127   4.771  22.878  1.00  0.00           C  
ATOM   1121  CG  TRP A  94     -70.940   5.076  22.029  1.00  0.00           C  
ATOM   1122  CD1 TRP A  94     -70.044   4.078  21.771  1.00  0.00           C  
ATOM   1123  CD2 TRP A  94     -70.455   6.242  21.347  1.00  0.00           C  
ATOM   1124  CE2 TRP A  94     -69.311   5.870  20.650  1.00  0.00           C  
ATOM   1125  CE3 TRP A  94     -70.861   7.532  21.332  1.00  0.00           C  
ATOM   1126  NE1 TRP A  94     -69.073   4.551  20.925  1.00  0.00           N  
ATOM   1127  CZ2 TRP A  94     -68.551   6.762  19.977  1.00  0.00           C  
ATOM   1128  CZ3 TRP A  94     -70.123   8.451  20.611  1.00  0.00           C  
ATOM   1129  CH2 TRP A  94     -68.988   8.073  19.943  1.00  0.00           C  
ATOM   1130  HN  TRP A  94     -74.381   4.001  23.892  1.00  0.00           H  
ATOM   1131  HA  TRP A  94     -73.482   4.811  21.197  1.00  0.00           H  
ATOM   1132  HB1 TRP A  94     -72.473   5.698  23.378  1.00  0.00           H  
ATOM   1133  HB2 TRP A  94     -71.873   4.076  23.699  1.00  0.00           H  
ATOM   1134  HD1 TRP A  94     -70.115   3.123  22.254  1.00  0.00           H  
ATOM   1135  HE1 TRP A  94     -68.437   4.004  20.430  1.00  0.00           H  
ATOM   1136  HE3 TRP A  94     -71.720   7.785  21.938  1.00  0.00           H  
ATOM   1137  HZ2 TRP A  94     -67.582   6.522  19.561  1.00  0.00           H  
ATOM   1138  HZ3 TRP A  94     -70.511   9.454  20.585  1.00  0.00           H  
ATOM   1139  HH2 TRP A  94     -68.457   8.763  19.297  1.00  0.00           H  
ATOM   1140  N   ALA A  95     -73.469   1.758  22.201  1.00  0.00           N  
ATOM   1141  CA  ALA A  95     -73.150   0.412  21.862  1.00  0.00           C  
ATOM   1142  C   ALA A  95     -73.801  -0.024  20.602  1.00  0.00           C  
ATOM   1143  O   ALA A  95     -73.407  -1.034  20.025  1.00  0.00           O  
ATOM   1144  CB  ALA A  95     -73.466  -0.663  22.920  1.00  0.00           C  
ATOM   1145  HN  ALA A  95     -73.783   1.922  23.127  1.00  0.00           H  
ATOM   1146  HA  ALA A  95     -72.078   0.293  21.755  1.00  0.00           H  
ATOM   1147  HB1 ALA A  95     -73.099  -0.412  23.938  1.00  0.00           H  
ATOM   1148  HB2 ALA A  95     -74.560  -0.815  23.007  1.00  0.00           H  
ATOM   1149  HB3 ALA A  95     -73.045  -1.647  22.596  1.00  0.00           H  
ATOM   1150  N   VAL A  96     -74.794   0.715  20.081  1.00  0.00           N  
ATOM   1151  CA  VAL A  96     -75.410   0.447  18.823  1.00  0.00           C  
ATOM   1152  C   VAL A  96     -74.872   1.223  17.661  1.00  0.00           C  
ATOM   1153  O   VAL A  96     -75.090   0.839  16.523  1.00  0.00           O  
ATOM   1154  CB  VAL A  96     -76.891   0.249  18.990  1.00  0.00           C  
ATOM   1155  CG1 VAL A  96     -77.605  -0.191  17.701  1.00  0.00           C  
ATOM   1156  CG2 VAL A  96     -77.575   1.465  19.644  1.00  0.00           C  
ATOM   1157  HN  VAL A  96     -75.172   1.388  20.713  1.00  0.00           H  
ATOM   1158  HA  VAL A  96     -75.101  -0.529  18.470  1.00  0.00           H  
ATOM   1159  HB  VAL A  96     -77.004  -0.528  19.767  1.00  0.00           H  
ATOM   1160 1HG1 VAL A  96     -78.693  -0.311  17.840  1.00  0.00           H  
ATOM   1161 2HG1 VAL A  96     -77.474   0.594  16.934  1.00  0.00           H  
ATOM   1162 3HG1 VAL A  96     -77.165  -1.141  17.328  1.00  0.00           H  
ATOM   1163 1HG2 VAL A  96     -76.959   2.330  19.942  1.00  0.00           H  
ATOM   1164 2HG2 VAL A  96     -78.169   1.104  20.504  1.00  0.00           H  
ATOM   1165 3HG2 VAL A  96     -78.337   1.817  18.913  1.00  0.00           H  
ATOM   1166  N   ASP A  97     -74.056   2.254  17.960  1.00  0.00           N  
ATOM   1167  CA  ASP A  97     -73.101   2.864  17.084  1.00  0.00           C  
ATOM   1168  C   ASP A  97     -71.868   2.032  17.046  1.00  0.00           C  
ATOM   1169  O   ASP A  97     -71.174   1.878  16.047  1.00  0.00           O  
ATOM   1170  CB  ASP A  97     -72.708   4.275  17.553  1.00  0.00           C  
ATOM   1171  CG  ASP A  97     -71.631   5.000  16.755  1.00  0.00           C  
ATOM   1172  OD1 ASP A  97     -71.463   4.661  15.546  1.00  0.00           O  
ATOM   1173  OD2 ASP A  97     -71.013   5.946  17.300  1.00  0.00           O1-
ATOM   1174  HN  ASP A  97     -74.063   2.541  18.913  1.00  0.00           H  
ATOM   1175  HA  ASP A  97     -73.500   2.882  16.086  1.00  0.00           H  
ATOM   1176  HB1 ASP A  97     -73.590   4.920  17.345  1.00  0.00           H  
ATOM   1177  HB2 ASP A  97     -72.470   4.344  18.639  1.00  0.00           H  
ATOM   1178  N   ALA A  98     -71.464   1.331  18.125  1.00  0.00           N  
ATOM   1179  CA  ALA A  98     -70.396   0.394  18.221  1.00  0.00           C  
ATOM   1180  C   ALA A  98     -70.630  -0.784  17.336  1.00  0.00           C  
ATOM   1181  O   ALA A  98     -69.686  -1.354  16.777  1.00  0.00           O  
ATOM   1182  CB  ALA A  98     -70.035   0.017  19.675  1.00  0.00           C  
ATOM   1183  HN  ALA A  98     -71.936   1.483  19.002  1.00  0.00           H  
ATOM   1184  HA  ALA A  98     -69.555   0.868  17.757  1.00  0.00           H  
ATOM   1185  HB1 ALA A  98     -69.196  -0.714  19.626  1.00  0.00           H  
ATOM   1186  HB2 ALA A  98     -69.734   0.859  20.324  1.00  0.00           H  
ATOM   1187  HB3 ALA A  98     -70.891  -0.568  20.070  1.00  0.00           H  
ATOM   1188  N   VAL A  99     -71.894  -1.150  17.068  1.00  0.00           N  
ATOM   1189  CA  VAL A  99     -72.301  -1.823  15.880  1.00  0.00           C  
ATOM   1190  C   VAL A  99     -72.122  -0.973  14.666  1.00  0.00           C  
ATOM   1191  O   VAL A  99     -71.097  -1.103  13.988  1.00  0.00           O  
ATOM   1192  CB  VAL A  99     -73.680  -2.418  15.948  1.00  0.00           C  
ATOM   1193  CG1 VAL A  99     -73.602  -3.496  17.033  1.00  0.00           C  
ATOM   1194  CG2 VAL A  99     -74.102  -3.099  14.629  1.00  0.00           C  
ATOM   1195  HN  VAL A  99     -72.633  -0.668  17.529  1.00  0.00           H  
ATOM   1196  HA  VAL A  99     -71.652  -2.664  15.735  1.00  0.00           H  
ATOM   1197  HB  VAL A  99     -74.485  -1.673  16.168  1.00  0.00           H  
ATOM   1198 1HG1 VAL A  99     -73.481  -3.057  18.046  1.00  0.00           H  
ATOM   1199 2HG1 VAL A  99     -74.575  -4.016  17.043  1.00  0.00           H  
ATOM   1200 3HG1 VAL A  99     -72.773  -4.223  16.865  1.00  0.00           H  
ATOM   1201 1HG2 VAL A  99     -73.320  -3.701  14.119  1.00  0.00           H  
ATOM   1202 2HG2 VAL A  99     -74.972  -3.763  14.828  1.00  0.00           H  
ATOM   1203 3HG2 VAL A  99     -74.524  -2.376  13.892  1.00  0.00           H  
ATOM   1204  N   ALA A 100     -73.038  -0.068  14.297  1.00  0.00           N  
ATOM   1205  CA  ALA A 100     -73.015   0.351  12.933  1.00  0.00           C  
ATOM   1206  C   ALA A 100     -73.502   1.717  12.604  1.00  0.00           C  
ATOM   1207  O   ALA A 100     -73.253   2.132  11.468  1.00  0.00           O  
ATOM   1208  CB  ALA A 100     -73.874  -0.603  12.089  1.00  0.00           C  
ATOM   1209  HN  ALA A 100     -73.758   0.189  14.942  1.00  0.00           H  
ATOM   1210  HA  ALA A 100     -71.996   0.316  12.562  1.00  0.00           H  
ATOM   1211  HB1 ALA A 100     -73.493  -1.639  12.072  1.00  0.00           H  
ATOM   1212  HB2 ALA A 100     -73.864  -0.224  11.043  1.00  0.00           H  
ATOM   1213  HB3 ALA A 100     -74.915  -0.645  12.485  1.00  0.00           H  
ATOM   1214  N   ASN A 101     -74.187   2.478  13.465  1.00  0.00           N  
ATOM   1215  CA  ASN A 101     -74.673   3.771  13.080  1.00  0.00           C  
ATOM   1216  C   ASN A 101     -75.061   4.608  14.246  1.00  0.00           C  
ATOM   1217  O   ASN A 101     -75.500   4.084  15.274  1.00  0.00           O  
ATOM   1218  CB  ASN A 101     -76.065   3.740  12.426  1.00  0.00           C  
ATOM   1219  CG  ASN A 101     -76.034   3.202  11.004  1.00  0.00           C  
ATOM   1220  ND2 ASN A 101     -76.258   1.859  10.910  1.00  0.00           N  
ATOM   1221  OD1 ASN A 101     -75.971   3.908  10.002  1.00  0.00           O  
ATOM   1222  HN  ASN A 101     -74.509   2.190  14.369  1.00  0.00           H  
ATOM   1223  HA  ASN A 101     -74.032   4.407  12.489  1.00  0.00           H  
ATOM   1224  HB1 ASN A 101     -76.472   4.765  12.282  1.00  0.00           H  
ATOM   1225  HB2 ASN A 101     -76.837   3.178  13.004  1.00  0.00           H  
ATOM   1226 1HD2 ASN A 101     -76.413   1.396  11.780  1.00  0.00           H  
ATOM   1227 2HD2 ASN A 101     -76.157   1.434  10.016  1.00  0.00           H  
ATOM   1228  N   TRP A 102     -75.105   5.931  14.040  1.00  0.00           N  
ATOM   1229  CA  TRP A 102     -76.033   6.808  14.701  1.00  0.00           C  
ATOM   1230  C   TRP A 102     -77.329   7.030  14.015  1.00  0.00           C  
ATOM   1231  O   TRP A 102     -77.323   7.691  12.980  1.00  0.00           O  
ATOM   1232  CB  TRP A 102     -75.333   8.152  14.963  1.00  0.00           C  
ATOM   1233  CG  TRP A 102     -74.757   8.183  16.345  1.00  0.00           C  
ATOM   1234  CD1 TRP A 102     -73.539   7.639  16.627  1.00  0.00           C  
ATOM   1235  CD2 TRP A 102     -75.305   8.637  17.584  1.00  0.00           C  
ATOM   1236  CE2 TRP A 102     -74.503   8.105  18.593  1.00  0.00           C  
ATOM   1237  CE3 TRP A 102     -76.356   9.438  17.930  1.00  0.00           C  
ATOM   1238  NE1 TRP A 102     -73.412   7.550  17.984  1.00  0.00           N  
ATOM   1239  CZ2 TRP A 102     -74.821   8.206  19.906  1.00  0.00           C  
ATOM   1240  CZ3 TRP A 102     -76.643   9.617  19.258  1.00  0.00           C  
ATOM   1241  CH2 TRP A 102     -75.962   8.916  20.216  1.00  0.00           C  
ATOM   1242  HN  TRP A 102     -74.622   6.293  13.250  1.00  0.00           H  
ATOM   1243  HA  TRP A 102     -76.267   6.368  15.664  1.00  0.00           H  
ATOM   1244  HB1 TRP A 102     -74.537   8.299  14.206  1.00  0.00           H  
ATOM   1245  HB2 TRP A 102     -76.060   8.984  14.918  1.00  0.00           H  
ATOM   1246  HD1 TRP A 102     -72.952   7.145  15.866  1.00  0.00           H  
ATOM   1247  HE1 TRP A 102     -72.632   7.099  18.377  1.00  0.00           H  
ATOM   1248  HE3 TRP A 102     -76.914   9.950  17.169  1.00  0.00           H  
ATOM   1249  HZ2 TRP A 102     -74.196   7.789  20.683  1.00  0.00           H  
ATOM   1250  HZ3 TRP A 102     -77.523  10.157  19.574  1.00  0.00           H  
ATOM   1251  HH2 TRP A 102     -76.304   9.039  21.230  1.00  0.00           H  
ATOM   1252  N   TYR A 103     -78.453   6.431  14.462  1.00  0.00           N  
ATOM   1253  CA  TYR A 103     -79.792   6.640  13.985  1.00  0.00           C  
ATOM   1254  C   TYR A 103     -80.244   8.046  14.210  1.00  0.00           C  
ATOM   1255  O   TYR A 103     -80.868   8.688  13.358  1.00  0.00           O  
ATOM   1256  CB  TYR A 103     -80.829   5.734  14.660  1.00  0.00           C  
ATOM   1257  CG  TYR A 103     -80.217   4.885  15.717  1.00  0.00           C  
ATOM   1258  CD1 TYR A 103     -79.983   5.299  16.999  1.00  0.00           C  
ATOM   1259  CD2 TYR A 103     -79.538   3.799  15.203  1.00  0.00           C  
ATOM   1260  CE1 TYR A 103     -78.964   4.711  17.711  1.00  0.00           C  
ATOM   1261  CE2 TYR A 103     -78.492   3.226  15.877  1.00  0.00           C  
ATOM   1262  CZ  TYR A 103     -78.154   3.779  17.097  1.00  0.00           C  
ATOM   1263  OH  TYR A 103     -76.849   3.523  17.560  1.00  0.00           O  
ATOM   1264  HN  TYR A 103     -78.440   5.768  15.196  1.00  0.00           H  
ATOM   1265  HA  TYR A 103     -79.719   6.511  12.923  1.00  0.00           H  
ATOM   1266  HB1 TYR A 103     -81.277   5.160  13.820  1.00  0.00           H  
ATOM   1267  HB2 TYR A 103     -81.712   6.301  15.038  1.00  0.00           H  
ATOM   1268  HD1 TYR A 103     -80.329   6.232  17.419  1.00  0.00           H  
ATOM   1269  HD2 TYR A 103     -79.582   3.585  14.146  1.00  0.00           H  
ATOM   1270  HE1 TYR A 103     -78.666   5.122  18.671  1.00  0.00           H  
ATOM   1271  HE2 TYR A 103     -77.895   2.525  15.311  1.00  0.00           H  
ATOM   1272  HH  TYR A 103     -76.233   3.653  16.843  1.00  0.00           H  
ATOM   1273  N   PHE A 104     -79.833   8.613  15.360  1.00  0.00           N  
ATOM   1274  CA  PHE A 104     -80.144   9.933  15.818  1.00  0.00           C  
ATOM   1275  C   PHE A 104     -79.229  10.963  15.253  1.00  0.00           C  
ATOM   1276  O   PHE A 104     -78.115  10.642  14.861  1.00  0.00           O  
ATOM   1277  CB  PHE A 104     -80.033   9.846  17.345  1.00  0.00           C  
ATOM   1278  CG  PHE A 104     -81.178   9.136  17.984  1.00  0.00           C  
ATOM   1279  CD1 PHE A 104     -80.884   8.289  19.024  1.00  0.00           C  
ATOM   1280  CD2 PHE A 104     -82.481   9.334  17.577  1.00  0.00           C  
ATOM   1281  CE1 PHE A 104     -81.912   7.682  19.720  1.00  0.00           C  
ATOM   1282  CE2 PHE A 104     -83.503   8.667  18.228  1.00  0.00           C  
ATOM   1283  CZ  PHE A 104     -83.207   7.842  19.280  1.00  0.00           C  
ATOM   1284  HN  PHE A 104     -79.280   8.047  15.957  1.00  0.00           H  
ATOM   1285  HA  PHE A 104     -81.135  10.167  15.451  1.00  0.00           H  
ATOM   1286  HB1 PHE A 104     -79.113   9.262  17.567  1.00  0.00           H  
ATOM   1287  HB2 PHE A 104     -80.057  10.865  17.799  1.00  0.00           H  
ATOM   1288  HD1 PHE A 104     -79.888   8.242  19.414  1.00  0.00           H  
ATOM   1289  HD2 PHE A 104     -82.726   9.936  16.719  1.00  0.00           H  
ATOM   1290  HE1 PHE A 104     -81.808   7.028  20.575  1.00  0.00           H  
ATOM   1291  HE2 PHE A 104     -84.534   8.789  17.954  1.00  0.00           H  
ATOM   1292  HZ  PHE A 104     -83.974   7.227  19.723  1.00  0.00           H  
ATOM   1293  N   GLY A 105     -79.726  12.212  15.246  1.00  0.00           N  
ATOM   1294  CA  GLY A 105     -79.032  13.321  14.649  1.00  0.00           C  
ATOM   1295  C   GLY A 105     -78.079  14.087  15.499  1.00  0.00           C  
ATOM   1296  O   GLY A 105     -77.648  13.671  16.569  1.00  0.00           O  
ATOM   1297  HN  GLY A 105     -80.580  12.332  15.752  1.00  0.00           H  
ATOM   1298  HA1 GLY A 105     -78.483  12.892  13.832  1.00  0.00           H  
ATOM   1299  HA2 GLY A 105     -79.813  14.014  14.393  1.00  0.00           H  
ATOM   1300  N   ASN A 106     -77.642  15.233  14.936  1.00  0.00           N  
ATOM   1301  CA  ASN A 106     -76.682  16.122  15.494  1.00  0.00           C  
ATOM   1302  C   ASN A 106     -76.872  16.624  16.885  1.00  0.00           C  
ATOM   1303  O   ASN A 106     -75.902  16.615  17.639  1.00  0.00           O  
ATOM   1304  CB  ASN A 106     -76.515  17.400  14.652  1.00  0.00           C  
ATOM   1305  CG  ASN A 106     -76.123  17.011  13.227  1.00  0.00           C  
ATOM   1306  ND2 ASN A 106     -77.024  17.490  12.336  1.00  0.00           N  
ATOM   1307  OD1 ASN A 106     -75.132  16.342  12.962  1.00  0.00           O  
ATOM   1308  HN  ASN A 106     -77.977  15.471  14.023  1.00  0.00           H  
ATOM   1309  HA  ASN A 106     -75.764  15.561  15.397  1.00  0.00           H  
ATOM   1310  HB1 ASN A 106     -75.668  18.011  15.020  1.00  0.00           H  
ATOM   1311  HB2 ASN A 106     -77.413  18.044  14.644  1.00  0.00           H  
ATOM   1312 1HD2 ASN A 106     -76.741  17.446  11.378  1.00  0.00           H  
ATOM   1313 2HD2 ASN A 106     -77.646  18.211  12.643  1.00  0.00           H  
ATOM   1314  N   PHE A 107     -78.061  17.061  17.336  1.00  0.00           N  
ATOM   1315  CA  PHE A 107     -78.239  17.540  18.665  1.00  0.00           C  
ATOM   1316  C   PHE A 107     -78.267  16.413  19.637  1.00  0.00           C  
ATOM   1317  O   PHE A 107     -77.763  16.497  20.762  1.00  0.00           O  
ATOM   1318  CB  PHE A 107     -79.306  18.633  18.831  1.00  0.00           C  
ATOM   1319  CG  PHE A 107     -79.351  19.280  20.171  1.00  0.00           C  
ATOM   1320  CD1 PHE A 107     -78.913  20.548  20.479  1.00  0.00           C  
ATOM   1321  CD2 PHE A 107     -79.884  18.477  21.150  1.00  0.00           C  
ATOM   1322  CE1 PHE A 107     -78.953  20.936  21.801  1.00  0.00           C  
ATOM   1323  CE2 PHE A 107     -79.922  18.888  22.463  1.00  0.00           C  
ATOM   1324  CZ  PHE A 107     -79.414  20.119  22.798  1.00  0.00           C  
ATOM   1325  HN  PHE A 107     -78.766  17.259  16.663  1.00  0.00           H  
ATOM   1326  HA  PHE A 107     -77.325  18.083  18.877  1.00  0.00           H  
ATOM   1327  HB1 PHE A 107     -79.104  19.406  18.053  1.00  0.00           H  
ATOM   1328  HB2 PHE A 107     -80.310  18.165  18.695  1.00  0.00           H  
ATOM   1329  HD1 PHE A 107     -78.483  21.129  19.676  1.00  0.00           H  
ATOM   1330  HD2 PHE A 107     -80.237  17.483  20.901  1.00  0.00           H  
ATOM   1331  HE1 PHE A 107     -78.538  21.916  22.008  1.00  0.00           H  
ATOM   1332  HE2 PHE A 107     -80.376  18.289  23.236  1.00  0.00           H  
ATOM   1333  HZ  PHE A 107     -79.487  20.550  23.792  1.00  0.00           H  
ATOM   1334  N   LEU A 108     -78.721  15.211  19.233  1.00  0.00           N  
ATOM   1335  CA  LEU A 108     -78.401  14.026  19.968  1.00  0.00           C  
ATOM   1336  C   LEU A 108     -76.955  13.758  20.249  1.00  0.00           C  
ATOM   1337  O   LEU A 108     -76.569  13.515  21.392  1.00  0.00           O  
ATOM   1338  CB  LEU A 108     -79.149  12.776  19.473  1.00  0.00           C  
ATOM   1339  CG  LEU A 108     -79.946  12.118  20.615  1.00  0.00           C  
ATOM   1340  CD1 LEU A 108     -79.224  11.578  21.854  1.00  0.00           C  
ATOM   1341  CD2 LEU A 108     -81.047  13.099  21.054  1.00  0.00           C  
ATOM   1342  HN  LEU A 108     -79.039  15.140  18.288  1.00  0.00           H  
ATOM   1343  HA  LEU A 108     -78.766  14.228  20.958  1.00  0.00           H  
ATOM   1344  HB1 LEU A 108     -79.809  13.030  18.624  1.00  0.00           H  
ATOM   1345  HB2 LEU A 108     -78.455  11.994  19.101  1.00  0.00           H  
ATOM   1346  HG  LEU A 108     -80.479  11.244  20.185  1.00  0.00           H  
ATOM   1347 1HD1 LEU A 108     -78.902  12.369  22.570  1.00  0.00           H  
ATOM   1348 2HD1 LEU A 108     -78.250  11.122  21.564  1.00  0.00           H  
ATOM   1349 3HD1 LEU A 108     -79.820  10.842  22.437  1.00  0.00           H  
ATOM   1350 1HD2 LEU A 108     -81.493  13.540  20.137  1.00  0.00           H  
ATOM   1351 2HD2 LEU A 108     -81.879  12.601  21.596  1.00  0.00           H  
ATOM   1352 3HD2 LEU A 108     -80.644  13.909  21.701  1.00  0.00           H  
ATOM   1353  N   CYS A 109     -76.094  14.017  19.259  1.00  0.00           N  
ATOM   1354  CA  CYS A 109     -74.689  13.940  19.534  1.00  0.00           C  
ATOM   1355  C   CYS A 109     -74.229  14.947  20.535  1.00  0.00           C  
ATOM   1356  O   CYS A 109     -73.349  14.620  21.327  1.00  0.00           O  
ATOM   1357  CB  CYS A 109     -73.819  13.774  18.272  1.00  0.00           C  
ATOM   1358  SG  CYS A 109     -73.784  11.976  18.033  1.00  0.00           S  
ATOM   1359  HN  CYS A 109     -76.387  14.210  18.322  1.00  0.00           H  
ATOM   1360  HA  CYS A 109     -74.479  13.039  20.069  1.00  0.00           H  
ATOM   1361  HB1 CYS A 109     -74.273  14.327  17.423  1.00  0.00           H  
ATOM   1362  HB2 CYS A 109     -72.768  14.111  18.399  1.00  0.00           H  
ATOM   1363  N   LYS A 110     -74.826  16.147  20.595  1.00  0.00           N  
ATOM   1364  CA  LYS A 110     -74.452  17.151  21.557  1.00  0.00           C  
ATOM   1365  C   LYS A 110     -74.797  16.719  22.932  1.00  0.00           C  
ATOM   1366  O   LYS A 110     -73.990  16.822  23.856  1.00  0.00           O  
ATOM   1367  CB  LYS A 110     -75.035  18.495  21.096  1.00  0.00           C  
ATOM   1368  CG  LYS A 110     -74.368  18.889  19.786  1.00  0.00           C  
ATOM   1369  CD  LYS A 110     -75.063  20.079  19.114  1.00  0.00           C  
ATOM   1370  CE  LYS A 110     -74.772  20.243  17.620  1.00  0.00           C  
ATOM   1371  NZ  LYS A 110     -73.328  20.260  17.320  1.00  0.00           N1+
ATOM   1372  HN  LYS A 110     -75.596  16.289  19.989  1.00  0.00           H  
ATOM   1373  HA  LYS A 110     -73.371  17.205  21.542  1.00  0.00           H  
ATOM   1374  HB1 LYS A 110     -76.140  18.454  20.951  1.00  0.00           H  
ATOM   1375  HB2 LYS A 110     -74.878  19.287  21.853  1.00  0.00           H  
ATOM   1376  HG1 LYS A 110     -74.428  18.051  19.054  1.00  0.00           H  
ATOM   1377  HG2 LYS A 110     -73.291  19.117  19.914  1.00  0.00           H  
ATOM   1378  HD1 LYS A 110     -74.837  20.965  19.747  1.00  0.00           H  
ATOM   1379  HD2 LYS A 110     -76.158  20.002  19.217  1.00  0.00           H  
ATOM   1380  HE1 LYS A 110     -75.162  21.198  17.200  1.00  0.00           H  
ATOM   1381  HE2 LYS A 110     -75.206  19.404  17.031  1.00  0.00           H  
ATOM   1382  HZ1 LYS A 110     -73.081  20.127  16.316  1.00  0.00           H  
ATOM   1383  HZ2 LYS A 110     -72.816  21.083  17.716  1.00  0.00           H  
ATOM   1384  HZ3 LYS A 110     -72.896  19.431  17.768  1.00  0.00           H  
ATOM   1385  N   ALA A 111     -76.012  16.166  23.122  1.00  0.00           N  
ATOM   1386  CA  ALA A 111     -76.487  15.590  24.337  1.00  0.00           C  
ATOM   1387  C   ALA A 111     -75.697  14.443  24.861  1.00  0.00           C  
ATOM   1388  O   ALA A 111     -75.361  14.459  26.043  1.00  0.00           O  
ATOM   1389  CB  ALA A 111     -77.958  15.166  24.197  1.00  0.00           C  
ATOM   1390  HN  ALA A 111     -76.634  16.058  22.347  1.00  0.00           H  
ATOM   1391  HA  ALA A 111     -76.451  16.385  25.066  1.00  0.00           H  
ATOM   1392  HB1 ALA A 111     -78.377  14.704  25.110  1.00  0.00           H  
ATOM   1393  HB2 ALA A 111     -78.046  14.421  23.373  1.00  0.00           H  
ATOM   1394  HB3 ALA A 111     -78.540  16.097  23.998  1.00  0.00           H  
ATOM   1395  N   VAL A 112     -75.316  13.480  24.007  1.00  0.00           N  
ATOM   1396  CA  VAL A 112     -74.430  12.419  24.396  1.00  0.00           C  
ATOM   1397  C   VAL A 112     -73.040  12.871  24.688  1.00  0.00           C  
ATOM   1398  O   VAL A 112     -72.493  12.467  25.718  1.00  0.00           O  
ATOM   1399  CB  VAL A 112     -74.380  11.164  23.583  1.00  0.00           C  
ATOM   1400  CG1 VAL A 112     -75.659  10.357  23.846  1.00  0.00           C  
ATOM   1401  CG2 VAL A 112     -74.123  11.358  22.082  1.00  0.00           C  
ATOM   1402  HN  VAL A 112     -75.547  13.462  23.035  1.00  0.00           H  
ATOM   1403  HA  VAL A 112     -74.877  12.117  25.340  1.00  0.00           H  
ATOM   1404  HB  VAL A 112     -73.554  10.536  23.983  1.00  0.00           H  
ATOM   1405 1HG1 VAL A 112     -76.503  10.742  23.228  1.00  0.00           H  
ATOM   1406 2HG1 VAL A 112     -75.406   9.331  23.530  1.00  0.00           H  
ATOM   1407 3HG1 VAL A 112     -75.941  10.415  24.925  1.00  0.00           H  
ATOM   1408 1HG2 VAL A 112     -74.931  11.834  21.480  1.00  0.00           H  
ATOM   1409 2HG2 VAL A 112     -73.180  11.929  21.945  1.00  0.00           H  
ATOM   1410 3HG2 VAL A 112     -73.887  10.351  21.687  1.00  0.00           H  
ATOM   1411  N   HIS A 113     -72.405  13.729  23.883  1.00  0.00           N  
ATOM   1412  CA  HIS A 113     -71.177  14.344  24.269  1.00  0.00           C  
ATOM   1413  C   HIS A 113     -71.155  15.322  25.392  1.00  0.00           C  
ATOM   1414  O   HIS A 113     -70.152  15.265  26.102  1.00  0.00           O  
ATOM   1415  CB  HIS A 113     -70.340  14.817  23.073  1.00  0.00           C  
ATOM   1416  CG  HIS A 113     -69.279  13.795  22.792  1.00  0.00           C  
ATOM   1417  CD2 HIS A 113     -67.948  13.859  23.087  1.00  0.00           C  
ATOM   1418  ND1 HIS A 113     -69.460  12.525  22.271  1.00  0.00           N  
ATOM   1419  CE1 HIS A 113     -68.235  11.935  22.190  1.00  0.00           C  
ATOM   1420  NE2 HIS A 113     -67.289  12.713  22.680  1.00  0.00           N  
ATOM   1421  HN  HIS A 113     -72.802  14.152  23.064  1.00  0.00           H  
ATOM   1422  HA  HIS A 113     -70.568  13.562  24.710  1.00  0.00           H  
ATOM   1423  HB1 HIS A 113     -70.975  14.844  22.158  1.00  0.00           H  
ATOM   1424  HB2 HIS A 113     -69.850  15.807  23.151  1.00  0.00           H  
ATOM   1425  HD1 HIS A 113     -70.321  12.194  21.883  1.00  0.00           H  
ATOM   1426  HD2 HIS A 113     -67.374  14.664  23.512  1.00  0.00           H  
ATOM   1427  HE1 HIS A 113     -67.957  10.984  21.749  1.00  0.00           H  
ATOM   1428  N   VAL A 114     -72.194  16.121  25.707  1.00  0.00           N  
ATOM   1429  CA  VAL A 114     -72.148  16.838  26.951  1.00  0.00           C  
ATOM   1430  C   VAL A 114     -72.108  15.893  28.096  1.00  0.00           C  
ATOM   1431  O   VAL A 114     -71.272  16.032  28.992  1.00  0.00           O  
ATOM   1432  CB  VAL A 114     -73.207  17.857  27.273  1.00  0.00           C  
ATOM   1433  CG1 VAL A 114     -73.089  19.005  26.261  1.00  0.00           C  
ATOM   1434  CG2 VAL A 114     -74.651  17.339  27.236  1.00  0.00           C  
ATOM   1435  HN  VAL A 114     -73.037  16.125  25.192  1.00  0.00           H  
ATOM   1436  HA  VAL A 114     -71.180  17.316  27.028  1.00  0.00           H  
ATOM   1437  HB  VAL A 114     -73.107  18.343  28.259  1.00  0.00           H  
ATOM   1438 1HG1 VAL A 114     -73.919  19.741  26.310  1.00  0.00           H  
ATOM   1439 2HG1 VAL A 114     -72.198  19.655  26.381  1.00  0.00           H  
ATOM   1440 3HG1 VAL A 114     -73.090  18.644  25.213  1.00  0.00           H  
ATOM   1441 1HG2 VAL A 114     -75.368  18.156  27.460  1.00  0.00           H  
ATOM   1442 2HG2 VAL A 114     -74.869  16.923  26.225  1.00  0.00           H  
ATOM   1443 3HG2 VAL A 114     -74.858  16.554  27.994  1.00  0.00           H  
ATOM   1444  N   ILE A 115     -72.957  14.843  28.148  1.00  0.00           N  
ATOM   1445  CA  ILE A 115     -72.892  13.872  29.191  1.00  0.00           C  
ATOM   1446  C   ILE A 115     -71.638  13.086  29.255  1.00  0.00           C  
ATOM   1447  O   ILE A 115     -71.097  13.013  30.359  1.00  0.00           O  
ATOM   1448  CB  ILE A 115     -74.162  13.098  29.365  1.00  0.00           C  
ATOM   1449  CG1 ILE A 115     -74.301  12.566  30.812  1.00  0.00           C  
ATOM   1450  CG2 ILE A 115     -74.261  11.970  28.322  1.00  0.00           C  
ATOM   1451  CD  ILE A 115     -75.734  12.178  31.155  1.00  0.00           C  
ATOM   1452  HN  ILE A 115     -73.707  14.744  27.504  1.00  0.00           H  
ATOM   1453  HA  ILE A 115     -72.902  14.515  30.059  1.00  0.00           H  
ATOM   1454  HB  ILE A 115     -75.003  13.818  29.262  1.00  0.00           H  
ATOM   1455 1HG1 ILE A 115     -73.561  11.769  31.050  1.00  0.00           H  
ATOM   1456 2HG1 ILE A 115     -74.041  13.373  31.539  1.00  0.00           H  
ATOM   1457 1HG2 ILE A 115     -74.255  12.431  27.323  1.00  0.00           H  
ATOM   1458 2HG2 ILE A 115     -73.331  11.349  28.351  1.00  0.00           H  
ATOM   1459 3HG2 ILE A 115     -75.197  11.363  28.376  1.00  0.00           H  
ATOM   1460  HD1 ILE A 115     -76.427  12.904  30.681  1.00  0.00           H  
ATOM   1461  HD2 ILE A 115     -75.878  12.295  32.258  1.00  0.00           H  
ATOM   1462  HD3 ILE A 115     -75.978  11.138  30.852  1.00  0.00           H  
ATOM   1463  N   TYR A 116     -71.090  12.625  28.115  1.00  0.00           N  
ATOM   1464  CA  TYR A 116     -69.803  12.021  27.992  1.00  0.00           C  
ATOM   1465  C   TYR A 116     -68.675  12.881  28.467  1.00  0.00           C  
ATOM   1466  O   TYR A 116     -67.870  12.380  29.237  1.00  0.00           O  
ATOM   1467  CB  TYR A 116     -69.641  11.488  26.559  1.00  0.00           C  
ATOM   1468  CG  TYR A 116     -68.975  10.163  26.379  1.00  0.00           C  
ATOM   1469  CD1 TYR A 116     -69.493   9.071  25.733  1.00  0.00           C  
ATOM   1470  CD2 TYR A 116     -67.703  10.053  26.893  1.00  0.00           C  
ATOM   1471  CE1 TYR A 116     -68.769   7.910  25.615  1.00  0.00           C  
ATOM   1472  CE2 TYR A 116     -66.938   8.926  26.707  1.00  0.00           C  
ATOM   1473  CZ  TYR A 116     -67.483   7.820  26.090  1.00  0.00           C  
ATOM   1474  OH  TYR A 116     -66.725   6.662  25.841  1.00  0.00           O  
ATOM   1475  HN  TYR A 116     -71.533  12.834  27.241  1.00  0.00           H  
ATOM   1476  HA  TYR A 116     -69.787  11.157  28.642  1.00  0.00           H  
ATOM   1477  HB1 TYR A 116     -70.657  11.310  26.133  1.00  0.00           H  
ATOM   1478  HB2 TYR A 116     -69.153  12.155  25.822  1.00  0.00           H  
ATOM   1479  HD1 TYR A 116     -70.480   9.049  25.298  1.00  0.00           H  
ATOM   1480  HD2 TYR A 116     -67.260  10.904  27.382  1.00  0.00           H  
ATOM   1481  HE1 TYR A 116     -69.226   7.064  25.117  1.00  0.00           H  
ATOM   1482  HE2 TYR A 116     -65.944   8.932  27.101  1.00  0.00           H  
ATOM   1483  HH  TYR A 116     -65.811   6.974  25.767  1.00  0.00           H  
ATOM   1484  N   THR A 117     -68.609  14.185  28.139  1.00  0.00           N  
ATOM   1485  CA  THR A 117     -67.506  14.981  28.599  1.00  0.00           C  
ATOM   1486  C   THR A 117     -67.664  15.611  29.938  1.00  0.00           C  
ATOM   1487  O   THR A 117     -66.683  15.851  30.640  1.00  0.00           O  
ATOM   1488  CB  THR A 117     -66.962  15.935  27.570  1.00  0.00           C  
ATOM   1489  CG2 THR A 117     -66.277  15.011  26.546  1.00  0.00           C  
ATOM   1490  OG1 THR A 117     -67.936  16.714  26.911  1.00  0.00           O  
ATOM   1491  HN  THR A 117     -69.279  14.644  27.565  1.00  0.00           H  
ATOM   1492  HA  THR A 117     -66.632  14.380  28.760  1.00  0.00           H  
ATOM   1493  HB  THR A 117     -66.188  16.609  27.994  1.00  0.00           H  
ATOM   1494  HG1 THR A 117     -67.588  16.891  26.029  1.00  0.00           H  
ATOM   1495 1HG2 THR A 117     -65.590  14.271  27.020  1.00  0.00           H  
ATOM   1496 2HG2 THR A 117     -66.972  14.362  25.974  1.00  0.00           H  
ATOM   1497 3HG2 THR A 117     -65.682  15.562  25.789  1.00  0.00           H  
ATOM   1498  N   VAL A 118     -68.882  15.864  30.467  1.00  0.00           N  
ATOM   1499  CA  VAL A 118     -69.206  16.300  31.794  1.00  0.00           C  
ATOM   1500  C   VAL A 118     -68.694  15.334  32.803  1.00  0.00           C  
ATOM   1501  O   VAL A 118     -67.982  15.700  33.737  1.00  0.00           O  
ATOM   1502  CB  VAL A 118     -70.661  16.534  32.052  1.00  0.00           C  
ATOM   1503  CG1 VAL A 118     -71.079  16.556  33.530  1.00  0.00           C  
ATOM   1504  CG2 VAL A 118     -71.021  17.902  31.431  1.00  0.00           C  
ATOM   1505  HN  VAL A 118     -69.658  15.696  29.869  1.00  0.00           H  
ATOM   1506  HA  VAL A 118     -68.713  17.224  32.047  1.00  0.00           H  
ATOM   1507  HB  VAL A 118     -71.202  15.680  31.614  1.00  0.00           H  
ATOM   1508 1HG1 VAL A 118     -71.137  15.505  33.896  1.00  0.00           H  
ATOM   1509 2HG1 VAL A 118     -72.047  17.087  33.585  1.00  0.00           H  
ATOM   1510 3HG1 VAL A 118     -70.394  17.174  34.171  1.00  0.00           H  
ATOM   1511 1HG2 VAL A 118     -70.469  18.649  32.041  1.00  0.00           H  
ATOM   1512 2HG2 VAL A 118     -70.755  17.903  30.356  1.00  0.00           H  
ATOM   1513 3HG2 VAL A 118     -72.081  18.189  31.569  1.00  0.00           H  
ATOM   1514  N   ASN A 119     -68.882  14.014  32.610  1.00  0.00           N  
ATOM   1515  CA  ASN A 119     -68.346  13.024  33.488  1.00  0.00           C  
ATOM   1516  C   ASN A 119     -66.861  12.882  33.497  1.00  0.00           C  
ATOM   1517  O   ASN A 119     -66.310  12.641  34.568  1.00  0.00           O  
ATOM   1518  CB  ASN A 119     -68.985  11.637  33.283  1.00  0.00           C  
ATOM   1519  CG  ASN A 119     -70.484  11.802  33.466  1.00  0.00           C  
ATOM   1520  ND2 ASN A 119     -71.245  11.045  32.625  1.00  0.00           N  
ATOM   1521  OD1 ASN A 119     -70.933  12.678  34.194  1.00  0.00           O  
ATOM   1522  HN  ASN A 119     -69.506  13.658  31.917  1.00  0.00           H  
ATOM   1523  HA  ASN A 119     -68.662  13.314  34.483  1.00  0.00           H  
ATOM   1524  HB1 ASN A 119     -68.736  11.253  32.271  1.00  0.00           H  
ATOM   1525  HB2 ASN A 119     -68.614  10.880  34.018  1.00  0.00           H  
ATOM   1526 1HD2 ASN A 119     -70.766  10.392  32.033  1.00  0.00           H  
ATOM   1527 2HD2 ASN A 119     -72.241  11.070  32.684  1.00  0.00           H  
ATOM   1528  N   LEU A 120     -66.207  13.073  32.342  1.00  0.00           N  
ATOM   1529  CA  LEU A 120     -64.783  13.102  32.184  1.00  0.00           C  
ATOM   1530  C   LEU A 120     -64.109  14.129  33.014  1.00  0.00           C  
ATOM   1531  O   LEU A 120     -63.154  13.809  33.726  1.00  0.00           O  
ATOM   1532  CB  LEU A 120     -64.380  13.162  30.701  1.00  0.00           C  
ATOM   1533  CG  LEU A 120     -64.098  11.734  30.206  1.00  0.00           C  
ATOM   1534  CD1 LEU A 120     -63.708  11.701  28.717  1.00  0.00           C  
ATOM   1535  CD2 LEU A 120     -65.230  10.721  30.432  1.00  0.00           C  
ATOM   1536  HN  LEU A 120     -66.701  13.125  31.488  1.00  0.00           H  
ATOM   1537  HA  LEU A 120     -64.416  12.153  32.544  1.00  0.00           H  
ATOM   1538  HB1 LEU A 120     -63.443  13.725  30.494  1.00  0.00           H  
ATOM   1539  HB2 LEU A 120     -65.234  13.615  30.138  1.00  0.00           H  
ATOM   1540  HG  LEU A 120     -63.209  11.353  30.753  1.00  0.00           H  
ATOM   1541 1HD1 LEU A 120     -62.683  12.111  28.588  1.00  0.00           H  
ATOM   1542 2HD1 LEU A 120     -63.670  10.675  28.292  1.00  0.00           H  
ATOM   1543 3HD1 LEU A 120     -64.458  12.268  28.121  1.00  0.00           H  
ATOM   1544 1HD2 LEU A 120     -66.173  11.144  30.028  1.00  0.00           H  
ATOM   1545 2HD2 LEU A 120     -65.056   9.763  29.901  1.00  0.00           H  
ATOM   1546 3HD2 LEU A 120     -65.382  10.485  31.509  1.00  0.00           H  
ATOM   1547  N   TYR A 121     -64.555  15.407  33.069  1.00  0.00           N  
ATOM   1548  CA  TYR A 121     -63.968  16.252  34.057  1.00  0.00           C  
ATOM   1549  C   TYR A 121     -64.373  15.903  35.439  1.00  0.00           C  
ATOM   1550  O   TYR A 121     -63.569  15.741  36.364  1.00  0.00           O  
ATOM   1551  CB  TYR A 121     -64.205  17.761  33.887  1.00  0.00           C  
ATOM   1552  CG  TYR A 121     -64.159  18.206  32.464  1.00  0.00           C  
ATOM   1553  CD1 TYR A 121     -62.976  18.388  31.777  1.00  0.00           C  
ATOM   1554  CD2 TYR A 121     -65.383  18.312  31.849  1.00  0.00           C  
ATOM   1555  CE1 TYR A 121     -63.035  18.692  30.436  1.00  0.00           C  
ATOM   1556  CE2 TYR A 121     -65.402  18.601  30.507  1.00  0.00           C  
ATOM   1557  CZ  TYR A 121     -64.243  18.840  29.793  1.00  0.00           C  
ATOM   1558  OH  TYR A 121     -64.393  19.106  28.420  1.00  0.00           O  
ATOM   1559  HN  TYR A 121     -65.183  15.824  32.422  1.00  0.00           H  
ATOM   1560  HA  TYR A 121     -62.888  16.184  34.045  1.00  0.00           H  
ATOM   1561  HB1 TYR A 121     -65.178  18.109  34.300  1.00  0.00           H  
ATOM   1562  HB2 TYR A 121     -63.370  18.267  34.418  1.00  0.00           H  
ATOM   1563  HD1 TYR A 121     -62.036  18.262  32.292  1.00  0.00           H  
ATOM   1564  HD2 TYR A 121     -66.321  18.153  32.356  1.00  0.00           H  
ATOM   1565  HE1 TYR A 121     -62.131  18.710  29.849  1.00  0.00           H  
ATOM   1566  HE2 TYR A 121     -66.356  18.708  30.010  1.00  0.00           H  
ATOM   1567  HH  TYR A 121     -65.118  19.735  28.330  1.00  0.00           H  
ATOM   1568  N   SER A 122     -65.693  15.761  35.659  1.00  0.00           N  
ATOM   1569  CA  SER A 122     -66.189  15.671  37.000  1.00  0.00           C  
ATOM   1570  C   SER A 122     -65.872  14.419  37.730  1.00  0.00           C  
ATOM   1571  O   SER A 122     -65.842  14.383  38.960  1.00  0.00           O  
ATOM   1572  CB  SER A 122     -67.698  15.939  37.070  1.00  0.00           C  
ATOM   1573  OG  SER A 122     -68.185  16.128  38.391  1.00  0.00           O  
ATOM   1574  HN  SER A 122     -66.412  15.767  34.973  1.00  0.00           H  
ATOM   1575  HA  SER A 122     -65.737  16.524  37.509  1.00  0.00           H  
ATOM   1576  HB1 SER A 122     -68.290  15.155  36.547  1.00  0.00           H  
ATOM   1577  HB2 SER A 122     -67.902  16.943  36.653  1.00  0.00           H  
ATOM   1578  HG1 SER A 122     -67.986  15.373  38.957  1.00  0.00           H  
ATOM   1579  N   SER A 123     -65.587  13.292  37.036  1.00  0.00           N  
ATOM   1580  CA  SER A 123     -65.201  12.088  37.688  1.00  0.00           C  
ATOM   1581  C   SER A 123     -63.878  12.275  38.344  1.00  0.00           C  
ATOM   1582  O   SER A 123     -63.659  11.988  39.515  1.00  0.00           O  
ATOM   1583  CB  SER A 123     -65.245  10.879  36.730  1.00  0.00           C  
ATOM   1584  OG  SER A 123     -65.077   9.691  37.476  1.00  0.00           O  
ATOM   1585  HN  SER A 123     -65.663  13.223  36.049  1.00  0.00           H  
ATOM   1586  HA  SER A 123     -65.910  11.867  38.480  1.00  0.00           H  
ATOM   1587  HB1 SER A 123     -66.243  10.911  36.238  1.00  0.00           H  
ATOM   1588  HB2 SER A 123     -64.480  10.949  35.937  1.00  0.00           H  
ATOM   1589  HG1 SER A 123     -65.859   9.135  37.482  1.00  0.00           H  
ATOM   1590  N   VAL A 124     -62.969  12.931  37.602  1.00  0.00           N  
ATOM   1591  CA  VAL A 124     -61.681  13.255  38.137  1.00  0.00           C  
ATOM   1592  C   VAL A 124     -61.695  14.394  39.101  1.00  0.00           C  
ATOM   1593  O   VAL A 124     -60.899  14.447  40.031  1.00  0.00           O  
ATOM   1594  CB  VAL A 124     -60.761  13.487  36.974  1.00  0.00           C  
ATOM   1595  CG1 VAL A 124     -60.981  12.358  35.962  1.00  0.00           C  
ATOM   1596  CG2 VAL A 124     -59.338  13.429  37.551  1.00  0.00           C  
ATOM   1597  HN  VAL A 124     -63.094  13.168  36.637  1.00  0.00           H  
ATOM   1598  HA  VAL A 124     -61.373  12.424  38.757  1.00  0.00           H  
ATOM   1599  HB  VAL A 124     -60.910  14.449  36.422  1.00  0.00           H  
ATOM   1600 1HG1 VAL A 124     -60.893  11.343  36.410  1.00  0.00           H  
ATOM   1601 2HG1 VAL A 124     -61.961  12.476  35.456  1.00  0.00           H  
ATOM   1602 3HG1 VAL A 124     -60.211  12.442  35.160  1.00  0.00           H  
ATOM   1603 1HG2 VAL A 124     -59.181  14.114  38.411  1.00  0.00           H  
ATOM   1604 2HG2 VAL A 124     -58.548  13.564  36.772  1.00  0.00           H  
ATOM   1605 3HG2 VAL A 124     -59.216  12.390  37.937  1.00  0.00           H  
ATOM   1606  N   TRP A 125     -62.655  15.335  39.005  1.00  0.00           N  
ATOM   1607  CA  TRP A 125     -62.657  16.427  39.926  1.00  0.00           C  
ATOM   1608  C   TRP A 125     -63.279  16.129  41.242  1.00  0.00           C  
ATOM   1609  O   TRP A 125     -62.930  16.666  42.301  1.00  0.00           O  
ATOM   1610  CB  TRP A 125     -63.129  17.706  39.229  1.00  0.00           C  
ATOM   1611  CG  TRP A 125     -62.088  18.435  38.451  1.00  0.00           C  
ATOM   1612  CD1 TRP A 125     -61.711  18.049  37.197  1.00  0.00           C  
ATOM   1613  CD2 TRP A 125     -61.345  19.605  38.800  1.00  0.00           C  
ATOM   1614  CE2 TRP A 125     -60.634  19.940  37.666  1.00  0.00           C  
ATOM   1615  CE3 TRP A 125     -61.166  20.300  39.961  1.00  0.00           C  
ATOM   1616  NE1 TRP A 125     -60.788  18.955  36.734  1.00  0.00           N  
ATOM   1617  CZ2 TRP A 125     -59.848  21.059  37.630  1.00  0.00           C  
ATOM   1618  CZ3 TRP A 125     -60.402  21.443  39.917  1.00  0.00           C  
ATOM   1619  CH2 TRP A 125     -59.870  21.888  38.732  1.00  0.00           C  
ATOM   1620  HN  TRP A 125     -63.284  15.267  38.233  1.00  0.00           H  
ATOM   1621  HA  TRP A 125     -61.624  16.649  40.154  1.00  0.00           H  
ATOM   1622  HB1 TRP A 125     -63.498  18.477  39.928  1.00  0.00           H  
ATOM   1623  HB2 TRP A 125     -63.978  17.513  38.539  1.00  0.00           H  
ATOM   1624  HD1 TRP A 125     -61.921  17.117  36.691  1.00  0.00           H  
ATOM   1625  HE1 TRP A 125     -60.282  18.868  35.912  1.00  0.00           H  
ATOM   1626  HE3 TRP A 125     -61.734  20.004  40.827  1.00  0.00           H  
ATOM   1627  HZ2 TRP A 125     -59.335  21.429  36.760  1.00  0.00           H  
ATOM   1628  HZ3 TRP A 125     -60.367  22.084  40.785  1.00  0.00           H  
ATOM   1629  HH2 TRP A 125     -59.239  22.765  38.680  1.00  0.00           H  
ATOM   1630  N   ILE A 126     -64.221  15.185  41.382  1.00  0.00           N  
ATOM   1631  CA  ILE A 126     -64.644  14.662  42.641  1.00  0.00           C  
ATOM   1632  C   ILE A 126     -63.637  13.737  43.239  1.00  0.00           C  
ATOM   1633  O   ILE A 126     -63.494  13.643  44.454  1.00  0.00           O  
ATOM   1634  CB  ILE A 126     -65.962  13.993  42.432  1.00  0.00           C  
ATOM   1635  CG1 ILE A 126     -66.922  15.122  42.029  1.00  0.00           C  
ATOM   1636  CG2 ILE A 126     -66.419  13.299  43.729  1.00  0.00           C  
ATOM   1637  CD  ILE A 126     -68.201  14.614  41.371  1.00  0.00           C  
ATOM   1638  HN  ILE A 126     -64.722  14.801  40.606  1.00  0.00           H  
ATOM   1639  HA  ILE A 126     -64.711  15.466  43.361  1.00  0.00           H  
ATOM   1640  HB  ILE A 126     -65.890  13.231  41.625  1.00  0.00           H  
ATOM   1641 1HG1 ILE A 126     -66.489  15.840  41.305  1.00  0.00           H  
ATOM   1642 2HG1 ILE A 126     -67.291  15.739  42.878  1.00  0.00           H  
ATOM   1643 1HG2 ILE A 126     -67.389  12.775  43.649  1.00  0.00           H  
ATOM   1644 2HG2 ILE A 126     -65.739  12.528  44.140  1.00  0.00           H  
ATOM   1645 3HG2 ILE A 126     -66.496  14.071  44.527  1.00  0.00           H  
ATOM   1646  HD1 ILE A 126     -68.691  13.855  42.012  1.00  0.00           H  
ATOM   1647  HD2 ILE A 126     -67.975  14.107  40.400  1.00  0.00           H  
ATOM   1648  HD3 ILE A 126     -68.906  15.472  41.267  1.00  0.00           H  
ATOM   1649  N   LEU A 127     -62.837  13.036  42.411  1.00  0.00           N  
ATOM   1650  CA  LEU A 127     -61.649  12.377  42.866  1.00  0.00           C  
ATOM   1651  C   LEU A 127     -60.657  13.370  43.391  1.00  0.00           C  
ATOM   1652  O   LEU A 127     -60.003  13.049  44.386  1.00  0.00           O  
ATOM   1653  CB  LEU A 127     -61.089  11.469  41.764  1.00  0.00           C  
ATOM   1654  CG  LEU A 127     -60.005  10.499  42.258  1.00  0.00           C  
ATOM   1655  CD1 LEU A 127     -59.540   9.713  41.016  1.00  0.00           C  
ATOM   1656  CD2 LEU A 127     -60.469   9.509  43.344  1.00  0.00           C  
ATOM   1657  HN  LEU A 127     -63.104  12.900  41.461  1.00  0.00           H  
ATOM   1658  HA  LEU A 127     -61.959  11.698  43.652  1.00  0.00           H  
ATOM   1659  HB1 LEU A 127     -60.689  12.093  40.934  1.00  0.00           H  
ATOM   1660  HB2 LEU A 127     -61.908  10.925  41.250  1.00  0.00           H  
ATOM   1661  HG  LEU A 127     -59.125  11.058  42.643  1.00  0.00           H  
ATOM   1662 1HD1 LEU A 127     -60.403   9.165  40.582  1.00  0.00           H  
ATOM   1663 2HD1 LEU A 127     -58.728   8.961  41.076  1.00  0.00           H  
ATOM   1664 3HD1 LEU A 127     -59.189  10.492  40.307  1.00  0.00           H  
ATOM   1665 1HD2 LEU A 127     -60.446   9.970  44.359  1.00  0.00           H  
ATOM   1666 2HD2 LEU A 127     -61.475   9.126  43.083  1.00  0.00           H  
ATOM   1667 3HD2 LEU A 127     -59.797   8.629  43.416  1.00  0.00           H  
ATOM   1668  N   ALA A 128     -60.493  14.543  42.762  1.00  0.00           N  
ATOM   1669  CA  ALA A 128     -59.670  15.569  43.321  1.00  0.00           C  
ATOM   1670  C   ALA A 128     -60.204  16.113  44.607  1.00  0.00           C  
ATOM   1671  O   ALA A 128     -59.481  16.328  45.580  1.00  0.00           O  
ATOM   1672  CB  ALA A 128     -59.407  16.663  42.275  1.00  0.00           C  
ATOM   1673  HN  ALA A 128     -60.787  14.615  41.817  1.00  0.00           H  
ATOM   1674  HA  ALA A 128     -58.735  15.098  43.581  1.00  0.00           H  
ATOM   1675  HB1 ALA A 128     -58.645  17.367  42.670  1.00  0.00           H  
ATOM   1676  HB2 ALA A 128     -60.309  17.258  42.023  1.00  0.00           H  
ATOM   1677  HB3 ALA A 128     -59.076  16.190  41.326  1.00  0.00           H  
ATOM   1678  N   PHE A 129     -61.529  16.284  44.709  1.00  0.00           N  
ATOM   1679  CA  PHE A 129     -62.228  16.687  45.886  1.00  0.00           C  
ATOM   1680  C   PHE A 129     -62.109  15.712  47.009  1.00  0.00           C  
ATOM   1681  O   PHE A 129     -61.953  16.112  48.159  1.00  0.00           O  
ATOM   1682  CB  PHE A 129     -63.694  17.073  45.654  1.00  0.00           C  
ATOM   1683  CG  PHE A 129     -63.815  18.397  44.978  1.00  0.00           C  
ATOM   1684  CD1 PHE A 129     -62.837  19.298  44.604  1.00  0.00           C  
ATOM   1685  CD2 PHE A 129     -65.122  18.811  44.877  1.00  0.00           C  
ATOM   1686  CE1 PHE A 129     -63.164  20.556  44.165  1.00  0.00           C  
ATOM   1687  CE2 PHE A 129     -65.460  20.046  44.396  1.00  0.00           C  
ATOM   1688  CZ  PHE A 129     -64.478  20.939  44.012  1.00  0.00           C  
ATOM   1689  HN  PHE A 129     -62.133  16.185  43.915  1.00  0.00           H  
ATOM   1690  HA  PHE A 129     -61.678  17.553  46.215  1.00  0.00           H  
ATOM   1691  HB1 PHE A 129     -64.289  16.349  45.055  1.00  0.00           H  
ATOM   1692  HB2 PHE A 129     -64.207  17.189  46.629  1.00  0.00           H  
ATOM   1693  HD1 PHE A 129     -61.800  19.048  44.719  1.00  0.00           H  
ATOM   1694  HD2 PHE A 129     -65.907  18.122  45.174  1.00  0.00           H  
ATOM   1695  HE1 PHE A 129     -62.331  21.207  43.925  1.00  0.00           H  
ATOM   1696  HE2 PHE A 129     -66.483  20.320  44.193  1.00  0.00           H  
ATOM   1697  HZ  PHE A 129     -64.684  21.963  43.756  1.00  0.00           H  
ATOM   1698  N   ILE A 130     -62.092  14.407  46.674  1.00  0.00           N  
ATOM   1699  CA  ILE A 130     -61.709  13.299  47.485  1.00  0.00           C  
ATOM   1700  C   ILE A 130     -60.337  13.404  48.053  1.00  0.00           C  
ATOM   1701  O   ILE A 130     -60.096  13.214  49.241  1.00  0.00           O  
ATOM   1702  CB  ILE A 130     -61.991  12.023  46.734  1.00  0.00           C  
ATOM   1703  CG1 ILE A 130     -63.478  11.688  46.941  1.00  0.00           C  
ATOM   1704  CG2 ILE A 130     -61.140  10.795  47.090  1.00  0.00           C  
ATOM   1705  CD  ILE A 130     -63.974  10.560  46.032  1.00  0.00           C  
ATOM   1706  HN  ILE A 130     -62.311  14.161  45.726  1.00  0.00           H  
ATOM   1707  HA  ILE A 130     -62.308  13.317  48.383  1.00  0.00           H  
ATOM   1708  HB  ILE A 130     -61.803  12.177  45.650  1.00  0.00           H  
ATOM   1709 1HG1 ILE A 130     -63.565  11.382  48.013  1.00  0.00           H  
ATOM   1710 2HG1 ILE A 130     -64.053  12.625  46.832  1.00  0.00           H  
ATOM   1711 1HG2 ILE A 130     -60.039  10.974  47.135  1.00  0.00           H  
ATOM   1712 2HG2 ILE A 130     -61.385  10.030  46.336  1.00  0.00           H  
ATOM   1713 3HG2 ILE A 130     -61.462  10.286  48.029  1.00  0.00           H  
ATOM   1714  HD1 ILE A 130     -63.937  10.832  44.958  1.00  0.00           H  
ATOM   1715  HD2 ILE A 130     -65.014  10.348  46.355  1.00  0.00           H  
ATOM   1716  HD3 ILE A 130     -63.385   9.621  46.100  1.00  0.00           H  
ATOM   1717  N   SER A 131     -59.350  13.838  47.245  1.00  0.00           N  
ATOM   1718  CA  SER A 131     -58.066  14.171  47.771  1.00  0.00           C  
ATOM   1719  C   SER A 131     -57.988  15.355  48.667  1.00  0.00           C  
ATOM   1720  O   SER A 131     -57.236  15.331  49.642  1.00  0.00           O  
ATOM   1721  CB  SER A 131     -57.005  14.427  46.688  1.00  0.00           C  
ATOM   1722  OG  SER A 131     -56.904  13.199  45.958  1.00  0.00           O  
ATOM   1723  HN  SER A 131     -59.548  14.041  46.289  1.00  0.00           H  
ATOM   1724  HA  SER A 131     -57.722  13.336  48.360  1.00  0.00           H  
ATOM   1725  HB1 SER A 131     -57.310  15.253  46.008  1.00  0.00           H  
ATOM   1726  HB2 SER A 131     -56.000  14.679  47.090  1.00  0.00           H  
ATOM   1727  HG1 SER A 131     -57.690  12.975  45.467  1.00  0.00           H  
ATOM   1728  N   LEU A 132     -58.745  16.459  48.481  1.00  0.00           N  
ATOM   1729  CA  LEU A 132     -58.927  17.538  49.392  1.00  0.00           C  
ATOM   1730  C   LEU A 132     -59.443  17.121  50.729  1.00  0.00           C  
ATOM   1731  O   LEU A 132     -58.902  17.548  51.749  1.00  0.00           O  
ATOM   1732  CB  LEU A 132     -59.866  18.583  48.772  1.00  0.00           C  
ATOM   1733  CG  LEU A 132     -59.260  19.775  48.011  1.00  0.00           C  
ATOM   1734  CD1 LEU A 132     -60.341  20.718  47.465  1.00  0.00           C  
ATOM   1735  CD2 LEU A 132     -58.247  19.374  46.922  1.00  0.00           C  
ATOM   1736  HN  LEU A 132     -59.253  16.516  47.637  1.00  0.00           H  
ATOM   1737  HA  LEU A 132     -57.953  17.943  49.624  1.00  0.00           H  
ATOM   1738  HB1 LEU A 132     -60.554  19.033  49.521  1.00  0.00           H  
ATOM   1739  HB2 LEU A 132     -60.544  18.130  48.013  1.00  0.00           H  
ATOM   1740  HG  LEU A 132     -58.721  20.397  48.763  1.00  0.00           H  
ATOM   1741 1HD1 LEU A 132     -59.800  21.572  47.021  1.00  0.00           H  
ATOM   1742 2HD1 LEU A 132     -60.835  20.201  46.609  1.00  0.00           H  
ATOM   1743 3HD1 LEU A 132     -61.119  21.053  48.186  1.00  0.00           H  
ATOM   1744 1HD2 LEU A 132     -58.711  18.710  46.166  1.00  0.00           H  
ATOM   1745 2HD2 LEU A 132     -57.389  18.842  47.399  1.00  0.00           H  
ATOM   1746 3HD2 LEU A 132     -57.810  20.224  46.358  1.00  0.00           H  
ATOM   1747  N   ASP A 133     -60.454  16.241  50.784  1.00  0.00           N  
ATOM   1748  CA  ASP A 133     -61.024  15.658  51.960  1.00  0.00           C  
ATOM   1749  C   ASP A 133     -59.984  14.922  52.731  1.00  0.00           C  
ATOM   1750  O   ASP A 133     -59.880  15.063  53.954  1.00  0.00           O  
ATOM   1751  CB  ASP A 133     -62.202  14.786  51.495  1.00  0.00           C  
ATOM   1752  CG  ASP A 133     -62.674  13.982  52.694  1.00  0.00           C  
ATOM   1753  OD1 ASP A 133     -62.884  14.518  53.817  1.00  0.00           O  
ATOM   1754  OD2 ASP A 133     -62.809  12.737  52.556  1.00  0.00           O1-
ATOM   1755  HN  ASP A 133     -60.802  15.911  49.901  1.00  0.00           H  
ATOM   1756  HA  ASP A 133     -61.390  16.399  52.647  1.00  0.00           H  
ATOM   1757  HB1 ASP A 133     -61.894  14.188  50.618  1.00  0.00           H  
ATOM   1758  HB2 ASP A 133     -63.041  15.417  51.135  1.00  0.00           H  
ATOM   1759  N   ARG A 134     -59.080  14.200  52.051  1.00  0.00           N  
ATOM   1760  CA  ARG A 134     -57.970  13.561  52.669  1.00  0.00           C  
ATOM   1761  C   ARG A 134     -56.722  14.363  52.878  1.00  0.00           C  
ATOM   1762  O   ARG A 134     -55.673  13.827  53.213  1.00  0.00           O  
ATOM   1763  CB  ARG A 134     -57.703  12.257  51.902  1.00  0.00           C  
ATOM   1764  CG  ARG A 134     -58.733  11.139  52.080  1.00  0.00           C  
ATOM   1765  CD  ARG A 134     -58.930  10.712  53.535  1.00  0.00           C  
ATOM   1766  NE  ARG A 134     -59.625   9.407  53.667  1.00  0.00           N  
ATOM   1767  CZ  ARG A 134     -60.960   9.248  53.445  1.00  0.00           C  
ATOM   1768  NH1 ARG A 134     -61.767  10.280  53.034  1.00  0.00           N1+
ATOM   1769  NH2 ARG A 134     -61.618   8.060  53.545  1.00  0.00           N  
ATOM   1770  HN  ARG A 134     -59.200  14.156  51.057  1.00  0.00           H  
ATOM   1771  HA  ARG A 134     -58.227  13.294  53.685  1.00  0.00           H  
ATOM   1772  HB1 ARG A 134     -57.522  12.451  50.822  1.00  0.00           H  
ATOM   1773  HB2 ARG A 134     -56.779  11.732  52.229  1.00  0.00           H  
ATOM   1774  HG1 ARG A 134     -59.708  11.462  51.649  1.00  0.00           H  
ATOM   1775  HG2 ARG A 134     -58.459  10.230  51.492  1.00  0.00           H  
ATOM   1776  HD1 ARG A 134     -59.497  11.495  54.076  1.00  0.00           H  
ATOM   1777  HD2 ARG A 134     -57.948  10.542  54.017  1.00  0.00           H  
ATOM   1778  HE  ARG A 134     -59.105   8.557  53.592  1.00  0.00           H  
ATOM   1779 1HH1 ARG A 134     -62.710   9.968  52.928  1.00  0.00           H  
ATOM   1780 2HH1 ARG A 134     -61.510  11.178  52.675  1.00  0.00           H  
ATOM   1781 1HH2 ARG A 134     -61.040   7.260  53.734  1.00  0.00           H  
ATOM   1782 2HH2 ARG A 134     -62.530   7.891  53.169  1.00  0.00           H  
ATOM   1783  N   TYR A 135     -56.868  15.691  52.733  1.00  0.00           N  
ATOM   1784  CA  TYR A 135     -55.925  16.591  53.332  1.00  0.00           C  
ATOM   1785  C   TYR A 135     -56.597  17.282  54.470  1.00  0.00           C  
ATOM   1786  O   TYR A 135     -55.998  17.502  55.524  1.00  0.00           O  
ATOM   1787  CB  TYR A 135     -55.533  17.572  52.217  1.00  0.00           C  
ATOM   1788  CG  TYR A 135     -54.744  18.758  52.627  1.00  0.00           C  
ATOM   1789  CD1 TYR A 135     -53.539  18.619  53.280  1.00  0.00           C  
ATOM   1790  CD2 TYR A 135     -54.989  19.918  51.940  1.00  0.00           C  
ATOM   1791  CE1 TYR A 135     -52.603  19.620  53.234  1.00  0.00           C  
ATOM   1792  CE2 TYR A 135     -54.081  20.958  51.927  1.00  0.00           C  
ATOM   1793  CZ  TYR A 135     -52.862  20.765  52.516  1.00  0.00           C  
ATOM   1794  OH  TYR A 135     -51.908  21.787  52.281  1.00  0.00           O  
ATOM   1795  HN  TYR A 135     -57.629  16.103  52.237  1.00  0.00           H  
ATOM   1796  HA  TYR A 135     -55.051  16.126  53.744  1.00  0.00           H  
ATOM   1797  HB1 TYR A 135     -56.443  17.879  51.654  1.00  0.00           H  
ATOM   1798  HB2 TYR A 135     -54.905  17.006  51.490  1.00  0.00           H  
ATOM   1799  HD1 TYR A 135     -53.337  17.665  53.741  1.00  0.00           H  
ATOM   1800  HD2 TYR A 135     -55.897  20.073  51.376  1.00  0.00           H  
ATOM   1801  HE1 TYR A 135     -51.623  19.581  53.695  1.00  0.00           H  
ATOM   1802  HE2 TYR A 135     -54.340  21.869  51.413  1.00  0.00           H  
ATOM   1803  HH  TYR A 135     -52.100  22.266  51.475  1.00  0.00           H  
ATOM   1804  N   LEU A 136     -57.886  17.633  54.304  1.00  0.00           N  
ATOM   1805  CA  LEU A 136     -58.650  18.189  55.372  1.00  0.00           C  
ATOM   1806  C   LEU A 136     -58.886  17.347  56.577  1.00  0.00           C  
ATOM   1807  O   LEU A 136     -58.825  17.838  57.704  1.00  0.00           O  
ATOM   1808  CB  LEU A 136     -60.012  18.677  54.845  1.00  0.00           C  
ATOM   1809  CG  LEU A 136     -59.909  19.860  53.867  1.00  0.00           C  
ATOM   1810  CD1 LEU A 136     -61.326  20.219  53.412  1.00  0.00           C  
ATOM   1811  CD2 LEU A 136     -59.326  21.071  54.621  1.00  0.00           C  
ATOM   1812  HN  LEU A 136     -58.325  17.437  53.431  1.00  0.00           H  
ATOM   1813  HA  LEU A 136     -58.092  19.034  55.749  1.00  0.00           H  
ATOM   1814  HB1 LEU A 136     -60.545  17.804  54.416  1.00  0.00           H  
ATOM   1815  HB2 LEU A 136     -60.589  19.069  55.710  1.00  0.00           H  
ATOM   1816  HG  LEU A 136     -59.321  19.619  52.953  1.00  0.00           H  
ATOM   1817 1HD1 LEU A 136     -62.068  20.444  54.205  1.00  0.00           H  
ATOM   1818 2HD1 LEU A 136     -61.302  21.093  52.722  1.00  0.00           H  
ATOM   1819 3HD1 LEU A 136     -61.774  19.384  52.834  1.00  0.00           H  
ATOM   1820 1HD2 LEU A 136     -59.701  21.046  55.664  1.00  0.00           H  
ATOM   1821 2HD2 LEU A 136     -58.221  21.046  54.621  1.00  0.00           H  
ATOM   1822 3HD2 LEU A 136     -59.656  21.995  54.098  1.00  0.00           H  
ATOM   1823  N   ALA A 137     -59.039  16.015  56.472  1.00  0.00           N  
ATOM   1824  CA  ALA A 137     -59.214  15.162  57.605  1.00  0.00           C  
ATOM   1825  C   ALA A 137     -57.925  14.713  58.205  1.00  0.00           C  
ATOM   1826  O   ALA A 137     -57.951  14.022  59.229  1.00  0.00           O  
ATOM   1827  CB  ALA A 137     -60.010  13.920  57.161  1.00  0.00           C  
ATOM   1828  HN  ALA A 137     -59.099  15.584  55.570  1.00  0.00           H  
ATOM   1829  HA  ALA A 137     -59.793  15.740  58.313  1.00  0.00           H  
ATOM   1830  HB1 ALA A 137     -59.404  13.357  56.415  1.00  0.00           H  
ATOM   1831  HB2 ALA A 137     -61.020  14.149  56.764  1.00  0.00           H  
ATOM   1832  HB3 ALA A 137     -60.302  13.154  57.901  1.00  0.00           H  
ATOM   1833  N   ILE A 138     -56.787  15.067  57.591  1.00  0.00           N  
ATOM   1834  CA  ILE A 138     -55.530  14.479  57.950  1.00  0.00           C  
ATOM   1835  C   ILE A 138     -54.551  15.343  58.667  1.00  0.00           C  
ATOM   1836  O   ILE A 138     -53.735  14.815  59.425  1.00  0.00           O  
ATOM   1837  CB  ILE A 138     -54.941  13.731  56.790  1.00  0.00           C  
ATOM   1838  CG1 ILE A 138     -54.267  12.427  57.253  1.00  0.00           C  
ATOM   1839  CG2 ILE A 138     -54.005  14.604  55.953  1.00  0.00           C  
ATOM   1840  CD  ILE A 138     -53.757  11.613  56.068  1.00  0.00           C  
ATOM   1841  HN  ILE A 138     -56.719  15.650  56.790  1.00  0.00           H  
ATOM   1842  HA  ILE A 138     -55.710  13.708  58.689  1.00  0.00           H  
ATOM   1843  HB  ILE A 138     -55.758  13.465  56.085  1.00  0.00           H  
ATOM   1844 1HG1 ILE A 138     -53.405  12.718  57.889  1.00  0.00           H  
ATOM   1845 2HG1 ILE A 138     -55.067  11.930  57.835  1.00  0.00           H  
ATOM   1846 1HG2 ILE A 138     -53.026  14.759  56.468  1.00  0.00           H  
ATOM   1847 2HG2 ILE A 138     -54.472  15.594  55.787  1.00  0.00           H  
ATOM   1848 3HG2 ILE A 138     -53.847  14.101  54.973  1.00  0.00           H  
ATOM   1849  HD1 ILE A 138     -54.572  11.494  55.313  1.00  0.00           H  
ATOM   1850  HD2 ILE A 138     -52.895  12.088  55.564  1.00  0.00           H  
ATOM   1851  HD3 ILE A 138     -53.434  10.593  56.373  1.00  0.00           H  
ATOM   1852  N   VAL A 139     -54.602  16.675  58.582  1.00  0.00           N  
ATOM   1853  CA  VAL A 139     -53.703  17.441  59.392  1.00  0.00           C  
ATOM   1854  C   VAL A 139     -54.261  18.697  59.968  1.00  0.00           C  
ATOM   1855  O   VAL A 139     -53.790  19.158  61.000  1.00  0.00           O  
ATOM   1856  CB  VAL A 139     -52.437  17.688  58.619  1.00  0.00           C  
ATOM   1857  CG1 VAL A 139     -51.272  17.769  59.618  1.00  0.00           C  
ATOM   1858  CG2 VAL A 139     -52.582  18.861  57.631  1.00  0.00           C  
ATOM   1859  HN  VAL A 139     -55.228  17.135  57.958  1.00  0.00           H  
ATOM   1860  HA  VAL A 139     -53.480  16.912  60.305  1.00  0.00           H  
ATOM   1861  HB  VAL A 139     -52.235  16.794  58.002  1.00  0.00           H  
ATOM   1862 1HG1 VAL A 139     -51.141  18.756  60.099  1.00  0.00           H  
ATOM   1863 2HG1 VAL A 139     -51.368  16.977  60.395  1.00  0.00           H  
ATOM   1864 3HG1 VAL A 139     -50.316  17.564  59.095  1.00  0.00           H  
ATOM   1865 1HG2 VAL A 139     -53.363  18.692  56.863  1.00  0.00           H  
ATOM   1866 2HG2 VAL A 139     -52.796  19.811  58.162  1.00  0.00           H  
ATOM   1867 3HG2 VAL A 139     -51.672  19.015  57.014  1.00  0.00           H  
ATOM   1868  N   HIS A 140     -55.430  19.189  59.500  1.00  0.00           N  
ATOM   1869  CA  HIS A 140     -56.292  20.033  60.259  1.00  0.00           C  
ATOM   1870  C   HIS A 140     -57.246  19.250  61.102  1.00  0.00           C  
ATOM   1871  O   HIS A 140     -58.462  19.408  61.002  1.00  0.00           O  
ATOM   1872  CB  HIS A 140     -57.125  21.070  59.477  1.00  0.00           C  
ATOM   1873  CG  HIS A 140     -57.170  22.340  60.270  1.00  0.00           C  
ATOM   1874  CD2 HIS A 140     -56.168  23.224  60.557  1.00  0.00           C  
ATOM   1875  ND1 HIS A 140     -58.365  22.685  60.875  1.00  0.00           N  
ATOM   1876  CE1 HIS A 140     -58.100  23.807  61.525  1.00  0.00           C  
ATOM   1877  NE2 HIS A 140     -56.792  24.147  61.369  1.00  0.00           N  
ATOM   1878  HN  HIS A 140     -55.748  18.895  58.609  1.00  0.00           H  
ATOM   1879  HA  HIS A 140     -55.714  20.644  60.930  1.00  0.00           H  
ATOM   1880  HB1 HIS A 140     -56.581  21.326  58.549  1.00  0.00           H  
ATOM   1881  HB2 HIS A 140     -58.126  20.809  59.075  1.00  0.00           H  
ATOM   1882  HD2 HIS A 140     -55.161  23.294  60.173  1.00  0.00           H  
ATOM   1883  HE1 HIS A 140     -58.717  24.219  62.321  1.00  0.00           H  
ATOM   1884  HE2 HIS A 140     -56.369  25.003  61.678  1.00  0.00           H  
ATOM   1885  N   ALA A 141     -56.674  18.427  62.001  1.00  0.00           N  
ATOM   1886  CA  ALA A 141     -57.326  17.275  62.545  1.00  0.00           C  
ATOM   1887  C   ALA A 141     -58.159  17.583  63.737  1.00  0.00           C  
ATOM   1888  O   ALA A 141     -58.895  16.746  64.254  1.00  0.00           O  
ATOM   1889  CB  ALA A 141     -56.250  16.252  62.955  1.00  0.00           C  
ATOM   1890  HN  ALA A 141     -55.694  18.476  62.178  1.00  0.00           H  
ATOM   1891  HA  ALA A 141     -58.039  16.822  61.876  1.00  0.00           H  
ATOM   1892  HB1 ALA A 141     -55.641  15.963  62.078  1.00  0.00           H  
ATOM   1893  HB2 ALA A 141     -56.694  15.351  63.425  1.00  0.00           H  
ATOM   1894  HB3 ALA A 141     -55.581  16.804  63.652  1.00  0.00           H  
ATOM   1895  N   THR A 142     -58.189  18.839  64.218  1.00  0.00           N  
ATOM   1896  CA  THR A 142     -58.960  19.359  65.303  1.00  0.00           C  
ATOM   1897  C   THR A 142     -60.425  19.470  65.092  1.00  0.00           C  
ATOM   1898  O   THR A 142     -61.207  19.016  65.927  1.00  0.00           O  
ATOM   1899  CB  THR A 142     -58.441  20.710  65.707  1.00  0.00           C  
ATOM   1900  CG2 THR A 142     -57.079  20.560  66.408  1.00  0.00           C  
ATOM   1901  OG1 THR A 142     -58.252  21.558  64.583  1.00  0.00           O  
ATOM   1902  HN  THR A 142     -57.688  19.607  63.818  1.00  0.00           H  
ATOM   1903  HA  THR A 142     -58.925  18.665  66.136  1.00  0.00           H  
ATOM   1904  HB  THR A 142     -59.069  21.173  66.487  1.00  0.00           H  
ATOM   1905  HG1 THR A 142     -58.319  22.487  64.811  1.00  0.00           H  
ATOM   1906 1HG2 THR A 142     -56.400  19.872  65.853  1.00  0.00           H  
ATOM   1907 2HG2 THR A 142     -57.228  20.101  67.409  1.00  0.00           H  
ATOM   1908 3HG2 THR A 142     -56.532  21.518  66.523  1.00  0.00           H  
ATOM   1909  N   ASN A 143     -60.815  20.115  63.978  1.00  0.00           N  
ATOM   1910  CA  ASN A 143     -62.082  20.779  63.994  1.00  0.00           C  
ATOM   1911  C   ASN A 143     -62.604  20.750  62.603  1.00  0.00           C  
ATOM   1912  O   ASN A 143     -63.377  21.649  62.282  1.00  0.00           O  
ATOM   1913  CB  ASN A 143     -61.889  22.250  64.389  1.00  0.00           C  
ATOM   1914  CG  ASN A 143     -62.294  22.344  65.853  1.00  0.00           C  
ATOM   1915  ND2 ASN A 143     -63.597  22.551  66.208  1.00  0.00           N  
ATOM   1916  OD1 ASN A 143     -61.454  22.201  66.739  1.00  0.00           O  
ATOM   1917  HN  ASN A 143     -60.125  20.373  63.299  1.00  0.00           H  
ATOM   1918  HA  ASN A 143     -62.775  20.187  64.579  1.00  0.00           H  
ATOM   1919  HB1 ASN A 143     -62.457  23.066  63.890  1.00  0.00           H  
ATOM   1920  HB2 ASN A 143     -60.823  22.567  64.284  1.00  0.00           H  
ATOM   1921 1HD2 ASN A 143     -64.283  22.803  65.519  1.00  0.00           H  
ATOM   1922 2HD2 ASN A 143     -63.797  22.455  67.175  1.00  0.00           H  
ATOM   1923  N   SER A 144     -62.198  19.752  61.796  1.00  0.00           N  
ATOM   1924  CA  SER A 144     -62.493  19.704  60.401  1.00  0.00           C  
ATOM   1925  C   SER A 144     -63.685  18.882  60.061  1.00  0.00           C  
ATOM   1926  O   SER A 144     -63.739  18.245  59.023  1.00  0.00           O  
ATOM   1927  CB  SER A 144     -61.289  19.305  59.532  1.00  0.00           C  
ATOM   1928  OG  SER A 144     -60.405  20.386  59.272  1.00  0.00           O  
ATOM   1929  HN  SER A 144     -61.714  18.981  62.219  1.00  0.00           H  
ATOM   1930  HA  SER A 144     -62.686  20.726  60.105  1.00  0.00           H  
ATOM   1931  HB1 SER A 144     -61.585  19.066  58.484  1.00  0.00           H  
ATOM   1932  HB2 SER A 144     -60.728  18.457  59.978  1.00  0.00           H  
ATOM   1933  HG1 SER A 144     -59.781  20.346  59.996  1.00  0.00           H  
ATOM   1934  N   GLN A 145     -64.702  18.857  60.949  1.00  0.00           N  
ATOM   1935  CA  GLN A 145     -66.025  18.511  60.512  1.00  0.00           C  
ATOM   1936  C   GLN A 145     -66.490  19.539  59.557  1.00  0.00           C  
ATOM   1937  O   GLN A 145     -67.138  19.205  58.565  1.00  0.00           O  
ATOM   1938  CB  GLN A 145     -66.952  18.436  61.737  1.00  0.00           C  
ATOM   1939  CG  GLN A 145     -66.782  17.235  62.662  1.00  0.00           C  
ATOM   1940  CD  GLN A 145     -65.787  17.394  63.799  1.00  0.00           C  
ATOM   1941  NE2 GLN A 145     -66.242  17.513  65.075  1.00  0.00           N  
ATOM   1942  OE1 GLN A 145     -64.582  17.454  63.554  1.00  0.00           O  
ATOM   1943  HN  GLN A 145     -64.551  18.983  61.919  1.00  0.00           H  
ATOM   1944  HA  GLN A 145     -65.985  17.584  59.944  1.00  0.00           H  
ATOM   1945  HB1 GLN A 145     -68.029  18.441  61.435  1.00  0.00           H  
ATOM   1946  HB2 GLN A 145     -66.810  19.315  62.401  1.00  0.00           H  
ATOM   1947  HG1 GLN A 145     -66.568  16.285  62.122  1.00  0.00           H  
ATOM   1948  HG2 GLN A 145     -67.763  17.027  63.146  1.00  0.00           H  
ATOM   1949 1HE2 GLN A 145     -65.702  18.010  65.748  1.00  0.00           H  
ATOM   1950 2HE2 GLN A 145     -67.217  17.407  65.265  1.00  0.00           H  
ATOM   1951  N   ARG A 146     -66.226  20.833  59.808  1.00  0.00           N  
ATOM   1952  CA  ARG A 146     -66.844  21.877  59.045  1.00  0.00           C  
ATOM   1953  C   ARG A 146     -66.300  22.400  57.765  1.00  0.00           C  
ATOM   1954  O   ARG A 146     -67.144  22.914  57.026  1.00  0.00           O  
ATOM   1955  CB  ARG A 146     -67.361  22.945  60.018  1.00  0.00           C  
ATOM   1956  CG  ARG A 146     -68.522  22.430  60.882  1.00  0.00           C  
ATOM   1957  CD  ARG A 146     -69.576  23.453  61.334  1.00  0.00           C  
ATOM   1958  NE  ARG A 146     -70.267  23.993  60.134  1.00  0.00           N  
ATOM   1959  CZ  ARG A 146     -71.380  24.771  60.279  1.00  0.00           C  
ATOM   1960  NH1 ARG A 146     -71.488  25.829  59.423  1.00  0.00           N1+
ATOM   1961  NH2 ARG A 146     -72.365  24.550  61.202  1.00  0.00           N  
ATOM   1962  HN  ARG A 146     -65.715  21.142  60.608  1.00  0.00           H  
ATOM   1963  HA  ARG A 146     -67.810  21.479  58.773  1.00  0.00           H  
ATOM   1964  HB1 ARG A 146     -67.668  23.888  59.516  1.00  0.00           H  
ATOM   1965  HB2 ARG A 146     -66.483  23.199  60.651  1.00  0.00           H  
ATOM   1966  HG1 ARG A 146     -68.058  22.072  61.825  1.00  0.00           H  
ATOM   1967  HG2 ARG A 146     -68.940  21.550  60.351  1.00  0.00           H  
ATOM   1968  HD1 ARG A 146     -69.096  24.319  61.844  1.00  0.00           H  
ATOM   1969  HD2 ARG A 146     -70.315  22.913  61.972  1.00  0.00           H  
ATOM   1970  HE  ARG A 146     -69.767  24.049  59.273  1.00  0.00           H  
ATOM   1971 1HH1 ARG A 146     -71.350  25.545  58.479  1.00  0.00           H  
ATOM   1972 2HH1 ARG A 146     -72.283  26.405  59.620  1.00  0.00           H  
ATOM   1973 1HH2 ARG A 146     -72.417  23.698  61.723  1.00  0.00           H  
ATOM   1974 2HH2 ARG A 146     -73.199  25.103  61.168  1.00  0.00           H  
ATOM   1975  N   PRO A 147     -65.119  22.306  57.238  1.00  0.00           N  
ATOM   1976  CA  PRO A 147     -65.018  22.501  55.818  1.00  0.00           C  
ATOM   1977  C   PRO A 147     -65.490  21.256  55.151  1.00  0.00           C  
ATOM   1978  O   PRO A 147     -66.194  21.369  54.151  1.00  0.00           O  
ATOM   1979  CB  PRO A 147     -63.536  22.752  55.534  1.00  0.00           C  
ATOM   1980  CG  PRO A 147     -63.038  23.357  56.857  1.00  0.00           C  
ATOM   1981  CD  PRO A 147     -63.886  22.669  57.937  1.00  0.00           C  
ATOM   1982  HA  PRO A 147     -65.551  23.356  55.452  1.00  0.00           H  
ATOM   1983  HB1 PRO A 147     -63.490  23.389  54.627  1.00  0.00           H  
ATOM   1984  HB2 PRO A 147     -63.051  21.764  55.360  1.00  0.00           H  
ATOM   1985  HG1 PRO A 147     -61.944  23.180  56.917  1.00  0.00           H  
ATOM   1986  HG2 PRO A 147     -63.216  24.457  56.787  1.00  0.00           H  
ATOM   1987  HD1 PRO A 147     -64.100  23.379  58.762  1.00  0.00           H  
ATOM   1988  HD2 PRO A 147     -63.357  21.751  58.248  1.00  0.00           H  
ATOM   1989  N   ARG A 148     -65.101  20.074  55.665  1.00  0.00           N  
ATOM   1990  CA  ARG A 148     -65.282  18.814  55.014  1.00  0.00           C  
ATOM   1991  C   ARG A 148     -66.678  18.428  54.676  1.00  0.00           C  
ATOM   1992  O   ARG A 148     -66.996  18.221  53.511  1.00  0.00           O  
ATOM   1993  CB  ARG A 148     -64.742  17.692  55.923  1.00  0.00           C  
ATOM   1994  CG  ARG A 148     -63.212  17.663  55.999  1.00  0.00           C  
ATOM   1995  CD  ARG A 148     -62.694  16.338  56.562  1.00  0.00           C  
ATOM   1996  NE  ARG A 148     -63.435  15.992  57.806  1.00  0.00           N  
ATOM   1997  CZ  ARG A 148     -63.990  14.781  58.095  1.00  0.00           C  
ATOM   1998  NH1 ARG A 148     -64.556  14.634  59.332  1.00  0.00           N1+
ATOM   1999  NH2 ARG A 148     -64.066  13.714  57.257  1.00  0.00           N  
ATOM   2000  HN  ARG A 148     -64.688  20.080  56.575  1.00  0.00           H  
ATOM   2001  HA  ARG A 148     -64.749  18.847  54.080  1.00  0.00           H  
ATOM   2002  HB1 ARG A 148     -65.074  16.734  55.465  1.00  0.00           H  
ATOM   2003  HB2 ARG A 148     -65.231  17.729  56.921  1.00  0.00           H  
ATOM   2004  HG1 ARG A 148     -62.950  18.520  56.660  1.00  0.00           H  
ATOM   2005  HG2 ARG A 148     -62.725  17.854  55.027  1.00  0.00           H  
ATOM   2006  HD1 ARG A 148     -62.861  15.493  55.871  1.00  0.00           H  
ATOM   2007  HD2 ARG A 148     -61.584  16.393  56.698  1.00  0.00           H  
ATOM   2008  HE  ARG A 148     -63.670  16.788  58.376  1.00  0.00           H  
ATOM   2009 1HH1 ARG A 148     -65.198  13.941  59.658  1.00  0.00           H  
ATOM   2010 2HH1 ARG A 148     -64.129  15.188  60.040  1.00  0.00           H  
ATOM   2011 1HH2 ARG A 148     -63.729  13.769  56.316  1.00  0.00           H  
ATOM   2012 2HH2 ARG A 148     -64.314  12.819  57.626  1.00  0.00           H  
ATOM   2013  N   LYS A 149     -67.614  18.489  55.640  1.00  0.00           N  
ATOM   2014  CA  LYS A 149     -69.028  18.252  55.553  1.00  0.00           C  
ATOM   2015  C   LYS A 149     -69.701  19.278  54.699  1.00  0.00           C  
ATOM   2016  O   LYS A 149     -70.580  18.935  53.919  1.00  0.00           O  
ATOM   2017  CB  LYS A 149     -69.530  18.096  56.999  1.00  0.00           C  
ATOM   2018  CG  LYS A 149     -70.944  17.504  57.098  1.00  0.00           C  
ATOM   2019  CD  LYS A 149     -71.994  18.621  57.055  1.00  0.00           C  
ATOM   2020  CE  LYS A 149     -73.399  18.235  57.529  1.00  0.00           C  
ATOM   2021  NZ  LYS A 149     -74.337  19.374  57.417  1.00  0.00           N1+
ATOM   2022  HN  LYS A 149     -67.350  18.755  56.569  1.00  0.00           H  
ATOM   2023  HA  LYS A 149     -69.175  17.301  55.075  1.00  0.00           H  
ATOM   2024  HB1 LYS A 149     -68.850  17.464  57.601  1.00  0.00           H  
ATOM   2025  HB2 LYS A 149     -69.578  19.066  57.530  1.00  0.00           H  
ATOM   2026  HG1 LYS A 149     -71.098  16.654  56.406  1.00  0.00           H  
ATOM   2027  HG2 LYS A 149     -71.006  17.168  58.147  1.00  0.00           H  
ATOM   2028  HD1 LYS A 149     -71.672  19.413  57.751  1.00  0.00           H  
ATOM   2029  HD2 LYS A 149     -72.047  19.068  56.045  1.00  0.00           H  
ATOM   2030  HE1 LYS A 149     -73.377  17.978  58.604  1.00  0.00           H  
ATOM   2031  HE2 LYS A 149     -73.844  17.365  56.999  1.00  0.00           H  
ATOM   2032  HZ1 LYS A 149     -75.139  19.126  58.027  1.00  0.00           H  
ATOM   2033  HZ2 LYS A 149     -74.654  19.427  56.431  1.00  0.00           H  
ATOM   2034  HZ3 LYS A 149     -73.987  20.294  57.751  1.00  0.00           H  
ATOM   2035  N   LEU A 150     -69.274  20.557  54.798  1.00  0.00           N  
ATOM   2036  CA  LEU A 150     -69.693  21.649  53.977  1.00  0.00           C  
ATOM   2037  C   LEU A 150     -69.314  21.464  52.547  1.00  0.00           C  
ATOM   2038  O   LEU A 150     -70.185  21.602  51.691  1.00  0.00           O  
ATOM   2039  CB  LEU A 150     -69.032  22.949  54.446  1.00  0.00           C  
ATOM   2040  CG  LEU A 150     -69.906  24.177  54.109  1.00  0.00           C  
ATOM   2041  CD1 LEU A 150     -69.795  25.251  55.208  1.00  0.00           C  
ATOM   2042  CD2 LEU A 150     -69.443  24.810  52.788  1.00  0.00           C  
ATOM   2043  HN  LEU A 150     -68.551  20.842  55.414  1.00  0.00           H  
ATOM   2044  HA  LEU A 150     -70.777  21.653  53.945  1.00  0.00           H  
ATOM   2045  HB1 LEU A 150     -69.052  22.858  55.553  1.00  0.00           H  
ATOM   2046  HB2 LEU A 150     -67.963  23.092  54.188  1.00  0.00           H  
ATOM   2047  HG  LEU A 150     -70.944  23.803  54.120  1.00  0.00           H  
ATOM   2048 1HD1 LEU A 150     -70.040  24.859  56.214  1.00  0.00           H  
ATOM   2049 2HD1 LEU A 150     -70.507  26.080  55.012  1.00  0.00           H  
ATOM   2050 3HD1 LEU A 150     -68.757  25.649  55.179  1.00  0.00           H  
ATOM   2051 1HD2 LEU A 150     -69.858  25.831  52.663  1.00  0.00           H  
ATOM   2052 2HD2 LEU A 150     -69.656  24.202  51.894  1.00  0.00           H  
ATOM   2053 3HD2 LEU A 150     -68.338  24.876  52.905  1.00  0.00           H  
ATOM   2054  N   LEU A 151     -68.068  21.088  52.220  1.00  0.00           N  
ATOM   2055  CA  LEU A 151     -67.568  20.771  50.920  1.00  0.00           C  
ATOM   2056  C   LEU A 151     -68.268  19.644  50.253  1.00  0.00           C  
ATOM   2057  O   LEU A 151     -68.583  19.779  49.072  1.00  0.00           O  
ATOM   2058  CB  LEU A 151     -66.050  20.476  50.968  1.00  0.00           C  
ATOM   2059  CG  LEU A 151     -65.197  21.622  50.392  1.00  0.00           C  
ATOM   2060  CD1 LEU A 151     -63.776  21.541  50.968  1.00  0.00           C  
ATOM   2061  CD2 LEU A 151     -65.004  21.515  48.869  1.00  0.00           C  
ATOM   2062  HN  LEU A 151     -67.450  21.007  53.002  1.00  0.00           H  
ATOM   2063  HA  LEU A 151     -67.739  21.660  50.334  1.00  0.00           H  
ATOM   2064  HB1 LEU A 151     -65.831  19.514  50.467  1.00  0.00           H  
ATOM   2065  HB2 LEU A 151     -65.812  20.250  52.033  1.00  0.00           H  
ATOM   2066  HG  LEU A 151     -65.633  22.589  50.716  1.00  0.00           H  
ATOM   2067 1HD1 LEU A 151     -63.304  20.562  50.724  1.00  0.00           H  
ATOM   2068 2HD1 LEU A 151     -63.831  21.630  52.077  1.00  0.00           H  
ATOM   2069 3HD1 LEU A 151     -63.087  22.372  50.691  1.00  0.00           H  
ATOM   2070 1HD2 LEU A 151     -66.001  21.448  48.381  1.00  0.00           H  
ATOM   2071 2HD2 LEU A 151     -64.430  22.388  48.517  1.00  0.00           H  
ATOM   2072 3HD2 LEU A 151     -64.399  20.604  48.659  1.00  0.00           H  
ATOM   2073  N   ALA A 152     -68.572  18.584  51.032  1.00  0.00           N  
ATOM   2074  CA  ALA A 152     -69.215  17.359  50.688  1.00  0.00           C  
ATOM   2075  C   ALA A 152     -70.637  17.484  50.256  1.00  0.00           C  
ATOM   2076  O   ALA A 152     -71.202  16.674  49.521  1.00  0.00           O  
ATOM   2077  CB  ALA A 152     -69.134  16.416  51.903  1.00  0.00           C  
ATOM   2078  HN  ALA A 152     -68.235  18.586  51.972  1.00  0.00           H  
ATOM   2079  HA  ALA A 152     -68.624  16.959  49.873  1.00  0.00           H  
ATOM   2080  HB1 ALA A 152     -69.369  15.353  51.669  1.00  0.00           H  
ATOM   2081  HB2 ALA A 152     -68.067  16.460  52.219  1.00  0.00           H  
ATOM   2082  HB3 ALA A 152     -69.687  16.829  52.779  1.00  0.00           H  
ATOM   2083  N   GLU A 153     -71.323  18.511  50.786  1.00  0.00           N  
ATOM   2084  CA  GLU A 153     -72.647  18.902  50.453  1.00  0.00           C  
ATOM   2085  C   GLU A 153     -72.760  19.981  49.428  1.00  0.00           C  
ATOM   2086  O   GLU A 153     -73.135  19.703  48.288  1.00  0.00           O  
ATOM   2087  CB  GLU A 153     -73.445  19.276  51.709  1.00  0.00           C  
ATOM   2088  CG  GLU A 153     -74.847  19.725  51.320  1.00  0.00           C  
ATOM   2089  CD  GLU A 153     -75.681  20.209  52.504  1.00  0.00           C  
ATOM   2090  OE1 GLU A 153     -76.742  19.576  52.767  1.00  0.00           O  
ATOM   2091  OE2 GLU A 153     -75.211  21.109  53.237  1.00  0.00           O1-
ATOM   2092  HN  GLU A 153     -70.916  19.112  51.468  1.00  0.00           H  
ATOM   2093  HA  GLU A 153     -73.187  18.069  50.026  1.00  0.00           H  
ATOM   2094  HB1 GLU A 153     -72.943  20.143  52.198  1.00  0.00           H  
ATOM   2095  HB2 GLU A 153     -73.441  18.414  52.409  1.00  0.00           H  
ATOM   2096  HG1 GLU A 153     -75.393  18.856  50.901  1.00  0.00           H  
ATOM   2097  HG2 GLU A 153     -74.918  20.590  50.621  1.00  0.00           H  
ATOM   2098  N   LYS A 154     -72.425  21.232  49.796  1.00  0.00           N  
ATOM   2099  CA  LYS A 154     -72.751  22.473  49.156  1.00  0.00           C  
ATOM   2100  C   LYS A 154     -71.911  22.814  47.981  1.00  0.00           C  
ATOM   2101  O   LYS A 154     -72.338  23.463  47.028  1.00  0.00           O  
ATOM   2102  CB  LYS A 154     -72.572  23.594  50.187  1.00  0.00           C  
ATOM   2103  CG  LYS A 154     -73.749  23.558  51.166  1.00  0.00           C  
ATOM   2104  CD  LYS A 154     -73.666  24.514  52.357  1.00  0.00           C  
ATOM   2105  CE  LYS A 154     -74.981  24.553  53.131  1.00  0.00           C  
ATOM   2106  NZ  LYS A 154     -76.108  25.046  52.302  1.00  0.00           N1+
ATOM   2107  HN  LYS A 154     -71.970  21.491  50.644  1.00  0.00           H  
ATOM   2108  HA  LYS A 154     -73.778  22.414  48.838  1.00  0.00           H  
ATOM   2109  HB1 LYS A 154     -72.676  24.554  49.635  1.00  0.00           H  
ATOM   2110  HB2 LYS A 154     -71.591  23.673  50.707  1.00  0.00           H  
ATOM   2111  HG1 LYS A 154     -74.664  23.755  50.575  1.00  0.00           H  
ATOM   2112  HG2 LYS A 154     -73.819  22.530  51.584  1.00  0.00           H  
ATOM   2113  HD1 LYS A 154     -73.436  25.570  52.070  1.00  0.00           H  
ATOM   2114  HD2 LYS A 154     -72.790  24.231  52.982  1.00  0.00           H  
ATOM   2115  HE1 LYS A 154     -75.268  23.507  53.379  1.00  0.00           H  
ATOM   2116  HE2 LYS A 154     -74.844  25.182  54.027  1.00  0.00           H  
ATOM   2117  HZ1 LYS A 154     -75.959  26.070  52.264  1.00  0.00           H  
ATOM   2118  HZ2 LYS A 154     -76.105  24.569  51.376  1.00  0.00           H  
ATOM   2119  HZ3 LYS A 154     -77.007  24.777  52.761  1.00  0.00           H  
ATOM   2120  N   VAL A 155     -70.605  22.480  48.027  1.00  0.00           N  
ATOM   2121  CA  VAL A 155     -69.705  22.997  47.045  1.00  0.00           C  
ATOM   2122  C   VAL A 155     -69.015  21.924  46.272  1.00  0.00           C  
ATOM   2123  O   VAL A 155     -68.208  22.152  45.380  1.00  0.00           O  
ATOM   2124  CB  VAL A 155     -68.839  24.074  47.607  1.00  0.00           C  
ATOM   2125  CG1 VAL A 155     -67.746  24.671  46.700  1.00  0.00           C  
ATOM   2126  CG2 VAL A 155     -68.100  23.595  48.871  1.00  0.00           C  
ATOM   2127  HN  VAL A 155     -70.180  21.924  48.746  1.00  0.00           H  
ATOM   2128  HA  VAL A 155     -70.284  23.529  46.316  1.00  0.00           H  
ATOM   2129  HB  VAL A 155     -69.458  24.938  47.924  1.00  0.00           H  
ATOM   2130 1HG1 VAL A 155     -68.119  25.072  45.728  1.00  0.00           H  
ATOM   2131 2HG1 VAL A 155     -67.263  25.529  47.189  1.00  0.00           H  
ATOM   2132 3HG1 VAL A 155     -66.941  23.926  46.480  1.00  0.00           H  
ATOM   2133 1HG2 VAL A 155     -67.467  22.724  48.583  1.00  0.00           H  
ATOM   2134 2HG2 VAL A 155     -67.431  24.415  49.195  1.00  0.00           H  
ATOM   2135 3HG2 VAL A 155     -68.819  23.346  49.691  1.00  0.00           H  
ATOM   2136  N   VAL A 156     -69.443  20.658  46.435  1.00  0.00           N  
ATOM   2137  CA  VAL A 156     -69.524  19.762  45.328  1.00  0.00           C  
ATOM   2138  C   VAL A 156     -70.417  20.163  44.201  1.00  0.00           C  
ATOM   2139  O   VAL A 156     -70.078  20.129  43.013  1.00  0.00           O  
ATOM   2140  CB  VAL A 156     -69.885  18.357  45.702  1.00  0.00           C  
ATOM   2141  CG1 VAL A 156     -68.683  17.657  46.354  1.00  0.00           C  
ATOM   2142  CG2 VAL A 156     -71.131  18.209  46.582  1.00  0.00           C  
ATOM   2143  HN  VAL A 156     -69.680  20.278  47.332  1.00  0.00           H  
ATOM   2144  HA  VAL A 156     -68.536  19.728  44.908  1.00  0.00           H  
ATOM   2145  HB  VAL A 156     -70.085  17.720  44.815  1.00  0.00           H  
ATOM   2146 1HG1 VAL A 156     -68.907  16.573  46.469  1.00  0.00           H  
ATOM   2147 2HG1 VAL A 156     -68.530  18.019  47.402  1.00  0.00           H  
ATOM   2148 3HG1 VAL A 156     -67.813  17.853  45.680  1.00  0.00           H  
ATOM   2149 1HG2 VAL A 156     -71.458  17.144  46.569  1.00  0.00           H  
ATOM   2150 2HG2 VAL A 156     -71.945  18.882  46.246  1.00  0.00           H  
ATOM   2151 3HG2 VAL A 156     -70.875  18.463  47.631  1.00  0.00           H  
ATOM   2152  N   TYR A 157     -71.606  20.709  44.499  1.00  0.00           N  
ATOM   2153  CA  TYR A 157     -72.606  20.996  43.525  1.00  0.00           C  
ATOM   2154  C   TYR A 157     -72.252  22.102  42.579  1.00  0.00           C  
ATOM   2155  O   TYR A 157     -72.281  21.939  41.364  1.00  0.00           O  
ATOM   2156  CB  TYR A 157     -73.999  21.142  44.167  1.00  0.00           C  
ATOM   2157  CG  TYR A 157     -74.749  19.918  43.764  1.00  0.00           C  
ATOM   2158  CD1 TYR A 157     -75.120  18.880  44.585  1.00  0.00           C  
ATOM   2159  CD2 TYR A 157     -74.966  19.791  42.413  1.00  0.00           C  
ATOM   2160  CE1 TYR A 157     -75.671  17.731  44.065  1.00  0.00           C  
ATOM   2161  CE2 TYR A 157     -75.465  18.623  41.872  1.00  0.00           C  
ATOM   2162  CZ  TYR A 157     -75.839  17.594  42.703  1.00  0.00           C  
ATOM   2163  OH  TYR A 157     -76.370  16.400  42.170  1.00  0.00           O  
ATOM   2164  HN  TYR A 157     -71.884  20.789  45.449  1.00  0.00           H  
ATOM   2165  HA  TYR A 157     -72.510  20.121  42.900  1.00  0.00           H  
ATOM   2166  HB1 TYR A 157     -73.933  21.154  45.270  1.00  0.00           H  
ATOM   2167  HB2 TYR A 157     -74.540  22.018  43.752  1.00  0.00           H  
ATOM   2168  HD1 TYR A 157     -74.958  18.927  45.649  1.00  0.00           H  
ATOM   2169  HD2 TYR A 157     -74.595  20.524  41.711  1.00  0.00           H  
ATOM   2170  HE1 TYR A 157     -75.948  16.912  44.720  1.00  0.00           H  
ATOM   2171  HE2 TYR A 157     -75.499  18.512  40.801  1.00  0.00           H  
ATOM   2172  HH  TYR A 157     -76.363  16.583  41.231  1.00  0.00           H  
ATOM   2173  N   VAL A 158     -71.764  23.219  43.146  1.00  0.00           N  
ATOM   2174  CA  VAL A 158     -71.210  24.330  42.440  1.00  0.00           C  
ATOM   2175  C   VAL A 158     -69.774  24.194  42.078  1.00  0.00           C  
ATOM   2176  O   VAL A 158     -69.317  24.820  41.117  1.00  0.00           O  
ATOM   2177  CB  VAL A 158     -71.423  25.693  43.040  1.00  0.00           C  
ATOM   2178  CG1 VAL A 158     -72.850  26.170  42.704  1.00  0.00           C  
ATOM   2179  CG2 VAL A 158     -71.298  25.525  44.561  1.00  0.00           C  
ATOM   2180  HN  VAL A 158     -71.807  23.235  44.150  1.00  0.00           H  
ATOM   2181  HA  VAL A 158     -71.716  24.461  41.490  1.00  0.00           H  
ATOM   2182  HB  VAL A 158     -70.738  26.465  42.649  1.00  0.00           H  
ATOM   2183 1HG1 VAL A 158     -72.870  26.472  41.633  1.00  0.00           H  
ATOM   2184 2HG1 VAL A 158     -73.645  25.410  42.866  1.00  0.00           H  
ATOM   2185 3HG1 VAL A 158     -73.087  27.123  43.215  1.00  0.00           H  
ATOM   2186 1HG2 VAL A 158     -71.543  26.497  45.054  1.00  0.00           H  
ATOM   2187 2HG2 VAL A 158     -72.100  24.844  44.939  1.00  0.00           H  
ATOM   2188 3HG2 VAL A 158     -70.294  25.262  44.936  1.00  0.00           H  
ATOM   2189  N   GLY A 159     -68.957  23.396  42.787  1.00  0.00           N  
ATOM   2190  CA  GLY A 159     -67.577  23.211  42.453  1.00  0.00           C  
ATOM   2191  C   GLY A 159     -67.367  22.434  41.193  1.00  0.00           C  
ATOM   2192  O   GLY A 159     -66.531  22.790  40.360  1.00  0.00           O  
ATOM   2193  HN  GLY A 159     -69.286  22.978  43.632  1.00  0.00           H  
ATOM   2194  HA1 GLY A 159     -67.122  22.610  43.219  1.00  0.00           H  
ATOM   2195  HA2 GLY A 159     -67.157  24.197  42.320  1.00  0.00           H  
ATOM   2196  N   VAL A 160     -68.114  21.338  40.999  1.00  0.00           N  
ATOM   2197  CA  VAL A 160     -67.794  20.476  39.903  1.00  0.00           C  
ATOM   2198  C   VAL A 160     -68.846  20.318  38.846  1.00  0.00           C  
ATOM   2199  O   VAL A 160     -68.537  20.303  37.660  1.00  0.00           O  
ATOM   2200  CB  VAL A 160     -67.465  19.069  40.281  1.00  0.00           C  
ATOM   2201  CG1 VAL A 160     -65.978  19.097  40.673  1.00  0.00           C  
ATOM   2202  CG2 VAL A 160     -68.374  18.518  41.381  1.00  0.00           C  
ATOM   2203  HN  VAL A 160     -68.666  20.939  41.727  1.00  0.00           H  
ATOM   2204  HA  VAL A 160     -66.980  20.871  39.303  1.00  0.00           H  
ATOM   2205  HB  VAL A 160     -67.465  18.401  39.391  1.00  0.00           H  
ATOM   2206 1HG1 VAL A 160     -65.678  18.059  40.937  1.00  0.00           H  
ATOM   2207 2HG1 VAL A 160     -65.770  19.690  41.596  1.00  0.00           H  
ATOM   2208 3HG1 VAL A 160     -65.288  19.558  39.929  1.00  0.00           H  
ATOM   2209 1HG2 VAL A 160     -69.461  18.590  41.143  1.00  0.00           H  
ATOM   2210 2HG2 VAL A 160     -68.141  17.437  41.532  1.00  0.00           H  
ATOM   2211 3HG2 VAL A 160     -68.146  18.961  42.373  1.00  0.00           H  
ATOM   2212  N   TRP A 161     -70.113  20.143  39.244  1.00  0.00           N  
ATOM   2213  CA  TRP A 161     -71.099  19.755  38.281  1.00  0.00           C  
ATOM   2214  C   TRP A 161     -71.393  20.798  37.255  1.00  0.00           C  
ATOM   2215  O   TRP A 161     -71.547  20.568  36.057  1.00  0.00           O  
ATOM   2216  CB  TRP A 161     -72.362  19.209  38.973  1.00  0.00           C  
ATOM   2217  CG  TRP A 161     -73.282  18.368  38.148  1.00  0.00           C  
ATOM   2218  CD1 TRP A 161     -74.094  18.945  37.213  1.00  0.00           C  
ATOM   2219  CD2 TRP A 161     -73.706  17.015  38.335  1.00  0.00           C  
ATOM   2220  CE2 TRP A 161     -74.858  16.868  37.571  1.00  0.00           C  
ATOM   2221  CE3 TRP A 161     -73.274  15.995  39.131  1.00  0.00           C  
ATOM   2222  NE1 TRP A 161     -75.002  18.002  36.811  1.00  0.00           N  
ATOM   2223  CZ2 TRP A 161     -75.577  15.722  37.624  1.00  0.00           C  
ATOM   2224  CZ3 TRP A 161     -74.046  14.866  39.246  1.00  0.00           C  
ATOM   2225  CH2 TRP A 161     -75.172  14.709  38.471  1.00  0.00           C  
ATOM   2226  HN  TRP A 161     -70.447  20.155  40.180  1.00  0.00           H  
ATOM   2227  HA  TRP A 161     -70.686  18.952  37.699  1.00  0.00           H  
ATOM   2228  HB1 TRP A 161     -72.014  18.597  39.829  1.00  0.00           H  
ATOM   2229  HB2 TRP A 161     -73.001  19.987  39.435  1.00  0.00           H  
ATOM   2230  HD1 TRP A 161     -73.954  19.935  36.821  1.00  0.00           H  
ATOM   2231  HE1 TRP A 161     -75.489  18.013  35.963  1.00  0.00           H  
ATOM   2232  HE3 TRP A 161     -72.379  16.041  39.729  1.00  0.00           H  
ATOM   2233  HZ2 TRP A 161     -76.410  15.689  36.936  1.00  0.00           H  
ATOM   2234  HZ3 TRP A 161     -73.704  14.080  39.899  1.00  0.00           H  
ATOM   2235  HH2 TRP A 161     -75.739  13.791  38.440  1.00  0.00           H  
ATOM   2236  N   ILE A 162     -71.491  22.057  37.737  1.00  0.00           N  
ATOM   2237  CA  ILE A 162     -71.647  23.222  36.919  1.00  0.00           C  
ATOM   2238  C   ILE A 162     -70.441  23.723  36.215  1.00  0.00           C  
ATOM   2239  O   ILE A 162     -70.544  23.997  35.022  1.00  0.00           O  
ATOM   2240  CB  ILE A 162     -72.555  24.281  37.463  1.00  0.00           C  
ATOM   2241  CG1 ILE A 162     -72.335  25.626  36.766  1.00  0.00           C  
ATOM   2242  CG2 ILE A 162     -72.424  24.444  38.988  1.00  0.00           C  
ATOM   2243  CD  ILE A 162     -73.440  26.655  36.978  1.00  0.00           C  
ATOM   2244  HN  ILE A 162     -71.466  22.169  38.728  1.00  0.00           H  
ATOM   2245  HA  ILE A 162     -72.281  22.869  36.117  1.00  0.00           H  
ATOM   2246  HB  ILE A 162     -73.593  23.968  37.248  1.00  0.00           H  
ATOM   2247 1HG1 ILE A 162     -72.393  25.497  35.664  1.00  0.00           H  
ATOM   2248 2HG1 ILE A 162     -71.365  26.117  36.994  1.00  0.00           H  
ATOM   2249 1HG2 ILE A 162     -71.377  24.761  39.213  1.00  0.00           H  
ATOM   2250 2HG2 ILE A 162     -72.567  23.456  39.470  1.00  0.00           H  
ATOM   2251 3HG2 ILE A 162     -73.099  25.233  39.390  1.00  0.00           H  
ATOM   2252  HD1 ILE A 162     -73.334  27.541  36.319  1.00  0.00           H  
ATOM   2253  HD2 ILE A 162     -73.402  27.032  38.028  1.00  0.00           H  
ATOM   2254  HD3 ILE A 162     -74.463  26.260  36.777  1.00  0.00           H  
ATOM   2255  N   PRO A 163     -69.241  23.801  36.723  1.00  0.00           N  
ATOM   2256  CA  PRO A 163     -68.069  23.965  35.914  1.00  0.00           C  
ATOM   2257  C   PRO A 163     -67.721  22.911  34.923  1.00  0.00           C  
ATOM   2258  O   PRO A 163     -67.216  23.312  33.875  1.00  0.00           O  
ATOM   2259  CB  PRO A 163     -66.909  24.133  36.890  1.00  0.00           C  
ATOM   2260  CG  PRO A 163     -67.571  24.950  38.016  1.00  0.00           C  
ATOM   2261  CD  PRO A 163     -68.969  24.326  38.052  1.00  0.00           C  
ATOM   2262  HA  PRO A 163     -68.209  24.858  35.317  1.00  0.00           H  
ATOM   2263  HB1 PRO A 163     -66.569  23.167  37.309  1.00  0.00           H  
ATOM   2264  HB2 PRO A 163     -65.997  24.592  36.455  1.00  0.00           H  
ATOM   2265  HG1 PRO A 163     -66.997  25.034  38.970  1.00  0.00           H  
ATOM   2266  HG2 PRO A 163     -67.656  26.004  37.641  1.00  0.00           H  
ATOM   2267  HD1 PRO A 163     -69.714  25.104  38.333  1.00  0.00           H  
ATOM   2268  HD2 PRO A 163     -68.882  23.448  38.730  1.00  0.00           H  
ATOM   2269  N   ALA A 164     -68.014  21.628  35.224  1.00  0.00           N  
ATOM   2270  CA  ALA A 164     -67.944  20.556  34.285  1.00  0.00           C  
ATOM   2271  C   ALA A 164     -68.866  20.728  33.121  1.00  0.00           C  
ATOM   2272  O   ALA A 164     -68.404  20.634  31.988  1.00  0.00           O  
ATOM   2273  CB  ALA A 164     -68.141  19.161  34.908  1.00  0.00           C  
ATOM   2274  HN  ALA A 164     -68.269  21.509  36.180  1.00  0.00           H  
ATOM   2275  HA  ALA A 164     -66.953  20.588  33.879  1.00  0.00           H  
ATOM   2276  HB1 ALA A 164     -67.332  19.047  35.656  1.00  0.00           H  
ATOM   2277  HB2 ALA A 164     -68.024  18.371  34.139  1.00  0.00           H  
ATOM   2278  HB3 ALA A 164     -69.116  19.062  35.430  1.00  0.00           H  
ATOM   2279  N   LEU A 165     -70.164  20.979  33.349  1.00  0.00           N  
ATOM   2280  CA  LEU A 165     -71.139  21.236  32.332  1.00  0.00           C  
ATOM   2281  C   LEU A 165     -70.776  22.415  31.491  1.00  0.00           C  
ATOM   2282  O   LEU A 165     -70.945  22.420  30.270  1.00  0.00           O  
ATOM   2283  CB  LEU A 165     -72.570  21.350  32.872  1.00  0.00           C  
ATOM   2284  CG  LEU A 165     -73.647  21.717  31.844  1.00  0.00           C  
ATOM   2285  CD1 LEU A 165     -75.058  21.857  32.445  1.00  0.00           C  
ATOM   2286  CD2 LEU A 165     -73.769  20.695  30.698  1.00  0.00           C  
ATOM   2287  HN  LEU A 165     -70.508  20.888  34.278  1.00  0.00           H  
ATOM   2288  HA  LEU A 165     -71.141  20.387  31.660  1.00  0.00           H  
ATOM   2289  HB1 LEU A 165     -72.561  22.127  33.680  1.00  0.00           H  
ATOM   2290  HB2 LEU A 165     -72.803  20.368  33.335  1.00  0.00           H  
ATOM   2291  HG  LEU A 165     -73.435  22.719  31.433  1.00  0.00           H  
ATOM   2292 1HD1 LEU A 165     -74.959  22.526  33.325  1.00  0.00           H  
ATOM   2293 2HD1 LEU A 165     -75.470  20.848  32.637  1.00  0.00           H  
ATOM   2294 3HD1 LEU A 165     -75.720  22.333  31.682  1.00  0.00           H  
ATOM   2295 1HD2 LEU A 165     -73.004  20.789  29.887  1.00  0.00           H  
ATOM   2296 2HD2 LEU A 165     -73.862  19.670  31.097  1.00  0.00           H  
ATOM   2297 3HD2 LEU A 165     -74.712  20.781  30.120  1.00  0.00           H  
ATOM   2298  N   LEU A 166     -70.245  23.481  32.115  1.00  0.00           N  
ATOM   2299  CA  LEU A 166     -69.951  24.685  31.397  1.00  0.00           C  
ATOM   2300  C   LEU A 166     -68.561  24.662  30.864  1.00  0.00           C  
ATOM   2301  O   LEU A 166     -68.141  25.581  30.165  1.00  0.00           O  
ATOM   2302  CB  LEU A 166     -70.430  25.980  32.055  1.00  0.00           C  
ATOM   2303  CG  LEU A 166     -71.899  26.326  31.760  1.00  0.00           C  
ATOM   2304  CD1 LEU A 166     -72.222  27.814  31.949  1.00  0.00           C  
ATOM   2305  CD2 LEU A 166     -72.876  25.520  32.632  1.00  0.00           C  
ATOM   2306  HN  LEU A 166     -70.111  23.444  33.104  1.00  0.00           H  
ATOM   2307  HA  LEU A 166     -70.496  24.733  30.462  1.00  0.00           H  
ATOM   2308  HB1 LEU A 166     -70.220  25.916  33.142  1.00  0.00           H  
ATOM   2309  HB2 LEU A 166     -69.815  26.792  31.597  1.00  0.00           H  
ATOM   2310  HG  LEU A 166     -72.117  26.135  30.685  1.00  0.00           H  
ATOM   2311 1HD1 LEU A 166     -73.229  28.109  31.557  1.00  0.00           H  
ATOM   2312 2HD1 LEU A 166     -72.061  28.158  32.995  1.00  0.00           H  
ATOM   2313 3HD1 LEU A 166     -71.559  28.285  31.196  1.00  0.00           H  
ATOM   2314 1HD2 LEU A 166     -72.721  25.828  33.695  1.00  0.00           H  
ATOM   2315 2HD2 LEU A 166     -73.957  25.725  32.424  1.00  0.00           H  
ATOM   2316 3HD2 LEU A 166     -72.708  24.424  32.602  1.00  0.00           H  
ATOM   2317  N   LEU A 167     -67.800  23.555  30.980  1.00  0.00           N  
ATOM   2318  CA  LEU A 167     -66.789  23.175  30.033  1.00  0.00           C  
ATOM   2319  C   LEU A 167     -67.105  21.953  29.246  1.00  0.00           C  
ATOM   2320  O   LEU A 167     -66.311  21.257  28.608  1.00  0.00           O  
ATOM   2321  CB  LEU A 167     -65.396  22.958  30.648  1.00  0.00           C  
ATOM   2322  CG  LEU A 167     -64.333  23.236  29.568  1.00  0.00           C  
ATOM   2323  CD1 LEU A 167     -62.966  22.621  29.935  1.00  0.00           C  
ATOM   2324  CD2 LEU A 167     -64.270  24.760  29.366  1.00  0.00           C  
ATOM   2325  HN  LEU A 167     -68.046  22.838  31.622  1.00  0.00           H  
ATOM   2326  HA  LEU A 167     -66.742  23.974  29.307  1.00  0.00           H  
ATOM   2327  HB1 LEU A 167     -65.248  23.744  31.426  1.00  0.00           H  
ATOM   2328  HB2 LEU A 167     -65.388  21.950  31.118  1.00  0.00           H  
ATOM   2329  HG  LEU A 167     -64.607  22.770  28.604  1.00  0.00           H  
ATOM   2330 1HD1 LEU A 167     -62.655  23.127  30.871  1.00  0.00           H  
ATOM   2331 2HD1 LEU A 167     -63.096  21.524  30.037  1.00  0.00           H  
ATOM   2332 3HD1 LEU A 167     -62.200  22.811  29.161  1.00  0.00           H  
ATOM   2333 1HD2 LEU A 167     -63.493  24.976  28.593  1.00  0.00           H  
ATOM   2334 2HD2 LEU A 167     -65.225  25.184  29.022  1.00  0.00           H  
ATOM   2335 3HD2 LEU A 167     -63.939  25.196  30.337  1.00  0.00           H  
ATOM   2336  N   THR A 168     -68.420  21.722  29.078  1.00  0.00           N  
ATOM   2337  CA  THR A 168     -68.925  21.047  27.921  1.00  0.00           C  
ATOM   2338  C   THR A 168     -69.533  22.052  27.005  1.00  0.00           C  
ATOM   2339  O   THR A 168     -70.119  21.727  25.973  1.00  0.00           O  
ATOM   2340  CB  THR A 168     -69.724  19.801  28.118  1.00  0.00           C  
ATOM   2341  CG2 THR A 168     -68.841  18.778  28.840  1.00  0.00           C  
ATOM   2342  OG1 THR A 168     -70.863  20.056  28.937  1.00  0.00           O  
ATOM   2343  HN  THR A 168     -69.083  21.945  29.791  1.00  0.00           H  
ATOM   2344  HA  THR A 168     -68.105  20.711  27.309  1.00  0.00           H  
ATOM   2345  HB  THR A 168     -70.005  19.377  27.127  1.00  0.00           H  
ATOM   2346  HG1 THR A 168     -70.943  20.993  29.135  1.00  0.00           H  
ATOM   2347 1HG2 THR A 168     -69.286  17.754  28.891  1.00  0.00           H  
ATOM   2348 2HG2 THR A 168     -67.892  18.716  28.268  1.00  0.00           H  
ATOM   2349 3HG2 THR A 168     -68.577  19.114  29.875  1.00  0.00           H  
ATOM   2350  N   ILE A 169     -69.314  23.347  27.276  1.00  0.00           N  
ATOM   2351  CA  ILE A 169     -69.597  24.407  26.372  1.00  0.00           C  
ATOM   2352  C   ILE A 169     -68.881  24.296  25.065  1.00  0.00           C  
ATOM   2353  O   ILE A 169     -69.495  24.529  24.034  1.00  0.00           O  
ATOM   2354  CB  ILE A 169     -69.661  25.755  27.030  1.00  0.00           C  
ATOM   2355  CG1 ILE A 169     -71.011  26.448  26.759  1.00  0.00           C  
ATOM   2356  CG2 ILE A 169     -68.480  26.687  26.717  1.00  0.00           C  
ATOM   2357  CD  ILE A 169     -71.251  26.824  25.304  1.00  0.00           C  
ATOM   2358  HN  ILE A 169     -68.841  23.592  28.123  1.00  0.00           H  
ATOM   2359  HA  ILE A 169     -70.619  24.239  26.077  1.00  0.00           H  
ATOM   2360  HB  ILE A 169     -69.619  25.647  28.135  1.00  0.00           H  
ATOM   2361 1HG1 ILE A 169     -71.007  27.368  27.386  1.00  0.00           H  
ATOM   2362 2HG1 ILE A 169     -71.835  25.792  27.119  1.00  0.00           H  
ATOM   2363 1HG2 ILE A 169     -68.702  27.685  27.152  1.00  0.00           H  
ATOM   2364 2HG2 ILE A 169     -67.539  26.312  27.195  1.00  0.00           H  
ATOM   2365 3HG2 ILE A 169     -68.393  26.895  25.629  1.00  0.00           H  
ATOM   2366  HD1 ILE A 169     -71.366  25.958  24.611  1.00  0.00           H  
ATOM   2367  HD2 ILE A 169     -72.212  27.370  25.200  1.00  0.00           H  
ATOM   2368  HD3 ILE A 169     -70.390  27.421  24.919  1.00  0.00           H  
ATOM   2369  N   PRO A 170     -67.687  23.833  24.863  1.00  0.00           N  
ATOM   2370  CA  PRO A 170     -67.230  23.465  23.550  1.00  0.00           C  
ATOM   2371  C   PRO A 170     -67.896  22.282  22.949  1.00  0.00           C  
ATOM   2372  O   PRO A 170     -68.043  22.188  21.730  1.00  0.00           O  
ATOM   2373  CB  PRO A 170     -65.760  23.075  23.712  1.00  0.00           C  
ATOM   2374  CG  PRO A 170     -65.303  23.853  24.957  1.00  0.00           C  
ATOM   2375  CD  PRO A 170     -66.578  23.794  25.804  1.00  0.00           C  
ATOM   2376  HA  PRO A 170     -67.401  24.285  22.868  1.00  0.00           H  
ATOM   2377  HB1 PRO A 170     -65.152  23.356  22.835  1.00  0.00           H  
ATOM   2378  HB2 PRO A 170     -65.588  22.004  23.954  1.00  0.00           H  
ATOM   2379  HG1 PRO A 170     -65.042  24.908  24.720  1.00  0.00           H  
ATOM   2380  HG2 PRO A 170     -64.444  23.342  25.455  1.00  0.00           H  
ATOM   2381  HD1 PRO A 170     -66.638  24.659  26.498  1.00  0.00           H  
ATOM   2382  HD2 PRO A 170     -66.550  22.813  26.325  1.00  0.00           H  
ATOM   2383  N   ASP A 171     -68.247  21.206  23.676  1.00  0.00           N  
ATOM   2384  CA  ASP A 171     -68.840  20.031  23.105  1.00  0.00           C  
ATOM   2385  C   ASP A 171     -70.274  20.177  22.765  1.00  0.00           C  
ATOM   2386  O   ASP A 171     -70.796  19.553  21.842  1.00  0.00           O  
ATOM   2387  CB  ASP A 171     -68.777  18.845  24.082  1.00  0.00           C  
ATOM   2388  CG  ASP A 171     -67.618  17.955  23.659  1.00  0.00           C  
ATOM   2389  OD1 ASP A 171     -66.977  17.370  24.575  1.00  0.00           O  
ATOM   2390  OD2 ASP A 171     -67.437  17.710  22.437  1.00  0.00           O1-
ATOM   2391  HN  ASP A 171     -68.023  21.266  24.641  1.00  0.00           H  
ATOM   2392  HA  ASP A 171     -68.393  19.841  22.146  1.00  0.00           H  
ATOM   2393  HB1 ASP A 171     -68.650  19.218  25.131  1.00  0.00           H  
ATOM   2394  HB2 ASP A 171     -69.655  18.160  24.080  1.00  0.00           H  
ATOM   2395  N   PHE A 172     -70.990  21.090  23.458  1.00  0.00           N  
ATOM   2396  CA  PHE A 172     -72.339  21.505  23.247  1.00  0.00           C  
ATOM   2397  C   PHE A 172     -72.445  22.214  21.935  1.00  0.00           C  
ATOM   2398  O   PHE A 172     -73.488  22.184  21.278  1.00  0.00           O  
ATOM   2399  CB  PHE A 172     -72.723  22.408  24.437  1.00  0.00           C  
ATOM   2400  CG  PHE A 172     -74.159  22.776  24.624  1.00  0.00           C  
ATOM   2401  CD1 PHE A 172     -74.432  24.007  25.166  1.00  0.00           C  
ATOM   2402  CD2 PHE A 172     -75.203  21.967  24.263  1.00  0.00           C  
ATOM   2403  CE1 PHE A 172     -75.724  24.365  25.472  1.00  0.00           C  
ATOM   2404  CE2 PHE A 172     -76.518  22.361  24.391  1.00  0.00           C  
ATOM   2405  CZ  PHE A 172     -76.746  23.560  25.030  1.00  0.00           C  
ATOM   2406  HN  PHE A 172     -70.538  21.483  24.254  1.00  0.00           H  
ATOM   2407  HA  PHE A 172     -72.936  20.608  23.197  1.00  0.00           H  
ATOM   2408  HB1 PHE A 172     -72.085  23.312  24.497  1.00  0.00           H  
ATOM   2409  HB2 PHE A 172     -72.507  21.820  25.356  1.00  0.00           H  
ATOM   2410  HD1 PHE A 172     -73.633  24.657  25.467  1.00  0.00           H  
ATOM   2411  HD2 PHE A 172     -75.052  20.953  23.899  1.00  0.00           H  
ATOM   2412  HE1 PHE A 172     -75.871  25.341  25.914  1.00  0.00           H  
ATOM   2413  HE2 PHE A 172     -77.334  21.697  24.159  1.00  0.00           H  
ATOM   2414  HZ  PHE A 172     -77.796  23.773  25.194  1.00  0.00           H  
ATOM   2415  N   ILE A 173     -71.289  22.646  21.406  1.00  0.00           N  
ATOM   2416  CA  ILE A 173     -71.091  23.087  20.062  1.00  0.00           C  
ATOM   2417  C   ILE A 173     -70.565  22.076  19.114  1.00  0.00           C  
ATOM   2418  O   ILE A 173     -71.283  21.797  18.146  1.00  0.00           O  
ATOM   2419  CB  ILE A 173     -70.195  24.284  19.941  1.00  0.00           C  
ATOM   2420  CG1 ILE A 173     -70.814  25.416  20.768  1.00  0.00           C  
ATOM   2421  CG2 ILE A 173     -70.041  24.757  18.490  1.00  0.00           C  
ATOM   2422  CD  ILE A 173     -69.984  26.704  20.794  1.00  0.00           C  
ATOM   2423  HN  ILE A 173     -70.480  22.589  21.987  1.00  0.00           H  
ATOM   2424  HA  ILE A 173     -72.039  23.471  19.716  1.00  0.00           H  
ATOM   2425  HB  ILE A 173     -69.206  24.074  20.410  1.00  0.00           H  
ATOM   2426 1HG1 ILE A 173     -71.834  25.714  20.416  1.00  0.00           H  
ATOM   2427 2HG1 ILE A 173     -70.907  25.098  21.829  1.00  0.00           H  
ATOM   2428 1HG2 ILE A 173     -69.430  25.679  18.431  1.00  0.00           H  
ATOM   2429 2HG2 ILE A 173     -71.051  24.985  18.092  1.00  0.00           H  
ATOM   2430 3HG2 ILE A 173     -69.529  24.084  17.766  1.00  0.00           H  
ATOM   2431  HD1 ILE A 173     -68.967  26.437  21.159  1.00  0.00           H  
ATOM   2432  HD2 ILE A 173     -69.798  27.178  19.814  1.00  0.00           H  
ATOM   2433  HD3 ILE A 173     -70.392  27.518  21.417  1.00  0.00           H  
ATOM   2434  N   PHE A 174     -69.387  21.474  19.343  1.00  0.00           N  
ATOM   2435  CA  PHE A 174     -68.725  20.726  18.322  1.00  0.00           C  
ATOM   2436  C   PHE A 174     -69.353  19.450  17.864  1.00  0.00           C  
ATOM   2437  O   PHE A 174     -69.266  19.173  16.660  1.00  0.00           O  
ATOM   2438  CB  PHE A 174     -67.315  20.238  18.697  1.00  0.00           C  
ATOM   2439  CG  PHE A 174     -66.331  21.307  19.047  1.00  0.00           C  
ATOM   2440  CD1 PHE A 174     -65.212  20.939  19.755  1.00  0.00           C  
ATOM   2441  CD2 PHE A 174     -66.466  22.623  18.671  1.00  0.00           C  
ATOM   2442  CE1 PHE A 174     -64.291  21.877  20.156  1.00  0.00           C  
ATOM   2443  CE2 PHE A 174     -65.537  23.568  19.043  1.00  0.00           C  
ATOM   2444  CZ  PHE A 174     -64.475  23.201  19.831  1.00  0.00           C  
ATOM   2445  HN  PHE A 174     -68.841  21.655  20.164  1.00  0.00           H  
ATOM   2446  HA  PHE A 174     -68.609  21.305  17.420  1.00  0.00           H  
ATOM   2447  HB1 PHE A 174     -67.373  19.483  19.506  1.00  0.00           H  
ATOM   2448  HB2 PHE A 174     -66.849  19.777  17.809  1.00  0.00           H  
ATOM   2449  HD1 PHE A 174     -65.125  19.931  20.113  1.00  0.00           H  
ATOM   2450  HD2 PHE A 174     -67.335  23.032  18.176  1.00  0.00           H  
ATOM   2451  HE1 PHE A 174     -63.441  21.531  20.726  1.00  0.00           H  
ATOM   2452  HE2 PHE A 174     -65.761  24.585  18.767  1.00  0.00           H  
ATOM   2453  HZ  PHE A 174     -63.815  23.908  20.308  1.00  0.00           H  
ATOM   2454  N   ALA A 175     -69.891  18.638  18.792  1.00  0.00           N  
ATOM   2455  CA  ALA A 175     -70.238  17.289  18.487  1.00  0.00           C  
ATOM   2456  C   ALA A 175     -71.318  17.215  17.458  1.00  0.00           C  
ATOM   2457  O   ALA A 175     -72.422  17.723  17.612  1.00  0.00           O  
ATOM   2458  CB  ALA A 175     -70.632  16.525  19.769  1.00  0.00           C  
ATOM   2459  HN  ALA A 175     -69.957  18.932  19.736  1.00  0.00           H  
ATOM   2460  HA  ALA A 175     -69.414  16.732  18.071  1.00  0.00           H  
ATOM   2461  HB1 ALA A 175     -71.114  15.549  19.542  1.00  0.00           H  
ATOM   2462  HB2 ALA A 175     -71.270  17.194  20.373  1.00  0.00           H  
ATOM   2463  HB3 ALA A 175     -69.730  16.405  20.406  1.00  0.00           H  
ATOM   2464  N   ASN A 176     -71.037  16.594  16.298  1.00  0.00           N  
ATOM   2465  CA  ASN A 176     -72.011  16.503  15.246  1.00  0.00           C  
ATOM   2466  C   ASN A 176     -71.965  15.089  14.783  1.00  0.00           C  
ATOM   2467  O   ASN A 176     -70.984  14.369  14.985  1.00  0.00           O  
ATOM   2468  CB  ASN A 176     -71.616  17.455  14.108  1.00  0.00           C  
ATOM   2469  CG  ASN A 176     -72.536  18.671  14.082  1.00  0.00           C  
ATOM   2470  ND2 ASN A 176     -72.469  19.422  12.952  1.00  0.00           N  
ATOM   2471  OD1 ASN A 176     -73.328  18.954  14.980  1.00  0.00           O  
ATOM   2472  HN  ASN A 176     -70.223  16.016  16.251  1.00  0.00           H  
ATOM   2473  HA  ASN A 176     -72.987  16.686  15.657  1.00  0.00           H  
ATOM   2474  HB1 ASN A 176     -70.554  17.770  14.143  1.00  0.00           H  
ATOM   2475  HB2 ASN A 176     -71.834  16.936  13.150  1.00  0.00           H  
ATOM   2476 1HD2 ASN A 176     -72.929  20.311  12.999  1.00  0.00           H  
ATOM   2477 2HD2 ASN A 176     -72.060  19.063  12.111  1.00  0.00           H  
ATOM   2478  N   VAL A 177     -73.054  14.619  14.156  1.00  0.00           N  
ATOM   2479  CA  VAL A 177     -73.038  13.413  13.378  1.00  0.00           C  
ATOM   2480  C   VAL A 177     -72.868  13.825  11.962  1.00  0.00           C  
ATOM   2481  O   VAL A 177     -73.834  14.191  11.304  1.00  0.00           O  
ATOM   2482  CB  VAL A 177     -74.166  12.421  13.496  1.00  0.00           C  
ATOM   2483  CG1 VAL A 177     -75.535  13.114  13.555  1.00  0.00           C  
ATOM   2484  CG2 VAL A 177     -73.847  11.654  14.792  1.00  0.00           C  
ATOM   2485  HN  VAL A 177     -73.904  15.135  14.089  1.00  0.00           H  
ATOM   2486  HA  VAL A 177     -72.119  12.904  13.615  1.00  0.00           H  
ATOM   2487  HB  VAL A 177     -74.154  11.723  12.633  1.00  0.00           H  
ATOM   2488 1HG1 VAL A 177     -75.828  13.486  12.552  1.00  0.00           H  
ATOM   2489 2HG1 VAL A 177     -75.609  13.935  14.297  1.00  0.00           H  
ATOM   2490 3HG1 VAL A 177     -76.286  12.370  13.909  1.00  0.00           H  
ATOM   2491 1HG2 VAL A 177     -74.733  11.022  15.044  1.00  0.00           H  
ATOM   2492 2HG2 VAL A 177     -72.899  11.071  14.723  1.00  0.00           H  
ATOM   2493 3HG2 VAL A 177     -73.719  12.408  15.587  1.00  0.00           H  
ATOM   2494  N   SER A 178     -71.641  13.775  11.408  1.00  0.00           N  
ATOM   2495  CA  SER A 178     -71.343  14.140  10.059  1.00  0.00           C  
ATOM   2496  C   SER A 178     -71.024  12.890   9.305  1.00  0.00           C  
ATOM   2497  O   SER A 178     -70.418  11.938   9.794  1.00  0.00           O  
ATOM   2498  CB  SER A 178     -70.082  15.008   9.891  1.00  0.00           C  
ATOM   2499  OG  SER A 178     -70.227  16.266  10.544  1.00  0.00           O  
ATOM   2500  HN  SER A 178     -70.879  13.457  11.972  1.00  0.00           H  
ATOM   2501  HA  SER A 178     -72.181  14.626   9.579  1.00  0.00           H  
ATOM   2502  HB1 SER A 178     -69.860  15.209   8.821  1.00  0.00           H  
ATOM   2503  HB2 SER A 178     -69.186  14.538  10.352  1.00  0.00           H  
ATOM   2504  HG1 SER A 178     -71.106  16.584  10.312  1.00  0.00           H  
ATOM   2505  N   GLU A 179     -71.505  12.737   8.055  1.00  0.00           N  
ATOM   2506  CA  GLU A 179     -71.201  11.679   7.144  1.00  0.00           C  
ATOM   2507  C   GLU A 179     -69.849  11.822   6.523  1.00  0.00           C  
ATOM   2508  O   GLU A 179     -69.661  12.703   5.682  1.00  0.00           O  
ATOM   2509  CB  GLU A 179     -72.333  11.450   6.134  1.00  0.00           C  
ATOM   2510  CG  GLU A 179     -73.154  12.723   5.940  1.00  0.00           C  
ATOM   2511  CD  GLU A 179     -74.190  12.454   4.856  1.00  0.00           C  
ATOM   2512  OE1 GLU A 179     -75.316  12.016   5.204  1.00  0.00           O  
ATOM   2513  OE2 GLU A 179     -73.875  12.748   3.672  1.00  0.00           O1-
ATOM   2514  HN  GLU A 179     -72.072  13.380   7.543  1.00  0.00           H  
ATOM   2515  HA  GLU A 179     -71.127  10.809   7.783  1.00  0.00           H  
ATOM   2516  HB1 GLU A 179     -71.884  11.230   5.142  1.00  0.00           H  
ATOM   2517  HB2 GLU A 179     -72.923  10.543   6.404  1.00  0.00           H  
ATOM   2518  HG1 GLU A 179     -73.739  13.033   6.829  1.00  0.00           H  
ATOM   2519  HG2 GLU A 179     -72.594  13.650   5.672  1.00  0.00           H  
ATOM   2520  N   ALA A 180     -68.852  11.028   6.930  1.00  0.00           N  
ATOM   2521  CA  ALA A 180     -67.643  10.809   6.184  1.00  0.00           C  
ATOM   2522  C   ALA A 180     -67.986   9.573   5.416  1.00  0.00           C  
ATOM   2523  O   ALA A 180     -69.126   9.430   4.973  1.00  0.00           O  
ATOM   2524  CB  ALA A 180     -66.443  10.689   7.139  1.00  0.00           C  
ATOM   2525  HN  ALA A 180     -68.978  10.358   7.655  1.00  0.00           H  
ATOM   2526  HA  ALA A 180     -67.537  11.621   5.489  1.00  0.00           H  
ATOM   2527  HB1 ALA A 180     -66.595  11.487   7.879  1.00  0.00           H  
ATOM   2528  HB2 ALA A 180     -65.437  10.861   6.702  1.00  0.00           H  
ATOM   2529  HB3 ALA A 180     -66.414   9.727   7.701  1.00  0.00           H  
ATOM   2530  N   ASP A 181     -67.093   8.606   5.179  1.00  0.00           N  
ATOM   2531  CA  ASP A 181     -67.365   7.461   4.358  1.00  0.00           C  
ATOM   2532  C   ASP A 181     -67.448   6.241   5.213  1.00  0.00           C  
ATOM   2533  O   ASP A 181     -67.812   5.160   4.757  1.00  0.00           O  
ATOM   2534  CB  ASP A 181     -66.469   7.381   3.122  1.00  0.00           C  
ATOM   2535  CG  ASP A 181     -66.992   6.369   2.111  1.00  0.00           C  
ATOM   2536  OD1 ASP A 181     -68.225   6.175   1.926  1.00  0.00           O  
ATOM   2537  OD2 ASP A 181     -66.076   5.793   1.471  1.00  0.00           O1-
ATOM   2538  HN  ASP A 181     -66.133   8.796   5.397  1.00  0.00           H  
ATOM   2539  HA  ASP A 181     -68.362   7.585   3.963  1.00  0.00           H  
ATOM   2540  HB1 ASP A 181     -66.386   8.337   2.568  1.00  0.00           H  
ATOM   2541  HB2 ASP A 181     -65.454   7.071   3.463  1.00  0.00           H  
ATOM   2542  N   ASP A 182     -67.139   6.435   6.508  1.00  0.00           N  
ATOM   2543  CA  ASP A 182     -67.770   5.631   7.498  1.00  0.00           C  
ATOM   2544  C   ASP A 182     -68.870   6.537   7.912  1.00  0.00           C  
ATOM   2545  O   ASP A 182     -68.698   7.759   7.858  1.00  0.00           O  
ATOM   2546  CB  ASP A 182     -66.771   5.193   8.582  1.00  0.00           C  
ATOM   2547  CG  ASP A 182     -66.047   3.925   8.135  1.00  0.00           C  
ATOM   2548  OD1 ASP A 182     -66.594   3.127   7.340  1.00  0.00           O  
ATOM   2549  OD2 ASP A 182     -64.902   3.684   8.620  1.00  0.00           O1-
ATOM   2550  HN  ASP A 182     -66.791   7.283   6.907  1.00  0.00           H  
ATOM   2551  HA  ASP A 182     -68.302   4.779   7.080  1.00  0.00           H  
ATOM   2552  HB1 ASP A 182     -67.189   4.944   9.580  1.00  0.00           H  
ATOM   2553  HB2 ASP A 182     -65.974   5.957   8.671  1.00  0.00           H  
ATOM   2554  N   ARG A 183     -70.092   6.068   8.258  1.00  0.00           N  
ATOM   2555  CA  ARG A 183     -71.299   6.761   7.946  1.00  0.00           C  
ATOM   2556  C   ARG A 183     -71.735   7.872   8.841  1.00  0.00           C  
ATOM   2557  O   ARG A 183     -71.126   8.945   8.813  1.00  0.00           O  
ATOM   2558  CB  ARG A 183     -72.500   5.857   7.629  1.00  0.00           C  
ATOM   2559  CG  ARG A 183     -72.233   4.795   6.558  1.00  0.00           C  
ATOM   2560  CD  ARG A 183     -71.420   5.247   5.342  1.00  0.00           C  
ATOM   2561  NE  ARG A 183     -71.779   6.541   4.685  1.00  0.00           N  
ATOM   2562  CZ  ARG A 183     -72.966   6.932   4.140  1.00  0.00           C  
ATOM   2563  NH1 ARG A 183     -74.152   6.448   4.596  1.00  0.00           N1+
ATOM   2564  NH2 ARG A 183     -72.931   7.917   3.198  1.00  0.00           N  
ATOM   2565  HN  ARG A 183     -70.226   5.139   8.594  1.00  0.00           H  
ATOM   2566  HA  ARG A 183     -71.047   7.303   7.040  1.00  0.00           H  
ATOM   2567  HB1 ARG A 183     -72.770   5.234   8.499  1.00  0.00           H  
ATOM   2568  HB2 ARG A 183     -73.430   6.349   7.260  1.00  0.00           H  
ATOM   2569  HG1 ARG A 183     -73.154   4.352   6.133  1.00  0.00           H  
ATOM   2570  HG2 ARG A 183     -71.616   3.994   6.998  1.00  0.00           H  
ATOM   2571  HD1 ARG A 183     -71.425   4.435   4.592  1.00  0.00           H  
ATOM   2572  HD2 ARG A 183     -70.339   5.313   5.599  1.00  0.00           H  
ATOM   2573  HE  ARG A 183     -71.013   7.102   4.369  1.00  0.00           H  
ATOM   2574 1HH1 ARG A 183     -74.967   7.031   4.563  1.00  0.00           H  
ATOM   2575 2HH1 ARG A 183     -74.185   5.930   5.451  1.00  0.00           H  
ATOM   2576 1HH2 ARG A 183     -72.098   8.138   2.696  1.00  0.00           H  
ATOM   2577 2HH2 ARG A 183     -73.776   8.221   2.765  1.00  0.00           H  
ATOM   2578  N   TYR A 184     -72.787   7.684   9.647  1.00  0.00           N  
ATOM   2579  CA  TYR A 184     -73.092   8.612  10.688  1.00  0.00           C  
ATOM   2580  C   TYR A 184     -72.154   8.384  11.818  1.00  0.00           C  
ATOM   2581  O   TYR A 184     -72.274   7.379  12.519  1.00  0.00           O  
ATOM   2582  CB  TYR A 184     -74.530   8.646  11.223  1.00  0.00           C  
ATOM   2583  CG  TYR A 184     -75.614   8.972  10.251  1.00  0.00           C  
ATOM   2584  CD1 TYR A 184     -76.430  10.033  10.584  1.00  0.00           C  
ATOM   2585  CD2 TYR A 184     -76.097   8.010   9.404  1.00  0.00           C  
ATOM   2586  CE1 TYR A 184     -77.734  10.087  10.177  1.00  0.00           C  
ATOM   2587  CE2 TYR A 184     -77.440   7.996   9.102  1.00  0.00           C  
ATOM   2588  CZ  TYR A 184     -78.260   9.041   9.464  1.00  0.00           C  
ATOM   2589  OH  TYR A 184     -79.637   9.078   9.156  1.00  0.00           O  
ATOM   2590  HN  TYR A 184     -73.289   6.816   9.629  1.00  0.00           H  
ATOM   2591  HA  TYR A 184     -72.919   9.625  10.338  1.00  0.00           H  
ATOM   2592  HB1 TYR A 184     -74.551   9.363  12.066  1.00  0.00           H  
ATOM   2593  HB2 TYR A 184     -74.819   7.642  11.634  1.00  0.00           H  
ATOM   2594  HD1 TYR A 184     -76.057  10.759  11.295  1.00  0.00           H  
ATOM   2595  HD2 TYR A 184     -75.499   7.171   9.069  1.00  0.00           H  
ATOM   2596  HE1 TYR A 184     -78.314  10.934  10.522  1.00  0.00           H  
ATOM   2597  HE2 TYR A 184     -77.847   7.141   8.583  1.00  0.00           H  
ATOM   2598  HH  TYR A 184     -79.888   9.812   9.722  1.00  0.00           H  
ATOM   2599  N   ILE A 185     -71.175   9.302  11.957  1.00  0.00           N  
ATOM   2600  CA  ILE A 185     -70.132   9.166  12.922  1.00  0.00           C  
ATOM   2601  C   ILE A 185     -70.433  10.158  13.998  1.00  0.00           C  
ATOM   2602  O   ILE A 185     -70.655  11.322  13.682  1.00  0.00           O  
ATOM   2603  CB  ILE A 185     -68.855   9.628  12.274  1.00  0.00           C  
ATOM   2604  CG1 ILE A 185     -68.388   8.656  11.178  1.00  0.00           C  
ATOM   2605  CG2 ILE A 185     -67.757   9.883  13.317  1.00  0.00           C  
ATOM   2606  CD  ILE A 185     -67.643   9.431  10.085  1.00  0.00           C  
ATOM   2607  HN  ILE A 185     -71.153  10.102  11.352  1.00  0.00           H  
ATOM   2608  HA  ILE A 185     -70.104   8.209  13.415  1.00  0.00           H  
ATOM   2609  HB  ILE A 185     -69.044  10.602  11.773  1.00  0.00           H  
ATOM   2610 1HG1 ILE A 185     -67.712   7.942  11.683  1.00  0.00           H  
ATOM   2611 2HG1 ILE A 185     -69.278   8.198  10.701  1.00  0.00           H  
ATOM   2612 1HG2 ILE A 185     -66.860  10.163  12.708  1.00  0.00           H  
ATOM   2613 2HG2 ILE A 185     -67.997  10.736  13.981  1.00  0.00           H  
ATOM   2614 3HG2 ILE A 185     -67.676   8.973  13.943  1.00  0.00           H  
ATOM   2615  HD1 ILE A 185     -68.406   9.930   9.445  1.00  0.00           H  
ATOM   2616  HD2 ILE A 185     -67.169   8.695   9.387  1.00  0.00           H  
ATOM   2617  HD3 ILE A 185     -66.908  10.118  10.540  1.00  0.00           H  
ATOM   2618  N   CYS A 186     -70.305   9.822  15.286  1.00  0.00           N  
ATOM   2619  CA  CYS A 186     -70.536  10.783  16.319  1.00  0.00           C  
ATOM   2620  C   CYS A 186     -69.245  11.143  16.967  1.00  0.00           C  
ATOM   2621  O   CYS A 186     -68.713  10.366  17.760  1.00  0.00           O  
ATOM   2622  CB  CYS A 186     -71.483  10.196  17.377  1.00  0.00           C  
ATOM   2623  SG  CYS A 186     -71.980  11.346  18.696  1.00  0.00           S  
ATOM   2624  HN  CYS A 186     -70.077   8.876  15.507  1.00  0.00           H  
ATOM   2625  HA  CYS A 186     -71.024  11.706  16.028  1.00  0.00           H  
ATOM   2626  HB1 CYS A 186     -72.369   9.857  16.798  1.00  0.00           H  
ATOM   2627  HB2 CYS A 186     -71.108   9.271  17.879  1.00  0.00           H  
ATOM   2628  N   ASP A 187     -68.762  12.365  16.700  1.00  0.00           N  
ATOM   2629  CA  ASP A 187     -67.519  12.762  17.301  1.00  0.00           C  
ATOM   2630  C   ASP A 187     -67.582  14.247  17.157  1.00  0.00           C  
ATOM   2631  O   ASP A 187     -68.476  14.796  16.531  1.00  0.00           O  
ATOM   2632  CB  ASP A 187     -66.345  12.075  16.581  1.00  0.00           C  
ATOM   2633  CG  ASP A 187     -65.053  12.351  17.334  1.00  0.00           C  
ATOM   2634  OD1 ASP A 187     -65.142  12.862  18.484  1.00  0.00           O  
ATOM   2635  OD2 ASP A 187     -63.993  11.860  16.859  1.00  0.00           O1-
ATOM   2636  HN  ASP A 187     -69.133  13.087  16.123  1.00  0.00           H  
ATOM   2637  HA  ASP A 187     -67.542  12.508  18.356  1.00  0.00           H  
ATOM   2638  HB1 ASP A 187     -66.221  12.397  15.521  1.00  0.00           H  
ATOM   2639  HB2 ASP A 187     -66.507  10.981  16.614  1.00  0.00           H  
ATOM   2640  N   ARG A 188     -66.664  14.954  17.843  1.00  0.00           N  
ATOM   2641  CA  ARG A 188     -66.462  16.357  17.731  1.00  0.00           C  
ATOM   2642  C   ARG A 188     -65.557  16.626  16.571  1.00  0.00           C  
ATOM   2643  O   ARG A 188     -64.454  16.089  16.514  1.00  0.00           O  
ATOM   2644  CB  ARG A 188     -65.995  16.935  19.082  1.00  0.00           C  
ATOM   2645  CG  ARG A 188     -64.857  16.132  19.708  1.00  0.00           C  
ATOM   2646  CD  ARG A 188     -64.648  16.343  21.206  1.00  0.00           C  
ATOM   2647  NE  ARG A 188     -63.430  15.572  21.583  1.00  0.00           N  
ATOM   2648  CZ  ARG A 188     -63.184  15.265  22.892  1.00  0.00           C  
ATOM   2649  NH1 ARG A 188     -62.501  14.105  23.105  1.00  0.00           N1+
ATOM   2650  NH2 ARG A 188     -63.603  16.031  23.943  1.00  0.00           N  
ATOM   2651  HN  ARG A 188     -65.998  14.431  18.372  1.00  0.00           H  
ATOM   2652  HA  ARG A 188     -67.430  16.780  17.478  1.00  0.00           H  
ATOM   2653  HB1 ARG A 188     -65.728  17.997  18.926  1.00  0.00           H  
ATOM   2654  HB2 ARG A 188     -66.936  16.976  19.684  1.00  0.00           H  
ATOM   2655  HG1 ARG A 188     -63.957  16.454  19.133  1.00  0.00           H  
ATOM   2656  HG2 ARG A 188     -64.941  15.050  19.451  1.00  0.00           H  
ATOM   2657  HD1 ARG A 188     -64.471  17.415  21.412  1.00  0.00           H  
ATOM   2658  HD2 ARG A 188     -65.564  16.059  21.764  1.00  0.00           H  
ATOM   2659  HE  ARG A 188     -63.233  14.732  21.080  1.00  0.00           H  
ATOM   2660 1HH1 ARG A 188     -62.480  13.481  22.328  1.00  0.00           H  
ATOM   2661 2HH1 ARG A 188     -62.465  13.797  24.055  1.00  0.00           H  
ATOM   2662 1HH2 ARG A 188     -64.306  16.735  23.848  1.00  0.00           H  
ATOM   2663 2HH2 ARG A 188     -63.423  15.745  24.884  1.00  0.00           H  
ATOM   2664  N   PHE A 189     -65.996  17.519  15.665  1.00  0.00           N  
ATOM   2665  CA  PHE A 189     -65.289  17.792  14.457  1.00  0.00           C  
ATOM   2666  C   PHE A 189     -65.051  19.225  14.157  1.00  0.00           C  
ATOM   2667  O   PHE A 189     -65.862  20.104  14.456  1.00  0.00           O  
ATOM   2668  CB  PHE A 189     -66.032  17.293  13.203  1.00  0.00           C  
ATOM   2669  CG  PHE A 189     -66.387  15.845  13.152  1.00  0.00           C  
ATOM   2670  CD1 PHE A 189     -65.457  14.930  12.719  1.00  0.00           C  
ATOM   2671  CD2 PHE A 189     -67.712  15.521  13.289  1.00  0.00           C  
ATOM   2672  CE1 PHE A 189     -65.847  13.618  12.558  1.00  0.00           C  
ATOM   2673  CE2 PHE A 189     -68.106  14.256  12.901  1.00  0.00           C  
ATOM   2674  CZ  PHE A 189     -67.182  13.298  12.575  1.00  0.00           C  
ATOM   2675  HN  PHE A 189     -66.883  17.967  15.704  1.00  0.00           H  
ATOM   2676  HA  PHE A 189     -64.326  17.295  14.504  1.00  0.00           H  
ATOM   2677  HB1 PHE A 189     -66.928  17.920  12.984  1.00  0.00           H  
ATOM   2678  HB2 PHE A 189     -65.360  17.329  12.318  1.00  0.00           H  
ATOM   2679  HD1 PHE A 189     -64.421  15.192  12.590  1.00  0.00           H  
ATOM   2680  HD2 PHE A 189     -68.477  16.250  13.517  1.00  0.00           H  
ATOM   2681  HE1 PHE A 189     -65.057  12.936  12.292  1.00  0.00           H  
ATOM   2682  HE2 PHE A 189     -69.152  13.997  12.950  1.00  0.00           H  
ATOM   2683  HZ  PHE A 189     -67.518  12.288  12.354  1.00  0.00           H  
ATOM   2684  N   TYR A 190     -63.869  19.551  13.590  1.00  0.00           N  
ATOM   2685  CA  TYR A 190     -63.521  20.822  13.036  1.00  0.00           C  
ATOM   2686  C   TYR A 190     -64.230  21.428  11.872  1.00  0.00           C  
ATOM   2687  O   TYR A 190     -64.243  20.821  10.816  1.00  0.00           O  
ATOM   2688  CB  TYR A 190     -62.009  20.757  12.770  1.00  0.00           C  
ATOM   2689  CG  TYR A 190     -61.383  19.490  12.304  1.00  0.00           C  
ATOM   2690  CD1 TYR A 190     -61.945  18.688  11.338  1.00  0.00           C  
ATOM   2691  CD2 TYR A 190     -60.208  19.100  12.909  1.00  0.00           C  
ATOM   2692  CE1 TYR A 190     -61.392  17.451  11.065  1.00  0.00           C  
ATOM   2693  CE2 TYR A 190     -59.645  17.867  12.646  1.00  0.00           C  
ATOM   2694  CZ  TYR A 190     -60.248  17.054  11.730  1.00  0.00           C  
ATOM   2695  OH  TYR A 190     -59.664  15.856  11.269  1.00  0.00           O  
ATOM   2696  HN  TYR A 190     -63.154  18.881  13.446  1.00  0.00           H  
ATOM   2697  HA  TYR A 190     -63.581  21.558  13.832  1.00  0.00           H  
ATOM   2698  HB1 TYR A 190     -61.679  21.558  12.073  1.00  0.00           H  
ATOM   2699  HB2 TYR A 190     -61.636  20.921  13.802  1.00  0.00           H  
ATOM   2700  HD1 TYR A 190     -62.899  18.891  10.878  1.00  0.00           H  
ATOM   2701  HD2 TYR A 190     -59.758  19.749  13.644  1.00  0.00           H  
ATOM   2702  HE1 TYR A 190     -61.816  16.897  10.246  1.00  0.00           H  
ATOM   2703  HE2 TYR A 190     -58.685  17.625  13.073  1.00  0.00           H  
ATOM   2704  HH  TYR A 190     -59.246  15.344  11.951  1.00  0.00           H  
ATOM   2705  N   PRO A 191     -64.657  22.663  11.883  1.00  0.00           N  
ATOM   2706  CA  PRO A 191     -64.642  23.533  10.753  1.00  0.00           C  
ATOM   2707  C   PRO A 191     -63.265  24.089  10.612  1.00  0.00           C  
ATOM   2708  O   PRO A 191     -62.996  24.650   9.547  1.00  0.00           O  
ATOM   2709  CB  PRO A 191     -65.644  24.647  11.030  1.00  0.00           C  
ATOM   2710  CG  PRO A 191     -65.809  24.690  12.548  1.00  0.00           C  
ATOM   2711  CD  PRO A 191     -65.575  23.201  12.881  1.00  0.00           C  
ATOM   2712  HA  PRO A 191     -64.862  22.942   9.870  1.00  0.00           H  
ATOM   2713  HB1 PRO A 191     -66.603  24.446  10.512  1.00  0.00           H  
ATOM   2714  HB2 PRO A 191     -65.295  25.677  10.771  1.00  0.00           H  
ATOM   2715  HG1 PRO A 191     -66.817  25.101  12.796  1.00  0.00           H  
ATOM   2716  HG2 PRO A 191     -64.976  25.279  12.986  1.00  0.00           H  
ATOM   2717  HD1 PRO A 191     -66.498  22.595  12.855  1.00  0.00           H  
ATOM   2718  HD2 PRO A 191     -65.113  23.067  13.891  1.00  0.00           H  
ATOM   2719  N   ASN A 192     -62.386  24.096  11.628  1.00  0.00           N  
ATOM   2720  CA  ASN A 192     -61.072  24.646  11.488  1.00  0.00           C  
ATOM   2721  C   ASN A 192     -60.111  23.769  12.200  1.00  0.00           C  
ATOM   2722  O   ASN A 192     -60.402  23.326  13.313  1.00  0.00           O  
ATOM   2723  CB  ASN A 192     -61.017  26.131  11.904  1.00  0.00           C  
ATOM   2724  CG  ASN A 192     -59.664  26.831  11.895  1.00  0.00           C  
ATOM   2725  ND2 ASN A 192     -59.812  28.177  11.942  1.00  0.00           N  
ATOM   2726  OD1 ASN A 192     -58.566  26.275  11.917  1.00  0.00           O  
ATOM   2727  HN  ASN A 192     -62.577  23.639  12.499  1.00  0.00           H  
ATOM   2728  HA  ASN A 192     -60.821  24.606  10.430  1.00  0.00           H  
ATOM   2729  HB1 ASN A 192     -61.411  26.174  12.943  1.00  0.00           H  
ATOM   2730  HB2 ASN A 192     -61.627  26.662  11.145  1.00  0.00           H  
ATOM   2731 1HD2 ASN A 192     -59.044  28.814  11.942  1.00  0.00           H  
ATOM   2732 2HD2 ASN A 192     -60.760  28.496  11.862  1.00  0.00           H  
ATOM   2733  N   ASP A 193     -58.960  23.449  11.587  1.00  0.00           N  
ATOM   2734  CA  ASP A 193     -57.794  22.717  12.017  1.00  0.00           C  
ATOM   2735  C   ASP A 193     -57.061  23.171  13.227  1.00  0.00           C  
ATOM   2736  O   ASP A 193     -55.834  23.261  13.295  1.00  0.00           O  
ATOM   2737  CB  ASP A 193     -56.797  22.655  10.852  1.00  0.00           C  
ATOM   2738  CG  ASP A 193     -57.357  21.961   9.614  1.00  0.00           C  
ATOM   2739  OD1 ASP A 193     -58.533  21.563   9.433  1.00  0.00           O  
ATOM   2740  OD2 ASP A 193     -56.588  21.983   8.607  1.00  0.00           O1-
ATOM   2741  HN  ASP A 193     -58.792  23.715  10.642  1.00  0.00           H  
ATOM   2742  HA  ASP A 193     -58.120  21.713  12.218  1.00  0.00           H  
ATOM   2743  HB1 ASP A 193     -55.900  22.046  11.113  1.00  0.00           H  
ATOM   2744  HB2 ASP A 193     -56.430  23.627  10.448  1.00  0.00           H  
ATOM   2745  N   LEU A 194     -57.832  23.496  14.279  1.00  0.00           N  
ATOM   2746  CA  LEU A 194     -57.363  24.279  15.384  1.00  0.00           C  
ATOM   2747  C   LEU A 194     -58.296  23.978  16.513  1.00  0.00           C  
ATOM   2748  O   LEU A 194     -57.881  23.965  17.672  1.00  0.00           O  
ATOM   2749  CB  LEU A 194     -57.375  25.761  15.009  1.00  0.00           C  
ATOM   2750  CG  LEU A 194     -56.801  26.808  15.992  1.00  0.00           C  
ATOM   2751  CD1 LEU A 194     -57.100  28.209  15.423  1.00  0.00           C  
ATOM   2752  CD2 LEU A 194     -57.294  26.755  17.446  1.00  0.00           C  
ATOM   2753  HN  LEU A 194     -58.804  23.327  14.144  1.00  0.00           H  
ATOM   2754  HA  LEU A 194     -56.417  23.924  15.773  1.00  0.00           H  
ATOM   2755  HB1 LEU A 194     -58.404  26.030  14.675  1.00  0.00           H  
ATOM   2756  HB2 LEU A 194     -56.892  25.961  14.027  1.00  0.00           H  
ATOM   2757  HG  LEU A 194     -55.699  26.713  16.028  1.00  0.00           H  
ATOM   2758 1HD1 LEU A 194     -58.151  28.400  15.134  1.00  0.00           H  
ATOM   2759 2HD1 LEU A 194     -56.857  28.926  16.225  1.00  0.00           H  
ATOM   2760 3HD1 LEU A 194     -56.491  28.416  14.511  1.00  0.00           H  
ATOM   2761 1HD2 LEU A 194     -56.707  25.967  17.967  1.00  0.00           H  
ATOM   2762 2HD2 LEU A 194     -57.207  27.717  17.986  1.00  0.00           H  
ATOM   2763 3HD2 LEU A 194     -58.345  26.451  17.612  1.00  0.00           H  
ATOM   2764  N   TRP A 195     -59.577  23.623  16.286  1.00  0.00           N  
ATOM   2765  CA  TRP A 195     -60.479  23.426  17.381  1.00  0.00           C  
ATOM   2766  C   TRP A 195     -60.195  22.218  18.205  1.00  0.00           C  
ATOM   2767  O   TRP A 195     -60.528  22.190  19.389  1.00  0.00           O  
ATOM   2768  CB  TRP A 195     -61.933  23.376  16.897  1.00  0.00           C  
ATOM   2769  CG  TRP A 195     -62.447  24.732  16.537  1.00  0.00           C  
ATOM   2770  CD1 TRP A 195     -62.392  25.149  15.243  1.00  0.00           C  
ATOM   2771  CD2 TRP A 195     -63.090  25.750  17.296  1.00  0.00           C  
ATOM   2772  CE2 TRP A 195     -63.639  26.597  16.349  1.00  0.00           C  
ATOM   2773  CE3 TRP A 195     -63.269  26.032  18.621  1.00  0.00           C  
ATOM   2774  NE1 TRP A 195     -63.203  26.248  15.097  1.00  0.00           N  
ATOM   2775  CZ2 TRP A 195     -64.465  27.631  16.679  1.00  0.00           C  
ATOM   2776  CZ3 TRP A 195     -64.137  27.034  18.980  1.00  0.00           C  
ATOM   2777  CH2 TRP A 195     -64.780  27.775  18.015  1.00  0.00           C  
ATOM   2778  HN  TRP A 195     -59.967  23.540  15.381  1.00  0.00           H  
ATOM   2779  HA  TRP A 195     -60.386  24.347  17.938  1.00  0.00           H  
ATOM   2780  HB1 TRP A 195     -62.557  22.961  17.714  1.00  0.00           H  
ATOM   2781  HB2 TRP A 195     -62.047  22.641  16.073  1.00  0.00           H  
ATOM   2782  HD1 TRP A 195     -61.953  24.571  14.446  1.00  0.00           H  
ATOM   2783  HE1 TRP A 195     -63.521  26.620  14.254  1.00  0.00           H  
ATOM   2784  HE3 TRP A 195     -62.780  25.405  19.345  1.00  0.00           H  
ATOM   2785  HZ2 TRP A 195     -64.925  28.220  15.903  1.00  0.00           H  
ATOM   2786  HZ3 TRP A 195     -64.263  27.261  20.030  1.00  0.00           H  
ATOM   2787  HH2 TRP A 195     -65.461  28.585  18.249  1.00  0.00           H  
ATOM   2788  N   VAL A 196     -59.541  21.191  17.645  1.00  0.00           N  
ATOM   2789  CA  VAL A 196     -59.060  20.085  18.415  1.00  0.00           C  
ATOM   2790  C   VAL A 196     -57.896  20.473  19.266  1.00  0.00           C  
ATOM   2791  O   VAL A 196     -57.921  20.046  20.419  1.00  0.00           O  
ATOM   2792  CB  VAL A 196     -58.925  18.861  17.554  1.00  0.00           C  
ATOM   2793  CG1 VAL A 196     -58.668  17.616  18.416  1.00  0.00           C  
ATOM   2794  CG2 VAL A 196     -57.827  19.033  16.496  1.00  0.00           C  
ATOM   2795  HN  VAL A 196     -59.284  21.354  16.693  1.00  0.00           H  
ATOM   2796  HA  VAL A 196     -59.817  19.827  19.134  1.00  0.00           H  
ATOM   2797  HB  VAL A 196     -59.859  18.732  16.960  1.00  0.00           H  
ATOM   2798 1HG1 VAL A 196     -57.670  17.606  18.909  1.00  0.00           H  
ATOM   2799 2HG1 VAL A 196     -58.852  16.678  17.838  1.00  0.00           H  
ATOM   2800 3HG1 VAL A 196     -59.463  17.588  19.201  1.00  0.00           H  
ATOM   2801 1HG2 VAL A 196     -57.943  20.017  15.996  1.00  0.00           H  
ATOM   2802 2HG2 VAL A 196     -57.856  18.173  15.793  1.00  0.00           H  
ATOM   2803 3HG2 VAL A 196     -56.827  19.046  16.980  1.00  0.00           H  
ATOM   2804  N   VAL A 197     -56.948  21.322  18.819  1.00  0.00           N  
ATOM   2805  CA  VAL A 197     -55.963  21.891  19.684  1.00  0.00           C  
ATOM   2806  C   VAL A 197     -56.531  22.720  20.781  1.00  0.00           C  
ATOM   2807  O   VAL A 197     -56.053  22.639  21.914  1.00  0.00           O  
ATOM   2808  CB  VAL A 197     -55.009  22.766  18.938  1.00  0.00           C  
ATOM   2809  CG1 VAL A 197     -53.984  23.518  19.796  1.00  0.00           C  
ATOM   2810  CG2 VAL A 197     -54.227  21.893  17.947  1.00  0.00           C  
ATOM   2811  HN  VAL A 197     -56.915  21.572  17.864  1.00  0.00           H  
ATOM   2812  HA  VAL A 197     -55.429  21.055  20.112  1.00  0.00           H  
ATOM   2813  HB  VAL A 197     -55.562  23.530  18.345  1.00  0.00           H  
ATOM   2814 1HG1 VAL A 197     -53.278  24.037  19.107  1.00  0.00           H  
ATOM   2815 2HG1 VAL A 197     -54.401  24.327  20.439  1.00  0.00           H  
ATOM   2816 3HG1 VAL A 197     -53.424  22.809  20.443  1.00  0.00           H  
ATOM   2817 1HG2 VAL A 197     -53.670  22.574  17.280  1.00  0.00           H  
ATOM   2818 2HG2 VAL A 197     -54.845  21.277  17.246  1.00  0.00           H  
ATOM   2819 3HG2 VAL A 197     -53.506  21.271  18.519  1.00  0.00           H  
ATOM   2820  N   VAL A 198     -57.520  23.587  20.469  1.00  0.00           N  
ATOM   2821  CA  VAL A 198     -58.143  24.528  21.343  1.00  0.00           C  
ATOM   2822  C   VAL A 198     -58.839  23.912  22.507  1.00  0.00           C  
ATOM   2823  O   VAL A 198     -58.635  24.301  23.657  1.00  0.00           O  
ATOM   2824  CB  VAL A 198     -58.987  25.445  20.503  1.00  0.00           C  
ATOM   2825  CG1 VAL A 198     -58.348  26.839  20.608  1.00  0.00           C  
ATOM   2826  CG2 VAL A 198     -60.483  25.545  20.842  1.00  0.00           C  
ATOM   2827  HN  VAL A 198     -57.691  23.683  19.495  1.00  0.00           H  
ATOM   2828  HA  VAL A 198     -57.325  25.078  21.778  1.00  0.00           H  
ATOM   2829  HB  VAL A 198     -58.931  25.155  19.429  1.00  0.00           H  
ATOM   2830 1HG1 VAL A 198     -58.365  27.191  21.666  1.00  0.00           H  
ATOM   2831 2HG1 VAL A 198     -58.847  27.628  20.006  1.00  0.00           H  
ATOM   2832 3HG1 VAL A 198     -57.295  26.849  20.270  1.00  0.00           H  
ATOM   2833 1HG2 VAL A 198     -60.657  26.007  21.839  1.00  0.00           H  
ATOM   2834 2HG2 VAL A 198     -60.990  24.566  20.805  1.00  0.00           H  
ATOM   2835 3HG2 VAL A 198     -60.862  26.246  20.063  1.00  0.00           H  
ATOM   2836  N   PHE A 199     -59.591  22.831  22.245  1.00  0.00           N  
ATOM   2837  CA  PHE A 199     -60.157  22.051  23.296  1.00  0.00           C  
ATOM   2838  C   PHE A 199     -59.239  21.052  23.920  1.00  0.00           C  
ATOM   2839  O   PHE A 199     -59.153  20.988  25.137  1.00  0.00           O  
ATOM   2840  CB  PHE A 199     -61.456  21.509  22.685  1.00  0.00           C  
ATOM   2841  CG  PHE A 199     -62.380  20.777  23.612  1.00  0.00           C  
ATOM   2842  CD1 PHE A 199     -62.474  21.041  24.955  1.00  0.00           C  
ATOM   2843  CD2 PHE A 199     -63.271  19.933  23.007  1.00  0.00           C  
ATOM   2844  CE1 PHE A 199     -63.516  20.513  25.677  1.00  0.00           C  
ATOM   2845  CE2 PHE A 199     -64.327  19.412  23.719  1.00  0.00           C  
ATOM   2846  CZ  PHE A 199     -64.421  19.675  25.062  1.00  0.00           C  
ATOM   2847  HN  PHE A 199     -59.743  22.560  21.294  1.00  0.00           H  
ATOM   2848  HA  PHE A 199     -60.467  22.708  24.107  1.00  0.00           H  
ATOM   2849  HB1 PHE A 199     -61.196  20.844  21.834  1.00  0.00           H  
ATOM   2850  HB2 PHE A 199     -62.085  22.334  22.298  1.00  0.00           H  
ATOM   2851  HD1 PHE A 199     -61.866  21.790  25.436  1.00  0.00           H  
ATOM   2852  HD2 PHE A 199     -63.204  19.691  21.956  1.00  0.00           H  
ATOM   2853  HE1 PHE A 199     -63.613  20.798  26.711  1.00  0.00           H  
ATOM   2854  HE2 PHE A 199     -65.073  18.775  23.258  1.00  0.00           H  
ATOM   2855  HZ  PHE A 199     -65.229  19.220  25.617  1.00  0.00           H  
ATOM   2856  N   GLN A 200     -58.445  20.289  23.147  1.00  0.00           N  
ATOM   2857  CA  GLN A 200     -57.672  19.182  23.624  1.00  0.00           C  
ATOM   2858  C   GLN A 200     -56.456  19.531  24.412  1.00  0.00           C  
ATOM   2859  O   GLN A 200     -56.177  18.846  25.403  1.00  0.00           O  
ATOM   2860  CB  GLN A 200     -57.325  18.109  22.582  1.00  0.00           C  
ATOM   2861  CG  GLN A 200     -58.555  17.409  21.999  1.00  0.00           C  
ATOM   2862  CD  GLN A 200     -59.170  16.446  23.007  1.00  0.00           C  
ATOM   2863  NE2 GLN A 200     -60.278  16.836  23.685  1.00  0.00           N  
ATOM   2864  OE1 GLN A 200     -58.568  15.391  23.238  1.00  0.00           O  
ATOM   2865  HN  GLN A 200     -58.392  20.322  22.147  1.00  0.00           H  
ATOM   2866  HA  GLN A 200     -58.356  18.737  24.329  1.00  0.00           H  
ATOM   2867  HB1 GLN A 200     -56.781  18.631  21.763  1.00  0.00           H  
ATOM   2868  HB2 GLN A 200     -56.639  17.349  23.023  1.00  0.00           H  
ATOM   2869  HG1 GLN A 200     -58.225  16.810  21.122  1.00  0.00           H  
ATOM   2870  HG2 GLN A 200     -59.360  18.087  21.643  1.00  0.00           H  
ATOM   2871 1HE2 GLN A 200     -60.857  17.502  23.216  1.00  0.00           H  
ATOM   2872 2HE2 GLN A 200     -60.497  16.273  24.489  1.00  0.00           H  
ATOM   2873  N   PHE A 201     -55.814  20.687  24.199  1.00  0.00           N  
ATOM   2874  CA  PHE A 201     -54.853  21.208  25.132  1.00  0.00           C  
ATOM   2875  C   PHE A 201     -55.525  21.594  26.397  1.00  0.00           C  
ATOM   2876  O   PHE A 201     -54.921  21.530  27.471  1.00  0.00           O  
ATOM   2877  CB  PHE A 201     -53.963  22.297  24.511  1.00  0.00           C  
ATOM   2878  CG  PHE A 201     -52.675  22.609  25.196  1.00  0.00           C  
ATOM   2879  CD1 PHE A 201     -51.916  23.641  24.703  1.00  0.00           C  
ATOM   2880  CD2 PHE A 201     -52.210  21.944  26.298  1.00  0.00           C  
ATOM   2881  CE1 PHE A 201     -50.729  23.992  25.301  1.00  0.00           C  
ATOM   2882  CE2 PHE A 201     -51.095  22.376  26.992  1.00  0.00           C  
ATOM   2883  CZ  PHE A 201     -50.366  23.427  26.501  1.00  0.00           C  
ATOM   2884  HN  PHE A 201     -56.060  21.262  23.420  1.00  0.00           H  
ATOM   2885  HA  PHE A 201     -54.176  20.404  25.390  1.00  0.00           H  
ATOM   2886  HB1 PHE A 201     -54.573  23.194  24.299  1.00  0.00           H  
ATOM   2887  HB2 PHE A 201     -53.588  21.923  23.529  1.00  0.00           H  
ATOM   2888  HD1 PHE A 201     -52.254  24.087  23.775  1.00  0.00           H  
ATOM   2889  HD2 PHE A 201     -52.739  21.069  26.640  1.00  0.00           H  
ATOM   2890  HE1 PHE A 201     -50.134  24.773  24.841  1.00  0.00           H  
ATOM   2891  HE2 PHE A 201     -50.768  21.884  27.887  1.00  0.00           H  
ATOM   2892  HZ  PHE A 201     -49.417  23.705  26.945  1.00  0.00           H  
ATOM   2893  N   GLN A 202     -56.805  21.989  26.425  1.00  0.00           N  
ATOM   2894  CA  GLN A 202     -57.396  22.267  27.703  1.00  0.00           C  
ATOM   2895  C   GLN A 202     -57.881  21.026  28.359  1.00  0.00           C  
ATOM   2896  O   GLN A 202     -57.754  20.870  29.580  1.00  0.00           O  
ATOM   2897  CB  GLN A 202     -58.473  23.369  27.689  1.00  0.00           C  
ATOM   2898  CG  GLN A 202     -58.749  24.067  29.025  1.00  0.00           C  
ATOM   2899  CD  GLN A 202     -57.446  24.497  29.687  1.00  0.00           C  
ATOM   2900  NE2 GLN A 202     -56.953  23.628  30.604  1.00  0.00           N  
ATOM   2901  OE1 GLN A 202     -56.941  25.594  29.462  1.00  0.00           O  
ATOM   2902  HN  GLN A 202     -57.418  21.984  25.637  1.00  0.00           H  
ATOM   2903  HA  GLN A 202     -56.594  22.619  28.343  1.00  0.00           H  
ATOM   2904  HB1 GLN A 202     -58.084  24.182  27.043  1.00  0.00           H  
ATOM   2905  HB2 GLN A 202     -59.383  22.981  27.177  1.00  0.00           H  
ATOM   2906  HG1 GLN A 202     -59.381  23.503  29.741  1.00  0.00           H  
ATOM   2907  HG2 GLN A 202     -59.323  24.985  28.744  1.00  0.00           H  
ATOM   2908 1HE2 GLN A 202     -56.162  23.964  31.104  1.00  0.00           H  
ATOM   2909 2HE2 GLN A 202     -57.238  22.663  30.667  1.00  0.00           H  
ATOM   2910  N   HIS A 203     -58.377  20.065  27.562  1.00  0.00           N  
ATOM   2911  CA  HIS A 203     -58.843  18.793  28.026  1.00  0.00           C  
ATOM   2912  C   HIS A 203     -57.744  18.004  28.663  1.00  0.00           C  
ATOM   2913  O   HIS A 203     -57.982  17.372  29.692  1.00  0.00           O  
ATOM   2914  CB  HIS A 203     -59.456  17.888  26.953  1.00  0.00           C  
ATOM   2915  CG  HIS A 203     -60.142  16.666  27.492  1.00  0.00           C  
ATOM   2916  CD2 HIS A 203     -60.567  16.297  28.732  1.00  0.00           C  
ATOM   2917  ND1 HIS A 203     -60.507  15.659  26.620  1.00  0.00           N  
ATOM   2918  CE1 HIS A 203     -61.080  14.714  27.349  1.00  0.00           C  
ATOM   2919  NE2 HIS A 203     -61.123  15.035  28.666  1.00  0.00           N  
ATOM   2920  HN  HIS A 203     -58.442  20.241  26.583  1.00  0.00           H  
ATOM   2921  HA  HIS A 203     -59.622  19.007  28.749  1.00  0.00           H  
ATOM   2922  HB1 HIS A 203     -58.671  17.589  26.224  1.00  0.00           H  
ATOM   2923  HB2 HIS A 203     -60.112  18.542  26.333  1.00  0.00           H  
ATOM   2924  HD2 HIS A 203     -60.334  16.757  29.676  1.00  0.00           H  
ATOM   2925  HE1 HIS A 203     -61.398  13.748  26.941  1.00  0.00           H  
ATOM   2926  HE2 HIS A 203     -61.594  14.551  29.396  1.00  0.00           H  
ATOM   2927  N   ILE A 204     -56.534  17.970  28.090  1.00  0.00           N  
ATOM   2928  CA  ILE A 204     -55.457  17.212  28.639  1.00  0.00           C  
ATOM   2929  C   ILE A 204     -55.100  17.764  29.980  1.00  0.00           C  
ATOM   2930  O   ILE A 204     -54.928  17.001  30.936  1.00  0.00           O  
ATOM   2931  CB  ILE A 204     -54.275  17.136  27.723  1.00  0.00           C  
ATOM   2932  CG1 ILE A 204     -53.309  15.974  28.034  1.00  0.00           C  
ATOM   2933  CG2 ILE A 204     -53.539  18.473  27.563  1.00  0.00           C  
ATOM   2934  CD  ILE A 204     -52.194  15.833  27.003  1.00  0.00           C  
ATOM   2935  HN  ILE A 204     -56.402  18.414  27.199  1.00  0.00           H  
ATOM   2936  HA  ILE A 204     -55.722  16.190  28.859  1.00  0.00           H  
ATOM   2937  HB  ILE A 204     -54.708  16.910  26.717  1.00  0.00           H  
ATOM   2938 1HG1 ILE A 204     -53.960  15.073  28.004  1.00  0.00           H  
ATOM   2939 2HG1 ILE A 204     -52.964  16.125  29.085  1.00  0.00           H  
ATOM   2940 1HG2 ILE A 204     -53.124  18.581  26.535  1.00  0.00           H  
ATOM   2941 2HG2 ILE A 204     -54.246  19.325  27.659  1.00  0.00           H  
ATOM   2942 3HG2 ILE A 204     -52.763  18.605  28.348  1.00  0.00           H  
ATOM   2943  HD1 ILE A 204     -52.692  15.552  26.054  1.00  0.00           H  
ATOM   2944  HD2 ILE A 204     -51.494  15.025  27.301  1.00  0.00           H  
ATOM   2945  HD3 ILE A 204     -51.601  16.770  26.945  1.00  0.00           H  
ATOM   2946  N   MET A 205     -55.126  19.103  30.106  1.00  0.00           N  
ATOM   2947  CA  MET A 205     -54.854  19.858  31.291  1.00  0.00           C  
ATOM   2948  C   MET A 205     -55.891  19.745  32.363  1.00  0.00           C  
ATOM   2949  O   MET A 205     -55.714  19.162  33.433  1.00  0.00           O  
ATOM   2950  CB  MET A 205     -54.491  21.308  30.931  1.00  0.00           C  
ATOM   2951  CG  MET A 205     -52.978  21.436  31.160  1.00  0.00           C  
ATOM   2952  SD  MET A 205     -52.006  20.358  30.083  1.00  0.00           S  
ATOM   2953  CE  MET A 205     -50.451  20.882  30.841  1.00  0.00           C  
ATOM   2954  HN  MET A 205     -55.256  19.592  29.250  1.00  0.00           H  
ATOM   2955  HA  MET A 205     -53.972  19.468  31.768  1.00  0.00           H  
ATOM   2956  HB1 MET A 205     -54.722  21.591  29.880  1.00  0.00           H  
ATOM   2957  HB2 MET A 205     -55.029  22.018  31.587  1.00  0.00           H  
ATOM   2958  HG1 MET A 205     -52.669  22.479  30.931  1.00  0.00           H  
ATOM   2959  HG2 MET A 205     -52.744  21.218  32.225  1.00  0.00           H  
ATOM   2960  HE1 MET A 205     -50.635  21.317  31.846  1.00  0.00           H  
ATOM   2961  HE2 MET A 205     -49.667  20.094  30.919  1.00  0.00           H  
ATOM   2962  HE3 MET A 205     -49.928  21.683  30.272  1.00  0.00           H  
ATOM   2963  N   VAL A 206     -57.072  20.326  32.103  1.00  0.00           N  
ATOM   2964  CA  VAL A 206     -58.111  20.373  33.076  1.00  0.00           C  
ATOM   2965  C   VAL A 206     -58.683  19.049  33.457  1.00  0.00           C  
ATOM   2966  O   VAL A 206     -59.029  18.852  34.618  1.00  0.00           O  
ATOM   2967  CB  VAL A 206     -59.161  21.383  32.705  1.00  0.00           C  
ATOM   2968  CG1 VAL A 206     -59.894  21.986  33.917  1.00  0.00           C  
ATOM   2969  CG2 VAL A 206     -60.178  20.820  31.700  1.00  0.00           C  
ATOM   2970  HN  VAL A 206     -57.272  20.658  31.176  1.00  0.00           H  
ATOM   2971  HA  VAL A 206     -57.732  20.801  33.997  1.00  0.00           H  
ATOM   2972  HB  VAL A 206     -58.615  22.249  32.282  1.00  0.00           H  
ATOM   2973 1HG1 VAL A 206     -60.511  22.788  33.458  1.00  0.00           H  
ATOM   2974 2HG1 VAL A 206     -59.147  22.408  34.623  1.00  0.00           H  
ATOM   2975 3HG1 VAL A 206     -60.569  21.234  34.399  1.00  0.00           H  
ATOM   2976 1HG2 VAL A 206     -60.733  21.633  31.171  1.00  0.00           H  
ATOM   2977 2HG2 VAL A 206     -60.942  20.242  32.256  1.00  0.00           H  
ATOM   2978 3HG2 VAL A 206     -59.704  20.107  30.994  1.00  0.00           H  
ATOM   2979  N   GLY A 207     -58.715  18.110  32.488  1.00  0.00           N  
ATOM   2980  CA  GLY A 207     -59.153  16.748  32.544  1.00  0.00           C  
ATOM   2981  C   GLY A 207     -58.349  15.917  33.481  1.00  0.00           C  
ATOM   2982  O   GLY A 207     -58.898  15.350  34.427  1.00  0.00           O  
ATOM   2983  HN  GLY A 207     -58.473  18.331  31.549  1.00  0.00           H  
ATOM   2984  HA1 GLY A 207     -60.195  16.812  32.847  1.00  0.00           H  
ATOM   2985  HA2 GLY A 207     -58.932  16.428  31.537  1.00  0.00           H  
ATOM   2986  N   LEU A 208     -57.048  15.735  33.217  1.00  0.00           N  
ATOM   2987  CA  LEU A 208     -56.147  14.916  33.974  1.00  0.00           C  
ATOM   2988  C   LEU A 208     -55.070  15.683  34.653  1.00  0.00           C  
ATOM   2989  O   LEU A 208     -54.937  15.564  35.867  1.00  0.00           O  
ATOM   2990  CB  LEU A 208     -55.518  13.787  33.147  1.00  0.00           C  
ATOM   2991  CG  LEU A 208     -54.568  12.929  33.991  1.00  0.00           C  
ATOM   2992  CD1 LEU A 208     -54.018  11.754  33.171  1.00  0.00           C  
ATOM   2993  CD2 LEU A 208     -55.144  12.473  35.346  1.00  0.00           C  
ATOM   2994  HN  LEU A 208     -56.642  16.173  32.414  1.00  0.00           H  
ATOM   2995  HA  LEU A 208     -56.731  14.487  34.780  1.00  0.00           H  
ATOM   2996  HB1 LEU A 208     -54.926  14.201  32.300  1.00  0.00           H  
ATOM   2997  HB2 LEU A 208     -56.323  13.103  32.823  1.00  0.00           H  
ATOM   2998  HG  LEU A 208     -53.669  13.553  34.209  1.00  0.00           H  
ATOM   2999 1HD1 LEU A 208     -53.230  11.226  33.759  1.00  0.00           H  
ATOM   3000 2HD1 LEU A 208     -53.501  12.118  32.260  1.00  0.00           H  
ATOM   3001 3HD1 LEU A 208     -54.880  11.094  32.919  1.00  0.00           H  
ATOM   3002 1HD2 LEU A 208     -54.348  11.857  35.837  1.00  0.00           H  
ATOM   3003 2HD2 LEU A 208     -56.022  11.822  35.175  1.00  0.00           H  
ATOM   3004 3HD2 LEU A 208     -55.443  13.310  36.010  1.00  0.00           H  
ATOM   3005  N   ILE A 209     -54.148  16.406  33.976  1.00  0.00           N  
ATOM   3006  CA  ILE A 209     -52.898  16.787  34.546  1.00  0.00           C  
ATOM   3007  C   ILE A 209     -52.986  17.819  35.623  1.00  0.00           C  
ATOM   3008  O   ILE A 209     -52.258  17.750  36.615  1.00  0.00           O  
ATOM   3009  CB  ILE A 209     -51.841  17.198  33.565  1.00  0.00           C  
ATOM   3010  CG1 ILE A 209     -50.505  16.575  33.991  1.00  0.00           C  
ATOM   3011  CG2 ILE A 209     -51.787  18.719  33.342  1.00  0.00           C  
ATOM   3012  CD  ILE A 209     -49.325  17.094  33.178  1.00  0.00           C  
ATOM   3013  HN  ILE A 209     -54.342  16.600  33.019  1.00  0.00           H  
ATOM   3014  HA  ILE A 209     -52.535  15.892  35.030  1.00  0.00           H  
ATOM   3015  HB  ILE A 209     -52.130  16.691  32.618  1.00  0.00           H  
ATOM   3016 1HG1 ILE A 209     -50.609  15.479  33.954  1.00  0.00           H  
ATOM   3017 2HG1 ILE A 209     -50.372  16.860  35.064  1.00  0.00           H  
ATOM   3018 1HG2 ILE A 209     -52.803  19.146  33.190  1.00  0.00           H  
ATOM   3019 2HG2 ILE A 209     -51.207  18.893  32.418  1.00  0.00           H  
ATOM   3020 3HG2 ILE A 209     -51.270  19.261  34.159  1.00  0.00           H  
ATOM   3021  HD1 ILE A 209     -49.461  16.917  32.093  1.00  0.00           H  
ATOM   3022  HD2 ILE A 209     -48.370  16.577  33.444  1.00  0.00           H  
ATOM   3023  HD3 ILE A 209     -49.121  18.153  33.422  1.00  0.00           H  
ATOM   3024  N   LEU A 210     -53.966  18.733  35.475  1.00  0.00           N  
ATOM   3025  CA  LEU A 210     -54.436  19.563  36.540  1.00  0.00           C  
ATOM   3026  C   LEU A 210     -55.040  18.742  37.629  1.00  0.00           C  
ATOM   3027  O   LEU A 210     -54.565  18.967  38.744  1.00  0.00           O  
ATOM   3028  CB  LEU A 210     -55.355  20.704  36.067  1.00  0.00           C  
ATOM   3029  CG  LEU A 210     -55.418  21.933  36.998  1.00  0.00           C  
ATOM   3030  CD1 LEU A 210     -56.345  21.663  38.189  1.00  0.00           C  
ATOM   3031  CD2 LEU A 210     -54.066  22.381  37.572  1.00  0.00           C  
ATOM   3032  HN  LEU A 210     -54.587  18.746  34.688  1.00  0.00           H  
ATOM   3033  HA  LEU A 210     -53.581  20.029  36.989  1.00  0.00           H  
ATOM   3034  HB1 LEU A 210     -56.386  20.350  35.849  1.00  0.00           H  
ATOM   3035  HB2 LEU A 210     -54.987  21.136  35.113  1.00  0.00           H  
ATOM   3036  HG  LEU A 210     -55.860  22.768  36.410  1.00  0.00           H  
ATOM   3037 1HD1 LEU A 210     -57.134  20.941  37.882  1.00  0.00           H  
ATOM   3038 2HD1 LEU A 210     -56.812  22.600  38.570  1.00  0.00           H  
ATOM   3039 3HD1 LEU A 210     -55.773  21.165  39.001  1.00  0.00           H  
ATOM   3040 1HD2 LEU A 210     -53.672  21.716  38.383  1.00  0.00           H  
ATOM   3041 2HD2 LEU A 210     -54.243  23.375  38.035  1.00  0.00           H  
ATOM   3042 3HD2 LEU A 210     -53.319  22.466  36.760  1.00  0.00           H  
ATOM   3043  N   PRO A 211     -55.930  17.790  37.587  1.00  0.00           N  
ATOM   3044  CA  PRO A 211     -56.158  16.956  38.732  1.00  0.00           C  
ATOM   3045  C   PRO A 211     -54.964  16.231  39.243  1.00  0.00           C  
ATOM   3046  O   PRO A 211     -54.901  16.145  40.470  1.00  0.00           O  
ATOM   3047  CB  PRO A 211     -57.246  16.004  38.261  1.00  0.00           C  
ATOM   3048  CG  PRO A 211     -58.161  16.931  37.452  1.00  0.00           C  
ATOM   3049  CD  PRO A 211     -57.143  17.881  36.791  1.00  0.00           C  
ATOM   3050  HA  PRO A 211     -56.601  17.568  39.501  1.00  0.00           H  
ATOM   3051  HB1 PRO A 211     -57.825  15.584  39.118  1.00  0.00           H  
ATOM   3052  HB2 PRO A 211     -56.916  15.145  37.626  1.00  0.00           H  
ATOM   3053  HG1 PRO A 211     -58.739  17.529  38.191  1.00  0.00           H  
ATOM   3054  HG2 PRO A 211     -58.786  16.483  36.653  1.00  0.00           H  
ATOM   3055  HD1 PRO A 211     -56.943  17.611  35.737  1.00  0.00           H  
ATOM   3056  HD2 PRO A 211     -57.584  18.901  36.817  1.00  0.00           H  
ATOM   3057  N   GLY A 212     -53.993  15.735  38.448  1.00  0.00           N  
ATOM   3058  CA  GLY A 212     -52.763  15.273  39.008  1.00  0.00           C  
ATOM   3059  C   GLY A 212     -52.003  16.202  39.901  1.00  0.00           C  
ATOM   3060  O   GLY A 212     -51.292  15.780  40.808  1.00  0.00           O  
ATOM   3061  HN  GLY A 212     -54.136  15.668  37.462  1.00  0.00           H  
ATOM   3062  HA1 GLY A 212     -52.146  15.063  38.156  1.00  0.00           H  
ATOM   3063  HA2 GLY A 212     -52.967  14.413  39.620  1.00  0.00           H  
ATOM   3064  N   ILE A 213     -52.097  17.518  39.635  1.00  0.00           N  
ATOM   3065  CA  ILE A 213     -51.602  18.551  40.497  1.00  0.00           C  
ATOM   3066  C   ILE A 213     -52.576  19.247  41.387  1.00  0.00           C  
ATOM   3067  O   ILE A 213     -52.123  19.927  42.304  1.00  0.00           O  
ATOM   3068  CB  ILE A 213     -50.760  19.510  39.708  1.00  0.00           C  
ATOM   3069  CG1 ILE A 213     -49.615  20.168  40.488  1.00  0.00           C  
ATOM   3070  CG2 ILE A 213     -51.474  20.691  39.036  1.00  0.00           C  
ATOM   3071  CD  ILE A 213     -48.657  19.155  41.100  1.00  0.00           C  
ATOM   3072  HN  ILE A 213     -52.583  17.845  38.830  1.00  0.00           H  
ATOM   3073  HA  ILE A 213     -50.919  18.057  41.179  1.00  0.00           H  
ATOM   3074  HB  ILE A 213     -50.290  18.913  38.889  1.00  0.00           H  
ATOM   3075 1HG1 ILE A 213     -49.935  20.923  41.247  1.00  0.00           H  
ATOM   3076 2HG1 ILE A 213     -49.036  20.682  39.689  1.00  0.00           H  
ATOM   3077 1HG2 ILE A 213     -52.236  20.251  38.348  1.00  0.00           H  
ATOM   3078 2HG2 ILE A 213     -51.904  21.376  39.790  1.00  0.00           H  
ATOM   3079 3HG2 ILE A 213     -50.748  21.236  38.398  1.00  0.00           H  
ATOM   3080  HD1 ILE A 213     -48.527  18.251  40.473  1.00  0.00           H  
ATOM   3081  HD2 ILE A 213     -49.064  18.760  42.058  1.00  0.00           H  
ATOM   3082  HD3 ILE A 213     -47.625  19.558  41.242  1.00  0.00           H  
ATOM   3083  N   VAL A 214     -53.906  19.069  41.293  1.00  0.00           N  
ATOM   3084  CA  VAL A 214     -54.753  19.289  42.418  1.00  0.00           C  
ATOM   3085  C   VAL A 214     -54.512  18.243  43.454  1.00  0.00           C  
ATOM   3086  O   VAL A 214     -54.289  18.540  44.627  1.00  0.00           O  
ATOM   3087  CB  VAL A 214     -56.242  19.280  42.208  1.00  0.00           C  
ATOM   3088  CG1 VAL A 214     -57.017  19.651  43.494  1.00  0.00           C  
ATOM   3089  CG2 VAL A 214     -56.744  20.205  41.085  1.00  0.00           C  
ATOM   3090  HN  VAL A 214     -54.336  18.901  40.402  1.00  0.00           H  
ATOM   3091  HA  VAL A 214     -54.574  20.244  42.886  1.00  0.00           H  
ATOM   3092  HB  VAL A 214     -56.503  18.256  41.886  1.00  0.00           H  
ATOM   3093 1HG1 VAL A 214     -58.074  19.880  43.247  1.00  0.00           H  
ATOM   3094 2HG1 VAL A 214     -57.008  18.801  44.205  1.00  0.00           H  
ATOM   3095 3HG1 VAL A 214     -56.554  20.531  43.994  1.00  0.00           H  
ATOM   3096 1HG2 VAL A 214     -56.224  21.179  41.121  1.00  0.00           H  
ATOM   3097 2HG2 VAL A 214     -57.837  20.375  41.115  1.00  0.00           H  
ATOM   3098 3HG2 VAL A 214     -56.567  19.710  40.096  1.00  0.00           H  
ATOM   3099  N   ILE A 215     -54.468  16.981  43.003  1.00  0.00           N  
ATOM   3100  CA  ILE A 215     -54.072  15.868  43.802  1.00  0.00           C  
ATOM   3101  C   ILE A 215     -52.754  16.042  44.467  1.00  0.00           C  
ATOM   3102  O   ILE A 215     -52.656  15.950  45.693  1.00  0.00           O  
ATOM   3103  CB  ILE A 215     -54.135  14.620  42.972  1.00  0.00           C  
ATOM   3104  CG1 ILE A 215     -55.609  14.254  42.776  1.00  0.00           C  
ATOM   3105  CG2 ILE A 215     -53.339  13.410  43.491  1.00  0.00           C  
ATOM   3106  CD  ILE A 215     -55.823  13.398  41.513  1.00  0.00           C  
ATOM   3107  HN  ILE A 215     -54.731  16.836  42.052  1.00  0.00           H  
ATOM   3108  HA  ILE A 215     -54.811  15.691  44.577  1.00  0.00           H  
ATOM   3109  HB  ILE A 215     -53.647  14.833  41.991  1.00  0.00           H  
ATOM   3110 1HG1 ILE A 215     -55.933  13.702  43.681  1.00  0.00           H  
ATOM   3111 2HG1 ILE A 215     -56.206  15.189  42.707  1.00  0.00           H  
ATOM   3112 1HG2 ILE A 215     -53.568  12.448  42.972  1.00  0.00           H  
ATOM   3113 2HG2 ILE A 215     -52.264  13.564  43.263  1.00  0.00           H  
ATOM   3114 3HG2 ILE A 215     -53.451  13.256  44.583  1.00  0.00           H  
ATOM   3115  HD1 ILE A 215     -55.643  13.934  40.557  1.00  0.00           H  
ATOM   3116  HD2 ILE A 215     -56.866  13.013  41.503  1.00  0.00           H  
ATOM   3117  HD3 ILE A 215     -55.174  12.496  41.584  1.00  0.00           H  
ATOM   3118  N   LEU A 216     -51.703  16.401  43.713  1.00  0.00           N  
ATOM   3119  CA  LEU A 216     -50.454  16.632  44.362  1.00  0.00           C  
ATOM   3120  C   LEU A 216     -50.259  17.991  44.939  1.00  0.00           C  
ATOM   3121  O   LEU A 216     -49.340  18.120  45.744  1.00  0.00           O  
ATOM   3122  CB  LEU A 216     -49.297  16.091  43.502  1.00  0.00           C  
ATOM   3123  CG  LEU A 216     -49.284  14.556  43.442  1.00  0.00           C  
ATOM   3124  CD1 LEU A 216     -48.560  13.925  42.239  1.00  0.00           C  
ATOM   3125  CD2 LEU A 216     -48.801  13.936  44.758  1.00  0.00           C  
ATOM   3126  HN  LEU A 216     -51.682  16.408  42.711  1.00  0.00           H  
ATOM   3127  HA  LEU A 216     -50.499  16.019  45.251  1.00  0.00           H  
ATOM   3128  HB1 LEU A 216     -49.384  16.566  42.504  1.00  0.00           H  
ATOM   3129  HB2 LEU A 216     -48.326  16.367  43.966  1.00  0.00           H  
ATOM   3130  HG  LEU A 216     -50.307  14.160  43.251  1.00  0.00           H  
ATOM   3131 1HD1 LEU A 216     -47.525  14.331  42.220  1.00  0.00           H  
ATOM   3132 2HD1 LEU A 216     -48.543  12.820  42.300  1.00  0.00           H  
ATOM   3133 3HD1 LEU A 216     -49.123  14.162  41.308  1.00  0.00           H  
ATOM   3134 1HD2 LEU A 216     -47.713  14.087  44.951  1.00  0.00           H  
ATOM   3135 2HD2 LEU A 216     -49.136  12.882  44.845  1.00  0.00           H  
ATOM   3136 3HD2 LEU A 216     -49.322  14.374  45.635  1.00  0.00           H  
ATOM   3137  N   SER A 217     -51.074  19.030  44.689  1.00  0.00           N  
ATOM   3138  CA  SER A 217     -51.086  20.228  45.456  1.00  0.00           C  
ATOM   3139  C   SER A 217     -51.402  20.024  46.898  1.00  0.00           C  
ATOM   3140  O   SER A 217     -50.697  20.559  47.743  1.00  0.00           O  
ATOM   3141  CB  SER A 217     -51.996  21.307  44.848  1.00  0.00           C  
ATOM   3142  OG  SER A 217     -52.037  22.466  45.674  1.00  0.00           O  
ATOM   3143  HN  SER A 217     -51.711  18.981  43.918  1.00  0.00           H  
ATOM   3144  HA  SER A 217     -50.099  20.666  45.460  1.00  0.00           H  
ATOM   3145  HB1 SER A 217     -51.574  21.569  43.852  1.00  0.00           H  
ATOM   3146  HB2 SER A 217     -53.036  20.920  44.728  1.00  0.00           H  
ATOM   3147  HG1 SER A 217     -51.117  22.651  45.871  1.00  0.00           H  
ATOM   3148  N   CYS A 218     -52.403  19.156  47.144  1.00  0.00           N  
ATOM   3149  CA  CYS A 218     -52.683  18.776  48.492  1.00  0.00           C  
ATOM   3150  C   CYS A 218     -51.783  17.703  48.980  1.00  0.00           C  
ATOM   3151  O   CYS A 218     -51.380  17.718  50.141  1.00  0.00           O  
ATOM   3152  CB  CYS A 218     -54.192  18.542  48.687  1.00  0.00           C  
ATOM   3153  SG  CYS A 218     -54.858  17.133  47.739  1.00  0.00           S  
ATOM   3154  HN  CYS A 218     -52.897  18.707  46.403  1.00  0.00           H  
ATOM   3155  HA  CYS A 218     -52.458  19.618  49.132  1.00  0.00           H  
ATOM   3156  HB1 CYS A 218     -54.419  18.328  49.756  1.00  0.00           H  
ATOM   3157  HB2 CYS A 218     -54.656  19.508  48.409  1.00  0.00           H  
ATOM   3158  HG1 CYS A 218     -54.654  17.749  46.578  1.00  0.00           H  
ATOM   3159  N   TYR A 219     -51.408  16.702  48.164  1.00  0.00           N  
ATOM   3160  CA  TYR A 219     -50.624  15.574  48.548  1.00  0.00           C  
ATOM   3161  C   TYR A 219     -49.150  15.773  48.622  1.00  0.00           C  
ATOM   3162  O   TYR A 219     -48.540  15.022  49.386  1.00  0.00           O  
ATOM   3163  CB  TYR A 219     -51.064  14.229  47.934  1.00  0.00           C  
ATOM   3164  CG  TYR A 219     -52.242  13.592  48.579  1.00  0.00           C  
ATOM   3165  CD1 TYR A 219     -52.391  12.230  48.462  1.00  0.00           C  
ATOM   3166  CD2 TYR A 219     -53.099  14.221  49.452  1.00  0.00           C  
ATOM   3167  CE1 TYR A 219     -53.283  11.534  49.241  1.00  0.00           C  
ATOM   3168  CE2 TYR A 219     -54.043  13.569  50.214  1.00  0.00           C  
ATOM   3169  CZ  TYR A 219     -54.067  12.192  50.156  1.00  0.00           C  
ATOM   3170  OH  TYR A 219     -54.768  11.519  51.186  1.00  0.00           O  
ATOM   3171  HN  TYR A 219     -51.914  16.607  47.308  1.00  0.00           H  
ATOM   3172  HA  TYR A 219     -50.803  15.427  49.602  1.00  0.00           H  
ATOM   3173  HB1 TYR A 219     -51.234  14.377  46.853  1.00  0.00           H  
ATOM   3174  HB2 TYR A 219     -50.213  13.533  48.068  1.00  0.00           H  
ATOM   3175  HD1 TYR A 219     -51.791  11.602  47.811  1.00  0.00           H  
ATOM   3176  HD2 TYR A 219     -53.017  15.294  49.518  1.00  0.00           H  
ATOM   3177  HE1 TYR A 219     -53.468  10.472  49.146  1.00  0.00           H  
ATOM   3178  HE2 TYR A 219     -54.588  14.093  50.978  1.00  0.00           H  
ATOM   3179  HH  TYR A 219     -54.927  12.188  51.856  1.00  0.00           H  
ATOM   3180  N   CYS A 220     -48.480  16.743  47.985  1.00  0.00           N  
ATOM   3181  CA  CYS A 220     -47.083  16.985  48.212  1.00  0.00           C  
ATOM   3182  C   CYS A 220     -46.781  17.715  49.475  1.00  0.00           C  
ATOM   3183  O   CYS A 220     -45.625  17.724  49.909  1.00  0.00           O  
ATOM   3184  CB  CYS A 220     -46.417  17.719  47.047  1.00  0.00           C  
ATOM   3185  SG  CYS A 220     -46.087  16.552  45.687  1.00  0.00           S  
ATOM   3186  HN  CYS A 220     -48.893  17.273  47.244  1.00  0.00           H  
ATOM   3187  HA  CYS A 220     -46.631  16.012  48.209  1.00  0.00           H  
ATOM   3188  HB1 CYS A 220     -47.107  18.551  46.781  1.00  0.00           H  
ATOM   3189  HB2 CYS A 220     -45.386  18.072  47.265  1.00  0.00           H  
ATOM   3190  HG1 CYS A 220     -46.031  17.420  44.686  1.00  0.00           H  
ATOM   3191  N   ILE A 221     -47.759  18.385  50.112  1.00  0.00           N  
ATOM   3192  CA  ILE A 221     -47.557  18.868  51.439  1.00  0.00           C  
ATOM   3193  C   ILE A 221     -47.790  17.760  52.404  1.00  0.00           C  
ATOM   3194  O   ILE A 221     -47.069  17.461  53.349  1.00  0.00           O  
ATOM   3195  CB  ILE A 221     -48.347  20.125  51.645  1.00  0.00           C  
ATOM   3196  CG1 ILE A 221     -47.680  21.280  50.870  1.00  0.00           C  
ATOM   3197  CG2 ILE A 221     -48.465  20.432  53.151  1.00  0.00           C  
ATOM   3198  CD  ILE A 221     -48.131  21.538  49.438  1.00  0.00           C  
ATOM   3199  HN  ILE A 221     -48.682  18.365  49.737  1.00  0.00           H  
ATOM   3200  HA  ILE A 221     -46.513  19.147  51.571  1.00  0.00           H  
ATOM   3201  HB  ILE A 221     -49.357  19.984  51.211  1.00  0.00           H  
ATOM   3202 1HG1 ILE A 221     -46.586  21.131  50.852  1.00  0.00           H  
ATOM   3203 2HG1 ILE A 221     -47.845  22.215  51.460  1.00  0.00           H  
ATOM   3204 1HG2 ILE A 221     -47.447  20.657  53.541  1.00  0.00           H  
ATOM   3205 2HG2 ILE A 221     -48.900  19.601  53.757  1.00  0.00           H  
ATOM   3206 3HG2 ILE A 221     -49.140  21.278  53.377  1.00  0.00           H  
ATOM   3207  HD1 ILE A 221     -49.196  21.850  49.348  1.00  0.00           H  
ATOM   3208  HD2 ILE A 221     -47.515  22.368  49.032  1.00  0.00           H  
ATOM   3209  HD3 ILE A 221     -48.005  20.620  48.830  1.00  0.00           H  
ATOM   3210  N   ILE A 222     -48.825  16.950  52.113  1.00  0.00           N  
ATOM   3211  CA  ILE A 222     -49.300  16.040  53.104  1.00  0.00           C  
ATOM   3212  C   ILE A 222     -48.646  14.712  53.034  1.00  0.00           C  
ATOM   3213  O   ILE A 222     -48.912  13.811  53.833  1.00  0.00           O  
ATOM   3214  CB  ILE A 222     -50.796  16.107  53.150  1.00  0.00           C  
ATOM   3215  CG1 ILE A 222     -51.134  16.295  54.639  1.00  0.00           C  
ATOM   3216  CG2 ILE A 222     -51.399  14.833  52.531  1.00  0.00           C  
ATOM   3217  CD  ILE A 222     -50.534  15.374  55.702  1.00  0.00           C  
ATOM   3218  HN  ILE A 222     -49.401  17.084  51.304  1.00  0.00           H  
ATOM   3219  HA  ILE A 222     -49.005  16.484  54.046  1.00  0.00           H  
ATOM   3220  HB  ILE A 222     -51.134  16.978  52.553  1.00  0.00           H  
ATOM   3221 1HG1 ILE A 222     -50.780  17.309  54.910  1.00  0.00           H  
ATOM   3222 2HG1 ILE A 222     -52.238  16.214  54.742  1.00  0.00           H  
ATOM   3223 1HG2 ILE A 222     -51.248  13.961  53.200  1.00  0.00           H  
ATOM   3224 2HG2 ILE A 222     -52.485  14.999  52.371  1.00  0.00           H  
ATOM   3225 3HG2 ILE A 222     -50.957  14.655  51.523  1.00  0.00           H  
ATOM   3226  HD1 ILE A 222     -51.024  15.588  56.673  1.00  0.00           H  
ATOM   3227  HD2 ILE A 222     -50.658  14.311  55.396  1.00  0.00           H  
ATOM   3228  HD3 ILE A 222     -49.432  15.476  55.751  1.00  0.00           H  
ATOM   3229  N   ILE A 223     -47.692  14.537  52.102  1.00  0.00           N  
ATOM   3230  CA  ILE A 223     -46.787  13.437  51.946  1.00  0.00           C  
ATOM   3231  C   ILE A 223     -45.625  13.654  52.855  1.00  0.00           C  
ATOM   3232  O   ILE A 223     -44.446  13.478  52.533  1.00  0.00           O  
ATOM   3233  CB  ILE A 223     -46.400  13.211  50.513  1.00  0.00           C  
ATOM   3234  CG1 ILE A 223     -45.809  11.813  50.279  1.00  0.00           C  
ATOM   3235  CG2 ILE A 223     -45.506  14.291  49.882  1.00  0.00           C  
ATOM   3236  CD  ILE A 223     -46.517  10.746  51.110  1.00  0.00           C  
ATOM   3237  HN  ILE A 223     -47.618  15.317  51.495  1.00  0.00           H  
ATOM   3238  HA  ILE A 223     -47.406  12.640  52.325  1.00  0.00           H  
ATOM   3239  HB  ILE A 223     -47.350  13.141  49.924  1.00  0.00           H  
ATOM   3240 1HG1 ILE A 223     -44.763  11.799  50.671  1.00  0.00           H  
ATOM   3241 2HG1 ILE A 223     -45.745  11.627  49.192  1.00  0.00           H  
ATOM   3242 1HG2 ILE A 223     -44.468  14.029  50.177  1.00  0.00           H  
ATOM   3243 2HG2 ILE A 223     -45.569  14.171  48.781  1.00  0.00           H  
ATOM   3244 3HG2 ILE A 223     -45.788  15.274  50.326  1.00  0.00           H  
ATOM   3245  HD1 ILE A 223     -46.173   9.736  50.824  1.00  0.00           H  
ATOM   3246  HD2 ILE A 223     -47.610  10.876  50.957  1.00  0.00           H  
ATOM   3247  HD3 ILE A 223     -46.300  10.937  52.185  1.00  0.00           H  
ATOM   3248  N   SER A 224     -45.904  14.118  54.084  1.00  0.00           N  
ATOM   3249  CA  SER A 224     -44.921  14.539  55.029  1.00  0.00           C  
ATOM   3250  C   SER A 224     -44.345  13.370  55.743  1.00  0.00           C  
ATOM   3251  O   SER A 224     -43.529  12.645  55.174  1.00  0.00           O  
ATOM   3252  CB  SER A 224     -45.557  15.554  56.009  1.00  0.00           C  
ATOM   3253  OG  SER A 224     -44.601  16.087  56.902  1.00  0.00           O  
ATOM   3254  HN  SER A 224     -46.861  14.266  54.342  1.00  0.00           H  
ATOM   3255  HA  SER A 224     -44.094  14.998  54.525  1.00  0.00           H  
ATOM   3256  HB1 SER A 224     -45.969  16.372  55.379  1.00  0.00           H  
ATOM   3257  HB2 SER A 224     -46.400  15.104  56.574  1.00  0.00           H  
ATOM   3258  HG1 SER A 224     -43.883  16.518  56.426  1.00  0.00           H  
ATOM   3259  N   LYS A 225     -44.721  12.990  56.982  1.00  0.00           N  
ATOM   3260  CA  LYS A 225     -44.700  11.610  57.364  1.00  0.00           C  
ATOM   3261  C   LYS A 225     -46.160  11.439  57.583  1.00  0.00           C  
ATOM   3262  O   LYS A 225     -46.722  12.464  57.992  1.00  0.00           O  
ATOM   3263  CB  LYS A 225     -43.786  11.333  58.571  1.00  0.00           C  
ATOM   3264  CG  LYS A 225     -42.299  11.426  58.246  1.00  0.00           C  
ATOM   3265  CD  LYS A 225     -41.647  10.181  57.640  1.00  0.00           C  
ATOM   3266  CE  LYS A 225     -41.796   9.909  56.148  1.00  0.00           C  
ATOM   3267  NZ  LYS A 225     -41.188   8.568  55.987  1.00  0.00           N1+
ATOM   3268  HN  LYS A 225     -45.168  13.620  57.622  1.00  0.00           H  
ATOM   3269  HA  LYS A 225     -44.399  10.948  56.573  1.00  0.00           H  
ATOM   3270  HB1 LYS A 225     -44.091  10.364  59.015  1.00  0.00           H  
ATOM   3271  HB2 LYS A 225     -44.053  12.067  59.347  1.00  0.00           H  
ATOM   3272  HG1 LYS A 225     -41.756  11.529  59.211  1.00  0.00           H  
ATOM   3273  HG2 LYS A 225     -42.161  12.335  57.618  1.00  0.00           H  
ATOM   3274  HD1 LYS A 225     -40.553  10.273  57.779  1.00  0.00           H  
ATOM   3275  HD2 LYS A 225     -42.083   9.331  58.214  1.00  0.00           H  
ATOM   3276  HE1 LYS A 225     -42.864   9.716  55.912  1.00  0.00           H  
ATOM   3277  HE2 LYS A 225     -41.341  10.625  55.434  1.00  0.00           H  
ATOM   3278  HZ1 LYS A 225     -41.166   8.324  54.977  1.00  0.00           H  
ATOM   3279  HZ2 LYS A 225     -41.847   7.881  56.424  1.00  0.00           H  
ATOM   3280  HZ3 LYS A 225     -40.211   8.514  56.347  1.00  0.00           H  
ATOM   3281  N   LEU A 226     -46.828  10.349  57.199  1.00  0.00           N  
ATOM   3282  CA  LEU A 226     -48.113  10.590  56.614  1.00  0.00           C  
ATOM   3283  C   LEU A 226     -49.163  10.581  57.684  1.00  0.00           C  
ATOM   3284  O   LEU A 226     -49.413  11.633  58.273  1.00  0.00           O  
ATOM   3285  CB  LEU A 226     -48.370   9.655  55.426  1.00  0.00           C  
ATOM   3286  CG  LEU A 226     -48.947  10.431  54.233  1.00  0.00           C  
ATOM   3287  CD1 LEU A 226     -49.157   9.565  52.980  1.00  0.00           C  
ATOM   3288  CD2 LEU A 226     -50.236  11.119  54.693  1.00  0.00           C  
ATOM   3289  HN  LEU A 226     -46.341   9.564  56.809  1.00  0.00           H  
ATOM   3290  HA  LEU A 226     -48.004  11.579  56.203  1.00  0.00           H  
ATOM   3291  HB1 LEU A 226     -48.922   8.712  55.664  1.00  0.00           H  
ATOM   3292  HB2 LEU A 226     -47.379   9.288  55.062  1.00  0.00           H  
ATOM   3293  HG  LEU A 226     -48.205  11.238  54.005  1.00  0.00           H  
ATOM   3294 1HD1 LEU A 226     -50.004   8.856  53.035  1.00  0.00           H  
ATOM   3295 2HD1 LEU A 226     -49.269  10.261  52.108  1.00  0.00           H  
ATOM   3296 3HD1 LEU A 226     -48.251   8.990  52.701  1.00  0.00           H  
ATOM   3297 1HD2 LEU A 226     -50.001  11.986  55.335  1.00  0.00           H  
ATOM   3298 2HD2 LEU A 226     -50.810  10.380  55.296  1.00  0.00           H  
ATOM   3299 3HD2 LEU A 226     -50.891  11.460  53.860  1.00  0.00           H  
ATOM   3300  N   SER A 227     -49.768   9.432  58.028  1.00  0.00           N  
ATOM   3301  CA  SER A 227     -50.725   9.312  59.079  1.00  0.00           C  
ATOM   3302  C   SER A 227     -50.030   8.667  60.231  1.00  0.00           C  
ATOM   3303  O   SER A 227     -49.518   7.567  60.088  1.00  0.00           O  
ATOM   3304  CB  SER A 227     -52.004   8.566  58.674  1.00  0.00           C  
ATOM   3305  OG  SER A 227     -53.054   8.565  59.634  1.00  0.00           O  
ATOM   3306  HN  SER A 227     -49.637   8.598  57.486  1.00  0.00           H  
ATOM   3307  HA  SER A 227     -51.098  10.259  59.450  1.00  0.00           H  
ATOM   3308  HB1 SER A 227     -52.336   9.048  57.728  1.00  0.00           H  
ATOM   3309  HB2 SER A 227     -51.719   7.543  58.348  1.00  0.00           H  
ATOM   3310  HG1 SER A 227     -52.934   7.909  60.318  1.00  0.00           H  
ATOM   3311  N   HIS A 228     -50.045   9.330  61.401  1.00  0.00           N  
ATOM   3312  CA  HIS A 228     -49.645   8.777  62.662  1.00  0.00           C  
ATOM   3313  C   HIS A 228     -50.478   9.414  63.716  1.00  0.00           C  
ATOM   3314  O   HIS A 228     -50.652   8.882  64.812  1.00  0.00           O  
ATOM   3315  CB  HIS A 228     -48.127   8.941  62.883  1.00  0.00           C  
ATOM   3316  CG  HIS A 228     -47.597  10.343  62.819  1.00  0.00           C  
ATOM   3317  CD2 HIS A 228     -47.018  10.996  61.779  1.00  0.00           C  
ATOM   3318  ND1 HIS A 228     -47.319  11.061  63.961  1.00  0.00           N  
ATOM   3319  CE1 HIS A 228     -46.610  12.125  63.621  1.00  0.00           C  
ATOM   3320  NE2 HIS A 228     -46.432  12.140  62.278  1.00  0.00           N  
ATOM   3321  HN  HIS A 228     -50.382  10.261  61.460  1.00  0.00           H  
ATOM   3322  HA  HIS A 228     -49.834   7.723  62.588  1.00  0.00           H  
ATOM   3323  HB1 HIS A 228     -47.578   8.411  62.079  1.00  0.00           H  
ATOM   3324  HB2 HIS A 228     -47.832   8.494  63.861  1.00  0.00           H  
ATOM   3325  HD2 HIS A 228     -46.986  10.683  60.733  1.00  0.00           H  
ATOM   3326  HE1 HIS A 228     -46.193  12.874  64.293  1.00  0.00           H  
ATOM   3327  HE2 HIS A 228     -46.069  12.931  61.780  1.00  0.00           H  
ATOM   3328  N   SER A 229     -51.090  10.570  63.392  1.00  0.00           N  
ATOM   3329  CA  SER A 229     -52.135  11.238  64.090  1.00  0.00           C  
ATOM   3330  C   SER A 229     -52.996  10.509  65.066  1.00  0.00           C  
ATOM   3331  O   SER A 229     -52.785  10.533  66.280  1.00  0.00           O  
ATOM   3332  CB  SER A 229     -52.908  12.100  63.084  1.00  0.00           C  
ATOM   3333  OG  SER A 229     -53.868  12.981  63.646  1.00  0.00           O  
ATOM   3334  HN  SER A 229     -50.869  11.008  62.520  1.00  0.00           H  
ATOM   3335  HA  SER A 229     -51.626  11.930  64.747  1.00  0.00           H  
ATOM   3336  HB1 SER A 229     -53.322  11.474  62.261  1.00  0.00           H  
ATOM   3337  HB2 SER A 229     -52.163  12.814  62.659  1.00  0.00           H  
ATOM   3338  HG1 SER A 229     -53.336  13.525  64.222  1.00  0.00           H  
ATOM   3339  N   LYS A 230     -54.005   9.829  64.504  1.00  0.00           N  
ATOM   3340  CA  LYS A 230     -54.892   8.974  65.241  1.00  0.00           C  
ATOM   3341  C   LYS A 230     -55.373   7.860  64.383  1.00  0.00           C  
ATOM   3342  O   LYS A 230     -56.496   7.377  64.457  1.00  0.00           O  
ATOM   3343  CB  LYS A 230     -56.005   9.825  65.882  1.00  0.00           C  
ATOM   3344  CG  LYS A 230     -56.165   9.706  67.398  1.00  0.00           C  
ATOM   3345  CD  LYS A 230     -55.384   8.827  68.382  1.00  0.00           C  
ATOM   3346  CE  LYS A 230     -56.071   8.478  69.706  1.00  0.00           C  
ATOM   3347  NZ  LYS A 230     -56.947   7.301  69.538  1.00  0.00           N1+
ATOM   3348  HN  LYS A 230     -54.248  10.011  63.556  1.00  0.00           H  
ATOM   3349  HA  LYS A 230     -54.329   8.475  66.013  1.00  0.00           H  
ATOM   3350  HB1 LYS A 230     -56.949   9.588  65.350  1.00  0.00           H  
ATOM   3351  HB2 LYS A 230     -55.776  10.879  65.605  1.00  0.00           H  
ATOM   3352  HG1 LYS A 230     -55.180  10.206  67.287  1.00  0.00           H  
ATOM   3353  HG2 LYS A 230     -56.690   8.783  67.086  1.00  0.00           H  
ATOM   3354  HD1 LYS A 230     -54.975   7.903  67.922  1.00  0.00           H  
ATOM   3355  HD2 LYS A 230     -54.484   9.316  68.802  1.00  0.00           H  
ATOM   3356  HE1 LYS A 230     -55.357   8.252  70.517  1.00  0.00           H  
ATOM   3357  HE2 LYS A 230     -56.741   9.335  69.963  1.00  0.00           H  
ATOM   3358  HZ1 LYS A 230     -57.702   7.317  68.813  1.00  0.00           H  
ATOM   3359  HZ2 LYS A 230     -56.379   6.448  69.362  1.00  0.00           H  
ATOM   3360  HZ3 LYS A 230     -57.406   7.127  70.451  1.00  0.00           H  
ATOM   3361  N   GLY A 231     -54.494   7.328  63.516  1.00  0.00           N  
ATOM   3362  CA  GLY A 231     -54.823   6.051  62.946  1.00  0.00           C  
ATOM   3363  C   GLY A 231     -54.021   5.562  61.782  1.00  0.00           C  
ATOM   3364  O   GLY A 231     -53.852   6.250  60.777  1.00  0.00           O  
ATOM   3365  HN  GLY A 231     -53.577   7.708  63.436  1.00  0.00           H  
ATOM   3366  HA1 GLY A 231     -55.820   6.177  62.531  1.00  0.00           H  
ATOM   3367  HA2 GLY A 231     -54.738   5.297  63.703  1.00  0.00           H  
ATOM   3368  N   HIS A 232     -53.623   4.285  61.868  1.00  0.00           N  
ATOM   3369  CA  HIS A 232     -53.202   3.468  60.774  1.00  0.00           C  
ATOM   3370  C   HIS A 232     -54.365   2.767  60.161  1.00  0.00           C  
ATOM   3371  O   HIS A 232     -54.386   2.486  58.958  1.00  0.00           O  
ATOM   3372  CB  HIS A 232     -52.092   2.492  61.207  1.00  0.00           C  
ATOM   3373  CG  HIS A 232     -50.789   3.224  61.340  1.00  0.00           C  
ATOM   3374  CD2 HIS A 232     -50.523   4.555  61.263  1.00  0.00           C  
ATOM   3375  ND1 HIS A 232     -49.659   2.462  61.087  1.00  0.00           N  
ATOM   3376  CE1 HIS A 232     -48.697   3.361  60.943  1.00  0.00           C  
ATOM   3377  NE2 HIS A 232     -49.165   4.640  60.998  1.00  0.00           N  
ATOM   3378  HN  HIS A 232     -53.707   3.810  62.737  1.00  0.00           H  
ATOM   3379  HA  HIS A 232     -52.777   4.108  60.014  1.00  0.00           H  
ATOM   3380  HB1 HIS A 232     -51.968   1.788  60.354  1.00  0.00           H  
ATOM   3381  HB2 HIS A 232     -52.349   1.863  62.076  1.00  0.00           H  
ATOM   3382  HD2 HIS A 232     -51.200   5.391  61.318  1.00  0.00           H  
ATOM   3383  HE1 HIS A 232     -47.628   3.148  60.890  1.00  0.00           H  
ATOM   3384  HE2 HIS A 232     -48.576   5.427  61.161  1.00  0.00           H  
ATOM   3385  N   GLN A 233     -55.495   2.565  60.846  1.00  0.00           N  
ATOM   3386  CA  GLN A 233     -56.795   2.370  60.290  1.00  0.00           C  
ATOM   3387  C   GLN A 233     -57.273   3.611  59.621  1.00  0.00           C  
ATOM   3388  O   GLN A 233     -57.898   3.500  58.575  1.00  0.00           O  
ATOM   3389  CB  GLN A 233     -57.683   1.698  61.352  1.00  0.00           C  
ATOM   3390  CG  GLN A 233     -57.288   0.228  61.514  1.00  0.00           C  
ATOM   3391  CD  GLN A 233     -57.119  -0.211  62.955  1.00  0.00           C  
ATOM   3392  NE2 GLN A 233     -58.222  -0.693  63.581  1.00  0.00           N  
ATOM   3393  OE1 GLN A 233     -56.014  -0.067  63.489  1.00  0.00           O  
ATOM   3394  HN  GLN A 233     -55.492   2.602  61.841  1.00  0.00           H  
ATOM   3395  HA  GLN A 233     -56.707   1.646  59.486  1.00  0.00           H  
ATOM   3396  HB1 GLN A 233     -58.746   1.721  61.040  1.00  0.00           H  
ATOM   3397  HB2 GLN A 233     -57.577   2.325  62.258  1.00  0.00           H  
ATOM   3398  HG1 GLN A 233     -56.357  -0.042  60.967  1.00  0.00           H  
ATOM   3399  HG2 GLN A 233     -58.118  -0.397  61.125  1.00  0.00           H  
ATOM   3400 1HE2 GLN A 233     -59.041  -0.839  63.025  1.00  0.00           H  
ATOM   3401 2HE2 GLN A 233     -58.105  -1.082  64.494  1.00  0.00           H  
ATOM   3402  N   LYS A 234     -56.921   4.817  60.106  1.00  0.00           N  
ATOM   3403  CA  LYS A 234     -57.293   5.951  59.307  1.00  0.00           C  
ATOM   3404  C   LYS A 234     -56.381   6.104  58.129  1.00  0.00           C  
ATOM   3405  O   LYS A 234     -56.675   6.678  57.079  1.00  0.00           O  
ATOM   3406  CB  LYS A 234     -57.286   7.303  60.046  1.00  0.00           C  
ATOM   3407  CG  LYS A 234     -57.913   8.445  59.230  1.00  0.00           C  
ATOM   3408  CD  LYS A 234     -58.579   9.534  60.065  1.00  0.00           C  
ATOM   3409  CE  LYS A 234     -57.664  10.204  61.089  1.00  0.00           C  
ATOM   3410  NZ  LYS A 234     -58.525  10.911  62.068  1.00  0.00           N1+
ATOM   3411  HN  LYS A 234     -56.658   4.962  61.047  1.00  0.00           H  
ATOM   3412  HA  LYS A 234     -58.302   5.803  58.963  1.00  0.00           H  
ATOM   3413  HB1 LYS A 234     -57.834   7.130  61.000  1.00  0.00           H  
ATOM   3414  HB2 LYS A 234     -56.299   7.623  60.443  1.00  0.00           H  
ATOM   3415  HG1 LYS A 234     -57.185   8.866  58.513  1.00  0.00           H  
ATOM   3416  HG2 LYS A 234     -58.744   8.057  58.607  1.00  0.00           H  
ATOM   3417  HD1 LYS A 234     -59.371   8.947  60.580  1.00  0.00           H  
ATOM   3418  HD2 LYS A 234     -59.107  10.270  59.420  1.00  0.00           H  
ATOM   3419  HE1 LYS A 234     -56.992   9.518  61.636  1.00  0.00           H  
ATOM   3420  HE2 LYS A 234     -57.023  10.936  60.535  1.00  0.00           H  
ATOM   3421  HZ1 LYS A 234     -59.326  11.409  61.649  1.00  0.00           H  
ATOM   3422  HZ2 LYS A 234     -58.922  10.213  62.733  1.00  0.00           H  
ATOM   3423  HZ3 LYS A 234     -57.903  11.576  62.582  1.00  0.00           H  
ATOM   3424  N   ARG A 235     -55.177   5.505  58.177  1.00  0.00           N  
ATOM   3425  CA  ARG A 235     -54.329   5.331  57.046  1.00  0.00           C  
ATOM   3426  C   ARG A 235     -54.892   4.305  56.124  1.00  0.00           C  
ATOM   3427  O   ARG A 235     -54.591   4.309  54.929  1.00  0.00           O  
ATOM   3428  CB  ARG A 235     -52.858   5.006  57.352  1.00  0.00           C  
ATOM   3429  CG  ARG A 235     -51.967   5.209  56.127  1.00  0.00           C  
ATOM   3430  CD  ARG A 235     -50.562   4.642  56.357  1.00  0.00           C  
ATOM   3431  NE  ARG A 235     -49.837   5.470  57.353  1.00  0.00           N  
ATOM   3432  CZ  ARG A 235     -48.599   5.974  57.089  1.00  0.00           C  
ATOM   3433  NH1 ARG A 235     -47.917   5.883  55.905  1.00  0.00           N1+
ATOM   3434  NH2 ARG A 235     -47.945   6.720  58.030  1.00  0.00           N  
ATOM   3435  HN  ARG A 235     -54.911   5.055  59.025  1.00  0.00           H  
ATOM   3436  HA  ARG A 235     -54.306   6.250  56.480  1.00  0.00           H  
ATOM   3437  HB1 ARG A 235     -52.592   5.617  58.246  1.00  0.00           H  
ATOM   3438  HB2 ARG A 235     -52.655   3.983  57.729  1.00  0.00           H  
ATOM   3439  HG1 ARG A 235     -52.250   4.715  55.181  1.00  0.00           H  
ATOM   3440  HG2 ARG A 235     -51.850   6.313  55.995  1.00  0.00           H  
ATOM   3441  HD1 ARG A 235     -50.051   4.603  55.368  1.00  0.00           H  
ATOM   3442  HD2 ARG A 235     -50.589   3.593  56.733  1.00  0.00           H  
ATOM   3443  HE  ARG A 235     -49.922   5.337  58.337  1.00  0.00           H  
ATOM   3444 1HH1 ARG A 235     -47.944   5.058  55.345  1.00  0.00           H  
ATOM   3445 2HH1 ARG A 235     -46.982   6.235  56.013  1.00  0.00           H  
ATOM   3446 1HH2 ARG A 235     -47.038   7.034  57.755  1.00  0.00           H  
ATOM   3447 2HH2 ARG A 235     -48.366   7.006  58.886  1.00  0.00           H  
ATOM   3448  N   LYS A 236     -55.784   3.405  56.567  1.00  0.00           N  
ATOM   3449  CA  LYS A 236     -56.500   2.550  55.679  1.00  0.00           C  
ATOM   3450  C   LYS A 236     -57.657   3.246  55.046  1.00  0.00           C  
ATOM   3451  O   LYS A 236     -58.082   2.911  53.932  1.00  0.00           O  
ATOM   3452  CB  LYS A 236     -56.907   1.232  56.360  1.00  0.00           C  
ATOM   3453  CG  LYS A 236     -57.134   0.014  55.462  1.00  0.00           C  
ATOM   3454  CD  LYS A 236     -56.912  -1.273  56.251  1.00  0.00           C  
ATOM   3455  CE  LYS A 236     -57.786  -1.468  57.486  1.00  0.00           C  
ATOM   3456  NZ  LYS A 236     -59.170  -1.776  57.053  1.00  0.00           N1+
ATOM   3457  HN  LYS A 236     -55.998   3.292  57.533  1.00  0.00           H  
ATOM   3458  HA  LYS A 236     -55.815   2.255  54.891  1.00  0.00           H  
ATOM   3459  HB1 LYS A 236     -57.847   1.398  56.920  1.00  0.00           H  
ATOM   3460  HB2 LYS A 236     -56.050   0.940  57.004  1.00  0.00           H  
ATOM   3461  HG1 LYS A 236     -56.375   0.073  54.649  1.00  0.00           H  
ATOM   3462  HG2 LYS A 236     -58.093  -0.062  54.902  1.00  0.00           H  
ATOM   3463  HD1 LYS A 236     -55.865  -1.163  56.602  1.00  0.00           H  
ATOM   3464  HD2 LYS A 236     -56.946  -2.123  55.538  1.00  0.00           H  
ATOM   3465  HE1 LYS A 236     -57.786  -0.562  58.123  1.00  0.00           H  
ATOM   3466  HE2 LYS A 236     -57.351  -2.356  58.001  1.00  0.00           H  
ATOM   3467  HZ1 LYS A 236     -59.312  -2.692  56.578  1.00  0.00           H  
ATOM   3468  HZ2 LYS A 236     -59.713  -1.810  57.947  1.00  0.00           H  
ATOM   3469  HZ3 LYS A 236     -59.520  -0.979  56.491  1.00  0.00           H  
ATOM   3470  N   ALA A 237     -58.050   4.376  55.641  1.00  0.00           N  
ATOM   3471  CA  ALA A 237     -59.000   5.338  55.176  1.00  0.00           C  
ATOM   3472  C   ALA A 237     -58.399   6.190  54.099  1.00  0.00           C  
ATOM   3473  O   ALA A 237     -59.057   6.616  53.152  1.00  0.00           O  
ATOM   3474  CB  ALA A 237     -59.596   6.230  56.287  1.00  0.00           C  
ATOM   3475  HN  ALA A 237     -57.498   4.616  56.446  1.00  0.00           H  
ATOM   3476  HA  ALA A 237     -59.886   4.839  54.836  1.00  0.00           H  
ATOM   3477  HB1 ALA A 237     -59.594   5.676  57.249  1.00  0.00           H  
ATOM   3478  HB2 ALA A 237     -60.606   6.553  55.946  1.00  0.00           H  
ATOM   3479  HB3 ALA A 237     -58.958   7.127  56.436  1.00  0.00           H  
ATOM   3480  N   LEU A 238     -57.091   6.465  54.230  1.00  0.00           N  
ATOM   3481  CA  LEU A 238     -56.278   6.960  53.166  1.00  0.00           C  
ATOM   3482  C   LEU A 238     -55.982   5.953  52.109  1.00  0.00           C  
ATOM   3483  O   LEU A 238     -55.906   6.241  50.916  1.00  0.00           O  
ATOM   3484  CB  LEU A 238     -55.015   7.478  53.886  1.00  0.00           C  
ATOM   3485  CG  LEU A 238     -54.227   8.603  53.199  1.00  0.00           C  
ATOM   3486  CD1 LEU A 238     -52.982   8.806  54.066  1.00  0.00           C  
ATOM   3487  CD2 LEU A 238     -53.753   8.352  51.753  1.00  0.00           C  
ATOM   3488  HN  LEU A 238     -56.617   6.164  55.057  1.00  0.00           H  
ATOM   3489  HA  LEU A 238     -56.813   7.798  52.729  1.00  0.00           H  
ATOM   3490  HB1 LEU A 238     -54.358   6.622  54.130  1.00  0.00           H  
ATOM   3491  HB2 LEU A 238     -55.327   7.982  54.827  1.00  0.00           H  
ATOM   3492  HG  LEU A 238     -54.842   9.517  53.319  1.00  0.00           H  
ATOM   3493 1HD1 LEU A 238     -52.262   9.549  53.683  1.00  0.00           H  
ATOM   3494 2HD1 LEU A 238     -53.203   9.101  55.112  1.00  0.00           H  
ATOM   3495 3HD1 LEU A 238     -52.390   7.862  54.074  1.00  0.00           H  
ATOM   3496 1HD2 LEU A 238     -53.331   7.327  51.677  1.00  0.00           H  
ATOM   3497 2HD2 LEU A 238     -54.581   8.434  51.024  1.00  0.00           H  
ATOM   3498 3HD2 LEU A 238     -52.956   9.086  51.509  1.00  0.00           H  
ATOM   3499  N   LYS A 239     -55.926   4.668  52.478  1.00  0.00           N  
ATOM   3500  CA  LYS A 239     -55.751   3.659  51.472  1.00  0.00           C  
ATOM   3501  C   LYS A 239     -56.938   3.449  50.604  1.00  0.00           C  
ATOM   3502  O   LYS A 239     -56.881   2.910  49.502  1.00  0.00           O  
ATOM   3503  CB  LYS A 239     -55.226   2.362  52.127  1.00  0.00           C  
ATOM   3504  CG  LYS A 239     -54.575   1.363  51.159  1.00  0.00           C  
ATOM   3505  CD  LYS A 239     -53.935   0.150  51.829  1.00  0.00           C  
ATOM   3506  CE  LYS A 239     -52.882   0.382  52.911  1.00  0.00           C  
ATOM   3507  NZ  LYS A 239     -52.248  -0.899  53.275  1.00  0.00           N1+
ATOM   3508  HN  LYS A 239     -56.077   4.388  53.422  1.00  0.00           H  
ATOM   3509  HA  LYS A 239     -54.936   3.905  50.812  1.00  0.00           H  
ATOM   3510  HB1 LYS A 239     -54.470   2.663  52.885  1.00  0.00           H  
ATOM   3511  HB2 LYS A 239     -56.052   1.897  52.702  1.00  0.00           H  
ATOM   3512  HG1 LYS A 239     -55.303   0.998  50.406  1.00  0.00           H  
ATOM   3513  HG2 LYS A 239     -53.766   1.865  50.577  1.00  0.00           H  
ATOM   3514  HD1 LYS A 239     -54.735  -0.510  52.239  1.00  0.00           H  
ATOM   3515  HD2 LYS A 239     -53.465  -0.447  51.011  1.00  0.00           H  
ATOM   3516  HE1 LYS A 239     -52.096   1.096  52.585  1.00  0.00           H  
ATOM   3517  HE2 LYS A 239     -53.399   0.708  53.850  1.00  0.00           H  
ATOM   3518  HZ1 LYS A 239     -51.506  -1.256  52.633  1.00  0.00           H  
ATOM   3519  HZ2 LYS A 239     -51.920  -0.804  54.252  1.00  0.00           H  
ATOM   3520  HZ3 LYS A 239     -52.908  -1.705  53.242  1.00  0.00           H  
ATOM   3521  N   THR A 240     -58.116   3.808  51.119  1.00  0.00           N  
ATOM   3522  CA  THR A 240     -59.299   3.957  50.317  1.00  0.00           C  
ATOM   3523  C   THR A 240     -59.086   4.946  49.213  1.00  0.00           C  
ATOM   3524  O   THR A 240     -59.494   4.719  48.077  1.00  0.00           O  
ATOM   3525  CB  THR A 240     -60.473   4.440  51.112  1.00  0.00           C  
ATOM   3526  CG2 THR A 240     -61.811   4.015  50.470  1.00  0.00           C  
ATOM   3527  OG1 THR A 240     -60.442   3.928  52.428  1.00  0.00           O  
ATOM   3528  HN  THR A 240     -58.249   3.906  52.100  1.00  0.00           H  
ATOM   3529  HA  THR A 240     -59.554   3.026  49.821  1.00  0.00           H  
ATOM   3530  HB  THR A 240     -60.461   5.542  51.261  1.00  0.00           H  
ATOM   3531  HG1 THR A 240     -60.651   2.992  52.413  1.00  0.00           H  
ATOM   3532 1HG2 THR A 240     -62.235   4.787  49.806  1.00  0.00           H  
ATOM   3533 2HG2 THR A 240     -62.667   3.837  51.145  1.00  0.00           H  
ATOM   3534 3HG2 THR A 240     -61.713   3.084  49.871  1.00  0.00           H  
ATOM   3535  N   THR A 241     -58.444   6.099  49.491  1.00  0.00           N  
ATOM   3536  CA  THR A 241     -58.028   6.997  48.460  1.00  0.00           C  
ATOM   3537  C   THR A 241     -56.920   6.466  47.621  1.00  0.00           C  
ATOM   3538  O   THR A 241     -57.141   6.513  46.413  1.00  0.00           O  
ATOM   3539  CB  THR A 241     -57.845   8.444  48.813  1.00  0.00           C  
ATOM   3540  CG2 THR A 241     -59.249   9.006  49.094  1.00  0.00           C  
ATOM   3541  OG1 THR A 241     -57.107   8.638  50.014  1.00  0.00           O  
ATOM   3542  HN  THR A 241     -58.114   6.241  50.421  1.00  0.00           H  
ATOM   3543  HA  THR A 241     -58.896   7.066  47.809  1.00  0.00           H  
ATOM   3544  HB  THR A 241     -57.359   9.069  48.032  1.00  0.00           H  
ATOM   3545  HG1 THR A 241     -56.235   8.284  49.812  1.00  0.00           H  
ATOM   3546 1HG2 THR A 241     -59.281  10.109  49.263  1.00  0.00           H  
ATOM   3547 2HG2 THR A 241     -59.633   8.536  50.025  1.00  0.00           H  
ATOM   3548 3HG2 THR A 241     -60.014   8.701  48.346  1.00  0.00           H  
ATOM   3549  N   VAL A 242     -55.807   5.923  48.146  1.00  0.00           N  
ATOM   3550  CA  VAL A 242     -54.691   5.647  47.316  1.00  0.00           C  
ATOM   3551  C   VAL A 242     -54.826   4.359  46.573  1.00  0.00           C  
ATOM   3552  O   VAL A 242     -54.103   4.138  45.609  1.00  0.00           O  
ATOM   3553  CB  VAL A 242     -53.292   5.667  47.868  1.00  0.00           C  
ATOM   3554  CG1 VAL A 242     -53.076   7.136  48.283  1.00  0.00           C  
ATOM   3555  CG2 VAL A 242     -53.102   4.750  49.084  1.00  0.00           C  
ATOM   3556  HN  VAL A 242     -55.675   5.842  49.131  1.00  0.00           H  
ATOM   3557  HA  VAL A 242     -54.598   6.464  46.612  1.00  0.00           H  
ATOM   3558  HB  VAL A 242     -52.494   5.463  47.126  1.00  0.00           H  
ATOM   3559 1HG1 VAL A 242     -52.157   7.124  48.907  1.00  0.00           H  
ATOM   3560 2HG1 VAL A 242     -53.923   7.457  48.933  1.00  0.00           H  
ATOM   3561 3HG1 VAL A 242     -52.922   7.847  47.460  1.00  0.00           H  
ATOM   3562 1HG2 VAL A 242     -53.645   3.780  49.009  1.00  0.00           H  
ATOM   3563 2HG2 VAL A 242     -53.517   5.243  49.995  1.00  0.00           H  
ATOM   3564 3HG2 VAL A 242     -52.026   4.559  49.233  1.00  0.00           H  
ATOM   3565  N   ILE A 243     -55.707   3.413  46.953  1.00  0.00           N  
ATOM   3566  CA  ILE A 243     -56.167   2.399  46.061  1.00  0.00           C  
ATOM   3567  C   ILE A 243     -56.996   2.926  44.942  1.00  0.00           C  
ATOM   3568  O   ILE A 243     -56.732   2.615  43.775  1.00  0.00           O  
ATOM   3569  CB  ILE A 243     -56.680   1.194  46.801  1.00  0.00           C  
ATOM   3570  CG1 ILE A 243     -56.513  -0.023  45.880  1.00  0.00           C  
ATOM   3571  CG2 ILE A 243     -58.164   1.364  47.165  1.00  0.00           C  
ATOM   3572  CD  ILE A 243     -57.454  -1.180  46.235  1.00  0.00           C  
ATOM   3573  HN  ILE A 243     -56.235   3.521  47.796  1.00  0.00           H  
ATOM   3574  HA  ILE A 243     -55.295   1.989  45.574  1.00  0.00           H  
ATOM   3575  HB  ILE A 243     -56.018   1.082  47.680  1.00  0.00           H  
ATOM   3576 1HG1 ILE A 243     -55.465  -0.390  45.876  1.00  0.00           H  
ATOM   3577 2HG1 ILE A 243     -56.795   0.323  44.864  1.00  0.00           H  
ATOM   3578 1HG2 ILE A 243     -58.422   2.370  47.570  1.00  0.00           H  
ATOM   3579 2HG2 ILE A 243     -58.758   1.224  46.237  1.00  0.00           H  
ATOM   3580 3HG2 ILE A 243     -58.484   0.565  47.872  1.00  0.00           H  
ATOM   3581  HD1 ILE A 243     -58.464  -0.951  45.828  1.00  0.00           H  
ATOM   3582  HD2 ILE A 243     -57.397  -1.368  47.324  1.00  0.00           H  
ATOM   3583  HD3 ILE A 243     -57.117  -2.112  45.745  1.00  0.00           H  
ATOM   3584  N   LEU A 244     -57.973   3.811  45.203  1.00  0.00           N  
ATOM   3585  CA  LEU A 244     -59.039   4.021  44.274  1.00  0.00           C  
ATOM   3586  C   LEU A 244     -58.978   5.310  43.533  1.00  0.00           C  
ATOM   3587  O   LEU A 244     -59.813   5.734  42.728  1.00  0.00           O  
ATOM   3588  CB  LEU A 244     -60.464   3.852  44.823  1.00  0.00           C  
ATOM   3589  CG  LEU A 244     -61.437   3.187  43.830  1.00  0.00           C  
ATOM   3590  CD1 LEU A 244     -62.685   2.582  44.508  1.00  0.00           C  
ATOM   3591  CD2 LEU A 244     -60.813   2.069  42.984  1.00  0.00           C  
ATOM   3592  HN  LEU A 244     -58.052   4.212  46.115  1.00  0.00           H  
ATOM   3593  HA  LEU A 244     -58.879   3.307  43.479  1.00  0.00           H  
ATOM   3594  HB1 LEU A 244     -60.937   4.774  45.234  1.00  0.00           H  
ATOM   3595  HB2 LEU A 244     -60.418   3.202  45.719  1.00  0.00           H  
ATOM   3596  HG  LEU A 244     -61.841   3.918  43.094  1.00  0.00           H  
ATOM   3597 1HD1 LEU A 244     -63.212   1.884  43.830  1.00  0.00           H  
ATOM   3598 2HD1 LEU A 244     -63.347   3.339  44.978  1.00  0.00           H  
ATOM   3599 3HD1 LEU A 244     -62.293   1.949  45.332  1.00  0.00           H  
ATOM   3600 1HD2 LEU A 244     -60.206   1.311  43.527  1.00  0.00           H  
ATOM   3601 2HD2 LEU A 244     -61.538   1.544  42.330  1.00  0.00           H  
ATOM   3602 3HD2 LEU A 244     -60.146   2.532  42.220  1.00  0.00           H  
ATOM   3603  N   ILE A 245     -57.881   6.028  43.817  1.00  0.00           N  
ATOM   3604  CA  ILE A 245     -57.359   7.047  42.964  1.00  0.00           C  
ATOM   3605  C   ILE A 245     -56.513   6.428  41.901  1.00  0.00           C  
ATOM   3606  O   ILE A 245     -56.358   6.931  40.793  1.00  0.00           O  
ATOM   3607  CB  ILE A 245     -56.609   8.078  43.754  1.00  0.00           C  
ATOM   3608  CG1 ILE A 245     -56.402   9.360  42.942  1.00  0.00           C  
ATOM   3609  CG2 ILE A 245     -55.297   7.552  44.349  1.00  0.00           C  
ATOM   3610  CD  ILE A 245     -55.886  10.548  43.755  1.00  0.00           C  
ATOM   3611  HN  ILE A 245     -57.455   5.833  44.702  1.00  0.00           H  
ATOM   3612  HA  ILE A 245     -58.176   7.586  42.497  1.00  0.00           H  
ATOM   3613  HB  ILE A 245     -57.262   8.270  44.635  1.00  0.00           H  
ATOM   3614 1HG1 ILE A 245     -55.762   9.273  42.039  1.00  0.00           H  
ATOM   3615 2HG1 ILE A 245     -57.414   9.713  42.634  1.00  0.00           H  
ATOM   3616 1HG2 ILE A 245     -54.463   7.561  43.611  1.00  0.00           H  
ATOM   3617 2HG2 ILE A 245     -54.996   8.157  45.232  1.00  0.00           H  
ATOM   3618 3HG2 ILE A 245     -55.388   6.545  44.808  1.00  0.00           H  
ATOM   3619  HD1 ILE A 245     -56.241  10.477  44.806  1.00  0.00           H  
ATOM   3620  HD2 ILE A 245     -54.777  10.412  43.808  1.00  0.00           H  
ATOM   3621  HD3 ILE A 245     -56.053  11.567  43.359  1.00  0.00           H  
ATOM   3622  N   LEU A 246     -55.845   5.298  42.206  1.00  0.00           N  
ATOM   3623  CA  LEU A 246     -54.693   4.807  41.531  1.00  0.00           C  
ATOM   3624  C   LEU A 246     -54.989   3.669  40.619  1.00  0.00           C  
ATOM   3625  O   LEU A 246     -54.656   3.675  39.444  1.00  0.00           O  
ATOM   3626  CB  LEU A 246     -53.524   4.509  42.483  1.00  0.00           C  
ATOM   3627  CG  LEU A 246     -52.121   4.588  41.837  1.00  0.00           C  
ATOM   3628  CD1 LEU A 246     -51.081   4.374  42.947  1.00  0.00           C  
ATOM   3629  CD2 LEU A 246     -51.905   5.942  41.150  1.00  0.00           C  
ATOM   3630  HN  LEU A 246     -56.036   4.937  43.114  1.00  0.00           H  
ATOM   3631  HA  LEU A 246     -54.369   5.593  40.863  1.00  0.00           H  
ATOM   3632  HB1 LEU A 246     -53.627   3.526  42.985  1.00  0.00           H  
ATOM   3633  HB2 LEU A 246     -53.586   5.325  43.234  1.00  0.00           H  
ATOM   3634  HG  LEU A 246     -51.984   3.748  41.124  1.00  0.00           H  
ATOM   3635 1HD1 LEU A 246     -51.112   3.380  43.437  1.00  0.00           H  
ATOM   3636 2HD1 LEU A 246     -51.189   5.144  43.745  1.00  0.00           H  
ATOM   3637 3HD1 LEU A 246     -50.069   4.386  42.489  1.00  0.00           H  
ATOM   3638 1HD2 LEU A 246     -50.820   6.121  40.945  1.00  0.00           H  
ATOM   3639 2HD2 LEU A 246     -52.385   6.748  41.743  1.00  0.00           H  
ATOM   3640 3HD2 LEU A 246     -52.291   5.958  40.102  1.00  0.00           H  
ATOM   3641  N   ALA A 247     -55.764   2.675  41.095  1.00  0.00           N  
ATOM   3642  CA  ALA A 247     -56.361   1.671  40.276  1.00  0.00           C  
ATOM   3643  C   ALA A 247     -57.315   2.275  39.293  1.00  0.00           C  
ATOM   3644  O   ALA A 247     -57.294   2.024  38.092  1.00  0.00           O  
ATOM   3645  CB  ALA A 247     -57.051   0.659  41.211  1.00  0.00           C  
ATOM   3646  HN  ALA A 247     -55.948   2.619  42.075  1.00  0.00           H  
ATOM   3647  HA  ALA A 247     -55.557   1.142  39.801  1.00  0.00           H  
ATOM   3648  HB1 ALA A 247     -56.321   0.206  41.915  1.00  0.00           H  
ATOM   3649  HB2 ALA A 247     -57.861   1.096  41.840  1.00  0.00           H  
ATOM   3650  HB3 ALA A 247     -57.459  -0.192  40.631  1.00  0.00           H  
ATOM   3651  N   PHE A 248     -58.120   3.254  39.760  1.00  0.00           N  
ATOM   3652  CA  PHE A 248     -58.893   4.062  38.881  1.00  0.00           C  
ATOM   3653  C   PHE A 248     -58.114   4.876  37.911  1.00  0.00           C  
ATOM   3654  O   PHE A 248     -58.392   4.853  36.709  1.00  0.00           O  
ATOM   3655  CB  PHE A 248     -59.786   4.866  39.838  1.00  0.00           C  
ATOM   3656  CG  PHE A 248     -60.935   5.617  39.259  1.00  0.00           C  
ATOM   3657  CD1 PHE A 248     -62.241   5.288  39.566  1.00  0.00           C  
ATOM   3658  CD2 PHE A 248     -60.690   6.804  38.620  1.00  0.00           C  
ATOM   3659  CE1 PHE A 248     -63.284   5.996  39.022  1.00  0.00           C  
ATOM   3660  CE2 PHE A 248     -61.734   7.492  38.045  1.00  0.00           C  
ATOM   3661  CZ  PHE A 248     -63.037   7.137  38.280  1.00  0.00           C  
ATOM   3662  HN  PHE A 248     -58.036   3.482  40.728  1.00  0.00           H  
ATOM   3663  HA  PHE A 248     -59.494   3.402  38.277  1.00  0.00           H  
ATOM   3664  HB1 PHE A 248     -60.188   4.128  40.570  1.00  0.00           H  
ATOM   3665  HB2 PHE A 248     -59.124   5.593  40.346  1.00  0.00           H  
ATOM   3666  HD1 PHE A 248     -62.436   4.412  40.156  1.00  0.00           H  
ATOM   3667  HD2 PHE A 248     -59.694   7.183  38.449  1.00  0.00           H  
ATOM   3668  HE1 PHE A 248     -64.316   5.725  39.151  1.00  0.00           H  
ATOM   3669  HE2 PHE A 248     -61.536   8.409  37.508  1.00  0.00           H  
ATOM   3670  HZ  PHE A 248     -63.817   7.713  37.826  1.00  0.00           H  
ATOM   3671  N   PHE A 249     -57.017   5.564  38.294  1.00  0.00           N  
ATOM   3672  CA  PHE A 249     -56.152   6.185  37.329  1.00  0.00           C  
ATOM   3673  C   PHE A 249     -55.511   5.259  36.356  1.00  0.00           C  
ATOM   3674  O   PHE A 249     -55.428   5.507  35.150  1.00  0.00           O  
ATOM   3675  CB  PHE A 249     -55.063   7.022  38.023  1.00  0.00           C  
ATOM   3676  CG  PHE A 249     -55.370   8.440  38.357  1.00  0.00           C  
ATOM   3677  CD1 PHE A 249     -56.549   9.114  38.183  1.00  0.00           C  
ATOM   3678  CD2 PHE A 249     -54.272   9.122  38.839  1.00  0.00           C  
ATOM   3679  CE1 PHE A 249     -56.636  10.460  38.431  1.00  0.00           C  
ATOM   3680  CE2 PHE A 249     -54.328  10.472  39.076  1.00  0.00           C  
ATOM   3681  CZ  PHE A 249     -55.504  11.143  38.812  1.00  0.00           C  
ATOM   3682  HN  PHE A 249     -56.779   5.842  39.214  1.00  0.00           H  
ATOM   3683  HA  PHE A 249     -56.719   6.857  36.710  1.00  0.00           H  
ATOM   3684  HB1 PHE A 249     -54.808   6.590  39.012  1.00  0.00           H  
ATOM   3685  HB2 PHE A 249     -54.184   7.101  37.350  1.00  0.00           H  
ATOM   3686  HD1 PHE A 249     -57.433   8.557  37.889  1.00  0.00           H  
ATOM   3687  HD2 PHE A 249     -53.359   8.580  39.034  1.00  0.00           H  
ATOM   3688  HE1 PHE A 249     -57.517  11.032  38.178  1.00  0.00           H  
ATOM   3689  HE2 PHE A 249     -53.445  11.007  39.369  1.00  0.00           H  
ATOM   3690  HZ  PHE A 249     -55.533  12.218  38.930  1.00  0.00           H  
ATOM   3691  N   ALA A 250     -54.909   4.144  36.813  1.00  0.00           N  
ATOM   3692  CA  ALA A 250     -54.136   3.229  36.030  1.00  0.00           C  
ATOM   3693  C   ALA A 250     -54.908   2.562  34.945  1.00  0.00           C  
ATOM   3694  O   ALA A 250     -54.390   2.190  33.902  1.00  0.00           O  
ATOM   3695  CB  ALA A 250     -53.593   2.148  36.991  1.00  0.00           C  
ATOM   3696  HN  ALA A 250     -54.819   4.011  37.795  1.00  0.00           H  
ATOM   3697  HA  ALA A 250     -53.322   3.788  35.592  1.00  0.00           H  
ATOM   3698  HB1 ALA A 250     -54.402   1.506  37.402  1.00  0.00           H  
ATOM   3699  HB2 ALA A 250     -53.201   2.672  37.888  1.00  0.00           H  
ATOM   3700  HB3 ALA A 250     -52.855   1.469  36.516  1.00  0.00           H  
ATOM   3701  N   CYS A 251     -56.191   2.257  35.223  1.00  0.00           N  
ATOM   3702  CA  CYS A 251     -57.144   1.693  34.318  1.00  0.00           C  
ATOM   3703  C   CYS A 251     -57.350   2.641  33.184  1.00  0.00           C  
ATOM   3704  O   CYS A 251     -57.473   2.267  32.025  1.00  0.00           O  
ATOM   3705  CB  CYS A 251     -58.410   1.344  35.134  1.00  0.00           C  
ATOM   3706  SG  CYS A 251     -59.729   0.391  34.334  1.00  0.00           S  
ATOM   3707  HN  CYS A 251     -56.578   2.491  36.105  1.00  0.00           H  
ATOM   3708  HA  CYS A 251     -56.738   0.801  33.850  1.00  0.00           H  
ATOM   3709  HB1 CYS A 251     -58.032   0.788  36.014  1.00  0.00           H  
ATOM   3710  HB2 CYS A 251     -58.836   2.315  35.457  1.00  0.00           H  
ATOM   3711  HG1 CYS A 251     -58.997  -0.624  33.925  1.00  0.00           H  
ATOM   3712  N   TRP A 252     -57.259   3.955  33.448  1.00  0.00           N  
ATOM   3713  CA  TRP A 252     -57.585   4.969  32.480  1.00  0.00           C  
ATOM   3714  C   TRP A 252     -56.409   5.585  31.814  1.00  0.00           C  
ATOM   3715  O   TRP A 252     -56.612   6.344  30.867  1.00  0.00           O  
ATOM   3716  CB  TRP A 252     -58.325   6.000  33.362  1.00  0.00           C  
ATOM   3717  CG  TRP A 252     -59.177   7.001  32.658  1.00  0.00           C  
ATOM   3718  CD1 TRP A 252     -60.170   6.546  31.830  1.00  0.00           C  
ATOM   3719  CD2 TRP A 252     -59.285   8.426  32.770  1.00  0.00           C  
ATOM   3720  CE2 TRP A 252     -60.312   8.769  31.910  1.00  0.00           C  
ATOM   3721  CE3 TRP A 252     -58.664   9.382  33.496  1.00  0.00           C  
ATOM   3722  NE1 TRP A 252     -60.805   7.641  31.312  1.00  0.00           N  
ATOM   3723  CZ2 TRP A 252     -60.719  10.066  31.796  1.00  0.00           C  
ATOM   3724  CZ3 TRP A 252     -59.044  10.694  33.342  1.00  0.00           C  
ATOM   3725  CH2 TRP A 252     -60.120  11.043  32.553  1.00  0.00           C  
ATOM   3726  HN  TRP A 252     -57.068   4.290  34.363  1.00  0.00           H  
ATOM   3727  HA  TRP A 252     -58.260   4.582  31.736  1.00  0.00           H  
ATOM   3728  HB1 TRP A 252     -58.968   5.484  34.101  1.00  0.00           H  
ATOM   3729  HB2 TRP A 252     -57.587   6.521  34.005  1.00  0.00           H  
ATOM   3730  HD1 TRP A 252     -60.372   5.504  31.657  1.00  0.00           H  
ATOM   3731  HE1 TRP A 252     -61.520   7.636  30.655  1.00  0.00           H  
ATOM   3732  HE3 TRP A 252     -57.853   9.143  34.175  1.00  0.00           H  
ATOM   3733  HZ2 TRP A 252     -61.517  10.301  31.107  1.00  0.00           H  
ATOM   3734  HZ3 TRP A 252     -58.409  11.436  33.792  1.00  0.00           H  
ATOM   3735  HH2 TRP A 252     -60.453  12.070  32.539  1.00  0.00           H  
ATOM   3736  N   LEU A 253     -55.149   5.337  32.198  1.00  0.00           N  
ATOM   3737  CA  LEU A 253     -54.028   6.070  31.691  1.00  0.00           C  
ATOM   3738  C   LEU A 253     -53.456   5.564  30.407  1.00  0.00           C  
ATOM   3739  O   LEU A 253     -52.945   6.426  29.693  1.00  0.00           O  
ATOM   3740  CB  LEU A 253     -53.025   6.410  32.800  1.00  0.00           C  
ATOM   3741  CG  LEU A 253     -53.144   7.898  33.169  1.00  0.00           C  
ATOM   3742  CD1 LEU A 253     -52.108   8.289  34.232  1.00  0.00           C  
ATOM   3743  CD2 LEU A 253     -54.498   8.305  33.759  1.00  0.00           C  
ATOM   3744  HN  LEU A 253     -55.089   4.807  33.042  1.00  0.00           H  
ATOM   3745  HA  LEU A 253     -54.413   7.031  31.371  1.00  0.00           H  
ATOM   3746  HB1 LEU A 253     -52.005   6.179  32.415  1.00  0.00           H  
ATOM   3747  HB2 LEU A 253     -53.160   5.705  33.653  1.00  0.00           H  
ATOM   3748  HG  LEU A 253     -52.930   8.479  32.246  1.00  0.00           H  
ATOM   3749 1HD1 LEU A 253     -51.085   7.892  34.035  1.00  0.00           H  
ATOM   3750 2HD1 LEU A 253     -52.448   8.137  35.276  1.00  0.00           H  
ATOM   3751 3HD1 LEU A 253     -52.035   9.394  34.120  1.00  0.00           H  
ATOM   3752 1HD2 LEU A 253     -54.788   7.820  34.719  1.00  0.00           H  
ATOM   3753 2HD2 LEU A 253     -55.361   8.193  33.066  1.00  0.00           H  
ATOM   3754 3HD2 LEU A 253     -54.490   9.385  34.027  1.00  0.00           H  
ATOM   3755  N   PRO A 254     -53.518   4.342  29.959  1.00  0.00           N  
ATOM   3756  CA  PRO A 254     -53.317   4.064  28.574  1.00  0.00           C  
ATOM   3757  C   PRO A 254     -54.351   4.575  27.626  1.00  0.00           C  
ATOM   3758  O   PRO A 254     -54.027   4.795  26.466  1.00  0.00           O  
ATOM   3759  CB  PRO A 254     -52.997   2.578  28.485  1.00  0.00           C  
ATOM   3760  CG  PRO A 254     -52.199   2.407  29.790  1.00  0.00           C  
ATOM   3761  CD  PRO A 254     -53.046   3.229  30.778  1.00  0.00           C  
ATOM   3762  HA  PRO A 254     -52.402   4.558  28.272  1.00  0.00           H  
ATOM   3763  HB1 PRO A 254     -53.909   1.942  28.506  1.00  0.00           H  
ATOM   3764  HB2 PRO A 254     -52.440   2.359  27.543  1.00  0.00           H  
ATOM   3765  HG1 PRO A 254     -52.183   1.384  30.218  1.00  0.00           H  
ATOM   3766  HG2 PRO A 254     -51.164   2.817  29.722  1.00  0.00           H  
ATOM   3767  HD1 PRO A 254     -52.435   3.557  31.639  1.00  0.00           H  
ATOM   3768  HD2 PRO A 254     -53.961   2.709  31.128  1.00  0.00           H  
ATOM   3769  N   TYR A 255     -55.565   4.944  28.092  1.00  0.00           N  
ATOM   3770  CA  TYR A 255     -56.382   5.844  27.341  1.00  0.00           C  
ATOM   3771  C   TYR A 255     -55.718   7.171  27.180  1.00  0.00           C  
ATOM   3772  O   TYR A 255     -55.792   7.840  26.156  1.00  0.00           O  
ATOM   3773  CB  TYR A 255     -57.844   5.883  27.825  1.00  0.00           C  
ATOM   3774  CG  TYR A 255     -58.569   7.126  27.428  1.00  0.00           C  
ATOM   3775  CD1 TYR A 255     -58.927   8.082  28.352  1.00  0.00           C  
ATOM   3776  CD2 TYR A 255     -58.948   7.286  26.119  1.00  0.00           C  
ATOM   3777  CE1 TYR A 255     -59.535   9.256  27.969  1.00  0.00           C  
ATOM   3778  CE2 TYR A 255     -59.524   8.464  25.717  1.00  0.00           C  
ATOM   3779  CZ  TYR A 255     -59.850   9.424  26.640  1.00  0.00           C  
ATOM   3780  OH  TYR A 255     -60.493  10.624  26.280  1.00  0.00           O  
ATOM   3781  HN  TYR A 255     -55.834   4.637  28.994  1.00  0.00           H  
ATOM   3782  HA  TYR A 255     -56.488   5.421  26.359  1.00  0.00           H  
ATOM   3783  HB1 TYR A 255     -58.477   5.060  27.440  1.00  0.00           H  
ATOM   3784  HB2 TYR A 255     -57.817   5.812  28.933  1.00  0.00           H  
ATOM   3785  HD1 TYR A 255     -58.698   7.952  29.394  1.00  0.00           H  
ATOM   3786  HD2 TYR A 255     -58.724   6.471  25.448  1.00  0.00           H  
ATOM   3787  HE1 TYR A 255     -59.761   9.998  28.726  1.00  0.00           H  
ATOM   3788  HE2 TYR A 255     -59.833   8.602  24.686  1.00  0.00           H  
ATOM   3789  HH  TYR A 255     -60.949  10.439  25.458  1.00  0.00           H  
ATOM   3790  N   TYR A 256     -54.983   7.628  28.210  1.00  0.00           N  
ATOM   3791  CA  TYR A 256     -54.569   8.981  28.414  1.00  0.00           C  
ATOM   3792  C   TYR A 256     -53.216   9.219  27.840  1.00  0.00           C  
ATOM   3793  O   TYR A 256     -52.624  10.302  27.873  1.00  0.00           O  
ATOM   3794  CB  TYR A 256     -54.664   9.388  29.888  1.00  0.00           C  
ATOM   3795  CG  TYR A 256     -55.484  10.617  30.002  1.00  0.00           C  
ATOM   3796  CD1 TYR A 256     -56.852  10.738  30.091  1.00  0.00           C  
ATOM   3797  CD2 TYR A 256     -54.732  11.764  29.978  1.00  0.00           C  
ATOM   3798  CE1 TYR A 256     -57.443  11.977  30.094  1.00  0.00           C  
ATOM   3799  CE2 TYR A 256     -55.301  13.025  29.973  1.00  0.00           C  
ATOM   3800  CZ  TYR A 256     -56.675  13.114  30.009  1.00  0.00           C  
ATOM   3801  OH  TYR A 256     -57.280  14.389  29.904  1.00  0.00           O  
ATOM   3802  HN  TYR A 256     -54.854   6.952  28.933  1.00  0.00           H  
ATOM   3803  HA  TYR A 256     -55.268   9.580  27.841  1.00  0.00           H  
ATOM   3804  HB1 TYR A 256     -55.295   8.611  30.378  1.00  0.00           H  
ATOM   3805  HB2 TYR A 256     -53.672   9.417  30.404  1.00  0.00           H  
ATOM   3806  HD1 TYR A 256     -57.421   9.821  30.170  1.00  0.00           H  
ATOM   3807  HD2 TYR A 256     -53.664  11.649  29.942  1.00  0.00           H  
ATOM   3808  HE1 TYR A 256     -58.521  12.089  30.120  1.00  0.00           H  
ATOM   3809  HE2 TYR A 256     -54.679  13.894  29.970  1.00  0.00           H  
ATOM   3810  HH  TYR A 256     -58.225  14.268  30.013  1.00  0.00           H  
ATOM   3811  N   ILE A 257     -52.608   8.199  27.201  1.00  0.00           N  
ATOM   3812  CA  ILE A 257     -51.574   8.412  26.236  1.00  0.00           C  
ATOM   3813  C   ILE A 257     -52.191   8.645  24.894  1.00  0.00           C  
ATOM   3814  O   ILE A 257     -51.653   9.425  24.113  1.00  0.00           O  
ATOM   3815  CB  ILE A 257     -50.556   7.298  26.209  1.00  0.00           C  
ATOM   3816  CG1 ILE A 257     -49.488   7.588  25.149  1.00  0.00           C  
ATOM   3817  CG2 ILE A 257     -51.252   5.941  25.996  1.00  0.00           C  
ATOM   3818  CD  ILE A 257     -48.301   6.634  25.162  1.00  0.00           C  
ATOM   3819  HN  ILE A 257     -52.975   7.289  27.369  1.00  0.00           H  
ATOM   3820  HA  ILE A 257     -51.007   9.291  26.505  1.00  0.00           H  
ATOM   3821  HB  ILE A 257     -50.084   7.290  27.207  1.00  0.00           H  
ATOM   3822 1HG1 ILE A 257     -49.147   8.638  25.312  1.00  0.00           H  
ATOM   3823 2HG1 ILE A 257     -49.924   7.493  24.133  1.00  0.00           H  
ATOM   3824 1HG2 ILE A 257     -51.758   5.879  25.003  1.00  0.00           H  
ATOM   3825 2HG2 ILE A 257     -50.445   5.176  26.056  1.00  0.00           H  
ATOM   3826 3HG2 ILE A 257     -51.952   5.819  26.845  1.00  0.00           H  
ATOM   3827  HD1 ILE A 257     -47.617   6.815  24.308  1.00  0.00           H  
ATOM   3828  HD2 ILE A 257     -47.771   6.544  26.144  1.00  0.00           H  
ATOM   3829  HD3 ILE A 257     -48.607   5.578  24.998  1.00  0.00           H  
ATOM   3830  N   GLY A 258     -53.397   8.096  24.642  1.00  0.00           N  
ATOM   3831  CA  GLY A 258     -54.148   8.302  23.440  1.00  0.00           C  
ATOM   3832  C   GLY A 258     -54.445   9.752  23.255  1.00  0.00           C  
ATOM   3833  O   GLY A 258     -54.274  10.315  22.171  1.00  0.00           O  
ATOM   3834  HN  GLY A 258     -53.887   7.512  25.276  1.00  0.00           H  
ATOM   3835  HA1 GLY A 258     -55.083   7.789  23.570  1.00  0.00           H  
ATOM   3836  HA2 GLY A 258     -53.593   7.909  22.605  1.00  0.00           H  
ATOM   3837  N   ILE A 259     -54.930  10.445  24.301  1.00  0.00           N  
ATOM   3838  CA  ILE A 259     -55.261  11.840  24.213  1.00  0.00           C  
ATOM   3839  C   ILE A 259     -54.037  12.668  24.072  1.00  0.00           C  
ATOM   3840  O   ILE A 259     -53.995  13.653  23.331  1.00  0.00           O  
ATOM   3841  CB  ILE A 259     -56.109  12.310  25.365  1.00  0.00           C  
ATOM   3842  CG1 ILE A 259     -56.531  13.773  25.143  1.00  0.00           C  
ATOM   3843  CG2 ILE A 259     -55.402  12.171  26.724  1.00  0.00           C  
ATOM   3844  CD  ILE A 259     -57.281  14.416  26.307  1.00  0.00           C  
ATOM   3845  HN  ILE A 259     -55.083   9.952  25.149  1.00  0.00           H  
ATOM   3846  HA  ILE A 259     -55.856  11.950  23.323  1.00  0.00           H  
ATOM   3847  HB  ILE A 259     -57.095  11.792  25.406  1.00  0.00           H  
ATOM   3848 1HG1 ILE A 259     -55.737  14.468  24.816  1.00  0.00           H  
ATOM   3849 2HG1 ILE A 259     -57.165  13.747  24.223  1.00  0.00           H  
ATOM   3850 1HG2 ILE A 259     -54.698  11.315  26.798  1.00  0.00           H  
ATOM   3851 2HG2 ILE A 259     -54.864  13.120  26.908  1.00  0.00           H  
ATOM   3852 3HG2 ILE A 259     -56.194  12.014  27.490  1.00  0.00           H  
ATOM   3853  HD1 ILE A 259     -57.883  15.255  25.900  1.00  0.00           H  
ATOM   3854  HD2 ILE A 259     -57.977  13.689  26.771  1.00  0.00           H  
ATOM   3855  HD3 ILE A 259     -56.572  14.670  27.122  1.00  0.00           H  
ATOM   3856  N   SER A 260     -52.907  12.374  24.745  1.00  0.00           N  
ATOM   3857  CA  SER A 260     -51.644  12.994  24.529  1.00  0.00           C  
ATOM   3858  C   SER A 260     -51.176  12.903  23.116  1.00  0.00           C  
ATOM   3859  O   SER A 260     -50.805  13.903  22.503  1.00  0.00           O  
ATOM   3860  CB  SER A 260     -50.511  12.507  25.459  1.00  0.00           C  
ATOM   3861  OG  SER A 260     -49.410  13.388  25.343  1.00  0.00           O  
ATOM   3862  HN  SER A 260     -52.964  11.650  25.435  1.00  0.00           H  
ATOM   3863  HA  SER A 260     -51.818  14.044  24.716  1.00  0.00           H  
ATOM   3864  HB1 SER A 260     -50.867  12.611  26.501  1.00  0.00           H  
ATOM   3865  HB2 SER A 260     -50.199  11.465  25.261  1.00  0.00           H  
ATOM   3866  HG1 SER A 260     -48.948  13.228  24.516  1.00  0.00           H  
ATOM   3867  N   ILE A 261     -51.229  11.695  22.518  1.00  0.00           N  
ATOM   3868  CA  ILE A 261     -51.101  11.508  21.100  1.00  0.00           C  
ATOM   3869  C   ILE A 261     -52.009  12.227  20.176  1.00  0.00           C  
ATOM   3870  O   ILE A 261     -51.465  12.854  19.264  1.00  0.00           O  
ATOM   3871  CB  ILE A 261     -51.064  10.031  20.824  1.00  0.00           C  
ATOM   3872  CG1 ILE A 261     -49.669   9.457  21.093  1.00  0.00           C  
ATOM   3873  CG2 ILE A 261     -51.644   9.534  19.489  1.00  0.00           C  
ATOM   3874  CD  ILE A 261     -48.514   9.937  20.207  1.00  0.00           C  
ATOM   3875  HN  ILE A 261     -51.535  10.877  22.993  1.00  0.00           H  
ATOM   3876  HA  ILE A 261     -50.098  11.848  20.887  1.00  0.00           H  
ATOM   3877  HB  ILE A 261     -51.765   9.620  21.581  1.00  0.00           H  
ATOM   3878 1HG1 ILE A 261     -49.689   8.341  21.084  1.00  0.00           H  
ATOM   3879 2HG1 ILE A 261     -49.450   9.694  22.151  1.00  0.00           H  
ATOM   3880 1HG2 ILE A 261     -51.251  10.008  18.568  1.00  0.00           H  
ATOM   3881 2HG2 ILE A 261     -51.466   8.444  19.420  1.00  0.00           H  
ATOM   3882 3HG2 ILE A 261     -52.746   9.705  19.459  1.00  0.00           H  
ATOM   3883  HD1 ILE A 261     -47.668   9.230  20.320  1.00  0.00           H  
ATOM   3884  HD2 ILE A 261     -48.200  10.968  20.459  1.00  0.00           H  
ATOM   3885  HD3 ILE A 261     -48.789   9.873  19.141  1.00  0.00           H  
ATOM   3886  N   ASP A 262     -53.332  12.316  20.363  1.00  0.00           N  
ATOM   3887  CA  ASP A 262     -54.201  13.161  19.597  1.00  0.00           C  
ATOM   3888  C   ASP A 262     -53.833  14.596  19.758  1.00  0.00           C  
ATOM   3889  O   ASP A 262     -53.711  15.337  18.787  1.00  0.00           O  
ATOM   3890  CB  ASP A 262     -55.641  12.977  20.106  1.00  0.00           C  
ATOM   3891  CG  ASP A 262     -56.726  13.715  19.345  1.00  0.00           C  
ATOM   3892  OD1 ASP A 262     -56.515  13.998  18.130  1.00  0.00           O  
ATOM   3893  OD2 ASP A 262     -57.857  13.920  19.859  1.00  0.00           O1-
ATOM   3894  HN  ASP A 262     -53.838  11.767  21.029  1.00  0.00           H  
ATOM   3895  HA  ASP A 262     -54.119  12.858  18.562  1.00  0.00           H  
ATOM   3896  HB1 ASP A 262     -55.695  13.313  21.163  1.00  0.00           H  
ATOM   3897  HB2 ASP A 262     -55.871  11.892  20.050  1.00  0.00           H  
ATOM   3898  N   SER A 263     -53.567  15.037  21.000  1.00  0.00           N  
ATOM   3899  CA  SER A 263     -53.232  16.419  21.227  1.00  0.00           C  
ATOM   3900  C   SER A 263     -51.959  16.794  20.553  1.00  0.00           C  
ATOM   3901  O   SER A 263     -51.943  17.717  19.747  1.00  0.00           O  
ATOM   3902  CB  SER A 263     -53.226  16.771  22.716  1.00  0.00           C  
ATOM   3903  OG  SER A 263     -53.217  18.174  22.917  1.00  0.00           O  
ATOM   3904  HN  SER A 263     -53.671  14.439  21.780  1.00  0.00           H  
ATOM   3905  HA  SER A 263     -54.007  16.989  20.742  1.00  0.00           H  
ATOM   3906  HB1 SER A 263     -54.127  16.355  23.224  1.00  0.00           H  
ATOM   3907  HB2 SER A 263     -52.393  16.266  23.265  1.00  0.00           H  
ATOM   3908  HG1 SER A 263     -54.125  18.465  23.025  1.00  0.00           H  
ATOM   3909  N   PHE A 264     -50.890  15.979  20.637  1.00  0.00           N  
ATOM   3910  CA  PHE A 264     -49.672  16.157  19.919  1.00  0.00           C  
ATOM   3911  C   PHE A 264     -49.770  15.916  18.449  1.00  0.00           C  
ATOM   3912  O   PHE A 264     -48.840  16.252  17.714  1.00  0.00           O  
ATOM   3913  CB  PHE A 264     -48.565  15.188  20.383  1.00  0.00           C  
ATOM   3914  CG  PHE A 264     -47.984  15.432  21.729  1.00  0.00           C  
ATOM   3915  CD1 PHE A 264     -47.953  16.635  22.397  1.00  0.00           C  
ATOM   3916  CD2 PHE A 264     -47.229  14.411  22.272  1.00  0.00           C  
ATOM   3917  CE1 PHE A 264     -47.197  16.843  23.519  1.00  0.00           C  
ATOM   3918  CE2 PHE A 264     -46.502  14.559  23.431  1.00  0.00           C  
ATOM   3919  CZ  PHE A 264     -46.483  15.794  24.040  1.00  0.00           C  
ATOM   3920  HN  PHE A 264     -50.949  15.234  21.296  1.00  0.00           H  
ATOM   3921  HA  PHE A 264     -49.301  17.168  20.029  1.00  0.00           H  
ATOM   3922  HB1 PHE A 264     -48.962  14.154  20.402  1.00  0.00           H  
ATOM   3923  HB2 PHE A 264     -47.697  15.042  19.704  1.00  0.00           H  
ATOM   3924  HD1 PHE A 264     -48.556  17.429  21.987  1.00  0.00           H  
ATOM   3925  HD2 PHE A 264     -47.194  13.415  21.860  1.00  0.00           H  
ATOM   3926  HE1 PHE A 264     -47.183  17.824  23.980  1.00  0.00           H  
ATOM   3927  HE2 PHE A 264     -45.877  13.767  23.800  1.00  0.00           H  
ATOM   3928  HZ  PHE A 264     -45.939  15.922  24.968  1.00  0.00           H  
ATOM   3929  N   ILE A 265     -50.847  15.314  17.912  1.00  0.00           N  
ATOM   3930  CA  ILE A 265     -50.950  15.056  16.501  1.00  0.00           C  
ATOM   3931  C   ILE A 265     -51.837  16.128  15.963  1.00  0.00           C  
ATOM   3932  O   ILE A 265     -52.109  16.141  14.762  1.00  0.00           O  
ATOM   3933  CB  ILE A 265     -51.354  13.665  16.123  1.00  0.00           C  
ATOM   3934  CG1 ILE A 265     -50.936  13.367  14.675  1.00  0.00           C  
ATOM   3935  CG2 ILE A 265     -52.850  13.329  16.291  1.00  0.00           C  
ATOM   3936  CD  ILE A 265     -50.941  11.861  14.407  1.00  0.00           C  
ATOM   3937  HN  ILE A 265     -51.507  14.846  18.485  1.00  0.00           H  
ATOM   3938  HA  ILE A 265     -50.033  15.261  15.977  1.00  0.00           H  
ATOM   3939  HB  ILE A 265     -50.762  12.961  16.740  1.00  0.00           H  
ATOM   3940 1HG1 ILE A 265     -49.934  13.785  14.447  1.00  0.00           H  
ATOM   3941 2HG1 ILE A 265     -51.671  13.808  13.960  1.00  0.00           H  
ATOM   3942 1HG2 ILE A 265     -53.024  12.359  16.784  1.00  0.00           H  
ATOM   3943 2HG2 ILE A 265     -53.436  14.078  16.870  1.00  0.00           H  
ATOM   3944 3HG2 ILE A 265     -53.361  13.153  15.320  1.00  0.00           H  
ATOM   3945  HD1 ILE A 265     -50.343  11.354  15.198  1.00  0.00           H  
ATOM   3946  HD2 ILE A 265     -50.508  11.678  13.408  1.00  0.00           H  
ATOM   3947  HD3 ILE A 265     -51.976  11.459  14.366  1.00  0.00           H  
ATOM   3948  N   LEU A 266     -52.315  17.143  16.711  1.00  0.00           N  
ATOM   3949  CA  LEU A 266     -52.801  18.304  16.045  1.00  0.00           C  
ATOM   3950  C   LEU A 266     -52.099  19.563  16.431  1.00  0.00           C  
ATOM   3951  O   LEU A 266     -51.933  20.445  15.591  1.00  0.00           O  
ATOM   3952  CB  LEU A 266     -54.340  18.418  16.085  1.00  0.00           C  
ATOM   3953  CG  LEU A 266     -55.037  18.950  14.815  1.00  0.00           C  
ATOM   3954  CD1 LEU A 266     -55.254  20.462  14.714  1.00  0.00           C  
ATOM   3955  CD2 LEU A 266     -54.378  18.597  13.471  1.00  0.00           C  
ATOM   3956  HN  LEU A 266     -52.205  17.063  17.697  1.00  0.00           H  
ATOM   3957  HA  LEU A 266     -52.502  18.251  15.007  1.00  0.00           H  
ATOM   3958  HB1 LEU A 266     -54.716  18.793  17.057  1.00  0.00           H  
ATOM   3959  HB2 LEU A 266     -54.671  17.355  16.172  1.00  0.00           H  
ATOM   3960  HG  LEU A 266     -55.986  18.381  14.731  1.00  0.00           H  
ATOM   3961 1HD1 LEU A 266     -54.271  20.980  14.794  1.00  0.00           H  
ATOM   3962 2HD1 LEU A 266     -55.911  20.890  15.502  1.00  0.00           H  
ATOM   3963 3HD1 LEU A 266     -55.677  20.657  13.709  1.00  0.00           H  
ATOM   3964 1HD2 LEU A 266     -53.560  19.309  13.215  1.00  0.00           H  
ATOM   3965 2HD2 LEU A 266     -54.101  17.526  13.463  1.00  0.00           H  
ATOM   3966 3HD2 LEU A 266     -55.032  18.593  12.584  1.00  0.00           H  
ATOM   3967  N   LEU A 267     -51.477  19.673  17.618  1.00  0.00           N  
ATOM   3968  CA  LEU A 267     -50.419  20.610  17.817  1.00  0.00           C  
ATOM   3969  C   LEU A 267     -49.230  19.767  17.528  1.00  0.00           C  
ATOM   3970  O   LEU A 267     -48.762  19.033  18.394  1.00  0.00           O  
ATOM   3971  CB  LEU A 267     -50.331  21.453  19.100  1.00  0.00           C  
ATOM   3972  CG  LEU A 267     -50.386  20.640  20.406  1.00  0.00           C  
ATOM   3973  CD1 LEU A 267     -49.220  21.147  21.276  1.00  0.00           C  
ATOM   3974  CD2 LEU A 267     -51.778  20.785  21.048  1.00  0.00           C  
ATOM   3975  HN  LEU A 267     -51.638  18.939  18.268  1.00  0.00           H  
ATOM   3976  HA  LEU A 267     -50.498  21.399  17.072  1.00  0.00           H  
ATOM   3977  HB1 LEU A 267     -49.412  22.075  19.018  1.00  0.00           H  
ATOM   3978  HB2 LEU A 267     -51.160  22.190  19.129  1.00  0.00           H  
ATOM   3979  HG  LEU A 267     -50.200  19.561  20.237  1.00  0.00           H  
ATOM   3980 1HD1 LEU A 267     -48.249  21.081  20.742  1.00  0.00           H  
ATOM   3981 2HD1 LEU A 267     -49.487  22.177  21.602  1.00  0.00           H  
ATOM   3982 3HD1 LEU A 267     -49.121  20.478  22.149  1.00  0.00           H  
ATOM   3983 1HD2 LEU A 267     -51.956  19.961  21.772  1.00  0.00           H  
ATOM   3984 2HD2 LEU A 267     -52.549  20.567  20.276  1.00  0.00           H  
ATOM   3985 3HD2 LEU A 267     -51.991  21.789  21.452  1.00  0.00           H  
ATOM   3986  N   GLU A 268     -48.889  19.709  16.227  1.00  0.00           N  
ATOM   3987  CA  GLU A 268     -48.050  18.870  15.419  1.00  0.00           C  
ATOM   3988  C   GLU A 268     -46.602  18.818  15.766  1.00  0.00           C  
ATOM   3989  O   GLU A 268     -45.662  18.985  14.999  1.00  0.00           O  
ATOM   3990  CB  GLU A 268     -48.371  19.134  13.937  1.00  0.00           C  
ATOM   3991  CG  GLU A 268     -48.137  20.603  13.579  1.00  0.00           C  
ATOM   3992  CD  GLU A 268     -48.401  20.838  12.094  1.00  0.00           C  
ATOM   3993  OE1 GLU A 268     -49.572  20.889  11.645  1.00  0.00           O  
ATOM   3994  OE2 GLU A 268     -47.371  21.020  11.387  1.00  0.00           O1-
ATOM   3995  HN  GLU A 268     -49.416  20.340  15.665  1.00  0.00           H  
ATOM   3996  HA  GLU A 268     -48.406  17.882  15.662  1.00  0.00           H  
ATOM   3997  HB1 GLU A 268     -49.420  18.873  13.695  1.00  0.00           H  
ATOM   3998  HB2 GLU A 268     -47.751  18.459  13.312  1.00  0.00           H  
ATOM   3999  HG1 GLU A 268     -48.820  21.302  14.115  1.00  0.00           H  
ATOM   4000  HG2 GLU A 268     -47.063  20.838  13.738  1.00  0.00           H  
ATOM   4001  N   ILE A 269     -46.394  18.571  17.070  1.00  0.00           N  
ATOM   4002  CA  ILE A 269     -45.241  18.150  17.813  1.00  0.00           C  
ATOM   4003  C   ILE A 269     -44.856  16.840  17.235  1.00  0.00           C  
ATOM   4004  O   ILE A 269     -43.659  16.619  17.020  1.00  0.00           O  
ATOM   4005  CB  ILE A 269     -45.495  18.223  19.284  1.00  0.00           C  
ATOM   4006  CG1 ILE A 269     -45.191  19.663  19.726  1.00  0.00           C  
ATOM   4007  CG2 ILE A 269     -44.642  17.215  20.078  1.00  0.00           C  
ATOM   4008  CD  ILE A 269     -45.556  19.963  21.174  1.00  0.00           C  
ATOM   4009  HN  ILE A 269     -47.186  18.623  17.681  1.00  0.00           H  
ATOM   4010  HA  ILE A 269     -44.391  18.765  17.570  1.00  0.00           H  
ATOM   4011  HB  ILE A 269     -46.547  17.900  19.409  1.00  0.00           H  
ATOM   4012 1HG1 ILE A 269     -44.128  19.938  19.567  1.00  0.00           H  
ATOM   4013 2HG1 ILE A 269     -45.724  20.385  19.080  1.00  0.00           H  
ATOM   4014 1HG2 ILE A 269     -44.893  17.352  21.152  1.00  0.00           H  
ATOM   4015 2HG2 ILE A 269     -44.775  16.147  19.792  1.00  0.00           H  
ATOM   4016 3HG2 ILE A 269     -43.570  17.400  19.863  1.00  0.00           H  
ATOM   4017  HD1 ILE A 269     -45.481  21.041  21.431  1.00  0.00           H  
ATOM   4018  HD2 ILE A 269     -44.934  19.384  21.890  1.00  0.00           H  
ATOM   4019  HD3 ILE A 269     -46.627  19.705  21.334  1.00  0.00           H  
ATOM   4020  N   ILE A 270     -45.839  15.962  16.979  1.00  0.00           N  
ATOM   4021  CA  ILE A 270     -45.562  14.783  16.211  1.00  0.00           C  
ATOM   4022  C   ILE A 270     -45.608  14.895  14.725  1.00  0.00           C  
ATOM   4023  O   ILE A 270     -45.973  15.947  14.192  1.00  0.00           O  
ATOM   4024  CB  ILE A 270     -46.329  13.641  16.806  1.00  0.00           C  
ATOM   4025  CG1 ILE A 270     -45.490  12.373  16.599  1.00  0.00           C  
ATOM   4026  CG2 ILE A 270     -47.739  13.499  16.195  1.00  0.00           C  
ATOM   4027  CD  ILE A 270     -45.398  11.623  17.928  1.00  0.00           C  
ATOM   4028  HN  ILE A 270     -46.797  16.111  17.218  1.00  0.00           H  
ATOM   4029  HA  ILE A 270     -44.534  14.502  16.384  1.00  0.00           H  
ATOM   4030  HB  ILE A 270     -46.432  13.865  17.886  1.00  0.00           H  
ATOM   4031 1HG1 ILE A 270     -44.455  12.574  16.235  1.00  0.00           H  
ATOM   4032 2HG1 ILE A 270     -45.916  11.774  15.767  1.00  0.00           H  
ATOM   4033 1HG2 ILE A 270     -48.178  14.503  16.010  1.00  0.00           H  
ATOM   4034 2HG2 ILE A 270     -48.412  13.003  16.927  1.00  0.00           H  
ATOM   4035 3HG2 ILE A 270     -47.741  13.013  15.208  1.00  0.00           H  
ATOM   4036  HD1 ILE A 270     -45.044  12.208  18.800  1.00  0.00           H  
ATOM   4037  HD2 ILE A 270     -44.732  10.736  17.910  1.00  0.00           H  
ATOM   4038  HD3 ILE A 270     -46.390  11.227  18.218  1.00  0.00           H  
ATOM   4039  N   LYS A 271     -45.348  13.831  13.935  1.00  0.00           N  
ATOM   4040  CA  LYS A 271     -45.399  13.827  12.512  1.00  0.00           C  
ATOM   4041  C   LYS A 271     -46.710  13.280  12.051  1.00  0.00           C  
ATOM   4042  O   LYS A 271     -47.606  12.987  12.839  1.00  0.00           O  
ATOM   4043  CB  LYS A 271     -44.233  13.055  11.866  1.00  0.00           C  
ATOM   4044  CG  LYS A 271     -43.085  14.069  11.870  1.00  0.00           C  
ATOM   4045  CD  LYS A 271     -41.740  13.367  12.081  1.00  0.00           C  
ATOM   4046  CE  LYS A 271     -40.581  14.361  11.983  1.00  0.00           C  
ATOM   4047  NZ  LYS A 271     -39.358  13.673  12.456  1.00  0.00           N1+
ATOM   4048  HN  LYS A 271     -45.249  12.962  14.414  1.00  0.00           H  
ATOM   4049  HA  LYS A 271     -45.418  14.853  12.164  1.00  0.00           H  
ATOM   4050  HB1 LYS A 271     -44.398  12.619  10.854  1.00  0.00           H  
ATOM   4051  HB2 LYS A 271     -43.961  12.276  12.601  1.00  0.00           H  
ATOM   4052  HG1 LYS A 271     -43.087  14.623  10.908  1.00  0.00           H  
ATOM   4053  HG2 LYS A 271     -43.155  14.775  12.724  1.00  0.00           H  
ATOM   4054  HD1 LYS A 271     -41.648  12.530  11.359  1.00  0.00           H  
ATOM   4055  HD2 LYS A 271     -41.788  12.972  13.116  1.00  0.00           H  
ATOM   4056  HE1 LYS A 271     -40.406  14.692  10.933  1.00  0.00           H  
ATOM   4057  HE2 LYS A 271     -40.786  15.181  12.695  1.00  0.00           H  
ATOM   4058  HZ1 LYS A 271     -38.596  14.376  12.411  1.00  0.00           H  
ATOM   4059  HZ2 LYS A 271     -39.541  13.365  13.428  1.00  0.00           H  
ATOM   4060  HZ3 LYS A 271     -39.021  12.866  11.895  1.00  0.00           H  
ATOM   4061  N   GLN A 272     -46.922  13.263  10.718  1.00  0.00           N  
ATOM   4062  CA  GLN A 272     -48.169  13.806  10.285  1.00  0.00           C  
ATOM   4063  C   GLN A 272     -49.273  12.828  10.063  1.00  0.00           C  
ATOM   4064  O   GLN A 272     -49.129  11.624   9.865  1.00  0.00           O  
ATOM   4065  CB  GLN A 272     -47.976  14.676   9.043  1.00  0.00           C  
ATOM   4066  CG  GLN A 272     -47.076  15.892   9.273  1.00  0.00           C  
ATOM   4067  CD  GLN A 272     -47.740  17.195   8.870  1.00  0.00           C  
ATOM   4068  NE2 GLN A 272     -48.589  17.805   9.743  1.00  0.00           N  
ATOM   4069  OE1 GLN A 272     -47.324  17.815   7.889  1.00  0.00           O  
ATOM   4070  HN  GLN A 272     -46.102  13.221  10.148  1.00  0.00           H  
ATOM   4071  HA  GLN A 272     -48.546  14.469  11.057  1.00  0.00           H  
ATOM   4072  HB1 GLN A 272     -48.949  15.112   8.730  1.00  0.00           H  
ATOM   4073  HB2 GLN A 272     -47.613  14.102   8.157  1.00  0.00           H  
ATOM   4074  HG1 GLN A 272     -46.087  15.886   8.764  1.00  0.00           H  
ATOM   4075  HG2 GLN A 272     -46.818  15.991  10.351  1.00  0.00           H  
ATOM   4076 1HE2 GLN A 272     -49.100  18.563   9.339  1.00  0.00           H  
ATOM   4077 2HE2 GLN A 272     -48.968  17.284  10.510  1.00  0.00           H  
ATOM   4078  N   GLY A 273     -50.471  13.435  10.085  1.00  0.00           N  
ATOM   4079  CA  GLY A 273     -51.757  13.158   9.523  1.00  0.00           C  
ATOM   4080  C   GLY A 273     -52.442  11.851   9.735  1.00  0.00           C  
ATOM   4081  O   GLY A 273     -52.059  11.038  10.567  1.00  0.00           O  
ATOM   4082  HN  GLY A 273     -50.394  14.323  10.549  1.00  0.00           H  
ATOM   4083  HA1 GLY A 273     -51.666  13.334   8.452  1.00  0.00           H  
ATOM   4084  HA2 GLY A 273     -52.431  13.867   9.980  1.00  0.00           H  
ATOM   4085  N   CYS A 274     -53.582  11.772   9.016  1.00  0.00           N  
ATOM   4086  CA  CYS A 274     -54.674  10.870   9.170  1.00  0.00           C  
ATOM   4087  C   CYS A 274     -54.317   9.427   9.024  1.00  0.00           C  
ATOM   4088  O   CYS A 274     -54.889   8.604   9.741  1.00  0.00           O  
ATOM   4089  CB  CYS A 274     -55.935  11.098   8.324  1.00  0.00           C  
ATOM   4090  SG  CYS A 274     -56.972  12.444   8.949  1.00  0.00           S  
ATOM   4091  HN  CYS A 274     -53.787  12.519   8.379  1.00  0.00           H  
ATOM   4092  HA  CYS A 274     -54.958  11.062  10.199  1.00  0.00           H  
ATOM   4093  HB1 CYS A 274     -55.702  11.249   7.240  1.00  0.00           H  
ATOM   4094  HB2 CYS A 274     -56.570  10.200   8.494  1.00  0.00           H  
ATOM   4095  N   GLU A 275     -53.405   9.022   8.126  1.00  0.00           N  
ATOM   4096  CA  GLU A 275     -53.081   7.625   8.054  1.00  0.00           C  
ATOM   4097  C   GLU A 275     -52.340   7.099   9.224  1.00  0.00           C  
ATOM   4098  O   GLU A 275     -52.332   5.880   9.437  1.00  0.00           O  
ATOM   4099  CB  GLU A 275     -52.342   7.361   6.736  1.00  0.00           C  
ATOM   4100  CG  GLU A 275     -53.277   7.168   5.536  1.00  0.00           C  
ATOM   4101  CD  GLU A 275     -53.317   5.727   5.052  1.00  0.00           C  
ATOM   4102  OE1 GLU A 275     -52.395   5.316   4.294  1.00  0.00           O  
ATOM   4103  OE2 GLU A 275     -54.237   4.989   5.497  1.00  0.00           O1-
ATOM   4104  HN  GLU A 275     -52.996   9.596   7.422  1.00  0.00           H  
ATOM   4105  HA  GLU A 275     -53.973   7.021   8.057  1.00  0.00           H  
ATOM   4106  HB1 GLU A 275     -51.607   8.180   6.609  1.00  0.00           H  
ATOM   4107  HB2 GLU A 275     -51.744   6.424   6.835  1.00  0.00           H  
ATOM   4108  HG1 GLU A 275     -52.934   7.800   4.686  1.00  0.00           H  
ATOM   4109  HG2 GLU A 275     -54.314   7.420   5.822  1.00  0.00           H  
ATOM   4110  N   PHE A 276     -51.602   7.989   9.914  1.00  0.00           N  
ATOM   4111  CA  PHE A 276     -50.948   7.628  11.136  1.00  0.00           C  
ATOM   4112  C   PHE A 276     -51.906   7.854  12.252  1.00  0.00           C  
ATOM   4113  O   PHE A 276     -51.945   7.075  13.199  1.00  0.00           O  
ATOM   4114  CB  PHE A 276     -49.543   8.251  11.291  1.00  0.00           C  
ATOM   4115  CG  PHE A 276     -48.986   8.551  12.642  1.00  0.00           C  
ATOM   4116  CD1 PHE A 276     -48.985   7.579  13.615  1.00  0.00           C  
ATOM   4117  CD2 PHE A 276     -48.382   9.736  12.993  1.00  0.00           C  
ATOM   4118  CE1 PHE A 276     -48.805   7.867  14.937  1.00  0.00           C  
ATOM   4119  CE2 PHE A 276     -48.041  10.031  14.295  1.00  0.00           C  
ATOM   4120  CZ  PHE A 276     -48.314   9.113  15.274  1.00  0.00           C  
ATOM   4121  HN  PHE A 276     -51.663   8.956   9.673  1.00  0.00           H  
ATOM   4122  HA  PHE A 276     -50.877   6.551  11.149  1.00  0.00           H  
ATOM   4123  HB1 PHE A 276     -48.823   7.697  10.654  1.00  0.00           H  
ATOM   4124  HB2 PHE A 276     -49.678   9.228  10.770  1.00  0.00           H  
ATOM   4125  HD1 PHE A 276     -49.312   6.577  13.345  1.00  0.00           H  
ATOM   4126  HD2 PHE A 276     -48.293  10.562  12.299  1.00  0.00           H  
ATOM   4127  HE1 PHE A 276     -48.930   7.118  15.707  1.00  0.00           H  
ATOM   4128  HE2 PHE A 276     -47.736  11.035  14.555  1.00  0.00           H  
ATOM   4129  HZ  PHE A 276     -48.211   9.365  16.324  1.00  0.00           H  
ATOM   4130  N   GLU A 277     -52.773   8.878  12.182  1.00  0.00           N  
ATOM   4131  CA  GLU A 277     -53.769   9.074  13.186  1.00  0.00           C  
ATOM   4132  C   GLU A 277     -54.748   7.943  13.262  1.00  0.00           C  
ATOM   4133  O   GLU A 277     -55.254   7.594  14.334  1.00  0.00           O  
ATOM   4134  CB  GLU A 277     -54.510  10.409  13.076  1.00  0.00           C  
ATOM   4135  CG  GLU A 277     -55.416  10.785  14.253  1.00  0.00           C  
ATOM   4136  CD  GLU A 277     -56.794  11.280  13.827  1.00  0.00           C  
ATOM   4137  OE1 GLU A 277     -56.862  12.381  13.225  1.00  0.00           O  
ATOM   4138  OE2 GLU A 277     -57.791  10.572  14.145  1.00  0.00           O1-
ATOM   4139  HN  GLU A 277     -52.715   9.530  11.436  1.00  0.00           H  
ATOM   4140  HA  GLU A 277     -53.271   9.080  14.145  1.00  0.00           H  
ATOM   4141  HB1 GLU A 277     -55.066  10.431  12.119  1.00  0.00           H  
ATOM   4142  HB2 GLU A 277     -53.723  11.185  12.945  1.00  0.00           H  
ATOM   4143  HG1 GLU A 277     -55.539   9.913  14.923  1.00  0.00           H  
ATOM   4144  HG2 GLU A 277     -54.943  11.587  14.848  1.00  0.00           H  
ATOM   4145  N   ASN A 278     -55.050   7.175  12.207  1.00  0.00           N  
ATOM   4146  CA  ASN A 278     -55.947   6.064  12.204  1.00  0.00           C  
ATOM   4147  C   ASN A 278     -55.485   4.923  13.041  1.00  0.00           C  
ATOM   4148  O   ASN A 278     -56.245   4.137  13.612  1.00  0.00           O  
ATOM   4149  CB  ASN A 278     -56.412   5.734  10.780  1.00  0.00           C  
ATOM   4150  CG  ASN A 278     -57.412   6.783  10.321  1.00  0.00           C  
ATOM   4151  ND2 ASN A 278     -58.069   7.553  11.223  1.00  0.00           N  
ATOM   4152  OD1 ASN A 278     -57.588   6.927   9.110  1.00  0.00           O  
ATOM   4153  HN  ASN A 278     -54.779   7.526  11.318  1.00  0.00           H  
ATOM   4154  HA  ASN A 278     -56.839   6.294  12.778  1.00  0.00           H  
ATOM   4155  HB1 ASN A 278     -55.597   5.614  10.034  1.00  0.00           H  
ATOM   4156  HB2 ASN A 278     -56.985   4.781  10.736  1.00  0.00           H  
ATOM   4157 1HD2 ASN A 278     -57.759   7.641  12.170  1.00  0.00           H  
ATOM   4158 2HD2 ASN A 278     -58.845   8.089  10.887  1.00  0.00           H  
ATOM   4159  N   THR A 279     -54.152   4.769  13.191  1.00  0.00           N  
ATOM   4160  CA  THR A 279     -53.580   3.845  14.123  1.00  0.00           C  
ATOM   4161  C   THR A 279     -53.786   4.307  15.521  1.00  0.00           C  
ATOM   4162  O   THR A 279     -53.952   3.496  16.437  1.00  0.00           O  
ATOM   4163  CB  THR A 279     -52.130   3.622  13.836  1.00  0.00           C  
ATOM   4164  CG2 THR A 279     -51.928   2.115  13.626  1.00  0.00           C  
ATOM   4165  OG1 THR A 279     -51.531   4.330  12.769  1.00  0.00           O  
ATOM   4166  HN  THR A 279     -53.487   5.389  12.799  1.00  0.00           H  
ATOM   4167  HA  THR A 279     -54.060   2.886  13.978  1.00  0.00           H  
ATOM   4168  HB  THR A 279     -51.445   3.908  14.663  1.00  0.00           H  
ATOM   4169  HG1 THR A 279     -51.467   5.262  13.006  1.00  0.00           H  
ATOM   4170 1HG2 THR A 279     -52.301   1.750  12.640  1.00  0.00           H  
ATOM   4171 2HG2 THR A 279     -52.405   1.493  14.417  1.00  0.00           H  
ATOM   4172 3HG2 THR A 279     -50.836   1.920  13.634  1.00  0.00           H  
ATOM   4173  N   VAL A 280     -53.793   5.619  15.826  1.00  0.00           N  
ATOM   4174  CA  VAL A 280     -54.025   6.119  17.147  1.00  0.00           C  
ATOM   4175  C   VAL A 280     -55.464   6.186  17.533  1.00  0.00           C  
ATOM   4176  O   VAL A 280     -55.846   6.071  18.701  1.00  0.00           O  
ATOM   4177  CB  VAL A 280     -53.353   7.397  17.534  1.00  0.00           C  
ATOM   4178  CG1 VAL A 280     -51.893   7.313  17.056  1.00  0.00           C  
ATOM   4179  CG2 VAL A 280     -53.978   8.715  17.031  1.00  0.00           C  
ATOM   4180  HN  VAL A 280     -53.774   6.307  15.103  1.00  0.00           H  
ATOM   4181  HA  VAL A 280     -53.544   5.416  17.814  1.00  0.00           H  
ATOM   4182  HB  VAL A 280     -53.369   7.472  18.642  1.00  0.00           H  
ATOM   4183 1HG1 VAL A 280     -51.416   6.408  17.479  1.00  0.00           H  
ATOM   4184 2HG1 VAL A 280     -51.800   7.361  15.946  1.00  0.00           H  
ATOM   4185 3HG1 VAL A 280     -51.350   8.248  17.309  1.00  0.00           H  
ATOM   4186 1HG2 VAL A 280     -53.637   8.868  15.987  1.00  0.00           H  
ATOM   4187 2HG2 VAL A 280     -55.090   8.753  17.102  1.00  0.00           H  
ATOM   4188 3HG2 VAL A 280     -53.547   9.565  17.610  1.00  0.00           H  
ATOM   4189  N   HIS A 281     -56.349   6.340  16.528  1.00  0.00           N  
ATOM   4190  CA  HIS A 281     -57.760   6.277  16.764  1.00  0.00           C  
ATOM   4191  C   HIS A 281     -58.377   4.959  17.085  1.00  0.00           C  
ATOM   4192  O   HIS A 281     -59.351   4.844  17.836  1.00  0.00           O  
ATOM   4193  CB  HIS A 281     -58.364   6.777  15.441  1.00  0.00           C  
ATOM   4194  CG  HIS A 281     -59.778   7.274  15.507  1.00  0.00           C  
ATOM   4195  CD2 HIS A 281     -60.889   7.034  14.756  1.00  0.00           C  
ATOM   4196  ND1 HIS A 281     -60.069   8.096  16.571  1.00  0.00           N  
ATOM   4197  CE1 HIS A 281     -61.346   8.396  16.421  1.00  0.00           C  
ATOM   4198  NE2 HIS A 281     -61.902   7.757  15.357  1.00  0.00           N  
ATOM   4199  HN  HIS A 281     -56.020   6.778  15.705  1.00  0.00           H  
ATOM   4200  HA  HIS A 281     -58.084   6.941  17.546  1.00  0.00           H  
ATOM   4201  HB1 HIS A 281     -57.858   7.725  15.154  1.00  0.00           H  
ATOM   4202  HB2 HIS A 281     -58.241   6.050  14.606  1.00  0.00           H  
ATOM   4203  HD2 HIS A 281     -60.959   6.423  13.871  1.00  0.00           H  
ATOM   4204  HE1 HIS A 281     -61.971   9.060  17.025  1.00  0.00           H  
ATOM   4205  HE2 HIS A 281     -62.864   7.723  15.091  1.00  0.00           H  
ATOM   4206  N   LYS A 282     -57.793   3.864  16.572  1.00  0.00           N  
ATOM   4207  CA  LYS A 282     -58.135   2.559  17.042  1.00  0.00           C  
ATOM   4208  C   LYS A 282     -57.591   2.195  18.386  1.00  0.00           C  
ATOM   4209  O   LYS A 282     -58.269   1.508  19.143  1.00  0.00           O  
ATOM   4210  CB  LYS A 282     -57.802   1.492  15.981  1.00  0.00           C  
ATOM   4211  CG  LYS A 282     -58.652   1.604  14.712  1.00  0.00           C  
ATOM   4212  CD  LYS A 282     -58.305   0.660  13.559  1.00  0.00           C  
ATOM   4213  CE  LYS A 282     -56.945   1.056  12.975  1.00  0.00           C  
ATOM   4214  NZ  LYS A 282     -56.412  -0.110  12.226  1.00  0.00           N1+
ATOM   4215  HN  LYS A 282     -57.073   3.906  15.888  1.00  0.00           H  
ATOM   4216  HA  LYS A 282     -59.179   2.581  17.292  1.00  0.00           H  
ATOM   4217  HB1 LYS A 282     -56.724   1.614  15.761  1.00  0.00           H  
ATOM   4218  HB2 LYS A 282     -57.978   0.482  16.411  1.00  0.00           H  
ATOM   4219  HG1 LYS A 282     -58.617   2.637  14.304  1.00  0.00           H  
ATOM   4220  HG2 LYS A 282     -59.720   1.387  14.945  1.00  0.00           H  
ATOM   4221  HD1 LYS A 282     -59.085   0.614  12.769  1.00  0.00           H  
ATOM   4222  HD2 LYS A 282     -58.220  -0.326  14.059  1.00  0.00           H  
ATOM   4223  HE1 LYS A 282     -57.137   1.900  12.275  1.00  0.00           H  
ATOM   4224  HE2 LYS A 282     -56.227   1.392  13.756  1.00  0.00           H  
ATOM   4225  HZ1 LYS A 282     -56.010  -0.783  12.907  1.00  0.00           H  
ATOM   4226  HZ2 LYS A 282     -57.134  -0.597  11.665  1.00  0.00           H  
ATOM   4227  HZ3 LYS A 282     -55.639   0.182  11.590  1.00  0.00           H  
ATOM   4228  N   TRP A 283     -56.409   2.691  18.773  1.00  0.00           N  
ATOM   4229  CA  TRP A 283     -55.842   2.646  20.089  1.00  0.00           C  
ATOM   4230  C   TRP A 283     -56.737   3.281  21.094  1.00  0.00           C  
ATOM   4231  O   TRP A 283     -57.084   2.794  22.174  1.00  0.00           O  
ATOM   4232  CB  TRP A 283     -54.546   3.478  20.039  1.00  0.00           C  
ATOM   4233  CG  TRP A 283     -53.307   2.918  20.652  1.00  0.00           C  
ATOM   4234  CD1 TRP A 283     -52.309   2.536  19.805  1.00  0.00           C  
ATOM   4235  CD2 TRP A 283     -52.785   2.951  21.983  1.00  0.00           C  
ATOM   4236  CE2 TRP A 283     -51.440   2.635  21.881  1.00  0.00           C  
ATOM   4237  CE3 TRP A 283     -53.377   3.235  23.171  1.00  0.00           C  
ATOM   4238  NE1 TRP A 283     -51.164   2.429  20.551  1.00  0.00           N  
ATOM   4239  CZ2 TRP A 283     -50.649   2.740  22.975  1.00  0.00           C  
ATOM   4240  CZ3 TRP A 283     -52.592   3.105  24.299  1.00  0.00           C  
ATOM   4241  CH2 TRP A 283     -51.239   2.868  24.212  1.00  0.00           C  
ATOM   4242  HN  TRP A 283     -55.932   3.280  18.120  1.00  0.00           H  
ATOM   4243  HA  TRP A 283     -55.604   1.625  20.345  1.00  0.00           H  
ATOM   4244  HB1 TRP A 283     -54.358   3.631  18.956  1.00  0.00           H  
ATOM   4245  HB2 TRP A 283     -54.602   4.495  20.473  1.00  0.00           H  
ATOM   4246  HD1 TRP A 283     -52.255   2.597  18.726  1.00  0.00           H  
ATOM   4247  HE1 TRP A 283     -50.344   2.159  20.094  1.00  0.00           H  
ATOM   4248  HE3 TRP A 283     -54.432   3.439  23.284  1.00  0.00           H  
ATOM   4249  HZ2 TRP A 283     -49.594   2.534  22.893  1.00  0.00           H  
ATOM   4250  HZ3 TRP A 283     -52.994   3.093  25.294  1.00  0.00           H  
ATOM   4251  HH2 TRP A 283     -50.665   2.758  25.122  1.00  0.00           H  
ATOM   4252  N   ILE A 284     -57.187   4.493  20.703  1.00  0.00           N  
ATOM   4253  CA  ILE A 284     -58.173   5.277  21.368  1.00  0.00           C  
ATOM   4254  C   ILE A 284     -59.428   4.517  21.593  1.00  0.00           C  
ATOM   4255  O   ILE A 284     -59.882   4.416  22.732  1.00  0.00           O  
ATOM   4256  CB  ILE A 284     -58.403   6.579  20.641  1.00  0.00           C  
ATOM   4257  CG1 ILE A 284     -57.300   7.603  20.967  1.00  0.00           C  
ATOM   4258  CG2 ILE A 284     -59.847   7.097  20.678  1.00  0.00           C  
ATOM   4259  CD  ILE A 284     -57.289   8.747  19.956  1.00  0.00           C  
ATOM   4260  HN  ILE A 284     -56.831   4.847  19.843  1.00  0.00           H  
ATOM   4261  HA  ILE A 284     -57.868   5.546  22.367  1.00  0.00           H  
ATOM   4262  HB  ILE A 284     -58.261   6.316  19.568  1.00  0.00           H  
ATOM   4263 1HG1 ILE A 284     -56.281   7.182  20.919  1.00  0.00           H  
ATOM   4264 2HG1 ILE A 284     -57.351   8.008  21.998  1.00  0.00           H  
ATOM   4265 1HG2 ILE A 284     -59.948   8.115  20.261  1.00  0.00           H  
ATOM   4266 2HG2 ILE A 284     -60.257   7.200  21.711  1.00  0.00           H  
ATOM   4267 3HG2 ILE A 284     -60.554   6.477  20.088  1.00  0.00           H  
ATOM   4268  HD1 ILE A 284     -56.870   8.448  18.969  1.00  0.00           H  
ATOM   4269  HD2 ILE A 284     -56.664   9.590  20.322  1.00  0.00           H  
ATOM   4270  HD3 ILE A 284     -58.341   9.078  19.857  1.00  0.00           H  
ATOM   4271  N   SER A 285     -60.015   3.872  20.569  1.00  0.00           N  
ATOM   4272  CA  SER A 285     -61.262   3.194  20.770  1.00  0.00           C  
ATOM   4273  C   SER A 285     -61.091   2.039  21.689  1.00  0.00           C  
ATOM   4274  O   SER A 285     -61.966   1.795  22.530  1.00  0.00           O  
ATOM   4275  CB  SER A 285     -61.804   2.737  19.408  1.00  0.00           C  
ATOM   4276  OG  SER A 285     -62.204   3.858  18.629  1.00  0.00           O  
ATOM   4277  HN  SER A 285     -59.789   4.055  19.618  1.00  0.00           H  
ATOM   4278  HA  SER A 285     -62.043   3.851  21.134  1.00  0.00           H  
ATOM   4279  HB1 SER A 285     -60.956   2.206  18.932  1.00  0.00           H  
ATOM   4280  HB2 SER A 285     -62.665   2.036  19.424  1.00  0.00           H  
ATOM   4281  HG1 SER A 285     -61.426   4.296  18.264  1.00  0.00           H  
ATOM   4282  N   ILE A 286     -59.961   1.316  21.629  1.00  0.00           N  
ATOM   4283  CA  ILE A 286     -59.842   0.002  22.175  1.00  0.00           C  
ATOM   4284  C   ILE A 286     -59.098   0.005  23.463  1.00  0.00           C  
ATOM   4285  O   ILE A 286     -59.075  -0.932  24.248  1.00  0.00           O  
ATOM   4286  CB  ILE A 286     -59.016  -0.798  21.199  1.00  0.00           C  
ATOM   4287  CG1 ILE A 286     -59.304  -2.304  21.294  1.00  0.00           C  
ATOM   4288  CG2 ILE A 286     -57.505  -0.551  21.146  1.00  0.00           C  
ATOM   4289  CD  ILE A 286     -60.740  -2.673  20.937  1.00  0.00           C  
ATOM   4290  HN  ILE A 286     -59.203   1.587  21.041  1.00  0.00           H  
ATOM   4291  HA  ILE A 286     -60.829  -0.396  22.364  1.00  0.00           H  
ATOM   4292  HB  ILE A 286     -59.448  -0.532  20.209  1.00  0.00           H  
ATOM   4293 1HG1 ILE A 286     -59.097  -2.630  22.332  1.00  0.00           H  
ATOM   4294 2HG1 ILE A 286     -58.615  -2.834  20.589  1.00  0.00           H  
ATOM   4295 1HG2 ILE A 286     -57.085  -0.828  20.160  1.00  0.00           H  
ATOM   4296 2HG2 ILE A 286     -57.301   0.536  21.312  1.00  0.00           H  
ATOM   4297 3HG2 ILE A 286     -56.908  -1.079  21.926  1.00  0.00           H  
ATOM   4298  HD1 ILE A 286     -60.896  -3.760  21.051  1.00  0.00           H  
ATOM   4299  HD2 ILE A 286     -61.566  -2.195  21.509  1.00  0.00           H  
ATOM   4300  HD3 ILE A 286     -60.997  -2.477  19.871  1.00  0.00           H  
ATOM   4301  N   THR A 287     -58.569   1.191  23.795  1.00  0.00           N  
ATOM   4302  CA  THR A 287     -58.137   1.424  25.142  1.00  0.00           C  
ATOM   4303  C   THR A 287     -59.194   2.090  25.949  1.00  0.00           C  
ATOM   4304  O   THR A 287     -59.380   1.777  27.121  1.00  0.00           O  
ATOM   4305  CB  THR A 287     -56.826   2.136  25.314  1.00  0.00           C  
ATOM   4306  CG2 THR A 287     -56.140   1.749  26.634  1.00  0.00           C  
ATOM   4307  OG1 THR A 287     -55.922   1.781  24.289  1.00  0.00           O  
ATOM   4308  HN  THR A 287     -58.518   1.881  23.082  1.00  0.00           H  
ATOM   4309  HA  THR A 287     -57.924   0.494  25.645  1.00  0.00           H  
ATOM   4310  HB  THR A 287     -57.004   3.231  25.303  1.00  0.00           H  
ATOM   4311  HG1 THR A 287     -56.423   1.969  23.484  1.00  0.00           H  
ATOM   4312 1HG2 THR A 287     -55.150   2.226  26.731  1.00  0.00           H  
ATOM   4313 2HG2 THR A 287     -55.972   0.651  26.625  1.00  0.00           H  
ATOM   4314 3HG2 THR A 287     -56.684   2.064  27.553  1.00  0.00           H  
ATOM   4315  N   GLU A 288     -59.949   3.039  25.351  1.00  0.00           N  
ATOM   4316  CA  GLU A 288     -61.041   3.665  26.046  1.00  0.00           C  
ATOM   4317  C   GLU A 288     -62.083   2.706  26.516  1.00  0.00           C  
ATOM   4318  O   GLU A 288     -62.528   2.785  27.658  1.00  0.00           O  
ATOM   4319  CB  GLU A 288     -61.777   4.615  25.097  1.00  0.00           C  
ATOM   4320  CG  GLU A 288     -62.874   5.426  25.784  1.00  0.00           C  
ATOM   4321  CD  GLU A 288     -63.092   6.838  25.256  1.00  0.00           C  
ATOM   4322  OE1 GLU A 288     -64.091   7.520  25.603  1.00  0.00           O  
ATOM   4323  OE2 GLU A 288     -62.364   7.296  24.331  1.00  0.00           O1-
ATOM   4324  HN  GLU A 288     -59.876   3.296  24.397  1.00  0.00           H  
ATOM   4325  HA  GLU A 288     -60.588   4.152  26.899  1.00  0.00           H  
ATOM   4326  HB1 GLU A 288     -61.005   5.336  24.742  1.00  0.00           H  
ATOM   4327  HB2 GLU A 288     -62.247   4.144  24.204  1.00  0.00           H  
ATOM   4328  HG1 GLU A 288     -63.819   4.844  25.750  1.00  0.00           H  
ATOM   4329  HG2 GLU A 288     -62.694   5.577  26.877  1.00  0.00           H  
ATOM   4330  N   ALA A 289     -62.315   1.666  25.701  1.00  0.00           N  
ATOM   4331  CA  ALA A 289     -63.057   0.463  25.942  1.00  0.00           C  
ATOM   4332  C   ALA A 289     -62.758  -0.065  27.305  1.00  0.00           C  
ATOM   4333  O   ALA A 289     -63.570  -0.111  28.230  1.00  0.00           O  
ATOM   4334  CB  ALA A 289     -62.497  -0.551  24.942  1.00  0.00           C  
ATOM   4335  HN  ALA A 289     -61.928   1.709  24.779  1.00  0.00           H  
ATOM   4336  HA  ALA A 289     -64.113   0.612  25.749  1.00  0.00           H  
ATOM   4337  HB1 ALA A 289     -61.387  -0.565  24.973  1.00  0.00           H  
ATOM   4338  HB2 ALA A 289     -62.731  -0.237  23.904  1.00  0.00           H  
ATOM   4339  HB3 ALA A 289     -62.767  -1.609  25.169  1.00  0.00           H  
ATOM   4340  N   LEU A 290     -61.523  -0.522  27.544  1.00  0.00           N  
ATOM   4341  CA  LEU A 290     -61.270  -1.236  28.764  1.00  0.00           C  
ATOM   4342  C   LEU A 290     -61.008  -0.282  29.883  1.00  0.00           C  
ATOM   4343  O   LEU A 290     -61.105  -0.622  31.063  1.00  0.00           O  
ATOM   4344  CB  LEU A 290     -60.009  -2.098  28.563  1.00  0.00           C  
ATOM   4345  CG  LEU A 290     -60.207  -3.227  27.541  1.00  0.00           C  
ATOM   4346  CD1 LEU A 290     -58.916  -3.734  26.873  1.00  0.00           C  
ATOM   4347  CD2 LEU A 290     -61.016  -4.330  28.240  1.00  0.00           C  
ATOM   4348  HN  LEU A 290     -60.813  -0.605  26.851  1.00  0.00           H  
ATOM   4349  HA  LEU A 290     -62.122  -1.825  29.089  1.00  0.00           H  
ATOM   4350  HB1 LEU A 290     -59.120  -1.494  28.259  1.00  0.00           H  
ATOM   4351  HB2 LEU A 290     -59.689  -2.554  29.520  1.00  0.00           H  
ATOM   4352  HG  LEU A 290     -60.837  -2.820  26.713  1.00  0.00           H  
ATOM   4353 1HD1 LEU A 290     -59.190  -4.302  25.953  1.00  0.00           H  
ATOM   4354 2HD1 LEU A 290     -58.177  -4.255  27.523  1.00  0.00           H  
ATOM   4355 3HD1 LEU A 290     -58.308  -2.887  26.489  1.00  0.00           H  
ATOM   4356 1HD2 LEU A 290     -62.067  -4.094  28.525  1.00  0.00           H  
ATOM   4357 2HD2 LEU A 290     -60.533  -4.658  29.185  1.00  0.00           H  
ATOM   4358 3HD2 LEU A 290     -61.009  -5.172  27.518  1.00  0.00           H  
ATOM   4359  N   ALA A 291     -60.800   0.999  29.532  1.00  0.00           N  
ATOM   4360  CA  ALA A 291     -60.403   2.028  30.445  1.00  0.00           C  
ATOM   4361  C   ALA A 291     -61.556   2.565  31.224  1.00  0.00           C  
ATOM   4362  O   ALA A 291     -61.331   3.342  32.151  1.00  0.00           O  
ATOM   4363  CB  ALA A 291     -59.853   3.250  29.697  1.00  0.00           C  
ATOM   4364  HN  ALA A 291     -60.825   1.182  28.553  1.00  0.00           H  
ATOM   4365  HA  ALA A 291     -59.679   1.639  31.144  1.00  0.00           H  
ATOM   4366  HB1 ALA A 291     -60.627   3.701  29.033  1.00  0.00           H  
ATOM   4367  HB2 ALA A 291     -58.995   2.977  29.049  1.00  0.00           H  
ATOM   4368  HB3 ALA A 291     -59.507   4.089  30.346  1.00  0.00           H  
ATOM   4369  N   PHE A 292     -62.792   2.141  30.882  1.00  0.00           N  
ATOM   4370  CA  PHE A 292     -64.037   2.601  31.416  1.00  0.00           C  
ATOM   4371  C   PHE A 292     -64.482   1.644  32.473  1.00  0.00           C  
ATOM   4372  O   PHE A 292     -65.546   1.818  33.065  1.00  0.00           O  
ATOM   4373  CB  PHE A 292     -65.081   2.748  30.301  1.00  0.00           C  
ATOM   4374  CG  PHE A 292     -65.310   4.176  29.934  1.00  0.00           C  
ATOM   4375  CD1 PHE A 292     -64.245   4.933  29.499  1.00  0.00           C  
ATOM   4376  CD2 PHE A 292     -66.559   4.747  29.984  1.00  0.00           C  
ATOM   4377  CE1 PHE A 292     -64.379   6.268  29.194  1.00  0.00           C  
ATOM   4378  CE2 PHE A 292     -66.735   6.058  29.598  1.00  0.00           C  
ATOM   4379  CZ  PHE A 292     -65.644   6.802  29.212  1.00  0.00           C  
ATOM   4380  HN  PHE A 292     -62.910   1.509  30.126  1.00  0.00           H  
ATOM   4381  HA  PHE A 292     -63.876   3.546  31.913  1.00  0.00           H  
ATOM   4382  HB1 PHE A 292     -66.081   2.349  30.570  1.00  0.00           H  
ATOM   4383  HB2 PHE A 292     -64.828   2.126  29.412  1.00  0.00           H  
ATOM   4384  HD1 PHE A 292     -63.253   4.526  29.392  1.00  0.00           H  
ATOM   4385  HD2 PHE A 292     -67.434   4.232  30.354  1.00  0.00           H  
ATOM   4386  HE1 PHE A 292     -63.516   6.740  28.731  1.00  0.00           H  
ATOM   4387  HE2 PHE A 292     -67.667   6.573  29.782  1.00  0.00           H  
ATOM   4388  HZ  PHE A 292     -65.776   7.855  29.008  1.00  0.00           H  
ATOM   4389  N   PHE A 293     -63.670   0.631  32.806  1.00  0.00           N  
ATOM   4390  CA  PHE A 293     -64.151  -0.383  33.679  1.00  0.00           C  
ATOM   4391  C   PHE A 293     -63.757  -0.038  35.074  1.00  0.00           C  
ATOM   4392  O   PHE A 293     -64.024  -0.704  36.081  1.00  0.00           O  
ATOM   4393  CB  PHE A 293     -63.609  -1.701  33.119  1.00  0.00           C  
ATOM   4394  CG  PHE A 293     -64.395  -2.912  33.490  1.00  0.00           C  
ATOM   4395  CD1 PHE A 293     -63.905  -4.118  33.029  1.00  0.00           C  
ATOM   4396  CD2 PHE A 293     -65.537  -2.895  34.261  1.00  0.00           C  
ATOM   4397  CE1 PHE A 293     -64.524  -5.288  33.411  1.00  0.00           C  
ATOM   4398  CE2 PHE A 293     -66.161  -4.074  34.592  1.00  0.00           C  
ATOM   4399  CZ  PHE A 293     -65.671  -5.284  34.181  1.00  0.00           C  
ATOM   4400  HN  PHE A 293     -62.765   0.436  32.424  1.00  0.00           H  
ATOM   4401  HA  PHE A 293     -65.235  -0.377  33.617  1.00  0.00           H  
ATOM   4402  HB1 PHE A 293     -63.651  -1.670  32.009  1.00  0.00           H  
ATOM   4403  HB2 PHE A 293     -62.550  -1.815  33.444  1.00  0.00           H  
ATOM   4404  HD1 PHE A 293     -63.053  -4.129  32.370  1.00  0.00           H  
ATOM   4405  HD2 PHE A 293     -66.029  -1.998  34.600  1.00  0.00           H  
ATOM   4406  HE1 PHE A 293     -64.164  -6.229  33.030  1.00  0.00           H  
ATOM   4407  HE2 PHE A 293     -67.032  -4.093  35.239  1.00  0.00           H  
ATOM   4408  HZ  PHE A 293     -66.150  -6.217  34.429  1.00  0.00           H  
ATOM   4409  N   HIS A 294     -63.207   1.182  35.228  1.00  0.00           N  
ATOM   4410  CA  HIS A 294     -63.122   1.860  36.489  1.00  0.00           C  
ATOM   4411  C   HIS A 294     -64.442   2.217  37.076  1.00  0.00           C  
ATOM   4412  O   HIS A 294     -64.517   2.345  38.289  1.00  0.00           O  
ATOM   4413  CB  HIS A 294     -62.180   3.071  36.449  1.00  0.00           C  
ATOM   4414  CG  HIS A 294     -62.500   4.194  35.509  1.00  0.00           C  
ATOM   4415  CD2 HIS A 294     -61.845   5.349  35.246  1.00  0.00           C  
ATOM   4416  ND1 HIS A 294     -63.607   4.071  34.696  1.00  0.00           N  
ATOM   4417  CE1 HIS A 294     -63.596   5.152  33.941  1.00  0.00           C  
ATOM   4418  NE2 HIS A 294     -62.540   5.962  34.222  1.00  0.00           N  
ATOM   4419  HN  HIS A 294     -63.048   1.709  34.402  1.00  0.00           H  
ATOM   4420  HA  HIS A 294     -62.638   1.220  37.212  1.00  0.00           H  
ATOM   4421  HB1 HIS A 294     -62.115   3.562  37.446  1.00  0.00           H  
ATOM   4422  HB2 HIS A 294     -61.209   2.650  36.100  1.00  0.00           H  
ATOM   4423  HD2 HIS A 294     -60.986   5.805  35.713  1.00  0.00           H  
ATOM   4424  HE1 HIS A 294     -64.333   5.473  33.198  1.00  0.00           H  
ATOM   4425  HE2 HIS A 294     -62.349   6.884  33.876  1.00  0.00           H  
ATOM   4426  N   CYS A 295     -65.460   2.291  36.196  1.00  0.00           N  
ATOM   4427  CA  CYS A 295     -66.848   2.395  36.535  1.00  0.00           C  
ATOM   4428  C   CYS A 295     -67.395   1.380  37.479  1.00  0.00           C  
ATOM   4429  O   CYS A 295     -68.105   1.695  38.429  1.00  0.00           O  
ATOM   4430  CB  CYS A 295     -67.673   2.378  35.236  1.00  0.00           C  
ATOM   4431  SG  CYS A 295     -69.489   2.397  35.351  1.00  0.00           S  
ATOM   4432  HN  CYS A 295     -65.195   2.239  35.238  1.00  0.00           H  
ATOM   4433  HA  CYS A 295     -66.960   3.365  36.986  1.00  0.00           H  
ATOM   4434  HB1 CYS A 295     -67.304   3.234  34.633  1.00  0.00           H  
ATOM   4435  HB2 CYS A 295     -67.372   1.480  34.668  1.00  0.00           H  
ATOM   4436  HG1 CYS A 295     -69.655   3.639  35.802  1.00  0.00           H  
ATOM   4437  N   CYS A 296     -67.100   0.079  37.273  1.00  0.00           N  
ATOM   4438  CA  CYS A 296     -67.337  -0.993  38.171  1.00  0.00           C  
ATOM   4439  C   CYS A 296     -66.594  -0.914  39.464  1.00  0.00           C  
ATOM   4440  O   CYS A 296     -67.123  -1.185  40.531  1.00  0.00           O  
ATOM   4441  CB  CYS A 296     -67.207  -2.390  37.538  1.00  0.00           C  
ATOM   4442  SG  CYS A 296     -67.708  -3.788  38.585  1.00  0.00           S  
ATOM   4443  HN  CYS A 296     -66.559  -0.136  36.462  1.00  0.00           H  
ATOM   4444  HA  CYS A 296     -68.349  -0.774  38.474  1.00  0.00           H  
ATOM   4445  HB1 CYS A 296     -67.749  -2.372  36.571  1.00  0.00           H  
ATOM   4446  HB2 CYS A 296     -66.141  -2.636  37.322  1.00  0.00           H  
ATOM   4447  HG1 CYS A 296     -68.732  -3.236  39.203  1.00  0.00           H  
ATOM   4448  N   LEU A 297     -65.279  -0.640  39.354  1.00  0.00           N  
ATOM   4449  CA  LEU A 297     -64.425  -0.730  40.494  1.00  0.00           C  
ATOM   4450  C   LEU A 297     -64.797   0.172  41.624  1.00  0.00           C  
ATOM   4451  O   LEU A 297     -64.670  -0.156  42.803  1.00  0.00           O  
ATOM   4452  CB  LEU A 297     -63.028  -0.324  39.991  1.00  0.00           C  
ATOM   4453  CG  LEU A 297     -61.847  -0.745  40.895  1.00  0.00           C  
ATOM   4454  CD1 LEU A 297     -60.493  -0.195  40.403  1.00  0.00           C  
ATOM   4455  CD2 LEU A 297     -61.752  -2.274  40.935  1.00  0.00           C  
ATOM   4456  HN  LEU A 297     -64.871  -0.329  38.501  1.00  0.00           H  
ATOM   4457  HA  LEU A 297     -64.481  -1.737  40.863  1.00  0.00           H  
ATOM   4458  HB1 LEU A 297     -62.919  -0.839  39.011  1.00  0.00           H  
ATOM   4459  HB2 LEU A 297     -63.034   0.765  39.759  1.00  0.00           H  
ATOM   4460  HG  LEU A 297     -62.126  -0.317  41.880  1.00  0.00           H  
ATOM   4461 1HD1 LEU A 297     -59.728  -0.481  41.149  1.00  0.00           H  
ATOM   4462 2HD1 LEU A 297     -60.545   0.916  40.353  1.00  0.00           H  
ATOM   4463 3HD1 LEU A 297     -60.181  -0.676  39.454  1.00  0.00           H  
ATOM   4464 1HD2 LEU A 297     -61.038  -2.522  41.744  1.00  0.00           H  
ATOM   4465 2HD2 LEU A 297     -62.742  -2.719  41.161  1.00  0.00           H  
ATOM   4466 3HD2 LEU A 297     -61.317  -2.611  39.965  1.00  0.00           H  
ATOM   4467  N   ASN A 298     -65.236   1.404  41.314  1.00  0.00           N  
ATOM   4468  CA  ASN A 298     -65.595   2.413  42.262  1.00  0.00           C  
ATOM   4469  C   ASN A 298     -66.676   1.963  43.180  1.00  0.00           C  
ATOM   4470  O   ASN A 298     -66.479   2.069  44.389  1.00  0.00           O  
ATOM   4471  CB  ASN A 298     -65.871   3.630  41.358  1.00  0.00           C  
ATOM   4472  CG  ASN A 298     -66.271   4.863  42.151  1.00  0.00           C  
ATOM   4473  ND2 ASN A 298     -66.999   5.756  41.429  1.00  0.00           N  
ATOM   4474  OD1 ASN A 298     -66.331   4.930  43.380  1.00  0.00           O  
ATOM   4475  HN  ASN A 298     -65.296   1.765  40.388  1.00  0.00           H  
ATOM   4476  HA  ASN A 298     -64.688   2.532  42.825  1.00  0.00           H  
ATOM   4477  HB1 ASN A 298     -66.642   3.184  40.690  1.00  0.00           H  
ATOM   4478  HB2 ASN A 298     -64.818   3.717  41.026  1.00  0.00           H  
ATOM   4479 1HD2 ASN A 298     -67.126   5.554  40.453  1.00  0.00           H  
ATOM   4480 2HD2 ASN A 298     -67.117   6.735  41.570  1.00  0.00           H  
ATOM   4481  N   PRO A 299     -67.773   1.371  42.825  1.00  0.00           N  
ATOM   4482  CA  PRO A 299     -68.642   0.665  43.723  1.00  0.00           C  
ATOM   4483  C   PRO A 299     -68.250  -0.604  44.401  1.00  0.00           C  
ATOM   4484  O   PRO A 299     -68.675  -0.844  45.530  1.00  0.00           O  
ATOM   4485  CB  PRO A 299     -69.977   0.433  43.014  1.00  0.00           C  
ATOM   4486  CG  PRO A 299     -69.975   1.503  41.918  1.00  0.00           C  
ATOM   4487  CD  PRO A 299     -68.485   1.566  41.561  1.00  0.00           C  
ATOM   4488  HA  PRO A 299     -68.936   1.284  44.552  1.00  0.00           H  
ATOM   4489  HB1 PRO A 299     -70.892   0.343  43.626  1.00  0.00           H  
ATOM   4490  HB2 PRO A 299     -69.953  -0.587  42.570  1.00  0.00           H  
ATOM   4491  HG1 PRO A 299     -70.649   1.268  41.064  1.00  0.00           H  
ATOM   4492  HG2 PRO A 299     -70.303   2.413  42.467  1.00  0.00           H  
ATOM   4493  HD1 PRO A 299     -68.349   2.504  40.975  1.00  0.00           H  
ATOM   4494  HD2 PRO A 299     -68.377   0.664  40.924  1.00  0.00           H  
ATOM   4495  N   ILE A 300     -67.488  -1.476  43.721  1.00  0.00           N  
ATOM   4496  CA  ILE A 300     -67.384  -2.824  44.186  1.00  0.00           C  
ATOM   4497  C   ILE A 300     -66.440  -2.919  45.325  1.00  0.00           C  
ATOM   4498  O   ILE A 300     -66.382  -3.862  46.109  1.00  0.00           O  
ATOM   4499  CB  ILE A 300     -67.170  -3.868  43.137  1.00  0.00           C  
ATOM   4500  CG1 ILE A 300     -67.263  -5.319  43.645  1.00  0.00           C  
ATOM   4501  CG2 ILE A 300     -65.870  -3.552  42.378  1.00  0.00           C  
ATOM   4502  CD  ILE A 300     -67.679  -6.453  42.705  1.00  0.00           C  
ATOM   4503  HN  ILE A 300     -67.143  -1.266  42.812  1.00  0.00           H  
ATOM   4504  HA  ILE A 300     -68.339  -3.062  44.627  1.00  0.00           H  
ATOM   4505  HB  ILE A 300     -67.972  -3.696  42.383  1.00  0.00           H  
ATOM   4506 1HG1 ILE A 300     -66.315  -5.562  44.162  1.00  0.00           H  
ATOM   4507 2HG1 ILE A 300     -68.045  -5.374  44.429  1.00  0.00           H  
ATOM   4508 1HG2 ILE A 300     -65.855  -4.076  41.398  1.00  0.00           H  
ATOM   4509 2HG2 ILE A 300     -65.008  -3.926  42.966  1.00  0.00           H  
ATOM   4510 3HG2 ILE A 300     -65.717  -2.458  42.295  1.00  0.00           H  
ATOM   4511  HD1 ILE A 300     -67.794  -7.412  43.258  1.00  0.00           H  
ATOM   4512  HD2 ILE A 300     -68.598  -6.057  42.228  1.00  0.00           H  
ATOM   4513  HD3 ILE A 300     -66.912  -6.612  41.916  1.00  0.00           H  
ATOM   4514  N   LEU A 301     -65.676  -1.810  45.449  1.00  0.00           N  
ATOM   4515  CA  LEU A 301     -64.801  -1.648  46.567  1.00  0.00           C  
ATOM   4516  C   LEU A 301     -65.512  -1.018  47.710  1.00  0.00           C  
ATOM   4517  O   LEU A 301     -64.912  -0.775  48.756  1.00  0.00           O  
ATOM   4518  CB  LEU A 301     -63.502  -0.881  46.221  1.00  0.00           C  
ATOM   4519  CG  LEU A 301     -62.403  -1.751  45.609  1.00  0.00           C  
ATOM   4520  CD1 LEU A 301     -61.327  -0.813  45.027  1.00  0.00           C  
ATOM   4521  CD2 LEU A 301     -62.985  -2.779  44.608  1.00  0.00           C  
ATOM   4522  HN  LEU A 301     -65.730  -1.081  44.769  1.00  0.00           H  
ATOM   4523  HA  LEU A 301     -64.583  -2.632  46.946  1.00  0.00           H  
ATOM   4524  HB1 LEU A 301     -63.774  -0.102  45.487  1.00  0.00           H  
ATOM   4525  HB2 LEU A 301     -63.100  -0.306  47.081  1.00  0.00           H  
ATOM   4526  HG  LEU A 301     -61.986  -2.321  46.468  1.00  0.00           H  
ATOM   4527 1HD1 LEU A 301     -60.468  -1.399  44.628  1.00  0.00           H  
ATOM   4528 2HD1 LEU A 301     -61.799  -0.268  44.187  1.00  0.00           H  
ATOM   4529 3HD1 LEU A 301     -61.008  -0.094  45.808  1.00  0.00           H  
ATOM   4530 1HD2 LEU A 301     -62.196  -3.427  44.174  1.00  0.00           H  
ATOM   4531 2HD2 LEU A 301     -63.593  -2.277  43.826  1.00  0.00           H  
ATOM   4532 3HD2 LEU A 301     -63.665  -3.472  45.144  1.00  0.00           H  
ATOM   4533  N   TYR A 302     -66.843  -0.822  47.603  1.00  0.00           N  
ATOM   4534  CA  TYR A 302     -67.761  -0.786  48.706  1.00  0.00           C  
ATOM   4535  C   TYR A 302     -68.620  -1.999  48.525  1.00  0.00           C  
ATOM   4536  O   TYR A 302     -69.510  -2.067  47.674  1.00  0.00           O  
ATOM   4537  CB  TYR A 302     -68.574   0.510  48.694  1.00  0.00           C  
ATOM   4538  CG  TYR A 302     -69.384   0.716  49.928  1.00  0.00           C  
ATOM   4539  CD1 TYR A 302     -70.621   1.293  49.828  1.00  0.00           C  
ATOM   4540  CD2 TYR A 302     -68.936   0.328  51.170  1.00  0.00           C  
ATOM   4541  CE1 TYR A 302     -71.496   1.383  50.894  1.00  0.00           C  
ATOM   4542  CE2 TYR A 302     -69.808   0.311  52.238  1.00  0.00           C  
ATOM   4543  CZ  TYR A 302     -71.060   0.852  52.086  1.00  0.00           C  
ATOM   4544  OH  TYR A 302     -71.927   0.822  53.203  1.00  0.00           O  
ATOM   4545  HN  TYR A 302     -67.293  -0.869  46.721  1.00  0.00           H  
ATOM   4546  HA  TYR A 302     -67.241  -0.900  49.646  1.00  0.00           H  
ATOM   4547  HB1 TYR A 302     -69.298   0.438  47.852  1.00  0.00           H  
ATOM   4548  HB2 TYR A 302     -67.938   1.406  48.553  1.00  0.00           H  
ATOM   4549  HD1 TYR A 302     -70.911   1.728  48.889  1.00  0.00           H  
ATOM   4550  HD2 TYR A 302     -67.966  -0.116  51.282  1.00  0.00           H  
ATOM   4551  HE1 TYR A 302     -72.465   1.847  50.824  1.00  0.00           H  
ATOM   4552  HE2 TYR A 302     -69.402  -0.041  53.183  1.00  0.00           H  
ATOM   4553  HH  TYR A 302     -71.541   0.140  53.763  1.00  0.00           H  
ATOM   4554  N   ALA A 303     -68.369  -3.054  49.320  1.00  0.00           N  
ATOM   4555  CA  ALA A 303     -68.757  -4.386  48.986  1.00  0.00           C  
ATOM   4556  C   ALA A 303     -69.940  -4.963  49.676  1.00  0.00           C  
ATOM   4557  O   ALA A 303     -70.462  -5.956  49.157  1.00  0.00           O  
ATOM   4558  CB  ALA A 303     -67.576  -5.337  49.210  1.00  0.00           C  
ATOM   4559  HN  ALA A 303     -67.806  -2.965  50.144  1.00  0.00           H  
ATOM   4560  HA  ALA A 303     -69.079  -4.441  47.952  1.00  0.00           H  
ATOM   4561  HB1 ALA A 303     -67.846  -6.399  49.046  1.00  0.00           H  
ATOM   4562  HB2 ALA A 303     -67.231  -5.285  50.264  1.00  0.00           H  
ATOM   4563  HB3 ALA A 303     -66.672  -5.099  48.609  1.00  0.00           H  
ATOM   4564  N   PHE A 304     -70.366  -4.358  50.795  1.00  0.00           N  
ATOM   4565  CA  PHE A 304     -71.470  -4.606  51.658  1.00  0.00           C  
ATOM   4566  C   PHE A 304     -71.904  -6.037  51.939  1.00  0.00           C  
ATOM   4567  CB  PHE A 304     -72.597  -3.576  51.429  1.00  0.00           C  
ATOM   4568  CG  PHE A 304     -72.824  -3.208  50.003  1.00  0.00           C  
ATOM   4569  CD1 PHE A 304     -72.735  -1.880  49.637  1.00  0.00           C  
ATOM   4570  CD2 PHE A 304     -73.039  -4.151  49.025  1.00  0.00           C  
ATOM   4571  CE1 PHE A 304     -72.801  -1.534  48.298  1.00  0.00           C  
ATOM   4572  CE2 PHE A 304     -73.149  -3.805  47.707  1.00  0.00           C  
ATOM   4573  CZ  PHE A 304     -72.928  -2.505  47.327  1.00  0.00           C  
ATOM   4574  OT1 PHE A 304     -72.744  -6.596  51.194  1.00  0.00           O  
ATOM   4575  OT2 PHE A 304     -71.583  -6.505  53.066  1.00  0.00           O  
ATOM   4576  HN  PHE A 304     -69.868  -3.547  51.110  1.00  0.00           H  
ATOM   4577  HA  PHE A 304     -71.085  -4.266  52.612  1.00  0.00           H  
ATOM   4578  HB1 PHE A 304     -73.591  -3.944  51.771  1.00  0.00           H  
ATOM   4579  HB2 PHE A 304     -72.294  -2.660  51.984  1.00  0.00           H  
ATOM   4580  HD1 PHE A 304     -72.642  -1.092  50.364  1.00  0.00           H  
ATOM   4581  HD2 PHE A 304     -73.009  -5.200  49.300  1.00  0.00           H  
ATOM   4582  HE1 PHE A 304     -72.681  -0.525  47.969  1.00  0.00           H  
ATOM   4583  HE2 PHE A 304     -73.310  -4.590  46.980  1.00  0.00           H  
ATOM   4584  HZ  PHE A 304     -72.914  -2.159  46.299  1.00  0.00           H  
ATOM   4585  N   PRO B  27     -51.705  39.381  13.186  1.00  0.00           N  
ATOM   4586  CA  PRO B  27     -51.399  38.862  11.823  1.00  0.00           C  
ATOM   4587  C   PRO B  27     -50.932  40.029  11.011  1.00  0.00           C  
ATOM   4588  O   PRO B  27     -49.854  39.948  10.436  1.00  0.00           O  
ATOM   4589  CB  PRO B  27     -50.315  37.829  12.132  1.00  0.00           C  
ATOM   4590  CG  PRO B  27     -49.453  38.492  13.216  1.00  0.00           C  
ATOM   4591  CD  PRO B  27     -50.473  39.293  14.043  1.00  0.00           C  
ATOM   4592  HN1 PRO B  27     -52.056  40.326  13.126  1.00  0.00           H  
ATOM   4593  HN2 PRO B  27     -52.508  38.878  13.527  1.00  0.00           H  
ATOM   4594  HA  PRO B  27     -52.267  38.377  11.404  1.00  0.00           H  
ATOM   4595  HB1 PRO B  27     -49.740  37.593  11.219  1.00  0.00           H  
ATOM   4596  HB2 PRO B  27     -50.747  36.838  12.395  1.00  0.00           H  
ATOM   4597  HG1 PRO B  27     -48.648  39.074  12.710  1.00  0.00           H  
ATOM   4598  HG2 PRO B  27     -48.972  37.715  13.849  1.00  0.00           H  
ATOM   4599  HD1 PRO B  27     -50.662  38.945  15.082  1.00  0.00           H  
ATOM   4600  HD2 PRO B  27     -50.106  40.340  14.105  1.00  0.00           H  
ATOM   4601  N   CYS B  28     -51.707  41.118  10.914  1.00  0.00           N  
ATOM   4602  CA  CYS B  28     -51.093  42.307  10.404  1.00  0.00           C  
ATOM   4603  C   CYS B  28     -50.379  43.082  11.456  1.00  0.00           C  
ATOM   4604  O   CYS B  28     -50.909  43.381  12.524  1.00  0.00           O  
ATOM   4605  CB  CYS B  28     -52.136  43.169   9.691  1.00  0.00           C  
ATOM   4606  SG  CYS B  28     -53.623  43.818  10.520  1.00  0.00           S  
ATOM   4607  HN  CYS B  28     -52.617  41.200  11.318  1.00  0.00           H  
ATOM   4608  HA  CYS B  28     -50.339  42.050   9.668  1.00  0.00           H  
ATOM   4609  HB1 CYS B  28     -51.603  44.107   9.413  1.00  0.00           H  
ATOM   4610  HB2 CYS B  28     -52.494  42.593   8.820  1.00  0.00           H  
ATOM   4611  N   PHE B  29     -49.138  43.461  11.114  1.00  0.00           N  
ATOM   4612  CA  PHE B  29     -48.379  44.291  12.010  1.00  0.00           C  
ATOM   4613  C   PHE B  29     -48.322  45.718  11.590  1.00  0.00           C  
ATOM   4614  O   PHE B  29     -47.786  46.025  10.525  1.00  0.00           O  
ATOM   4615  CB  PHE B  29     -46.965  43.728  12.229  1.00  0.00           C  
ATOM   4616  CG  PHE B  29     -46.831  43.127  13.589  1.00  0.00           C  
ATOM   4617  CD1 PHE B  29     -45.644  43.274  14.263  1.00  0.00           C  
ATOM   4618  CD2 PHE B  29     -47.835  42.467  14.251  1.00  0.00           C  
ATOM   4619  CE1 PHE B  29     -45.507  42.917  15.589  1.00  0.00           C  
ATOM   4620  CE2 PHE B  29     -47.727  42.076  15.566  1.00  0.00           C  
ATOM   4621  CZ  PHE B  29     -46.577  42.381  16.261  1.00  0.00           C  
ATOM   4622  HN  PHE B  29     -48.672  43.092  10.312  1.00  0.00           H  
ATOM   4623  HA  PHE B  29     -48.883  44.390  12.963  1.00  0.00           H  
ATOM   4624  HB1 PHE B  29     -46.122  44.449  12.135  1.00  0.00           H  
ATOM   4625  HB2 PHE B  29     -46.734  42.872  11.555  1.00  0.00           H  
ATOM   4626  HD1 PHE B  29     -44.835  43.750  13.729  1.00  0.00           H  
ATOM   4627  HD2 PHE B  29     -48.763  42.269  13.732  1.00  0.00           H  
ATOM   4628  HE1 PHE B  29     -44.534  43.041  16.042  1.00  0.00           H  
ATOM   4629  HE2 PHE B  29     -48.584  41.638  16.052  1.00  0.00           H  
ATOM   4630  HZ  PHE B  29     -46.439  42.037  17.278  1.00  0.00           H  
ATOM   4631  N   ARG B  30     -48.926  46.594  12.419  1.00  0.00           N  
ATOM   4632  CA  ARG B  30     -49.319  47.882  11.923  1.00  0.00           C  
ATOM   4633  C   ARG B  30     -49.967  48.618  13.043  1.00  0.00           C  
ATOM   4634  O   ARG B  30     -51.065  48.306  13.490  1.00  0.00           O  
ATOM   4635  CB  ARG B  30     -50.367  47.742  10.808  1.00  0.00           C  
ATOM   4636  CG  ARG B  30     -49.816  48.080   9.414  1.00  0.00           C  
ATOM   4637  CD  ARG B  30     -49.891  49.556   9.029  1.00  0.00           C  
ATOM   4638  NE  ARG B  30     -48.992  50.397   9.865  1.00  0.00           N  
ATOM   4639  CZ  ARG B  30     -48.647  51.664   9.492  1.00  0.00           C  
ATOM   4640  NH1 ARG B  30     -47.629  52.320  10.143  1.00  0.00           N1+
ATOM   4641  NH2 ARG B  30     -49.328  52.344   8.533  1.00  0.00           N  
ATOM   4642  HN  ARG B  30     -49.226  46.284  13.322  1.00  0.00           H  
ATOM   4643  HA  ARG B  30     -48.428  48.430  11.645  1.00  0.00           H  
ATOM   4644  HB1 ARG B  30     -50.686  46.684  10.744  1.00  0.00           H  
ATOM   4645  HB2 ARG B  30     -51.336  48.268  10.933  1.00  0.00           H  
ATOM   4646  HG1 ARG B  30     -50.491  47.594   8.683  1.00  0.00           H  
ATOM   4647  HG2 ARG B  30     -48.772  47.757   9.223  1.00  0.00           H  
ATOM   4648  HD1 ARG B  30     -50.898  50.024   9.110  1.00  0.00           H  
ATOM   4649  HD2 ARG B  30     -49.584  49.564   7.965  1.00  0.00           H  
ATOM   4650  HE  ARG B  30     -48.391  50.061  10.598  1.00  0.00           H  
ATOM   4651 1HH1 ARG B  30     -47.120  51.824  10.846  1.00  0.00           H  
ATOM   4652 2HH1 ARG B  30     -47.327  53.214   9.804  1.00  0.00           H  
ATOM   4653 1HH2 ARG B  30     -49.088  53.314   8.430  1.00  0.00           H  
ATOM   4654 2HH2 ARG B  30     -50.293  52.138   8.345  1.00  0.00           H  
ATOM   4655  N   GLU B  31     -49.329  49.723  13.499  1.00  0.00           N  
ATOM   4656  CA  GLU B  31     -49.949  50.630  14.410  1.00  0.00           C  
ATOM   4657  C   GLU B  31     -49.675  52.015  13.936  1.00  0.00           C  
ATOM   4658  O   GLU B  31     -48.527  52.464  13.869  1.00  0.00           O  
ATOM   4659  CB  GLU B  31     -49.401  50.448  15.837  1.00  0.00           C  
ATOM   4660  CG  GLU B  31     -50.063  51.372  16.860  1.00  0.00           C  
ATOM   4661  CD  GLU B  31     -49.286  51.322  18.175  1.00  0.00           C  
ATOM   4662  OE1 GLU B  31     -49.425  50.287  18.873  1.00  0.00           O  
ATOM   4663  OE2 GLU B  31     -48.674  52.367  18.546  1.00  0.00           O1-
ATOM   4664  HN  GLU B  31     -48.521  50.073  13.036  1.00  0.00           H  
ATOM   4665  HA  GLU B  31     -51.013  50.462  14.436  1.00  0.00           H  
ATOM   4666  HB1 GLU B  31     -48.308  50.649  15.833  1.00  0.00           H  
ATOM   4667  HB2 GLU B  31     -49.537  49.381  16.102  1.00  0.00           H  
ATOM   4668  HG1 GLU B  31     -51.101  51.058  17.096  1.00  0.00           H  
ATOM   4669  HG2 GLU B  31     -50.057  52.438  16.566  1.00  0.00           H  
ATOM   4670  N   GLU B  32     -50.680  52.756  13.455  1.00  0.00           N  
ATOM   4671  CA  GLU B  32     -50.383  53.932  12.695  1.00  0.00           C  
ATOM   4672  C   GLU B  32     -50.134  55.154  13.523  1.00  0.00           C  
ATOM   4673  O   GLU B  32     -49.410  56.083  13.173  1.00  0.00           O  
ATOM   4674  CB  GLU B  32     -51.480  54.268  11.664  1.00  0.00           C  
ATOM   4675  CG  GLU B  32     -51.146  55.558  10.922  1.00  0.00           C  
ATOM   4676  CD  GLU B  32     -51.874  55.816   9.613  1.00  0.00           C  
ATOM   4677  OE1 GLU B  32     -51.856  56.989   9.135  1.00  0.00           O  
ATOM   4678  OE2 GLU B  32     -52.360  54.848   8.965  1.00  0.00           O1-
ATOM   4679  HN  GLU B  32     -51.611  52.394  13.366  1.00  0.00           H  
ATOM   4680  HA  GLU B  32     -49.490  53.825  12.099  1.00  0.00           H  
ATOM   4681  HB1 GLU B  32     -52.478  54.370  12.150  1.00  0.00           H  
ATOM   4682  HB2 GLU B  32     -51.495  53.427  10.943  1.00  0.00           H  
ATOM   4683  HG1 GLU B  32     -51.250  56.474  11.550  1.00  0.00           H  
ATOM   4684  HG2 GLU B  32     -50.072  55.419  10.654  1.00  0.00           H  
ATOM   4685  N   ASN B  33     -50.786  55.227  14.696  1.00  0.00           N  
ATOM   4686  CA  ASN B  33     -50.869  56.439  15.445  1.00  0.00           C  
ATOM   4687  C   ASN B  33     -49.585  56.761  16.120  1.00  0.00           C  
ATOM   4688  O   ASN B  33     -49.066  56.060  16.988  1.00  0.00           O  
ATOM   4689  CB  ASN B  33     -51.982  56.424  16.505  1.00  0.00           C  
ATOM   4690  CG  ASN B  33     -53.300  56.379  15.749  1.00  0.00           C  
ATOM   4691  ND2 ASN B  33     -54.032  57.521  15.626  1.00  0.00           N  
ATOM   4692  OD1 ASN B  33     -53.734  55.332  15.286  1.00  0.00           O  
ATOM   4693  HN  ASN B  33     -51.429  54.514  14.980  1.00  0.00           H  
ATOM   4694  HA  ASN B  33     -51.112  57.248  14.773  1.00  0.00           H  
ATOM   4695  HB1 ASN B  33     -51.946  55.447  17.036  1.00  0.00           H  
ATOM   4696  HB2 ASN B  33     -51.987  57.208  17.283  1.00  0.00           H  
ATOM   4697 1HD2 ASN B  33     -54.901  57.535  15.132  1.00  0.00           H  
ATOM   4698 2HD2 ASN B  33     -53.787  58.323  16.183  1.00  0.00           H  
ATOM   4699  N   ALA B  34     -49.020  57.928  15.748  1.00  0.00           N  
ATOM   4700  CA  ALA B  34     -47.928  58.512  16.464  1.00  0.00           C  
ATOM   4701  C   ALA B  34     -48.291  59.845  17.023  1.00  0.00           C  
ATOM   4702  O   ALA B  34     -47.469  60.660  17.457  1.00  0.00           O  
ATOM   4703  CB  ALA B  34     -46.789  58.613  15.430  1.00  0.00           C  
ATOM   4704  HN  ALA B  34     -49.352  58.546  15.043  1.00  0.00           H  
ATOM   4705  HA  ALA B  34     -47.618  57.866  17.268  1.00  0.00           H  
ATOM   4706  HB1 ALA B  34     -46.588  57.642  14.938  1.00  0.00           H  
ATOM   4707  HB2 ALA B  34     -47.055  59.334  14.622  1.00  0.00           H  
ATOM   4708  HB3 ALA B  34     -45.816  58.937  15.847  1.00  0.00           H  
ATOM   4709  N   ASN B  35     -49.596  60.171  17.086  1.00  0.00           N  
ATOM   4710  CA  ASN B  35     -50.099  61.322  17.774  1.00  0.00           C  
ATOM   4711  C   ASN B  35     -50.029  61.132  19.254  1.00  0.00           C  
ATOM   4712  O   ASN B  35     -49.050  61.555  19.858  1.00  0.00           O  
ATOM   4713  CB  ASN B  35     -51.519  61.619  17.254  1.00  0.00           C  
ATOM   4714  CG  ASN B  35     -51.418  62.377  15.934  1.00  0.00           C  
ATOM   4715  ND2 ASN B  35     -51.992  61.729  14.890  1.00  0.00           N  
ATOM   4716  OD1 ASN B  35     -50.950  63.504  15.811  1.00  0.00           O  
ATOM   4717  HN  ASN B  35     -50.277  59.558  16.687  1.00  0.00           H  
ATOM   4718  HA  ASN B  35     -49.493  62.186  17.591  1.00  0.00           H  
ATOM   4719  HB1 ASN B  35     -52.091  62.255  17.966  1.00  0.00           H  
ATOM   4720  HB2 ASN B  35     -52.140  60.704  17.143  1.00  0.00           H  
ATOM   4721 1HD2 ASN B  35     -51.888  62.234  14.033  1.00  0.00           H  
ATOM   4722 2HD2 ASN B  35     -52.434  60.843  15.010  1.00  0.00           H  
ATOM   4723  N   PHE B  36     -50.986  60.440  19.903  1.00  0.00           N  
ATOM   4724  CA  PHE B  36     -50.914  60.224  21.311  1.00  0.00           C  
ATOM   4725  C   PHE B  36     -50.430  58.825  21.478  1.00  0.00           C  
ATOM   4726  O   PHE B  36     -49.889  58.482  22.532  1.00  0.00           O  
ATOM   4727  CB  PHE B  36     -52.355  60.389  21.835  1.00  0.00           C  
ATOM   4728  CG  PHE B  36     -52.444  60.858  23.242  1.00  0.00           C  
ATOM   4729  CD1 PHE B  36     -52.807  62.161  23.469  1.00  0.00           C  
ATOM   4730  CD2 PHE B  36     -52.307  59.995  24.302  1.00  0.00           C  
ATOM   4731  CE1 PHE B  36     -53.174  62.549  24.742  1.00  0.00           C  
ATOM   4732  CE2 PHE B  36     -52.547  60.418  25.578  1.00  0.00           C  
ATOM   4733  CZ  PHE B  36     -53.018  61.694  25.813  1.00  0.00           C  
ATOM   4734  HN  PHE B  36     -51.821  60.101  19.474  1.00  0.00           H  
ATOM   4735  HA  PHE B  36     -50.302  60.937  21.849  1.00  0.00           H  
ATOM   4736  HB1 PHE B  36     -52.910  61.132  21.220  1.00  0.00           H  
ATOM   4737  HB2 PHE B  36     -53.024  59.509  21.706  1.00  0.00           H  
ATOM   4738  HD1 PHE B  36     -52.899  62.861  22.647  1.00  0.00           H  
ATOM   4739  HD2 PHE B  36     -51.975  58.985  24.087  1.00  0.00           H  
ATOM   4740  HE1 PHE B  36     -53.551  63.546  24.867  1.00  0.00           H  
ATOM   4741  HE2 PHE B  36     -52.372  59.753  26.411  1.00  0.00           H  
ATOM   4742  HZ  PHE B  36     -53.198  62.021  26.820  1.00  0.00           H  
ATOM   4743  N   ASN B  37     -50.520  57.892  20.509  1.00  0.00           N  
ATOM   4744  CA  ASN B  37     -50.118  56.548  20.781  1.00  0.00           C  
ATOM   4745  C   ASN B  37     -48.647  56.448  21.024  1.00  0.00           C  
ATOM   4746  O   ASN B  37     -48.173  55.747  21.922  1.00  0.00           O  
ATOM   4747  CB  ASN B  37     -50.616  55.609  19.675  1.00  0.00           C  
ATOM   4748  CG  ASN B  37     -51.226  54.379  20.333  1.00  0.00           C  
ATOM   4749  ND2 ASN B  37     -50.579  53.193  20.233  1.00  0.00           N  
ATOM   4750  OD1 ASN B  37     -52.254  54.542  20.994  1.00  0.00           O  
ATOM   4751  HN  ASN B  37     -51.054  58.132  19.708  1.00  0.00           H  
ATOM   4752  HA  ASN B  37     -50.599  56.275  21.717  1.00  0.00           H  
ATOM   4753  HB1 ASN B  37     -49.768  55.311  19.015  1.00  0.00           H  
ATOM   4754  HB2 ASN B  37     -51.448  56.061  19.102  1.00  0.00           H  
ATOM   4755 1HD2 ASN B  37     -50.932  52.405  20.751  1.00  0.00           H  
ATOM   4756 2HD2 ASN B  37     -49.835  52.956  19.599  1.00  0.00           H  
ATOM   4757  N   LYS B  38     -47.794  57.065  20.179  1.00  0.00           N  
ATOM   4758  CA  LYS B  38     -46.381  56.930  20.259  1.00  0.00           C  
ATOM   4759  C   LYS B  38     -45.863  57.931  21.240  1.00  0.00           C  
ATOM   4760  O   LYS B  38     -44.658  58.120  21.314  1.00  0.00           O  
ATOM   4761  CB  LYS B  38     -45.587  56.964  18.943  1.00  0.00           C  
ATOM   4762  CG  LYS B  38     -45.764  55.784  17.987  1.00  0.00           C  
ATOM   4763  CD  LYS B  38     -44.725  54.683  18.201  1.00  0.00           C  
ATOM   4764  CE  LYS B  38     -45.222  53.441  18.948  1.00  0.00           C  
ATOM   4765  NZ  LYS B  38     -46.106  52.619  18.094  1.00  0.00           N1+
ATOM   4766  HN  LYS B  38     -48.211  57.768  19.601  1.00  0.00           H  
ATOM   4767  HA  LYS B  38     -46.144  55.952  20.669  1.00  0.00           H  
ATOM   4768  HB1 LYS B  38     -44.500  56.992  19.157  1.00  0.00           H  
ATOM   4769  HB2 LYS B  38     -45.882  57.883  18.399  1.00  0.00           H  
ATOM   4770  HG1 LYS B  38     -46.799  55.379  17.996  1.00  0.00           H  
ATOM   4771  HG2 LYS B  38     -45.602  56.142  16.949  1.00  0.00           H  
ATOM   4772  HD1 LYS B  38     -44.324  54.476  17.191  1.00  0.00           H  
ATOM   4773  HD2 LYS B  38     -43.884  55.099  18.806  1.00  0.00           H  
ATOM   4774  HE1 LYS B  38     -45.804  53.718  19.855  1.00  0.00           H  
ATOM   4775  HE2 LYS B  38     -44.316  52.840  19.169  1.00  0.00           H  
ATOM   4776  HZ1 LYS B  38     -46.118  51.615  18.393  1.00  0.00           H  
ATOM   4777  HZ2 LYS B  38     -47.116  52.844  18.187  1.00  0.00           H  
ATOM   4778  HZ3 LYS B  38     -45.914  52.660  17.073  1.00  0.00           H  
ATOM   4779  N   ILE B  39     -46.708  58.638  22.018  1.00  0.00           N  
ATOM   4780  CA  ILE B  39     -46.314  59.443  23.126  1.00  0.00           C  
ATOM   4781  C   ILE B  39     -46.778  58.813  24.398  1.00  0.00           C  
ATOM   4782  O   ILE B  39     -46.026  58.668  25.364  1.00  0.00           O  
ATOM   4783  CB  ILE B  39     -46.536  60.934  23.134  1.00  0.00           C  
ATOM   4784  CG1 ILE B  39     -46.042  61.650  24.405  1.00  0.00           C  
ATOM   4785  CG2 ILE B  39     -48.029  61.231  22.906  1.00  0.00           C  
ATOM   4786  CD  ILE B  39     -45.274  62.882  23.936  1.00  0.00           C  
ATOM   4787  HN  ILE B  39     -47.679  58.594  21.822  1.00  0.00           H  
ATOM   4788  HA  ILE B  39     -45.243  59.341  23.221  1.00  0.00           H  
ATOM   4789  HB  ILE B  39     -46.004  61.313  22.245  1.00  0.00           H  
ATOM   4790 1HG1 ILE B  39     -45.434  60.983  25.054  1.00  0.00           H  
ATOM   4791 2HG1 ILE B  39     -46.908  61.942  25.034  1.00  0.00           H  
ATOM   4792 1HG2 ILE B  39     -48.290  62.297  22.793  1.00  0.00           H  
ATOM   4793 2HG2 ILE B  39     -48.625  60.826  23.753  1.00  0.00           H  
ATOM   4794 3HG2 ILE B  39     -48.279  60.710  21.948  1.00  0.00           H  
ATOM   4795  HD1 ILE B  39     -45.913  63.451  23.230  1.00  0.00           H  
ATOM   4796  HD2 ILE B  39     -45.082  63.537  24.824  1.00  0.00           H  
ATOM   4797  HD3 ILE B  39     -44.280  62.585  23.536  1.00  0.00           H  
ATOM   4798  N   PHE B  40     -48.031  58.329  24.452  1.00  0.00           N  
ATOM   4799  CA  PHE B  40     -48.557  57.627  25.579  1.00  0.00           C  
ATOM   4800  C   PHE B  40     -47.820  56.365  25.854  1.00  0.00           C  
ATOM   4801  O   PHE B  40     -47.420  56.139  26.998  1.00  0.00           O  
ATOM   4802  CB  PHE B  40     -50.086  57.468  25.669  1.00  0.00           C  
ATOM   4803  CG  PHE B  40     -50.620  56.518  26.688  1.00  0.00           C  
ATOM   4804  CD1 PHE B  40     -50.886  56.851  27.997  1.00  0.00           C  
ATOM   4805  CD2 PHE B  40     -50.947  55.252  26.279  1.00  0.00           C  
ATOM   4806  CE1 PHE B  40     -51.389  55.935  28.897  1.00  0.00           C  
ATOM   4807  CE2 PHE B  40     -51.442  54.320  27.158  1.00  0.00           C  
ATOM   4808  CZ  PHE B  40     -51.672  54.668  28.468  1.00  0.00           C  
ATOM   4809  HN  PHE B  40     -48.639  58.511  23.688  1.00  0.00           H  
ATOM   4810  HA  PHE B  40     -48.331  58.256  26.424  1.00  0.00           H  
ATOM   4811  HB1 PHE B  40     -50.516  58.483  25.815  1.00  0.00           H  
ATOM   4812  HB2 PHE B  40     -50.427  57.083  24.691  1.00  0.00           H  
ATOM   4813  HD1 PHE B  40     -50.728  57.890  28.241  1.00  0.00           H  
ATOM   4814  HD2 PHE B  40     -50.788  54.950  25.253  1.00  0.00           H  
ATOM   4815  HE1 PHE B  40     -51.564  56.275  29.906  1.00  0.00           H  
ATOM   4816  HE2 PHE B  40     -51.640  53.327  26.797  1.00  0.00           H  
ATOM   4817  HZ  PHE B  40     -52.109  53.961  29.162  1.00  0.00           H  
ATOM   4818  N   LEU B  41     -47.402  55.550  24.870  1.00  0.00           N  
ATOM   4819  CA  LEU B  41     -46.492  54.470  25.067  1.00  0.00           C  
ATOM   4820  C   LEU B  41     -45.210  54.846  25.736  1.00  0.00           C  
ATOM   4821  O   LEU B  41     -44.951  54.278  26.796  1.00  0.00           O  
ATOM   4822  CB  LEU B  41     -46.396  53.552  23.827  1.00  0.00           C  
ATOM   4823  CG  LEU B  41     -47.711  52.889  23.419  1.00  0.00           C  
ATOM   4824  CD1 LEU B  41     -47.430  51.870  22.301  1.00  0.00           C  
ATOM   4825  CD2 LEU B  41     -48.468  52.236  24.590  1.00  0.00           C  
ATOM   4826  HN  LEU B  41     -47.757  55.660  23.938  1.00  0.00           H  
ATOM   4827  HA  LEU B  41     -47.006  53.838  25.767  1.00  0.00           H  
ATOM   4828  HB1 LEU B  41     -45.639  52.747  23.985  1.00  0.00           H  
ATOM   4829  HB2 LEU B  41     -46.005  54.151  22.975  1.00  0.00           H  
ATOM   4830  HG  LEU B  41     -48.400  53.677  23.029  1.00  0.00           H  
ATOM   4831 1HD1 LEU B  41     -46.907  50.985  22.725  1.00  0.00           H  
ATOM   4832 2HD1 LEU B  41     -48.329  51.534  21.742  1.00  0.00           H  
ATOM   4833 3HD1 LEU B  41     -46.730  52.354  21.598  1.00  0.00           H  
ATOM   4834 1HD2 LEU B  41     -49.294  51.575  24.258  1.00  0.00           H  
ATOM   4835 2HD2 LEU B  41     -48.960  52.940  25.296  1.00  0.00           H  
ATOM   4836 3HD2 LEU B  41     -47.731  51.580  25.119  1.00  0.00           H  
ATOM   4837  N   PRO B  42     -44.425  55.813  25.378  1.00  0.00           N  
ATOM   4838  CA  PRO B  42     -43.291  56.248  26.153  1.00  0.00           C  
ATOM   4839  C   PRO B  42     -43.676  56.925  27.418  1.00  0.00           C  
ATOM   4840  O   PRO B  42     -42.875  56.794  28.355  1.00  0.00           O  
ATOM   4841  CB  PRO B  42     -42.520  57.247  25.297  1.00  0.00           C  
ATOM   4842  CG  PRO B  42     -42.933  56.875  23.859  1.00  0.00           C  
ATOM   4843  CD  PRO B  42     -44.305  56.212  23.992  1.00  0.00           C  
ATOM   4844  HA  PRO B  42     -42.632  55.434  26.431  1.00  0.00           H  
ATOM   4845  HB1 PRO B  42     -41.422  57.059  25.375  1.00  0.00           H  
ATOM   4846  HB2 PRO B  42     -42.755  58.313  25.475  1.00  0.00           H  
ATOM   4847  HG1 PRO B  42     -42.915  57.716  23.137  1.00  0.00           H  
ATOM   4848  HG2 PRO B  42     -42.236  56.057  23.545  1.00  0.00           H  
ATOM   4849  HD1 PRO B  42     -44.363  55.313  23.347  1.00  0.00           H  
ATOM   4850  HD2 PRO B  42     -45.174  56.855  23.724  1.00  0.00           H  
ATOM   4851  N   THR B  43     -44.841  57.575  27.513  1.00  0.00           N  
ATOM   4852  CA  THR B  43     -45.286  58.117  28.768  1.00  0.00           C  
ATOM   4853  C   THR B  43     -45.482  57.023  29.754  1.00  0.00           C  
ATOM   4854  O   THR B  43     -45.036  57.213  30.887  1.00  0.00           O  
ATOM   4855  CB  THR B  43     -46.543  58.913  28.694  1.00  0.00           C  
ATOM   4856  CG2 THR B  43     -46.900  59.496  30.072  1.00  0.00           C  
ATOM   4857  OG1 THR B  43     -46.374  59.988  27.787  1.00  0.00           O  
ATOM   4858  HN  THR B  43     -45.451  57.615  26.728  1.00  0.00           H  
ATOM   4859  HA  THR B  43     -44.465  58.743  29.078  1.00  0.00           H  
ATOM   4860  HB  THR B  43     -47.392  58.251  28.402  1.00  0.00           H  
ATOM   4861  HG1 THR B  43     -46.470  59.763  26.859  1.00  0.00           H  
ATOM   4862 1HG2 THR B  43     -47.229  58.786  30.866  1.00  0.00           H  
ATOM   4863 2HG2 THR B  43     -46.037  60.041  30.536  1.00  0.00           H  
ATOM   4864 3HG2 THR B  43     -47.689  60.268  30.013  1.00  0.00           H  
ATOM   4865  N   ILE B  44     -46.107  55.885  29.386  1.00  0.00           N  
ATOM   4866  CA  ILE B  44     -46.479  54.822  30.255  1.00  0.00           C  
ATOM   4867  C   ILE B  44     -45.390  53.831  30.457  1.00  0.00           C  
ATOM   4868  O   ILE B  44     -45.289  53.247  31.537  1.00  0.00           O  
ATOM   4869  CB  ILE B  44     -47.830  54.207  30.011  1.00  0.00           C  
ATOM   4870  CG1 ILE B  44     -48.263  53.292  31.171  1.00  0.00           C  
ATOM   4871  CG2 ILE B  44     -47.781  53.452  28.673  1.00  0.00           C  
ATOM   4872  CD  ILE B  44     -49.776  53.260  31.411  1.00  0.00           C  
ATOM   4873  HN  ILE B  44     -46.367  55.732  28.435  1.00  0.00           H  
ATOM   4874  HA  ILE B  44     -46.670  55.301  31.213  1.00  0.00           H  
ATOM   4875  HB  ILE B  44     -48.493  55.093  29.919  1.00  0.00           H  
ATOM   4876 1HG1 ILE B  44     -47.883  52.270  30.965  1.00  0.00           H  
ATOM   4877 2HG1 ILE B  44     -47.882  53.662  32.148  1.00  0.00           H  
ATOM   4878 1HG2 ILE B  44     -48.738  53.617  28.120  1.00  0.00           H  
ATOM   4879 2HG2 ILE B  44     -47.027  53.862  27.965  1.00  0.00           H  
ATOM   4880 3HG2 ILE B  44     -47.515  52.394  28.856  1.00  0.00           H  
ATOM   4881  HD1 ILE B  44     -50.162  52.977  30.411  1.00  0.00           H  
ATOM   4882  HD2 ILE B  44     -50.050  52.551  32.224  1.00  0.00           H  
ATOM   4883  HD3 ILE B  44     -50.096  54.293  31.688  1.00  0.00           H  
ATOM   4884  N   TYR B  45     -44.529  53.598  29.451  1.00  0.00           N  
ATOM   4885  CA  TYR B  45     -43.312  52.864  29.620  1.00  0.00           C  
ATOM   4886  C   TYR B  45     -42.305  53.661  30.372  1.00  0.00           C  
ATOM   4887  O   TYR B  45     -41.322  53.117  30.867  1.00  0.00           O  
ATOM   4888  CB  TYR B  45     -42.865  52.196  28.306  1.00  0.00           C  
ATOM   4889  CG  TYR B  45     -43.466  50.848  28.104  1.00  0.00           C  
ATOM   4890  CD1 TYR B  45     -42.832  49.952  27.283  1.00  0.00           C  
ATOM   4891  CD2 TYR B  45     -44.631  50.502  28.749  1.00  0.00           C  
ATOM   4892  CE1 TYR B  45     -43.343  48.689  27.206  1.00  0.00           C  
ATOM   4893  CE2 TYR B  45     -45.032  49.181  28.778  1.00  0.00           C  
ATOM   4894  CZ  TYR B  45     -44.411  48.268  27.956  1.00  0.00           C  
ATOM   4895  OH  TYR B  45     -44.894  46.937  27.934  1.00  0.00           O  
ATOM   4896  HN  TYR B  45     -44.638  54.065  28.573  1.00  0.00           H  
ATOM   4897  HA  TYR B  45     -43.520  52.082  30.338  1.00  0.00           H  
ATOM   4898  HB1 TYR B  45     -43.098  52.776  27.387  1.00  0.00           H  
ATOM   4899  HB2 TYR B  45     -41.762  52.030  28.276  1.00  0.00           H  
ATOM   4900  HD1 TYR B  45     -41.861  50.131  26.837  1.00  0.00           H  
ATOM   4901  HD2 TYR B  45     -45.250  51.231  29.257  1.00  0.00           H  
ATOM   4902  HE1 TYR B  45     -42.837  47.974  26.570  1.00  0.00           H  
ATOM   4903  HE2 TYR B  45     -45.904  48.873  29.324  1.00  0.00           H  
ATOM   4904  HH  TYR B  45     -44.609  46.509  27.129  1.00  0.00           H  
ATOM   4905  N   SER B  46     -42.537  54.964  30.637  1.00  0.00           N  
ATOM   4906  CA  SER B  46     -41.774  55.761  31.541  1.00  0.00           C  
ATOM   4907  C   SER B  46     -42.300  55.884  32.927  1.00  0.00           C  
ATOM   4908  O   SER B  46     -41.545  55.807  33.899  1.00  0.00           O  
ATOM   4909  CB  SER B  46     -41.575  57.194  31.021  1.00  0.00           C  
ATOM   4910  OG  SER B  46     -40.852  57.134  29.808  1.00  0.00           O  
ATOM   4911  HN  SER B  46     -43.314  55.409  30.194  1.00  0.00           H  
ATOM   4912  HA  SER B  46     -40.801  55.286  31.640  1.00  0.00           H  
ATOM   4913  HB1 SER B  46     -40.985  57.773  31.760  1.00  0.00           H  
ATOM   4914  HB2 SER B  46     -42.542  57.710  30.834  1.00  0.00           H  
ATOM   4915  HG1 SER B  46     -41.467  56.857  29.131  1.00  0.00           H  
ATOM   4916  N   ILE B  47     -43.623  55.997  33.096  1.00  0.00           N  
ATOM   4917  CA  ILE B  47     -44.375  56.099  34.302  1.00  0.00           C  
ATOM   4918  C   ILE B  47     -44.283  54.881  35.156  1.00  0.00           C  
ATOM   4919  O   ILE B  47     -44.207  54.988  36.376  1.00  0.00           O  
ATOM   4920  CB  ILE B  47     -45.773  56.601  34.107  1.00  0.00           C  
ATOM   4921  CG1 ILE B  47     -46.115  57.689  35.130  1.00  0.00           C  
ATOM   4922  CG2 ILE B  47     -46.867  55.519  34.018  1.00  0.00           C  
ATOM   4923  CD  ILE B  47     -47.265  58.584  34.661  1.00  0.00           C  
ATOM   4924  HN  ILE B  47     -44.175  56.153  32.279  1.00  0.00           H  
ATOM   4925  HA  ILE B  47     -43.807  56.812  34.890  1.00  0.00           H  
ATOM   4926  HB  ILE B  47     -45.738  57.191  33.167  1.00  0.00           H  
ATOM   4927 1HG1 ILE B  47     -46.292  57.292  36.146  1.00  0.00           H  
ATOM   4928 2HG1 ILE B  47     -45.229  58.355  35.151  1.00  0.00           H  
ATOM   4929 1HG2 ILE B  47     -46.514  54.682  33.374  1.00  0.00           H  
ATOM   4930 2HG2 ILE B  47     -47.806  55.934  33.593  1.00  0.00           H  
ATOM   4931 3HG2 ILE B  47     -47.099  55.121  35.024  1.00  0.00           H  
ATOM   4932  HD1 ILE B  47     -47.314  59.501  35.299  1.00  0.00           H  
ATOM   4933  HD2 ILE B  47     -47.114  58.990  33.647  1.00  0.00           H  
ATOM   4934  HD3 ILE B  47     -48.230  58.042  34.720  1.00  0.00           H  
ATOM   4935  N   ILE B  48     -44.336  53.699  34.510  1.00  0.00           N  
ATOM   4936  CA  ILE B  48     -44.071  52.425  35.089  1.00  0.00           C  
ATOM   4937  C   ILE B  48     -42.678  52.314  35.602  1.00  0.00           C  
ATOM   4938  O   ILE B  48     -42.470  51.734  36.672  1.00  0.00           O
[truncated: 342,635 more chars]
