# Supplementary material for: Structural basis of dimerization of chemokine receptors CCR5 and CXCR4
Source: Nat Commun. 2023 Oct 13;14:6439. doi: 10.1038/s41467-023-42082-z (PMC10575954; doi:10.1038/s41467-023-42082-z)
Supplement: Supplementary file 6 — Source Data [file 41467_2023_42082_MOESM6_ESM.zip › Figure 5/Panel D/CXCR4_CXCR4_delta_3oe9.pdb]

ATOM      1  N   PRO B  27     -56.301  11.080  -1.152  1.00179.49           N  
ANISOU    1  N   PRO B  27    19161  34120  14916  -2129   1392  -1282       N  
ATOM      2  CA  PRO B  27     -56.489   9.741  -0.571  1.00176.95           C  
ANISOU    2  CA  PRO B  27    18830  33456  14949  -1502   1363  -1779       C  
ATOM      3  C   PRO B  27     -56.084   9.661   0.903  1.00177.57           C  
ANISOU    3  C   PRO B  27    18900  33127  15440  -1372   1388  -1786       C  
ATOM      4  O   PRO B  27     -55.614  10.660   1.453  1.00176.83           O  
ANISOU    4  O   PRO B  27    18785  33058  15344  -1770   1438  -1424       O  
ATOM      5  CB  PRO B  27     -55.632   8.848  -1.473  1.00183.37           C  
ANISOU    5  CB  PRO B  27    19253  35141  15280  -1204   1492  -2245       C  
ATOM      6  CG  PRO B  27     -55.649   9.541  -2.791  1.00191.79           C  
ANISOU    6  CG  PRO B  27    20260  36803  15810  -1616   1526  -2014       C  
ATOM      7  CD  PRO B  27     -55.650  11.015  -2.474  1.00186.59           C  
ANISOU    7  CD  PRO B  27    19752  35985  15159  -2255   1513  -1389       C  
ATOM      8  N   CYS B  28     -56.271   8.473   1.537  1.00172.14           N  
ANISOU    8  N   CYS B  28    18254  32054  15099   -829   1336  -2192       N  
ATOM      9  CA  CYS B  28     -55.993   8.185   2.955  1.00169.14           C  
ANISOU    9  CA  CYS B  28    17900  31231  15134   -622   1333  -2251       C  
ATOM     10  C   CYS B  28     -56.768   9.156   3.881  1.00168.84           C  
ANISOU   10  C   CYS B  28    18194  30449  15507   -946   1244  -1797       C  
ATOM     11  O   CYS B  28     -56.182   9.807   4.757  1.00167.63           O  
ANISOU   11  O   CYS B  28    17986  30264  15443  -1155   1301  -1582       O  
ATOM     12  CB  CYS B  28     -54.489   8.163   3.248  1.00172.22           C  
ANISOU   12  CB  CYS B  28    17867  32321  15248   -595   1502  -2379       C  
ATOM     13  SG  CYS B  28     -54.028   7.251   4.750  1.00173.93           S  
ANISOU   13  SG  CYS B  28    18058  32136  15892   -106   1475  -2670       S  
ATOM     14  N   PHE B  29     -58.100   9.263   3.645  1.00163.10           N  
ANISOU   14  N   PHE B  29    17803  29155  15011   -979   1092  -1670       N  
ATOM     15  CA  PHE B  29     -59.018  10.142   4.378  1.00159.29           C  
ANISOU   15  CA  PHE B  29    17645  27977  14899  -1221    982  -1286       C  
ATOM     16  C   PHE B  29     -59.401   9.560   5.732  1.00158.47           C  
ANISOU   16  C   PHE B  29    17686  27218  15309   -930    931  -1403       C  
ATOM     17  O   PHE B  29     -59.830  10.294   6.621  1.00154.98           O  
ANISOU   17  O   PHE B  29    17434  26292  15158  -1102    881  -1120       O  
ATOM     18  CB  PHE B  29     -60.283  10.446   3.549  1.00160.96           C  
ANISOU   18  CB  PHE B  29    18113  27921  15123  -1333    833  -1134       C  
ATOM     19  CG  PHE B  29     -60.057  10.891   2.121  1.00166.57           C  
ANISOU   19  CG  PHE B  29    18722  29251  15318  -1592    857  -1034       C  
ATOM     20  CD1 PHE B  29     -59.624  12.181   1.835  1.00171.43           C  
ANISOU   20  CD1 PHE B  29    19342  30135  15659  -2089    882   -615       C  
ATOM     21  CD2 PHE B  29     -60.328  10.037   1.059  1.00170.91           C  
ANISOU   21  CD2 PHE B  29    19204  30087  15646  -1363    832  -1345       C  
ATOM     22  CE1 PHE B  29     -59.427  12.595   0.513  1.00176.18           C  
ANISOU   22  CE1 PHE B  29    19865  31322  15755  -2364    896   -490       C  
ATOM     23  CE2 PHE B  29     -60.140  10.454  -0.264  1.00177.35           C  
ANISOU   23  CE2 PHE B  29    19926  31501  15955  -1610    855  -1245       C  
ATOM     24  CZ  PHE B  29     -59.688  11.729  -0.528  1.00177.12           C  
ANISOU   24  CZ  PHE B  29    19891  31765  15643  -2117    891   -807       C  
ATOM     25  N   ASN B  33     -61.872   1.394   7.463  1.00131.23           N  
ANISOU   25  N   ASN B  33    15056  21503  13303   1451    218  -3504       N  
ATOM     26  CA  ASN B  33     -62.143  -0.029   7.295  1.00132.88           C  
ANISOU   26  CA  ASN B  33    15460  21422  13606   1801     26  -3896       C  
ATOM     27  C   ASN B  33     -61.430  -0.882   8.359  1.00137.38           C  
ANISOU   27  C   ASN B  33    16097  21747  14356   2136    -33  -4086       C  
ATOM     28  O   ASN B  33     -60.219  -1.114   8.274  1.00139.16           O  
ANISOU   28  O   ASN B  33    16110  22409  14355   2414     29  -4316       O  
ATOM     29  CB  ASN B  33     -61.811  -0.487   5.870  1.00136.91           C  
ANISOU   29  CB  ASN B  33    15857  22438  13726   1997     -3  -4247       C  
ATOM     30  N   ALA B  34     -62.196  -1.315   9.380  1.00132.10           N  
ANISOU   30  N   ALA B  34    15709  20400  14081   2095   -155  -3972       N  
ATOM     31  CA  ALA B  34     -61.742  -2.151  10.499  1.00131.95           C  
ANISOU   31  CA  ALA B  34    15837  20019  14281   2366   -254  -4091       C  
ATOM     32  C   ALA B  34     -62.787  -3.243  10.784  1.00135.63           C  
ANISOU   32  C   ALA B  34    16696  19800  15039   2408   -502  -4186       C  
ATOM     33  O   ALA B  34     -63.917  -2.948  11.195  1.00132.97           O  
ANISOU   33  O   ALA B  34    16502  19081  14941   2081   -521  -3907       O  
ATOM     34  CB  ALA B  34     -61.496  -1.298  11.742  1.00129.38           C  
ANISOU   34  CB  ALA B  34    15432  19601  14127   2162   -112  -3736       C  
ATOM     35  N   ASN B  35     -62.407  -4.504  10.517  1.00134.54           N  
ANISOU   35  N   ASN B  35    16726  19535  14857   2809   -706  -4594       N  
ATOM     36  CA  ASN B  35     -63.264  -5.680  10.683  1.00134.92           C  
ANISOU   36  CA  ASN B  35    17186  18937  15141   2863   -987  -4733       C  
ATOM     37  C   ASN B  35     -63.358  -6.130  12.151  1.00136.57           C  
ANISOU   37  C   ASN B  35    17640  18575  15677   2853  -1084  -4567       C  
ATOM     38  O   ASN B  35     -64.457  -6.378  12.650  1.00134.49           O  
ANISOU   38  O   ASN B  35    17626  17801  15672   2570  -1190  -4372       O  
ATOM     39  CB  ASN B  35     -62.752  -6.822   9.787  1.00138.07           C  
ANISOU   39  CB  ASN B  35    17702  19415  15343   3324  -1195  -5257       C  
ATOM     40  CG  ASN B  35     -63.756  -7.901   9.445  1.00151.86           C  
ANISOU   40  CG  ASN B  35    19857  20603  17238   3308  -1497  -5436       C  
ATOM     41  ND2 ASN B  35     -63.315  -8.878   8.668  1.00146.85           N  
ANISOU   41  ND2 ASN B  35    19355  20013  16429   3728  -1701  -5915       N  
ATOM     42  OD1 ASN B  35     -64.924  -7.879   9.852  1.00140.25           O  
ANISOU   42  OD1 ASN B  35    18581  18686  16023   2925  -1561  -5166       O  
ATOM     43  N   PHE B  36     -62.201  -6.227  12.830  1.00133.39           N  
ANISOU   43  N   PHE B  36    17144  18302  15235   3150  -1048  -4642       N  
ATOM     44  CA  PHE B  36     -62.083  -6.664  14.221  1.00132.31           C  
ANISOU   44  CA  PHE B  36    17226  17691  15357   3196  -1146  -4505       C  
ATOM     45  C   PHE B  36     -62.707  -5.704  15.234  1.00130.20           C  
ANISOU   45  C   PHE B  36    16900  17277  15295   2749   -969  -4026       C  
ATOM     46  O   PHE B  36     -63.322  -6.162  16.200  1.00129.05           O  
ANISOU   46  O   PHE B  36    17032  16597  15405   2610  -1088  -3856       O  
ATOM     47  CB  PHE B  36     -60.612  -6.970  14.567  1.00136.68           C  
ANISOU   47  CB  PHE B  36    17648  18511  15772   3671  -1158  -4742       C  
ATOM     48  CG  PHE B  36     -60.317  -7.200  16.032  1.00137.71           C  
ANISOU   48  CG  PHE B  36    17936  18267  16122   3717  -1220  -4563       C  
ATOM     49  CD1 PHE B  36     -60.689  -8.388  16.657  1.00143.09           C  
ANISOU   49  CD1 PHE B  36    19078  18271  17020   3841  -1525  -4628       C  
ATOM     50  CD2 PHE B  36     -59.671  -6.230  16.789  1.00137.63           C  
ANISOU   50  CD2 PHE B  36    17631  18574  16086   3613   -992  -4320       C  
ATOM     51  CE1 PHE B  36     -60.424  -8.595  18.013  1.00143.44           C  
ANISOU   51  CE1 PHE B  36    19278  17981  17242   3867  -1589  -4441       C  
ATOM     52  CE2 PHE B  36     -59.406  -6.439  18.146  1.00139.81           C  
ANISOU   52  CE2 PHE B  36    18052  18522  16546   3655  -1055  -4157       C  
ATOM     53  CZ  PHE B  36     -59.775  -7.625  18.743  1.00139.87           C  
ANISOU   53  CZ  PHE B  36    18509  17880  16755   3789  -1349  -4216       C  
ATOM     54  N   ASN B  37     -62.532  -4.386  15.035  1.00122.92           N  
ANISOU   54  N   ASN B  37    15631  16829  14246   2529   -700  -3812       N  
ATOM     55  CA  ASN B  37     -63.065  -3.368  15.946  1.00118.10           C  
ANISOU   55  CA  ASN B  37    14950  16119  13802   2148   -535  -3390       C  
ATOM     56  C   ASN B  37     -64.604  -3.287  15.982  1.00118.58           C  
ANISOU   56  C   ASN B  37    15180  15811  14062   1778   -580  -3176       C  
ATOM     57  O   ASN B  37     -65.153  -2.659  16.885  1.00115.46           O  
ANISOU   57  O   ASN B  37    14778  15256  13835   1509   -486  -2864       O  
ATOM     58  CB  ASN B  37     -62.407  -2.001  15.701  1.00116.29           C  
ANISOU   58  CB  ASN B  37    14351  16460  13375   2022   -278  -3235       C  
ATOM     59  CG  ASN B  37     -61.031  -1.843  16.320  1.00131.69           C  
ANISOU   59  CG  ASN B  37    16118  18697  15223   2246   -197  -3286       C  
ATOM     60  ND2 ASN B  37     -60.699  -0.620  16.700  1.00119.47           N  
ANISOU   60  ND2 ASN B  37    14344  17422  13625   2013      1  -3022       N  
ATOM     61  OD1 ASN B  37     -60.242  -2.792  16.441  1.00126.33           O  
ANISOU   61  OD1 ASN B  37    15495  18007  14499   2634   -327  -3568       O  
ATOM     62  N   LYS B  38     -65.293  -3.962  15.044  1.00115.82           N  
ANISOU   62  N   LYS B  38    14976  15341  13688   1780   -737  -3362       N  
ATOM     63  CA  LYS B  38     -66.756  -4.012  15.001  1.00114.14           C  
ANISOU   63  CA  LYS B  38    14904  14818  13646   1439   -808  -3199       C  
ATOM     64  C   LYS B  38     -67.287  -5.302  15.649  1.00116.86           C  
ANISOU   64  C   LYS B  38    15624  14573  14205   1433  -1057  -3256       C  
ATOM     65  O   LYS B  38     -68.433  -5.691  15.428  1.00116.91           O  
ANISOU   65  O   LYS B  38    15781  14319  14318   1186  -1181  -3215       O  
ATOM     66  CB  LYS B  38     -67.272  -3.800  13.562  1.00118.62           C  
ANISOU   66  CB  LYS B  38    15376  15653  14041   1369   -822  -3321       C  
ATOM     67  CG  LYS B  38     -67.628  -2.343  13.235  1.00136.81           C  
ANISOU   67  CG  LYS B  38    17404  18316  16263   1110   -609  -3050       C  
ATOM     68  CD  LYS B  38     -66.410  -1.429  12.985  1.00148.09           C  
ANISOU   68  CD  LYS B  38    18558  20256  17454   1229   -413  -3034       C  
ATOM     69  CE  LYS B  38     -66.336  -0.303  13.992  1.00155.91           C  
ANISOU   69  CE  LYS B  38    19425  21266  18548   1036   -236  -2691       C  
ATOM     70  NZ  LYS B  38     -65.077   0.482  13.859  1.00164.76           N1+
ANISOU   70  NZ  LYS B  38    20306  22852  19445   1117    -72  -2674       N1+
ATOM     71  N   ILE B  39     -66.437  -5.951  16.461  1.00112.79           N  
ANISOU   71  N   ILE B  39    15260  13856  13739   1689  -1144  -3338       N  
ATOM     72  CA  ILE B  39     -66.749  -7.149  17.238  1.00113.93           C  
ANISOU   72  CA  ILE B  39    15801  13414  14075   1692  -1396  -3354       C  
ATOM     73  C   ILE B  39     -66.118  -7.031  18.630  1.00114.14           C  
ANISOU   73  C   ILE B  39    15850  13320  14199   1753  -1337  -3166       C  
ATOM     74  O   ILE B  39     -66.637  -7.599  19.586  1.00113.94           O  
ANISOU   74  O   ILE B  39    16092  12848  14353   1580  -1461  -2998       O  
ATOM     75  CB  ILE B  39     -66.431  -8.480  16.488  1.00121.78           C  
ANISOU   75  CB  ILE B  39    17097  14172  15002   2026  -1704  -3764       C  
ATOM     76  CG1 ILE B  39     -67.495  -9.559  16.762  1.00124.65           C  
ANISOU   76  CG1 ILE B  39    17890  13910  15560   1779  -1992  -3725       C  
ATOM     77  CG2 ILE B  39     -65.014  -8.998  16.734  1.00124.67           C  
ANISOU   77  CG2 ILE B  39    17511  14585  15273   2543  -1790  -4022       C  
ATOM     78  CD1 ILE B  39     -68.556  -9.672  15.674  1.00132.31           C  
ANISOU   78  CD1 ILE B  39    18881  14891  16502   1536  -2069  -3807       C  
ATOM     79  N   PHE B  40     -65.021  -6.261  18.738  1.00108.12           N  
ANISOU   79  N   PHE B  40    14796  12984  13300   1963  -1145  -3180       N  
ATOM     80  CA  PHE B  40     -64.333  -6.017  19.998  1.00106.28           C  
ANISOU   80  CA  PHE B  40    14534  12720  13129   2030  -1072  -3014       C  
ATOM     81  C   PHE B  40     -65.108  -4.953  20.789  1.00104.34           C  
ANISOU   81  C   PHE B  40    14147  12499  12999   1612   -860  -2622       C  
ATOM     82  O   PHE B  40     -65.713  -5.278  21.813  1.00103.66           O  
ANISOU   82  O   PHE B  40    14261  12046  13081   1414   -921  -2417       O  
ATOM     83  CB  PHE B  40     -62.871  -5.593  19.744  1.00108.82           C  
ANISOU   83  CB  PHE B  40    14570  13537  13241   2389   -958  -3196       C  
ATOM     84  CG  PHE B  40     -62.041  -5.348  20.985  1.00109.95           C  
ANISOU   84  CG  PHE B  40    14657  13697  13421   2490   -899  -3059       C  
ATOM     85  CD1 PHE B  40     -61.996  -4.090  21.577  1.00110.11           C  
ANISOU   85  CD1 PHE B  40    14421  13971  13444   2237   -648  -2773       C  
ATOM     86  CD2 PHE B  40     -61.280  -6.367  21.545  1.00115.18           C  
ANISOU   86  CD2 PHE B  40    15537  14119  14106   2857  -1115  -3231       C  
ATOM     87  CE1 PHE B  40     -61.227  -3.865  22.723  1.00110.42           C  
ANISOU   87  CE1 PHE B  40    14412  14037  13508   2321   -604  -2658       C  
ATOM     88  CE2 PHE B  40     -60.495  -6.137  22.680  1.00117.46           C  
ANISOU   88  CE2 PHE B  40    15764  14451  14414   2959  -1070  -3107       C  
ATOM     89  CZ  PHE B  40     -60.476  -4.888  23.262  1.00112.22           C  
ANISOU   89  CZ  PHE B  40    14831  14057  13750   2678   -809  -2822       C  
ATOM     90  N   LEU B  41     -65.115  -3.693  20.283  1.00 96.57           N  
ANISOU   90  N   LEU B  41    12832  11951  11907   1479   -626  -2524       N  
ATOM     91  CA  LEU B  41     -65.784  -2.531  20.888  1.00 92.13           C  
ANISOU   91  CA  LEU B  41    12115  11466  11425   1144   -431  -2197       C  
ATOM     92  C   LEU B  41     -67.232  -2.778  21.359  1.00 93.68           C  
ANISOU   92  C   LEU B  41    12472  11314  11807    815   -488  -2005       C  
ATOM     93  O   LEU B  41     -67.502  -2.484  22.524  1.00 91.71           O  
ANISOU   93  O   LEU B  41    12240  10939  11668    659   -418  -1778       O  
ATOM     94  CB  LEU B  41     -65.709  -1.262  20.010  1.00 90.48           C  
ANISOU   94  CB  LEU B  41    11604  11713  11062   1053   -244  -2151       C  
ATOM     95  CG  LEU B  41     -64.347  -0.819  19.464  1.00 95.64           C  
ANISOU   95  CG  LEU B  41    12032  12821  11487   1281   -151  -2297       C  
ATOM     96  CD1 LEU B  41     -64.518   0.300  18.465  1.00 94.97           C  
ANISOU   96  CD1 LEU B  41    11722  13118  11244   1114    -14  -2224       C  
ATOM     97  CD2 LEU B  41     -63.412  -0.373  20.565  1.00 96.75           C  
ANISOU   97  CD2 LEU B  41    12081  13046  11632   1345    -56  -2186       C  
ATOM     98  N   PRO B  42     -68.171  -3.335  20.542  1.00 90.26           N  
ANISOU   98  N   PRO B  42    12148  10746  11402    692   -616  -2093       N  
ATOM     99  CA  PRO B  42     -69.538  -3.557  21.055  1.00 89.24           C  
ANISOU   99  CA  PRO B  42    12125  10350  11432    344   -663  -1899       C  
ATOM    100  C   PRO B  42     -69.614  -4.541  22.228  1.00 92.38           C  
ANISOU  100  C   PRO B  42    12814  10327  11960    281   -805  -1809       C  
ATOM    101  O   PRO B  42     -70.487  -4.386  23.077  1.00 91.12           O  
ANISOU  101  O   PRO B  42    12656  10062  11902    -18   -755  -1569       O  
ATOM    102  CB  PRO B  42     -70.300  -4.068  19.829  1.00 92.83           C  
ANISOU  102  CB  PRO B  42    12642  10774  11857    266   -805  -2062       C  
ATOM    103  CG  PRO B  42     -69.251  -4.672  18.964  1.00 99.65           C  
ANISOU  103  CG  PRO B  42    13585  11696  12581    628   -918  -2384       C  
ATOM    104  CD  PRO B  42     -68.065  -3.775  19.133  1.00 93.68           C  
ANISOU  104  CD  PRO B  42    12593  11298  11703    845   -724  -2372       C  
ATOM    105  N   THR B  43     -68.693  -5.530  22.278  1.00 89.57           N  
ANISOU  105  N   THR B  43    12698   9751  11581    573   -987  -2002       N  
ATOM    106  CA  THR B  43     -68.643  -6.529  23.349  1.00 90.39           C  
ANISOU  106  CA  THR B  43    13136   9416  11792    546  -1167  -1919       C  
ATOM    107  C   THR B  43     -68.152  -5.875  24.628  1.00 90.53           C  
ANISOU  107  C   THR B  43    13043   9527  11827    545  -1001  -1699       C  
ATOM    108  O   THR B  43     -68.759  -6.072  25.682  1.00 90.07           O  
ANISOU  108  O   THR B  43    13109   9253  11859    280  -1012  -1459       O  
ATOM    109  CB  THR B  43     -67.775  -7.731  22.946  1.00100.19           C  
ANISOU  109  CB  THR B  43    14680  10394  12994    921  -1444  -2221       C  
ATOM    110  CG2 THR B  43     -67.929  -8.908  23.899  1.00100.85           C  
ANISOU  110  CG2 THR B  43    15200   9924  13193    848  -1706  -2128       C  
ATOM    111  OG1 THR B  43     -68.111  -8.138  21.621  1.00101.44           O  
ANISOU  111  OG1 THR B  43    14882  10563  13097    969  -1566  -2472       O  
ATOM    112  N   ILE B  44     -67.072  -5.075  24.525  1.00 84.46           N  
ANISOU  112  N   ILE B  44    12028   9110  10951    811   -844  -1774       N  
ATOM    113  CA  ILE B  44     -66.475  -4.349  25.644  1.00 81.91           C  
ANISOU  113  CA  ILE B  44    11575   8925  10622    834   -686  -1599       C  
ATOM    114  C   ILE B  44     -67.462  -3.331  26.236  1.00 82.70           C  
ANISOU  114  C   ILE B  44    11497   9145  10780    475   -481  -1319       C  
ATOM    115  O   ILE B  44     -67.618  -3.296  27.460  1.00 82.21           O  
ANISOU  115  O   ILE B  44    11500   8964  10771    346   -447  -1118       O  
ATOM    116  CB  ILE B  44     -65.067  -3.783  25.280  1.00 84.34           C  
ANISOU  116  CB  ILE B  44    11653   9610  10783   1176   -592  -1768       C  
ATOM    117  CG1 ILE B  44     -63.961  -4.833  25.529  1.00 87.57           C  
ANISOU  117  CG1 ILE B  44    12262   9854  11158   1564   -800  -1967       C  
ATOM    118  CG2 ILE B  44     -64.737  -2.502  26.036  1.00 82.04           C  
ANISOU  118  CG2 ILE B  44    11107   9602  10464   1079   -358  -1570       C  
ATOM    119  CD1 ILE B  44     -63.778  -5.894  24.441  1.00 98.25           C  
ANISOU  119  CD1 ILE B  44    13791  11078  12462   1831  -1026  -2292       C  
ATOM    120  N   TYR B  45     -68.173  -2.564  25.377  1.00 76.98           N  
ANISOU  120  N   TYR B  45    10565   8650  10034    328   -366  -1315       N  
ATOM    121  CA  TYR B  45     -69.174  -1.599  25.842  1.00 74.28           C  
ANISOU  121  CA  TYR B  45    10050   8433   9741     43   -199  -1091       C  
ATOM    122  C   TYR B  45     -70.295  -2.301  26.600  1.00 79.65           C  
ANISOU  122  C   TYR B  45    10892   8844  10525   -251   -278   -932       C  
ATOM    123  O   TYR B  45     -70.595  -1.903  27.723  1.00 78.77           O  
ANISOU  123  O   TYR B  45    10735   8752  10441   -395   -172   -736       O  
ATOM    124  CB  TYR B  45     -69.748  -0.748  24.691  1.00 73.91           C  
ANISOU  124  CB  TYR B  45     9785   8653   9645    -26   -114  -1131       C  
ATOM    125  CG  TYR B  45     -68.737   0.112  23.959  1.00 74.21           C  
ANISOU  125  CG  TYR B  45     9641   9005   9548    178    -17  -1231       C  
ATOM    126  CD1 TYR B  45     -67.647   0.669  24.627  1.00 75.08           C  
ANISOU  126  CD1 TYR B  45     9677   9243   9605    313     80  -1194       C  
ATOM    127  CD2 TYR B  45     -68.897   0.413  22.610  1.00 74.95           C  
ANISOU  127  CD2 TYR B  45     9629   9297   9551    198    -23  -1347       C  
ATOM    128  CE1 TYR B  45     -66.714   1.456  23.957  1.00 74.66           C  
ANISOU  128  CE1 TYR B  45     9447   9514   9408    439    165  -1267       C  
ATOM    129  CE2 TYR B  45     -67.968   1.197  21.929  1.00 75.07           C  
ANISOU  129  CE2 TYR B  45     9479   9635   9410    333     66  -1412       C  
ATOM    130  CZ  TYR B  45     -66.881   1.720  22.609  1.00 80.59           C  
ANISOU  130  CZ  TYR B  45    10100  10463  10056    437    162  -1366       C  
ATOM    131  OH  TYR B  45     -65.979   2.512  21.947  1.00 81.62           O  
ANISOU  131  OH  TYR B  45    10055  10942  10014    509    248  -1409       O  
ATOM    132  N   SER B  46     -70.859  -3.384  26.015  1.00 78.15           N  
ANISOU  132  N   SER B  46    10903   8414  10376   -348   -472  -1020       N  
ATOM    133  CA  SER B  46     -71.941  -4.180  26.603  1.00 79.60           C  
ANISOU  133  CA  SER B  46    11260   8344  10639   -689   -580   -867       C  
ATOM    134  C   SER B  46     -71.551  -4.784  27.947  1.00 84.48           C  
ANISOU  134  C   SER B  46    12108   8708  11281   -723   -644   -715       C  
ATOM    135  O   SER B  46     -72.385  -4.832  28.855  1.00 84.70           O  
ANISOU  135  O   SER B  46    12140   8709  11333  -1041   -599   -492       O  
ATOM    136  CB  SER B  46     -72.392  -5.273  25.642  1.00 85.46           C  
ANISOU  136  CB  SER B  46    12222   8841  11409   -761   -819  -1022       C  
ATOM    137  OG  SER B  46     -72.773  -4.714  24.395  1.00 92.66           O  
ANISOU  137  OG  SER B  46    12919  10010  12279   -736   -766  -1157       O  
ATOM    138  N   ILE B  47     -70.282  -5.216  28.080  1.00 81.20           N  
ANISOU  138  N   ILE B  47    11864   8150  10839   -389   -746   -838       N  
ATOM    139  CA  ILE B  47     -69.736  -5.783  29.313  1.00 82.11           C  
ANISOU  139  CA  ILE B  47    12216   8022  10961   -354   -835   -709       C  
ATOM    140  C   ILE B  47     -69.685  -4.708  30.412  1.00 83.48           C  
ANISOU  140  C   ILE B  47    12154   8464  11100   -428   -588   -507       C  
ATOM    141  O   ILE B  47     -70.211  -4.934  31.501  1.00 84.13           O  
ANISOU  141  O   ILE B  47    12334   8445  11189   -685   -581   -281       O  
ATOM    142  CB  ILE B  47     -68.381  -6.512  29.046  1.00 86.87           C  
ANISOU  142  CB  ILE B  47    13034   8438  11533     85  -1032   -937       C  
ATOM    143  CG1 ILE B  47     -68.645  -7.945  28.521  1.00 91.34           C  
ANISOU  143  CG1 ILE B  47    14005   8551  12150     75  -1364  -1062       C  
ATOM    144  CG2 ILE B  47     -67.475  -6.539  30.291  1.00 87.31           C  
ANISOU  144  CG2 ILE B  47    13179   8435  11561    243  -1039   -826       C  
ATOM    145  CD1 ILE B  47     -67.509  -8.600  27.699  1.00101.68           C  
ANISOU  145  CD1 ILE B  47    15464   9755  13415    568  -1567  -1407       C  
ATOM    146  N   ILE B  48     -69.106  -3.530  30.098  1.00 77.22           N  
ANISOU  146  N   ILE B  48    11061   8022  10257   -234   -393   -586       N  
ATOM    147  CA  ILE B  48     -69.000  -2.388  31.014  1.00 74.60           C  
ANISOU  147  CA  ILE B  48    10508   7946   9888   -273   -172   -438       C  
ATOM    148  C   ILE B  48     -70.399  -1.862  31.365  1.00 77.99           C  
ANISOU  148  C   ILE B  48    10788   8505  10341   -615    -37   -265       C  
ATOM    149  O   ILE B  48     -70.636  -1.497  32.515  1.00 77.23           O  
ANISOU  149  O   ILE B  48    10647   8479  10217   -741     68    -95       O  
ATOM    150  CB  ILE B  48     -68.018  -1.311  30.457  1.00 75.33           C  
ANISOU  150  CB  ILE B  48    10358   8348   9915    -11    -42   -573       C  
ATOM    151  CG1 ILE B  48     -66.569  -1.829  30.557  1.00 76.92           C  
ANISOU  151  CG1 ILE B  48    10670   8491  10064    320   -155   -707       C  
ATOM    152  CG2 ILE B  48     -68.149   0.044  31.181  1.00 73.13           C  
ANISOU  152  CG2 ILE B  48     9851   8327   9606    -96    175   -437       C  
ATOM    153  CD1 ILE B  48     -65.627  -1.336  29.501  1.00 83.70           C  
ANISOU  153  CD1 ILE B  48    11342   9622  10839    572   -115   -916       C  
ATOM    154  N   PHE B  49     -71.329  -1.899  30.396  1.00 74.78           N  
ANISOU  154  N   PHE B  49    10302   8143   9969   -757    -56   -321       N  
ATOM    155  CA  PHE B  49     -72.719  -1.483  30.569  1.00 74.69           C  
ANISOU  155  CA  PHE B  49    10112   8296   9971  -1059     48   -194       C  
ATOM    156  C   PHE B  49     -73.433  -2.309  31.668  1.00 81.02           C  
ANISOU  156  C   PHE B  49    11067   8947  10771  -1379     -6     10       C  
ATOM    157  O   PHE B  49     -73.977  -1.715  32.597  1.00 79.74           O  
ANISOU  157  O   PHE B  49    10742   8991  10563  -1525    150    156       O  
ATOM    158  CB  PHE B  49     -73.472  -1.539  29.222  1.00 76.90           C  
ANISOU  158  CB  PHE B  49    10303   8635  10280  -1127    -10   -313       C  
ATOM    159  CG  PHE B  49     -74.977  -1.488  29.309  1.00 79.62           C  
ANISOU  159  CG  PHE B  49    10494   9117  10639  -1461     30   -203       C  
ATOM    160  CD1 PHE B  49     -75.737  -2.639  29.138  1.00 86.12           C  
ANISOU  160  CD1 PHE B  49    11482   9748  11494  -1749   -137   -167       C  
ATOM    161  CD2 PHE B  49     -75.636  -0.290  29.555  1.00 80.16           C  
ANISOU  161  CD2 PHE B  49    10255   9521  10682  -1484    215   -145       C  
ATOM    162  CE1 PHE B  49     -77.133  -2.592  29.216  1.00 88.48           C  
ANISOU  162  CE1 PHE B  49    11592  10241  11786  -2083    -97    -66       C  
ATOM    163  CE2 PHE B  49     -77.030  -0.243  29.633  1.00 84.53           C  
ANISOU  163  CE2 PHE B  49    10621  10268  11230  -1761    250    -66       C  
ATOM    164  CZ  PHE B  49     -77.769  -1.395  29.465  1.00 85.72           C  
ANISOU  164  CZ  PHE B  49    10891  10277  11400  -2072    104    -23       C  
ATOM    165  N   LEU B  50     -73.394  -3.661  31.577  1.00 80.35           N  
ANISOU  165  N   LEU B  50    11307   8505  10717  -1485   -235     15       N  
ATOM    166  CA  LEU B  50     -74.025  -4.557  32.554  1.00 82.65           C  
ANISOU  166  CA  LEU B  50    11801   8613  10989  -1841   -326    236       C  
ATOM    167  C   LEU B  50     -73.381  -4.423  33.925  1.00 85.58           C  
ANISOU  167  C   LEU B  50    12249   8974  11294  -1785   -261    389       C  
ATOM    168  O   LEU B  50     -74.088  -4.174  34.898  1.00 85.78           O  
ANISOU  168  O   LEU B  50    12161   9183  11247  -2053   -135    584       O  
ATOM    169  CB  LEU B  50     -73.993  -6.031  32.095  1.00 86.12           C  
ANISOU  169  CB  LEU B  50    12645   8597  11479  -1939   -639    196       C  
ATOM    170  CG  LEU B  50     -74.745  -6.404  30.812  1.00 92.38           C  
ANISOU  170  CG  LEU B  50    13426   9349  12326  -2068   -753     58       C  
ATOM    171  CD1 LEU B  50     -74.321  -7.775  30.330  1.00 95.86           C  
ANISOU  171  CD1 LEU B  50    14318   9289  12813  -2019  -1089    -52       C  
ATOM    172  CD2 LEU B  50     -76.259  -6.377  31.013  1.00 96.79           C  
ANISOU  172  CD2 LEU B  50    13800  10112  12862  -2558   -684    230       C  
ATOM    173  N   THR B  51     -72.039  -4.551  33.986  1.00 81.14           N  
ANISOU  173  N   THR B  51    11847   8245  10736  -1425   -342    285       N  
ATOM    174  CA  THR B  51     -71.226  -4.452  35.207  1.00 80.65           C  
ANISOU  174  CA  THR B  51    11874   8162  10608  -1310   -314    399       C  
ATOM    175  C   THR B  51     -71.353  -3.065  35.866  1.00 82.62           C  
ANISOU  175  C   THR B  51    11778   8822  10791  -1298    -29    456       C  
ATOM    176  O   THR B  51     -71.393  -2.975  37.091  1.00 82.44           O  
ANISOU  176  O   THR B  51    11778   8861  10684  -1415     36    631       O  
ATOM    177  CB  THR B  51     -69.764  -4.833  34.906  1.00 85.96           C  
ANISOU  177  CB  THR B  51    12731   8633  11298   -885   -472    223       C  
ATOM    178  CG2 THR B  51     -68.980  -5.202  36.154  1.00 84.65           C  
ANISOU  178  CG2 THR B  51    12774   8321  11068   -797   -553    356       C  
ATOM    179  OG1 THR B  51     -69.730  -5.915  33.976  1.00 87.74           O  
ANISOU  179  OG1 THR B  51    13220   8530  11588   -828   -724     84       O  
ATOM    180  N   GLY B  52     -71.433  -2.019  35.045  1.00 77.39           N  
ANISOU  180  N   GLY B  52    10827   8422  10157  -1162    116    309       N  
ATOM    181  CA  GLY B  52     -71.601  -0.640  35.488  1.00 75.07           C  
ANISOU  181  CA  GLY B  52    10235   8477   9814  -1123    349    326       C  
ATOM    182  C   GLY B  52     -72.971  -0.395  36.082  1.00 80.90           C  
ANISOU  182  C   GLY B  52    10808   9426  10503  -1438    472    469       C  
ATOM    183  O   GLY B  52     -73.070  -0.017  37.250  1.00 81.12           O  
ANISOU  183  O   GLY B  52    10779   9603  10439  -1505    585    587       O  
ATOM    184  N   ILE B  53     -74.041  -0.656  35.299  1.00 78.29           N  
ANISOU  184  N   ILE B  53    10389   9140  10216  -1636    446    451       N  
ATOM    185  CA  ILE B  53     -75.434  -0.471  35.721  1.00 79.13           C  
ANISOU  185  CA  ILE B  53    10284   9518  10266  -1943    558    564       C  
ATOM    186  C   ILE B  53     -75.823  -1.312  36.964  1.00 84.41           C  
ANISOU  186  C   ILE B  53    11096  10145  10832  -2273    536    796       C  
ATOM    187  O   ILE B  53     -76.584  -0.831  37.806  1.00 84.56           O  
ANISOU  187  O   ILE B  53    10898  10493  10738  -2434    696    894       O  
ATOM    188  CB  ILE B  53     -76.421  -0.574  34.514  1.00 83.05           C  
ANISOU  188  CB  ILE B  53    10639  10091  10827  -2069    511    478       C  
ATOM    189  CG1 ILE B  53     -77.631   0.385  34.640  1.00 83.54           C  
ANISOU  189  CG1 ILE B  53    10317  10591  10834  -2158    686    481       C  
ATOM    190  CG2 ILE B  53     -76.790  -2.024  34.119  1.00 87.20           C  
ANISOU  190  CG2 ILE B  53    11418  10323  11390  -2359    298    540       C  
ATOM    191  CD1 ILE B  53     -78.893  -0.124  35.431  1.00 95.76           C  
ANISOU  191  CD1 ILE B  53    11735  12372  12278  -2578    736    653       C  
ATOM    192  N   VAL B  54     -75.269  -2.533  37.095  1.00 81.88           N  
ANISOU  192  N   VAL B  54    11148   9432  10532  -2353    327    879       N  
ATOM    193  CA  VAL B  54     -75.528  -3.393  38.255  1.00 84.33           C  
ANISOU  193  CA  VAL B  54    11663   9645  10732  -2682    266   1131       C  
ATOM    194  C   VAL B  54     -74.657  -2.910  39.419  1.00 86.96           C  
ANISOU  194  C   VAL B  54    12028  10041  10969  -2489    358   1192       C  
ATOM    195  O   VAL B  54     -75.187  -2.573  40.480  1.00 87.76           O  
ANISOU  195  O   VAL B  54    11987  10432  10924  -2678    509   1337       O  
ATOM    196  CB  VAL B  54     -75.341  -4.907  37.942  1.00 90.69           C  
ANISOU  196  CB  VAL B  54    12910   9955  11595  -2851    -40   1204       C  
ATOM    197  CG1 VAL B  54     -75.329  -5.754  39.211  1.00 93.30           C  
ANISOU  197  CG1 VAL B  54    13530  10120  11799  -3144   -139   1487       C  
ATOM    198  CG2 VAL B  54     -76.413  -5.405  36.977  1.00 92.28           C  
ANISOU  198  CG2 VAL B  54    13067  10140  11857  -3147   -126   1177       C  
ATOM    199  N   GLY B  55     -73.344  -2.862  39.191  1.00 81.10           N  
ANISOU  199  N   GLY B  55    11447   9074  10294  -2114    267   1066       N  
ATOM    200  CA  GLY B  55     -72.348  -2.446  40.171  1.00 79.65           C  
ANISOU  200  CA  GLY B  55    11309   8922  10033  -1897    315   1096       C  
ATOM    201  C   GLY B  55     -72.645  -1.113  40.818  1.00 81.73           C  
ANISOU  201  C   GLY B  55    11238   9612  10203  -1852    577   1078       C  
ATOM    202  O   GLY B  55     -72.874  -1.057  42.028  1.00 82.09           O  
ANISOU  202  O   GLY B  55    11278   9814  10100  -2008    658   1236       O  
ATOM    203  N   ASN B  56     -72.653  -0.052  40.016  1.00 76.71           N  
ANISOU  203  N   ASN B  56    10348   9157   9641  -1642    691    885       N  
ATOM    204  CA  ASN B  56     -72.945   1.286  40.512  1.00 75.41           C  
ANISOU  204  CA  ASN B  56     9897   9352   9403  -1556    902    829       C  
ATOM    205  C   ASN B  56     -74.350   1.395  41.091  1.00 81.95           C  
ANISOU  205  C   ASN B  56    10520  10497  10119  -1849   1038    933       C  
ATOM    206  O   ASN B  56     -74.535   1.894  42.202  1.00 81.86           O  
ANISOU  206  O   ASN B  56    10407  10736   9961  -1880   1169    991       O  
ATOM    207  CB  ASN B  56     -72.751   2.322  39.403  1.00 73.04           C  
ANISOU  207  CB  ASN B  56     9417   9127   9208  -1303    950    621       C  
ATOM    208  CG  ASN B  56     -71.293   2.530  39.046  1.00 94.99           C  
ANISOU  208  CG  ASN B  56    12314  11741  12040  -1012    872    514       C  
ATOM    209  ND2 ASN B  56     -70.903   2.081  37.859  1.00 84.77           N  
ANISOU  209  ND2 ASN B  56    11093  10269  10846   -917    754    413       N  
ATOM    210  OD1 ASN B  56     -70.524   3.087  39.831  1.00 90.25           O  
ANISOU  210  OD1 ASN B  56    11720  11198  11372   -881    917    512       O  
ATOM    211  N   GLY B  57     -75.342   0.927  40.338  1.00 80.44           N  
ANISOU  211  N   GLY B  57    10251  10333   9979  -2063   1004    945       N  
ATOM    212  CA  GLY B  57     -76.747   0.987  40.801  1.00 82.78           C  
ANISOU  212  CA  GLY B  57    10296  11002  10154  -2364   1132   1034       C  
ATOM    213  C   GLY B  57     -76.870   0.411  42.198  1.00 89.18           C  
ANISOU  213  C   GLY B  57    11208  11901  10774  -2634   1166   1259       C  
ATOM    214  O   GLY B  57     -77.591   0.933  43.031  1.00 89.35           O  
ANISOU  214  O   GLY B  57    10983  12338  10629  -2735   1340   1294       O  
ATOM    215  N   LEU B  58     -76.150  -0.674  42.464  1.00 87.46           N  
ANISOU  215  N   LEU B  58    11363  11301  10567  -2737    987   1407       N  
ATOM    216  CA  LEU B  58     -76.060  -1.200  43.814  1.00 90.13           C  
ANISOU  216  CA  LEU B  58    11858  11673  10713  -2962    989   1640       C  
ATOM    217  C   LEU B  58     -75.481  -0.157  44.747  1.00 95.71           C  
ANISOU  217  C   LEU B  58    12445  12610  11308  -2693   1144   1570       C  
ATOM    218  O   LEU B  58     -76.053   0.127  45.790  1.00 96.51           O  
ANISOU  218  O   LEU B  58    12389  13080  11201  -2856   1297   1664       O  
ATOM    219  CB  LEU B  58     -75.179  -2.431  43.871  1.00 90.94           C  
ANISOU  219  CB  LEU B  58    12429  11259  10867  -3007    725   1778       C  
ATOM    220  CG  LEU B  58     -75.821  -3.757  43.564  1.00 97.90           C  
ANISOU  220  CG  LEU B  58    13549  11888  11762  -3424    534   1961       C  
ATOM    221  CD1 LEU B  58     -74.692  -4.822  43.424  1.00 98.42           C  
ANISOU  221  CD1 LEU B  58    14116  11355  11923  -3290    226   2008       C  
ATOM    222  CD2 LEU B  58     -76.863  -4.082  44.635  1.00103.33           C  
ANISOU  222  CD2 LEU B  58    14151  12902  12208  -3928    634   2233       C  
ATOM    223  N   VAL B  59     -74.331   0.408  44.396  1.00 92.59           N  
ANISOU  223  N   VAL B  59    12123  12025  11033  -2296   1101   1402       N  
ATOM    224  CA  VAL B  59     -73.764   1.426  45.267  1.00 92.72           C  
ANISOU  224  CA  VAL B  59    12041  12242  10944  -2061   1226   1327       C  
ATOM    225  C   VAL B  59     -74.832   2.459  45.576  1.00102.03           C  
ANISOU  225  C   VAL B  59    12852  13902  12012  -2081   1449   1235       C  
ATOM    226  O   VAL B  59     -75.124   2.693  46.733  1.00103.52           O  
ANISOU  226  O   VAL B  59    12958  14385  11991  -2172   1568   1307       O  
ATOM    227  CB  VAL B  59     -72.515   2.123  44.678  1.00 93.18           C  
ANISOU  227  CB  VAL B  59    12145  12112  11146  -1658   1171   1128       C  
ATOM    228  CG1 VAL B  59     -72.078   3.286  45.595  1.00 91.87           C  
ANISOU  228  CG1 VAL B  59    11861  12183  10862  -1461   1300   1042       C  
ATOM    229  CG2 VAL B  59     -71.386   1.124  44.501  1.00 93.07           C  
ANISOU  229  CG2 VAL B  59    12462  11693  11207  -1579    952   1189       C  
ATOM    230  N   ILE B  60     -75.441   3.025  44.539  1.00101.14           N  
ANISOU  230  N   ILE B  60    12524  13882  12025  -1988   1491   1073       N  
ATOM    231  CA  ILE B  60     -76.448   4.086  44.703  1.00103.12           C  
ANISOU  231  CA  ILE B  60    12415  14577  12188  -1922   1672    938       C  
ATOM    232  C   ILE B  60     -77.607   3.664  45.629  1.00114.83           C  
ANISOU  232  C   ILE B  60    13718  16475  13438  -2267   1797   1087       C  
ATOM    233  O   ILE B  60     -78.006   4.427  46.501  1.00115.38           O  
ANISOU  233  O   ILE B  60    13576  16936  13326  -2189   1955   1015       O  
ATOM    234  CB  ILE B  60     -77.004   4.559  43.346  1.00104.97           C  
ANISOU  234  CB  ILE B  60    12473  14817  12591  -1801   1654    774       C  
ATOM    235  CG1 ILE B  60     -75.890   5.207  42.517  1.00101.94           C  
ANISOU  235  CG1 ILE B  60    12223  14126  12385  -1464   1563    621       C  
ATOM    236  CG2 ILE B  60     -78.145   5.571  43.541  1.00106.77           C  
ANISOU  236  CG2 ILE B  60    12330  15519  12718  -1712   1812    631       C  
ATOM    237  CD1 ILE B  60     -76.250   5.509  41.086  1.00106.54           C  
ANISOU  237  CD1 ILE B  60    12705  14644  13130  -1367   1508    496       C  
ATOM    238  N   LEU B  61     -78.110   2.445  45.482  1.00116.98           N  
ANISOU  238  N   LEU B  61    14082  16670  13694  -2659   1720   1292       N  
ATOM    239  CA  LEU B  61     -79.239   1.990  46.288  1.00122.18           C  
ANISOU  239  CA  LEU B  61    14553  17758  14112  -3063   1835   1461       C  
ATOM    240  C   LEU B  61     -78.832   1.615  47.717  1.00130.45           C  
ANISOU  240  C   LEU B  61    15765  18879  14921  -3225   1869   1661       C  
ATOM    241  O   LEU B  61     -79.541   1.925  48.673  1.00132.63           O  
ANISOU  241  O   LEU B  61    15792  19666  14935  -3359   2047   1694       O  
ATOM    242  CB  LEU B  61     -79.943   0.808  45.615  1.00124.74           C  
ANISOU  242  CB  LEU B  61    14940  17962  14492  -3489   1716   1630       C  
ATOM    243  CG  LEU B  61     -80.604   1.106  44.256  1.00128.88           C  
ANISOU  243  CG  LEU B  61    15247  18519  15202  -3403   1693   1451       C  
ATOM    244  CD1 LEU B  61     -80.837  -0.202  43.451  1.00130.85           C  
ANISOU  244  CD1 LEU B  61    15722  18430  15566  -3769   1490   1604       C  
ATOM    245  CD2 LEU B  61     -81.901   1.925  44.375  1.00133.04           C  
ANISOU  245  CD2 LEU B  61    15265  19695  15590  -3405   1892   1323       C  
ATOM    246  N   VAL B  62     -77.696   0.952  47.866  1.00128.05           N  
ANISOU  246  N   VAL B  62    15868  18097  14688  -3197   1695   1785       N  
ATOM    247  CA  VAL B  62     -77.277   0.441  49.178  1.00131.02           C  
ANISOU  247  CA  VAL B  62    16455  18489  14837  -3378   1680   2012       C  
ATOM    248  C   VAL B  62     -76.767   1.530  50.109  1.00137.32           C  
ANISOU  248  C   VAL B  62    17141  19541  15493  -3061   1821   1871       C  
ATOM    249  O   VAL B  62     -76.979   1.465  51.313  1.00139.64           O  
ANISOU  249  O   VAL B  62    17403  20147  15505  -3239   1919   2006       O  
ATOM    250  CB  VAL B  62     -76.194  -0.629  49.013  1.00134.02           C  
ANISOU  250  CB  VAL B  62    17322  18257  15343  -3396   1410   2172       C  
ATOM    251  CG1 VAL B  62     -75.435  -0.868  50.337  1.00134.86           C  
ANISOU  251  CG1 VAL B  62    17664  18334  15242  -3414   1373   2347       C  
ATOM    252  CG2 VAL B  62     -76.831  -1.903  48.457  1.00136.50           C  
ANISOU  252  CG2 VAL B  62    17811  18342  15709  -3825   1250   2378       C  
ATOM    253  N   MET B  63     -76.073   2.515  49.555  1.00132.83           N  
ANISOU  253  N   MET B  63    16530  18834  15106  -2617   1820   1606       N  
ATOM    254  CA  MET B  63     -75.618   3.645  50.337  1.00132.78           C  
ANISOU  254  CA  MET B  63    16425  19041  14985  -2313   1931   1438       C  
ATOM    255  C   MET B  63     -76.681   4.691  50.283  1.00138.32           C  
ANISOU  255  C   MET B  63    16726  20217  15612  -2199   2123   1223       C  
ATOM    256  O   MET B  63     -77.233   5.095  51.308  1.00139.74           O  
ANISOU  256  O   MET B  63    16712  20858  15524  -2241   2282   1202       O  
ATOM    257  CB  MET B  63     -74.343   4.237  49.761  1.00131.96           C  
ANISOU  257  CB  MET B  63    16478  18562  15098  -1925   1815   1263       C  
ATOM    258  CG  MET B  63     -73.132   3.389  49.968  1.00136.04           C  
ANISOU  258  CG  MET B  63    17355  18675  15658  -1929   1627   1417       C  
ATOM    259  SD  MET B  63     -71.762   4.471  50.342  1.00138.58           S  
ANISOU  259  SD  MET B  63    17735  18920  16001  -1525   1602   1223       S  
ATOM    260  CE  MET B  63     -70.794   4.333  48.841  1.00132.30           C  
ANISOU  260  CE  MET B  63    17067  17676  15526  -1306   1426   1113       C  
ATOM    261  N   GLY B  64     -76.979   5.119  49.061  1.00134.58           N  
ANISOU  261  N   GLY B  64    16128  19643  15363  -2038   2096   1054       N  
ATOM    262  CA  GLY B  64     -77.899   6.217  48.839  1.00135.42           C  
ANISOU  262  CA  GLY B  64    15879  20134  15441  -1834   2231    813       C  
ATOM    263  C   GLY B  64     -78.999   6.198  49.862  1.00144.68           C  
ANISOU  263  C   GLY B  64    16762  21908  16300  -2036   2417    853       C  
ATOM    264  O   GLY B  64     -79.300   7.220  50.473  1.00145.21           O  
ANISOU  264  O   GLY B  64    16622  22337  16216  -1785   2540    645       O  
ATOM    265  N   TYR B  65     -79.570   5.035  50.086  1.00144.66           N  
ANISOU  265  N   TYR B  65    16761  22024  16180  -2495   2426   1117       N  
ATOM    266  CA  TYR B  65     -80.709   4.967  50.964  1.00148.96           C  
ANISOU  266  CA  TYR B  65    16979  23220  16401  -2747   2614   1172       C  
ATOM    267  C   TYR B  65     -80.599   4.339  52.339  1.00156.40           C  
ANISOU  267  C   TYR B  65    18023  24383  17021  -3066   2680   1419       C  
ATOM    268  O   TYR B  65     -80.855   4.984  53.356  1.00158.02           O  
ANISOU  268  O   TYR B  65    18027  25064  16949  -2958   2843   1314       O  
ATOM    269  CB  TYR B  65     -81.813   4.322  50.186  1.00152.18           C  
ANISOU  269  CB  TYR B  65    17174  23796  16851  -3075   2616   1260       C  
ATOM    270  CG  TYR B  65     -82.179   5.185  49.029  1.00152.12           C  
ANISOU  270  CG  TYR B  65    16956  23771  17071  -2720   2598    975       C  
ATOM    271  CD1 TYR B  65     -81.270   5.495  48.059  1.00149.75           C  
ANISOU  271  CD1 TYR B  65    16909  22908  17082  -2419   2440    867       C  
ATOM    272  CD2 TYR B  65     -83.420   5.740  48.939  1.00155.68           C  
ANISOU  272  CD2 TYR B  65    16944  24805  17402  -2667   2737    806       C  
ATOM    273  CE1 TYR B  65     -81.611   6.295  47.043  1.00148.79           C  
ANISOU  273  CE1 TYR B  65    16616  22779  17137  -2116   2415    633       C  
ATOM    274  CE2 TYR B  65     -83.749   6.530  47.929  1.00155.21           C  
ANISOU  274  CE2 TYR B  65    16717  24721  17534  -2328   2696    558       C  
ATOM    275  CZ  TYR B  65     -82.866   6.805  46.991  1.00158.73           C  
ANISOU  275  CZ  TYR B  65    17446  24584  18280  -2069   2534    484       C  
ATOM    276  OH  TYR B  65     -83.277   7.611  45.991  1.00159.06           O  
ANISOU  276  OH  TYR B  65    17317  24634  18485  -1753   2488    255       O  
ATOM    277  N   GLN B  66     -80.227   3.086  52.398  1.00153.78           N  
ANISOU  277  N   GLN B  66    18017  23710  16703  -3452   2541   1745       N  
ATOM    278  CA  GLN B  66     -80.152   2.475  53.681  1.00156.71           C  
ANISOU  278  CA  GLN B  66    18509  24281  16753  -3778   2581   2008       C  
ATOM    279  C   GLN B  66     -79.125   3.018  54.615  1.00159.12           C  
ANISOU  279  C   GLN B  66    18993  24513  16952  -3485   2583   1943       C  
ATOM    280  O   GLN B  66     -79.410   3.176  55.774  1.00161.62           O  
ANISOU  280  O   GLN B  66    19185  25296  16926  -3594   2727   1993       O  
ATOM    281  CB  GLN B  66     -79.857   1.012  53.514  1.00159.28           C  
ANISOU  281  CB  GLN B  66    19231  24150  17139  -4218   2372   2375       C  
ATOM    282  CG  GLN B  66     -80.899   0.283  52.754  1.00176.68           C  
ANISOU  282  CG  GLN B  66    21305  26432  19395  -4627   2347   2499       C  
ATOM    283  CD  GLN B  66     -80.546  -1.170  52.542  1.00196.87           C  
ANISOU  283  CD  GLN B  66    24329  28440  22032  -5041   2088   2844       C  
ATOM    284  NE2 GLN B  66     -80.124  -1.478  51.347  1.00183.32           N  
ANISOU  284  NE2 GLN B  66    22819  26172  20660  -4893   1895   2766       N  
ATOM    285  OE1 GLN B  66     -80.653  -2.004  53.445  1.00198.39           O  
ANISOU  285  OE1 GLN B  66    24709  28702  21970  -5482   2049   3174       O  
ATOM    286  N   LYS B  67     -77.922   3.289  54.125  1.00151.51           N  
ANISOU  286  N   LYS B  67    18311  22996  16261  -3132   2422   1832       N  
ATOM    287  CA  LYS B  67     -76.790   3.568  55.008  1.00150.32           C  
ANISOU  287  CA  LYS B  67    18396  22700  16019  -2924   2370   1829       C  
ATOM    288  C   LYS B  67     -76.843   4.835  55.903  1.00152.99           C  
ANISOU  288  C   LYS B  67    18502  23488  16138  -2618   2546   1566       C  
ATOM    289  O   LYS B  67     -76.976   5.943  55.427  1.00150.54           O  
ANISOU  289  O   LYS B  67    17995  23254  15951  -2254   2604   1246       O  
ATOM    290  CB  LYS B  67     -75.480   3.527  54.213  1.00149.68           C  
ANISOU  290  CB  LYS B  67    18634  21966  16273  -2639   2150   1768       C  
ATOM    291  CG  LYS B  67     -74.741   2.233  54.240  1.00170.61           C  
ANISOU  291  CG  LYS B  67    21694  24152  18978  -2855   1927   2064       C  
ATOM    292  CD  LYS B  67     -73.252   2.443  53.996  1.00181.33           C  
ANISOU  292  CD  LYS B  67    23309  25056  20533  -2489   1752   1961       C  
ATOM    293  CE  LYS B  67     -72.586   1.290  53.141  1.00194.91           C  
ANISOU  293  CE  LYS B  67    25372  26191  22495  -2538   1489   2107       C  
ATOM    294  NZ  LYS B  67     -71.111   1.360  52.743  1.00201.22           N1+
ANISOU  294  NZ  LYS B  67    26390  26573  23491  -2177   1302   1997       N1+
ATOM    295  N   LYS B  68     -76.671   4.627  57.210  1.00151.10           N  
ANISOU  295  N   LYS B  68    18336  23507  15568  -2766   2598   1711       N  
ATOM    296  CA  LYS B  68     -76.706   5.705  58.189  1.00151.23           C  
ANISOU  296  CA  LYS B  68    18168  23966  15328  -2504   2750   1472       C  
ATOM    297  C   LYS B  68     -75.349   6.059  58.819  1.00151.79           C  
ANISOU  297  C   LYS B  68    18530  23752  15390  -2253   2629   1425       C  
ATOM    298  O   LYS B  68     -75.101   7.201  59.185  1.00150.86           O  
ANISOU  298  O   LYS B  68    18318  23784  15219  -1901   2684   1127       O  
ATOM    299  CB  LYS B  68     -77.773   5.456  59.252  1.00158.71           C  
ANISOU  299  CB  LYS B  68    18852  25622  15828  -2831   2960   1593       C  
ATOM    300  CG  LYS B  68     -78.712   6.624  59.493  1.00174.69           C  
ANISOU  300  CG  LYS B  68    20426  28274  17675  -2559   3182   1231       C  
ATOM    301  CD  LYS B  68     -79.756   6.741  58.424  1.00183.39           C  
ANISOU  301  CD  LYS B  68    21214  29514  18950  -2563   3244   1114       C  
ATOM    302  CE  LYS B  68     -80.650   7.926  58.668  1.00194.17           C  
ANISOU  302  CE  LYS B  68    22142  31493  20141  -2220   3433    725       C  
ATOM    303  NZ  LYS B  68     -81.909   7.839  57.872  1.00203.40           N1+
ANISOU  303  NZ  LYS B  68    22926  32999  21360  -2327   3524    670       N1+
ATOM    304  N   LEU B  69     -74.430   5.130  58.938  1.00146.14           N  
ANISOU  304  N   LEU B  69    18177  22617  14734  -2405   2441   1695       N  
ATOM    305  CA  LEU B  69     -73.159   5.626  59.376  1.00143.07           C  
ANISOU  305  CA  LEU B  69    17998  21990  14370  -2111   2324   1590       C  
ATOM    306  C   LEU B  69     -72.280   5.545  58.128  1.00139.84           C  
ANISOU  306  C   LEU B  69    17769  20980  14384  -1911   2130   1532       C  
ATOM    307  O   LEU B  69     -71.861   4.477  57.702  1.00139.16           O  
ANISOU  307  O   LEU B  69    17927  20512  14436  -2071   1962   1766       O  
ATOM    308  CB  LEU B  69     -72.618   4.845  60.562  1.00145.82           C  
ANISOU  308  CB  LEU B  69    18602  22369  14435  -2330   2244   1881       C  
ATOM    309  CG  LEU B  69     -71.723   5.666  61.471  1.00150.19           C  
ANISOU  309  CG  LEU B  69    19221  23006  14838  -2048   2222   1709       C  
ATOM    310  CD1 LEU B  69     -71.987   5.398  62.932  1.00154.45           C  
ANISOU  310  CD1 LEU B  69    19770  24002  14912  -2273   2313   1879       C  
ATOM    311  CD2 LEU B  69     -70.270   5.513  61.111  1.00149.73           C  
ANISOU  311  CD2 LEU B  69    19459  22403  15030  -1841   1974   1719       C  
ATOM    312  N   ARG B  70     -72.010   6.705  57.547  1.00131.19           N  
ANISOU  312  N   ARG B  70    16556  19814  13476  -1557   2145   1208       N  
ATOM    313  CA  ARG B  70     -71.236   6.794  56.321  1.00126.12           C  
ANISOU  313  CA  ARG B  70    16027  18691  13203  -1366   1991   1122       C  
ATOM    314  C   ARG B  70     -69.987   7.632  56.474  1.00124.04           C  
ANISOU  314  C   ARG B  70    15875  18247  13006  -1064   1886    940       C  
ATOM    315  O   ARG B  70     -70.008   8.692  57.034  1.00123.92           O  
ANISOU  315  O   ARG B  70    15761  18455  12869   -887   1960    725       O  
ATOM    316  CB  ARG B  70     -72.115   7.360  55.218  1.00125.67           C  
ANISOU  316  CB  ARG B  70    15732  18680  13337  -1278   2076    937       C  
ATOM    317  CG  ARG B  70     -72.533   6.380  54.136  1.00137.85           C  
ANISOU  317  CG  ARG B  70    17303  19990  15082  -1483   2015   1098       C  
ATOM    318  CD  ARG B  70     -72.470   7.077  52.760  1.00150.42           C  
ANISOU  318  CD  ARG B  70    18809  21360  16982  -1243   1976    879       C  
ATOM    319  NE  ARG B  70     -73.252   8.316  52.662  1.00164.17           N  
ANISOU  319  NE  ARG B  70    20283  23398  18695  -1041   2109    612       N  
ATOM    320  CZ  ARG B  70     -74.404   8.450  52.011  1.00182.30           C  
ANISOU  320  CZ  ARG B  70    22342  25884  21040  -1075   2195    543       C  
ATOM    321  NH1 ARG B  70     -74.937   7.426  51.405  1.00172.49           N1+
ANISOU  321  NH1 ARG B  70    21088  24579  19874  -1344   2176    725       N1+
ATOM    322  NH2 ARG B  70     -75.023   9.602  51.971  1.00169.52           N  
ANISOU  322  NH2 ARG B  70    20506  24513  19390   -831   2281    282       N  
ATOM    323  N   SER B  71     -68.879   7.224  55.856  1.00115.37           N  
ANISOU  323  N   SER B  71    14972  16741  12123   -987   1703    995       N  
ATOM    324  CA  SER B  71     -67.642   8.041  55.888  1.00111.73           C  
ANISOU  324  CA  SER B  71    14583  16134  11735   -731   1596    821       C  
ATOM    325  C   SER B  71     -67.618   9.237  54.902  1.00109.42           C  
ANISOU  325  C   SER B  71    14163  15755  11658   -518   1612    548       C  
ATOM    326  O   SER B  71     -68.511   9.362  54.064  1.00108.15           O  
ANISOU  326  O   SER B  71    13865  15605  11621   -534   1689    494       O  
ATOM    327  CB  SER B  71     -66.414   7.154  55.662  1.00114.24           C  
ANISOU  327  CB  SER B  71    15122  16122  12162   -714   1389    972       C  
ATOM    328  OG  SER B  71     -65.224   7.924  55.659  1.00121.43           O  
ANISOU  328  OG  SER B  71    16058  16949  13131   -502   1289    808       O  
ATOM    329  N   MET B  72     -66.600  10.106  55.002  1.00102.21           N  
ANISOU  329  N   MET B  72    13304  14756  10776   -340   1523    387       N  
ATOM    330  CA  MET B  72     -66.474  11.250  54.096  1.00 98.84           C  
ANISOU  330  CA  MET B  72    12809  14209  10536   -177   1502    161       C  
ATOM    331  C   MET B  72     -66.084  10.754  52.709  1.00 97.89           C  
ANISOU  331  C   MET B  72    12704  13804  10683   -189   1417    224       C  
ATOM    332  O   MET B  72     -66.542  11.307  51.709  1.00 96.38           O  
ANISOU  332  O   MET B  72    12427  13540  10652   -134   1441    115       O  
ATOM    333  CB  MET B  72     -65.451  12.257  54.629  1.00101.03           C  
ANISOU  333  CB  MET B  72    13164  14471  10752    -49   1408      1       C  
ATOM    334  CG  MET B  72     -65.975  13.106  55.767  1.00106.79           C  
ANISOU  334  CG  MET B  72    13863  15468  11243     26   1489   -160       C  
ATOM    335  SD  MET B  72     -66.909  14.549  55.203  1.00110.92           S  
ANISOU  335  SD  MET B  72    14288  16009  11848    214   1539   -456       S  
ATOM    336  CE  MET B  72     -68.566  14.059  55.631  1.00109.73           C  
ANISOU  336  CE  MET B  72    13935  16232  11525    169   1752   -423       C  
ATOM    337  N   THR B  73     -65.292   9.660  52.665  1.00 92.29           N  
ANISOU  337  N   THR B  73    12111  12949  10004   -248   1310    396       N  
ATOM    338  CA  THR B  73     -64.854   8.962  51.456  1.00 89.60           C  
ANISOU  338  CA  THR B  73    11801  12363   9879   -241   1215    455       C  
ATOM    339  C   THR B  73     -66.062   8.271  50.816  1.00 91.97           C  
ANISOU  339  C   THR B  73    12050  12636  10257   -369   1293    544       C  
ATOM    340  O   THR B  73     -66.283   8.429  49.618  1.00 90.29           O  
ANISOU  340  O   THR B  73    11768  12310  10227   -337   1291    475       O  
ATOM    341  CB  THR B  73     -63.714   7.986  51.803  1.00 95.76           C  
ANISOU  341  CB  THR B  73    12731  13027  10627   -217   1059    587       C  
ATOM    342  CG2 THR B  73     -63.238   7.172  50.608  1.00 91.89           C  
ANISOU  342  CG2 THR B  73    12277  12306  10332   -167    948    618       C  
ATOM    343  OG1 THR B  73     -62.622   8.729  52.343  1.00 96.04           O  
ANISOU  343  OG1 THR B  73    12770  13134  10587   -110    988    484       O  
ATOM    344  N   ASP B  74     -66.863   7.553  51.632  1.00 89.26           N  
ANISOU  344  N   ASP B  74    11735  12426   9755   -539   1359    702       N  
ATOM    345  CA  ASP B  74     -68.068   6.840  51.205  1.00 89.33           C  
ANISOU  345  CA  ASP B  74    11687  12460   9793   -728   1429    813       C  
ATOM    346  C   ASP B  74     -69.141   7.774  50.640  1.00 91.45           C  
ANISOU  346  C   ASP B  74    11727  12903  10117   -687   1568    644       C  
ATOM    347  O   ASP B  74     -69.973   7.322  49.854  1.00 91.17           O  
ANISOU  347  O   ASP B  74    11615  12843  10180   -798   1596    686       O  
ATOM    348  CB  ASP B  74     -68.624   5.974  52.341  1.00 94.04           C  
ANISOU  348  CB  ASP B  74    12359  13217  10156   -965   1467   1035       C  
ATOM    349  CG  ASP B  74     -67.692   4.875  52.809  1.00105.12           C  
ANISOU  349  CG  ASP B  74    14032  14396  11514  -1012   1289   1236       C  
ATOM    350  OD1 ASP B  74     -66.904   4.306  52.040  1.00104.86           O  
ANISOU  350  OD1 ASP B  74    14131  14051  11659   -914   1126   1248       O  
ATOM    351  OD2 ASP B  74     -67.790   4.620  54.024  1.00112.31           O1-
ANISOU  351  OD2 ASP B  74    15014  15480  12179  -1137   1312   1375       O1-
ATOM    352  N   LYS B  75     -69.103   9.075  51.006  1.00 86.67           N  
ANISOU  352  N   LYS B  75    11029  12451   9450   -514   1629    443       N  
ATOM    353  CA  LYS B  75     -70.027  10.088  50.488  1.00 85.61           C  
ANISOU  353  CA  LYS B  75    10709  12451   9368   -404   1718    253       C  
ATOM    354  C   LYS B  75     -69.597  10.499  49.070  1.00 84.84           C  
ANISOU  354  C   LYS B  75    10627  12084   9524   -291   1624    162       C  
ATOM    355  O   LYS B  75     -70.450  10.645  48.192  1.00 83.70           O  
ANISOU  355  O   LYS B  75    10360  11955   9487   -285   1659    112       O  
ATOM    356  CB  LYS B  75     -70.117  11.305  51.433  1.00 89.52           C  
ANISOU  356  CB  LYS B  75    11152  13167   9693   -237   1778     59       C  
ATOM    357  CG  LYS B  75     -71.195  12.334  51.058  1.00110.77           C  
ANISOU  357  CG  LYS B  75    13662  16023  12405    -76   1852   -156       C  
ATOM    358  CD  LYS B  75     -72.636  11.838  51.274  1.00126.09           C  
ANISOU  358  CD  LYS B  75    15374  18316  14218   -198   2006   -110       C  
ATOM    359  CE  LYS B  75     -73.653  12.843  50.791  1.00138.06           C  
ANISOU  359  CE  LYS B  75    16693  19994  15769     16   2051   -343       C  
ATOM    360  NZ  LYS B  75     -75.042  12.323  50.892  1.00150.09           N1+
ANISOU  360  NZ  LYS B  75    17943  21912  17172   -116   2198   -301       N1+
ATOM    361  N   TYR B  76     -68.275  10.665  48.846  1.00 78.66           N  
ANISOU  361  N   TYR B  76     9979  11090   8817   -215   1503    147       N  
ATOM    362  CA  TYR B  76     -67.736  11.005  47.526  1.00 75.68           C  
ANISOU  362  CA  TYR B  76     9613  10501   8641   -144   1415     82       C  
ATOM    363  C   TYR B  76     -67.814   9.798  46.611  1.00 77.20           C  
ANISOU  363  C   TYR B  76     9821  10551   8959   -243   1376    208       C  
ATOM    364  O   TYR B  76     -68.001   9.971  45.414  1.00 76.31           O  
ANISOU  364  O   TYR B  76     9658  10344   8992   -217   1352    156       O  
ATOM    365  CB  TYR B  76     -66.273  11.470  47.597  1.00 75.95           C  
ANISOU  365  CB  TYR B  76     9748  10426   8685    -71   1302     36       C  
ATOM    366  CG  TYR B  76     -66.023  12.793  48.288  1.00 78.45           C  
ANISOU  366  CG  TYR B  76    10090  10811   8906     20   1292   -113       C  
ATOM    367  CD1 TYR B  76     -66.638  13.963  47.844  1.00 80.41           C  
ANISOU  367  CD1 TYR B  76    10304  11046   9204    111   1299   -264       C  
ATOM    368  CD2 TYR B  76     -65.088  12.899  49.313  1.00 79.85           C  
ANISOU  368  CD2 TYR B  76    10350  11037   8951     27   1240   -113       C  
ATOM    369  CE1 TYR B  76     -66.389  15.188  48.459  1.00 81.99           C  
ANISOU  369  CE1 TYR B  76    10577  11254   9322    204   1250   -418       C  
ATOM    370  CE2 TYR B  76     -64.827  14.119  49.931  1.00 81.46           C  
ANISOU  370  CE2 TYR B  76    10602  11280   9067     98   1205   -266       C  
ATOM    371  CZ  TYR B  76     -65.476  15.262  49.498  1.00 90.01           C  
ANISOU  371  CZ  TYR B  76    11678  12320  10204    186   1205   -422       C  
ATOM    372  OH  TYR B  76     -65.221  16.460  50.113  1.00 94.53           O  
ANISOU  372  OH  TYR B  76    12345  12882  10689    264   1137   -586       O  
ATOM    373  N   ARG B  77     -67.656   8.580  47.162  1.00 72.76           N  
ANISOU  373  N   ARG B  77     9356   9957   8333   -357   1347    371       N  
ATOM    374  CA  ARG B  77     -67.712   7.339  46.385  1.00 71.57           C  
ANISOU  374  CA  ARG B  77     9276   9627   8290   -447   1273    484       C  
ATOM    375  C   ARG B  77     -69.092   7.064  45.778  1.00 76.66           C  
ANISOU  375  C   ARG B  77     9809  10329   8990   -581   1347    507       C  
ATOM    376  O   ARG B  77     -69.167   6.372  44.760  1.00 76.19           O  
ANISOU  376  O   ARG B  77     9783  10103   9062   -621   1276    531       O  
ATOM    377  CB  ARG B  77     -67.143   6.144  47.160  1.00 70.03           C  
ANISOU  377  CB  ARG B  77     9269   9330   8010   -518   1176    654       C  
ATOM    378  CG  ARG B  77     -65.620   6.195  47.261  1.00 70.97           C  
ANISOU  378  CG  ARG B  77     9480   9351   8135   -344   1051    610       C  
ATOM    379  CD  ARG B  77     -65.029   5.023  48.011  1.00 77.51           C  
ANISOU  379  CD  ARG B  77    10511  10059   8878   -363    919    769       C  
ATOM    380  NE  ARG B  77     -65.108   3.782  47.242  1.00 84.12           N  
ANISOU  380  NE  ARG B  77    11484  10649   9828   -395    794    846       N  
ATOM    381  CZ  ARG B  77     -64.595   2.620  47.631  1.00 99.51           C  
ANISOU  381  CZ  ARG B  77    13663  12405  11741   -380    622    977       C  
ATOM    382  NH1 ARG B  77     -63.954   2.524  48.788  1.00 90.34           N1+
ANISOU  382  NH1 ARG B  77    12605  11293  10428   -340    562   1062       N1+
ATOM    383  NH2 ARG B  77     -64.723   1.544  46.868  1.00 85.95           N  
ANISOU  383  NH2 ARG B  77    12094  10428  10133   -395    488   1018       N  
ATOM    384  N   LEU B  78     -70.172   7.640  46.365  1.00 74.46           N  
ANISOU  384  N   LEU B  78     9378  10313   8601   -633   1483    476       N  
ATOM    385  CA  LEU B  78     -71.518   7.525  45.796  1.00 74.97           C  
ANISOU  385  CA  LEU B  78     9276  10508   8700   -745   1558    472       C  
ATOM    386  C   LEU B  78     -71.771   8.664  44.797  1.00 77.64           C  
ANISOU  386  C   LEU B  78     9484  10853   9164   -560   1566    283       C  
ATOM    387  O   LEU B  78     -72.514   8.472  43.837  1.00 77.32           O  
ANISOU  387  O   LEU B  78     9347  10807   9224   -608   1562    269       O  
ATOM    388  CB  LEU B  78     -72.643   7.362  46.840  1.00 77.45           C  
ANISOU  388  CB  LEU B  78     9456  11159   8813   -915   1694    545       C  
ATOM    389  CG  LEU B  78     -72.948   8.527  47.759  1.00 82.74           C  
ANISOU  389  CG  LEU B  78     9986  12129   9321   -764   1811    398       C  
ATOM    390  CD1 LEU B  78     -74.132   9.329  47.242  1.00 83.31           C  
ANISOU  390  CD1 LEU B  78     9803  12435   9416   -664   1895    234       C  
ATOM    391  CD2 LEU B  78     -73.245   8.033  49.156  1.00 87.64           C  
ANISOU  391  CD2 LEU B  78    10604  13011   9685   -941   1899    532       C  
ATOM    392  N   HIS B  79     -71.108   9.826  45.009  1.00 72.86           N  
ANISOU  392  N   HIS B  79     8903  10234   8546   -361   1552    148       N  
ATOM    393  CA  HIS B  79     -71.129  10.988  44.119  1.00 71.38           C  
ANISOU  393  CA  HIS B  79     8669   9988   8465   -190   1515    -10       C  
ATOM    394  C   HIS B  79     -70.460  10.529  42.814  1.00 74.24           C  
ANISOU  394  C   HIS B  79     9105  10113   8988   -212   1412     28       C  
ATOM    395  O   HIS B  79     -70.961  10.810  41.726  1.00 73.93           O  
ANISOU  395  O   HIS B  79     8997  10042   9052   -181   1389    -24       O  
ATOM    396  CB  HIS B  79     -70.296  12.120  44.729  1.00 71.87           C  
ANISOU  396  CB  HIS B  79     8821  10020   8467    -40   1478   -120       C  
ATOM    397  CG  HIS B  79     -71.081  13.291  45.219  1.00 76.66           C  
ANISOU  397  CG  HIS B  79     9345  10789   8993    116   1523   -283       C  
ATOM    398  CD2 HIS B  79     -71.445  14.420  44.570  1.00 78.37           C  
ANISOU  398  CD2 HIS B  79     9548  10951   9280    282   1465   -430       C  
ATOM    399  ND1 HIS B  79     -71.481  13.386  46.540  1.00 80.46           N  
ANISOU  399  ND1 HIS B  79     9777  11510   9286    137   1615   -321       N  
ATOM    400  CE1 HIS B  79     -72.101  14.551  46.641  1.00 80.87           C  
ANISOU  400  CE1 HIS B  79     9770  11655   9303    341   1614   -514       C  
ATOM    401  NE2 HIS B  79     -72.104  15.207  45.482  1.00 80.15           N  
ANISOU  401  NE2 HIS B  79     9713  11369   9371    438   1513   -580       N  
ATOM    402  N   LEU B  80     -69.343   9.784  42.954  1.00 70.21           N  
ANISOU  402  N   LEU B  80     8729   9466   8480   -252   1345    110       N  
ATOM    403  CA  LEU B  80     -68.550   9.178  41.887  1.00 69.14           C  
ANISOU  403  CA  LEU B  80     8661   9152   8457   -248   1248    129       C  
ATOM    404  C   LEU B  80     -69.369   8.087  41.185  1.00 74.48           C  
ANISOU  404  C   LEU B  80     9319   9774   9205   -366   1236    195       C  
ATOM    405  O   LEU B  80     -69.313   7.970  39.958  1.00 73.21           O  
ANISOU  405  O   LEU B  80     9143   9525   9148   -343   1181    150       O  
ATOM    406  CB  LEU B  80     -67.255   8.587  42.498  1.00 69.09           C  
ANISOU  406  CB  LEU B  80     8783   9069   8398   -222   1176    183       C  
ATOM    407  CG  LEU B  80     -66.303   7.820  41.586  1.00 72.76           C  
ANISOU  407  CG  LEU B  80     9310   9394   8941   -169   1066    178       C  
ATOM    408  CD1 LEU B  80     -65.402   8.761  40.829  1.00 71.70           C  
ANISOU  408  CD1 LEU B  80     9117   9292   8832    -80   1034     75       C  
ATOM    409  CD2 LEU B  80     -65.463   6.858  42.391  1.00 75.90           C  
ANISOU  409  CD2 LEU B  80     9840   9725   9275   -142    983    257       C  
ATOM    410  N   SER B  81     -70.131   7.298  41.974  1.00 73.01           N  
ANISOU  410  N   SER B  81     9140   9652   8947   -519   1280    305       N  
ATOM    411  CA  SER B  81     -70.983   6.222  41.467  1.00 73.84           C  
ANISOU  411  CA  SER B  81     9246   9708   9101   -695   1255    388       C  
ATOM    412  C   SER B  81     -72.136   6.764  40.615  1.00 77.92           C  
ANISOU  412  C   SER B  81     9570  10357   9678   -711   1309    308       C  
ATOM    413  O   SER B  81     -72.521   6.110  39.647  1.00 77.67           O  
ANISOU  413  O   SER B  81     9540  10233   9737   -795   1248    316       O  
ATOM    414  CB  SER B  81     -71.527   5.381  42.615  1.00 78.97           C  
ANISOU  414  CB  SER B  81     9947  10433   9623   -909   1290    552       C  
ATOM    415  OG  SER B  81     -71.701   4.040  42.193  1.00 88.37           O  
ANISOU  415  OG  SER B  81    11281  11426  10868  -1084   1180    665       O  
ATOM    416  N   VAL B  82     -72.678   7.956  40.969  1.00 74.50           N  
ANISOU  416  N   VAL B  82     8981  10135   9191   -607   1403    215       N  
ATOM    417  CA  VAL B  82     -73.753   8.631  40.232  1.00 74.54           C  
ANISOU  417  CA  VAL B  82     8795  10286   9241   -557   1435    117       C  
ATOM    418  C   VAL B  82     -73.212   9.073  38.868  1.00 76.99           C  
ANISOU  418  C   VAL B  82     9154  10417   9682   -432   1337     38       C  
ATOM    419  O   VAL B  82     -73.890   8.906  37.851  1.00 76.39           O  
ANISOU  419  O   VAL B  82     8994  10351   9679   -466   1302     16       O  
ATOM    420  CB  VAL B  82     -74.365   9.801  41.056  1.00 79.33           C  
ANISOU  420  CB  VAL B  82     9257  11146   9740   -416   1529     12       C  
ATOM    421  CG1 VAL B  82     -75.147  10.773  40.180  1.00 79.22           C  
ANISOU  421  CG1 VAL B  82     9098  11211   9790   -253   1507   -125       C  
ATOM    422  CG2 VAL B  82     -75.257   9.272  42.174  1.00 81.51           C  
ANISOU  422  CG2 VAL B  82     9402  11708   9858   -580   1647     85       C  
ATOM    423  N   ALA B  83     -71.965   9.593  38.856  1.00 72.86           N  
ANISOU  423  N   ALA B  83     8759   9756   9167   -314   1289      7       N  
ATOM    424  CA  ALA B  83     -71.257  10.049  37.656  1.00 71.24           C  
ANISOU  424  CA  ALA B  83     8605   9423   9042   -229   1203    -48       C  
ATOM    425  C   ALA B  83     -70.997   8.889  36.696  1.00 74.35           C  
ANISOU  425  C   ALA B  83     9047   9699   9505   -309   1136    -15       C  
ATOM    426  O   ALA B  83     -71.299   9.018  35.514  1.00 73.57           O  
ANISOU  426  O   ALA B  83     8903   9587   9464   -297   1091    -58       O  
ATOM    427  CB  ALA B  83     -69.945  10.724  38.039  1.00 71.09           C  
ANISOU  427  CB  ALA B  83     8690   9338   8981   -147   1173    -70       C  
ATOM    428  N   ASP B  84     -70.470   7.755  37.202  1.00 71.29           N  
ANISOU  428  N   ASP B  84     8768   9220   9099   -377   1111     56       N  
ATOM    429  CA  ASP B  84     -70.182   6.568  36.393  1.00 71.53           C  
ANISOU  429  CA  ASP B  84     8886   9102   9187   -418   1017     61       C  
ATOM    430  C   ASP B  84     -71.448   5.880  35.874  1.00 75.88           C  
ANISOU  430  C   ASP B  84     9387   9657   9788   -572   1003     87       C  
ATOM    431  O   ASP B  84     -71.417   5.296  34.792  1.00 75.43           O  
ANISOU  431  O   ASP B  84     9368   9503   9790   -578    917     38       O  
ATOM    432  CB  ASP B  84     -69.252   5.583  37.132  1.00 74.51           C  
ANISOU  432  CB  ASP B  84     9432   9346   9530   -407    953    120       C  
ATOM    433  CG  ASP B  84     -67.797   6.034  37.241  1.00 89.27           C  
ANISOU  433  CG  ASP B  84    11334  11223  11362   -243    925     64       C  
ATOM    434  OD1 ASP B  84     -67.249   6.537  36.231  1.00 90.16           O  
ANISOU  434  OD1 ASP B  84    11387  11377  11494   -156    904    -26       O  
ATOM    435  OD2 ASP B  84     -67.180   5.805  38.308  1.00 96.81           O1-
ANISOU  435  OD2 ASP B  84    12370  12160  12252   -217    914    119       O1-
ATOM    436  N   LEU B  85     -72.564   5.977  36.626  1.00 73.52           N  
ANISOU  436  N   LEU B  85     8982   9506   9445   -699   1086    148       N  
ATOM    437  CA  LEU B  85     -73.848   5.404  36.224  1.00 74.71           C  
ANISOU  437  CA  LEU B  85     9035   9729   9620   -885   1080    180       C  
ATOM    438  C   LEU B  85     -74.423   6.211  35.058  1.00 77.90           C  
ANISOU  438  C   LEU B  85     9283  10234  10081   -792   1074     72       C  
ATOM    439  O   LEU B  85     -74.850   5.625  34.064  1.00 78.27           O  
ANISOU  439  O   LEU B  85     9322  10230  10186   -875    996     48       O  
ATOM    440  CB  LEU B  85     -74.832   5.351  37.410  1.00 76.51           C  
ANISOU  440  CB  LEU B  85     9145  10178   9746  -1053   1187    273       C  
ATOM    441  CG  LEU B  85     -76.201   4.706  37.170  1.00 83.57           C  
ANISOU  441  CG  LEU B  85     9901  11218  10632  -1309   1191    326       C  
ATOM    442  CD1 LEU B  85     -76.109   3.179  37.114  1.00 85.24           C  
ANISOU  442  CD1 LEU B  85    10328  11193  10866  -1563   1070    450       C  
ATOM    443  CD2 LEU B  85     -77.168   5.106  38.255  1.00 88.89           C  
ANISOU  443  CD2 LEU B  85    10359  12246  11171  -1406   1335    369       C  
ATOM    444  N   LEU B  86     -74.368   7.556  35.165  1.00 73.01           N  
ANISOU  444  N   LEU B  86     8572   9730   9439   -614   1128      2       N  
ATOM    445  CA  LEU B  86     -74.832   8.520  34.165  1.00 72.01           C  
ANISOU  445  CA  LEU B  86     8335   9675   9350   -490   1097    -87       C  
ATOM    446  C   LEU B  86     -74.235   8.231  32.772  1.00 74.07           C  
ANISOU  446  C   LEU B  86     8684   9790   9670   -469    994   -122       C  
ATOM    447  O   LEU B  86     -74.958   8.298  31.773  1.00 74.46           O  
ANISOU  447  O   LEU B  86     8644   9896   9753   -480    942   -163       O  
ATOM    448  CB  LEU B  86     -74.459   9.940  34.625  1.00 71.32           C  
ANISOU  448  CB  LEU B  86     8251   9623   9223   -296   1125   -142       C  
ATOM    449  CG  LEU B  86     -75.460  11.045  34.311  1.00 76.78           C  
ANISOU  449  CG  LEU B  86     8799  10459   9915   -155   1112   -223       C  
ATOM    450  CD1 LEU B  86     -76.542  11.127  35.381  1.00 78.67           C  
ANISOU  450  CD1 LEU B  86     8858  10950  10081   -154   1209   -248       C  
ATOM    451  CD2 LEU B  86     -74.760  12.382  34.212  1.00 78.24           C  
ANISOU  451  CD2 LEU B  86     9099  10537  10091     24   1055   -273       C  
ATOM    452  N   PHE B  87     -72.938   7.857  32.721  1.00 68.19           N  
ANISOU  452  N   PHE B  87     8094   8894   8920   -435    961   -118       N  
ATOM    453  CA  PHE B  87     -72.230   7.517  31.488  1.00 66.70           C  
ANISOU  453  CA  PHE B  87     7974   8620   8749   -397    875   -173       C  
ATOM    454  C   PHE B  87     -72.561   6.111  30.971  1.00 71.73           C  
ANISOU  454  C   PHE B  87     8668   9159   9427   -510    799   -187       C  
ATOM    455  O   PHE B  87     -72.805   5.967  29.772  1.00 71.16           O  
ANISOU  455  O   PHE B  87     8571   9096   9371   -509    731   -252       O  
ATOM    456  CB  PHE B  87     -70.709   7.717  31.641  1.00 67.09           C  
ANISOU  456  CB  PHE B  87     8121   8617   8752   -296    869   -188       C  
ATOM    457  CG  PHE B  87     -69.881   7.160  30.507  1.00 68.09           C  
ANISOU  457  CG  PHE B  87     8296   8714   8863   -246    794   -264       C  
ATOM    458  CD1 PHE B  87     -69.060   6.056  30.702  1.00 71.23           C  
ANISOU  458  CD1 PHE B  87     8798   9013   9252   -201    743   -298       C  
ATOM    459  CD2 PHE B  87     -69.945   7.720  29.233  1.00 69.64           C  
ANISOU  459  CD2 PHE B  87     8432   8993   9033   -225    761   -310       C  
ATOM    460  CE1 PHE B  87     -68.308   5.528  29.643  1.00 72.26           C  
ANISOU  460  CE1 PHE B  87     8953   9156   9347   -109    670   -408       C  
ATOM    461  CE2 PHE B  87     -69.200   7.184  28.175  1.00 72.37           C  
ANISOU  461  CE2 PHE B  87     8800   9370   9329   -174    702   -399       C  
ATOM    462  CZ  PHE B  87     -68.385   6.096  28.389  1.00 70.85           C  
ANISOU  462  CZ  PHE B  87     8689   9104   9127   -104    661   -463       C  
ATOM    463  N   VAL B  88     -72.558   5.077  31.855  1.00 69.49           N  
ANISOU  463  N   VAL B  88     8488   8766   9149   -614    788   -123       N  
ATOM    464  CA  VAL B  88     -72.841   3.682  31.459  1.00 70.74           C  
ANISOU  464  CA  VAL B  88     8767   8763   9346   -741    676   -126       C  
ATOM    465  C   VAL B  88     -74.176   3.488  30.746  1.00 74.94           C  
ANISOU  465  C   VAL B  88     9184   9377   9913   -903    645   -137       C  
ATOM    466  O   VAL B  88     -74.289   2.606  29.897  1.00 75.89           O  
ANISOU  466  O   VAL B  88     9395   9372  10065   -963    524   -197       O  
ATOM    467  CB  VAL B  88     -72.536   2.580  32.512  1.00 76.17           C  
ANISOU  467  CB  VAL B  88     9648   9267  10027   -837    626    -33       C  
ATOM    468  CG1 VAL B  88     -71.063   2.575  32.912  1.00 75.36           C  
ANISOU  468  CG1 VAL B  88     9670   9073   9891   -634    604    -62       C  
ATOM    469  CG2 VAL B  88     -73.437   2.687  33.734  1.00 76.86           C  
ANISOU  469  CG2 VAL B  88     9656   9474  10071  -1030    724    110       C  
ATOM    470  N   ILE B  89     -75.164   4.349  31.077  1.00 70.54           N  
ANISOU  470  N   ILE B  89     8419   9044   9340   -948    742   -100       N  
ATOM    471  CA  ILE B  89     -76.514   4.409  30.497  1.00 70.90           C  
ANISOU  471  CA  ILE B  89     8281   9259   9401  -1073    728   -115       C  
ATOM    472  C   ILE B  89     -76.448   4.809  28.989  1.00 73.04           C  
ANISOU  472  C   ILE B  89     8519   9541   9694   -950    648   -227       C  
ATOM    473  O   ILE B  89     -77.281   4.353  28.206  1.00 73.83           O  
ANISOU  473  O   ILE B  89     8553   9685   9812  -1070    569   -262       O  
ATOM    474  CB  ILE B  89     -77.403   5.354  31.374  1.00 74.01           C  
ANISOU  474  CB  ILE B  89     8444   9928   9747  -1065    855    -76       C  
ATOM    475  CG1 ILE B  89     -77.776   4.678  32.712  1.00 75.57           C  
ANISOU  475  CG1 ILE B  89     8644  10181   9889  -1279    925     45       C  
ATOM    476  CG2 ILE B  89     -78.654   5.864  30.640  1.00 75.56           C  
ANISOU  476  CG2 ILE B  89     8397  10363   9949  -1068    839   -134       C  
ATOM    477  CD1 ILE B  89     -78.151   5.641  33.856  1.00 82.18           C  
ANISOU  477  CD1 ILE B  89     9308  11275  10641  -1194   1072     59       C  
ATOM    478  N   THR B  90     -75.450   5.635  28.595  1.00 66.91           N  
ANISOU  478  N   THR B  90     7792   8738   8894   -740    659   -273       N  
ATOM    479  CA  THR B  90     -75.268   6.076  27.204  1.00 65.94           C  
ANISOU  479  CA  THR B  90     7652   8650   8753   -641    589   -354       C  
ATOM    480  C   THR B  90     -74.522   5.039  26.359  1.00 68.60           C  
ANISOU  480  C   THR B  90     8140   8846   9080   -640    492   -440       C  
ATOM    481  O   THR B  90     -74.531   5.140  25.131  1.00 68.60           O  
ANISOU  481  O   THR B  90     8120   8900   9044   -598    423   -518       O  
ATOM    482  CB  THR B  90     -74.565   7.452  27.111  1.00 75.01           C  
ANISOU  482  CB  THR B  90     8793   9855   9853   -468    631   -346       C  
ATOM    483  CG2 THR B  90     -75.260   8.539  27.922  1.00 72.56           C  
ANISOU  483  CG2 THR B  90     8370   9651   9548   -412    695   -299       C  
ATOM    484  OG1 THR B  90     -73.184   7.333  27.463  1.00 75.88           O  
ANISOU  484  OG1 THR B  90     9030   9872   9929   -403    657   -347       O  
ATOM    485  N   LEU B  91     -73.858   4.060  27.008  1.00 63.92           N  
ANISOU  485  N   LEU B  91     7705   8079   8504   -662    472   -437       N  
ATOM    486  CA  LEU B  91     -73.101   3.022  26.303  1.00 63.53           C  
ANISOU  486  CA  LEU B  91     7819   7880   8440   -602    358   -553       C  
ATOM    487  C   LEU B  91     -73.858   2.234  25.207  1.00 67.52           C  
ANISOU  487  C   LEU B  91     8349   8343   8960   -704    227   -648       C  
ATOM    488  O   LEU B  91     -73.277   2.087  24.135  1.00 67.19           O  
ANISOU  488  O   LEU B  91     8346   8323   8861   -578    162   -783       O  
ATOM    489  CB  LEU B  91     -72.255   2.138  27.233  1.00 63.76           C  
ANISOU  489  CB  LEU B  91     8036   7706   8482   -563    325   -538       C  
ATOM    490  CG  LEU B  91     -70.966   2.777  27.773  1.00 66.14           C  
ANISOU  490  CG  LEU B  91     8333   8068   8730   -378    405   -532       C  
ATOM    491  CD1 LEU B  91     -70.527   2.109  29.033  1.00 66.73           C  
ANISOU  491  CD1 LEU B  91     8554   7975   8824   -383    389   -459       C  
ATOM    492  CD2 LEU B  91     -69.843   2.709  26.761  1.00 67.87           C  
ANISOU  492  CD2 LEU B  91     8565   8353   8869   -181    358   -687       C  
ATOM    493  N   PRO B  92     -75.155   1.830  25.356  1.00 64.24           N  
ANISOU  493  N   PRO B  92     7882   7927   8600   -932    190   -589       N  
ATOM    494  CA  PRO B  92     -75.851   1.160  24.230  1.00 65.36           C  
ANISOU  494  CA  PRO B  92     8039   8047   8745  -1040     50   -690       C  
ATOM    495  C   PRO B  92     -75.748   1.905  22.889  1.00 68.80           C  
ANISOU  495  C   PRO B  92     8365   8666   9109   -896     38   -794       C  
ATOM    496  O   PRO B  92     -75.666   1.255  21.850  1.00 69.30           O  
ANISOU  496  O   PRO B  92     8513   8679   9137   -880    -87   -935       O  
ATOM    497  CB  PRO B  92     -77.307   1.090  24.700  1.00 68.13           C  
ANISOU  497  CB  PRO B  92     8243   8501   9142  -1312     61   -581       C  
ATOM    498  CG  PRO B  92     -77.234   1.093  26.159  1.00 72.30           C  
ANISOU  498  CG  PRO B  92     8787   8995   9687  -1387    163   -437       C  
ATOM    499  CD  PRO B  92     -76.027   1.901  26.547  1.00 65.79           C  
ANISOU  499  CD  PRO B  92     7991   8174   8833  -1122    268   -438       C  
ATOM    500  N   PHE B  93     -75.713   3.259  22.918  1.00 64.66           N  
ANISOU  500  N   PHE B  93     7679   8340   8548   -790    150   -727       N  
ATOM    501  CA  PHE B  93     -75.580   4.117  21.731  1.00 64.66           C  
ANISOU  501  CA  PHE B  93     7597   8513   8458   -673    135   -776       C  
ATOM    502  C   PHE B  93     -74.203   3.968  21.087  1.00 68.24           C  
ANISOU  502  C   PHE B  93     8161   8959   8810   -515    124   -880       C  
ATOM    503  O   PHE B  93     -74.102   4.001  19.860  1.00 68.41           O  
ANISOU  503  O   PHE B  93     8169   9091   8731   -472     59   -976       O  
ATOM    504  CB  PHE B  93     -75.840   5.599  22.077  1.00 65.58           C  
ANISOU  504  CB  PHE B  93     7574   8780   8565   -606    226   -659       C  
ATOM    505  CG  PHE B  93     -77.167   5.874  22.749  1.00 68.26           C  
ANISOU  505  CG  PHE B  93     7757   9203   8977   -700    249   -586       C  
ATOM    506  CD1 PHE B  93     -78.362   5.728  22.052  1.00 72.97           C  
ANISOU  506  CD1 PHE B  93     8221   9924   9579   -791    160   -618       C  
ATOM    507  CD2 PHE B  93     -77.221   6.299  24.069  1.00 69.99           C  
ANISOU  507  CD2 PHE B  93     7934   9420   9237   -690    358   -498       C  
ATOM    508  CE1 PHE B  93     -79.585   5.973  22.675  1.00 74.75           C  
ANISOU  508  CE1 PHE B  93     8251  10302   9850   -869    186   -568       C  
ATOM    509  CE2 PHE B  93     -78.446   6.560  24.687  1.00 73.75           C  
ANISOU  509  CE2 PHE B  93     8226  10045   9748   -757    391   -455       C  
ATOM    510  CZ  PHE B  93     -79.619   6.395  23.985  1.00 73.45           C  
ANISOU  510  CZ  PHE B  93     8033  10161   9714   -844    307   -491       C  
ATOM    511  N   TRP B  94     -73.148   3.805  21.921  1.00 63.78           N  
ANISOU  511  N   TRP B  94     7683   8302   8249   -428    188   -869       N  
ATOM    512  CA  TRP B  94     -71.760   3.633  21.483  1.00 63.53           C  
ANISOU  512  CA  TRP B  94     7714   8318   8109   -261    189   -980       C  
ATOM    513  C   TRP B  94     -71.604   2.330  20.711  1.00 69.16           C  
ANISOU  513  C   TRP B  94     8552   8933   8793   -207     51  -1176       C  
ATOM    514  O   TRP B  94     -70.907   2.306  19.694  1.00 69.40           O  
ANISOU  514  O   TRP B  94     8565   9122   8684    -79     26  -1315       O  
ATOM    515  CB  TRP B  94     -70.799   3.643  22.687  1.00 61.45           C  
ANISOU  515  CB  TRP B  94     7502   7977   7871   -183    266   -927       C  
ATOM    516  CG  TRP B  94     -70.554   4.988  23.309  1.00 60.58           C  
ANISOU  516  CG  TRP B  94     7294   7981   7744   -190    388   -781       C  
ATOM    517  CD1 TRP B  94     -71.470   5.788  23.932  1.00 62.93           C  
ANISOU  517  CD1 TRP B  94     7524   8275   8113   -283    440   -648       C  
ATOM    518  CD2 TRP B  94     -69.282   5.636  23.466  1.00 59.68           C  
ANISOU  518  CD2 TRP B  94     7149   7995   7532    -97    457   -769       C  
ATOM    519  CE2 TRP B  94     -69.510   6.847  24.156  1.00 62.59           C  
ANISOU  519  CE2 TRP B  94     7468   8386   7926   -158    533   -620       C  
ATOM    520  CE3 TRP B  94     -67.970   5.316  23.079  1.00 61.20           C  
ANISOU  520  CE3 TRP B  94     7337   8313   7604     33    454   -883       C  
ATOM    521  NE1 TRP B  94     -70.856   6.920  24.419  1.00 61.37           N  
ANISOU  521  NE1 TRP B  94     7292   8152   7874   -243    520   -561       N  
ATOM    522  CZ2 TRP B  94     -68.473   7.737  24.466  1.00 61.09           C  
ANISOU  522  CZ2 TRP B  94     7253   8305   7653   -135    594   -565       C  
ATOM    523  CZ3 TRP B  94     -66.946   6.202  23.381  1.00 61.97           C  
ANISOU  523  CZ3 TRP B  94     7362   8576   7608     49    533   -822       C  
ATOM    524  CH2 TRP B  94     -67.201   7.395  24.066  1.00 61.37           C  
ANISOU  524  CH2 TRP B  94     7265   8483   7570    -55    597   -656       C  
ATOM    525  N   ALA B  95     -72.269   1.254  21.191  1.00 67.32           N  
ANISOU  525  N   ALA B  95     8452   8449   8676   -316    -48  -1189       N  
ATOM    526  CA  ALA B  95     -72.242  -0.079  20.582  1.00 69.75           C  
ANISOU  526  CA  ALA B  95     8946   8576   8982   -284   -226  -1378       C  
ATOM    527  C   ALA B  95     -72.956  -0.106  19.220  1.00 75.30           C  
ANISOU  527  C   ALA B  95     9590   9403   9618   -343   -312  -1488       C  
ATOM    528  O   ALA B  95     -72.436  -0.707  18.278  1.00 76.65           O  
ANISOU  528  O   ALA B  95     9845   9589   9687   -198   -415  -1701       O  
ATOM    529  CB  ALA B  95     -72.847  -1.110  21.525  1.00 71.74           C  
ANISOU  529  CB  ALA B  95     9382   8506   9372   -457   -326  -1310       C  
ATOM    530  N   VAL B  96     -74.127   0.556  19.114  1.00 71.14           N  
ANISOU  530  N   VAL B  96     8909   8992   9131   -531   -279  -1358       N  
ATOM    531  CA  VAL B  96     -74.898   0.634  17.870  1.00 72.22           C  
ANISOU  531  CA  VAL B  96     8969   9272   9199   -596   -367  -1437       C  
ATOM    532  C   VAL B  96     -74.121   1.462  16.830  1.00 76.39           C  
ANISOU  532  C   VAL B  96     9404  10076   9545   -420   -312  -1499       C  
ATOM    533  O   VAL B  96     -73.970   1.023  15.689  1.00 77.56           O  
ANISOU  533  O   VAL B  96     9592  10305   9571   -355   -411  -1678       O  
ATOM    534  CB  VAL B  96     -76.351   1.143  18.096  1.00 75.73           C  
ANISOU  534  CB  VAL B  96     9246   9802   9727   -814   -357  -1286       C  
ATOM    535  CG1 VAL B  96     -77.084   1.345  16.772  1.00 76.55           C  
ANISOU  535  CG1 VAL B  96     9252  10091   9743   -853   -457  -1364       C  
ATOM    536  CG2 VAL B  96     -77.133   0.188  18.992  1.00 76.77           C  
ANISOU  536  CG2 VAL B  96     9456   9718   9994  -1048   -421  -1231       C  
ATOM    537  N   ASP B  97     -73.577   2.623  17.248  1.00 71.49           N  
ANISOU  537  N   ASP B  97     8677   9598   8889   -357   -165  -1356       N  
ATOM    538  CA  ASP B  97     -72.775   3.510  16.400  1.00 71.13           C  
ANISOU  538  CA  ASP B  97     8552   9822   8654   -252   -105  -1359       C  
ATOM    539  C   ASP B  97     -71.528   2.794  15.849  1.00 77.22           C  
ANISOU  539  C   ASP B  97     9389  10675   9278    -75   -123  -1570       C  
ATOM    540  O   ASP B  97     -71.056   3.145  14.769  1.00 78.14           O  
ANISOU  540  O   ASP B  97     9439  11062   9191    -17   -118  -1640       O  
ATOM    541  CB  ASP B  97     -72.407   4.793  17.173  1.00 70.72           C  
ANISOU  541  CB  ASP B  97     8421   9836   8615   -256     30  -1155       C  
ATOM    542  CG  ASP B  97     -71.234   5.570  16.617  1.00 79.11           C  
ANISOU  542  CG  ASP B  97     9436  11142   9480   -185    101  -1139       C  
ATOM    543  OD1 ASP B  97     -70.088   5.293  17.041  1.00 79.93           O  
ANISOU  543  OD1 ASP B  97     9557  11272   9540    -88    164  -1199       O  
ATOM    544  OD2 ASP B  97     -71.458   6.444  15.747  1.00 82.20           O1-
ANISOU  544  OD2 ASP B  97     9772  11713   9745   -239     83  -1059       O1-
ATOM    545  N   ALA B  98     -71.005   1.799  16.590  1.00 74.37           N  
ANISOU  545  N   ALA B  98     9156  10099   9003     22   -153  -1672       N  
ATOM    546  CA  ALA B  98     -69.839   1.025  16.182  1.00 75.81           C  
ANISOU  546  CA  ALA B  98     9402  10347   9057    251   -195  -1908       C  
ATOM    547  C   ALA B  98     -70.215  -0.010  15.101  1.00 83.06           C  
ANISOU  547  C   ALA B  98    10430  11218   9910    306   -368  -2158       C  
ATOM    548  O   ALA B  98     -69.765   0.131  13.960  1.00 83.89           O  
ANISOU  548  O   ALA B  98    10455  11620   9799    409   -369  -2304       O  
ATOM    549  CB  ALA B  98     -69.196   0.359  17.391  1.00 76.33           C  
ANISOU  549  CB  ALA B  98     9590  10171   9241    363   -201  -1922       C  
ATOM    550  N   VAL B  99     -71.076  -1.008  15.443  1.00 80.80           N  
ANISOU  550  N   VAL B  99    10329  10577   9793    204   -521  -2198       N  
ATOM    551  CA  VAL B  99     -71.517  -2.086  14.538  1.00 83.11           C  
ANISOU  551  CA  VAL B  99    10779  10746  10052    223   -726  -2440       C  
ATOM    552  C   VAL B  99     -72.290  -1.610  13.316  1.00 87.52           C  
ANISOU  552  C   VAL B  99    11213  11548  10491    106   -751  -2457       C  
ATOM    553  O   VAL B  99     -72.115  -2.162  12.228  1.00 90.20           O  
ANISOU  553  O   VAL B  99    11609  11984  10677    225   -865  -2709       O  
ATOM    554  CB  VAL B  99     -72.252  -3.270  15.229  1.00 88.12           C  
ANISOU  554  CB  VAL B  99    11673  10918  10889     79   -909  -2451       C  
ATOM    555  CG1 VAL B  99     -71.307  -4.090  16.084  1.00 88.76           C  
ANISOU  555  CG1 VAL B  99    11963  10731  11031    280   -973  -2533       C  
ATOM    556  CG2 VAL B  99     -73.472  -2.818  16.032  1.00 86.28           C  
ANISOU  556  CG2 VAL B  99    11358  10598  10828   -254   -852  -2163       C  
ATOM    557  N   ALA B 100     -73.178  -0.627  13.511  1.00 81.03           N  
ANISOU  557  N   ALA B 100    10233  10821   9735   -107   -665  -2207       N  
ATOM    558  CA  ALA B 100     -74.045  -0.099  12.469  1.00 80.66           C  
ANISOU  558  CA  ALA B 100    10065  10987   9592   -225   -708  -2183       C  
ATOM    559  C   ALA B 100     -74.022   1.425  12.465  1.00 81.31           C  
ANISOU  559  C   ALA B 100     9950  11336   9610   -257   -551  -1947       C  
ATOM    560  O   ALA B 100     -73.112   2.030  13.030  1.00 79.82           O  
ANISOU  560  O   ALA B 100     9720  11213   9396   -171   -411  -1851       O  
ATOM    561  CB  ALA B 100     -75.462  -0.614  12.686  1.00 82.13           C  
ANISOU  561  CB  ALA B 100    10290  10969   9948   -470   -838  -2137       C  
ATOM    562  N   ASN B 101     -75.018   2.037  11.827  1.00 76.51           N  
ANISOU  562  N   ASN B 101     9237  10865   8969   -380   -601  -1855       N  
ATOM    563  CA  ASN B 101     -75.215   3.474  11.683  1.00 74.68           C  
ANISOU  563  CA  ASN B 101     8863  10836   8673   -412   -520  -1634       C  
ATOM    564  C   ASN B 101     -75.585   4.170  13.026  1.00 77.41           C  
ANISOU  564  C   ASN B 101     9153  11042   9218   -470   -420  -1412       C  
ATOM    565  O   ASN B 101     -75.869   3.490  14.021  1.00 77.38           O  
ANISOU  565  O   ASN B 101     9193  10814   9392   -526   -414  -1417       O  
ATOM    566  CB  ASN B 101     -76.360   3.654  10.681  1.00 73.95           C  
ANISOU  566  CB  ASN B 101     8700  10876   8519   -506   -657  -1637       C  
ATOM    567  CG  ASN B 101     -76.360   4.916   9.875  1.00 87.24           C  
ANISOU  567  CG  ASN B 101    10304  12821  10023   -490   -652  -1492       C  
ATOM    568  ND2 ASN B 101     -76.957   4.842   8.706  1.00 82.06           N  
ANISOU  568  ND2 ASN B 101     9622  12331   9227   -523   -786  -1562       N  
ATOM    569  OD1 ASN B 101     -75.862   5.963  10.286  1.00 76.99           O  
ANISOU  569  OD1 ASN B 101     8983  11564   8704   -464   -548  -1308       O  
ATOM    570  N   TRP B 102     -75.597   5.529  13.035  1.00 72.24           N  
ANISOU  570  N   TRP B 102     8419  10517   8514   -460   -361  -1219       N  
ATOM    571  CA  TRP B 102     -76.049   6.350  14.162  1.00 70.17           C  
ANISOU  571  CA  TRP B 102     8099  10155   8407   -479   -291  -1034       C  
ATOM    572  C   TRP B 102     -77.461   6.848  13.790  1.00 73.18           C  
ANISOU  572  C   TRP B 102     8367  10613   8825   -528   -401   -968       C  
ATOM    573  O   TRP B 102     -77.603   7.732  12.943  1.00 73.01           O  
ANISOU  573  O   TRP B 102     8326  10741   8674   -494   -466   -893       O  
ATOM    574  CB  TRP B 102     -75.086   7.520  14.448  1.00 68.09           C  
ANISOU  574  CB  TRP B 102     7860   9947   8064   -420   -189   -886       C  
ATOM    575  CG  TRP B 102     -75.643   8.541  15.404  1.00 68.43           C  
ANISOU  575  CG  TRP B 102     7863   9900   8235   -411   -157   -715       C  
ATOM    576  CD1 TRP B 102     -76.402   9.628  15.088  1.00 71.81           C  
ANISOU  576  CD1 TRP B 102     8256  10384   8644   -386   -239   -595       C  
ATOM    577  CD2 TRP B 102     -75.511   8.545  16.831  1.00 67.38           C  
ANISOU  577  CD2 TRP B 102     7734   9611   8256   -397    -53   -669       C  
ATOM    578  CE2 TRP B 102     -76.215   9.670  17.313  1.00 71.00           C  
ANISOU  578  CE2 TRP B 102     8146  10053   8777   -354    -69   -540       C  
ATOM    579  CE3 TRP B 102     -74.819   7.736  17.751  1.00 68.22           C  
ANISOU  579  CE3 TRP B 102     7890   9591   8439   -399     41   -725       C  
ATOM    580  NE1 TRP B 102     -76.756  10.307  16.228  1.00 70.46           N  
ANISOU  580  NE1 TRP B 102     8061  10101   8608   -335   -194   -500       N  
ATOM    581  CZ2 TRP B 102     -76.272   9.991  18.675  1.00 69.61           C  
ANISOU  581  CZ2 TRP B 102     7956   9765   8726   -321     19   -483       C  
ATOM    582  CZ3 TRP B 102     -74.874   8.056  19.102  1.00 68.78           C  
ANISOU  582  CZ3 TRP B 102     7953   9547   8634   -390    127   -640       C  
ATOM    583  CH2 TRP B 102     -75.594   9.172  19.552  1.00 69.16           C  
ANISOU  583  CH2 TRP B 102     7940   9607   8730   -356    125   -527       C  
ATOM    584  N   TYR B 103     -78.490   6.272  14.433  1.00 69.22           N  
ANISOU  584  N   TYR B 103     7784  10029   8486   -616   -428   -990       N  
ATOM    585  CA  TYR B 103     -79.906   6.552  14.183  1.00 70.15           C  
ANISOU  585  CA  TYR B 103     7742  10266   8645   -664   -534   -962       C  
ATOM    586  C   TYR B 103     -80.586   7.528  15.158  1.00 73.15           C  
ANISOU  586  C   TYR B 103     7991  10671   9133   -601   -484   -826       C  
ATOM    587  O   TYR B 103     -81.667   8.039  14.866  1.00 74.91           O  
ANISOU  587  O   TYR B 103     8062  11044   9358   -568   -580   -801       O  
ATOM    588  CB  TYR B 103     -80.688   5.237  14.230  1.00 73.16           C  
ANISOU  588  CB  TYR B 103     8084  10601   9111   -843   -610  -1084       C  
ATOM    589  CG  TYR B 103     -80.098   4.088  13.443  1.00 76.15           C  
ANISOU  589  CG  TYR B 103     8624  10897   9412   -892   -686  -1262       C  
ATOM    590  CD1 TYR B 103     -79.381   3.077  14.082  1.00 77.49           C  
ANISOU  590  CD1 TYR B 103     8953  10838   9649   -925   -643  -1341       C  
ATOM    591  CD2 TYR B 103     -80.350   3.948  12.081  1.00 78.73           C  
ANISOU  591  CD2 TYR B 103     8951  11370   9594   -894   -825  -1369       C  
ATOM    592  CE1 TYR B 103     -78.902   1.975  13.376  1.00 79.14           C  
ANISOU  592  CE1 TYR B 103     9330  10950   9790   -928   -746  -1541       C  
ATOM    593  CE2 TYR B 103     -79.874   2.850  11.365  1.00 80.97           C  
ANISOU  593  CE2 TYR B 103     9386  11584   9796   -914   -911  -1573       C  
ATOM    594  CZ  TYR B 103     -79.155   1.863  12.020  1.00 87.65           C  
ANISOU  594  CZ  TYR B 103    10401  12184  10720   -918   -877  -1668       C  
ATOM    595  OH  TYR B 103     -78.681   0.786  11.314  1.00 90.91           O  
ANISOU  595  OH  TYR B 103    10986  12508  11048   -889   -990  -1900       O  
ATOM    596  N   PHE B 104     -79.975   7.750  16.310  1.00 67.06           N  
ANISOU  596  N   PHE B 104     7270   9772   8439   -563   -345   -761       N  
ATOM    597  CA  PHE B 104     -80.475   8.533  17.442  1.00 66.19           C  
ANISOU  597  CA  PHE B 104     7056   9668   8426   -490   -276   -669       C  
ATOM    598  C   PHE B 104     -80.716  10.047  17.287  1.00 69.72           C  
ANISOU  598  C   PHE B 104     7484  10177   8829   -301   -333   -573       C  
ATOM    599  O   PHE B 104     -81.233  10.676  18.216  1.00 69.50           O  
ANISOU  599  O   PHE B 104     7364  10168   8877   -201   -297   -536       O  
ATOM    600  CB  PHE B 104     -79.690   8.166  18.716  1.00 66.50           C  
ANISOU  600  CB  PHE B 104     7179   9544   8544   -522   -123   -644       C  
ATOM    601  CG  PHE B 104     -79.342   6.692  18.760  1.00 67.81           C  
ANISOU  601  CG  PHE B 104     7432   9593   8740   -679   -115   -734       C  
ATOM    602  CD1 PHE B 104     -78.044   6.260  18.510  1.00 69.12           C  
ANISOU  602  CD1 PHE B 104     7777   9639   8847   -643    -87   -784       C  
ATOM    603  CD2 PHE B 104     -80.331   5.732  18.972  1.00 70.51           C  
ANISOU  603  CD2 PHE B 104     7681   9956   9153   -863   -161   -776       C  
ATOM    604  CE1 PHE B 104     -77.733   4.897  18.519  1.00 70.26           C  
ANISOU  604  CE1 PHE B 104     8035   9643   9018   -736   -120   -891       C  
ATOM    605  CE2 PHE B 104     -80.018   4.371  18.971  1.00 73.42           C  
ANISOU  605  CE2 PHE B 104     8192  10157   9548  -1013   -201   -856       C  
ATOM    606  CZ  PHE B 104     -78.723   3.965  18.754  1.00 70.52           C  
ANISOU  606  CZ  PHE B 104     8031   9629   9135   -923   -188   -921       C  
ATOM    607  N   GLY B 105     -80.385  10.614  16.133  1.00 66.66           N  
ANISOU  607  N   GLY B 105     7193   9824   8309   -248   -439   -537       N  
ATOM    608  CA  GLY B 105     -80.637  12.028  15.868  1.00 67.61           C  
ANISOU  608  CA  GLY B 105     7353   9958   8377    -80   -546   -430       C  
ATOM    609  C   GLY B 105     -79.640  13.021  16.425  1.00 71.60           C  
ANISOU  609  C   GLY B 105     8041  10300   8864    -11   -492   -316       C  
ATOM    610  O   GLY B 105     -78.633  12.634  17.022  1.00 69.70           O  
ANISOU  610  O   GLY B 105     7878   9966   8640    -90   -350   -318       O  
ATOM    611  N   ASN B 106     -79.922  14.323  16.222  1.00 70.21           N  
ANISOU  611  N   ASN B 106     7950  10080   8646    140   -629   -216       N  
ATOM    612  CA  ASN B 106     -79.037  15.423  16.615  1.00 69.99           C  
ANISOU  612  CA  ASN B 106     8141   9870   8583    181   -633    -90       C  
ATOM    613  C   ASN B 106     -78.941  15.758  18.101  1.00 73.94           C  
ANISOU  613  C   ASN B 106     8641  10241   9213    271   -529   -110       C  
ATOM    614  O   ASN B 106     -77.830  16.010  18.572  1.00 72.14           O  
ANISOU  614  O   ASN B 106     8560   9887   8963    194   -444    -49       O  
ATOM    615  CB  ASN B 106     -79.282  16.669  15.774  1.00 72.63           C  
ANISOU  615  CB  ASN B 106     8640  10149   8808    283   -859     39       C  
ATOM    616  CG  ASN B 106     -78.023  17.206  15.152  1.00 93.10           C  
ANISOU  616  CG  ASN B 106    11475  12668  11231    119   -880    197       C  
ATOM    617  ND2 ASN B 106     -77.403  18.172  15.811  1.00 85.39           N  
ANISOU  617  ND2 ASN B 106    10693  11489  10264    130   -899    301       N  
ATOM    618  OD1 ASN B 106     -77.584  16.755  14.088  1.00 86.31           O  
ANISOU  618  OD1 ASN B 106    10624  11955  10215    -32   -882    220       O  
ATOM    619  N   PHE B 107     -80.083  15.785  18.832  1.00 72.30           N  
ANISOU  619  N   PHE B 107     8251  10102   9119    431   -534   -201       N  
ATOM    620  CA  PHE B 107     -80.097  16.094  20.271  1.00 71.87           C  
ANISOU  620  CA  PHE B 107     8172   9974   9162    535   -433   -241       C  
ATOM    621  C   PHE B 107     -79.326  15.062  21.087  1.00 75.20           C  
ANISOU  621  C   PHE B 107     8562  10382   9630    354   -217   -270       C  
ATOM    622  O   PHE B 107     -78.519  15.438  21.943  1.00 73.33           O  
ANISOU  622  O   PHE B 107     8448  10007   9407    356   -138   -237       O  
ATOM    623  CB  PHE B 107     -81.525  16.272  20.820  1.00 75.31           C  
ANISOU  623  CB  PHE B 107     8369  10578   9669    745   -474   -353       C  
ATOM    624  CG  PHE B 107     -81.554  16.663  22.281  1.00 76.88           C  
ANISOU  624  CG  PHE B 107     8538  10741   9931    875   -372   -411       C  
ATOM    625  CD1 PHE B 107     -81.770  15.708  23.272  1.00 79.43           C  
ANISOU  625  CD1 PHE B 107     8660  11210  10308    762   -178   -479       C  
ATOM    626  CD2 PHE B 107     -81.313  17.977  22.673  1.00 79.89           C  
ANISOU  626  CD2 PHE B 107     9124  10927  10304   1091   -482   -392       C  
ATOM    627  CE1 PHE B 107     -81.764  16.065  24.628  1.00 80.20           C  
ANISOU  627  CE1 PHE B 107     8732  11308  10435    873    -77   -532       C  
ATOM    628  CE2 PHE B 107     -81.311  18.332  24.028  1.00 82.72           C  
ANISOU  628  CE2 PHE B 107     9465  11261  10703   1221   -392   -470       C  
ATOM    629  CZ  PHE B 107     -81.542  17.374  24.996  1.00 79.83           C  
ANISOU  629  CZ  PHE B 107     8868  11090  10376   1116   -180   -542       C  
ATOM    630  N   LEU B 108     -79.573  13.767  20.814  1.00 72.96           N  
ANISOU  630  N   LEU B 108     8135  10222   9366    197   -147   -331       N  
ATOM    631  CA  LEU B 108     -78.899  12.660  21.481  1.00 71.79           C  
ANISOU  631  CA  LEU B 108     7985  10034   9259     33     15   -358       C  
ATOM    632  C   LEU B 108     -77.407  12.596  21.161  1.00 75.78           C  
ANISOU  632  C   LEU B 108     8685  10419   9689    -51     56   -308       C  
ATOM    633  O   LEU B 108     -76.664  12.031  21.951  1.00 74.48           O  
ANISOU  633  O   LEU B 108     8557  10185   9555   -116    176   -319       O  
ATOM    634  CB  LEU B 108     -79.605  11.330  21.206  1.00 72.48           C  
ANISOU  634  CB  LEU B 108     7918  10242   9381   -117     28   -436       C  
ATOM    635  CG  LEU B 108     -80.427  10.782  22.377  1.00 77.99           C  
ANISOU  635  CG  LEU B 108     8436  11034  10163   -172    123   -471       C  
ATOM    636  CD1 LEU B 108     -81.735  11.555  22.573  1.00 79.89           C  
ANISOU  636  CD1 LEU B 108     8462  11478  10414    -16     63   -503       C  
ATOM    637  CD2 LEU B 108     -80.757   9.340  22.161  1.00 81.96           C  
ANISOU  637  CD2 LEU B 108     8876  11573  10692   -400    129   -516       C  
ATOM    638  N   CYS B 109     -76.958  13.217  20.045  1.00 73.82           N  
ANISOU  638  N   CYS B 109     8551  10172   9325    -51    -47   -246       N  
ATOM    639  CA  CYS B 109     -75.537  13.287  19.699  1.00 73.34           C  
ANISOU  639  CA  CYS B 109     8634  10078   9154   -144     -5   -194       C  
ATOM    640  C   CYS B 109     -74.857  14.282  20.622  1.00 75.79           C  
ANISOU  640  C   CYS B 109     9067  10256   9476   -110     28   -109       C  
ATOM    641  O   CYS B 109     -73.735  14.036  21.069  1.00 75.07           O  
ANISOU  641  O   CYS B 109     9025  10142   9355   -186    128   -102       O  
ATOM    642  CB  CYS B 109     -75.328  13.659  18.236  1.00 75.24           C  
ANISOU  642  CB  CYS B 109     8943  10414   9232   -194   -120   -138       C  
ATOM    643  SG  CYS B 109     -73.591  13.673  17.728  1.00 79.12           S  
ANISOU  643  SG  CYS B 109     9542  10983   9536   -339    -51    -84       S  
ATOM    644  N   LYS B 110     -75.552  15.402  20.912  1.00 71.45           N  
ANISOU  644  N   LYS B 110     8568   9620   8962     21    -77    -61       N  
ATOM    645  CA  LYS B 110     -75.085  16.434  21.824  1.00 70.47           C  
ANISOU  645  CA  LYS B 110     8587   9333   8854     76    -85     -4       C  
ATOM    646  C   LYS B 110     -75.128  15.865  23.246  1.00 73.68           C  
ANISOU  646  C   LYS B 110     8892   9730   9373    114     69    -90       C  
ATOM    647  O   LYS B 110     -74.118  15.911  23.948  1.00 72.28           O  
ANISOU  647  O   LYS B 110     8795   9485   9184     47    152    -66       O  
ATOM    648  CB  LYS B 110     -75.959  17.690  21.718  1.00 73.74           C  
ANISOU  648  CB  LYS B 110     9095   9640   9281    261   -273     30       C  
ATOM    649  CG  LYS B 110     -75.815  18.436  20.408  1.00 79.24           C  
ANISOU  649  CG  LYS B 110     9961  10301   9849    209   -458    160       C  
ATOM    650  CD  LYS B 110     -76.842  19.548  20.289  1.00 86.93           C  
ANISOU  650  CD  LYS B 110    11031  11153  10847    445   -681    174       C  
ATOM    651  CE  LYS B 110     -76.920  20.124  18.900  1.00100.23           C  
ANISOU  651  CE  LYS B 110    12868  12818  12396    398   -886    309       C  
ATOM    652  NZ  LYS B 110     -75.656  20.803  18.500  1.00111.08           N1+
ANISOU  652  NZ  LYS B 110    14511  14068  13626    162   -938    494       N1+
ATOM    653  N   ALA B 111     -76.278  15.259  23.632  1.00 70.97           N  
ANISOU  653  N   ALA B 111     8359   9489   9116    193    107   -183       N  
ATOM    654  CA  ALA B 111     -76.498  14.665  24.955  1.00 70.38           C  
ANISOU  654  CA  ALA B 111     8172   9449   9120    201    249   -247       C  
ATOM    655  C   ALA B 111     -75.487  13.570  25.326  1.00 72.74           C  
ANISOU  655  C   ALA B 111     8494   9726   9419     41    380   -244       C  
ATOM    656  O   ALA B 111     -75.039  13.536  26.472  1.00 71.41           O  
ANISOU  656  O   ALA B 111     8353   9509   9273     42    474   -244       O  
ATOM    657  CB  ALA B 111     -77.927  14.160  25.091  1.00 72.32           C  
ANISOU  657  CB  ALA B 111     8187   9870   9420    250    256   -326       C  
ATOM    658  N   VAL B 112     -75.107  12.703  24.365  1.00 69.34           N  
ANISOU  658  N   VAL B 112     8062   9332   8952    -72    371   -253       N  
ATOM    659  CA  VAL B 112     -74.122  11.637  24.592  1.00 68.59           C  
ANISOU  659  CA  VAL B 112     8003   9209   8848   -171    457   -277       C  
ATOM    660  C   VAL B 112     -72.708  12.238  24.766  1.00 72.38           C  
ANISOU  660  C   VAL B 112     8608   9641   9252   -181    484   -225       C  
ATOM    661  O   VAL B 112     -71.933  11.774  25.615  1.00 70.37           O  
ANISOU  661  O   VAL B 112     8379   9349   9008   -198    566   -235       O  
ATOM    662  CB  VAL B 112     -74.244  10.495  23.539  1.00 72.94           C  
ANISOU  662  CB  VAL B 112     8520   9815   9379   -247    419   -345       C  
ATOM    663  CG1 VAL B 112     -72.963   9.672  23.408  1.00 72.35           C  
ANISOU  663  CG1 VAL B 112     8523   9716   9251   -280    457   -392       C  
ATOM    664  CG2 VAL B 112     -75.426   9.588  23.869  1.00 73.43           C  
ANISOU  664  CG2 VAL B 112     8469   9898   9531   -307    420   -391       C  
ATOM    665  N   HIS B 113     -72.416  13.321  24.016  1.00 70.46           N  
ANISOU  665  N   HIS B 113     8444   9405   8922   -184    400   -156       N  
ATOM    666  CA  HIS B 113     -71.152  14.045  24.114  1.00 70.62           C  
ANISOU  666  CA  HIS B 113     8574   9408   8848   -248    406    -83       C  
ATOM    667  C   HIS B 113     -71.051  14.780  25.462  1.00 75.67           C  
ANISOU  667  C   HIS B 113     9282   9922   9547   -197    432    -59       C  
ATOM    668  O   HIS B 113     -69.996  14.743  26.100  1.00 74.29           O  
ANISOU  668  O   HIS B 113     9142   9747   9339   -253    493    -47       O  
ATOM    669  CB  HIS B 113     -70.983  15.013  22.932  1.00 72.49           C  
ANISOU  669  CB  HIS B 113     8904   9679   8961   -317    286     14       C  
ATOM    670  CG  HIS B 113     -70.337  14.379  21.739  1.00 76.36           C  
ANISOU  670  CG  HIS B 113     9342  10357   9314   -414    298     -4       C  
ATOM    671  CD2 HIS B 113     -69.025  14.272  21.419  1.00 78.33           C  
ANISOU  671  CD2 HIS B 113     9584  10759   9421   -525    348     11       C  
ATOM    672  ND1 HIS B 113     -71.088  13.755  20.756  1.00 78.70           N  
ANISOU  672  ND1 HIS B 113     9567  10736   9597   -386    252    -64       N  
ATOM    673  CE1 HIS B 113     -70.215  13.302  19.872  1.00 78.55           C  
ANISOU  673  CE1 HIS B 113     9517  10903   9425   -466    277    -93       C  
ATOM    674  NE2 HIS B 113     -68.963  13.597  20.221  1.00 78.81           N  
ANISOU  674  NE2 HIS B 113     9570  11005   9369   -547    340    -50       N  
ATOM    675  N   VAL B 114     -72.167  15.393  25.915  1.00 74.42           N  
ANISOU  675  N   VAL B 114     9126   9687   9464    -73    381    -74       N  
ATOM    676  CA  VAL B 114     -72.215  16.121  27.186  1.00 74.97           C  
ANISOU  676  CA  VAL B 114     9260   9652   9574     14    392    -86       C  
ATOM    677  C   VAL B 114     -72.036  15.246  28.418  1.00 78.88           C  
ANISOU  677  C   VAL B 114     9670  10184  10117     12    537   -140       C  
ATOM    678  O   VAL B 114     -71.326  15.638  29.346  1.00 78.48           O  
ANISOU  678  O   VAL B 114     9699  10073  10048      7    569   -132       O  
ATOM    679  CB  VAL B 114     -73.348  17.177  27.339  1.00 80.50           C  
ANISOU  679  CB  VAL B 114     9997  10275  10311    199    275   -114       C  
ATOM    680  CG1 VAL B 114     -73.338  18.182  26.193  1.00 81.72           C  
ANISOU  680  CG1 VAL B 114    10310  10334  10404    194     92    -28       C  
ATOM    681  CG2 VAL B 114     -74.720  16.546  27.506  1.00 80.73           C  
ANISOU  681  CG2 VAL B 114     9818  10443  10411    314    318   -205       C  
ATOM    682  N   ILE B 115     -72.670  14.056  28.419  1.00 75.15           N  
ANISOU  682  N   ILE B 115     9056   9803   9696     -3    608   -186       N  
ATOM    683  CA  ILE B 115     -72.599  13.104  29.528  1.00 74.09           C  
ANISOU  683  CA  ILE B 115     8865   9692   9593    -35    723   -209       C  
ATOM    684  C   ILE B 115     -71.167  12.586  29.697  1.00 76.66           C  
ANISOU  684  C   ILE B 115     9266   9984   9876   -111    762   -187       C  
ATOM    685  O   ILE B 115     -70.685  12.511  30.824  1.00 75.76           O  
ANISOU  685  O   ILE B 115     9185   9845   9755   -106    822   -181       O  
ATOM    686  CB  ILE B 115     -73.693  12.005  29.397  1.00 77.63           C  
ANISOU  686  CB  ILE B 115     9173  10228  10096    -82    753   -239       C  
ATOM    687  CG1 ILE B 115     -75.091  12.602  29.714  1.00 79.13           C  
ANISOU  687  CG1 ILE B 115     9232  10525  10308     15    744   -277       C  
ATOM    688  CG2 ILE B 115     -73.403  10.817  30.311  1.00 78.32           C  
ANISOU  688  CG2 ILE B 115     9263  10299  10198   -175    839   -226       C  
ATOM    689  CD1 ILE B 115     -76.288  11.919  29.079  1.00 85.50           C  
ANISOU  689  CD1 ILE B 115     9874  11465  11147    -40    719   -305       C  
ATOM    690  N   TYR B 116     -70.476  12.306  28.577  1.00 73.27           N  
ANISOU  690  N   TYR B 116     8855   9587   9398   -163    721   -186       N  
ATOM    691  CA  TYR B 116     -69.085  11.843  28.550  1.00 72.87           C  
ANISOU  691  CA  TYR B 116     8833   9573   9281   -200    746   -193       C  
ATOM    692  C   TYR B 116     -68.135  12.919  29.117  1.00 76.55           C  
ANISOU  692  C   TYR B 116     9370  10032   9682   -228    744   -141       C  
ATOM    693  O   TYR B 116     -67.277  12.607  29.945  1.00 75.32           O  
ANISOU  693  O   TYR B 116     9221   9891   9506   -227    789   -150       O  
ATOM    694  CB  TYR B 116     -68.699  11.447  27.112  1.00 74.68           C  
ANISOU  694  CB  TYR B 116     9033   9904   9439   -232    702   -226       C  
ATOM    695  CG  TYR B 116     -67.317  10.853  26.936  1.00 76.52           C  
ANISOU  695  CG  TYR B 116     9247  10247   9581   -230    725   -274       C  
ATOM    696  CD1 TYR B 116     -66.875   9.811  27.746  1.00 78.36           C  
ANISOU  696  CD1 TYR B 116     9487  10434   9852   -162    756   -331       C  
ATOM    697  CD2 TYR B 116     -66.496  11.254  25.889  1.00 77.97           C  
ANISOU  697  CD2 TYR B 116     9396  10606   9623   -286    703   -272       C  
ATOM    698  CE1 TYR B 116     -65.617   9.241  27.570  1.00 79.96           C  
ANISOU  698  CE1 TYR B 116     9655  10760   9965   -104    757   -403       C  
ATOM    699  CE2 TYR B 116     -65.239  10.681  25.692  1.00 79.69           C  
ANISOU  699  CE2 TYR B 116     9545  10999   9733   -255    727   -346       C  
ATOM    700  CZ  TYR B 116     -64.803   9.671  26.534  1.00 88.65           C  
ANISOU  700  CZ  TYR B 116    10679  12083  10920   -139    749   -425       C  
ATOM    701  OH  TYR B 116     -63.560   9.106  26.350  1.00 91.41           O  
ANISOU  701  OH  TYR B 116    10947  12626  11158    -57    756   -524       O  
ATOM    702  N   THR B 117     -68.332  14.189  28.699  1.00 73.81           N  
ANISOU  702  N   THR B 117     9092   9648   9303   -257    669    -86       N  
ATOM    703  CA  THR B 117     -67.584  15.367  29.149  1.00 73.57           C  
ANISOU  703  CA  THR B 117     9174   9567   9212   -320    624    -28       C  
ATOM    704  C   THR B 117     -67.752  15.506  30.673  1.00 76.63           C  
ANISOU  704  C   THR B 117     9593   9867   9654   -241    670    -63       C  
ATOM    705  O   THR B 117     -66.756  15.475  31.398  1.00 76.26           O  
ANISOU  705  O   THR B 117     9563   9849   9563   -289    702    -60       O  
ATOM    706  CB  THR B 117     -68.077  16.596  28.356  1.00 81.30           C  
ANISOU  706  CB  THR B 117    10271  10456  10163   -348    493     41       C  
ATOM    707  CG2 THR B 117     -67.557  17.915  28.902  1.00 80.88           C  
ANISOU  707  CG2 THR B 117    10396  10268  10066   -414    401    100       C  
ATOM    708  OG1 THR B 117     -67.694  16.447  26.991  1.00 80.99           O  
ANISOU  708  OG1 THR B 117    10202  10541  10027   -459    460     91       O  
ATOM    709  N   VAL B 118     -69.018  15.596  31.145  1.00 72.54           N  
ANISOU  709  N   VAL B 118     9057   9290   9214   -116    677   -107       N  
ATOM    710  CA  VAL B 118     -69.391  15.693  32.558  1.00 72.11           C  
ANISOU  710  CA  VAL B 118     9004   9208   9186    -26    732   -157       C  
ATOM    711  C   VAL B 118     -68.706  14.580  33.355  1.00 75.02           C  
ANISOU  711  C   VAL B 118     9319   9643   9541    -70    834   -155       C  
ATOM    712  O   VAL B 118     -68.032  14.890  34.331  1.00 74.75           O  
ANISOU  712  O   VAL B 118     9344   9594   9465    -76    848   -158       O  
ATOM    713  CB  VAL B 118     -70.936  15.722  32.748  1.00 76.66           C  
ANISOU  713  CB  VAL B 118     9492   9815   9819    110    744   -216       C  
ATOM    714  CG1 VAL B 118     -71.343  15.393  34.186  1.00 76.58           C  
ANISOU  714  CG1 VAL B 118     9418   9876   9801    170    847   -266       C  
ATOM    715  CG2 VAL B 118     -71.514  17.068  32.319  1.00 77.69           C  
ANISOU  715  CG2 VAL B 118     9721   9848   9951    225    608   -240       C  
ATOM    716  N   ASN B 119     -68.820  13.308  32.896  1.00 70.89           N  
ANISOU  716  N   ASN B 119     8711   9174   9049   -101    877   -153       N  
ATOM    717  CA  ASN B 119     -68.195  12.147  33.538  1.00 70.02           C  
ANISOU  717  CA  ASN B 119     8591   9085   8931   -121    931   -148       C  
ATOM    718  C   ASN B 119     -66.670  12.262  33.602  1.00 73.69           C  
ANISOU  718  C   ASN B 119     9090   9588   9322   -148    909   -142       C  
ATOM    719  O   ASN B 119     -66.104  12.041  34.672  1.00 73.53           O  
ANISOU  719  O   ASN B 119     9096   9571   9270   -133    936   -137       O  
ATOM    720  CB  ASN B 119     -68.623  10.826  32.886  1.00 69.18           C  
ANISOU  720  CB  ASN B 119     8436   8976   8871   -144    931   -160       C  
ATOM    721  CG  ASN B 119     -67.996   9.602  33.527  1.00 89.23           C  
ANISOU  721  CG  ASN B 119    11019  11481  11405   -142    941   -153       C  
ATOM    722  ND2 ASN B 119     -68.528   9.172  34.660  1.00 80.14           N  
ANISOU  722  ND2 ASN B 119     9888  10301  10262   -169    986   -109       N  
ATOM    723  OD1 ASN B 119     -67.001   9.057  33.042  1.00 83.66           O  
ANISOU  723  OD1 ASN B 119    10330  10788  10670   -107    900   -189       O  
ATOM    724  N   LEU B 120     -66.013  12.622  32.477  1.00 70.13           N  
ANISOU  724  N   LEU B 120     8624   9202   8821   -199    863   -141       N  
ATOM    725  CA  LEU B 120     -64.554  12.765  32.413  1.00 70.19           C  
ANISOU  725  CA  LEU B 120     8612   9328   8731   -249    846   -139       C  
ATOM    726  C   LEU B 120     -64.033  13.719  33.480  1.00 74.64           C  
ANISOU  726  C   LEU B 120     9242   9866   9252   -295    833   -111       C  
ATOM    727  O   LEU B 120     -63.167  13.337  34.268  1.00 74.30           O  
ANISOU  727  O   LEU B 120     9176   9889   9166   -277    849   -126       O  
ATOM    728  CB  LEU B 120     -64.083  13.222  31.014  1.00 70.69           C  
ANISOU  728  CB  LEU B 120     8634   9514   8711   -343    804   -123       C  
ATOM    729  CG  LEU B 120     -63.996  12.153  29.919  1.00 75.39           C  
ANISOU  729  CG  LEU B 120     9137  10221   9285   -292    810   -188       C  
ATOM    730  CD1 LEU B 120     -63.959  12.788  28.551  1.00 76.08           C  
ANISOU  730  CD1 LEU B 120     9202  10422   9283   -397    771   -154       C  
ATOM    731  CD2 LEU B 120     -62.774  11.264  30.094  1.00 78.44           C  
ANISOU  731  CD2 LEU B 120     9436  10767   9601   -217    825   -265       C  
ATOM    732  N   TYR B 121     -64.602  14.934  33.536  1.00 72.16           N  
ANISOU  732  N   TYR B 121     9026   9443   8951   -333    786    -84       N  
ATOM    733  CA  TYR B 121     -64.200  15.956  34.495  1.00 72.89           C  
ANISOU  733  CA  TYR B 121     9222   9470   9001   -375    743    -77       C  
ATOM    734  C   TYR B 121     -64.534  15.600  35.936  1.00 75.46           C  
ANISOU  734  C   TYR B 121     9561   9761   9350   -268    803   -122       C  
ATOM    735  O   TYR B 121     -63.628  15.574  36.769  1.00 75.35           O  
ANISOU  735  O   TYR B 121     9553   9802   9274   -298    803   -127       O  
ATOM    736  CB  TYR B 121     -64.707  17.353  34.086  1.00 75.76           C  
ANISOU  736  CB  TYR B 121     9735   9683   9367   -420    634    -49       C  
ATOM    737  CG  TYR B 121     -64.135  17.852  32.771  1.00 79.52           C  
ANISOU  737  CG  TYR B 121    10232  10210   9772   -593    557     35       C  
ATOM    738  CD1 TYR B 121     -62.768  17.775  32.507  1.00 82.23           C  
ANISOU  738  CD1 TYR B 121    10503  10740  10001   -768    560     77       C  
ATOM    739  CD2 TYR B 121     -64.953  18.431  31.805  1.00 81.26           C  
ANISOU  739  CD2 TYR B 121    10534  10326  10017   -588    475     75       C  
ATOM    740  CE1 TYR B 121     -62.236  18.231  31.302  1.00 84.79           C  
ANISOU  740  CE1 TYR B 121    10823  11172  10220   -963    501    167       C  
ATOM    741  CE2 TYR B 121     -64.431  18.892  30.596  1.00 83.36           C  
ANISOU  741  CE2 TYR B 121    10831  10655  10186   -775    400    176       C  
ATOM    742  CZ  TYR B 121     -63.071  18.792  30.350  1.00 92.87           C  
ANISOU  742  CZ  TYR B 121    11954  12072  11261   -979    422    226       C  
ATOM    743  OH  TYR B 121     -62.546  19.244  29.161  1.00 96.62           O  
ANISOU  743  OH  TYR B 121    12438  12670  11604  -1198    362    337       O  
ATOM    744  N   SER B 122     -65.803  15.252  36.219  1.00 71.06           N  
ANISOU  744  N   SER B 122     8983   9155   8860   -157    854   -151       N  
ATOM    745  CA  SER B 122     -66.264  14.895  37.563  1.00 70.47           C  
ANISOU  745  CA  SER B 122     8903   9095   8777    -78    924   -181       C  
ATOM    746  C   SER B 122     -65.489  13.734  38.196  1.00 73.79           C  
ANISOU  746  C   SER B 122     9287   9589   9163    -95    970   -148       C  
ATOM    747  O   SER B 122     -64.846  13.950  39.224  1.00 73.69           O  
ANISOU  747  O   SER B 122     9318   9601   9080    -96    965   -156       O  
ATOM    748  CB  SER B 122     -67.764  14.629  37.578  1.00 72.94           C  
ANISOU  748  CB  SER B 122     9150   9419   9144      3    979   -206       C  
ATOM    749  OG  SER B 122     -68.061  13.526  36.742  1.00 78.72           O  
ANISOU  749  OG  SER B 122     9799  10177   9933    -36   1005   -168       O  
ATOM    750  N   SER B 123     -65.497  12.531  37.565  1.00 69.60           N  
ANISOU  750  N   SER B 123     8696   9073   8673    -98    987   -121       N  
ATOM    751  CA  SER B 123     -64.825  11.331  38.091  1.00 69.07           C  
ANISOU  751  CA  SER B 123     8633   9030   8583    -75    989    -96       C  
ATOM    752  C   SER B 123     -63.417  11.572  38.638  1.00 72.21           C  
ANISOU  752  C   SER B 123     9039   9503   8893    -70    948   -105       C  
ATOM    753  O   SER B 123     -63.117  11.112  39.740  1.00 72.44           O  
ANISOU  753  O   SER B 123     9108   9542   8873    -36    950    -81       O  
ATOM    754  CB  SER B 123     -64.856  10.171  37.098  1.00 72.12           C  
ANISOU  754  CB  SER B 123     8991   9390   9024    -55    965    -99       C  
ATOM    755  OG  SER B 123     -64.175  10.456  35.886  1.00 80.23           O  
ANISOU  755  OG  SER B 123     9960  10487  10038    -60    925   -142       O  
ATOM    756  N   VAL B 124     -62.584  12.340  37.907  1.00 67.67           N  
ANISOU  756  N   VAL B 124     8425   9005   8282   -126    903   -129       N  
ATOM    757  CA  VAL B 124     -61.219  12.645  38.338  1.00 67.53           C  
ANISOU  757  CA  VAL B 124     8375   9115   8168   -159    857   -140       C  
ATOM    758  C   VAL B 124     -61.186  13.684  39.465  1.00 71.43           C  
ANISOU  758  C   VAL B 124     8958   9574   8611   -211    843   -141       C  
ATOM    759  O   VAL B 124     -60.476  13.485  40.452  1.00 71.45           O  
ANISOU  759  O   VAL B 124     8961   9644   8541   -189    823   -145       O  
ATOM    760  CB  VAL B 124     -60.238  12.922  37.163  1.00 71.46           C  
ANISOU  760  CB  VAL B 124     8765   9779   8609   -238    818   -156       C  
ATOM    761  CG1 VAL B 124     -60.619  14.173  36.363  1.00 71.16           C  
ANISOU  761  CG1 VAL B 124     8774   9692   8573   -387    795   -125       C  
ATOM    762  CG2 VAL B 124     -58.788  12.981  37.642  1.00 72.20           C  
ANISOU  762  CG2 VAL B 124     8768  10078   8588   -266    773   -178       C  
ATOM    763  N   TRP B 125     -62.015  14.706  39.375  1.00 67.48           N  
ANISOU  763  N   TRP B 125     8540   8958   8141   -249    838   -151       N  
ATOM    764  CA  TRP B 125     -62.065  15.742  40.394  1.00 67.56           C  
ANISOU  764  CA  TRP B 125     8661   8910   8100   -267    803   -188       C  
ATOM    765  C   TRP B 125     -62.814  15.373  41.662  1.00 70.31           C  
ANISOU  765  C   TRP B 125     9041   9244   8428   -154    869   -214       C  
ATOM    766  O   TRP B 125     -62.785  16.094  42.629  1.00 70.04           O  
ANISOU  766  O   TRP B 125     9091   9195   8325   -143    844   -267       O  
ATOM    767  CB  TRP B 125     -62.656  17.014  39.808  1.00 66.92           C  
ANISOU  767  CB  TRP B 125     8688   8686   8052   -311    736   -209       C  
ATOM    768  CG  TRP B 125     -61.679  17.747  39.002  1.00 69.02           C  
ANISOU  768  CG  TRP B 125     8978   8972   8273   -493    639   -166       C  
ATOM    769  CD1 TRP B 125     -61.449  17.612  37.676  1.00 71.70           C  
ANISOU  769  CD1 TRP B 125     9247   9372   8623   -584    629   -108       C  
ATOM    770  CD2 TRP B 125     -60.752  18.722  39.474  1.00 70.12           C  
ANISOU  770  CD2 TRP B 125     9214   9104   8326   -648    534   -169       C  
ATOM    771  CE2 TRP B 125     -59.996  19.142  38.379  1.00 74.90           C  
ANISOU  771  CE2 TRP B 125     9793   9778   8886   -858    468    -93       C  
ATOM    772  CE3 TRP B 125     -60.487  19.279  40.723  1.00 72.23           C  
ANISOU  772  CE3 TRP B 125     9587   9324   8531   -646    483   -232       C  
ATOM    773  NE1 TRP B 125     -60.440  18.449  37.286  1.00 72.46           N  
ANISOU  773  NE1 TRP B 125     9378   9523   8631   -803    534    -59       N  
ATOM    774  CZ2 TRP B 125     -59.002  20.086  38.494  1.00 75.63           C  
ANISOU  774  CZ2 TRP B 125     9962   9895   8881  -1098    349    -60       C  
ATOM    775  CZ3 TRP B 125     -59.509  20.211  40.829  1.00 75.00           C  
ANISOU  775  CZ3 TRP B 125    10026   9670   8799   -858    356   -218       C  
ATOM    776  CH2 TRP B 125     -58.777  20.608  39.729  1.00 76.39           C  
ANISOU  776  CH2 TRP B 125    10174   9914   8937  -1097    289   -125       C  
ATOM    777  N   ILE B 126     -63.509  14.259  41.642  1.00 66.30           N  
ANISOU  777  N   ILE B 126     8475   8754   7964    -92    948   -177       N  
ATOM    778  CA  ILE B 126     -64.098  13.669  42.846  1.00 66.77           C  
ANISOU  778  CA  ILE B 126     8545   8855   7968    -37   1018   -160       C  
ATOM    779  C   ILE B 126     -62.926  12.972  43.561  1.00 71.32           C  
ANISOU  779  C   ILE B 126     9134   9499   8466    -42    981   -116       C  
ATOM    780  O   ILE B 126     -62.735  13.178  44.762  1.00 71.82           O  
ANISOU  780  O   ILE B 126     9248   9617   8424    -30    982   -127       O  
ATOM    781  CB  ILE B 126     -65.296  12.713  42.539  1.00 69.65           C  
ANISOU  781  CB  ILE B 126     8853   9214   8396    -26   1097   -111       C  
ATOM    782  CG1 ILE B 126     -66.504  13.502  41.989  1.00 70.14           C  
ANISOU  782  CG1 ILE B 126     8877   9258   8514     10   1125   -174       C  
ATOM    783  CG2 ILE B 126     -65.708  11.917  43.795  1.00 70.86           C  
ANISOU  783  CG2 ILE B 126     9023   9444   8458    -36   1161    -49       C  
ATOM    784  CD1 ILE B 126     -67.479  12.704  41.125  1.00 76.74           C  
ANISOU  784  CD1 ILE B 126     9627  10091   9438    -14   1165   -134       C  
ATOM    785  N   LEU B 127     -62.090  12.229  42.790  1.00 67.07           N  
ANISOU  785  N   LEU B 127     8543   8976   7965    -39    933    -86       N  
ATOM    786  CA  LEU B 127     -60.895  11.560  43.311  1.00 67.47           C  
ANISOU  786  CA  LEU B 127     8584   9108   7942      3    868    -64       C  
ATOM    787  C   LEU B 127     -59.911  12.571  43.884  1.00 71.55           C  
ANISOU  787  C   LEU B 127     9095   9726   8362    -50    810   -113       C  
ATOM    788  O   LEU B 127     -59.141  12.232  44.787  1.00 71.71           O  
ANISOU  788  O   LEU B 127     9123   9833   8290    -12    761   -101       O  
ATOM    789  CB  LEU B 127     -60.204  10.712  42.235  1.00 67.51           C  
ANISOU  789  CB  LEU B 127     8510   9145   7996     62    817    -73       C  
ATOM    790  CG  LEU B 127     -60.955   9.489  41.724  1.00 72.33           C  
ANISOU  790  CG  LEU B 127     9157   9630   8691    119    829    -34       C  
ATOM    791  CD1 LEU B 127     -60.288   8.959  40.513  1.00 72.67           C  
ANISOU  791  CD1 LEU B 127     9119   9722   8771    193    775    -93       C  
ATOM    792  CD2 LEU B 127     -61.031   8.392  42.768  1.00 75.43           C  
ANISOU  792  CD2 LEU B 127     9666   9951   9044    177    791     47       C  
ATOM    793  N   ALA B 128     -59.947  13.814  43.361  1.00 68.00           N  
ANISOU  793  N   ALA B 128     8653   9256   7930   -149    795   -162       N  
ATOM    794  CA  ALA B 128     -59.137  14.922  43.851  1.00 68.63           C  
ANISOU  794  CA  ALA B 128     8766   9389   7921   -252    718   -207       C  
ATOM    795  C   ALA B 128     -59.694  15.354  45.211  1.00 72.67           C  
ANISOU  795  C   ALA B 128     9398   9853   8363   -208    733   -247       C  
ATOM    796  O   ALA B 128     -58.913  15.542  46.146  1.00 73.69           O  
ANISOU  796  O   ALA B 128     9547  10070   8382   -232    676   -269       O  
ATOM    797  CB  ALA B 128     -59.156  16.081  42.862  1.00 69.45           C  
ANISOU  797  CB  ALA B 128     8901   9424   8061   -391    672   -224       C  
ATOM    798  N   PHE B 129     -61.042  15.428  45.341  1.00 67.38           N  
ANISOU  798  N   PHE B 129     8781   9086   7735   -135    813   -265       N  
ATOM    799  CA  PHE B 129     -61.709  15.783  46.593  1.00 67.50           C  
ANISOU  799  CA  PHE B 129     8877   9114   7657    -68    850   -326       C  
ATOM    800  C   PHE B 129     -61.532  14.704  47.664  1.00 71.22           C  
ANISOU  800  C   PHE B 129     9331   9704   8025    -27    892   -254       C  
ATOM    801  O   PHE B 129     -61.392  15.050  48.837  1.00 71.70           O  
ANISOU  801  O   PHE B 129     9453   9840   7950    -10    879   -300       O  
ATOM    802  CB  PHE B 129     -63.185  16.126  46.357  1.00 69.20           C  
ANISOU  802  CB  PHE B 129     9100   9266   7925     15    925   -378       C  
ATOM    803  CG  PHE B 129     -63.458  17.600  46.167  1.00 71.56           C  
ANISOU  803  CG  PHE B 129     9511   9440   8238     39    843   -504       C  
ATOM    804  CD1 PHE B 129     -63.029  18.264  45.021  1.00 74.41           C  
ANISOU  804  CD1 PHE B 129     9918   9667   8688    -53    742   -491       C  
ATOM    805  CD2 PHE B 129     -64.181  18.316  47.111  1.00 75.27           C  
ANISOU  805  CD2 PHE B 129    10055   9925   8619    163    850   -640       C  
ATOM    806  CE1 PHE B 129     -63.296  19.627  44.839  1.00 76.37           C  
ANISOU  806  CE1 PHE B 129    10326   9744   8947    -39    625   -589       C  
ATOM    807  CE2 PHE B 129     -64.459  19.676  46.920  1.00 79.22           C  
ANISOU  807  CE2 PHE B 129    10703  10261   9137    227    733   -776       C  
ATOM    808  CZ  PHE B 129     -64.013  20.321  45.787  1.00 76.87           C  
ANISOU  808  CZ  PHE B 129    10490   9775   8941    119    608   -739       C  
ATOM    809  N   ILE B 130     -61.492  13.407  47.258  1.00 66.92           N  
ANISOU  809  N   ILE B 130     8729   9164   7533    -14    918   -142       N  
ATOM    810  CA  ILE B 130     -61.263  12.277  48.167  1.00 67.64           C  
ANISOU  810  CA  ILE B 130     8850   9319   7532     16    916    -42       C  
ATOM    811  C   ILE B 130     -59.846  12.385  48.749  1.00 72.70           C  
ANISOU  811  C   ILE B 130     9495  10052   8076     26    803    -58       C  
ATOM    812  O   ILE B 130     -59.691  12.305  49.965  1.00 74.14           O  
ANISOU  812  O   ILE B 130     9737  10318   8114     41    788    -39       O  
ATOM    813  CB  ILE B 130     -61.518  10.884  47.515  1.00 70.77           C  
ANISOU  813  CB  ILE B 130     9235   9636   8018     34    921     70       C  
ATOM    814  CG1 ILE B 130     -62.925  10.782  46.896  1.00 70.86           C  
ANISOU  814  CG1 ILE B 130     9218   9584   8121     -7   1024     85       C  
ATOM    815  CG2 ILE B 130     -61.327   9.775  48.541  1.00 73.47           C  
ANISOU  815  CG2 ILE B 130     9669   9996   8251     53    883    194       C  
ATOM    816  CD1 ILE B 130     -63.261   9.447  46.115  1.00 77.00           C  
ANISOU  816  CD1 ILE B 130    10009  10248   9000    -21   1009    182       C  
ATOM    817  N   SER B 131     -58.828  12.593  47.885  1.00 68.88           N  
ANISOU  817  N   SER B 131     8927   9595   7651      9    724    -94       N  
ATOM    818  CA  SER B 131     -57.424  12.747  48.286  1.00 69.51           C  
ANISOU  818  CA  SER B 131     8954   9820   7636      3    610   -121       C  
ATOM    819  C   SER B 131     -57.208  14.031  49.094  1.00 74.78           C  
ANISOU  819  C   SER B 131     9682  10532   8199    -92    574   -209       C  
ATOM    820  O   SER B 131     -56.386  14.039  50.010  1.00 75.49           O  
ANISOU  820  O   SER B 131     9773  10749   8161    -89    493   -220       O  
ATOM    821  CB  SER B 131     -56.506  12.712  47.072  1.00 71.86           C  
ANISOU  821  CB  SER B 131     9105  10201   7999    -18    557   -148       C  
ATOM    822  OG  SER B 131     -56.882  13.700  46.131  1.00 78.44           O  
ANISOU  822  OG  SER B 131     9928  10967   8909   -143    591   -190       O  
ATOM    823  N   LEU B 132     -57.981  15.097  48.780  1.00 71.38           N  
ANISOU  823  N   LEU B 132     9319   9983   7819   -159    613   -280       N  
ATOM    824  CA  LEU B 132     -57.956  16.386  49.485  1.00 72.01           C  
ANISOU  824  CA  LEU B 132     9511  10038   7813   -226    555   -392       C  
ATOM    825  C   LEU B 132     -58.571  16.247  50.883  1.00 75.55           C  
ANISOU  825  C   LEU B 132    10046  10536   8124   -130    605   -421       C  
ATOM    826  O   LEU B 132     -58.030  16.804  51.842  1.00 76.49           O  
ANISOU  826  O   LEU B 132    10230  10725   8106   -159    527   -494       O  
ATOM    827  CB  LEU B 132     -58.694  17.467  48.672  1.00 71.70           C  
ANISOU  827  CB  LEU B 132     9551   9817   7873   -274    554   -462       C  
ATOM    828  CG  LEU B 132     -58.591  18.900  49.162  1.00 77.83           C  
ANISOU  828  CG  LEU B 132    10493  10496   8585   -345    442   -592       C  
ATOM    829  CD1 LEU B 132     -57.372  19.585  48.581  1.00 78.92           C  
ANISOU  829  CD1 LEU B 132    10625  10640   8720   -570    300   -578       C  
ATOM    830  CD2 LEU B 132     -59.831  19.677  48.793  1.00 79.78           C  
ANISOU  830  CD2 LEU B 132    10857  10548   8906   -257    460   -678       C  
ATOM    831  N   ASP B 133     -59.696  15.511  50.991  1.00 70.72           N  
ANISOU  831  N   ASP B 133     9426   9913   7529    -39    732   -363       N  
ATOM    832  CA  ASP B 133     -60.386  15.273  52.257  1.00 71.76           C  
ANISOU  832  CA  ASP B 133     9611  10153   7502     25    806   -367       C  
ATOM    833  C   ASP B 133     -59.499  14.427  53.167  1.00 76.86           C  
ANISOU  833  C   ASP B 133    10265  10928   8010     23    747   -267       C  
ATOM    834  O   ASP B 133     -59.331  14.756  54.344  1.00 78.04           O  
ANISOU  834  O   ASP B 133    10480  11195   7978     34    720   -319       O  
ATOM    835  CB  ASP B 133     -61.730  14.585  52.007  1.00 73.16           C  
ANISOU  835  CB  ASP B 133     9744  10330   7725     63    951   -296       C  
ATOM    836  CG  ASP B 133     -62.706  14.756  53.137  1.00 84.67           C  
ANISOU  836  CG  ASP B 133    11222  11945   9005    111   1052   -349       C  
ATOM    837  OD1 ASP B 133     -62.609  13.992  54.117  1.00 86.95           O  
ANISOU  837  OD1 ASP B 133    11533  12373   9132     85   1076   -245       O  
ATOM    838  OD2 ASP B 133     -63.588  15.643  53.032  1.00 90.13           O1-
ANISOU  838  OD2 ASP B 133    11904  12637   9703    186   1102   -498       O1-
ATOM    839  N   ARG B 134     -58.873  13.386  52.587  1.00 72.81           N  
ANISOU  839  N   ARG B 134     9693  10392   7578     31    702   -141       N  
ATOM    840  CA  ARG B 134     -57.942  12.467  53.244  1.00 73.57           C  
ANISOU  840  CA  ARG B 134     9800  10580   7572     75    605    -41       C  
ATOM    841  C   ARG B 134     -56.739  13.227  53.840  1.00 78.22           C  
ANISOU  841  C   ARG B 134    10373  11300   8048     47    476   -137       C  
ATOM    842  O   ARG B 134     -56.238  12.841  54.901  1.00 79.23           O  
ANISOU  842  O   ARG B 134    10546  11548   8012     85    405    -91       O  
ATOM    843  CB  ARG B 134     -57.511  11.367  52.247  1.00 72.95           C  
ANISOU  843  CB  ARG B 134     9660  10425   7633    136    556     55       C  
ATOM    844  CG  ARG B 134     -56.552  10.283  52.770  1.00 85.47           C  
ANISOU  844  CG  ARG B 134    11270  12070   9135    243    418    151       C  
ATOM    845  CD  ARG B 134     -57.057   9.456  53.951  1.00 96.44           C  
ANISOU  845  CD  ARG B 134    12817  13455  10372    255    417    299       C  
ATOM    846  NE  ARG B 134     -58.325   8.774  53.688  1.00101.15           N  
ANISOU  846  NE  ARG B 134    13491  13914  11029    197    526    414       N  
ATOM    847  CZ  ARG B 134     -59.416   8.912  54.436  1.00111.27           C  
ANISOU  847  CZ  ARG B 134    14832  15252  12193     92    650    464       C  
ATOM    848  NH1 ARG B 134     -60.523   8.253  54.126  1.00105.38           N1+
ANISOU  848  NH1 ARG B 134    14123  14418  11498      8    741    574       N1+
ATOM    849  NH2 ARG B 134     -59.408   9.709  55.499  1.00 86.12           N  
ANISOU  849  NH2 ARG B 134    11656  12241   8824     67    681    395       N  
ATOM    850  N   TYR B 135     -56.310  14.324  53.173  1.00 74.02           N  
ANISOU  850  N   TYR B 135     9790  10743   7590    -42    434   -257       N  
ATOM    851  CA  TYR B 135     -55.227  15.196  53.630  1.00 74.71           C  
ANISOU  851  CA  TYR B 135     9864  10945   7576   -133    302   -355       C  
ATOM    852  C   TYR B 135     -55.663  15.890  54.930  1.00 80.33           C  
ANISOU  852  C   TYR B 135    10720  11686   8115   -134    302   -449       C  
ATOM    853  O   TYR B 135     -54.955  15.812  55.931  1.00 81.18           O  
ANISOU  853  O   TYR B 135    10844  11946   8057   -130    210   -457       O  
ATOM    854  CB  TYR B 135     -54.836  16.208  52.526  1.00 74.96           C  
ANISOU  854  CB  TYR B 135     9844  10914   7724   -285    255   -432       C  
ATOM    855  CG  TYR B 135     -54.077  17.422  53.018  1.00 78.23           C  
ANISOU  855  CG  TYR B 135    10311  11378   8035   -447    121   -547       C  
ATOM    856  CD1 TYR B 135     -52.689  17.422  53.083  1.00 81.52           C  
ANISOU  856  CD1 TYR B 135    10590  12008   8376   -551    -10   -545       C  
ATOM    857  CD2 TYR B 135     -54.747  18.585  53.394  1.00 79.56           C  
ANISOU  857  CD2 TYR B 135    10666  11386   8178   -496    105   -673       C  
ATOM    858  CE1 TYR B 135     -51.986  18.535  53.541  1.00 84.15           C  
ANISOU  858  CE1 TYR B 135    10978  12389   8608   -748   -151   -645       C  
ATOM    859  CE2 TYR B 135     -54.055  19.701  53.860  1.00 82.17           C  
ANISOU  859  CE2 TYR B 135    11091  11719   8413   -660    -51   -788       C  
ATOM    860  CZ  TYR B 135     -52.673  19.672  53.931  1.00 90.33           C  
ANISOU  860  CZ  TYR B 135    11990  12960   9371   -812   -179   -763       C  
ATOM    861  OH  TYR B 135     -51.982  20.768  54.382  1.00 93.28           O  
ANISOU  861  OH  TYR B 135    12459  13339   9646  -1020   -348   -869       O  
ATOM    862  N   LEU B 136     -56.854  16.520  54.914  1.00 77.22           N  
ANISOU  862  N   LEU B 136    10420  11171   7748   -112    402   -532       N  
ATOM    863  CA  LEU B 136     -57.442  17.234  56.052  1.00 78.97           C  
ANISOU  863  CA  LEU B 136    10769  11436   7800    -68    418   -666       C  
ATOM    864  C   LEU B 136     -57.790  16.299  57.216  1.00 84.11           C  
ANISOU  864  C   LEU B 136    11433  12267   8258     12    491   -572       C  
ATOM    865  O   LEU B 136     -57.839  16.742  58.365  1.00 85.27           O  
ANISOU  865  O   LEU B 136    11662  12539   8197     37    470   -671       O  
ATOM    866  CB  LEU B 136     -58.687  18.012  55.601  1.00 78.74           C  
ANISOU  866  CB  LEU B 136    10802  11260   7855     -9    506   -786       C  
ATOM    867  CG  LEU B 136     -58.441  19.199  54.678  1.00 83.18           C  
ANISOU  867  CG  LEU B 136    11433  11612   8558    -95    395   -897       C  
ATOM    868  CD1 LEU B 136     -59.652  19.480  53.844  1.00 82.41           C  
ANISOU  868  CD1 LEU B 136    11347  11364   8600     -8    486   -934       C  
ATOM    869  CD2 LEU B 136     -58.010  20.441  55.462  1.00 87.65           C  
ANISOU  869  CD2 LEU B 136    12170  12138   8996   -138    241  -1090       C  
ATOM    870  N   ALA B 137     -58.033  15.012  56.916  1.00 80.08           N  
ANISOU  870  N   ALA B 137    10860  11763   7802     39    562   -377       N  
ATOM    871  CA  ALA B 137     -58.342  14.000  57.917  1.00 81.39           C  
ANISOU  871  CA  ALA B 137    11068  12070   7786     69    609   -231       C  
ATOM    872  C   ALA B 137     -57.080  13.578  58.680  1.00 87.24           C  
ANISOU  872  C   ALA B 137    11832  12927   8389     77    449   -166       C  
ATOM    873  O   ALA B 137     -57.150  13.381  59.892  1.00 88.84           O  
ANISOU  873  O   ALA B 137    12111  13289   8354     86    443   -131       O  
ATOM    874  CB  ALA B 137     -58.988  12.795  57.253  1.00 81.20           C  
ANISOU  874  CB  ALA B 137    11015  11955   7883     66    694    -40       C  
ATOM    875  N   ILE B 138     -55.929  13.460  57.980  1.00 83.74           N  
ANISOU  875  N   ILE B 138    11305  12444   8070     78    317   -157       N  
ATOM    876  CA  ILE B 138     -54.657  13.038  58.580  1.00 85.44           C  
ANISOU  876  CA  ILE B 138    11497  12799   8165    117    146   -110       C  
ATOM    877  C   ILE B 138     -53.798  14.206  59.081  1.00 90.93           C  
ANISOU  877  C   ILE B 138    12173  13620   8755     38     28   -286       C  
ATOM    878  O   ILE B 138     -53.438  14.234  60.261  1.00 92.61           O  
ANISOU  878  O   ILE B 138    12449  13991   8748     50    -52   -296       O  
ATOM    879  CB  ILE B 138     -53.886  12.028  57.672  1.00 88.10           C  
ANISOU  879  CB  ILE B 138    11730  13093   8651    205     56     -3       C  
ATOM    880  CG1 ILE B 138     -54.619  10.658  57.631  1.00 88.61           C  
ANISOU  880  CG1 ILE B 138    11895  13031   8744    286    105    195       C  
ATOM    881  CG2 ILE B 138     -52.419  11.854  58.119  1.00 90.27           C  
ANISOU  881  CG2 ILE B 138    11918  13562   8819    268   -145    -17       C  
ATOM    882  CD1 ILE B 138     -54.308   9.776  56.408  1.00 95.12           C  
ANISOU  882  CD1 ILE B 138    12647  13723   9771    386     59    253       C  
ATOM    883  N   VAL B 139     -53.467  15.151  58.186  1.00 86.71           N  
ANISOU  883  N   VAL B 139    11567  13015   8365    -66      2   -412       N  
ATOM    884  CA  VAL B 139     -52.631  16.319  58.494  1.00 87.82           C  
ANISOU  884  CA  VAL B 139    11706  13235   8427   -203   -135   -571       C  
ATOM    885  C   VAL B 139     -53.321  17.297  59.463  1.00 93.41           C  
ANISOU  885  C   VAL B 139    12595  13911   8984   -224   -115   -728       C  
ATOM    886  O   VAL B 139     -52.631  17.968  60.228  1.00 95.35           O  
ANISOU  886  O   VAL B 139    12888  14263   9079   -302   -253   -842       O  
ATOM    887  CB  VAL B 139     -52.106  17.008  57.198  1.00 90.63           C  
ANISOU  887  CB  VAL B 139    11954  13517   8966   -356   -179   -623       C  
ATOM    888  CG1 VAL B 139     -51.168  18.173  57.507  1.00 92.29           C  
ANISOU  888  CG1 VAL B 139    12172  13809   9084   -561   -348   -760       C  
ATOM    889  CG2 VAL B 139     -51.409  16.001  56.283  1.00 89.58           C  
ANISOU  889  CG2 VAL B 139    11615  13480   8943   -297   -192   -502       C  
ATOM    890  N   HIS B 140     -54.665  17.352  59.465  1.00 89.18           N  
ANISOU  890  N   HIS B 140    12151  13262   8472   -142     46   -749       N  
ATOM    891  CA  HIS B 140     -55.400  18.282  60.324  1.00 90.51           C  
ANISOU  891  CA  HIS B 140    12472  13430   8488   -107     72   -938       C  
ATOM    892  C   HIS B 140     -56.433  17.622  61.250  1.00 95.31           C  
ANISOU  892  C   HIS B 140    13115  14186   8912     20    226   -883       C  
ATOM    893  O   HIS B 140     -57.558  18.112  61.385  1.00 95.84           O  
ANISOU  893  O   HIS B 140    13236  14235   8944     99    343  -1006       O  
ATOM    894  CB  HIS B 140     -56.001  19.416  59.473  1.00 90.70           C  
ANISOU  894  CB  HIS B 140    12573  13212   8678   -133     79  -1097       C  
ATOM    895  CG  HIS B 140     -54.983  20.086  58.605  1.00 93.98           C  
ANISOU  895  CG  HIS B 140    12970  13503   9235   -319    -79  -1119       C  
ATOM    896  CD2 HIS B 140     -54.661  19.851  57.312  1.00 94.01           C  
ANISOU  896  CD2 HIS B 140    12856  13418   9444   -409    -72  -1006       C  
ATOM    897  ND1 HIS B 140     -54.145  21.069  59.101  1.00 97.79           N  
ANISOU  897  ND1 HIS B 140    13553  13987   9614   -459   -270  -1263       N  
ATOM    898  CE1 HIS B 140     -53.369  21.420  58.092  1.00 96.66           C  
ANISOU  898  CE1 HIS B 140    13347  13765   9618   -658   -369  -1217       C  
ATOM    899  NE2 HIS B 140     -53.640  20.715  56.996  1.00 94.70           N  
ANISOU  899  NE2 HIS B 140    12958  13476   9548   -624   -248  -1066       N  
ATOM    900  N   ALA B 141     -56.019  16.539  61.928  1.00 92.01           N  
ANISOU  900  N   ALA B 141    12668  13940   8351     36    210   -703       N  
ATOM    901  CA  ALA B 141     -56.867  15.797  62.858  1.00 93.01           C  
ANISOU  901  CA  ALA B 141    12835  14241   8264     92    338   -595       C  
ATOM    902  C   ALA B 141     -56.958  16.518  64.201  1.00100.01           C  
ANISOU  902  C   ALA B 141    13820  15335   8844    121    312   -771       C  
ATOM    903  O   ALA B 141     -57.569  17.578  64.294  1.00100.39           O  
ANISOU  903  O   ALA B 141    13920  15361   8866    172    354  -1013       O  
ATOM    904  CB  ALA B 141     -56.321  14.393  63.057  1.00 93.88           C  
ANISOU  904  CB  ALA B 141    12929  14410   8332     90    282   -320       C  
ATOM    905  N   GLN B 145     -59.494  21.646  63.138  1.00122.48           N  
ANISOU  905  N   GLN B 145    17003  17613  11922    464    295  -1905       N  
ATOM    906  CA  GLN B 145     -60.928  21.360  63.195  1.00122.55           C  
ANISOU  906  CA  GLN B 145    16910  17784  11869    638    515  -1936       C  
ATOM    907  C   GLN B 145     -61.450  20.646  61.924  1.00123.10           C  
ANISOU  907  C   GLN B 145    16832  17730  12210    596    641  -1721       C  
ATOM    908  O   GLN B 145     -60.646  20.051  61.200  1.00120.81           O  
ANISOU  908  O   GLN B 145    16498  17302  12101    435    589  -1504       O  
ATOM    909  CB  GLN B 145     -61.737  22.633  63.537  1.00126.40           C  
ANISOU  909  CB  GLN B 145    17524  18243  12260    875    477  -2311       C  
ATOM    910  CG  GLN B 145     -62.811  22.419  64.607  1.00143.82           C  
ANISOU  910  CG  GLN B 145    19630  20870  14146   1062    667  -2433       C  
ATOM    911  CD  GLN B 145     -62.265  22.437  66.017  1.00166.09           C  
ANISOU  911  CD  GLN B 145    22524  23958  16624   1048    616  -2515       C  
ATOM    912  NE2 GLN B 145     -61.839  21.285  66.514  1.00157.49           N  
ANISOU  912  NE2 GLN B 145    21340  23095  15405    878    693  -2222       N  
ATOM    913  OE1 GLN B 145     -62.226  23.476  66.684  1.00164.47           O  
ANISOU  913  OE1 GLN B 145    22483  23748  16259   1198    489  -2845       O  
ATOM    914  N   ARG B 146     -62.783  20.692  61.660  1.00118.55           N  
ANISOU  914  N   ARG B 146    16163  17234  11646    749    801  -1796       N  
ATOM    915  CA  ARG B 146     -63.428  19.989  60.546  1.00115.09           C  
ANISOU  915  CA  ARG B 146    15574  16723  11430    711    928  -1609       C  
ATOM    916  C   ARG B 146     -64.062  20.852  59.430  1.00115.97           C  
ANISOU  916  C   ARG B 146    15713  16577  11774    836    890  -1761       C  
ATOM    917  O   ARG B 146     -65.289  20.963  59.372  1.00116.41           O  
ANISOU  917  O   ARG B 146    15662  16775  11793   1004   1017  -1867       O  
ATOM    918  CB  ARG B 146     -64.430  18.948  61.083  1.00116.16           C  
ANISOU  918  CB  ARG B 146    15530  17220  11385    710   1160  -1468       C  
ATOM    919  CG  ARG B 146     -64.625  17.732  60.186  1.00123.89           C  
ANISOU  919  CG  ARG B 146    16385  18139  12550    557   1254  -1162       C  
ATOM    920  CD  ARG B 146     -65.959  17.043  60.425  1.00137.86           C  
ANISOU  920  CD  ARG B 146    17973  20221  14185    551   1473  -1083       C  
ATOM    921  NE  ARG B 146     -66.108  16.526  61.791  1.00155.73           N  
ANISOU  921  NE  ARG B 146    20216  22860  16096    491   1565  -1015       N  
ATOM    922  CZ  ARG B 146     -66.987  16.986  62.681  1.00176.46           C  
ANISOU  922  CZ  ARG B 146    22751  25859  18437    616   1687  -1209       C  
ATOM    923  NH1 ARG B 146     -67.799  17.990  62.368  1.00167.67           N1+
ANISOU  923  NH1 ARG B 146    21568  24778  17362    851   1717  -1507       N1+
ATOM    924  NH2 ARG B 146     -67.058  16.448  63.890  1.00163.96           N  
ANISOU  924  NH2 ARG B 146    21150  24638  16511    522   1770  -1113       N  
ATOM    925  N   PRO B 147     -63.265  21.375  58.461  1.00109.15           N  
ANISOU  925  N   PRO B 147    14965  15362  11147    738    719  -1741       N  
ATOM    926  CA  PRO B 147     -63.862  22.101  57.319  1.00107.29           C  
ANISOU  926  CA  PRO B 147    14772  14863  11129    832    668  -1834       C  
ATOM    927  C   PRO B 147     -64.184  21.142  56.155  1.00105.03           C  
ANISOU  927  C   PRO B 147    14311  14543  11051    736    788  -1588       C  
ATOM    928  O   PRO B 147     -64.403  21.575  55.022  1.00103.40           O  
ANISOU  928  O   PRO B 147    14136  14101  11050    748    727  -1593       O  
ATOM    929  CB  PRO B 147     -62.778  23.123  56.956  1.00109.42           C  
ANISOU  929  CB  PRO B 147    15274  14802  11500    715    413  -1909       C  
ATOM    930  CG  PRO B 147     -61.479  22.541  57.493  1.00113.82           C  
ANISOU  930  CG  PRO B 147    15810  15464  11972    497    367  -1758       C  
ATOM    931  CD  PRO B 147     -61.793  21.339  58.352  1.00109.62           C  
ANISOU  931  CD  PRO B 147    15107  15282  11262    527    559  -1629       C  
ATOM    932  N   ARG B 148     -64.219  19.821  56.455  1.00 98.42           N  
ANISOU  932  N   ARG B 148    13315  13934  10147    636    940  -1368       N  
ATOM    933  CA  ARG B 148     -64.497  18.712  55.538  1.00 94.98           C  
ANISOU  933  CA  ARG B 148    12730  13487   9871    533   1047  -1131       C  
ATOM    934  C   ARG B 148     -65.985  18.574  55.239  1.00 98.89           C  
ANISOU  934  C   ARG B 148    13080  14117  10379    652   1202  -1172       C  
ATOM    935  O   ARG B 148     -66.343  18.138  54.141  1.00 96.52           O  
ANISOU  935  O   ARG B 148    12694  13710  10269    604   1238  -1058       O  
ATOM    936  CB  ARG B 148     -63.962  17.395  56.112  1.00 92.43           C  
ANISOU  936  CB  ARG B 148    12350  13322   9448    392   1105   -895       C  
ATOM    937  CG  ARG B 148     -62.447  17.300  56.143  1.00 94.94           C  
ANISOU  937  CG  ARG B 148    12751  13529   9793    279    950   -819       C  
ATOM    938  CD  ARG B 148     -61.975  16.271  57.147  1.00 98.64           C  
ANISOU  938  CD  ARG B 148    13214  14188  10076    216    968   -658       C  
ATOM    939  NE  ARG B 148     -62.036  14.903  56.627  1.00100.94           N  
ANISOU  939  NE  ARG B 148    13436  14454  10461    138   1021   -410       N  
ATOM    940  CZ  ARG B 148     -62.507  13.861  57.306  1.00116.44           C  
ANISOU  940  CZ  ARG B 148    15388  16577  12278     88   1108   -242       C  
ATOM    941  NH1 ARG B 148     -62.975  14.015  58.539  1.00107.80           N1+
ANISOU  941  NH1 ARG B 148    14311  15732  10916    102   1177   -287       N1+
ATOM    942  NH2 ARG B 148     -62.516  12.654  56.752  1.00100.74           N  
ANISOU  942  NH2 ARG B 148    13385  14497  10395     13   1112    -26       N  
ATOM    943  N   LYS B 149     -66.848  18.928  56.229  1.00 97.84           N  
ANISOU  943  N   LYS B 149    12896  14259  10021    806   1292  -1345       N  
ATOM    944  CA  LYS B 149     -68.311  18.919  56.107  1.00 98.76           C  
ANISOU  944  CA  LYS B 149    12827  14601  10094    945   1441  -1433       C  
ATOM    945  C   LYS B 149     -68.717  19.873  54.982  1.00102.15           C  
ANISOU  945  C   LYS B 149    13303  14767  10742   1110   1336  -1588       C  
ATOM    946  O   LYS B 149     -69.558  19.517  54.157  1.00101.30           O  
ANISOU  946  O   LYS B 149    13041  14694  10754   1121   1415  -1527       O  
ATOM    947  CB  LYS B 149     -68.979  19.341  57.434  1.00104.81           C  
ANISOU  947  CB  LYS B 149    13536  15745  10543   1119   1530  -1650       C  
ATOM    948  CG  LYS B 149     -69.123  18.221  58.478  1.00120.59           C  
ANISOU  948  CG  LYS B 149    15411  18128  12278    944   1697  -1462       C  
ATOM    949  CD  LYS B 149     -70.403  17.380  58.307  1.00129.22           C  
ANISOU  949  CD  LYS B 149    16235  19552  13312    868   1905  -1340       C  
ATOM    950  CE  LYS B 149     -71.599  17.903  59.072  1.00139.69           C  
ANISOU  950  CE  LYS B 149    17363  21349  14363   1077   2046  -1592       C  
ATOM    951  NZ  LYS B 149     -72.860  17.241  58.635  1.00146.83           N1+
ANISOU  951  NZ  LYS B 149    17974  22557  15256    997   2223  -1495       N1+
ATOM    952  N   LEU B 150     -68.056  21.052  54.916  1.00 98.92           N  
ANISOU  952  N   LEU B 150    13126  14071  10386   1206   1133  -1766       N  
ATOM    953  CA  LEU B 150     -68.248  22.071  53.884  1.00 98.45           C  
ANISOU  953  CA  LEU B 150    13195  13687  10523   1336    973  -1894       C  
ATOM    954  C   LEU B 150     -67.930  21.502  52.502  1.00 98.45           C  
ANISOU  954  C   LEU B 150    13157  13476  10775   1140    961  -1650       C  
ATOM    955  O   LEU B 150     -68.710  21.699  51.572  1.00 97.91           O  
ANISOU  955  O   LEU B 150    13030  13331  10840   1240    955  -1672       O  
ATOM    956  CB  LEU B 150     -67.333  23.278  54.157  1.00 99.86           C  
ANISOU  956  CB  LEU B 150    13682  13566  10694   1363    731  -2060       C  
ATOM    957  CG  LEU B 150     -68.002  24.644  54.297  1.00107.81           C  
ANISOU  957  CG  LEU B 150    14863  14434  11665   1687    575  -2396       C  
ATOM    958  CD1 LEU B 150     -67.047  25.646  54.913  1.00109.94           C  
ANISOU  958  CD1 LEU B 150    15449  14460  11863   1665    344  -2555       C  
ATOM    959  CD2 LEU B 150     -68.514  25.163  52.958  1.00109.34           C  
ANISOU  959  CD2 LEU B 150    15116  14341  12086   1777    463  -2395       C  
ATOM    960  N   LEU B 151     -66.800  20.772  52.385  1.00 92.34           N  
ANISOU  960  N   LEU B 151    12399  12639  10046    884    953  -1430       N  
ATOM    961  CA  LEU B 151     -66.340  20.159  51.138  1.00 89.25           C  
ANISOU  961  CA  LEU B 151    11965  12087   9859    703    941  -1216       C  
ATOM    962  C   LEU B 151     -67.302  19.110  50.577  1.00 91.52           C  
ANISOU  962  C   LEU B 151    12037  12524  10213    691   1106  -1085       C  
ATOM    963  O   LEU B 151     -67.730  19.234  49.427  1.00 89.70           O  
ANISOU  963  O   LEU B 151    11775  12162  10145    709   1081  -1063       O  
ATOM    964  CB  LEU B 151     -64.941  19.531  51.300  1.00 87.81           C  
ANISOU  964  CB  LEU B 151    11812  11884   9669    486    899  -1049       C  
ATOM    965  CG  LEU B 151     -63.712  20.430  51.357  1.00 92.23           C  
ANISOU  965  CG  LEU B 151    12553  12262  10227    387    708  -1105       C  
ATOM    966  CD1 LEU B 151     -62.489  19.589  51.554  1.00 91.08           C  
ANISOU  966  CD1 LEU B 151    12352  12203  10051    211    700   -942       C  
ATOM    967  CD2 LEU B 151     -63.536  21.240  50.077  1.00 93.61           C  
ANISOU  967  CD2 LEU B 151    12831  12163  10575    325    572  -1108       C  
ATOM    968  N   ALA B 152     -67.623  18.076  51.383  1.00 88.37           N  
ANISOU  968  N   ALA B 152    11506  12395   9675    635   1259   -986       N  
ATOM    969  CA  ALA B 152     -68.482  16.956  51.000  1.00 87.69           C  
ANISOU  969  CA  ALA B 152    11235  12461   9623    556   1404   -836       C  
ATOM    970  C   ALA B 152     -69.978  17.297  50.864  1.00 93.07           C  
ANISOU  970  C   ALA B 152    11752  13334  10276    716   1496   -970       C  
ATOM    971  O   ALA B 152     -70.676  16.652  50.071  1.00 91.84           O  
ANISOU  971  O   ALA B 152    11456  13216  10222    649   1563   -869       O  
ATOM    972  CB  ALA B 152     -68.287  15.802  51.969  1.00 88.95           C  
ANISOU  972  CB  ALA B 152    11354  12822   9621    408   1501   -666       C  
ATOM    973  N   GLU B 153     -70.468  18.295  51.628  1.00 91.85           N  
ANISOU  973  N   GLU B 153    11607  13316   9975    938   1490  -1214       N  
ATOM    974  CA  GLU B 153     -71.884  18.676  51.598  1.00 93.71           C  
ANISOU  974  CA  GLU B 153    11654  13800  10151   1146   1571  -1384       C  
ATOM    975  C   GLU B 153     -72.217  19.892  50.731  1.00 98.19           C  
ANISOU  975  C   GLU B 153    12312  14127  10867   1396   1412  -1584       C  
ATOM    976  O   GLU B 153     -73.342  19.977  50.241  1.00 98.92           O  
ANISOU  976  O   GLU B 153    12225  14370  10988   1540   1457  -1664       O  
ATOM    977  CB  GLU B 153     -72.457  18.843  53.017  1.00 98.09           C  
ANISOU  977  CB  GLU B 153    12102  14764  10405   1272   1690  -1546       C  
ATOM    978  CG  GLU B 153     -72.484  17.559  53.830  1.00108.39           C  
ANISOU  978  CG  GLU B 153    13277  16376  11528   1010   1862  -1321       C  
ATOM    979  CD  GLU B 153     -73.196  17.667  55.165  1.00135.18           C  
ANISOU  979  CD  GLU B 153    16516  20259  14585   1106   2006  -1462       C  
ATOM    980  OE1 GLU B 153     -74.172  16.912  55.376  1.00136.64           O  
ANISOU  980  OE1 GLU B 153    16443  20841  14634    986   2184  -1368       O  
ATOM    981  OE2 GLU B 153     -72.785  18.506  55.999  1.00129.99           O1-
ANISOU  981  OE2 GLU B 153    15992  19614  13785   1285   1939  -1670       O1-
ATOM    982  N   LYS B 154     -71.276  20.841  50.559  1.00 94.19           N  
ANISOU  982  N   LYS B 154    12087  13260  10440   1441   1213  -1663       N  
ATOM    983  CA  LYS B 154     -71.553  22.051  49.776  1.00 94.53           C  
ANISOU  983  CA  LYS B 154    12284  13024  10610   1663   1021  -1834       C  
ATOM    984  C   LYS B 154     -70.580  22.578  48.705  1.00 96.19           C  
ANISOU  984  C   LYS B 154    12748  12780  11020   1525    816  -1731       C  
ATOM    985  O   LYS B 154     -71.026  23.285  47.796  1.00 96.77           O  
ANISOU  985  O   LYS B 154    12906  12648  11215   1661    680  -1795       O  
ATOM    986  CB  LYS B 154     -71.677  23.297  50.686  1.00 99.87           C  
ANISOU  986  CB  LYS B 154    13133  13670  11141   1959    893  -2151       C  
ATOM    987  CG  LYS B 154     -72.704  23.193  51.827  1.00115.68           C  
ANISOU  987  CG  LYS B 154    14906  16152  12894   2191   1060  -2355       C  
ATOM    988  CD  LYS B 154     -74.136  23.507  51.388  1.00127.44           C  
ANISOU  988  CD  LYS B 154    16188  17845  14388   2503   1085  -2534       C  
ATOM    989  CE  LYS B 154     -75.101  23.536  52.549  1.00141.60           C  
ANISOU  989  CE  LYS B 154    17734  20170  15896   2752   1242  -2774       C  
ATOM    990  NZ  LYS B 154     -76.451  24.014  52.136  1.00151.96           N1+
ANISOU  990  NZ  LYS B 154    18837  21699  17200   3119   1231  -3004       N1+
ATOM    991  N   VAL B 155     -69.264  22.242  48.816  1.00 90.11           N  
ANISOU  991  N   VAL B 155    12090  11884  10264   1255    787  -1569       N  
ATOM    992  CA  VAL B 155     -68.185  22.698  47.915  1.00 88.33           C  
ANISOU  992  CA  VAL B 155    12071  11313  10178   1065    609  -1458       C  
ATOM    993  C   VAL B 155     -68.218  21.782  46.675  1.00 89.66           C  
ANISOU  993  C   VAL B 155    12087  11484  10497    902    688  -1237       C  
ATOM    994  O   VAL B 155     -68.185  22.294  45.557  1.00 88.45           O  
ANISOU  994  O   VAL B 155    12031  11106  10469    874    563  -1197       O  
ATOM    995  CB  VAL B 155     -66.762  22.811  48.548  1.00 91.71           C  
ANISOU  995  CB  VAL B 155    12646  11666  10535    859    532  -1411       C  
ATOM    996  CG1 VAL B 155     -65.736  23.315  47.533  1.00 90.71           C  
ANISOU  996  CG1 VAL B 155    12687  11251  10528    632    356  -1292       C  
ATOM    997  CG2 VAL B 155     -66.766  23.720  49.774  1.00 94.09           C  
ANISOU  997  CG2 VAL B 155    13112  11961  10674   1022    440  -1650       C  
ATOM    998  N   VAL B 156     -68.343  20.452  46.880  1.00 85.44           N  
ANISOU  998  N   VAL B 156    11334  11193   9938    801    878  -1100       N  
ATOM    999  CA  VAL B 156     -68.418  19.414  45.837  1.00 83.46           C  
ANISOU  999  CA  VAL B 156    10938  10962   9809    659    956   -913       C  
ATOM   1000  C   VAL B 156     -69.328  19.771  44.614  1.00 89.18           C  
ANISOU 1000  C   VAL B 156    11626  11595  10663    756    908   -935       C  
ATOM   1001  O   VAL B 156     -69.050  19.336  43.491  1.00 87.79           O  
ANISOU 1001  O   VAL B 156    11425  11331  10602    624    891   -801       O  
ATOM   1002  CB  VAL B 156     -68.708  18.007  46.445  1.00 86.39           C  
ANISOU 1002  CB  VAL B 156    11124  11593  10109    575   1140   -797       C  
ATOM   1003  CG1 VAL B 156     -70.143  17.885  46.949  1.00 87.75           C  
ANISOU 1003  CG1 VAL B 156    11124  12025  10193    717   1265   -890       C  
ATOM   1004  CG2 VAL B 156     -68.367  16.881  45.471  1.00 84.19           C  
ANISOU 1004  CG2 VAL B 156    10771  11267   9949    403   1171   -607       C  
ATOM   1005  N   TYR B 157     -70.379  20.581  44.836  1.00 87.83           N  
ANISOU 1005  N   TYR B 157    11453  11461  10458   1007    873  -1120       N  
ATOM   1006  CA  TYR B 157     -71.301  20.999  43.779  1.00 88.06           C  
ANISOU 1006  CA  TYR B 157    11447  11420  10591   1147    802  -1161       C  
ATOM   1007  C   TYR B 157     -70.729  22.198  43.025  1.00 92.12           C  
ANISOU 1007  C   TYR B 157    12247  11569  11185   1157    562  -1180       C  
ATOM   1008  O   TYR B 157     -70.589  22.148  41.803  1.00 90.22           O  
ANISOU 1008  O   TYR B 157    12035  11192  11053   1047    497  -1055       O  
ATOM   1009  CB  TYR B 157     -72.697  21.304  44.373  1.00 91.54           C  
ANISOU 1009  CB  TYR B 157    11731  12109  10943   1446    859  -1367       C  
ATOM   1010  CG  TYR B 157     -73.352  20.101  45.023  1.00 92.76           C  
ANISOU 1010  CG  TYR B 157    11587  12660  10999   1370   1095  -1314       C  
ATOM   1011  CD1 TYR B 157     -73.171  19.830  46.375  1.00 95.41           C  
ANISOU 1011  CD1 TYR B 157    11883  13209  11159   1351   1209  -1354       C  
ATOM   1012  CD2 TYR B 157     -74.126  19.216  44.278  1.00 92.79           C  
ANISOU 1012  CD2 TYR B 157    11363  12822  11068   1281   1192  -1205       C  
ATOM   1013  CE1 TYR B 157     -73.736  18.701  46.969  1.00 96.16           C  
ANISOU 1013  CE1 TYR B 157    11735  13662  11141   1223   1413  -1263       C  
ATOM   1014  CE2 TYR B 157     -74.703  18.091  44.862  1.00 93.89           C  
ANISOU 1014  CE2 TYR B 157    11260  13305  11109   1146   1388  -1126       C  
ATOM   1015  CZ  TYR B 157     -74.506  17.836  46.209  1.00101.10           C  
ANISOU 1015  CZ  TYR B 157    12151  14421  11841   1108   1498  -1143       C  
ATOM   1016  OH  TYR B 157     -75.081  16.730  46.785  1.00102.17           O  
ANISOU 1016  OH  TYR B 157    12071  14892  11856    932   1675  -1032       O  
ATOM   1017  N   VAL B 158     -70.358  23.248  43.775  1.00 91.00           N  
ANISOU 1017  N   VAL B 158    12333  11270  10970   1260    424  -1327       N  
ATOM   1018  CA  VAL B 158     -69.791  24.518  43.304  1.00 92.21           C  
ANISOU 1018  CA  VAL B 158    12824  11043  11167   1246    157  -1355       C  
ATOM   1019  C   VAL B 158     -68.440  24.301  42.601  1.00 94.30           C  
ANISOU 1019  C   VAL B 158    13178  11170  11481    872    114  -1128       C  
ATOM   1020  O   VAL B 158     -68.164  24.949  41.590  1.00 94.58           O  
ANISOU 1020  O   VAL B 158    13395  10959  11583    769    -59  -1042       O  
ATOM   1021  CB  VAL B 158     -69.686  25.535  44.489  1.00 98.72           C  
ANISOU 1021  CB  VAL B 158    13871  11760  11879   1428     28  -1586       C  
ATOM   1022  CG1 VAL B 158     -68.937  26.813  44.099  1.00100.07           C  
ANISOU 1022  CG1 VAL B 158    14444  11492  12084   1335   -277  -1590       C  
ATOM   1023  CG2 VAL B 158     -71.067  25.870  45.057  1.00100.89           C  
ANISOU 1023  CG2 VAL B 158    14045  12201  12086   1848     51  -1848       C  
ATOM   1024  N   GLY B 159     -67.634  23.388  43.141  1.00 88.93           N  
ANISOU 1024  N   GLY B 159    12361  10679  10750    683    265  -1034       N  
ATOM   1025  CA  GLY B 159     -66.296  23.089  42.643  1.00 87.39           C  
ANISOU 1025  CA  GLY B 159    12188  10450  10567    364    243   -855       C  
ATOM   1026  C   GLY B 159     -66.170  21.987  41.614  1.00 89.42           C  
ANISOU 1026  C   GLY B 159    12238  10840  10897    227    366   -681       C  
ATOM   1027  O   GLY B 159     -65.247  22.029  40.798  1.00 88.83           O  
ANISOU 1027  O   GLY B 159    12197  10717  10837      1    305   -553       O  
ATOM   1028  N   VAL B 160     -67.050  20.969  41.663  1.00 84.80           N  
ANISOU 1028  N   VAL B 160    11434  10447  10339    344    535   -680       N  
ATOM   1029  CA  VAL B 160     -66.966  19.840  40.733  1.00 82.81           C  
ANISOU 1029  CA  VAL B 160    11008  10303  10154    229    637   -540       C  
ATOM   1030  C   VAL B 160     -68.120  19.747  39.734  1.00 86.70           C  
ANISOU 1030  C   VAL B 160    11420  10787  10733    332    642   -538       C  
ATOM   1031  O   VAL B 160     -67.867  19.804  38.530  1.00 86.32           O  
ANISOU 1031  O   VAL B 160    11395  10665  10739    228    579   -449       O  
ATOM   1032  CB  VAL B 160     -66.631  18.493  41.443  1.00 85.66           C  
ANISOU 1032  CB  VAL B 160    11210  10865  10475    177    794   -483       C  
ATOM   1033  CG1 VAL B 160     -66.790  17.287  40.513  1.00 84.06           C  
ANISOU 1033  CG1 VAL B 160    10856  10738  10346    112    875   -376       C  
ATOM   1034  CG2 VAL B 160     -65.231  18.526  42.038  1.00 85.48           C  
ANISOU 1034  CG2 VAL B 160    11249  10854  10374     44    755   -451       C  
ATOM   1035  N   TRP B 161     -69.366  19.585  40.220  1.00 83.06           N  
ANISOU 1035  N   TRP B 161    10845  10447  10269    523    720   -636       N  
ATOM   1036  CA  TRP B 161     -70.554  19.413  39.382  1.00 82.69           C  
ANISOU 1036  CA  TRP B 161    10674  10453  10290    628    732   -649       C  
ATOM   1037  C   TRP B 161     -70.948  20.589  38.493  1.00 87.74           C  
ANISOU 1037  C   TRP B 161    11465  10893  10980    745    545   -693       C  
ATOM   1038  O   TRP B 161     -71.244  20.362  37.319  1.00 87.17           O  
ANISOU 1038  O   TRP B 161    11343  10803  10974    702    514   -616       O  
ATOM   1039  CB  TRP B 161     -71.742  18.888  40.190  1.00 82.13           C  
ANISOU 1039  CB  TRP B 161    10396  10638  10171    769    873   -739       C  
ATOM   1040  CG  TRP B 161     -71.608  17.447  40.566  1.00 81.72           C  
ANISOU 1040  CG  TRP B 161    10190  10763  10098    598   1037   -627       C  
ATOM   1041  CD1 TRP B 161     -71.314  16.947  41.798  1.00 84.79           C  
ANISOU 1041  CD1 TRP B 161    10553  11279  10382    550   1139   -618       C  
ATOM   1042  CD2 TRP B 161     -71.735  16.318  39.694  1.00 80.18           C  
ANISOU 1042  CD2 TRP B 161     9883  10605   9978    452   1089   -504       C  
ATOM   1043  CE2 TRP B 161     -71.520  15.160  40.473  1.00 83.92           C  
ANISOU 1043  CE2 TRP B 161    10292  11197  10398    322   1207   -423       C  
ATOM   1044  CE3 TRP B 161     -72.030  16.170  38.328  1.00 80.57           C  
ANISOU 1044  CE3 TRP B 161     9897  10592  10124    419   1032   -460       C  
ATOM   1045  NE1 TRP B 161     -71.260  15.575  41.752  1.00 83.39           N  
ANISOU 1045  NE1 TRP B 161    10275  11192  10216    381   1237   -482       N  
ATOM   1046  CZ2 TRP B 161     -71.579  13.870  39.930  1.00 82.42           C  
ANISOU 1046  CZ2 TRP B 161    10031  11026  10260    168   1250   -307       C  
ATOM   1047  CZ3 TRP B 161     -72.099  14.892  37.794  1.00 81.09           C  
ANISOU 1047  CZ3 TRP B 161     9866  10712  10235    271   1094   -363       C  
ATOM   1048  CH2 TRP B 161     -71.869  13.760  38.589  1.00 81.46           C  
ANISOU 1048  CH2 TRP B 161     9876  10838  10239    150   1192   -293       C  
ATOM   1049  N   ILE B 162     -70.970  21.826  39.027  1.00 85.53           N  
ANISOU 1049  N   ILE B 162    11388  10447  10661    900    400   -819       N  
ATOM   1050  CA  ILE B 162     -71.307  23.004  38.218  1.00 86.89           C  
ANISOU 1050  CA  ILE B 162    11771  10367  10877   1021    171   -852       C  
ATOM   1051  C   ILE B 162     -70.230  23.266  37.142  1.00 90.13           C  
ANISOU 1051  C   ILE B 162    12359  10576  11312    736     52   -664       C  
ATOM   1052  O   ILE B 162     -70.614  23.366  35.977  1.00 89.97           O  
ANISOU 1052  O   ILE B 162    12349  10497  11338    730    -28   -587       O  
ATOM   1053  CB  ILE B 162     -71.718  24.259  39.047  1.00 92.93           C  
ANISOU 1053  CB  ILE B 162    12743  10974  11593   1303      8  -1063       C  
ATOM   1054  CG1 ILE B 162     -72.854  23.962  40.077  1.00 94.90           C  
ANISOU 1054  CG1 ILE B 162    12753  11524  11778   1598    151  -1267       C  
ATOM   1055  CG2 ILE B 162     -72.053  25.465  38.159  1.00 95.69           C  
ANISOU 1055  CG2 ILE B 162    13366  11002  11991   1439   -275  -1082       C  
ATOM   1056  CD1 ILE B 162     -74.227  23.312  39.540  1.00102.09           C  
ANISOU 1056  CD1 ILE B 162    13345  12720  12725   1754    259  -1295       C  
ATOM   1057  N   PRO B 163     -68.898  23.280  37.452  1.00 86.01           N  
ANISOU 1057  N   PRO B 163    11934  10007  10739    484     51   -579       N  
ATOM   1058  CA  PRO B 163     -67.897  23.482  36.387  1.00 85.35           C  
ANISOU 1058  CA  PRO B 163    11960   9826  10645    188    -41   -399       C  
ATOM   1059  C   PRO B 163     -67.901  22.403  35.304  1.00 87.12           C  
ANISOU 1059  C   PRO B 163    11962  10242  10899     74     85   -277       C  
ATOM   1060  O   PRO B 163     -67.654  22.723  34.139  1.00 86.92           O  
ANISOU 1060  O   PRO B 163    12017  10146  10862    -70    -15   -157       O  
ATOM   1061  CB  PRO B 163     -66.567  23.502  37.151  1.00 86.83           C  
ANISOU 1061  CB  PRO B 163    12198  10039  10755    -30    -24   -369       C  
ATOM   1062  CG  PRO B 163     -66.935  23.891  38.530  1.00 92.42           C  
ANISOU 1062  CG  PRO B 163    12975  10704  11436    177    -30   -547       C  
ATOM   1063  CD  PRO B 163     -68.225  23.175  38.763  1.00 87.48           C  
ANISOU 1063  CD  PRO B 163    12127  10257  10853    446    120   -646       C  
ATOM   1064  N   ALA B 164     -68.216  21.140  35.673  1.00 81.90           N  
ANISOU 1064  N   ALA B 164    11042   9813  10264    135    290   -309       N  
ATOM   1065  CA  ALA B 164     -68.281  20.014  34.740  1.00 80.27           C  
ANISOU 1065  CA  ALA B 164    10641   9770  10089     55    398   -229       C  
ATOM   1066  C   ALA B 164     -69.356  20.251  33.689  1.00 85.80           C  
ANISOU 1066  C   ALA B 164    11332  10426  10841    162    322   -225       C  
ATOM   1067  O   ALA B 164     -69.144  19.926  32.520  1.00 85.54           O  
ANISOU 1067  O   ALA B 164    11262  10438  10804     40    309   -131       O  
ATOM   1068  CB  ALA B 164     -68.554  18.721  35.487  1.00 79.72           C  
ANISOU 1068  CB  ALA B 164    10364   9889  10038    108    584   -270       C  
ATOM   1069  N   LEU B 165     -70.483  20.872  34.097  1.00 83.73           N  
ANISOU 1069  N   LEU B 165    11104  10101  10611    405    258   -339       N  
ATOM   1070  CA  LEU B 165     -71.592  21.214  33.209  1.00 84.36           C  
ANISOU 1070  CA  LEU B 165    11171  10148  10736    560    157   -359       C  
ATOM   1071  C   LEU B 165     -71.230  22.414  32.345  1.00 88.20           C  
ANISOU 1071  C   LEU B 165    11941  10377  11196    501    -79   -272       C  
ATOM   1072  O   LEU B 165     -71.441  22.371  31.138  1.00 87.67           O  
ANISOU 1072  O   LEU B 165    11872  10308  11130    443   -146   -179       O  
ATOM   1073  CB  LEU B 165     -72.883  21.471  34.006  1.00 86.05           C  
ANISOU 1073  CB  LEU B 165    11291  10436  10969    872    164   -535       C  
ATOM   1074  CG  LEU B 165     -73.478  20.251  34.719  1.00 90.29           C  
ANISOU 1074  CG  LEU B 165    11527  11271  11509    891    390   -591       C  
ATOM   1075  CD1 LEU B 165     -74.330  20.673  35.904  1.00 92.53           C  
ANISOU 1075  CD1 LEU B 165    11739  11667  11749   1151    419   -772       C  
ATOM   1076  CD2 LEU B 165     -74.275  19.370  33.754  1.00 92.57           C  
ANISOU 1076  CD2 LEU B 165    11603  11724  11847    855    443   -547       C  
ATOM   1077  N   LEU B 166     -70.634  23.462  32.946  1.00 85.33           N  
ANISOU 1077  N   LEU B 166    11839   9790  10794    482   -217   -288       N  
ATOM   1078  CA  LEU B 166     -70.209  24.663  32.217  1.00 86.95           C  
ANISOU 1078  CA  LEU B 166    12373   9704  10960    368   -473   -178       C  
ATOM   1079  C   LEU B 166     -69.191  24.311  31.125  1.00 90.27           C  
ANISOU 1079  C   LEU B 166    12778  10207  11312      6   -448     31       C  
ATOM   1080  O   LEU B 166     -69.180  24.938  30.066  1.00 91.03           O  
ANISOU 1080  O   LEU B 166    13050  10169  11366    -99   -621    162       O  
ATOM   1081  CB  LEU B 166     -69.639  25.733  33.173  1.00 88.60           C  
ANISOU 1081  CB  LEU B 166    12875   9656  11134    359   -625   -237       C  
ATOM   1082  CG  LEU B 166     -70.578  26.287  34.257  1.00 94.65           C  
ANISOU 1082  CG  LEU B 166    13702  10328  11933    747   -689   -476       C  
ATOM   1083  CD1 LEU B 166     -69.785  26.944  35.364  1.00 95.86           C  
ANISOU 1083  CD1 LEU B 166    14070  10318  12035    683   -761   -549       C  
ATOM   1084  CD2 LEU B 166     -71.602  27.264  33.684  1.00 99.12           C  
ANISOU 1084  CD2 LEU B 166    14475  10653  12534   1034   -950   -537       C  
ATOM   1085  N   LEU B 167     -68.380  23.266  31.370  1.00 85.33           N  
ANISOU 1085  N   LEU B 167    11931   9830  10660   -163   -235     54       N  
ATOM   1086  CA  LEU B 167     -67.365  22.750  30.451  1.00 84.65           C  
ANISOU 1086  CA  LEU B 167    11755   9919  10488   -461   -171    201       C  
ATOM   1087  C   LEU B 167     -67.973  21.915  29.310  1.00 89.63           C  
ANISOU 1087  C   LEU B 167    12201  10720  11135   -420   -101    229       C  
ATOM   1088  O   LEU B 167     -67.242  21.427  28.439  1.00 88.97           O  
ANISOU 1088  O   LEU B 167    12023  10817  10965   -625    -46    323       O  
ATOM   1089  CB  LEU B 167     -66.346  21.916  31.246  1.00 82.87           C  
ANISOU 1089  CB  LEU B 167    11356   9897  10232   -571      7    170       C  
ATOM   1090  CG  LEU B 167     -64.925  22.479  31.465  1.00 87.78           C  
ANISOU 1090  CG  LEU B 167    12084  10529  10742   -865    -51    260       C  
ATOM   1091  CD1 LEU B 167     -64.859  24.006  31.393  1.00 90.06           C  
ANISOU 1091  CD1 LEU B 167    12720  10509  10989   -982   -303    335       C  
ATOM   1092  CD2 LEU B 167     -64.359  21.982  32.770  1.00 88.71           C  
ANISOU 1092  CD2 LEU B 167    12097  10743  10866   -827     67    164       C  
ATOM   1093  N   THR B 168     -69.309  21.782  29.298  1.00 87.29           N  
ANISOU 1093  N   THR B 168    11844  10391  10932   -155   -112    135       N  
ATOM   1094  CA  THR B 168     -70.019  21.010  28.283  1.00 86.57           C  
ANISOU 1094  CA  THR B 168    11581  10451  10861   -108    -64    142       C  
ATOM   1095  C   THR B 168     -70.651  21.861  27.151  1.00 91.28           C  
ANISOU 1095  C   THR B 168    12338  10915  11429    -71   -274    224       C  
ATOM   1096  O   THR B 168     -71.158  21.299  26.177  1.00 90.43           O  
ANISOU 1096  O   THR B 168    12104  10942  11314    -60   -258    243       O  
ATOM   1097  CB  THR B 168     -70.863  19.907  28.948  1.00 92.98           C  
ANISOU 1097  CB  THR B 168    12141  11417  11769     69    106      4       C  
ATOM   1098  CG2 THR B 168     -72.347  20.262  29.097  1.00 91.29           C  
ANISOU 1098  CG2 THR B 168    11889  11171  11628    343     35    -98       C  
ATOM   1099  OG1 THR B 168     -70.683  18.701  28.221  1.00 91.98           O  
ANISOU 1099  OG1 THR B 168    11834  11483  11631    -36    221     25       O  
ATOM   1100  N   ILE B 169     -70.589  23.210  27.278  1.00 89.45           N  
ANISOU 1100  N   ILE B 169    12409  10406  11172    -56   -492    275       N  
ATOM   1101  CA  ILE B 169     -71.080  24.179  26.287  1.00 91.71           C  
ANISOU 1101  CA  ILE B 169    12930  10498  11418    -25   -747    380       C  
ATOM   1102  C   ILE B 169     -70.392  23.968  24.903  1.00 96.41           C  
ANISOU 1102  C   ILE B 169    13526  11230  11872   -337   -756    574       C  
ATOM   1103  O   ILE B 169     -71.127  23.857  23.920  1.00 96.95           O  
ANISOU 1103  O   ILE B 169    13561  11350  11926   -260   -828    608       O  
ATOM   1104  CB  ILE B 169     -71.056  25.651  26.817  1.00 97.39           C  
ANISOU 1104  CB  ILE B 169    14033  10835  12138     49  -1010    389       C  
ATOM   1105  CG1 ILE B 169     -71.906  25.793  28.108  1.00 98.14           C  
ANISOU 1105  CG1 ILE B 169    14079  10863  12348    425   -992    150       C  
ATOM   1106  CG2 ILE B 169     -71.524  26.653  25.742  1.00100.74           C  
ANISOU 1106  CG2 ILE B 169    14751  11014  12510     75  -1315    524       C  
ATOM   1107  CD1 ILE B 169     -71.566  27.012  29.035  1.00108.12           C  
ANISOU 1107  CD1 ILE B 169    15690  11782  13608    484  -1189     96       C  
ATOM   1108  N   PRO B 170     -69.039  23.792  24.784  1.00 92.39           N  
ANISOU 1108  N   PRO B 170    13005  10852  11245   -675   -667    684       N  
ATOM   1109  CA  PRO B 170     -68.448  23.511  23.454  1.00 92.57           C  
ANISOU 1109  CA  PRO B 170    12974  11097  11102   -946   -651    840       C  
ATOM   1110  C   PRO B 170     -68.836  22.138  22.881  1.00 94.46           C  
ANISOU 1110  C   PRO B 170    12889  11642  11360   -849   -462    738       C  
ATOM   1111  O   PRO B 170     -68.689  21.907  21.684  1.00 94.51           O  
ANISOU 1111  O   PRO B 170    12850  11825  11234   -986   -472    827       O  
ATOM   1112  CB  PRO B 170     -66.937  23.593  23.712  1.00 94.47           C  
ANISOU 1112  CB  PRO B 170    13213  11466  11214  -1284   -575    929       C  
ATOM   1113  CG  PRO B 170     -66.795  24.302  25.022  1.00 99.24           C  
ANISOU 1113  CG  PRO B 170    13994  11804  11909  -1225   -645    872       C  
ATOM   1114  CD  PRO B 170     -67.979  23.865  25.808  1.00 93.37           C  
ANISOU 1114  CD  PRO B 170    13144  10976  11355   -824   -584    667       C  
ATOM   1115  N   ASP B 171     -69.329  21.225  23.736  1.00 89.33           N  
ANISOU 1115  N   ASP B 171    12031  11051  10859   -629   -301    555       N  
ATOM   1116  CA  ASP B 171     -69.796  19.896  23.333  1.00 87.50           C  
ANISOU 1116  CA  ASP B 171    11532  11046  10667   -536   -152    445       C  
ATOM   1117  C   ASP B 171     -71.285  19.964  22.959  1.00 89.39           C  
ANISOU 1117  C   ASP B 171    11750  11219  10996   -308   -252    392       C  
ATOM   1118  O   ASP B 171     -71.759  19.129  22.192  1.00 88.62           O  
ANISOU 1118  O   ASP B 171    11494  11288  10891   -285   -208    347       O  
ATOM   1119  CB  ASP B 171     -69.516  18.852  24.425  1.00 87.97           C  
ANISOU 1119  CB  ASP B 171    11406  11197  10820   -470     47    308       C  
ATOM   1120  CG  ASP B 171     -68.035  18.679  24.721  1.00102.91           C  
ANISOU 1120  CG  ASP B 171    13276  13208  12615   -665    138    342       C  
ATOM   1121  OD1 ASP B 171     -67.422  17.745  24.158  1.00104.05           O  
ANISOU 1121  OD1 ASP B 171    13265  13588  12683   -739    242    311       O  
ATOM   1122  OD2 ASP B 171     -67.486  19.484  25.515  1.00109.62           O1-
ANISOU 1122  OD2 ASP B 171    14262  13931  13457   -733     95    386       O1-
ATOM   1123  N   PHE B 172     -72.003  20.986  23.470  1.00 84.99           N  
ANISOU 1123  N   PHE B 172    11356  10427  10509   -128   -407    382       N  
ATOM   1124  CA  PHE B 172     -73.404  21.241  23.141  1.00 85.03           C  
ANISOU 1124  CA  PHE B 172    11338  10389  10581    124   -537    324       C  
ATOM   1125  C   PHE B 172     -73.452  21.889  21.754  1.00 88.79           C  
ANISOU 1125  C   PHE B 172    11987  10816  10933     34   -740    483       C  
ATOM   1126  O   PHE B 172     -74.319  21.558  20.948  1.00 89.45           O  
ANISOU 1126  O   PHE B 172    11960  11011  11014    133   -792    459       O  
ATOM   1127  CB  PHE B 172     -74.041  22.220  24.152  1.00 88.24           C  
ANISOU 1127  CB  PHE B 172    11880  10569  11077    385   -659    238       C  
ATOM   1128  CG  PHE B 172     -74.808  21.649  25.322  1.00 89.17           C  
ANISOU 1128  CG  PHE B 172    11768  10800  11315    606   -512     46       C  
ATOM   1129  CD1 PHE B 172     -74.658  22.182  26.597  1.00 92.66           C  
ANISOU 1129  CD1 PHE B 172    12297  11115  11796    721   -501    -41       C  
ATOM   1130  CD2 PHE B 172     -75.737  20.631  25.137  1.00 90.95           C  
ANISOU 1130  CD2 PHE B 172    11694  11269  11592    688   -400    -48       C  
ATOM   1131  CE1 PHE B 172     -75.394  21.682  27.676  1.00 93.19           C  
ANISOU 1131  CE1 PHE B 172    12140  11334  11935    912   -359   -211       C  
ATOM   1132  CE2 PHE B 172     -76.461  20.119  26.222  1.00 93.61           C  
ANISOU 1132  CE2 PHE B 172    11811  11748  12008    841   -264   -201       C  
ATOM   1133  CZ  PHE B 172     -76.287  20.651  27.482  1.00 91.88           C  
ANISOU 1133  CZ  PHE B 172    11667  11434  11808    954   -237   -278       C  
ATOM   1134  N   ILE B 173     -72.513  22.814  21.487  1.00 84.48           N  
ANISOU 1134  N   ILE B 173    11717  10114  10267   -183   -864    655       N  
ATOM   1135  CA  ILE B 173     -72.419  23.585  20.251  1.00 85.75           C  
ANISOU 1135  CA  ILE B 173    12106  10200  10274   -328  -1081    856       C  
ATOM   1136  C   ILE B 173     -71.862  22.778  19.059  1.00 87.79           C  
ANISOU 1136  C   ILE B 173    12209  10781  10367   -578   -969    936       C  
ATOM   1137  O   ILE B 173     -72.512  22.700  18.012  1.00 88.18           O  
ANISOU 1137  O   ILE B 173    12243  10911  10352   -533  -1069    976       O  
ATOM   1138  CB  ILE B 173     -71.628  24.921  20.503  1.00 90.76           C  
ANISOU 1138  CB  ILE B 173    13125  10530  10832   -514  -1277   1027       C  
ATOM   1139  CG1 ILE B 173     -72.198  25.779  21.679  1.00 92.00           C  
ANISOU 1139  CG1 ILE B 173    13473  10343  11141   -224  -1422    911       C  
ATOM   1140  CG2 ILE B 173     -71.407  25.748  19.227  1.00 94.23           C  
ANISOU 1140  CG2 ILE B 173    13845  10883  11076   -744  -1517   1286       C  
ATOM   1141  CD1 ILE B 173     -73.660  26.309  21.595  1.00101.97           C  
ANISOU 1141  CD1 ILE B 173    14812  11429  12502    194  -1642    811       C  
ATOM   1142  N   PHE B 174     -70.657  22.203  19.215  1.00 82.33           N  
ANISOU 1142  N   PHE B 174    11399  10289   9593   -820   -774    945       N  
ATOM   1143  CA  PHE B 174     -69.941  21.524  18.134  1.00 81.83           C  
ANISOU 1143  CA  PHE B 174    11193  10563   9334  -1050   -669   1000       C  
ATOM   1144  C   PHE B 174     -70.383  20.124  17.697  1.00 84.79           C  
ANISOU 1144  C   PHE B 174    11271  11202   9743   -923   -510    824       C  
ATOM   1145  O   PHE B 174     -70.238  19.811  16.512  1.00 85.36           O  
ANISOU 1145  O   PHE B 174    11289  11504   9641  -1039   -518    869       O  
ATOM   1146  CB  PHE B 174     -68.418  21.684  18.276  1.00 83.51           C  
ANISOU 1146  CB  PHE B 174    11418  10924   9390  -1372   -576   1100       C  
ATOM   1147  CG  PHE B 174     -67.982  23.138  18.252  1.00 87.17           C  
ANISOU 1147  CG  PHE B 174    12224  11149   9749  -1604   -792   1334       C  
ATOM   1148  CD1 PHE B 174     -67.737  23.829  19.432  1.00 89.61           C  
ANISOU 1148  CD1 PHE B 174    12699  11175  10173  -1593   -848   1330       C  
ATOM   1149  CD2 PHE B 174     -67.865  23.827  17.050  1.00 91.77           C  
ANISOU 1149  CD2 PHE B 174    12991  11767  10111  -1842   -963   1564       C  
ATOM   1150  CE1 PHE B 174     -67.366  25.176  19.410  1.00 93.04           C  
ANISOU 1150  CE1 PHE B 174    13497  11337  10516  -1819  -1084   1542       C  
ATOM   1151  CE2 PHE B 174     -67.502  25.177  17.032  1.00 97.02           C  
ANISOU 1151  CE2 PHE B 174    14024  12158  10678  -2087  -1199   1803       C  
ATOM   1152  CZ  PHE B 174     -67.246  25.839  18.210  1.00 94.93           C  
ANISOU 1152  CZ  PHE B 174    13939  11587  10543  -2076  -1265   1787       C  
ATOM   1153  N   ALA B 175     -70.971  19.314  18.609  1.00 79.21           N  
ANISOU 1153  N   ALA B 175    10394  10459   9241   -701   -390    630       N  
ATOM   1154  CA  ALA B 175     -71.459  17.963  18.287  1.00 77.27           C  
ANISOU 1154  CA  ALA B 175     9908  10407   9045   -602   -271    463       C  
ATOM   1155  C   ALA B 175     -72.702  17.998  17.398  1.00 81.46           C  
ANISOU 1155  C   ALA B 175    10423  10946   9580   -482   -413    457       C  
ATOM   1156  O   ALA B 175     -73.712  18.610  17.759  1.00 81.14           O  
ANISOU 1156  O   ALA B 175    10442  10733   9656   -301   -537    455       O  
ATOM   1157  CB  ALA B 175     -71.735  17.170  19.554  1.00 76.03           C  
ANISOU 1157  CB  ALA B 175     9611  10190   9086   -455   -128    303       C  
ATOM   1158  N   ASN B 176     -72.600  17.372  16.213  1.00 79.04           N  
ANISOU 1158  N   ASN B 176    10034  10870   9128   -570   -406    440       N  
ATOM   1159  CA  ASN B 176     -73.665  17.295  15.207  1.00 80.16           C  
ANISOU 1159  CA  ASN B 176    10146  11076   9235   -488   -542    430       C  
ATOM   1160  C   ASN B 176     -73.640  15.956  14.457  1.00 83.08           C  
ANISOU 1160  C   ASN B 176    10331  11697   9539   -522   -447    278       C  
ATOM   1161  O   ASN B 176     -72.647  15.229  14.520  1.00 81.50           O  
ANISOU 1161  O   ASN B 176    10059  11633   9274   -610   -298    201       O  
ATOM   1162  CB  ASN B 176     -73.561  18.467  14.213  1.00 84.06           C  
ANISOU 1162  CB  ASN B 176    10859  11546   9532   -597   -743    649       C  
ATOM   1163  CG  ASN B 176     -73.883  19.814  14.814  1.00112.53           C  
ANISOU 1163  CG  ASN B 176    14701  14838  13216   -512   -917    781       C  
ATOM   1164  ND2 ASN B 176     -72.853  20.525  15.264  1.00104.65           N  
ANISOU 1164  ND2 ASN B 176    13876  13730  12158   -684   -908    910       N  
ATOM   1165  OD1 ASN B 176     -75.048  20.221  14.909  1.00109.32           O  
ANISOU 1165  OD1 ASN B 176    14320  14293  12922   -281  -1072    752       O  
ATOM   1166  N   VAL B 177     -74.741  15.634  13.751  1.00 80.74           N  
ANISOU 1166  N   VAL B 177     9960  11463   9254   -433   -553    216       N  
ATOM   1167  CA  VAL B 177     -74.881  14.411  12.950  1.00 80.45           C  
ANISOU 1167  CA  VAL B 177     9781  11634   9153   -458   -513     57       C  
ATOM   1168  C   VAL B 177     -74.642  14.789  11.491  1.00 86.14           C  
ANISOU 1168  C   VAL B 177    10576  12554   9601   -567   -623    154       C  
ATOM   1169  O   VAL B 177     -75.268  15.731  11.000  1.00 86.99           O  
ANISOU 1169  O   VAL B 177    10792  12607   9654   -541   -804    300       O  
ATOM   1170  CB  VAL B 177     -76.260  13.715  13.159  1.00 83.74           C  
ANISOU 1170  CB  VAL B 177    10047  12020   9749   -333   -558    -84       C  
ATOM   1171  CG1 VAL B 177     -76.383  12.441  12.321  1.00 83.73           C  
ANISOU 1171  CG1 VAL B 177     9942  12192   9680   -384   -547   -257       C  
ATOM   1172  CG2 VAL B 177     -76.497  13.402  14.632  1.00 81.89           C  
ANISOU 1172  CG2 VAL B 177     9739  11627   9747   -261   -444   -151       C  
ATOM   1173  N   SER B 178     -73.732  14.076  10.808  1.00 83.35           N  
ANISOU 1173  N   SER B 178    10169  12443   9059   -673   -526     70       N  
ATOM   1174  CA  SER B 178     -73.423  14.350   9.404  1.00 85.81           C  
ANISOU 1174  CA  SER B 178    10526  13014   9062   -797   -606    151       C  
ATOM   1175  C   SER B 178     -73.368  13.085   8.553  1.00 90.29           C  
ANISOU 1175  C   SER B 178    10961  13835   9509   -777   -563    -81       C  
ATOM   1176  O   SER B 178     -72.986  12.025   9.046  1.00 88.76           O  
ANISOU 1176  O   SER B 178    10671  13642   9412   -712   -435   -288       O  
ATOM   1177  CB  SER B 178     -72.117  15.132   9.277  1.00 90.99           C  
ANISOU 1177  CB  SER B 178    11277  13797   9499   -996   -547    331       C  
ATOM   1178  OG  SER B 178     -70.985  14.280   9.201  1.00101.15           O  
ANISOU 1178  OG  SER B 178    12429  15346  10658  -1045   -367    177       O  
ATOM   1179  N   GLU B 179     -73.713  13.211   7.267  1.00 89.11           N  
ANISOU 1179  N   GLU B 179    10830  13892   9134   -827   -686    -50       N  
ATOM   1180  CA  GLU B 179     -73.658  12.094   6.331  1.00 90.29           C  
ANISOU 1180  CA  GLU B 179    10877  14301   9127   -806   -672   -282       C  
ATOM   1181  C   GLU B 179     -72.221  11.947   5.810  1.00 96.11           C  
ANISOU 1181  C   GLU B 179    11576  15380   9561   -911   -534   -317       C  
ATOM   1182  O   GLU B 179     -71.652  12.909   5.288  1.00 98.25           O  
ANISOU 1182  O   GLU B 179    11917  15831   9584  -1084   -551    -93       O  
ATOM   1183  CB  GLU B 179     -74.655  12.299   5.176  1.00 93.70           C  
ANISOU 1183  CB  GLU B 179    11334  14843   9423   -810   -870   -244       C  
ATOM   1184  CG  GLU B 179     -74.973  11.028   4.404  1.00105.46           C  
ANISOU 1184  CG  GLU B 179    12724  16508  10838   -753   -894   -532       C  
ATOM   1185  CD  GLU B 179     -76.055  11.111   3.339  1.00129.78           C  
ANISOU 1185  CD  GLU B 179    15808  19695  13807   -749  -1101   -524       C  
ATOM   1186  OE1 GLU B 179     -76.435  12.236   2.937  1.00130.01           O  
ANISOU 1186  OE1 GLU B 179    15932  19728  13738   -795  -1238   -272       O  
ATOM   1187  OE2 GLU B 179     -76.512  10.035   2.888  1.00120.96           O1-
ANISOU 1187  OE2 GLU B 179    14617  18650  12693   -700  -1146   -776       O1-
ATOM   1188  N   ALA B 180     -71.627  10.750   5.992  1.00 91.19           N  
ANISOU 1188  N   ALA B 180    10844  14851   8954   -807   -410   -596       N  
ATOM   1189  CA  ALA B 180     -70.277  10.397   5.536  1.00 91.76           C  
ANISOU 1189  CA  ALA B 180    10821  15305   8740   -836   -274   -713       C  
ATOM   1190  C   ALA B 180     -70.155   8.878   5.444  1.00 94.68           C  
ANISOU 1190  C   ALA B 180    11109  15718   9147   -633   -242  -1091       C  
ATOM   1191  O   ALA B 180     -70.579   8.180   6.367  1.00 92.45           O  
ANISOU 1191  O   ALA B 180    10852  15100   9175   -511   -246  -1212       O  
ATOM   1192  CB  ALA B 180     -69.223  10.957   6.482  1.00 91.36           C  
ANISOU 1192  CB  ALA B 180    10753  15237   8724   -912   -134   -580       C  
ATOM   1193  N   ASP B 181     -69.594   8.373   4.322  1.00 93.09           N  
ANISOU 1193  N   ASP B 181    10829  15929   8614   -601   -226  -1281       N  
ATOM   1194  CA  ASP B 181     -69.402   6.948   4.005  1.00 93.68           C  
ANISOU 1194  CA  ASP B 181    10858  16083   8654   -382   -231  -1678       C  
ATOM   1195  C   ASP B 181     -70.746   6.176   3.948  1.00 96.02           C  
ANISOU 1195  C   ASP B 181    11253  16044   9187   -309   -402  -1818       C  
ATOM   1196  O   ASP B 181     -70.856   5.077   4.506  1.00 94.68           O  
ANISOU 1196  O   ASP B 181    11128  15621   9227   -157   -429  -2056       O  
ATOM   1197  CB  ASP B 181     -68.373   6.289   4.961  1.00 94.73           C  
ANISOU 1197  CB  ASP B 181    10931  16165   8896   -216   -103  -1851       C  
ATOM   1198  CG  ASP B 181     -67.506   5.216   4.326  1.00108.65           C  
ANISOU 1198  CG  ASP B 181    12603  18262  10419      9    -72  -2233       C  
ATOM   1199  OD1 ASP B 181     -66.264   5.324   4.424  1.00111.28           O  
ANISOU 1199  OD1 ASP B 181    12789  18934  10559     56     68  -2280       O  
ATOM   1200  OD2 ASP B 181     -68.067   4.254   3.755  1.00114.43           O1-
ANISOU 1200  OD2 ASP B 181    13406  18920  11152    148   -200  -2502       O1-
ATOM   1201  N   ASP B 182     -71.769   6.776   3.264  1.00 92.68           N  
ANISOU 1201  N   ASP B 182    10870  15627   8716   -435   -535  -1658       N  
ATOM   1202  CA  ASP B 182     -73.150   6.264   3.097  1.00 92.37           C  
ANISOU 1202  CA  ASP B 182    10888  15348   8862   -422   -712  -1740       C  
ATOM   1203  C   ASP B 182     -73.765   5.898   4.467  1.00 93.46           C  
ANISOU 1203  C   ASP B 182    11062  15027   9423   -393   -713  -1726       C  
ATOM   1204  O   ASP B 182     -74.533   4.942   4.605  1.00 93.38           O  
ANISOU 1204  O   ASP B 182    11087  14805   9588   -361   -818  -1905       O  
ATOM   1205  CB  ASP B 182     -73.195   5.088   2.095  1.00 96.71           C  
ANISOU 1205  CB  ASP B 182    11444  16067   9232   -316   -806  -2098       C  
ATOM   1206  CG  ASP B 182     -74.586   4.732   1.591  1.00107.64           C  
ANISOU 1206  CG  ASP B 182    12869  17324  10705   -365  -1013  -2159       C  
ATOM   1207  OD1 ASP B 182     -75.340   5.656   1.219  1.00108.62           O  
ANISOU 1207  OD1 ASP B 182    12976  17503  10791   -481  -1098  -1918       O  
ATOM   1208  OD2 ASP B 182     -74.913   3.528   1.554  1.00113.18           O1-
ANISOU 1208  OD2 ASP B 182    13628  17870  11505   -290  -1109  -2449       O1-
ATOM   1209  N   ARG B 183     -73.394   6.691   5.482  1.00 87.41           N  
ANISOU 1209  N   ARG B 183    10291  14126   8796   -429   -598  -1501       N  
ATOM   1210  CA  ARG B 183     -73.735   6.506   6.886  1.00 84.51           C  
ANISOU 1210  CA  ARG B 183     9944  13388   8778   -407   -557  -1456       C  
ATOM   1211  C   ARG B 183     -73.900   7.863   7.563  1.00 86.72           C  
ANISOU 1211  C   ARG B 183    10225  13571   9153   -484   -517  -1139       C  
ATOM   1212  O   ARG B 183     -73.536   8.893   6.991  1.00 87.10           O  
ANISOU 1212  O   ARG B 183    10289  13812   8993   -562   -518   -955       O  
ATOM   1213  CB  ARG B 183     -72.562   5.766   7.555  1.00 83.08           C  
ANISOU 1213  CB  ARG B 183     9771  13170   8626   -293   -428  -1618       C  
ATOM   1214  CG  ARG B 183     -72.947   4.817   8.663  1.00 89.50           C  
ANISOU 1214  CG  ARG B 183    10644  13614   9747   -242   -443  -1723       C  
ATOM   1215  CD  ARG B 183     -71.781   4.604   9.603  1.00 93.03           C  
ANISOU 1215  CD  ARG B 183    11101  14002  10245   -141   -307  -1754       C  
ATOM   1216  NE  ARG B 183     -71.909   5.421  10.806  1.00 96.60           N  
ANISOU 1216  NE  ARG B 183    11543  14268  10894   -214   -222  -1509       N  
ATOM   1217  CZ  ARG B 183     -71.483   5.050  12.007  1.00107.62           C  
ANISOU 1217  CZ  ARG B 183    12974  15454  12464   -157   -149  -1515       C  
ATOM   1218  NH1 ARG B 183     -71.643   5.853  13.050  1.00 94.31           N1+
ANISOU 1218  NH1 ARG B 183    11277  13628  10930   -221    -78  -1302       N1+
ATOM   1219  NH2 ARG B 183     -70.896   3.872  12.176  1.00 92.53           N  
ANISOU 1219  NH2 ARG B 183    11126  13464  10567    -20   -167  -1743       N  
ATOM   1220  N   TYR B 184     -74.432   7.856   8.795  1.00 81.27           N  
ANISOU 1220  N   TYR B 184     9536  12581   8761   -469   -492  -1080       N  
ATOM   1221  CA  TYR B 184     -74.551   9.048   9.621  1.00 79.57           C  
ANISOU 1221  CA  TYR B 184     9339  12235   8659   -498   -457   -830       C  
ATOM   1222  C   TYR B 184     -73.455   8.944  10.679  1.00 81.83           C  
ANISOU 1222  C   TYR B 184     9640  12431   9019   -472   -296   -831       C  
ATOM   1223  O   TYR B 184     -73.355   7.931  11.374  1.00 80.30           O  
ANISOU 1223  O   TYR B 184     9441  12093   8976   -413   -247   -984       O  
ATOM   1224  CB  TYR B 184     -75.942   9.162  10.276  1.00 80.19           C  
ANISOU 1224  CB  TYR B 184     9374  12109   8987   -480   -538   -781       C  
ATOM   1225  CG  TYR B 184     -77.107   9.227   9.305  1.00 83.95           C  
ANISOU 1225  CG  TYR B 184     9800  12690   9405   -492   -713   -792       C  
ATOM   1226  CD1 TYR B 184     -77.434  10.414   8.654  1.00 86.97           C  
ANISOU 1226  CD1 TYR B 184    10218  13166   9658   -488   -826   -607       C  
ATOM   1227  CD2 TYR B 184     -77.932   8.125   9.103  1.00 85.65           C  
ANISOU 1227  CD2 TYR B 184     9949  12891   9705   -516   -790   -976       C  
ATOM   1228  CE1 TYR B 184     -78.522  10.488   7.786  1.00 89.40           C  
ANISOU 1228  CE1 TYR B 184    10474  13583   9911   -478  -1005   -616       C  
ATOM   1229  CE2 TYR B 184     -79.024   8.186   8.237  1.00 88.40           C  
ANISOU 1229  CE2 TYR B 184    10228  13362   9997   -536   -960   -992       C  
ATOM   1230  CZ  TYR B 184     -79.317   9.371   7.583  1.00 96.47           C  
ANISOU 1230  CZ  TYR B 184    11265  14504  10885   -501  -1065   -815       C  
ATOM   1231  OH  TYR B 184     -80.396   9.436   6.737  1.00 99.70           O  
ANISOU 1231  OH  TYR B 184    11601  15048  11233   -498  -1252   -831       O  
ATOM   1232  N   ILE B 185     -72.595   9.955  10.744  1.00 78.96           N  
ANISOU 1232  N   ILE B 185     9310  12162   8531   -532   -232   -659       N  
ATOM   1233  CA  ILE B 185     -71.506  10.032  11.711  1.00 78.06           C  
ANISOU 1233  CA  ILE B 185     9196  12004   8459   -526    -90   -636       C  
ATOM   1234  C   ILE B 185     -71.906  11.096  12.726  1.00 81.82           C  
ANISOU 1234  C   ILE B 185     9736  12244   9110   -552    -97   -430       C  
ATOM   1235  O   ILE B 185     -72.365  12.174  12.338  1.00 82.09           O  
ANISOU 1235  O   ILE B 185     9839  12265   9087   -608   -198   -251       O  
ATOM   1236  CB  ILE B 185     -70.135  10.362  11.028  1.00 82.67           C  
ANISOU 1236  CB  ILE B 185     9748  12926   8738   -607    -14   -611       C  
ATOM   1237  CG1 ILE B 185     -69.808   9.436   9.820  1.00 85.38           C  
ANISOU 1237  CG1 ILE B 185    10018  13577   8847   -555    -24   -834       C  
ATOM   1238  CG2 ILE B 185     -68.977  10.420  12.041  1.00 82.49           C  
ANISOU 1238  CG2 ILE B 185     9694  12898   8751   -604    124   -599       C  
ATOM   1239  CD1 ILE B 185     -69.462   7.922  10.099  1.00 94.21           C  
ANISOU 1239  CD1 ILE B 185    11094  14657  10044   -366     15  -1151       C  
ATOM   1240  N   CYS B 186     -71.742  10.784  14.021  1.00 77.64           N  
ANISOU 1240  N   CYS B 186     9198  11520   8780   -495     -8   -463       N  
ATOM   1241  CA  CYS B 186     -72.029  11.698  15.123  1.00 76.30           C  
ANISOU 1241  CA  CYS B 186     9083  11138   8769   -491      1   -311       C  
ATOM   1242  C   CYS B 186     -70.752  11.987  15.916  1.00 77.47           C  
ANISOU 1242  C   CYS B 186     9255  11290   8890   -531    117   -263       C  
ATOM   1243  O   CYS B 186     -70.238  11.096  16.596  1.00 75.80           O  
ANISOU 1243  O   CYS B 186     8996  11051   8753   -471    210   -388       O  
ATOM   1244  CB  CYS B 186     -73.154  11.158  16.009  1.00 76.00           C  
ANISOU 1244  CB  CYS B 186     8998  10901   8978   -406     -5   -381       C  
ATOM   1245  SG  CYS B 186     -73.090  11.699  17.746  1.00 78.51           S  
ANISOU 1245  SG  CYS B 186     9344  11001   9483   -363     81   -299       S  
ATOM   1246  N   ASP B 187     -70.227  13.221  15.781  1.00 74.30           N  
ANISOU 1246  N   ASP B 187     8940  10926   8366   -647     89    -79       N  
ATOM   1247  CA  ASP B 187     -69.079  13.755  16.527  1.00 74.06           C  
ANISOU 1247  CA  ASP B 187     8939  10902   8297   -732    170      3       C  
ATOM   1248  C   ASP B 187     -69.037  15.284  16.559  1.00 76.46           C  
ANISOU 1248  C   ASP B 187     9408  11099   8545   -866     69    235       C  
ATOM   1249  O   ASP B 187     -69.975  15.919  16.085  1.00 76.92           O  
ANISOU 1249  O   ASP B 187     9565  11045   8617   -845    -72    326       O  
ATOM   1250  CB  ASP B 187     -67.717  13.097  16.186  1.00 77.05           C  
ANISOU 1250  CB  ASP B 187     9199  11586   8491   -781    282    -97       C  
ATOM   1251  CG  ASP B 187     -67.062  13.513  14.892  1.00 91.28           C  
ANISOU 1251  CG  ASP B 187    10973  13725   9983   -949    264    -22       C  
ATOM   1252  OD1 ASP B 187     -67.732  13.454  13.847  1.00 93.44           O  
ANISOU 1252  OD1 ASP B 187    11262  14072  10168   -951    180    -24       O  
ATOM   1253  OD2 ASP B 187     -65.847  13.792  14.910  1.00 98.77           O1-
ANISOU 1253  OD2 ASP B 187    11858  14911  10758  -1081    340     23       O1-
ATOM   1254  N   ARG B 188     -67.992  15.868  17.169  1.00 71.00           N  
ANISOU 1254  N   ARG B 188     8760  10418   7799   -994    118    325       N  
ATOM   1255  CA  ARG B 188     -67.841  17.319  17.269  1.00 70.93           C  
ANISOU 1255  CA  ARG B 188     8954  10262   7733  -1153     -3    547       C  
ATOM   1256  C   ARG B 188     -67.156  17.866  16.016  1.00 74.62           C  
ANISOU 1256  C   ARG B 188     9464  10990   7899  -1414    -59    708       C  
ATOM   1257  O   ARG B 188     -65.999  17.533  15.736  1.00 74.21           O  
ANISOU 1257  O   ARG B 188     9275  11266   7657  -1564     56    688       O  
ATOM   1258  CB  ARG B 188     -67.074  17.712  18.548  1.00 69.79           C  
ANISOU 1258  CB  ARG B 188     8851   9999   7667  -1202     55    571       C  
ATOM   1259  CG  ARG B 188     -67.739  17.290  19.851  1.00 73.73           C  
ANISOU 1259  CG  ARG B 188     9324  10258   8430   -970    107    438       C  
ATOM   1260  CD  ARG B 188     -66.712  17.029  20.935  1.00 82.39           C  
ANISOU 1260  CD  ARG B 188    10358  11393   9555  -1001    228    388       C  
ATOM   1261  NE  ARG B 188     -65.955  15.795  20.700  1.00 90.48           N  
ANISOU 1261  NE  ARG B 188    11176  12696  10508   -973    365    247       N  
ATOM   1262  CZ  ARG B 188     -64.687  15.616  21.050  1.00103.57           C  
ANISOU 1262  CZ  ARG B 188    12737  14548  12065  -1059    452    225       C  
ATOM   1263  NH1 ARG B 188     -64.079  14.464  20.793  1.00 82.95           N1+
ANISOU 1263  NH1 ARG B 188     9944  12184   9389   -968    550     67       N1+
ATOM   1264  NH2 ARG B 188     -64.012  16.588  21.653  1.00 96.74           N  
ANISOU 1264  NH2 ARG B 188    11960  13637  11158  -1226    424    348       N  
ATOM   1265  N   PHE B 189     -67.892  18.676  15.247  1.00 71.96           N  
ANISOU 1265  N   PHE B 189     9305  10539   7499  -1462   -241    863       N  
ATOM   1266  CA  PHE B 189     -67.398  19.282  14.014  1.00 74.14           C  
ANISOU 1266  CA  PHE B 189     9661  11040   7467  -1736   -325   1057       C  
ATOM   1267  C   PHE B 189     -67.039  20.739  14.272  1.00 81.83           C  
ANISOU 1267  C   PHE B 189    10923  11789   8380  -1975   -486   1325       C  
ATOM   1268  O   PHE B 189     -67.925  21.572  14.489  1.00 82.01           O  
ANISOU 1268  O   PHE B 189    11190  11435   8533  -1870   -685   1418       O  
ATOM   1269  CB  PHE B 189     -68.421  19.129  12.869  1.00 76.14           C  
ANISOU 1269  CB  PHE B 189     9938  11336   7658  -1643   -444   1061       C  
ATOM   1270  CG  PHE B 189     -68.695  17.695  12.484  1.00 75.50           C  
ANISOU 1270  CG  PHE B 189     9602  11485   7600  -1460   -311    798       C  
ATOM   1271  CD1 PHE B 189     -67.886  17.038  11.565  1.00 78.81           C  
ANISOU 1271  CD1 PHE B 189     9855  12336   7754  -1574   -202    726       C  
ATOM   1272  CD2 PHE B 189     -69.766  17.000  13.037  1.00 75.21           C  
ANISOU 1272  CD2 PHE B 189     9495  11247   7836  -1182   -306    617       C  
ATOM   1273  CE1 PHE B 189     -68.133  15.704  11.220  1.00 78.71           C  
ANISOU 1273  CE1 PHE B 189     9650  12492   7766  -1384   -112    459       C  
ATOM   1274  CE2 PHE B 189     -70.005  15.666  12.696  1.00 77.03           C  
ANISOU 1274  CE2 PHE B 189     9533  11645   8088  -1050   -215    383       C  
ATOM   1275  CZ  PHE B 189     -69.196  15.035  11.777  1.00 76.16           C  
ANISOU 1275  CZ  PHE B 189     9302  11907   7729  -1138   -132    299       C  
ATOM   1276  N   TYR B 190     -65.726  21.027  14.299  1.00 80.85           N  
ANISOU 1276  N   TYR B 190    10766  11897   8057  -2287   -411   1433       N  
ATOM   1277  CA  TYR B 190     -65.172  22.359  14.558  1.00 83.20           C  
ANISOU 1277  CA  TYR B 190    11339  12007   8264  -2599   -563   1696       C  
ATOM   1278  C   TYR B 190     -64.921  23.117  13.239  1.00 92.50           C  
ANISOU 1278  C   TYR B 190    12680  13354   9110  -2955   -710   1980       C  
ATOM   1279  O   TYR B 190     -64.668  22.470  12.219  1.00 92.56           O  
ANISOU 1279  O   TYR B 190    12480  13800   8891  -3024   -603   1944       O  
ATOM   1280  CB  TYR B 190     -63.888  22.259  15.415  1.00 83.44           C  
ANISOU 1280  CB  TYR B 190    11228  12213   8262  -2777   -408   1661       C  
ATOM   1281  CG  TYR B 190     -64.103  21.570  16.748  1.00 81.56           C  
ANISOU 1281  CG  TYR B 190    10864  11797   8327  -2450   -284   1414       C  
ATOM   1282  CD1 TYR B 190     -63.825  20.216  16.910  1.00 81.31           C  
ANISOU 1282  CD1 TYR B 190    10506  12051   8336  -2253    -64   1165       C  
ATOM   1283  CD2 TYR B 190     -64.618  22.265  17.838  1.00 81.54           C  
ANISOU 1283  CD2 TYR B 190    11090  11333   8557  -2327   -403   1425       C  
ATOM   1284  CE1 TYR B 190     -64.033  19.575  18.130  1.00 78.24           C  
ANISOU 1284  CE1 TYR B 190    10031  11490   8206  -1982     32    970       C  
ATOM   1285  CE2 TYR B 190     -64.850  21.629  19.058  1.00 79.49           C  
ANISOU 1285  CE2 TYR B 190    10713  10944   8545  -2045   -285   1211       C  
ATOM   1286  CZ  TYR B 190     -64.555  20.285  19.199  1.00 83.23           C  
ANISOU 1286  CZ  TYR B 190    10871  11702   9049  -1893    -69   1002       C  
ATOM   1287  OH  TYR B 190     -64.783  19.666  20.402  1.00 81.71           O  
ANISOU 1287  OH  TYR B 190    10593  11372   9079  -1647     30    825       O  
ATOM   1288  N   PRO B 191     -65.011  24.473  13.211  1.00 93.06           N  
ANISOU 1288  N   PRO B 191    13143  13083   9134  -3180   -973   2262       N  
ATOM   1289  CA  PRO B 191     -64.796  25.188  11.938  1.00 97.15           C  
ANISOU 1289  CA  PRO B 191    13850  13750   9313  -3551  -1134   2567       C  
ATOM   1290  C   PRO B 191     -63.331  25.328  11.530  1.00104.41           C  
ANISOU 1290  C   PRO B 191    14634  15158   9877  -4065  -1015   2733       C  
ATOM   1291  O   PRO B 191     -63.042  25.577  10.359  1.00107.64           O  
ANISOU 1291  O   PRO B 191    15071  15883   9944  -4381  -1062   2942       O  
ATOM   1292  CB  PRO B 191     -65.448  26.550  12.182  1.00100.89           C  
ANISOU 1292  CB  PRO B 191    14828  13614   9893  -3573  -1488   2792       C  
ATOM   1293  CG  PRO B 191     -65.331  26.765  13.644  1.00103.28           C  
ANISOU 1293  CG  PRO B 191    15188  13578  10474  -3428  -1473   2662       C  
ATOM   1294  CD  PRO B 191     -65.307  25.413  14.313  1.00 94.63           C  
ANISOU 1294  CD  PRO B 191    13656  12735   9562  -3109  -1154   2312       C  
ATOM   1295  N   ASN B 192     -62.418  25.177  12.498  1.00 99.90           N  
ANISOU 1295  N   ASN B 192    13905  14685   9368  -4154   -863   2642       N  
ATOM   1296  CA  ASN B 192     -60.980  25.311  12.296  1.00102.35           C  
ANISOU 1296  CA  ASN B 192    14036  15496   9357  -4632   -741   2771       C  
ATOM   1297  C   ASN B 192     -60.209  24.322  13.182  1.00104.03           C  
ANISOU 1297  C   ASN B 192    13841  16014   9673  -4458   -460   2472       C  
ATOM   1298  O   ASN B 192     -60.790  23.716  14.088  1.00100.07           O  
ANISOU 1298  O   ASN B 192    13283  15229   9508  -4021   -398   2218       O  
ATOM   1299  CB  ASN B 192     -60.558  26.756  12.616  1.00107.37           C  
ANISOU 1299  CB  ASN B 192    15080  15797   9919  -5087   -993   3108       C  
ATOM   1300  CG  ASN B 192     -59.340  27.251  11.874  1.00142.37           C  
ANISOU 1300  CG  ASN B 192    19452  20736  13907  -5736   -977   3395       C  
ATOM   1301  ND2 ASN B 192     -59.179  28.565  11.837  1.00139.83           N  
ANISOU 1301  ND2 ASN B 192    19573  20076  13480  -6180  -1263   3751       N  
ATOM   1302  OD1 ASN B 192     -58.525  26.483  11.345  1.00139.16           O  
ANISOU 1302  OD1 ASN B 192    18609  21032  13236  -5853   -722   3301       O  
ATOM   1303  N   ASP B 193     -58.899  24.169  12.921  1.00102.85           N  
ANISOU 1303  N   ASP B 193    13400  16462   9214  -4807   -302   2511       N  
ATOM   1304  CA  ASP B 193     -58.017  23.295  13.695  1.00100.89           C  
ANISOU 1304  CA  ASP B 193    12758  16562   9013  -4667    -61   2246       C  
ATOM   1305  C   ASP B 193     -57.477  24.016  14.933  1.00102.97           C  
ANISOU 1305  C   ASP B 193    13163  16547   9415  -4849   -136   2326       C  
ATOM   1306  O   ASP B 193     -56.885  23.377  15.812  1.00100.77           O  
ANISOU 1306  O   ASP B 193    12618  16428   9243  -4681     22   2109       O  
ATOM   1307  CB  ASP B 193     -56.891  22.729  12.816  1.00105.76           C  
ANISOU 1307  CB  ASP B 193    12945  18022   9218  -4890    143   2203       C  
ATOM   1308  CG  ASP B 193     -57.408  21.842  11.700  1.00118.16           C  
ANISOU 1308  CG  ASP B 193    14347  19881  10667  -4630    233   2043       C  
ATOM   1309  OD1 ASP B 193     -57.302  22.252  10.516  1.00122.37           O  
ANISOU 1309  OD1 ASP B 193    14911  20732  10852  -4952    188   2250       O  
ATOM   1310  OD2 ASP B 193     -57.949  20.748  12.008  1.00120.20           O1-
ANISOU 1310  OD2 ASP B 193    14468  20029  11172  -4121    332   1720       O1-
ATOM   1311  N   LEU B 194     -57.719  25.346  15.013  1.00100.14           N  
ANISOU 1311  N   LEU B 194    13253  15737   9060  -5172   -402   2631       N  
ATOM   1312  CA  LEU B 194     -57.342  26.178  16.156  1.00 99.64           C  
ANISOU 1312  CA  LEU B 194    13416  15310   9134  -5355   -532   2717       C  
ATOM   1313  C   LEU B 194     -58.258  25.843  17.336  1.00 98.35           C  
ANISOU 1313  C   LEU B 194    13359  14604   9405  -4809   -544   2464       C  
ATOM   1314  O   LEU B 194     -57.782  25.763  18.468  1.00 96.30           O  
ANISOU 1314  O   LEU B 194    13023  14283   9282  -4755   -488   2343       O  
ATOM   1315  CB  LEU B 194     -57.440  27.679  15.824  1.00103.34           C  
ANISOU 1315  CB  LEU B 194    14397  15387   9481  -5826   -859   3102       C  
ATOM   1316  CG  LEU B 194     -56.634  28.212  14.642  1.00112.39           C  
ANISOU 1316  CG  LEU B 194    15527  17006  10168  -6459   -898   3432       C  
ATOM   1317  CD1 LEU B 194     -57.007  29.644  14.362  1.00116.18           C  
ANISOU 1317  CD1 LEU B 194    16616  16935  10594  -6833  -1277   3808       C  
ATOM   1318  CD2 LEU B 194     -55.127  28.097  14.875  1.00116.40           C  
ANISOU 1318  CD2 LEU B 194    15662  18151  10416  -6888   -722   3451       C  
ATOM   1319  N   TRP B 195     -59.573  25.632  17.055  1.00 92.40           N  
ANISOU 1319  N   TRP B 195    12758  13505   8845  -4414   -616   2386       N  
ATOM   1320  CA  TRP B 195     -60.598  25.253  18.032  1.00 88.26           C  
ANISOU 1320  CA  TRP B 195    12299  12537   8700  -3892   -616   2149       C  
ATOM   1321  C   TRP B 195     -60.261  23.893  18.620  1.00 87.63           C  
ANISOU 1321  C   TRP B 195    11794  12776   8725  -3591   -333   1843       C  
ATOM   1322  O   TRP B 195     -60.341  23.727  19.834  1.00 84.73           O  
ANISOU 1322  O   TRP B 195    11426  12183   8586  -3375   -298   1692       O  
ATOM   1323  CB  TRP B 195     -61.984  25.207  17.382  1.00 86.54           C  
ANISOU 1323  CB  TRP B 195    12241  12046   8596  -3586   -731   2135       C  
ATOM   1324  CG  TRP B 195     -62.560  26.550  17.051  1.00 90.67           C  
ANISOU 1324  CG  TRP B 195    13247  12105   9099  -3738  -1063   2393       C  
ATOM   1325  CD1 TRP B 195     -62.523  27.183  15.845  1.00 96.83           C  
ANISOU 1325  CD1 TRP B 195    14220  12953   9618  -4060  -1226   2672       C  
ATOM   1326  CD2 TRP B 195     -63.318  27.395  17.926  1.00 90.59           C  
ANISOU 1326  CD2 TRP B 195    13606  11480   9334  -3531  -1294   2383       C  
ATOM   1327  CE2 TRP B 195     -63.698  28.536  17.182  1.00 97.98           C  
ANISOU 1327  CE2 TRP B 195    14973  12099  10155  -3726  -1615   2658       C  
ATOM   1328  CE3 TRP B 195     -63.702  27.307  19.276  1.00 89.58           C  
ANISOU 1328  CE3 TRP B 195    13491  11052   9492  -3195  -1267   2161       C  
ATOM   1329  NE1 TRP B 195     -63.197  28.381  15.916  1.00 98.55           N  
ANISOU 1329  NE1 TRP B 195    14935  12594   9914  -4068  -1567   2848       N  
ATOM   1330  CZ2 TRP B 195     -64.441  29.581  17.742  1.00 98.66           C  
ANISOU 1330  CZ2 TRP B 195    15509  11559  10417  -3554  -1926   2693       C  
ATOM   1331  CZ3 TRP B 195     -64.441  28.340  19.829  1.00 92.53           C  
ANISOU 1331  CZ3 TRP B 195    14277  10855  10024  -3034  -1548   2187       C  
ATOM   1332  CH2 TRP B 195     -64.804  29.462  19.066  1.00 96.71           C  
ANISOU 1332  CH2 TRP B 195    15239  11057  10449  -3193  -1881   2437       C  
ATOM   1333  N   VAL B 196     -59.839  22.940  17.757  1.00 84.26           N  
ANISOU 1333  N   VAL B 196    11025  12882   8110  -3581   -148   1752       N  
ATOM   1334  CA  VAL B 196     -59.411  21.584  18.120  1.00 82.08           C  
ANISOU 1334  CA  VAL B 196    10356  12944   7884  -3300     94   1463       C  
ATOM   1335  C   VAL B 196     -58.236  21.710  19.088  1.00 87.49           C  
ANISOU 1335  C   VAL B 196    10910  13795   8537  -3468    162   1444       C  
ATOM   1336  O   VAL B 196     -58.203  21.028  20.109  1.00 84.97           O  
ANISOU 1336  O   VAL B 196    10472  13394   8419  -3178    255   1238       O  
ATOM   1337  CB  VAL B 196     -59.051  20.737  16.862  1.00 87.08           C  
ANISOU 1337  CB  VAL B 196    10688  14143   8254  -3306    234   1383       C  
ATOM   1338  CG1 VAL B 196     -58.381  19.411  17.230  1.00 85.43           C  
ANISOU 1338  CG1 VAL B 196    10097  14306   8059  -3035    448   1083       C  
ATOM   1339  CG2 VAL B 196     -60.283  20.483  15.996  1.00 86.31           C  
ANISOU 1339  CG2 VAL B 196    10708  13870   8217  -3096    165   1364       C  
ATOM   1340  N   VAL B 197     -57.320  22.640  18.794  1.00 87.98           N  
ANISOU 1340  N   VAL B 197    11019  14068   8342  -3961     90   1677       N  
ATOM   1341  CA  VAL B 197     -56.155  22.941  19.619  1.00 89.14           C  
ANISOU 1341  CA  VAL B 197    11049  14404   8414  -4212    120   1699       C  
ATOM   1342  C   VAL B 197     -56.564  23.555  20.980  1.00 91.34           C  
ANISOU 1342  C   VAL B 197    11631  14090   8984  -4112    -15   1693       C  
ATOM   1343  O   VAL B 197     -56.018  23.147  22.008  1.00 89.71           O  
ANISOU 1343  O   VAL B 197    11259  13956   8869  -3993     74   1539       O  
ATOM   1344  CB  VAL B 197     -55.134  23.766  18.786  1.00 97.91           C  
ANISOU 1344  CB  VAL B 197    12121  15944   9134  -4827     71   1974       C  
ATOM   1345  CG1 VAL B 197     -54.401  24.814  19.611  1.00 99.73           C  
ANISOU 1345  CG1 VAL B 197    12524  16034   9335  -5240    -65   2147       C  
ATOM   1346  CG2 VAL B 197     -54.150  22.840  18.082  1.00 99.17           C  
ANISOU 1346  CG2 VAL B 197    11769  16912   8999  -4858    302   1841       C  
ATOM   1347  N   VAL B 198     -57.565  24.475  20.982  1.00 88.31           N  
ANISOU 1347  N   VAL B 198    11682  13134   8738  -4109   -236   1832       N  
ATOM   1348  CA  VAL B 198     -58.091  25.130  22.192  1.00 87.04           C  
ANISOU 1348  CA  VAL B 198    11838  12397   8835  -3971   -387   1802       C  
ATOM   1349  C   VAL B 198     -58.662  24.072  23.143  1.00 86.46           C  
ANISOU 1349  C   VAL B 198    11592  12224   9035  -3445   -231   1505       C  
ATOM   1350  O   VAL B 198     -58.222  23.974  24.292  1.00 85.25           O  
ANISOU 1350  O   VAL B 198    11385  12030   8977  -3384   -189   1399       O  
ATOM   1351  CB  VAL B 198     -59.143  26.255  21.888  1.00 92.36           C  
ANISOU 1351  CB  VAL B 198    13003  12499   9591  -3986   -672   1973       C  
ATOM   1352  CG1 VAL B 198     -59.834  26.749  23.161  1.00 91.05           C  
ANISOU 1352  CG1 VAL B 198    13117  11774   9704  -3706   -805   1857       C  
ATOM   1353  CG2 VAL B 198     -58.520  27.432  21.151  1.00 96.47           C  
ANISOU 1353  CG2 VAL B 198    13785  13022   9846  -4561   -879   2304       C  
ATOM   1354  N   PHE B 199     -59.631  23.283  22.653  1.00 80.37           N  
ANISOU 1354  N   PHE B 199    10739  11426   8373  -3097   -155   1387       N  
ATOM   1355  CA  PHE B 199     -60.316  22.280  23.453  1.00 76.89           C  
ANISOU 1355  CA  PHE B 199    10168  10869   8178  -2642    -28   1140       C  
ATOM   1356  C   PHE B 199     -59.509  21.061  23.849  1.00 80.57           C  
ANISOU 1356  C   PHE B 199    10269  11719   8623  -2517    185    957       C  
ATOM   1357  O   PHE B 199     -59.775  20.495  24.908  1.00 77.74           O  
ANISOU 1357  O   PHE B 199     9868  11216   8452  -2243    251    800       O  
ATOM   1358  CB  PHE B 199     -61.710  21.959  22.899  1.00 77.37           C  
ANISOU 1358  CB  PHE B 199    10301  10722   8374  -2346    -59   1086       C  
ATOM   1359  CG  PHE B 199     -62.575  23.187  22.708  1.00 80.42           C  
ANISOU 1359  CG  PHE B 199    11066  10680   8811  -2381   -302   1236       C  
ATOM   1360  CD1 PHE B 199     -62.664  24.162  23.700  1.00 84.15           C  
ANISOU 1360  CD1 PHE B 199    11814  10773   9387  -2395   -454   1264       C  
ATOM   1361  CD2 PHE B 199     -63.297  23.373  21.538  1.00 83.63           C  
ANISOU 1361  CD2 PHE B 199    11566  11057   9154  -2378   -401   1333       C  
ATOM   1362  CE1 PHE B 199     -63.448  25.305  23.514  1.00 86.87           C  
ANISOU 1362  CE1 PHE B 199    12536  10698   9775  -2382   -715   1380       C  
ATOM   1363  CE2 PHE B 199     -64.097  24.506  21.362  1.00 88.29           C  
ANISOU 1363  CE2 PHE B 199    12522  11236   9788  -2369   -659   1465       C  
ATOM   1364  CZ  PHE B 199     -64.161  25.468  22.347  1.00 87.11           C  
ANISOU 1364  CZ  PHE B 199    12657  10694   9746  -2360   -821   1483       C  
ATOM   1365  N   GLN B 200     -58.499  20.682  23.049  1.00 80.61           N  
ANISOU 1365  N   GLN B 200    10018  12228   8384  -2711    281    975       N  
ATOM   1366  CA  GLN B 200     -57.632  19.556  23.391  1.00 80.90           C  
ANISOU 1366  CA  GLN B 200     9707  12653   8377  -2562    453    784       C  
ATOM   1367  C   GLN B 200     -56.729  19.908  24.562  1.00 88.40           C  
ANISOU 1367  C   GLN B 200    10628  13630   9332  -2683    446    784       C  
ATOM   1368  O   GLN B 200     -56.538  19.061  25.428  1.00 86.89           O  
ANISOU 1368  O   GLN B 200    10293  13465   9255  -2415    534    607       O  
ATOM   1369  CB  GLN B 200     -56.810  19.073  22.194  1.00 84.28           C  
ANISOU 1369  CB  GLN B 200     9841  13665   8515  -2692    553    768       C  
ATOM   1370  CG  GLN B 200     -57.503  17.978  21.393  1.00102.68           C  
ANISOU 1370  CG  GLN B 200    12066  16064  10883  -2375    630    604       C  
ATOM   1371  CD  GLN B 200     -57.194  16.595  21.909  1.00123.19           C  
ANISOU 1371  CD  GLN B 200    14426  18811  13569  -2008    751    334       C  
ATOM   1372  NE2 GLN B 200     -56.605  15.769  21.053  1.00117.97           N  
ANISOU 1372  NE2 GLN B 200    13495  18616  12712  -1919    844    190       N  
ATOM   1373  OE1 GLN B 200     -57.501  16.236  23.055  1.00115.93           O  
ANISOU 1373  OE1 GLN B 200    13579  17590  12880  -1787    752    246       O  
ATOM   1374  N   PHE B 201     -56.223  21.166  24.619  1.00 89.25           N  
ANISOU 1374  N   PHE B 201    10903  13691   9318  -3094    316    988       N  
ATOM   1375  CA  PHE B 201     -55.369  21.665  25.703  1.00 91.03           C  
ANISOU 1375  CA  PHE B 201    11133  13924   9531  -3274    274   1006       C  
ATOM   1376  C   PHE B 201     -56.167  21.801  27.003  1.00 94.44           C  
ANISOU 1376  C   PHE B 201    11806  13835  10243  -3002    211    916       C  
ATOM   1377  O   PHE B 201     -55.659  21.438  28.069  1.00 93.61           O  
ANISOU 1377  O   PHE B 201    11587  13786  10193  -2894    261    799       O  
ATOM   1378  CB  PHE B 201     -54.728  23.014  25.327  1.00 96.70           C  
ANISOU 1378  CB  PHE B 201    12021  14681  10041  -3831    117   1265       C  
ATOM   1379  CG  PHE B 201     -53.620  23.473  26.253  1.00100.31           C  
ANISOU 1379  CG  PHE B 201    12414  15281  10418  -4101     77   1286       C  
ATOM   1380  CD1 PHE B 201     -53.905  24.208  27.398  1.00103.37           C  
ANISOU 1380  CD1 PHE B 201    13113  15189  10975  -4099    -71   1291       C  
ATOM   1381  CD2 PHE B 201     -52.289  23.195  25.962  1.00105.11           C  
ANISOU 1381  CD2 PHE B 201    12638  16536  10762  -4359    179   1290       C  
ATOM   1382  CE1 PHE B 201     -52.881  24.643  28.244  1.00106.28           C  
ANISOU 1382  CE1 PHE B 201    13429  15693  11261  -4367   -124   1306       C  
ATOM   1383  CE2 PHE B 201     -51.265  23.638  26.807  1.00109.94           C  
ANISOU 1383  CE2 PHE B 201    13170  17312  11290  -4631    130   1312       C  
ATOM   1384  CZ  PHE B 201     -51.569  24.357  27.941  1.00107.69           C  
ANISOU 1384  CZ  PHE B 201    13218  16514  11186  -4644    -26   1325       C  
ATOM   1385  N   GLN B 202     -57.410  22.331  26.908  1.00 91.12           N  
ANISOU 1385  N   GLN B 202    11701  12941   9978  -2882     96    965       N  
ATOM   1386  CA  GLN B 202     -58.347  22.520  28.022  1.00 89.42           C  
ANISOU 1386  CA  GLN B 202    11709  12264  10004  -2599     37    867       C  
ATOM   1387  C   GLN B 202     -58.695  21.166  28.646  1.00 91.86           C  
ANISOU 1387  C   GLN B 202    11795  12647  10460  -2197    213    657       C  
ATOM   1388  O   GLN B 202     -58.853  21.082  29.858  1.00 90.80           O  
ANISOU 1388  O   GLN B 202    11710  12340  10449  -2031    222    559       O  
ATOM   1389  CB  GLN B 202     -59.623  23.226  27.534  1.00 90.75           C  
ANISOU 1389  CB  GLN B 202    12187  12021  10271  -2510   -113    940       C  
ATOM   1390  CG  GLN B 202     -60.533  23.742  28.644  1.00 98.11           C  
ANISOU 1390  CG  GLN B 202    13374  12499  11403  -2262   -215    848       C  
ATOM   1391  CD  GLN B 202     -61.913  24.060  28.128  1.00116.96           C  
ANISOU 1391  CD  GLN B 202    15953  14584  13902  -2041   -319    854       C  
ATOM   1392  NE2 GLN B 202     -62.274  25.336  28.156  1.00112.13           N  
ANISOU 1392  NE2 GLN B 202    15707  13597  13299  -2119   -561    944       N  
ATOM   1393  OE1 GLN B 202     -62.681  23.172  27.729  1.00109.50           O  
ANISOU 1393  OE1 GLN B 202    14841  13729  13036  -1790   -203    768       O  
ATOM   1394  N   HIS B 203     -58.789  20.112  27.825  1.00 88.43           N  
ANISOU 1394  N   HIS B 203    11135  12468   9996  -2056    338    591       N  
ATOM   1395  CA  HIS B 203     -59.084  18.770  28.306  1.00 86.69           C  
ANISOU 1395  CA  HIS B 203    10739  12298   9900  -1710    474    409       C  
ATOM   1396  C   HIS B 203     -57.867  18.149  28.990  1.00 89.66           C  
ANISOU 1396  C   HIS B 203    10890  12974  10201  -1700    554    321       C  
ATOM   1397  O   HIS B 203     -58.029  17.554  30.048  1.00 87.92           O  
ANISOU 1397  O   HIS B 203    10660  12639  10106  -1477    595    217       O  
ATOM   1398  CB  HIS B 203     -59.641  17.886  27.175  1.00 87.53           C  
ANISOU 1398  CB  HIS B 203    10729  12524  10004  -1561    541    354       C  
ATOM   1399  CG  HIS B 203     -59.345  16.423  27.320  1.00 90.44           C  
ANISOU 1399  CG  HIS B 203    10871  13095  10399  -1312    662    181       C  
ATOM   1400  CD2 HIS B 203     -58.537  15.627  26.579  1.00 93.40           C  
ANISOU 1400  CD2 HIS B 203    11008  13855  10624  -1285    733     95       C  
ATOM   1401  ND1 HIS B 203     -59.932  15.662  28.315  1.00 90.78           N  
ANISOU 1401  ND1 HIS B 203    10945  12925  10625  -1052    700     76       N  
ATOM   1402  CE1 HIS B 203     -59.458  14.437  28.153  1.00 90.32           C  
ANISOU 1402  CE1 HIS B 203    10706  13074  10537   -883    769    -55       C  
ATOM   1403  NE2 HIS B 203     -58.619  14.368  27.119  1.00 92.20           N  
ANISOU 1403  NE2 HIS B 203    10773  13676  10582   -985    789    -69       N  
ATOM   1404  N   ILE B 204     -56.666  18.287  28.405  1.00 87.63           N  
ANISOU 1404  N   ILE B 204    10444  13127   9727  -1939    570    366       N  
ATOM   1405  CA  ILE B 204     -55.430  17.740  28.976  1.00 88.20           C  
ANISOU 1405  CA  ILE B 204    10259  13555   9698  -1922    631    272       C  
ATOM   1406  C   ILE B 204     -55.146  18.387  30.345  1.00 92.59           C  
ANISOU 1406  C   ILE B 204    10945  13921  10315  -2003    560    296       C  
ATOM   1407  O   ILE B 204     -54.836  17.678  31.303  1.00 91.15           O  
ANISOU 1407  O   ILE B 204    10665  13774  10191  -1789    600    179       O  
ATOM   1408  CB  ILE B 204     -54.220  17.825  27.978  1.00 93.90           C  
ANISOU 1408  CB  ILE B 204    10702  14841  10133  -2183    667    309       C  
ATOM   1409  CG1 ILE B 204     -54.482  17.086  26.624  1.00 94.63           C  
ANISOU 1409  CG1 ILE B 204    10651  15164  10139  -2062    744    246       C  
ATOM   1410  CG2 ILE B 204     -52.899  17.369  28.604  1.00 95.63           C  
ANISOU 1410  CG2 ILE B 204    10626  15477  10232  -2162    711    202       C  
ATOM   1411  CD1 ILE B 204     -54.863  15.529  26.654  1.00100.68           C  
ANISOU 1411  CD1 ILE B 204    11302  15920  11030  -1588    826     14       C  
ATOM   1412  N   MET B 205     -55.316  19.720  30.442  1.00 90.85           N  
ANISOU 1412  N   MET B 205    10977  13461  10083  -2292    431    444       N  
ATOM   1413  CA  MET B 205     -55.089  20.474  31.677  1.00 91.23           C  
ANISOU 1413  CA  MET B 205    11193  13297  10174  -2390    334    457       C  
ATOM   1414  C   MET B 205     -56.152  20.199  32.751  1.00 91.25           C  
ANISOU 1414  C   MET B 205    11372  12903  10397  -2050    342    352       C  
ATOM   1415  O   MET B 205     -55.812  19.655  33.803  1.00 89.92           O  
ANISOU 1415  O   MET B 205    11115  12787  10262  -1894    385    253       O  
ATOM   1416  CB  MET B 205     -54.949  21.979  31.393  1.00 96.29           C  
ANISOU 1416  CB  MET B 205    12094  13768  10726  -2804    160    639       C  
ATOM   1417  CG  MET B 205     -54.014  22.673  32.351  1.00102.37           C  
ANISOU 1417  CG  MET B 205    12903  14577  11418  -3058     62    659       C  
ATOM   1418  SD  MET B 205     -52.366  22.975  31.655  1.00110.81           S  
ANISOU 1418  SD  MET B 205    13679  16250  12173  -3567     56    786       S  
ATOM   1419  CE  MET B 205     -51.470  23.497  33.141  1.00108.77           C  
ANISOU 1419  CE  MET B 205    13447  15991  11887  -3734    -49    740       C  
ATOM   1420  N   VAL B 206     -57.430  20.558  32.478  1.00 85.66           N  
ANISOU 1420  N   VAL B 206    10891  11837   9818  -1935    298    375       N  
ATOM   1421  CA  VAL B 206     -58.566  20.398  33.399  1.00 83.07           C  
ANISOU 1421  CA  VAL B 206    10710  11181   9671  -1633    309    278       C  
ATOM   1422  C   VAL B 206     -58.865  18.927  33.730  1.00 84.70           C  
ANISOU 1422  C   VAL B 206    10721  11501   9961  -1326    463    161       C  
ATOM   1423  O   VAL B 206     -59.020  18.589  34.901  1.00 84.05           O  
ANISOU 1423  O   VAL B 206    10655  11340   9941  -1166    495     84       O  
ATOM   1424  CB  VAL B 206     -59.835  21.189  32.950  1.00 86.42           C  
ANISOU 1424  CB  VAL B 206    11392  11255  10189  -1576    207    320       C  
ATOM   1425  CG1 VAL B 206     -60.979  21.030  33.946  1.00 84.82           C  
ANISOU 1425  CG1 VAL B 206    11283  10807  10139  -1262    233    199       C  
ATOM   1426  CG2 VAL B 206     -59.523  22.671  32.744  1.00 88.51           C  
ANISOU 1426  CG2 VAL B 206    11926  11330  10373  -1874      6    442       C  
ATOM   1427  N   GLY B 207     -58.933  18.080  32.711  1.00 80.26           N  
ANISOU 1427  N   GLY B 207     9997  11112   9385  -1261    539    152       N  
ATOM   1428  CA  GLY B 207     -59.234  16.661  32.878  1.00 78.66           C  
ANISOU 1428  CA  GLY B 207     9656  10970   9260   -991    647     48       C  
ATOM   1429  C   GLY B 207     -58.062  16.033  33.612  1.00 82.94           C  
ANISOU 1429  C   GLY B 207    10039  11746   9727   -953    677    -13       C  
ATOM   1430  O   GLY B 207     -58.252  15.516  34.718  1.00 82.77           O  
ANISOU 1430  O   GLY B 207    10050  11621   9779   -789    699    -65       O  
ATOM   1431  N   LEU B 208     -56.850  16.038  33.015  1.00 79.97           N  
ANISOU 1431  N   LEU B 208     9474  11719   9191  -1097    675     -8       N  
ATOM   1432  CA  LEU B 208     -55.693  15.426  33.679  1.00 80.21           C  
ANISOU 1432  CA  LEU B 208     9318  12020   9137  -1025    689    -85       C  
ATOM   1433  C   LEU B 208     -54.543  16.080  34.454  1.00 84.48           C  
ANISOU 1433  C   LEU B 208     9789  12751   9557  -1213    632    -63       C  
ATOM   1434  O   LEU B 208     -54.136  15.524  35.476  1.00 84.09           O  
ANISOU 1434  O   LEU B 208     9691  12740   9520  -1054    628   -132       O  
ATOM   1435  CB  LEU B 208     -55.143  14.597  32.491  1.00 81.12           C  
ANISOU 1435  CB  LEU B 208     9194  12480   9147   -950    739   -157       C  
ATOM   1436  CG  LEU B 208     -54.008  13.589  32.772  1.00 86.85           C  
ANISOU 1436  CG  LEU B 208     9671  13549   9779   -753    751   -291       C  
ATOM   1437  CD1 LEU B 208     -54.465  12.450  33.688  1.00 86.07           C  
ANISOU 1437  CD1 LEU B 208     9668  13207   9828   -419    743   -374       C  
ATOM   1438  CD2 LEU B 208     -53.463  13.021  31.477  1.00 89.85           C  
ANISOU 1438  CD2 LEU B 208     9812  14311  10016   -697    792   -383       C  
ATOM   1439  N   ILE B 209     -54.017  17.233  33.979  1.00 81.70           N  
ANISOU 1439  N   ILE B 209     9444  12520   9079  -1567    573     40       N  
ATOM   1440  CA  ILE B 209     -52.891  17.926  34.624  1.00 82.88           C  
ANISOU 1440  CA  ILE B 209     9522  12875   9095  -1816    502     71       C  
ATOM   1441  C   ILE B 209     -53.322  18.518  35.968  1.00 85.04           C  
ANISOU 1441  C   ILE B 209    10050  12789   9471  -1802    426     71       C  
ATOM   1442  O   ILE B 209     -52.783  18.119  36.999  1.00 85.07           O  
ANISOU 1442  O   ILE B 209     9975  12889   9460  -1689    420     -1       O  
ATOM   1443  CB  ILE B 209     -52.165  18.964  33.708  1.00 88.36           C  
ANISOU 1443  CB  ILE B 209    10158  13818   9598  -2264    445    203       C  
ATOM   1444  CG1 ILE B 209     -51.594  18.308  32.432  1.00 89.84           C  
ANISOU 1444  CG1 ILE B 209    10031  14476   9629  -2268    538    176       C  
ATOM   1445  CG2 ILE B 209     -51.064  19.720  34.479  1.00 91.03           C  
ANISOU 1445  CG2 ILE B 209    10444  14341   9804  -2565    350    240       C  
ATOM   1446  CD1 ILE B 209     -51.242  19.305  31.290  1.00 99.90           C  
ANISOU 1446  CD1 ILE B 209    11295  15951  10711  -2722    498    347       C  
ATOM   1447  N   LEU B 210     -54.291  19.456  35.950  1.00 79.92           N  
ANISOU 1447  N   LEU B 210     9705  11746   8914  -1889    359    139       N  
ATOM   1448  CA  LEU B 210     -54.801  20.146  37.138  1.00 79.05           C  
ANISOU 1448  CA  LEU B 210     9858  11293   8884  -1858    276    113       C  
ATOM   1449  C   LEU B 210     -55.229  19.239  38.316  1.00 79.48           C  
ANISOU 1449  C   LEU B 210     9898  11268   9031  -1518    351      0       C  
ATOM   1450  O   LEU B 210     -54.734  19.491  39.415  1.00 79.50           O  
ANISOU 1450  O   LEU B 210     9935  11285   8987  -1547    296    -40       O  
ATOM   1451  CB  LEU B 210     -55.852  21.212  36.780  1.00 79.35           C  
ANISOU 1451  CB  LEU B 210    10213  10933   9003  -1929    179    172       C  
ATOM   1452  CG  LEU B 210     -55.605  22.634  37.310  1.00 85.96           C  
ANISOU 1452  CG  LEU B 210    11324  11544   9792  -2193    -10    212       C  
ATOM   1453  CD1 LEU B 210     -54.402  23.294  36.629  1.00 88.39           C  
ANISOU 1453  CD1 LEU B 210    11566  12094   9922  -2645   -103    344       C  
ATOM   1454  CD2 LEU B 210     -56.827  23.497  37.091  1.00 88.66           C  
ANISOU 1454  CD2 LEU B 210    11999  11447  10242  -2120   -117    223       C  
ATOM   1455  N   PRO B 211     -56.050  18.161  38.157  1.00 73.27           N  
ANISOU 1455  N   PRO B 211     9063  10422   8353  -1230    461    -42       N  
ATOM   1456  CA  PRO B 211     -56.349  17.313  39.324  1.00 71.58           C  
ANISOU 1456  CA  PRO B 211     8851  10155   8192   -975    513   -113       C  
ATOM   1457  C   PRO B 211     -55.183  16.409  39.724  1.00 74.50           C  
ANISOU 1457  C   PRO B 211     9007  10830   8472   -901    522   -152       C  
ATOM   1458  O   PRO B 211     -54.998  16.176  40.915  1.00 73.95           O  
ANISOU 1458  O   PRO B 211     8969  10750   8380   -806    503   -185       O  
ATOM   1459  CB  PRO B 211     -57.585  16.515  38.901  1.00 71.84           C  
ANISOU 1459  CB  PRO B 211     8913  10029   8354   -763    604   -121       C  
ATOM   1460  CG  PRO B 211     -57.607  16.558  37.434  1.00 76.21           C  
ANISOU 1460  CG  PRO B 211     9393  10656   8908   -851    614    -81       C  
ATOM   1461  CD  PRO B 211     -56.718  17.652  36.938  1.00 73.71           C  
ANISOU 1461  CD  PRO B 211     9069  10464   8472  -1149    527    -20       C  
ATOM   1462  N   GLY B 212     -54.392  15.956  38.741  1.00 70.93           N  
ANISOU 1462  N   GLY B 212     8334  10668   7949   -933    539   -155       N  
ATOM   1463  CA  GLY B 212     -53.214  15.115  38.943  1.00 71.46           C  
ANISOU 1463  CA  GLY B 212     8160  11077   7913   -824    528   -219       C  
ATOM   1464  C   GLY B 212     -52.221  15.730  39.907  1.00 76.21           C  
ANISOU 1464  C   GLY B 212     8714  11845   8399   -974    443   -225       C  
ATOM   1465  O   GLY B 212     -51.684  15.036  40.776  1.00 76.56           O  
ANISOU 1465  O   GLY B 212     8679  12007   8405   -795    414   -279       O  
ATOM   1466  N   ILE B 213     -52.026  17.058  39.790  1.00 72.67           N  
ANISOU 1466  N   ILE B 213     8348  11372   7890  -1311    380   -162       N  
ATOM   1467  CA  ILE B 213     -51.167  17.853  40.661  1.00 73.49           C  
ANISOU 1467  CA  ILE B 213     8452  11591   7882  -1529    275   -161       C  
ATOM   1468  C   ILE B 213     -51.784  17.949  42.061  1.00 74.75           C  
ANISOU 1468  C   ILE B 213     8842  11451   8107  -1385    244   -200       C  
ATOM   1469  O   ILE B 213     -51.076  17.712  43.039  1.00 75.77           O  
ANISOU 1469  O   ILE B 213     8895  11739   8156  -1335    194   -245       O  
ATOM   1470  CB  ILE B 213     -50.844  19.225  39.997  1.00 78.45           C  
ANISOU 1470  CB  ILE B 213     9148  12234   8426  -1966    191    -67       C  
ATOM   1471  CG1 ILE B 213     -49.551  19.133  39.156  1.00 81.42           C  
ANISOU 1471  CG1 ILE B 213     9174  13142   8618  -2184    195    -44       C  
ATOM   1472  CG2 ILE B 213     -50.734  20.373  41.011  1.00 80.20           C  
ANISOU 1472  CG2 ILE B 213     9602  12253   8617  -2187     51    -60       C  
ATOM   1473  CD1 ILE B 213     -49.685  18.556  37.740  1.00 88.62           C  
ANISOU 1473  CD1 ILE B 213     9915  14240   9516  -2121    301    -29       C  
ATOM   1474  N   VAL B 214     -53.104  18.255  42.154  1.00 67.74           N  
ANISOU 1474  N   VAL B 214     8214  10176   7349  -1301    277   -190       N  
ATOM   1475  CA  VAL B 214     -53.849  18.356  43.419  1.00 65.90           C  
ANISOU 1475  CA  VAL B 214     8187   9697   7157  -1151    271   -239       C  
ATOM   1476  C   VAL B 214     -53.734  17.029  44.192  1.00 68.69           C  
ANISOU 1476  C   VAL B 214     8433  10167   7501   -875    329   -266       C  
ATOM   1477  O   VAL B 214     -53.346  17.038  45.360  1.00 68.70           O  
ANISOU 1477  O   VAL B 214     8464  10219   7420   -842    276   -302       O  
ATOM   1478  CB  VAL B 214     -55.322  18.795  43.190  1.00 67.74           C  
ANISOU 1478  CB  VAL B 214     8646   9579   7514  -1072    311   -240       C  
ATOM   1479  CG1 VAL B 214     -56.162  18.620  44.447  1.00 67.09           C  
ANISOU 1479  CG1 VAL B 214     8701   9340   7449   -866    347   -306       C  
ATOM   1480  CG2 VAL B 214     -55.401  20.233  42.696  1.00 68.55           C  
ANISOU 1480  CG2 VAL B 214     8933   9502   7612  -1324    193   -219       C  
ATOM   1481  N   ILE B 215     -54.015  15.897  43.500  1.00 63.78           N  
ANISOU 1481  N   ILE B 215     7703   9581   6950   -689    412   -248       N  
ATOM   1482  CA  ILE B 215     -53.939  14.514  43.993  1.00 62.74           C  
ANISOU 1482  CA  ILE B 215     7508   9508   6823   -426    436   -254       C  
ATOM   1483  C   ILE B 215     -52.515  14.177  44.477  1.00 68.52           C  
ANISOU 1483  C   ILE B 215     8056  10558   7422   -396    346   -291       C  
ATOM   1484  O   ILE B 215     -52.366  13.616  45.565  1.00 68.94           O  
ANISOU 1484  O   ILE B 215     8154  10613   7428   -249    305   -292       O  
ATOM   1485  CB  ILE B 215     -54.463  13.531  42.901  1.00 64.33           C  
ANISOU 1485  CB  ILE B 215     7656   9660   7128   -279    507   -243       C  
ATOM   1486  CG1 ILE B 215     -56.008  13.583  42.797  1.00 62.71           C  
ANISOU 1486  CG1 ILE B 215     7631   9149   7048   -251    591   -207       C  
ATOM   1487  CG2 ILE B 215     -53.967  12.098  43.124  1.00 65.42           C  
ANISOU 1487  CG2 ILE B 215     7709   9899   7249    -23    473   -264       C  
ATOM   1488  CD1 ILE B 215     -56.605  13.227  41.441  1.00 65.23           C  
ANISOU 1488  CD1 ILE B 215     7913   9408   7465   -228    647   -198       C  
ATOM   1489  N   LEU B 216     -51.479  14.522  43.681  1.00 66.29           N  
ANISOU 1489  N   LEU B 216     7555  10573   7060   -543    309   -316       N  
ATOM   1490  CA  LEU B 216     -50.091  14.259  44.067  1.00 68.50           C  
ANISOU 1490  CA  LEU B 216     7602  11230   7196   -518    218   -368       C  
ATOM   1491  C   LEU B 216     -49.673  15.081  45.270  1.00 73.94           C  
ANISOU 1491  C   LEU B 216     8366  11941   7789   -678    129   -371       C  
ATOM   1492  O   LEU B 216     -48.929  14.577  46.111  1.00 74.69           O  
ANISOU 1492  O   LEU B 216     8365  12224   7790   -544     49   -405       O  
ATOM   1493  CB  LEU B 216     -49.103  14.533  42.918  1.00 70.22           C  
ANISOU 1493  CB  LEU B 216     7526  11837   7315   -684    214   -395       C  
ATOM   1494  CG  LEU B 216     -48.840  13.436  41.887  1.00 75.38           C  
ANISOU 1494  CG  LEU B 216     7971  12699   7973   -440    257   -461       C  
ATOM   1495  CD1 LEU B 216     -47.570  13.739  41.121  1.00 77.74           C  
ANISOU 1495  CD1 LEU B 216     7910  13532   8095   -605    238   -512       C  
ATOM   1496  CD2 LEU B 216     -48.750  12.043  42.525  1.00 78.57           C  
ANISOU 1496  CD2 LEU B 216     8382  13068   8404    -25    205   -522       C  
ATOM   1497  N   SER B 217     -50.131  16.354  45.332  1.00 70.43           N  
ANISOU 1497  N   SER B 217     8104  11298   7359   -952    117   -344       N  
ATOM   1498  CA  SER B 217     -49.810  17.291  46.403  1.00 71.36           C  
ANISOU 1498  CA  SER B 217     8338  11389   7385  -1132     13   -368       C  
ATOM   1499  C   SER B 217     -50.276  16.751  47.754  1.00 76.92           C  
ANISOU 1499  C   SER B 217     9191  11953   8080   -893     12   -391       C  
ATOM   1500  O   SER B 217     -49.458  16.643  48.667  1.00 78.09           O  
ANISOU 1500  O   SER B 217     9266  12300   8104   -878    -83   -424       O  
ATOM   1501  CB  SER B 217     -50.402  18.668  46.118  1.00 72.42           C  
ANISOU 1501  CB  SER B 217     8707  11250   7562  -1410    -18   -349       C  
ATOM   1502  OG  SER B 217     -49.693  19.316  45.077  1.00 73.06           O  
ANISOU 1502  OG  SER B 217     8658  11514   7587  -1724    -61   -301       O  
ATOM   1503  N   CYS B 218     -51.563  16.338  47.846  1.00 73.26           N  
ANISOU 1503  N   CYS B 218     8911  11194   7730   -713    114   -366       N  
ATOM   1504  CA  CYS B 218     -52.189  15.772  49.040  1.00 73.88           C  
ANISOU 1504  CA  CYS B 218     9137  11150   7783   -513    139   -361       C  
ATOM   1505  C   CYS B 218     -51.421  14.565  49.558  1.00 80.22           C  
ANISOU 1505  C   CYS B 218     9810  12160   8510   -309     84   -336       C  
ATOM   1506  O   CYS B 218     -50.977  14.593  50.701  1.00 81.30           O  
ANISOU 1506  O   CYS B 218     9980  12392   8519   -286      3   -353       O  
ATOM   1507  CB  CYS B 218     -53.652  15.438  48.777  1.00 72.94           C  
ANISOU 1507  CB  CYS B 218     9165  10759   7790   -395    270   -324       C  
ATOM   1508  SG  CYS B 218     -54.695  16.885  48.461  1.00 76.67           S  
ANISOU 1508  SG  CYS B 218     9831  10968   8332   -548    299   -378       S  
ATOM   1509  N   TYR B 219     -51.193  13.547  48.702  1.00 77.36           N  
ANISOU 1509  N   TYR B 219     9306  11873   8214   -151    105   -312       N  
ATOM   1510  CA  TYR B 219     -50.426  12.350  49.064  1.00 78.63           C  
ANISOU 1510  CA  TYR B 219     9361  12205   8311     96     15   -305       C  
ATOM   1511  C   TYR B 219     -48.962  12.598  49.394  1.00 85.47           C  
ANISOU 1511  C   TYR B 219    10001  13444   9028     58   -119   -371       C  
ATOM   1512  O   TYR B 219     -48.410  11.873  50.216  1.00 86.62           O  
ANISOU 1512  O   TYR B 219    10127  13703   9081    252   -226   -367       O  
ATOM   1513  CB  TYR B 219     -50.583  11.240  48.021  1.00 79.25           C  
ANISOU 1513  CB  TYR B 219     9372  12242   8496    300     46   -297       C  
ATOM   1514  CG  TYR B 219     -51.913  10.530  48.135  1.00 79.60           C  
ANISOU 1514  CG  TYR B 219     9655  11942   8649    400    125   -211       C  
ATOM   1515  CD1 TYR B 219     -52.778  10.451  47.051  1.00 79.98           C  
ANISOU 1515  CD1 TYR B 219     9732  11821   8837    369    230   -202       C  
ATOM   1516  CD2 TYR B 219     -52.324   9.969  49.341  1.00 80.89           C  
ANISOU 1516  CD2 TYR B 219    10006  11973   8754    492     90   -127       C  
ATOM   1517  CE1 TYR B 219     -54.012   9.812  47.156  1.00 80.00           C  
ANISOU 1517  CE1 TYR B 219     9927  11541   8928    423    298   -119       C  
ATOM   1518  CE2 TYR B 219     -53.567   9.358  49.468  1.00 80.96           C  
ANISOU 1518  CE2 TYR B 219    10215  11709   8836    520    168    -29       C  
ATOM   1519  CZ  TYR B 219     -54.405   9.273  48.371  1.00 87.12           C  
ANISOU 1519  CZ  TYR B 219    11002  12336   9765    482    270    -30       C  
ATOM   1520  OH  TYR B 219     -55.616   8.641  48.503  1.00 87.33           O  
ANISOU 1520  OH  TYR B 219    11200  12130   9850    482    337     69       O  
ATOM   1521  N   CYS B 220     -48.340  13.624  48.781  1.00 83.68           N  
ANISOU 1521  N   CYS B 220     9611  13419   8763   -210   -126   -421       N  
ATOM   1522  CA  CYS B 220     -46.953  13.996  49.047  1.00 86.80           C  
ANISOU 1522  CA  CYS B 220     9757  14223   9000   -322   -251   -483       C  
ATOM   1523  C   CYS B 220     -46.836  14.533  50.473  1.00 89.60           C  
ANISOU 1523  C   CYS B 220    10257  14543   9245   -406   -344   -488       C  
ATOM   1524  O   CYS B 220     -45.852  14.240  51.151  1.00 91.58           O  
ANISOU 1524  O   CYS B 220    10354  15083   9359   -325   -472   -525       O  
ATOM   1525  CB  CYS B 220     -46.451  15.008  48.016  1.00 88.99           C  
ANISOU 1525  CB  CYS B 220     9859  14702   9252   -666   -233   -502       C  
ATOM   1526  SG  CYS B 220     -44.815  15.714  48.377  1.00 96.94           S  
ANISOU 1526  SG  CYS B 220    10555  16238  10042   -935   -387   -562       S  
ATOM   1527  N   ILE B 221     -47.849  15.291  50.932  1.00 83.10           N  
ANISOU 1527  N   ILE B 221     9721  13386   8467   -539   -289   -469       N  
ATOM   1528  CA  ILE B 221     -47.870  15.845  52.285  1.00 83.38           C  
ANISOU 1528  CA  ILE B 221     9923  13372   8384   -605   -368   -500       C  
ATOM   1529  C   ILE B 221     -48.242  14.755  53.312  1.00 86.30           C  
ANISOU 1529  C   ILE B 221    10410  13675   8706   -302   -372   -447       C  
ATOM   1530  O   ILE B 221     -47.627  14.693  54.379  1.00 87.52           O  
ANISOU 1530  O   ILE B 221    10556  13992   8705   -265   -490   -467       O  
ATOM   1531  CB  ILE B 221     -48.726  17.147  52.402  1.00 85.91           C  
ANISOU 1531  CB  ILE B 221    10501  13398   8743   -835   -334   -537       C  
ATOM   1532  CG1 ILE B 221     -48.367  18.165  51.286  1.00 86.43           C  
ANISOU 1532  CG1 ILE B 221    10495  13489   8857  -1155   -358   -549       C  
ATOM   1533  CG2 ILE B 221     -48.524  17.793  53.782  1.00 89.11           C  
ANISOU 1533  CG2 ILE B 221    11050  13817   8992   -910   -447   -612       C  
ATOM   1534  CD1 ILE B 221     -49.457  19.207  50.920  1.00 89.66           C  
ANISOU 1534  CD1 ILE B 221    11181  13515   9370  -1297   -316   -564       C  
ATOM   1535  N   ILE B 222     -49.224  13.886  52.972  1.00 80.76           N  
ANISOU 1535  N   ILE B 222     9820  12743   8124   -111   -257   -369       N  
ATOM   1536  CA  ILE B 222     -49.698  12.771  53.806  1.00 80.27           C  
ANISOU 1536  CA  ILE B 222     9903  12577   8020    128   -260   -277       C  
ATOM   1537  C   ILE B 222     -48.535  11.835  54.137  1.00 86.71           C  
ANISOU 1537  C   ILE B 222    10567  13641   8737    339   -423   -264       C  
ATOM   1538  O   ILE B 222     -48.273  11.584  55.316  1.00 88.17           O  
ANISOU 1538  O   ILE B 222    10836  13894   8770    416   -525   -232       O  
ATOM   1539  CB  ILE B 222     -50.895  12.013  53.148  1.00 81.14           C  
ANISOU 1539  CB  ILE B 222    10133  12408   8287    236   -123   -191       C  
ATOM   1540  CG1 ILE B 222     -52.180  12.869  53.148  1.00 79.80           C  
ANISOU 1540  CG1 ILE B 222    10127  12016   8176     84     24   -206       C  
ATOM   1541  CG2 ILE B 222     -51.147  10.648  53.829  1.00 82.56           C  
ANISOU 1541  CG2 ILE B 222    10447  12501   8419    461   -172    -65       C  
ATOM   1542  CD1 ILE B 222     -53.226  12.471  52.053  1.00 82.17           C  
ANISOU 1542  CD1 ILE B 222    10460  12102   8660    113    158   -158       C  
ATOM   1543  N   ILE B 223     -47.817  11.359  53.100  1.00 83.71           N  
ANISOU 1543  N   ILE B 223     9958  13423   8423    445   -460   -304       N  
ATOM   1544  CA  ILE B 223     -46.684  10.445  53.274  1.00 86.02           C  
ANISOU 1544  CA  ILE B 223    10077  13980   8628    707   -632   -329       C  
ATOM   1545  C   ILE B 223     -45.472  11.075  53.989  1.00 92.41           C  
ANISOU 1545  C   ILE B 223    10692  15167   9255    611   -775   -408       C  
ATOM   1546  O   ILE B 223     -44.609  10.345  54.477  1.00 94.36           O  
ANISOU 1546  O   ILE B 223    10828  15631   9393    854   -943   -422       O  
ATOM   1547  CB  ILE B 223     -46.337   9.596  52.016  1.00 89.25           C  
ANISOU 1547  CB  ILE B 223    10304  14467   9139    926   -637   -379       C  
ATOM   1548  CG1 ILE B 223     -45.577  10.388  50.945  1.00 90.33           C  
ANISOU 1548  CG1 ILE B 223    10110  14939   9273    739   -595   -496       C  
ATOM   1549  CG2 ILE B 223     -47.554   8.859  51.449  1.00 87.50           C  
ANISOU 1549  CG2 ILE B 223    10312  13849   9084   1025   -529   -296       C  
ATOM   1550  CD1 ILE B 223     -44.121   9.982  50.840  1.00103.90           C  
ANISOU 1550  CD1 ILE B 223    11477  17140  10861    928   -751   -608       C  
ATOM   1551  N   SER B 224     -45.435  12.424  54.071  1.00 88.57           N  
ANISOU 1551  N   SER B 224    10184  14738   8732    261   -732   -460       N  
ATOM   1552  CA  SER B 224     -44.391  13.164  54.779  1.00 90.57           C  
ANISOU 1552  CA  SER B 224    10285  15317   8809     91   -873   -534       C  
ATOM   1553  C   SER B 224     -44.689  13.162  56.288  1.00 93.31           C  
ANISOU 1553  C   SER B 224    10877  15554   9024    137   -945   -496       C  
ATOM   1554  O   SER B 224     -43.784  12.894  57.076  1.00 95.16           O  
ANISOU 1554  O   SER B 224    11000  16058   9097    238  -1114   -518       O  
ATOM   1555  CB  SER B 224     -44.276  14.592  54.249  1.00 94.90           C  
ANISOU 1555  CB  SER B 224    10774  15913   9372   -329   -829   -597       C  
ATOM   1556  OG  SER B 224     -43.885  14.611  52.884  1.00104.20           O  
ANISOU 1556  OG  SER B 224    11699  17267  10624   -404   -771   -619       O  
ATOM   1557  N   LYS B 225     -45.965  13.410  56.674  1.00 87.02           N  
ANISOU 1557  N   LYS B 225    10393  14396   8276     82   -818   -442       N  
ATOM   1558  CA  LYS B 225     -46.460  13.412  58.060  1.00 86.96           C  
ANISOU 1558  CA  LYS B 225    10632  14287   8123    117   -845   -404       C  
ATOM   1559  C   LYS B 225     -46.387  12.023  58.704  1.00 90.79           C  
ANISOU 1559  C   LYS B 225    11188  14777   8530    431   -933   -278       C  
ATOM   1560  O   LYS B 225     -46.092  11.924  59.896  1.00 92.26           O  
ANISOU 1560  O   LYS B 225    11456  15074   8523    478  -1050   -255       O  
ATOM   1561  CB  LYS B 225     -47.903  13.948  58.126  1.00 87.54           C  
ANISOU 1561  CB  LYS B 225    10968  14027   8268     11   -665   -394       C  
ATOM   1562  CG  LYS B 225     -48.014  15.379  58.646  1.00104.66           C  
ANISOU 1562  CG  LYS B 225    13238  16177  10352   -241   -680   -528       C  
ATOM   1563  CD  LYS B 225     -47.763  16.418  57.550  1.00115.15           C  
ANISOU 1563  CD  LYS B 225    14467  17474  11809   -493   -668   -616       C  
ATOM   1564  CE  LYS B 225     -47.404  17.768  58.120  1.00126.14           C  
ANISOU 1564  CE  LYS B 225    15944  18894  13088   -757   -783   -754       C  
ATOM   1565  NZ  LYS B 225     -47.037  18.732  57.049  1.00132.77           N1+
ANISOU 1565  NZ  LYS B 225    16706  19707  14033  -1047   -812   -802       N1+
ATOM   1566  N   LEU B 226     -46.650  10.962  57.914  1.00 85.64           N  
ANISOU 1566  N   LEU B 226    10530  13991   8019    639   -897   -195       N  
ATOM   1567  CA  LEU B 226     -46.613   9.567  58.356  1.00 86.41           C  
ANISOU 1567  CA  LEU B 226    10746  14014   8070    942  -1013    -62       C  
ATOM   1568  C   LEU B 226     -45.186   9.072  58.653  1.00 92.10           C  
ANISOU 1568  C   LEU B 226    11261  15064   8669   1163  -1257   -110       C  
ATOM   1569  O   LEU B 226     -44.195   9.687  58.251  1.00 92.08           O  
ANISOU 1569  O   LEU B 226    10955  15387   8646   1088  -1312   -250       O  
ATOM   1570  CB  LEU B 226     -47.283   8.671  57.300  1.00 85.06           C  
ANISOU 1570  CB  LEU B 226    10639  13578   8100   1081   -927      6       C  
ATOM   1571  CG  LEU B 226     -48.717   8.189  57.588  1.00 88.65           C  
ANISOU 1571  CG  LEU B 226    11410  13679   8596   1039   -798    167       C  
ATOM   1572  CD1 LEU B 226     -49.728   9.311  57.440  1.00 86.38           C  
ANISOU 1572  CD1 LEU B 226    11166  13293   8362    761   -576    117       C  
ATOM   1573  CD2 LEU B 226     -49.111   7.065  56.641  1.00 90.92           C  
ANISOU 1573  CD2 LEU B 226    11764  13728   9054   1216   -797    238       C  
ATOM   1574  N   LYS B 230     -53.490   8.281  62.258  1.00120.35           N  
ANISOU 1574  N   LYS B 230    16611  16932  12186   3568   -781   -530       N  
ATOM   1575  CA  LYS B 230     -52.883   7.028  61.884  1.00118.54           C  
ANISOU 1575  CA  LYS B 230    16432  16487  12121   3272   -704   -347       C  
ATOM   1576  C   LYS B 230     -53.390   6.199  63.038  1.00123.57           C  
ANISOU 1576  C   LYS B 230    17116  17387  12449   3261   -564   -187       C  
ATOM   1577  O   LYS B 230     -53.738   6.737  64.090  1.00125.66           O  
ANISOU 1577  O   LYS B 230    17407  17902  12433   3517   -585   -256       O  
ATOM   1578  CB  LYS B 230     -51.356   7.054  61.871  1.00119.90           C  
ANISOU 1578  CB  LYS B 230    16766  16266  12524   3295   -918   -398       C  
ATOM   1579  CG  LYS B 230     -50.732   7.470  63.193  1.00136.31           C  
ANISOU 1579  CG  LYS B 230    19022  18320  14450   3569  -1089   -478       C  
ATOM   1580  CD  LYS B 230     -50.183   8.885  63.125  1.00144.80           C  
ANISOU 1580  CD  LYS B 230    20134  19242  15641   3805  -1350   -694       C  
ATOM   1581  CE  LYS B 230     -49.303   9.195  64.323  1.00156.16           C  
ANISOU 1581  CE  LYS B 230    21770  20564  17000   4053  -1564   -777       C  
ATOM   1582  NZ  LYS B 230     -48.552   7.996  64.786  1.00164.56           N1+
ANISOU 1582  NZ  LYS B 230    22955  21492  18076   3928  -1527   -637       N1+
ATOM   1583  N   GLY B 231     -53.450   4.894  62.848  1.00118.36           N  
ANISOU 1583  N   GLY B 231    16471  16680  11823   2966   -437     30       N  
ATOM   1584  CA  GLY B 231     -54.093   4.047  63.816  1.00119.94           C  
ANISOU 1584  CA  GLY B 231    16695  17155  11724   2880   -290    233       C  
ATOM   1585  C   GLY B 231     -54.108   2.870  62.905  1.00121.13           C  
ANISOU 1585  C   GLY B 231    16827  17118  12079   2520   -219    409       C  
ATOM   1586  O   GLY B 231     -53.227   2.741  62.088  1.00118.65           O  
ANISOU 1586  O   GLY B 231    16567  16451  12062   2458   -335    342       O  
ATOM   1587  N   HIS B 232     -55.105   2.019  63.018  1.00118.13           N  
ANISOU 1587  N   HIS B 232    16360  16984  11539   2282    -40    631       N  
ATOM   1588  CA  HIS B 232     -55.086   0.759  62.303  1.00116.94           C  
ANISOU 1588  CA  HIS B 232    16241  16622  11569   1938    -19    818       C  
ATOM   1589  C   HIS B 232     -56.082   0.727  61.179  1.00118.41           C  
ANISOU 1589  C   HIS B 232    16196  16937  11858   1754    118    837       C  
ATOM   1590  O   HIS B 232     -55.755   0.479  60.036  1.00116.02           O  
ANISOU 1590  O   HIS B 232    15877  16367  11840   1639     64    788       O  
ATOM   1591  CB  HIS B 232     -55.447  -0.337  63.288  1.00120.84           C  
ANISOU 1591  CB  HIS B 232    16841  17254  11818   1744     40   1105       C  
ATOM   1592  CG  HIS B 232     -56.066   0.181  64.552  1.00126.93           C  
ANISOU 1592  CG  HIS B 232    17564  18467  12194   1919    147   1139       C  
ATOM   1593  CD2 HIS B 232     -56.947   1.185  64.761  1.00129.49           C  
ANISOU 1593  CD2 HIS B 232    17676  19215  12309   2118    274   1017       C  
ATOM   1594  ND1 HIS B 232     -55.774  -0.338  65.792  1.00131.02           N  
ANISOU 1594  ND1 HIS B 232    18273  19042  12469   1929    113   1296       N  
ATOM   1595  CE1 HIS B 232     -56.460   0.316  66.709  1.00132.65           C  
ANISOU 1595  CE1 HIS B 232    18369  19711  12320   2124    231   1278       C  
ATOM   1596  NE2 HIS B 232     -57.178   1.246  66.110  1.00132.20           N  
ANISOU 1596  NE2 HIS B 232    18065  19888  12277   2253    324   1098       N  
ATOM   1597  N   GLN B 233     -57.318   0.978  61.546  1.00115.52           N  
ANISOU 1597  N   GLN B 233    15642  17015  11236   1743    295    902       N  
ATOM   1598  CA  GLN B 233     -58.484   0.857  60.669  1.00114.66           C  
ANISOU 1598  CA  GLN B 233    15290  17112  11163   1552    447    955       C  
ATOM   1599  C   GLN B 233     -58.356   2.032  59.684  1.00113.48           C  
ANISOU 1599  C   GLN B 233    15038  16868  11211   1758    390    669       C  
ATOM   1600  O   GLN B 233     -58.737   1.901  58.518  1.00111.56           O  
ANISOU 1600  O   GLN B 233    14677  16548  11166   1608    425    651       O  
ATOM   1601  CB  GLN B 233     -59.796   0.968  61.473  1.00119.28           C  
ANISOU 1601  CB  GLN B 233    15672  18270  11378   1540    647   1071       C  
ATOM   1602  CG  GLN B 233     -61.049   0.467  60.744  1.00135.15           C  
ANISOU 1602  CG  GLN B 233    17435  20516  13399   1249    809   1211       C  
ATOM   1603  CD  GLN B 233     -61.207  -1.039  60.759  1.00153.12           C  
ANISOU 1603  CD  GLN B 233    19789  22682  15708    828    822   1548       C  
ATOM   1604  NE2 GLN B 233     -61.734  -1.586  59.670  1.00144.92           N  
ANISOU 1604  NE2 GLN B 233    18640  21544  14880    566    845   1617       N  
ATOM   1605  OE1 GLN B 233     -60.892  -1.727  61.742  1.00148.18           O  
ANISOU 1605  OE1 GLN B 233    19330  22053  14917    730    794   1754       O  
ATOM   1606  N   LYS B 234     -57.804   3.170  60.172  1.00107.62           N  
ANISOU 1606  N   LYS B 234    14360  16118  10413   2097    280    454       N  
ATOM   1607  CA  LYS B 234     -57.586   4.418  59.440  1.00104.53           C  
ANISOU 1607  CA  LYS B 234    13915  15622  10178   2315    173    193       C  
ATOM   1608  C   LYS B 234     -56.548   4.299  58.313  1.00103.72           C  
ANISOU 1608  C   LYS B 234    13899  15070  10438   2216     42    137       C  
ATOM   1609  O   LYS B 234     -56.698   4.968  57.282  1.00101.53           O  
ANISOU 1609  O   LYS B 234    13523  14732  10323   2239     14      6       O  
ATOM   1610  CB  LYS B 234     -57.196   5.525  60.405  1.00107.77           C  
ANISOU 1610  CB  LYS B 234    14414  16108  10425   2683     41     11       C  
ATOM   1611  N   ARG B 235     -55.501   3.461  58.507  1.00 98.34           N  
ANISOU 1611  N   ARG B 235    13397  14097   9868   2117    -45    228       N  
ATOM   1612  CA  ARG B 235     -54.463   3.218  57.493  1.00 95.02           C  
ANISOU 1612  CA  ARG B 235    13038  13304   9761   2030   -162    175       C  
ATOM   1613  C   ARG B 235     -55.070   2.432  56.323  1.00 96.33           C  
ANISOU 1613  C   ARG B 235    13087  13444  10069   1768    -62    265       C  
ATOM   1614  O   ARG B 235     -54.883   2.806  55.163  1.00 93.80           O  
ANISOU 1614  O   ARG B 235    12687  13001   9950   1749    -93    160       O  
ATOM   1615  CB  ARG B 235     -53.283   2.432  58.078  1.00 95.17           C  
ANISOU 1615  CB  ARG B 235    13266  13062   9830   2016   -287    236       C  
ATOM   1616  CG  ARG B 235     -52.385   3.225  59.015  1.00105.84           C  
ANISOU 1616  CG  ARG B 235    14749  14345  11122   2280   -438    115       C  
ATOM   1617  CD  ARG B 235     -50.933   2.751  58.990  1.00117.31           C  
ANISOU 1617  CD  ARG B 235    16356  15458  12758   2283   -609     85       C  
ATOM   1618  NE  ARG B 235     -50.776   1.318  58.701  1.00129.49           N  
ANISOU 1618  NE  ARG B 235    17970  16852  14376   2065   -598    228       N  
ATOM   1619  CZ  ARG B 235     -50.836   0.347  59.609  1.00148.27           C  
ANISOU 1619  CZ  ARG B 235    20505  19224  16607   1992   -604    387       C  
ATOM   1620  NH1 ARG B 235     -51.080   0.631  60.883  1.00138.80           N1+
ANISOU 1620  NH1 ARG B 235    19388  18199  15152   2119   -586    435       N1+
ATOM   1621  NH2 ARG B 235     -50.672  -0.918  59.247  1.00135.70           N  
ANISOU 1621  NH2 ARG B 235    18997  17452  15110   1796   -647    502       N  
ATOM   1622  N   LYS B 236     -55.820   1.353  56.647  1.00 93.38           N  
ANISOU 1622  N   LYS B 236    12705  13194   9581   1558     46    470       N  
ATOM   1623  CA  LYS B 236     -56.513   0.481  55.697  1.00 92.44           C  
ANISOU 1623  CA  LYS B 236    12489  13058   9574   1292    122    583       C  
ATOM   1624  C   LYS B 236     -57.514   1.297  54.865  1.00 93.16           C  
ANISOU 1624  C   LYS B 236    12354  13361   9680   1316    230    479       C  
ATOM   1625  O   LYS B 236     -57.635   1.069  53.660  1.00 90.91           O  
ANISOU 1625  O   LYS B 236    11998  12953   9591   1199    227    448       O  
ATOM   1626  CB  LYS B 236     -57.228  -0.649  56.459  1.00 97.85           C  
ANISOU 1626  CB  LYS B 236    13208  13888  10083   1062    200    846       C  
ATOM   1627  CG  LYS B 236     -57.282  -1.981  55.708  1.00111.31           C  
ANISOU 1627  CG  LYS B 236    14966  15364  11964    774    143    992       C  
ATOM   1628  CD  LYS B 236     -58.241  -2.981  56.360  1.00122.61           C  
ANISOU 1628  CD  LYS B 236    16391  16977  13216    494    219   1285       C  
ATOM   1629  CE  LYS B 236     -57.619  -3.767  57.490  1.00133.60           C  
ANISOU 1629  CE  LYS B 236    18029  18244  14488    441    113   1453       C  
ATOM   1630  NZ  LYS B 236     -58.656  -4.416  58.337  1.00145.11           N1+
ANISOU 1630  NZ  LYS B 236    19445  19999  15692    188    221   1754       N1+
ATOM   1631  N   ALA B 237     -58.187   2.279  55.518  1.00 89.41           N  
ANISOU 1631  N   ALA B 237    11777  13205   8991   1500    302    404       N  
ATOM   1632  CA  ALA B 237     -59.160   3.211  54.935  1.00 88.40           C  
ANISOU 1632  CA  ALA B 237    11447  13310   8832   1590    376    272       C  
ATOM   1633  C   ALA B 237     -58.500   4.133  53.907  1.00 88.05           C  
ANISOU 1633  C   ALA B 237    11420  13024   9012   1717    246     70       C  
ATOM   1634  O   ALA B 237     -59.146   4.539  52.938  1.00 86.36           O  
ANISOU 1634  O   ALA B 237    11069  12866   8879   1694    280     -9       O  
ATOM   1635  CB  ALA B 237     -59.796   4.046  56.038  1.00 91.13           C  
ANISOU 1635  CB  ALA B 237    11721  14029   8875   1825    427    204       C  
ATOM   1636  N   LEU B 238     -57.214   4.471  54.145  1.00 82.62           N  
ANISOU 1636  N   LEU B 238    10896  12081   8415   1841     92     -3       N  
ATOM   1637  CA  LEU B 238     -56.371   5.314  53.299  1.00 79.57           C  
ANISOU 1637  CA  LEU B 238    10541  11458   8233   1930    -52   -155       C  
ATOM   1638  C   LEU B 238     -55.768   4.488  52.149  1.00 79.77           C  
ANISOU 1638  C   LEU B 238    10572  11238   8498   1729    -63   -106       C  
ATOM   1639  O   LEU B 238     -55.717   4.989  51.030  1.00 77.83           O  
ANISOU 1639  O   LEU B 238    10254  10920   8397   1712    -94   -189       O  
ATOM   1640  CB  LEU B 238     -55.301   6.033  54.167  1.00 79.64           C  
ANISOU 1640  CB  LEU B 238    10701  11343   8215   2143   -221   -243       C  
ATOM   1641  CG  LEU B 238     -53.940   6.413  53.559  1.00 82.53           C  
ANISOU 1641  CG  LEU B 238    11144  11405   8809   2154   -389   -317       C  
ATOM   1642  CD1 LEU B 238     -54.025   7.673  52.733  1.00 81.71           C  
ANISOU 1642  CD1 LEU B 238    10977  11271   8797   2229   -489   -448       C  
ATOM   1643  CD2 LEU B 238     -52.915   6.622  54.646  1.00 85.31           C  
ANISOU 1643  CD2 LEU B 238    11653  11642   9117   2305   -532   -344       C  
ATOM   1644  N   LYS B 239     -55.357   3.217  52.414  1.00 75.55           N  
ANISOU 1644  N   LYS B 239    10129  10587   7991   1588    -52     26       N  
ATOM   1645  CA  LYS B 239     -54.799   2.286  51.413  1.00 73.76           C  
ANISOU 1645  CA  LYS B 239     9919  10141   7967   1433    -89     55       C  
ATOM   1646  C   LYS B 239     -55.836   2.040  50.317  1.00 76.17           C  
ANISOU 1646  C   LYS B 239    10076  10532   8333   1287     11     73       C  
ATOM   1647  O   LYS B 239     -55.482   1.968  49.138  1.00 74.15           O  
ANISOU 1647  O   LYS B 239     9778  10148   8247   1243    -25      9       O  
ATOM   1648  CB  LYS B 239     -54.393   0.951  52.073  1.00 77.44           C  
ANISOU 1648  CB  LYS B 239    10533  10482   8411   1328   -128    192       C  
ATOM   1649  CG  LYS B 239     -53.577   0.019  51.169  1.00 92.02           C  
ANISOU 1649  CG  LYS B 239    12431  12076  10456   1242   -228    174       C  
ATOM   1650  CD  LYS B 239     -53.410  -1.368  51.790  1.00104.52           C  
ANISOU 1650  CD  LYS B 239    14179  13524  12011   1125   -299    316       C  
ATOM   1651  CE  LYS B 239     -52.509  -2.278  50.984  1.00113.69           C  
ANISOU 1651  CE  LYS B 239    15411  14431  13355   1103   -445    256       C  
ATOM   1652  NZ  LYS B 239     -52.281  -3.579  51.671  1.00123.47           N1+
ANISOU 1652  NZ  LYS B 239    16852  15497  14564   1014   -571    382       N1+
ATOM   1653  N   THR B 240     -57.121   1.944  50.732  1.00 73.41           N  
ANISOU 1653  N   THR B 240     9634  10428   7830   1222    136    157       N  
ATOM   1654  CA  THR B 240     -58.313   1.761  49.902  1.00 72.84           C  
ANISOU 1654  CA  THR B 240     9400  10493   7781   1088    239    182       C  
ATOM   1655  C   THR B 240     -58.441   2.931  48.925  1.00 73.69           C  
ANISOU 1655  C   THR B 240     9408  10620   7971   1206    222      9       C  
ATOM   1656  O   THR B 240     -58.666   2.713  47.737  1.00 72.23           O  
ANISOU 1656  O   THR B 240     9154  10364   7926   1113    228    -19       O  
ATOM   1657  CB  THR B 240     -59.523   1.615  50.831  1.00 83.77           C  
ANISOU 1657  CB  THR B 240    10690  12199   8940   1033    371    300       C  
ATOM   1658  CG2 THR B 240     -60.845   1.647  50.099  1.00 82.80           C  
ANISOU 1658  CG2 THR B 240    10363  12281   8815    928    480    302       C  
ATOM   1659  OG1 THR B 240     -59.389   0.391  51.553  1.00 85.91           O  
ANISOU 1659  OG1 THR B 240    11071  12415   9158    860    367    500       O  
ATOM   1660  N   THR B 241     -58.249   4.158  49.429  1.00 69.57           N  
ANISOU 1660  N   THR B 241     8900  10170   7361   1416    172   -107       N  
ATOM   1661  CA  THR B 241     -58.292   5.403  48.664  1.00 68.16           C  
ANISOU 1661  CA  THR B 241     8671   9983   7244   1541    103   -263       C  
ATOM   1662  C   THR B 241     -57.131   5.488  47.639  1.00 70.01           C  
ANISOU 1662  C   THR B 241     8960   9954   7686   1501     -3   -305       C  
ATOM   1663  O   THR B 241     -57.353   5.924  46.509  1.00 68.35           O  
ANISOU 1663  O   THR B 241     8680   9719   7570   1474    -17   -368       O  
ATOM   1664  CB  THR B 241     -58.350   6.593  49.635  1.00 77.31           C  
ANISOU 1664  CB  THR B 241     9865  11264   8245   1783     26   -367       C  
ATOM   1665  CG2 THR B 241     -58.571   7.908  48.933  1.00 75.66           C  
ANISOU 1665  CG2 THR B 241     9624  11046   8079   1913    -83   -523       C  
ATOM   1666  OG1 THR B 241     -59.403   6.379  50.578  1.00 78.76           O  
ANISOU 1666  OG1 THR B 241     9970  11752   8205   1821    146   -323       O  
ATOM   1667  N   VAL B 242     -55.912   5.059  48.027  1.00 66.53           N  
ANISOU 1667  N   VAL B 242     8634   9343   7302   1502    -76   -270       N  
ATOM   1668  CA  VAL B 242     -54.730   5.066  47.154  1.00 65.07           C  
ANISOU 1668  CA  VAL B 242     8471   8968   7286   1469   -167   -307       C  
ATOM   1669  C   VAL B 242     -54.909   4.066  46.000  1.00 70.37           C  
ANISOU 1669  C   VAL B 242     9076   9592   8069   1318   -106   -277       C  
ATOM   1670  O   VAL B 242     -54.651   4.436  44.852  1.00 69.48           O  
ANISOU 1670  O   VAL B 242     8899   9445   8056   1295   -132   -333       O  
ATOM   1671  CB  VAL B 242     -53.386   4.874  47.915  1.00 68.32           C  
ANISOU 1671  CB  VAL B 242     9000   9238   7720   1531   -271   -300       C  
ATOM   1672  CG1 VAL B 242     -52.188   5.001  46.978  1.00 66.89           C  
ANISOU 1672  CG1 VAL B 242     8790   8933   7692   1504   -358   -347       C  
ATOM   1673  CG2 VAL B 242     -53.248   5.868  49.062  1.00 68.63           C  
ANISOU 1673  CG2 VAL B 242     9115   9314   7646   1698   -354   -340       C  
ATOM   1674  N   ILE B 243     -55.380   2.822  46.295  1.00 68.57           N  
ANISOU 1674  N   ILE B 243     8871   9363   7818   1212    -46   -182       N  
ATOM   1675  CA  ILE B 243     -55.633   1.782  45.280  1.00 68.81           C  
ANISOU 1675  CA  ILE B 243     8862   9328   7955   1080    -27   -158       C  
ATOM   1676  C   ILE B 243     -56.569   2.322  44.185  1.00 73.43           C  
ANISOU 1676  C   ILE B 243     9313  10014   8572   1048     34   -212       C  
ATOM   1677  O   ILE B 243     -56.195   2.293  43.009  1.00 72.98           O  
ANISOU 1677  O   ILE B 243     9214   9892   8621   1035      2   -276       O  
ATOM   1678  CB  ILE B 243     -56.156   0.450  45.890  1.00 73.40           C  
ANISOU 1678  CB  ILE B 243     9508   9882   8498    948     -9    -24       C  
ATOM   1679  CG1 ILE B 243     -55.061  -0.264  46.711  1.00 74.22           C  
ANISOU 1679  CG1 ILE B 243     9774   9825   8600    979   -114     16       C  
ATOM   1680  CG2 ILE B 243     -56.720  -0.485  44.798  1.00 74.50           C  
ANISOU 1680  CG2 ILE B 243     9598   9961   8746    811    -15     -6       C  
ATOM   1681  CD1 ILE B 243     -55.596  -1.167  47.842  1.00 83.49           C  
ANISOU 1681  CD1 ILE B 243    11046  11013   9663    866   -103    185       C  
ATOM   1682  N   LEU B 244     -57.755   2.848  44.591  1.00 69.91           N  
ANISOU 1682  N   LEU B 244     8795   9749   8018   1054    116   -200       N  
ATOM   1683  CA  LEU B 244     -58.777   3.421  43.707  1.00 69.04           C  
ANISOU 1683  CA  LEU B 244     8560   9753   7918   1044    165   -263       C  
ATOM   1684  C   LEU B 244     -58.223   4.491  42.758  1.00 71.08           C  
ANISOU 1684  C   LEU B 244     8808   9950   8247   1129     89   -374       C  
ATOM   1685  O   LEU B 244     -58.439   4.393  41.552  1.00 70.31           O  
ANISOU 1685  O   LEU B 244     8653   9827   8235   1075     93   -411       O  
ATOM   1686  CB  LEU B 244     -59.959   3.975  44.531  1.00 70.25           C  
ANISOU 1686  CB  LEU B 244     8634  10147   7910   1098    241   -261       C  
ATOM   1687  CG  LEU B 244     -61.168   4.520  43.755  1.00 75.03           C  
ANISOU 1687  CG  LEU B 244     9097  10902   8507   1105    285   -339       C  
ATOM   1688  CD1 LEU B 244     -61.966   3.397  43.103  1.00 76.00           C  
ANISOU 1688  CD1 LEU B 244     9132  11041   8702    917    354   -263       C  
ATOM   1689  CD2 LEU B 244     -62.088   5.300  44.670  1.00 78.70           C  
ANISOU 1689  CD2 LEU B 244     9485  11632   8785   1234    329   -386       C  
ATOM   1690  N   ILE B 245     -57.503   5.489  43.300  1.00 67.06           N  
ANISOU 1690  N   ILE B 245     8364   9415   7699   1248      6   -415       N  
ATOM   1691  CA  ILE B 245     -56.915   6.597  42.544  1.00 66.11           C  
ANISOU 1691  CA  ILE B 245     8252   9230   7636   1297    -97   -484       C  
ATOM   1692  C   ILE B 245     -55.900   6.111  41.516  1.00 70.22           C  
ANISOU 1692  C   ILE B 245     8760   9646   8277   1216   -120   -471       C  
ATOM   1693  O   ILE B 245     -55.967   6.544  40.366  1.00 69.92           O  
ANISOU 1693  O   ILE B 245     8669   9613   8285   1181   -138   -502       O  
ATOM   1694  CB  ILE B 245     -56.381   7.727  43.474  1.00 69.38           C  
ANISOU 1694  CB  ILE B 245     8753   9621   7988   1432   -220   -519       C  
ATOM   1695  CG1 ILE B 245     -57.557   8.435  44.193  1.00 70.72           C  
ANISOU 1695  CG1 ILE B 245     8909   9942   8018   1563   -219   -583       C  
ATOM   1696  CG2 ILE B 245     -55.521   8.744  42.700  1.00 68.87           C  
ANISOU 1696  CG2 ILE B 245     8712   9451   8005   1426   -361   -543       C  
ATOM   1697  CD1 ILE B 245     -57.220   9.215  45.472  1.00 77.32           C  
ANISOU 1697  CD1 ILE B 245     9844  10784   8751   1735   -331   -624       C  
ATOM   1698  N   LEU B 246     -54.997   5.187  41.910  1.00 66.92           N  
ANISOU 1698  N   LEU B 246     8385   9151   7892   1196   -124   -432       N  
ATOM   1699  CA  LEU B 246     -53.981   4.626  41.005  1.00 66.03           C  
ANISOU 1699  CA  LEU B 246     8241   8981   7867   1157   -151   -446       C  
ATOM   1700  C   LEU B 246     -54.625   3.801  39.891  1.00 67.86           C  
ANISOU 1700  C   LEU B 246     8407   9231   8147   1090    -94   -465       C  
ATOM   1701  O   LEU B 246     -54.351   4.048  38.720  1.00 66.14           O  
ANISOU 1701  O   LEU B 246     8120   9045   7965   1075   -104   -505       O  
ATOM   1702  CB  LEU B 246     -52.924   3.788  41.761  1.00 66.66           C  
ANISOU 1702  CB  LEU B 246     8390   8976   7963   1187   -197   -429       C  
ATOM   1703  CG  LEU B 246     -52.002   4.510  42.753  1.00 71.72           C  
ANISOU 1703  CG  LEU B 246     9094   9579   8577   1262   -281   -423       C  
ATOM   1704  CD1 LEU B 246     -51.274   3.508  43.621  1.00 72.62           C  
ANISOU 1704  CD1 LEU B 246     9295   9605   8692   1299   -319   -410       C  
ATOM   1705  CD2 LEU B 246     -51.002   5.423  42.044  1.00 73.35           C  
ANISOU 1705  CD2 LEU B 246     9231   9806   8832   1254   -356   -447       C  
ATOM   1706  N   ALA B 247     -55.524   2.869  40.263  1.00 65.70           N  
ANISOU 1706  N   ALA B 247     8154   8946   7864   1041    -44   -428       N  
ATOM   1707  CA  ALA B 247     -56.259   2.006  39.333  1.00 66.46           C  
ANISOU 1707  CA  ALA B 247     8202   9034   8016    970    -18   -441       C  
ATOM   1708  C   ALA B 247     -57.058   2.808  38.292  1.00 71.07           C  
ANISOU 1708  C   ALA B 247     8695   9705   8603    962     17   -492       C  
ATOM   1709  O   ALA B 247     -57.209   2.345  37.160  1.00 71.18           O  
ANISOU 1709  O   ALA B 247     8664   9708   8674    940      9   -536       O  
ATOM   1710  CB  ALA B 247     -57.175   1.062  40.096  1.00 68.35           C  
ANISOU 1710  CB  ALA B 247     8477   9257   8236    882     13   -355       C  
ATOM   1711  N   PHE B 248     -57.550   4.012  38.667  1.00 67.46           N  
ANISOU 1711  N   PHE B 248     8223   9328   8080   1001     32   -500       N  
ATOM   1712  CA  PHE B 248     -58.269   4.915  37.771  1.00 66.90           C  
ANISOU 1712  CA  PHE B 248     8093   9323   8004   1013     31   -557       C  
ATOM   1713  C   PHE B 248     -57.305   5.410  36.697  1.00 70.41           C  
ANISOU 1713  C   PHE B 248     8529   9740   8483   1016    -28   -582       C  
ATOM   1714  O   PHE B 248     -57.645   5.379  35.517  1.00 69.90           O  
ANISOU 1714  O   PHE B 248     8414   9700   8445    992    -21   -619       O  
ATOM   1715  CB  PHE B 248     -58.853   6.102  38.548  1.00 68.84           C  
ANISOU 1715  CB  PHE B 248     8354   9643   8161   1092      9   -579       C  
ATOM   1716  CG  PHE B 248     -59.629   7.094  37.710  1.00 70.41           C  
ANISOU 1716  CG  PHE B 248     8517   9889   8347   1125    -32   -653       C  
ATOM   1717  CD1 PHE B 248     -61.007   6.994  37.583  1.00 74.17           C  
ANISOU 1717  CD1 PHE B 248     8913  10471   8798   1131     22   -699       C  
ATOM   1718  CD2 PHE B 248     -58.986   8.161  37.092  1.00 72.23           C  
ANISOU 1718  CD2 PHE B 248     8794  10063   8588   1146   -141   -670       C  
ATOM   1719  CE1 PHE B 248     -61.726   7.933  36.838  1.00 75.20           C  
ANISOU 1719  CE1 PHE B 248     9024  10638   8914   1185    -39   -785       C  
ATOM   1720  CE2 PHE B 248     -59.704   9.087  36.332  1.00 75.09           C  
ANISOU 1720  CE2 PHE B 248     9154  10444   8935   1176   -212   -732       C  
ATOM   1721  CZ  PHE B 248     -61.067   8.970  36.216  1.00 73.75           C  
ANISOU 1721  CZ  PHE B 248     8916  10365   8739   1212   -164   -802       C  
ATOM   1722  N   PHE B 249     -56.110   5.873  37.113  1.00 67.05           N  
ANISOU 1722  N   PHE B 249     8144   9284   8049   1040    -86   -554       N  
ATOM   1723  CA  PHE B 249     -55.075   6.357  36.207  1.00 66.85           C  
ANISOU 1723  CA  PHE B 249     8084   9278   8038   1015   -137   -547       C  
ATOM   1724  C   PHE B 249     -54.533   5.236  35.334  1.00 70.74           C  
ANISOU 1724  C   PHE B 249     8513   9801   8564   1005   -102   -577       C  
ATOM   1725  O   PHE B 249     -54.256   5.473  34.159  1.00 70.51           O  
ANISOU 1725  O   PHE B 249     8417   9850   8523    982   -106   -589       O  
ATOM   1726  CB  PHE B 249     -53.942   7.061  36.971  1.00 68.95           C  
ANISOU 1726  CB  PHE B 249     8391   9513   8294   1026   -221   -502       C  
ATOM   1727  CG  PHE B 249     -54.292   8.446  37.460  1.00 71.04           C  
ANISOU 1727  CG  PHE B 249     8726   9742   8524   1049   -320   -490       C  
ATOM   1728  CD1 PHE B 249     -54.531   9.482  36.561  1.00 74.95           C  
ANISOU 1728  CD1 PHE B 249     9220  10248   9009   1004   -398   -480       C  
ATOM   1729  CD2 PHE B 249     -54.355   8.726  38.819  1.00 73.53           C  
ANISOU 1729  CD2 PHE B 249     9121  10008   8807   1130   -364   -495       C  
ATOM   1730  CE1 PHE B 249     -54.856  10.766  37.015  1.00 76.49           C  
ANISOU 1730  CE1 PHE B 249     9509  10378   9177   1045   -543   -485       C  
ATOM   1731  CE2 PHE B 249     -54.677  10.011  39.272  1.00 76.90           C  
ANISOU 1731  CE2 PHE B 249     9626  10396   9196   1190   -496   -513       C  
ATOM   1732  CZ  PHE B 249     -54.925  11.021  38.367  1.00 75.43           C  
ANISOU 1732  CZ  PHE B 249     9452  10195   9014   1151   -598   -513       C  
ATOM   1733  N   ALA B 250     -54.428   4.012  35.894  1.00 67.51           N  
ANISOU 1733  N   ALA B 250     8132   9333   8185   1032    -85   -591       N  
ATOM   1734  CA  ALA B 250     -53.957   2.816  35.195  1.00 68.15           C  
ANISOU 1734  CA  ALA B 250     8180   9413   8299   1063    -97   -648       C  
ATOM   1735  C   ALA B 250     -54.853   2.476  33.991  1.00 73.85           C  
ANISOU 1735  C   ALA B 250     8856  10165   9038   1051    -76   -700       C  
ATOM   1736  O   ALA B 250     -54.342   2.041  32.957  1.00 74.24           O  
ANISOU 1736  O   ALA B 250     8846  10281   9081   1099    -97   -767       O  
ATOM   1737  CB  ALA B 250     -53.890   1.642  36.155  1.00 69.32           C  
ANISOU 1737  CB  ALA B 250     8414   9444   8480   1083   -128   -641       C  
ATOM   1738  N   CYS B 251     -56.180   2.713  34.118  1.00 70.61           N  
ANISOU 1738  N   CYS B 251     8461   9730   8638   1000    -39   -680       N  
ATOM   1739  CA  CYS B 251     -57.176   2.493  33.066  1.00 70.67           C  
ANISOU 1739  CA  CYS B 251     8427   9754   8669    985    -28   -730       C  
ATOM   1740  C   CYS B 251     -56.942   3.448  31.893  1.00 75.40           C  
ANISOU 1740  C   CYS B 251     8971  10457   9222    998    -29   -757       C  
ATOM   1741  O   CYS B 251     -56.800   2.998  30.757  1.00 76.42           O  
ANISOU 1741  O   CYS B 251     9055  10634   9347   1033    -43   -818       O  
ATOM   1742  CB  CYS B 251     -58.590   2.640  33.621  1.00 71.06           C  
ANISOU 1742  CB  CYS B 251     8478   9791   8728    929     11   -702       C  
ATOM   1743  SG  CYS B 251     -59.085   1.328  34.764  1.00 75.97           S  
ANISOU 1743  SG  CYS B 251     9149  10324   9392    858     12   -635       S  
ATOM   1744  N   TRP B 252     -56.885   4.763  32.179  1.00 71.29           N  
ANISOU 1744  N   TRP B 252     8466   9968   8655    973    -36   -707       N  
ATOM   1745  CA  TRP B 252     -56.698   5.821  31.190  1.00 70.70           C  
ANISOU 1745  CA  TRP B 252     8366   9969   8527    949    -67   -694       C  
ATOM   1746  C   TRP B 252     -55.300   5.954  30.588  1.00 75.20           C  
ANISOU 1746  C   TRP B 252     8877  10648   9047    934    -80   -659       C  
ATOM   1747  O   TRP B 252     -55.176   6.444  29.465  1.00 74.34           O  
ANISOU 1747  O   TRP B 252     8726  10639   8881    904    -90   -643       O  
ATOM   1748  CB  TRP B 252     -57.188   7.155  31.747  1.00 68.90           C  
ANISOU 1748  CB  TRP B 252     8201   9703   8274    930   -121   -657       C  
ATOM   1749  CG  TRP B 252     -58.679   7.227  31.820  1.00 69.51           C  
ANISOU 1749  CG  TRP B 252     8289   9757   8366    958   -110   -718       C  
ATOM   1750  CD1 TRP B 252     -59.456   7.039  32.924  1.00 72.42           C  
ANISOU 1750  CD1 TRP B 252     8667  10108   8741    989    -81   -734       C  
ATOM   1751  CD2 TRP B 252     -59.579   7.412  30.720  1.00 69.41           C  
ANISOU 1751  CD2 TRP B 252     8255   9768   8348    963   -124   -775       C  
ATOM   1752  CE2 TRP B 252     -60.891   7.365  31.238  1.00 73.37           C  
ANISOU 1752  CE2 TRP B 252     8743  10267   8866    997   -106   -832       C  
ATOM   1753  CE3 TRP B 252     -59.403   7.625  29.342  1.00 70.64           C  
ANISOU 1753  CE3 TRP B 252     8396   9968   8476    944   -150   -781       C  
ATOM   1754  NE1 TRP B 252     -60.787   7.144  32.589  1.00 72.02           N  
ANISOU 1754  NE1 TRP B 252     8583  10090   8691   1009    -73   -800       N  
ATOM   1755  CZ2 TRP B 252     -62.022   7.531  30.429  1.00 72.75           C  
ANISOU 1755  CZ2 TRP B 252     8637  10210   8793   1018   -124   -908       C  
ATOM   1756  CZ3 TRP B 252     -60.524   7.780  28.541  1.00 72.04           C  
ANISOU 1756  CZ3 TRP B 252     8570  10146   8656    967   -170   -852       C  
ATOM   1757  CH2 TRP B 252     -61.813   7.738  29.085  1.00 72.63           C  
ANISOU 1757  CH2 TRP B 252     8632  10200   8765   1006   -164   -922       C  
ATOM   1758  N   LEU B 253     -54.258   5.528  31.321  1.00 73.42           N  
ANISOU 1758  N   LEU B 253     8639  10425   8832    955    -81   -641       N  
ATOM   1759  CA  LEU B 253     -52.857   5.621  30.890  1.00 74.60           C  
ANISOU 1759  CA  LEU B 253     8696  10721   8928    944    -91   -613       C  
ATOM   1760  C   LEU B 253     -52.527   5.111  29.472  1.00 79.35           C  
ANISOU 1760  C   LEU B 253     9186  11502   9461    985    -61   -670       C  
ATOM   1761  O   LEU B 253     -51.922   5.890  28.732  1.00 79.47           O  
ANISOU 1761  O   LEU B 253     9122  11680   9391    913    -62   -598       O  
ATOM   1762  CB  LEU B 253     -51.886   5.070  31.961  1.00 75.05           C  
ANISOU 1762  CB  LEU B 253     8755  10745   9015    990   -108   -618       C  
ATOM   1763  CG  LEU B 253     -50.390   4.947  31.634  1.00 81.06           C  
ANISOU 1763  CG  LEU B 253     9389  11686   9724   1006   -117   -618       C  
ATOM   1764  CD1 LEU B 253     -49.764   6.301  31.303  1.00 82.09           C  
ANISOU 1764  CD1 LEU B 253     9455  11936   9798    869   -147   -488       C  
ATOM   1765  CD2 LEU B 253     -49.652   4.367  32.807  1.00 83.77           C  
ANISOU 1765  CD2 LEU B 253     9764  11951  10112   1071   -153   -645       C  
ATOM   1766  N   PRO B 254     -52.890   3.867  29.047  1.00 76.10           N  
ANISOU 1766  N   PRO B 254     8768  11073   9072   1097    -51   -791       N  
ATOM   1767  CA  PRO B 254     -52.521   3.425  27.686  1.00 77.00           C  
ANISOU 1767  CA  PRO B 254     8775  11382   9098   1176    -40   -869       C  
ATOM   1768  C   PRO B 254     -53.122   4.280  26.572  1.00 81.69           C  
ANISOU 1768  C   PRO B 254     9353  12064   9620   1109    -20   -823       C  
ATOM   1769  O   PRO B 254     -52.463   4.516  25.563  1.00 82.07           O  
ANISOU 1769  O   PRO B 254     9290  12349   9544   1111      2   -809       O  
ATOM   1770  CB  PRO B 254     -53.013   1.974  27.635  1.00 78.77           C  
ANISOU 1770  CB  PRO B 254     9047  11490   9391   1311    -86  -1011       C  
ATOM   1771  CG  PRO B 254     -53.159   1.562  29.062  1.00 82.28           C  
ANISOU 1771  CG  PRO B 254     9596  11726   9940   1287   -114   -984       C  
ATOM   1772  CD  PRO B 254     -53.610   2.796  29.763  1.00 76.83           C  
ANISOU 1772  CD  PRO B 254     8951  10976   9263   1153    -72   -857       C  
ATOM   1773  N   TYR B 255     -54.352   4.770  26.785  1.00 78.58           N  
ANISOU 1773  N   TYR B 255     9063  11502   9292   1049    -33   -798       N  
ATOM   1774  CA  TYR B 255     -55.083   5.635  25.864  1.00 78.87           C  
ANISOU 1774  CA  TYR B 255     9121  11568   9277    991    -44   -764       C  
ATOM   1775  C   TYR B 255     -54.371   6.980  25.720  1.00 87.88           C  
ANISOU 1775  C   TYR B 255    10248  12810  10332    854    -70   -611       C  
ATOM   1776  O   TYR B 255     -54.263   7.474  24.598  1.00 88.44           O  
ANISOU 1776  O   TYR B 255    10281  13028  10295    807    -75   -564       O  
ATOM   1777  CB  TYR B 255     -56.548   5.784  26.329  1.00 77.99           C  
ANISOU 1777  CB  TYR B 255     9114  11258   9263    983    -67   -796       C  
ATOM   1778  CG  TYR B 255     -57.340   6.878  25.646  1.00 77.99           C  
ANISOU 1778  CG  TYR B 255     9164  11248   9222    929   -112   -765       C  
ATOM   1779  CD1 TYR B 255     -57.819   6.714  24.349  1.00 80.07           C  
ANISOU 1779  CD1 TYR B 255     9410  11578   9434    970   -118   -824       C  
ATOM   1780  CD2 TYR B 255     -57.663   8.054  26.318  1.00 77.66           C  
ANISOU 1780  CD2 TYR B 255     9205  11111   9191    861   -176   -695       C  
ATOM   1781  CE1 TYR B 255     -58.567   7.711  23.722  1.00 80.22           C  
ANISOU 1781  CE1 TYR B 255     9495  11572   9414    928   -181   -800       C  
ATOM   1782  CE2 TYR B 255     -58.414   9.056  25.704  1.00 78.32           C  
ANISOU 1782  CE2 TYR B 255     9361  11160   9239    832   -259   -684       C  
ATOM   1783  CZ  TYR B 255     -58.859   8.883  24.404  1.00 85.83           C  
ANISOU 1783  CZ  TYR B 255    10295  12177  10140    858   -258   -731       C  
ATOM   1784  OH  TYR B 255     -59.573   9.882  23.785  1.00 86.80           O  
ANISOU 1784  OH  TYR B 255    10505  12252  10221    833   -359   -721       O  
ATOM   1785  N   TYR B 256     -53.857   7.533  26.814  1.00 87.71           N  
ANISOU 1785  N   TYR B 256    10259  12715  10351    785   -102   -528       N  
ATOM   1786  CA  TYR B 256     -53.114   8.789  26.753  1.00 89.94           C  
ANISOU 1786  CA  TYR B 256    10536  13065  10571    634   -168   -368       C  
ATOM   1787  C   TYR B 256     -51.878   8.681  25.857  1.00 96.00           C  
ANISOU 1787  C   TYR B 256    11137  14126  11211    584   -121   -304       C  
ATOM   1788  O   TYR B 256     -51.597   9.577  25.062  1.00 96.72           O  
ANISOU 1788  O   TYR B 256    11204  14346  11201    443   -159   -170       O  
ATOM   1789  CB  TYR B 256     -52.708   9.239  28.158  1.00 92.12           C  
ANISOU 1789  CB  TYR B 256    10873  13203  10925    597   -229   -315       C  
ATOM   1790  CG  TYR B 256     -53.764  10.054  28.869  1.00 95.35           C  
ANISOU 1790  CG  TYR B 256    11442  13391  11396    597   -323   -317       C  
ATOM   1791  CD1 TYR B 256     -54.145  11.301  28.390  1.00 98.23           C  
ANISOU 1791  CD1 TYR B 256    11896  13703  11724    503   -449   -237       C  
ATOM   1792  CD2 TYR B 256     -54.381   9.577  30.018  1.00 95.97           C  
ANISOU 1792  CD2 TYR B 256    11582  13331  11554    699   -301   -404       C  
ATOM   1793  CE1 TYR B 256     -55.109  12.050  29.037  1.00 99.56           C  
ANISOU 1793  CE1 TYR B 256    12206  13686  11936    548   -563   -276       C  
ATOM   1794  CE2 TYR B 256     -55.346  10.320  30.671  1.00 97.07           C  
ANISOU 1794  CE2 TYR B 256    11836  13327  11720    731   -384   -429       C  
ATOM   1795  CZ  TYR B 256     -55.707  11.555  30.176  1.00107.89           C  
ANISOU 1795  CZ  TYR B 256    13290  14648  13056    673   -520   -382       C  
ATOM   1796  OH  TYR B 256     -56.668  12.298  30.823  1.00112.50           O  
ANISOU 1796  OH  TYR B 256    13988  15102  13654    747   -629   -441       O  
ATOM   1797  N   ILE B 257     -51.122   7.615  25.970  1.00 93.64           N  
ANISOU 1797  N   ILE B 257    10721  13958  10902    695    -52   -394       N  
ATOM   1798  CA  ILE B 257     -50.070   7.461  25.006  1.00 95.57           C  
ANISOU 1798  CA  ILE B 257    10777  14541  10993    686      0   -365       C  
ATOM   1799  C   ILE B 257     -50.560   7.383  23.572  1.00100.99           C  
ANISOU 1799  C   ILE B 257    11428  15387  11556    720     35   -394       C  
ATOM   1800  O   ILE B 257     -49.878   7.815  22.645  1.00102.60           O  
ANISOU 1800  O   ILE B 257    11501  15888  11595    633     65   -293       O  
ATOM   1801  CB  ILE B 257     -49.499   6.065  25.032  1.00 99.00           C  
ANISOU 1801  CB  ILE B 257    11103  15097  11417    891     51   -541       C  
ATOM   1802  N   GLY B 258     -51.775   6.875  23.395  1.00 96.30           N  
ANISOU 1802  N   GLY B 258    10950  14604  11035    832     27   -521       N  
ATOM   1803  CA  GLY B 258     -52.415   6.866  22.096  1.00 96.65           C  
ANISOU 1803  CA  GLY B 258    10997  14743  10983    871     36   -558       C  
ATOM   1804  C   GLY B 258     -52.861   8.225  21.605  1.00100.69           C  
ANISOU 1804  C   GLY B 258    11595  15225  11439    689    -22   -394       C  
ATOM   1805  O   GLY B 258     -52.869   8.476  20.420  1.00101.50           O  
ANISOU 1805  O   GLY B 258    11657  15515  11394    665    -10   -354       O  
ATOM   1806  N   ILE B 259     -53.243   9.110  22.509  1.00 96.09           N  
ANISOU 1806  N   ILE B 259    11146  14401  10964    572   -105   -306       N  
ATOM   1807  CA  ILE B 259     -53.601  10.437  22.084  1.00 96.28           C  
ANISOU 1807  CA  ILE B 259    11277  14365  10938    407   -211   -154       C  
ATOM   1808  C   ILE B 259     -52.276  10.968  21.697  1.00103.01           C  
ANISOU 1808  C   ILE B 259    12001  15486  11653    236   -204     36       C  
ATOM   1809  O   ILE B 259     -52.038  11.341  20.570  1.00103.84           O  
ANISOU 1809  O   ILE B 259    12052  15807  11595    144   -199    141       O  
ATOM   1810  CB  ILE B 259     -53.828  11.241  23.316  1.00 98.14           C  
ANISOU 1810  CB  ILE B 259    11649  14339  11302    334   -324    -99       C  
ATOM   1811  CG1 ILE B 259     -55.301  11.301  23.615  1.00 96.77           C  
ANISOU 1811  CG1 ILE B 259    11623  13914  11231    439   -380   -227       C  
ATOM   1812  CG2 ILE B 259     -53.276  12.621  23.093  1.00100.23           C  
ANISOU 1812  CG2 ILE B 259    11967  14622  11495    106   -463    126       C  
ATOM   1813  CD1 ILE B 259     -56.057  10.590  22.595  1.00103.59           C  
ANISOU 1813  CD1 ILE B 259    12461  14840  12058    552   -316   -350       C  
ATOM   1814  N   SER B 260     -51.409  11.017  22.690  1.00100.78           N  
ANISOU 1814  N   SER B 260    11664  15195  11432    182   -209     88       N  
ATOM   1815  CA  SER B 260     -50.051  11.462  22.519  1.00102.62           C  
ANISOU 1815  CA  SER B 260    11739  15696  11555      6   -204    270       C  
ATOM   1816  C   SER B 260     -49.151  11.098  21.363  1.00109.45           C  
ANISOU 1816  C   SER B 260    12370  17009  12206    -15    -88    320       C  
ATOM   1817  O   SER B 260     -48.309  11.883  20.975  1.00111.03           O  
ANISOU 1817  O   SER B 260    12469  17431  12286   -244   -117    542       O  
ATOM   1818  CB  SER B 260     -49.215  10.764  23.571  1.00104.70           C  
ANISOU 1818  CB  SER B 260    11898  15981  11902     92   -151    192       C  
ATOM   1819  N   ILE B 261     -49.330   9.911  20.808  1.00106.70           N  
ANISOU 1819  N   ILE B 261    11932  16807  11803    223     27    115       N  
ATOM   1820  CA  ILE B 261     -48.517   9.479  19.688  1.00109.34           C  
ANISOU 1820  CA  ILE B 261    12032  17607  11906    265    136    118       C  
ATOM   1821  C   ILE B 261     -49.069  10.009  18.390  1.00118.19           C  
ANISOU 1821  C   ILE B 261    13196  18847  12865    190    128    209       C  
ATOM   1822  O   ILE B 261     -48.359  10.566  17.575  1.00120.30           O  
ANISOU 1822  O   ILE B 261    13321  19464  12923     20    159    399       O  
ATOM   1823  CB  ILE B 261     -48.857   8.025  19.439  1.00111.31           C  
ANISOU 1823  CB  ILE B 261    12242  17886  12164    595    205   -175       C  
ATOM   1824  CG1 ILE B 261     -47.827   7.110  20.096  1.00111.58           C  
ANISOU 1824  CG1 ILE B 261    12111  18066  12216    744    250   -303       C  
ATOM   1825  CG2 ILE B 261     -48.939   7.783  17.964  1.00113.36           C  
ANISOU 1825  CG2 ILE B 261    12405  18468  12198    684    265   -213       C  
ATOM   1826  CD1 ILE B 261     -48.202   5.648  20.102  1.00114.41           C  
ANISOU 1826  CD1 ILE B 261    12491  18345  12633   1068    253   -598       C  
ATOM   1827  N   ASP B 262     -50.372   9.827  18.201  1.00116.08           N  
ANISOU 1827  N   ASP B 262    13121  18294  12689    311     82     79       N  
ATOM   1828  CA  ASP B 262     -51.046  10.304  17.000  1.00118.04           C  
ANISOU 1828  CA  ASP B 262    13449  18600  12803    268     53    139       C  
ATOM   1829  C   ASP B 262     -51.643  11.687  17.233  1.00123.74           C  
ANISOU 1829  C   ASP B 262    14390  19028  13596     28   -108    334       C  
ATOM   1830  O   ASP B 262     -52.097  12.347  16.298  1.00124.73           O  
ANISOU 1830  O   ASP B 262    14608  19181  13604    -69   -172    440       O  
ATOM   1831  CB  ASP B 262     -52.140   9.324  16.572  1.00119.02           C  
ANISOU 1831  CB  ASP B 262    13652  18587  12982    544     69   -126       C  
ATOM   1832  CG  ASP B 262     -52.822   9.738  15.283  1.00133.46           C  
ANISOU 1832  CG  ASP B 262    15559  20488  14662    531     36    -89       C  
ATOM   1833  OD1 ASP B 262     -53.523  10.771  15.285  1.00133.29           O  
ANISOU 1833  OD1 ASP B 262    15725  20229  14689    372    -84     36       O  
ATOM   1834  OD2 ASP B 262     -52.656   9.030  14.267  1.00143.21           O1-
ANISOU 1834  OD2 ASP B 262    16675  22014  15724    699    110   -197       O1-
ATOM   1835  N   SER B 263     -51.638  12.119  18.490  1.00120.28           N  
ANISOU 1835  N   SER B 263    14049  18307  13346    -50   -194    370       N  
ATOM   1836  CA  SER B 263     -52.168  13.419  18.859  1.00120.38           C  
ANISOU 1836  CA  SER B 263    14284  18015  13441   -236   -390    520       C  
ATOM   1837  C   SER B 263     -51.232  14.472  18.305  1.00127.68           C  
ANISOU 1837  C   SER B 263    15159  19151  14203   -549   -467    833       C  
ATOM   1838  O   SER B 263     -51.601  15.636  18.154  1.00127.74           O  
ANISOU 1838  O   SER B 263    15359  18967  14210   -737   -665   1001       O  
ATOM   1839  CB  SER B 263     -52.270  13.548  20.380  1.00122.15           C  
ANISOU 1839  CB  SER B 263    14600  17931  13881   -210   -463    464       C  
ATOM   1840  N   PHE B 264     -50.007  14.057  17.999  1.00126.63           N  
ANISOU 1840  N   PHE B 264    14763  19426  13925   -608   -328    914       N  
ATOM   1841  CA  PHE B 264     -49.005  14.966  17.452  1.00129.59           C  
ANISOU 1841  CA  PHE B 264    15032  20083  14123   -937   -377   1239       C  
ATOM   1842  C   PHE B 264     -48.814  14.738  15.958  1.00136.38           C  
ANISOU 1842  C   PHE B 264    15743  21377  14697   -949   -255   1303       C  
ATOM   1843  O   PHE B 264     -48.244  15.577  15.259  1.00138.63           O  
ANISOU 1843  O   PHE B 264    15976  21901  14796  -1247   -306   1602       O  
ATOM   1844  CB  PHE B 264     -47.672  14.797  18.185  1.00132.09           C  
ANISOU 1844  CB  PHE B 264    15120  20612  14456  -1029   -314   1315       C  
ATOM   1845  CG  PHE B 264     -47.605  15.525  19.497  1.00132.52           C  
ANISOU 1845  CG  PHE B 264    15332  20286  14734  -1152   -500   1387       C  
ATOM   1846  CD1 PHE B 264     -48.673  16.290  19.936  1.00134.20           C  
ANISOU 1846  CD1 PHE B 264    15861  20029  15099  -1161   -709   1375       C  
ATOM   1847  CD2 PHE B 264     -46.473  15.445  20.292  1.00135.17           C  
ANISOU 1847  CD2 PHE B 264    15495  20744  15119  -1233   -479   1447       C  
ATOM   1848  CE1 PHE B 264     -48.613  16.962  21.142  1.00134.45           C  
ANISOU 1848  CE1 PHE B 264    16041  19727  15317  -1237   -898   1417       C  
ATOM   1849  CE2 PHE B 264     -46.409  16.115  21.498  1.00137.21           C  
ANISOU 1849  CE2 PHE B 264    15907  20648  15577  -1325   -666   1502       C  
ATOM   1850  CZ  PHE B 264     -47.479  16.874  21.924  1.00134.03           C  
ANISOU 1850  CZ  PHE B 264    15828  19784  15315  -1320   -878   1484       C  
ATOM   1851  N   ILE B 265     -49.293  13.597  15.472  1.00132.70           N  
ANISOU 1851  N   ILE B 265    15215  21015  14188   -629   -109   1030       N  
ATOM   1852  CA  ILE B 265     -49.177  13.257  14.059  1.00134.99           C  
ANISOU 1852  CA  ILE B 265    15368  21725  14197   -568      6   1036       C  
ATOM   1853  C   ILE B 265     -50.125  14.095  13.209  1.00139.71           C  
ANISOU 1853  C   ILE B 265    16204  22156  14724   -682   -128   1155       C  
ATOM   1854  O   ILE B 265     -51.345  13.959  13.306  1.00137.02           O  
ANISOU 1854  O   ILE B 265    16084  21443  14534   -512   -206    970       O  
ATOM   1855  CB  ILE B 265     -49.466  11.764  13.812  1.00137.17           C  
ANISOU 1855  CB  ILE B 265    15540  22110  14468   -160    152    680       C  
ATOM   1856  CG1 ILE B 265     -48.171  11.017  13.491  1.00140.11           C  
ANISOU 1856  CG1 ILE B 265    15564  23040  14631    -68    321    643       C  
ATOM   1857  CG2 ILE B 265     -50.477  11.596  12.690  1.00137.60           C  
ANISOU 1857  CG2 ILE B 265    15718  22145  14417    -16    137    577       C  
ATOM   1858  CD1 ILE B 265     -48.353   9.524  13.322  1.00146.59           C  
ANISOU 1858  CD1 ILE B 265    16298  23945  15456    353    410    277       C  
ATOM   1859  N   LEU B 266     -49.558  14.963  12.378  1.00139.83           N  
ANISOU 1859  N   LEU B 266    16168  22460  14501   -982   -164   1472       N  
ATOM   1860  CA  LEU B 266     -50.352  15.825  11.510  1.00140.98           C  
ANISOU 1860  CA  LEU B 266    16551  22465  14551  -1118   -316   1619       C  
ATOM   1861  C   LEU B 266     -50.443  17.240  12.073  1.00145.12           C  
ANISOU 1861  C   LEU B 266    17319  22620  15199  -1463   -590   1895       C  
ATOM   1862  O   LEU B 266     -50.259  17.455  13.270  1.00143.12           O  
ANISOU 1862  O   LEU B 266    17111  22095  15173  -1506   -673   1882       O  
ATOM   1863  CB  LEU B 266     -51.755  15.244  11.317  1.00138.71           C  
ANISOU 1863  CB  LEU B 266    16458  21858  14385   -788   -339   1301       C  
ATOM   1864  CG  LEU B 266     -52.768  15.537  12.425  1.00140.54           C  
ANISOU 1864  CG  LEU B 266    16953  21500  14945   -716   -509   1159       C  
ATOM   1865  CD1 LEU B 266     -53.270  16.969  12.330  1.00141.63           C  
ANISOU 1865  CD1 LEU B 266    17382  21330  15103   -974   -786   1384       C  
ATOM   1866  CD2 LEU B 266     -53.927  14.553  12.368  1.00140.50           C  
ANISOU 1866  CD2 LEU B 266    17015  21304  15066   -353   -454    802       C  
ATOM   1867  N   GLN B 272     -45.063   7.337  10.606  1.00159.98           N  
ANISOU 1867  N   GLN B 272    16904  27762  16117    951    848    -16       N  
ATOM   1868  CA  GLN B 272     -44.465   7.589   9.297  1.00163.43           C  
ANISOU 1868  CA  GLN B 272    17088  28877  16131    915    966    115       C  
ATOM   1869  C   GLN B 272     -45.509   7.715   8.186  1.00166.33           C  
ANISOU 1869  C   GLN B 272    17648  29172  16377    987    933     99       C  
ATOM   1870  O   GLN B 272     -45.704   8.814   7.670  1.00166.78           O  
ANISOU 1870  O   GLN B 272    17783  29267  16317    649    923    423       O  
ATOM   1871  CB  GLN B 272     -43.397   6.531   8.956  1.00167.64           C  
ANISOU 1871  CB  GLN B 272    17251  30030  16413   1268   1074   -141       C  
ATOM   1872  CG  GLN B 272     -42.019   6.831   9.551  1.00187.91           C  
ANISOU 1872  CG  GLN B 272    19496  32990  18913   1070   1159     20       C  
ATOM   1873  CD  GLN B 272     -40.967   5.784   9.243  1.00212.07           C  
ANISOU 1873  CD  GLN B 272    22177  36681  21719   1454   1249   -266       C  
ATOM   1874  NE2 GLN B 272     -40.040   5.596  10.173  1.00204.00           N  
ANISOU 1874  NE2 GLN B 272    20972  35740  20798   1440   1256   -300       N  
ATOM   1875  OE1 GLN B 272     -40.932   5.171   8.164  1.00210.63           O  
ANISOU 1875  OE1 GLN B 272    21852  36946  21231   1773   1301   -461       O  
ATOM   1876  N   GLY B 273     -46.173   6.604   7.850  1.00161.73           N  
ANISOU 1876  N   GLY B 273    17158  28459  15833   1419    886   -272       N  
ATOM   1877  CA  GLY B 273     -47.181   6.543   6.793  1.00161.71           C  
ANISOU 1877  CA  GLY B 273    17332  28383  15726   1558    837   -351       C  
ATOM   1878  C   GLY B 273     -48.556   6.060   7.215  1.00161.73           C  
ANISOU 1878  C   GLY B 273    17678  27693  16080   1728    683   -580       C  
ATOM   1879  O   GLY B 273     -48.856   5.996   8.411  1.00158.27           O  
ANISOU 1879  O   GLY B 273    17381  26771  15985   1659    614   -611       O  
ATOM   1880  N   CYS B 274     -49.410   5.733   6.219  1.00158.31           N  
ANISOU 1880  N   CYS B 274    17371  27230  15551   1945    627   -732       N  
ATOM   1881  CA  CYS B 274     -50.786   5.261   6.425  1.00154.97           C  
ANISOU 1881  CA  CYS B 274    17247  26204  15428   2108    475   -947       C  
ATOM   1882  C   CYS B 274     -50.873   3.851   7.023  1.00156.64           C  
ANISOU 1882  C   CYS B 274    17463  26205  15848   2469    392  -1314       C  
ATOM   1883  O   CYS B 274     -51.839   3.560   7.729  1.00153.30           O  
ANISOU 1883  O   CYS B 274    17264  25221  15761   2484    276  -1417       O  
ATOM   1884  CB  CYS B 274     -51.617   5.389   5.148  1.00156.20           C  
ANISOU 1884  CB  CYS B 274    17529  26409  15412   2214    425   -986       C  
ATOM   1885  SG  CYS B 274     -51.997   7.098   4.669  1.00160.65           S  
ANISOU 1885  SG  CYS B 274    18244  26934  15861   1754    427   -558       S  
ATOM   1886  N   GLU B 275     -49.867   2.990   6.746  1.00154.99           N  
ANISOU 1886  N   GLU B 275    17004  26455  15431   2758    436  -1505       N  
ATOM   1887  CA  GLU B 275     -49.764   1.612   7.250  1.00154.09           C  
ANISOU 1887  CA  GLU B 275    16885  26190  15473   3123    321  -1859       C  
ATOM   1888  C   GLU B 275     -49.724   1.604   8.784  1.00153.79           C  
ANISOU 1888  C   GLU B 275    16934  25713  15786   2944    292  -1801       C  
ATOM   1889  O   GLU B 275     -50.470   0.853   9.416  1.00151.30           O  
ANISOU 1889  O   GLU B 275    16813  24909  15766   3066    149  -1982       O  
ATOM   1890  CB  GLU B 275     -48.505   0.925   6.667  1.00159.24           C  
ANISOU 1890  CB  GLU B 275    17217  27506  15782   3440    378  -2041       C  
ATOM   1891  CG  GLU B 275     -48.192  -0.458   7.220  1.00171.51           C  
ANISOU 1891  CG  GLU B 275    18756  28941  17469   3825    228  -2405       C  
ATOM   1892  CD  GLU B 275     -49.041  -1.587   6.674  1.00195.94           C  
ANISOU 1892  CD  GLU B 275    22033  31779  20636   4226      7  -2757       C  
ATOM   1893  OE1 GLU B 275     -48.563  -2.301   5.765  1.00196.07           O  
ANISOU 1893  OE1 GLU B 275    21900  32233  20366   4627    -47  -3018       O  
ATOM   1894  OE2 GLU B 275     -50.175  -1.773   7.173  1.00190.27           O1-
ANISOU 1894  OE2 GLU B 275    21599  30435  20260   4148   -127  -2778       O1-
ATOM   1895  N   PHE B 276     -48.857   2.456   9.360  1.00149.28           N  
ANISOU 1895  N   PHE B 276    16219  25330  15172   2641    420  -1536       N  
ATOM   1896  CA  PHE B 276     -48.671   2.611  10.797  1.00146.04           C  
ANISOU 1896  CA  PHE B 276    15869  24573  15049   2450    407  -1447       C  
ATOM   1897  C   PHE B 276     -49.785   3.444  11.438  1.00144.56           C  
ANISOU 1897  C   PHE B 276    15957  23828  15139   2151    361  -1259       C  
ATOM   1898  O   PHE B 276     -50.176   3.147  12.566  1.00141.73           O  
ANISOU 1898  O   PHE B 276    15740  23034  15077   2127    292  -1312       O  
ATOM   1899  CB  PHE B 276     -47.273   3.188  11.096  1.00149.71           C  
ANISOU 1899  CB  PHE B 276    16055  25482  15345   2263    541  -1251       C  
ATOM   1900  CG  PHE B 276     -47.018   3.614  12.523  1.00149.34           C  
ANISOU 1900  CG  PHE B 276    16069  25112  15564   2015    533  -1104       C  
ATOM   1901  CD1 PHE B 276     -47.036   2.686  13.558  1.00150.94           C  
ANISOU 1901  CD1 PHE B 276    16353  24989  16011   2195    441  -1315       C  
ATOM   1902  CD2 PHE B 276     -46.744   4.940  12.829  1.00151.61           C  
ANISOU 1902  CD2 PHE B 276    16342  25414  15848   1603    593   -752       C  
ATOM   1903  CE1 PHE B 276     -46.820   3.085  14.880  1.00150.11           C  
ANISOU 1903  CE1 PHE B 276    16311  24593  16133   1980    431  -1183       C  
ATOM   1904  CE2 PHE B 276     -46.504   5.335  14.149  1.00152.76           C  
ANISOU 1904  CE2 PHE B 276    16550  25259  16233   1401    564   -635       C  
ATOM   1905  CZ  PHE B 276     -46.534   4.403  15.163  1.00149.18           C  
ANISOU 1905  CZ  PHE B 276    16168  24509  16006   1600    497   -855       C  
ATOM   1906  N   GLU B 277     -50.312   4.459  10.719  1.00139.64           N  
ANISOU 1906  N   GLU B 277    15415  23230  14412   1942    386  -1054       N  
ATOM   1907  CA  GLU B 277     -51.389   5.328  11.215  1.00136.09           C  
ANISOU 1907  CA  GLU B 277    15223  22292  14193   1689    318   -898       C  
ATOM   1908  C   GLU B 277     -52.720   4.582  11.405  1.00135.23           C  
ANISOU 1908  C   GLU B 277    15334  21713  14336   1877    195  -1130       C  
ATOM   1909  O   GLU B 277     -53.524   4.982  12.250  1.00132.14           O  
ANISOU 1909  O   GLU B 277    15122  20890  14197   1727    137  -1071       O  
ATOM   1910  CB  GLU B 277     -51.559   6.566  10.315  1.00138.80           C  
ANISOU 1910  CB  GLU B 277    15606  22796  14337   1441    338   -633       C  
ATOM   1911  N   ASN B 278     -52.934   3.491  10.637  1.00131.40           N  
ANISOU 1911  N   ASN B 278    14824  21329  13775   2209    143  -1397       N  
ATOM   1912  CA  ASN B 278     -54.124   2.644  10.722  1.00129.04           C  
ANISOU 1912  CA  ASN B 278    14707  20618  13704   2394      3  -1625       C  
ATOM   1913  C   ASN B 278     -54.134   1.889  12.045  1.00128.82           C  
ANISOU 1913  C   ASN B 278    14728  20264  13956   2424    -54  -1722       C  
ATOM   1914  O   ASN B 278     -55.184   1.800  12.676  1.00126.66           O  
ANISOU 1914  O   ASN B 278    14624  19561  13942   2356   -131  -1741       O  
ATOM   1915  CB  ASN B 278     -54.190   1.658   9.547  1.00132.99           C  
ANISOU 1915  CB  ASN B 278    15163  21331  14035   2753    -72  -1886       C  
ATOM   1916  CG  ASN B 278     -54.726   2.245   8.264  1.00161.94           C  
ANISOU 1916  CG  ASN B 278    18876  25154  17501   2754    -67  -1837       C  
ATOM   1917  ND2 ASN B 278     -54.029   2.001   7.164  1.00156.98           N  
ANISOU 1917  ND2 ASN B 278    18087  25018  16538   2957    -24  -1912       N  
ATOM   1918  OD1 ASN B 278     -55.789   2.874   8.229  1.00157.20           O  
ANISOU 1918  OD1 ASN B 278    18452  24246  17031   2600   -113  -1751       O  
ATOM   1919  N   THR B 279     -52.962   1.374  12.469  1.00124.18           N  
ANISOU 1919  N   THR B 279    13980  19902  13301   2520    -18  -1776       N  
ATOM   1920  CA  THR B 279     -52.781   0.633  13.724  1.00121.66           C  
ANISOU 1920  CA  THR B 279    13702  19312  13211   2557    -80  -1859       C  
ATOM   1921  C   THR B 279     -52.828   1.546  14.953  1.00120.14           C  
ANISOU 1921  C   THR B 279    13572  18886  13190   2237    -13  -1625       C  
ATOM   1922  O   THR B 279     -53.269   1.101  16.014  1.00117.99           O  
ANISOU 1922  O   THR B 279    13417  18255  13159   2213    -78  -1663       O  
ATOM   1923  CB  THR B 279     -51.506  -0.227  13.691  1.00132.70           C  
ANISOU 1923  CB  THR B 279    14915  21040  14463   2805    -92  -2025       C  
ATOM   1924  CG2 THR B 279     -51.616  -1.404  12.725  1.00133.27           C  
ANISOU 1924  CG2 THR B 279    14981  21226  14430   3193   -233  -2332       C  
ATOM   1925  OG1 THR B 279     -50.386   0.589  13.353  1.00134.23           O  
ANISOU 1925  OG1 THR B 279    14885  21717  14401   2691     65  -1861       O  
ATOM   1926  N   VAL B 280     -52.378   2.815  14.808  1.00114.62           N  
ANISOU 1926  N   VAL B 280    12800  18392  12358   1991     97  -1378       N  
ATOM   1927  CA  VAL B 280     -52.374   3.829  15.870  1.00111.70           C  
ANISOU 1927  CA  VAL B 280    12496  17820  12123   1698    131  -1153       C  
ATOM   1928  C   VAL B 280     -53.815   4.181  16.236  1.00112.29           C  
ANISOU 1928  C   VAL B 280    12792  17464  12408   1603     60  -1135       C  
ATOM   1929  O   VAL B 280     -54.200   3.989  17.385  1.00110.07           O  
ANISOU 1929  O   VAL B 280    12605  16876  12341   1559     27  -1149       O  
ATOM   1930  CB  VAL B 280     -51.524   5.084  15.499  1.00116.55           C  
ANISOU 1930  CB  VAL B 280    12989  18759  12536   1453    216   -888       C  
ATOM   1931  CG1 VAL B 280     -51.767   6.246  16.458  1.00114.69           C  
ANISOU 1931  CG1 VAL B 280    12880  18247  12452   1159    190   -667       C  
ATOM   1932  CG2 VAL B 280     -50.044   4.747  15.456  1.00118.36           C  
ANISOU 1932  CG2 VAL B 280    12963  19419  12591   1517    295   -895       C  
ATOM   1933  N   HIS B 281     -54.622   4.632  15.248  1.00108.79           N  
ANISOU 1933  N   HIS B 281    12424  17021  11891   1591     33  -1120       N  
ATOM   1934  CA  HIS B 281     -56.026   4.997  15.446  1.00106.75           C  
ANISOU 1934  CA  HIS B 281    12351  16404  11805   1526    -41  -1126       C  
ATOM   1935  C   HIS B 281     -56.890   3.801  15.882  1.00107.31           C  
ANISOU 1935  C   HIS B 281    12494  16194  12087   1691   -115  -1337       C  
ATOM   1936  O   HIS B 281     -57.941   4.007  16.495  1.00105.41           O  
ANISOU 1936  O   HIS B 281    12369  15654  12027   1614   -161  -1332       O  
ATOM   1937  CB  HIS B 281     -56.593   5.708  14.204  1.00108.76           C  
ANISOU 1937  CB  HIS B 281    12663  16747  11911   1496    -69  -1076       C  
ATOM   1938  CG  HIS B 281     -57.790   6.576  14.487  1.00111.27           C  
ANISOU 1938  CG  HIS B 281    13158  16753  12367   1365   -148  -1016       C  
ATOM   1939  CD2 HIS B 281     -59.019   6.570  13.914  1.00112.81           C  
ANISOU 1939  CD2 HIS B 281    13465  16780  12616   1437   -230  -1118       C  
ATOM   1940  ND1 HIS B 281     -57.740   7.601  15.423  1.00112.22           N  
ANISOU 1940  ND1 HIS B 281    13344  16725  12568   1157   -166   -848       N  
ATOM   1941  CE1 HIS B 281     -58.941   8.158  15.404  1.00110.92           C  
ANISOU 1941  CE1 HIS B 281    13328  16320  12497   1130   -259   -869       C  
ATOM   1942  NE2 HIS B 281     -59.741   7.576  14.510  1.00111.50           N  
ANISOU 1942  NE2 HIS B 281    13427  16378  12561   1286   -294  -1026       N  
ATOM   1943  N   LYS B 282     -56.423   2.561  15.599  1.00103.18           N  
ANISOU 1943  N   LYS B 282    11896  15775  11532   1915   -145  -1515       N  
ATOM   1944  CA  LYS B 282     -57.079   1.310  15.979  1.00101.76           C  
ANISOU 1944  CA  LYS B 282    11789  15332  11544   2062   -257  -1702       C  
ATOM   1945  C   LYS B 282     -56.926   1.081  17.482  1.00102.80           C  
ANISOU 1945  C   LYS B 282    11952  15250  11859   1958   -250  -1646       C  
ATOM   1946  O   LYS B 282     -57.909   0.761  18.146  1.00101.31           O  
ANISOU 1946  O   LYS B 282    11862  14762  11868   1904   -307  -1664       O  
ATOM   1947  CB  LYS B 282     -56.492   0.121  15.200  1.00106.07           C  
ANISOU 1947  CB  LYS B 282    12263  16059  11979   2352   -336  -1915       C  
ATOM   1948  CG  LYS B 282     -57.465  -1.041  15.017  1.00120.89           C  
ANISOU 1948  CG  LYS B 282    14252  17658  14022   2512   -513  -2113       C  
ATOM   1949  CD  LYS B 282     -56.791  -2.299  14.467  1.00133.67           C  
ANISOU 1949  CD  LYS B 282    15827  19407  15554   2827   -645  -2348       C  
ATOM   1950  CE  LYS B 282     -56.761  -2.378  12.955  1.00147.30           C  
ANISOU 1950  CE  LYS B 282    17503  21406  17060   3049   -681  -2485       C  
ATOM   1951  NZ  LYS B 282     -55.640  -1.596  12.365  1.00157.33           N1+
ANISOU 1951  NZ  LYS B 282    18597  23157  18024   3052   -513  -2392       N1+
ATOM   1952  N   TRP B 283     -55.708   1.266  18.016  1.00 98.81           N  
ANISOU 1952  N   TRP B 283    11353  14915  11278   1924   -179  -1571       N  
ATOM   1953  CA  TRP B 283     -55.428   1.090  19.440  1.00 97.47           C  
ANISOU 1953  CA  TRP B 283    11212  14565  11255   1837   -173  -1515       C  
ATOM   1954  C   TRP B 283     -56.037   2.173  20.339  1.00 96.18           C  
ANISOU 1954  C   TRP B 283    11130  14218  11197   1604   -123  -1341       C  
ATOM   1955  O   TRP B 283     -56.371   1.878  21.486  1.00 94.55           O  
ANISOU 1955  O   TRP B 283    10990  13788  11145   1550   -141  -1325       O  
ATOM   1956  CB  TRP B 283     -53.929   0.872  19.699  1.00 98.10           C  
ANISOU 1956  CB  TRP B 283    11162  14888  11225   1903   -135  -1519       C  
ATOM   1957  CG  TRP B 283     -53.589  -0.565  19.978  1.00100.47           C  
ANISOU 1957  CG  TRP B 283    11475  15112  11588   2118   -252  -1712       C  
ATOM   1958  CD1 TRP B 283     -53.534  -1.588  19.074  1.00105.25           C  
ANISOU 1958  CD1 TRP B 283    12062  15802  12127   2375   -363  -1924       C  
ATOM   1959  CD2 TRP B 283     -53.304  -1.143  21.258  1.00100.11           C  
ANISOU 1959  CD2 TRP B 283    11491  14860  11685   2104   -303  -1715       C  
ATOM   1960  CE2 TRP B 283     -53.078  -2.523  21.055  1.00105.62           C  
ANISOU 1960  CE2 TRP B 283    12217  15509  12403   2348   -464  -1928       C  
ATOM   1961  CE3 TRP B 283     -53.196  -0.625  22.558  1.00100.03           C  
ANISOU 1961  CE3 TRP B 283    11525  14702  11778   1922   -249  -1565       C  
ATOM   1962  NE1 TRP B 283     -53.226  -2.768  19.714  1.00105.42           N  
ANISOU 1962  NE1 TRP B 283    12141  15663  12250   2520   -504  -2061       N  
ATOM   1963  CZ2 TRP B 283     -52.766  -3.393  22.109  1.00105.17           C  
ANISOU 1963  CZ2 TRP B 283    12245  15243  12470   2392   -575  -1976       C  
ATOM   1964  CZ3 TRP B 283     -52.893  -1.485  23.602  1.00101.67           C  
ANISOU 1964  CZ3 TRP B 283    11803  14728  12098   1970   -332  -1613       C  
ATOM   1965  CH2 TRP B 283     -52.671  -2.850  23.373  1.00103.80           C  
ANISOU 1965  CH2 TRP B 283    12111  14940  12389   2193   -496  -1808       C  
ATOM   1966  N   ILE B 284     -56.230   3.399  19.804  1.00 90.07           N  
ANISOU 1966  N   ILE B 284    10358  13535  10328   1480    -81  -1218       N  
ATOM   1967  CA  ILE B 284     -56.856   4.533  20.501  1.00 87.47           C  
ANISOU 1967  CA  ILE B 284    10120  13040  10076   1299    -78  -1081       C  
ATOM   1968  C   ILE B 284     -58.348   4.215  20.764  1.00 88.98           C  
ANISOU 1968  C   ILE B 284    10409  12971  10427   1318   -131  -1167       C  
ATOM   1969  O   ILE B 284     -58.902   4.642  21.778  1.00 87.54           O  
ANISOU 1969  O   ILE B 284    10286  12624  10351   1227   -132  -1114       O  
ATOM   1970  CB  ILE B 284     -56.621   5.866  19.717  1.00 90.86           C  
ANISOU 1970  CB  ILE B 284    10548  13625  10351   1173    -70   -934       C  
ATOM   1971  CG1 ILE B 284     -55.137   6.280  19.765  1.00 91.91           C  
ANISOU 1971  CG1 ILE B 284    10562  14011  10348   1088    -16   -801       C  
ATOM   1972  CG2 ILE B 284     -57.510   7.023  20.206  1.00 90.78           C  
ANISOU 1972  CG2 ILE B 284    10668  13408  10417   1038   -129   -843       C  
ATOM   1973  CD1 ILE B 284     -54.693   7.101  18.580  1.00 99.96           C  
ANISOU 1973  CD1 ILE B 284    11528  15296  11158    997     -4   -675       C  
ATOM   1974  N   SER B 285     -58.967   3.425  19.865  1.00 85.05           N  
ANISOU 1974  N   SER B 285     9916  12462   9939   1445   -181  -1306       N  
ATOM   1975  CA  SER B 285     -60.356   2.974  19.969  1.00 83.72           C  
ANISOU 1975  CA  SER B 285     9808  12079   9921   1460   -243  -1393       C  
ATOM   1976  C   SER B 285     -60.488   1.906  21.061  1.00 84.89           C  
ANISOU 1976  C   SER B 285     9967  12062  10227   1460   -268  -1427       C  
ATOM   1977  O   SER B 285     -61.404   1.988  21.883  1.00 83.62           O  
ANISOU 1977  O   SER B 285     9837  11749  10187   1369   -269  -1396       O  
ATOM   1978  CB  SER B 285     -60.838   2.420  18.632  1.00 88.54           C  
ANISOU 1978  CB  SER B 285    10420  12729  10491   1599   -316  -1531       C  
ATOM   1979  OG  SER B 285     -60.652   3.363  17.589  1.00 99.02           O  
ANISOU 1979  OG  SER B 285    11746  14230  11646   1596   -296  -1484       O  
ATOM   1980  N   ILE B 286     -59.549   0.928  21.072  1.00 80.54           N  
ANISOU 1980  N   ILE B 286     9387  11558   9656   1566   -297  -1490       N  
ATOM   1981  CA  ILE B 286     -59.444  -0.190  22.021  1.00 79.84           C  
ANISOU 1981  CA  ILE B 286     9333  11310   9694   1578   -357  -1519       C  
ATOM   1982  C   ILE B 286     -59.162   0.325  23.442  1.00 80.65           C  
ANISOU 1982  C   ILE B 286     9447  11358   9837   1440   -278  -1381       C  
ATOM   1983  O   ILE B 286     -59.877  -0.038  24.381  1.00 79.77           O  
ANISOU 1983  O   ILE B 286     9381  11079   9849   1352   -294  -1341       O  
ATOM   1984  CB  ILE B 286     -58.338  -1.188  21.553  1.00 84.46           C  
ANISOU 1984  CB  ILE B 286     9888  11993  10209   1767   -435  -1642       C  
ATOM   1985  CG1 ILE B 286     -58.689  -1.858  20.202  1.00 86.52           C  
ANISOU 1985  CG1 ILE B 286    10153  12290  10433   1946   -550  -1811       C  
ATOM   1986  CG2 ILE B 286     -58.007  -2.230  22.632  1.00 85.22           C  
ANISOU 1986  CG2 ILE B 286    10044  11915  10420   1776   -519  -1655       C  
ATOM   1987  CD1 ILE B 286     -57.456  -2.351  19.386  1.00 96.45           C  
ANISOU 1987  CD1 ILE B 286    11334  13794  11518   2178   -589  -1946       C  
ATOM   1988  N   THR B 287     -58.104   1.149  23.592  1.00 75.13           N  
ANISOU 1988  N   THR B 287     8702  10819   9026   1415   -200  -1302       N  
ATOM   1989  CA  THR B 287     -57.674   1.703  24.877  1.00 73.05           C  
ANISOU 1989  CA  THR B 287     8455  10516   8786   1310   -144  -1182       C  
ATOM   1990  C   THR B 287     -58.690   2.594  25.583  1.00 74.29           C  
ANISOU 1990  C   THR B 287     8659  10570   8998   1186   -112  -1099       C  
ATOM   1991  O   THR B 287     -58.730   2.579  26.810  1.00 74.14           O  
ANISOU 1991  O   THR B 287     8671  10462   9035   1130    -94  -1040       O  
ATOM   1992  CB  THR B 287     -56.268   2.289  24.808  1.00 76.89           C  
ANISOU 1992  CB  THR B 287     8868  11196   9149   1311    -98  -1123       C  
ATOM   1993  CG2 THR B 287     -55.213   1.225  24.672  1.00 75.44           C  
ANISOU 1993  CG2 THR B 287     8631  11103   8931   1453   -138  -1221       C  
ATOM   1994  OG1 THR B 287     -56.184   3.209  23.725  1.00 75.52           O  
ANISOU 1994  OG1 THR B 287     8648  11193   8852   1284    -72  -1084       O  
ATOM   1995  N   GLU B 288     -59.502   3.356  24.827  1.00 68.78           N  
ANISOU 1995  N   GLU B 288     7966   9896   8271   1166   -116  -1107       N  
ATOM   1996  CA  GLU B 288     -60.563   4.208  25.366  1.00 67.67           C  
ANISOU 1996  CA  GLU B 288     7862   9679   8169   1095   -113  -1071       C  
ATOM   1997  C   GLU B 288     -61.699   3.304  25.837  1.00 71.72           C  
ANISOU 1997  C   GLU B 288     8369  10080   8802   1085   -124  -1123       C  
ATOM   1998  O   GLU B 288     -62.320   3.578  26.866  1.00 71.30           O  
ANISOU 1998  O   GLU B 288     8317   9987   8786   1029    -98  -1082       O  
ATOM   1999  CB  GLU B 288     -61.086   5.169  24.284  1.00 69.17           C  
ANISOU 1999  CB  GLU B 288     8070   9922   8291   1098   -149  -1087       C  
ATOM   2000  CG  GLU B 288     -62.084   6.202  24.787  1.00 77.62           C  
ANISOU 2000  CG  GLU B 288     9183  10930   9380   1062   -180  -1076       C  
ATOM   2001  CD  GLU B 288     -62.846   6.960  23.717  1.00 94.37           C  
ANISOU 2001  CD  GLU B 288    11341  13061  11455   1086   -249  -1124       C  
ATOM   2002  OE1 GLU B 288     -63.200   8.131  23.976  1.00 81.62           O  
ANISOU 2002  OE1 GLU B 288     9789  11414   9808   1068   -314  -1100       O  
ATOM   2003  OE2 GLU B 288     -63.103   6.386  22.633  1.00 88.01           O1-
ANISOU 2003  OE2 GLU B 288    10514  12281  10643   1137   -262  -1196       O1-
ATOM   2004  N   ALA B 289     -61.967   2.231  25.069  1.00 68.79           N  
ANISOU 2004  N   ALA B 289     7985   9671   8481   1139   -177  -1210       N  
ATOM   2005  CA  ALA B 289     -62.997   1.245  25.371  1.00 68.72           C  
ANISOU 2005  CA  ALA B 289     7968   9544   8597   1099   -222  -1241       C  
ATOM   2006  C   ALA B 289     -62.624   0.482  26.637  1.00 70.93           C  
ANISOU 2006  C   ALA B 289     8272   9746   8934   1036   -214  -1166       C  
ATOM   2007  O   ALA B 289     -63.484   0.292  27.497  1.00 70.48           O  
ANISOU 2007  O   ALA B 289     8196   9645   8939    934   -196  -1109       O  
ATOM   2008  CB  ALA B 289     -63.171   0.293  24.202  1.00 70.36           C  
ANISOU 2008  CB  ALA B 289     8181   9708   8844   1186   -325  -1355       C  
ATOM   2009  N   LEU B 290     -61.339   0.098  26.776  1.00 66.73           N  
ANISOU 2009  N   LEU B 290     7772   9219   8364   1096   -228  -1163       N  
ATOM   2010  CA  LEU B 290     -60.848  -0.604  27.966  1.00 66.79           C  
ANISOU 2010  CA  LEU B 290     7826   9139   8413   1052   -242  -1095       C  
ATOM   2011  C   LEU B 290     -60.757   0.331  29.178  1.00 68.34           C  
ANISOU 2011  C   LEU B 290     8020   9382   8565    977   -142   -987       C  
ATOM   2012  O   LEU B 290     -60.912  -0.131  30.305  1.00 67.48           O  
ANISOU 2012  O   LEU B 290     7942   9205   8491    904   -136   -911       O  
ATOM   2013  CB  LEU B 290     -59.491  -1.287  27.711  1.00 67.59           C  
ANISOU 2013  CB  LEU B 290     7956   9244   8482   1172   -309  -1156       C  
ATOM   2014  CG  LEU B 290     -59.471  -2.471  26.740  1.00 73.78           C  
ANISOU 2014  CG  LEU B 290     8767   9959   9309   1288   -458  -1288       C  
ATOM   2015  CD1 LEU B 290     -58.059  -2.802  26.345  1.00 74.48           C  
ANISOU 2015  CD1 LEU B 290     8844  10145   9312   1456   -503  -1381       C  
ATOM   2016  CD2 LEU B 290     -60.160  -3.704  27.329  1.00 77.26           C  
ANISOU 2016  CD2 LEU B 290     9292  10176   9887   1208   -591  -1263       C  
ATOM   2017  N   ALA B 291     -60.523   1.643  28.940  1.00 64.07           N  
ANISOU 2017  N   ALA B 291     7454   8951   7940    997    -84   -977       N  
ATOM   2018  CA  ALA B 291     -60.432   2.673  29.976  1.00 63.44           C  
ANISOU 2018  CA  ALA B 291     7388   8906   7813    960    -30   -899       C  
ATOM   2019  C   ALA B 291     -61.740   2.813  30.725  1.00 69.59           C  
ANISOU 2019  C   ALA B 291     8144   9684   8615    902      3   -877       C  
ATOM   2020  O   ALA B 291     -61.711   3.140  31.910  1.00 69.84           O  
ANISOU 2020  O   ALA B 291     8191   9732   8614    881     38   -816       O  
ATOM   2021  CB  ALA B 291     -60.048   4.011  29.371  1.00 63.55           C  
ANISOU 2021  CB  ALA B 291     7399   9003   7744    982    -32   -897       C  
ATOM   2022  N   PHE B 292     -62.883   2.516  30.057  1.00 67.47           N  
ANISOU 2022  N   PHE B 292     7824   9415   8394    882    -13   -931       N  
ATOM   2023  CA  PHE B 292     -64.228   2.582  30.643  1.00 68.10           C  
ANISOU 2023  CA  PHE B 292     7838   9547   8490    823     21   -920       C  
ATOM   2024  C   PHE B 292     -64.461   1.624  31.813  1.00 74.32           C  
ANISOU 2024  C   PHE B 292     8614  10316   9309    718     50   -822       C  
ATOM   2025  O   PHE B 292     -65.492   1.723  32.476  1.00 74.27           O  
ANISOU 2025  O   PHE B 292     8524  10412   9283    659     99   -790       O  
ATOM   2026  CB  PHE B 292     -65.325   2.467  29.574  1.00 70.24           C  
ANISOU 2026  CB  PHE B 292     8045   9830   8812    824    -17  -1006       C  
ATOM   2027  CG  PHE B 292     -65.311   3.540  28.510  1.00 71.27           C  
ANISOU 2027  CG  PHE B 292     8196   9994   8891    917    -52  -1091       C  
ATOM   2028  CD1 PHE B 292     -64.875   4.828  28.799  1.00 73.82           C  
ANISOU 2028  CD1 PHE B 292     8564  10361   9123    968    -51  -1080       C  
ATOM   2029  CD2 PHE B 292     -65.791   3.279  27.230  1.00 73.86           C  
ANISOU 2029  CD2 PHE B 292     8509  10295   9259    947   -109  -1177       C  
ATOM   2030  CE1 PHE B 292     -64.862   5.818  27.814  1.00 74.48           C  
ANISOU 2030  CE1 PHE B 292     8690  10455   9154   1026   -112  -1131       C  
ATOM   2031  CE2 PHE B 292     -65.798   4.278  26.251  1.00 76.18           C  
ANISOU 2031  CE2 PHE B 292     8836  10620   9488   1022   -150  -1239       C  
ATOM   2032  CZ  PHE B 292     -65.333   5.540  26.549  1.00 73.63           C  
ANISOU 2032  CZ  PHE B 292     8569  10334   9074   1050   -154  -1206       C  
ATOM   2033  N   PHE B 293     -63.474   0.749  32.101  1.00 72.98           N  
ANISOU 2033  N   PHE B 293     8524  10037   9170    702     12   -772       N  
ATOM   2034  CA  PHE B 293     -63.453  -0.181  33.229  1.00 74.94           C  
ANISOU 2034  CA  PHE B 293     8806  10231   9437    598     10   -658       C  
ATOM   2035  C   PHE B 293     -63.344   0.608  34.552  1.00 79.50           C  
ANISOU 2035  C   PHE B 293     9380  10919   9908    605    100   -590       C  
ATOM   2036  O   PHE B 293     -63.635   0.055  35.614  1.00 79.92           O  
ANISOU 2036  O   PHE B 293     9434  10992   9938    508    127   -480       O  
ATOM   2037  CB  PHE B 293     -62.277  -1.168  33.075  1.00 77.47           C  
ANISOU 2037  CB  PHE B 293     9237  10391   9808    630    -90   -662       C  
ATOM   2038  CG  PHE B 293     -62.103  -2.193  34.170  1.00 80.96           C  
ANISOU 2038  CG  PHE B 293     9758  10731  10272    528   -138   -544       C  
ATOM   2039  CD1 PHE B 293     -62.861  -3.356  34.181  1.00 86.27           C  
ANISOU 2039  CD1 PHE B 293    10448  11297  11033    386   -231   -475       C  
ATOM   2040  CD2 PHE B 293     -61.149  -2.015  35.166  1.00 83.61           C  
ANISOU 2040  CD2 PHE B 293    10166  11058  10544    565   -115   -493       C  
ATOM   2041  CE1 PHE B 293     -62.688  -4.314  35.186  1.00 88.90           C  
ANISOU 2041  CE1 PHE B 293    10879  11517  11381    267   -303   -341       C  
ATOM   2042  CE2 PHE B 293     -60.983  -2.970  36.179  1.00 87.98           C  
ANISOU 2042  CE2 PHE B 293    10816  11507  11109    471   -174   -376       C  
ATOM   2043  CZ  PHE B 293     -61.750  -4.115  36.178  1.00 87.85           C  
ANISOU 2043  CZ  PHE B 293    10826  11382  11171    316   -272   -294       C  
ATOM   2044  N   HIS B 294     -62.970   1.913  34.471  1.00 75.86           N  
ANISOU 2044  N   HIS B 294     8921  10530   9374    719    128   -651       N  
ATOM   2045  CA  HIS B 294     -62.867   2.835  35.606  1.00 76.17           C  
ANISOU 2045  CA  HIS B 294     8968  10665   9308    772    173   -623       C  
ATOM   2046  C   HIS B 294     -64.228   3.003  36.305  1.00 82.65           C  
ANISOU 2046  C   HIS B 294     9681  11660  10064    737    243   -604       C  
ATOM   2047  O   HIS B 294     -64.275   3.301  37.499  1.00 83.33           O  
ANISOU 2047  O   HIS B 294     9764  11849  10050    762    287   -558       O  
ATOM   2048  CB  HIS B 294     -62.271   4.198  35.175  1.00 75.94           C  
ANISOU 2048  CB  HIS B 294     8976  10643   9236    888    133   -695       C  
ATOM   2049  CG  HIS B 294     -63.227   5.116  34.465  1.00 79.46           C  
ANISOU 2049  CG  HIS B 294     9366  11166   9661    939    113   -785       C  
ATOM   2050  CD2 HIS B 294     -63.448   5.285  33.139  1.00 80.88           C  
ANISOU 2050  CD2 HIS B 294     9532  11317   9882    947     71   -852       C  
ATOM   2051  ND1 HIS B 294     -64.021   6.011  35.162  1.00 81.82           N  
ANISOU 2051  ND1 HIS B 294     9628  11589   9872   1015    115   -829       N  
ATOM   2052  CE1 HIS B 294     -64.711   6.669  34.244  1.00 81.18           C  
ANISOU 2052  CE1 HIS B 294     9516  11532   9795   1063     65   -924       C  
ATOM   2053  NE2 HIS B 294     -64.401   6.267  33.016  1.00 80.90           N  
ANISOU 2053  NE2 HIS B 294     9498  11402   9836   1015     41   -931       N  
ATOM   2054  N   CYS B 295     -65.326   2.786  35.548  1.00 80.03           N  
ANISOU 2054  N   CYS B 295     9246  11383   9780    688    247   -648       N  
ATOM   2055  CA  CYS B 295     -66.703   2.839  36.033  1.00 81.47           C  
ANISOU 2055  CA  CYS B 295     9277  11772   9905    642    312   -640       C  
ATOM   2056  C   CYS B 295     -66.949   1.655  36.954  1.00 86.47           C  
ANISOU 2056  C   CYS B 295     9879  12440  10534    465    360   -476       C  
ATOM   2057  O   CYS B 295     -67.610   1.802  37.985  1.00 87.51           O  
ANISOU 2057  O   CYS B 295     9912  12792  10548    439    443   -418       O  
ATOM   2058  CB  CYS B 295     -67.685   2.845  34.867  1.00 82.22           C  
ANISOU 2058  CB  CYS B 295     9276  11892  10073    629    283   -732       C  
ATOM   2059  SG  CYS B 295     -67.379   4.149  33.650  1.00 84.87           S  
ANISOU 2059  SG  CYS B 295     9680  12159  10409    807    198   -898       S  
ATOM   2060  N   CYS B 296     -66.371   0.492  36.592  1.00 82.72           N  
ANISOU 2060  N   CYS B 296     9500  11751  10177    355    289   -403       N  
ATOM   2061  CA  CYS B 296     -66.476  -0.773  37.319  1.00 84.08           C  
ANISOU 2061  CA  CYS B 296     9697  11875  10373    162    272   -230       C  
ATOM   2062  C   CYS B 296     -65.460  -0.908  38.464  1.00 86.27           C  
ANISOU 2062  C   CYS B 296    10104  12100  10574    180    281   -138       C  
ATOM   2063  O   CYS B 296     -65.488  -1.911  39.170  1.00 86.89           O  
ANISOU 2063  O   CYS B 296    10229  12131  10654     19    254     20       O  
ATOM   2064  CB  CYS B 296     -66.389  -1.950  36.349  1.00 85.05           C  
ANISOU 2064  CB  CYS B 296     9887  11766  10663     62    135   -222       C  
ATOM   2065  SG  CYS B 296     -67.594  -1.887  34.998  1.00 89.43           S  
ANISOU 2065  SG  CYS B 296    10301  12362  11317     42    102   -331       S  
ATOM   2066  N   LEU B 297     -64.590   0.102  38.668  1.00 80.51           N  
ANISOU 2066  N   LEU B 297     9437  11374   9778    364    300   -228       N  
ATOM   2067  CA  LEU B 297     -63.581   0.083  39.727  1.00 79.49           C  
ANISOU 2067  CA  LEU B 297     9429  11194   9581    406    296   -163       C  
ATOM   2068  C   LEU B 297     -64.154   0.246  41.123  1.00 82.97           C  
ANISOU 2068  C   LEU B 297     9814  11851   9860    369    393    -57       C  
ATOM   2069  O   LEU B 297     -63.909  -0.618  41.968  1.00 83.83           O  
ANISOU 2069  O   LEU B 297     9999  11913   9939    253    380     90       O  
ATOM   2070  CB  LEU B 297     -62.477   1.112  39.467  1.00 77.73           C  
ANISOU 2070  CB  LEU B 297     9279  10906   9350    593    265   -283       C  
ATOM   2071  CG  LEU B 297     -61.323   0.630  38.609  1.00 81.49           C  
ANISOU 2071  CG  LEU B 297     9851  11173   9937    624    168   -331       C  
ATOM   2072  CD1 LEU B 297     -60.450   1.776  38.220  1.00 80.13           C  
ANISOU 2072  CD1 LEU B 297     9699  10999   9747    766    149   -428       C  
ATOM   2073  CD2 LEU B 297     -60.491  -0.429  39.334  1.00 85.03           C  
ANISOU 2073  CD2 LEU B 297    10425  11477  10405    576    103   -242       C  
ATOM   2074  N   ASN B 298     -64.905   1.345  41.364  1.00 78.17           N  
ANISOU 2074  N   ASN B 298     9079  11487   9134    480    472   -138       N  
ATOM   2075  CA  ASN B 298     -65.565   1.659  42.643  1.00 79.04           C  
ANISOU 2075  CA  ASN B 298     9097  11886   9050    495    573    -76       C  
ATOM   2076  C   ASN B 298     -66.453   0.491  43.182  1.00 83.25           C  
ANISOU 2076  C   ASN B 298     9532  12558   9542    241    639    126       C  
ATOM   2077  O   ASN B 298     -66.227   0.091  44.329  1.00 83.44           O  
ANISOU 2077  O   ASN B 298     9606  12651   9447    180    674    269       O  
ATOM   2078  CB  ASN B 298     -66.317   3.006  42.560  1.00 80.20           C  
ANISOU 2078  CB  ASN B 298     9113  12269   9091    690    607   -245       C  
ATOM   2079  CG  ASN B 298     -66.988   3.483  43.829  1.00 99.07           C  
ANISOU 2079  CG  ASN B 298    11389  15006  11248    780    698   -235       C  
ATOM   2080  ND2 ASN B 298     -68.197   4.000  43.691  1.00 89.38           N  
ANISOU 2080  ND2 ASN B 298     9962  14067   9933    841    751   -329       N  
ATOM   2081  OD1 ASN B 298     -66.411   3.472  44.917  1.00 95.18           O  
ANISOU 2081  OD1 ASN B 298    10983  14541  10641    826    712   -167       O  
ATOM   2082  N   PRO B 299     -67.379  -0.125  42.385  1.00 79.72           N  
ANISOU 2082  N   PRO B 299     8962  12133   9195     71    636    162       N  
ATOM   2083  CA  PRO B 299     -68.173  -1.256  42.910  1.00 81.76           C  
ANISOU 2083  CA  PRO B 299     9132  12508   9424   -216    670    389       C  
ATOM   2084  C   PRO B 299     -67.384  -2.528  43.226  1.00 85.04           C  
ANISOU 2084  C   PRO B 299     9752  12635   9923   -399    557    573       C  
ATOM   2085  O   PRO B 299     -67.686  -3.185  44.220  1.00 86.94           O  
ANISOU 2085  O   PRO B 299     9982  12996  10056   -590    591    789       O  
ATOM   2086  CB  PRO B 299     -69.190  -1.520  41.795  1.00 84.00           C  
ANISOU 2086  CB  PRO B 299     9264  12815   9839   -327    646    348       C  
ATOM   2087  CG  PRO B 299     -69.214  -0.274  40.987  1.00 86.62           C  
ANISOU 2087  CG  PRO B 299     9552  13174  10184    -65    653     93       C  
ATOM   2088  CD  PRO B 299     -67.807   0.200  41.010  1.00 80.12           C  
ANISOU 2088  CD  PRO B 299     8945  12115   9380    119    592      9       C  
ATOM   2089  N   ILE B 300     -66.399  -2.881  42.374  1.00 79.12           N  
ANISOU 2089  N   ILE B 300     9185  11523   9353   -337    412    486       N  
ATOM   2090  CA  ILE B 300     -65.530  -4.053  42.533  1.00 79.31           C  
ANISOU 2090  CA  ILE B 300     9427  11235   9471   -447    255    601       C  
ATOM   2091  C   ILE B 300     -64.681  -3.905  43.808  1.00 84.00           C  
ANISOU 2091  C   ILE B 300    10151  11843   9924   -376    282    672       C  
ATOM   2092  O   ILE B 300     -64.472  -4.888  44.529  1.00 85.03           O  
ANISOU 2092  O   ILE B 300    10408  11864  10036   -544    203    860       O  
ATOM   2093  CB  ILE B 300     -64.684  -4.281  41.233  1.00 80.52           C  
ANISOU 2093  CB  ILE B 300     9704  11074   9818   -324    103    431       C  
ATOM   2094  CG1 ILE B 300     -65.493  -4.976  40.089  1.00 81.76           C  
ANISOU 2094  CG1 ILE B 300     9797  11136  10132   -458      6    421       C  
ATOM   2095  CG2 ILE B 300     -63.314  -4.935  41.468  1.00 80.68           C  
ANISOU 2095  CG2 ILE B 300     9959  10809   9889   -262    -45    434       C  
ATOM   2096  CD1 ILE B 300     -66.028  -6.441  40.322  1.00 93.57           C  
ANISOU 2096  CD1 ILE B 300    11354  12490  11709   -760   -146    639       C  
ATOM   2097  N   LEU B 301     -64.242  -2.664  44.100  1.00 79.91           N  
ANISOU 2097  N   LEU B 301     9608  11451   9304   -131    375    526       N  
ATOM   2098  CA  LEU B 301     -63.434  -2.318  45.274  1.00 80.00           C  
ANISOU 2098  CA  LEU B 301     9731  11487   9177    -17    396    555       C  
ATOM   2099  C   LEU B 301     -64.190  -2.546  46.584  1.00 87.02           C  
ANISOU 2099  C   LEU B 301    10550  12656   9857   -151    503    752       C  
ATOM   2100  O   LEU B 301     -63.579  -2.989  47.555  1.00 88.02           O  
ANISOU 2100  O   LEU B 301    10825  12716   9902   -182    466    873       O  
ATOM   2101  CB  LEU B 301     -62.922  -0.863  45.169  1.00 78.01           C  
ANISOU 2101  CB  LEU B 301     9457  11301   8880    267    437    347       C  
ATOM   2102  CG  LEU B 301     -61.484  -0.540  45.633  1.00 81.39           C  
ANISOU 2102  CG  LEU B 301    10063  11553   9309    433    359    285       C  
ATOM   2103  CD1 LEU B 301     -61.378  -0.455  47.137  1.00 82.86           C  
ANISOU 2103  CD1 LEU B 301    10303  11877   9304    464    404    387       C  
ATOM   2104  CD2 LEU B 301     -60.447  -1.494  45.048  1.00 82.98           C  
ANISOU 2104  CD2 LEU B 301    10420  11431   9680    389    213    286       C  
ATOM   2105  N   TYR B 302     -65.509  -2.265  46.607  1.00 84.91           N  
ANISOU 2105  N   TYR B 302    10050  12723   9490   -231    631    786       N  
ATOM   2106  CA  TYR B 302     -66.359  -2.470  47.785  1.00 87.60           C  
ANISOU 2106  CA  TYR B 302    10263  13421   9599   -373    757    982       C  
ATOM   2107  C   TYR B 302     -66.578  -3.950  48.090  1.00 95.68           C  
ANISOU 2107  C   TYR B 302    11362  14335  10659   -729    682   1276       C  
ATOM   2108  O   TYR B 302     -66.718  -4.305  49.262  1.00 98.10           O  
ANISOU 2108  O   TYR B 302    11681  14821  10772   -851    737   1482       O  
ATOM   2109  CB  TYR B 302     -67.718  -1.766  47.627  1.00 89.14           C  
ANISOU 2109  CB  TYR B 302    10154  14037   9679   -346    907    915       C  
ATOM   2110  CG  TYR B 302     -67.732  -0.326  48.097  1.00 89.02           C  
ANISOU 2110  CG  TYR B 302    10058  14284   9484     -9    993    704       C  
ATOM   2111  CD1 TYR B 302     -67.502  -0.004  49.432  1.00 92.01           C  
ANISOU 2111  CD1 TYR B 302    10463  14879   9617    102   1058    754       C  
ATOM   2112  CD2 TYR B 302     -68.031   0.711  47.218  1.00 87.74           C  
ANISOU 2112  CD2 TYR B 302     9798  14154   9384    202    984    454       C  
ATOM   2113  CE1 TYR B 302     -67.519   1.320  49.871  1.00 91.51           C  
ANISOU 2113  CE1 TYR B 302    10343  15038   9389    439   1093    540       C  
ATOM   2114  CE2 TYR B 302     -68.059   2.038  47.648  1.00 87.99           C  
ANISOU 2114  CE2 TYR B 302     9782  14392   9256    520   1010    254       C  
ATOM   2115  CZ  TYR B 302     -67.801   2.338  48.976  1.00 93.78           C  
ANISOU 2115  CZ  TYR B 302    10549  15325   9757    646   1056    289       C  
ATOM   2116  OH  TYR B 302     -67.823   3.642  49.412  1.00 90.56           O  
ANISOU 2116  OH  TYR B 302    10113  15101   9192    984   1039     73       O  
ATOM   2117  N   ALA B 303     -66.607  -4.806  47.043  1.00 92.64           N  
ANISOU 2117  N   ALA B 303    11038  13652  10511   -892    535   1298       N  
ATOM   2118  CA  ALA B 303     -66.819  -6.253  47.163  1.00 95.29           C  
ANISOU 2118  CA  ALA B 303    11475  13806  10924  -1239    393   1566       C  
ATOM   2119  C   ALA B 303     -65.748  -6.972  47.994  1.00101.01           C  
ANISOU 2119  C   ALA B 303    12491  14266  11623  -1273    254   1697       C  
ATOM   2120  O   ALA B 303     -64.558  -6.650  47.898  1.00 98.09           O  
ANISOU 2120  O   ALA B 303    12296  13663  11310  -1024    182   1522       O  
ATOM   2121  CB  ALA B 303     -66.941  -6.886  45.786  1.00 95.26           C  
ANISOU 2121  CB  ALA B 303    11505  13500  11190  -1323    222   1495       C  
ATOM   2122  N   PHE B 304     -66.200  -7.948  48.816  1.00101.96           N  
ANISOU 2122  N   PHE B 304    12654  14436  11648  -1600    207   2017       N  
ATOM   2123  CA  PHE B 304     -65.412  -8.795  49.728  1.00144.91           C  
ANISOU 2123  CA  PHE B 304    18375  19646  17037  -1707     53   2207       C  
ATOM   2124  C   PHE B 304     -64.525  -8.034  50.716  1.00173.36           C  
ANISOU 2124  C   PHE B 304    22073  23338  20458  -1432    147   2117       C  
ATOM   2125  O   PHE B 304     -64.545  -8.333  51.910  1.00134.96           O  
ANISOU 2125  O   PHE B 304    17277  18611  15389  -1554    177   2338       O  
ATOM   2126  CB  PHE B 304     -64.628  -9.890  48.978  1.00146.35           C  
ANISOU 2126  CB  PHE B 304    18841  19281  17483  -1758   -271   2183       C  
ATOM   2127  CG  PHE B 304     -65.433 -11.130  48.660  1.00150.78           C  
ANISOU 2127  CG  PHE B 304    19430  19698  18161  -2154   -461   2436       C  
ATOM   2128  CD1 PHE B 304     -65.527 -12.171  49.576  1.00157.26           C  
ANISOU 2128  CD1 PHE B 304    20423  20426  18901  -2477   -611   2776       C  
ATOM   2129  CD2 PHE B 304     -66.077 -11.266  47.434  1.00152.36           C  
ANISOU 2129  CD2 PHE B 304    19501  19833  18556  -2210   -517   2341       C  
ATOM   2130  CE1 PHE B 304     -66.266 -13.323  49.279  1.00161.38           C  
ANISOU 2130  CE1 PHE B 304    20987  20785  19545  -2872   -827   3031       C  
ATOM   2131  CE2 PHE B 304     -66.816 -12.418  47.139  1.00158.33           C  
ANISOU 2131  CE2 PHE B 304    20292  20430  19437  -2583   -727   2576       C  
ATOM   2132  CZ  PHE B 304     -66.904 -13.438  48.062  1.00160.08           C  
ANISOU 2132  CZ  PHE B 304    20686  20550  19586  -2922   -889   2925       C  
ATOM   2133  N   PRO C  27     -58.989  38.561   4.909  1.00149.42           N  
ANISOU 2133  N   PRO C  27    19966  24472  12333  -2171  -1043  -1728       N  
ATOM   2134  CA  PRO C  27     -57.634  38.704   4.362  1.00149.21           C  
ANISOU 2134  CA  PRO C  27    20103  24468  12120  -2147   -841  -1650       C  
ATOM   2135  C   PRO C  27     -57.103  40.134   4.507  1.00151.65           C  
ANISOU 2135  C   PRO C  27    20456  24738  12425  -2030   -814  -1258       C  
ATOM   2136  O   PRO C  27     -57.204  40.942   3.579  1.00152.98           O  
ANISOU 2136  O   PRO C  27    20694  25129  12301  -1980   -917  -1068       O  
ATOM   2137  CB  PRO C  27     -57.793  38.253   2.906  1.00154.57           C  
ANISOU 2137  CB  PRO C  27    20869  25477  12383  -2203   -921  -1821       C  
ATOM   2138  CG  PRO C  27     -58.936  37.286   2.935  1.00160.23           C  
ANISOU 2138  CG  PRO C  27    21475  26240  13164  -2306  -1080  -2128       C  
ATOM   2139  CD  PRO C  27     -59.805  37.612   4.127  1.00153.71           C  
ANISOU 2139  CD  PRO C  27    20477  25225  12701  -2282  -1184  -2036       C  
ATOM   2140  N   CYS C  28     -56.543  40.447   5.696  1.00145.25           N  
ANISOU 2140  N   CYS C  28    19613  23635  11942  -1989   -678  -1136       N  
ATOM   2141  CA  CYS C  28     -55.993  41.770   6.010  1.00143.70           C  
ANISOU 2141  CA  CYS C  28    19453  23344  11803  -1896   -637   -787       C  
ATOM   2142  C   CYS C  28     -54.552  41.931   5.544  1.00148.29           C  
ANISOU 2142  C   CYS C  28    20158  23939  12247  -1907   -410   -705       C  
ATOM   2143  O   CYS C  28     -53.665  41.209   6.008  1.00146.31           O  
ANISOU 2143  O   CYS C  28    19911  23541  12139  -1942   -211   -852       O  
ATOM   2144  CB  CYS C  28     -56.153  42.109   7.492  1.00140.51           C  
ANISOU 2144  CB  CYS C  28    18950  22641  11796  -1850   -623   -702       C  
ATOM   2145  SG  CYS C  28     -56.078  43.884   7.857  1.00143.36           S  
ANISOU 2145  SG  CYS C  28    19328  22904  12238  -1728   -683   -286       S  
ATOM   2146  N   PHE C  29     -54.329  42.890   4.625  1.00147.40           N  
ANISOU 2146  N   PHE C  29    20144  24004  11857  -1872   -439   -460       N  
ATOM   2147  CA  PHE C  29     -53.025  43.214   4.040  1.00148.43           C  
ANISOU 2147  CA  PHE C  29    20389  24189  11818  -1893   -223   -340       C  
ATOM   2148  C   PHE C  29     -52.052  43.815   5.066  1.00149.55           C  
ANISOU 2148  C   PHE C  29    20503  24053  12265  -1872    -55   -170       C  
ATOM   2149  O   PHE C  29     -52.393  44.762   5.772  1.00147.75           O  
ANISOU 2149  O   PHE C  29    20239  23667  12231  -1814   -149     49       O  
ATOM   2150  CB  PHE C  29     -53.197  44.157   2.838  1.00153.52           C  
ANISOU 2150  CB  PHE C  29    21155  25087  12088  -1866   -317    -89       C  
ATOM   2151  CG  PHE C  29     -53.796  43.519   1.607  1.00158.40           C  
ANISOU 2151  CG  PHE C  29    21834  26032  12319  -1901   -435   -268       C  
ATOM   2152  CD1 PHE C  29     -52.982  42.962   0.628  1.00163.76           C  
ANISOU 2152  CD1 PHE C  29    22622  26906  12692  -1965   -258   -399       C  
ATOM   2153  CD2 PHE C  29     -55.172  43.501   1.411  1.00161.79           C  
ANISOU 2153  CD2 PHE C  29    22203  26585  12684  -1866   -724   -314       C  
ATOM   2154  CE1 PHE C  29     -53.536  42.377  -0.517  1.00167.88           C  
ANISOU 2154  CE1 PHE C  29    23212  27739  12836  -1999   -373   -582       C  
ATOM   2155  CE2 PHE C  29     -55.724  42.914   0.268  1.00167.75           C  
ANISOU 2155  CE2 PHE C  29    23011  27657  13072  -1904   -852   -494       C  
ATOM   2156  CZ  PHE C  29     -54.904  42.357  -0.688  1.00167.94           C  
ANISOU 2156  CZ  PHE C  29    23162  27867  12781  -1972   -679   -629       C  
ATOM   2157  N   PHE C  36     -47.802  57.377  15.928  1.00 80.48           N  
ANISOU 2157  N   PHE C  36    11829  12103   6645  -1684     57   2113       N  
ATOM   2158  CA  PHE C  36     -48.223  57.842  17.251  1.00 79.08           C  
ANISOU 2158  CA  PHE C  36    11633  11677   6737  -1605    -34   2046       C  
ATOM   2159  C   PHE C  36     -47.759  56.919  18.378  1.00 80.59           C  
ANISOU 2159  C   PHE C  36    11701  11840   7078  -1630     15   1783       C  
ATOM   2160  O   PHE C  36     -47.310  57.413  19.407  1.00 79.67           O  
ANISOU 2160  O   PHE C  36    11575  11514   7181  -1654     22   1749       O  
ATOM   2161  CB  PHE C  36     -49.743  58.083  17.319  1.00 81.07           C  
ANISOU 2161  CB  PHE C  36    11907  11916   6979  -1427   -215   2068       C  
ATOM   2162  CG  PHE C  36     -50.191  58.838  18.548  1.00 81.83           C  
ANISOU 2162  CG  PHE C  36    12012  11741   7339  -1338   -295   2044       C  
ATOM   2163  CD1 PHE C  36     -50.143  60.228  18.588  1.00 86.85           C  
ANISOU 2163  CD1 PHE C  36    12764  12142   8092  -1319   -329   2250       C  
ATOM   2164  CD2 PHE C  36     -50.661  58.163  19.669  1.00 81.84           C  
ANISOU 2164  CD2 PHE C  36    11914  11714   7468  -1274   -329   1811       C  
ATOM   2165  CE1 PHE C  36     -50.547  60.925  19.731  1.00 87.33           C  
ANISOU 2165  CE1 PHE C  36    12838  11947   8395  -1231   -397   2203       C  
ATOM   2166  CE2 PHE C  36     -51.066  58.862  20.811  1.00 84.24           C  
ANISOU 2166  CE2 PHE C  36    12232  11781   7996  -1189   -389   1774       C  
ATOM   2167  CZ  PHE C  36     -51.002  60.237  20.834  1.00 84.10           C  
ANISOU 2167  CZ  PHE C  36    12325  11534   8093  -1166   -424   1960       C  
ATOM   2168  N   ASN C  37     -47.869  55.591  18.195  1.00 75.73           N  
ANISOU 2168  N   ASN C  37    11003  11427   6343  -1622     44   1598       N  
ATOM   2169  CA  ASN C  37     -47.404  54.617  19.186  1.00 73.47           C  
ANISOU 2169  CA  ASN C  37    10617  11120   6179  -1637     93   1363       C  
ATOM   2170  C   ASN C  37     -45.876  54.604  19.269  1.00 78.23           C  
ANISOU 2170  C   ASN C  37    11175  11701   6848  -1767    236   1354       C  
ATOM   2171  O   ASN C  37     -45.325  54.239  20.300  1.00 76.52           O  
ANISOU 2171  O   ASN C  37    10889  11392   6791  -1777    254   1213       O  
ATOM   2172  CB  ASN C  37     -47.933  53.223  18.862  1.00 73.57           C  
ANISOU 2172  CB  ASN C  37    10573  11334   6047  -1599     91   1183       C  
ATOM   2173  CG  ASN C  37     -49.328  52.961  19.359  1.00 93.40           C  
ANISOU 2173  CG  ASN C  37    13070  13830   8588  -1484    -39   1097       C  
ATOM   2174  ND2 ASN C  37     -49.585  51.718  19.726  1.00 81.53           N  
ANISOU 2174  ND2 ASN C  37    11501  12398   7078  -1471    -26    890       N  
ATOM   2175  OD1 ASN C  37     -50.197  53.844  19.375  1.00 90.94           O  
ANISOU 2175  OD1 ASN C  37    12800  13446   8307  -1404   -148   1217       O  
ATOM   2176  N   LYS C  38     -45.197  55.041  18.199  1.00 78.00           N  
ANISOU 2176  N   LYS C  38    11180  11762   6696  -1865    334   1511       N  
ATOM   2177  CA  LYS C  38     -43.736  55.134  18.127  1.00 79.17           C  
ANISOU 2177  CA  LYS C  38    11264  11912   6905  -2004    486   1522       C  
ATOM   2178  C   LYS C  38     -43.212  56.282  18.999  1.00 85.39           C  
ANISOU 2178  C   LYS C  38    12064  12444   7936  -2066    467   1606       C  
ATOM   2179  O   LYS C  38     -42.018  56.330  19.274  1.00 85.77           O  
ANISOU 2179  O   LYS C  38    12025  12467   8097  -2178    566   1570       O  
ATOM   2180  CB  LYS C  38     -43.259  55.272  16.667  1.00 83.62           C  
ANISOU 2180  CB  LYS C  38    11867  12665   7241  -2098    615   1673       C  
ATOM   2181  CG  LYS C  38     -43.582  54.057  15.814  1.00 92.86           C  
ANISOU 2181  CG  LYS C  38    13017  14099   8166  -2054    651   1548       C  
ATOM   2182  CD  LYS C  38     -42.573  53.831  14.708  1.00104.43           C  
ANISOU 2182  CD  LYS C  38    14459  15765   9455  -2169    843   1590       C  
ATOM   2183  CE  LYS C  38     -42.599  52.392  14.246  1.00117.35           C  
ANISOU 2183  CE  LYS C  38    16037  17623  10929  -2125    898   1369       C  
ATOM   2184  NZ  LYS C  38     -41.834  51.488  15.150  1.00123.71           N1+
ANISOU 2184  NZ  LYS C  38    16699  18385  11921  -2113    955   1138       N1+
ATOM   2185  N   ILE C  39     -44.107  57.190  19.442  1.00 83.22           N  
ANISOU 2185  N   ILE C  39    11888  11983   7751  -1991    337   1701       N  
ATOM   2186  CA  ILE C  39     -43.796  58.330  20.312  1.00 84.35           C  
ANISOU 2186  CA  ILE C  39    12068  11852   8127  -2033    298   1761       C  
ATOM   2187  C   ILE C  39     -44.534  58.240  21.662  1.00 88.63           C  
ANISOU 2187  C   ILE C  39    12604  12245   8825  -1908    168   1604       C  
ATOM   2188  O   ILE C  39     -43.937  58.531  22.699  1.00 87.50           O  
ANISOU 2188  O   ILE C  39    12427  11945   8872  -1952    157   1516       O  
ATOM   2189  CB  ILE C  39     -43.971  59.706  19.585  1.00 90.14           C  
ANISOU 2189  CB  ILE C  39    12946  12456   8847  -2078    292   2042       C  
ATOM   2190  CG1 ILE C  39     -43.770  60.914  20.531  1.00 91.41           C  
ANISOU 2190  CG1 ILE C  39    13165  12298   9269  -2114    241   2086       C  
ATOM   2191  CG2 ILE C  39     -45.289  59.818  18.822  1.00 91.15           C  
ANISOU 2191  CG2 ILE C  39    13178  12657   8798  -1936    192   2163       C  
ATOM   2192  CD1 ILE C  39     -42.368  61.374  20.698  1.00 99.45           C  
ANISOU 2192  CD1 ILE C  39    14127  13230  10429  -2315    355   2106       C  
ATOM   2193  N   PHE C  40     -45.811  57.811  21.641  1.00 86.32           N  
ANISOU 2193  N   PHE C  40    12338  12017   8443  -1760     73   1559       N  
ATOM   2194  CA  PHE C  40     -46.644  57.677  22.833  1.00 85.50           C  
ANISOU 2194  CA  PHE C  40    12228  11800   8458  -1638    -30   1415       C  
ATOM   2195  C   PHE C  40     -46.255  56.498  23.711  1.00 87.96           C  
ANISOU 2195  C   PHE C  40    12441  12174   8806  -1637     -3   1185       C  
ATOM   2196  O   PHE C  40     -46.273  56.655  24.930  1.00 86.92           O  
ANISOU 2196  O   PHE C  40    12309  11894   8823  -1603    -50   1079       O  
ATOM   2197  CB  PHE C  40     -48.132  57.616  22.465  1.00 88.05           C  
ANISOU 2197  CB  PHE C  40    12586  12188   8681  -1491   -129   1447       C  
ATOM   2198  CG  PHE C  40     -49.102  57.775  23.615  1.00 89.58           C  
ANISOU 2198  CG  PHE C  40    12781  12248   9008  -1362   -223   1337       C  
ATOM   2199  CD1 PHE C  40     -49.460  59.036  24.075  1.00 94.78           C  
ANISOU 2199  CD1 PHE C  40    13523  12678   9813  -1303   -289   1426       C  
ATOM   2200  CD2 PHE C  40     -49.710  56.665  24.191  1.00 90.47           C  
ANISOU 2200  CD2 PHE C  40    12819  12461   9094  -1298   -237   1147       C  
ATOM   2201  CE1 PHE C  40     -50.376  59.183  25.127  1.00 95.35           C  
ANISOU 2201  CE1 PHE C  40    13590  12638   9999  -1174   -360   1311       C  
ATOM   2202  CE2 PHE C  40     -50.640  56.816  25.229  1.00 92.86           C  
ANISOU 2202  CE2 PHE C  40    13121  12658   9506  -1185   -302   1051       C  
ATOM   2203  CZ  PHE C  40     -50.950  58.070  25.704  1.00 92.27           C  
ANISOU 2203  CZ  PHE C  40    13117  12371   9570  -1120   -360   1126       C  
ATOM   2204  N   LEU C  41     -45.952  55.312  23.120  1.00 84.26           N  
ANISOU 2204  N   LEU C  41    11901  11917   8197  -1662     68   1103       N  
ATOM   2205  CA  LEU C  41     -45.556  54.125  23.900  1.00 82.56           C  
ANISOU 2205  CA  LEU C  41    11606  11748   8016  -1649     95    899       C  
ATOM   2206  C   LEU C  41     -44.254  54.351  24.676  1.00 86.39           C  
ANISOU 2206  C   LEU C  41    12037  12132   8655  -1730    129    850       C  
ATOM   2207  O   LEU C  41     -44.283  54.147  25.893  1.00 85.08           O  
ANISOU 2207  O   LEU C  41    11864  11863   8597  -1682     73    728       O  
ATOM   2208  CB  LEU C  41     -45.497  52.824  23.081  1.00 82.56           C  
ANISOU 2208  CB  LEU C  41    11552  11968   7846  -1652    165    813       C  
ATOM   2209  CG  LEU C  41     -46.797  52.297  22.458  1.00 87.80           C  
ANISOU 2209  CG  LEU C  41    12243  12757   8359  -1577    117    797       C  
ATOM   2210  CD1 LEU C  41     -46.514  51.076  21.598  1.00 88.43           C  
ANISOU 2210  CD1 LEU C  41    12279  13041   8279  -1605    199    700       C  
ATOM   2211  CD2 LEU C  41     -47.835  51.957  23.516  1.00 89.19           C  
ANISOU 2211  CD2 LEU C  41    12424  12850   8615  -1481     32    681       C  
ATOM   2212  N   PRO C  42     -43.138  54.856  24.065  1.00 83.78           N  
ANISOU 2212  N   PRO C  42    11667  11821   8342  -1855    214    947       N  
ATOM   2213  CA  PRO C  42     -41.930  55.128  24.869  1.00 83.46           C  
ANISOU 2213  CA  PRO C  42    11551  11687   8471  -1938    228    888       C  
ATOM   2214  C   PRO C  42     -42.123  56.179  25.969  1.00 86.33           C  
ANISOU 2214  C   PRO C  42    11981  11813   9008  -1933    125    891       C  
ATOM   2215  O   PRO C  42     -41.317  56.214  26.892  1.00 86.11           O  
ANISOU 2215  O   PRO C  42    11893  11713   9112  -1972     98    789       O  
ATOM   2216  CB  PRO C  42     -40.894  55.569  23.828  1.00 87.23           C  
ANISOU 2216  CB  PRO C  42    11976  12245   8925  -2086    352   1014       C  
ATOM   2217  CG  PRO C  42     -41.689  56.046  22.679  1.00 92.81           C  
ANISOU 2217  CG  PRO C  42    12788  12997   9477  -2081    372   1192       C  
ATOM   2218  CD  PRO C  42     -42.896  55.167  22.640  1.00 86.91           C  
ANISOU 2218  CD  PRO C  42    12081  12341   8601  -1935    306   1108       C  
ATOM   2219  N   THR C  43     -43.186  57.011  25.890  1.00 82.09           N  
ANISOU 2219  N   THR C  43    11563  11158   8469  -1874     61    993       N  
ATOM   2220  CA  THR C  43     -43.503  57.999  26.928  1.00 81.38           C  
ANISOU 2220  CA  THR C  43    11551  10833   8538  -1846    -33    976       C  
ATOM   2221  C   THR C  43     -44.035  57.253  28.145  1.00 83.23           C  
ANISOU 2221  C   THR C  43    11779  11057   8786  -1729   -102    787       C  
ATOM   2222  O   THR C  43     -43.625  57.562  29.258  1.00 83.29           O  
ANISOU 2222  O   THR C  43    11791  10937   8917  -1742   -155    686       O  
ATOM   2223  CB  THR C  43     -44.516  59.049  26.440  1.00 86.29           C  
ANISOU 2223  CB  THR C  43    12297  11335   9156  -1790    -76   1138       C  
ATOM   2224  CG2 THR C  43     -44.668  60.209  27.413  1.00 82.73           C  
ANISOU 2224  CG2 THR C  43    11932  10614   8888  -1777   -153   1124       C  
ATOM   2225  OG1 THR C  43     -44.123  59.541  25.161  1.00 88.46           O  
ANISOU 2225  OG1 THR C  43    12593  11656   9361  -1889     -2   1336       O  
ATOM   2226  N   ILE C  44     -44.926  56.263  27.927  1.00 77.87           N  
ANISOU 2226  N   ILE C  44    11094  10517   7977  -1627    -99    737       N  
ATOM   2227  CA  ILE C  44     -45.507  55.424  28.978  1.00 75.83           C  
ANISOU 2227  CA  ILE C  44    10837  10265   7710  -1525   -140    573       C  
ATOM   2228  C   ILE C  44     -44.417  54.495  29.519  1.00 79.60           C  
ANISOU 2228  C   ILE C  44    11236  10808   8202  -1563   -115    450       C  
ATOM   2229  O   ILE C  44     -44.346  54.273  30.731  1.00 79.20           O  
ANISOU 2229  O   ILE C  44    11202  10685   8204  -1521   -166    332       O  
ATOM   2230  CB  ILE C  44     -46.756  54.660  28.468  1.00 78.07           C  
ANISOU 2230  CB  ILE C  44    11126  10677   7862  -1432   -133    565       C  
ATOM   2231  CG1 ILE C  44     -47.865  55.636  28.028  1.00 79.45           C  
ANISOU 2231  CG1 ILE C  44    11361  10788   8037  -1368   -182    684       C  
ATOM   2232  CG2 ILE C  44     -47.286  53.669  29.519  1.00 77.28           C  
ANISOU 2232  CG2 ILE C  44    11024  10590   7750  -1354   -147    402       C  
ATOM   2233  CD1 ILE C  44     -48.999  54.978  27.332  1.00 88.42           C  
ANISOU 2233  CD1 ILE C  44    12474  12077   9043  -1296   -189    686       C  
ATOM   2234  N   TYR C  45     -43.538  54.000  28.630  1.00 76.25           N  
ANISOU 2234  N   TYR C  45    10727  10517   7727  -1638    -38    481       N  
ATOM   2235  CA  TYR C  45     -42.420  53.152  29.027  1.00 75.91           C  
ANISOU 2235  CA  TYR C  45    10589  10542   7712  -1659    -14    372       C  
ATOM   2236  C   TYR C  45     -41.466  53.902  29.955  1.00 80.99           C  
ANISOU 2236  C   TYR C  45    11201  11060   8510  -1723    -75    336       C  
ATOM   2237  O   TYR C  45     -41.056  53.340  30.966  1.00 80.49           O  
ANISOU 2237  O   TYR C  45    11113  10986   8483  -1678   -129    214       O  
ATOM   2238  CB  TYR C  45     -41.698  52.558  27.806  1.00 77.82           C  
ANISOU 2238  CB  TYR C  45    10737  10958   7874  -1720     97    407       C  
ATOM   2239  CG  TYR C  45     -42.530  51.545  27.046  1.00 79.21           C  
ANISOU 2239  CG  TYR C  45    10935  11269   7891  -1654    142    384       C  
ATOM   2240  CD1 TYR C  45     -43.369  50.657  27.717  1.00 79.74           C  
ANISOU 2240  CD1 TYR C  45    11049  11325   7923  -1552    101    276       C  
ATOM   2241  CD2 TYR C  45     -42.453  51.450  25.660  1.00 81.06           C  
ANISOU 2241  CD2 TYR C  45    11148  11649   8004  -1703    234    464       C  
ATOM   2242  CE1 TYR C  45     -44.115  49.705  27.028  1.00 79.83           C  
ANISOU 2242  CE1 TYR C  45    11074  11453   7804  -1512    141    238       C  
ATOM   2243  CE2 TYR C  45     -43.208  50.510  24.957  1.00 81.67           C  
ANISOU 2243  CE2 TYR C  45    11246  11856   7928  -1652    264    421       C  
ATOM   2244  CZ  TYR C  45     -44.036  49.637  25.648  1.00 88.73           C  
ANISOU 2244  CZ  TYR C  45    12176  12724   8812  -1561    214    302       C  
ATOM   2245  OH  TYR C  45     -44.793  48.705  24.978  1.00 91.65           O  
ANISOU 2245  OH  TYR C  45    12562  13211   9049  -1530    241    244       O  
ATOM   2246  N   SER C  46     -41.197  55.189  29.663  1.00 78.74           N  
ANISOU 2246  N   SER C  46    10935  10670   8312  -1824    -75    443       N  
ATOM   2247  CA  SER C  46     -40.339  56.056  30.474  1.00 79.54           C  
ANISOU 2247  CA  SER C  46    11011  10636   8573  -1910   -137    406       C  
ATOM   2248  C   SER C  46     -40.968  56.376  31.839  1.00 82.43           C  
ANISOU 2248  C   SER C  46    11482  10850   8989  -1826   -253    302       C  
ATOM   2249  O   SER C  46     -40.273  56.268  32.850  1.00 82.67           O  
ANISOU 2249  O   SER C  46    11475  10851   9086  -1836   -327    182       O  
ATOM   2250  CB  SER C  46     -40.000  57.339  29.727  1.00 85.24           C  
ANISOU 2250  CB  SER C  46    11748  11263   9377  -2051    -94    559       C  
ATOM   2251  OG  SER C  46     -39.350  57.051  28.500  1.00 95.14           O  
ANISOU 2251  OG  SER C  46    12907  12672  10570  -2139     29    653       O  
ATOM   2252  N   ILE C  47     -42.276  56.742  31.869  1.00 77.61           N  
ANISOU 2252  N   ILE C  47    10994  10159   8336  -1737   -270    342       N  
ATOM   2253  CA  ILE C  47     -43.025  57.053  33.094  1.00 76.74           C  
ANISOU 2253  CA  ILE C  47    10986   9917   8253  -1644   -352    241       C  
ATOM   2254  C   ILE C  47     -43.016  55.829  34.022  1.00 79.55           C  
ANISOU 2254  C   ILE C  47    11328  10366   8533  -1558   -379     98       C  
ATOM   2255  O   ILE C  47     -42.680  55.961  35.201  1.00 79.92           O  
ANISOU 2255  O   ILE C  47    11406  10340   8620  -1546   -458    -16       O  
ATOM   2256  CB  ILE C  47     -44.467  57.579  32.790  1.00 79.66           C  
ANISOU 2256  CB  ILE C  47    11458  10216   8592  -1548   -347    314       C  
ATOM   2257  CG1 ILE C  47     -44.433  58.970  32.113  1.00 81.58           C  
ANISOU 2257  CG1 ILE C  47    11753  10311   8936  -1618   -345    459       C  
ATOM   2258  CG2 ILE C  47     -45.333  57.618  34.071  1.00 80.14           C  
ANISOU 2258  CG2 ILE C  47    11607  10188   8654  -1431   -402    185       C  
ATOM   2259  CD1 ILE C  47     -45.754  59.423  31.439  1.00 88.69           C  
ANISOU 2259  CD1 ILE C  47    12725  11179   9795  -1516   -340    576       C  
ATOM   2260  N   ILE C  48     -43.338  54.642  33.473  1.00 74.21           N  
ANISOU 2260  N   ILE C  48    10613   9842   7740  -1506   -317    106       N  
ATOM   2261  CA  ILE C  48     -43.357  53.384  34.224  1.00 72.40           C  
ANISOU 2261  CA  ILE C  48    10386   9688   7435  -1425   -329     -6       C  
ATOM   2262  C   ILE C  48     -41.949  52.913  34.644  1.00 75.11           C  
ANISOU 2262  C   ILE C  48    10637  10078   7821  -1462   -368    -73       C  
ATOM   2263  O   ILE C  48     -41.820  52.290  35.699  1.00 74.11           O  
ANISOU 2263  O   ILE C  48    10547   9948   7665  -1394   -426   -169       O  
ATOM   2264  CB  ILE C  48     -44.279  52.319  33.551  1.00 74.47           C  
ANISOU 2264  CB  ILE C  48    10651  10067   7577  -1362   -253     12       C  
ATOM   2265  CG1 ILE C  48     -45.759  52.549  33.935  1.00 74.64           C  
ANISOU 2265  CG1 ILE C  48    10766  10033   7562  -1283   -255      4       C  
ATOM   2266  CG2 ILE C  48     -43.884  50.876  33.885  1.00 74.22           C  
ANISOU 2266  CG2 ILE C  48    10595  10123   7484  -1315   -235    -71       C  
ATOM   2267  CD1 ILE C  48     -46.546  53.553  33.120  1.00 81.18           C  
ANISOU 2267  CD1 ILE C  48    11608  10825   8412  -1287   -247    110       C  
ATOM   2268  N   PHE C  49     -40.899  53.277  33.866  1.00 71.42           N  
ANISOU 2268  N   PHE C  49    10055   9655   7427  -1569   -339    -19       N  
ATOM   2269  CA  PHE C  49     -39.513  52.941  34.197  1.00 71.40           C  
ANISOU 2269  CA  PHE C  49     9928   9711   7491  -1607   -379    -85       C  
ATOM   2270  C   PHE C  49     -39.035  53.742  35.412  1.00 76.09           C  
ANISOU 2270  C   PHE C  49    10545  10187   8180  -1638   -507   -167       C  
ATOM   2271  O   PHE C  49     -38.556  53.144  36.375  1.00 75.96           O  
ANISOU 2271  O   PHE C  49    10515  10196   8149  -1576   -595   -268       O  
ATOM   2272  CB  PHE C  49     -38.566  53.152  32.997  1.00 74.01           C  
ANISOU 2272  CB  PHE C  49    10111  10132   7877  -1724   -291     -8       C  
ATOM   2273  CG  PHE C  49     -37.089  53.178  33.327  1.00 76.60           C  
ANISOU 2273  CG  PHE C  49    10276  10506   8320  -1793   -335    -73       C  
ATOM   2274  CD1 PHE C  49     -36.382  54.376  33.343  1.00 80.83           C  
ANISOU 2274  CD1 PHE C  49    10751  10967   8995  -1943   -361    -48       C  
ATOM   2275  CD2 PHE C  49     -36.403  52.006  33.628  1.00 78.39           C  
ANISOU 2275  CD2 PHE C  49    10406  10849   8531  -1706   -356   -162       C  
ATOM   2276  CE1 PHE C  49     -35.015  54.398  33.650  1.00 82.89           C  
ANISOU 2276  CE1 PHE C  49    10832  11287   9376  -2018   -408   -121       C  
ATOM   2277  CE2 PHE C  49     -35.036  52.030  33.929  1.00 82.27           C  
ANISOU 2277  CE2 PHE C  49    10719  11400   9138  -1757   -410   -228       C  
ATOM   2278  CZ  PHE C  49     -34.353  53.225  33.935  1.00 81.66           C  
ANISOU 2278  CZ  PHE C  49    10561  11267   9199  -1918   -436   -211       C  
ATOM   2279  N   LEU C  50     -39.160  55.084  35.365  1.00 73.25           N  
ANISOU 2279  N   LEU C  50    10229   9693   7911  -1732   -525   -125       N  
ATOM   2280  CA  LEU C  50     -38.713  55.971  36.446  1.00 74.25           C  
ANISOU 2280  CA  LEU C  50    10385   9692   8137  -1783   -646   -219       C  
ATOM   2281  C   LEU C  50     -39.432  55.688  37.763  1.00 77.52           C  
ANISOU 2281  C   LEU C  50    10939  10054   8462  -1656   -731   -331       C  
ATOM   2282  O   LEU C  50     -38.782  55.586  38.799  1.00 77.33           O  
ANISOU 2282  O   LEU C  50    10904  10031   8447  -1647   -848   -447       O  
ATOM   2283  CB  LEU C  50     -38.844  57.466  36.066  1.00 75.53           C  
ANISOU 2283  CB  LEU C  50    10595   9685   8418  -1904   -633   -146       C  
ATOM   2284  CG  LEU C  50     -38.142  57.953  34.785  1.00 81.23           C  
ANISOU 2284  CG  LEU C  50    11204  10433   9226  -2058   -536    -13       C  
ATOM   2285  CD1 LEU C  50     -38.665  59.311  34.366  1.00 82.08           C  
ANISOU 2285  CD1 LEU C  50    11422  10347   9418  -2133   -510     94       C  
ATOM   2286  CD2 LEU C  50     -36.623  57.979  34.942  1.00 85.78           C  
ANISOU 2286  CD2 LEU C  50    11599  11074   9920  -2188   -573    -77       C  
ATOM   2287  N   THR C  51     -40.761  55.521  37.710  1.00 73.70           N  
ANISOU 2287  N   THR C  51    10577   9541   7885  -1558   -673   -298       N  
ATOM   2288  CA  THR C  51     -41.585  55.240  38.887  1.00 73.46           C  
ANISOU 2288  CA  THR C  51    10685   9471   7757  -1442   -717   -392       C  
ATOM   2289  C   THR C  51     -41.314  53.827  39.433  1.00 77.39           C  
ANISOU 2289  C   THR C  51    11170  10093   8140  -1353   -737   -444       C  
ATOM   2290  O   THR C  51     -41.268  53.637  40.650  1.00 76.83           O  
ANISOU 2290  O   THR C  51    11182  10004   8006  -1293   -822   -543       O  
ATOM   2291  CB  THR C  51     -43.070  55.506  38.569  1.00 80.96           C  
ANISOU 2291  CB  THR C  51    11733  10366   8662  -1373   -634   -338       C  
ATOM   2292  CG2 THR C  51     -43.952  55.487  39.805  1.00 79.11           C  
ANISOU 2292  CG2 THR C  51    11636  10076   8347  -1270   -659   -443       C  
ATOM   2293  OG1 THR C  51     -43.202  56.766  37.908  1.00 81.01           O  
ANISOU 2293  OG1 THR C  51    11744  10253   8783  -1444   -620   -263       O  
ATOM   2294  N   GLY C  52     -41.108  52.874  38.521  1.00 74.22           N  
ANISOU 2294  N   GLY C  52    10677   9810   7711  -1344   -661   -378       N  
ATOM   2295  CA  GLY C  52     -40.826  51.478  38.838  1.00 73.55           C  
ANISOU 2295  CA  GLY C  52    10582   9825   7540  -1256   -666   -410       C  
ATOM   2296  C   GLY C  52     -39.488  51.264  39.516  1.00 78.46           C  
ANISOU 2296  C   GLY C  52    11122  10487   8202  -1255   -788   -481       C  
ATOM   2297  O   GLY C  52     -39.449  50.769  40.649  1.00 78.55           O  
ANISOU 2297  O   GLY C  52    11219  10494   8131  -1170   -873   -548       O  
ATOM   2298  N   ILE C  53     -38.386  51.652  38.835  1.00 75.12           N  
ANISOU 2298  N   ILE C  53    10530  10111   7901  -1353   -797   -464       N  
ATOM   2299  CA  ILE C  53     -37.013  51.507  39.325  1.00 75.94           C  
ANISOU 2299  CA  ILE C  53    10501  10278   8074  -1364   -915   -535       C  
ATOM   2300  C   ILE C  53     -36.798  52.134  40.722  1.00 79.32           C  
ANISOU 2300  C   ILE C  53    11008  10634   8498  -1362  -1082   -641       C  
ATOM   2301  O   ILE C  53     -36.285  51.458  41.616  1.00 78.89           O  
ANISOU 2301  O   ILE C  53    10957  10634   8385  -1270  -1199   -707       O  
ATOM   2302  CB  ILE C  53     -35.967  51.939  38.236  1.00 80.24           C  
ANISOU 2302  CB  ILE C  53    10832  10890   8765  -1496   -862   -495       C  
ATOM   2303  CG1 ILE C  53     -34.616  51.177  38.334  1.00 81.90           C  
ANISOU 2303  CG1 ILE C  53    10852  11234   9035  -1460   -927   -551       C  
ATOM   2304  CG2 ILE C  53     -35.821  53.468  38.039  1.00 82.16           C  
ANISOU 2304  CG2 ILE C  53    11056  11028   9131  -1664   -870   -477       C  
ATOM   2305  CD1 ILE C  53     -33.595  51.595  39.462  1.00 91.94           C  
ANISOU 2305  CD1 ILE C  53    12040  12510  10381  -1481  -1124   -665       C  
ATOM   2306  N   VAL C  54     -37.244  53.394  40.906  1.00 75.60           N  
ANISOU 2306  N   VAL C  54    10613  10036   8074  -1451  -1093   -659       N  
ATOM   2307  CA  VAL C  54     -37.122  54.176  42.141  1.00 76.14           C  
ANISOU 2307  CA  VAL C  54    10770  10020   8141  -1469  -1239   -779       C  
ATOM   2308  C   VAL C  54     -37.951  53.552  43.274  1.00 78.47           C  
ANISOU 2308  C   VAL C  54    11260  10308   8249  -1322  -1275   -830       C  
ATOM   2309  O   VAL C  54     -37.413  53.306  44.359  1.00 78.53           O  
ANISOU 2309  O   VAL C  54    11299  10353   8187  -1271  -1421   -923       O  
ATOM   2310  CB  VAL C  54     -37.463  55.675  41.882  1.00 80.54           C  
ANISOU 2310  CB  VAL C  54    11371  10417   8814  -1598  -1213   -779       C  
ATOM   2311  CG1 VAL C  54     -37.636  56.463  43.182  1.00 81.47           C  
ANISOU 2311  CG1 VAL C  54    11627  10423   8903  -1597  -1340   -922       C  
ATOM   2312  CG2 VAL C  54     -36.415  56.329  40.981  1.00 81.45           C  
ANISOU 2312  CG2 VAL C  54    11296  10536   9113  -1769  -1199   -737       C  
ATOM   2313  N   GLY C  55     -39.233  53.292  42.986  1.00 73.34           N  
ANISOU 2313  N   GLY C  55    10729   9621   7515  -1260  -1141   -765       N  
ATOM   2314  CA  GLY C  55     -40.195  52.694  43.906  1.00 72.44           C  
ANISOU 2314  CA  GLY C  55    10797   9501   7227  -1138  -1123   -793       C  
ATOM   2315  C   GLY C  55     -39.769  51.339  44.429  1.00 76.67           C  
ANISOU 2315  C   GLY C  55    11348  10137   7646  -1031  -1172   -788       C  
ATOM   2316  O   GLY C  55     -39.625  51.169  45.641  1.00 77.32           O  
ANISOU 2316  O   GLY C  55    11541  10226   7612   -966  -1281   -861       O  
ATOM   2317  N   ASN C  56     -39.516  50.378  43.516  1.00 72.62           N  
ANISOU 2317  N   ASN C  56    10732   9700   7163  -1008  -1098   -705       N  
ATOM   2318  CA  ASN C  56     -39.068  49.025  43.867  1.00 72.62           C  
ANISOU 2318  CA  ASN C  56    10741   9773   7078   -894  -1137   -688       C  
ATOM   2319  C   ASN C  56     -37.687  49.019  44.514  1.00 79.77           C  
ANISOU 2319  C   ASN C  56    11552  10739   8018   -873  -1326   -753       C  
ATOM   2320  O   ASN C  56     -37.465  48.266  45.462  1.00 80.31           O  
ANISOU 2320  O   ASN C  56    11713  10835   7966   -758  -1423   -769       O  
ATOM   2321  CB  ASN C  56     -39.127  48.088  42.673  1.00 69.72           C  
ANISOU 2321  CB  ASN C  56    10285   9455   6752   -879  -1006   -605       C  
ATOM   2322  CG  ASN C  56     -40.510  47.957  42.104  1.00 86.35           C  
ANISOU 2322  CG  ASN C  56    12480  11520   8810   -893   -842   -551       C  
ATOM   2323  ND2 ASN C  56     -40.632  48.203  40.809  1.00 79.04           N  
ANISOU 2323  ND2 ASN C  56    11443  10619   7970   -966   -742   -500       N  
ATOM   2324  OD1 ASN C  56     -41.477  47.643  42.808  1.00 77.63           O  
ANISOU 2324  OD1 ASN C  56    11537  10373   7586   -841   -803   -553       O  
ATOM   2325  N   GLY C  57     -36.799  49.893  44.031  1.00 77.95           N  
ANISOU 2325  N   GLY C  57    11143  10528   7945   -987  -1380   -789       N  
ATOM   2326  CA  GLY C  57     -35.461  50.079  44.581  1.00 79.71           C  
ANISOU 2326  CA  GLY C  57    11232  10820   8234   -996  -1569   -871       C  
ATOM   2327  C   GLY C  57     -35.549  50.494  46.034  1.00 84.60           C  
ANISOU 2327  C   GLY C  57    12008  11407   8731   -961  -1730   -970       C  
ATOM   2328  O   GLY C  57     -34.827  49.951  46.874  1.00 85.51           O  
ANISOU 2328  O   GLY C  57    12117  11597   8774   -867  -1896  -1013       O  
ATOM   2329  N   LEU C  58     -36.499  51.408  46.348  1.00 80.76           N  
ANISOU 2329  N   LEU C  58    11672  10811   8201  -1020  -1679  -1006       N  
ATOM   2330  CA  LEU C  58     -36.750  51.874  47.711  1.00 81.85           C  
ANISOU 2330  CA  LEU C  58    11988  10913   8201   -991  -1802  -1115       C  
ATOM   2331  C   LEU C  58     -37.334  50.769  48.594  1.00 87.59           C  
ANISOU 2331  C   LEU C  58    12912  11674   8695   -830  -1799  -1080       C  
ATOM   2332  O   LEU C  58     -36.843  50.570  49.700  1.00 88.59           O  
ANISOU 2332  O   LEU C  58    13113  11854   8692   -761  -1969  -1146       O  
ATOM   2333  CB  LEU C  58     -37.614  53.140  47.735  1.00 81.15           C  
ANISOU 2333  CB  LEU C  58    12000  10688   8145  -1084  -1728  -1171       C  
ATOM   2334  CG  LEU C  58     -36.841  54.442  47.617  1.00 86.44           C  
ANISOU 2334  CG  LEU C  58    12552  11297   8993  -1240  -1827  -1269       C  
ATOM   2335  CD1 LEU C  58     -37.710  55.537  47.074  1.00 85.69           C  
ANISOU 2335  CD1 LEU C  58    12517  11046   8995  -1327  -1696  -1258       C  
ATOM   2336  CD2 LEU C  58     -36.229  54.846  48.944  1.00 90.57           C  
ANISOU 2336  CD2 LEU C  58    13138  11841   9435  -1240  -2044  -1434       C  
ATOM   2337  N   VAL C  59     -38.328  50.014  48.082  1.00 84.15           N  
ANISOU 2337  N   VAL C  59    12555  11214   8205   -777  -1613   -971       N  
ATOM   2338  CA  VAL C  59     -38.945  48.884  48.790  1.00 84.57           C  
ANISOU 2338  CA  VAL C  59    12796  11282   8054   -646  -1571   -914       C  
ATOM   2339  C   VAL C  59     -37.854  47.839  49.130  1.00 92.36           C  
ANISOU 2339  C   VAL C  59    13734  12355   9003   -535  -1720   -880       C  
ATOM   2340  O   VAL C  59     -37.778  47.399  50.275  1.00 93.27           O  
ANISOU 2340  O   VAL C  59    14007  12496   8934   -435  -1828   -891       O  
ATOM   2341  CB  VAL C  59     -40.154  48.293  47.998  1.00 86.15           C  
ANISOU 2341  CB  VAL C  59    13045  11438   8250   -642  -1339   -810       C  
ATOM   2342  CG1 VAL C  59     -40.648  46.984  48.607  1.00 85.97           C  
ANISOU 2342  CG1 VAL C  59    13195  11421   8049   -527  -1287   -736       C  
ATOM   2343  CG2 VAL C  59     -41.302  49.297  47.913  1.00 85.12           C  
ANISOU 2343  CG2 VAL C  59    12983  11231   8129   -713  -1219   -849       C  
ATOM   2344  N   ILE C  60     -36.978  47.510  48.160  1.00 91.04           N  
ANISOU 2344  N   ILE C  60    13346  12239   9007   -547  -1730   -846       N  
ATOM   2345  CA  ILE C  60     -35.868  46.569  48.341  1.00 93.32           C  
ANISOU 2345  CA  ILE C  60    13544  12609   9303   -428  -1870   -823       C  
ATOM   2346  C   ILE C  60     -34.808  47.084  49.335  1.00102.80           C  
ANISOU 2346  C   ILE C  60    14694  13887  10478   -411  -2132   -929       C  
ATOM   2347  O   ILE C  60     -34.346  46.311  50.172  1.00103.68           O  
ANISOU 2347  O   ILE C  60    14879  14049  10464   -266  -2280   -910       O  
ATOM   2348  CB  ILE C  60     -35.301  46.105  46.966  1.00 95.59           C  
ANISOU 2348  CB  ILE C  60    13603  12935   9784   -444  -1778   -774       C  
ATOM   2349  CG1 ILE C  60     -36.056  44.866  46.463  1.00 94.59           C  
ANISOU 2349  CG1 ILE C  60    13580  12759   9602   -359  -1606   -667       C  
ATOM   2350  CG2 ILE C  60     -33.783  45.854  46.972  1.00 98.01           C  
ANISOU 2350  CG2 ILE C  60    13685  13352  10202   -385  -1955   -814       C  
ATOM   2351  CD1 ILE C  60     -36.750  45.061  45.153  1.00 98.97           C  
ANISOU 2351  CD1 ILE C  60    14068  13281  10255   -467  -1395   -632       C  
ATOM   2352  N   LEU C  61     -34.446  48.377  49.261  1.00102.77           N  
ANISOU 2352  N   LEU C  61    14574  13885  10590   -559  -2197  -1038       N  
ATOM   2353  CA  LEU C  61     -33.452  48.973  50.161  1.00106.29           C  
ANISOU 2353  CA  LEU C  61    14954  14403  11028   -575  -2453  -1166       C  
ATOM   2354  C   LEU C  61     -34.001  49.145  51.589  1.00113.23           C  
ANISOU 2354  C   LEU C  61    16106  15265  11652   -515  -2555  -1228       C  
ATOM   2355  O   LEU C  61     -33.288  48.859  52.550  1.00115.08           O  
ANISOU 2355  O   LEU C  61    16366  15591  11768   -422  -2779  -1275       O  
ATOM   2356  CB  LEU C  61     -32.931  50.314  49.591  1.00106.99           C  
ANISOU 2356  CB  LEU C  61    14842  14474  11336   -777  -2470  -1266       C  
ATOM   2357  CG  LEU C  61     -31.709  50.959  50.270  1.00114.79           C  
ANISOU 2357  CG  LEU C  61    15681  15548  12386   -835  -2735  -1414       C  
ATOM   2358  CD1 LEU C  61     -30.422  50.202  49.947  1.00116.45           C  
ANISOU 2358  CD1 LEU C  61    15625  15905  12715   -762  -2853  -1395       C  
ATOM   2359  CD2 LEU C  61     -31.553  52.404  49.835  1.00118.00           C  
ANISOU 2359  CD2 LEU C  61    15977  15876  12982  -1062  -2711  -1512       C  
ATOM   2360  N   VAL C  62     -35.268  49.587  51.715  1.00109.80           N  
ANISOU 2360  N   VAL C  62    15869  14725  11124   -560  -2389  -1227       N  
ATOM   2361  CA  VAL C  62     -35.942  49.832  52.993  1.00111.15           C  
ANISOU 2361  CA  VAL C  62    16307  14877  11047   -516  -2433  -1294       C  
ATOM   2362  C   VAL C  62     -36.461  48.542  53.657  1.00117.37           C  
ANISOU 2362  C   VAL C  62    17315  15691  11590   -349  -2393  -1174       C  
ATOM   2363  O   VAL C  62     -35.996  48.204  54.747  1.00118.91           O  
ANISOU 2363  O   VAL C  62    17625  15963  11595   -249  -2581  -1199       O  
ATOM   2364  CB  VAL C  62     -37.001  50.967  52.866  1.00113.86           C  
ANISOU 2364  CB  VAL C  62    16743  15101  11418   -632  -2277  -1367       C  
ATOM   2365  CG1 VAL C  62     -37.999  50.970  54.020  1.00114.32           C  
ANISOU 2365  CG1 VAL C  62    17092  15138  11205   -564  -2231  -1408       C  
ATOM   2366  CG2 VAL C  62     -36.329  52.330  52.721  1.00114.68           C  
ANISOU 2366  CG2 VAL C  62    16701  15169  11702   -785  -2392  -1517       C  
ATOM   2367  N   MET C  63     -37.401  47.816  53.005  1.00114.11           N  
ANISOU 2367  N   MET C  63    16964  15212  11182   -325  -2159  -1043       N  
ATOM   2368  CA  MET C  63     -37.968  46.576  53.552  1.00115.11           C  
ANISOU 2368  CA  MET C  63    17304  15333  11099   -193  -2088   -916       C  
ATOM   2369  C   MET C  63     -37.016  45.374  53.528  1.00122.97           C  
ANISOU 2369  C   MET C  63    18242  16382  12099    -53  -2215   -815       C  
ATOM   2370  O   MET C  63     -37.305  44.345  54.145  1.00123.25           O  
ANISOU 2370  O   MET C  63    18476  16403  11949     68  -2199   -707       O  
ATOM   2371  CB  MET C  63     -39.353  46.259  52.961  1.00115.30           C  
ANISOU 2371  CB  MET C  63    17415  15266  11126   -233  -1799   -832       C  
ATOM   2372  CG  MET C  63     -40.507  46.770  53.814  1.00119.20           C  
ANISOU 2372  CG  MET C  63    18130  15730  11432   -258  -1690   -884       C  
ATOM   2373  SD  MET C  63     -40.711  48.574  53.789  1.00123.46           S  
ANISOU 2373  SD  MET C  63    18600  16235  12076   -389  -1706  -1071       S  
ATOM   2374  CE  MET C  63     -41.908  48.778  55.078  1.00121.23           C  
ANISOU 2374  CE  MET C  63    18613  15944  11507   -353  -1599  -1128       C  
ATOM   2375  N   GLY C  64     -35.883  45.532  52.845  1.00122.42           N  
ANISOU 2375  N   GLY C  64    17905  16369  12241    -70  -2334   -852       N  
ATOM   2376  CA  GLY C  64     -34.824  44.532  52.784  1.00124.82           C  
ANISOU 2376  CA  GLY C  64    18103  16734  12588     73  -2477   -787       C  
ATOM   2377  C   GLY C  64     -34.014  44.541  54.063  1.00134.84           C  
ANISOU 2377  C   GLY C  64    19442  18104  13689    181  -2767   -837       C  
ATOM   2378  O   GLY C  64     -33.530  43.492  54.502  1.00136.15           O  
ANISOU 2378  O   GLY C  64    19670  18299  13762    357  -2883   -743       O  
ATOM   2379  N   TYR C  65     -33.879  45.739  54.678  1.00134.55           N  
ANISOU 2379  N   TYR C  65    19403  18112  13607     78  -2890   -990       N  
ATOM   2380  CA  TYR C  65     -33.191  45.943  55.952  1.00138.29           C  
ANISOU 2380  CA  TYR C  65    19955  18695  13895    152  -3179  -1074       C  
ATOM   2381  C   TYR C  65     -34.132  46.588  57.001  1.00144.16           C  
ANISOU 2381  C   TYR C  65    20987  19411  14377    105  -3145  -1149       C  
ATOM   2382  O   TYR C  65     -33.877  47.679  57.523  1.00144.84           O  
ANISOU 2382  O   TYR C  65    21056  19538  14439     10  -3280  -1323       O  
ATOM   2383  CB  TYR C  65     -31.832  46.668  55.776  1.00141.40           C  
ANISOU 2383  CB  TYR C  65    20035  19201  14488     86  -3417  -1219       C  
ATOM   2384  CG  TYR C  65     -31.016  46.762  57.052  1.00146.93           C  
ANISOU 2384  CG  TYR C  65    20786  20038  15003    177  -3751  -1310       C  
ATOM   2385  CD1 TYR C  65     -30.609  45.617  57.732  1.00150.86           C  
ANISOU 2385  CD1 TYR C  65    21392  20606  15321    402  -3912  -1193       C  
ATOM   2386  CD2 TYR C  65     -30.648  47.998  57.577  1.00149.35           C  
ANISOU 2386  CD2 TYR C  65    21038  20398  15311     40  -3917  -1515       C  
ATOM   2387  CE1 TYR C  65     -29.878  45.699  58.916  1.00155.21           C  
ANISOU 2387  CE1 TYR C  65    21997  21298  15677    497  -4238  -1270       C  
ATOM   2388  CE2 TYR C  65     -29.913  48.092  58.758  1.00153.61           C  
ANISOU 2388  CE2 TYR C  65    21624  21078  15662    117  -4241  -1615       C  
ATOM   2389  CZ  TYR C  65     -29.522  46.940  59.420  1.00162.84           C  
ANISOU 2389  CZ  TYR C  65    22898  22338  16637    350  -4408  -1489       C  
ATOM   2390  OH  TYR C  65     -28.810  47.030  60.590  1.00166.48           O  
ANISOU 2390  OH  TYR C  65    23412  22952  16890    437  -4745  -1582       O  
ATOM   2391  N   GLN C  66     -35.218  45.885  57.300  1.00141.33           N  
ANISOU 2391  N   GLN C  66    20894  18981  13826    169  -2956  -1023       N  
ATOM   2392  CA  GLN C  66     -36.167  46.316  58.320  1.00142.57           C  
ANISOU 2392  CA  GLN C  66    21336  19124  13709    148  -2890  -1077       C  
ATOM   2393  C   GLN C  66     -36.693  45.275  59.297  1.00149.36           C  
ANISOU 2393  C   GLN C  66    22515  19993  14244    291  -2859   -933       C  
ATOM   2394  O   GLN C  66     -37.899  45.047  59.383  1.00148.12           O  
ANISOU 2394  O   GLN C  66    22546  19757  13973    264  -2606   -865       O  
ATOM   2395  CB  GLN C  66     -37.361  47.026  57.681  1.00141.52           C  
ANISOU 2395  CB  GLN C  66    21212  18879  13681      4  -2605  -1117       C  
ATOM   2396  CG  GLN C  66     -38.632  46.971  58.512  1.00157.95           C  
ANISOU 2396  CG  GLN C  66    23596  20927  15492     16  -2428  -1102       C  
ATOM   2397  CD  GLN C  66     -39.775  47.741  57.879  1.00175.16           C  
ANISOU 2397  CD  GLN C  66    25749  23007  17796   -109  -2168  -1157       C  
ATOM   2398  NE2 GLN C  66     -40.851  47.037  57.549  1.00167.48           N  
ANISOU 2398  NE2 GLN C  66    24867  21972  16794   -101  -1912  -1028       N  
ATOM   2399  OE1 GLN C  66     -39.691  48.954  57.689  1.00169.38           O  
ANISOU 2399  OE1 GLN C  66    24912  22250  17193   -213  -2202  -1315       O  
ATOM   2400  N   LYS C  67     -35.783  44.635  60.023  1.00149.22           N  
ANISOU 2400  N   LYS C  67    22549  20068  14079    443  -3113   -880       N  
ATOM   2401  CA  LYS C  67     -36.152  43.511  60.882  1.00150.75           C  
ANISOU 2401  CA  LYS C  67    23050  20257  13973    595  -3096   -702       C  
ATOM   2402  C   LYS C  67     -37.128  43.656  62.053  1.00156.04           C  
ANISOU 2402  C   LYS C  67    24070  20941  14277    590  -2997   -705       C  
ATOM   2403  O   LYS C  67     -37.409  42.696  62.777  1.00157.23           O  
ANISOU 2403  O   LYS C  67    24489  21085  14167    709  -2975   -538       O  
ATOM   2404  CB  LYS C  67     -34.935  42.566  60.946  1.00155.15           C  
ANISOU 2404  CB  LYS C  67    23521  20872  14558    781  -3352   -593       C  
ATOM   2405  CG  LYS C  67     -34.769  41.708  59.692  1.00167.67           C  
ANISOU 2405  CG  LYS C  67    24916  22355  16434    815  -3223   -468       C  
ATOM   2406  CD  LYS C  67     -33.645  40.680  59.827  1.00179.49           C  
ANISOU 2406  CD  LYS C  67    26357  23895  17948   1032  -3459   -352       C  
ATOM   2407  CE  LYS C  67     -32.324  41.142  59.254  1.00189.65           C  
ANISOU 2407  CE  LYS C  67    27262  25292  19505   1037  -3684   -482       C  
ATOM   2408  NZ  LYS C  67     -31.601  42.058  60.178  1.00200.79           N1+
ANISOU 2408  NZ  LYS C  67    28631  26871  20790   1023  -3988   -649       N1+
ATOM   2409  N   LYS C  68     -37.585  44.887  62.244  1.00152.18           N  
ANISOU 2409  N   LYS C  68    23577  20470  13775    455  -2944   -901       N  
ATOM   2410  CA  LYS C  68     -38.440  45.237  63.361  1.00153.42           C  
ANISOU 2410  CA  LYS C  68    24036  20662  13596    442  -2855   -959       C  
ATOM   2411  C   LYS C  68     -39.927  45.031  63.220  1.00154.86           C  
ANISOU 2411  C   LYS C  68    24373  20745  13720    377  -2482   -883       C  
ATOM   2412  O   LYS C  68     -40.558  44.387  64.051  1.00156.04           O  
ANISOU 2412  O   LYS C  68    24811  20908  13569    437  -2373   -768       O  
ATOM   2413  CB  LYS C  68     -38.337  46.736  63.655  1.00156.70           C  
ANISOU 2413  CB  LYS C  68    24383  21124  14030    327  -2949  -1234       C  
ATOM   2414  N   LEU C  69     -40.472  45.606  62.157  1.00147.61           N  
ANISOU 2414  N   LEU C  69    23255  19733  13095    251  -2290   -948       N  
ATOM   2415  CA  LEU C  69     -41.903  45.725  61.975  1.00145.56           C  
ANISOU 2415  CA  LEU C  69    23084  19399  12823    169  -1952   -936       C  
ATOM   2416  C   LEU C  69     -42.335  44.781  60.846  1.00145.80           C  
ANISOU 2416  C   LEU C  69    23002  19323  13071    151  -1751   -755       C  
ATOM   2417  O   LEU C  69     -43.440  44.894  60.310  1.00143.93           O  
ANISOU 2417  O   LEU C  69    22738  19018  12930     65  -1482   -749       O  
ATOM   2418  CB  LEU C  69     -42.362  47.164  61.710  1.00144.71           C  
ANISOU 2418  CB  LEU C  69    22863  19266  12856     50  -1879  -1157       C  
ATOM   2419  CG  LEU C  69     -41.442  48.284  62.216  1.00151.08           C  
ANISOU 2419  CG  LEU C  69    23617  20139  13650     30  -2155  -1376       C  
ATOM   2420  CD1 LEU C  69     -40.946  49.149  61.076  1.00149.44           C  
ANISOU 2420  CD1 LEU C  69    23098  19860  13821    -76  -2211  -1477       C  
ATOM   2421  CD2 LEU C  69     -42.118  49.133  63.274  1.00155.13           C  
ANISOU 2421  CD2 LEU C  69    24342  20689  13912     12  -2096  -1556       C  
ATOM   2422  N   ARG C  70     -41.462  43.841  60.500  1.00140.89           N  
ANISOU 2422  N   ARG C  70    22315  18692  12527    239  -1891   -618       N  
ATOM   2423  CA  ARG C  70     -41.742  42.870  59.449  1.00137.77           C  
ANISOU 2423  CA  ARG C  70    21825  18192  12330    232  -1726   -462       C  
ATOM   2424  C   ARG C  70     -43.100  42.203  59.616  1.00138.83           C  
ANISOU 2424  C   ARG C  70    22156  18255  12339    192  -1419   -346       C  
ATOM   2425  O   ARG C  70     -43.393  41.617  60.642  1.00140.66           O  
ANISOU 2425  O   ARG C  70    22660  18502  12282    252  -1388   -249       O  
ATOM   2426  CB  ARG C  70     -40.650  41.810  59.402  1.00139.02           C  
ANISOU 2426  CB  ARG C  70    21966  18348  12507    374  -1922   -325       C  
ATOM   2427  N   SER C  71     -43.900  42.287  58.566  1.00130.66           N  
ANISOU 2427  N   SER C  71    20971  17147  11528     84  -1197   -352       N  
ATOM   2428  CA  SER C  71     -45.304  41.873  58.520  1.00128.72           C  
ANISOU 2428  CA  SER C  71    20833  16844  11232      6   -884   -285       C  
ATOM   2429  C   SER C  71     -45.288  40.776  57.451  1.00127.99           C  
ANISOU 2429  C   SER C  71    20639  16647  11344     -2   -800   -147       C  
ATOM   2430  O   SER C  71     -44.449  40.812  56.547  1.00126.57           O  
ANISOU 2430  O   SER C  71    20247  16457  11389     17   -931   -168       O  
ATOM   2431  CB  SER C  71     -46.298  42.973  58.144  1.00130.96           C  
ANISOU 2431  CB  SER C  71    21000  17140  11620   -110   -709   -432       C  
ATOM   2432  OG  SER C  71     -47.560  42.462  57.744  1.00139.26           O  
ANISOU 2432  OG  SER C  71    22062  18137  12711   -192   -420   -363       O  
ATOM   2433  N   MET C  72     -46.215  39.807  57.553  1.00122.13           N  
ANISOU 2433  N   MET C  72    20049  15831  10525    -39   -573    -16       N  
ATOM   2434  CA  MET C  72     -46.334  38.697  56.605  1.00119.56           C  
ANISOU 2434  CA  MET C  72    19661  15388  10377    -61   -470    104       C  
ATOM   2435  C   MET C  72     -46.609  39.154  55.170  1.00117.48           C  
ANISOU 2435  C   MET C  72    19106  15114  10418   -160   -393     10       C  
ATOM   2436  O   MET C  72     -46.024  38.602  54.241  1.00115.29           O  
ANISOU 2436  O   MET C  72    18696  14781  10327   -137   -447     46       O  
ATOM   2437  CB  MET C  72     -47.391  37.690  57.071  1.00122.94           C  
ANISOU 2437  CB  MET C  72    20318  15734  10662   -115   -223    243       C  
ATOM   2438  CG  MET C  72     -46.849  36.657  58.023  1.00128.94           C  
ANISOU 2438  CG  MET C  72    21356  16434  11200      5   -311    417       C  
ATOM   2439  SD  MET C  72     -45.753  35.471  57.211  1.00132.68           S  
ANISOU 2439  SD  MET C  72    21767  16774  11872    122   -462    535       S  
ATOM   2440  CE  MET C  72     -45.312  34.478  58.581  1.00132.96           C  
ANISOU 2440  CE  MET C  72    22175  16751  11594    275   -561    744       C  
ATOM   2441  N   THR C  73     -47.470  40.181  55.003  1.00111.43           N  
ANISOU 2441  N   THR C  73    18244  14403   9693   -258   -271   -111       N  
ATOM   2442  CA  THR C  73     -47.835  40.765  53.707  1.00108.09           C  
ANISOU 2442  CA  THR C  73    17560  13983   9528   -348   -203   -196       C  
ATOM   2443  C   THR C  73     -46.609  41.425  53.068  1.00108.99           C  
ANISOU 2443  C   THR C  73    17478  14129   9804   -306   -427   -267       C  
ATOM   2444  O   THR C  73     -46.405  41.292  51.861  1.00107.03           O  
ANISOU 2444  O   THR C  73    17041  13860   9766   -341   -419   -265       O  
ATOM   2445  CB  THR C  73     -49.006  41.758  53.864  1.00116.44           C  
ANISOU 2445  CB  THR C  73    18584  15090  10568   -429    -45   -302       C  
ATOM   2446  CG2 THR C  73     -49.697  42.068  52.540  1.00112.42           C  
ANISOU 2446  CG2 THR C  73    17843  14573  10299   -523     73   -346       C  
ATOM   2447  OG1 THR C  73     -49.956  41.249  54.806  1.00119.25           O  
ANISOU 2447  OG1 THR C  73    19147  15445  10718   -453    141   -248       O  
ATOM   2448  N   ASP C  74     -45.784  42.098  53.894  1.00105.06           N  
ANISOU 2448  N   ASP C  74    17030  13691   9198   -238   -626   -331       N  
ATOM   2449  CA  ASP C  74     -44.551  42.773  53.490  1.00103.64           C  
ANISOU 2449  CA  ASP C  74    16671  13552   9156   -209   -850   -408       C  
ATOM   2450  C   ASP C  74     -43.480  41.781  53.018  1.00105.11           C  
ANISOU 2450  C   ASP C  74    16789  13718   9431   -126   -972   -317       C  
ATOM   2451  O   ASP C  74     -42.649  42.144  52.184  1.00103.57           O  
ANISOU 2451  O   ASP C  74    16375  13547   9427   -135  -1076   -364       O  
ATOM   2452  CB  ASP C  74     -44.019  43.640  54.633  1.00107.29           C  
ANISOU 2452  CB  ASP C  74    17225  14085   9457   -167  -1029   -509       C  
ATOM   2453  CG  ASP C  74     -44.969  44.722  55.106  1.00119.13           C  
ANISOU 2453  CG  ASP C  74    18783  15600  10881   -233   -921   -629       C  
ATOM   2454  OD1 ASP C  74     -45.973  45.057  54.460  1.00118.14           O  
ANISOU 2454  OD1 ASP C  74    18580  15442  10867   -312   -730   -651       O  
ATOM   2455  OD2 ASP C  74     -44.616  45.390  56.120  1.00127.87           O1-
ANISOU 2455  OD2 ASP C  74    19997  16760  11830   -200  -1055   -728       O1-
ATOM   2456  N   LYS C  75     -43.517  40.529  53.540  1.00101.41           N  
ANISOU 2456  N   LYS C  75    16509  13194   8827    -44   -946   -184       N  
ATOM   2457  CA  LYS C  75     -42.599  39.443  53.172  1.00100.92           C  
ANISOU 2457  CA  LYS C  75    16416  13086   8843     62  -1044    -89       C  
ATOM   2458  C   LYS C  75     -42.820  39.036  51.706  1.00100.22           C  
ANISOU 2458  C   LYS C  75    16143  12941   8996     -5   -906    -83       C  
ATOM   2459  O   LYS C  75     -41.840  38.895  50.969  1.00 99.44           O  
ANISOU 2459  O   LYS C  75    15865  12859   9060     45  -1013   -101       O  
ATOM   2460  CB  LYS C  75     -42.736  38.242  54.138  1.00105.88           C  
ANISOU 2460  CB  LYS C  75    17331  13640   9259    164  -1029     64       C  
ATOM   2461  CG  LYS C  75     -41.721  37.111  53.923  1.00125.72           C  
ANISOU 2461  CG  LYS C  75    19840  16088  11840    313  -1158    166       C  
ATOM   2462  CD  LYS C  75     -40.302  37.467  54.392  1.00138.21           C  
ANISOU 2462  CD  LYS C  75    21337  17773  13404    450  -1466    124       C  
ATOM   2463  CE  LYS C  75     -39.240  36.593  53.767  1.00147.82           C  
ANISOU 2463  CE  LYS C  75    22426  18947  14790    588  -1581    174       C  
ATOM   2464  NZ  LYS C  75     -39.013  36.919  52.332  1.00154.17           N1+
ANISOU 2464  NZ  LYS C  75    22931  19770  15877    505  -1512     78       N1+
ATOM   2465  N   TYR C  76     -44.100  38.882  51.280  1.00 93.56           N  
ANISOU 2465  N   TYR C  76    15331  12046   8171   -121   -669    -71       N  
ATOM   2466  CA  TYR C  76     -44.448  38.573  49.887  1.00 90.39           C  
ANISOU 2466  CA  TYR C  76    14763  11608   7973   -200   -537    -82       C  
ATOM   2467  C   TYR C  76     -44.297  39.841  49.031  1.00 90.26           C  
ANISOU 2467  C   TYR C  76    14505  11679   8110   -277   -571   -197       C  
ATOM   2468  O   TYR C  76     -43.945  39.735  47.856  1.00 88.77           O  
ANISOU 2468  O   TYR C  76    14138  11497   8093   -301   -560   -216       O  
ATOM   2469  CB  TYR C  76     -45.889  38.067  49.744  1.00 90.86           C  
ANISOU 2469  CB  TYR C  76    14917  11602   8002   -308   -292    -45       C
[truncated: 292,901 more chars]
