# Supplementary material for: Structural basis of dimerization of chemokine receptors CCR5 and CXCR4
Source: Nat Commun. 2023 Oct 13;14:6439. doi: 10.1038/s41467-023-42082-z (PMC10575954; doi:10.1038/s41467-023-42082-z)
Supplement: Supplementary file 6 — Source Data [file 41467_2023_42082_MOESM6_ESM.zip › Figure 5/Panel D/CXCR4_CXCR4_epsilon_star.pdb]

ATOM      1  N   PRO A  27     -25.840 -13.841   5.778  1.00  0.00           N  
ATOM      2  CA  PRO A  27     -27.125 -13.174   6.139  1.00  0.00           C  
ATOM      3  C   PRO A  27     -27.090 -11.810   5.543  1.00  0.00           C  
ATOM      4  O   PRO A  27     -26.189 -11.461   4.776  1.00  0.00           O  
ATOM      5  CB  PRO A  27     -27.280 -13.296   7.652  1.00  0.00           C  
ATOM      6  CG  PRO A  27     -26.666 -14.700   7.807  1.00  0.00           C  
ATOM      7  CD  PRO A  27     -25.428 -14.743   6.903  1.00  0.00           C  
ATOM      8  HN1 PRO A  27     -25.904 -14.336   4.896  1.00  0.00           H  
ATOM      9  HN2 PRO A  27     -25.133 -13.131   5.736  1.00  0.00           H  
ATOM     10  HA  PRO A  27     -27.877 -13.674   5.544  1.00  0.00           H  
ATOM     11  HB1 PRO A  27     -26.699 -12.565   8.240  1.00  0.00           H  
ATOM     12  HB2 PRO A  27     -28.326 -13.279   8.005  1.00  0.00           H  
ATOM     13  HG1 PRO A  27     -27.385 -15.508   7.524  1.00  0.00           H  
ATOM     14  HG2 PRO A  27     -26.466 -14.777   8.893  1.00  0.00           H  
ATOM     15  HD1 PRO A  27     -25.257 -15.774   6.531  1.00  0.00           H  
ATOM     16  HD2 PRO A  27     -24.561 -14.290   7.435  1.00  0.00           H  
ATOM     17  N   CYS A  28     -28.205 -11.081   5.725  1.00  0.00           N  
ATOM     18  CA  CYS A  28     -28.694 -10.111   4.793  1.00  0.00           C  
ATOM     19  C   CYS A  28     -28.361  -8.788   5.393  1.00  0.00           C  
ATOM     20  O   CYS A  28     -27.158  -8.528   5.448  1.00  0.00           O  
ATOM     21  CB  CYS A  28     -30.182 -10.400   4.553  1.00  0.00           C  
ATOM     22  SG  CYS A  28     -30.592 -11.831   3.506  1.00  0.00           S  
ATOM     23  HN  CYS A  28     -28.852 -11.254   6.459  1.00  0.00           H  
ATOM     24  HA  CYS A  28     -28.189 -10.200   3.845  1.00  0.00           H  
ATOM     25  HB1 CYS A  28     -30.558  -9.487   4.033  1.00  0.00           H  
ATOM     26  HB2 CYS A  28     -30.657 -10.576   5.542  1.00  0.00           H  
ATOM     27  N   PHE A  29     -29.360  -8.013   5.859  1.00  0.00           N  
ATOM     28  CA  PHE A  29     -29.141  -6.672   6.288  1.00  0.00           C  
ATOM     29  C   PHE A  29     -30.034  -6.359   7.449  1.00  0.00           C  
ATOM     30  O   PHE A  29     -30.817  -7.146   7.969  1.00  0.00           O  
ATOM     31  CB  PHE A  29     -29.170  -5.653   5.135  1.00  0.00           C  
ATOM     32  CG  PHE A  29     -27.808  -5.149   4.808  1.00  0.00           C  
ATOM     33  CD1 PHE A  29     -27.183  -4.216   5.600  1.00  0.00           C  
ATOM     34  CD2 PHE A  29     -27.136  -5.706   3.744  1.00  0.00           C  
ATOM     35  CE1 PHE A  29     -25.919  -3.745   5.309  1.00  0.00           C  
ATOM     36  CE2 PHE A  29     -25.875  -5.233   3.442  1.00  0.00           C  
ATOM     37  CZ  PHE A  29     -25.270  -4.295   4.239  1.00  0.00           C  
ATOM     38  HN  PHE A  29     -30.275  -8.407   5.895  1.00  0.00           H  
ATOM     39  HA  PHE A  29     -28.151  -6.701   6.731  1.00  0.00           H  
ATOM     40  HB1 PHE A  29     -29.821  -4.773   5.351  1.00  0.00           H  
ATOM     41  HB2 PHE A  29     -29.574  -6.130   4.224  1.00  0.00           H  
ATOM     42  HD1 PHE A  29     -27.721  -3.870   6.477  1.00  0.00           H  
ATOM     43  HD2 PHE A  29     -27.580  -6.518   3.196  1.00  0.00           H  
ATOM     44  HE1 PHE A  29     -25.533  -2.869   5.808  1.00  0.00           H  
ATOM     45  HE2 PHE A  29     -25.257  -5.714   2.692  1.00  0.00           H  
ATOM     46  HZ  PHE A  29     -24.284  -3.912   4.009  1.00  0.00           H  
ATOM     47  N   ARG A  30     -29.904  -5.112   7.941  1.00  0.00           N  
ATOM     48  CA  ARG A  30     -29.993  -4.692   9.308  1.00  0.00           C  
ATOM     49  C   ARG A  30     -31.290  -4.733  10.024  1.00  0.00           C  
ATOM     50  O   ARG A  30     -31.342  -4.853  11.246  1.00  0.00           O  
ATOM     51  CB  ARG A  30     -29.506  -3.229   9.340  1.00  0.00           C  
ATOM     52  CG  ARG A  30     -27.985  -3.209   9.258  1.00  0.00           C  
ATOM     53  CD  ARG A  30     -27.385  -3.570  10.615  1.00  0.00           C  
ATOM     54  NE  ARG A  30     -27.519  -2.408  11.540  1.00  0.00           N  
ATOM     55  CZ  ARG A  30     -27.406  -2.566  12.888  1.00  0.00           C  
ATOM     56  NH1 ARG A  30     -27.027  -3.749  13.462  1.00  0.00           N1+
ATOM     57  NH2 ARG A  30     -27.533  -1.570  13.814  1.00  0.00           N  
ATOM     58  HN  ARG A  30     -29.537  -4.385   7.372  1.00  0.00           H  
ATOM     59  HA  ARG A  30     -29.342  -5.342   9.868  1.00  0.00           H  
ATOM     60  HB1 ARG A  30     -29.859  -2.661  10.226  1.00  0.00           H  
ATOM     61  HB2 ARG A  30     -29.946  -2.661   8.494  1.00  0.00           H  
ATOM     62  HG1 ARG A  30     -27.679  -3.989   8.529  1.00  0.00           H  
ATOM     63  HG2 ARG A  30     -27.651  -2.254   8.807  1.00  0.00           H  
ATOM     64  HD1 ARG A  30     -27.851  -4.503  10.991  1.00  0.00           H  
ATOM     65  HD2 ARG A  30     -26.302  -3.751  10.463  1.00  0.00           H  
ATOM     66  HE  ARG A  30     -27.931  -1.541  11.228  1.00  0.00           H  
ATOM     67 1HH1 ARG A  30     -26.531  -4.414  12.900  1.00  0.00           H  
ATOM     68 2HH1 ARG A  30     -27.034  -3.790  14.461  1.00  0.00           H  
ATOM     69 1HH2 ARG A  30     -27.510  -0.619  13.509  1.00  0.00           H  
ATOM     70 2HH2 ARG A  30     -27.359  -1.797  14.774  1.00  0.00           H  
ATOM     71  N   GLU A  31     -32.415  -4.587   9.306  1.00  0.00           N  
ATOM     72  CA  GLU A  31     -33.642  -4.461  10.038  1.00  0.00           C  
ATOM     73  C   GLU A  31     -34.881  -4.668   9.253  1.00  0.00           C  
ATOM     74  O   GLU A  31     -34.839  -4.859   8.040  1.00  0.00           O  
ATOM     75  CB  GLU A  31     -33.629  -3.097  10.762  1.00  0.00           C  
ATOM     76  CG  GLU A  31     -34.536  -1.996  10.189  1.00  0.00           C  
ATOM     77  CD  GLU A  31     -34.058  -0.617  10.592  1.00  0.00           C  
ATOM     78  OE1 GLU A  31     -33.031  -0.437  11.312  1.00  0.00           O  
ATOM     79  OE2 GLU A  31     -34.736   0.337  10.132  1.00  0.00           O1-
ATOM     80  HN  GLU A  31     -32.381  -4.582   8.317  1.00  0.00           H  
ATOM     81  HA  GLU A  31     -33.608  -5.287  10.736  1.00  0.00           H  
ATOM     82  HB1 GLU A  31     -34.032  -3.310  11.771  1.00  0.00           H  
ATOM     83  HB2 GLU A  31     -32.595  -2.780  10.977  1.00  0.00           H  
ATOM     84  HG1 GLU A  31     -35.584  -2.071  10.567  1.00  0.00           H  
ATOM     85  HG2 GLU A  31     -34.555  -2.066   9.083  1.00  0.00           H  
ATOM     86  N   GLU A  32     -36.027  -4.628   9.962  1.00  0.00           N  
ATOM     87  CA  GLU A  32     -37.284  -4.111   9.504  1.00  0.00           C  
ATOM     88  C   GLU A  32     -38.110  -4.003  10.739  1.00  0.00           C  
ATOM     89  O   GLU A  32     -38.714  -4.961  11.214  1.00  0.00           O  
ATOM     90  CB  GLU A  32     -37.947  -4.946   8.406  1.00  0.00           C  
ATOM     91  CG  GLU A  32     -39.367  -4.484   8.086  1.00  0.00           C  
ATOM     92  CD  GLU A  32     -39.548  -3.184   7.315  1.00  0.00           C  
ATOM     93  OE1 GLU A  32     -39.539  -2.031   7.816  1.00  0.00           O  
ATOM     94  OE2 GLU A  32     -39.748  -3.308   6.071  1.00  0.00           O1-
ATOM     95  HN  GLU A  32     -35.934  -4.585  10.955  1.00  0.00           H  
ATOM     96  HA  GLU A  32     -37.182  -3.138   9.053  1.00  0.00           H  
ATOM     97  HB1 GLU A  32     -37.424  -4.772   7.438  1.00  0.00           H  
ATOM     98  HB2 GLU A  32     -37.812  -6.036   8.570  1.00  0.00           H  
ATOM     99  HG1 GLU A  32     -39.976  -4.409   9.011  1.00  0.00           H  
ATOM    100  HG2 GLU A  32     -39.832  -5.304   7.499  1.00  0.00           H  
ATOM    101  N   ASN A  33     -38.025  -2.836  11.413  1.00  0.00           N  
ATOM    102  CA  ASN A  33     -38.106  -2.809  12.844  1.00  0.00           C  
ATOM    103  C   ASN A  33     -39.437  -2.289  13.282  1.00  0.00           C  
ATOM    104  O   ASN A  33     -39.645  -1.660  14.306  1.00  0.00           O  
ATOM    105  CB  ASN A  33     -37.021  -1.856  13.368  1.00  0.00           C  
ATOM    106  CG  ASN A  33     -36.542  -2.216  14.771  1.00  0.00           C  
ATOM    107  ND2 ASN A  33     -35.271  -1.867  15.108  1.00  0.00           N  
ATOM    108  OD1 ASN A  33     -37.158  -2.935  15.548  1.00  0.00           O  
ATOM    109  HN  ASN A  33     -37.806  -1.951  11.006  1.00  0.00           H  
ATOM    110  HA  ASN A  33     -38.039  -3.798  13.267  1.00  0.00           H  
ATOM    111  HB1 ASN A  33     -36.140  -1.995  12.706  1.00  0.00           H  
ATOM    112  HB2 ASN A  33     -37.264  -0.777  13.390  1.00  0.00           H  
ATOM    113 1HD2 ASN A  33     -34.634  -1.459  14.458  1.00  0.00           H  
ATOM    114 2HD2 ASN A  33     -34.917  -2.160  15.998  1.00  0.00           H  
ATOM    115  N   ALA A  34     -40.473  -2.461  12.440  1.00  0.00           N  
ATOM    116  CA  ALA A  34     -41.589  -1.585  12.565  1.00  0.00           C  
ATOM    117  C   ALA A  34     -42.852  -2.009  11.901  1.00  0.00           C  
ATOM    118  O   ALA A  34     -43.197  -1.405  10.886  1.00  0.00           O  
ATOM    119  CB  ALA A  34     -41.242  -0.175  12.036  1.00  0.00           C  
ATOM    120  HN  ALA A  34     -40.397  -2.985  11.596  1.00  0.00           H  
ATOM    121  HA  ALA A  34     -41.871  -1.517  13.609  1.00  0.00           H  
ATOM    122  HB1 ALA A  34     -41.986   0.640  12.115  1.00  0.00           H  
ATOM    123  HB2 ALA A  34     -41.060  -0.275  10.945  1.00  0.00           H  
ATOM    124  HB3 ALA A  34     -40.316   0.186  12.531  1.00  0.00           H  
ATOM    125  N   ASN A  35     -43.548  -3.018  12.437  1.00  0.00           N  
ATOM    126  CA  ASN A  35     -44.964  -2.785  12.500  1.00  0.00           C  
ATOM    127  C   ASN A  35     -45.229  -2.211  13.848  1.00  0.00           C  
ATOM    128  O   ASN A  35     -45.543  -1.029  13.953  1.00  0.00           O  
ATOM    129  CB  ASN A  35     -45.786  -4.061  12.270  1.00  0.00           C  
ATOM    130  CG  ASN A  35     -47.289  -3.844  12.244  1.00  0.00           C  
ATOM    131  ND2 ASN A  35     -47.648  -2.840  11.397  1.00  0.00           N  
ATOM    132  OD1 ASN A  35     -48.062  -4.505  12.941  1.00  0.00           O  
ATOM    133  HN  ASN A  35     -43.215  -3.601  13.178  1.00  0.00           H  
ATOM    134  HA  ASN A  35     -45.285  -2.053  11.774  1.00  0.00           H  
ATOM    135  HB1 ASN A  35     -45.507  -4.539  11.300  1.00  0.00           H  
ATOM    136  HB2 ASN A  35     -45.625  -4.770  13.106  1.00  0.00           H  
ATOM    137 1HD2 ASN A  35     -48.626  -2.727  11.204  1.00  0.00           H  
ATOM    138 2HD2 ASN A  35     -46.977  -2.181  11.074  1.00  0.00           H  
ATOM    139  N   PHE A  36     -45.000  -2.979  14.939  1.00  0.00           N  
ATOM    140  CA  PHE A  36     -45.210  -2.507  16.267  1.00  0.00           C  
ATOM    141  C   PHE A  36     -44.011  -2.478  17.145  1.00  0.00           C  
ATOM    142  O   PHE A  36     -44.105  -2.016  18.281  1.00  0.00           O  
ATOM    143  CB  PHE A  36     -46.401  -3.266  16.888  1.00  0.00           C  
ATOM    144  CG  PHE A  36     -46.275  -4.735  17.112  1.00  0.00           C  
ATOM    145  CD1 PHE A  36     -46.336  -5.659  16.102  1.00  0.00           C  
ATOM    146  CD2 PHE A  36     -46.193  -5.200  18.400  1.00  0.00           C  
ATOM    147  CE1 PHE A  36     -46.358  -6.997  16.400  1.00  0.00           C  
ATOM    148  CE2 PHE A  36     -46.129  -6.533  18.734  1.00  0.00           C  
ATOM    149  CZ  PHE A  36     -46.261  -7.435  17.702  1.00  0.00           C  
ATOM    150  HN  PHE A  36     -44.778  -3.947  14.859  1.00  0.00           H  
ATOM    151  HA  PHE A  36     -45.640  -1.516  16.251  1.00  0.00           H  
ATOM    152  HB1 PHE A  36     -46.590  -2.722  17.829  1.00  0.00           H  
ATOM    153  HB2 PHE A  36     -47.282  -3.161  16.218  1.00  0.00           H  
ATOM    154  HD1 PHE A  36     -46.473  -5.318  15.081  1.00  0.00           H  
ATOM    155  HD2 PHE A  36     -46.133  -4.594  19.303  1.00  0.00           H  
ATOM    156  HE1 PHE A  36     -46.576  -7.570  15.514  1.00  0.00           H  
ATOM    157  HE2 PHE A  36     -46.115  -6.845  19.764  1.00  0.00           H  
ATOM    158  HZ  PHE A  36     -46.320  -8.501  17.847  1.00  0.00           H  
ATOM    159  N   ASN A  37     -42.771  -2.838  16.753  1.00  0.00           N  
ATOM    160  CA  ASN A  37     -41.663  -2.662  17.633  1.00  0.00           C  
ATOM    161  C   ASN A  37     -41.375  -1.210  17.829  1.00  0.00           C  
ATOM    162  O   ASN A  37     -41.307  -0.810  18.994  1.00  0.00           O  
ATOM    163  CB  ASN A  37     -40.478  -3.455  17.074  1.00  0.00           C  
ATOM    164  CG  ASN A  37     -39.365  -3.816  18.054  1.00  0.00           C  
ATOM    165  ND2 ASN A  37     -38.739  -2.778  18.668  1.00  0.00           N  
ATOM    166  OD1 ASN A  37     -39.054  -4.953  18.402  1.00  0.00           O  
ATOM    167  HN  ASN A  37     -42.609  -3.305  15.892  1.00  0.00           H  
ATOM    168  HA  ASN A  37     -41.922  -3.055  18.602  1.00  0.00           H  
ATOM    169  HB1 ASN A  37     -40.020  -2.917  16.224  1.00  0.00           H  
ATOM    170  HB2 ASN A  37     -40.908  -4.398  16.655  1.00  0.00           H  
ATOM    171 1HD2 ASN A  37     -38.090  -2.998  19.397  1.00  0.00           H  
ATOM    172 2HD2 ASN A  37     -38.893  -1.859  18.332  1.00  0.00           H  
ATOM    173  N   LYS A  38     -41.305  -0.372  16.780  1.00  0.00           N  
ATOM    174  CA  LYS A  38     -41.088   1.036  16.848  1.00  0.00           C  
ATOM    175  C   LYS A  38     -42.222   1.863  17.352  1.00  0.00           C  
ATOM    176  O   LYS A  38     -42.329   3.061  17.075  1.00  0.00           O  
ATOM    177  CB  LYS A  38     -40.605   1.603  15.501  1.00  0.00           C  
ATOM    178  CG  LYS A  38     -39.091   1.428  15.376  1.00  0.00           C  
ATOM    179  CD  LYS A  38     -38.511   1.950  14.064  1.00  0.00           C  
ATOM    180  CE  LYS A  38     -38.400   3.477  14.008  1.00  0.00           C  
ATOM    181  NZ  LYS A  38     -37.507   3.976  15.072  1.00  0.00           N1+
ATOM    182  HN  LYS A  38     -41.197  -0.792  15.886  1.00  0.00           H  
ATOM    183  HA  LYS A  38     -40.292   1.126  17.570  1.00  0.00           H  
ATOM    184  HB1 LYS A  38     -40.718   2.700  15.417  1.00  0.00           H  
ATOM    185  HB2 LYS A  38     -41.093   1.148  14.611  1.00  0.00           H  
ATOM    186  HG1 LYS A  38     -38.833   0.349  15.402  1.00  0.00           H  
ATOM    187  HG2 LYS A  38     -38.510   1.948  16.177  1.00  0.00           H  
ATOM    188  HD1 LYS A  38     -39.194   1.640  13.237  1.00  0.00           H  
ATOM    189  HD2 LYS A  38     -37.519   1.449  13.979  1.00  0.00           H  
ATOM    190  HE1 LYS A  38     -37.912   3.788  13.071  1.00  0.00           H  
ATOM    191  HE2 LYS A  38     -39.363   4.018  14.074  1.00  0.00           H  
ATOM    192  HZ1 LYS A  38     -37.028   4.872  14.861  1.00  0.00           H  
ATOM    193  HZ2 LYS A  38     -38.047   4.096  15.961  1.00  0.00           H  
ATOM    194  HZ3 LYS A  38     -36.728   3.318  15.242  1.00  0.00           H  
ATOM    195  N   ILE A  39     -43.120   1.220  18.118  1.00  0.00           N  
ATOM    196  CA  ILE A  39     -44.284   1.887  18.620  1.00  0.00           C  
ATOM    197  C   ILE A  39     -44.789   1.233  19.852  1.00  0.00           C  
ATOM    198  O   ILE A  39     -45.347   1.902  20.727  1.00  0.00           O  
ATOM    199  CB  ILE A  39     -45.344   2.214  17.601  1.00  0.00           C  
ATOM    200  CG1 ILE A  39     -46.534   2.826  18.358  1.00  0.00           C  
ATOM    201  CG2 ILE A  39     -45.713   0.975  16.776  1.00  0.00           C  
ATOM    202  CD  ILE A  39     -47.544   3.509  17.453  1.00  0.00           C  
ATOM    203  HN  ILE A  39     -42.929   0.267  18.336  1.00  0.00           H  
ATOM    204  HA  ILE A  39     -44.021   2.882  18.948  1.00  0.00           H  
ATOM    205  HB  ILE A  39     -44.964   2.968  16.888  1.00  0.00           H  
ATOM    206 1HG1 ILE A  39     -47.091   2.041  18.925  1.00  0.00           H  
ATOM    207 2HG1 ILE A  39     -46.145   3.620  19.028  1.00  0.00           H  
ATOM    208 1HG2 ILE A  39     -46.022   0.145  17.450  1.00  0.00           H  
ATOM    209 2HG2 ILE A  39     -44.831   0.636  16.182  1.00  0.00           H  
ATOM    210 3HG2 ILE A  39     -46.585   1.193  16.122  1.00  0.00           H  
ATOM    211  HD1 ILE A  39     -47.975   2.858  16.661  1.00  0.00           H  
ATOM    212  HD2 ILE A  39     -48.387   3.842  18.089  1.00  0.00           H  
ATOM    213  HD3 ILE A  39     -47.016   4.320  16.895  1.00  0.00           H  
ATOM    214  N   PHE A  40     -44.627  -0.094  20.063  1.00  0.00           N  
ATOM    215  CA  PHE A  40     -44.582  -0.739  21.339  1.00  0.00           C  
ATOM    216  C   PHE A  40     -43.509  -0.292  22.263  1.00  0.00           C  
ATOM    217  O   PHE A  40     -43.764   0.005  23.435  1.00  0.00           O  
ATOM    218  CB  PHE A  40     -44.599  -2.283  21.237  1.00  0.00           C  
ATOM    219  CG  PHE A  40     -44.776  -2.959  22.553  1.00  0.00           C  
ATOM    220  CD1 PHE A  40     -43.816  -3.814  23.055  1.00  0.00           C  
ATOM    221  CD2 PHE A  40     -45.844  -2.614  23.342  1.00  0.00           C  
ATOM    222  CE1 PHE A  40     -43.936  -4.247  24.351  1.00  0.00           C  
ATOM    223  CE2 PHE A  40     -46.038  -3.128  24.597  1.00  0.00           C  
ATOM    224  CZ  PHE A  40     -45.031  -3.919  25.110  1.00  0.00           C  
ATOM    225  HN  PHE A  40     -44.348  -0.650  19.285  1.00  0.00           H  
ATOM    226  HA  PHE A  40     -45.504  -0.445  21.819  1.00  0.00           H  
ATOM    227  HB1 PHE A  40     -43.666  -2.667  20.780  1.00  0.00           H  
ATOM    228  HB2 PHE A  40     -45.398  -2.530  20.509  1.00  0.00           H  
ATOM    229  HD1 PHE A  40     -42.913  -4.025  22.511  1.00  0.00           H  
ATOM    230  HD2 PHE A  40     -46.596  -1.955  22.939  1.00  0.00           H  
ATOM    231  HE1 PHE A  40     -43.162  -4.778  24.884  1.00  0.00           H  
ATOM    232  HE2 PHE A  40     -46.811  -2.751  25.247  1.00  0.00           H  
ATOM    233  HZ  PHE A  40     -45.096  -4.215  26.149  1.00  0.00           H  
ATOM    234  N   LEU A  41     -42.267  -0.163  21.792  1.00  0.00           N  
ATOM    235  CA  LEU A  41     -41.175   0.373  22.552  1.00  0.00           C  
ATOM    236  C   LEU A  41     -41.415   1.785  22.993  1.00  0.00           C  
ATOM    237  O   LEU A  41     -41.183   2.001  24.176  1.00  0.00           O  
ATOM    238  CB  LEU A  41     -39.833   0.187  21.828  1.00  0.00           C  
ATOM    239  CG  LEU A  41     -39.036  -1.044  22.297  1.00  0.00           C  
ATOM    240  CD1 LEU A  41     -37.662  -1.152  21.622  1.00  0.00           C  
ATOM    241  CD2 LEU A  41     -39.804  -2.342  21.999  1.00  0.00           C  
ATOM    242  HN  LEU A  41     -42.148  -0.300  20.811  1.00  0.00           H  
ATOM    243  HA  LEU A  41     -41.164  -0.191  23.464  1.00  0.00           H  
ATOM    244  HB1 LEU A  41     -39.124   1.029  21.963  1.00  0.00           H  
ATOM    245  HB2 LEU A  41     -39.979   0.096  20.723  1.00  0.00           H  
ATOM    246  HG  LEU A  41     -38.919  -1.021  23.406  1.00  0.00           H  
ATOM    247 1HD1 LEU A  41     -37.164  -0.177  21.804  1.00  0.00           H  
ATOM    248 2HD1 LEU A  41     -37.673  -1.228  20.513  1.00  0.00           H  
ATOM    249 3HD1 LEU A  41     -37.088  -2.014  22.026  1.00  0.00           H  
ATOM    250 1HD2 LEU A  41     -40.809  -2.360  22.473  1.00  0.00           H  
ATOM    251 2HD2 LEU A  41     -39.217  -3.270  22.182  1.00  0.00           H  
ATOM    252 3HD2 LEU A  41     -39.971  -2.334  20.906  1.00  0.00           H  
ATOM    253  N   PRO A  42     -41.860   2.786  22.298  1.00  0.00           N  
ATOM    254  CA  PRO A  42     -42.391   4.015  22.799  1.00  0.00           C  
ATOM    255  C   PRO A  42     -43.272   3.904  23.997  1.00  0.00           C  
ATOM    256  O   PRO A  42     -43.150   4.695  24.930  1.00  0.00           O  
ATOM    257  CB  PRO A  42     -43.039   4.724  21.607  1.00  0.00           C  
ATOM    258  CG  PRO A  42     -42.062   4.351  20.480  1.00  0.00           C  
ATOM    259  CD  PRO A  42     -41.591   2.954  20.873  1.00  0.00           C  
ATOM    260  HA  PRO A  42     -41.573   4.629  23.143  1.00  0.00           H  
ATOM    261  HB1 PRO A  42     -44.073   4.354  21.444  1.00  0.00           H  
ATOM    262  HB2 PRO A  42     -43.117   5.820  21.774  1.00  0.00           H  
ATOM    263  HG1 PRO A  42     -41.178   5.025  20.478  1.00  0.00           H  
ATOM    264  HG2 PRO A  42     -42.531   4.372  19.472  1.00  0.00           H  
ATOM    265  HD1 PRO A  42     -40.495   2.867  20.715  1.00  0.00           H  
ATOM    266  HD2 PRO A  42     -42.120   2.137  20.330  1.00  0.00           H  
ATOM    267  N   THR A  43     -44.260   3.002  23.959  1.00  0.00           N  
ATOM    268  CA  THR A  43     -45.158   2.772  25.058  1.00  0.00           C  
ATOM    269  C   THR A  43     -44.525   2.142  26.246  1.00  0.00           C  
ATOM    270  O   THR A  43     -44.780   2.587  27.360  1.00  0.00           O  
ATOM    271  CB  THR A  43     -46.419   2.028  24.721  1.00  0.00           C  
ATOM    272  CG2 THR A  43     -47.220   2.780  23.650  1.00  0.00           C  
ATOM    273  OG1 THR A  43     -46.176   0.706  24.262  1.00  0.00           O  
ATOM    274  HN  THR A  43     -44.376   2.341  23.225  1.00  0.00           H  
ATOM    275  HA  THR A  43     -45.551   3.733  25.370  1.00  0.00           H  
ATOM    276  HB  THR A  43     -47.057   1.889  25.626  1.00  0.00           H  
ATOM    277  HG1 THR A  43     -45.303   0.563  23.892  1.00  0.00           H  
ATOM    278 1HG2 THR A  43     -46.722   2.843  22.657  1.00  0.00           H  
ATOM    279 2HG2 THR A  43     -48.230   2.336  23.470  1.00  0.00           H  
ATOM    280 3HG2 THR A  43     -47.335   3.829  23.982  1.00  0.00           H  
ATOM    281  N   ILE A  44     -43.607   1.174  26.063  1.00  0.00           N  
ATOM    282  CA  ILE A  44     -42.896   0.595  27.152  1.00  0.00           C  
ATOM    283  C   ILE A  44     -41.974   1.546  27.843  1.00  0.00           C  
ATOM    284  O   ILE A  44     -41.889   1.625  29.072  1.00  0.00           O  
ATOM    285  CB  ILE A  44     -42.196  -0.676  26.763  1.00  0.00           C  
ATOM    286  CG1 ILE A  44     -42.443  -1.731  27.852  1.00  0.00           C  
ATOM    287  CG2 ILE A  44     -40.727  -0.532  26.350  1.00  0.00           C  
ATOM    288  CD  ILE A  44     -41.722  -3.072  27.654  1.00  0.00           C  
ATOM    289  HN  ILE A  44     -43.391   0.819  25.159  1.00  0.00           H  
ATOM    290  HA  ILE A  44     -43.576   0.212  27.888  1.00  0.00           H  
ATOM    291  HB  ILE A  44     -42.721  -1.151  25.897  1.00  0.00           H  
ATOM    292 1HG1 ILE A  44     -43.550  -1.862  27.900  1.00  0.00           H  
ATOM    293 2HG1 ILE A  44     -42.065  -1.392  28.838  1.00  0.00           H  
ATOM    294 1HG2 ILE A  44     -40.499   0.316  25.675  1.00  0.00           H  
ATOM    295 2HG2 ILE A  44     -40.063  -0.392  27.232  1.00  0.00           H  
ATOM    296 3HG2 ILE A  44     -40.419  -1.445  25.796  1.00  0.00           H  
ATOM    297  HD1 ILE A  44     -40.623  -2.986  27.774  1.00  0.00           H  
ATOM    298  HD2 ILE A  44     -42.148  -3.826  28.355  1.00  0.00           H  
ATOM    299  HD3 ILE A  44     -41.997  -3.369  26.622  1.00  0.00           H  
ATOM    300  N   TYR A  45     -41.330   2.426  27.057  1.00  0.00           N  
ATOM    301  CA  TYR A  45     -40.533   3.513  27.529  1.00  0.00           C  
ATOM    302  C   TYR A  45     -41.317   4.659  28.067  1.00  0.00           C  
ATOM    303  O   TYR A  45     -40.787   5.515  28.782  1.00  0.00           O  
ATOM    304  CB  TYR A  45     -39.560   3.982  26.436  1.00  0.00           C  
ATOM    305  CG  TYR A  45     -38.401   3.056  26.284  1.00  0.00           C  
ATOM    306  CD1 TYR A  45     -37.948   2.556  25.088  1.00  0.00           C  
ATOM    307  CD2 TYR A  45     -37.597   2.887  27.394  1.00  0.00           C  
ATOM    308  CE1 TYR A  45     -36.789   1.843  24.951  1.00  0.00           C  
ATOM    309  CE2 TYR A  45     -36.427   2.164  27.274  1.00  0.00           C  
ATOM    310  CZ  TYR A  45     -36.047   1.596  26.081  1.00  0.00           C  
ATOM    311  OH  TYR A  45     -34.839   0.866  26.004  1.00  0.00           O  
ATOM    312  HN  TYR A  45     -41.335   2.239  26.082  1.00  0.00           H  
ATOM    313  HA  TYR A  45     -39.977   3.135  28.384  1.00  0.00           H  
ATOM    314  HB1 TYR A  45     -39.078   4.932  26.753  1.00  0.00           H  
ATOM    315  HB2 TYR A  45     -40.110   4.127  25.478  1.00  0.00           H  
ATOM    316  HD1 TYR A  45     -38.601   2.753  24.252  1.00  0.00           H  
ATOM    317  HD2 TYR A  45     -37.850   3.302  28.358  1.00  0.00           H  
ATOM    318  HE1 TYR A  45     -36.467   1.381  24.027  1.00  0.00           H  
ATOM    319  HE2 TYR A  45     -35.828   2.015  28.150  1.00  0.00           H  
ATOM    320  HH  TYR A  45     -34.567   0.551  26.877  1.00  0.00           H  
ATOM    321  N   SER A  46     -42.643   4.692  27.870  1.00  0.00           N  
ATOM    322  CA  SER A  46     -43.491   5.668  28.496  1.00  0.00           C  
ATOM    323  C   SER A  46     -44.184   5.152  29.709  1.00  0.00           C  
ATOM    324  O   SER A  46     -44.497   5.912  30.622  1.00  0.00           O  
ATOM    325  CB  SER A  46     -44.541   6.160  27.483  1.00  0.00           C  
ATOM    326  OG  SER A  46     -45.308   7.237  28.007  1.00  0.00           O  
ATOM    327  HN  SER A  46     -43.105   4.030  27.290  1.00  0.00           H  
ATOM    328  HA  SER A  46     -42.849   6.477  28.795  1.00  0.00           H  
ATOM    329  HB1 SER A  46     -44.119   6.502  26.514  1.00  0.00           H  
ATOM    330  HB2 SER A  46     -45.186   5.314  27.188  1.00  0.00           H  
ATOM    331  HG1 SER A  46     -45.786   6.969  28.794  1.00  0.00           H  
ATOM    332  N   ILE A  47     -44.412   3.835  29.846  1.00  0.00           N  
ATOM    333  CA  ILE A  47     -44.951   3.304  31.066  1.00  0.00           C  
ATOM    334  C   ILE A  47     -43.949   3.108  32.140  1.00  0.00           C  
ATOM    335  O   ILE A  47     -44.185   3.429  33.302  1.00  0.00           O  
ATOM    336  CB  ILE A  47     -45.677   2.011  30.874  1.00  0.00           C  
ATOM    337  CG1 ILE A  47     -46.302   1.516  32.190  1.00  0.00           C  
ATOM    338  CG2 ILE A  47     -44.934   0.887  30.130  1.00  0.00           C  
ATOM    339  CD  ILE A  47     -47.493   0.591  31.952  1.00  0.00           C  
ATOM    340  HN  ILE A  47     -44.175   3.223  29.089  1.00  0.00           H  
ATOM    341  HA  ILE A  47     -45.615   4.077  31.431  1.00  0.00           H  
ATOM    342  HB  ILE A  47     -46.539   2.339  30.250  1.00  0.00           H  
ATOM    343 1HG1 ILE A  47     -46.638   2.414  32.738  1.00  0.00           H  
ATOM    344 2HG1 ILE A  47     -45.557   1.024  32.852  1.00  0.00           H  
ATOM    345 1HG2 ILE A  47     -45.634   0.075  29.831  1.00  0.00           H  
ATOM    346 2HG2 ILE A  47     -44.512   1.269  29.178  1.00  0.00           H  
ATOM    347 3HG2 ILE A  47     -44.105   0.453  30.732  1.00  0.00           H  
ATOM    348  HD1 ILE A  47     -47.194  -0.235  31.279  1.00  0.00           H  
ATOM    349  HD2 ILE A  47     -48.374   1.084  31.485  1.00  0.00           H  
ATOM    350  HD3 ILE A  47     -47.878   0.109  32.869  1.00  0.00           H  
ATOM    351  N   ILE A  48     -42.685   2.754  31.838  1.00  0.00           N  
ATOM    352  CA  ILE A  48     -41.555   2.897  32.708  1.00  0.00           C  
ATOM    353  C   ILE A  48     -41.318   4.302  33.144  1.00  0.00           C  
ATOM    354  O   ILE A  48     -41.119   4.507  34.341  1.00  0.00           O  
ATOM    355  CB  ILE A  48     -40.259   2.300  32.243  1.00  0.00           C  
ATOM    356  CG1 ILE A  48     -39.174   2.271  33.330  1.00  0.00           C  
ATOM    357  CG2 ILE A  48     -39.779   3.110  31.022  1.00  0.00           C  
ATOM    358  CD  ILE A  48     -37.815   1.699  32.908  1.00  0.00           C  
ATOM    359  HN  ILE A  48     -42.451   2.529  30.891  1.00  0.00           H  
ATOM    360  HA  ILE A  48     -41.769   2.384  33.635  1.00  0.00           H  
ATOM    361  HB  ILE A  48     -40.390   1.255  31.910  1.00  0.00           H  
ATOM    362 1HG1 ILE A  48     -38.964   3.248  33.821  1.00  0.00           H  
ATOM    363 2HG1 ILE A  48     -39.621   1.656  34.132  1.00  0.00           H  
ATOM    364 1HG2 ILE A  48     -40.667   3.301  30.389  1.00  0.00           H  
ATOM    365 2HG2 ILE A  48     -39.248   4.043  31.324  1.00  0.00           H  
ATOM    366 3HG2 ILE A  48     -39.055   2.522  30.406  1.00  0.00           H  
ATOM    367  HD1 ILE A  48     -37.158   2.235  32.193  1.00  0.00           H  
ATOM    368  HD2 ILE A  48     -38.070   0.670  32.571  1.00  0.00           H  
ATOM    369  HD3 ILE A  48     -37.207   1.569  33.837  1.00  0.00           H  
ATOM    370  N   PHE A  49     -41.451   5.333  32.285  1.00  0.00           N  
ATOM    371  CA  PHE A  49     -41.264   6.690  32.703  1.00  0.00           C  
ATOM    372  C   PHE A  49     -42.185   7.147  33.781  1.00  0.00           C  
ATOM    373  O   PHE A  49     -41.716   7.672  34.792  1.00  0.00           O  
ATOM    374  CB  PHE A  49     -41.321   7.638  31.493  1.00  0.00           C  
ATOM    375  CG  PHE A  49     -41.426   9.117  31.681  1.00  0.00           C  
ATOM    376  CD1 PHE A  49     -42.183   9.844  30.794  1.00  0.00           C  
ATOM    377  CD2 PHE A  49     -40.598   9.806  32.522  1.00  0.00           C  
ATOM    378  CE1 PHE A  49     -42.239  11.226  30.820  1.00  0.00           C  
ATOM    379  CE2 PHE A  49     -40.607  11.186  32.569  1.00  0.00           C  
ATOM    380  CZ  PHE A  49     -41.414  11.877  31.707  1.00  0.00           C  
ATOM    381  HN  PHE A  49     -41.687   5.122  31.344  1.00  0.00           H  
ATOM    382  HA  PHE A  49     -40.308   6.797  33.177  1.00  0.00           H  
ATOM    383  HB1 PHE A  49     -42.188   7.332  30.872  1.00  0.00           H  
ATOM    384  HB2 PHE A  49     -40.352   7.529  30.963  1.00  0.00           H  
ATOM    385  HD1 PHE A  49     -42.725   9.305  30.034  1.00  0.00           H  
ATOM    386  HD2 PHE A  49     -39.893   9.282  33.155  1.00  0.00           H  
ATOM    387  HE1 PHE A  49     -42.875  11.795  30.159  1.00  0.00           H  
ATOM    388  HE2 PHE A  49     -39.974  11.645  33.317  1.00  0.00           H  
ATOM    389  HZ  PHE A  49     -41.335  12.953  31.631  1.00  0.00           H  
ATOM    390  N   LEU A  50     -43.514   6.917  33.797  1.00  0.00           N  
ATOM    391  CA  LEU A  50     -44.325   7.278  34.917  1.00  0.00           C  
ATOM    392  C   LEU A  50     -44.695   6.143  35.821  1.00  0.00           C  
ATOM    393  O   LEU A  50     -45.487   6.392  36.732  1.00  0.00           O  
ATOM    394  CB  LEU A  50     -45.553   8.089  34.506  1.00  0.00           C  
ATOM    395  CG  LEU A  50     -45.434   9.585  34.858  1.00  0.00           C  
ATOM    396  CD1 LEU A  50     -45.490   9.910  36.356  1.00  0.00           C  
ATOM    397  CD2 LEU A  50     -44.189  10.271  34.256  1.00  0.00           C  
ATOM    398  HN  LEU A  50     -43.917   6.494  32.987  1.00  0.00           H  
ATOM    399  HA  LEU A  50     -43.820   7.903  35.629  1.00  0.00           H  
ATOM    400  HB1 LEU A  50     -46.511   7.683  34.912  1.00  0.00           H  
ATOM    401  HB2 LEU A  50     -45.628   7.923  33.404  1.00  0.00           H  
ATOM    402  HG  LEU A  50     -46.293  10.112  34.402  1.00  0.00           H  
ATOM    403 1HD1 LEU A  50     -46.373   9.383  36.766  1.00  0.00           H  
ATOM    404 2HD1 LEU A  50     -45.620  11.010  36.483  1.00  0.00           H  
ATOM    405 3HD1 LEU A  50     -44.626   9.538  36.942  1.00  0.00           H  
ATOM    406 1HD2 LEU A  50     -44.193  10.281  33.150  1.00  0.00           H  
ATOM    407 2HD2 LEU A  50     -43.259   9.707  34.462  1.00  0.00           H  
ATOM    408 3HD2 LEU A  50     -44.123  11.308  34.662  1.00  0.00           H  
ATOM    409  N   THR A  51     -44.099   4.939  35.746  1.00  0.00           N  
ATOM    410  CA  THR A  51     -43.932   4.147  36.919  1.00  0.00           C  
ATOM    411  C   THR A  51     -42.697   4.582  37.632  1.00  0.00           C  
ATOM    412  O   THR A  51     -42.714   4.817  38.847  1.00  0.00           O  
ATOM    413  CB  THR A  51     -43.827   2.694  36.590  1.00  0.00           C  
ATOM    414  CG2 THR A  51     -44.069   1.862  37.872  1.00  0.00           C  
ATOM    415  OG1 THR A  51     -44.820   2.270  35.675  1.00  0.00           O  
ATOM    416  HN  THR A  51     -43.759   4.621  34.864  1.00  0.00           H  
ATOM    417  HA  THR A  51     -44.768   4.286  37.592  1.00  0.00           H  
ATOM    418  HB  THR A  51     -42.816   2.428  36.211  1.00  0.00           H  
ATOM    419  HG1 THR A  51     -44.709   2.727  34.830  1.00  0.00           H  
ATOM    420 1HG2 THR A  51     -43.304   2.099  38.647  1.00  0.00           H  
ATOM    421 2HG2 THR A  51     -45.088   1.988  38.301  1.00  0.00           H  
ATOM    422 3HG2 THR A  51     -44.014   0.812  37.530  1.00  0.00           H  
ATOM    423  N   GLY A  52     -41.625   4.967  36.909  1.00  0.00           N  
ATOM    424  CA  GLY A  52     -40.292   5.156  37.382  1.00  0.00           C  
ATOM    425  C   GLY A  52     -40.050   6.505  37.973  1.00  0.00           C  
ATOM    426  O   GLY A  52     -39.477   6.632  39.058  1.00  0.00           O  
ATOM    427  HN  GLY A  52     -41.627   4.950  35.911  1.00  0.00           H  
ATOM    428  HA1 GLY A  52     -39.579   5.057  36.575  1.00  0.00           H  
ATOM    429  HA2 GLY A  52     -40.120   4.530  38.241  1.00  0.00           H  
ATOM    430  N   ILE A  53     -40.389   7.598  37.271  1.00  0.00           N  
ATOM    431  CA  ILE A  53     -40.049   8.887  37.780  1.00  0.00           C  
ATOM    432  C   ILE A  53     -40.732   9.149  39.074  1.00  0.00           C  
ATOM    433  O   ILE A  53     -40.104   9.734  39.960  1.00  0.00           O  
ATOM    434  CB  ILE A  53     -40.236  10.004  36.792  1.00  0.00           C  
ATOM    435  CG1 ILE A  53     -39.418  11.258  37.144  1.00  0.00           C  
ATOM    436  CG2 ILE A  53     -41.683  10.490  36.647  1.00  0.00           C  
ATOM    437  CD  ILE A  53     -39.518  12.486  36.239  1.00  0.00           C  
ATOM    438  HN  ILE A  53     -40.856   7.537  36.393  1.00  0.00           H  
ATOM    439  HA  ILE A  53     -38.985   8.897  37.986  1.00  0.00           H  
ATOM    440  HB  ILE A  53     -39.963   9.665  35.775  1.00  0.00           H  
ATOM    441 1HG1 ILE A  53     -38.349  10.944  37.200  1.00  0.00           H  
ATOM    442 2HG1 ILE A  53     -39.786  11.521  38.157  1.00  0.00           H  
ATOM    443 1HG2 ILE A  53     -41.779  11.102  35.728  1.00  0.00           H  
ATOM    444 2HG2 ILE A  53     -42.396   9.653  36.564  1.00  0.00           H  
ATOM    445 3HG2 ILE A  53     -41.999  11.107  37.515  1.00  0.00           H  
ATOM    446  HD1 ILE A  53     -38.823  13.302  36.551  1.00  0.00           H  
ATOM    447  HD2 ILE A  53     -39.318  12.092  35.229  1.00  0.00           H  
ATOM    448  HD3 ILE A  53     -40.524  12.931  36.153  1.00  0.00           H  
ATOM    449  N   VAL A  54     -42.004   8.764  39.249  1.00  0.00           N  
ATOM    450  CA  VAL A  54     -42.746   8.931  40.457  1.00  0.00           C  
ATOM    451  C   VAL A  54     -42.508   7.861  41.473  1.00  0.00           C  
ATOM    452  O   VAL A  54     -42.393   8.114  42.665  1.00  0.00           O  
ATOM    453  CB  VAL A  54     -44.188   9.145  40.108  1.00  0.00           C  
ATOM    454  CG1 VAL A  54     -45.040   9.582  41.313  1.00  0.00           C  
ATOM    455  CG2 VAL A  54     -44.752   7.905  39.395  1.00  0.00           C  
ATOM    456  HN  VAL A  54     -42.464   8.259  38.518  1.00  0.00           H  
ATOM    457  HA  VAL A  54     -42.368   9.786  40.985  1.00  0.00           H  
ATOM    458  HB  VAL A  54     -44.215   9.950  39.333  1.00  0.00           H  
ATOM    459 1HG1 VAL A  54     -45.054   8.826  42.126  1.00  0.00           H  
ATOM    460 2HG1 VAL A  54     -44.642  10.540  41.721  1.00  0.00           H  
ATOM    461 3HG1 VAL A  54     -46.102   9.756  41.045  1.00  0.00           H  
ATOM    462 1HG2 VAL A  54     -45.789   8.056  39.024  1.00  0.00           H  
ATOM    463 2HG2 VAL A  54     -44.162   7.555  38.518  1.00  0.00           H  
ATOM    464 3HG2 VAL A  54     -44.812   7.070  40.121  1.00  0.00           H  
ATOM    465  N   GLY A  55     -42.224   6.637  41.003  1.00  0.00           N  
ATOM    466  CA  GLY A  55     -41.873   5.520  41.833  1.00  0.00           C  
ATOM    467  C   GLY A  55     -40.527   5.632  42.456  1.00  0.00           C  
ATOM    468  O   GLY A  55     -40.453   5.467  43.676  1.00  0.00           O  
ATOM    469  HN  GLY A  55     -42.430   6.453  40.039  1.00  0.00           H  
ATOM    470  HA1 GLY A  55     -41.911   4.658  41.192  1.00  0.00           H  
ATOM    471  HA2 GLY A  55     -42.618   5.514  42.617  1.00  0.00           H  
ATOM    472  N   ASN A  56     -39.483   6.014  41.697  1.00  0.00           N  
ATOM    473  CA  ASN A  56     -38.186   6.261  42.239  1.00  0.00           C  
ATOM    474  C   ASN A  56     -38.163   7.590  42.923  1.00  0.00           C  
ATOM    475  O   ASN A  56     -37.362   7.783  43.828  1.00  0.00           O  
ATOM    476  CB  ASN A  56     -37.045   6.317  41.206  1.00  0.00           C  
ATOM    477  CG  ASN A  56     -36.939   4.928  40.608  1.00  0.00           C  
ATOM    478  ND2 ASN A  56     -36.450   3.943  41.422  1.00  0.00           N  
ATOM    479  OD1 ASN A  56     -37.199   4.604  39.454  1.00  0.00           O  
ATOM    480  HN  ASN A  56     -39.605   6.195  40.728  1.00  0.00           H  
ATOM    481  HA  ASN A  56     -38.024   5.577  43.059  1.00  0.00           H  
ATOM    482  HB1 ASN A  56     -37.215   7.088  40.423  1.00  0.00           H  
ATOM    483  HB2 ASN A  56     -36.089   6.585  41.708  1.00  0.00           H  
ATOM    484 1HD2 ASN A  56     -36.045   4.179  42.313  1.00  0.00           H  
ATOM    485 2HD2 ASN A  56     -36.656   3.005  41.155  1.00  0.00           H  
ATOM    486  N   GLY A  57     -39.093   8.472  42.514  1.00  0.00           N  
ATOM    487  CA  GLY A  57     -39.408   9.739  43.101  1.00  0.00           C  
ATOM    488  C   GLY A  57     -39.659   9.715  44.568  1.00  0.00           C  
ATOM    489  O   GLY A  57     -39.356  10.651  45.302  1.00  0.00           O  
ATOM    490  HN  GLY A  57     -39.605   8.279  41.684  1.00  0.00           H  
ATOM    491  HA1 GLY A  57     -40.344  10.093  42.704  1.00  0.00           H  
ATOM    492  HA2 GLY A  57     -38.553  10.398  42.979  1.00  0.00           H  
ATOM    493  N   LEU A  58     -40.266   8.627  45.083  1.00  0.00           N  
ATOM    494  CA  LEU A  58     -40.317   8.254  46.468  1.00  0.00           C  
ATOM    495  C   LEU A  58     -39.102   8.428  47.305  1.00  0.00           C  
ATOM    496  O   LEU A  58     -39.056   9.299  48.173  1.00  0.00           O  
ATOM    497  CB  LEU A  58     -40.902   6.824  46.503  1.00  0.00           C  
ATOM    498  CG  LEU A  58     -40.938   6.064  47.838  1.00  0.00           C  
ATOM    499  CD1 LEU A  58     -41.760   4.788  47.607  1.00  0.00           C  
ATOM    500  CD2 LEU A  58     -41.486   6.886  49.017  1.00  0.00           C  
ATOM    501  HN  LEU A  58     -40.632   7.920  44.495  1.00  0.00           H  
ATOM    502  HA  LEU A  58     -41.046   8.911  46.899  1.00  0.00           H  
ATOM    503  HB1 LEU A  58     -40.254   6.157  45.910  1.00  0.00           H  
ATOM    504  HB2 LEU A  58     -41.900   6.806  46.001  1.00  0.00           H  
ATOM    505  HG  LEU A  58     -39.887   5.794  48.081  1.00  0.00           H  
ATOM    506 1HD1 LEU A  58     -41.863   4.124  48.486  1.00  0.00           H  
ATOM    507 2HD1 LEU A  58     -41.309   4.239  46.755  1.00  0.00           H  
ATOM    508 3HD1 LEU A  58     -42.811   5.099  47.381  1.00  0.00           H  
ATOM    509 1HD2 LEU A  58     -42.345   7.493  48.679  1.00  0.00           H  
ATOM    510 2HD2 LEU A  58     -41.737   6.246  49.889  1.00  0.00           H  
ATOM    511 3HD2 LEU A  58     -40.718   7.637  49.312  1.00  0.00           H  
ATOM    512  N   VAL A  59     -38.021   7.649  47.111  1.00  0.00           N  
ATOM    513  CA  VAL A  59     -36.807   7.718  47.857  1.00  0.00           C  
ATOM    514  C   VAL A  59     -35.946   8.917  47.620  1.00  0.00           C  
ATOM    515  O   VAL A  59     -35.256   9.340  48.537  1.00  0.00           O  
ATOM    516  CB  VAL A  59     -35.965   6.485  47.923  1.00  0.00           C  
ATOM    517  CG1 VAL A  59     -36.813   5.329  48.475  1.00  0.00           C  
ATOM    518  CG2 VAL A  59     -35.430   6.113  46.525  1.00  0.00           C  
ATOM    519  HN  VAL A  59     -38.109   6.924  46.421  1.00  0.00           H  
ATOM    520  HA  VAL A  59     -37.131   7.875  48.873  1.00  0.00           H  
ATOM    521  HB  VAL A  59     -35.111   6.630  48.632  1.00  0.00           H  
ATOM    522 1HG1 VAL A  59     -36.245   4.364  48.540  1.00  0.00           H  
ATOM    523 2HG1 VAL A  59     -37.759   5.239  47.908  1.00  0.00           H  
ATOM    524 3HG1 VAL A  59     -37.125   5.583  49.516  1.00  0.00           H  
ATOM    525 1HG2 VAL A  59     -36.302   5.824  45.887  1.00  0.00           H  
ATOM    526 2HG2 VAL A  59     -34.796   5.209  46.660  1.00  0.00           H  
ATOM    527 3HG2 VAL A  59     -34.883   6.947  46.040  1.00  0.00           H  
ATOM    528  N   ILE A  60     -35.995   9.539  46.424  1.00  0.00           N  
ATOM    529  CA  ILE A  60     -35.186  10.690  46.159  1.00  0.00           C  
ATOM    530  C   ILE A  60     -35.654  11.892  46.902  1.00  0.00           C  
ATOM    531  O   ILE A  60     -34.908  12.783  47.288  1.00  0.00           O  
ATOM    532  CB  ILE A  60     -35.015  11.051  44.716  1.00  0.00           C  
ATOM    533  CG1 ILE A  60     -33.747  11.879  44.486  1.00  0.00           C  
ATOM    534  CG2 ILE A  60     -36.230  11.797  44.123  1.00  0.00           C  
ATOM    535  CD  ILE A  60     -33.415  12.124  43.010  1.00  0.00           C  
ATOM    536  HN  ILE A  60     -36.595   9.197  45.711  1.00  0.00           H  
ATOM    537  HA  ILE A  60     -34.175  10.442  46.466  1.00  0.00           H  
ATOM    538  HB  ILE A  60     -34.906  10.086  44.162  1.00  0.00           H  
ATOM    539 1HG1 ILE A  60     -32.881  11.413  45.003  1.00  0.00           H  
ATOM    540 2HG1 ILE A  60     -33.820  12.826  45.071  1.00  0.00           H  
ATOM    541 1HG2 ILE A  60     -36.352  12.747  44.678  1.00  0.00           H  
ATOM    542 2HG2 ILE A  60     -36.095  12.058  43.054  1.00  0.00           H  
ATOM    543 3HG2 ILE A  60     -37.201  11.253  44.176  1.00  0.00           H  
ATOM    544  HD1 ILE A  60     -32.395  12.572  42.941  1.00  0.00           H  
ATOM    545  HD2 ILE A  60     -33.387  11.151  42.481  1.00  0.00           H  
ATOM    546  HD3 ILE A  60     -34.158  12.749  42.486  1.00  0.00           H  
ATOM    547  N   LEU A  61     -36.964  11.874  47.220  1.00  0.00           N  
ATOM    548  CA  LEU A  61     -37.552  12.836  48.101  1.00  0.00           C  
ATOM    549  C   LEU A  61     -37.407  12.477  49.531  1.00  0.00           C  
ATOM    550  O   LEU A  61     -36.882  13.245  50.335  1.00  0.00           O  
ATOM    551  CB  LEU A  61     -39.038  12.969  47.716  1.00  0.00           C  
ATOM    552  CG  LEU A  61     -39.698  14.325  48.007  1.00  0.00           C  
ATOM    553  CD1 LEU A  61     -41.172  14.246  47.561  1.00  0.00           C  
ATOM    554  CD2 LEU A  61     -39.639  14.760  49.480  1.00  0.00           C  
ATOM    555  HN  LEU A  61     -37.546  11.172  46.823  1.00  0.00           H  
ATOM    556  HA  LEU A  61     -37.053  13.782  47.936  1.00  0.00           H  
ATOM    557  HB1 LEU A  61     -39.008  12.910  46.601  1.00  0.00           H  
ATOM    558  HB2 LEU A  61     -39.629  12.120  48.113  1.00  0.00           H  
ATOM    559  HG  LEU A  61     -39.254  15.142  47.396  1.00  0.00           H  
ATOM    560 1HD1 LEU A  61     -41.749  13.545  48.210  1.00  0.00           H  
ATOM    561 2HD1 LEU A  61     -41.571  15.277  47.649  1.00  0.00           H  
ATOM    562 3HD1 LEU A  61     -41.359  13.965  46.504  1.00  0.00           H  
ATOM    563 1HD2 LEU A  61     -38.613  14.979  49.836  1.00  0.00           H  
ATOM    564 2HD2 LEU A  61     -40.043  13.948  50.115  1.00  0.00           H  
ATOM    565 3HD2 LEU A  61     -40.289  15.652  49.595  1.00  0.00           H  
ATOM    566  N   VAL A  62     -37.839  11.262  49.925  1.00  0.00           N  
ATOM    567  CA  VAL A  62     -37.767  10.820  51.283  1.00  0.00           C  
ATOM    568  C   VAL A  62     -36.389  10.756  51.847  1.00  0.00           C  
ATOM    569  O   VAL A  62     -36.043  11.377  52.859  1.00  0.00           O  
ATOM    570  CB  VAL A  62     -38.561   9.561  51.432  1.00  0.00           C  
ATOM    571  CG1 VAL A  62     -40.073   9.825  51.304  1.00  0.00           C  
ATOM    572  CG2 VAL A  62     -38.353   8.839  52.775  1.00  0.00           C  
ATOM    573  HN  VAL A  62     -38.384  10.698  49.296  1.00  0.00           H  
ATOM    574  HA  VAL A  62     -38.220  11.568  51.911  1.00  0.00           H  
ATOM    575  HB  VAL A  62     -38.314   8.859  50.616  1.00  0.00           H  
ATOM    576 1HG1 VAL A  62     -40.453  10.377  52.194  1.00  0.00           H  
ATOM    577 2HG1 VAL A  62     -40.608   8.856  51.192  1.00  0.00           H  
ATOM    578 3HG1 VAL A  62     -40.334  10.476  50.446  1.00  0.00           H  
ATOM    579 1HG2 VAL A  62     -37.300   8.486  52.766  1.00  0.00           H  
ATOM    580 2HG2 VAL A  62     -39.024   7.952  52.779  1.00  0.00           H  
ATOM    581 3HG2 VAL A  62     -38.520   9.524  53.624  1.00  0.00           H  
ATOM    582  N   MET A  63     -35.441  10.091  51.162  1.00  0.00           N  
ATOM    583  CA  MET A  63     -34.144   9.806  51.704  1.00  0.00           C  
ATOM    584  C   MET A  63     -33.089  10.767  51.283  1.00  0.00           C  
ATOM    585  O   MET A  63     -31.971  10.585  51.766  1.00  0.00           O  
ATOM    586  CB  MET A  63     -33.698   8.373  51.351  1.00  0.00           C  
ATOM    587  CG  MET A  63     -34.465   7.320  52.142  1.00  0.00           C  
ATOM    588  SD  MET A  63     -33.873   5.626  51.837  1.00  0.00           S  
ATOM    589  CE  MET A  63     -35.398   4.866  52.453  1.00  0.00           C  
ATOM    590  HN  MET A  63     -35.638   9.700  50.274  1.00  0.00           H  
ATOM    591  HA  MET A  63     -34.244   9.833  52.776  1.00  0.00           H  
ATOM    592  HB1 MET A  63     -32.592   8.252  51.381  1.00  0.00           H  
ATOM    593  HB2 MET A  63     -33.837   8.155  50.274  1.00  0.00           H  
ATOM    594  HG1 MET A  63     -34.324   7.455  53.235  1.00  0.00           H  
ATOM    595  HG2 MET A  63     -35.535   7.448  51.888  1.00  0.00           H  
ATOM    596  HE1 MET A  63     -35.321   4.605  53.531  1.00  0.00           H  
ATOM    597  HE2 MET A  63     -36.230   5.598  52.453  1.00  0.00           H  
ATOM    598  HE3 MET A  63     -35.582   3.893  51.947  1.00  0.00           H  
ATOM    599  N   GLY A  64     -33.486  11.750  50.460  1.00  0.00           N  
ATOM    600  CA  GLY A  64     -32.703  12.790  49.859  1.00  0.00           C  
ATOM    601  C   GLY A  64     -32.870  14.139  50.462  1.00  0.00           C  
ATOM    602  O   GLY A  64     -32.532  15.169  49.879  1.00  0.00           O  
ATOM    603  HN  GLY A  64     -34.405  11.638  50.101  1.00  0.00           H  
ATOM    604  HA1 GLY A  64     -31.659  12.538  49.963  1.00  0.00           H  
ATOM    605  HA2 GLY A  64     -33.061  12.846  48.845  1.00  0.00           H  
ATOM    606  N   TYR A  65     -33.431  14.120  51.673  1.00  0.00           N  
ATOM    607  CA  TYR A  65     -33.747  15.307  52.413  1.00  0.00           C  
ATOM    608  C   TYR A  65     -34.219  15.078  53.806  1.00  0.00           C  
ATOM    609  O   TYR A  65     -33.795  15.843  54.682  1.00  0.00           O  
ATOM    610  CB  TYR A  65     -34.756  16.191  51.667  1.00  0.00           C  
ATOM    611  CG  TYR A  65     -35.140  17.504  52.257  1.00  0.00           C  
ATOM    612  CD1 TYR A  65     -34.178  18.405  52.641  1.00  0.00           C  
ATOM    613  CD2 TYR A  65     -36.445  17.933  52.145  1.00  0.00           C  
ATOM    614  CE1 TYR A  65     -34.510  19.698  52.968  1.00  0.00           C  
ATOM    615  CE2 TYR A  65     -36.808  19.199  52.525  1.00  0.00           C  
ATOM    616  CZ  TYR A  65     -35.829  20.059  52.982  1.00  0.00           C  
ATOM    617  OH  TYR A  65     -36.106  21.410  53.276  1.00  0.00           O  
ATOM    618  HN  TYR A  65     -33.630  13.218  52.063  1.00  0.00           H  
ATOM    619  HA  TYR A  65     -32.815  15.821  52.590  1.00  0.00           H  
ATOM    620  HB1 TYR A  65     -35.674  15.573  51.592  1.00  0.00           H  
ATOM    621  HB2 TYR A  65     -34.364  16.439  50.656  1.00  0.00           H  
ATOM    622  HD1 TYR A  65     -33.171  18.012  52.603  1.00  0.00           H  
ATOM    623  HD2 TYR A  65     -37.205  17.280  51.752  1.00  0.00           H  
ATOM    624  HE1 TYR A  65     -33.764  20.455  53.185  1.00  0.00           H  
ATOM    625  HE2 TYR A  65     -37.852  19.465  52.466  1.00  0.00           H  
ATOM    626  HH  TYR A  65     -37.054  21.537  53.173  1.00  0.00           H  
ATOM    627  N   GLN A  66     -35.163  14.166  54.110  1.00  0.00           N  
ATOM    628  CA  GLN A  66     -35.859  14.212  55.360  1.00  0.00           C  
ATOM    629  C   GLN A  66     -35.799  12.953  56.152  1.00  0.00           C  
ATOM    630  O   GLN A  66     -36.546  12.763  57.112  1.00  0.00           O  
ATOM    631  CB  GLN A  66     -37.295  14.621  55.013  1.00  0.00           C  
ATOM    632  CG  GLN A  66     -38.087  15.258  56.158  1.00  0.00           C  
ATOM    633  CD  GLN A  66     -39.476  14.629  56.220  1.00  0.00           C  
ATOM    634  NE2 GLN A  66     -39.520  13.311  56.526  1.00  0.00           N  
ATOM    635  OE1 GLN A  66     -40.494  15.298  56.091  1.00  0.00           O  
ATOM    636  HN  GLN A  66     -35.524  13.507  53.457  1.00  0.00           H  
ATOM    637  HA  GLN A  66     -35.481  15.042  55.946  1.00  0.00           H  
ATOM    638  HB1 GLN A  66     -37.304  15.437  54.256  1.00  0.00           H  
ATOM    639  HB2 GLN A  66     -37.817  13.786  54.497  1.00  0.00           H  
ATOM    640  HG1 GLN A  66     -37.650  15.119  57.173  1.00  0.00           H  
ATOM    641  HG2 GLN A  66     -38.249  16.345  56.040  1.00  0.00           H  
ATOM    642 1HE2 GLN A  66     -40.362  12.851  56.235  1.00  0.00           H  
ATOM    643 2HE2 GLN A  66     -38.704  12.795  56.795  1.00  0.00           H  
ATOM    644  N   LYS A  67     -34.944  11.959  55.822  1.00  0.00           N  
ATOM    645  CA  LYS A  67     -34.927  10.709  56.511  1.00  0.00           C  
ATOM    646  C   LYS A  67     -33.582  10.488  57.106  1.00  0.00           C  
ATOM    647  O   LYS A  67     -32.560  10.530  56.426  1.00  0.00           O  
ATOM    648  CB  LYS A  67     -35.269   9.605  55.506  1.00  0.00           C  
ATOM    649  CG  LYS A  67     -36.099   8.434  56.031  1.00  0.00           C  
ATOM    650  CD  LYS A  67     -35.370   7.371  56.855  1.00  0.00           C  
ATOM    651  CE  LYS A  67     -35.511   5.986  56.216  1.00  0.00           C  
ATOM    652  NZ  LYS A  67     -36.743   5.275  56.604  1.00  0.00           N1+
ATOM    653  HN  LYS A  67     -34.209  12.134  55.173  1.00  0.00           H  
ATOM    654  HA  LYS A  67     -35.599  10.546  57.345  1.00  0.00           H  
ATOM    655  HB1 LYS A  67     -35.955  10.085  54.769  1.00  0.00           H  
ATOM    656  HB2 LYS A  67     -34.381   9.314  54.889  1.00  0.00           H  
ATOM    657  HG1 LYS A  67     -36.609   7.919  55.186  1.00  0.00           H  
ATOM    658  HG2 LYS A  67     -36.974   8.794  56.627  1.00  0.00           H  
ATOM    659  HD1 LYS A  67     -34.278   7.569  56.758  1.00  0.00           H  
ATOM    660  HD2 LYS A  67     -35.708   7.448  57.912  1.00  0.00           H  
ATOM    661  HE1 LYS A  67     -34.664   5.363  56.564  1.00  0.00           H  
ATOM    662  HE2 LYS A  67     -35.518   6.160  55.119  1.00  0.00           H  
ATOM    663  HZ1 LYS A  67     -37.500   5.994  56.617  1.00  0.00           H  
ATOM    664  HZ2 LYS A  67     -36.992   4.478  55.987  1.00  0.00           H  
ATOM    665  HZ3 LYS A  67     -36.743   4.894  57.573  1.00  0.00           H  
ATOM    666  N   LYS A  68     -33.630  10.298  58.430  1.00  0.00           N  
ATOM    667  CA  LYS A  68     -32.452  10.265  59.248  1.00  0.00           C  
ATOM    668  C   LYS A  68     -32.169   8.874  59.681  1.00  0.00           C  
ATOM    669  O   LYS A  68     -31.058   8.348  59.567  1.00  0.00           O  
ATOM    670  CB  LYS A  68     -32.659  11.200  60.449  1.00  0.00           C  
ATOM    671  CG  LYS A  68     -33.264  12.556  60.087  1.00  0.00           C  
ATOM    672  CD  LYS A  68     -33.468  13.449  61.322  1.00  0.00           C  
ATOM    673  CE  LYS A  68     -34.457  14.597  61.095  1.00  0.00           C  
ATOM    674  NZ  LYS A  68     -35.872  14.190  61.005  1.00  0.00           N1+
ATOM    675  HN  LYS A  68     -34.489  10.324  58.932  1.00  0.00           H  
ATOM    676  HA  LYS A  68     -31.574  10.488  58.650  1.00  0.00           H  
ATOM    677  HB1 LYS A  68     -31.655  11.358  60.892  1.00  0.00           H  
ATOM    678  HB2 LYS A  68     -33.234  10.712  61.270  1.00  0.00           H  
ATOM    679  HG1 LYS A  68     -32.674  13.139  59.342  1.00  0.00           H  
ATOM    680  HG2 LYS A  68     -34.219  12.368  59.546  1.00  0.00           H  
ATOM    681  HD1 LYS A  68     -32.508  13.938  61.562  1.00  0.00           H  
ATOM    682  HD2 LYS A  68     -33.817  12.855  62.187  1.00  0.00           H  
ATOM    683  HE1 LYS A  68     -34.174  15.102  60.152  1.00  0.00           H  
ATOM    684  HE2 LYS A  68     -34.442  15.348  61.908  1.00  0.00           H  
ATOM    685  HZ1 LYS A  68     -36.589  14.899  60.728  1.00  0.00           H  
ATOM    686  HZ2 LYS A  68     -36.125  13.765  61.915  1.00  0.00           H  
ATOM    687  HZ3 LYS A  68     -35.972  13.355  60.392  1.00  0.00           H  
ATOM    688  N   LEU A  69     -33.207   8.151  60.141  1.00  0.00           N  
ATOM    689  CA  LEU A  69     -32.944   6.803  60.565  1.00  0.00           C  
ATOM    690  C   LEU A  69     -32.792   5.837  59.442  1.00  0.00           C  
ATOM    691  O   LEU A  69     -33.823   5.370  58.951  1.00  0.00           O  
ATOM    692  CB  LEU A  69     -34.073   6.270  61.457  1.00  0.00           C  
ATOM    693  CG  LEU A  69     -34.096   6.911  62.849  1.00  0.00           C  
ATOM    694  CD1 LEU A  69     -35.376   6.736  63.671  1.00  0.00           C  
ATOM    695  CD2 LEU A  69     -32.926   6.473  63.753  1.00  0.00           C  
ATOM    696  HN  LEU A  69     -34.113   8.496  60.347  1.00  0.00           H  
ATOM    697  HA  LEU A  69     -32.002   6.737  61.080  1.00  0.00           H  
ATOM    698  HB1 LEU A  69     -33.859   5.190  61.626  1.00  0.00           H  
ATOM    699  HB2 LEU A  69     -35.039   6.384  60.913  1.00  0.00           H  
ATOM    700  HG  LEU A  69     -33.955   8.012  62.732  1.00  0.00           H  
ATOM    701 1HD1 LEU A  69     -35.760   5.715  63.457  1.00  0.00           H  
ATOM    702 2HD1 LEU A  69     -35.232   6.909  64.760  1.00  0.00           H  
ATOM    703 3HD1 LEU A  69     -36.174   7.464  63.395  1.00  0.00           H  
ATOM    704 1HD2 LEU A  69     -32.947   7.110  64.666  1.00  0.00           H  
ATOM    705 2HD2 LEU A  69     -31.992   6.594  63.177  1.00  0.00           H  
ATOM    706 3HD2 LEU A  69     -33.030   5.394  63.999  1.00  0.00           H  
ATOM    707  N   ARG A  70     -31.584   5.651  58.881  1.00  0.00           N  
ATOM    708  CA  ARG A  70     -31.286   4.968  57.663  1.00  0.00           C  
ATOM    709  C   ARG A  70     -30.513   3.744  58.014  1.00  0.00           C  
ATOM    710  O   ARG A  70     -29.715   3.701  58.951  1.00  0.00           O  
ATOM    711  CB  ARG A  70     -30.678   5.879  56.589  1.00  0.00           C  
ATOM    712  CG  ARG A  70     -31.595   6.962  55.994  1.00  0.00           C  
ATOM    713  CD  ARG A  70     -30.959   7.794  54.880  1.00  0.00           C  
ATOM    714  NE  ARG A  70     -30.046   8.727  55.591  1.00  0.00           N  
ATOM    715  CZ  ARG A  70     -29.664   9.960  55.128  1.00  0.00           C  
ATOM    716  NH1 ARG A  70     -29.003  10.782  55.986  1.00  0.00           N1+
ATOM    717  NH2 ARG A  70     -29.970  10.409  53.872  1.00  0.00           N  
ATOM    718  HN  ARG A  70     -30.847   6.070  59.403  1.00  0.00           H  
ATOM    719  HA  ARG A  70     -32.224   4.646  57.230  1.00  0.00           H  
ATOM    720  HB1 ARG A  70     -29.765   6.330  57.019  1.00  0.00           H  
ATOM    721  HB2 ARG A  70     -30.406   5.262  55.710  1.00  0.00           H  
ATOM    722  HG1 ARG A  70     -32.505   6.442  55.624  1.00  0.00           H  
ATOM    723  HG2 ARG A  70     -31.968   7.641  56.781  1.00  0.00           H  
ATOM    724  HD1 ARG A  70     -31.736   8.328  54.295  1.00  0.00           H  
ATOM    725  HD2 ARG A  70     -30.401   7.127  54.192  1.00  0.00           H  
ATOM    726  HE  ARG A  70     -29.769   8.489  56.518  1.00  0.00           H  
ATOM    727 1HH1 ARG A  70     -28.818  11.682  55.598  1.00  0.00           H  
ATOM    728 2HH1 ARG A  70     -28.765  10.471  56.908  1.00  0.00           H  
ATOM    729 1HH2 ARG A  70     -29.981  11.389  53.704  1.00  0.00           H  
ATOM    730 2HH2 ARG A  70     -30.525   9.788  53.317  1.00  0.00           H  
ATOM    731  N   SER A  71     -30.724   2.647  57.275  1.00  0.00           N  
ATOM    732  CA  SER A  71     -29.894   1.491  57.346  1.00  0.00           C  
ATOM    733  C   SER A  71     -29.065   1.288  56.124  1.00  0.00           C  
ATOM    734  O   SER A  71     -28.845   2.235  55.375  1.00  0.00           O  
ATOM    735  CB  SER A  71     -30.689   0.248  57.799  1.00  0.00           C  
ATOM    736  OG  SER A  71     -31.153   0.398  59.133  1.00  0.00           O  
ATOM    737  HN  SER A  71     -31.444   2.517  56.592  1.00  0.00           H  
ATOM    738  HA  SER A  71     -29.133   1.652  58.108  1.00  0.00           H  
ATOM    739  HB1 SER A  71     -31.553   0.165  57.103  1.00  0.00           H  
ATOM    740  HB2 SER A  71     -30.119  -0.693  57.734  1.00  0.00           H  
ATOM    741  HG1 SER A  71     -31.735   1.163  59.097  1.00  0.00           H  
ATOM    742  N   MET A  72     -28.502   0.084  55.879  1.00  0.00           N  
ATOM    743  CA  MET A  72     -27.481  -0.167  54.920  1.00  0.00           C  
ATOM    744  C   MET A  72     -27.944  -0.859  53.682  1.00  0.00           C  
ATOM    745  O   MET A  72     -27.155  -1.450  52.950  1.00  0.00           O  
ATOM    746  CB  MET A  72     -26.233  -0.834  55.530  1.00  0.00           C  
ATOM    747  CG  MET A  72     -25.012   0.076  55.656  1.00  0.00           C  
ATOM    748  SD  MET A  72     -25.230   1.580  56.659  1.00  0.00           S  
ATOM    749  CE  MET A  72     -23.571   2.128  56.165  1.00  0.00           C  
ATOM    750  HN  MET A  72     -28.783  -0.811  56.215  1.00  0.00           H  
ATOM    751  HA  MET A  72     -27.106   0.794  54.608  1.00  0.00           H  
ATOM    752  HB1 MET A  72     -26.561  -1.246  56.510  1.00  0.00           H  
ATOM    753  HB2 MET A  72     -25.887  -1.702  54.934  1.00  0.00           H  
ATOM    754  HG1 MET A  72     -24.625   0.303  54.642  1.00  0.00           H  
ATOM    755  HG2 MET A  72     -24.250  -0.538  56.168  1.00  0.00           H  
ATOM    756  HE1 MET A  72     -22.805   1.403  56.501  1.00  0.00           H  
ATOM    757  HE2 MET A  72     -23.358   3.129  56.607  1.00  0.00           H  
ATOM    758  HE3 MET A  72     -23.438   2.165  55.066  1.00  0.00           H  
ATOM    759  N   THR A  73     -29.237  -0.801  53.327  1.00  0.00           N  
ATOM    760  CA  THR A  73     -29.600  -1.063  51.967  1.00  0.00           C  
ATOM    761  C   THR A  73     -29.971   0.299  51.475  1.00  0.00           C  
ATOM    762  O   THR A  73     -29.585   0.700  50.378  1.00  0.00           O  
ATOM    763  CB  THR A  73     -30.738  -1.995  51.665  1.00  0.00           C  
ATOM    764  CG2 THR A  73     -30.566  -2.700  50.304  1.00  0.00           C  
ATOM    765  OG1 THR A  73     -30.847  -2.918  52.738  1.00  0.00           O  
ATOM    766  HN  THR A  73     -29.931  -0.507  53.977  1.00  0.00           H  
ATOM    767  HA  THR A  73     -28.758  -1.381  51.365  1.00  0.00           H  
ATOM    768  HB  THR A  73     -31.735  -1.504  51.605  1.00  0.00           H  
ATOM    769  HG1 THR A  73     -31.319  -2.432  53.418  1.00  0.00           H  
ATOM    770 1HG2 THR A  73     -31.442  -3.329  50.064  1.00  0.00           H  
ATOM    771 2HG2 THR A  73     -30.375  -2.061  49.424  1.00  0.00           H  
ATOM    772 3HG2 THR A  73     -29.707  -3.402  50.305  1.00  0.00           H  
ATOM    773  N   ASP A  74     -30.721   1.057  52.291  1.00  0.00           N  
ATOM    774  CA  ASP A  74     -31.140   2.411  52.108  1.00  0.00           C  
ATOM    775  C   ASP A  74     -30.360   3.451  51.384  1.00  0.00           C  
ATOM    776  O   ASP A  74     -30.860   4.032  50.418  1.00  0.00           O  
ATOM    777  CB  ASP A  74     -31.509   3.076  53.440  1.00  0.00           C  
ATOM    778  CG  ASP A  74     -32.601   2.242  54.099  1.00  0.00           C  
ATOM    779  OD1 ASP A  74     -32.554   1.995  55.330  1.00  0.00           O  
ATOM    780  OD2 ASP A  74     -33.553   1.890  53.353  1.00  0.00           O1-
ATOM    781  HN  ASP A  74     -31.076   0.655  53.133  1.00  0.00           H  
ATOM    782  HA  ASP A  74     -32.046   2.298  51.518  1.00  0.00           H  
ATOM    783  HB1 ASP A  74     -31.892   4.104  53.275  1.00  0.00           H  
ATOM    784  HB2 ASP A  74     -30.639   3.127  54.119  1.00  0.00           H  
ATOM    785  N   LYS A  75     -29.103   3.733  51.765  1.00  0.00           N  
ATOM    786  CA  LYS A  75     -28.342   4.792  51.172  1.00  0.00           C  
ATOM    787  C   LYS A  75     -27.835   4.417  49.820  1.00  0.00           C  
ATOM    788  O   LYS A  75     -27.830   5.193  48.857  1.00  0.00           O  
ATOM    789  CB  LYS A  75     -27.184   5.297  52.037  1.00  0.00           C  
ATOM    790  CG  LYS A  75     -26.753   6.754  51.852  1.00  0.00           C  
ATOM    791  CD  LYS A  75     -25.778   6.928  50.687  1.00  0.00           C  
ATOM    792  CE  LYS A  75     -25.001   8.244  50.810  1.00  0.00           C  
ATOM    793  NZ  LYS A  75     -23.966   8.313  49.759  1.00  0.00           N1+
ATOM    794  HN  LYS A  75     -28.797   3.376  52.644  1.00  0.00           H  
ATOM    795  HA  LYS A  75     -29.026   5.619  51.044  1.00  0.00           H  
ATOM    796  HB1 LYS A  75     -26.340   4.580  51.996  1.00  0.00           H  
ATOM    797  HB2 LYS A  75     -27.583   5.187  53.074  1.00  0.00           H  
ATOM    798  HG1 LYS A  75     -26.375   7.133  52.814  1.00  0.00           H  
ATOM    799  HG2 LYS A  75     -27.736   7.285  51.775  1.00  0.00           H  
ATOM    800  HD1 LYS A  75     -26.205   6.832  49.660  1.00  0.00           H  
ATOM    801  HD2 LYS A  75     -25.066   6.089  50.766  1.00  0.00           H  
ATOM    802  HE1 LYS A  75     -25.655   9.124  50.674  1.00  0.00           H  
ATOM    803  HE2 LYS A  75     -24.460   8.386  51.769  1.00  0.00           H  
ATOM    804  HZ1 LYS A  75     -23.352   7.467  49.815  1.00  0.00           H  
ATOM    805  HZ2 LYS A  75     -24.418   8.385  48.828  1.00  0.00           H  
ATOM    806  HZ3 LYS A  75     -23.395   9.157  49.965  1.00  0.00           H  
ATOM    807  N   TYR A  76     -27.512   3.133  49.642  1.00  0.00           N  
ATOM    808  CA  TYR A  76     -27.218   2.509  48.384  1.00  0.00           C  
ATOM    809  C   TYR A  76     -28.391   2.510  47.466  1.00  0.00           C  
ATOM    810  O   TYR A  76     -28.279   2.710  46.256  1.00  0.00           O  
ATOM    811  CB  TYR A  76     -26.803   1.038  48.496  1.00  0.00           C  
ATOM    812  CG  TYR A  76     -25.644   0.823  49.401  1.00  0.00           C  
ATOM    813  CD1 TYR A  76     -24.383   0.696  48.880  1.00  0.00           C  
ATOM    814  CD2 TYR A  76     -25.889   0.580  50.735  1.00  0.00           C  
ATOM    815  CE1 TYR A  76     -23.362   0.363  49.730  1.00  0.00           C  
ATOM    816  CE2 TYR A  76     -24.865   0.270  51.609  1.00  0.00           C  
ATOM    817  CZ  TYR A  76     -23.609   0.161  51.072  1.00  0.00           C  
ATOM    818  OH  TYR A  76     -22.555  -0.282  51.896  1.00  0.00           O  
ATOM    819  HN  TYR A  76     -27.568   2.468  50.387  1.00  0.00           H  
ATOM    820  HA  TYR A  76     -26.400   3.038  47.905  1.00  0.00           H  
ATOM    821  HB1 TYR A  76     -26.524   0.747  47.455  1.00  0.00           H  
ATOM    822  HB2 TYR A  76     -27.648   0.371  48.781  1.00  0.00           H  
ATOM    823  HD1 TYR A  76     -24.240   0.897  47.829  1.00  0.00           H  
ATOM    824  HD2 TYR A  76     -26.875   0.584  51.167  1.00  0.00           H  
ATOM    825  HE1 TYR A  76     -22.357   0.235  49.345  1.00  0.00           H  
ATOM    826  HE2 TYR A  76     -25.112   0.040  52.635  1.00  0.00           H  
ATOM    827  HH  TYR A  76     -22.935  -1.011  52.395  1.00  0.00           H  
ATOM    828  N   ARG A  77     -29.593   2.198  48.001  1.00  0.00           N  
ATOM    829  CA  ARG A  77     -30.856   2.239  47.346  1.00  0.00           C  
ATOM    830  C   ARG A  77     -31.271   3.561  46.794  1.00  0.00           C  
ATOM    831  O   ARG A  77     -31.980   3.713  45.796  1.00  0.00           O  
ATOM    832  CB  ARG A  77     -31.890   1.717  48.359  1.00  0.00           C  
ATOM    833  CG  ARG A  77     -33.356   2.127  48.194  1.00  0.00           C  
ATOM    834  CD  ARG A  77     -34.244   1.649  49.350  1.00  0.00           C  
ATOM    835  NE  ARG A  77     -34.069   0.177  49.450  1.00  0.00           N  
ATOM    836  CZ  ARG A  77     -34.577  -0.555  50.482  1.00  0.00           C  
ATOM    837  NH1 ARG A  77     -34.822  -0.133  51.757  1.00  0.00           N1+
ATOM    838  NH2 ARG A  77     -34.877  -1.852  50.140  1.00  0.00           N  
ATOM    839  HN  ARG A  77     -29.666   1.855  48.940  1.00  0.00           H  
ATOM    840  HA  ARG A  77     -30.829   1.545  46.514  1.00  0.00           H  
ATOM    841  HB1 ARG A  77     -31.622   2.006  49.390  1.00  0.00           H  
ATOM    842  HB2 ARG A  77     -31.788   0.614  48.351  1.00  0.00           H  
ATOM    843  HG1 ARG A  77     -33.804   1.849  47.212  1.00  0.00           H  
ATOM    844  HG2 ARG A  77     -33.519   3.229  48.225  1.00  0.00           H  
ATOM    845  HD1 ARG A  77     -35.304   1.887  49.124  1.00  0.00           H  
ATOM    846  HD2 ARG A  77     -33.779   2.044  50.287  1.00  0.00           H  
ATOM    847  HE  ARG A  77     -34.017  -0.273  48.552  1.00  0.00           H  
ATOM    848 1HH1 ARG A  77     -35.268  -0.843  52.294  1.00  0.00           H  
ATOM    849 2HH1 ARG A  77     -34.216   0.562  52.158  1.00  0.00           H  
ATOM    850 1HH2 ARG A  77     -34.830  -2.126  49.181  1.00  0.00           H  
ATOM    851 2HH2 ARG A  77     -35.345  -2.436  50.808  1.00  0.00           H  
ATOM    852  N   LEU A  78     -30.927   4.608  47.560  1.00  0.00           N  
ATOM    853  CA  LEU A  78     -31.036   5.993  47.204  1.00  0.00           C  
ATOM    854  C   LEU A  78     -30.090   6.366  46.121  1.00  0.00           C  
ATOM    855  O   LEU A  78     -30.513   7.026  45.174  1.00  0.00           O  
ATOM    856  CB  LEU A  78     -30.854   6.866  48.448  1.00  0.00           C  
ATOM    857  CG  LEU A  78     -31.071   8.388  48.336  1.00  0.00           C  
ATOM    858  CD1 LEU A  78     -29.836   9.177  47.878  1.00  0.00           C  
ATOM    859  CD2 LEU A  78     -32.355   8.740  47.554  1.00  0.00           C  
ATOM    860  HN  LEU A  78     -30.476   4.362  48.418  1.00  0.00           H  
ATOM    861  HA  LEU A  78     -31.991   6.098  46.714  1.00  0.00           H  
ATOM    862  HB1 LEU A  78     -29.887   6.671  48.961  1.00  0.00           H  
ATOM    863  HB2 LEU A  78     -31.599   6.500  49.190  1.00  0.00           H  
ATOM    864  HG  LEU A  78     -31.306   8.734  49.367  1.00  0.00           H  
ATOM    865 1HD1 LEU A  78     -29.665   8.967  46.801  1.00  0.00           H  
ATOM    866 2HD1 LEU A  78     -28.924   8.977  48.483  1.00  0.00           H  
ATOM    867 3HD1 LEU A  78     -29.952  10.291  47.859  1.00  0.00           H  
ATOM    868 1HD2 LEU A  78     -32.578   9.804  47.818  1.00  0.00           H  
ATOM    869 2HD2 LEU A  78     -33.185   8.088  47.880  1.00  0.00           H  
ATOM    870 3HD2 LEU A  78     -32.174   8.588  46.474  1.00  0.00           H  
ATOM    871  N   HIS A  79     -28.837   5.891  46.162  1.00  0.00           N  
ATOM    872  CA  HIS A  79     -27.778   6.086  45.212  1.00  0.00           C  
ATOM    873  C   HIS A  79     -28.062   5.476  43.889  1.00  0.00           C  
ATOM    874  O   HIS A  79     -27.886   6.074  42.839  1.00  0.00           O  
ATOM    875  CB  HIS A  79     -26.366   5.766  45.735  1.00  0.00           C  
ATOM    876  CG  HIS A  79     -25.376   6.368  44.787  1.00  0.00           C  
ATOM    877  CD2 HIS A  79     -25.034   6.046  43.499  1.00  0.00           C  
ATOM    878  ND1 HIS A  79     -24.672   7.469  45.198  1.00  0.00           N  
ATOM    879  CE1 HIS A  79     -23.914   7.795  44.166  1.00  0.00           C  
ATOM    880  NE2 HIS A  79     -24.145   7.006  43.081  1.00  0.00           N  
ATOM    881  HN  HIS A  79     -28.690   5.433  47.036  1.00  0.00           H  
ATOM    882  HA  HIS A  79     -27.807   7.149  45.021  1.00  0.00           H  
ATOM    883  HB1 HIS A  79     -26.179   4.683  45.838  1.00  0.00           H  
ATOM    884  HB2 HIS A  79     -26.305   6.277  46.723  1.00  0.00           H  
ATOM    885  HD2 HIS A  79     -25.299   5.170  42.913  1.00  0.00           H  
ATOM    886  HE1 HIS A  79     -23.016   8.417  44.215  1.00  0.00           H  
ATOM    887  HE2 HIS A  79     -23.677   7.082  42.200  1.00  0.00           H  
ATOM    888  N   LEU A  80     -28.573   4.221  43.929  1.00  0.00           N  
ATOM    889  CA  LEU A  80     -29.142   3.489  42.841  1.00  0.00           C  
ATOM    890  C   LEU A  80     -30.325   4.207  42.288  1.00  0.00           C  
ATOM    891  O   LEU A  80     -30.474   4.345  41.079  1.00  0.00           O  
ATOM    892  CB  LEU A  80     -29.489   2.080  43.369  1.00  0.00           C  
ATOM    893  CG  LEU A  80     -30.310   1.145  42.463  1.00  0.00           C  
ATOM    894  CD1 LEU A  80     -30.254  -0.232  43.152  1.00  0.00           C  
ATOM    895  CD2 LEU A  80     -29.762   0.987  41.037  1.00  0.00           C  
ATOM    896  HN  LEU A  80     -28.649   3.786  44.822  1.00  0.00           H  
ATOM    897  HA  LEU A  80     -28.384   3.484  42.083  1.00  0.00           H  
ATOM    898  HB1 LEU A  80     -30.091   2.148  44.293  1.00  0.00           H  
ATOM    899  HB2 LEU A  80     -28.527   1.581  43.581  1.00  0.00           H  
ATOM    900  HG  LEU A  80     -31.342   1.546  42.373  1.00  0.00           H  
ATOM    901 1HD1 LEU A  80     -29.166  -0.429  43.277  1.00  0.00           H  
ATOM    902 2HD1 LEU A  80     -30.687  -0.987  42.456  1.00  0.00           H  
ATOM    903 3HD1 LEU A  80     -30.794  -0.284  44.114  1.00  0.00           H  
ATOM    904 1HD2 LEU A  80     -29.761   1.997  40.562  1.00  0.00           H  
ATOM    905 2HD2 LEU A  80     -30.429   0.240  40.557  1.00  0.00           H  
ATOM    906 3HD2 LEU A  80     -28.737   0.578  40.972  1.00  0.00           H  
ATOM    907  N   SER A  81     -31.256   4.725  43.110  1.00  0.00           N  
ATOM    908  CA  SER A  81     -32.362   5.509  42.647  1.00  0.00           C  
ATOM    909  C   SER A  81     -31.979   6.807  42.029  1.00  0.00           C  
ATOM    910  O   SER A  81     -32.649   7.310  41.126  1.00  0.00           O  
ATOM    911  CB  SER A  81     -33.471   5.771  43.678  1.00  0.00           C  
ATOM    912  OG  SER A  81     -34.186   4.563  43.883  1.00  0.00           O  
ATOM    913  HN  SER A  81     -31.197   4.532  44.090  1.00  0.00           H  
ATOM    914  HA  SER A  81     -32.784   4.943  41.827  1.00  0.00           H  
ATOM    915  HB1 SER A  81     -34.213   6.542  43.376  1.00  0.00           H  
ATOM    916  HB2 SER A  81     -32.955   6.108  44.594  1.00  0.00           H  
ATOM    917  HG1 SER A  81     -33.625   3.926  44.318  1.00  0.00           H  
ATOM    918  N   VAL A  82     -30.888   7.488  42.432  1.00  0.00           N  
ATOM    919  CA  VAL A  82     -30.475   8.665  41.735  1.00  0.00           C  
ATOM    920  C   VAL A  82     -29.683   8.360  40.502  1.00  0.00           C  
ATOM    921  O   VAL A  82     -29.604   9.192  39.607  1.00  0.00           O  
ATOM    922  CB  VAL A  82     -29.767   9.725  42.521  1.00  0.00           C  
ATOM    923  CG1 VAL A  82     -30.569  10.118  43.781  1.00  0.00           C  
ATOM    924  CG2 VAL A  82     -28.372   9.273  43.014  1.00  0.00           C  
ATOM    925  HN  VAL A  82     -30.379   7.191  43.228  1.00  0.00           H  
ATOM    926  HA  VAL A  82     -31.375   9.175  41.440  1.00  0.00           H  
ATOM    927  HB  VAL A  82     -29.681  10.631  41.885  1.00  0.00           H  
ATOM    928 1HG1 VAL A  82     -31.594  10.231  43.380  1.00  0.00           H  
ATOM    929 2HG1 VAL A  82     -30.533   9.291  44.519  1.00  0.00           H  
ATOM    930 3HG1 VAL A  82     -30.206  11.014  44.319  1.00  0.00           H  
ATOM    931 1HG2 VAL A  82     -27.952  10.027  43.712  1.00  0.00           H  
ATOM    932 2HG2 VAL A  82     -28.446   8.275  43.486  1.00  0.00           H  
ATOM    933 3HG2 VAL A  82     -27.704   9.133  42.147  1.00  0.00           H  
ATOM    934  N   ALA A  83     -29.208   7.116  40.342  1.00  0.00           N  
ATOM    935  CA  ALA A  83     -28.768   6.629  39.077  1.00  0.00           C  
ATOM    936  C   ALA A  83     -29.972   6.324  38.247  1.00  0.00           C  
ATOM    937  O   ALA A  83     -30.221   7.031  37.282  1.00  0.00           O  
ATOM    938  CB  ALA A  83     -27.846   5.405  39.263  1.00  0.00           C  
ATOM    939  HN  ALA A  83     -29.162   6.467  41.099  1.00  0.00           H  
ATOM    940  HA  ALA A  83     -28.278   7.433  38.548  1.00  0.00           H  
ATOM    941  HB1 ALA A  83     -28.299   4.608  39.880  1.00  0.00           H  
ATOM    942  HB2 ALA A  83     -26.902   5.789  39.716  1.00  0.00           H  
ATOM    943  HB3 ALA A  83     -27.735   4.955  38.260  1.00  0.00           H  
ATOM    944  N   ASP A  84     -30.843   5.375  38.612  1.00  0.00           N  
ATOM    945  CA  ASP A  84     -31.899   4.900  37.762  1.00  0.00           C  
ATOM    946  C   ASP A  84     -32.857   5.927  37.269  1.00  0.00           C  
ATOM    947  O   ASP A  84     -33.193   5.936  36.087  1.00  0.00           O  
ATOM    948  CB  ASP A  84     -32.720   3.748  38.380  1.00  0.00           C  
ATOM    949  CG  ASP A  84     -31.949   2.443  38.232  1.00  0.00           C  
ATOM    950  OD1 ASP A  84     -32.052   1.580  39.137  1.00  0.00           O  
ATOM    951  OD2 ASP A  84     -31.294   2.260  37.163  1.00  0.00           O1-
ATOM    952  HN  ASP A  84     -30.668   4.946  39.495  1.00  0.00           H  
ATOM    953  HA  ASP A  84     -31.473   4.613  36.815  1.00  0.00           H  
ATOM    954  HB1 ASP A  84     -32.928   3.898  39.466  1.00  0.00           H  
ATOM    955  HB2 ASP A  84     -33.711   3.631  37.912  1.00  0.00           H  
ATOM    956  N   LEU A  85     -33.283   6.918  38.070  1.00  0.00           N  
ATOM    957  CA  LEU A  85     -34.258   7.854  37.596  1.00  0.00           C  
ATOM    958  C   LEU A  85     -33.692   8.842  36.637  1.00  0.00           C  
ATOM    959  O   LEU A  85     -34.471   9.604  36.062  1.00  0.00           O  
ATOM    960  CB  LEU A  85     -35.149   8.444  38.702  1.00  0.00           C  
ATOM    961  CG  LEU A  85     -34.612   9.522  39.661  1.00  0.00           C  
ATOM    962  CD1 LEU A  85     -35.385   9.357  40.983  1.00  0.00           C  
ATOM    963  CD2 LEU A  85     -34.750  10.959  39.134  1.00  0.00           C  
ATOM    964  HN  LEU A  85     -32.967   6.952  39.016  1.00  0.00           H  
ATOM    965  HA  LEU A  85     -34.941   7.265  36.991  1.00  0.00           H  
ATOM    966  HB1 LEU A  85     -36.128   8.757  38.285  1.00  0.00           H  
ATOM    967  HB2 LEU A  85     -35.327   7.525  39.302  1.00  0.00           H  
ATOM    968  HG  LEU A  85     -33.530   9.277  39.809  1.00  0.00           H  
ATOM    969 1HD1 LEU A  85     -35.150  10.180  41.690  1.00  0.00           H  
ATOM    970 2HD1 LEU A  85     -35.085   8.336  41.322  1.00  0.00           H  
ATOM    971 3HD1 LEU A  85     -36.491   9.291  40.950  1.00  0.00           H  
ATOM    972 1HD2 LEU A  85     -34.338  11.666  39.888  1.00  0.00           H  
ATOM    973 2HD2 LEU A  85     -34.279  11.072  38.134  1.00  0.00           H  
ATOM    974 3HD2 LEU A  85     -35.834  11.192  39.004  1.00  0.00           H  
ATOM    975  N   LEU A  86     -32.369   8.956  36.426  1.00  0.00           N  
ATOM    976  CA  LEU A  86     -31.701   9.934  35.621  1.00  0.00           C  
ATOM    977  C   LEU A  86     -32.027   9.907  34.171  1.00  0.00           C  
ATOM    978  O   LEU A  86     -32.319  10.905  33.526  1.00  0.00           O  
ATOM    979  CB  LEU A  86     -30.198   9.786  35.897  1.00  0.00           C  
ATOM    980  CG  LEU A  86     -29.396  11.063  35.613  1.00  0.00           C  
ATOM    981  CD1 LEU A  86     -27.889  10.749  35.579  1.00  0.00           C  
ATOM    982  CD2 LEU A  86     -29.696  12.186  36.629  1.00  0.00           C  
ATOM    983  HN  LEU A  86     -31.712   8.313  36.831  1.00  0.00           H  
ATOM    984  HA  LEU A  86     -31.997  10.916  35.958  1.00  0.00           H  
ATOM    985  HB1 LEU A  86     -29.770   8.980  35.263  1.00  0.00           H  
ATOM    986  HB2 LEU A  86     -30.071   9.521  36.974  1.00  0.00           H  
ATOM    987  HG  LEU A  86     -29.644  11.475  34.607  1.00  0.00           H  
ATOM    988 1HD1 LEU A  86     -27.360  11.722  35.548  1.00  0.00           H  
ATOM    989 2HD1 LEU A  86     -27.544  10.055  34.786  1.00  0.00           H  
ATOM    990 3HD1 LEU A  86     -27.630  10.234  36.523  1.00  0.00           H  
ATOM    991 1HD2 LEU A  86     -29.148  13.100  36.335  1.00  0.00           H  
ATOM    992 2HD2 LEU A  86     -29.249  11.891  37.593  1.00  0.00           H  
ATOM    993 3HD2 LEU A  86     -30.790  12.336  36.715  1.00  0.00           H  
ATOM    994  N   PHE A  87     -32.012   8.704  33.553  1.00  0.00           N  
ATOM    995  CA  PHE A  87     -32.312   8.654  32.155  1.00  0.00           C  
ATOM    996  C   PHE A  87     -33.793   8.611  31.987  1.00  0.00           C  
ATOM    997  O   PHE A  87     -34.319   9.001  30.952  1.00  0.00           O  
ATOM    998  CB  PHE A  87     -31.466   7.679  31.333  1.00  0.00           C  
ATOM    999  CG  PHE A  87     -31.999   6.283  31.239  1.00  0.00           C  
ATOM   1000  CD1 PHE A  87     -33.157   5.899  30.613  1.00  0.00           C  
ATOM   1001  CD2 PHE A  87     -31.167   5.273  31.647  1.00  0.00           C  
ATOM   1002  CE1 PHE A  87     -33.432   4.581  30.355  1.00  0.00           C  
ATOM   1003  CE2 PHE A  87     -31.392   3.951  31.347  1.00  0.00           C  
ATOM   1004  CZ  PHE A  87     -32.547   3.578  30.701  1.00  0.00           C  
ATOM   1005  HN  PHE A  87     -31.819   7.859  34.048  1.00  0.00           H  
ATOM   1006  HA  PHE A  87     -32.028   9.600  31.703  1.00  0.00           H  
ATOM   1007  HB1 PHE A  87     -30.440   7.698  31.757  1.00  0.00           H  
ATOM   1008  HB2 PHE A  87     -31.349   8.009  30.279  1.00  0.00           H  
ATOM   1009  HD1 PHE A  87     -33.868   6.616  30.222  1.00  0.00           H  
ATOM   1010  HD2 PHE A  87     -30.196   5.580  32.019  1.00  0.00           H  
ATOM   1011  HE1 PHE A  87     -34.354   4.337  29.850  1.00  0.00           H  
ATOM   1012  HE2 PHE A  87     -30.693   3.177  31.616  1.00  0.00           H  
ATOM   1013  HZ  PHE A  87     -32.818   2.550  30.514  1.00  0.00           H  
ATOM   1014  N   VAL A  88     -34.526   8.209  33.041  1.00  0.00           N  
ATOM   1015  CA  VAL A  88     -35.954   8.268  33.149  1.00  0.00           C  
ATOM   1016  C   VAL A  88     -36.515   9.639  33.029  1.00  0.00           C  
ATOM   1017  O   VAL A  88     -37.476   9.868  32.293  1.00  0.00           O  
ATOM   1018  CB  VAL A  88     -36.457   7.572  34.374  1.00  0.00           C  
ATOM   1019  CG1 VAL A  88     -36.042   6.088  34.328  1.00  0.00           C  
ATOM   1020  CG2 VAL A  88     -37.994   7.619  34.440  1.00  0.00           C  
ATOM   1021  HN  VAL A  88     -34.047   7.819  33.827  1.00  0.00           H  
ATOM   1022  HA  VAL A  88     -36.318   7.718  32.299  1.00  0.00           H  
ATOM   1023  HB  VAL A  88     -36.096   8.059  35.296  1.00  0.00           H  
ATOM   1024 1HG1 VAL A  88     -36.414   5.501  35.193  1.00  0.00           H  
ATOM   1025 2HG1 VAL A  88     -36.482   5.577  33.438  1.00  0.00           H  
ATOM   1026 3HG1 VAL A  88     -34.951   5.913  34.218  1.00  0.00           H  
ATOM   1027 1HG2 VAL A  88     -38.279   7.023  35.337  1.00  0.00           H  
ATOM   1028 2HG2 VAL A  88     -38.391   8.648  34.578  1.00  0.00           H  
ATOM   1029 3HG2 VAL A  88     -38.435   7.123  33.553  1.00  0.00           H  
ATOM   1030  N   ILE A  89     -35.812  10.662  33.550  1.00  0.00           N  
ATOM   1031  CA  ILE A  89     -36.022  12.044  33.267  1.00  0.00           C  
ATOM   1032  C   ILE A  89     -35.866  12.418  31.829  1.00  0.00           C  
ATOM   1033  O   ILE A  89     -36.630  13.193  31.263  1.00  0.00           O  
ATOM   1034  CB  ILE A  89     -35.206  12.956  34.138  1.00  0.00           C  
ATOM   1035  CG1 ILE A  89     -35.758  12.837  35.579  1.00  0.00           C  
ATOM   1036  CG2 ILE A  89     -35.092  14.411  33.655  1.00  0.00           C  
ATOM   1037  CD  ILE A  89     -34.953  13.454  36.723  1.00  0.00           C  
ATOM   1038  HN  ILE A  89     -35.049  10.461  34.166  1.00  0.00           H  
ATOM   1039  HA  ILE A  89     -37.065  12.151  33.520  1.00  0.00           H  
ATOM   1040  HB  ILE A  89     -34.173  12.540  34.154  1.00  0.00           H  
ATOM   1041 1HG1 ILE A  89     -36.725  13.382  35.511  1.00  0.00           H  
ATOM   1042 2HG1 ILE A  89     -35.995  11.796  35.859  1.00  0.00           H  
ATOM   1043 1HG2 ILE A  89     -36.065  14.906  33.426  1.00  0.00           H  
ATOM   1044 2HG2 ILE A  89     -34.395  14.472  32.798  1.00  0.00           H  
ATOM   1045 3HG2 ILE A  89     -34.674  15.034  34.477  1.00  0.00           H  
ATOM   1046  HD1 ILE A  89     -35.600  13.482  37.618  1.00  0.00           H  
ATOM   1047  HD2 ILE A  89     -34.637  14.466  36.390  1.00  0.00           H  
ATOM   1048  HD3 ILE A  89     -34.001  12.938  36.984  1.00  0.00           H  
ATOM   1049  N   THR A  90     -34.953  11.837  31.031  1.00  0.00           N  
ATOM   1050  CA  THR A  90     -34.836  12.045  29.624  1.00  0.00           C  
ATOM   1051  C   THR A  90     -35.693  11.130  28.832  1.00  0.00           C  
ATOM   1052  O   THR A  90     -35.594  11.102  27.605  1.00  0.00           O  
ATOM   1053  CB  THR A  90     -33.427  12.068  29.110  1.00  0.00           C  
ATOM   1054  CG2 THR A  90     -33.077  13.529  28.766  1.00  0.00           C  
ATOM   1055  OG1 THR A  90     -32.454  11.657  30.049  1.00  0.00           O  
ATOM   1056  HN  THR A  90     -34.390  11.117  31.441  1.00  0.00           H  
ATOM   1057  HA  THR A  90     -35.225  13.039  29.444  1.00  0.00           H  
ATOM   1058  HB  THR A  90     -33.195  11.525  28.169  1.00  0.00           H  
ATOM   1059  HG1 THR A  90     -32.620  12.181  30.838  1.00  0.00           H  
ATOM   1060 1HG2 THR A  90     -32.023  13.573  28.401  1.00  0.00           H  
ATOM   1061 2HG2 THR A  90     -33.720  13.957  27.968  1.00  0.00           H  
ATOM   1062 3HG2 THR A  90     -33.039  14.114  29.700  1.00  0.00           H  
ATOM   1063  N   LEU A  91     -36.625  10.341  29.404  1.00  0.00           N  
ATOM   1064  CA  LEU A  91     -37.488   9.511  28.618  1.00  0.00           C  
ATOM   1065  C   LEU A  91     -38.580  10.148  27.825  1.00  0.00           C  
ATOM   1066  O   LEU A  91     -39.045   9.392  26.969  1.00  0.00           O  
ATOM   1067  CB  LEU A  91     -37.960   8.280  29.400  1.00  0.00           C  
ATOM   1068  CG  LEU A  91     -36.888   7.191  29.558  1.00  0.00           C  
ATOM   1069  CD1 LEU A  91     -37.384   5.994  30.382  1.00  0.00           C  
ATOM   1070  CD2 LEU A  91     -36.302   6.654  28.244  1.00  0.00           C  
ATOM   1071  HN  LEU A  91     -36.669  10.386  30.395  1.00  0.00           H  
ATOM   1072  HA  LEU A  91     -36.912   9.066  27.820  1.00  0.00           H  
ATOM   1073  HB1 LEU A  91     -38.392   8.598  30.374  1.00  0.00           H  
ATOM   1074  HB2 LEU A  91     -38.732   7.717  28.828  1.00  0.00           H  
ATOM   1075  HG  LEU A  91     -36.104   7.690  30.167  1.00  0.00           H  
ATOM   1076 1HD1 LEU A  91     -37.971   6.422  31.231  1.00  0.00           H  
ATOM   1077 2HD1 LEU A  91     -38.043   5.305  29.817  1.00  0.00           H  
ATOM   1078 3HD1 LEU A  91     -36.508   5.425  30.754  1.00  0.00           H  
ATOM   1079 1HD2 LEU A  91     -37.064   6.388  27.473  1.00  0.00           H  
ATOM   1080 2HD2 LEU A  91     -35.660   7.378  27.680  1.00  0.00           H  
ATOM   1081 3HD2 LEU A  91     -35.628   5.809  28.465  1.00  0.00           H  
ATOM   1082  N   PRO A  92     -39.085  11.351  27.850  1.00  0.00           N  
ATOM   1083  CA  PRO A  92     -39.716  11.899  26.678  1.00  0.00           C  
ATOM   1084  C   PRO A  92     -39.004  11.718  25.381  1.00  0.00           C  
ATOM   1085  O   PRO A  92     -39.530  11.110  24.450  1.00  0.00           O  
ATOM   1086  CB  PRO A  92     -40.010  13.358  27.005  1.00  0.00           C  
ATOM   1087  CG  PRO A  92     -40.152  13.306  28.538  1.00  0.00           C  
ATOM   1088  CD  PRO A  92     -39.090  12.281  28.968  1.00  0.00           C  
ATOM   1089  HA  PRO A  92     -40.609  11.325  26.523  1.00  0.00           H  
ATOM   1090  HB1 PRO A  92     -39.131  13.996  26.811  1.00  0.00           H  
ATOM   1091  HB2 PRO A  92     -40.895  13.774  26.484  1.00  0.00           H  
ATOM   1092  HG1 PRO A  92     -41.145  12.875  28.790  1.00  0.00           H  
ATOM   1093  HG2 PRO A  92     -39.977  14.326  28.940  1.00  0.00           H  
ATOM   1094  HD1 PRO A  92     -38.068  12.714  29.020  1.00  0.00           H  
ATOM   1095  HD2 PRO A  92     -39.336  11.743  29.908  1.00  0.00           H  
ATOM   1096  N   PHE A  93     -37.722  12.121  25.269  1.00  0.00           N  
ATOM   1097  CA  PHE A  93     -36.918  12.074  24.091  1.00  0.00           C  
ATOM   1098  C   PHE A  93     -36.554  10.764  23.475  1.00  0.00           C  
ATOM   1099  O   PHE A  93     -36.757  10.603  22.277  1.00  0.00           O  
ATOM   1100  CB  PHE A  93     -35.647  12.940  24.116  1.00  0.00           C  
ATOM   1101  CG  PHE A  93     -36.087  14.352  23.966  1.00  0.00           C  
ATOM   1102  CD1 PHE A  93     -36.312  14.889  22.720  1.00  0.00           C  
ATOM   1103  CD2 PHE A  93     -36.275  15.163  25.059  1.00  0.00           C  
ATOM   1104  CE1 PHE A  93     -36.684  16.201  22.540  1.00  0.00           C  
ATOM   1105  CE2 PHE A  93     -36.602  16.489  24.894  1.00  0.00           C  
ATOM   1106  CZ  PHE A  93     -36.715  17.033  23.635  1.00  0.00           C  
ATOM   1107  HN  PHE A  93     -37.334  12.478  26.122  1.00  0.00           H  
ATOM   1108  HA  PHE A  93     -37.549  12.438  23.290  1.00  0.00           H  
ATOM   1109  HB1 PHE A  93     -35.061  12.816  25.051  1.00  0.00           H  
ATOM   1110  HB2 PHE A  93     -34.959  12.716  23.282  1.00  0.00           H  
ATOM   1111  HD1 PHE A  93     -36.160  14.297  21.828  1.00  0.00           H  
ATOM   1112  HD2 PHE A  93     -36.225  14.725  26.040  1.00  0.00           H  
ATOM   1113  HE1 PHE A  93     -36.828  16.548  21.522  1.00  0.00           H  
ATOM   1114  HE2 PHE A  93     -36.651  17.150  25.746  1.00  0.00           H  
ATOM   1115  HZ  PHE A  93     -36.947  18.076  23.545  1.00  0.00           H  
ATOM   1116  N   TRP A  94     -36.101   9.744  24.238  1.00  0.00           N  
ATOM   1117  CA  TRP A  94     -35.890   8.436  23.696  1.00  0.00           C  
ATOM   1118  C   TRP A  94     -37.128   7.712  23.296  1.00  0.00           C  
ATOM   1119  O   TRP A  94     -37.105   6.874  22.387  1.00  0.00           O  
ATOM   1120  CB  TRP A  94     -34.981   7.602  24.616  1.00  0.00           C  
ATOM   1121  CG  TRP A  94     -33.500   7.657  24.414  1.00  0.00           C  
ATOM   1122  CD1 TRP A  94     -32.661   8.216  25.333  1.00  0.00           C  
ATOM   1123  CD2 TRP A  94     -32.683   7.092  23.390  1.00  0.00           C  
ATOM   1124  CE2 TRP A  94     -31.364   7.385  23.687  1.00  0.00           C  
ATOM   1125  CE3 TRP A  94     -33.022   6.398  22.271  1.00  0.00           C  
ATOM   1126  NE1 TRP A  94     -31.379   8.071  24.878  1.00  0.00           N  
ATOM   1127  CZ2 TRP A  94     -30.336   7.075  22.851  1.00  0.00           C  
ATOM   1128  CZ3 TRP A  94     -31.993   5.968  21.465  1.00  0.00           C  
ATOM   1129  CH2 TRP A  94     -30.700   6.350  21.742  1.00  0.00           C  
ATOM   1130  HN  TRP A  94     -36.001   9.848  25.220  1.00  0.00           H  
ATOM   1131  HA  TRP A  94     -35.318   8.634  22.804  1.00  0.00           H  
ATOM   1132  HB1 TRP A  94     -35.279   6.532  24.604  1.00  0.00           H  
ATOM   1133  HB2 TRP A  94     -35.179   7.796  25.696  1.00  0.00           H  
ATOM   1134  HD1 TRP A  94     -32.984   8.599  26.296  1.00  0.00           H  
ATOM   1135  HE1 TRP A  94     -30.628   7.893  25.479  1.00  0.00           H  
ATOM   1136  HE3 TRP A  94     -34.035   6.169  21.973  1.00  0.00           H  
ATOM   1137  HZ2 TRP A  94     -29.338   7.410  23.077  1.00  0.00           H  
ATOM   1138  HZ3 TRP A  94     -32.180   5.381  20.582  1.00  0.00           H  
ATOM   1139  HH2 TRP A  94     -29.938   6.088  21.010  1.00  0.00           H  
ATOM   1140  N   ALA A  95     -38.277   7.941  23.956  1.00  0.00           N  
ATOM   1141  CA  ALA A  95     -39.551   7.487  23.486  1.00  0.00           C  
ATOM   1142  C   ALA A  95     -39.959   8.039  22.155  1.00  0.00           C  
ATOM   1143  O   ALA A  95     -40.389   7.305  21.265  1.00  0.00           O  
ATOM   1144  CB  ALA A  95     -40.590   7.702  24.598  1.00  0.00           C  
ATOM   1145  HN  ALA A  95     -38.307   8.491  24.784  1.00  0.00           H  
ATOM   1146  HA  ALA A  95     -39.461   6.422  23.353  1.00  0.00           H  
ATOM   1147  HB1 ALA A  95     -40.303   7.229  25.553  1.00  0.00           H  
ATOM   1148  HB2 ALA A  95     -40.712   8.783  24.834  1.00  0.00           H  
ATOM   1149  HB3 ALA A  95     -41.568   7.347  24.209  1.00  0.00           H  
ATOM   1150  N   VAL A  96     -39.773   9.352  21.912  1.00  0.00           N  
ATOM   1151  CA  VAL A  96     -40.093   9.932  20.640  1.00  0.00           C  
ATOM   1152  C   VAL A  96     -39.059   9.629  19.617  1.00  0.00           C  
ATOM   1153  O   VAL A  96     -39.394   9.544  18.438  1.00  0.00           O  
ATOM   1154  CB  VAL A  96     -40.381  11.398  20.738  1.00  0.00           C  
ATOM   1155  CG1 VAL A  96     -41.595  11.566  21.672  1.00  0.00           C  
ATOM   1156  CG2 VAL A  96     -39.194  12.248  21.224  1.00  0.00           C  
ATOM   1157  HN  VAL A  96     -39.518  10.037  22.591  1.00  0.00           H  
ATOM   1158  HA  VAL A  96     -41.024   9.471  20.336  1.00  0.00           H  
ATOM   1159  HB  VAL A  96     -40.688  11.729  19.731  1.00  0.00           H  
ATOM   1160 1HG1 VAL A  96     -41.770  12.665  21.755  1.00  0.00           H  
ATOM   1161 2HG1 VAL A  96     -42.508  11.061  21.294  1.00  0.00           H  
ATOM   1162 3HG1 VAL A  96     -41.446  11.188  22.704  1.00  0.00           H  
ATOM   1163 1HG2 VAL A  96     -38.971  12.004  22.285  1.00  0.00           H  
ATOM   1164 2HG2 VAL A  96     -38.240  12.085  20.667  1.00  0.00           H  
ATOM   1165 3HG2 VAL A  96     -39.389  13.337  21.124  1.00  0.00           H  
ATOM   1166  N   ASP A  97     -37.800   9.323  19.988  1.00  0.00           N  
ATOM   1167  CA  ASP A  97     -36.863   8.773  19.065  1.00  0.00           C  
ATOM   1168  C   ASP A  97     -37.242   7.425  18.554  1.00  0.00           C  
ATOM   1169  O   ASP A  97     -37.229   7.167  17.347  1.00  0.00           O  
ATOM   1170  CB  ASP A  97     -35.403   8.903  19.543  1.00  0.00           C  
ATOM   1171  CG  ASP A  97     -34.441   8.410  18.472  1.00  0.00           C  
ATOM   1172  OD1 ASP A  97     -34.158   9.208  17.538  1.00  0.00           O  
ATOM   1173  OD2 ASP A  97     -34.218   7.175  18.436  1.00  0.00           O1-
ATOM   1174  HN  ASP A  97     -37.482   9.315  20.926  1.00  0.00           H  
ATOM   1175  HA  ASP A  97     -36.838   9.385  18.174  1.00  0.00           H  
ATOM   1176  HB1 ASP A  97     -35.187   9.979  19.730  1.00  0.00           H  
ATOM   1177  HB2 ASP A  97     -35.368   8.345  20.506  1.00  0.00           H  
ATOM   1178  N   ALA A  98     -37.740   6.536  19.424  1.00  0.00           N  
ATOM   1179  CA  ALA A  98     -38.039   5.186  19.062  1.00  0.00           C  
ATOM   1180  C   ALA A  98     -39.184   5.135  18.118  1.00  0.00           C  
ATOM   1181  O   ALA A  98     -39.144   4.270  17.242  1.00  0.00           O  
ATOM   1182  CB  ALA A  98     -38.220   4.474  20.414  1.00  0.00           C  
ATOM   1183  HN  ALA A  98     -37.748   6.896  20.358  1.00  0.00           H  
ATOM   1184  HA  ALA A  98     -37.181   4.788  18.546  1.00  0.00           H  
ATOM   1185  HB1 ALA A  98     -37.258   4.523  20.969  1.00  0.00           H  
ATOM   1186  HB2 ALA A  98     -38.955   5.031  21.036  1.00  0.00           H  
ATOM   1187  HB3 ALA A  98     -38.490   3.405  20.250  1.00  0.00           H  
ATOM   1188  N   VAL A  99     -40.136   6.080  18.108  1.00  0.00           N  
ATOM   1189  CA  VAL A  99     -40.985   6.287  16.972  1.00  0.00           C  
ATOM   1190  C   VAL A  99     -40.375   7.036  15.838  1.00  0.00           C  
ATOM   1191  O   VAL A  99     -40.422   6.591  14.692  1.00  0.00           O  
ATOM   1192  CB  VAL A  99     -42.332   6.848  17.307  1.00  0.00           C  
ATOM   1193  CG1 VAL A  99     -43.316   6.814  16.115  1.00  0.00           C  
ATOM   1194  CG2 VAL A  99     -42.318   8.291  17.837  1.00  0.00           C  
ATOM   1195  HN  VAL A  99     -40.094   6.726  18.865  1.00  0.00           H  
ATOM   1196  HA  VAL A  99     -41.182   5.273  16.648  1.00  0.00           H  
ATOM   1197  HB  VAL A  99     -42.781   6.168  18.067  1.00  0.00           H  
ATOM   1198 1HG1 VAL A  99     -44.330   7.175  16.367  1.00  0.00           H  
ATOM   1199 2HG1 VAL A  99     -42.925   7.545  15.376  1.00  0.00           H  
ATOM   1200 3HG1 VAL A  99     -43.349   5.802  15.665  1.00  0.00           H  
ATOM   1201 1HG2 VAL A  99     -43.359   8.622  18.046  1.00  0.00           H  
ATOM   1202 2HG2 VAL A  99     -41.915   8.970  17.065  1.00  0.00           H  
ATOM   1203 3HG2 VAL A  99     -41.673   8.354  18.740  1.00  0.00           H  
ATOM   1204  N   ALA A 100     -39.705   8.166  16.158  1.00  0.00           N  
ATOM   1205  CA  ALA A 100     -39.237   9.041  15.127  1.00  0.00           C  
ATOM   1206  C   ALA A 100     -37.908   9.619  15.482  1.00  0.00           C  
ATOM   1207  O   ALA A 100     -36.879   9.031  15.178  1.00  0.00           O  
ATOM   1208  CB  ALA A 100     -40.348  10.002  14.675  1.00  0.00           C  
ATOM   1209  HN  ALA A 100     -39.590   8.497  17.083  1.00  0.00           H  
ATOM   1210  HA  ALA A 100     -38.966   8.464  14.264  1.00  0.00           H  
ATOM   1211  HB1 ALA A 100     -40.547  10.675  15.539  1.00  0.00           H  
ATOM   1212  HB2 ALA A 100     -41.195   9.360  14.354  1.00  0.00           H  
ATOM   1213  HB3 ALA A 100     -40.100  10.578  13.762  1.00  0.00           H  
ATOM   1214  N   ASN A 101     -37.839  10.853  16.027  1.00  0.00           N  
ATOM   1215  CA  ASN A 101     -36.609  11.583  16.119  1.00  0.00           C  
ATOM   1216  C   ASN A 101     -36.422  12.264  17.423  1.00  0.00           C  
ATOM   1217  O   ASN A 101     -37.309  12.876  18.024  1.00  0.00           O  
ATOM   1218  CB  ASN A 101     -36.381  12.614  15.000  1.00  0.00           C  
ATOM   1219  CG  ASN A 101     -36.976  12.463  13.603  1.00  0.00           C  
ATOM   1220  ND2 ASN A 101     -36.594  13.415  12.719  1.00  0.00           N  
ATOM   1221  OD1 ASN A 101     -37.795  11.584  13.327  1.00  0.00           O  
ATOM   1222  HN  ASN A 101     -38.660  11.363  16.255  1.00  0.00           H  
ATOM   1223  HA  ASN A 101     -35.813  10.856  16.045  1.00  0.00           H  
ATOM   1224  HB1 ASN A 101     -36.654  13.590  15.455  1.00  0.00           H  
ATOM   1225  HB2 ASN A 101     -35.272  12.637  14.837  1.00  0.00           H  
ATOM   1226 1HD2 ASN A 101     -35.851  14.028  12.973  1.00  0.00           H  
ATOM   1227 2HD2 ASN A 101     -37.142  13.599  11.900  1.00  0.00           H  
ATOM   1228  N   TRP A 102     -35.168  12.283  17.902  1.00  0.00           N  
ATOM   1229  CA  TRP A 102     -34.542  13.414  18.521  1.00  0.00           C  
ATOM   1230  C   TRP A 102     -34.570  14.566  17.580  1.00  0.00           C  
ATOM   1231  O   TRP A 102     -34.322  14.380  16.388  1.00  0.00           O  
ATOM   1232  CB  TRP A 102     -33.022  13.303  18.716  1.00  0.00           C  
ATOM   1233  CG  TRP A 102     -32.713  12.520  19.955  1.00  0.00           C  
ATOM   1234  CD1 TRP A 102     -32.708  11.156  19.974  1.00  0.00           C  
ATOM   1235  CD2 TRP A 102     -32.509  12.973  21.289  1.00  0.00           C  
ATOM   1236  CE2 TRP A 102     -32.508  11.845  22.095  1.00  0.00           C  
ATOM   1237  CE3 TRP A 102     -32.329  14.204  21.841  1.00  0.00           C  
ATOM   1238  NE1 TRP A 102     -32.620  10.754  21.274  1.00  0.00           N  
ATOM   1239  CZ2 TRP A 102     -32.414  11.930  23.448  1.00  0.00           C  
ATOM   1240  CZ3 TRP A 102     -32.201  14.325  23.203  1.00  0.00           C  
ATOM   1241  CH2 TRP A 102     -32.272  13.193  23.972  1.00  0.00           C  
ATOM   1242  HN  TRP A 102     -34.537  11.566  17.615  1.00  0.00           H  
ATOM   1243  HA  TRP A 102     -35.080  13.587  19.440  1.00  0.00           H  
ATOM   1244  HB1 TRP A 102     -32.645  12.767  17.820  1.00  0.00           H  
ATOM   1245  HB2 TRP A 102     -32.494  14.265  18.902  1.00  0.00           H  
ATOM   1246  HD1 TRP A 102     -32.838  10.493  19.129  1.00  0.00           H  
ATOM   1247  HE1 TRP A 102     -32.547   9.839  21.606  1.00  0.00           H  
ATOM   1248  HE3 TRP A 102     -32.282  15.038  21.159  1.00  0.00           H  
ATOM   1249  HZ2 TRP A 102     -32.476  11.042  24.071  1.00  0.00           H  
ATOM   1250  HZ3 TRP A 102     -32.047  15.337  23.567  1.00  0.00           H  
ATOM   1251  HH2 TRP A 102     -32.283  13.355  25.039  1.00  0.00           H  
ATOM   1252  N   TYR A 103     -34.870  15.791  18.043  1.00  0.00           N  
ATOM   1253  CA  TYR A 103     -34.786  16.897  17.143  1.00  0.00           C  
ATOM   1254  C   TYR A 103     -33.788  17.952  17.443  1.00  0.00           C  
ATOM   1255  O   TYR A 103     -33.848  19.027  16.835  1.00  0.00           O  
ATOM   1256  CB  TYR A 103     -36.175  17.519  16.978  1.00  0.00           C  
ATOM   1257  CG  TYR A 103     -36.325  18.123  15.624  1.00  0.00           C  
ATOM   1258  CD1 TYR A 103     -36.593  19.462  15.438  1.00  0.00           C  
ATOM   1259  CD2 TYR A 103     -36.327  17.305  14.517  1.00  0.00           C  
ATOM   1260  CE1 TYR A 103     -36.867  20.003  14.201  1.00  0.00           C  
ATOM   1261  CE2 TYR A 103     -36.564  17.840  13.282  1.00  0.00           C  
ATOM   1262  CZ  TYR A 103     -36.845  19.178  13.097  1.00  0.00           C  
ATOM   1263  OH  TYR A 103     -37.322  19.591  11.840  1.00  0.00           O  
ATOM   1264  HN  TYR A 103     -35.200  15.914  18.972  1.00  0.00           H  
ATOM   1265  HA  TYR A 103     -34.471  16.575  16.161  1.00  0.00           H  
ATOM   1266  HB1 TYR A 103     -36.911  16.688  17.047  1.00  0.00           H  
ATOM   1267  HB2 TYR A 103     -36.443  18.252  17.773  1.00  0.00           H  
ATOM   1268  HD1 TYR A 103     -36.687  20.030  16.354  1.00  0.00           H  
ATOM   1269  HD2 TYR A 103     -36.188  16.239  14.674  1.00  0.00           H  
ATOM   1270  HE1 TYR A 103     -37.205  21.019  14.107  1.00  0.00           H  
ATOM   1271  HE2 TYR A 103     -36.544  17.152  12.453  1.00  0.00           H  
ATOM   1272  HH  TYR A 103     -37.805  20.403  11.999  1.00  0.00           H  
ATOM   1273  N   PHE A 104     -32.799  17.740  18.331  1.00  0.00           N  
ATOM   1274  CA  PHE A 104     -31.749  18.695  18.448  1.00  0.00           C  
ATOM   1275  C   PHE A 104     -30.463  18.045  18.815  1.00  0.00           C  
ATOM   1276  O   PHE A 104     -30.430  17.101  19.605  1.00  0.00           O  
ATOM   1277  CB  PHE A 104     -32.125  19.685  19.579  1.00  0.00           C  
ATOM   1278  CG  PHE A 104     -31.727  21.092  19.310  1.00  0.00           C  
ATOM   1279  CD1 PHE A 104     -31.076  21.524  18.185  1.00  0.00           C  
ATOM   1280  CD2 PHE A 104     -32.139  22.045  20.205  1.00  0.00           C  
ATOM   1281  CE1 PHE A 104     -30.851  22.870  17.970  1.00  0.00           C  
ATOM   1282  CE2 PHE A 104     -32.028  23.397  19.963  1.00  0.00           C  
ATOM   1283  CZ  PHE A 104     -31.402  23.812  18.809  1.00  0.00           C  
ATOM   1284  HN  PHE A 104     -32.721  16.902  18.873  1.00  0.00           H  
ATOM   1285  HA  PHE A 104     -31.670  19.126  17.461  1.00  0.00           H  
ATOM   1286  HB1 PHE A 104     -33.231  19.726  19.628  1.00  0.00           H  
ATOM   1287  HB2 PHE A 104     -31.805  19.423  20.608  1.00  0.00           H  
ATOM   1288  HD1 PHE A 104     -30.783  20.849  17.394  1.00  0.00           H  
ATOM   1289  HD2 PHE A 104     -32.666  21.768  21.103  1.00  0.00           H  
ATOM   1290  HE1 PHE A 104     -30.340  23.215  17.087  1.00  0.00           H  
ATOM   1291  HE2 PHE A 104     -32.508  24.103  20.621  1.00  0.00           H  
ATOM   1292  HZ  PHE A 104     -31.211  24.869  18.707  1.00  0.00           H  
ATOM   1293  N   GLY A 105     -29.378  18.539  18.201  1.00  0.00           N  
ATOM   1294  CA  GLY A 105     -27.997  18.445  18.583  1.00  0.00           C  
ATOM   1295  C   GLY A 105     -27.342  17.124  18.765  1.00  0.00           C  
ATOM   1296  O   GLY A 105     -27.696  16.322  19.630  1.00  0.00           O  
ATOM   1297  HN  GLY A 105     -29.566  19.152  17.447  1.00  0.00           H  
ATOM   1298  HA1 GLY A 105     -27.518  18.951  17.755  1.00  0.00           H  
ATOM   1299  HA2 GLY A 105     -27.988  19.042  19.485  1.00  0.00           H  
ATOM   1300  N   ASN A 106     -26.194  16.936  18.082  1.00  0.00           N  
ATOM   1301  CA  ASN A 106     -25.286  15.831  18.168  1.00  0.00           C  
ATOM   1302  C   ASN A 106     -24.756  15.706  19.559  1.00  0.00           C  
ATOM   1303  O   ASN A 106     -24.658  14.597  20.090  1.00  0.00           O  
ATOM   1304  CB  ASN A 106     -24.133  15.956  17.154  1.00  0.00           C  
ATOM   1305  CG  ASN A 106     -23.252  14.727  16.974  1.00  0.00           C  
ATOM   1306  ND2 ASN A 106     -23.535  13.582  17.649  1.00  0.00           N  
ATOM   1307  OD1 ASN A 106     -22.219  14.734  16.296  1.00  0.00           O  
ATOM   1308  HN  ASN A 106     -26.105  17.613  17.363  1.00  0.00           H  
ATOM   1309  HA  ASN A 106     -25.850  14.941  17.941  1.00  0.00           H  
ATOM   1310  HB1 ASN A 106     -24.467  16.085  16.106  1.00  0.00           H  
ATOM   1311  HB2 ASN A 106     -23.441  16.774  17.455  1.00  0.00           H  
ATOM   1312 1HD2 ASN A 106     -22.908  12.817  17.542  1.00  0.00           H  
ATOM   1313 2HD2 ASN A 106     -24.271  13.581  18.329  1.00  0.00           H  
ATOM   1314  N   PHE A 107     -24.409  16.816  20.220  1.00  0.00           N  
ATOM   1315  CA  PHE A 107     -23.821  16.773  21.533  1.00  0.00           C  
ATOM   1316  C   PHE A 107     -24.760  16.246  22.555  1.00  0.00           C  
ATOM   1317  O   PHE A 107     -24.358  15.525  23.476  1.00  0.00           O  
ATOM   1318  CB  PHE A 107     -23.380  18.185  21.947  1.00  0.00           C  
ATOM   1319  CG  PHE A 107     -22.199  18.177  22.864  1.00  0.00           C  
ATOM   1320  CD1 PHE A 107     -20.955  18.558  22.395  1.00  0.00           C  
ATOM   1321  CD2 PHE A 107     -22.321  17.799  24.179  1.00  0.00           C  
ATOM   1322  CE1 PHE A 107     -19.916  18.662  23.297  1.00  0.00           C  
ATOM   1323  CE2 PHE A 107     -21.233  17.779  25.019  1.00  0.00           C  
ATOM   1324  CZ  PHE A 107     -19.992  18.190  24.586  1.00  0.00           C  
ATOM   1325  HN  PHE A 107     -24.444  17.683  19.728  1.00  0.00           H  
ATOM   1326  HA  PHE A 107     -22.984  16.090  21.541  1.00  0.00           H  
ATOM   1327  HB1 PHE A 107     -24.186  18.790  22.407  1.00  0.00           H  
ATOM   1328  HB2 PHE A 107     -23.012  18.615  20.995  1.00  0.00           H  
ATOM   1329  HD1 PHE A 107     -20.858  18.867  21.372  1.00  0.00           H  
ATOM   1330  HD2 PHE A 107     -23.287  17.519  24.558  1.00  0.00           H  
ATOM   1331  HE1 PHE A 107     -18.950  19.009  22.983  1.00  0.00           H  
ATOM   1332  HE2 PHE A 107     -21.314  17.510  26.066  1.00  0.00           H  
ATOM   1333  HZ  PHE A 107     -19.184  18.349  25.287  1.00  0.00           H  
ATOM   1334  N   LEU A 108     -26.059  16.562  22.392  1.00  0.00           N  
ATOM   1335  CA  LEU A 108     -27.119  16.021  23.189  1.00  0.00           C  
ATOM   1336  C   LEU A 108     -27.303  14.557  23.042  1.00  0.00           C  
ATOM   1337  O   LEU A 108     -27.507  13.890  24.065  1.00  0.00           O  
ATOM   1338  CB  LEU A 108     -28.481  16.685  22.923  1.00  0.00           C  
ATOM   1339  CG  LEU A 108     -28.548  18.222  22.844  1.00  0.00           C  
ATOM   1340  CD1 LEU A 108     -29.987  18.755  22.799  1.00  0.00           C  
ATOM   1341  CD2 LEU A 108     -27.777  18.975  23.947  1.00  0.00           C  
ATOM   1342  HN  LEU A 108     -26.260  17.201  21.654  1.00  0.00           H  
ATOM   1343  HA  LEU A 108     -26.900  16.221  24.225  1.00  0.00           H  
ATOM   1344  HB1 LEU A 108     -29.139  16.349  23.756  1.00  0.00           H  
ATOM   1345  HB2 LEU A 108     -28.865  16.298  21.961  1.00  0.00           H  
ATOM   1346  HG  LEU A 108     -28.108  18.468  21.854  1.00  0.00           H  
ATOM   1347 1HD1 LEU A 108     -30.558  18.570  23.734  1.00  0.00           H  
ATOM   1348 2HD1 LEU A 108     -30.544  18.148  22.050  1.00  0.00           H  
ATOM   1349 3HD1 LEU A 108     -30.067  19.836  22.539  1.00  0.00           H  
ATOM   1350 1HD2 LEU A 108     -27.826  20.056  23.732  1.00  0.00           H  
ATOM   1351 2HD2 LEU A 108     -26.704  18.697  23.998  1.00  0.00           H  
ATOM   1352 3HD2 LEU A 108     -28.258  18.737  24.916  1.00  0.00           H  
ATOM   1353  N   CYS A 109     -27.280  13.983  21.828  1.00  0.00           N  
ATOM   1354  CA  CYS A 109     -27.322  12.581  21.580  1.00  0.00           C  
ATOM   1355  C   CYS A 109     -26.204  11.814  22.189  1.00  0.00           C  
ATOM   1356  O   CYS A 109     -26.449  10.835  22.907  1.00  0.00           O  
ATOM   1357  CB  CYS A 109     -27.459  12.373  20.060  1.00  0.00           C  
ATOM   1358  SG  CYS A 109     -27.395  10.701  19.349  1.00  0.00           S  
ATOM   1359  HN  CYS A 109     -27.270  14.623  21.057  1.00  0.00           H  
ATOM   1360  HA  CYS A 109     -28.220  12.214  22.053  1.00  0.00           H  
ATOM   1361  HB1 CYS A 109     -28.427  12.810  19.755  1.00  0.00           H  
ATOM   1362  HB2 CYS A 109     -26.712  12.978  19.503  1.00  0.00           H  
ATOM   1363  N   LYS A 110     -24.963  12.320  22.053  1.00  0.00           N  
ATOM   1364  CA  LYS A 110     -23.822  11.826  22.747  1.00  0.00           C  
ATOM   1365  C   LYS A 110     -23.904  11.907  24.238  1.00  0.00           C  
ATOM   1366  O   LYS A 110     -23.554  10.923  24.894  1.00  0.00           O  
ATOM   1367  CB  LYS A 110     -22.521  12.450  22.225  1.00  0.00           C  
ATOM   1368  CG  LYS A 110     -22.180  12.221  20.747  1.00  0.00           C  
ATOM   1369  CD  LYS A 110     -21.106  13.125  20.135  1.00  0.00           C  
ATOM   1370  CE  LYS A 110     -19.644  12.799  20.429  1.00  0.00           C  
ATOM   1371  NZ  LYS A 110     -18.713  13.613  19.603  1.00  0.00           N1+
ATOM   1372  HN  LYS A 110     -24.888  13.089  21.416  1.00  0.00           H  
ATOM   1373  HA  LYS A 110     -23.760  10.785  22.478  1.00  0.00           H  
ATOM   1374  HB1 LYS A 110     -22.515  13.538  22.455  1.00  0.00           H  
ATOM   1375  HB2 LYS A 110     -21.694  11.992  22.803  1.00  0.00           H  
ATOM   1376  HG1 LYS A 110     -21.931  11.149  20.611  1.00  0.00           H  
ATOM   1377  HG2 LYS A 110     -23.125  12.437  20.203  1.00  0.00           H  
ATOM   1378  HD1 LYS A 110     -21.252  14.161  20.491  1.00  0.00           H  
ATOM   1379  HD2 LYS A 110     -21.232  13.136  19.033  1.00  0.00           H  
ATOM   1380  HE1 LYS A 110     -19.427  12.947  21.508  1.00  0.00           H  
ATOM   1381  HE2 LYS A 110     -19.470  11.738  20.135  1.00  0.00           H  
ATOM   1382  HZ1 LYS A 110     -18.803  14.612  19.860  1.00  0.00           H  
ATOM   1383  HZ2 LYS A 110     -17.724  13.290  19.611  1.00  0.00           H  
ATOM   1384  HZ3 LYS A 110     -18.965  13.536  18.596  1.00  0.00           H  
ATOM   1385  N   ALA A 111     -24.331  13.058  24.798  1.00  0.00           N  
ATOM   1386  CA  ALA A 111     -24.601  13.198  26.193  1.00  0.00           C  
ATOM   1387  C   ALA A 111     -25.670  12.383  26.831  1.00  0.00           C  
ATOM   1388  O   ALA A 111     -25.481  11.904  27.951  1.00  0.00           O  
ATOM   1389  CB  ALA A 111     -24.783  14.704  26.486  1.00  0.00           C  
ATOM   1390  HN  ALA A 111     -24.403  13.877  24.242  1.00  0.00           H  
ATOM   1391  HA  ALA A 111     -23.705  12.958  26.734  1.00  0.00           H  
ATOM   1392  HB1 ALA A 111     -25.703  15.058  25.981  1.00  0.00           H  
ATOM   1393  HB2 ALA A 111     -24.812  14.882  27.579  1.00  0.00           H  
ATOM   1394  HB3 ALA A 111     -23.970  15.318  26.053  1.00  0.00           H  
ATOM   1395  N   VAL A 112     -26.813  12.146  26.154  1.00  0.00           N  
ATOM   1396  CA  VAL A 112     -27.882  11.345  26.680  1.00  0.00           C  
ATOM   1397  C   VAL A 112     -27.551   9.895  26.626  1.00  0.00           C  
ATOM   1398  O   VAL A 112     -27.872   9.143  27.534  1.00  0.00           O  
ATOM   1399  CB  VAL A 112     -29.196  11.671  26.034  1.00  0.00           C  
ATOM   1400  CG1 VAL A 112     -30.377  11.264  26.931  1.00  0.00           C  
ATOM   1401  CG2 VAL A 112     -29.224  11.075  24.619  1.00  0.00           C  
ATOM   1402  HN  VAL A 112     -26.953  12.423  25.206  1.00  0.00           H  
ATOM   1403  HA  VAL A 112     -28.062  11.629  27.709  1.00  0.00           H  
ATOM   1404  HB  VAL A 112     -29.262  12.768  25.888  1.00  0.00           H  
ATOM   1405 1HG1 VAL A 112     -30.419  10.155  26.962  1.00  0.00           H  
ATOM   1406 2HG1 VAL A 112     -30.290  11.659  27.967  1.00  0.00           H  
ATOM   1407 3HG1 VAL A 112     -31.362  11.635  26.588  1.00  0.00           H  
ATOM   1408 1HG2 VAL A 112     -28.266  11.254  24.080  1.00  0.00           H  
ATOM   1409 2HG2 VAL A 112     -30.017  11.543  23.995  1.00  0.00           H  
ATOM   1410 3HG2 VAL A 112     -29.399   9.978  24.670  1.00  0.00           H  
ATOM   1411  N   HIS A 113     -26.692   9.493  25.664  1.00  0.00           N  
ATOM   1412  CA  HIS A 113     -26.114   8.185  25.636  1.00  0.00           C  
ATOM   1413  C   HIS A 113     -25.220   7.912  26.792  1.00  0.00           C  
ATOM   1414  O   HIS A 113     -25.321   6.832  27.390  1.00  0.00           O  
ATOM   1415  CB  HIS A 113     -25.521   7.909  24.243  1.00  0.00           C  
ATOM   1416  CG  HIS A 113     -25.779   6.481  23.879  1.00  0.00           C  
ATOM   1417  CD2 HIS A 113     -26.419   5.906  22.823  1.00  0.00           C  
ATOM   1418  ND1 HIS A 113     -25.399   5.406  24.648  1.00  0.00           N  
ATOM   1419  CE1 HIS A 113     -25.763   4.258  24.035  1.00  0.00           C  
ATOM   1420  NE2 HIS A 113     -26.366   4.529  22.890  1.00  0.00           N  
ATOM   1421  HN  HIS A 113     -26.377  10.157  24.990  1.00  0.00           H  
ATOM   1422  HA  HIS A 113     -26.953   7.512  25.722  1.00  0.00           H  
ATOM   1423  HB1 HIS A 113     -25.993   8.599  23.508  1.00  0.00           H  
ATOM   1424  HB2 HIS A 113     -24.419   8.058  24.290  1.00  0.00           H  
ATOM   1425  HD1 HIS A 113     -24.952   5.484  25.544  1.00  0.00           H  
ATOM   1426  HD2 HIS A 113     -26.856   6.339  21.932  1.00  0.00           H  
ATOM   1427  HE1 HIS A 113     -25.593   3.258  24.425  1.00  0.00           H  
ATOM   1428  N   VAL A 114     -24.388   8.847  27.272  1.00  0.00           N  
ATOM   1429  CA  VAL A 114     -23.669   8.688  28.504  1.00  0.00           C  
ATOM   1430  C   VAL A 114     -24.570   8.489  29.670  1.00  0.00           C  
ATOM   1431  O   VAL A 114     -24.352   7.568  30.458  1.00  0.00           O  
ATOM   1432  CB  VAL A 114     -22.702   9.796  28.821  1.00  0.00           C  
ATOM   1433  CG1 VAL A 114     -22.119   9.719  30.241  1.00  0.00           C  
ATOM   1434  CG2 VAL A 114     -21.543   9.718  27.821  1.00  0.00           C  
ATOM   1435  HN  VAL A 114     -24.316   9.700  26.764  1.00  0.00           H  
ATOM   1436  HA  VAL A 114     -23.062   7.794  28.429  1.00  0.00           H  
ATOM   1437  HB  VAL A 114     -23.194  10.774  28.628  1.00  0.00           H  
ATOM   1438 1HG1 VAL A 114     -22.865  10.073  30.984  1.00  0.00           H  
ATOM   1439 2HG1 VAL A 114     -21.213  10.360  30.229  1.00  0.00           H  
ATOM   1440 3HG1 VAL A 114     -21.716   8.712  30.489  1.00  0.00           H  
ATOM   1441 1HG2 VAL A 114     -21.873   9.855  26.764  1.00  0.00           H  
ATOM   1442 2HG2 VAL A 114     -20.994   8.755  27.944  1.00  0.00           H  
ATOM   1443 3HG2 VAL A 114     -20.808  10.537  28.011  1.00  0.00           H  
ATOM   1444  N   ILE A 115     -25.650   9.293  29.765  1.00  0.00           N  
ATOM   1445  CA  ILE A 115     -26.686   9.144  30.740  1.00  0.00           C  
ATOM   1446  C   ILE A 115     -27.326   7.802  30.677  1.00  0.00           C  
ATOM   1447  O   ILE A 115     -27.610   7.138  31.666  1.00  0.00           O  
ATOM   1448  CB  ILE A 115     -27.540  10.374  30.728  1.00  0.00           C  
ATOM   1449  CG1 ILE A 115     -27.019  11.334  31.815  1.00  0.00           C  
ATOM   1450  CG2 ILE A 115     -29.027  10.072  30.981  1.00  0.00           C  
ATOM   1451  CD  ILE A 115     -25.625  11.905  31.606  1.00  0.00           C  
ATOM   1452  HN  ILE A 115     -25.775   9.998  29.075  1.00  0.00           H  
ATOM   1453  HA  ILE A 115     -26.215   9.108  31.714  1.00  0.00           H  
ATOM   1454  HB  ILE A 115     -27.466  10.916  29.761  1.00  0.00           H  
ATOM   1455 1HG1 ILE A 115     -27.147  10.733  32.740  1.00  0.00           H  
ATOM   1456 2HG1 ILE A 115     -27.740  12.169  31.913  1.00  0.00           H  
ATOM   1457 1HG2 ILE A 115     -29.187   9.647  31.996  1.00  0.00           H  
ATOM   1458 2HG2 ILE A 115     -29.603  11.019  30.976  1.00  0.00           H  
ATOM   1459 3HG2 ILE A 115     -29.411   9.380  30.193  1.00  0.00           H  
ATOM   1460  HD1 ILE A 115     -24.863  11.192  31.210  1.00  0.00           H  
ATOM   1461  HD2 ILE A 115     -25.659  12.689  30.819  1.00  0.00           H  
ATOM   1462  HD3 ILE A 115     -25.234  12.299  32.569  1.00  0.00           H  
ATOM   1463  N   TYR A 116     -27.565   7.220  29.485  1.00  0.00           N  
ATOM   1464  CA  TYR A 116     -28.044   5.882  29.359  1.00  0.00           C  
ATOM   1465  C   TYR A 116     -27.137   4.807  29.833  1.00  0.00           C  
ATOM   1466  O   TYR A 116     -27.505   3.896  30.578  1.00  0.00           O  
ATOM   1467  CB  TYR A 116     -28.424   5.649  27.884  1.00  0.00           C  
ATOM   1468  CG  TYR A 116     -29.814   5.152  27.658  1.00  0.00           C  
ATOM   1469  CD1 TYR A 116     -30.108   3.863  27.275  1.00  0.00           C  
ATOM   1470  CD2 TYR A 116     -30.837   6.065  27.719  1.00  0.00           C  
ATOM   1471  CE1 TYR A 116     -31.368   3.504  26.881  1.00  0.00           C  
ATOM   1472  CE2 TYR A 116     -32.121   5.688  27.420  1.00  0.00           C  
ATOM   1473  CZ  TYR A 116     -32.396   4.423  26.954  1.00  0.00           C  
ATOM   1474  OH  TYR A 116     -33.744   4.089  26.676  1.00  0.00           O  
ATOM   1475  HN  TYR A 116     -27.326   7.657  28.621  1.00  0.00           H  
ATOM   1476  HA  TYR A 116     -28.981   5.804  29.901  1.00  0.00           H  
ATOM   1477  HB1 TYR A 116     -28.285   6.602  27.318  1.00  0.00           H  
ATOM   1478  HB2 TYR A 116     -27.743   4.940  27.370  1.00  0.00           H  
ATOM   1479  HD1 TYR A 116     -29.317   3.141  27.212  1.00  0.00           H  
ATOM   1480  HD2 TYR A 116     -30.590   7.088  27.972  1.00  0.00           H  
ATOM   1481  HE1 TYR A 116     -31.589   2.511  26.514  1.00  0.00           H  
ATOM   1482  HE2 TYR A 116     -32.934   6.391  27.545  1.00  0.00           H  
ATOM   1483  HH  TYR A 116     -33.762   3.197  26.316  1.00  0.00           H  
ATOM   1484  N   THR A 117     -25.861   4.801  29.403  1.00  0.00           N  
ATOM   1485  CA  THR A 117     -25.009   3.720  29.773  1.00  0.00           C  
ATOM   1486  C   THR A 117     -24.250   3.806  31.051  1.00  0.00           C  
ATOM   1487  O   THR A 117     -23.809   2.808  31.614  1.00  0.00           O  
ATOM   1488  CB  THR A 117     -24.065   3.350  28.664  1.00  0.00           C  
ATOM   1489  CG2 THR A 117     -24.838   2.505  27.629  1.00  0.00           C  
ATOM   1490  OG1 THR A 117     -23.586   4.469  27.943  1.00  0.00           O  
ATOM   1491  HN  THR A 117     -25.494   5.433  28.723  1.00  0.00           H  
ATOM   1492  HA  THR A 117     -25.599   2.829  29.894  1.00  0.00           H  
ATOM   1493  HB  THR A 117     -23.182   2.735  28.975  1.00  0.00           H  
ATOM   1494  HG1 THR A 117     -23.131   4.091  27.182  1.00  0.00           H  
ATOM   1495 1HG2 THR A 117     -25.775   2.995  27.317  1.00  0.00           H  
ATOM   1496 2HG2 THR A 117     -24.266   2.316  26.690  1.00  0.00           H  
ATOM   1497 3HG2 THR A 117     -25.091   1.545  28.124  1.00  0.00           H  
ATOM   1498  N   VAL A 118     -24.151   5.015  31.626  1.00  0.00           N  
ATOM   1499  CA  VAL A 118     -23.736   5.230  32.977  1.00  0.00           C  
ATOM   1500  C   VAL A 118     -24.639   4.485  33.903  1.00  0.00           C  
ATOM   1501  O   VAL A 118     -24.168   3.742  34.763  1.00  0.00           O  
ATOM   1502  CB  VAL A 118     -23.467   6.673  33.299  1.00  0.00           C  
ATOM   1503  CG1 VAL A 118     -22.432   6.754  34.437  1.00  0.00           C  
ATOM   1504  CG2 VAL A 118     -24.751   7.432  33.666  1.00  0.00           C  
ATOM   1505  HN  VAL A 118     -24.432   5.872  31.203  1.00  0.00           H  
ATOM   1506  HA  VAL A 118     -22.766   4.750  32.973  1.00  0.00           H  
ATOM   1507  HB  VAL A 118     -23.035   7.167  32.406  1.00  0.00           H  
ATOM   1508 1HG1 VAL A 118     -22.893   6.393  35.380  1.00  0.00           H  
ATOM   1509 2HG1 VAL A 118     -21.535   6.138  34.216  1.00  0.00           H  
ATOM   1510 3HG1 VAL A 118     -22.178   7.824  34.593  1.00  0.00           H  
ATOM   1511 1HG2 VAL A 118     -24.573   8.528  33.739  1.00  0.00           H  
ATOM   1512 2HG2 VAL A 118     -25.189   7.063  34.614  1.00  0.00           H  
ATOM   1513 3HG2 VAL A 118     -25.541   7.324  32.887  1.00  0.00           H  
ATOM   1514  N   ASN A 119     -25.964   4.557  33.733  1.00  0.00           N  
ATOM   1515  CA  ASN A 119     -26.973   3.823  34.413  1.00  0.00           C  
ATOM   1516  C   ASN A 119     -26.836   2.369  34.097  1.00  0.00           C  
ATOM   1517  O   ASN A 119     -26.806   1.603  35.056  1.00  0.00           O  
ATOM   1518  CB  ASN A 119     -28.422   4.217  34.066  1.00  0.00           C  
ATOM   1519  CG  ASN A 119     -28.741   5.593  34.642  1.00  0.00           C  
ATOM   1520  ND2 ASN A 119     -30.077   5.798  34.840  1.00  0.00           N  
ATOM   1521  OD1 ASN A 119     -27.912   6.398  35.048  1.00  0.00           O  
ATOM   1522  HN  ASN A 119     -26.277   5.241  33.068  1.00  0.00           H  
ATOM   1523  HA  ASN A 119     -26.838   3.964  35.477  1.00  0.00           H  
ATOM   1524  HB1 ASN A 119     -29.065   3.467  34.574  1.00  0.00           H  
ATOM   1525  HB2 ASN A 119     -28.601   4.115  32.976  1.00  0.00           H  
ATOM   1526 1HD2 ASN A 119     -30.321   6.535  35.465  1.00  0.00           H  
ATOM   1527 2HD2 ASN A 119     -30.757   5.090  34.648  1.00  0.00           H  
ATOM   1528  N   LEU A 120     -26.659   1.979  32.822  1.00  0.00           N  
ATOM   1529  CA  LEU A 120     -26.614   0.633  32.370  1.00  0.00           C  
ATOM   1530  C   LEU A 120     -25.552  -0.124  33.106  1.00  0.00           C  
ATOM   1531  O   LEU A 120     -25.754  -1.263  33.528  1.00  0.00           O  
ATOM   1532  CB  LEU A 120     -26.377   0.535  30.853  1.00  0.00           C  
ATOM   1533  CG  LEU A 120     -26.513  -0.907  30.328  1.00  0.00           C  
ATOM   1534  CD1 LEU A 120     -27.369  -0.960  29.044  1.00  0.00           C  
ATOM   1535  CD2 LEU A 120     -25.161  -1.579  30.014  1.00  0.00           C  
ATOM   1536  HN  LEU A 120     -26.575   2.701  32.134  1.00  0.00           H  
ATOM   1537  HA  LEU A 120     -27.539   0.129  32.607  1.00  0.00           H  
ATOM   1538  HB1 LEU A 120     -25.382   0.950  30.607  1.00  0.00           H  
ATOM   1539  HB2 LEU A 120     -27.160   1.168  30.390  1.00  0.00           H  
ATOM   1540  HG  LEU A 120     -27.024  -1.518  31.092  1.00  0.00           H  
ATOM   1541 1HD1 LEU A 120     -26.961  -0.312  28.245  1.00  0.00           H  
ATOM   1542 2HD1 LEU A 120     -27.486  -2.005  28.667  1.00  0.00           H  
ATOM   1543 3HD1 LEU A 120     -28.369  -0.651  29.419  1.00  0.00           H  
ATOM   1544 1HD2 LEU A 120     -24.638  -1.926  30.933  1.00  0.00           H  
ATOM   1545 2HD2 LEU A 120     -25.317  -2.457  29.353  1.00  0.00           H  
ATOM   1546 3HD2 LEU A 120     -24.487  -0.856  29.503  1.00  0.00           H  
ATOM   1547  N   TYR A 121     -24.435   0.560  33.420  1.00  0.00           N  
ATOM   1548  CA  TYR A 121     -23.353  -0.002  34.155  1.00  0.00           C  
ATOM   1549  C   TYR A 121     -23.538   0.222  35.621  1.00  0.00           C  
ATOM   1550  O   TYR A 121     -23.555  -0.770  36.352  1.00  0.00           O  
ATOM   1551  CB  TYR A 121     -22.083   0.770  33.759  1.00  0.00           C  
ATOM   1552  CG  TYR A 121     -21.680   0.634  32.337  1.00  0.00           C  
ATOM   1553  CD1 TYR A 121     -20.843   1.559  31.747  1.00  0.00           C  
ATOM   1554  CD2 TYR A 121     -22.123  -0.419  31.579  1.00  0.00           C  
ATOM   1555  CE1 TYR A 121     -20.324   1.348  30.484  1.00  0.00           C  
ATOM   1556  CE2 TYR A 121     -21.644  -0.609  30.309  1.00  0.00           C  
ATOM   1557  CZ  TYR A 121     -20.753   0.269  29.751  1.00  0.00           C  
ATOM   1558  OH  TYR A 121     -20.163   0.063  28.484  1.00  0.00           O  
ATOM   1559  HN  TYR A 121     -24.338   1.471  33.032  1.00  0.00           H  
ATOM   1560  HA  TYR A 121     -23.293  -1.068  34.018  1.00  0.00           H  
ATOM   1561  HB1 TYR A 121     -21.223   0.469  34.389  1.00  0.00           H  
ATOM   1562  HB2 TYR A 121     -22.195   1.855  33.972  1.00  0.00           H  
ATOM   1563  HD1 TYR A 121     -20.518   2.422  32.297  1.00  0.00           H  
ATOM   1564  HD2 TYR A 121     -22.735  -1.198  32.015  1.00  0.00           H  
ATOM   1565  HE1 TYR A 121     -19.508   1.946  30.099  1.00  0.00           H  
ATOM   1566  HE2 TYR A 121     -21.907  -1.486  29.732  1.00  0.00           H  
ATOM   1567  HH  TYR A 121     -20.657  -0.625  28.030  1.00  0.00           H  
ATOM   1568  N   SER A 122     -23.648   1.467  36.100  1.00  0.00           N  
ATOM   1569  CA  SER A 122     -23.697   1.811  37.497  1.00  0.00           C  
ATOM   1570  C   SER A 122     -24.763   1.102  38.266  1.00  0.00           C  
ATOM   1571  O   SER A 122     -24.486   0.625  39.358  1.00  0.00           O  
ATOM   1572  CB  SER A 122     -23.886   3.324  37.677  1.00  0.00           C  
ATOM   1573  OG  SER A 122     -23.883   3.743  39.035  1.00  0.00           O  
ATOM   1574  HN  SER A 122     -23.767   2.221  35.460  1.00  0.00           H  
ATOM   1575  HA  SER A 122     -22.753   1.516  37.924  1.00  0.00           H  
ATOM   1576  HB1 SER A 122     -23.047   3.795  37.131  1.00  0.00           H  
ATOM   1577  HB2 SER A 122     -24.846   3.606  37.200  1.00  0.00           H  
ATOM   1578  HG1 SER A 122     -24.711   3.434  39.410  1.00  0.00           H  
ATOM   1579  N   SER A 123     -26.022   1.022  37.807  1.00  0.00           N  
ATOM   1580  CA  SER A 123     -27.143   0.494  38.515  1.00  0.00           C  
ATOM   1581  C   SER A 123     -26.981  -0.925  38.947  1.00  0.00           C  
ATOM   1582  O   SER A 123     -27.259  -1.300  40.089  1.00  0.00           O  
ATOM   1583  CB  SER A 123     -28.446   0.703  37.722  1.00  0.00           C  
ATOM   1584  OG  SER A 123     -28.709   2.092  37.544  1.00  0.00           O  
ATOM   1585  HN  SER A 123     -26.237   1.459  36.944  1.00  0.00           H  
ATOM   1586  HA  SER A 123     -27.203   0.966  39.491  1.00  0.00           H  
ATOM   1587  HB1 SER A 123     -29.268   0.205  38.270  1.00  0.00           H  
ATOM   1588  HB2 SER A 123     -28.402   0.166  36.748  1.00  0.00           H  
ATOM   1589  HG1 SER A 123     -29.658   2.180  37.454  1.00  0.00           H  
ATOM   1590  N   VAL A 124     -26.436  -1.729  38.020  1.00  0.00           N  
ATOM   1591  CA  VAL A 124     -26.115  -3.088  38.327  1.00  0.00           C  
ATOM   1592  C   VAL A 124     -24.829  -3.216  39.065  1.00  0.00           C  
ATOM   1593  O   VAL A 124     -24.739  -4.037  39.980  1.00  0.00           O  
ATOM   1594  CB  VAL A 124     -26.191  -3.935  37.085  1.00  0.00           C  
ATOM   1595  CG1 VAL A 124     -25.235  -3.477  35.974  1.00  0.00           C  
ATOM   1596  CG2 VAL A 124     -26.069  -5.425  37.430  1.00  0.00           C  
ATOM   1597  HN  VAL A 124     -26.256  -1.413  37.096  1.00  0.00           H  
ATOM   1598  HA  VAL A 124     -26.855  -3.486  39.010  1.00  0.00           H  
ATOM   1599  HB  VAL A 124     -27.229  -3.770  36.717  1.00  0.00           H  
ATOM   1600 1HG1 VAL A 124     -25.412  -2.403  35.733  1.00  0.00           H  
ATOM   1601 2HG1 VAL A 124     -25.532  -4.060  35.083  1.00  0.00           H  
ATOM   1602 3HG1 VAL A 124     -24.179  -3.672  36.240  1.00  0.00           H  
ATOM   1603 1HG2 VAL A 124     -25.076  -5.683  37.864  1.00  0.00           H  
ATOM   1604 2HG2 VAL A 124     -26.764  -5.888  38.166  1.00  0.00           H  
ATOM   1605 3HG2 VAL A 124     -26.086  -6.015  36.491  1.00  0.00           H  
ATOM   1606  N   TRP A 125     -23.826  -2.342  38.866  1.00  0.00           N  
ATOM   1607  CA  TRP A 125     -22.733  -2.233  39.790  1.00  0.00           C  
ATOM   1608  C   TRP A 125     -23.014  -1.911  41.210  1.00  0.00           C  
ATOM   1609  O   TRP A 125     -22.410  -2.503  42.110  1.00  0.00           O  
ATOM   1610  CB  TRP A 125     -21.582  -1.384  39.225  1.00  0.00           C  
ATOM   1611  CG  TRP A 125     -20.725  -1.825  38.080  1.00  0.00           C  
ATOM   1612  CD1 TRP A 125     -21.122  -2.388  36.902  1.00  0.00           C  
ATOM   1613  CD2 TRP A 125     -19.327  -1.550  37.954  1.00  0.00           C  
ATOM   1614  CE2 TRP A 125     -18.918  -1.984  36.705  1.00  0.00           C  
ATOM   1615  CE3 TRP A 125     -18.389  -1.052  38.801  1.00  0.00           C  
ATOM   1616  NE1 TRP A 125     -20.038  -2.468  36.085  1.00  0.00           N  
ATOM   1617  CZ2 TRP A 125     -17.622  -1.888  36.310  1.00  0.00           C  
ATOM   1618  CZ3 TRP A 125     -17.078  -0.929  38.418  1.00  0.00           C  
ATOM   1619  CH2 TRP A 125     -16.691  -1.317  37.151  1.00  0.00           C  
ATOM   1620  HN  TRP A 125     -23.872  -1.640  38.171  1.00  0.00           H  
ATOM   1621  HA  TRP A 125     -22.308  -3.219  39.819  1.00  0.00           H  
ATOM   1622  HB1 TRP A 125     -20.841  -1.206  40.036  1.00  0.00           H  
ATOM   1623  HB2 TRP A 125     -21.882  -0.362  38.917  1.00  0.00           H  
ATOM   1624  HD1 TRP A 125     -22.159  -2.609  36.673  1.00  0.00           H  
ATOM   1625  HE1 TRP A 125     -20.054  -2.871  35.188  1.00  0.00           H  
ATOM   1626  HE3 TRP A 125     -18.627  -0.717  39.810  1.00  0.00           H  
ATOM   1627  HZ2 TRP A 125     -17.353  -2.210  35.317  1.00  0.00           H  
ATOM   1628  HZ3 TRP A 125     -16.406  -0.517  39.160  1.00  0.00           H  
ATOM   1629  HH2 TRP A 125     -15.639  -1.338  36.899  1.00  0.00           H  
ATOM   1630  N   ILE A 126     -23.924  -0.962  41.501  1.00  0.00           N  
ATOM   1631  CA  ILE A 126     -24.335  -0.606  42.819  1.00  0.00           C  
ATOM   1632  C   ILE A 126     -25.167  -1.669  43.457  1.00  0.00           C  
ATOM   1633  O   ILE A 126     -25.111  -1.924  44.654  1.00  0.00           O  
ATOM   1634  CB  ILE A 126     -24.848   0.792  43.036  1.00  0.00           C  
ATOM   1635  CG1 ILE A 126     -25.025   1.090  44.534  1.00  0.00           C  
ATOM   1636  CG2 ILE A 126     -26.177   1.025  42.304  1.00  0.00           C  
ATOM   1637  CD  ILE A 126     -24.886   2.567  44.868  1.00  0.00           C  
ATOM   1638  HN  ILE A 126     -24.318  -0.420  40.766  1.00  0.00           H  
ATOM   1639  HA  ILE A 126     -23.441  -0.683  43.419  1.00  0.00           H  
ATOM   1640  HB  ILE A 126     -24.054   1.463  42.638  1.00  0.00           H  
ATOM   1641 1HG1 ILE A 126     -24.250   0.544  45.107  1.00  0.00           H  
ATOM   1642 2HG1 ILE A 126     -26.014   0.723  44.870  1.00  0.00           H  
ATOM   1643 1HG2 ILE A 126     -26.981   0.389  42.742  1.00  0.00           H  
ATOM   1644 2HG2 ILE A 126     -26.467   2.092  42.375  1.00  0.00           H  
ATOM   1645 3HG2 ILE A 126     -26.053   0.723  41.242  1.00  0.00           H  
ATOM   1646  HD1 ILE A 126     -25.524   3.138  44.157  1.00  0.00           H  
ATOM   1647  HD2 ILE A 126     -25.169   2.836  45.916  1.00  0.00           H  
ATOM   1648  HD3 ILE A 126     -23.830   2.876  44.705  1.00  0.00           H  
ATOM   1649  N   LEU A 127     -25.941  -2.445  42.672  1.00  0.00           N  
ATOM   1650  CA  LEU A 127     -26.604  -3.589  43.209  1.00  0.00           C  
ATOM   1651  C   LEU A 127     -25.622  -4.664  43.543  1.00  0.00           C  
ATOM   1652  O   LEU A 127     -25.764  -5.346  44.550  1.00  0.00           O  
ATOM   1653  CB  LEU A 127     -27.686  -4.081  42.216  1.00  0.00           C  
ATOM   1654  CG  LEU A 127     -28.579  -5.292  42.509  1.00  0.00           C  
ATOM   1655  CD1 LEU A 127     -27.933  -6.583  41.983  1.00  0.00           C  
ATOM   1656  CD2 LEU A 127     -28.991  -5.454  43.985  1.00  0.00           C  
ATOM   1657  HN  LEU A 127     -26.021  -2.246  41.698  1.00  0.00           H  
ATOM   1658  HA  LEU A 127     -27.070  -3.294  44.144  1.00  0.00           H  
ATOM   1659  HB1 LEU A 127     -28.342  -3.199  42.071  1.00  0.00           H  
ATOM   1660  HB2 LEU A 127     -27.175  -4.297  41.254  1.00  0.00           H  
ATOM   1661  HG  LEU A 127     -29.502  -5.123  41.911  1.00  0.00           H  
ATOM   1662 1HD1 LEU A 127     -28.735  -7.356  41.992  1.00  0.00           H  
ATOM   1663 2HD1 LEU A 127     -27.166  -6.974  42.689  1.00  0.00           H  
ATOM   1664 3HD1 LEU A 127     -27.545  -6.384  40.964  1.00  0.00           H  
ATOM   1665 1HD2 LEU A 127     -28.102  -5.660  44.615  1.00  0.00           H  
ATOM   1666 2HD2 LEU A 127     -29.497  -4.527  44.335  1.00  0.00           H  
ATOM   1667 3HD2 LEU A 127     -29.647  -6.355  44.024  1.00  0.00           H  
ATOM   1668  N   ALA A 128     -24.521  -4.811  42.782  1.00  0.00           N  
ATOM   1669  CA  ALA A 128     -23.368  -5.504  43.231  1.00  0.00           C  
ATOM   1670  C   ALA A 128     -22.628  -5.056  44.452  1.00  0.00           C  
ATOM   1671  O   ALA A 128     -22.213  -5.896  45.245  1.00  0.00           O  
ATOM   1672  CB  ALA A 128     -22.396  -5.673  42.048  1.00  0.00           C  
ATOM   1673  HN  ALA A 128     -24.430  -4.257  41.949  1.00  0.00           H  
ATOM   1674  HA  ALA A 128     -23.642  -6.527  43.440  1.00  0.00           H  
ATOM   1675  HB1 ALA A 128     -21.630  -6.398  42.384  1.00  0.00           H  
ATOM   1676  HB2 ALA A 128     -21.907  -4.719  41.762  1.00  0.00           H  
ATOM   1677  HB3 ALA A 128     -22.849  -6.146  41.147  1.00  0.00           H  
ATOM   1678  N   PHE A 129     -22.451  -3.745  44.687  1.00  0.00           N  
ATOM   1679  CA  PHE A 129     -22.072  -3.112  45.912  1.00  0.00           C  
ATOM   1680  C   PHE A 129     -22.960  -3.363  47.087  1.00  0.00           C  
ATOM   1681  O   PHE A 129     -22.499  -3.536  48.215  1.00  0.00           O  
ATOM   1682  CB  PHE A 129     -21.738  -1.622  45.763  1.00  0.00           C  
ATOM   1683  CG  PHE A 129     -20.313  -1.413  45.371  1.00  0.00           C  
ATOM   1684  CD1 PHE A 129     -19.952  -1.352  44.043  1.00  0.00           C  
ATOM   1685  CD2 PHE A 129     -19.334  -1.323  46.335  1.00  0.00           C  
ATOM   1686  CE1 PHE A 129     -18.637  -1.286  43.660  1.00  0.00           C  
ATOM   1687  CE2 PHE A 129     -18.020  -1.189  45.974  1.00  0.00           C  
ATOM   1688  CZ  PHE A 129     -17.684  -1.186  44.641  1.00  0.00           C  
ATOM   1689  HN  PHE A 129     -22.709  -3.135  43.936  1.00  0.00           H  
ATOM   1690  HA  PHE A 129     -21.158  -3.595  46.219  1.00  0.00           H  
ATOM   1691  HB1 PHE A 129     -22.431  -1.176  45.010  1.00  0.00           H  
ATOM   1692  HB2 PHE A 129     -21.872  -1.165  46.762  1.00  0.00           H  
ATOM   1693  HD1 PHE A 129     -20.726  -1.421  43.290  1.00  0.00           H  
ATOM   1694  HD2 PHE A 129     -19.574  -1.399  47.386  1.00  0.00           H  
ATOM   1695  HE1 PHE A 129     -18.399  -1.168  42.616  1.00  0.00           H  
ATOM   1696  HE2 PHE A 129     -17.280  -1.157  46.759  1.00  0.00           H  
ATOM   1697  HZ  PHE A 129     -16.667  -1.071  44.306  1.00  0.00           H  
ATOM   1698  N   ILE A 130     -24.278  -3.457  46.845  1.00  0.00           N  
ATOM   1699  CA  ILE A 130     -25.278  -3.930  47.755  1.00  0.00           C  
ATOM   1700  C   ILE A 130     -25.047  -5.343  48.174  1.00  0.00           C  
ATOM   1701  O   ILE A 130     -25.113  -5.652  49.356  1.00  0.00           O  
ATOM   1702  CB  ILE A 130     -26.677  -3.674  47.270  1.00  0.00           C  
ATOM   1703  CG1 ILE A 130     -26.920  -2.156  47.328  1.00  0.00           C  
ATOM   1704  CG2 ILE A 130     -27.680  -4.439  48.161  1.00  0.00           C  
ATOM   1705  CD  ILE A 130     -28.204  -1.776  46.592  1.00  0.00           C  
ATOM   1706  HN  ILE A 130     -24.683  -3.159  45.986  1.00  0.00           H  
ATOM   1707  HA  ILE A 130     -25.118  -3.386  48.667  1.00  0.00           H  
ATOM   1708  HB  ILE A 130     -26.766  -3.949  46.204  1.00  0.00           H  
ATOM   1709 1HG1 ILE A 130     -26.996  -1.829  48.385  1.00  0.00           H  
ATOM   1710 2HG1 ILE A 130     -26.053  -1.588  46.928  1.00  0.00           H  
ATOM   1711 1HG2 ILE A 130     -27.603  -5.533  47.984  1.00  0.00           H  
ATOM   1712 2HG2 ILE A 130     -28.685  -4.089  47.849  1.00  0.00           H  
ATOM   1713 3HG2 ILE A 130     -27.530  -4.139  49.219  1.00  0.00           H  
ATOM   1714  HD1 ILE A 130     -29.102  -2.115  47.153  1.00  0.00           H  
ATOM   1715  HD2 ILE A 130     -28.278  -2.156  45.556  1.00  0.00           H  
ATOM   1716  HD3 ILE A 130     -28.288  -0.664  46.473  1.00  0.00           H  
ATOM   1717  N   SER A 131     -24.664  -6.258  47.261  1.00  0.00           N  
ATOM   1718  CA  SER A 131     -24.275  -7.570  47.676  1.00  0.00           C  
ATOM   1719  C   SER A 131     -22.928  -7.673  48.292  1.00  0.00           C  
ATOM   1720  O   SER A 131     -22.626  -8.614  49.018  1.00  0.00           O  
ATOM   1721  CB  SER A 131     -24.320  -8.695  46.628  1.00  0.00           C  
ATOM   1722  OG  SER A 131     -25.680  -9.098  46.599  1.00  0.00           O  
ATOM   1723  HN  SER A 131     -24.572  -5.998  46.304  1.00  0.00           H  
ATOM   1724  HA  SER A 131     -24.945  -7.829  48.483  1.00  0.00           H  
ATOM   1725  HB1 SER A 131     -23.755  -9.631  46.844  1.00  0.00           H  
ATOM   1726  HB2 SER A 131     -23.976  -8.298  45.653  1.00  0.00           H  
ATOM   1727  HG1 SER A 131     -26.163  -8.382  46.192  1.00  0.00           H  
ATOM   1728  N   LEU A 132     -22.036  -6.688  48.053  1.00  0.00           N  
ATOM   1729  CA  LEU A 132     -20.793  -6.445  48.720  1.00  0.00           C  
ATOM   1730  C   LEU A 132     -21.016  -6.094  50.154  1.00  0.00           C  
ATOM   1731  O   LEU A 132     -20.394  -6.636  51.060  1.00  0.00           O  
ATOM   1732  CB  LEU A 132     -19.876  -5.458  47.969  1.00  0.00           C  
ATOM   1733  CG  LEU A 132     -18.428  -5.504  48.460  1.00  0.00           C  
ATOM   1734  CD1 LEU A 132     -17.606  -4.460  47.687  1.00  0.00           C  
ATOM   1735  CD2 LEU A 132     -17.721  -6.872  48.478  1.00  0.00           C  
ATOM   1736  HN  LEU A 132     -22.252  -6.089  47.291  1.00  0.00           H  
ATOM   1737  HA  LEU A 132     -20.328  -7.414  48.703  1.00  0.00           H  
ATOM   1738  HB1 LEU A 132     -19.928  -5.698  46.881  1.00  0.00           H  
ATOM   1739  HB2 LEU A 132     -20.305  -4.441  48.122  1.00  0.00           H  
ATOM   1740  HG  LEU A 132     -18.442  -5.099  49.497  1.00  0.00           H  
ATOM   1741 1HD1 LEU A 132     -18.175  -3.520  47.565  1.00  0.00           H  
ATOM   1742 2HD1 LEU A 132     -17.384  -4.875  46.677  1.00  0.00           H  
ATOM   1743 3HD1 LEU A 132     -16.621  -4.258  48.161  1.00  0.00           H  
ATOM   1744 1HD2 LEU A 132     -18.251  -7.667  49.028  1.00  0.00           H  
ATOM   1745 2HD2 LEU A 132     -16.738  -6.695  48.970  1.00  0.00           H  
ATOM   1746 3HD2 LEU A 132     -17.596  -7.280  47.448  1.00  0.00           H  
ATOM   1747  N   ASP A 133     -22.048  -5.252  50.328  1.00  0.00           N  
ATOM   1748  CA  ASP A 133     -22.537  -4.895  51.621  1.00  0.00           C  
ATOM   1749  C   ASP A 133     -23.106  -6.122  52.237  1.00  0.00           C  
ATOM   1750  O   ASP A 133     -22.963  -6.427  53.418  1.00  0.00           O  
ATOM   1751  CB  ASP A 133     -23.486  -3.687  51.552  1.00  0.00           C  
ATOM   1752  CG  ASP A 133     -24.126  -3.223  52.853  1.00  0.00           C  
ATOM   1753  OD1 ASP A 133     -24.836  -4.020  53.523  1.00  0.00           O  
ATOM   1754  OD2 ASP A 133     -23.834  -2.092  53.312  1.00  0.00           O1-
ATOM   1755  HN  ASP A 133     -22.443  -4.736  49.578  1.00  0.00           H  
ATOM   1756  HA  ASP A 133     -21.713  -4.617  52.266  1.00  0.00           H  
ATOM   1757  HB1 ASP A 133     -22.919  -2.803  51.155  1.00  0.00           H  
ATOM   1758  HB2 ASP A 133     -24.255  -3.933  50.787  1.00  0.00           H  
ATOM   1759  N   ARG A 134     -23.782  -6.970  51.441  1.00  0.00           N  
ATOM   1760  CA  ARG A 134     -24.408  -8.148  51.933  1.00  0.00           C  
ATOM   1761  C   ARG A 134     -23.490  -9.315  51.932  1.00  0.00           C  
ATOM   1762  O   ARG A 134     -23.996 -10.442  51.984  1.00  0.00           O  
ATOM   1763  CB  ARG A 134     -25.746  -8.453  51.233  1.00  0.00           C  
ATOM   1764  CG  ARG A 134     -26.875  -8.853  52.182  1.00  0.00           C  
ATOM   1765  CD  ARG A 134     -27.951  -7.824  52.502  1.00  0.00           C  
ATOM   1766  NE  ARG A 134     -27.305  -6.488  52.635  1.00  0.00           N  
ATOM   1767  CZ  ARG A 134     -28.016  -5.344  52.464  1.00  0.00           C  
ATOM   1768  NH1 ARG A 134     -29.378  -5.251  52.595  1.00  0.00           N1+
ATOM   1769  NH2 ARG A 134     -27.314  -4.177  52.359  1.00  0.00           N  
ATOM   1770  HN  ARG A 134     -23.920  -6.774  50.467  1.00  0.00           H  
ATOM   1771  HA  ARG A 134     -24.648  -7.984  52.974  1.00  0.00           H  
ATOM   1772  HB1 ARG A 134     -26.094  -7.658  50.543  1.00  0.00           H  
ATOM   1773  HB2 ARG A 134     -25.608  -9.312  50.535  1.00  0.00           H  
ATOM   1774  HG1 ARG A 134     -26.473  -9.095  53.197  1.00  0.00           H  
ATOM   1775  HG2 ARG A 134     -27.384  -9.779  51.845  1.00  0.00           H  
ATOM   1776  HD1 ARG A 134     -28.569  -8.021  53.413  1.00  0.00           H  
ATOM   1777  HD2 ARG A 134     -28.675  -7.752  51.659  1.00  0.00           H  
ATOM   1778  HE  ARG A 134     -26.315  -6.401  52.487  1.00  0.00           H  
ATOM   1779 1HH1 ARG A 134     -29.875  -6.090  52.809  1.00  0.00           H  
ATOM   1780 2HH1 ARG A 134     -29.840  -4.364  52.629  1.00  0.00           H  
ATOM   1781 1HH2 ARG A 134     -26.337  -4.170  52.562  1.00  0.00           H  
ATOM   1782 2HH2 ARG A 134     -27.789  -3.293  52.404  1.00  0.00           H  
ATOM   1783  N   TYR A 135     -22.164  -9.123  51.848  1.00  0.00           N  
ATOM   1784  CA  TYR A 135     -21.176  -9.989  52.414  1.00  0.00           C  
ATOM   1785  C   TYR A 135     -20.714  -9.376  53.690  1.00  0.00           C  
ATOM   1786  O   TYR A 135     -20.823  -9.980  54.747  1.00  0.00           O  
ATOM   1787  CB  TYR A 135     -19.990 -10.159  51.446  1.00  0.00           C  
ATOM   1788  CG  TYR A 135     -18.788 -10.948  51.847  1.00  0.00           C  
ATOM   1789  CD1 TYR A 135     -17.651 -10.821  51.086  1.00  0.00           C  
ATOM   1790  CD2 TYR A 135     -18.827 -11.854  52.877  1.00  0.00           C  
ATOM   1791  CE1 TYR A 135     -16.534 -11.562  51.399  1.00  0.00           C  
ATOM   1792  CE2 TYR A 135     -17.694 -12.555  53.214  1.00  0.00           C  
ATOM   1793  CZ  TYR A 135     -16.522 -12.352  52.521  1.00  0.00           C  
ATOM   1794  OH  TYR A 135     -15.303 -12.915  52.948  1.00  0.00           O  
ATOM   1795  HN  TYR A 135     -21.836  -8.283  51.430  1.00  0.00           H  
ATOM   1796  HA  TYR A 135     -21.566 -10.964  52.645  1.00  0.00           H  
ATOM   1797  HB1 TYR A 135     -19.633  -9.156  51.134  1.00  0.00           H  
ATOM   1798  HB2 TYR A 135     -20.349 -10.675  50.528  1.00  0.00           H  
ATOM   1799  HD1 TYR A 135     -17.616 -10.071  50.309  1.00  0.00           H  
ATOM   1800  HD2 TYR A 135     -19.710 -12.113  53.438  1.00  0.00           H  
ATOM   1801  HE1 TYR A 135     -15.616 -11.453  50.845  1.00  0.00           H  
ATOM   1802  HE2 TYR A 135     -17.716 -13.237  54.052  1.00  0.00           H  
ATOM   1803  HH  TYR A 135     -15.326 -13.063  53.897  1.00  0.00           H  
ATOM   1804  N   LEU A 136     -20.241  -8.114  53.638  1.00  0.00           N  
ATOM   1805  CA  LEU A 136     -19.859  -7.312  54.767  1.00  0.00           C  
ATOM   1806  C   LEU A 136     -20.742  -7.234  55.954  1.00  0.00           C  
ATOM   1807  O   LEU A 136     -20.290  -7.253  57.101  1.00  0.00           O  
ATOM   1808  CB  LEU A 136     -19.585  -5.878  54.279  1.00  0.00           C  
ATOM   1809  CG  LEU A 136     -18.144  -5.603  53.813  1.00  0.00           C  
ATOM   1810  CD1 LEU A 136     -18.046  -4.228  53.133  1.00  0.00           C  
ATOM   1811  CD2 LEU A 136     -17.489  -6.677  52.930  1.00  0.00           C  
ATOM   1812  HN  LEU A 136     -20.134  -7.641  52.778  1.00  0.00           H  
ATOM   1813  HA  LEU A 136     -18.951  -7.696  55.197  1.00  0.00           H  
ATOM   1814  HB1 LEU A 136     -20.259  -5.649  53.422  1.00  0.00           H  
ATOM   1815  HB2 LEU A 136     -19.748  -5.091  55.042  1.00  0.00           H  
ATOM   1816  HG  LEU A 136     -17.538  -5.545  54.734  1.00  0.00           H  
ATOM   1817 1HD1 LEU A 136     -16.999  -3.857  53.023  1.00  0.00           H  
ATOM   1818 2HD1 LEU A 136     -18.566  -3.474  53.756  1.00  0.00           H  
ATOM   1819 3HD1 LEU A 136     -18.567  -4.215  52.155  1.00  0.00           H  
ATOM   1820 1HD2 LEU A 136     -16.410  -6.495  52.760  1.00  0.00           H  
ATOM   1821 2HD2 LEU A 136     -17.563  -7.648  53.489  1.00  0.00           H  
ATOM   1822 3HD2 LEU A 136     -17.965  -6.730  51.931  1.00  0.00           H  
ATOM   1823  N   ALA A 137     -22.072  -7.170  55.787  1.00  0.00           N  
ATOM   1824  CA  ALA A 137     -23.071  -7.045  56.809  1.00  0.00           C  
ATOM   1825  C   ALA A 137     -23.688  -8.352  57.183  1.00  0.00           C  
ATOM   1826  O   ALA A 137     -24.663  -8.395  57.915  1.00  0.00           O  
ATOM   1827  CB  ALA A 137     -24.236  -6.170  56.305  1.00  0.00           C  
ATOM   1828  HN  ALA A 137     -22.381  -6.998  54.856  1.00  0.00           H  
ATOM   1829  HA  ALA A 137     -22.602  -6.600  57.671  1.00  0.00           H  
ATOM   1830  HB1 ALA A 137     -24.977  -6.059  57.116  1.00  0.00           H  
ATOM   1831  HB2 ALA A 137     -23.948  -5.133  56.024  1.00  0.00           H  
ATOM   1832  HB3 ALA A 137     -24.687  -6.604  55.390  1.00  0.00           H  
ATOM   1833  N   ILE A 138     -23.090  -9.427  56.643  1.00  0.00           N  
ATOM   1834  CA  ILE A 138     -23.562 -10.700  57.108  1.00  0.00           C  
ATOM   1835  C   ILE A 138     -22.500 -11.726  57.352  1.00  0.00           C  
ATOM   1836  O   ILE A 138     -22.769 -12.751  57.963  1.00  0.00           O  
ATOM   1837  CB  ILE A 138     -24.587 -11.242  56.167  1.00  0.00           C  
ATOM   1838  CG1 ILE A 138     -25.454 -12.435  56.602  1.00  0.00           C  
ATOM   1839  CG2 ILE A 138     -23.987 -11.512  54.777  1.00  0.00           C  
ATOM   1840  CD  ILE A 138     -26.872 -12.496  56.039  1.00  0.00           C  
ATOM   1841  HN  ILE A 138     -22.398  -9.387  55.939  1.00  0.00           H  
ATOM   1842  HA  ILE A 138     -23.920 -10.579  58.115  1.00  0.00           H  
ATOM   1843  HB  ILE A 138     -25.297 -10.392  56.104  1.00  0.00           H  
ATOM   1844 1HG1 ILE A 138     -25.014 -13.449  56.470  1.00  0.00           H  
ATOM   1845 2HG1 ILE A 138     -25.633 -12.351  57.700  1.00  0.00           H  
ATOM   1846 1HG2 ILE A 138     -23.427 -10.689  54.278  1.00  0.00           H  
ATOM   1847 2HG2 ILE A 138     -23.347 -12.422  54.755  1.00  0.00           H  
ATOM   1848 3HG2 ILE A 138     -24.779 -11.712  54.025  1.00  0.00           H  
ATOM   1849  HD1 ILE A 138     -26.830 -12.726  54.954  1.00  0.00           H  
ATOM   1850  HD2 ILE A 138     -27.428 -13.336  56.509  1.00  0.00           H  
ATOM   1851  HD3 ILE A 138     -27.477 -11.590  56.240  1.00  0.00           H  
ATOM   1852  N   VAL A 139     -21.220 -11.416  57.079  1.00  0.00           N  
ATOM   1853  CA  VAL A 139     -20.091 -12.180  57.520  1.00  0.00           C  
ATOM   1854  C   VAL A 139     -19.852 -11.836  58.951  1.00  0.00           C  
ATOM   1855  O   VAL A 139     -19.538 -12.694  59.773  1.00  0.00           O  
ATOM   1856  CB  VAL A 139     -18.846 -12.001  56.705  1.00  0.00           C  
ATOM   1857  CG1 VAL A 139     -17.728 -12.916  57.216  1.00  0.00           C  
ATOM   1858  CG2 VAL A 139     -18.295 -10.568  56.720  1.00  0.00           C  
ATOM   1859  HN  VAL A 139     -21.017 -10.558  56.619  1.00  0.00           H  
ATOM   1860  HA  VAL A 139     -20.330 -13.235  57.520  1.00  0.00           H  
ATOM   1861  HB  VAL A 139     -19.128 -12.306  55.674  1.00  0.00           H  
ATOM   1862 1HG1 VAL A 139     -16.885 -12.902  56.494  1.00  0.00           H  
ATOM   1863 2HG1 VAL A 139     -17.303 -12.564  58.184  1.00  0.00           H  
ATOM   1864 3HG1 VAL A 139     -18.015 -13.967  57.421  1.00  0.00           H  
ATOM   1865 1HG2 VAL A 139     -17.748 -10.418  57.679  1.00  0.00           H  
ATOM   1866 2HG2 VAL A 139     -17.629 -10.427  55.850  1.00  0.00           H  
ATOM   1867 3HG2 VAL A 139     -19.109  -9.826  56.592  1.00  0.00           H  
ATOM   1868  N   HIS A 140     -20.059 -10.547  59.283  1.00  0.00           N  
ATOM   1869  CA  HIS A 140     -19.566  -9.908  60.464  1.00  0.00           C  
ATOM   1870  C   HIS A 140     -20.460  -8.747  60.738  1.00  0.00           C  
ATOM   1871  O   HIS A 140     -20.050  -7.589  60.806  1.00  0.00           O  
ATOM   1872  CB  HIS A 140     -18.105  -9.449  60.368  1.00  0.00           C  
ATOM   1873  CG  HIS A 140     -17.483  -9.096  61.690  1.00  0.00           C  
ATOM   1874  CD2 HIS A 140     -16.632  -8.072  61.964  1.00  0.00           C  
ATOM   1875  ND1 HIS A 140     -17.966  -9.650  62.852  1.00  0.00           N  
ATOM   1876  CE1 HIS A 140     -17.354  -8.971  63.808  1.00  0.00           C  
ATOM   1877  NE2 HIS A 140     -16.525  -8.012  63.340  1.00  0.00           N  
ATOM   1878  HN  HIS A 140     -20.513 -10.018  58.568  1.00  0.00           H  
ATOM   1879  HA  HIS A 140     -19.670 -10.597  61.286  1.00  0.00           H  
ATOM   1880  HB1 HIS A 140     -17.924  -8.720  59.546  1.00  0.00           H  
ATOM   1881  HB2 HIS A 140     -17.524 -10.348  60.079  1.00  0.00           H  
ATOM   1882  HD2 HIS A 140     -16.016  -7.606  61.193  1.00  0.00           H  
ATOM   1883  HE1 HIS A 140     -17.599  -9.029  64.874  1.00  0.00           H  
ATOM   1884  HE2 HIS A 140     -15.934  -7.370  63.829  1.00  0.00           H  
ATOM   1885  N   ALA A 141     -21.766  -9.049  60.881  1.00  0.00           N  
ATOM   1886  CA  ALA A 141     -22.796  -8.063  60.977  1.00  0.00           C  
ATOM   1887  C   ALA A 141     -22.816  -7.185  62.181  1.00  0.00           C  
ATOM   1888  O   ALA A 141     -23.289  -6.050  62.115  1.00  0.00           O  
ATOM   1889  CB  ALA A 141     -24.154  -8.760  60.792  1.00  0.00           C  
ATOM   1890  HN  ALA A 141     -22.088  -9.991  60.876  1.00  0.00           H  
ATOM   1891  HA  ALA A 141     -22.710  -7.437  60.106  1.00  0.00           H  
ATOM   1892  HB1 ALA A 141     -24.037  -9.427  59.915  1.00  0.00           H  
ATOM   1893  HB2 ALA A 141     -24.359  -9.427  61.661  1.00  0.00           H  
ATOM   1894  HB3 ALA A 141     -24.995  -8.047  60.624  1.00  0.00           H  
ATOM   1895  N   THR A 142     -22.351  -7.708  63.331  1.00  0.00           N  
ATOM   1896  CA  THR A 142     -22.363  -7.050  64.599  1.00  0.00           C  
ATOM   1897  C   THR A 142     -21.697  -5.718  64.644  1.00  0.00           C  
ATOM   1898  O   THR A 142     -22.210  -4.784  65.265  1.00  0.00           O  
ATOM   1899  CB  THR A 142     -21.746  -7.947  65.630  1.00  0.00           C  
ATOM   1900  CG2 THR A 142     -22.547  -9.238  65.838  1.00  0.00           C  
ATOM   1901  OG1 THR A 142     -20.416  -8.346  65.317  1.00  0.00           O  
ATOM   1902  HN  THR A 142     -21.973  -8.626  63.370  1.00  0.00           H  
ATOM   1903  HA  THR A 142     -23.411  -6.979  64.889  1.00  0.00           H  
ATOM   1904  HB  THR A 142     -21.736  -7.364  66.568  1.00  0.00           H  
ATOM   1905  HG1 THR A 142     -20.114  -8.874  66.063  1.00  0.00           H  
ATOM   1906 1HG2 THR A 142     -23.062  -9.497  64.892  1.00  0.00           H  
ATOM   1907 2HG2 THR A 142     -21.966 -10.067  66.297  1.00  0.00           H  
ATOM   1908 3HG2 THR A 142     -23.358  -9.014  66.562  1.00  0.00           H  
ATOM   1909  N   ASN A 143     -20.560  -5.497  63.961  1.00  0.00           N  
ATOM   1910  CA  ASN A 143     -19.992  -4.199  63.822  1.00  0.00           C  
ATOM   1911  C   ASN A 143     -19.174  -4.126  62.579  1.00  0.00           C  
ATOM   1912  O   ASN A 143     -17.951  -4.297  62.557  1.00  0.00           O  
ATOM   1913  CB  ASN A 143     -19.263  -3.661  65.062  1.00  0.00           C  
ATOM   1914  CG  ASN A 143     -18.982  -2.163  65.050  1.00  0.00           C  
ATOM   1915  ND2 ASN A 143     -18.519  -1.566  66.177  1.00  0.00           N  
ATOM   1916  OD1 ASN A 143     -19.112  -1.509  64.010  1.00  0.00           O  
ATOM   1917  HN  ASN A 143     -20.104  -6.260  63.494  1.00  0.00           H  
ATOM   1918  HA  ASN A 143     -20.859  -3.571  63.635  1.00  0.00           H  
ATOM   1919  HB1 ASN A 143     -19.938  -3.782  65.936  1.00  0.00           H  
ATOM   1920  HB2 ASN A 143     -18.294  -4.180  65.226  1.00  0.00           H  
ATOM   1921 1HD2 ASN A 143     -18.315  -1.967  67.070  1.00  0.00           H  
ATOM   1922 2HD2 ASN A 143     -18.516  -0.570  66.082  1.00  0.00           H  
ATOM   1923  N   SER A 144     -19.782  -3.825  61.421  1.00  0.00           N  
ATOM   1924  CA  SER A 144     -19.077  -3.667  60.194  1.00  0.00           C  
ATOM   1925  C   SER A 144     -19.650  -2.434  59.576  1.00  0.00           C  
ATOM   1926  O   SER A 144     -19.982  -2.388  58.389  1.00  0.00           O  
ATOM   1927  CB  SER A 144     -19.298  -4.889  59.279  1.00  0.00           C  
ATOM   1928  OG  SER A 144     -18.659  -4.912  58.005  1.00  0.00           O  
ATOM   1929  HN  SER A 144     -20.773  -3.753  61.295  1.00  0.00           H  
ATOM   1930  HA  SER A 144     -18.014  -3.575  60.313  1.00  0.00           H  
ATOM   1931  HB1 SER A 144     -20.387  -5.117  59.227  1.00  0.00           H  
ATOM   1932  HB2 SER A 144     -18.872  -5.727  59.863  1.00  0.00           H  
ATOM   1933  HG1 SER A 144     -18.791  -5.797  57.659  1.00  0.00           H  
ATOM   1934  N   GLN A 145     -19.757  -1.402  60.433  1.00  0.00           N  
ATOM   1935  CA  GLN A 145     -20.131  -0.062  60.102  1.00  0.00           C  
ATOM   1936  C   GLN A 145     -19.067   0.595  59.304  1.00  0.00           C  
ATOM   1937  O   GLN A 145     -19.331   1.288  58.331  1.00  0.00           O  
ATOM   1938  CB  GLN A 145     -20.284   0.772  61.389  1.00  0.00           C  
ATOM   1939  CG  GLN A 145     -21.442   0.304  62.270  1.00  0.00           C  
ATOM   1940  CD  GLN A 145     -21.416   1.167  63.526  1.00  0.00           C  
ATOM   1941  NE2 GLN A 145     -21.781   0.510  64.656  1.00  0.00           N  
ATOM   1942  OE1 GLN A 145     -21.019   2.324  63.636  1.00  0.00           O  
ATOM   1943  HN  GLN A 145     -19.488  -1.580  61.381  1.00  0.00           H  
ATOM   1944  HA  GLN A 145     -21.092  -0.086  59.602  1.00  0.00           H  
ATOM   1945  HB1 GLN A 145     -20.515   1.812  61.081  1.00  0.00           H  
ATOM   1946  HB2 GLN A 145     -19.335   0.792  61.942  1.00  0.00           H  
ATOM   1947  HG1 GLN A 145     -22.383   0.516  61.714  1.00  0.00           H  
ATOM   1948  HG2 GLN A 145     -21.345  -0.752  62.593  1.00  0.00           H  
ATOM   1949 1HE2 GLN A 145     -22.126  -0.413  64.502  1.00  0.00           H  
ATOM   1950 2HE2 GLN A 145     -21.790   0.989  65.529  1.00  0.00           H  
ATOM   1951  N   ARG A 146     -17.781   0.358  59.619  1.00  0.00           N  
ATOM   1952  CA  ARG A 146     -16.620   0.891  58.966  1.00  0.00           C  
ATOM   1953  C   ARG A 146     -16.434   0.546  57.530  1.00  0.00           C  
ATOM   1954  O   ARG A 146     -16.280   1.511  56.788  1.00  0.00           O  
ATOM   1955  CB  ARG A 146     -15.351   0.818  59.830  1.00  0.00           C  
ATOM   1956  CG  ARG A 146     -15.367  -0.253  60.910  1.00  0.00           C  
ATOM   1957  CD  ARG A 146     -14.003  -0.598  61.512  1.00  0.00           C  
ATOM   1958  NE  ARG A 146     -14.184  -1.617  62.581  1.00  0.00           N  
ATOM   1959  CZ  ARG A 146     -14.609  -2.884  62.281  1.00  0.00           C  
ATOM   1960  NH1 ARG A 146     -15.143  -3.634  63.285  1.00  0.00           N1+
ATOM   1961  NH2 ARG A 146     -14.438  -3.600  61.135  1.00  0.00           N  
ATOM   1962  HN  ARG A 146     -17.727  -0.164  60.469  1.00  0.00           H  
ATOM   1963  HA  ARG A 146     -16.683   1.971  58.909  1.00  0.00           H  
ATOM   1964  HB1 ARG A 146     -15.106   1.791  60.313  1.00  0.00           H  
ATOM   1965  HB2 ARG A 146     -14.534   0.522  59.144  1.00  0.00           H  
ATOM   1966  HG1 ARG A 146     -15.823  -1.213  60.576  1.00  0.00           H  
ATOM   1967  HG2 ARG A 146     -15.953   0.161  61.757  1.00  0.00           H  
ATOM   1968  HD1 ARG A 146     -13.463   0.249  61.973  1.00  0.00           H  
ATOM   1969  HD2 ARG A 146     -13.213  -0.990  60.833  1.00  0.00           H  
ATOM   1970  HE  ARG A 146     -14.397  -1.332  63.514  1.00  0.00           H  
ATOM   1971 1HH1 ARG A 146     -15.324  -3.056  64.087  1.00  0.00           H  
ATOM   1972 2HH1 ARG A 146     -15.763  -4.368  63.014  1.00  0.00           H  
ATOM   1973 1HH2 ARG A 146     -13.745  -3.281  60.480  1.00  0.00           H  
ATOM   1974 2HH2 ARG A 146     -14.407  -4.585  61.256  1.00  0.00           H  
ATOM   1975  N   PRO A 147     -16.585  -0.630  57.002  1.00  0.00           N  
ATOM   1976  CA  PRO A 147     -16.420  -0.903  55.599  1.00  0.00           C  
ATOM   1977  C   PRO A 147     -17.626  -0.351  54.929  1.00  0.00           C  
ATOM   1978  O   PRO A 147     -17.451   0.261  53.881  1.00  0.00           O  
ATOM   1979  CB  PRO A 147     -16.379  -2.419  55.438  1.00  0.00           C  
ATOM   1980  CG  PRO A 147     -15.675  -2.817  56.753  1.00  0.00           C  
ATOM   1981  CD  PRO A 147     -16.231  -1.816  57.779  1.00  0.00           C  
ATOM   1982  HA  PRO A 147     -15.508  -0.496  55.181  1.00  0.00           H  
ATOM   1983  HB1 PRO A 147     -17.367  -2.895  55.319  1.00  0.00           H  
ATOM   1984  HB2 PRO A 147     -15.751  -2.696  54.565  1.00  0.00           H  
ATOM   1985  HG1 PRO A 147     -15.857  -3.839  57.138  1.00  0.00           H  
ATOM   1986  HG2 PRO A 147     -14.582  -2.647  56.650  1.00  0.00           H  
ATOM   1987  HD1 PRO A 147     -17.146  -2.140  58.293  1.00  0.00           H  
ATOM   1988  HD2 PRO A 147     -15.443  -1.639  58.537  1.00  0.00           H  
ATOM   1989  N   ARG A 148     -18.854  -0.561  55.445  1.00  0.00           N  
ATOM   1990  CA  ARG A 148     -20.096  -0.137  54.874  1.00  0.00           C  
ATOM   1991  C   ARG A 148     -20.398   1.314  54.777  1.00  0.00           C  
ATOM   1992  O   ARG A 148     -20.739   1.807  53.701  1.00  0.00           O  
ATOM   1993  CB  ARG A 148     -21.190  -0.942  55.570  1.00  0.00           C  
ATOM   1994  CG  ARG A 148     -21.132  -2.407  55.135  1.00  0.00           C  
ATOM   1995  CD  ARG A 148     -21.939  -3.411  55.964  1.00  0.00           C  
ATOM   1996  NE  ARG A 148     -23.296  -2.855  56.207  1.00  0.00           N  
ATOM   1997  CZ  ARG A 148     -23.879  -2.734  57.433  1.00  0.00           C  
ATOM   1998  NH1 ARG A 148     -23.005  -2.406  58.440  1.00  0.00           N1+
ATOM   1999  NH2 ARG A 148     -25.179  -3.001  57.736  1.00  0.00           N  
ATOM   2000  HN  ARG A 148     -18.957  -0.944  56.363  1.00  0.00           H  
ATOM   2001  HA  ARG A 148     -20.090  -0.442  53.835  1.00  0.00           H  
ATOM   2002  HB1 ARG A 148     -22.156  -0.560  55.173  1.00  0.00           H  
ATOM   2003  HB2 ARG A 148     -21.117  -0.907  56.680  1.00  0.00           H  
ATOM   2004  HG1 ARG A 148     -20.065  -2.719  55.181  1.00  0.00           H  
ATOM   2005  HG2 ARG A 148     -21.472  -2.501  54.080  1.00  0.00           H  
ATOM   2006  HD1 ARG A 148     -21.459  -3.641  56.940  1.00  0.00           H  
ATOM   2007  HD2 ARG A 148     -22.052  -4.394  55.452  1.00  0.00           H  
ATOM   2008  HE  ARG A 148     -23.868  -2.809  55.390  1.00  0.00           H  
ATOM   2009 1HH1 ARG A 148     -22.073  -2.255  58.128  1.00  0.00           H  
ATOM   2010 2HH1 ARG A 148     -23.278  -2.479  59.394  1.00  0.00           H  
ATOM   2011 1HH2 ARG A 148     -25.792  -3.318  57.003  1.00  0.00           H  
ATOM   2012 2HH2 ARG A 148     -25.532  -2.938  58.670  1.00  0.00           H  
ATOM   2013  N   LYS A 149     -20.018   2.131  55.785  1.00  0.00           N  
ATOM   2014  CA  LYS A 149     -19.876   3.536  55.578  1.00  0.00           C  
ATOM   2015  C   LYS A 149     -18.967   3.915  54.452  1.00  0.00           C  
ATOM   2016  O   LYS A 149     -19.307   4.836  53.710  1.00  0.00           O  
ATOM   2017  CB  LYS A 149     -19.585   4.246  56.906  1.00  0.00           C  
ATOM   2018  CG  LYS A 149     -20.785   4.162  57.843  1.00  0.00           C  
ATOM   2019  CD  LYS A 149     -20.510   4.993  59.100  1.00  0.00           C  
ATOM   2020  CE  LYS A 149     -21.779   5.606  59.675  1.00  0.00           C  
ATOM   2021  NZ  LYS A 149     -22.044   6.955  59.128  1.00  0.00           N1+
ATOM   2022  HN  LYS A 149     -19.802   1.813  56.700  1.00  0.00           H  
ATOM   2023  HA  LYS A 149     -20.825   3.836  55.163  1.00  0.00           H  
ATOM   2024  HB1 LYS A 149     -18.717   3.792  57.435  1.00  0.00           H  
ATOM   2025  HB2 LYS A 149     -19.384   5.321  56.753  1.00  0.00           H  
ATOM   2026  HG1 LYS A 149     -21.679   4.572  57.312  1.00  0.00           H  
ATOM   2027  HG2 LYS A 149     -21.081   3.119  58.081  1.00  0.00           H  
ATOM   2028  HD1 LYS A 149     -20.052   4.302  59.838  1.00  0.00           H  
ATOM   2029  HD2 LYS A 149     -19.732   5.759  58.887  1.00  0.00           H  
ATOM   2030  HE1 LYS A 149     -21.689   5.760  60.773  1.00  0.00           H  
ATOM   2031  HE2 LYS A 149     -22.631   4.930  59.463  1.00  0.00           H  
ATOM   2032  HZ1 LYS A 149     -21.205   7.562  59.165  1.00  0.00           H  
ATOM   2033  HZ2 LYS A 149     -22.882   7.389  59.574  1.00  0.00           H  
ATOM   2034  HZ3 LYS A 149     -22.259   6.846  58.111  1.00  0.00           H  
ATOM   2035  N   LEU A 150     -17.766   3.324  54.287  1.00  0.00           N  
ATOM   2036  CA  LEU A 150     -16.943   3.566  53.145  1.00  0.00           C  
ATOM   2037  C   LEU A 150     -17.564   3.212  51.832  1.00  0.00           C  
ATOM   2038  O   LEU A 150     -17.468   4.001  50.895  1.00  0.00           O  
ATOM   2039  CB  LEU A 150     -15.594   2.833  53.277  1.00  0.00           C  
ATOM   2040  CG  LEU A 150     -14.608   2.931  52.096  1.00  0.00           C  
ATOM   2041  CD1 LEU A 150     -13.338   2.135  52.430  1.00  0.00           C  
ATOM   2042  CD2 LEU A 150     -14.233   4.384  51.766  1.00  0.00           C  
ATOM   2043  HN  LEU A 150     -17.483   2.532  54.825  1.00  0.00           H  
ATOM   2044  HA  LEU A 150     -16.737   4.623  53.122  1.00  0.00           H  
ATOM   2045  HB1 LEU A 150     -15.097   3.306  54.148  1.00  0.00           H  
ATOM   2046  HB2 LEU A 150     -15.778   1.756  53.446  1.00  0.00           H  
ATOM   2047  HG  LEU A 150     -15.034   2.500  51.165  1.00  0.00           H  
ATOM   2048 1HD1 LEU A 150     -12.584   2.212  51.615  1.00  0.00           H  
ATOM   2049 2HD1 LEU A 150     -13.683   1.080  52.523  1.00  0.00           H  
ATOM   2050 3HD1 LEU A 150     -12.937   2.400  53.430  1.00  0.00           H  
ATOM   2051 1HD2 LEU A 150     -14.226   4.982  52.698  1.00  0.00           H  
ATOM   2052 2HD2 LEU A 150     -15.015   4.855  51.129  1.00  0.00           H  
ATOM   2053 3HD2 LEU A 150     -13.271   4.466  51.209  1.00  0.00           H  
ATOM   2054  N   LEU A 151     -18.285   2.074  51.771  1.00  0.00           N  
ATOM   2055  CA  LEU A 151     -18.890   1.561  50.583  1.00  0.00           C  
ATOM   2056  C   LEU A 151     -20.069   2.342  50.114  1.00  0.00           C  
ATOM   2057  O   LEU A 151     -20.406   2.365  48.934  1.00  0.00           O  
ATOM   2058  CB  LEU A 151     -19.398   0.116  50.600  1.00  0.00           C  
ATOM   2059  CG  LEU A 151     -18.239  -0.889  50.796  1.00  0.00           C  
ATOM   2060  CD1 LEU A 151     -18.736  -2.279  50.364  1.00  0.00           C  
ATOM   2061  CD2 LEU A 151     -16.898  -0.474  50.167  1.00  0.00           C  
ATOM   2062  HN  LEU A 151     -18.298   1.491  52.583  1.00  0.00           H  
ATOM   2063  HA  LEU A 151     -18.203   1.657  49.764  1.00  0.00           H  
ATOM   2064  HB1 LEU A 151     -19.874  -0.069  49.619  1.00  0.00           H  
ATOM   2065  HB2 LEU A 151     -20.135  -0.096  51.409  1.00  0.00           H  
ATOM   2066  HG  LEU A 151     -18.102  -0.950  51.896  1.00  0.00           H  
ATOM   2067 1HD1 LEU A 151     -18.984  -2.213  49.287  1.00  0.00           H  
ATOM   2068 2HD1 LEU A 151     -19.705  -2.462  50.884  1.00  0.00           H  
ATOM   2069 3HD1 LEU A 151     -17.951  -3.048  50.554  1.00  0.00           H  
ATOM   2070 1HD2 LEU A 151     -16.085  -1.201  50.369  1.00  0.00           H  
ATOM   2071 2HD2 LEU A 151     -16.547   0.473  50.624  1.00  0.00           H  
ATOM   2072 3HD2 LEU A 151     -16.975  -0.346  49.066  1.00  0.00           H  
ATOM   2073  N   ALA A 152     -20.717   3.077  51.039  1.00  0.00           N  
ATOM   2074  CA  ALA A 152     -21.846   3.910  50.776  1.00  0.00           C  
ATOM   2075  C   ALA A 152     -21.565   5.353  50.516  1.00  0.00           C  
ATOM   2076  O   ALA A 152     -22.414   6.096  50.023  1.00  0.00           O  
ATOM   2077  CB  ALA A 152     -22.840   3.792  51.945  1.00  0.00           C  
ATOM   2078  HN  ALA A 152     -20.509   2.874  51.997  1.00  0.00           H  
ATOM   2079  HA  ALA A 152     -22.313   3.489  49.897  1.00  0.00           H  
ATOM   2080  HB1 ALA A 152     -22.373   4.119  52.900  1.00  0.00           H  
ATOM   2081  HB2 ALA A 152     -23.159   2.741  52.136  1.00  0.00           H  
ATOM   2082  HB3 ALA A 152     -23.771   4.384  51.784  1.00  0.00           H  
ATOM   2083  N   GLU A 153     -20.375   5.865  50.878  1.00  0.00           N  
ATOM   2084  CA  GLU A 153     -19.944   7.231  50.801  1.00  0.00           C  
ATOM   2085  C   GLU A 153     -18.762   7.331  49.891  1.00  0.00           C  
ATOM   2086  O   GLU A 153     -18.860   7.464  48.681  1.00  0.00           O  
ATOM   2087  CB  GLU A 153     -19.478   7.708  52.188  1.00  0.00           C  
ATOM   2088  CG  GLU A 153     -20.632   7.996  53.149  1.00  0.00           C  
ATOM   2089  CD  GLU A 153     -20.096   8.053  54.572  1.00  0.00           C  
ATOM   2090  OE1 GLU A 153     -20.766   7.488  55.471  1.00  0.00           O  
ATOM   2091  OE2 GLU A 153     -19.066   8.707  54.910  1.00  0.00           O1-
ATOM   2092  HN  GLU A 153     -19.782   5.335  51.481  1.00  0.00           H  
ATOM   2093  HA  GLU A 153     -20.756   7.769  50.338  1.00  0.00           H  
ATOM   2094  HB1 GLU A 153     -18.911   8.647  52.080  1.00  0.00           H  
ATOM   2095  HB2 GLU A 153     -18.847   6.889  52.608  1.00  0.00           H  
ATOM   2096  HG1 GLU A 153     -21.022   9.004  52.899  1.00  0.00           H  
ATOM   2097  HG2 GLU A 153     -21.418   7.209  53.122  1.00  0.00           H  
ATOM   2098  N   LYS A 154     -17.552   7.256  50.478  1.00  0.00           N  
ATOM   2099  CA  LYS A 154     -16.385   7.743  49.805  1.00  0.00           C  
ATOM   2100  C   LYS A 154     -15.927   6.935  48.647  1.00  0.00           C  
ATOM   2101  O   LYS A 154     -15.432   7.439  47.639  1.00  0.00           O  
ATOM   2102  CB  LYS A 154     -15.242   7.836  50.829  1.00  0.00           C  
ATOM   2103  CG  LYS A 154     -15.494   8.797  51.993  1.00  0.00           C  
ATOM   2104  CD  LYS A 154     -14.254   9.003  52.861  1.00  0.00           C  
ATOM   2105  CE  LYS A 154     -14.486  10.092  53.919  1.00  0.00           C  
ATOM   2106  NZ  LYS A 154     -13.421  10.174  54.946  1.00  0.00           N1+
ATOM   2107  HN  LYS A 154     -17.512   7.133  51.464  1.00  0.00           H  
ATOM   2108  HA  LYS A 154     -16.619   8.719  49.414  1.00  0.00           H  
ATOM   2109  HB1 LYS A 154     -15.009   6.821  51.204  1.00  0.00           H  
ATOM   2110  HB2 LYS A 154     -14.283   8.108  50.337  1.00  0.00           H  
ATOM   2111  HG1 LYS A 154     -15.807   9.776  51.566  1.00  0.00           H  
ATOM   2112  HG2 LYS A 154     -16.250   8.374  52.696  1.00  0.00           H  
ATOM   2113  HD1 LYS A 154     -14.103   7.994  53.295  1.00  0.00           H  
ATOM   2114  HD2 LYS A 154     -13.386   9.248  52.218  1.00  0.00           H  
ATOM   2115  HE1 LYS A 154     -15.421  10.106  54.508  1.00  0.00           H  
ATOM   2116  HE2 LYS A 154     -14.403  11.055  53.366  1.00  0.00           H  
ATOM   2117  HZ1 LYS A 154     -13.431  11.131  55.375  1.00  0.00           H  
ATOM   2118  HZ2 LYS A 154     -12.508   9.981  54.506  1.00  0.00           H  
ATOM   2119  HZ3 LYS A 154     -13.539   9.389  55.620  1.00  0.00           H  
ATOM   2120  N   VAL A 155     -16.070   5.596  48.690  1.00  0.00           N  
ATOM   2121  CA  VAL A 155     -15.677   4.790  47.577  1.00  0.00           C  
ATOM   2122  C   VAL A 155     -16.770   4.402  46.646  1.00  0.00           C  
ATOM   2123  O   VAL A 155     -16.532   3.800  45.600  1.00  0.00           O  
ATOM   2124  CB  VAL A 155     -14.888   3.633  48.112  1.00  0.00           C  
ATOM   2125  CG1 VAL A 155     -13.780   3.225  47.128  1.00  0.00           C  
ATOM   2126  CG2 VAL A 155     -15.804   2.443  48.444  1.00  0.00           C  
ATOM   2127  HN  VAL A 155     -16.593   5.287  49.489  1.00  0.00           H  
ATOM   2128  HA  VAL A 155     -14.955   5.324  46.972  1.00  0.00           H  
ATOM   2129  HB  VAL A 155     -14.374   3.999  49.024  1.00  0.00           H  
ATOM   2130 1HG1 VAL A 155     -13.155   2.385  47.505  1.00  0.00           H  
ATOM   2131 2HG1 VAL A 155     -14.141   2.858  46.144  1.00  0.00           H  
ATOM   2132 3HG1 VAL A 155     -13.133   4.122  47.111  1.00  0.00           H  
ATOM   2133 1HG2 VAL A 155     -16.184   1.987  47.510  1.00  0.00           H  
ATOM   2134 2HG2 VAL A 155     -16.690   2.680  49.083  1.00  0.00           H  
ATOM   2135 3HG2 VAL A 155     -15.218   1.637  48.938  1.00  0.00           H  
ATOM   2136  N   VAL A 156     -18.044   4.764  46.900  1.00  0.00           N  
ATOM   2137  CA  VAL A 156     -19.168   4.377  46.110  1.00  0.00           C  
ATOM   2138  C   VAL A 156     -19.123   4.996  44.759  1.00  0.00           C  
ATOM   2139  O   VAL A 156     -19.304   4.310  43.754  1.00  0.00           O  
ATOM   2140  CB  VAL A 156     -20.495   4.575  46.771  1.00  0.00           C  
ATOM   2141  CG1 VAL A 156     -21.378   3.405  46.302  1.00  0.00           C  
ATOM   2142  CG2 VAL A 156     -21.173   5.944  46.560  1.00  0.00           C  
ATOM   2143  HN  VAL A 156     -18.256   5.222  47.759  1.00  0.00           H  
ATOM   2144  HA  VAL A 156     -19.038   3.303  46.030  1.00  0.00           H  
ATOM   2145  HB  VAL A 156     -20.333   4.466  47.868  1.00  0.00           H  
ATOM   2146 1HG1 VAL A 156     -21.026   2.405  46.623  1.00  0.00           H  
ATOM   2147 2HG1 VAL A 156     -21.532   3.428  45.208  1.00  0.00           H  
ATOM   2148 3HG1 VAL A 156     -22.403   3.444  46.737  1.00  0.00           H  
ATOM   2149 1HG2 VAL A 156     -20.610   6.783  47.027  1.00  0.00           H  
ATOM   2150 2HG2 VAL A 156     -22.164   5.872  47.052  1.00  0.00           H  
ATOM   2151 3HG2 VAL A 156     -21.397   6.241  45.519  1.00  0.00           H  
ATOM   2152  N   TYR A 157     -18.845   6.308  44.621  1.00  0.00           N  
ATOM   2153  CA  TYR A 157     -18.933   6.911  43.326  1.00  0.00           C  
ATOM   2154  C   TYR A 157     -17.630   7.079  42.621  1.00  0.00           C  
ATOM   2155  O   TYR A 157     -17.594   7.347  41.417  1.00  0.00           O  
ATOM   2156  CB  TYR A 157     -19.780   8.189  43.290  1.00  0.00           C  
ATOM   2157  CG  TYR A 157     -19.512   9.065  44.456  1.00  0.00           C  
ATOM   2158  CD1 TYR A 157     -20.487   9.196  45.415  1.00  0.00           C  
ATOM   2159  CD2 TYR A 157     -18.464   9.955  44.458  1.00  0.00           C  
ATOM   2160  CE1 TYR A 157     -20.283  10.088  46.441  1.00  0.00           C  
ATOM   2161  CE2 TYR A 157     -18.246  10.848  45.482  1.00  0.00           C  
ATOM   2162  CZ  TYR A 157     -19.132  10.834  46.543  1.00  0.00           C  
ATOM   2163  OH  TYR A 157     -18.835  11.658  47.651  1.00  0.00           O  
ATOM   2164  HN  TYR A 157     -18.739   6.859  45.442  1.00  0.00           H  
ATOM   2165  HA  TYR A 157     -19.463   6.255  42.657  1.00  0.00           H  
ATOM   2166  HB1 TYR A 157     -19.637   8.804  42.374  1.00  0.00           H  
ATOM   2167  HB2 TYR A 157     -20.840   7.857  43.347  1.00  0.00           H  
ATOM   2168  HD1 TYR A 157     -21.384   8.586  45.338  1.00  0.00           H  
ATOM   2169  HD2 TYR A 157     -17.812   9.855  43.602  1.00  0.00           H  
ATOM   2170  HE1 TYR A 157     -21.022  10.169  47.219  1.00  0.00           H  
ATOM   2171  HE2 TYR A 157     -17.396  11.512  45.413  1.00  0.00           H  
ATOM   2172  HH  TYR A 157     -18.900  11.094  48.426  1.00  0.00           H  
ATOM   2173  N   VAL A 158     -16.504   6.732  43.260  1.00  0.00           N  
ATOM   2174  CA  VAL A 158     -15.276   6.513  42.565  1.00  0.00           C  
ATOM   2175  C   VAL A 158     -15.121   5.109  42.100  1.00  0.00           C  
ATOM   2176  O   VAL A 158     -14.403   4.845  41.139  1.00  0.00           O  
ATOM   2177  CB  VAL A 158     -14.125   7.090  43.351  1.00  0.00           C  
ATOM   2178  CG1 VAL A 158     -12.780   7.088  42.607  1.00  0.00           C  
ATOM   2179  CG2 VAL A 158     -13.877   6.320  44.656  1.00  0.00           C  
ATOM   2180  HN  VAL A 158     -16.470   6.587  44.243  1.00  0.00           H  
ATOM   2181  HA  VAL A 158     -15.224   7.088  41.650  1.00  0.00           H  
ATOM   2182  HB  VAL A 158     -14.420   8.123  43.645  1.00  0.00           H  
ATOM   2183 1HG1 VAL A 158     -12.841   7.803  41.761  1.00  0.00           H  
ATOM   2184 2HG1 VAL A 158     -11.955   7.351  43.291  1.00  0.00           H  
ATOM   2185 3HG1 VAL A 158     -12.533   6.056  42.250  1.00  0.00           H  
ATOM   2186 1HG2 VAL A 158     -13.046   6.791  45.231  1.00  0.00           H  
ATOM   2187 2HG2 VAL A 158     -13.576   5.281  44.391  1.00  0.00           H  
ATOM   2188 3HG2 VAL A 158     -14.738   6.283  45.345  1.00  0.00           H  
ATOM   2189  N   GLY A 159     -15.876   4.165  42.701  1.00  0.00           N  
ATOM   2190  CA  GLY A 159     -15.823   2.772  42.383  1.00  0.00           C  
ATOM   2191  C   GLY A 159     -16.933   2.397  41.448  1.00  0.00           C  
ATOM   2192  O   GLY A 159     -16.668   1.613  40.541  1.00  0.00           O  
ATOM   2193  HN  GLY A 159     -16.249   4.378  43.592  1.00  0.00           H  
ATOM   2194  HA1 GLY A 159     -15.981   2.170  43.263  1.00  0.00           H  
ATOM   2195  HA2 GLY A 159     -14.902   2.571  41.868  1.00  0.00           H  
ATOM   2196  N   VAL A 160     -18.144   2.944  41.617  1.00  0.00           N  
ATOM   2197  CA  VAL A 160     -19.290   2.590  40.838  1.00  0.00           C  
ATOM   2198  C   VAL A 160     -19.519   3.530  39.704  1.00  0.00           C  
ATOM   2199  O   VAL A 160     -19.928   3.138  38.611  1.00  0.00           O  
ATOM   2200  CB  VAL A 160     -20.450   2.376  41.744  1.00  0.00           C  
ATOM   2201  CG1 VAL A 160     -21.176   1.094  41.296  1.00  0.00           C  
ATOM   2202  CG2 VAL A 160     -21.448   3.548  41.741  1.00  0.00           C  
ATOM   2203  HN  VAL A 160     -18.243   3.475  42.456  1.00  0.00           H  
ATOM   2204  HA  VAL A 160     -19.103   1.623  40.392  1.00  0.00           H  
ATOM   2205  HB  VAL A 160     -20.144   2.153  42.792  1.00  0.00           H  
ATOM   2206 1HG1 VAL A 160     -20.472   0.277  41.567  1.00  0.00           H  
ATOM   2207 2HG1 VAL A 160     -22.131   1.046  41.868  1.00  0.00           H  
ATOM   2208 3HG1 VAL A 160     -21.284   1.143  40.187  1.00  0.00           H  
ATOM   2209 1HG2 VAL A 160     -21.853   3.724  40.727  1.00  0.00           H  
ATOM   2210 2HG2 VAL A 160     -21.011   4.484  42.158  1.00  0.00           H  
ATOM   2211 3HG2 VAL A 160     -22.297   3.232  42.379  1.00  0.00           H  
ATOM   2212  N   TRP A 161     -19.257   4.845  39.860  1.00  0.00           N  
ATOM   2213  CA  TRP A 161     -19.817   5.799  38.962  1.00  0.00           C  
ATOM   2214  C   TRP A 161     -18.840   6.426  38.031  1.00  0.00           C  
ATOM   2215  O   TRP A 161     -19.104   6.598  36.842  1.00  0.00           O  
ATOM   2216  CB  TRP A 161     -20.543   6.882  39.778  1.00  0.00           C  
ATOM   2217  CG  TRP A 161     -21.775   7.429  39.123  1.00  0.00           C  
ATOM   2218  CD1 TRP A 161     -22.480   6.938  38.063  1.00  0.00           C  
ATOM   2219  CD2 TRP A 161     -22.468   8.561  39.641  1.00  0.00           C  
ATOM   2220  CE2 TRP A 161     -23.577   8.746  38.835  1.00  0.00           C  
ATOM   2221  CE3 TRP A 161     -22.290   9.397  40.694  1.00  0.00           C  
ATOM   2222  NE1 TRP A 161     -23.587   7.737  37.904  1.00  0.00           N  
ATOM   2223  CZ2 TRP A 161     -24.470   9.747  39.081  1.00  0.00           C  
ATOM   2224  CZ3 TRP A 161     -23.134  10.460  40.889  1.00  0.00           C  
ATOM   2225  CH2 TRP A 161     -24.254  10.642  40.095  1.00  0.00           C  
ATOM   2226  HN  TRP A 161     -18.833   5.077  40.735  1.00  0.00           H  
ATOM   2227  HA  TRP A 161     -20.534   5.320  38.300  1.00  0.00           H  
ATOM   2228  HB1 TRP A 161     -20.932   6.430  40.722  1.00  0.00           H  
ATOM   2229  HB2 TRP A 161     -19.829   7.681  40.072  1.00  0.00           H  
ATOM   2230  HD1 TRP A 161     -22.197   6.099  37.454  1.00  0.00           H  
ATOM   2231  HE1 TRP A 161     -24.410   7.487  37.460  1.00  0.00           H  
ATOM   2232  HE3 TRP A 161     -21.417   9.284  41.323  1.00  0.00           H  
ATOM   2233  HZ2 TRP A 161     -25.327   9.857  38.427  1.00  0.00           H  
ATOM   2234  HZ3 TRP A 161     -22.927  11.228  41.613  1.00  0.00           H  
ATOM   2235  HH2 TRP A 161     -24.892  11.496  40.221  1.00  0.00           H  
ATOM   2236  N   ILE A 162     -17.595   6.758  38.413  1.00  0.00           N  
ATOM   2237  CA  ILE A 162     -16.613   7.207  37.471  1.00  0.00           C  
ATOM   2238  C   ILE A 162     -16.051   6.162  36.571  1.00  0.00           C  
ATOM   2239  O   ILE A 162     -15.657   6.568  35.484  1.00  0.00           O  
ATOM   2240  CB  ILE A 162     -15.645   8.157  38.101  1.00  0.00           C  
ATOM   2241  CG1 ILE A 162     -15.054   9.070  37.011  1.00  0.00           C  
ATOM   2242  CG2 ILE A 162     -14.567   7.440  38.935  1.00  0.00           C  
ATOM   2243  CD  ILE A 162     -14.375  10.314  37.576  1.00  0.00           C  
ATOM   2244  HN  ILE A 162     -17.320   6.708  39.373  1.00  0.00           H  
ATOM   2245  HA  ILE A 162     -17.154   7.826  36.759  1.00  0.00           H  
ATOM   2246  HB  ILE A 162     -16.212   8.886  38.730  1.00  0.00           H  
ATOM   2247 1HG1 ILE A 162     -14.404   8.560  36.269  1.00  0.00           H  
ATOM   2248 2HG1 ILE A 162     -15.959   9.409  36.469  1.00  0.00           H  
ATOM   2249 1HG2 ILE A 162     -13.982   8.195  39.516  1.00  0.00           H  
ATOM   2250 2HG2 ILE A 162     -14.994   6.768  39.702  1.00  0.00           H  
ATOM   2251 3HG2 ILE A 162     -13.934   6.866  38.227  1.00  0.00           H  
ATOM   2252  HD1 ILE A 162     -13.412   9.948  37.997  1.00  0.00           H  
ATOM   2253  HD2 ILE A 162     -14.957  10.830  38.377  1.00  0.00           H  
ATOM   2254  HD3 ILE A 162     -14.192  11.081  36.782  1.00  0.00           H  
ATOM   2255  N   PRO A 163     -15.945   4.884  36.770  1.00  0.00           N  
ATOM   2256  CA  PRO A 163     -15.605   4.006  35.686  1.00  0.00           C  
ATOM   2257  C   PRO A 163     -16.661   3.943  34.639  1.00  0.00           C  
ATOM   2258  O   PRO A 163     -16.423   3.940  33.429  1.00  0.00           O  
ATOM   2259  CB  PRO A 163     -15.390   2.608  36.256  1.00  0.00           C  
ATOM   2260  CG  PRO A 163     -15.148   2.897  37.749  1.00  0.00           C  
ATOM   2261  CD  PRO A 163     -15.977   4.161  38.028  1.00  0.00           C  
ATOM   2262  HA  PRO A 163     -14.680   4.361  35.278  1.00  0.00           H  
ATOM   2263  HB1 PRO A 163     -14.521   2.080  35.819  1.00  0.00           H  
ATOM   2264  HB2 PRO A 163     -16.291   1.949  36.171  1.00  0.00           H  
ATOM   2265  HG1 PRO A 163     -15.374   2.020  38.387  1.00  0.00           H  
ATOM   2266  HG2 PRO A 163     -14.050   3.063  37.821  1.00  0.00           H  
ATOM   2267  HD1 PRO A 163     -17.041   4.019  38.336  1.00  0.00           H  
ATOM   2268  HD2 PRO A 163     -15.468   4.783  38.799  1.00  0.00           H  
ATOM   2269  N   ALA A 164     -17.932   3.932  35.086  1.00  0.00           N  
ATOM   2270  CA  ALA A 164     -19.016   4.067  34.162  1.00  0.00           C  
ATOM   2271  C   ALA A 164     -19.037   5.347  33.386  1.00  0.00           C  
ATOM   2272  O   ALA A 164     -19.186   5.351  32.164  1.00  0.00           O  
ATOM   2273  CB  ALA A 164     -20.316   3.924  34.965  1.00  0.00           C  
ATOM   2274  HN  ALA A 164     -18.170   3.894  36.050  1.00  0.00           H  
ATOM   2275  HA  ALA A 164     -18.964   3.259  33.450  1.00  0.00           H  
ATOM   2276  HB1 ALA A 164     -20.457   4.784  35.652  1.00  0.00           H  
ATOM   2277  HB2 ALA A 164     -20.239   3.034  35.631  1.00  0.00           H  
ATOM   2278  HB3 ALA A 164     -21.154   3.779  34.262  1.00  0.00           H  
ATOM   2279  N   LEU A 165     -18.741   6.515  33.996  1.00  0.00           N  
ATOM   2280  CA  LEU A 165     -18.466   7.680  33.212  1.00  0.00           C  
ATOM   2281  C   LEU A 165     -17.327   7.578  32.255  1.00  0.00           C  
ATOM   2282  O   LEU A 165     -17.452   8.002  31.101  1.00  0.00           O  
ATOM   2283  CB  LEU A 165     -18.161   8.870  34.135  1.00  0.00           C  
ATOM   2284  CG  LEU A 165     -19.383   9.416  34.887  1.00  0.00           C  
ATOM   2285  CD1 LEU A 165     -18.982  10.401  36.003  1.00  0.00           C  
ATOM   2286  CD2 LEU A 165     -20.363  10.032  33.881  1.00  0.00           C  
ATOM   2287  HN  LEU A 165     -18.640   6.552  34.987  1.00  0.00           H  
ATOM   2288  HA  LEU A 165     -19.285   7.918  32.542  1.00  0.00           H  
ATOM   2289  HB1 LEU A 165     -17.772   9.736  33.554  1.00  0.00           H  
ATOM   2290  HB2 LEU A 165     -17.425   8.560  34.903  1.00  0.00           H  
ATOM   2291  HG  LEU A 165     -19.911   8.592  35.399  1.00  0.00           H  
ATOM   2292 1HD1 LEU A 165     -18.535  11.311  35.552  1.00  0.00           H  
ATOM   2293 2HD1 LEU A 165     -18.207   9.963  36.657  1.00  0.00           H  
ATOM   2294 3HD1 LEU A 165     -19.842  10.590  36.679  1.00  0.00           H  
ATOM   2295 1HD2 LEU A 165     -19.799  10.758  33.250  1.00  0.00           H  
ATOM   2296 2HD2 LEU A 165     -21.233  10.521  34.373  1.00  0.00           H  
ATOM   2297 3HD2 LEU A 165     -20.810   9.303  33.162  1.00  0.00           H  
ATOM   2298  N   LEU A 166     -16.164   7.051  32.668  1.00  0.00           N  
ATOM   2299  CA  LEU A 166     -14.997   6.885  31.870  1.00  0.00           C  
ATOM   2300  C   LEU A 166     -15.000   5.843  30.807  1.00  0.00           C  
ATOM   2301  O   LEU A 166     -14.233   5.976  29.854  1.00  0.00           O  
ATOM   2302  CB  LEU A 166     -13.833   6.760  32.872  1.00  0.00           C  
ATOM   2303  CG  LEU A 166     -12.389   6.845  32.382  1.00  0.00           C  
ATOM   2304  CD1 LEU A 166     -11.429   6.846  33.583  1.00  0.00           C  
ATOM   2305  CD2 LEU A 166     -12.083   8.049  31.474  1.00  0.00           C  
ATOM   2306  HN  LEU A 166     -16.075   6.805  33.632  1.00  0.00           H  
ATOM   2307  HA  LEU A 166     -14.777   7.821  31.378  1.00  0.00           H  
ATOM   2308  HB1 LEU A 166     -13.986   5.845  33.499  1.00  0.00           H  
ATOM   2309  HB2 LEU A 166     -13.942   7.619  33.574  1.00  0.00           H  
ATOM   2310  HG  LEU A 166     -12.165   5.899  31.828  1.00  0.00           H  
ATOM   2311 1HD1 LEU A 166     -10.377   6.918  33.224  1.00  0.00           H  
ATOM   2312 2HD1 LEU A 166     -11.592   7.686  34.293  1.00  0.00           H  
ATOM   2313 3HD1 LEU A 166     -11.555   5.921  34.193  1.00  0.00           H  
ATOM   2314 1HD2 LEU A 166     -11.025   7.982  31.161  1.00  0.00           H  
ATOM   2315 2HD2 LEU A 166     -12.187   8.970  32.072  1.00  0.00           H  
ATOM   2316 3HD2 LEU A 166     -12.686   8.001  30.533  1.00  0.00           H  
ATOM   2317  N   LEU A 167     -15.836   4.794  30.941  1.00  0.00           N  
ATOM   2318  CA  LEU A 167     -15.997   3.838  29.884  1.00  0.00           C  
ATOM   2319  C   LEU A 167     -17.321   3.973  29.217  1.00  0.00           C  
ATOM   2320  O   LEU A 167     -17.706   3.069  28.485  1.00  0.00           O  
ATOM   2321  CB  LEU A 167     -15.855   2.438  30.521  1.00  0.00           C  
ATOM   2322  CG  LEU A 167     -14.949   1.437  29.775  1.00  0.00           C  
ATOM   2323  CD1 LEU A 167     -15.787   0.530  28.866  1.00  0.00           C  
ATOM   2324  CD2 LEU A 167     -13.774   2.064  29.011  1.00  0.00           C  
ATOM   2325  HN  LEU A 167     -16.348   4.650  31.787  1.00  0.00           H  
ATOM   2326  HA  LEU A 167     -15.195   3.941  29.177  1.00  0.00           H  
ATOM   2327  HB1 LEU A 167     -16.841   2.001  30.771  1.00  0.00           H  
ATOM   2328  HB2 LEU A 167     -15.310   2.537  31.482  1.00  0.00           H  
ATOM   2329  HG  LEU A 167     -14.587   0.763  30.587  1.00  0.00           H  
ATOM   2330 1HD1 LEU A 167     -16.619   0.013  29.392  1.00  0.00           H  
ATOM   2331 2HD1 LEU A 167     -15.161  -0.289  28.469  1.00  0.00           H  
ATOM   2332 3HD1 LEU A 167     -16.252   1.135  28.052  1.00  0.00           H  
ATOM   2333 1HD2 LEU A 167     -13.137   2.680  29.692  1.00  0.00           H  
ATOM   2334 2HD2 LEU A 167     -13.176   1.229  28.575  1.00  0.00           H  
ATOM   2335 3HD2 LEU A 167     -14.045   2.617  28.096  1.00  0.00           H  
ATOM   2336  N   THR A 168     -17.955   5.158  29.348  1.00  0.00           N  
ATOM   2337  CA  THR A 168     -19.038   5.560  28.503  1.00  0.00           C  
ATOM   2338  C   THR A 168     -18.529   6.464  27.438  1.00  0.00           C  
ATOM   2339  O   THR A 168     -19.255   7.072  26.658  1.00  0.00           O  
ATOM   2340  CB  THR A 168     -20.276   6.080  29.160  1.00  0.00           C  
ATOM   2341  CG2 THR A 168     -20.905   4.825  29.795  1.00  0.00           C  
ATOM   2342  OG1 THR A 168     -20.008   7.008  30.200  1.00  0.00           O  
ATOM   2343  HN  THR A 168     -17.644   5.807  30.041  1.00  0.00           H  
ATOM   2344  HA  THR A 168     -19.459   4.688  28.012  1.00  0.00           H  
ATOM   2345  HB  THR A 168     -20.950   6.508  28.390  1.00  0.00           H  
ATOM   2346  HG1 THR A 168     -19.648   6.456  30.899  1.00  0.00           H  
ATOM   2347 1HG2 THR A 168     -20.191   4.321  30.480  1.00  0.00           H  
ATOM   2348 2HG2 THR A 168     -21.189   4.085  29.019  1.00  0.00           H  
ATOM   2349 3HG2 THR A 168     -21.855   5.104  30.309  1.00  0.00           H  
ATOM   2350  N   ILE A 169     -17.194   6.528  27.267  1.00  0.00           N  
ATOM   2351  CA  ILE A 169     -16.509   7.277  26.263  1.00  0.00           C  
ATOM   2352  C   ILE A 169     -16.288   6.530  24.988  1.00  0.00           C  
ATOM   2353  O   ILE A 169     -15.669   7.099  24.090  1.00  0.00           O  
ATOM   2354  CB  ILE A 169     -15.302   7.990  26.792  1.00  0.00           C  
ATOM   2355  CG1 ILE A 169     -14.926   9.267  26.016  1.00  0.00           C  
ATOM   2356  CG2 ILE A 169     -14.090   7.058  26.958  1.00  0.00           C  
ATOM   2357  CD  ILE A 169     -14.071  10.290  26.766  1.00  0.00           C  
ATOM   2358  HN  ILE A 169     -16.634   5.918  27.821  1.00  0.00           H  
ATOM   2359  HA  ILE A 169     -17.138   8.123  26.013  1.00  0.00           H  
ATOM   2360  HB  ILE A 169     -15.464   8.338  27.829  1.00  0.00           H  
ATOM   2361 1HG1 ILE A 169     -14.500   9.032  25.017  1.00  0.00           H  
ATOM   2362 2HG1 ILE A 169     -15.924   9.730  25.796  1.00  0.00           H  
ATOM   2363 1HG2 ILE A 169     -14.412   6.119  27.440  1.00  0.00           H  
ATOM   2364 2HG2 ILE A 169     -13.353   7.506  27.673  1.00  0.00           H  
ATOM   2365 3HG2 ILE A 169     -13.482   6.931  26.044  1.00  0.00           H  
ATOM   2366  HD1 ILE A 169     -14.516  10.541  27.751  1.00  0.00           H  
ATOM   2367  HD2 ILE A 169     -13.014   9.988  26.951  1.00  0.00           H  
ATOM   2368  HD3 ILE A 169     -14.149  11.275  26.250  1.00  0.00           H  
ATOM   2369  N   PRO A 170     -16.744   5.344  24.749  1.00  0.00           N  
ATOM   2370  CA  PRO A 170     -17.162   5.025  23.412  1.00  0.00           C  
ATOM   2371  C   PRO A 170     -18.441   5.709  23.060  1.00  0.00           C  
ATOM   2372  O   PRO A 170     -18.513   6.286  21.985  1.00  0.00           O  
ATOM   2373  CB  PRO A 170     -17.305   3.499  23.453  1.00  0.00           C  
ATOM   2374  CG  PRO A 170     -16.224   3.020  24.441  1.00  0.00           C  
ATOM   2375  CD  PRO A 170     -16.347   4.147  25.483  1.00  0.00           C  
ATOM   2376  HA  PRO A 170     -16.414   5.349  22.703  1.00  0.00           H  
ATOM   2377  HB1 PRO A 170     -17.143   3.152  22.416  1.00  0.00           H  
ATOM   2378  HB2 PRO A 170     -18.287   3.086  23.770  1.00  0.00           H  
ATOM   2379  HG1 PRO A 170     -16.454   2.026  24.894  1.00  0.00           H  
ATOM   2380  HG2 PRO A 170     -15.230   3.062  23.954  1.00  0.00           H  
ATOM   2381  HD1 PRO A 170     -15.468   4.310  26.139  1.00  0.00           H  
ATOM   2382  HD2 PRO A 170     -17.232   3.864  26.092  1.00  0.00           H  
ATOM   2383  N   ASP A 171     -19.467   5.644  23.933  1.00  0.00           N  
ATOM   2384  CA  ASP A 171     -20.780   6.145  23.702  1.00  0.00           C  
ATOM   2385  C   ASP A 171     -20.810   7.622  23.532  1.00  0.00           C  
ATOM   2386  O   ASP A 171     -21.489   8.241  22.702  1.00  0.00           O  
ATOM   2387  CB  ASP A 171     -21.685   5.696  24.856  1.00  0.00           C  
ATOM   2388  CG  ASP A 171     -21.785   4.172  24.857  1.00  0.00           C  
ATOM   2389  OD1 ASP A 171     -21.584   3.536  23.793  1.00  0.00           O  
ATOM   2390  OD2 ASP A 171     -22.132   3.632  25.943  1.00  0.00           O1-
ATOM   2391  HN  ASP A 171     -19.369   5.164  24.803  1.00  0.00           H  
ATOM   2392  HA  ASP A 171     -21.179   5.759  22.773  1.00  0.00           H  
ATOM   2393  HB1 ASP A 171     -21.320   5.927  25.878  1.00  0.00           H  
ATOM   2394  HB2 ASP A 171     -22.738   6.049  24.751  1.00  0.00           H  
ATOM   2395  N   PHE A 172     -19.865   8.313  24.193  1.00  0.00           N  
ATOM   2396  CA  PHE A 172     -19.643   9.715  24.063  1.00  0.00           C  
ATOM   2397  C   PHE A 172     -18.759  10.117  22.926  1.00  0.00           C  
ATOM   2398  O   PHE A 172     -18.408  11.285  22.768  1.00  0.00           O  
ATOM   2399  CB  PHE A 172     -19.007  10.229  25.369  1.00  0.00           C  
ATOM   2400  CG  PHE A 172     -19.133  11.713  25.531  1.00  0.00           C  
ATOM   2401  CD1 PHE A 172     -18.028  12.487  25.781  1.00  0.00           C  
ATOM   2402  CD2 PHE A 172     -20.367  12.293  25.670  1.00  0.00           C  
ATOM   2403  CE1 PHE A 172     -18.170  13.839  26.027  1.00  0.00           C  
ATOM   2404  CE2 PHE A 172     -20.529  13.623  25.989  1.00  0.00           C  
ATOM   2405  CZ  PHE A 172     -19.414  14.414  26.115  1.00  0.00           C  
ATOM   2406  HN  PHE A 172     -19.415   7.815  24.936  1.00  0.00           H  
ATOM   2407  HA  PHE A 172     -20.612  10.195  23.994  1.00  0.00           H  
ATOM   2408  HB1 PHE A 172     -19.479   9.690  26.221  1.00  0.00           H  
ATOM   2409  HB2 PHE A 172     -17.936   9.981  25.540  1.00  0.00           H  
ATOM   2410  HD1 PHE A 172     -17.046  12.049  25.823  1.00  0.00           H  
ATOM   2411  HD2 PHE A 172     -21.246  11.667  25.565  1.00  0.00           H  
ATOM   2412  HE1 PHE A 172     -17.317  14.461  26.220  1.00  0.00           H  
ATOM   2413  HE2 PHE A 172     -21.496  14.022  26.237  1.00  0.00           H  
ATOM   2414  HZ  PHE A 172     -19.473  15.479  26.294  1.00  0.00           H  
ATOM   2415  N   ILE A 173     -18.445   9.156  22.050  1.00  0.00           N  
ATOM   2416  CA  ILE A 173     -17.927   9.332  20.720  1.00  0.00           C  
ATOM   2417  C   ILE A 173     -18.882   8.861  19.684  1.00  0.00           C  
ATOM   2418  O   ILE A 173     -19.335   9.548  18.780  1.00  0.00           O  
ATOM   2419  CB  ILE A 173     -16.578   8.691  20.589  1.00  0.00           C  
ATOM   2420  CG1 ILE A 173     -15.539   9.354  21.505  1.00  0.00           C  
ATOM   2421  CG2 ILE A 173     -16.096   8.831  19.136  1.00  0.00           C  
ATOM   2422  CD  ILE A 173     -14.263   8.512  21.624  1.00  0.00           C  
ATOM   2423  HN  ILE A 173     -18.711   8.233  22.305  1.00  0.00           H  
ATOM   2424  HA  ILE A 173     -17.779  10.386  20.544  1.00  0.00           H  
ATOM   2425  HB  ILE A 173     -16.612   7.617  20.863  1.00  0.00           H  
ATOM   2426 1HG1 ILE A 173     -15.990   9.476  22.522  1.00  0.00           H  
ATOM   2427 2HG1 ILE A 173     -15.267  10.391  21.218  1.00  0.00           H  
ATOM   2428 1HG2 ILE A 173     -15.052   8.458  19.073  1.00  0.00           H  
ATOM   2429 2HG2 ILE A 173     -16.143   9.882  18.771  1.00  0.00           H  
ATOM   2430 3HG2 ILE A 173     -16.702   8.188  18.454  1.00  0.00           H  
ATOM   2431  HD1 ILE A 173     -14.526   7.452  21.803  1.00  0.00           H  
ATOM   2432  HD2 ILE A 173     -13.660   8.838  22.499  1.00  0.00           H  
ATOM   2433  HD3 ILE A 173     -13.684   8.556  20.673  1.00  0.00           H  
ATOM   2434  N   PHE A 174     -19.195   7.552  19.758  1.00  0.00           N  
ATOM   2435  CA  PHE A 174     -19.856   6.902  18.671  1.00  0.00           C  
ATOM   2436  C   PHE A 174     -21.314   7.185  18.534  1.00  0.00           C  
ATOM   2437  O   PHE A 174     -21.840   6.868  17.468  1.00  0.00           O  
ATOM   2438  CB  PHE A 174     -19.555   5.397  18.552  1.00  0.00           C  
ATOM   2439  CG  PHE A 174     -18.132   5.063  18.262  1.00  0.00           C  
ATOM   2440  CD1 PHE A 174     -17.398   4.263  19.110  1.00  0.00           C  
ATOM   2441  CD2 PHE A 174     -17.554   5.533  17.107  1.00  0.00           C  
ATOM   2442  CE1 PHE A 174     -16.122   3.857  18.776  1.00  0.00           C  
ATOM   2443  CE2 PHE A 174     -16.264   5.209  16.805  1.00  0.00           C  
ATOM   2444  CZ  PHE A 174     -15.552   4.348  17.626  1.00  0.00           C  
ATOM   2445  HN  PHE A 174     -18.900   6.990  20.531  1.00  0.00           H  
ATOM   2446  HA  PHE A 174     -19.451   7.353  17.775  1.00  0.00           H  
ATOM   2447  HB1 PHE A 174     -19.901   4.868  19.463  1.00  0.00           H  
ATOM   2448  HB2 PHE A 174     -20.140   4.948  17.724  1.00  0.00           H  
ATOM   2449  HD1 PHE A 174     -17.878   3.850  19.976  1.00  0.00           H  
ATOM   2450  HD2 PHE A 174     -18.121   6.242  16.519  1.00  0.00           H  
ATOM   2451  HE1 PHE A 174     -15.608   3.142  19.384  1.00  0.00           H  
ATOM   2452  HE2 PHE A 174     -15.826   5.618  15.906  1.00  0.00           H  
ATOM   2453  HZ  PHE A 174     -14.558   4.031  17.365  1.00  0.00           H  
ATOM   2454  N   ALA A 175     -22.024   7.722  19.541  1.00  0.00           N  
ATOM   2455  CA  ALA A 175     -23.426   7.942  19.403  1.00  0.00           C  
ATOM   2456  C   ALA A 175     -23.623   9.189  18.606  1.00  0.00           C  
ATOM   2457  O   ALA A 175     -23.550  10.288  19.147  1.00  0.00           O  
ATOM   2458  CB  ALA A 175     -24.054   8.036  20.803  1.00  0.00           C  
ATOM   2459  HN  ALA A 175     -21.615   8.059  20.387  1.00  0.00           H  
ATOM   2460  HA  ALA A 175     -23.853   7.103  18.857  1.00  0.00           H  
ATOM   2461  HB1 ALA A 175     -25.172   8.035  20.847  1.00  0.00           H  
ATOM   2462  HB2 ALA A 175     -23.600   7.174  21.335  1.00  0.00           H  
ATOM   2463  HB3 ALA A 175     -23.716   8.967  21.301  1.00  0.00           H  
ATOM   2464  N   ASN A 176     -23.767   9.069  17.278  1.00  0.00           N  
ATOM   2465  CA  ASN A 176     -23.417  10.074  16.326  1.00  0.00           C  
ATOM   2466  C   ASN A 176     -24.612  10.335  15.478  1.00  0.00           C  
ATOM   2467  O   ASN A 176     -25.083   9.506  14.705  1.00  0.00           O  
ATOM   2468  CB  ASN A 176     -22.118   9.740  15.575  1.00  0.00           C  
ATOM   2469  CG  ASN A 176     -21.590  10.936  14.805  1.00  0.00           C  
ATOM   2470  ND2 ASN A 176     -20.267  10.902  14.496  1.00  0.00           N  
ATOM   2471  OD1 ASN A 176     -22.279  11.913  14.528  1.00  0.00           O  
ATOM   2472  HN  ASN A 176     -24.002   8.181  16.881  1.00  0.00           H  
ATOM   2473  HA  ASN A 176     -23.226  10.988  16.882  1.00  0.00           H  
ATOM   2474  HB1 ASN A 176     -21.350   9.388  16.306  1.00  0.00           H  
ATOM   2475  HB2 ASN A 176     -22.260   8.928  14.829  1.00  0.00           H  
ATOM   2476 1HD2 ASN A 176     -19.667  10.108  14.616  1.00  0.00           H  
ATOM   2477 2HD2 ASN A 176     -19.925  11.717  14.029  1.00  0.00           H  
ATOM   2478  N   VAL A 177     -25.248  11.520  15.527  1.00  0.00           N  
ATOM   2479  CA  VAL A 177     -26.308  11.888  14.639  1.00  0.00           C  
ATOM   2480  C   VAL A 177     -25.834  11.983  13.233  1.00  0.00           C  
ATOM   2481  O   VAL A 177     -25.049  12.849  12.871  1.00  0.00           O  
ATOM   2482  CB  VAL A 177     -27.168  13.034  15.081  1.00  0.00           C  
ATOM   2483  CG1 VAL A 177     -28.303  13.214  14.060  1.00  0.00           C  
ATOM   2484  CG2 VAL A 177     -26.335  14.326  15.229  1.00  0.00           C  
ATOM   2485  HN  VAL A 177     -25.009  12.220  16.201  1.00  0.00           H  
ATOM   2486  HA  VAL A 177     -27.006  11.064  14.679  1.00  0.00           H  
ATOM   2487  HB  VAL A 177     -27.618  12.810  16.066  1.00  0.00           H  
ATOM   2488 1HG1 VAL A 177     -27.882  13.731  13.163  1.00  0.00           H  
ATOM   2489 2HG1 VAL A 177     -29.109  13.819  14.519  1.00  0.00           H  
ATOM   2490 3HG1 VAL A 177     -28.693  12.237  13.722  1.00  0.00           H  
ATOM   2491 1HG2 VAL A 177     -25.353  14.091  15.690  1.00  0.00           H  
ATOM   2492 2HG2 VAL A 177     -26.149  14.797  14.248  1.00  0.00           H  
ATOM   2493 3HG2 VAL A 177     -26.857  15.069  15.871  1.00  0.00           H  
ATOM   2494  N   SER A 178     -26.310  11.091  12.335  1.00  0.00           N  
ATOM   2495  CA  SER A 178     -26.101  11.138  10.922  1.00  0.00           C  
ATOM   2496  C   SER A 178     -27.269  11.776  10.259  1.00  0.00           C  
ATOM   2497  O   SER A 178     -28.380  11.261  10.202  1.00  0.00           O  
ATOM   2498  CB  SER A 178     -26.056   9.711  10.361  1.00  0.00           C  
ATOM   2499  OG  SER A 178     -25.840   9.619   8.964  1.00  0.00           O  
ATOM   2500  HN  SER A 178     -26.998  10.460  12.697  1.00  0.00           H  
ATOM   2501  HA  SER A 178     -25.191  11.669  10.692  1.00  0.00           H  
ATOM   2502  HB1 SER A 178     -25.236   9.152  10.862  1.00  0.00           H  
ATOM   2503  HB2 SER A 178     -26.998   9.156  10.561  1.00  0.00           H  
ATOM   2504  HG1 SER A 178     -25.893   8.692   8.710  1.00  0.00           H  
ATOM   2505  N   GLU A 179     -27.122  12.975   9.653  1.00  0.00           N  
ATOM   2506  CA  GLU A 179     -28.144  13.710   8.967  1.00  0.00           C  
ATOM   2507  C   GLU A 179     -28.416  13.143   7.608  1.00  0.00           C  
ATOM   2508  O   GLU A 179     -28.021  13.695   6.587  1.00  0.00           O  
ATOM   2509  CB  GLU A 179     -27.735  15.189   8.935  1.00  0.00           C  
ATOM   2510  CG  GLU A 179     -27.852  15.939  10.261  1.00  0.00           C  
ATOM   2511  CD  GLU A 179     -26.906  17.093  10.559  1.00  0.00           C  
ATOM   2512  OE1 GLU A 179     -25.651  16.988  10.582  1.00  0.00           O  
ATOM   2513  OE2 GLU A 179     -27.461  18.208  10.776  1.00  0.00           O1-
ATOM   2514  HN  GLU A 179     -26.281  13.462   9.834  1.00  0.00           H  
ATOM   2515  HA  GLU A 179     -29.051  13.606   9.539  1.00  0.00           H  
ATOM   2516  HB1 GLU A 179     -26.681  15.299   8.602  1.00  0.00           H  
ATOM   2517  HB2 GLU A 179     -28.305  15.739   8.154  1.00  0.00           H  
ATOM   2518  HG1 GLU A 179     -28.891  16.307  10.271  1.00  0.00           H  
ATOM   2519  HG2 GLU A 179     -27.744  15.276  11.148  1.00  0.00           H  
ATOM   2520  N   ALA A 180     -29.177  12.041   7.540  1.00  0.00           N  
ATOM   2521  CA  ALA A 180     -29.466  11.316   6.331  1.00  0.00           C  
ATOM   2522  C   ALA A 180     -30.822  11.573   5.775  1.00  0.00           C  
ATOM   2523  O   ALA A 180     -31.466  12.555   6.143  1.00  0.00           O  
ATOM   2524  CB  ALA A 180     -29.180   9.813   6.507  1.00  0.00           C  
ATOM   2525  HN  ALA A 180     -29.329  11.514   8.370  1.00  0.00           H  
ATOM   2526  HA  ALA A 180     -28.727  11.633   5.614  1.00  0.00           H  
ATOM   2527  HB1 ALA A 180     -29.122   9.250   5.557  1.00  0.00           H  
ATOM   2528  HB2 ALA A 180     -29.937   9.417   7.215  1.00  0.00           H  
ATOM   2529  HB3 ALA A 180     -28.174   9.717   6.967  1.00  0.00           H  
ATOM   2530  N   ASP A 181     -31.408  10.752   4.893  1.00  0.00           N  
ATOM   2531  CA  ASP A 181     -32.742  10.870   4.390  1.00  0.00           C  
ATOM   2532  C   ASP A 181     -33.775  10.693   5.443  1.00  0.00           C  
ATOM   2533  O   ASP A 181     -34.801  11.369   5.504  1.00  0.00           O  
ATOM   2534  CB  ASP A 181     -32.937   9.916   3.197  1.00  0.00           C  
ATOM   2535  CG  ASP A 181     -34.325   9.935   2.594  1.00  0.00           C  
ATOM   2536  OD1 ASP A 181     -35.077  10.943   2.679  1.00  0.00           O  
ATOM   2537  OD2 ASP A 181     -34.503   9.008   1.764  1.00  0.00           O1-
ATOM   2538  HN  ASP A 181     -30.932   9.892   4.717  1.00  0.00           H  
ATOM   2539  HA  ASP A 181     -32.885  11.886   4.040  1.00  0.00           H  
ATOM   2540  HB1 ASP A 181     -32.157  10.265   2.476  1.00  0.00           H  
ATOM   2541  HB2 ASP A 181     -32.645   8.874   3.451  1.00  0.00           H  
ATOM   2542  N   ASP A 182     -33.452   9.841   6.429  1.00  0.00           N  
ATOM   2543  CA  ASP A 182     -34.264   9.710   7.599  1.00  0.00           C  
ATOM   2544  C   ASP A 182     -33.775  10.552   8.734  1.00  0.00           C  
ATOM   2545  O   ASP A 182     -33.389  10.111   9.810  1.00  0.00           O  
ATOM   2546  CB  ASP A 182     -34.384   8.220   7.962  1.00  0.00           C  
ATOM   2547  CG  ASP A 182     -35.320   7.439   7.045  1.00  0.00           C  
ATOM   2548  OD1 ASP A 182     -35.147   7.519   5.800  1.00  0.00           O  
ATOM   2549  OD2 ASP A 182     -36.007   6.515   7.553  1.00  0.00           O1-
ATOM   2550  HN  ASP A 182     -32.624   9.286   6.368  1.00  0.00           H  
ATOM   2551  HA  ASP A 182     -35.272  10.063   7.465  1.00  0.00           H  
ATOM   2552  HB1 ASP A 182     -34.821   8.291   8.988  1.00  0.00           H  
ATOM   2553  HB2 ASP A 182     -33.493   7.569   7.965  1.00  0.00           H  
ATOM   2554  N   ARG A 183     -33.788  11.881   8.514  1.00  0.00           N  
ATOM   2555  CA  ARG A 183     -33.036  12.954   9.086  1.00  0.00           C  
ATOM   2556  C   ARG A 183     -32.353  12.800  10.399  1.00  0.00           C  
ATOM   2557  O   ARG A 183     -31.128  12.668  10.362  1.00  0.00           O  
ATOM   2558  CB  ARG A 183     -33.835  14.270   9.130  1.00  0.00           C  
ATOM   2559  CG  ARG A 183     -33.745  15.075   7.833  1.00  0.00           C  
ATOM   2560  CD  ARG A 183     -32.617  16.093   7.665  1.00  0.00           C  
ATOM   2561  NE  ARG A 183     -31.599  15.552   6.718  1.00  0.00           N  
ATOM   2562  CZ  ARG A 183     -30.732  16.317   5.990  1.00  0.00           C  
ATOM   2563  NH1 ARG A 183     -30.988  17.592   5.572  1.00  0.00           N1+
ATOM   2564  NH2 ARG A 183     -29.632  15.732   5.453  1.00  0.00           N  
ATOM   2565  HN  ARG A 183     -34.279  12.228   7.723  1.00  0.00           H  
ATOM   2566  HA  ARG A 183     -32.232  13.135   8.381  1.00  0.00           H  
ATOM   2567  HB1 ARG A 183     -33.530  14.978   9.927  1.00  0.00           H  
ATOM   2568  HB2 ARG A 183     -34.900  14.022   9.346  1.00  0.00           H  
ATOM   2569  HG1 ARG A 183     -34.659  15.706   7.853  1.00  0.00           H  
ATOM   2570  HG2 ARG A 183     -33.802  14.374   6.976  1.00  0.00           H  
ATOM   2571  HD1 ARG A 183     -33.038  17.020   7.221  1.00  0.00           H  
ATOM   2572  HD2 ARG A 183     -32.220  16.283   8.684  1.00  0.00           H  
ATOM   2573  HE  ARG A 183     -31.415  14.577   6.664  1.00  0.00           H  
ATOM   2574 1HH1 ARG A 183     -30.544  17.849   4.718  1.00  0.00           H  
ATOM   2575 2HH1 ARG A 183     -31.926  17.885   5.776  1.00  0.00           H  
ATOM   2576 1HH2 ARG A 183     -28.895  16.361   5.193  1.00  0.00           H  
ATOM   2577 2HH2 ARG A 183     -29.363  14.804   5.711  1.00  0.00           H  
ATOM   2578  N   TYR A 184     -32.979  12.918  11.586  1.00  0.00           N  
ATOM   2579  CA  TYR A 184     -32.336  12.893  12.857  1.00  0.00           C  
ATOM   2580  C   TYR A 184     -32.560  11.562  13.499  1.00  0.00           C  
ATOM   2581  O   TYR A 184     -33.678  11.148  13.822  1.00  0.00           O  
ATOM   2582  CB  TYR A 184     -32.682  14.055  13.806  1.00  0.00           C  
ATOM   2583  CG  TYR A 184     -31.979  15.339  13.535  1.00  0.00           C  
ATOM   2584  CD1 TYR A 184     -32.623  16.494  13.901  1.00  0.00           C  
ATOM   2585  CD2 TYR A 184     -30.685  15.424  13.086  1.00  0.00           C  
ATOM   2586  CE1 TYR A 184     -31.979  17.712  13.858  1.00  0.00           C  
ATOM   2587  CE2 TYR A 184     -30.006  16.625  13.064  1.00  0.00           C  
ATOM   2588  CZ  TYR A 184     -30.684  17.769  13.404  1.00  0.00           C  
ATOM   2589  OH  TYR A 184     -29.963  18.987  13.459  1.00  0.00           O  
ATOM   2590  HN  TYR A 184     -33.977  12.917  11.543  1.00  0.00           H  
ATOM   2591  HA  TYR A 184     -31.273  12.849  12.693  1.00  0.00           H  
ATOM   2592  HB1 TYR A 184     -32.345  13.764  14.836  1.00  0.00           H  
ATOM   2593  HB2 TYR A 184     -33.785  14.186  13.798  1.00  0.00           H  
ATOM   2594  HD1 TYR A 184     -33.619  16.360  14.301  1.00  0.00           H  
ATOM   2595  HD2 TYR A 184     -30.163  14.523  12.789  1.00  0.00           H  
ATOM   2596  HE1 TYR A 184     -32.371  18.632  14.277  1.00  0.00           H  
ATOM   2597  HE2 TYR A 184     -28.952  16.615  12.834  1.00  0.00           H  
ATOM   2598  HH  TYR A 184     -29.041  18.708  13.406  1.00  0.00           H  
ATOM   2599  N   ILE A 185     -31.419  10.905  13.748  1.00  0.00           N  
ATOM   2600  CA  ILE A 185     -31.319   9.568  14.229  1.00  0.00           C  
ATOM   2601  C   ILE A 185     -30.403   9.595  15.402  1.00  0.00           C  
ATOM   2602  O   ILE A 185     -29.499  10.425  15.455  1.00  0.00           O  
ATOM   2603  CB  ILE A 185     -30.806   8.671  13.137  1.00  0.00           C  
ATOM   2604  CG1 ILE A 185     -31.233   7.224  13.458  1.00  0.00           C  
ATOM   2605  CG2 ILE A 185     -29.297   8.781  12.876  1.00  0.00           C  
ATOM   2606  CD  ILE A 185     -31.268   6.262  12.270  1.00  0.00           C  
ATOM   2607  HN  ILE A 185     -30.531  11.322  13.546  1.00  0.00           H  
ATOM   2608  HA  ILE A 185     -32.303   9.264  14.545  1.00  0.00           H  
ATOM   2609  HB  ILE A 185     -31.288   9.010  12.198  1.00  0.00           H  
ATOM   2610 1HG1 ILE A 185     -32.282   7.296  13.822  1.00  0.00           H  
ATOM   2611 2HG1 ILE A 185     -30.720   6.751  14.315  1.00  0.00           H  
ATOM   2612 1HG2 ILE A 185     -29.016   8.116  12.029  1.00  0.00           H  
ATOM   2613 2HG2 ILE A 185     -28.691   8.412  13.734  1.00  0.00           H  
ATOM   2614 3HG2 ILE A 185     -29.042   9.847  12.701  1.00  0.00           H  
ATOM   2615  HD1 ILE A 185     -31.425   5.203  12.584  1.00  0.00           H  
ATOM   2616  HD2 ILE A 185     -32.053   6.522  11.525  1.00  0.00           H  
ATOM   2617  HD3 ILE A 185     -30.290   6.278  11.762  1.00  0.00           H  
ATOM   2618  N   CYS A 186     -30.486   8.688  16.390  1.00  0.00           N  
ATOM   2619  CA  CYS A 186     -29.579   8.669  17.495  1.00  0.00           C  
ATOM   2620  C   CYS A 186     -29.043   7.307  17.756  1.00  0.00           C  
ATOM   2621  O   CYS A 186     -29.084   6.750  18.848  1.00  0.00           O  
ATOM   2622  CB  CYS A 186     -30.095   9.410  18.736  1.00  0.00           C  
ATOM   2623  SG  CYS A 186     -28.981   9.690  20.140  1.00  0.00           S  
ATOM   2624  HN  CYS A 186     -31.229   8.010  16.412  1.00  0.00           H  
ATOM   2625  HA  CYS A 186     -28.706   9.258  17.252  1.00  0.00           H  
ATOM   2626  HB1 CYS A 186     -30.461  10.423  18.461  1.00  0.00           H  
ATOM   2627  HB2 CYS A 186     -30.974   8.840  19.107  1.00  0.00           H  
ATOM   2628  N   ASP A 187     -28.463   6.644  16.733  1.00  0.00           N  
ATOM   2629  CA  ASP A 187     -27.812   5.380  16.957  1.00  0.00           C  
ATOM   2630  C   ASP A 187     -26.345   5.569  17.154  1.00  0.00           C  
ATOM   2631  O   ASP A 187     -25.790   6.665  17.045  1.00  0.00           O  
ATOM   2632  CB  ASP A 187     -28.105   4.459  15.756  1.00  0.00           C  
ATOM   2633  CG  ASP A 187     -28.140   2.973  16.114  1.00  0.00           C  
ATOM   2634  OD1 ASP A 187     -27.912   2.580  17.283  1.00  0.00           O  
ATOM   2635  OD2 ASP A 187     -28.325   2.185  15.155  1.00  0.00           O1-
ATOM   2636  HN  ASP A 187     -28.575   7.004  15.814  1.00  0.00           H  
ATOM   2637  HA  ASP A 187     -28.049   4.954  17.915  1.00  0.00           H  
ATOM   2638  HB1 ASP A 187     -27.426   4.682  14.910  1.00  0.00           H  
ATOM   2639  HB2 ASP A 187     -29.140   4.702  15.433  1.00  0.00           H  
ATOM   2640  N   ARG A 188     -25.671   4.500  17.614  1.00  0.00           N  
ATOM   2641  CA  ARG A 188     -24.246   4.431  17.713  1.00  0.00           C  
ATOM   2642  C   ARG A 188     -23.742   4.034  16.368  1.00  0.00           C  
ATOM   2643  O   ARG A 188     -24.195   3.017  15.838  1.00  0.00           O  
ATOM   2644  CB  ARG A 188     -23.793   3.480  18.841  1.00  0.00           C  
ATOM   2645  CG  ARG A 188     -24.125   3.914  20.270  1.00  0.00           C  
ATOM   2646  CD  ARG A 188     -23.866   2.879  21.371  1.00  0.00           C  
ATOM   2647  NE  ARG A 188     -25.028   1.944  21.395  1.00  0.00           N  
ATOM   2648  CZ  ARG A 188     -24.996   0.680  21.891  1.00  0.00           C  
ATOM   2649  NH1 ARG A 188     -23.959   0.238  22.667  1.00  0.00           N1+
ATOM   2650  NH2 ARG A 188     -26.087  -0.119  21.737  1.00  0.00           N  
ATOM   2651  HN  ARG A 188     -26.151   3.630  17.644  1.00  0.00           H  
ATOM   2652  HA  ARG A 188     -23.897   5.431  17.920  1.00  0.00           H  
ATOM   2653  HB1 ARG A 188     -24.275   2.518  18.595  1.00  0.00           H  
ATOM   2654  HB2 ARG A 188     -22.698   3.289  18.747  1.00  0.00           H  
ATOM   2655  HG1 ARG A 188     -25.156   4.276  20.432  1.00  0.00           H  
ATOM   2656  HG2 ARG A 188     -23.464   4.772  20.501  1.00  0.00           H  
ATOM   2657  HD1 ARG A 188     -23.801   3.361  22.364  1.00  0.00           H  
ATOM   2658  HD2 ARG A 188     -22.928   2.399  21.011  1.00  0.00           H  
ATOM   2659  HE  ARG A 188     -25.900   2.176  20.973  1.00  0.00           H  
ATOM   2660 1HH1 ARG A 188     -24.063  -0.586  23.207  1.00  0.00           H  
ATOM   2661 2HH1 ARG A 188     -23.342   0.858  23.167  1.00  0.00           H  
ATOM   2662 1HH2 ARG A 188     -26.082  -0.986  22.227  1.00  0.00           H  
ATOM   2663 2HH2 ARG A 188     -26.856   0.235  21.192  1.00  0.00           H  
ATOM   2664  N   PHE A 189     -22.780   4.755  15.779  1.00  0.00           N  
ATOM   2665  CA  PHE A 189     -22.261   4.451  14.478  1.00  0.00           C  
ATOM   2666  C   PHE A 189     -20.808   4.173  14.628  1.00  0.00           C  
ATOM   2667  O   PHE A 189     -20.062   4.945  15.231  1.00  0.00           O  
ATOM   2668  CB  PHE A 189     -22.616   5.610  13.532  1.00  0.00           C  
ATOM   2669  CG  PHE A 189     -24.061   5.668  13.178  1.00  0.00           C  
ATOM   2670  CD1 PHE A 189     -24.814   4.531  12.947  1.00  0.00           C  
ATOM   2671  CD2 PHE A 189     -24.715   6.869  13.098  1.00  0.00           C  
ATOM   2672  CE1 PHE A 189     -26.108   4.628  12.494  1.00  0.00           C  
ATOM   2673  CE2 PHE A 189     -26.034   6.975  12.705  1.00  0.00           C  
ATOM   2674  CZ  PHE A 189     -26.738   5.847  12.363  1.00  0.00           C  
ATOM   2675  HN  PHE A 189     -22.333   5.510  16.244  1.00  0.00           H  
ATOM   2676  HA  PHE A 189     -22.722   3.576  14.037  1.00  0.00           H  
ATOM   2677  HB1 PHE A 189     -22.097   5.402  12.571  1.00  0.00           H  
ATOM   2678  HB2 PHE A 189     -22.192   6.558  13.923  1.00  0.00           H  
ATOM   2679  HD1 PHE A 189     -24.289   3.589  12.879  1.00  0.00           H  
ATOM   2680  HD2 PHE A 189     -24.110   7.749  13.274  1.00  0.00           H  
ATOM   2681  HE1 PHE A 189     -26.591   3.732  12.157  1.00  0.00           H  
ATOM   2682  HE2 PHE A 189     -26.461   7.963  12.708  1.00  0.00           H  
ATOM   2683  HZ  PHE A 189     -27.739   5.940  11.964  1.00  0.00           H  
ATOM   2684  N   TYR A 190     -20.361   3.031  14.065  1.00  0.00           N  
ATOM   2685  CA  TYR A 190     -19.152   2.328  14.346  1.00  0.00           C  
ATOM   2686  C   TYR A 190     -18.460   2.045  13.054  1.00  0.00           C  
ATOM   2687  O   TYR A 190     -19.061   2.208  11.984  1.00  0.00           O  
ATOM   2688  CB  TYR A 190     -19.452   1.078  15.193  1.00  0.00           C  
ATOM   2689  CG  TYR A 190     -20.636   0.319  14.723  1.00  0.00           C  
ATOM   2690  CD1 TYR A 190     -21.884   0.475  15.288  1.00  0.00           C  
ATOM   2691  CD2 TYR A 190     -20.477  -0.493  13.626  1.00  0.00           C  
ATOM   2692  CE1 TYR A 190     -22.966  -0.082  14.645  1.00  0.00           C  
ATOM   2693  CE2 TYR A 190     -21.574  -0.997  12.966  1.00  0.00           C  
ATOM   2694  CZ  TYR A 190     -22.841  -0.732  13.440  1.00  0.00           C  
ATOM   2695  OH  TYR A 190     -23.983  -1.143  12.733  1.00  0.00           O  
ATOM   2696  HN  TYR A 190     -20.977   2.464  13.512  1.00  0.00           H  
ATOM   2697  HA  TYR A 190     -18.510   2.953  14.944  1.00  0.00           H  
ATOM   2698  HB1 TYR A 190     -18.582   0.380  15.253  1.00  0.00           H  
ATOM   2699  HB2 TYR A 190     -19.679   1.325  16.257  1.00  0.00           H  
ATOM   2700  HD1 TYR A 190     -22.029   1.220  16.048  1.00  0.00           H  
ATOM   2701  HD2 TYR A 190     -19.490  -0.644  13.210  1.00  0.00           H  
ATOM   2702  HE1 TYR A 190     -23.947   0.184  14.989  1.00  0.00           H  
ATOM   2703  HE2 TYR A 190     -21.401  -1.619  12.096  1.00  0.00           H  
ATOM   2704  HH  TYR A 190     -23.828  -1.498  11.850  1.00  0.00           H  
ATOM   2705  N   PRO A 191     -17.303   1.454  13.034  1.00  0.00           N  
ATOM   2706  CA  PRO A 191     -16.743   1.140  11.755  1.00  0.00           C  
ATOM   2707  C   PRO A 191     -17.442   0.059  11.005  1.00  0.00           C  
ATOM   2708  O   PRO A 191     -18.130   0.338  10.025  1.00  0.00           O  
ATOM   2709  CB  PRO A 191     -15.276   0.809  12.037  1.00  0.00           C  
ATOM   2710  CG  PRO A 191     -14.989   1.657  13.286  1.00  0.00           C  
ATOM   2711  CD  PRO A 191     -16.310   1.638  14.074  1.00  0.00           C  
ATOM   2712  HA  PRO A 191     -16.817   1.987  11.089  1.00  0.00           H  
ATOM   2713  HB1 PRO A 191     -15.084  -0.277  12.159  1.00  0.00           H  
ATOM   2714  HB2 PRO A 191     -14.617   1.131  11.201  1.00  0.00           H  
ATOM   2715  HG1 PRO A 191     -14.133   1.293  13.906  1.00  0.00           H  
ATOM   2716  HG2 PRO A 191     -14.818   2.716  12.971  1.00  0.00           H  
ATOM   2717  HD1 PRO A 191     -16.418   0.778  14.763  1.00  0.00           H  
ATOM   2718  HD2 PRO A 191     -16.405   2.577  14.652  1.00  0.00           H  
ATOM   2719  N   ASN A 192     -17.354  -1.215  11.415  1.00  0.00           N  
ATOM   2720  CA  ASN A 192     -17.919  -2.267  10.622  1.00  0.00           C  
ATOM   2721  C   ASN A 192     -18.968  -2.979  11.406  1.00  0.00           C  
ATOM   2722  O   ASN A 192     -18.997  -2.920  12.636  1.00  0.00           O  
ATOM   2723  CB  ASN A 192     -16.825  -3.286  10.249  1.00  0.00           C  
ATOM   2724  CG  ASN A 192     -15.698  -2.751   9.385  1.00  0.00           C  
ATOM   2725  ND2 ASN A 192     -14.500  -3.390   9.482  1.00  0.00           N  
ATOM   2726  OD1 ASN A 192     -15.867  -1.740   8.706  1.00  0.00           O  
ATOM   2727  HN  ASN A 192     -16.771  -1.337  12.217  1.00  0.00           H  
ATOM   2728  HA  ASN A 192     -18.461  -1.849   9.781  1.00  0.00           H  
ATOM   2729  HB1 ASN A 192     -17.294  -4.076   9.616  1.00  0.00           H  
ATOM   2730  HB2 ASN A 192     -16.375  -3.756  11.151  1.00  0.00           H  
ATOM   2731 1HD2 ASN A 192     -13.648  -2.970   9.173  1.00  0.00           H  
ATOM   2732 2HD2 ASN A 192     -14.574  -4.336   9.787  1.00  0.00           H  
ATOM   2733  N   ASP A 193     -19.847  -3.701  10.695  1.00  0.00           N  
ATOM   2734  CA  ASP A 193     -20.787  -4.697  11.138  1.00  0.00           C  
ATOM   2735  C   ASP A 193     -20.347  -5.556  12.275  1.00  0.00           C  
ATOM   2736  O   ASP A 193     -21.215  -6.014  13.016  1.00  0.00           O  
ATOM   2737  CB  ASP A 193     -21.248  -5.550   9.955  1.00  0.00           C  
ATOM   2738  CG  ASP A 193     -22.367  -4.849   9.200  1.00  0.00           C  
ATOM   2739  OD1 ASP A 193     -22.658  -3.646   9.471  1.00  0.00           O  
ATOM   2740  OD2 ASP A 193     -22.955  -5.469   8.280  1.00  0.00           O1-
ATOM   2741  HN  ASP A 193     -19.995  -3.550   9.727  1.00  0.00           H  
ATOM   2742  HA  ASP A 193     -21.599  -4.139  11.580  1.00  0.00           H  
ATOM   2743  HB1 ASP A 193     -20.490  -5.782   9.178  1.00  0.00           H  
ATOM   2744  HB2 ASP A 193     -21.589  -6.526  10.360  1.00  0.00           H  
ATOM   2745  N   LEU A 194     -19.064  -5.871  12.504  1.00  0.00           N  
ATOM   2746  CA  LEU A 194     -18.669  -6.772  13.539  1.00  0.00           C  
ATOM   2747  C   LEU A 194     -18.103  -6.104  14.741  1.00  0.00           C  
ATOM   2748  O   LEU A 194     -17.772  -6.749  15.741  1.00  0.00           O  
ATOM   2749  CB  LEU A 194     -17.674  -7.771  12.921  1.00  0.00           C  
ATOM   2750  CG  LEU A 194     -17.464  -9.097  13.680  1.00  0.00           C  
ATOM   2751  CD1 LEU A 194     -16.648 -10.072  12.813  1.00  0.00           C  
ATOM   2752  CD2 LEU A 194     -18.801  -9.756  14.037  1.00  0.00           C  
ATOM   2753  HN  LEU A 194     -18.282  -5.536  11.976  1.00  0.00           H  
ATOM   2754  HA  LEU A 194     -19.536  -7.326  13.868  1.00  0.00           H  
ATOM   2755  HB1 LEU A 194     -16.670  -7.309  12.815  1.00  0.00           H  
ATOM   2756  HB2 LEU A 194     -18.146  -8.121  11.972  1.00  0.00           H  
ATOM   2757  HG  LEU A 194     -16.930  -8.881  14.634  1.00  0.00           H  
ATOM   2758 1HD1 LEU A 194     -16.951  -9.932  11.748  1.00  0.00           H  
ATOM   2759 2HD1 LEU A 194     -15.578  -9.776  12.758  1.00  0.00           H  
ATOM   2760 3HD1 LEU A 194     -16.666 -11.147  13.094  1.00  0.00           H  
ATOM   2761 1HD2 LEU A 194     -19.376  -9.882  13.097  1.00  0.00           H  
ATOM   2762 2HD2 LEU A 194     -18.652 -10.737  14.549  1.00  0.00           H  
ATOM   2763 3HD2 LEU A 194     -19.398  -9.107  14.699  1.00  0.00           H  
ATOM   2764  N   TRP A 195     -18.184  -4.767  14.807  1.00  0.00           N  
ATOM   2765  CA  TRP A 195     -18.063  -4.014  16.022  1.00  0.00           C  
ATOM   2766  C   TRP A 195     -19.217  -4.152  16.950  1.00  0.00           C  
ATOM   2767  O   TRP A 195     -19.139  -4.001  18.173  1.00  0.00           O  
ATOM   2768  CB  TRP A 195     -17.803  -2.554  15.623  1.00  0.00           C  
ATOM   2769  CG  TRP A 195     -16.580  -1.882  16.143  1.00  0.00           C  
ATOM   2770  CD1 TRP A 195     -15.434  -1.602  15.459  1.00  0.00           C  
ATOM   2771  CD2 TRP A 195     -16.457  -1.224  17.404  1.00  0.00           C  
ATOM   2772  CE2 TRP A 195     -15.211  -0.602  17.422  1.00  0.00           C  
ATOM   2773  CE3 TRP A 195     -17.328  -1.065  18.430  1.00  0.00           C  
ATOM   2774  NE1 TRP A 195     -14.587  -0.864  16.232  1.00  0.00           N  
ATOM   2775  CZ2 TRP A 195     -14.839   0.196  18.458  1.00  0.00           C  
ATOM   2776  CZ3 TRP A 195     -16.886  -0.288  19.479  1.00  0.00           C  
ATOM   2777  CH2 TRP A 195     -15.679   0.369  19.532  1.00  0.00           C  
ATOM   2778  HN  TRP A 195     -18.460  -4.223  14.016  1.00  0.00           H  
ATOM   2779  HA  TRP A 195     -17.236  -4.406  16.591  1.00  0.00           H  
ATOM   2780  HB1 TRP A 195     -18.707  -1.931  15.806  1.00  0.00           H  
ATOM   2781  HB2 TRP A 195     -17.702  -2.503  14.514  1.00  0.00           H  
ATOM   2782  HD1 TRP A 195     -15.206  -1.915  14.444  1.00  0.00           H  
ATOM   2783  HE1 TRP A 195     -13.658  -0.590  16.109  1.00  0.00           H  
ATOM   2784  HE3 TRP A 195     -18.324  -1.479  18.479  1.00  0.00           H  
ATOM   2785  HZ2 TRP A 195     -13.846   0.627  18.392  1.00  0.00           H  
ATOM   2786  HZ3 TRP A 195     -17.588  -0.225  20.288  1.00  0.00           H  
ATOM   2787  HH2 TRP A 195     -15.474   0.939  20.430  1.00  0.00           H  
ATOM   2788  N   VAL A 196     -20.385  -4.580  16.443  1.00  0.00           N  
ATOM   2789  CA  VAL A 196     -21.556  -4.850  17.227  1.00  0.00           C  
ATOM   2790  C   VAL A 196     -21.484  -5.933  18.234  1.00  0.00           C  
ATOM   2791  O   VAL A 196     -21.659  -5.613  19.415  1.00  0.00           O  
ATOM   2792  CB  VAL A 196     -22.716  -4.981  16.282  1.00  0.00           C  
ATOM   2793  CG1 VAL A 196     -24.004  -5.001  17.126  1.00  0.00           C  
ATOM   2794  CG2 VAL A 196     -22.767  -3.756  15.369  1.00  0.00           C  
ATOM   2795  HN  VAL A 196     -20.456  -4.709  15.451  1.00  0.00           H  
ATOM   2796  HA  VAL A 196     -21.746  -3.960  17.817  1.00  0.00           H  
ATOM   2797  HB  VAL A 196     -22.636  -5.920  15.698  1.00  0.00           H  
ATOM   2798 1HG1 VAL A 196     -24.843  -4.920  16.401  1.00  0.00           H  
ATOM   2799 2HG1 VAL A 196     -24.142  -5.942  17.703  1.00  0.00           H  
ATOM   2800 3HG1 VAL A 196     -24.028  -4.137  17.821  1.00  0.00           H  
ATOM   2801 1HG2 VAL A 196     -22.734  -2.783  15.916  1.00  0.00           H  
ATOM   2802 2HG2 VAL A 196     -21.999  -3.730  14.562  1.00  0.00           H  
ATOM   2803 3HG2 VAL A 196     -23.782  -3.732  14.909  1.00  0.00           H  
ATOM   2804  N   VAL A 197     -21.275  -7.225  17.913  1.00  0.00           N  
ATOM   2805  CA  VAL A 197     -21.229  -8.231  18.929  1.00  0.00           C  
ATOM   2806  C   VAL A 197     -20.185  -8.078  19.994  1.00  0.00           C  
ATOM   2807  O   VAL A 197     -20.404  -8.452  21.144  1.00  0.00           O  
ATOM   2808  CB  VAL A 197     -21.195  -9.650  18.434  1.00  0.00           C  
ATOM   2809  CG1 VAL A 197     -22.607 -10.101  18.035  1.00  0.00           C  
ATOM   2810  CG2 VAL A 197     -20.189  -9.942  17.305  1.00  0.00           C  
ATOM   2811  HN  VAL A 197     -21.122  -7.511  16.970  1.00  0.00           H  
ATOM   2812  HA  VAL A 197     -22.187  -8.118  19.405  1.00  0.00           H  
ATOM   2813  HB  VAL A 197     -20.934 -10.394  19.213  1.00  0.00           H  
ATOM   2814 1HG1 VAL A 197     -23.051  -9.462  17.233  1.00  0.00           H  
ATOM   2815 2HG1 VAL A 197     -23.291 -10.107  18.910  1.00  0.00           H  
ATOM   2816 3HG1 VAL A 197     -22.536 -11.125  17.632  1.00  0.00           H  
ATOM   2817 1HG2 VAL A 197     -20.523  -9.533  16.337  1.00  0.00           H  
ATOM   2818 2HG2 VAL A 197     -20.169 -11.039  17.129  1.00  0.00           H  
ATOM   2819 3HG2 VAL A 197     -19.130  -9.621  17.464  1.00  0.00           H  
ATOM   2820  N   VAL A 198     -18.993  -7.558  19.653  1.00  0.00           N  
ATOM   2821  CA  VAL A 198     -17.945  -7.368  20.599  1.00  0.00           C  
ATOM   2822  C   VAL A 198     -18.145  -6.254  21.572  1.00  0.00           C  
ATOM   2823  O   VAL A 198     -17.648  -6.259  22.691  1.00  0.00           O  
ATOM   2824  CB  VAL A 198     -16.626  -7.334  19.887  1.00  0.00           C  
ATOM   2825  CG1 VAL A 198     -15.499  -7.547  20.924  1.00  0.00           C  
ATOM   2826  CG2 VAL A 198     -16.430  -6.046  19.078  1.00  0.00           C  
ATOM   2827  HN  VAL A 198     -18.878  -7.304  18.700  1.00  0.00           H  
ATOM   2828  HA  VAL A 198     -17.874  -8.267  21.194  1.00  0.00           H  
ATOM   2829  HB  VAL A 198     -16.549  -8.192  19.172  1.00  0.00           H  
ATOM   2830 1HG1 VAL A 198     -15.331  -6.666  21.572  1.00  0.00           H  
ATOM   2831 2HG1 VAL A 198     -15.688  -8.469  21.505  1.00  0.00           H  
ATOM   2832 3HG1 VAL A 198     -14.581  -7.693  20.305  1.00  0.00           H  
ATOM   2833 1HG2 VAL A 198     -17.318  -5.814  18.464  1.00  0.00           H  
ATOM   2834 2HG2 VAL A 198     -16.241  -5.156  19.725  1.00  0.00           H  
ATOM   2835 3HG2 VAL A 198     -15.616  -6.220  18.353  1.00  0.00           H  
ATOM   2836  N   PHE A 199     -18.988  -5.262  21.215  1.00  0.00           N  
ATOM   2837  CA  PHE A 199     -19.322  -4.111  21.993  1.00  0.00           C  
ATOM   2838  C   PHE A 199     -20.573  -4.351  22.748  1.00  0.00           C  
ATOM   2839  O   PHE A 199     -20.708  -3.999  23.926  1.00  0.00           O  
ATOM   2840  CB  PHE A 199     -19.379  -2.868  21.094  1.00  0.00           C  
ATOM   2841  CG  PHE A 199     -19.480  -1.588  21.857  1.00  0.00           C  
ATOM   2842  CD1 PHE A 199     -20.316  -0.590  21.428  1.00  0.00           C  
ATOM   2843  CD2 PHE A 199     -18.727  -1.339  22.990  1.00  0.00           C  
ATOM   2844  CE1 PHE A 199     -20.489   0.566  22.143  1.00  0.00           C  
ATOM   2845  CE2 PHE A 199     -18.776  -0.147  23.655  1.00  0.00           C  
ATOM   2846  CZ  PHE A 199     -19.707   0.790  23.265  1.00  0.00           C  
ATOM   2847  HN  PHE A 199     -19.375  -5.246  20.293  1.00  0.00           H  
ATOM   2848  HA  PHE A 199     -18.539  -4.063  22.742  1.00  0.00           H  
ATOM   2849  HB1 PHE A 199     -18.405  -2.781  20.557  1.00  0.00           H  
ATOM   2850  HB2 PHE A 199     -20.205  -2.971  20.356  1.00  0.00           H  
ATOM   2851  HD1 PHE A 199     -20.898  -0.708  20.523  1.00  0.00           H  
ATOM   2852  HD2 PHE A 199     -18.076  -2.150  23.294  1.00  0.00           H  
ATOM   2853  HE1 PHE A 199     -21.201   1.311  21.831  1.00  0.00           H  
ATOM   2854  HE2 PHE A 199     -18.178  -0.041  24.555  1.00  0.00           H  
ATOM   2855  HZ  PHE A 199     -19.859   1.687  23.827  1.00  0.00           H  
ATOM   2856  N   GLN A 200     -21.528  -5.073  22.135  1.00  0.00           N  
ATOM   2857  CA  GLN A 200     -22.636  -5.666  22.808  1.00  0.00           C  
ATOM   2858  C   GLN A 200     -22.351  -6.616  23.929  1.00  0.00           C  
ATOM   2859  O   GLN A 200     -22.802  -6.479  25.062  1.00  0.00           O  
ATOM   2860  CB  GLN A 200     -23.584  -6.369  21.823  1.00  0.00           C  
ATOM   2861  CG  GLN A 200     -24.344  -5.399  20.907  1.00  0.00           C  
ATOM   2862  CD  GLN A 200     -25.423  -4.606  21.642  1.00  0.00           C  
ATOM   2863  NE2 GLN A 200     -26.127  -3.738  20.862  1.00  0.00           N  
ATOM   2864  OE1 GLN A 200     -25.658  -4.658  22.841  1.00  0.00           O  
ATOM   2865  HN  GLN A 200     -21.447  -5.310  21.175  1.00  0.00           H  
ATOM   2866  HA  GLN A 200     -23.095  -4.833  23.329  1.00  0.00           H  
ATOM   2867  HB1 GLN A 200     -22.978  -7.027  21.169  1.00  0.00           H  
ATOM   2868  HB2 GLN A 200     -24.293  -7.061  22.314  1.00  0.00           H  
ATOM   2869  HG1 GLN A 200     -24.882  -5.996  20.147  1.00  0.00           H  
ATOM   2870  HG2 GLN A 200     -23.685  -4.664  20.403  1.00  0.00           H  
ATOM   2871 1HE2 GLN A 200     -26.898  -3.297  21.325  1.00  0.00           H  
ATOM   2872 2HE2 GLN A 200     -25.860  -3.579  19.913  1.00  0.00           H  
ATOM   2873  N   PHE A 201     -21.401  -7.507  23.608  1.00  0.00           N  
ATOM   2874  CA  PHE A 201     -20.740  -8.269  24.623  1.00  0.00           C  
ATOM   2875  C   PHE A 201     -19.957  -7.474  25.616  1.00  0.00           C  
ATOM   2876  O   PHE A 201     -20.125  -7.759  26.803  1.00  0.00           O  
ATOM   2877  CB  PHE A 201     -19.862  -9.391  24.058  1.00  0.00           C  
ATOM   2878  CG  PHE A 201     -20.591 -10.695  23.959  1.00  0.00           C  
ATOM   2879  CD1 PHE A 201     -20.101 -11.774  24.663  1.00  0.00           C  
ATOM   2880  CD2 PHE A 201     -21.770 -10.861  23.282  1.00  0.00           C  
ATOM   2881  CE1 PHE A 201     -20.714 -13.007  24.677  1.00  0.00           C  
ATOM   2882  CE2 PHE A 201     -22.433 -12.061  23.343  1.00  0.00           C  
ATOM   2883  CZ  PHE A 201     -21.912 -13.142  24.019  1.00  0.00           C  
ATOM   2884  HN  PHE A 201     -21.147  -7.656  22.649  1.00  0.00           H  
ATOM   2885  HA  PHE A 201     -21.524  -8.761  25.185  1.00  0.00           H  
ATOM   2886  HB1 PHE A 201     -18.959  -9.529  24.677  1.00  0.00           H  
ATOM   2887  HB2 PHE A 201     -19.406  -9.185  23.058  1.00  0.00           H  
ATOM   2888  HD1 PHE A 201     -19.156 -11.724  25.171  1.00  0.00           H  
ATOM   2889  HD2 PHE A 201     -22.183 -10.074  22.665  1.00  0.00           H  
ATOM   2890  HE1 PHE A 201     -20.296 -13.865  25.175  1.00  0.00           H  
ATOM   2891  HE2 PHE A 201     -23.337 -12.175  22.763  1.00  0.00           H  
ATOM   2892  HZ  PHE A 201     -22.414 -14.099  23.975  1.00  0.00           H  
ATOM   2893  N   GLN A 202     -19.206  -6.419  25.274  1.00  0.00           N  
ATOM   2894  CA  GLN A 202     -18.650  -5.530  26.248  1.00  0.00           C  
ATOM   2895  C   GLN A 202     -19.555  -4.808  27.183  1.00  0.00           C  
ATOM   2896  O   GLN A 202     -19.318  -4.703  28.385  1.00  0.00           O  
ATOM   2897  CB  GLN A 202     -17.669  -4.532  25.609  1.00  0.00           C  
ATOM   2898  CG  GLN A 202     -17.404  -3.216  26.345  1.00  0.00           C  
ATOM   2899  CD  GLN A 202     -16.728  -3.270  27.699  1.00  0.00           C  
ATOM   2900  NE2 GLN A 202     -16.043  -4.390  28.045  1.00  0.00           N  
ATOM   2901  OE1 GLN A 202     -16.811  -2.300  28.466  1.00  0.00           O  
ATOM   2902  HN  GLN A 202     -19.089  -6.207  24.313  1.00  0.00           H  
ATOM   2903  HA  GLN A 202     -18.035  -6.174  26.847  1.00  0.00           H  
ATOM   2904  HB1 GLN A 202     -16.674  -4.996  25.406  1.00  0.00           H  
ATOM   2905  HB2 GLN A 202     -18.113  -4.214  24.638  1.00  0.00           H  
ATOM   2906  HG1 GLN A 202     -18.314  -2.588  26.498  1.00  0.00           H  
ATOM   2907  HG2 GLN A 202     -16.683  -2.669  25.702  1.00  0.00           H  
ATOM   2908 1HE2 GLN A 202     -15.758  -4.395  29.000  1.00  0.00           H  
ATOM   2909 2HE2 GLN A 202     -16.019  -5.174  27.425  1.00  0.00           H  
ATOM   2910  N   HIS A 203     -20.714  -4.311  26.701  1.00  0.00           N  
ATOM   2911  CA  HIS A 203     -21.745  -3.692  27.457  1.00  0.00           C  
ATOM   2912  C   HIS A 203     -22.491  -4.589  28.386  1.00  0.00           C  
ATOM   2913  O   HIS A 203     -23.025  -4.154  29.401  1.00  0.00           O  
ATOM   2914  CB  HIS A 203     -22.677  -2.931  26.498  1.00  0.00           C  
ATOM   2915  CG  HIS A 203     -22.184  -1.583  26.063  1.00  0.00           C  
ATOM   2916  CD2 HIS A 203     -22.915  -0.462  25.779  1.00  0.00           C  
ATOM   2917  ND1 HIS A 203     -20.838  -1.262  26.101  1.00  0.00           N  
ATOM   2918  CE1 HIS A 203     -20.787   0.037  25.863  1.00  0.00           C  
ATOM   2919  NE2 HIS A 203     -22.016   0.571  25.630  1.00  0.00           N  
ATOM   2920  HN  HIS A 203     -20.796  -4.218  25.708  1.00  0.00           H  
ATOM   2921  HA  HIS A 203     -21.318  -2.866  28.001  1.00  0.00           H  
ATOM   2922  HB1 HIS A 203     -22.917  -3.631  25.668  1.00  0.00           H  
ATOM   2923  HB2 HIS A 203     -23.576  -2.670  27.082  1.00  0.00           H  
ATOM   2924  HD2 HIS A 203     -23.992  -0.407  25.720  1.00  0.00           H  
ATOM   2925  HE1 HIS A 203     -19.816   0.541  25.865  1.00  0.00           H  
ATOM   2926  HE2 HIS A 203     -22.223   1.552  25.607  1.00  0.00           H  
ATOM   2927  N   ILE A 204     -22.534  -5.899  28.061  1.00  0.00           N  
ATOM   2928  CA  ILE A 204     -23.065  -6.838  29.000  1.00  0.00           C  
ATOM   2929  C   ILE A 204     -21.970  -7.571  29.692  1.00  0.00           C  
ATOM   2930  O   ILE A 204     -22.234  -8.507  30.442  1.00  0.00           O  
ATOM   2931  CB  ILE A 204     -24.020  -7.733  28.273  1.00  0.00           C  
ATOM   2932  CG1 ILE A 204     -25.109  -8.301  29.206  1.00  0.00           C  
ATOM   2933  CG2 ILE A 204     -23.269  -8.864  27.568  1.00  0.00           C  
ATOM   2934  CD  ILE A 204     -26.504  -8.304  28.602  1.00  0.00           C  
ATOM   2935  HN  ILE A 204     -22.116  -6.244  27.230  1.00  0.00           H  
ATOM   2936  HA  ILE A 204     -23.611  -6.313  29.764  1.00  0.00           H  
ATOM   2937  HB  ILE A 204     -24.541  -7.039  27.581  1.00  0.00           H  
ATOM   2938 1HG1 ILE A 204     -24.862  -9.330  29.534  1.00  0.00           H  
ATOM   2939 2HG1 ILE A 204     -25.183  -7.685  30.138  1.00  0.00           H  
ATOM   2940 1HG2 ILE A 204     -22.361  -8.481  27.043  1.00  0.00           H  
ATOM   2941 2HG2 ILE A 204     -23.009  -9.688  28.271  1.00  0.00           H  
ATOM   2942 3HG2 ILE A 204     -23.960  -9.286  26.797  1.00  0.00           H  
ATOM   2943  HD1 ILE A 204     -26.470  -8.898  27.662  1.00  0.00           H  
ATOM   2944  HD2 ILE A 204     -26.805  -7.253  28.414  1.00  0.00           H  
ATOM   2945  HD3 ILE A 204     -27.263  -8.804  29.251  1.00  0.00           H  
ATOM   2946  N   MET A 205     -20.697  -7.173  29.488  1.00  0.00           N  
ATOM   2947  CA  MET A 205     -19.617  -7.640  30.293  1.00  0.00           C  
ATOM   2948  C   MET A 205     -19.210  -6.673  31.353  1.00  0.00           C  
ATOM   2949  O   MET A 205     -18.573  -7.028  32.340  1.00  0.00           O  
ATOM   2950  CB  MET A 205     -18.378  -7.988  29.448  1.00  0.00           C  
ATOM   2951  CG  MET A 205     -18.542  -9.313  28.711  1.00  0.00           C  
ATOM   2952  SD  MET A 205     -18.109 -10.767  29.713  1.00  0.00           S  
ATOM   2953  CE  MET A 205     -18.916 -12.021  28.665  1.00  0.00           C  
ATOM   2954  HN  MET A 205     -20.574  -6.433  28.827  1.00  0.00           H  
ATOM   2955  HA  MET A 205     -19.865  -8.564  30.793  1.00  0.00           H  
ATOM   2956  HB1 MET A 205     -18.063  -7.151  28.774  1.00  0.00           H  
ATOM   2957  HB2 MET A 205     -17.511  -8.095  30.121  1.00  0.00           H  
ATOM   2958  HG1 MET A 205     -19.558  -9.448  28.254  1.00  0.00           H  
ATOM   2959  HG2 MET A 205     -17.836  -9.260  27.859  1.00  0.00           H  
ATOM   2960  HE1 MET A 205     -18.804 -13.010  29.172  1.00  0.00           H  
ATOM   2961  HE2 MET A 205     -18.474 -12.043  27.647  1.00  0.00           H  
ATOM   2962  HE3 MET A 205     -19.997 -11.790  28.586  1.00  0.00           H  
ATOM   2963  N   VAL A 206     -19.642  -5.401  31.220  1.00  0.00           N  
ATOM   2964  CA  VAL A 206     -19.518  -4.386  32.222  1.00  0.00           C  
ATOM   2965  C   VAL A 206     -20.877  -4.132  32.775  1.00  0.00           C  
ATOM   2966  O   VAL A 206     -20.952  -3.700  33.923  1.00  0.00           O  
ATOM   2967  CB  VAL A 206     -18.796  -3.213  31.625  1.00  0.00           C  
ATOM   2968  CG1 VAL A 206     -17.339  -3.683  31.492  1.00  0.00           C  
ATOM   2969  CG2 VAL A 206     -18.864  -1.923  32.457  1.00  0.00           C  
ATOM   2970  HN  VAL A 206     -20.028  -5.160  30.326  1.00  0.00           H  
ATOM   2971  HA  VAL A 206     -18.966  -4.800  33.040  1.00  0.00           H  
ATOM   2972  HB  VAL A 206     -19.162  -3.004  30.599  1.00  0.00           H  
ATOM   2973 1HG1 VAL A 206     -17.212  -4.597  30.860  1.00  0.00           H  
ATOM   2974 2HG1 VAL A 206     -16.717  -2.942  30.945  1.00  0.00           H  
ATOM   2975 3HG1 VAL A 206     -16.838  -3.785  32.479  1.00  0.00           H  
ATOM   2976 1HG2 VAL A 206     -18.445  -2.112  33.467  1.00  0.00           H  
ATOM   2977 2HG2 VAL A 206     -19.909  -1.563  32.508  1.00  0.00           H  
ATOM   2978 3HG2 VAL A 206     -18.264  -1.068  32.068  1.00  0.00           H  
ATOM   2979  N   GLY A 207     -22.003  -4.385  32.071  1.00  0.00           N  
ATOM   2980  CA  GLY A 207     -23.325  -4.364  32.606  1.00  0.00           C  
ATOM   2981  C   GLY A 207     -23.783  -5.649  33.211  1.00  0.00           C  
ATOM   2982  O   GLY A 207     -24.788  -5.747  33.919  1.00  0.00           O  
ATOM   2983  HN  GLY A 207     -21.964  -4.584  31.096  1.00  0.00           H  
ATOM   2984  HA1 GLY A 207     -23.441  -3.631  33.401  1.00  0.00           H  
ATOM   2985  HA2 GLY A 207     -23.940  -4.175  31.741  1.00  0.00           H  
ATOM   2986  N   LEU A 208     -23.063  -6.750  32.962  1.00  0.00           N  
ATOM   2987  CA  LEU A 208     -23.308  -8.023  33.556  1.00  0.00           C  
ATOM   2988  C   LEU A 208     -21.999  -8.736  33.451  1.00  0.00           C  
ATOM   2989  O   LEU A 208     -21.045  -8.219  32.879  1.00  0.00           O  
ATOM   2990  CB  LEU A 208     -24.460  -8.784  32.873  1.00  0.00           C  
ATOM   2991  CG  LEU A 208     -24.968 -10.065  33.561  1.00  0.00           C  
ATOM   2992  CD1 LEU A 208     -26.241 -10.535  32.829  1.00  0.00           C  
ATOM   2993  CD2 LEU A 208     -25.357  -9.875  35.042  1.00  0.00           C  
ATOM   2994  HN  LEU A 208     -22.252  -6.708  32.388  1.00  0.00           H  
ATOM   2995  HA  LEU A 208     -23.458  -7.872  34.608  1.00  0.00           H  
ATOM   2996  HB1 LEU A 208     -25.245  -8.001  32.882  1.00  0.00           H  
ATOM   2997  HB2 LEU A 208     -24.150  -9.077  31.845  1.00  0.00           H  
ATOM   2998  HG  LEU A 208     -24.217 -10.873  33.481  1.00  0.00           H  
ATOM   2999 1HD1 LEU A 208     -26.707 -11.468  33.206  1.00  0.00           H  
ATOM   3000 2HD1 LEU A 208     -26.019 -10.829  31.789  1.00  0.00           H  
ATOM   3001 3HD1 LEU A 208     -27.061  -9.787  32.746  1.00  0.00           H  
ATOM   3002 1HD2 LEU A 208     -24.486  -9.519  35.629  1.00  0.00           H  
ATOM   3003 2HD2 LEU A 208     -25.562 -10.877  35.467  1.00  0.00           H  
ATOM   3004 3HD2 LEU A 208     -26.264  -9.262  35.202  1.00  0.00           H  
ATOM   3005  N   ILE A 209     -21.793  -9.899  34.106  1.00  0.00           N  
ATOM   3006  CA  ILE A 209     -20.530 -10.570  34.194  1.00  0.00           C  
ATOM   3007  C   ILE A 209     -19.629  -9.905  35.182  1.00  0.00           C  
ATOM   3008  O   ILE A 209     -19.469 -10.413  36.291  1.00  0.00           O  
ATOM   3009  CB  ILE A 209     -19.943 -11.107  32.922  1.00  0.00           C  
ATOM   3010  CG1 ILE A 209     -20.932 -12.079  32.251  1.00  0.00           C  
ATOM   3011  CG2 ILE A 209     -18.615 -11.834  33.173  1.00  0.00           C  
ATOM   3012  CD  ILE A 209     -21.366 -13.371  32.942  1.00  0.00           C  
ATOM   3013  HN  ILE A 209     -22.547 -10.351  34.576  1.00  0.00           H  
ATOM   3014  HA  ILE A 209     -20.819 -11.471  34.717  1.00  0.00           H  
ATOM   3015  HB  ILE A 209     -19.746 -10.245  32.245  1.00  0.00           H  
ATOM   3016 1HG1 ILE A 209     -21.913 -11.576  32.054  1.00  0.00           H  
ATOM   3017 2HG1 ILE A 209     -20.492 -12.232  31.242  1.00  0.00           H  
ATOM   3018 1HG2 ILE A 209     -18.317 -12.394  32.267  1.00  0.00           H  
ATOM   3019 2HG2 ILE A 209     -17.765 -11.181  33.475  1.00  0.00           H  
ATOM   3020 3HG2 ILE A 209     -18.866 -12.568  33.966  1.00  0.00           H  
ATOM   3021  HD1 ILE A 209     -22.054 -13.968  32.305  1.00  0.00           H  
ATOM   3022  HD2 ILE A 209     -21.925 -13.167  33.880  1.00  0.00           H  
ATOM   3023  HD3 ILE A 209     -20.448 -13.951  33.190  1.00  0.00           H  
ATOM   3024  N   LEU A 210     -19.101  -8.692  34.944  1.00  0.00           N  
ATOM   3025  CA  LEU A 210     -18.311  -7.943  35.876  1.00  0.00           C  
ATOM   3026  C   LEU A 210     -19.018  -7.620  37.146  1.00  0.00           C  
ATOM   3027  O   LEU A 210     -18.409  -7.844  38.193  1.00  0.00           O  
ATOM   3028  CB  LEU A 210     -17.571  -6.760  35.227  1.00  0.00           C  
ATOM   3029  CG  LEU A 210     -16.763  -5.854  36.172  1.00  0.00           C  
ATOM   3030  CD1 LEU A 210     -16.166  -4.760  35.267  1.00  0.00           C  
ATOM   3031  CD2 LEU A 210     -15.583  -6.568  36.860  1.00  0.00           C  
ATOM   3032  HN  LEU A 210     -19.241  -8.242  34.068  1.00  0.00           H  
ATOM   3033  HA  LEU A 210     -17.486  -8.561  36.188  1.00  0.00           H  
ATOM   3034  HB1 LEU A 210     -18.250  -6.073  34.690  1.00  0.00           H  
ATOM   3035  HB2 LEU A 210     -16.936  -7.164  34.414  1.00  0.00           H  
ATOM   3036  HG  LEU A 210     -17.404  -5.379  36.947  1.00  0.00           H  
ATOM   3037 1HD1 LEU A 210     -16.964  -4.261  34.670  1.00  0.00           H  
ATOM   3038 2HD1 LEU A 210     -15.389  -5.168  34.590  1.00  0.00           H  
ATOM   3039 3HD1 LEU A 210     -15.697  -4.023  35.953  1.00  0.00           H  
ATOM   3040 1HD2 LEU A 210     -14.912  -5.851  37.387  1.00  0.00           H  
ATOM   3041 2HD2 LEU A 210     -15.023  -7.211  36.156  1.00  0.00           H  
ATOM   3042 3HD2 LEU A 210     -15.922  -7.305  37.609  1.00  0.00           H  
ATOM   3043  N   PRO A 211     -20.227  -7.143  37.261  1.00  0.00           N  
ATOM   3044  CA  PRO A 211     -20.948  -7.074  38.499  1.00  0.00           C  
ATOM   3045  C   PRO A 211     -21.462  -8.417  38.867  1.00  0.00           C  
ATOM   3046  O   PRO A 211     -21.771  -8.605  40.037  1.00  0.00           O  
ATOM   3047  CB  PRO A 211     -22.046  -6.030  38.266  1.00  0.00           C  
ATOM   3048  CG  PRO A 211     -22.299  -6.122  36.759  1.00  0.00           C  
ATOM   3049  CD  PRO A 211     -20.894  -6.415  36.200  1.00  0.00           C  
ATOM   3050  HA  PRO A 211     -20.331  -6.760  39.328  1.00  0.00           H  
ATOM   3051  HB1 PRO A 211     -22.910  -6.118  38.957  1.00  0.00           H  
ATOM   3052  HB2 PRO A 211     -21.572  -5.033  38.406  1.00  0.00           H  
ATOM   3053  HG1 PRO A 211     -22.690  -5.181  36.321  1.00  0.00           H  
ATOM   3054  HG2 PRO A 211     -22.991  -6.953  36.486  1.00  0.00           H  
ATOM   3055  HD1 PRO A 211     -20.970  -7.033  35.279  1.00  0.00           H  
ATOM   3056  HD2 PRO A 211     -20.304  -5.497  36.012  1.00  0.00           H  
ATOM   3057  N   GLY A 212     -21.603  -9.391  37.948  1.00  0.00           N  
ATOM   3058  CA  GLY A 212     -22.019 -10.742  38.180  1.00  0.00           C  
ATOM   3059  C   GLY A 212     -21.074 -11.596  38.943  1.00  0.00           C  
ATOM   3060  O   GLY A 212     -21.551 -12.436  39.713  1.00  0.00           O  
ATOM   3061  HN  GLY A 212     -21.331  -9.183  37.006  1.00  0.00           H  
ATOM   3062  HA1 GLY A 212     -22.124 -11.255  37.230  1.00  0.00           H  
ATOM   3063  HA2 GLY A 212     -22.899 -10.724  38.799  1.00  0.00           H  
ATOM   3064  N   ILE A 213     -19.757 -11.504  38.657  1.00  0.00           N  
ATOM   3065  CA  ILE A 213     -18.737 -12.264  39.318  1.00  0.00           C  
ATOM   3066  C   ILE A 213     -18.728 -11.851  40.746  1.00  0.00           C  
ATOM   3067  O   ILE A 213     -18.726 -12.686  41.645  1.00  0.00           O  
ATOM   3068  CB  ILE A 213     -17.437 -12.240  38.578  1.00  0.00           C  
ATOM   3069  CG1 ILE A 213     -16.314 -12.984  39.335  1.00  0.00           C  
ATOM   3070  CG2 ILE A 213     -16.993 -10.781  38.349  1.00  0.00           C  
ATOM   3071  CD  ILE A 213     -15.128 -13.339  38.437  1.00  0.00           C  
ATOM   3072  HN  ILE A 213     -19.596 -10.971  37.837  1.00  0.00           H  
ATOM   3073  HA  ILE A 213     -19.185 -13.241  39.394  1.00  0.00           H  
ATOM   3074  HB  ILE A 213     -17.642 -12.731  37.601  1.00  0.00           H  
ATOM   3075 1HG1 ILE A 213     -15.994 -12.408  40.230  1.00  0.00           H  
ATOM   3076 2HG1 ILE A 213     -16.742 -13.937  39.711  1.00  0.00           H  
ATOM   3077 1HG2 ILE A 213     -17.105 -10.131  39.242  1.00  0.00           H  
ATOM   3078 2HG2 ILE A 213     -15.911 -10.735  38.134  1.00  0.00           H  
ATOM   3079 3HG2 ILE A 213     -17.567 -10.387  37.479  1.00  0.00           H  
ATOM   3080  HD1 ILE A 213     -14.801 -12.458  37.841  1.00  0.00           H  
ATOM   3081  HD2 ILE A 213     -14.235 -13.750  38.968  1.00  0.00           H  
ATOM   3082  HD3 ILE A 213     -15.422 -14.031  37.630  1.00  0.00           H  
ATOM   3083  N   VAL A 214     -18.715 -10.542  41.066  1.00  0.00           N  
ATOM   3084  CA  VAL A 214     -18.727 -10.111  42.429  1.00  0.00           C  
ATOM   3085  C   VAL A 214     -19.960 -10.473  43.190  1.00  0.00           C  
ATOM   3086  O   VAL A 214     -19.808 -11.040  44.271  1.00  0.00           O  
ATOM   3087  CB  VAL A 214     -18.284  -8.689  42.556  1.00  0.00           C  
ATOM   3088  CG1 VAL A 214     -18.389  -8.201  44.021  1.00  0.00           C  
ATOM   3089  CG2 VAL A 214     -19.152  -7.756  41.697  1.00  0.00           C  
ATOM   3090  HN  VAL A 214     -18.586  -9.820  40.389  1.00  0.00           H  
ATOM   3091  HA  VAL A 214     -18.065 -10.770  42.964  1.00  0.00           H  
ATOM   3092  HB  VAL A 214     -17.215  -8.525  42.323  1.00  0.00           H  
ATOM   3093 1HG1 VAL A 214     -18.037  -7.152  44.153  1.00  0.00           H  
ATOM   3094 2HG1 VAL A 214     -17.724  -8.876  44.604  1.00  0.00           H  
ATOM   3095 3HG1 VAL A 214     -19.431  -8.241  44.405  1.00  0.00           H  
ATOM   3096 1HG2 VAL A 214     -18.891  -7.912  40.622  1.00  0.00           H  
ATOM   3097 2HG2 VAL A 214     -20.257  -7.916  41.783  1.00  0.00           H  
ATOM   3098 3HG2 VAL A 214     -18.984  -6.703  42.003  1.00  0.00           H  
ATOM   3099  N   ILE A 215     -21.133 -10.391  42.534  1.00  0.00           N  
ATOM   3100  CA  ILE A 215     -22.383 -10.940  42.975  1.00  0.00           C  
ATOM   3101  C   ILE A 215     -22.384 -12.348  43.464  1.00  0.00           C  
ATOM   3102  O   ILE A 215     -22.786 -12.708  44.571  1.00  0.00           O  
ATOM   3103  CB  ILE A 215     -23.459 -10.625  41.978  1.00  0.00           C  
ATOM   3104  CG1 ILE A 215     -23.965  -9.193  42.168  1.00  0.00           C  
ATOM   3105  CG2 ILE A 215     -24.590 -11.668  42.007  1.00  0.00           C  
ATOM   3106  CD  ILE A 215     -25.032  -8.941  43.230  1.00  0.00           C  
ATOM   3107  HN  ILE A 215     -21.144  -9.920  41.656  1.00  0.00           H  
ATOM   3108  HA  ILE A 215     -22.689 -10.373  43.842  1.00  0.00           H  
ATOM   3109  HB  ILE A 215     -22.940 -10.714  40.995  1.00  0.00           H  
ATOM   3110 1HG1 ILE A 215     -23.158  -8.477  42.428  1.00  0.00           H  
ATOM   3111 2HG1 ILE A 215     -24.369  -8.844  41.193  1.00  0.00           H  
ATOM   3112 1HG2 ILE A 215     -24.942 -11.805  43.050  1.00  0.00           H  
ATOM   3113 2HG2 ILE A 215     -24.324 -12.664  41.581  1.00  0.00           H  
ATOM   3114 3HG2 ILE A 215     -25.461 -11.344  41.404  1.00  0.00           H  
ATOM   3115  HD1 ILE A 215     -26.068  -9.244  42.934  1.00  0.00           H  
ATOM   3116  HD2 ILE A 215     -24.775  -9.575  44.112  1.00  0.00           H  
ATOM   3117  HD3 ILE A 215     -25.142  -7.871  43.523  1.00  0.00           H  
ATOM   3118  N   LEU A 216     -21.982 -13.320  42.630  1.00  0.00           N  
ATOM   3119  CA  LEU A 216     -21.912 -14.711  42.931  1.00  0.00           C  
ATOM   3120  C   LEU A 216     -20.842 -15.114  43.893  1.00  0.00           C  
ATOM   3121  O   LEU A 216     -21.098 -15.922  44.778  1.00  0.00           O  
ATOM   3122  CB  LEU A 216     -21.924 -15.560  41.644  1.00  0.00           C  
ATOM   3123  CG  LEU A 216     -22.651 -16.905  41.765  1.00  0.00           C  
ATOM   3124  CD1 LEU A 216     -21.874 -18.078  42.384  1.00  0.00           C  
ATOM   3125  CD2 LEU A 216     -24.080 -16.830  42.332  1.00  0.00           C  
ATOM   3126  HN  LEU A 216     -21.704 -13.076  41.693  1.00  0.00           H  
ATOM   3127  HA  LEU A 216     -22.857 -14.889  43.426  1.00  0.00           H  
ATOM   3128  HB1 LEU A 216     -20.878 -15.710  41.309  1.00  0.00           H  
ATOM   3129  HB2 LEU A 216     -22.367 -14.935  40.841  1.00  0.00           H  
ATOM   3130  HG  LEU A 216     -22.849 -17.202  40.718  1.00  0.00           H  
ATOM   3131 1HD1 LEU A 216     -22.477 -18.999  42.315  1.00  0.00           H  
ATOM   3132 2HD1 LEU A 216     -21.691 -17.872  43.459  1.00  0.00           H  
ATOM   3133 3HD1 LEU A 216     -20.903 -18.189  41.863  1.00  0.00           H  
ATOM   3134 1HD2 LEU A 216     -24.682 -17.700  42.024  1.00  0.00           H  
ATOM   3135 2HD2 LEU A 216     -24.639 -15.980  41.882  1.00  0.00           H  
ATOM   3136 3HD2 LEU A 216     -24.109 -16.771  43.447  1.00  0.00           H  
ATOM   3137  N   SER A 217     -19.667 -14.483  43.772  1.00  0.00           N  
ATOM   3138  CA  SER A 217     -18.530 -14.626  44.631  1.00  0.00           C  
ATOM   3139  C   SER A 217     -18.756 -14.167  46.022  1.00  0.00           C  
ATOM   3140  O   SER A 217     -18.398 -14.929  46.923  1.00  0.00           O  
ATOM   3141  CB  SER A 217     -17.259 -13.963  44.082  1.00  0.00           C  
ATOM   3142  OG  SER A 217     -16.020 -14.091  44.767  1.00  0.00           O  
ATOM   3143  HN  SER A 217     -19.588 -13.798  43.047  1.00  0.00           H  
ATOM   3144  HA  SER A 217     -18.336 -15.689  44.705  1.00  0.00           H  
ATOM   3145  HB1 SER A 217     -17.153 -14.395  43.062  1.00  0.00           H  
ATOM   3146  HB2 SER A 217     -17.456 -12.885  43.928  1.00  0.00           H  
ATOM   3147  HG1 SER A 217     -15.797 -15.019  44.859  1.00  0.00           H  
ATOM   3148  N   CYS A 218     -19.392 -13.019  46.314  1.00  0.00           N  
ATOM   3149  CA  CYS A 218     -19.911 -12.555  47.569  1.00  0.00           C  
ATOM   3150  C   CYS A 218     -20.864 -13.579  48.083  1.00  0.00           C  
ATOM   3151  O   CYS A 218     -20.833 -13.946  49.255  1.00  0.00           O  
ATOM   3152  CB  CYS A 218     -20.529 -11.160  47.465  1.00  0.00           C  
ATOM   3153  SG  CYS A 218     -19.207  -9.913  47.349  1.00  0.00           S  
ATOM   3154  HN  CYS A 218     -19.571 -12.360  45.586  1.00  0.00           H  
ATOM   3155  HA  CYS A 218     -19.135 -12.528  48.315  1.00  0.00           H  
ATOM   3156  HB1 CYS A 218     -21.159 -11.064  46.555  1.00  0.00           H  
ATOM   3157  HB2 CYS A 218     -21.124 -10.938  48.372  1.00  0.00           H  
ATOM   3158  HG1 CYS A 218     -18.825 -10.243  46.114  1.00  0.00           H  
ATOM   3159  N   TYR A 219     -21.650 -14.238  47.207  1.00  0.00           N  
ATOM   3160  CA  TYR A 219     -22.724 -15.021  47.716  1.00  0.00           C  
ATOM   3161  C   TYR A 219     -22.366 -16.468  47.689  1.00  0.00           C  
ATOM   3162  O   TYR A 219     -23.215 -17.278  48.042  1.00  0.00           O  
ATOM   3163  CB  TYR A 219     -23.916 -14.751  46.776  1.00  0.00           C  
ATOM   3164  CG  TYR A 219     -25.166 -14.899  47.578  1.00  0.00           C  
ATOM   3165  CD1 TYR A 219     -25.518 -13.957  48.510  1.00  0.00           C  
ATOM   3166  CD2 TYR A 219     -26.013 -15.966  47.379  1.00  0.00           C  
ATOM   3167  CE1 TYR A 219     -26.708 -14.052  49.194  1.00  0.00           C  
ATOM   3168  CE2 TYR A 219     -27.172 -16.114  48.089  1.00  0.00           C  
ATOM   3169  CZ  TYR A 219     -27.522 -15.148  49.004  1.00  0.00           C  
ATOM   3170  OH  TYR A 219     -28.744 -15.161  49.709  1.00  0.00           O  
ATOM   3171  HN  TYR A 219     -21.607 -14.068  46.223  1.00  0.00           H  
ATOM   3172  HA  TYR A 219     -22.920 -14.683  48.717  1.00  0.00           H  
ATOM   3173  HB1 TYR A 219     -23.980 -15.392  45.869  1.00  0.00           H  
ATOM   3174  HB2 TYR A 219     -23.917 -13.672  46.510  1.00  0.00           H  
ATOM   3175  HD1 TYR A 219     -24.949 -13.058  48.695  1.00  0.00           H  
ATOM   3176  HD2 TYR A 219     -25.740 -16.782  46.723  1.00  0.00           H  
ATOM   3177  HE1 TYR A 219     -27.013 -13.300  49.918  1.00  0.00           H  
ATOM   3178  HE2 TYR A 219     -27.793 -16.993  47.980  1.00  0.00           H  
ATOM   3179  HH  TYR A 219     -29.236 -15.929  49.417  1.00  0.00           H  
ATOM   3180  N   CYS A 220     -21.097 -16.867  47.471  1.00  0.00           N  
ATOM   3181  CA  CYS A 220     -20.675 -18.223  47.591  1.00  0.00           C  
ATOM   3182  C   CYS A 220     -19.777 -18.420  48.760  1.00  0.00           C  
ATOM   3183  O   CYS A 220     -19.446 -19.562  49.061  1.00  0.00           O  
ATOM   3184  CB  CYS A 220     -20.095 -18.688  46.240  1.00  0.00           C  
ATOM   3185  SG  CYS A 220     -19.532 -20.422  46.141  1.00  0.00           S  
ATOM   3186  HN  CYS A 220     -20.425 -16.208  47.148  1.00  0.00           H  
ATOM   3187  HA  CYS A 220     -21.521 -18.822  47.857  1.00  0.00           H  
ATOM   3188  HB1 CYS A 220     -19.263 -18.010  45.970  1.00  0.00           H  
ATOM   3189  HB2 CYS A 220     -20.833 -18.549  45.422  1.00  0.00           H  
ATOM   3190  HG1 CYS A 220     -20.625 -20.869  46.733  1.00  0.00           H  
ATOM   3191  N   ILE A 221     -19.444 -17.377  49.548  1.00  0.00           N  
ATOM   3192  CA  ILE A 221     -18.899 -17.609  50.856  1.00  0.00           C  
ATOM   3193  C   ILE A 221     -19.873 -17.558  51.977  1.00  0.00           C  
ATOM   3194  O   ILE A 221     -19.784 -18.391  52.879  1.00  0.00           O  
ATOM   3195  CB  ILE A 221     -17.784 -16.643  51.127  1.00  0.00           C  
ATOM   3196  CG1 ILE A 221     -17.098 -16.774  52.506  1.00  0.00           C  
ATOM   3197  CG2 ILE A 221     -18.272 -15.204  50.890  1.00  0.00           C  
ATOM   3198  CD  ILE A 221     -16.382 -18.094  52.779  1.00  0.00           C  
ATOM   3199  HN  ILE A 221     -19.778 -16.486  49.276  1.00  0.00           H  
ATOM   3200  HA  ILE A 221     -18.460 -18.594  50.923  1.00  0.00           H  
ATOM   3201  HB  ILE A 221     -16.955 -16.818  50.407  1.00  0.00           H  
ATOM   3202 1HG1 ILE A 221     -17.772 -16.588  53.361  1.00  0.00           H  
ATOM   3203 2HG1 ILE A 221     -16.289 -16.019  52.596  1.00  0.00           H  
ATOM   3204 1HG2 ILE A 221     -17.361 -14.565  51.011  1.00  0.00           H  
ATOM   3205 2HG2 ILE A 221     -18.639 -15.073  49.859  1.00  0.00           H  
ATOM   3206 3HG2 ILE A 221     -18.932 -14.884  51.724  1.00  0.00           H  
ATOM   3207  HD1 ILE A 221     -17.094 -18.946  52.735  1.00  0.00           H  
ATOM   3208  HD2 ILE A 221     -15.915 -18.073  53.791  1.00  0.00           H  
ATOM   3209  HD3 ILE A 221     -15.663 -18.292  51.964  1.00  0.00           H  
ATOM   3210  N   ILE A 222     -20.992 -16.814  51.882  1.00  0.00           N  
ATOM   3211  CA  ILE A 222     -22.121 -16.948  52.755  1.00  0.00           C  
ATOM   3212  C   ILE A 222     -22.805 -18.265  52.582  1.00  0.00           C  
ATOM   3213  O   ILE A 222     -23.408 -18.822  53.499  1.00  0.00           O  
ATOM   3214  CB  ILE A 222     -23.095 -15.825  52.593  1.00  0.00           C  
ATOM   3215  CG1 ILE A 222     -24.177 -15.733  53.692  1.00  0.00           C  
ATOM   3216  CG2 ILE A 222     -23.665 -15.825  51.167  1.00  0.00           C  
ATOM   3217  CD  ILE A 222     -25.422 -14.919  53.346  1.00  0.00           C  
ATOM   3218  HN  ILE A 222     -21.142 -16.167  51.146  1.00  0.00           H  
ATOM   3219  HA  ILE A 222     -21.780 -16.856  53.778  1.00  0.00           H  
ATOM   3220  HB  ILE A 222     -22.508 -14.877  52.628  1.00  0.00           H  
ATOM   3221 1HG1 ILE A 222     -23.672 -15.320  54.583  1.00  0.00           H  
ATOM   3222 2HG1 ILE A 222     -24.492 -16.760  53.991  1.00  0.00           H  
ATOM   3223 1HG2 ILE A 222     -22.937 -16.098  50.368  1.00  0.00           H  
ATOM   3224 2HG2 ILE A 222     -24.443 -16.620  51.105  1.00  0.00           H  
ATOM   3225 3HG2 ILE A 222     -24.087 -14.843  50.888  1.00  0.00           H  
ATOM   3226  HD1 ILE A 222     -25.930 -15.330  52.446  1.00  0.00           H  
ATOM   3227  HD2 ILE A 222     -25.233 -13.834  53.207  1.00  0.00           H  
ATOM   3228  HD3 ILE A 222     -26.171 -14.975  54.164  1.00  0.00           H  
ATOM   3229  N   ILE A 223     -22.689 -18.906  51.409  1.00  0.00           N  
ATOM   3230  CA  ILE A 223     -23.385 -20.121  51.111  1.00  0.00           C  
ATOM   3231  C   ILE A 223     -22.633 -21.299  51.630  1.00  0.00           C  
ATOM   3232  O   ILE A 223     -23.005 -22.438  51.393  1.00  0.00           O  
ATOM   3233  CB  ILE A 223     -23.721 -20.233  49.648  1.00  0.00           C  
ATOM   3234  CG1 ILE A 223     -25.078 -20.919  49.403  1.00  0.00           C  
ATOM   3235  CG2 ILE A 223     -22.579 -20.843  48.829  1.00  0.00           C  
ATOM   3236  CD  ILE A 223     -25.369 -21.044  47.908  1.00  0.00           C  
ATOM   3237  HN  ILE A 223     -22.310 -18.459  50.601  1.00  0.00           H  
ATOM   3238  HA  ILE A 223     -24.326 -20.182  51.636  1.00  0.00           H  
ATOM   3239  HB  ILE A 223     -23.882 -19.214  49.239  1.00  0.00           H  
ATOM   3240 1HG1 ILE A 223     -25.781 -20.270  49.963  1.00  0.00           H  
ATOM   3241 2HG1 ILE A 223     -25.085 -21.922  49.882  1.00  0.00           H  
ATOM   3242 1HG2 ILE A 223     -21.582 -20.479  49.174  1.00  0.00           H  
ATOM   3243 2HG2 ILE A 223     -22.625 -20.609  47.750  1.00  0.00           H  
ATOM   3244 3HG2 ILE A 223     -22.656 -21.947  48.941  1.00  0.00           H  
ATOM   3245  HD1 ILE A 223     -25.473 -20.037  47.454  1.00  0.00           H  
ATOM   3246  HD2 ILE A 223     -24.610 -21.622  47.329  1.00  0.00           H  
ATOM   3247  HD3 ILE A 223     -26.389 -21.479  47.866  1.00  0.00           H  
ATOM   3248  N   SER A 224     -21.540 -21.111  52.401  1.00  0.00           N  
ATOM   3249  CA  SER A 224     -20.899 -22.123  53.169  1.00  0.00           C  
ATOM   3250  C   SER A 224     -21.829 -22.698  54.178  1.00  0.00           C  
ATOM   3251  O   SER A 224     -21.760 -23.875  54.526  1.00  0.00           O  
ATOM   3252  CB  SER A 224     -19.748 -21.559  54.021  1.00  0.00           C  
ATOM   3253  OG  SER A 224     -18.699 -20.994  53.251  1.00  0.00           O  
ATOM   3254  HN  SER A 224     -21.312 -20.138  52.494  1.00  0.00           H  
ATOM   3255  HA  SER A 224     -20.520 -22.900  52.519  1.00  0.00           H  
ATOM   3256  HB1 SER A 224     -19.341 -22.353  54.678  1.00  0.00           H  
ATOM   3257  HB2 SER A 224     -20.105 -20.788  54.748  1.00  0.00           H  
ATOM   3258  HG1 SER A 224     -19.104 -20.308  52.713  1.00  0.00           H  
ATOM   3259  N   LYS A 225     -22.759 -21.849  54.654  1.00  0.00           N  
ATOM   3260  CA  LYS A 225     -23.980 -22.103  55.337  1.00  0.00           C  
ATOM   3261  C   LYS A 225     -24.534 -20.775  55.725  1.00  0.00           C  
ATOM   3262  O   LYS A 225     -23.932 -19.981  56.446  1.00  0.00           O  
ATOM   3263  CB  LYS A 225     -23.924 -23.052  56.547  1.00  0.00           C  
ATOM   3264  CG  LYS A 225     -25.285 -23.235  57.241  1.00  0.00           C  
ATOM   3265  CD  LYS A 225     -25.378 -24.333  58.289  1.00  0.00           C  
ATOM   3266  CE  LYS A 225     -26.504 -24.149  59.310  1.00  0.00           C  
ATOM   3267  NZ  LYS A 225     -27.837 -24.059  58.689  1.00  0.00           N1+
ATOM   3268  HN  LYS A 225     -22.638 -20.892  54.413  1.00  0.00           H  
ATOM   3269  HA  LYS A 225     -24.679 -22.505  54.613  1.00  0.00           H  
ATOM   3270  HB1 LYS A 225     -23.567 -24.047  56.217  1.00  0.00           H  
ATOM   3271  HB2 LYS A 225     -23.211 -22.716  57.319  1.00  0.00           H  
ATOM   3272  HG1 LYS A 225     -26.125 -23.327  56.517  1.00  0.00           H  
ATOM   3273  HG2 LYS A 225     -25.440 -22.297  57.811  1.00  0.00           H  
ATOM   3274  HD1 LYS A 225     -25.450 -25.299  57.732  1.00  0.00           H  
ATOM   3275  HD2 LYS A 225     -24.390 -24.346  58.799  1.00  0.00           H  
ATOM   3276  HE1 LYS A 225     -26.475 -24.982  60.050  1.00  0.00           H  
ATOM   3277  HE2 LYS A 225     -26.314 -23.207  59.872  1.00  0.00           H  
ATOM   3278  HZ1 LYS A 225     -28.613 -24.251  59.345  1.00  0.00           H  
ATOM   3279  HZ2 LYS A 225     -28.081 -24.635  57.852  1.00  0.00           H  
ATOM   3280  HZ3 LYS A 225     -27.986 -23.063  58.408  1.00  0.00           H  
ATOM   3281  N   LEU A 226     -25.740 -20.450  55.224  1.00  0.00           N  
ATOM   3282  CA  LEU A 226     -26.285 -19.146  55.005  1.00  0.00           C  
ATOM   3283  C   LEU A 226     -26.408 -18.271  56.199  1.00  0.00           C  
ATOM   3284  O   LEU A 226     -25.952 -17.127  56.162  1.00  0.00           O  
ATOM   3285  CB  LEU A 226     -27.617 -19.203  54.248  1.00  0.00           C  
ATOM   3286  CG  LEU A 226     -27.969 -17.980  53.385  1.00  0.00           C  
ATOM   3287  CD1 LEU A 226     -29.470 -17.926  53.072  1.00  0.00           C  
ATOM   3288  CD2 LEU A 226     -27.132 -17.990  52.092  1.00  0.00           C  
ATOM   3289  HN  LEU A 226     -26.304 -21.141  54.774  1.00  0.00           H  
ATOM   3290  HA  LEU A 226     -25.530 -18.654  54.401  1.00  0.00           H  
ATOM   3291  HB1 LEU A 226     -28.436 -19.264  54.997  1.00  0.00           H  
ATOM   3292  HB2 LEU A 226     -27.711 -20.083  53.574  1.00  0.00           H  
ATOM   3293  HG  LEU A 226     -27.751 -17.063  53.968  1.00  0.00           H  
ATOM   3294 1HD1 LEU A 226     -29.824 -17.179  52.334  1.00  0.00           H  
ATOM   3295 2HD1 LEU A 226     -29.872 -18.933  52.813  1.00  0.00           H  
ATOM   3296 3HD1 LEU A 226     -30.011 -17.724  54.027  1.00  0.00           H  
ATOM   3297 1HD2 LEU A 226     -26.059 -17.801  52.308  1.00  0.00           H  
ATOM   3298 2HD2 LEU A 226     -27.445 -17.133  51.468  1.00  0.00           H  
ATOM   3299 3HD2 LEU A 226     -27.259 -18.974  51.583  1.00  0.00           H  
ATOM   3300  N   SER A 227     -26.844 -18.760  57.374  1.00  0.00           N  
ATOM   3301  CA  SER A 227     -26.766 -17.995  58.590  1.00  0.00           C  
ATOM   3302  C   SER A 227     -25.430 -17.835  59.224  1.00  0.00           C  
ATOM   3303  O   SER A 227     -25.061 -18.300  60.309  1.00  0.00           O  
ATOM   3304  CB  SER A 227     -27.757 -18.543  59.631  1.00  0.00           C  
ATOM   3305  OG  SER A 227     -29.078 -18.449  59.111  1.00  0.00           O  
ATOM   3306  HN  SER A 227     -27.228 -19.673  57.470  1.00  0.00           H  
ATOM   3307  HA  SER A 227     -27.158 -17.013  58.357  1.00  0.00           H  
ATOM   3308  HB1 SER A 227     -27.510 -19.585  59.916  1.00  0.00           H  
ATOM   3309  HB2 SER A 227     -27.675 -18.037  60.615  1.00  0.00           H  
ATOM   3310  HG1 SER A 227     -29.075 -18.976  58.303  1.00  0.00           H  
ATOM   3311  N   HIS A 228     -24.521 -17.067  58.601  1.00  0.00           N  
ATOM   3312  CA  HIS A 228     -23.305 -16.549  59.136  1.00  0.00           C  
ATOM   3313  C   HIS A 228     -23.511 -15.668  60.318  1.00  0.00           C  
ATOM   3314  O   HIS A 228     -22.787 -15.727  61.318  1.00  0.00           O  
ATOM   3315  CB  HIS A 228     -22.402 -15.831  58.123  1.00  0.00           C  
ATOM   3316  CG  HIS A 228     -21.317 -16.681  57.542  1.00  0.00           C  
ATOM   3317  CD2 HIS A 228     -19.984 -16.734  57.807  1.00  0.00           C  
ATOM   3318  ND1 HIS A 228     -21.601 -17.478  56.446  1.00  0.00           N  
ATOM   3319  CE1 HIS A 228     -20.445 -17.977  56.047  1.00  0.00           C  
ATOM   3320  NE2 HIS A 228     -19.428 -17.562  56.853  1.00  0.00           N  
ATOM   3321  HN  HIS A 228     -24.696 -16.812  57.647  1.00  0.00           H  
ATOM   3322  HA  HIS A 228     -22.759 -17.359  59.606  1.00  0.00           H  
ATOM   3323  HB1 HIS A 228     -21.791 -15.033  58.593  1.00  0.00           H  
ATOM   3324  HB2 HIS A 228     -23.036 -15.303  57.373  1.00  0.00           H  
ATOM   3325  HD2 HIS A 228     -19.382 -16.234  58.559  1.00  0.00           H  
ATOM   3326  HE1 HIS A 228     -20.308 -18.582  55.146  1.00  0.00           H  
ATOM   3327  HE2 HIS A 228     -18.514 -17.928  56.683  1.00  0.00           H  
ATOM   3328  N   SER A 229     -24.499 -14.759  60.256  1.00  0.00           N  
ATOM   3329  CA  SER A 229     -24.819 -13.872  61.338  1.00  0.00           C  
ATOM   3330  C   SER A 229     -26.182 -14.188  61.853  1.00  0.00           C  
ATOM   3331  O   SER A 229     -27.149 -13.486  61.554  1.00  0.00           O  
ATOM   3332  CB  SER A 229     -24.641 -12.406  60.927  1.00  0.00           C  
ATOM   3333  OG  SER A 229     -23.312 -12.139  60.512  1.00  0.00           O  
ATOM   3334  HN  SER A 229     -25.059 -14.671  59.445  1.00  0.00           H  
ATOM   3335  HA  SER A 229     -24.192 -14.059  62.190  1.00  0.00           H  
ATOM   3336  HB1 SER A 229     -24.850 -11.698  61.757  1.00  0.00           H  
ATOM   3337  HB2 SER A 229     -25.316 -12.084  60.106  1.00  0.00           H  
ATOM   3338  HG1 SER A 229     -23.131 -12.596  59.681  1.00  0.00           H  
ATOM   3339  N   LYS A 230     -26.357 -15.269  62.632  1.00  0.00           N  
ATOM   3340  CA  LYS A 230     -27.600 -15.824  63.070  1.00  0.00           C  
ATOM   3341  C   LYS A 230     -28.540 -14.887  63.761  1.00  0.00           C  
ATOM   3342  O   LYS A 230     -28.275 -14.288  64.794  1.00  0.00           O  
ATOM   3343  CB  LYS A 230     -27.232 -16.969  64.015  1.00  0.00           C  
ATOM   3344  CG  LYS A 230     -26.543 -18.191  63.400  1.00  0.00           C  
ATOM   3345  CD  LYS A 230     -25.940 -19.195  64.384  1.00  0.00           C  
ATOM   3346  CE  LYS A 230     -26.906 -19.924  65.326  1.00  0.00           C  
ATOM   3347  NZ  LYS A 230     -27.353 -19.020  66.395  1.00  0.00           N1+
ATOM   3348  HN  LYS A 230     -25.590 -15.835  62.923  1.00  0.00           H  
ATOM   3349  HA  LYS A 230     -28.086 -16.241  62.207  1.00  0.00           H  
ATOM   3350  HB1 LYS A 230     -26.526 -16.639  64.820  1.00  0.00           H  
ATOM   3351  HB2 LYS A 230     -28.186 -17.379  64.400  1.00  0.00           H  
ATOM   3352  HG1 LYS A 230     -27.160 -18.678  62.614  1.00  0.00           H  
ATOM   3353  HG2 LYS A 230     -25.699 -17.751  62.827  1.00  0.00           H  
ATOM   3354  HD1 LYS A 230     -25.354 -19.940  63.811  1.00  0.00           H  
ATOM   3355  HD2 LYS A 230     -25.058 -18.743  64.883  1.00  0.00           H  
ATOM   3356  HE1 LYS A 230     -26.347 -20.774  65.776  1.00  0.00           H  
ATOM   3357  HE2 LYS A 230     -27.835 -20.309  64.839  1.00  0.00           H  
ATOM   3358  HZ1 LYS A 230     -28.016 -18.305  66.025  1.00  0.00           H  
ATOM   3359  HZ2 LYS A 230     -27.933 -19.517  67.111  1.00  0.00           H  
ATOM   3360  HZ3 LYS A 230     -26.512 -18.611  66.843  1.00  0.00           H  
ATOM   3361  N   GLY A 231     -29.793 -14.652  63.313  1.00  0.00           N  
ATOM   3362  CA  GLY A 231     -30.422 -14.986  62.080  1.00  0.00           C  
ATOM   3363  C   GLY A 231     -31.591 -14.199  61.588  1.00  0.00           C  
ATOM   3364  O   GLY A 231     -31.478 -13.466  60.607  1.00  0.00           O  
ATOM   3365  HN  GLY A 231     -30.239 -14.017  63.931  1.00  0.00           H  
ATOM   3366  HA1 GLY A 231     -29.655 -14.826  61.327  1.00  0.00           H  
ATOM   3367  HA2 GLY A 231     -30.735 -16.015  62.161  1.00  0.00           H  
ATOM   3368  N   HIS A 232     -32.776 -14.312  62.217  1.00  0.00           N  
ATOM   3369  CA  HIS A 232     -33.984 -13.679  61.801  1.00  0.00           C  
ATOM   3370  C   HIS A 232     -33.881 -12.198  61.646  1.00  0.00           C  
ATOM   3371  O   HIS A 232     -34.398 -11.602  60.707  1.00  0.00           O  
ATOM   3372  CB  HIS A 232     -35.146 -14.036  62.743  1.00  0.00           C  
ATOM   3373  CG  HIS A 232     -36.328 -14.399  61.888  1.00  0.00           C  
ATOM   3374  CD2 HIS A 232     -36.815 -15.598  61.476  1.00  0.00           C  
ATOM   3375  ND1 HIS A 232     -37.069 -13.364  61.363  1.00  0.00           N  
ATOM   3376  CE1 HIS A 232     -37.944 -13.945  60.549  1.00  0.00           C  
ATOM   3377  NE2 HIS A 232     -37.844 -15.298  60.612  1.00  0.00           N  
ATOM   3378  HN  HIS A 232     -32.850 -14.908  63.009  1.00  0.00           H  
ATOM   3379  HA  HIS A 232     -34.159 -14.023  60.780  1.00  0.00           H  
ATOM   3380  HB1 HIS A 232     -34.960 -14.996  63.272  1.00  0.00           H  
ATOM   3381  HB2 HIS A 232     -35.375 -13.310  63.550  1.00  0.00           H  
ATOM   3382  HD2 HIS A 232     -36.490 -16.615  61.687  1.00  0.00           H  
ATOM   3383  HE1 HIS A 232     -38.683 -13.377  59.984  1.00  0.00           H  
ATOM   3384  HE2 HIS A 232     -38.412 -15.906  60.063  1.00  0.00           H  
ATOM   3385  N   GLN A 233     -33.147 -11.467  62.503  1.00  0.00           N  
ATOM   3386  CA  GLN A 233     -32.905 -10.069  62.325  1.00  0.00           C  
ATOM   3387  C   GLN A 233     -32.155  -9.684  61.088  1.00  0.00           C  
ATOM   3388  O   GLN A 233     -32.257  -8.531  60.669  1.00  0.00           O  
ATOM   3389  CB  GLN A 233     -32.325  -9.347  63.544  1.00  0.00           C  
ATOM   3390  CG  GLN A 233     -30.947  -9.864  63.957  1.00  0.00           C  
ATOM   3391  CD  GLN A 233     -30.580  -9.393  65.352  1.00  0.00           C  
ATOM   3392  NE2 GLN A 233     -30.605  -8.064  65.633  1.00  0.00           N  
ATOM   3393  OE1 GLN A 233     -30.285 -10.167  66.264  1.00  0.00           O  
ATOM   3394  HN  GLN A 233     -32.696 -11.913  63.274  1.00  0.00           H  
ATOM   3395  HA  GLN A 233     -33.874  -9.617  62.170  1.00  0.00           H  
ATOM   3396  HB1 GLN A 233     -33.147  -9.352  64.303  1.00  0.00           H  
ATOM   3397  HB2 GLN A 233     -32.311  -8.256  63.329  1.00  0.00           H  
ATOM   3398  HG1 GLN A 233     -30.832 -10.964  63.978  1.00  0.00           H  
ATOM   3399  HG2 GLN A 233     -30.255  -9.319  63.278  1.00  0.00           H  
ATOM   3400 1HE2 GLN A 233     -30.875  -7.352  64.984  1.00  0.00           H  
ATOM   3401 2HE2 GLN A 233     -30.502  -7.790  66.591  1.00  0.00           H  
ATOM   3402  N   LYS A 234     -31.351 -10.608  60.523  1.00  0.00           N  
ATOM   3403  CA  LYS A 234     -30.661 -10.463  59.287  1.00  0.00           C  
ATOM   3404  C   LYS A 234     -31.337 -11.140  58.146  1.00  0.00           C  
ATOM   3405  O   LYS A 234     -30.971 -10.882  57.001  1.00  0.00           O  
ATOM   3406  CB  LYS A 234     -29.228 -11.017  59.442  1.00  0.00           C  
ATOM   3407  CG  LYS A 234     -28.100 -10.049  59.785  1.00  0.00           C  
ATOM   3408  CD  LYS A 234     -28.175  -8.543  60.065  1.00  0.00           C  
ATOM   3409  CE  LYS A 234     -27.827  -8.122  61.496  1.00  0.00           C  
ATOM   3410  NZ  LYS A 234     -28.207  -6.720  61.799  1.00  0.00           N1+
ATOM   3411  HN  LYS A 234     -31.378 -11.527  60.894  1.00  0.00           H  
ATOM   3412  HA  LYS A 234     -30.591  -9.407  59.043  1.00  0.00           H  
ATOM   3413  HB1 LYS A 234     -29.194 -11.855  60.169  1.00  0.00           H  
ATOM   3414  HB2 LYS A 234     -28.910 -11.595  58.560  1.00  0.00           H  
ATOM   3415  HG1 LYS A 234     -28.538 -10.071  60.803  1.00  0.00           H  
ATOM   3416  HG2 LYS A 234     -28.229  -9.608  58.769  1.00  0.00           H  
ATOM   3417  HD1 LYS A 234     -27.530  -7.929  59.397  1.00  0.00           H  
ATOM   3418  HD2 LYS A 234     -29.170  -8.081  59.894  1.00  0.00           H  
ATOM   3419  HE1 LYS A 234     -28.372  -8.756  62.222  1.00  0.00           H  
ATOM   3420  HE2 LYS A 234     -26.771  -8.290  61.808  1.00  0.00           H  
ATOM   3421  HZ1 LYS A 234     -27.551  -5.967  61.508  1.00  0.00           H  
ATOM   3422  HZ2 LYS A 234     -28.214  -6.681  62.833  1.00  0.00           H  
ATOM   3423  HZ3 LYS A 234     -29.159  -6.417  61.521  1.00  0.00           H  
ATOM   3424  N   ARG A 235     -32.361 -11.983  58.366  1.00  0.00           N  
ATOM   3425  CA  ARG A 235     -33.164 -12.587  57.351  1.00  0.00           C  
ATOM   3426  C   ARG A 235     -33.788 -11.577  56.445  1.00  0.00           C  
ATOM   3427  O   ARG A 235     -33.752 -11.629  55.216  1.00  0.00           O  
ATOM   3428  CB  ARG A 235     -34.254 -13.503  57.908  1.00  0.00           C  
ATOM   3429  CG  ARG A 235     -33.917 -14.916  58.389  1.00  0.00           C  
ATOM   3430  CD  ARG A 235     -33.800 -15.931  57.253  1.00  0.00           C  
ATOM   3431  NE  ARG A 235     -34.009 -17.302  57.802  1.00  0.00           N  
ATOM   3432  CZ  ARG A 235     -33.116 -18.084  58.476  1.00  0.00           C  
ATOM   3433  NH1 ARG A 235     -31.891 -17.561  58.791  1.00  0.00           N1+
ATOM   3434  NH2 ARG A 235     -33.364 -19.396  58.772  1.00  0.00           N  
ATOM   3435  HN  ARG A 235     -32.541 -12.259  59.307  1.00  0.00           H  
ATOM   3436  HA  ARG A 235     -32.579 -13.226  56.704  1.00  0.00           H  
ATOM   3437  HB1 ARG A 235     -35.073 -13.680  57.179  1.00  0.00           H  
ATOM   3438  HB2 ARG A 235     -34.762 -13.038  58.769  1.00  0.00           H  
ATOM   3439  HG1 ARG A 235     -34.784 -15.189  59.026  1.00  0.00           H  
ATOM   3440  HG2 ARG A 235     -33.021 -14.967  59.044  1.00  0.00           H  
ATOM   3441  HD1 ARG A 235     -34.659 -15.752  56.575  1.00  0.00           H  
ATOM   3442  HD2 ARG A 235     -32.848 -15.893  56.695  1.00  0.00           H  
ATOM   3443  HE  ARG A 235     -34.964 -17.594  57.781  1.00  0.00           H  
ATOM   3444 1HH1 ARG A 235     -31.148 -18.201  58.970  1.00  0.00           H  
ATOM   3445 2HH1 ARG A 235     -31.766 -16.578  58.958  1.00  0.00           H  
ATOM   3446 1HH2 ARG A 235     -34.270 -19.759  58.565  1.00  0.00           H  
ATOM   3447 2HH2 ARG A 235     -32.771 -19.900  59.390  1.00  0.00           H  
ATOM   3448  N   LYS A 236     -34.390 -10.512  56.994  1.00  0.00           N  
ATOM   3449  CA  LYS A 236     -34.911  -9.446  56.201  1.00  0.00           C  
ATOM   3450  C   LYS A 236     -33.918  -8.658  55.420  1.00  0.00           C  
ATOM   3451  O   LYS A 236     -34.169  -8.191  54.310  1.00  0.00           O  
ATOM   3452  CB  LYS A 236     -35.982  -8.659  56.974  1.00  0.00           C  
ATOM   3453  CG  LYS A 236     -36.478  -7.401  56.240  1.00  0.00           C  
ATOM   3454  CD  LYS A 236     -37.868  -6.975  56.705  1.00  0.00           C  
ATOM   3455  CE  LYS A 236     -37.836  -6.501  58.160  1.00  0.00           C  
ATOM   3456  NZ  LYS A 236     -39.121  -5.836  58.448  1.00  0.00           N1+
ATOM   3457  HN  LYS A 236     -34.532 -10.434  57.980  1.00  0.00           H  
ATOM   3458  HA  LYS A 236     -35.524  -9.870  55.424  1.00  0.00           H  
ATOM   3459  HB1 LYS A 236     -35.501  -8.290  57.903  1.00  0.00           H  
ATOM   3460  HB2 LYS A 236     -36.821  -9.344  57.203  1.00  0.00           H  
ATOM   3461  HG1 LYS A 236     -35.752  -6.561  56.352  1.00  0.00           H  
ATOM   3462  HG2 LYS A 236     -36.542  -7.644  55.165  1.00  0.00           H  
ATOM   3463  HD1 LYS A 236     -38.313  -6.174  56.078  1.00  0.00           H  
ATOM   3464  HD2 LYS A 236     -38.586  -7.822  56.632  1.00  0.00           H  
ATOM   3465  HE1 LYS A 236     -36.969  -5.825  58.338  1.00  0.00           H  
ATOM   3466  HE2 LYS A 236     -37.769  -7.409  58.805  1.00  0.00           H  
ATOM   3467  HZ1 LYS A 236     -39.208  -5.593  59.452  1.00  0.00           H  
ATOM   3468  HZ2 LYS A 236     -39.198  -4.932  57.939  1.00  0.00           H  
ATOM   3469  HZ3 LYS A 236     -39.969  -6.396  58.235  1.00  0.00           H  
ATOM   3470  N   ALA A 237     -32.715  -8.435  55.988  1.00  0.00           N  
ATOM   3471  CA  ALA A 237     -31.634  -7.885  55.229  1.00  0.00           C  
ATOM   3472  C   ALA A 237     -31.238  -8.667  54.026  1.00  0.00           C  
ATOM   3473  O   ALA A 237     -31.118  -8.153  52.911  1.00  0.00           O  
ATOM   3474  CB  ALA A 237     -30.405  -7.709  56.136  1.00  0.00           C  
ATOM   3475  HN  ALA A 237     -32.570  -8.731  56.921  1.00  0.00           H  
ATOM   3476  HA  ALA A 237     -31.887  -6.906  54.853  1.00  0.00           H  
ATOM   3477  HB1 ALA A 237     -30.205  -8.601  56.767  1.00  0.00           H  
ATOM   3478  HB2 ALA A 237     -29.502  -7.321  55.625  1.00  0.00           H  
ATOM   3479  HB3 ALA A 237     -30.617  -6.880  56.854  1.00  0.00           H  
ATOM   3480  N   LEU A 238     -31.031  -9.980  54.250  1.00  0.00           N  
ATOM   3481  CA  LEU A 238     -30.784 -11.015  53.292  1.00  0.00           C  
ATOM   3482  C   LEU A 238     -31.831 -11.339  52.291  1.00  0.00           C  
ATOM   3483  O   LEU A 238     -31.591 -11.464  51.080  1.00  0.00           O  
ATOM   3484  CB  LEU A 238     -30.366 -12.338  53.969  1.00  0.00           C  
ATOM   3485  CG  LEU A 238     -29.735 -13.404  53.040  1.00  0.00           C  
ATOM   3486  CD1 LEU A 238     -29.417 -14.625  53.921  1.00  0.00           C  
ATOM   3487  CD2 LEU A 238     -28.478 -12.956  52.290  1.00  0.00           C  
ATOM   3488  HN  LEU A 238     -31.071 -10.339  55.169  1.00  0.00           H  
ATOM   3489  HA  LEU A 238     -29.940 -10.682  52.711  1.00  0.00           H  
ATOM   3490  HB1 LEU A 238     -31.271 -12.818  54.392  1.00  0.00           H  
ATOM   3491  HB2 LEU A 238     -29.612 -12.184  54.762  1.00  0.00           H  
ATOM   3492  HG  LEU A 238     -30.498 -13.643  52.275  1.00  0.00           H  
ATOM   3493 1HD1 LEU A 238     -30.341 -15.128  54.271  1.00  0.00           H  
ATOM   3494 2HD1 LEU A 238     -28.695 -15.197  53.298  1.00  0.00           H  
ATOM   3495 3HD1 LEU A 238     -28.881 -14.278  54.824  1.00  0.00           H  
ATOM   3496 1HD2 LEU A 238     -28.589 -12.103  51.582  1.00  0.00           H  
ATOM   3497 2HD2 LEU A 238     -27.691 -12.619  52.995  1.00  0.00           H  
ATOM   3498 3HD2 LEU A 238     -28.128 -13.880  51.766  1.00  0.00           H  
ATOM   3499  N   LYS A 239     -33.108 -11.345  52.709  1.00  0.00           N  
ATOM   3500  CA  LYS A 239     -34.189 -11.518  51.782  1.00  0.00           C  
ATOM   3501  C   LYS A 239     -34.579 -10.273  51.066  1.00  0.00           C  
ATOM   3502  O   LYS A 239     -35.185 -10.306  50.004  1.00  0.00           O  
ATOM   3503  CB  LYS A 239     -35.367 -12.330  52.339  1.00  0.00           C  
ATOM   3504  CG  LYS A 239     -35.105 -13.810  52.625  1.00  0.00           C  
ATOM   3505  CD  LYS A 239     -36.319 -14.741  52.495  1.00  0.00           C  
ATOM   3506  CE  LYS A 239     -37.363 -14.642  53.608  1.00  0.00           C  
ATOM   3507  NZ  LYS A 239     -37.231 -15.779  54.531  1.00  0.00           N1+
ATOM   3508  HN  LYS A 239     -33.390 -11.411  53.657  1.00  0.00           H  
ATOM   3509  HA  LYS A 239     -33.778 -12.163  51.015  1.00  0.00           H  
ATOM   3510  HB1 LYS A 239     -35.856 -11.894  53.251  1.00  0.00           H  
ATOM   3511  HB2 LYS A 239     -36.171 -12.240  51.577  1.00  0.00           H  
ATOM   3512  HG1 LYS A 239     -34.741 -13.992  53.658  1.00  0.00           H  
ATOM   3513  HG2 LYS A 239     -34.304 -14.173  51.941  1.00  0.00           H  
ATOM   3514  HD1 LYS A 239     -35.985 -15.795  52.396  1.00  0.00           H  
ATOM   3515  HD2 LYS A 239     -36.775 -14.439  51.523  1.00  0.00           H  
ATOM   3516  HE1 LYS A 239     -38.317 -14.792  53.053  1.00  0.00           H  
ATOM   3517  HE2 LYS A 239     -37.331 -13.655  54.116  1.00  0.00           H  
ATOM   3518  HZ1 LYS A 239     -37.887 -16.574  54.350  1.00  0.00           H  
ATOM   3519  HZ2 LYS A 239     -36.251 -16.109  54.416  1.00  0.00           H  
ATOM   3520  HZ3 LYS A 239     -37.291 -15.506  55.534  1.00  0.00           H  
ATOM   3521  N   THR A 240     -34.154  -9.099  51.557  1.00  0.00           N  
ATOM   3522  CA  THR A 240     -34.168  -7.920  50.742  1.00  0.00           C  
ATOM   3523  C   THR A 240     -33.279  -8.056  49.561  1.00  0.00           C  
ATOM   3524  O   THR A 240     -33.655  -7.812  48.417  1.00  0.00           O  
ATOM   3525  CB  THR A 240     -33.944  -6.594  51.415  1.00  0.00           C  
ATOM   3526  CG2 THR A 240     -33.966  -5.436  50.401  1.00  0.00           C  
ATOM   3527  OG1 THR A 240     -34.948  -6.398  52.403  1.00  0.00           O  
ATOM   3528  HN  THR A 240     -33.760  -9.041  52.471  1.00  0.00           H  
ATOM   3529  HA  THR A 240     -35.169  -7.841  50.340  1.00  0.00           H  
ATOM   3530  HB  THR A 240     -32.971  -6.555  51.947  1.00  0.00           H  
ATOM   3531  HG1 THR A 240     -34.749  -7.048  53.087  1.00  0.00           H  
ATOM   3532 1HG2 THR A 240     -34.953  -5.369  49.912  1.00  0.00           H  
ATOM   3533 2HG2 THR A 240     -33.697  -4.523  50.982  1.00  0.00           H  
ATOM   3534 3HG2 THR A 240     -33.126  -5.566  49.676  1.00  0.00           H  
ATOM   3535  N   THR A 241     -32.040  -8.545  49.748  1.00  0.00           N  
ATOM   3536  CA  THR A 241     -31.138  -8.892  48.693  1.00  0.00           C  
ATOM   3537  C   THR A 241     -31.592 -10.003  47.814  1.00  0.00           C  
ATOM   3538  O   THR A 241     -31.516  -9.811  46.600  1.00  0.00           O  
ATOM   3539  CB  THR A 241     -29.746  -9.262  49.128  1.00  0.00           C  
ATOM   3540  CG2 THR A 241     -28.797  -8.074  48.893  1.00  0.00           C  
ATOM   3541  OG1 THR A 241     -29.749  -9.611  50.508  1.00  0.00           O  
ATOM   3542  HN  THR A 241     -31.763  -8.783  50.675  1.00  0.00           H  
ATOM   3543  HA  THR A 241     -31.158  -8.079  47.990  1.00  0.00           H  
ATOM   3544  HB  THR A 241     -29.275 -10.052  48.499  1.00  0.00           H  
ATOM   3545  HG1 THR A 241     -30.205 -10.449  50.527  1.00  0.00           H  
ATOM   3546 1HG2 THR A 241     -28.788  -7.782  47.823  1.00  0.00           H  
ATOM   3547 2HG2 THR A 241     -29.168  -7.224  49.502  1.00  0.00           H  
ATOM   3548 3HG2 THR A 241     -27.760  -8.372  49.165  1.00  0.00           H  
ATOM   3549  N   VAL A 242     -32.128 -11.140  48.305  1.00  0.00           N  
ATOM   3550  CA  VAL A 242     -32.429 -12.239  47.439  1.00  0.00           C  
ATOM   3551  C   VAL A 242     -33.427 -11.913  46.365  1.00  0.00           C  
ATOM   3552  O   VAL A 242     -33.336 -12.346  45.224  1.00  0.00           O  
ATOM   3553  CB  VAL A 242     -32.767 -13.577  48.009  1.00  0.00           C  
ATOM   3554  CG1 VAL A 242     -31.657 -14.015  48.978  1.00  0.00           C  
ATOM   3555  CG2 VAL A 242     -34.178 -13.637  48.611  1.00  0.00           C  
ATOM   3556  HN  VAL A 242     -32.235 -11.346  49.276  1.00  0.00           H  
ATOM   3557  HA  VAL A 242     -31.508 -12.333  46.891  1.00  0.00           H  
ATOM   3558  HB  VAL A 242     -32.823 -14.344  47.202  1.00  0.00           H  
ATOM   3559 1HG1 VAL A 242     -31.648 -13.538  49.982  1.00  0.00           H  
ATOM   3560 2HG1 VAL A 242     -30.632 -13.960  48.548  1.00  0.00           H  
ATOM   3561 3HG1 VAL A 242     -31.774 -15.095  49.227  1.00  0.00           H  
ATOM   3562 1HG2 VAL A 242     -34.285 -12.700  49.201  1.00  0.00           H  
ATOM   3563 2HG2 VAL A 242     -34.984 -13.598  47.851  1.00  0.00           H  
ATOM   3564 3HG2 VAL A 242     -34.234 -14.570  49.204  1.00  0.00           H  
ATOM   3565  N   ILE A 243     -34.472 -11.178  46.762  1.00  0.00           N  
ATOM   3566  CA  ILE A 243     -35.419 -10.737  45.781  1.00  0.00           C  
ATOM   3567  C   ILE A 243     -34.854  -9.613  44.981  1.00  0.00           C  
ATOM   3568  O   ILE A 243     -35.070  -9.537  43.775  1.00  0.00           O  
ATOM   3569  CB  ILE A 243     -36.753 -10.532  46.444  1.00  0.00           C  
ATOM   3570  CG1 ILE A 243     -37.908 -10.534  45.428  1.00  0.00           C  
ATOM   3571  CG2 ILE A 243     -36.825  -9.225  47.258  1.00  0.00           C  
ATOM   3572  CD  ILE A 243     -38.186 -11.891  44.760  1.00  0.00           C  
ATOM   3573  HN  ILE A 243     -34.596 -10.943  47.720  1.00  0.00           H  
ATOM   3574  HA  ILE A 243     -35.596 -11.558  45.114  1.00  0.00           H  
ATOM   3575  HB  ILE A 243     -36.887 -11.409  47.105  1.00  0.00           H  
ATOM   3576 1HG1 ILE A 243     -37.686  -9.788  44.643  1.00  0.00           H  
ATOM   3577 2HG1 ILE A 243     -38.799 -10.253  46.024  1.00  0.00           H  
ATOM   3578 1HG2 ILE A 243     -36.023  -9.180  48.033  1.00  0.00           H  
ATOM   3579 2HG2 ILE A 243     -36.741  -8.304  46.657  1.00  0.00           H  
ATOM   3580 3HG2 ILE A 243     -37.804  -9.266  47.784  1.00  0.00           H  
ATOM   3581  HD1 ILE A 243     -37.409 -12.113  44.012  1.00  0.00           H  
ATOM   3582  HD2 ILE A 243     -39.161 -11.809  44.230  1.00  0.00           H  
ATOM   3583  HD3 ILE A 243     -38.249 -12.751  45.461  1.00  0.00           H  
ATOM   3584  N   LEU A 244     -34.099  -8.742  45.672  1.00  0.00           N  
ATOM   3585  CA  LEU A 244     -33.446  -7.547  45.250  1.00  0.00           C  
ATOM   3586  C   LEU A 244     -32.447  -7.687  44.150  1.00  0.00           C  
ATOM   3587  O   LEU A 244     -32.219  -6.787  43.349  1.00  0.00           O  
ATOM   3588  CB  LEU A 244     -34.357  -6.306  45.283  1.00  0.00           C  
ATOM   3589  CG  LEU A 244     -35.476  -6.047  44.264  1.00  0.00           C  
ATOM   3590  CD1 LEU A 244     -36.807  -6.753  44.560  1.00  0.00           C  
ATOM   3591  CD2 LEU A 244     -35.014  -6.209  42.804  1.00  0.00           C  
ATOM   3592  HN  LEU A 244     -34.015  -8.877  46.657  1.00  0.00           H  
ATOM   3593  HA  LEU A 244     -32.801  -7.364  46.092  1.00  0.00           H  
ATOM   3594  HB1 LEU A 244     -33.667  -5.435  45.294  1.00  0.00           H  
ATOM   3595  HB2 LEU A 244     -34.867  -6.305  46.279  1.00  0.00           H  
ATOM   3596  HG  LEU A 244     -35.707  -4.977  44.458  1.00  0.00           H  
ATOM   3597 1HD1 LEU A 244     -37.147  -6.541  45.589  1.00  0.00           H  
ATOM   3598 2HD1 LEU A 244     -37.548  -6.318  43.856  1.00  0.00           H  
ATOM   3599 3HD1 LEU A 244     -36.734  -7.856  44.434  1.00  0.00           H  
ATOM   3600 1HD2 LEU A 244     -34.115  -5.616  42.547  1.00  0.00           H  
ATOM   3601 2HD2 LEU A 244     -34.784  -7.291  42.681  1.00  0.00           H  
ATOM   3602 3HD2 LEU A 244     -35.774  -5.985  42.026  1.00  0.00           H  
ATOM   3603  N   ILE A 245     -31.865  -8.892  44.077  1.00  0.00           N  
ATOM   3604  CA  ILE A 245     -31.022  -9.346  43.005  1.00  0.00           C  
ATOM   3605  C   ILE A 245     -31.864 -10.064  42.006  1.00  0.00           C  
ATOM   3606  O   ILE A 245     -31.786  -9.659  40.849  1.00  0.00           O  
ATOM   3607  CB  ILE A 245     -29.870 -10.225  43.370  1.00  0.00           C  
ATOM   3608  CG1 ILE A 245     -30.254 -11.548  44.045  1.00  0.00           C  
ATOM   3609  CG2 ILE A 245     -28.966  -9.363  44.267  1.00  0.00           C  
ATOM   3610  CD  ILE A 245     -29.136 -12.207  44.849  1.00  0.00           C  
ATOM   3611  HN  ILE A 245     -31.916  -9.495  44.873  1.00  0.00           H  
ATOM   3612  HA  ILE A 245     -30.657  -8.499  42.447  1.00  0.00           H  
ATOM   3613  HB  ILE A 245     -29.325 -10.496  42.443  1.00  0.00           H  
ATOM   3614 1HG1 ILE A 245     -31.144 -11.400  44.700  1.00  0.00           H  
ATOM   3615 2HG1 ILE A 245     -30.559 -12.283  43.275  1.00  0.00           H  
ATOM   3616 1HG2 ILE A 245     -29.453  -9.142  45.246  1.00  0.00           H  
ATOM   3617 2HG2 ILE A 245     -28.720  -8.397  43.775  1.00  0.00           H  
ATOM   3618 3HG2 ILE A 245     -28.050  -9.928  44.549  1.00  0.00           H  
ATOM   3619  HD1 ILE A 245     -29.575 -12.989  45.507  1.00  0.00           H  
ATOM   3620  HD2 ILE A 245     -28.363 -12.652  44.176  1.00  0.00           H  
ATOM   3621  HD3 ILE A 245     -28.667 -11.550  45.614  1.00  0.00           H  
ATOM   3622  N   LEU A 246     -32.691 -11.052  42.397  1.00  0.00           N  
ATOM   3623  CA  LEU A 246     -33.425 -11.889  41.490  1.00  0.00           C  
ATOM   3624  C   LEU A 246     -34.427 -11.240  40.609  1.00  0.00           C  
ATOM   3625  O   LEU A 246     -34.442 -11.500  39.405  1.00  0.00           O  
ATOM   3626  CB  LEU A 246     -34.065 -13.121  42.151  1.00  0.00           C  
ATOM   3627  CG  LEU A 246     -33.203 -14.357  42.471  1.00  0.00           C  
ATOM   3628  CD1 LEU A 246     -34.030 -15.450  43.154  1.00  0.00           C  
ATOM   3629  CD2 LEU A 246     -32.496 -14.946  41.238  1.00  0.00           C  
ATOM   3630  HN  LEU A 246     -32.708 -11.324  43.358  1.00  0.00           H  
ATOM   3631  HA  LEU A 246     -32.698 -12.307  40.811  1.00  0.00           H  
ATOM   3632  HB1 LEU A 246     -34.545 -12.667  43.045  1.00  0.00           H  
ATOM   3633  HB2 LEU A 246     -34.879 -13.461  41.493  1.00  0.00           H  
ATOM   3634  HG  LEU A 246     -32.414 -14.021  43.186  1.00  0.00           H  
ATOM   3635 1HD1 LEU A 246     -34.799 -15.843  42.446  1.00  0.00           H  
ATOM   3636 2HD1 LEU A 246     -33.349 -16.261  43.504  1.00  0.00           H  
ATOM   3637 3HD1 LEU A 246     -34.591 -14.965  43.977  1.00  0.00           H  
ATOM   3638 1HD2 LEU A 246     -31.908 -15.862  41.432  1.00  0.00           H  
ATOM   3639 2HD2 LEU A 246     -31.783 -14.177  40.874  1.00  0.00           H  
ATOM   3640 3HD2 LEU A 246     -33.233 -15.168  40.429  1.00  0.00           H  
ATOM   3641  N   ALA A 247     -35.343 -10.365  41.065  1.00  0.00           N  
ATOM   3642  CA  ALA A 247     -36.330  -9.648  40.327  1.00  0.00           C  
ATOM   3643  C   ALA A 247     -35.786  -8.774  39.239  1.00  0.00           C  
ATOM   3644  O   ALA A 247     -36.232  -8.747  38.092  1.00  0.00           O  
ATOM   3645  CB  ALA A 247     -37.324  -8.861  41.199  1.00  0.00           C  
ATOM   3646  HN  ALA A 247     -35.242 -10.129  42.028  1.00  0.00           H  
ATOM   3647  HA  ALA A 247     -36.886 -10.373  39.755  1.00  0.00           H  
ATOM   3648  HB1 ALA A 247     -38.030  -9.515  41.758  1.00  0.00           H  
ATOM   3649  HB2 ALA A 247     -37.925  -8.216  40.524  1.00  0.00           H  
ATOM   3650  HB3 ALA A 247     -36.770  -8.212  41.913  1.00  0.00           H  
ATOM   3651  N   PHE A 248     -34.743  -8.011  39.614  1.00  0.00           N  
ATOM   3652  CA  PHE A 248     -33.833  -7.271  38.800  1.00  0.00           C  
ATOM   3653  C   PHE A 248     -33.007  -8.057  37.839  1.00  0.00           C  
ATOM   3654  O   PHE A 248     -33.065  -7.906  36.624  1.00  0.00           O  
ATOM   3655  CB  PHE A 248     -32.990  -6.502  39.828  1.00  0.00           C  
ATOM   3656  CG  PHE A 248     -32.021  -5.424  39.497  1.00  0.00           C  
ATOM   3657  CD1 PHE A 248     -32.431  -4.117  39.645  1.00  0.00           C  
ATOM   3658  CD2 PHE A 248     -30.713  -5.672  39.173  1.00  0.00           C  
ATOM   3659  CE1 PHE A 248     -31.597  -3.055  39.400  1.00  0.00           C  
ATOM   3660  CE2 PHE A 248     -29.849  -4.622  38.962  1.00  0.00           C  
ATOM   3661  CZ  PHE A 248     -30.279  -3.323  39.113  1.00  0.00           C  
ATOM   3662  HN  PHE A 248     -34.399  -8.095  40.544  1.00  0.00           H  
ATOM   3663  HA  PHE A 248     -34.414  -6.564  38.215  1.00  0.00           H  
ATOM   3664  HB1 PHE A 248     -33.748  -5.991  40.458  1.00  0.00           H  
ATOM   3665  HB2 PHE A 248     -32.495  -7.226  40.521  1.00  0.00           H  
ATOM   3666  HD1 PHE A 248     -33.459  -3.905  39.915  1.00  0.00           H  
ATOM   3667  HD2 PHE A 248     -30.329  -6.663  38.982  1.00  0.00           H  
ATOM   3668  HE1 PHE A 248     -31.957  -2.032  39.499  1.00  0.00           H  
ATOM   3669  HE2 PHE A 248     -28.811  -4.764  38.702  1.00  0.00           H  
ATOM   3670  HZ  PHE A 248     -29.666  -2.452  38.953  1.00  0.00           H  
ATOM   3671  N   PHE A 249     -32.256  -9.102  38.226  1.00  0.00           N  
ATOM   3672  CA  PHE A 249     -31.549 -10.021  37.380  1.00  0.00           C  
ATOM   3673  C   PHE A 249     -32.391 -10.698  36.357  1.00  0.00           C  
ATOM   3674  O   PHE A 249     -32.044 -10.810  35.178  1.00  0.00           O  
ATOM   3675  CB  PHE A 249     -30.804 -11.058  38.226  1.00  0.00           C  
ATOM   3676  CG  PHE A 249     -29.369 -10.734  38.463  1.00  0.00           C  
ATOM   3677  CD1 PHE A 249     -28.853  -9.825  39.356  1.00  0.00           C  
ATOM   3678  CD2 PHE A 249     -28.491 -11.511  37.742  1.00  0.00           C  
ATOM   3679  CE1 PHE A 249     -27.485  -9.668  39.433  1.00  0.00           C  
ATOM   3680  CE2 PHE A 249     -27.143 -11.271  37.754  1.00  0.00           C  
ATOM   3681  CZ  PHE A 249     -26.605 -10.341  38.615  1.00  0.00           C  
ATOM   3682  HN  PHE A 249     -32.177  -9.312  39.188  1.00  0.00           H  
ATOM   3683  HA  PHE A 249     -30.839  -9.437  36.808  1.00  0.00           H  
ATOM   3684  HB1 PHE A 249     -31.277 -11.235  39.224  1.00  0.00           H  
ATOM   3685  HB2 PHE A 249     -30.786 -12.062  37.745  1.00  0.00           H  
ATOM   3686  HD1 PHE A 249     -29.508  -9.126  39.852  1.00  0.00           H  
ATOM   3687  HD2 PHE A 249     -28.756 -12.294  37.047  1.00  0.00           H  
ATOM   3688  HE1 PHE A 249     -27.115  -8.885  40.074  1.00  0.00           H  
ATOM   3689  HE2 PHE A 249     -26.507 -11.901  37.150  1.00  0.00           H  
ATOM   3690  HZ  PHE A 249     -25.555 -10.092  38.660  1.00  0.00           H  
ATOM   3691  N   ALA A 250     -33.595 -11.182  36.728  1.00  0.00           N  
ATOM   3692  CA  ALA A 250     -34.524 -11.928  35.939  1.00  0.00           C  
ATOM   3693  C   ALA A 250     -35.007 -11.150  34.766  1.00  0.00           C  
ATOM   3694  O   ALA A 250     -35.233 -11.743  33.714  1.00  0.00           O  
ATOM   3695  CB  ALA A 250     -35.748 -12.431  36.724  1.00  0.00           C  
ATOM   3696  HN  ALA A 250     -33.812 -11.278  37.699  1.00  0.00           H  
ATOM   3697  HA  ALA A 250     -33.987 -12.775  35.555  1.00  0.00           H  
ATOM   3698  HB1 ALA A 250     -35.440 -12.856  37.695  1.00  0.00           H  
ATOM   3699  HB2 ALA A 250     -36.380 -11.554  36.998  1.00  0.00           H  
ATOM   3700  HB3 ALA A 250     -36.407 -13.120  36.159  1.00  0.00           H  
ATOM   3701  N   CYS A 251     -35.167  -9.810  34.837  1.00  0.00           N  
ATOM   3702  CA  CYS A 251     -35.409  -8.964  33.710  1.00  0.00           C  
ATOM   3703  C   CYS A 251     -34.301  -8.826  32.728  1.00  0.00           C  
ATOM   3704  O   CYS A 251     -34.519  -8.814  31.522  1.00  0.00           O  
ATOM   3705  CB  CYS A 251     -35.802  -7.576  34.242  1.00  0.00           C  
ATOM   3706  SG  CYS A 251     -37.233  -7.509  35.355  1.00  0.00           S  
ATOM   3707  HN  CYS A 251     -35.069  -9.358  35.725  1.00  0.00           H  
ATOM   3708  HA  CYS A 251     -36.266  -9.385  33.201  1.00  0.00           H  
ATOM   3709  HB1 CYS A 251     -35.999  -6.875  33.400  1.00  0.00           H  
ATOM   3710  HB2 CYS A 251     -34.947  -7.127  34.786  1.00  0.00           H  
ATOM   3711  HG1 CYS A 251     -36.670  -8.199  36.341  1.00  0.00           H  
ATOM   3712  N   TRP A 252     -33.025  -8.814  33.172  1.00  0.00           N  
ATOM   3713  CA  TRP A 252     -31.840  -8.821  32.378  1.00  0.00           C  
ATOM   3714  C   TRP A 252     -31.507 -10.144  31.787  1.00  0.00           C  
ATOM   3715  O   TRP A 252     -30.843 -10.174  30.753  1.00  0.00           O  
ATOM   3716  CB  TRP A 252     -30.638  -8.223  33.136  1.00  0.00           C  
ATOM   3717  CG  TRP A 252     -30.395  -6.787  32.830  1.00  0.00           C  
ATOM   3718  CD1 TRP A 252     -31.317  -5.815  33.066  1.00  0.00           C  
ATOM   3719  CD2 TRP A 252     -29.228  -6.165  32.285  1.00  0.00           C  
ATOM   3720  CE2 TRP A 252     -29.525  -4.812  32.252  1.00  0.00           C  
ATOM   3721  CE3 TRP A 252     -28.030  -6.649  31.849  1.00  0.00           C  
ATOM   3722  NE1 TRP A 252     -30.790  -4.589  32.718  1.00  0.00           N  
ATOM   3723  CZ2 TRP A 252     -28.670  -3.930  31.661  1.00  0.00           C  
ATOM   3724  CZ3 TRP A 252     -27.088  -5.722  31.466  1.00  0.00           C  
ATOM   3725  CH2 TRP A 252     -27.438  -4.403  31.292  1.00  0.00           C  
ATOM   3726  HN  TRP A 252     -32.955  -8.829  34.169  1.00  0.00           H  
ATOM   3727  HA  TRP A 252     -31.971  -8.192  31.510  1.00  0.00           H  
ATOM   3728  HB1 TRP A 252     -30.920  -8.369  34.205  1.00  0.00           H  
ATOM   3729  HB2 TRP A 252     -29.655  -8.716  32.970  1.00  0.00           H  
ATOM   3730  HD1 TRP A 252     -32.263  -5.965  33.567  1.00  0.00           H  
ATOM   3731  HE1 TRP A 252     -30.991  -3.744  33.156  1.00  0.00           H  
ATOM   3732  HE3 TRP A 252     -27.863  -7.715  31.969  1.00  0.00           H  
ATOM   3733  HZ2 TRP A 252     -28.924  -2.895  31.491  1.00  0.00           H  
ATOM   3734  HZ3 TRP A 252     -26.080  -5.997  31.220  1.00  0.00           H  
ATOM   3735  HH2 TRP A 252     -26.665  -3.727  30.941  1.00  0.00           H  
ATOM   3736  N   LEU A 253     -31.852 -11.315  32.355  1.00  0.00           N  
ATOM   3737  CA  LEU A 253     -31.577 -12.586  31.745  1.00  0.00           C  
ATOM   3738  C   LEU A 253     -32.163 -12.891  30.403  1.00  0.00           C  
ATOM   3739  O   LEU A 253     -31.372 -13.378  29.616  1.00  0.00           O  
ATOM   3740  CB  LEU A 253     -31.769 -13.730  32.744  1.00  0.00           C  
ATOM   3741  CG  LEU A 253     -30.467 -14.299  33.339  1.00  0.00           C  
ATOM   3742  CD1 LEU A 253     -29.593 -14.968  32.265  1.00  0.00           C  
ATOM   3743  CD2 LEU A 253     -29.656 -13.277  34.160  1.00  0.00           C  
ATOM   3744  HN  LEU A 253     -32.165 -11.274  33.298  1.00  0.00           H  
ATOM   3745  HA  LEU A 253     -30.545 -12.591  31.438  1.00  0.00           H  
ATOM   3746  HB1 LEU A 253     -32.417 -13.382  33.581  1.00  0.00           H  
ATOM   3747  HB2 LEU A 253     -32.352 -14.525  32.227  1.00  0.00           H  
ATOM   3748  HG  LEU A 253     -30.711 -15.147  34.007  1.00  0.00           H  
ATOM   3749 1HD1 LEU A 253     -28.736 -15.466  32.757  1.00  0.00           H  
ATOM   3750 2HD1 LEU A 253     -29.223 -14.206  31.545  1.00  0.00           H  
ATOM   3751 3HD1 LEU A 253     -30.217 -15.727  31.742  1.00  0.00           H  
ATOM   3752 1HD2 LEU A 253     -29.393 -12.366  33.582  1.00  0.00           H  
ATOM   3753 2HD2 LEU A 253     -28.781 -13.751  34.642  1.00  0.00           H  
ATOM   3754 3HD2 LEU A 253     -30.262 -12.978  35.041  1.00  0.00           H  
ATOM   3755  N   PRO A 254     -33.358 -12.628  29.971  1.00  0.00           N  
ATOM   3756  CA  PRO A 254     -33.727 -12.511  28.586  1.00  0.00           C  
ATOM   3757  C   PRO A 254     -32.814 -11.761  27.680  1.00  0.00           C  
ATOM   3758  O   PRO A 254     -32.554 -12.316  26.617  1.00  0.00           O  
ATOM   3759  CB  PRO A 254     -35.079 -11.787  28.660  1.00  0.00           C  
ATOM   3760  CG  PRO A 254     -35.730 -12.340  29.930  1.00  0.00           C  
ATOM   3761  CD  PRO A 254     -34.507 -12.491  30.853  1.00  0.00           C  
ATOM   3762  HA  PRO A 254     -33.743 -13.524  28.225  1.00  0.00           H  
ATOM   3763  HB1 PRO A 254     -35.705 -11.987  27.759  1.00  0.00           H  
ATOM   3764  HB2 PRO A 254     -34.962 -10.691  28.756  1.00  0.00           H  
ATOM   3765  HG1 PRO A 254     -36.051 -13.377  29.700  1.00  0.00           H  
ATOM   3766  HG2 PRO A 254     -36.611 -11.815  30.380  1.00  0.00           H  
ATOM   3767  HD1 PRO A 254     -34.468 -11.576  31.481  1.00  0.00           H  
ATOM   3768  HD2 PRO A 254     -34.694 -13.375  31.503  1.00  0.00           H  
ATOM   3769  N   TYR A 255     -32.316 -10.572  28.066  1.00  0.00           N  
ATOM   3770  CA  TYR A 255     -31.350  -9.855  27.308  1.00  0.00           C  
ATOM   3771  C   TYR A 255     -30.060 -10.590  27.204  1.00  0.00           C  
ATOM   3772  O   TYR A 255     -29.518 -10.621  26.102  1.00  0.00           O  
ATOM   3773  CB  TYR A 255     -31.227  -8.441  27.904  1.00  0.00           C  
ATOM   3774  CG  TYR A 255     -30.304  -7.499  27.206  1.00  0.00           C  
ATOM   3775  CD1 TYR A 255     -29.479  -6.702  27.963  1.00  0.00           C  
ATOM   3776  CD2 TYR A 255     -30.293  -7.410  25.831  1.00  0.00           C  
ATOM   3777  CE1 TYR A 255     -28.692  -5.760  27.345  1.00  0.00           C  
ATOM   3778  CE2 TYR A 255     -29.451  -6.516  25.214  1.00  0.00           C  
ATOM   3779  CZ  TYR A 255     -28.674  -5.677  25.968  1.00  0.00           C  
ATOM   3780  OH  TYR A 255     -27.753  -4.866  25.278  1.00  0.00           O  
ATOM   3781  HN  TYR A 255     -32.577 -10.137  28.921  1.00  0.00           H  
ATOM   3782  HA  TYR A 255     -31.761  -9.699  26.323  1.00  0.00           H  
ATOM   3783  HB1 TYR A 255     -30.948  -8.548  28.978  1.00  0.00           H  
ATOM   3784  HB2 TYR A 255     -32.224  -7.964  27.883  1.00  0.00           H  
ATOM   3785  HD1 TYR A 255     -29.566  -6.659  29.035  1.00  0.00           H  
ATOM   3786  HD2 TYR A 255     -30.952  -7.979  25.204  1.00  0.00           H  
ATOM   3787  HE1 TYR A 255     -28.074  -5.088  27.916  1.00  0.00           H  
ATOM   3788  HE2 TYR A 255     -29.418  -6.458  24.129  1.00  0.00           H  
ATOM   3789  HH  TYR A 255     -27.752  -5.165  24.365  1.00  0.00           H  
ATOM   3790  N   TYR A 256     -29.545 -11.211  28.273  1.00  0.00           N  
ATOM   3791  CA  TYR A 256     -28.297 -11.909  28.194  1.00  0.00           C  
ATOM   3792  C   TYR A 256     -28.339 -13.156  27.372  1.00  0.00           C  
ATOM   3793  O   TYR A 256     -27.455 -13.405  26.566  1.00  0.00           O  
ATOM   3794  CB  TYR A 256     -27.689 -12.063  29.606  1.00  0.00           C  
ATOM   3795  CG  TYR A 256     -26.309 -12.611  29.598  1.00  0.00           C  
ATOM   3796  CD1 TYR A 256     -25.953 -13.666  30.407  1.00  0.00           C  
ATOM   3797  CD2 TYR A 256     -25.339 -12.017  28.808  1.00  0.00           C  
ATOM   3798  CE1 TYR A 256     -24.667 -14.130  30.474  1.00  0.00           C  
ATOM   3799  CE2 TYR A 256     -24.028 -12.424  28.881  1.00  0.00           C  
ATOM   3800  CZ  TYR A 256     -23.714 -13.455  29.744  1.00  0.00           C  
ATOM   3801  OH  TYR A 256     -22.437 -14.046  29.750  1.00  0.00           O  
ATOM   3802  HN  TYR A 256     -29.996 -11.062  29.148  1.00  0.00           H  
ATOM   3803  HA  TYR A 256     -27.686 -11.278  27.578  1.00  0.00           H  
ATOM   3804  HB1 TYR A 256     -27.713 -11.106  30.183  1.00  0.00           H  
ATOM   3805  HB2 TYR A 256     -28.337 -12.688  30.251  1.00  0.00           H  
ATOM   3806  HD1 TYR A 256     -26.724 -14.116  31.015  1.00  0.00           H  
ATOM   3807  HD2 TYR A 256     -25.624 -11.171  28.208  1.00  0.00           H  
ATOM   3808  HE1 TYR A 256     -24.374 -14.971  31.085  1.00  0.00           H  
ATOM   3809  HE2 TYR A 256     -23.248 -11.982  28.280  1.00  0.00           H  
ATOM   3810  HH  TYR A 256     -21.867 -13.538  29.172  1.00  0.00           H  
ATOM   3811  N   ILE A 257     -29.408 -13.973  27.480  1.00  0.00           N  
ATOM   3812  CA  ILE A 257     -29.595 -15.039  26.544  1.00  0.00           C  
ATOM   3813  C   ILE A 257     -29.766 -14.604  25.122  1.00  0.00           C  
ATOM   3814  O   ILE A 257     -29.046 -15.135  24.280  1.00  0.00           O  
ATOM   3815  CB  ILE A 257     -30.621 -16.052  26.940  1.00  0.00           C  
ATOM   3816  CG1 ILE A 257     -30.518 -17.320  26.075  1.00  0.00           C  
ATOM   3817  CG2 ILE A 257     -32.045 -15.492  26.908  1.00  0.00           C  
ATOM   3818  CD  ILE A 257     -31.451 -18.468  26.448  1.00  0.00           C  
ATOM   3819  HN  ILE A 257     -30.098 -13.801  28.171  1.00  0.00           H  
ATOM   3820  HA  ILE A 257     -28.682 -15.603  26.547  1.00  0.00           H  
ATOM   3821  HB  ILE A 257     -30.464 -16.451  27.967  1.00  0.00           H  
ATOM   3822 1HG1 ILE A 257     -29.478 -17.702  26.103  1.00  0.00           H  
ATOM   3823 2HG1 ILE A 257     -30.721 -17.014  25.031  1.00  0.00           H  
ATOM   3824 1HG2 ILE A 257     -32.105 -14.530  27.452  1.00  0.00           H  
ATOM   3825 2HG2 ILE A 257     -32.776 -16.232  27.301  1.00  0.00           H  
ATOM   3826 3HG2 ILE A 257     -32.315 -15.287  25.849  1.00  0.00           H  
ATOM   3827  HD1 ILE A 257     -31.583 -18.625  27.537  1.00  0.00           H  
ATOM   3828  HD2 ILE A 257     -32.477 -18.207  26.106  1.00  0.00           H  
ATOM   3829  HD3 ILE A 257     -31.265 -19.434  25.920  1.00  0.00           H  
ATOM   3830  N   GLY A 258     -30.522 -13.514  24.879  1.00  0.00           N  
ATOM   3831  CA  GLY A 258     -30.672 -12.923  23.595  1.00  0.00           C  
ATOM   3832  C   GLY A 258     -29.389 -12.497  22.970  1.00  0.00           C  
ATOM   3833  O   GLY A 258     -29.077 -12.818  21.824  1.00  0.00           O  
ATOM   3834  HN  GLY A 258     -30.976 -13.057  25.644  1.00  0.00           H  
ATOM   3835  HA1 GLY A 258     -31.336 -12.072  23.694  1.00  0.00           H  
ATOM   3836  HA2 GLY A 258     -31.086 -13.668  22.928  1.00  0.00           H  
ATOM   3837  N   ILE A 259     -28.611 -11.686  23.718  1.00  0.00           N  
ATOM   3838  CA  ILE A 259     -27.343 -11.259  23.242  1.00  0.00           C  
ATOM   3839  C   ILE A 259     -26.347 -12.350  23.001  1.00  0.00           C  
ATOM   3840  O   ILE A 259     -25.625 -12.458  22.014  1.00  0.00           O  
ATOM   3841  CB  ILE A 259     -26.796 -10.164  24.109  1.00  0.00           C  
ATOM   3842  CG1 ILE A 259     -26.080  -9.026  23.353  1.00  0.00           C  
ATOM   3843  CG2 ILE A 259     -25.842 -10.717  25.193  1.00  0.00           C  
ATOM   3844  CD  ILE A 259     -25.978  -7.818  24.280  1.00  0.00           C  
ATOM   3845  HN  ILE A 259     -28.953 -11.459  24.627  1.00  0.00           H  
ATOM   3846  HA  ILE A 259     -27.466 -10.863  22.239  1.00  0.00           H  
ATOM   3847  HB  ILE A 259     -27.675  -9.720  24.606  1.00  0.00           H  
ATOM   3848 1HG1 ILE A 259     -25.065  -9.374  23.072  1.00  0.00           H  
ATOM   3849 2HG1 ILE A 259     -26.582  -8.696  22.416  1.00  0.00           H  
ATOM   3850 1HG2 ILE A 259     -24.912 -11.058  24.703  1.00  0.00           H  
ATOM   3851 2HG2 ILE A 259     -26.199 -11.612  25.741  1.00  0.00           H  
ATOM   3852 3HG2 ILE A 259     -25.672  -9.837  25.851  1.00  0.00           H  
ATOM   3853  HD1 ILE A 259     -26.840  -7.669  24.970  1.00  0.00           H  
ATOM   3854  HD2 ILE A 259     -25.102  -7.933  24.959  1.00  0.00           H  
ATOM   3855  HD3 ILE A 259     -25.829  -6.928  23.628  1.00  0.00           H  
ATOM   3856  N   SER A 260     -26.368 -13.351  23.896  1.00  0.00           N  
ATOM   3857  CA  SER A 260     -25.610 -14.565  23.796  1.00  0.00           C  
ATOM   3858  C   SER A 260     -25.962 -15.341  22.572  1.00  0.00           C  
ATOM   3859  O   SER A 260     -25.037 -15.786  21.899  1.00  0.00           O  
ATOM   3860  CB  SER A 260     -25.586 -15.445  25.056  1.00  0.00           C  
ATOM   3861  OG  SER A 260     -24.528 -16.389  25.014  1.00  0.00           O  
ATOM   3862  HN  SER A 260     -26.873 -13.208  24.751  1.00  0.00           H  
ATOM   3863  HA  SER A 260     -24.584 -14.297  23.611  1.00  0.00           H  
ATOM   3864  HB1 SER A 260     -26.511 -16.070  25.054  1.00  0.00           H  
ATOM   3865  HB2 SER A 260     -25.553 -14.869  26.000  1.00  0.00           H  
ATOM   3866  HG1 SER A 260     -24.606 -16.858  24.181  1.00  0.00           H  
ATOM   3867  N   ILE A 261     -27.245 -15.480  22.191  1.00  0.00           N  
ATOM   3868  CA  ILE A 261     -27.744 -16.033  20.974  1.00  0.00           C  
ATOM   3869  C   ILE A 261     -27.303 -15.337  19.731  1.00  0.00           C  
ATOM   3870  O   ILE A 261     -26.878 -15.942  18.750  1.00  0.00           O  
ATOM   3871  CB  ILE A 261     -29.210 -16.328  21.038  1.00  0.00           C  
ATOM   3872  CG1 ILE A 261     -29.550 -17.583  21.861  1.00  0.00           C  
ATOM   3873  CG2 ILE A 261     -29.944 -16.516  19.695  1.00  0.00           C  
ATOM   3874  CD  ILE A 261     -28.616 -18.399  22.769  1.00  0.00           C  
ATOM   3875  HN  ILE A 261     -27.935 -15.149  22.837  1.00  0.00           H  
ATOM   3876  HA  ILE A 261     -27.291 -17.006  20.855  1.00  0.00           H  
ATOM   3877  HB  ILE A 261     -29.628 -15.386  21.445  1.00  0.00           H  
ATOM   3878 1HG1 ILE A 261     -29.007 -18.106  21.046  1.00  0.00           H  
ATOM   3879 2HG1 ILE A 261     -29.403 -16.842  22.676  1.00  0.00           H  
ATOM   3880 1HG2 ILE A 261     -29.546 -17.389  19.139  1.00  0.00           H  
ATOM   3881 2HG2 ILE A 261     -31.023 -16.751  19.804  1.00  0.00           H  
ATOM   3882 3HG2 ILE A 261     -29.871 -15.572  19.121  1.00  0.00           H  
ATOM   3883  HD1 ILE A 261     -27.583 -17.990  22.679  1.00  0.00           H  
ATOM   3884  HD2 ILE A 261     -28.640 -19.472  22.491  1.00  0.00           H  
ATOM   3885  HD3 ILE A 261     -28.925 -18.308  23.833  1.00  0.00           H  
ATOM   3886  N   ASP A 262     -27.275 -13.990  19.691  1.00  0.00           N  
ATOM   3887  CA  ASP A 262     -26.774 -13.238  18.592  1.00  0.00           C  
ATOM   3888  C   ASP A 262     -25.321 -13.465  18.313  1.00  0.00           C  
ATOM   3889  O   ASP A 262     -24.852 -13.366  17.189  1.00  0.00           O  
ATOM   3890  CB  ASP A 262     -27.076 -11.772  18.922  1.00  0.00           C  
ATOM   3891  CG  ASP A 262     -27.404 -10.984  17.655  1.00  0.00           C  
ATOM   3892  OD1 ASP A 262     -27.316 -11.534  16.526  1.00  0.00           O  
ATOM   3893  OD2 ASP A 262     -27.596  -9.749  17.820  1.00  0.00           O1-
ATOM   3894  HN  ASP A 262     -27.671 -13.464  20.446  1.00  0.00           H  
ATOM   3895  HA  ASP A 262     -27.344 -13.581  17.737  1.00  0.00           H  
ATOM   3896  HB1 ASP A 262     -27.936 -11.731  19.614  1.00  0.00           H  
ATOM   3897  HB2 ASP A 262     -26.211 -11.278  19.421  1.00  0.00           H  
ATOM   3898  N   SER A 263     -24.558 -13.971  19.291  1.00  0.00           N  
ATOM   3899  CA  SER A 263     -23.170 -14.288  19.166  1.00  0.00           C  
ATOM   3900  C   SER A 263     -22.961 -15.751  19.032  1.00  0.00           C  
ATOM   3901  O   SER A 263     -21.860 -16.293  19.042  1.00  0.00           O  
ATOM   3902  CB  SER A 263     -22.422 -13.832  20.429  1.00  0.00           C  
ATOM   3903  OG  SER A 263     -21.030 -13.833  20.194  1.00  0.00           O  
ATOM   3904  HN  SER A 263     -24.856 -14.010  20.246  1.00  0.00           H  
ATOM   3905  HA  SER A 263     -22.816 -13.725  18.312  1.00  0.00           H  
ATOM   3906  HB1 SER A 263     -22.698 -14.397  21.350  1.00  0.00           H  
ATOM   3907  HB2 SER A 263     -22.719 -12.772  20.614  1.00  0.00           H  
ATOM   3908  HG1 SER A 263     -20.769 -14.756  20.112  1.00  0.00           H  
ATOM   3909  N   PHE A 264     -24.090 -16.489  18.969  1.00  0.00           N  
ATOM   3910  CA  PHE A 264     -24.147 -17.905  18.826  1.00  0.00           C  
ATOM   3911  C   PHE A 264     -24.614 -18.248  17.453  1.00  0.00           C  
ATOM   3912  O   PHE A 264     -24.674 -19.422  17.094  1.00  0.00           O  
ATOM   3913  CB  PHE A 264     -25.016 -18.452  19.976  1.00  0.00           C  
ATOM   3914  CG  PHE A 264     -24.539 -19.789  20.431  1.00  0.00           C  
ATOM   3915  CD1 PHE A 264     -23.404 -19.770  21.195  1.00  0.00           C  
ATOM   3916  CD2 PHE A 264     -25.250 -20.950  20.187  1.00  0.00           C  
ATOM   3917  CE1 PHE A 264     -22.950 -20.966  21.699  1.00  0.00           C  
ATOM   3918  CE2 PHE A 264     -24.772 -22.126  20.711  1.00  0.00           C  
ATOM   3919  CZ  PHE A 264     -23.678 -22.125  21.521  1.00  0.00           C  
ATOM   3920  HN  PHE A 264     -24.953 -16.010  19.045  1.00  0.00           H  
ATOM   3921  HA  PHE A 264     -23.163 -18.344  18.950  1.00  0.00           H  
ATOM   3922  HB1 PHE A 264     -24.879 -17.729  20.811  1.00  0.00           H  
ATOM   3923  HB2 PHE A 264     -26.108 -18.519  19.755  1.00  0.00           H  
ATOM   3924  HD1 PHE A 264     -22.809 -18.869  21.292  1.00  0.00           H  
ATOM   3925  HD2 PHE A 264     -26.154 -20.983  19.600  1.00  0.00           H  
ATOM   3926  HE1 PHE A 264     -22.101 -20.964  22.364  1.00  0.00           H  
ATOM   3927  HE2 PHE A 264     -25.291 -23.030  20.410  1.00  0.00           H  
ATOM   3928  HZ  PHE A 264     -23.284 -23.042  21.942  1.00  0.00           H  
ATOM   3929  N   ILE A 265     -24.942 -17.259  16.617  1.00  0.00           N  
ATOM   3930  CA  ILE A 265     -25.123 -17.401  15.200  1.00  0.00           C  
ATOM   3931  C   ILE A 265     -23.884 -16.950  14.506  1.00  0.00           C  
ATOM   3932  O   ILE A 265     -23.518 -17.450  13.451  1.00  0.00           O  
ATOM   3933  CB  ILE A 265     -26.352 -16.708  14.694  1.00  0.00           C  
ATOM   3934  CG1 ILE A 265     -26.730 -17.063  13.249  1.00  0.00           C  
ATOM   3935  CG2 ILE A 265     -26.359 -15.196  14.961  1.00  0.00           C  
ATOM   3936  CD  ILE A 265     -27.768 -16.113  12.646  1.00  0.00           C  
ATOM   3937  HN  ILE A 265     -25.125 -16.323  16.923  1.00  0.00           H  
ATOM   3938  HA  ILE A 265     -25.227 -18.429  14.896  1.00  0.00           H  
ATOM   3939  HB  ILE A 265     -27.208 -17.017  15.333  1.00  0.00           H  
ATOM   3940 1HG1 ILE A 265     -25.855 -17.091  12.566  1.00  0.00           H  
ATOM   3941 2HG1 ILE A 265     -27.153 -18.090  13.249  1.00  0.00           H  
ATOM   3942 1HG2 ILE A 265     -25.528 -14.678  14.425  1.00  0.00           H  
ATOM   3943 2HG2 ILE A 265     -26.284 -14.923  16.030  1.00  0.00           H  
ATOM   3944 3HG2 ILE A 265     -27.364 -14.806  14.667  1.00  0.00           H  
ATOM   3945  HD1 ILE A 265     -27.209 -15.236  12.280  1.00  0.00           H  
ATOM   3946  HD2 ILE A 265     -28.508 -15.831  13.427  1.00  0.00           H  
ATOM   3947  HD3 ILE A 265     -28.349 -16.554  11.807  1.00  0.00           H  
ATOM   3948  N   LEU A 266     -23.057 -16.102  15.147  1.00  0.00           N  
ATOM   3949  CA  LEU A 266     -21.779 -15.697  14.674  1.00  0.00           C  
ATOM   3950  C   LEU A 266     -20.650 -16.581  15.063  1.00  0.00           C  
ATOM   3951  O   LEU A 266     -19.517 -16.422  14.598  1.00  0.00           O  
ATOM   3952  CB  LEU A 266     -21.532 -14.207  15.010  1.00  0.00           C  
ATOM   3953  CG  LEU A 266     -22.230 -13.239  14.039  1.00  0.00           C  
ATOM   3954  CD1 LEU A 266     -22.248 -11.769  14.456  1.00  0.00           C  
ATOM   3955  CD2 LEU A 266     -21.550 -13.313  12.663  1.00  0.00           C  
ATOM   3956  HN  LEU A 266     -23.283 -15.605  15.985  1.00  0.00           H  
ATOM   3957  HA  LEU A 266     -21.741 -15.776  13.596  1.00  0.00           H  
ATOM   3958  HB1 LEU A 266     -20.447 -13.976  15.003  1.00  0.00           H  
ATOM   3959  HB2 LEU A 266     -21.947 -14.143  16.039  1.00  0.00           H  
ATOM   3960  HG  LEU A 266     -23.272 -13.589  13.882  1.00  0.00           H  
ATOM   3961 1HD1 LEU A 266     -21.178 -11.472  14.474  1.00  0.00           H  
ATOM   3962 2HD1 LEU A 266     -22.746 -11.176  13.658  1.00  0.00           H  
ATOM   3963 3HD1 LEU A 266     -22.730 -11.593  15.446  1.00  0.00           H  
ATOM   3964 1HD2 LEU A 266     -21.672 -14.301  12.173  1.00  0.00           H  
ATOM   3965 2HD2 LEU A 266     -22.045 -12.589  11.971  1.00  0.00           H  
ATOM   3966 3HD2 LEU A 266     -20.468 -13.066  12.721  1.00  0.00           H  
ATOM   3967  N   LEU A 267     -20.958 -17.732  15.682  1.00  0.00           N  
ATOM   3968  CA  LEU A 267     -20.141 -18.903  15.680  1.00  0.00           C  
ATOM   3969  C   LEU A 267     -21.106 -19.883  15.095  1.00  0.00           C  
ATOM   3970  O   LEU A 267     -22.236 -19.805  15.561  1.00  0.00           O  
ATOM   3971  CB  LEU A 267     -19.683 -19.379  17.077  1.00  0.00           C  
ATOM   3972  CG  LEU A 267     -18.920 -20.715  17.100  1.00  0.00           C  
ATOM   3973  CD1 LEU A 267     -18.508 -21.043  18.543  1.00  0.00           C  
ATOM   3974  CD2 LEU A 267     -17.662 -20.655  16.228  1.00  0.00           C  
ATOM   3975  HN  LEU A 267     -21.899 -17.888  15.983  1.00  0.00           H  
ATOM   3976  HA  LEU A 267     -19.303 -18.819  15.004  1.00  0.00           H  
ATOM   3977  HB1 LEU A 267     -20.536 -19.516  17.768  1.00  0.00           H  
ATOM   3978  HB2 LEU A 267     -19.038 -18.585  17.498  1.00  0.00           H  
ATOM   3979  HG  LEU A 267     -19.579 -21.550  16.777  1.00  0.00           H  
ATOM   3980 1HD1 LEU A 267     -18.014 -20.195  19.065  1.00  0.00           H  
ATOM   3981 2HD1 LEU A 267     -17.895 -21.968  18.636  1.00  0.00           H  
ATOM   3982 3HD1 LEU A 267     -19.464 -21.184  19.109  1.00  0.00           H  
ATOM   3983 1HD2 LEU A 267     -17.263 -19.620  16.298  1.00  0.00           H  
ATOM   3984 2HD2 LEU A 267     -16.876 -21.317  16.656  1.00  0.00           H  
ATOM   3985 3HD2 LEU A 267     -17.900 -21.011  15.211  1.00  0.00           H  
ATOM   3986  N   GLU A 268     -20.857 -20.720  14.079  1.00  0.00           N  
ATOM   3987  CA  GLU A 268     -21.933 -21.297  13.349  1.00  0.00           C  
ATOM   3988  C   GLU A 268     -22.561 -22.512  13.929  1.00  0.00           C  
ATOM   3989  O   GLU A 268     -22.136 -23.646  13.705  1.00  0.00           O  
ATOM   3990  CB  GLU A 268     -21.512 -21.488  11.882  1.00  0.00           C  
ATOM   3991  CG  GLU A 268     -22.675 -21.790  10.930  1.00  0.00           C  
ATOM   3992  CD  GLU A 268     -22.299 -21.969   9.464  1.00  0.00           C  
ATOM   3993  OE1 GLU A 268     -21.857 -20.976   8.833  1.00  0.00           O  
ATOM   3994  OE2 GLU A 268     -22.370 -23.108   8.947  1.00  0.00           O1-
ATOM   3995  HN  GLU A 268     -19.945 -20.978  13.753  1.00  0.00           H  
ATOM   3996  HA  GLU A 268     -22.717 -20.554  13.342  1.00  0.00           H  
ATOM   3997  HB1 GLU A 268     -20.795 -22.333  11.763  1.00  0.00           H  
ATOM   3998  HB2 GLU A 268     -21.107 -20.515  11.545  1.00  0.00           H  
ATOM   3999  HG1 GLU A 268     -23.408 -20.958  11.000  1.00  0.00           H  
ATOM   4000  HG2 GLU A 268     -23.181 -22.714  11.287  1.00  0.00           H  
ATOM   4001  N   ILE A 269     -23.615 -22.299  14.733  1.00  0.00           N  
ATOM   4002  CA  ILE A 269     -24.370 -23.337  15.370  1.00  0.00           C  
ATOM   4003  C   ILE A 269     -25.813 -23.012  15.516  1.00  0.00           C  
ATOM   4004  O   ILE A 269     -26.590 -23.710  16.176  1.00  0.00           O  
ATOM   4005  CB  ILE A 269     -23.717 -23.690  16.665  1.00  0.00           C  
ATOM   4006  CG1 ILE A 269     -24.384 -24.870  17.392  1.00  0.00           C  
ATOM   4007  CG2 ILE A 269     -23.542 -22.453  17.570  1.00  0.00           C  
ATOM   4008  CD  ILE A 269     -23.517 -25.467  18.497  1.00  0.00           C  
ATOM   4009  HN  ILE A 269     -23.761 -21.344  14.983  1.00  0.00           H  
ATOM   4010  HA  ILE A 269     -24.406 -24.214  14.736  1.00  0.00           H  
ATOM   4011  HB  ILE A 269     -22.703 -24.051  16.413  1.00  0.00           H  
ATOM   4012 1HG1 ILE A 269     -25.329 -24.596  17.895  1.00  0.00           H  
ATOM   4013 2HG1 ILE A 269     -24.535 -25.674  16.641  1.00  0.00           H  
ATOM   4014 1HG2 ILE A 269     -24.591 -22.222  17.849  1.00  0.00           H  
ATOM   4015 2HG2 ILE A 269     -23.072 -21.578  17.079  1.00  0.00           H  
ATOM   4016 3HG2 ILE A 269     -23.015 -22.712  18.515  1.00  0.00           H  
ATOM   4017  HD1 ILE A 269     -23.349 -24.704  19.280  1.00  0.00           H  
ATOM   4018  HD2 ILE A 269     -23.980 -26.430  18.839  1.00  0.00           H  
ATOM   4019  HD3 ILE A 269     -22.481 -25.675  18.165  1.00  0.00           H  
ATOM   4020  N   ILE A 270     -26.262 -21.981  14.775  1.00  0.00           N  
ATOM   4021  CA  ILE A 270     -27.656 -21.742  14.576  1.00  0.00           C  
ATOM   4022  C   ILE A 270     -27.774 -21.567  13.097  1.00  0.00           C  
ATOM   4023  O   ILE A 270     -26.727 -21.479  12.452  1.00  0.00           O  
ATOM   4024  CB  ILE A 270     -28.094 -20.566  15.391  1.00  0.00           C  
ATOM   4025  CG1 ILE A 270     -27.685 -20.784  16.864  1.00  0.00           C  
ATOM   4026  CG2 ILE A 270     -29.615 -20.361  15.264  1.00  0.00           C  
ATOM   4027  CD  ILE A 270     -28.177 -19.667  17.783  1.00  0.00           C  
ATOM   4028  HN  ILE A 270     -25.572 -21.419  14.318  1.00  0.00           H  
ATOM   4029  HA  ILE A 270     -28.235 -22.630  14.799  1.00  0.00           H  
ATOM   4030  HB  ILE A 270     -27.556 -19.683  14.990  1.00  0.00           H  
ATOM   4031 1HG1 ILE A 270     -28.101 -21.762  17.182  1.00  0.00           H  
ATOM   4032 2HG1 ILE A 270     -26.592 -20.866  17.028  1.00  0.00           H  
ATOM   4033 1HG2 ILE A 270     -30.198 -21.218  15.669  1.00  0.00           H  
ATOM   4034 2HG2 ILE A 270     -29.875 -19.462  15.869  1.00  0.00           H  
ATOM   4035 3HG2 ILE A 270     -29.906 -20.124  14.226  1.00  0.00           H  
ATOM   4036  HD1 ILE A 270     -29.277 -19.631  17.861  1.00  0.00           H  
ATOM   4037  HD2 ILE A 270     -27.779 -19.811  18.816  1.00  0.00           H  
ATOM   4038  HD3 ILE A 270     -27.815 -18.696  17.370  1.00  0.00           H  
ATOM   4039  N   LYS A 271     -28.974 -21.607  12.509  1.00  0.00           N  
ATOM   4040  CA  LYS A 271     -29.214 -21.417  11.111  1.00  0.00           C  
ATOM   4041  C   LYS A 271     -29.068 -20.017  10.622  1.00  0.00           C  
ATOM   4042  O   LYS A 271     -28.888 -19.078  11.392  1.00  0.00           O  
ATOM   4043  CB  LYS A 271     -30.457 -22.138  10.578  1.00  0.00           C  
ATOM   4044  CG  LYS A 271     -30.544 -23.590  11.054  1.00  0.00           C  
ATOM   4045  CD  LYS A 271     -31.568 -24.439  10.289  1.00  0.00           C  
ATOM   4046  CE  LYS A 271     -31.856 -25.766  10.975  1.00  0.00           C  
ATOM   4047  NZ  LYS A 271     -32.531 -26.643   9.985  1.00  0.00           N1+
ATOM   4048  HN  LYS A 271     -29.831 -21.582  13.022  1.00  0.00           H  
ATOM   4049  HA  LYS A 271     -28.392 -21.903  10.597  1.00  0.00           H  
ATOM   4050  HB1 LYS A 271     -31.327 -21.650  11.071  1.00  0.00           H  
ATOM   4051  HB2 LYS A 271     -30.615 -22.072   9.482  1.00  0.00           H  
ATOM   4052  HG1 LYS A 271     -30.783 -23.693  12.133  1.00  0.00           H  
ATOM   4053  HG2 LYS A 271     -29.547 -24.082  10.960  1.00  0.00           H  
ATOM   4054  HD1 LYS A 271     -31.221 -24.590   9.247  1.00  0.00           H  
ATOM   4055  HD2 LYS A 271     -32.527 -23.889  10.231  1.00  0.00           H  
ATOM   4056  HE1 LYS A 271     -30.904 -26.310  11.191  1.00  0.00           H  
ATOM   4057  HE2 LYS A 271     -32.440 -25.620  11.907  1.00  0.00           H  
ATOM   4058  HZ1 LYS A 271     -33.314 -26.076   9.604  1.00  0.00           H  
ATOM   4059  HZ2 LYS A 271     -31.838 -26.911   9.268  1.00  0.00           H  
ATOM   4060  HZ3 LYS A 271     -32.920 -27.510  10.411  1.00  0.00           H  
ATOM   4061  N   GLN A 272     -29.063 -19.855   9.282  1.00  0.00           N  
ATOM   4062  CA  GLN A 272     -28.677 -18.613   8.695  1.00  0.00           C  
ATOM   4063  C   GLN A 272     -29.816 -18.002   7.950  1.00  0.00           C  
ATOM   4064  O   GLN A 272     -29.592 -17.192   7.051  1.00  0.00           O  
ATOM   4065  CB  GLN A 272     -27.388 -18.673   7.860  1.00  0.00           C  
ATOM   4066  CG  GLN A 272     -27.386 -19.548   6.597  1.00  0.00           C  
ATOM   4067  CD  GLN A 272     -26.254 -19.058   5.704  1.00  0.00           C  
ATOM   4068  NE2 GLN A 272     -26.406 -19.051   4.348  1.00  0.00           N  
ATOM   4069  OE1 GLN A 272     -25.219 -18.607   6.171  1.00  0.00           O  
ATOM   4070  HN  GLN A 272     -29.364 -20.620   8.712  1.00  0.00           H  
ATOM   4071  HA  GLN A 272     -28.466 -17.889   9.463  1.00  0.00           H  
ATOM   4072  HB1 GLN A 272     -26.557 -19.028   8.506  1.00  0.00           H  
ATOM   4073  HB2 GLN A 272     -27.128 -17.638   7.583  1.00  0.00           H  
ATOM   4074  HG1 GLN A 272     -27.167 -20.619   6.798  1.00  0.00           H  
ATOM   4075  HG2 GLN A 272     -28.373 -19.442   6.094  1.00  0.00           H  
ATOM   4076 1HE2 GLN A 272     -25.757 -18.600   3.744  1.00  0.00           H  
ATOM   4077 2HE2 GLN A 272     -27.096 -19.619   3.904  1.00  0.00           H  
ATOM   4078  N   GLY A 273     -31.087 -18.241   8.304  1.00  0.00           N  
ATOM   4079  CA  GLY A 273     -32.211 -17.695   7.605  1.00  0.00           C  
ATOM   4080  C   GLY A 273     -32.210 -16.204   7.640  1.00  0.00           C  
ATOM   4081  O   GLY A 273     -31.897 -15.554   8.642  1.00  0.00           O  
ATOM   4082  HN  GLY A 273     -31.402 -18.812   9.056  1.00  0.00           H  
ATOM   4083  HA1 GLY A 273     -33.090 -18.011   8.125  1.00  0.00           H  
ATOM   4084  HA2 GLY A 273     -32.133 -18.036   6.588  1.00  0.00           H  
ATOM   4085  N   CYS A 274     -32.477 -15.616   6.462  1.00  0.00           N  
ATOM   4086  CA  CYS A 274     -32.266 -14.233   6.153  1.00  0.00           C  
ATOM   4087  C   CYS A 274     -33.122 -13.262   6.884  1.00  0.00           C  
ATOM   4088  O   CYS A 274     -32.785 -12.079   6.990  1.00  0.00           O  
ATOM   4089  CB  CYS A 274     -32.264 -14.056   4.619  1.00  0.00           C  
ATOM   4090  SG  CYS A 274     -32.494 -12.420   3.887  1.00  0.00           S  
ATOM   4091  HN  CYS A 274     -32.705 -16.220   5.697  1.00  0.00           H  
ATOM   4092  HA  CYS A 274     -31.262 -13.982   6.446  1.00  0.00           H  
ATOM   4093  HB1 CYS A 274     -33.081 -14.711   4.259  1.00  0.00           H  
ATOM   4094  HB2 CYS A 274     -31.324 -14.460   4.189  1.00  0.00           H  
ATOM   4095  N   GLU A 275     -34.180 -13.739   7.567  1.00  0.00           N  
ATOM   4096  CA  GLU A 275     -34.904 -12.937   8.498  1.00  0.00           C  
ATOM   4097  C   GLU A 275     -34.612 -13.279   9.913  1.00  0.00           C  
ATOM   4098  O   GLU A 275     -35.076 -12.573  10.806  1.00  0.00           O  
ATOM   4099  CB  GLU A 275     -36.407 -12.908   8.203  1.00  0.00           C  
ATOM   4100  CG  GLU A 275     -37.188 -14.177   8.565  1.00  0.00           C  
ATOM   4101  CD  GLU A 275     -38.664 -13.889   8.828  1.00  0.00           C  
ATOM   4102  OE1 GLU A 275     -39.362 -13.320   7.953  1.00  0.00           O  
ATOM   4103  OE2 GLU A 275     -39.168 -14.252   9.925  1.00  0.00           O1-
ATOM   4104  HN  GLU A 275     -34.548 -14.654   7.441  1.00  0.00           H  
ATOM   4105  HA  GLU A 275     -34.645 -11.886   8.371  1.00  0.00           H  
ATOM   4106  HB1 GLU A 275     -36.641 -12.588   7.158  1.00  0.00           H  
ATOM   4107  HB2 GLU A 275     -36.819 -12.102   8.844  1.00  0.00           H  
ATOM   4108  HG1 GLU A 275     -36.757 -14.603   9.501  1.00  0.00           H  
ATOM   4109  HG2 GLU A 275     -37.151 -14.854   7.682  1.00  0.00           H  
ATOM   4110  N   PHE A 276     -33.793 -14.276  10.293  1.00  0.00           N  
ATOM   4111  CA  PHE A 276     -33.544 -14.741  11.622  1.00  0.00           C  
ATOM   4112  C   PHE A 276     -32.773 -13.763  12.442  1.00  0.00           C  
ATOM   4113  O   PHE A 276     -32.918 -13.575  13.644  1.00  0.00           O  
ATOM   4114  CB  PHE A 276     -32.944 -16.161  11.663  1.00  0.00           C  
ATOM   4115  CG  PHE A 276     -32.664 -16.559  13.068  1.00  0.00           C  
ATOM   4116  CD1 PHE A 276     -31.363 -16.822  13.449  1.00  0.00           C  
ATOM   4117  CD2 PHE A 276     -33.646 -16.529  14.023  1.00  0.00           C  
ATOM   4118  CE1 PHE A 276     -31.047 -17.066  14.769  1.00  0.00           C  
ATOM   4119  CE2 PHE A 276     -33.335 -16.688  15.350  1.00  0.00           C  
ATOM   4120  CZ  PHE A 276     -32.031 -16.928  15.722  1.00  0.00           C  
ATOM   4121  HN  PHE A 276     -33.367 -14.881   9.622  1.00  0.00           H  
ATOM   4122  HA  PHE A 276     -34.520 -14.799  12.082  1.00  0.00           H  
ATOM   4123  HB1 PHE A 276     -33.681 -16.887  11.242  1.00  0.00           H  
ATOM   4124  HB2 PHE A 276     -31.965 -16.040  11.172  1.00  0.00           H  
ATOM   4125  HD1 PHE A 276     -30.588 -16.749  12.701  1.00  0.00           H  
ATOM   4126  HD2 PHE A 276     -34.655 -16.349  13.660  1.00  0.00           H  
ATOM   4127  HE1 PHE A 276     -30.019 -17.236  15.047  1.00  0.00           H  
ATOM   4128  HE2 PHE A 276     -34.124 -16.696  16.091  1.00  0.00           H  
ATOM   4129  HZ  PHE A 276     -31.788 -17.109  16.760  1.00  0.00           H  
ATOM   4130  N   GLU A 277     -31.933 -12.948  11.781  1.00  0.00           N  
ATOM   4131  CA  GLU A 277     -31.252 -11.851  12.403  1.00  0.00           C  
ATOM   4132  C   GLU A 277     -32.214 -10.829  12.905  1.00  0.00           C  
ATOM   4133  O   GLU A 277     -32.074 -10.267  13.989  1.00  0.00           O  
ATOM   4134  CB  GLU A 277     -30.302 -11.215  11.376  1.00  0.00           C  
ATOM   4135  CG  GLU A 277     -30.919 -10.786  10.035  1.00  0.00           C  
ATOM   4136  CD  GLU A 277     -29.906 -10.378   8.975  1.00  0.00           C  
ATOM   4137  OE1 GLU A 277     -29.811 -11.080   7.931  1.00  0.00           O  
ATOM   4138  OE2 GLU A 277     -29.227  -9.336   9.153  1.00  0.00           O1-
ATOM   4139  HN  GLU A 277     -31.674 -13.114  10.838  1.00  0.00           H  
ATOM   4140  HA  GLU A 277     -30.705 -12.288  13.228  1.00  0.00           H  
ATOM   4141  HB1 GLU A 277     -29.483 -11.949  11.192  1.00  0.00           H  
ATOM   4142  HB2 GLU A 277     -29.792 -10.277  11.684  1.00  0.00           H  
ATOM   4143  HG1 GLU A 277     -31.608 -11.568   9.656  1.00  0.00           H  
ATOM   4144  HG2 GLU A 277     -31.560  -9.902  10.196  1.00  0.00           H  
ATOM   4145  N   ASN A 278     -33.331 -10.543  12.211  1.00  0.00           N  
ATOM   4146  CA  ASN A 278     -34.251  -9.492  12.492  1.00  0.00           C  
ATOM   4147  C   ASN A 278     -35.205  -9.939  13.543  1.00  0.00           C  
ATOM   4148  O   ASN A 278     -35.475  -9.164  14.459  1.00  0.00           O  
ATOM   4149  CB  ASN A 278     -35.001  -9.080  11.207  1.00  0.00           C  
ATOM   4150  CG  ASN A 278     -34.019  -8.324  10.318  1.00  0.00           C  
ATOM   4151  ND2 ASN A 278     -34.267  -8.420   8.985  1.00  0.00           N  
ATOM   4152  OD1 ASN A 278     -33.059  -7.701  10.769  1.00  0.00           O  
ATOM   4153  HN  ASN A 278     -33.582 -11.166  11.470  1.00  0.00           H  
ATOM   4154  HA  ASN A 278     -33.749  -8.640  12.911  1.00  0.00           H  
ATOM   4155  HB1 ASN A 278     -35.702  -8.262  11.474  1.00  0.00           H  
ATOM   4156  HB2 ASN A 278     -35.493  -9.941  10.721  1.00  0.00           H  
ATOM   4157 1HD2 ASN A 278     -33.516  -8.125   8.394  1.00  0.00           H  
ATOM   4158 2HD2 ASN A 278     -35.000  -8.962   8.585  1.00  0.00           H  
ATOM   4159  N   THR A 279     -35.696 -11.186  13.467  1.00  0.00           N  
ATOM   4160  CA  THR A 279     -36.524 -11.770  14.477  1.00  0.00           C  
ATOM   4161  C   THR A 279     -35.900 -11.898  15.829  1.00  0.00           C  
ATOM   4162  O   THR A 279     -36.512 -11.580  16.838  1.00  0.00           O  
ATOM   4163  CB  THR A 279     -37.272 -13.005  14.082  1.00  0.00           C  
ATOM   4164  CG2 THR A 279     -38.195 -12.760  12.876  1.00  0.00           C  
ATOM   4165  OG1 THR A 279     -36.414 -14.017  13.573  1.00  0.00           O  
ATOM   4166  HN  THR A 279     -35.428 -11.772  12.696  1.00  0.00           H  
ATOM   4167  HA  THR A 279     -37.301 -11.059  14.720  1.00  0.00           H  
ATOM   4168  HB  THR A 279     -37.904 -13.364  14.928  1.00  0.00           H  
ATOM   4169  HG1 THR A 279     -36.938 -14.677  13.120  1.00  0.00           H  
ATOM   4170 1HG2 THR A 279     -38.962 -11.990  13.118  1.00  0.00           H  
ATOM   4171 2HG2 THR A 279     -37.693 -12.408  11.954  1.00  0.00           H  
ATOM   4172 3HG2 THR A 279     -38.666 -13.745  12.718  1.00  0.00           H  
ATOM   4173  N   VAL A 280     -34.605 -12.265  15.912  1.00  0.00           N  
ATOM   4174  CA  VAL A 280     -33.872 -12.117  17.123  1.00  0.00           C  
ATOM   4175  C   VAL A 280     -33.568 -10.704  17.495  1.00  0.00           C  
ATOM   4176  O   VAL A 280     -33.653 -10.342  18.673  1.00  0.00           O  
ATOM   4177  CB  VAL A 280     -32.663 -12.992  17.290  1.00  0.00           C  
ATOM   4178  CG1 VAL A 280     -32.230 -13.179  18.753  1.00  0.00           C  
ATOM   4179  CG2 VAL A 280     -31.481 -12.519  16.425  1.00  0.00           C  
ATOM   4180  HN  VAL A 280     -34.179 -12.776  15.164  1.00  0.00           H  
ATOM   4181  HA  VAL A 280     -34.540 -12.390  17.928  1.00  0.00           H  
ATOM   4182  HB  VAL A 280     -32.950 -13.982  16.885  1.00  0.00           H  
ATOM   4183 1HG1 VAL A 280     -32.990 -13.786  19.280  1.00  0.00           H  
ATOM   4184 2HG1 VAL A 280     -32.171 -12.150  19.160  1.00  0.00           H  
ATOM   4185 3HG1 VAL A 280     -31.233 -13.670  18.813  1.00  0.00           H  
ATOM   4186 1HG2 VAL A 280     -31.080 -11.552  16.780  1.00  0.00           H  
ATOM   4187 2HG2 VAL A 280     -30.626 -13.232  16.403  1.00  0.00           H  
ATOM   4188 3HG2 VAL A 280     -31.794 -12.450  15.351  1.00  0.00           H  
ATOM   4189  N   HIS A 281     -33.254  -9.826  16.528  1.00  0.00           N  
ATOM   4190  CA  HIS A 281     -33.007  -8.444  16.782  1.00  0.00           C  
ATOM   4191  C   HIS A 281     -34.162  -7.718  17.396  1.00  0.00           C  
ATOM   4192  O   HIS A 281     -34.003  -6.907  18.303  1.00  0.00           O  
ATOM   4193  CB  HIS A 281     -32.454  -7.619  15.610  1.00  0.00           C  
ATOM   4194  CG  HIS A 281     -32.315  -6.155  15.901  1.00  0.00           C  
ATOM   4195  CD2 HIS A 281     -31.371  -5.462  16.594  1.00  0.00           C  
ATOM   4196  ND1 HIS A 281     -33.191  -5.281  15.282  1.00  0.00           N  
ATOM   4197  CE1 HIS A 281     -32.735  -4.082  15.605  1.00  0.00           C  
ATOM   4198  NE2 HIS A 281     -31.646  -4.116  16.410  1.00  0.00           N  
ATOM   4199  HN  HIS A 281     -33.100 -10.074  15.572  1.00  0.00           H  
ATOM   4200  HA  HIS A 281     -32.183  -8.406  17.478  1.00  0.00           H  
ATOM   4201  HB1 HIS A 281     -33.152  -7.729  14.751  1.00  0.00           H  
ATOM   4202  HB2 HIS A 281     -31.473  -8.018  15.286  1.00  0.00           H  
ATOM   4203  HD2 HIS A 281     -30.624  -5.809  17.292  1.00  0.00           H  
ATOM   4204  HE1 HIS A 281     -33.286  -3.173  15.339  1.00  0.00           H  
ATOM   4205  HE2 HIS A 281     -31.083  -3.358  16.729  1.00  0.00           H  
ATOM   4206  N   LYS A 282     -35.407  -8.063  17.010  1.00  0.00           N  
ATOM   4207  CA  LYS A 282     -36.597  -7.479  17.567  1.00  0.00           C  
ATOM   4208  C   LYS A 282     -36.938  -8.024  18.909  1.00  0.00           C  
ATOM   4209  O   LYS A 282     -37.479  -7.304  19.748  1.00  0.00           O  
ATOM   4210  CB  LYS A 282     -37.681  -7.530  16.486  1.00  0.00           C  
ATOM   4211  CG  LYS A 282     -37.345  -6.581  15.330  1.00  0.00           C  
ATOM   4212  CD  LYS A 282     -38.391  -6.640  14.219  1.00  0.00           C  
ATOM   4213  CE  LYS A 282     -38.361  -7.817  13.240  1.00  0.00           C  
ATOM   4214  NZ  LYS A 282     -39.385  -7.548  12.193  1.00  0.00           N1+
ATOM   4215  HN  LYS A 282     -35.462  -8.579  16.166  1.00  0.00           H  
ATOM   4216  HA  LYS A 282     -36.394  -6.431  17.750  1.00  0.00           H  
ATOM   4217  HB1 LYS A 282     -37.821  -8.594  16.173  1.00  0.00           H  
ATOM   4218  HB2 LYS A 282     -38.635  -7.221  16.954  1.00  0.00           H  
ATOM   4219  HG1 LYS A 282     -36.325  -6.788  14.949  1.00  0.00           H  
ATOM   4220  HG2 LYS A 282     -37.368  -5.586  15.820  1.00  0.00           H  
ATOM   4221  HD1 LYS A 282     -39.346  -6.622  14.782  1.00  0.00           H  
ATOM   4222  HD2 LYS A 282     -38.359  -5.672  13.668  1.00  0.00           H  
ATOM   4223  HE1 LYS A 282     -38.561  -8.797  13.740  1.00  0.00           H  
ATOM   4224  HE2 LYS A 282     -37.364  -7.938  12.775  1.00  0.00           H  
ATOM   4225  HZ1 LYS A 282     -40.299  -7.434  12.671  1.00  0.00           H  
ATOM   4226  HZ2 LYS A 282     -39.207  -6.655  11.691  1.00  0.00           H  
ATOM   4227  HZ3 LYS A 282     -39.435  -8.334  11.526  1.00  0.00           H  
ATOM   4228  N   TRP A 283     -36.556  -9.250  19.288  1.00  0.00           N  
ATOM   4229  CA  TRP A 283     -36.665  -9.706  20.639  1.00  0.00           C  
ATOM   4230  C   TRP A 283     -35.607  -9.166  21.521  1.00  0.00           C  
ATOM   4231  O   TRP A 283     -35.807  -8.944  22.720  1.00  0.00           O  
ATOM   4232  CB  TRP A 283     -36.801 -11.238  20.751  1.00  0.00           C  
ATOM   4233  CG  TRP A 283     -37.889 -11.646  21.680  1.00  0.00           C  
ATOM   4234  CD1 TRP A 283     -38.235 -11.109  22.892  1.00  0.00           C  
ATOM   4235  CD2 TRP A 283     -38.779 -12.756  21.503  1.00  0.00           C  
ATOM   4236  CE2 TRP A 283     -39.581 -12.870  22.622  1.00  0.00           C  
ATOM   4237  CE3 TRP A 283     -38.954 -13.607  20.458  1.00  0.00           C  
ATOM   4238  NE1 TRP A 283     -39.253 -11.835  23.450  1.00  0.00           N  
ATOM   4239  CZ2 TRP A 283     -40.586 -13.783  22.721  1.00  0.00           C  
ATOM   4240  CZ3 TRP A 283     -39.944 -14.560  20.577  1.00  0.00           C  
ATOM   4241  CH2 TRP A 283     -40.767 -14.642  21.675  1.00  0.00           C  
ATOM   4242  HN  TRP A 283     -36.353  -9.992  18.640  1.00  0.00           H  
ATOM   4243  HA  TRP A 283     -37.582  -9.336  21.059  1.00  0.00           H  
ATOM   4244  HB1 TRP A 283     -35.852 -11.778  20.947  1.00  0.00           H  
ATOM   4245  HB2 TRP A 283     -37.095 -11.597  19.743  1.00  0.00           H  
ATOM   4246  HD1 TRP A 283     -37.751 -10.227  23.300  1.00  0.00           H  
ATOM   4247  HE1 TRP A 283     -39.804 -11.546  24.205  1.00  0.00           H  
ATOM   4248  HE3 TRP A 283     -38.431 -13.433  19.531  1.00  0.00           H  
ATOM   4249  HZ2 TRP A 283     -41.303 -13.906  23.521  1.00  0.00           H  
ATOM   4250  HZ3 TRP A 283     -40.038 -15.228  19.733  1.00  0.00           H  
ATOM   4251  HH2 TRP A 283     -41.415 -15.510  21.656  1.00  0.00           H  
ATOM   4252  N   ILE A 284     -34.370  -8.939  21.026  1.00  0.00           N  
ATOM   4253  CA  ILE A 284     -33.325  -8.323  21.767  1.00  0.00           C  
ATOM   4254  C   ILE A 284     -33.604  -6.877  21.976  1.00  0.00           C  
ATOM   4255  O   ILE A 284     -33.234  -6.291  22.987  1.00  0.00           O  
ATOM   4256  CB  ILE A 284     -31.931  -8.646  21.290  1.00  0.00           C  
ATOM   4257  CG1 ILE A 284     -30.993  -8.678  22.510  1.00  0.00           C  
ATOM   4258  CG2 ILE A 284     -31.487  -7.697  20.163  1.00  0.00           C  
ATOM   4259  CD  ILE A 284     -29.520  -8.710  22.118  1.00  0.00           C  
ATOM   4260  HN  ILE A 284     -34.216  -9.187  20.070  1.00  0.00           H  
ATOM   4261  HA  ILE A 284     -33.396  -8.760  22.753  1.00  0.00           H  
ATOM   4262  HB  ILE A 284     -31.995  -9.697  20.963  1.00  0.00           H  
ATOM   4263 1HG1 ILE A 284     -31.224  -7.805  23.146  1.00  0.00           H  
ATOM   4264 2HG1 ILE A 284     -31.224  -9.550  23.161  1.00  0.00           H  
ATOM   4265 1HG2 ILE A 284     -32.149  -7.626  19.266  1.00  0.00           H  
ATOM   4266 2HG2 ILE A 284     -31.270  -6.687  20.555  1.00  0.00           H  
ATOM   4267 3HG2 ILE A 284     -30.537  -8.123  19.779  1.00  0.00           H  
ATOM   4268  HD1 ILE A 284     -29.279  -7.794  21.545  1.00  0.00           H  
ATOM   4269  HD2 ILE A 284     -28.877  -8.792  23.028  1.00  0.00           H  
ATOM   4270  HD3 ILE A 284     -29.285  -9.627  21.525  1.00  0.00           H  
ATOM   4271  N   SER A 285     -34.327  -6.220  21.048  1.00  0.00           N  
ATOM   4272  CA  SER A 285     -34.724  -4.845  21.103  1.00  0.00           C  
ATOM   4273  C   SER A 285     -35.771  -4.570  22.124  1.00  0.00           C  
ATOM   4274  O   SER A 285     -35.633  -3.635  22.902  1.00  0.00           O  
ATOM   4275  CB  SER A 285     -35.328  -4.361  19.779  1.00  0.00           C  
ATOM   4276  OG  SER A 285     -34.303  -4.283  18.793  1.00  0.00           O  
ATOM   4277  HN  SER A 285     -34.411  -6.657  20.160  1.00  0.00           H  
ATOM   4278  HA  SER A 285     -33.866  -4.213  21.286  1.00  0.00           H  
ATOM   4279  HB1 SER A 285     -35.874  -3.388  19.793  1.00  0.00           H  
ATOM   4280  HB2 SER A 285     -36.082  -5.085  19.383  1.00  0.00           H  
ATOM   4281  HG1 SER A 285     -34.219  -5.157  18.405  1.00  0.00           H  
ATOM   4282  N   ILE A 286     -36.785  -5.449  22.229  1.00  0.00           N  
ATOM   4283  CA  ILE A 286     -37.602  -5.443  23.393  1.00  0.00           C  
ATOM   4284  C   ILE A 286     -36.973  -5.908  24.664  1.00  0.00           C  
ATOM   4285  O   ILE A 286     -37.096  -5.248  25.696  1.00  0.00           O  
ATOM   4286  CB  ILE A 286     -38.941  -6.090  23.215  1.00  0.00           C  
ATOM   4287  CG1 ILE A 286     -39.920  -5.663  24.320  1.00  0.00           C  
ATOM   4288  CG2 ILE A 286     -38.840  -7.619  23.060  1.00  0.00           C  
ATOM   4289  CD  ILE A 286     -41.216  -6.480  24.256  1.00  0.00           C  
ATOM   4290  HN  ILE A 286     -36.939  -6.156  21.537  1.00  0.00           H  
ATOM   4291  HA  ILE A 286     -37.854  -4.421  23.605  1.00  0.00           H  
ATOM   4292  HB  ILE A 286     -39.358  -5.796  22.223  1.00  0.00           H  
ATOM   4293 1HG1 ILE A 286     -40.116  -4.571  24.283  1.00  0.00           H  
ATOM   4294 2HG1 ILE A 286     -39.508  -5.859  25.330  1.00  0.00           H  
ATOM   4295 1HG2 ILE A 286     -38.148  -7.925  22.242  1.00  0.00           H  
ATOM   4296 2HG2 ILE A 286     -38.565  -8.121  24.014  1.00  0.00           H  
ATOM   4297 3HG2 ILE A 286     -39.763  -8.088  22.681  1.00  0.00           H  
ATOM   4298  HD1 ILE A 286     -41.831  -6.174  25.132  1.00  0.00           H  
ATOM   4299  HD2 ILE A 286     -41.760  -6.300  23.303  1.00  0.00           H  
ATOM   4300  HD3 ILE A 286     -41.098  -7.569  24.374  1.00  0.00           H  
ATOM   4301  N   THR A 287     -36.183  -6.990  24.674  1.00  0.00           N  
ATOM   4302  CA  THR A 287     -35.548  -7.409  25.888  1.00  0.00           C  
ATOM   4303  C   THR A 287     -34.687  -6.430  26.609  1.00  0.00           C  
ATOM   4304  O   THR A 287     -34.712  -6.428  27.837  1.00  0.00           O  
ATOM   4305  CB  THR A 287     -34.912  -8.767  25.955  1.00  0.00           C  
ATOM   4306  CG2 THR A 287     -35.994  -9.853  25.956  1.00  0.00           C  
ATOM   4307  OG1 THR A 287     -34.078  -9.094  24.854  1.00  0.00           O  
ATOM   4308  HN  THR A 287     -35.944  -7.604  23.927  1.00  0.00           H  
ATOM   4309  HA  THR A 287     -36.355  -7.561  26.588  1.00  0.00           H  
ATOM   4310  HB  THR A 287     -34.266  -8.904  26.854  1.00  0.00           H  
ATOM   4311  HG1 THR A 287     -34.675  -9.185  24.113  1.00  0.00           H  
ATOM   4312 1HG2 THR A 287     -36.405 -10.045  26.969  1.00  0.00           H  
ATOM   4313 2HG2 THR A 287     -36.796  -9.630  25.217  1.00  0.00           H  
ATOM   4314 3HG2 THR A 287     -35.548 -10.793  25.585  1.00  0.00           H  
ATOM   4315  N   GLU A 288     -33.973  -5.557  25.879  1.00  0.00           N  
ATOM   4316  CA  GLU A 288     -33.311  -4.432  26.458  1.00  0.00           C  
ATOM   4317  C   GLU A 288     -34.210  -3.411  27.061  1.00  0.00           C  
ATOM   4318  O   GLU A 288     -33.975  -2.826  28.120  1.00  0.00           O  
ATOM   4319  CB  GLU A 288     -32.498  -3.768  25.330  1.00  0.00           C  
ATOM   4320  CG  GLU A 288     -31.423  -2.820  25.876  1.00  0.00           C  
ATOM   4321  CD  GLU A 288     -30.593  -2.157  24.795  1.00  0.00           C  
ATOM   4322  OE1 GLU A 288     -29.774  -1.278  25.185  1.00  0.00           O  
ATOM   4323  OE2 GLU A 288     -30.654  -2.551  23.599  1.00  0.00           O1-
ATOM   4324  HN  GLU A 288     -33.834  -5.685  24.896  1.00  0.00           H  
ATOM   4325  HA  GLU A 288     -32.663  -4.718  27.269  1.00  0.00           H  
ATOM   4326  HB1 GLU A 288     -31.970  -4.582  24.798  1.00  0.00           H  
ATOM   4327  HB2 GLU A 288     -33.162  -3.228  24.619  1.00  0.00           H  
ATOM   4328  HG1 GLU A 288     -30.749  -3.355  26.565  1.00  0.00           H  
ATOM   4329  HG2 GLU A 288     -31.895  -2.027  26.495  1.00  0.00           H  
ATOM   4330  N   ALA A 289     -35.333  -3.053  26.402  1.00  0.00           N  
ATOM   4331  CA  ALA A 289     -36.353  -2.272  27.028  1.00  0.00           C  
ATOM   4332  C   ALA A 289     -37.030  -2.868  28.214  1.00  0.00           C  
ATOM   4333  O   ALA A 289     -37.130  -2.174  29.227  1.00  0.00           O  
ATOM   4334  CB  ALA A 289     -37.443  -1.891  26.025  1.00  0.00           C  
ATOM   4335  HN  ALA A 289     -35.593  -3.402  25.504  1.00  0.00           H  
ATOM   4336  HA  ALA A 289     -35.908  -1.343  27.329  1.00  0.00           H  
ATOM   4337  HB1 ALA A 289     -36.995  -1.665  25.030  1.00  0.00           H  
ATOM   4338  HB2 ALA A 289     -38.038  -1.046  26.442  1.00  0.00           H  
ATOM   4339  HB3 ALA A 289     -38.138  -2.746  25.843  1.00  0.00           H  
ATOM   4340  N   LEU A 290     -37.444  -4.142  28.076  1.00  0.00           N  
ATOM   4341  CA  LEU A 290     -38.175  -4.812  29.104  1.00  0.00           C  
ATOM   4342  C   LEU A 290     -37.327  -5.205  30.269  1.00  0.00           C  
ATOM   4343  O   LEU A 290     -37.831  -5.248  31.391  1.00  0.00           O  
ATOM   4344  CB  LEU A 290     -38.932  -5.975  28.434  1.00  0.00           C  
ATOM   4345  CG  LEU A 290     -39.847  -6.803  29.337  1.00  0.00           C  
ATOM   4346  CD1 LEU A 290     -40.378  -7.992  28.512  1.00  0.00           C  
ATOM   4347  CD2 LEU A 290     -41.048  -6.049  29.945  1.00  0.00           C  
ATOM   4348  HN  LEU A 290     -37.316  -4.554  27.180  1.00  0.00           H  
ATOM   4349  HA  LEU A 290     -38.812  -4.050  29.534  1.00  0.00           H  
ATOM   4350  HB1 LEU A 290     -38.171  -6.621  27.946  1.00  0.00           H  
ATOM   4351  HB2 LEU A 290     -39.541  -5.510  27.636  1.00  0.00           H  
ATOM   4352  HG  LEU A 290     -39.234  -7.218  30.174  1.00  0.00           H  
ATOM   4353 1HD1 LEU A 290     -40.730  -8.798  29.200  1.00  0.00           H  
ATOM   4354 2HD1 LEU A 290     -41.191  -7.707  27.819  1.00  0.00           H  
ATOM   4355 3HD1 LEU A 290     -39.520  -8.444  27.976  1.00  0.00           H  
ATOM   4356 1HD2 LEU A 290     -41.633  -6.730  30.599  1.00  0.00           H  
ATOM   4357 2HD2 LEU A 290     -40.691  -5.214  30.577  1.00  0.00           H  
ATOM   4358 3HD2 LEU A 290     -41.730  -5.761  29.110  1.00  0.00           H  
ATOM   4359  N   ALA A 291     -36.008  -5.394  30.098  1.00  0.00           N  
ATOM   4360  CA  ALA A 291     -35.039  -5.428  31.146  1.00  0.00           C  
ATOM   4361  C   ALA A 291     -35.079  -4.335  32.154  1.00  0.00           C  
ATOM   4362  O   ALA A 291     -34.914  -4.474  33.370  1.00  0.00           O  
ATOM   4363  CB  ALA A 291     -33.650  -5.416  30.488  1.00  0.00           C  
ATOM   4364  HN  ALA A 291     -35.527  -5.383  29.224  1.00  0.00           H  
ATOM   4365  HA  ALA A 291     -35.153  -6.377  31.656  1.00  0.00           H  
ATOM   4366  HB1 ALA A 291     -32.855  -5.218  31.251  1.00  0.00           H  
ATOM   4367  HB2 ALA A 291     -33.391  -6.379  29.997  1.00  0.00           H  
ATOM   4368  HB3 ALA A 291     -33.572  -4.569  29.782  1.00  0.00           H  
ATOM   4369  N   PHE A 292     -35.325  -3.109  31.654  1.00  0.00           N  
ATOM   4370  CA  PHE A 292     -35.025  -1.878  32.306  1.00  0.00           C  
ATOM   4371  C   PHE A 292     -36.068  -1.513  33.310  1.00  0.00           C  
ATOM   4372  O   PHE A 292     -35.929  -0.486  33.979  1.00  0.00           O  
ATOM   4373  CB  PHE A 292     -34.765  -0.754  31.278  1.00  0.00           C  
ATOM   4374  CG  PHE A 292     -33.370  -0.276  31.448  1.00  0.00           C  
ATOM   4375  CD1 PHE A 292     -33.006   0.424  32.583  1.00  0.00           C  
ATOM   4376  CD2 PHE A 292     -32.372  -0.692  30.599  1.00  0.00           C  
ATOM   4377  CE1 PHE A 292     -31.684   0.621  32.895  1.00  0.00           C  
ATOM   4378  CE2 PHE A 292     -31.047  -0.417  30.882  1.00  0.00           C  
ATOM   4379  CZ  PHE A 292     -30.671   0.204  32.053  1.00  0.00           C  
ATOM   4380  HN  PHE A 292     -35.619  -3.056  30.708  1.00  0.00           H  
ATOM   4381  HA  PHE A 292     -34.144  -2.090  32.895  1.00  0.00           H  
ATOM   4382  HB1 PHE A 292     -35.525   0.048  31.307  1.00  0.00           H  
ATOM   4383  HB2 PHE A 292     -34.828  -1.211  30.268  1.00  0.00           H  
ATOM   4384  HD1 PHE A 292     -33.706   0.711  33.348  1.00  0.00           H  
ATOM   4385  HD2 PHE A 292     -32.604  -1.226  29.693  1.00  0.00           H  
ATOM   4386  HE1 PHE A 292     -31.391   1.088  33.828  1.00  0.00           H  
ATOM   4387  HE2 PHE A 292     -30.292  -0.806  30.212  1.00  0.00           H  
ATOM   4388  HZ  PHE A 292     -29.621   0.374  32.250  1.00  0.00           H  
ATOM   4389  N   PHE A 293     -37.088  -2.360  33.547  1.00  0.00           N  
ATOM   4390  CA  PHE A 293     -37.865  -2.309  34.753  1.00  0.00           C  
ATOM   4391  C   PHE A 293     -37.123  -2.622  36.005  1.00  0.00           C  
ATOM   4392  O   PHE A 293     -37.739  -2.487  37.068  1.00  0.00           O  
ATOM   4393  CB  PHE A 293     -39.091  -3.229  34.637  1.00  0.00           C  
ATOM   4394  CG  PHE A 293     -40.252  -2.557  33.989  1.00  0.00           C  
ATOM   4395  CD1 PHE A 293     -41.068  -1.702  34.691  1.00  0.00           C  
ATOM   4396  CD2 PHE A 293     -40.494  -2.818  32.656  1.00  0.00           C  
ATOM   4397  CE1 PHE A 293     -42.127  -1.081  34.065  1.00  0.00           C  
ATOM   4398  CE2 PHE A 293     -41.570  -2.235  32.038  1.00  0.00           C  
ATOM   4399  CZ  PHE A 293     -42.355  -1.341  32.730  1.00  0.00           C  
ATOM   4400  HN  PHE A 293     -37.113  -3.207  33.021  1.00  0.00           H  
ATOM   4401  HA  PHE A 293     -38.192  -1.301  34.945  1.00  0.00           H  
ATOM   4402  HB1 PHE A 293     -38.825  -4.159  34.087  1.00  0.00           H  
ATOM   4403  HB2 PHE A 293     -39.492  -3.483  35.638  1.00  0.00           H  
ATOM   4404  HD1 PHE A 293     -40.725  -1.452  35.679  1.00  0.00           H  
ATOM   4405  HD2 PHE A 293     -39.892  -3.498  32.081  1.00  0.00           H  
ATOM   4406  HE1 PHE A 293     -42.760  -0.414  34.623  1.00  0.00           H  
ATOM   4407  HE2 PHE A 293     -41.847  -2.476  31.017  1.00  0.00           H  
ATOM   4408  HZ  PHE A 293     -43.198  -0.868  32.261  1.00  0.00           H  
ATOM   4409  N   HIS A 294     -35.801  -2.879  36.009  1.00  0.00           N  
ATOM   4410  CA  HIS A 294     -34.836  -2.643  37.033  1.00  0.00           C  
ATOM   4411  C   HIS A 294     -35.175  -1.593  38.043  1.00  0.00           C  
ATOM   4412  O   HIS A 294     -35.327  -1.932  39.217  1.00  0.00           O  
ATOM   4413  CB  HIS A 294     -33.491  -2.231  36.424  1.00  0.00           C  
ATOM   4414  CG  HIS A 294     -32.604  -3.373  36.009  1.00  0.00           C  
ATOM   4415  CD2 HIS A 294     -32.606  -4.662  36.436  1.00  0.00           C  
ATOM   4416  ND1 HIS A 294     -31.375  -3.113  35.449  1.00  0.00           N  
ATOM   4417  CE1 HIS A 294     -30.644  -4.195  35.564  1.00  0.00           C  
ATOM   4418  NE2 HIS A 294     -31.365  -5.196  36.128  1.00  0.00           N  
ATOM   4419  HN  HIS A 294     -35.353  -2.998  35.129  1.00  0.00           H  
ATOM   4420  HA  HIS A 294     -34.642  -3.543  37.591  1.00  0.00           H  
ATOM   4421  HB1 HIS A 294     -33.645  -1.622  35.505  1.00  0.00           H  
ATOM   4422  HB2 HIS A 294     -32.811  -1.680  37.116  1.00  0.00           H  
ATOM   4423  HD2 HIS A 294     -33.405  -5.207  36.930  1.00  0.00           H  
ATOM   4424  HE1 HIS A 294     -29.599  -4.317  35.276  1.00  0.00           H  
ATOM   4425  HE2 HIS A 294     -31.013  -6.063  36.504  1.00  0.00           H  
ATOM   4426  N   CYS A 295     -35.352  -0.361  37.529  1.00  0.00           N  
ATOM   4427  CA  CYS A 295     -35.849   0.826  38.151  1.00  0.00           C  
ATOM   4428  C   CYS A 295     -36.924   0.618  39.165  1.00  0.00           C  
ATOM   4429  O   CYS A 295     -36.954   1.250  40.214  1.00  0.00           O  
ATOM   4430  CB  CYS A 295     -36.376   1.829  37.110  1.00  0.00           C  
ATOM   4431  SG  CYS A 295     -35.215   2.252  35.774  1.00  0.00           S  
ATOM   4432  HN  CYS A 295     -35.090  -0.251  36.572  1.00  0.00           H  
ATOM   4433  HA  CYS A 295     -35.001   1.228  38.678  1.00  0.00           H  
ATOM   4434  HB1 CYS A 295     -37.309   1.515  36.594  1.00  0.00           H  
ATOM   4435  HB2 CYS A 295     -36.634   2.765  37.669  1.00  0.00           H  
ATOM   4436  HG1 CYS A 295     -35.371   1.107  35.117  1.00  0.00           H  
ATOM   4437  N   CYS A 296     -37.901  -0.256  38.860  1.00  0.00           N  
ATOM   4438  CA  CYS A 296     -39.177  -0.421  39.478  1.00  0.00           C  
ATOM   4439  C   CYS A 296     -39.199  -1.461  40.543  1.00  0.00           C  
ATOM   4440  O   CYS A 296     -40.257  -1.833  41.048  1.00  0.00           O  
ATOM   4441  CB  CYS A 296     -40.225  -0.784  38.418  1.00  0.00           C  
ATOM   4442  SG  CYS A 296     -41.974  -0.814  38.929  1.00  0.00           S  
ATOM   4443  HN  CYS A 296     -37.785  -0.948  38.156  1.00  0.00           H  
ATOM   4444  HA  CYS A 296     -39.450   0.527  39.928  1.00  0.00           H  
ATOM   4445  HB1 CYS A 296     -39.936  -1.760  37.969  1.00  0.00           H  
ATOM   4446  HB2 CYS A 296     -40.133  -0.003  37.645  1.00  0.00           H  
ATOM   4447  HG1 CYS A 296     -41.884  -0.939  40.245  1.00  0.00           H  
ATOM   4448  N   LEU A 297     -38.025  -1.892  41.023  1.00  0.00           N  
ATOM   4449  CA  LEU A 297     -37.899  -2.702  42.202  1.00  0.00           C  
ATOM   4450  C   LEU A 297     -37.161  -2.013  43.289  1.00  0.00           C  
ATOM   4451  O   LEU A 297     -37.057  -2.511  44.413  1.00  0.00           O  
ATOM   4452  CB  LEU A 297     -37.218  -4.036  41.837  1.00  0.00           C  
ATOM   4453  CG  LEU A 297     -37.896  -5.003  40.865  1.00  0.00           C  
ATOM   4454  CD1 LEU A 297     -37.505  -4.743  39.400  1.00  0.00           C  
ATOM   4455  CD2 LEU A 297     -39.424  -5.136  41.053  1.00  0.00           C  
ATOM   4456  HN  LEU A 297     -37.185  -1.702  40.510  1.00  0.00           H  
ATOM   4457  HA  LEU A 297     -38.841  -2.923  42.657  1.00  0.00           H  
ATOM   4458  HB1 LEU A 297     -36.234  -3.852  41.356  1.00  0.00           H  
ATOM   4459  HB2 LEU A 297     -37.083  -4.576  42.802  1.00  0.00           H  
ATOM   4460  HG  LEU A 297     -37.495  -6.021  41.059  1.00  0.00           H  
ATOM   4461 1HD1 LEU A 297     -36.398  -4.719  39.311  1.00  0.00           H  
ATOM   4462 2HD1 LEU A 297     -37.941  -3.761  39.123  1.00  0.00           H  
ATOM   4463 3HD1 LEU A 297     -37.836  -5.535  38.697  1.00  0.00           H  
ATOM   4464 1HD2 LEU A 297     -40.030  -4.245  40.795  1.00  0.00           H  
ATOM   4465 2HD2 LEU A 297     -39.902  -6.010  40.562  1.00  0.00           H  
ATOM   4466 3HD2 LEU A 297     -39.596  -5.232  42.149  1.00  0.00           H  
ATOM   4467  N   ASN A 298     -36.612  -0.806  43.046  1.00  0.00           N  
ATOM   4468  CA  ASN A 298     -35.958   0.062  43.965  1.00  0.00           C  
ATOM   4469  C   ASN A 298     -36.622   0.574  45.197  1.00  0.00           C  
ATOM   4470  O   ASN A 298     -35.881   0.514  46.173  1.00  0.00           O  
ATOM   4471  CB  ASN A 298     -35.470   1.226  43.085  1.00  0.00           C  
ATOM   4472  CG  ASN A 298     -34.280   0.867  42.207  1.00  0.00           C  
ATOM   4473  ND2 ASN A 298     -34.101   1.622  41.090  1.00  0.00           N  
ATOM   4474  OD1 ASN A 298     -33.564  -0.108  42.437  1.00  0.00           O  
ATOM   4475  HN  ASN A 298     -36.740  -0.406  42.138  1.00  0.00           H  
ATOM   4476  HA  ASN A 298     -35.143  -0.519  44.389  1.00  0.00           H  
ATOM   4477  HB1 ASN A 298     -35.143   2.101  43.689  1.00  0.00           H  
ATOM   4478  HB2 ASN A 298     -36.352   1.559  42.506  1.00  0.00           H  
ATOM   4479 1HD2 ASN A 298     -34.545   2.518  40.997  1.00  0.00           H  
ATOM   4480 2HD2 ASN A 298     -33.438   1.341  40.396  1.00  0.00           H  
ATOM   4481  N   PRO A 299     -37.801   1.066  45.474  1.00  0.00           N  
ATOM   4482  CA  PRO A 299     -38.889   1.379  44.604  1.00  0.00           C  
ATOM   4483  C   PRO A 299     -39.334   0.525  43.468  1.00  0.00           C  
ATOM   4484  O   PRO A 299     -38.858   0.753  42.353  1.00  0.00           O  
ATOM   4485  CB  PRO A 299     -38.639   2.835  44.228  1.00  0.00           C  
ATOM   4486  CG  PRO A 299     -37.958   3.429  45.466  1.00  0.00           C  
ATOM   4487  CD  PRO A 299     -37.749   2.211  46.380  1.00  0.00           C  
ATOM   4488  HA  PRO A 299     -39.712   1.348  45.307  1.00  0.00           H  
ATOM   4489  HB1 PRO A 299     -39.598   3.278  43.892  1.00  0.00           H  
ATOM   4490  HB2 PRO A 299     -37.920   2.824  43.373  1.00  0.00           H  
ATOM   4491  HG1 PRO A 299     -36.970   3.890  45.240  1.00  0.00           H  
ATOM   4492  HG2 PRO A 299     -38.639   4.164  45.953  1.00  0.00           H  
ATOM   4493  HD1 PRO A 299     -38.656   2.014  46.988  1.00  0.00           H  
ATOM   4494  HD2 PRO A 299     -36.906   2.259  47.105  1.00  0.00           H  
ATOM   4495  N   ILE A 300     -40.199  -0.498  43.570  1.00  0.00           N  
ATOM   4496  CA  ILE A 300     -41.248  -0.488  44.544  1.00  0.00           C  
ATOM   4497  C   ILE A 300     -40.965  -1.156  45.850  1.00  0.00           C  
ATOM   4498  O   ILE A 300     -41.687  -1.048  46.837  1.00  0.00           O  
ATOM   4499  CB  ILE A 300     -42.490  -1.037  43.896  1.00  0.00           C  
ATOM   4500  CG1 ILE A 300     -43.795  -0.817  44.680  1.00  0.00           C  
ATOM   4501  CG2 ILE A 300     -42.401  -2.555  43.642  1.00  0.00           C  
ATOM   4502  CD  ILE A 300     -44.049   0.647  45.031  1.00  0.00           C  
ATOM   4503  HN  ILE A 300     -40.380  -1.089  42.789  1.00  0.00           H  
ATOM   4504  HA  ILE A 300     -41.491   0.552  44.695  1.00  0.00           H  
ATOM   4505  HB  ILE A 300     -42.667  -0.501  42.939  1.00  0.00           H  
ATOM   4506 1HG1 ILE A 300     -44.691  -1.124  44.096  1.00  0.00           H  
ATOM   4507 2HG1 ILE A 300     -43.826  -1.344  45.651  1.00  0.00           H  
ATOM   4508 1HG2 ILE A 300     -42.397  -3.140  44.585  1.00  0.00           H  
ATOM   4509 2HG2 ILE A 300     -41.512  -2.875  43.061  1.00  0.00           H  
ATOM   4510 3HG2 ILE A 300     -43.286  -2.819  43.022  1.00  0.00           H  
ATOM   4511  HD1 ILE A 300     -43.383   1.024  45.841  1.00  0.00           H  
ATOM   4512  HD2 ILE A 300     -43.919   1.287  44.133  1.00  0.00           H  
ATOM   4513  HD3 ILE A 300     -45.107   0.806  45.308  1.00  0.00           H  
ATOM   4514  N   LEU A 301     -39.775  -1.735  46.084  1.00  0.00           N  
ATOM   4515  CA  LEU A 301     -39.382  -2.099  47.410  1.00  0.00           C  
ATOM   4516  C   LEU A 301     -38.851  -1.003  48.270  1.00  0.00           C  
ATOM   4517  O   LEU A 301     -37.705  -0.984  48.721  1.00  0.00           O  
ATOM   4518  CB  LEU A 301     -38.418  -3.295  47.416  1.00  0.00           C  
ATOM   4519  CG  LEU A 301     -38.963  -4.682  47.036  1.00  0.00           C  
ATOM   4520  CD1 LEU A 301     -38.254  -5.727  47.918  1.00  0.00           C  
ATOM   4521  CD2 LEU A 301     -40.487  -4.832  47.199  1.00  0.00           C  
ATOM   4522  HN  LEU A 301     -39.057  -1.917  45.417  1.00  0.00           H  
ATOM   4523  HA  LEU A 301     -40.206  -2.477  48.000  1.00  0.00           H  
ATOM   4524  HB1 LEU A 301     -38.165  -3.417  48.492  1.00  0.00           H  
ATOM   4525  HB2 LEU A 301     -37.509  -3.031  46.839  1.00  0.00           H  
ATOM   4526  HG  LEU A 301     -38.631  -4.847  45.985  1.00  0.00           H  
ATOM   4527 1HD1 LEU A 301     -38.569  -6.769  47.717  1.00  0.00           H  
ATOM   4528 2HD1 LEU A 301     -37.163  -5.648  47.687  1.00  0.00           H  
ATOM   4529 3HD1 LEU A 301     -38.345  -5.454  48.990  1.00  0.00           H  
ATOM   4530 1HD2 LEU A 301     -41.117  -4.175  46.564  1.00  0.00           H  
ATOM   4531 2HD2 LEU A 301     -40.886  -5.840  46.949  1.00  0.00           H  
ATOM   4532 3HD2 LEU A 301     -40.811  -4.621  48.235  1.00  0.00           H  
ATOM   4533  N   TYR A 302     -39.821  -0.175  48.688  1.00  0.00           N  
ATOM   4534  CA  TYR A 302     -39.822   0.499  49.946  1.00  0.00           C  
ATOM   4535  C   TYR A 302     -41.171   0.198  50.503  1.00  0.00           C  
ATOM   4536  O   TYR A 302     -42.007   1.055  50.763  1.00  0.00           O  
ATOM   4537  CB  TYR A 302     -39.518   2.003  49.868  1.00  0.00           C  
ATOM   4538  CG  TYR A 302     -39.045   2.447  51.205  1.00  0.00           C  
ATOM   4539  CD1 TYR A 302     -39.759   3.214  52.098  1.00  0.00           C  
ATOM   4540  CD2 TYR A 302     -37.797   2.004  51.575  1.00  0.00           C  
ATOM   4541  CE1 TYR A 302     -39.297   3.467  53.374  1.00  0.00           C  
ATOM   4542  CE2 TYR A 302     -37.320   2.244  52.845  1.00  0.00           C  
ATOM   4543  CZ  TYR A 302     -38.071   2.950  53.745  1.00  0.00           C  
ATOM   4544  OH  TYR A 302     -37.637   2.989  55.082  1.00  0.00           O  
ATOM   4545  HN  TYR A 302     -40.649  -0.248  48.141  1.00  0.00           H  
ATOM   4546  HA  TYR A 302     -39.085   0.015  50.569  1.00  0.00           H  
ATOM   4547  HB1 TYR A 302     -38.685   2.105  49.134  1.00  0.00           H  
ATOM   4548  HB2 TYR A 302     -40.383   2.589  49.486  1.00  0.00           H  
ATOM   4549  HD1 TYR A 302     -40.736   3.538  51.776  1.00  0.00           H  
ATOM   4550  HD2 TYR A 302     -37.212   1.339  50.954  1.00  0.00           H  
ATOM   4551  HE1 TYR A 302     -39.886   4.069  54.057  1.00  0.00           H  
ATOM   4552  HE2 TYR A 302     -36.359   1.880  53.183  1.00  0.00           H  
ATOM   4553  HH  TYR A 302     -37.789   2.085  55.379  1.00  0.00           H  
ATOM   4554  N   ALA A 303     -41.466  -1.099  50.750  1.00  0.00           N  
ATOM   4555  CA  ALA A 303     -42.704  -1.606  51.238  1.00  0.00           C  
ATOM   4556  C   ALA A 303     -42.728  -2.003  52.675  1.00  0.00           C  
ATOM   4557  O   ALA A 303     -43.558  -2.748  53.192  1.00  0.00           O  
ATOM   4558  CB  ALA A 303     -43.235  -2.703  50.305  1.00  0.00           C  
ATOM   4559  HN  ALA A 303     -40.759  -1.789  50.607  1.00  0.00           H  
ATOM   4560  HA  ALA A 303     -43.437  -0.814  51.289  1.00  0.00           H  
ATOM   4561  HB1 ALA A 303     -43.328  -2.294  49.277  1.00  0.00           H  
ATOM   4562  HB2 ALA A 303     -44.230  -3.104  50.595  1.00  0.00           H  
ATOM   4563  HB3 ALA A 303     -42.433  -3.475  50.242  1.00  0.00           H  
ATOM   4564  N   PHE A 304     -41.756  -1.442  53.423  1.00  0.00           N  
ATOM   4565  CA  PHE A 304     -41.725  -1.235  54.841  1.00  0.00           C  
ATOM   4566  C   PHE A 304     -40.689  -1.955  55.682  1.00  0.00           C  
ATOM   4567  CB  PHE A 304     -43.079  -0.946  55.513  1.00  0.00           C  
ATOM   4568  CG  PHE A 304     -44.049  -0.042  54.825  1.00  0.00           C  
ATOM   4569  CD1 PHE A 304     -43.652   1.150  54.279  1.00  0.00           C  
ATOM   4570  CD2 PHE A 304     -45.330  -0.488  54.586  1.00  0.00           C  
ATOM   4571  CE1 PHE A 304     -44.502   1.853  53.459  1.00  0.00           C  
ATOM   4572  CE2 PHE A 304     -46.215   0.219  53.815  1.00  0.00           C  
ATOM   4573  CZ  PHE A 304     -45.794   1.417  53.276  1.00  0.00           C  
ATOM   4574  OT1 PHE A 304     -40.576  -3.213  55.624  1.00  0.00           O  
ATOM   4575  OT2 PHE A 304     -39.959  -1.208  56.377  1.00  0.00           O  
ATOM   4576  HN  PHE A 304     -41.187  -0.827  52.885  1.00  0.00           H  
ATOM   4577  HA  PHE A 304     -41.292  -0.244  54.770  1.00  0.00           H  
ATOM   4578  HB1 PHE A 304     -42.910  -0.449  56.487  1.00  0.00           H  
ATOM   4579  HB2 PHE A 304     -43.504  -1.956  55.692  1.00  0.00           H  
ATOM   4580  HD1 PHE A 304     -42.644   1.516  54.415  1.00  0.00           H  
ATOM   4581  HD2 PHE A 304     -45.652  -1.455  54.949  1.00  0.00           H  
ATOM   4582  HE1 PHE A 304     -44.224   2.791  53.007  1.00  0.00           H  
ATOM   4583  HE2 PHE A 304     -47.214  -0.142  53.647  1.00  0.00           H  
ATOM   4584  HZ  PHE A 304     -46.500   2.009  52.707  1.00  0.00           H  
ATOM   4585  N   PRO B  27     -54.769  16.582  15.932  1.00  0.00           N  
ATOM   4586  CA  PRO B  27     -55.094  17.328  14.702  1.00  0.00           C  
ATOM   4587  C   PRO B  27     -55.842  16.488  13.724  1.00  0.00           C  
ATOM   4588  O   PRO B  27     -57.027  16.213  13.910  1.00  0.00           O  
ATOM   4589  CB  PRO B  27     -55.962  18.494  15.189  1.00  0.00           C  
ATOM   4590  CG  PRO B  27     -56.611  17.993  16.488  1.00  0.00           C  
ATOM   4591  CD  PRO B  27     -55.550  17.077  17.114  1.00  0.00           C  
ATOM   4592  HN1 PRO B  27     -54.908  15.599  15.769  1.00  0.00           H  
ATOM   4593  HN2 PRO B  27     -53.791  16.669  16.171  1.00  0.00           H  
ATOM   4594  HA  PRO B  27     -54.200  17.644  14.189  1.00  0.00           H  
ATOM   4595  HB1 PRO B  27     -55.204  19.280  15.409  1.00  0.00           H  
ATOM   4596  HB2 PRO B  27     -56.748  18.834  14.477  1.00  0.00           H  
ATOM   4597  HG1 PRO B  27     -56.872  18.800  17.202  1.00  0.00           H  
ATOM   4598  HG2 PRO B  27     -57.509  17.383  16.297  1.00  0.00           H  
ATOM   4599  HD1 PRO B  27     -56.117  16.260  17.615  1.00  0.00           H  
ATOM   4600  HD2 PRO B  27     -54.846  17.593  17.805  1.00  0.00           H  
ATOM   4601  N   CYS B  28     -55.193  16.084  12.608  1.00  0.00           N  
ATOM   4602  CA  CYS B  28     -55.950  15.691  11.472  1.00  0.00           C  
ATOM   4603  C   CYS B  28     -56.404  14.265  11.439  1.00  0.00           C  
ATOM   4604  O   CYS B  28     -55.651  13.311  11.646  1.00  0.00           O  
ATOM   4605  CB  CYS B  28     -55.200  15.983  10.157  1.00  0.00           C  
ATOM   4606  SG  CYS B  28     -53.464  15.468  10.216  1.00  0.00           S  
ATOM   4607  HN  CYS B  28     -54.204  16.132  12.474  1.00  0.00           H  
ATOM   4608  HA  CYS B  28     -56.840  16.301  11.380  1.00  0.00           H  
ATOM   4609  HB1 CYS B  28     -55.690  15.503   9.283  1.00  0.00           H  
ATOM   4610  HB2 CYS B  28     -55.284  17.068   9.950  1.00  0.00           H  
ATOM   4611  N   PHE B  29     -57.716  14.113  11.238  1.00  0.00           N  
ATOM   4612  CA  PHE B  29     -58.401  12.852  11.271  1.00  0.00           C  
ATOM   4613  C   PHE B  29     -58.026  11.903  10.189  1.00  0.00           C  
ATOM   4614  O   PHE B  29     -57.730  12.182   9.027  1.00  0.00           O  
ATOM   4615  CB  PHE B  29     -59.923  13.045  11.329  1.00  0.00           C  
ATOM   4616  CG  PHE B  29     -60.202  14.017  12.428  1.00  0.00           C  
ATOM   4617  CD1 PHE B  29     -59.744  13.781  13.701  1.00  0.00           C  
ATOM   4618  CD2 PHE B  29     -60.997  15.101  12.171  1.00  0.00           C  
ATOM   4619  CE1 PHE B  29     -60.008  14.658  14.728  1.00  0.00           C  
ATOM   4620  CE2 PHE B  29     -61.209  16.012  13.183  1.00  0.00           C  
ATOM   4621  CZ  PHE B  29     -60.685  15.825  14.440  1.00  0.00           C  
ATOM   4622  HN  PHE B  29     -58.328  14.905  11.317  1.00  0.00           H  
ATOM   4623  HA  PHE B  29     -58.004  12.414  12.180  1.00  0.00           H  
ATOM   4624  HB1 PHE B  29     -60.319  13.482  10.389  1.00  0.00           H  
ATOM   4625  HB2 PHE B  29     -60.507  12.135  11.590  1.00  0.00           H  
ATOM   4626  HD1 PHE B  29     -59.176  12.869  13.828  1.00  0.00           H  
ATOM   4627  HD2 PHE B  29     -61.347  15.243  11.159  1.00  0.00           H  
ATOM   4628  HE1 PHE B  29     -59.510  14.492  15.672  1.00  0.00           H  
ATOM   4629  HE2 PHE B  29     -61.824  16.885  13.059  1.00  0.00           H  
ATOM   4630  HZ  PHE B  29     -60.781  16.580  15.203  1.00  0.00           H  
ATOM   4631  N   ARG B  30     -58.023  10.624  10.606  1.00  0.00           N  
ATOM   4632  CA  ARG B  30     -57.829   9.384   9.924  1.00  0.00           C  
ATOM   4633  C   ARG B  30     -56.449   8.850  10.115  1.00  0.00           C  
ATOM   4634  O   ARG B  30     -55.614   8.897   9.216  1.00  0.00           O  
ATOM   4635  CB  ARG B  30     -58.527   9.231   8.558  1.00  0.00           C  
ATOM   4636  CG  ARG B  30     -58.294   7.877   7.880  1.00  0.00           C  
ATOM   4637  CD  ARG B  30     -58.951   7.740   6.508  1.00  0.00           C  
ATOM   4638  NE  ARG B  30     -60.402   7.432   6.609  1.00  0.00           N  
ATOM   4639  CZ  ARG B  30     -61.039   7.068   5.465  1.00  0.00           C  
ATOM   4640  NH1 ARG B  30     -60.472   7.374   4.261  1.00  0.00           N1+
ATOM   4641  NH2 ARG B  30     -62.205   6.362   5.528  1.00  0.00           N  
ATOM   4642  HN  ARG B  30     -58.133  10.474  11.586  1.00  0.00           H  
ATOM   4643  HA  ARG B  30     -58.381   8.701  10.560  1.00  0.00           H  
ATOM   4644  HB1 ARG B  30     -59.599   9.455   8.673  1.00  0.00           H  
ATOM   4645  HB2 ARG B  30     -58.135  10.015   7.880  1.00  0.00           H  
ATOM   4646  HG1 ARG B  30     -57.202   7.794   7.742  1.00  0.00           H  
ATOM   4647  HG2 ARG B  30     -58.590   7.075   8.597  1.00  0.00           H  
ATOM   4648  HD1 ARG B  30     -58.414   6.919   5.985  1.00  0.00           H  
ATOM   4649  HD2 ARG B  30     -58.804   8.687   5.941  1.00  0.00           H  
ATOM   4650  HE  ARG B  30     -60.840   6.916   7.345  1.00  0.00           H  
ATOM   4651 1HH1 ARG B  30     -60.844   6.818   3.516  1.00  0.00           H  
ATOM   4652 2HH1 ARG B  30     -59.511   7.647   4.153  1.00  0.00           H  
ATOM   4653 1HH2 ARG B  30     -62.593   6.163   6.434  1.00  0.00           H  
ATOM   4654 2HH2 ARG B  30     -62.480   5.853   4.709  1.00  0.00           H  
ATOM   4655  N   GLU B  31     -56.226   8.181  11.257  1.00  0.00           N  
ATOM   4656  CA  GLU B  31     -55.403   7.017  11.255  1.00  0.00           C  
ATOM   4657  C   GLU B  31     -56.038   5.933  10.461  1.00  0.00           C  
ATOM   4658  O   GLU B  31     -57.259   5.742  10.451  1.00  0.00           O  
ATOM   4659  CB  GLU B  31     -55.043   6.576  12.678  1.00  0.00           C  
ATOM   4660  CG  GLU B  31     -56.275   6.399  13.564  1.00  0.00           C  
ATOM   4661  CD  GLU B  31     -56.128   5.585  14.851  1.00  0.00           C  
ATOM   4662  OE1 GLU B  31     -57.157   5.415  15.553  1.00  0.00           O  
ATOM   4663  OE2 GLU B  31     -55.026   5.002  15.041  1.00  0.00           O1-
ATOM   4664  HN  GLU B  31     -56.811   8.234  12.071  1.00  0.00           H  
ATOM   4665  HA  GLU B  31     -54.503   7.248  10.697  1.00  0.00           H  
ATOM   4666  HB1 GLU B  31     -54.427   5.648  12.710  1.00  0.00           H  
ATOM   4667  HB2 GLU B  31     -54.371   7.399  13.027  1.00  0.00           H  
ATOM   4668  HG1 GLU B  31     -57.073   5.887  12.986  1.00  0.00           H  
ATOM   4669  HG2 GLU B  31     -56.658   7.378  13.899  1.00  0.00           H  
ATOM   4670  N   GLU B  32     -55.242   5.056   9.832  1.00  0.00           N  
ATOM   4671  CA  GLU B  32     -55.722   3.877   9.164  1.00  0.00           C  
ATOM   4672  C   GLU B  32     -55.153   2.661   9.808  1.00  0.00           C  
ATOM   4673  O   GLU B  32     -53.963   2.372   9.676  1.00  0.00           O  
ATOM   4674  CB  GLU B  32     -55.460   3.823   7.650  1.00  0.00           C  
ATOM   4675  CG  GLU B  32     -56.446   4.700   6.868  1.00  0.00           C  
ATOM   4676  CD  GLU B  32     -56.491   4.278   5.405  1.00  0.00           C  
ATOM   4677  OE1 GLU B  32     -57.341   3.438   4.987  1.00  0.00           O  
ATOM   4678  OE2 GLU B  32     -55.584   4.742   4.678  1.00  0.00           O1-
ATOM   4679  HN  GLU B  32     -54.280   5.248   9.657  1.00  0.00           H  
ATOM   4680  HA  GLU B  32     -56.785   3.760   9.260  1.00  0.00           H  
ATOM   4681  HB1 GLU B  32     -54.412   4.113   7.434  1.00  0.00           H  
ATOM   4682  HB2 GLU B  32     -55.557   2.775   7.300  1.00  0.00           H  
ATOM   4683  HG1 GLU B  32     -56.088   5.743   6.770  1.00  0.00           H  
ATOM   4684  HG2 GLU B  32     -57.471   4.698   7.286  1.00  0.00           H  
ATOM   4685  N   ASN B  33     -56.000   1.998  10.612  1.00  0.00           N  
ATOM   4686  CA  ASN B  33     -55.636   0.735  11.185  1.00  0.00           C  
ATOM   4687  C   ASN B  33     -56.925   0.181  11.685  1.00  0.00           C  
ATOM   4688  O   ASN B  33     -57.183  -0.132  12.844  1.00  0.00           O  
ATOM   4689  CB  ASN B  33     -54.649   0.927  12.340  1.00  0.00           C  
ATOM   4690  CG  ASN B  33     -54.223  -0.417  12.940  1.00  0.00           C  
ATOM   4691  ND2 ASN B  33     -53.345  -0.345  13.973  1.00  0.00           N  
ATOM   4692  OD1 ASN B  33     -54.670  -1.452  12.467  1.00  0.00           O  
ATOM   4693  HN  ASN B  33     -56.946   2.259  10.759  1.00  0.00           H  
ATOM   4694  HA  ASN B  33     -55.247   0.057  10.437  1.00  0.00           H  
ATOM   4695  HB1 ASN B  33     -53.713   1.433  12.050  1.00  0.00           H  
ATOM   4696  HB2 ASN B  33     -55.152   1.560  13.115  1.00  0.00           H  
ATOM   4697 1HD2 ASN B  33     -52.898   0.528  14.148  1.00  0.00           H  
ATOM   4698 2HD2 ASN B  33     -53.116  -1.183  14.473  1.00  0.00           H  
ATOM   4699  N   ALA B  34     -57.829   0.079  10.692  1.00  0.00           N  
ATOM   4700  CA  ALA B  34     -59.198  -0.314  10.844  1.00  0.00           C  
ATOM   4701  C   ALA B  34     -59.293  -1.666  11.475  1.00  0.00           C  
ATOM   4702  O   ALA B  34     -60.072  -1.921  12.389  1.00  0.00           O  
ATOM   4703  CB  ALA B  34     -59.974  -0.305   9.514  1.00  0.00           C  
ATOM   4704  HN  ALA B  34     -57.637   0.477   9.791  1.00  0.00           H  
ATOM   4705  HA  ALA B  34     -59.683   0.409  11.486  1.00  0.00           H  
ATOM   4706  HB1 ALA B  34     -59.412  -0.937   8.790  1.00  0.00           H  
ATOM   4707  HB2 ALA B  34     -60.983  -0.749   9.603  1.00  0.00           H  
ATOM   4708  HB3 ALA B  34     -60.014   0.740   9.146  1.00  0.00           H  
ATOM   4709  N   ASN B  35     -58.451  -2.556  10.929  1.00  0.00           N  
ATOM   4710  CA  ASN B  35     -58.646  -3.942  11.212  1.00  0.00           C  
ATOM   4711  C   ASN B  35     -58.072  -4.346  12.525  1.00  0.00           C  
ATOM   4712  O   ASN B  35     -58.416  -5.399  13.074  1.00  0.00           O  
ATOM   4713  CB  ASN B  35     -57.991  -4.804  10.118  1.00  0.00           C  
ATOM   4714  CG  ASN B  35     -58.504  -6.230  10.191  1.00  0.00           C  
ATOM   4715  ND2 ASN B  35     -57.561  -7.178  10.452  1.00  0.00           N  
ATOM   4716  OD1 ASN B  35     -59.686  -6.536   9.997  1.00  0.00           O  
ATOM   4717  HN  ASN B  35     -57.754  -2.335  10.253  1.00  0.00           H  
ATOM   4718  HA  ASN B  35     -59.692  -4.181  11.116  1.00  0.00           H  
ATOM   4719  HB1 ASN B  35     -58.219  -4.383   9.110  1.00  0.00           H  
ATOM   4720  HB2 ASN B  35     -56.882  -4.727  10.172  1.00  0.00           H  
ATOM   4721 1HD2 ASN B  35     -57.960  -8.051  10.711  1.00  0.00           H  
ATOM   4722 2HD2 ASN B  35     -56.625  -6.868  10.603  1.00  0.00           H  
ATOM   4723  N   PHE B  36     -57.201  -3.563  13.177  1.00  0.00           N  
ATOM   4724  CA  PHE B  36     -56.884  -3.914  14.532  1.00  0.00           C  
ATOM   4725  C   PHE B  36     -56.460  -2.764  15.382  1.00  0.00           C  
ATOM   4726  O   PHE B  36     -55.586  -2.889  16.237  1.00  0.00           O  
ATOM   4727  CB  PHE B  36     -55.890  -5.067  14.746  1.00  0.00           C  
ATOM   4728  CG  PHE B  36     -55.970  -5.748  16.073  1.00  0.00           C  
ATOM   4729  CD1 PHE B  36     -56.927  -6.717  16.286  1.00  0.00           C  
ATOM   4730  CD2 PHE B  36     -55.056  -5.547  17.080  1.00  0.00           C  
ATOM   4731  CE1 PHE B  36     -57.092  -7.297  17.514  1.00  0.00           C  
ATOM   4732  CE2 PHE B  36     -55.227  -6.109  18.322  1.00  0.00           C  
ATOM   4733  CZ  PHE B  36     -56.296  -6.938  18.573  1.00  0.00           C  
ATOM   4734  HN  PHE B  36     -56.762  -2.807  12.702  1.00  0.00           H  
ATOM   4735  HA  PHE B  36     -57.810  -4.202  15.004  1.00  0.00           H  
ATOM   4736  HB1 PHE B  36     -54.865  -4.718  14.513  1.00  0.00           H  
ATOM   4737  HB2 PHE B  36     -56.197  -5.827  13.991  1.00  0.00           H  
ATOM   4738  HD1 PHE B  36     -57.618  -6.992  15.500  1.00  0.00           H  
ATOM   4739  HD2 PHE B  36     -54.255  -4.868  16.837  1.00  0.00           H  
ATOM   4740  HE1 PHE B  36     -57.908  -8.004  17.630  1.00  0.00           H  
ATOM   4741  HE2 PHE B  36     -54.585  -5.830  19.150  1.00  0.00           H  
ATOM   4742  HZ  PHE B  36     -56.548  -7.351  19.536  1.00  0.00           H  
ATOM   4743  N   ASN B  37     -57.041  -1.576  15.120  1.00  0.00           N  
ATOM   4744  CA  ASN B  37     -57.224  -0.609  16.155  1.00  0.00           C  
ATOM   4745  C   ASN B  37     -58.682  -0.351  16.305  1.00  0.00           C  
ATOM   4746  O   ASN B  37     -59.294  -0.446  17.367  1.00  0.00           O  
ATOM   4747  CB  ASN B  37     -56.337   0.606  15.834  1.00  0.00           C  
ATOM   4748  CG  ASN B  37     -56.339   1.561  17.018  1.00  0.00           C  
ATOM   4749  ND2 ASN B  37     -55.888   2.828  16.815  1.00  0.00           N  
ATOM   4750  OD1 ASN B  37     -56.725   1.188  18.120  1.00  0.00           O  
ATOM   4751  HN  ASN B  37     -57.533  -1.467  14.256  1.00  0.00           H  
ATOM   4752  HA  ASN B  37     -56.962  -0.980  17.135  1.00  0.00           H  
ATOM   4753  HB1 ASN B  37     -55.295   0.248  15.691  1.00  0.00           H  
ATOM   4754  HB2 ASN B  37     -56.710   1.170  14.954  1.00  0.00           H  
ATOM   4755 1HD2 ASN B  37     -56.093   3.439  17.587  1.00  0.00           H  
ATOM   4756 2HD2 ASN B  37     -55.665   3.226  15.928  1.00  0.00           H  
ATOM   4757  N   LYS B  38     -59.386  -0.258  15.161  1.00  0.00           N  
ATOM   4758  CA  LYS B  38     -60.809  -0.204  15.257  1.00  0.00           C  
ATOM   4759  C   LYS B  38     -61.568  -1.439  15.600  1.00  0.00           C  
ATOM   4760  O   LYS B  38     -62.739  -1.326  15.944  1.00  0.00           O  
ATOM   4761  CB  LYS B  38     -61.520   0.575  14.141  1.00  0.00           C  
ATOM   4762  CG  LYS B  38     -61.512   2.087  14.333  1.00  0.00           C  
ATOM   4763  CD  LYS B  38     -60.184   2.823  14.188  1.00  0.00           C  
ATOM   4764  CE  LYS B  38     -60.127   4.280  14.650  1.00  0.00           C  
ATOM   4765  NZ  LYS B  38     -61.137   5.099  13.945  1.00  0.00           N1+
ATOM   4766  HN  LYS B  38     -58.947  -0.049  14.298  1.00  0.00           H  
ATOM   4767  HA  LYS B  38     -61.038   0.362  16.148  1.00  0.00           H  
ATOM   4768  HB1 LYS B  38     -61.018   0.381  13.175  1.00  0.00           H  
ATOM   4769  HB2 LYS B  38     -62.555   0.205  13.937  1.00  0.00           H  
ATOM   4770  HG1 LYS B  38     -61.866   2.298  15.364  1.00  0.00           H  
ATOM   4771  HG2 LYS B  38     -62.279   2.558  13.662  1.00  0.00           H  
ATOM   4772  HD1 LYS B  38     -59.392   2.249  14.722  1.00  0.00           H  
ATOM   4773  HD2 LYS B  38     -59.856   2.834  13.118  1.00  0.00           H  
ATOM   4774  HE1 LYS B  38     -59.163   4.763  14.380  1.00  0.00           H  
ATOM   4775  HE2 LYS B  38     -60.213   4.389  15.753  1.00  0.00           H  
ATOM   4776  HZ1 LYS B  38     -60.898   5.082  12.929  1.00  0.00           H  
ATOM   4777  HZ2 LYS B  38     -61.071   6.107  14.192  1.00  0.00           H  
ATOM   4778  HZ3 LYS B  38     -62.107   4.726  14.007  1.00  0.00           H  
ATOM   4779  N   ILE B  39     -60.935  -2.635  15.643  1.00  0.00           N  
ATOM   4780  CA  ILE B  39     -61.560  -3.652  16.433  1.00  0.00           C  
ATOM   4781  C   ILE B  39     -60.961  -3.865  17.774  1.00  0.00           C  
ATOM   4782  O   ILE B  39     -61.459  -4.607  18.627  1.00  0.00           O  
ATOM   4783  CB  ILE B  39     -61.665  -4.949  15.678  1.00  0.00           C  
ATOM   4784  CG1 ILE B  39     -62.934  -5.668  16.176  1.00  0.00           C  
ATOM   4785  CG2 ILE B  39     -60.442  -5.865  15.793  1.00  0.00           C  
ATOM   4786  CD  ILE B  39     -63.430  -6.663  15.129  1.00  0.00           C  
ATOM   4787  HN  ILE B  39     -60.011  -2.824  15.337  1.00  0.00           H  
ATOM   4788  HA  ILE B  39     -62.603  -3.413  16.597  1.00  0.00           H  
ATOM   4789  HB  ILE B  39     -61.904  -4.639  14.642  1.00  0.00           H  
ATOM   4790 1HG1 ILE B  39     -62.779  -6.185  17.141  1.00  0.00           H  
ATOM   4791 2HG1 ILE B  39     -63.782  -4.961  16.349  1.00  0.00           H  
ATOM   4792 1HG2 ILE B  39     -60.407  -6.249  16.827  1.00  0.00           H  
ATOM   4793 2HG2 ILE B  39     -60.570  -6.702  15.072  1.00  0.00           H  
ATOM   4794 3HG2 ILE B  39     -59.443  -5.427  15.540  1.00  0.00           H  
ATOM   4795  HD1 ILE B  39     -63.516  -6.207  14.119  1.00  0.00           H  
ATOM   4796  HD2 ILE B  39     -62.723  -7.512  14.990  1.00  0.00           H  
ATOM   4797  HD3 ILE B  39     -64.450  -6.990  15.396  1.00  0.00           H  
ATOM   4798  N   PHE B  40     -59.794  -3.252  18.014  1.00  0.00           N  
ATOM   4799  CA  PHE B  40     -59.101  -3.308  19.269  1.00  0.00           C  
ATOM   4800  C   PHE B  40     -59.713  -2.365  20.245  1.00  0.00           C  
ATOM   4801  O   PHE B  40     -59.887  -2.671  21.430  1.00  0.00           O  
ATOM   4802  CB  PHE B  40     -57.612  -2.955  19.088  1.00  0.00           C  
ATOM   4803  CG  PHE B  40     -56.765  -3.133  20.301  1.00  0.00           C  
ATOM   4804  CD1 PHE B  40     -56.933  -4.072  21.289  1.00  0.00           C  
ATOM   4805  CD2 PHE B  40     -55.675  -2.306  20.459  1.00  0.00           C  
ATOM   4806  CE1 PHE B  40     -56.082  -4.188  22.358  1.00  0.00           C  
ATOM   4807  CE2 PHE B  40     -54.710  -2.484  21.421  1.00  0.00           C  
ATOM   4808  CZ  PHE B  40     -54.923  -3.437  22.396  1.00  0.00           C  
ATOM   4809  HN  PHE B  40     -59.400  -2.684  17.297  1.00  0.00           H  
ATOM   4810  HA  PHE B  40     -59.171  -4.283  19.735  1.00  0.00           H  
ATOM   4811  HB1 PHE B  40     -57.480  -1.941  18.658  1.00  0.00           H  
ATOM   4812  HB2 PHE B  40     -57.132  -3.621  18.333  1.00  0.00           H  
ATOM   4813  HD1 PHE B  40     -57.795  -4.726  21.301  1.00  0.00           H  
ATOM   4814  HD2 PHE B  40     -55.515  -1.599  19.671  1.00  0.00           H  
ATOM   4815  HE1 PHE B  40     -56.205  -5.048  23.009  1.00  0.00           H  
ATOM   4816  HE2 PHE B  40     -53.788  -1.923  21.423  1.00  0.00           H  
ATOM   4817  HZ  PHE B  40     -54.160  -3.638  23.125  1.00  0.00           H  
ATOM   4818  N   LEU B  41     -60.100  -1.148  19.835  1.00  0.00           N  
ATOM   4819  CA  LEU B  41     -60.815  -0.260  20.697  1.00  0.00           C  
ATOM   4820  C   LEU B  41     -62.108  -0.812  21.178  1.00  0.00           C  
ATOM   4821  O   LEU B  41     -62.412  -0.604  22.355  1.00  0.00           O  
ATOM   4822  CB  LEU B  41     -61.028   1.162  20.152  1.00  0.00           C  
ATOM   4823  CG  LEU B  41     -59.796   1.981  19.730  1.00  0.00           C  
ATOM   4824  CD1 LEU B  41     -60.169   3.156  18.812  1.00  0.00           C  
ATOM   4825  CD2 LEU B  41     -58.930   2.504  20.888  1.00  0.00           C  
ATOM   4826  HN  LEU B  41     -59.898  -0.771  18.936  1.00  0.00           H  
ATOM   4827  HA  LEU B  41     -60.202  -0.195  21.588  1.00  0.00           H  
ATOM   4828  HB1 LEU B  41     -61.534   1.799  20.907  1.00  0.00           H  
ATOM   4829  HB2 LEU B  41     -61.710   1.184  19.281  1.00  0.00           H  
ATOM   4830  HG  LEU B  41     -59.167   1.304  19.109  1.00  0.00           H  
ATOM   4831 1HD1 LEU B  41     -60.731   2.859  17.902  1.00  0.00           H  
ATOM   4832 2HD1 LEU B  41     -59.292   3.768  18.522  1.00  0.00           H  
ATOM   4833 3HD1 LEU B  41     -60.853   3.854  19.345  1.00  0.00           H  
ATOM   4834 1HD2 LEU B  41     -58.024   2.957  20.418  1.00  0.00           H  
ATOM   4835 2HD2 LEU B  41     -59.441   3.264  21.520  1.00  0.00           H  
ATOM   4836 3HD2 LEU B  41     -58.515   1.784  21.617  1.00  0.00           H  
ATOM   4837  N   PRO B  42     -62.912  -1.534  20.449  1.00  0.00           N  
ATOM   4838  CA  PRO B  42     -64.097  -2.140  20.982  1.00  0.00           C  
ATOM   4839  C   PRO B  42     -63.838  -3.308  21.873  1.00  0.00           C  
ATOM   4840  O   PRO B  42     -64.570  -3.471  22.845  1.00  0.00           O  
ATOM   4841  CB  PRO B  42     -64.977  -2.544  19.797  1.00  0.00           C  
ATOM   4842  CG  PRO B  42     -64.608  -1.423  18.810  1.00  0.00           C  
ATOM   4843  CD  PRO B  42     -63.086  -1.349  19.017  1.00  0.00           C  
ATOM   4844  HA  PRO B  42     -64.657  -1.417  21.566  1.00  0.00           H  
ATOM   4845  HB1 PRO B  42     -64.719  -3.534  19.373  1.00  0.00           H  
ATOM   4846  HB2 PRO B  42     -66.031  -2.561  20.136  1.00  0.00           H  
ATOM   4847  HG1 PRO B  42     -65.062  -0.436  19.004  1.00  0.00           H  
ATOM   4848  HG2 PRO B  42     -64.919  -1.754  17.799  1.00  0.00           H  
ATOM   4849  HD1 PRO B  42     -62.547  -2.159  18.473  1.00  0.00           H  
ATOM   4850  HD2 PRO B  42     -62.672  -0.410  18.599  1.00  0.00           H  
ATOM   4851  N   THR B  43     -62.873  -4.185  21.562  1.00  0.00           N  
ATOM   4852  CA  THR B  43     -62.504  -5.264  22.426  1.00  0.00           C  
ATOM   4853  C   THR B  43     -62.057  -4.811  23.781  1.00  0.00           C  
ATOM   4854  O   THR B  43     -62.634  -5.136  24.816  1.00  0.00           O  
ATOM   4855  CB  THR B  43     -61.579  -6.308  21.876  1.00  0.00           C  
ATOM   4856  CG2 THR B  43     -62.352  -7.258  20.946  1.00  0.00           C  
ATOM   4857  OG1 THR B  43     -60.551  -5.711  21.085  1.00  0.00           O  
ATOM   4858  HN  THR B  43     -62.320  -4.010  20.752  1.00  0.00           H  
ATOM   4859  HA  THR B  43     -63.425  -5.812  22.551  1.00  0.00           H  
ATOM   4860  HB  THR B  43     -61.111  -6.955  22.649  1.00  0.00           H  
ATOM   4861  HG1 THR B  43     -60.915  -5.516  20.210  1.00  0.00           H  
ATOM   4862 1HG2 THR B  43     -63.024  -7.875  21.586  1.00  0.00           H  
ATOM   4863 2HG2 THR B  43     -61.626  -7.939  20.449  1.00  0.00           H  
ATOM   4864 3HG2 THR B  43     -63.029  -6.773  20.218  1.00  0.00           H  
ATOM   4865  N   ILE B  44     -61.131  -3.840  23.822  1.00  0.00           N  
ATOM   4866  CA  ILE B  44     -60.585  -3.328  25.043  1.00  0.00           C  
ATOM   4867  C   ILE B  44     -61.523  -2.551  25.901  1.00  0.00           C  
ATOM   4868  O   ILE B  44     -61.784  -2.808  27.069  1.00  0.00           O  
ATOM   4869  CB  ILE B  44     -59.226  -2.740  24.804  1.00  0.00           C  
ATOM   4870  CG1 ILE B  44     -58.450  -2.763  26.132  1.00  0.00           C  
ATOM   4871  CG2 ILE B  44     -59.266  -1.296  24.268  1.00  0.00           C  
ATOM   4872  CD  ILE B  44     -57.752  -4.080  26.461  1.00  0.00           C  
ATOM   4873  HN  ILE B  44     -60.799  -3.485  22.956  1.00  0.00           H  
ATOM   4874  HA  ILE B  44     -60.392  -4.214  25.635  1.00  0.00           H  
ATOM   4875  HB  ILE B  44     -58.669  -3.408  24.116  1.00  0.00           H  
ATOM   4876 1HG1 ILE B  44     -57.671  -1.970  26.007  1.00  0.00           H  
ATOM   4877 2HG1 ILE B  44     -59.028  -2.436  27.023  1.00  0.00           H  
ATOM   4878 1HG2 ILE B  44     -58.261  -0.903  24.026  1.00  0.00           H  
ATOM   4879 2HG2 ILE B  44     -59.906  -1.245  23.363  1.00  0.00           H  
ATOM   4880 3HG2 ILE B  44     -59.743  -0.672  25.056  1.00  0.00           H  
ATOM   4881  HD1 ILE B  44     -57.472  -4.679  25.563  1.00  0.00           H  
ATOM   4882  HD2 ILE B  44     -56.912  -3.936  27.173  1.00  0.00           H  
ATOM   4883  HD3 ILE B  44     -58.468  -4.726  27.013  1.00  0.00           H  
ATOM   4884  N   TYR B  45     -62.281  -1.635  25.275  1.00  0.00           N  
ATOM   4885  CA  TYR B  45     -63.323  -0.914  25.948  1.00  0.00           C  
ATOM   4886  C   TYR B  45     -64.489  -1.710  26.422  1.00  0.00           C  
ATOM   4887  O   TYR B  45     -65.028  -1.443  27.491  1.00  0.00           O  
ATOM   4888  CB  TYR B  45     -63.833   0.222  25.051  1.00  0.00           C  
ATOM   4889  CG  TYR B  45     -62.911   1.395  25.004  1.00  0.00           C  
ATOM   4890  CD1 TYR B  45     -62.536   2.097  26.127  1.00  0.00           C  
ATOM   4891  CD2 TYR B  45     -62.798   2.048  23.801  1.00  0.00           C  
ATOM   4892  CE1 TYR B  45     -61.960   3.348  26.084  1.00  0.00           C  
ATOM   4893  CE2 TYR B  45     -62.244   3.304  23.721  1.00  0.00           C  
ATOM   4894  CZ  TYR B  45     -61.905   3.986  24.869  1.00  0.00           C  
ATOM   4895  OH  TYR B  45     -61.419   5.303  24.834  1.00  0.00           O  
ATOM   4896  HN  TYR B  45     -62.112  -1.470  24.306  1.00  0.00           H  
ATOM   4897  HA  TYR B  45     -62.843  -0.426  26.774  1.00  0.00           H  
ATOM   4898  HB1 TYR B  45     -64.790   0.613  25.462  1.00  0.00           H  
ATOM   4899  HB2 TYR B  45     -64.106  -0.143  24.038  1.00  0.00           H  
ATOM   4900  HD1 TYR B  45     -62.748   1.623  27.082  1.00  0.00           H  
ATOM   4901  HD2 TYR B  45     -63.229   1.610  22.912  1.00  0.00           H  
ATOM   4902  HE1 TYR B  45     -61.712   3.868  26.995  1.00  0.00           H  
ATOM   4903  HE2 TYR B  45     -62.158   3.743  22.734  1.00  0.00           H  
ATOM   4904  HH  TYR B  45     -61.517   5.717  23.974  1.00  0.00           H  
ATOM   4905  N   SER B  46     -64.965  -2.721  25.659  1.00  0.00           N  
ATOM   4906  CA  SER B  46     -66.103  -3.476  26.072  1.00  0.00           C  
ATOM   4907  C   SER B  46     -65.768  -4.577  27.011  1.00  0.00           C  
ATOM   4908  O   SER B  46     -66.579  -5.005  27.838  1.00  0.00           O  
ATOM   4909  CB  SER B  46     -66.949  -4.017  24.897  1.00  0.00           C  
ATOM   4910  OG  SER B  46     -68.172  -4.590  25.318  1.00  0.00           O  
ATOM   4911  HN  SER B  46     -64.559  -3.043  24.814  1.00  0.00           H  
ATOM   4912  HA  SER B  46     -66.763  -2.812  26.604  1.00  0.00           H  
ATOM   4913  HB1 SER B  46     -66.324  -4.703  24.286  1.00  0.00           H  
ATOM   4914  HB2 SER B  46     -67.195  -3.192  24.192  1.00  0.00           H  
ATOM   4915  HG1 SER B  46     -68.318  -4.363  26.238  1.00  0.00           H  
ATOM   4916  N   ILE B  47     -64.533  -5.118  26.972  1.00  0.00           N  
ATOM   4917  CA  ILE B  47     -64.031  -5.927  28.042  1.00  0.00           C  
ATOM   4918  C   ILE B  47     -63.780  -5.154  29.297  1.00  0.00           C  
ATOM   4919  O   ILE B  47     -64.096  -5.669  30.370  1.00  0.00           O  
ATOM   4920  CB  ILE B  47     -62.920  -6.853  27.641  1.00  0.00           C  
ATOM   4921  CG1 ILE B  47     -62.839  -8.118  28.510  1.00  0.00           C  
ATOM   4922  CG2 ILE B  47     -61.568  -6.139  27.539  1.00  0.00           C  
ATOM   4923  CD  ILE B  47     -61.916  -9.213  27.962  1.00  0.00           C  
ATOM   4924  HN  ILE B  47     -63.824  -4.867  26.332  1.00  0.00           H  
ATOM   4925  HA  ILE B  47     -64.810  -6.611  28.320  1.00  0.00           H  
ATOM   4926  HB  ILE B  47     -63.146  -7.166  26.596  1.00  0.00           H  
ATOM   4927 1HG1 ILE B  47     -62.562  -7.889  29.559  1.00  0.00           H  
ATOM   4928 2HG1 ILE B  47     -63.879  -8.508  28.532  1.00  0.00           H  
ATOM   4929 1HG2 ILE B  47     -61.258  -5.846  28.562  1.00  0.00           H  
ATOM   4930 2HG2 ILE B  47     -60.772  -6.774  27.087  1.00  0.00           H  
ATOM   4931 3HG2 ILE B  47     -61.750  -5.250  26.892  1.00  0.00           H  
ATOM   4932  HD1 ILE B  47     -62.062 -10.173  28.487  1.00  0.00           H  
ATOM   4933  HD2 ILE B  47     -62.102  -9.322  26.873  1.00  0.00           H  
ATOM   4934  HD3 ILE B  47     -60.848  -8.913  28.084  1.00  0.00           H  
ATOM   4935  N   ILE B  48     -63.303  -3.896  29.306  1.00  0.00           N  
ATOM   4936  CA  ILE B  48     -63.073  -3.133  30.490  1.00  0.00           C  
ATOM   4937  C   ILE B  48     -64.358  -2.585  31.028  1.00  0.00           C  
ATOM   4938  O   ILE B  48     -64.533  -2.331  32.216  1.00  0.00           O
[truncated: 342,635 more chars]
