# Supplementary material for: Structural basis of dimerization of chemokine receptors CCR5 and CXCR4
Source: Nat Commun. 2023 Oct 13;14:6439. doi: 10.1038/s41467-023-42082-z (PMC10575954; doi:10.1038/s41467-023-42082-z)
Supplement: Supplementary file 6 — Source Data [file 41467_2023_42082_MOESM6_ESM.zip › Figure 5/Panel D/CXCR4_CXCR4_epsilon_star_3oe8.pdb]

ATOM      1  N   PRO A  27     -23.882  -5.769   4.000  1.00127.64           N  
ANISOU    1  N   PRO A  27    15661  23231   9606  -2096    545    654       N  
ATOM      2  CA  PRO A  27     -24.952  -4.839   3.603  1.00128.42           C  
ANISOU    2  CA  PRO A  27    15580  23675   9539  -2145    291   1004       C  
ATOM      3  C   PRO A  27     -26.215  -5.016   4.447  1.00130.42           C  
ANISOU    3  C   PRO A  27    15715  23881   9958  -2233     20    998       C  
ATOM      4  O   PRO A  27     -26.518  -4.142   5.263  1.00127.66           O  
ANISOU    4  O   PRO A  27    15163  23396   9948  -2091    -70   1278       O  
ATOM      5  CB  PRO A  27     -25.163  -5.148   2.115  1.00134.75           C  
ANISOU    5  CB  PRO A  27    16526  24931   9744  -2326    278    933       C  
ATOM      6  CG  PRO A  27     -23.868  -5.769   1.668  1.00140.45           C  
ANISOU    6  CG  PRO A  27    17466  25525  10374  -2283    606    668       C  
ATOM      7  CD  PRO A  27     -23.388  -6.555   2.854  1.00132.87           C  
ANISOU    7  CD  PRO A  27    16564  24080   9840  -2210    718    384       C  
ATOM      8  N   CYS A  28     -26.927  -6.154   4.262  1.00128.28           N  
ANISOU    8  N   CYS A  28    15576  23708   9456  -2472    -95    671       N  
ATOM      9  CA  CYS A  28     -28.141  -6.581   4.972  1.00127.20           C  
ANISOU    9  CA  CYS A  28    15352  23545   9432  -2608   -334    598       C  
ATOM     10  C   CYS A  28     -29.135  -5.467   5.306  1.00130.26           C  
ANISOU   10  C   CYS A  28    15444  24092   9955  -2535   -566   1016       C  
ATOM     11  O   CYS A  28     -29.726  -4.879   4.403  1.00132.70           O  
ANISOU   11  O   CYS A  28    15649  24818   9955  -2592   -716   1263       O  
ATOM     12  CB  CYS A  28     -27.783  -7.407   6.204  1.00124.49           C  
ANISOU   12  CB  CYS A  28    15099  22721   9480  -2564   -226    316       C  
ATOM     13  SG  CYS A  28     -29.051  -8.610   6.699  1.00128.87           S  
ANISOU   13  SG  CYS A  28    15700  23250  10014  -2842   -431     16       S  
ATOM     14  N   ASN A  35     -41.546  -0.428  13.186  1.00129.42           N  
ANISOU   14  N   ASN A  35    12477  24312  12385  -1838  -2084   3513       N  
ATOM     15  CA  ASN A  35     -42.747   0.393  13.044  1.00131.86           C  
ANISOU   15  CA  ASN A  35    12417  24927  12756  -1713  -2220   3932       C  
ATOM     16  C   ASN A  35     -43.579   0.438  14.329  1.00134.02           C  
ANISOU   16  C   ASN A  35    12521  25004  13398  -1610  -2159   3974       C  
ATOM     17  O   ASN A  35     -44.032   1.518  14.710  1.00134.25           O  
ANISOU   17  O   ASN A  35    12348  24990  13672  -1327  -2101   4321       O  
ATOM     18  CB  ASN A  35     -43.594  -0.065  11.847  1.00137.46           C  
ANISOU   18  CB  ASN A  35    12942  26221  13066  -1979  -2506   4004       C  
ATOM     19  CG  ASN A  35     -44.761   0.845  11.518  1.00166.96           C  
ANISOU   19  CG  ASN A  35    16273  30333  16830  -1833  -2666   4490       C  
ATOM     20  ND2 ASN A  35     -44.481   2.116  11.247  1.00157.87           N  
ANISOU   20  ND2 ASN A  35    15060  29160  15765  -1524  -2591   4868       N  
ATOM     21  OD1 ASN A  35     -45.921   0.417  11.479  1.00167.37           O  
ANISOU   21  OD1 ASN A  35    16056  30704  16833  -1999  -2859   4544       O  
ATOM     22  N   PHE A  36     -43.797  -0.727  14.981  1.00128.47           N  
ANISOU   22  N   PHE A  36    11901  24178  12735  -1836  -2159   3630       N  
ATOM     23  CA  PHE A  36     -44.548  -0.808  16.239  1.00126.58           C  
ANISOU   23  CA  PHE A  36    11525  23745  12826  -1763  -2080   3638       C  
ATOM     24  C   PHE A  36     -43.656  -0.401  17.416  1.00123.99           C  
ANISOU   24  C   PHE A  36    11426  22866  12818  -1518  -1812   3540       C  
ATOM     25  O   PHE A  36     -44.166   0.115  18.411  1.00122.35           O  
ANISOU   25  O   PHE A  36    11095  22481  12912  -1322  -1702   3678       O  
ATOM     26  CB  PHE A  36     -45.166  -2.205  16.453  1.00129.33           C  
ANISOU   26  CB  PHE A  36    11865  24186  13087  -2114  -2184   3335       C  
ATOM     27  CG  PHE A  36     -46.033  -2.330  17.688  1.00130.34           C  
ANISOU   27  CG  PHE A  36    11828  24164  13531  -2062  -2105   3366       C  
ATOM     28  CD1 PHE A  36     -47.354  -1.896  17.681  1.00136.20           C  
ANISOU   28  CD1 PHE A  36    12166  25227  14356  -2016  -2218   3687       C  
ATOM     29  CD2 PHE A  36     -45.525  -2.879  18.862  1.00129.33           C  
ANISOU   29  CD2 PHE A  36    11940  23586  13614  -2049  -1912   3089       C  
ATOM     30  CE1 PHE A  36     -48.149  -2.006  18.824  1.00136.60           C  
ANISOU   30  CE1 PHE A  36    12059  25144  14698  -1960  -2118   3720       C  
ATOM     31  CE2 PHE A  36     -46.323  -2.986  20.005  1.00131.57           C  
ANISOU   31  CE2 PHE A  36    12081  23740  14168  -1999  -1822   3126       C  
ATOM     32  CZ  PHE A  36     -47.628  -2.552  19.977  1.00132.41           C  
ANISOU   32  CZ  PHE A  36    11791  24163  14356  -1956  -1917   3435       C  
ATOM     33  N   ASN A  37     -42.330  -0.600  17.282  1.00117.22           N  
ANISOU   33  N   ASN A  37    10891  21759  11888  -1527  -1707   3309       N  
ATOM     34  CA  ASN A  37     -41.331  -0.221  18.284  1.00113.15           C  
ANISOU   34  CA  ASN A  37    10604  20749  11637  -1321  -1478   3205       C  
ATOM     35  C   ASN A  37     -41.295   1.301  18.494  1.00116.38           C  
ANISOU   35  C   ASN A  37    10906  21047  12267   -983  -1375   3561       C  
ATOM     36  O   ASN A  37     -40.904   1.758  19.569  1.00113.05           O  
ANISOU   36  O   ASN A  37    10589  20238  12125   -797  -1198   3531       O  
ATOM     37  CB  ASN A  37     -39.942  -0.746  17.894  1.00111.60           C  
ANISOU   37  CB  ASN A  37    10728  20385  11289  -1415  -1413   2922       C  
ATOM     38  CG  ASN A  37     -39.738  -2.232  18.094  1.00132.51           C  
ANISOU   38  CG  ASN A  37    13564  22951  13833  -1685  -1425   2521       C  
ATOM     39  ND2 ASN A  37     -38.495  -2.670  17.975  1.00121.75           N  
ANISOU   39  ND2 ASN A  37    12478  21374  12406  -1715  -1326   2276       N  
ATOM     40  OD1 ASN A  37     -40.673  -3.003  18.343  1.00130.29           O  
ANISOU   40  OD1 ASN A  37    13179  22789  13536  -1867  -1515   2433       O  
ATOM     41  N   LYS A  38     -41.742   2.077  17.478  1.00115.95           N  
ANISOU   41  N   LYS A  38    10644  21331  12082   -908  -1487   3901       N  
ATOM     42  CA  LYS A  38     -41.837   3.542  17.510  1.00116.42           C  
ANISOU   42  CA  LYS A  38    10577  21319  12337   -588  -1398   4285       C  
ATOM     43  C   LYS A  38     -42.804   4.022  18.604  1.00120.89           C  
ANISOU   43  C   LYS A  38    10954  21750  13228   -397  -1311   4441       C  
ATOM     44  O   LYS A  38     -42.654   5.142  19.088  1.00120.57           O  
ANISOU   44  O   LYS A  38    10914  21456  13440   -114  -1152   4642       O  
ATOM     45  CB  LYS A  38     -42.267   4.082  16.144  1.00122.06           C  
ANISOU   45  CB  LYS A  38    11086  22484  12808   -578  -1565   4627       C  
ATOM     46  CG  LYS A  38     -41.144   4.221  15.130  1.00133.03           C  
ANISOU   46  CG  LYS A  38    12672  23918  13955   -625  -1563   4604       C  
ATOM     47  CD  LYS A  38     -41.657   4.813  13.824  1.00143.85           C  
ANISOU   47  CD  LYS A  38    13827  25752  15075   -599  -1727   4983       C  
ATOM     48  CE  LYS A  38     -40.551   5.183  12.873  1.00151.80           C  
ANISOU   48  CE  LYS A  38    15020  26781  15877   -590  -1682   5029       C  
ATOM     49  NZ  LYS A  38     -41.078   5.851  11.654  1.00163.55           N1+
ANISOU   49  NZ  LYS A  38    16298  28717  17125   -536  -1836   5444       N1+
ATOM     50  N   ILE A  39     -43.794   3.177  18.976  1.00117.92           N  
ANISOU   50  N   ILE A  39    10421  21539  12842   -557  -1401   4345       N  
ATOM     51  CA  ILE A  39     -44.765   3.412  20.052  1.00117.87           C  
ANISOU   51  CA  ILE A  39    10233  21431  13123   -414  -1307   4448       C  
ATOM     52  C   ILE A  39     -44.342   2.558  21.259  1.00118.30           C  
ANISOU   52  C   ILE A  39    10531  21121  13299   -513  -1175   4065       C  
ATOM     53  O   ILE A  39     -44.312   3.068  22.375  1.00116.80           O  
ANISOU   53  O   ILE A  39    10401  20597  13382   -308   -984   4071       O  
ATOM     54  CB  ILE A  39     -46.231   3.105  19.617  1.00124.81           C  
ANISOU   54  CB  ILE A  39    10722  22781  13918   -523  -1498   4653       C  
ATOM     55  CG1 ILE A  39     -46.692   4.035  18.473  1.00129.10           C  
ANISOU   55  CG1 ILE A  39    11001  23700  14352   -389  -1634   5084       C  
ATOM     56  CG2 ILE A  39     -47.203   3.172  20.815  1.00125.70           C  
ANISOU   56  CG2 ILE A  39    10655  22775  14330   -400  -1373   4714       C  
ATOM     57  CD1 ILE A  39     -47.935   3.535  17.667  1.00138.59           C  
ANISOU   57  CD1 ILE A  39    11834  25478  15346   -591  -1907   5251       C  
ATOM     58  N   PHE A  40     -43.999   1.269  21.019  1.00113.48           N  
ANISOU   58  N   PHE A  40    10072  20568  12477   -822  -1273   3735       N  
ATOM     59  CA  PHE A  40     -43.590   0.286  22.031  1.00110.36           C  
ANISOU   59  CA  PHE A  40     9910  19864  12157   -949  -1173   3375       C  
ATOM     60  C   PHE A  40     -42.362   0.663  22.870  1.00109.48           C  
ANISOU   60  C   PHE A  40    10107  19280  12211   -781   -976   3224       C  
ATOM     61  O   PHE A  40     -42.388   0.442  24.082  1.00107.70           O  
ANISOU   61  O   PHE A  40     9977  18774  12171   -732   -844   3092       O  
ATOM     62  CB  PHE A  40     -43.426  -1.111  21.411  1.00112.72           C  
ANISOU   62  CB  PHE A  40    10317  20326  12184  -1306  -1317   3079       C  
ATOM     63  CG  PHE A  40     -43.273  -2.239  22.404  1.00112.66           C  
ANISOU   63  CG  PHE A  40    10498  20053  12256  -1458  -1233   2751       C  
ATOM     64  CD1 PHE A  40     -42.065  -2.913  22.534  1.00113.65           C  
ANISOU   64  CD1 PHE A  40    10956  19906  12321  -1539  -1166   2443       C  
ATOM     65  CD2 PHE A  40     -44.341  -2.638  23.202  1.00115.78           C  
ANISOU   65  CD2 PHE A  40    10728  20474  12790  -1514  -1215   2769       C  
ATOM     66  CE1 PHE A  40     -41.929  -3.972  23.439  1.00113.11           C  
ANISOU   66  CE1 PHE A  40    11060  19590  12325  -1667  -1090   2166       C  
ATOM     67  CE2 PHE A  40     -44.199  -3.684  24.121  1.00117.10           C  
ANISOU   67  CE2 PHE A  40    11077  20389  13026  -1653  -1130   2488       C  
ATOM     68  CZ  PHE A  40     -42.995  -4.345  24.231  1.00112.96           C  
ANISOU   68  CZ  PHE A  40    10891  19592  12436  -1726  -1072   2194       C  
ATOM     69  N   LEU A  41     -41.290   1.192  22.244  1.00103.98           N  
ANISOU   69  N   LEU A  41     9562  18508  11440   -710   -959   3240       N  
ATOM     70  CA  LEU A  41     -40.079   1.596  22.976  1.00100.42           C  
ANISOU   70  CA  LEU A  41     9378  17633  11144   -569   -790   3110       C  
ATOM     71  C   LEU A  41     -40.288   2.851  23.847  1.00102.27           C  
ANISOU   71  C   LEU A  41     9566  17625  11668   -274   -633   3315       C  
ATOM     72  O   LEU A  41     -39.991   2.759  25.042  1.00100.58           O  
ANISOU   72  O   LEU A  41     9507  17085  11620   -215   -502   3151       O  
ATOM     73  CB  LEU A  41     -38.819   1.711  22.089  1.00 99.90           C  
ANISOU   73  CB  LEU A  41     9483  17550  10924   -603   -803   3048       C  
ATOM     74  CG  LEU A  41     -38.309   0.423  21.424  1.00104.47           C  
ANISOU   74  CG  LEU A  41    10201  18252  11240   -872   -896   2764       C  
ATOM     75  CD1 LEU A  41     -37.375   0.748  20.279  1.00105.39           C  
ANISOU   75  CD1 LEU A  41    10397  18471  11175   -879   -915   2808       C  
ATOM     76  CD2 LEU A  41     -37.608  -0.497  22.425  1.00103.67           C  
ANISOU   76  CD2 LEU A  41    10341  17820  11227   -945   -804   2428       C  
ATOM     77  N   PRO A  42     -40.852   3.992  23.351  1.00 98.49           N  
ANISOU   77  N   PRO A  42     8880  17285  11255    -83   -632   3669       N  
ATOM     78  CA  PRO A  42     -41.091   5.129  24.258  1.00 97.36           C  
ANISOU   78  CA  PRO A  42     8718  16869  11405    200   -453   3835       C  
ATOM     79  C   PRO A  42     -42.136   4.822  25.337  1.00 98.71           C  
ANISOU   79  C   PRO A  42     8780  16999  11725    236   -380   3805       C  
ATOM     80  O   PRO A  42     -42.123   5.479  26.376  1.00 96.94           O  
ANISOU   80  O   PRO A  42     8639  16465  11728    429   -198   3811       O  
ATOM     81  CB  PRO A  42     -41.539   6.250  23.318  1.00102.01           C  
ANISOU   81  CB  PRO A  42     9091  17662  12006    376   -484   4234       C  
ATOM     82  CG  PRO A  42     -42.117   5.556  22.165  1.00108.61           C  
ANISOU   82  CG  PRO A  42     9730  18970  12566    179   -705   4308       C  
ATOM     83  CD  PRO A  42     -41.290   4.320  21.977  1.00102.43           C  
ANISOU   83  CD  PRO A  42     9167  18183  11568   -103   -783   3940       C  
ATOM     84  N   THR A  43     -43.007   3.806  25.107  1.00 95.34           N  
ANISOU   84  N   THR A  43     8182  16877  11166     36   -513   3760       N  
ATOM     85  CA  THR A  43     -44.001   3.348  26.084  1.00 95.18           C  
ANISOU   85  CA  THR A  43     8047  16849  11269     26   -447   3722       C  
ATOM     86  C   THR A  43     -43.261   2.776  27.294  1.00 94.55           C  
ANISOU   86  C   THR A  43     8276  16391  11259    -20   -318   3393       C  
ATOM     87  O   THR A  43     -43.502   3.225  28.414  1.00 93.80           O  
ANISOU   87  O   THR A  43     8224  16054  11361    151   -140   3400       O  
ATOM     88  CB  THR A  43     -44.997   2.341  25.459  1.00106.05           C  
ANISOU   88  CB  THR A  43     9175  18644  12474   -226   -637   3736       C  
ATOM     89  CG2 THR A  43     -45.986   1.772  26.473  1.00103.60           C  
ANISOU   89  CG2 THR A  43     8745  18326  12293   -268   -560   3687       C  
ATOM     90  OG1 THR A  43     -45.729   2.992  24.422  1.00110.72           O  
ANISOU   90  OG1 THR A  43     9459  19599  13009   -153   -761   4079       O  
ATOM     91  N   ILE A  44     -42.332   1.825  27.046  1.00 88.04           N  
ANISOU   91  N   ILE A  44     7669  15516  10266   -236   -399   3116       N  
ATOM     92  CA  ILE A  44     -41.493   1.172  28.054  1.00 84.77           C  
ANISOU   92  CA  ILE A  44     7551  14772   9885   -297   -309   2809       C  
ATOM     93  C   ILE A  44     -40.647   2.228  28.781  1.00 86.75           C  
ANISOU   93  C   ILE A  44     7992  14663  10305    -67   -152   2813       C  
ATOM     94  O   ILE A  44     -40.612   2.236  30.017  1.00 84.74           O  
ANISOU   94  O   ILE A  44     7870  14151  10179      8    -18   2704       O  
ATOM     95  CB  ILE A  44     -40.634   0.044  27.401  1.00 86.65           C  
ANISOU   95  CB  ILE A  44     7955  15057   9911   -547   -431   2559       C  
ATOM     96  CG1 ILE A  44     -41.520  -1.134  26.940  1.00 88.36           C  
ANISOU   96  CG1 ILE A  44     8029  15566   9977   -809   -563   2493       C  
ATOM     97  CG2 ILE A  44     -39.507  -0.445  28.334  1.00 84.90           C  
ANISOU   97  CG2 ILE A  44     8048  14477   9735   -560   -339   2284       C  
ATOM     98  CD1 ILE A  44     -40.811  -2.173  26.141  1.00 94.14           C  
ANISOU   98  CD1 ILE A  44     8910  16369  10491  -1048   -674   2265       C  
ATOM     99  N   TYR A  45     -40.012   3.139  28.006  1.00 83.46           N  
ANISOU   99  N   TYR A  45     7585  14241   9884     34   -169   2949       N  
ATOM    100  CA  TYR A  45     -39.178   4.220  28.536  1.00 82.14           C  
ANISOU  100  CA  TYR A  45     7588  13742   9878    225    -34   2964       C  
ATOM    101  C   TYR A  45     -39.931   5.164  29.467  1.00 86.22           C  
ANISOU  101  C   TYR A  45     8048  14093  10618    458    136   3108       C  
ATOM    102  O   TYR A  45     -39.328   5.660  30.417  1.00 85.29           O  
ANISOU  102  O   TYR A  45     8138  13640  10628    558    267   2995       O  
ATOM    103  CB  TYR A  45     -38.502   5.015  27.413  1.00 84.09           C  
ANISOU  103  CB  TYR A  45     7822  14048  10082    275    -79   3125       C  
ATOM    104  CG  TYR A  45     -37.498   4.243  26.585  1.00 85.41           C  
ANISOU  104  CG  TYR A  45     8099  14308  10043     79   -196   2960       C  
ATOM    105  CD1 TYR A  45     -36.727   3.229  27.152  1.00 85.43           C  
ANISOU  105  CD1 TYR A  45     8306  14159   9994    -64   -201   2650       C  
ATOM    106  CD2 TYR A  45     -37.260   4.576  25.254  1.00 87.66           C  
ANISOU  106  CD2 TYR A  45     8296  14818  10194     57   -282   3125       C  
ATOM    107  CE1 TYR A  45     -35.781   2.534  26.400  1.00 85.99           C  
ANISOU  107  CE1 TYR A  45     8481  14297   9896   -218   -280   2499       C  
ATOM    108  CE2 TYR A  45     -36.313   3.891  24.494  1.00 87.81           C  
ANISOU  108  CE2 TYR A  45     8429  14916  10020   -110   -359   2967       C  
ATOM    109  CZ  TYR A  45     -35.573   2.873  25.072  1.00 93.79           C  
ANISOU  109  CZ  TYR A  45     9382  15510  10745   -241   -350   2650       C  
ATOM    110  OH  TYR A  45     -34.642   2.191  24.328  1.00 94.50           O  
ANISOU  110  OH  TYR A  45     9580  15665  10660   -384   -401   2496       O  
ATOM    111  N   SER A  46     -41.233   5.411  29.209  1.00 83.64           N  
ANISOU  111  N   SER A  46     7441  14003  10336    542    137   3350       N  
ATOM    112  CA  SER A  46     -42.057   6.284  30.046  1.00 84.18           C  
ANISOU  112  CA  SER A  46     7428  13933  10623    784    322   3504       C  
ATOM    113  C   SER A  46     -42.386   5.614  31.374  1.00 85.71           C  
ANISOU  113  C   SER A  46     7724  13979  10861    747    431   3296       C  
ATOM    114  O   SER A  46     -42.386   6.286  32.404  1.00 84.95           O  
ANISOU  114  O   SER A  46     7757  13598  10922    922    621   3267       O  
ATOM    115  CB  SER A  46     -43.331   6.692  29.318  1.00 90.87           C  
ANISOU  115  CB  SER A  46     7912  15107  11506    891    283   3847       C  
ATOM    116  OG  SER A  46     -43.024   7.363  28.106  1.00100.52           O  
ANISOU  116  OG  SER A  46     9051  16468  12677    941    188   4067       O  
ATOM    117  N   ILE A  47     -42.631   4.282  31.350  1.00 81.02           N  
ANISOU  117  N   ILE A  47     7096  13567  10119    510    315   3144       N  
ATOM    118  CA  ILE A  47     -42.923   3.462  32.532  1.00 79.85           C  
ANISOU  118  CA  ILE A  47     7048  13308   9984    436    403   2952       C  
ATOM    119  C   ILE A  47     -41.706   3.490  33.471  1.00 82.68           C  
ANISOU  119  C   ILE A  47     7768  13293  10355    450    483   2698       C  
ATOM    120  O   ILE A  47     -41.870   3.683  34.675  1.00 82.31           O  
ANISOU  120  O   ILE A  47     7842  13033  10399    553    647   2624       O  
ATOM    121  CB  ILE A  47     -43.334   2.006  32.137  1.00 82.63           C  
ANISOU  121  CB  ILE A  47     7300  13921  10173    151    249   2848       C  
ATOM    122  CG1 ILE A  47     -44.620   1.990  31.276  1.00 85.85           C  
ANISOU  122  CG1 ILE A  47     7325  14728  10567    118    153   3101       C  
ATOM    123  CG2 ILE A  47     -43.493   1.106  33.377  1.00 81.62           C  
ANISOU  123  CG2 ILE A  47     7313  13643  10056     63    346   2646       C  
ATOM    124  CD1 ILE A  47     -44.845   0.741  30.388  1.00 92.55           C  
ANISOU  124  CD1 ILE A  47     8069  15881  11214   -199    -59   3016       C  
ATOM    125  N   ILE A  48     -40.494   3.327  32.902  1.00 78.20           N  
ANISOU  125  N   ILE A  48     7360  12664   9689    349    369   2575       N  
ATOM    126  CA  ILE A  48     -39.237   3.337  33.649  1.00 75.95           C  
ANISOU  126  CA  ILE A  48     7384  12066   9408    343    408   2351       C  
ATOM    127  C   ILE A  48     -38.922   4.740  34.161  1.00 80.31           C  
ANISOU  127  C   ILE A  48     8040  12353  10122    561    553   2419       C  
ATOM    128  O   ILE A  48     -38.566   4.876  35.329  1.00 79.50           O  
ANISOU  128  O   ILE A  48     8147  11991  10068    610    659   2267       O  
ATOM    129  CB  ILE A  48     -38.076   2.655  32.873  1.00 77.52           C  
ANISOU  129  CB  ILE A  48     7690  12301   9465    167    253   2208       C  
ATOM    130  CG1 ILE A  48     -38.456   1.197  32.538  1.00 78.18           C  
ANISOU  130  CG1 ILE A  48     7712  12596   9397    -54    142   2103       C  
ATOM    131  CG2 ILE A  48     -36.766   2.679  33.684  1.00 76.08           C  
ANISOU  131  CG2 ILE A  48     7793  11812   9301    167    283   1998       C  
ATOM    132  CD1 ILE A  48     -37.749   0.588  31.384  1.00 88.03           C  
ANISOU  132  CD1 ILE A  48     8970  13986  10492   -214     -4   2035       C  
ATOM    133  N   PHE A  49     -39.118   5.776  33.321  1.00 78.39           N  
ANISOU  133  N   PHE A  49     7653  12172   9959    692    563   2653       N  
ATOM    134  CA  PHE A  49     -38.884   7.172  33.697  1.00 79.32           C  
ANISOU  134  CA  PHE A  49     7864  12020  10254    901    715   2739       C  
ATOM    135  C   PHE A  49     -39.726   7.584  34.909  1.00 84.74           C  
ANISOU  135  C   PHE A  49     8581  12547  11070   1066    919   2738       C  
ATOM    136  O   PHE A  49     -39.161   8.032  35.901  1.00 83.60           O  
ANISOU  136  O   PHE A  49     8683  12094  10984   1121   1033   2579       O  
ATOM    137  CB  PHE A  49     -39.096   8.133  32.507  1.00 82.95           C  
ANISOU  137  CB  PHE A  49     8137  12600  10781   1019    695   3035       C  
ATOM    138  CG  PHE A  49     -39.021   9.594  32.882  1.00 86.21           C  
ANISOU  138  CG  PHE A  49     8634  12716  11404   1248    878   3150       C  
ATOM    139  CD1 PHE A  49     -40.179  10.349  33.038  1.00 92.02           C  
ANISOU  139  CD1 PHE A  49     9204  13461  12297   1476   1030   3380       C  
ATOM    140  CD2 PHE A  49     -37.796  10.207  33.127  1.00 87.79           C  
ANISOU  140  CD2 PHE A  49     9081  12615  11662   1235    910   3022       C  
ATOM    141  CE1 PHE A  49     -40.111  11.695  33.417  1.00 94.65           C  
ANISOU  141  CE1 PHE A  49     9644  13480  12841   1696   1225   3472       C  
ATOM    142  CE2 PHE A  49     -37.728  11.553  33.500  1.00 92.31           C  
ANISOU  142  CE2 PHE A  49     9755  12880  12438   1425   1089   3107       C  
ATOM    143  CZ  PHE A  49     -38.886  12.287  33.643  1.00 92.94           C  
ANISOU  143  CZ  PHE A  49     9694  12947  12672   1659   1253   3326       C  
ATOM    144  N   LEU A  50     -41.058   7.403  34.837  1.00 83.73           N  
ANISOU  144  N   LEU A  50     8202  12639  10972   1134    965   2909       N  
ATOM    145  CA  LEU A  50     -41.989   7.752  35.914  1.00 85.33           C  
ANISOU  145  CA  LEU A  50     8392  12730  11297   1305   1183   2936       C  
ATOM    146  C   LEU A  50     -41.715   6.986  37.216  1.00 88.24           C  
ANISOU  146  C   LEU A  50     9001  12939  11586   1207   1245   2655       C  
ATOM    147  O   LEU A  50     -41.521   7.617  38.255  1.00 88.53           O  
ANISOU  147  O   LEU A  50     9252  12690  11695   1331   1420   2548       O  
ATOM    148  CB  LEU A  50     -43.447   7.577  35.457  1.00 87.59           C  
ANISOU  148  CB  LEU A  50     8312  13341  11628   1370   1195   3193       C  
ATOM    149  CG  LEU A  50     -44.218   8.860  35.135  1.00 95.28           C  
ANISOU  149  CG  LEU A  50     9092  14308  12802   1657   1340   3502       C  
ATOM    150  CD1 LEU A  50     -43.816   9.437  33.777  1.00 95.69           C  
ANISOU  150  CD1 LEU A  50     9034  14475  12850   1674   1196   3707       C  
ATOM    151  CD2 LEU A  50     -45.716   8.602  35.149  1.00101.07           C  
ANISOU  151  CD2 LEU A  50     9482  15322  13599   1735   1400   3713       C  
ATOM    152  N   THR A  51     -41.647   5.645  37.147  1.00 83.27           N  
ANISOU  152  N   THR A  51     8355  12484  10799    983   1101   2530       N  
ATOM    153  CA  THR A  51     -41.376   4.775  38.295  1.00 81.80           C  
ANISOU  153  CA  THR A  51     8384  12176  10519    874   1137   2291       C  
ATOM    154  C   THR A  51     -39.989   5.057  38.904  1.00 83.30           C  
ANISOU  154  C   THR A  51     8913  12066  10674    853   1124   2069       C  
ATOM    155  O   THR A  51     -39.855   5.089  40.129  1.00 82.82           O  
ANISOU  155  O   THR A  51     9065  11806  10596    892   1244   1921       O  
ATOM    156  CB  THR A  51     -41.564   3.305  37.884  1.00 91.29           C  
ANISOU  156  CB  THR A  51     9486  13620  11579    634    977   2234       C  
ATOM    157  CG2 THR A  51     -41.527   2.339  39.068  1.00 89.98           C  
ANISOU  157  CG2 THR A  51     9503  13356  11332    535   1034   2042       C  
ATOM    158  OG1 THR A  51     -42.798   3.170  37.171  1.00 93.08           O  
ANISOU  158  OG1 THR A  51     9374  14150  11843    633    958   2452       O  
ATOM    159  N   GLY A  52     -38.997   5.282  38.041  1.00 77.98           N  
ANISOU  159  N   GLY A  52     8271  11377   9981    790    981   2060       N  
ATOM    160  CA  GLY A  52     -37.619   5.563  38.427  1.00 76.02           C  
ANISOU  160  CA  GLY A  52     8291  10883   9712    750    938   1877       C  
ATOM    161  C   GLY A  52     -37.391   6.919  39.059  1.00 80.75           C  
ANISOU  161  C   GLY A  52     9045  11194  10441    917   1094   1868       C  
ATOM    162  O   GLY A  52     -36.797   6.992  40.131  1.00 79.46           O  
ANISOU  162  O   GLY A  52     9133  10814  10244    901   1139   1673       O  
ATOM    163  N   ILE A  53     -37.846   8.005  38.403  1.00 79.77           N  
ANISOU  163  N   ILE A  53     8783  11060  10464   1074   1176   2080       N  
ATOM    164  CA  ILE A  53     -37.675   9.384  38.885  1.00 81.37           C  
ANISOU  164  CA  ILE A  53     9135  10960  10821   1241   1346   2087       C  
ATOM    165  C   ILE A  53     -38.239   9.598  40.304  1.00 86.08           C  
ANISOU  165  C   ILE A  53     9897  11374  11437   1352   1555   1966       C  
ATOM    166  O   ILE A  53     -37.542  10.146  41.158  1.00 85.63           O  
ANISOU  166  O   ILE A  53    10114  11036  11387   1355   1622   1781       O  
ATOM    167  CB  ILE A  53     -38.140  10.445  37.826  1.00 86.43           C  
ANISOU  167  CB  ILE A  53     9577  11636  11628   1406   1402   2379       C  
ATOM    168  CG1 ILE A  53     -37.309  11.767  37.841  1.00 87.65           C  
ANISOU  168  CG1 ILE A  53     9915  11461  11928   1481   1483   2369       C  
ATOM    169  CG2 ILE A  53     -39.670  10.635  37.736  1.00 89.52           C  
ANISOU  169  CG2 ILE A  53     9716  12185  12111   1594   1543   2613       C  
ATOM    170  CD1 ILE A  53     -37.553  12.815  39.000  1.00 95.86           C  
ANISOU  170  CD1 ILE A  53    11174  12143  13107   1653   1738   2280       C  
ATOM    171  N   VAL A  54     -39.465   9.108  40.558  1.00 83.50           N  
ANISOU  171  N   VAL A  54     9404  11222  11100   1421   1651   2060       N  
ATOM    172  CA  VAL A  54     -40.139   9.216  41.853  1.00 84.69           C  
ANISOU  172  CA  VAL A  54     9680  11245  11253   1533   1874   1969       C  
ATOM    173  C   VAL A  54     -39.486   8.262  42.868  1.00 86.97           C  
ANISOU  173  C   VAL A  54    10214  11483  11348   1359   1803   1700       C  
ATOM    174  O   VAL A  54     -39.123   8.683  43.969  1.00 86.66           O  
ANISOU  174  O   VAL A  54    10453  11202  11272   1395   1918   1518       O  
ATOM    175  CB  VAL A  54     -41.662   8.950  41.717  1.00 90.22           C  
ANISOU  175  CB  VAL A  54    10080  12182  12016   1652   1996   2184       C  
ATOM    176  CG1 VAL A  54     -42.374   9.128  43.053  1.00 91.67           C  
ANISOU  176  CG1 VAL A  54    10391  12230  12210   1789   2264   2102       C  
ATOM    177  CG2 VAL A  54     -42.290   9.841  40.646  1.00 91.93           C  
ANISOU  177  CG2 VAL A  54    10026  12487  12417   1829   2035   2485       C  
ATOM    178  N   GLY A  55     -39.356   6.995  42.469  1.00 82.24           N  
ANISOU  178  N   GLY A  55     9512  11113  10622   1175   1616   1686       N  
ATOM    179  CA  GLY A  55     -38.789   5.915  43.267  1.00 80.60           C  
ANISOU  179  CA  GLY A  55     9491  10896  10235   1010   1528   1481       C  
ATOM    180  C   GLY A  55     -37.380   6.173  43.750  1.00 83.80           C  
ANISOU  180  C   GLY A  55    10184  11082  10575    932   1433   1272       C  
ATOM    181  O   GLY A  55     -37.118   6.097  44.952  1.00 84.06           O  
ANISOU  181  O   GLY A  55    10459  10971  10506    922   1497   1103       O  
ATOM    182  N   ASN A  56     -36.459   6.464  42.818  1.00 79.42           N  
ANISOU  182  N   ASN A  56     9597  10516  10066    866   1276   1290       N  
ATOM    183  CA  ASN A  56     -35.061   6.746  43.145  1.00 78.30           C  
ANISOU  183  CA  ASN A  56     9680  10186   9884    776   1167   1115       C  
ATOM    184  C   ASN A  56     -34.894   8.127  43.786  1.00 83.84           C  
ANISOU  184  C   ASN A  56    10571  10603  10680    890   1318   1047       C  
ATOM    185  O   ASN A  56     -33.967   8.323  44.570  1.00 83.59           O  
ANISOU  185  O   ASN A  56    10782  10399  10580    813   1271    854       O  
ATOM    186  CB  ASN A  56     -34.136   6.527  41.945  1.00 76.95           C  
ANISOU  186  CB  ASN A  56     9399  10109   9730    661    967   1160       C  
ATOM    187  CG  ASN A  56     -34.077   5.081  41.494  1.00 90.03           C  
ANISOU  187  CG  ASN A  56    10946  11995  11268    524    819   1155       C  
ATOM    188  ND2 ASN A  56     -34.754   4.777  40.395  1.00 76.83           N  
ANISOU  188  ND2 ASN A  56     9031  10540   9622    522    790   1321       N  
ATOM    189  OD1 ASN A  56     -33.437   4.222  42.122  1.00 81.69           O  
ANISOU  189  OD1 ASN A  56    10025  10919  10091    419    730   1008       O  
ATOM    190  N   GLY A  57     -35.827   9.038  43.500  1.00 82.03           N  
ANISOU  190  N   GLY A  57    10236  10328  10604   1070   1501   1204       N  
ATOM    191  CA  GLY A  57     -35.864  10.366  44.099  1.00 84.18           C  
ANISOU  191  CA  GLY A  57    10690  10305  10988   1205   1694   1149       C  
ATOM    192  C   GLY A  57     -36.208  10.291  45.575  1.00 89.50           C  
ANISOU  192  C   GLY A  57    11602  10858  11546   1244   1851    967       C  
ATOM    193  O   GLY A  57     -35.592  10.983  46.388  1.00 89.77           O  
ANISOU  193  O   GLY A  57    11915  10638  11556   1227   1903    776       O  
ATOM    194  N   LEU A  58     -37.176   9.421  45.934  1.00 86.83           N  
ANISOU  194  N   LEU A  58    11161  10709  11122   1280   1922   1019       N  
ATOM    195  CA  LEU A  58     -37.594   9.194  47.318  1.00 88.25           C  
ANISOU  195  CA  LEU A  58    11547  10821  11164   1314   2083    870       C  
ATOM    196  C   LEU A  58     -36.472   8.538  48.123  1.00 91.34           C  
ANISOU  196  C   LEU A  58    12192  11172  11341   1123   1907    638       C  
ATOM    197  O   LEU A  58     -36.195   8.983  49.234  1.00 92.83           O  
ANISOU  197  O   LEU A  58    12669  11174  11427   1130   1999    448       O  
ATOM    198  CB  LEU A  58     -38.869   8.334  47.391  1.00 88.70           C  
ANISOU  198  CB  LEU A  58    11393  11115  11193   1373   2189   1013       C  
ATOM    199  CG  LEU A  58     -40.197   8.998  47.027  1.00 96.07           C  
ANISOU  199  CG  LEU A  58    12097  12089  12317   1600   2426   1232       C  
ATOM    200  CD1 LEU A  58     -41.330   7.984  47.030  1.00 96.39           C  
ANISOU  200  CD1 LEU A  58    11895  12406  12321   1599   2478   1372       C  
ATOM    201  CD2 LEU A  58     -40.529  10.161  47.964  1.00102.30           C  
ANISOU  201  CD2 LEU A  58    13107  12597  13164   1795   2721   1140       C  
ATOM    202  N   VAL A  59     -35.812   7.505  47.551  1.00 85.33           N  
ANISOU  202  N   VAL A  59    11326  10585  10508    956   1656    655       N  
ATOM    203  CA  VAL A  59     -34.708   6.775  48.189  1.00 84.24           C  
ANISOU  203  CA  VAL A  59    11381  10441  10184    786   1466    478       C  
ATOM    204  C   VAL A  59     -33.517   7.719  48.468  1.00 89.44           C  
ANISOU  204  C   VAL A  59    12255  10875  10853    724   1385    314       C  
ATOM    205  O   VAL A  59     -32.893   7.626  49.526  1.00 89.46           O  
ANISOU  205  O   VAL A  59    12507  10794  10689    645   1335    128       O  
ATOM    206  CB  VAL A  59     -34.330   5.481  47.404  1.00 85.83           C  
ANISOU  206  CB  VAL A  59    11404  10864  10344    650   1247    554       C  
ATOM    207  CG1 VAL A  59     -33.070   4.816  47.963  1.00 84.81           C  
ANISOU  207  CG1 VAL A  59    11450  10714  10060    499   1043    398       C  
ATOM    208  CG2 VAL A  59     -35.489   4.485  47.400  1.00 85.43           C  
ANISOU  208  CG2 VAL A  59    11197  11010  10256    672   1331    671       C  
ATOM    209  N   ILE A  60     -33.249   8.724  47.559  1.00 87.20           N  
ANISOU  209  N   ILE A  60    11883  10485  10765    760   1387    387       N  
ATOM    210  CA  ILE A  60     -32.221   9.758  47.761  1.00 88.65           C  
ANISOU  210  CA  ILE A  60    12254  10429  10998    695   1340    244       C  
ATOM    211  C   ILE A  60     -32.609  10.771  48.858  1.00 97.59           C  
ANISOU  211  C   ILE A  60    13659  11307  12114    789   1565     93       C  
ATOM    212  O   ILE A  60     -31.789  11.099  49.709  1.00 98.08           O  
ANISOU  212  O   ILE A  60    13980  11220  12067    677   1503   -122       O  
ATOM    213  CB  ILE A  60     -31.893  10.499  46.451  1.00 91.27           C  
ANISOU  213  CB  ILE A  60    12410  10718  11550    708   1299    392       C  
ATOM    214  CG1 ILE A  60     -31.275   9.531  45.438  1.00 88.75           C  
ANISOU  214  CG1 ILE A  60    11876  10632  11213    588   1068    491       C  
ATOM    215  CG2 ILE A  60     -30.917  11.660  46.705  1.00 93.54           C  
ANISOU  215  CG2 ILE A  60    12900  10726  11916    632   1285    248       C  
ATOM    216  CD1 ILE A  60     -31.114  10.078  44.044  1.00 94.46           C  
ANISOU  216  CD1 ILE A  60    12393  11380  12118    610   1040    674       C  
ATOM    217  N   LEU A  61     -33.847  11.254  48.816  1.00 97.92           N  
ANISOU  217  N   LEU A  61    13634  11308  12263    991   1825    208       N  
ATOM    218  CA  LEU A  61     -34.311  12.254  49.771  1.00101.87           C  
ANISOU  218  CA  LEU A  61    14385  11550  12769   1112   2087     74       C  
ATOM    219  C   LEU A  61     -34.496  11.674  51.171  1.00109.32           C  
ANISOU  219  C   LEU A  61    15565  12523  13448   1082   2147   -112       C  
ATOM    220  O   LEU A  61     -34.038  12.252  52.157  1.00111.28           O  
ANISOU  220  O   LEU A  61    16131  12570  13580   1030   2195   -347       O  
ATOM    221  CB  LEU A  61     -35.618  12.887  49.289  1.00103.47           C  
ANISOU  221  CB  LEU A  61    14416  11720  13180   1366   2363    281       C  
ATOM    222  CG  LEU A  61     -35.741  14.402  49.460  1.00111.10           C  
ANISOU  222  CG  LEU A  61    15557  12334  14323   1504   2598    225       C  
ATOM    223  CD1 LEU A  61     -37.168  14.789  49.815  1.00113.64           C  
ANISOU  223  CD1 LEU A  61    15838  12611  14730   1776   2945    326       C  
ATOM    224  CD2 LEU A  61     -34.767  14.905  50.514  1.00114.76           C  
ANISOU  224  CD2 LEU A  61    16412  12545  14646   1352   2566   -100       C  
ATOM    225  N   VAL A  62     -35.172  10.534  51.250  1.00106.36           N  
ANISOU  225  N   VAL A  62    15042  12401  12970   1103   2146     -3       N  
ATOM    226  CA  VAL A  62     -35.458   9.897  52.532  1.00107.99           C  
ANISOU  226  CA  VAL A  62    15449  12660  12922   1086   2223   -134       C  
ATOM    227  C   VAL A  62     -34.187   9.511  53.284  1.00114.10           C  
ANISOU  227  C   VAL A  62    16468  13419  13464    878   1983   -346       C  
ATOM    228  O   VAL A  62     -33.978   9.926  54.424  1.00115.91           O  
ANISOU  228  O   VAL A  62    17011  13512  13517    854   2059   -557       O  
ATOM    229  CB  VAL A  62     -36.336   8.644  52.355  1.00110.42           C  
ANISOU  229  CB  VAL A  62    15522  13248  13183   1115   2238     46       C  
ATOM    230  CG1 VAL A  62     -36.389   7.847  53.649  1.00110.90           C  
ANISOU  230  CG1 VAL A  62    15801  13375  12959   1057   2268    -77       C  
ATOM    231  CG2 VAL A  62     -37.735   9.037  51.906  1.00111.51           C  
ANISOU  231  CG2 VAL A  62    15435  13419  13513   1329   2507    243       C  
ATOM    232  N   MET A  63     -33.343   8.710  52.640  1.00110.44           N  
ANISOU  232  N   MET A  63    15859  13108  12996    731   1694   -286       N  
ATOM    233  CA  MET A  63     -32.131   8.223  53.263  1.00111.29           C  
ANISOU  233  CA  MET A  63    16139  13244  12903    544   1444   -442       C  
ATOM    234  C   MET A  63     -31.139   9.338  53.258  1.00119.18           C  
ANISOU  234  C   MET A  63    17287  14029  13967    452   1358   -598       C  
ATOM    235  O   MET A  63     -30.670   9.782  54.308  1.00121.41           O  
ANISOU  235  O   MET A  63    17863  14188  14079    376   1349   -815       O  
ATOM    236  CB  MET A  63     -31.539   7.060  52.484  1.00111.13           C  
ANISOU  236  CB  MET A  63    15896  13433  12896    439   1188   -316       C  
ATOM    237  CG  MET A  63     -32.314   5.791  52.606  1.00114.39           C  
ANISOU  237  CG  MET A  63    16199  14048  13216    474   1229   -191       C  
ATOM    238  SD  MET A  63     -31.146   4.444  52.713  1.00117.51           S  
ANISOU  238  SD  MET A  63    16592  14597  13460    307    916   -200       S  
ATOM    239  CE  MET A  63     -31.375   3.661  51.118  1.00111.68           C  
ANISOU  239  CE  MET A  63    15490  14020  12925    305    840     11       C  
ATOM    240  N   GLY A  64     -30.833   9.805  52.052  1.00116.46           N  
ANISOU  240  N   GLY A  64    16740  13645  13866    449   1296   -485       N  
ATOM    241  CA  GLY A  64     -29.798  10.802  51.860  1.00118.15           C  
ANISOU  241  CA  GLY A  64    17047  13665  14180    334   1193   -600       C  
ATOM    242  C   GLY A  64     -29.773  11.766  53.011  1.00127.66           C  
ANISOU  242  C   GLY A  64    18599  14626  15281    320   1328   -843       C  
ATOM    243  O   GLY A  64     -28.716  12.044  53.569  1.00128.39           O  
ANISOU  243  O   GLY A  64    18876  14640  15265    138   1159  -1033       O  
ATOM    244  N   TYR A  65     -30.935  12.243  53.401  1.00127.76           N  
ANISOU  244  N   TYR A  65    18701  14530  15312    504   1635   -843       N  
ATOM    245  CA  TYR A  65     -30.973  13.262  54.418  1.00131.81           C  
ANISOU  245  CA  TYR A  65    19562  14776  15743    507   1807  -1087       C  
ATOM    246  C   TYR A  65     -31.474  12.951  55.815  1.00139.31           C  
ANISOU  246  C   TYR A  65    20786  15751  16393    539   1944  -1252       C  
ATOM    247  O   TYR A  65     -30.753  13.116  56.799  1.00140.68           O  
ANISOU  247  O   TYR A  65    21251  15863  16339    382   1841  -1495       O  
ATOM    248  CB  TYR A  65     -31.730  14.416  53.841  1.00134.80           C  
ANISOU  248  CB  TYR A  65    19902  14914  16400    694   2088  -1004       C  
ATOM    249  CG  TYR A  65     -30.987  14.967  52.672  1.00136.03           C  
ANISOU  249  CG  TYR A  65    19888  14986  16813    617   1947   -900       C  
ATOM    250  CD1 TYR A  65     -30.727  14.201  51.573  1.00134.97           C  
ANISOU  250  CD1 TYR A  65    19425  15089  16767    584   1749   -678       C  
ATOM    251  CD2 TYR A  65     -30.496  16.236  52.693  1.00139.41           C  
ANISOU  251  CD2 TYR A  65    20502  15088  17378    561   2013  -1035       C  
ATOM    252  CE1 TYR A  65     -30.033  14.705  50.546  1.00135.20           C  
ANISOU  252  CE1 TYR A  65    19315  15050  17007    512   1635   -584       C  
ATOM    253  CE2 TYR A  65     -29.812  16.728  51.673  1.00139.75           C  
ANISOU  253  CE2 TYR A  65    20397  15054  17648    482   1896   -931       C  
ATOM    254  CZ  TYR A  65     -29.583  15.982  50.611  1.00144.52           C  
ANISOU  254  CZ  TYR A  65    20676  15909  18328    462   1713   -704       C  
ATOM    255  OH  TYR A  65     -28.887  16.553  49.609  1.00145.99           O  
ANISOU  255  OH  TYR A  65    20732  16005  18731    385   1621   -601       O  
ATOM    256  N   GLN A  66     -32.699  12.509  55.929  1.00137.28           N  
ANISOU  256  N   GLN A  66    20437  15600  16123    732   2173  -1119       N  
ATOM    257  CA  GLN A  66     -33.192  12.246  57.236  1.00139.99           C  
ANISOU  257  CA  GLN A  66    21039  15969  16183    768   2330  -1262       C  
ATOM    258  C   GLN A  66     -32.526  11.143  57.986  1.00144.36           C  
ANISOU  258  C   GLN A  66    21690  16740  16421    598   2082  -1330       C  
ATOM    259  O   GLN A  66     -32.279  11.291  59.155  1.00146.58           O  
ANISOU  259  O   GLN A  66    22294  16973  16427    526   2101  -1549       O  
ATOM    260  CB  GLN A  66     -34.650  11.898  57.155  1.00141.67           C  
ANISOU  260  CB  GLN A  66    21086  16281  16461   1002   2624  -1073       C  
ATOM    261  CG  GLN A  66     -35.486  12.984  56.595  1.00164.89           C  
ANISOU  261  CG  GLN A  66    23944  19016  19693   1218   2919   -989       C  
ATOM    262  CD  GLN A  66     -36.936  12.584  56.460  1.00188.55           C  
ANISOU  262  CD  GLN A  66    26716  22153  22771   1447   3190   -770       C  
ATOM    263  NE2 GLN A  66     -37.330  12.296  55.249  1.00179.03           N  
ANISOU  263  NE2 GLN A  66    25131  21087  21804   1514   3132   -499       N  
ATOM    264  OE1 GLN A  66     -37.691  12.537  57.433  1.00187.24           O  
ANISOU  264  OE1 GLN A  66    26712  21982  22450   1555   3450   -842       O  
ATOM    265  N   LYS A  67     -32.249  10.024  57.329  1.00138.35           N  
ANISOU  265  N   LYS A  67    20659  16219  15690    540   1856  -1140       N  
ATOM    266  CA  LYS A  67     -31.847   8.810  58.035  1.00137.73           C  
ANISOU  266  CA  LYS A  67    20641  16361  15328    431   1669  -1144       C  
ATOM    267  C   LYS A  67     -30.510   8.819  58.823  1.00142.86           C  
ANISOU  267  C   LYS A  67    21532  17012  15735    216   1387  -1349       C  
ATOM    268  O   LYS A  67     -29.454   9.067  58.278  1.00141.58           O  
ANISOU  268  O   LYS A  67    21295  16818  15681     79   1142  -1378       O  
ATOM    269  CB  LYS A  67     -31.903   7.607  57.087  1.00137.06           C  
ANISOU  269  CB  LYS A  67    20213  16503  15359    429   1519   -892       C  
ATOM    270  CG  LYS A  67     -33.157   6.803  57.126  1.00152.08           C  
ANISOU  270  CG  LYS A  67    21982  18550  17250    565   1723   -720       C  
ATOM    271  CD  LYS A  67     -32.906   5.368  56.679  1.00162.01           C  
ANISOU  271  CD  LYS A  67    23034  20033  18488    489   1516   -552       C  
ATOM    272  CE  LYS A  67     -34.101   4.751  55.845  1.00175.84           C  
ANISOU  272  CE  LYS A  67    24478  21913  20421    598   1668   -318       C  
ATOM    273  NZ  LYS A  67     -34.005   3.342  55.259  1.00183.92           N1+
ANISOU  273  NZ  LYS A  67    25288  23131  21463    521   1500   -154       N1+
ATOM    274  N   LYS A  68     -30.594   8.479  60.110  1.00141.27           N  
ANISOU  274  N   LYS A  68    21604  16875  15196    188   1420  -1471       N  
ATOM    275  CA  LYS A  68     -29.436   8.449  60.994  1.00142.40           C  
ANISOU  275  CA  LYS A  68    21987  17056  15061    -11   1155  -1657       C  
ATOM    276  C   LYS A  68     -28.972   7.046  61.416  1.00144.22           C  
ANISOU  276  C   LYS A  68    22174  17557  15065    -82    919  -1539       C  
ATOM    277  O   LYS A  68     -27.794   6.816  61.653  1.00143.95           O  
ANISOU  277  O   LYS A  68    22176  17605  14911   -248    603  -1595       O  
ATOM    278  CB  LYS A  68     -29.636   9.364  62.200  1.00148.93           C  
ANISOU  278  CB  LYS A  68    23221  17725  15640    -30   1334  -1937       C  
ATOM    279  CG  LYS A  68     -28.492  10.328  62.462  1.00166.58           C  
ANISOU  279  CG  LYS A  68    25656  19809  17828   -239   1135  -2192       C  
ATOM    280  CD  LYS A  68     -28.513  11.498  61.526  1.00175.42           C  
ANISOU  280  CD  LYS A  68    26687  20658  19308   -212   1246  -2227       C  
ATOM    281  CE  LYS A  68     -27.351  12.417  61.784  1.00186.15           C  
ANISOU  281  CE  LYS A  68    28236  21859  20632   -450   1042  -2478       C  
ATOM    282  NZ  LYS A  68     -27.558  13.757  61.164  1.00195.03           N1+
ANISOU  282  NZ  LYS A  68    29389  22648  22066   -409   1244  -2561       N1+
ATOM    283  N   LEU A  69     -29.883   6.084  61.452  1.00138.77           N  
ANISOU  283  N   LEU A  69    21381  17002  14342     44   1067  -1353       N  
ATOM    284  CA  LEU A  69     -29.473   4.705  61.692  1.00136.74           C  
ANISOU  284  CA  LEU A  69    21054  16972  13930     -7    859  -1204       C  
ATOM    285  C   LEU A  69     -29.445   3.944  60.371  1.00134.80           C  
ANISOU  285  C   LEU A  69    20433  16803  13983     24    763   -973       C  
ATOM    286  O   LEU A  69     -30.463   3.382  59.965  1.00133.24           O  
ANISOU  286  O   LEU A  69    20076  16655  13895    139    951   -809       O  
ATOM    287  CB  LEU A  69     -30.424   4.023  62.677  1.00138.27           C  
ANISOU  287  CB  LEU A  69    21404  17268  13865     84   1076  -1146       C  
ATOM    288  N   ARG A  70     -28.294   3.859  59.712  1.00127.56           N  
ANISOU  288  N   ARG A  70    19370  15910  13188    -86    471   -957       N  
ATOM    289  CA  ARG A  70     -28.232   3.138  58.435  1.00122.90           C  
ANISOU  289  CA  ARG A  70    18443  15391  12862    -59    391   -758       C  
ATOM    290  C   ARG A  70     -27.311   1.911  58.438  1.00121.59           C  
ANISOU  290  C   ARG A  70    18190  15386  12622   -130    117   -644       C  
ATOM    291  O   ARG A  70     -26.211   1.956  58.987  1.00122.46           O  
ANISOU  291  O   ARG A  70    18405  15536  12586   -240   -123   -726       O  
ATOM    292  CB  ARG A  70     -27.823   4.091  57.308  1.00122.79           C  
ANISOU  292  CB  ARG A  70    18262  15254  13139    -86    347   -788       C  
ATOM    293  CG  ARG A  70     -28.993   4.651  56.515  1.00133.42           C  
ANISOU  293  CG  ARG A  70    19471  16507  14716     50    622   -716       C  
ATOM    294  CD  ARG A  70     -28.580   4.997  55.092  1.00141.33           C  
ANISOU  294  CD  ARG A  70    20207  17476  16016     34    532   -632       C  
ATOM    295  NE  ARG A  70     -27.349   5.783  55.057  1.00149.45           N  
ANISOU  295  NE  ARG A  70    21299  18407  17078   -100    339   -766       N  
ATOM    296  CZ  ARG A  70     -27.239   6.970  54.471  1.00163.62           C  
ANISOU  296  CZ  ARG A  70    23069  20030  19069   -106    400   -817       C  
ATOM    297  NH1 ARG A  70     -28.286   7.515  53.868  1.00151.81           N1+
ANISOU  297  NH1 ARG A  70    21482  18448  17749     37    644   -735       N1+
ATOM    298  NH2 ARG A  70     -26.080   7.615  54.488  1.00149.21           N  
ANISOU  298  NH2 ARG A  70    21298  18122  17271   -255    215   -937       N  
ATOM    299  N   SER A  71     -27.761   0.822  57.811  1.00112.62           N  
ANISOU  299  N   SER A  71    16857  14339  11595    -70    152   -454       N  
ATOM    300  CA  SER A  71     -26.906  -0.360  57.626  1.00109.80           C  
ANISOU  300  CA  SER A  71    16391  14100  11227   -113    -79   -332       C  
ATOM    301  C   SER A  71     -26.026  -0.205  56.377  1.00107.89           C  
ANISOU  301  C   SER A  71    15905  13846  11244   -159   -250   -304       C  
ATOM    302  O   SER A  71     -26.393   0.539  55.470  1.00106.39           O  
ANISOU  302  O   SER A  71    15585  13575  11263   -138   -146   -321       O  
ATOM    303  CB  SER A  71     -27.750  -1.626  57.534  1.00112.58           C  
ANISOU  303  CB  SER A  71    16669  14526  11581    -45     47   -154       C  
ATOM    304  OG  SER A  71     -28.656  -1.581  56.443  1.00119.76           O  
ANISOU  304  OG  SER A  71    17365  15406  12730      9    217    -82       O  
ATOM    305  N   MET A  72     -24.861  -0.880  56.339  1.00101.42           N  
ANISOU  305  N   MET A  72    15018  13108  10408   -213   -501   -252       N  
ATOM    306  CA  MET A  72     -23.920  -0.804  55.209  1.00 98.35           C  
ANISOU  306  CA  MET A  72    14395  12723  10249   -256   -659   -220       C  
ATOM    307  C   MET A  72     -24.591  -1.035  53.854  1.00 97.19           C  
ANISOU  307  C   MET A  72    14022  12558  10347   -196   -519   -123       C  
ATOM    308  O   MET A  72     -24.279  -0.327  52.893  1.00 95.66           O  
ANISOU  308  O   MET A  72    13681  12319  10345   -222   -537   -144       O  
ATOM    309  CB  MET A  72     -22.718  -1.746  55.407  1.00100.74           C  
ANISOU  309  CB  MET A  72    14640  13136  10500   -284   -912   -139       C  
ATOM    310  CG  MET A  72     -21.839  -1.370  56.586  1.00106.42           C  
ANISOU  310  CG  MET A  72    15535  13905  10994   -370  -1112   -232       C  
ATOM    311  SD  MET A  72     -20.992   0.210  56.365  1.00111.21           S  
ANISOU  311  SD  MET A  72    16125  14433  11695   -512  -1234   -418       S  
ATOM    312  CE  MET A  72     -20.759   0.669  58.044  1.00111.26           C  
ANISOU  312  CE  MET A  72    16456  14478  11340   -606  -1341   -572       C  
ATOM    313  N   THR A  73     -25.558  -1.979  53.805  1.00 90.99           N  
ANISOU  313  N   THR A  73    13218  11809   9544   -130   -374    -16       N  
ATOM    314  CA  THR A  73     -26.349  -2.303  52.614  1.00 87.94           C  
ANISOU  314  CA  THR A  73    12631  11431   9351    -92   -240     74       C  
ATOM    315  C   THR A  73     -27.115  -1.057  52.164  1.00 88.64           C  
ANISOU  315  C   THR A  73    12682  11450   9550    -64    -80     21       C  
ATOM    316  O   THR A  73     -27.082  -0.738  50.977  1.00 86.88           O  
ANISOU  316  O   THR A  73    12268  11225   9516    -65    -78     58       O  
ATOM    317  CB  THR A  73     -27.283  -3.499  52.879  1.00 97.95           C  
ANISOU  317  CB  THR A  73    13919  12744  10551    -55   -113    182       C  
ATOM    318  CG2 THR A  73     -27.840  -4.103  51.593  1.00 95.80           C  
ANISOU  318  CG2 THR A  73    13428  12507  10467    -54    -43    273       C  
ATOM    319  OG1 THR A  73     -26.593  -4.502  53.629  1.00 99.02           O  
ANISOU  319  OG1 THR A  73    14159  12917  10548    -63   -243    231       O  
ATOM    320  N   ASP A  74     -27.742  -0.324  53.123  1.00 84.46           N  
ANISOU  320  N   ASP A  74    12340  10857   8893    -32     58    -63       N  
ATOM    321  CA  ASP A  74     -28.480   0.914  52.854  1.00 83.66           C  
ANISOU  321  CA  ASP A  74    12231  10659   8895     21    234   -111       C  
ATOM    322  C   ASP A  74     -27.591   1.989  52.234  1.00 85.54           C  
ANISOU  322  C   ASP A  74    12416  10808   9276    -30    126   -184       C  
ATOM    323  O   ASP A  74     -28.078   2.752  51.400  1.00 84.91           O  
ANISOU  323  O   ASP A  74    12217  10673   9374     18    238   -149       O  
ATOM    324  CB  ASP A  74     -29.169   1.444  54.109  1.00 87.53           C  
ANISOU  324  CB  ASP A  74    12968  11084   9205     68    407   -208       C  
ATOM    325  CG  ASP A  74     -30.481   0.779  54.437  1.00 99.35           C  
ANISOU  325  CG  ASP A  74    14458  12645  10644    149    623   -109       C  
ATOM    326  OD1 ASP A  74     -31.411   0.741  53.630  1.00 98.87           O  
ANISOU  326  OD1 ASP A  74    14204  12615  10746    209    764     -2       O  
ATOM    327  OD2 ASP A  74     -30.716   0.269  55.568  1.00108.21           O1-
ANISOU  327  OD2 ASP A  74    15768  13801  11544    154    676   -126       O1-
ATOM    328  N   LYS A  75     -26.291   2.033  52.610  1.00 80.95           N  
ANISOU  328  N   LYS A  75    11908  10225   8625   -129    -96   -266       N  
ATOM    329  CA  LYS A  75     -25.332   2.992  52.057  1.00 80.14           C  
ANISOU  329  CA  LYS A  75    11745  10044   8662   -207   -215   -330       C  
ATOM    330  C   LYS A  75     -25.031   2.690  50.589  1.00 79.88           C  
ANISOU  330  C   LYS A  75    11434  10071   8845   -204   -267   -203       C  
ATOM    331  O   LYS A  75     -25.013   3.616  49.768  1.00 79.08           O  
ANISOU  331  O   LYS A  75    11236   9892   8918   -206   -217   -194       O  
ATOM    332  CB  LYS A  75     -24.035   3.050  52.888  1.00 84.44           C  
ANISOU  332  CB  LYS A  75    12414  10599   9069   -329   -450   -441       C  
ATOM    333  CG  LYS A  75     -24.118   3.924  54.154  1.00106.38           C  
ANISOU  333  CG  LYS A  75    15485  13275  11660   -376   -412   -625       C  
ATOM    334  CD  LYS A  75     -24.288   5.443  53.878  1.00119.95           C  
ANISOU  334  CD  LYS A  75    17262  14793  13521   -396   -288   -739       C  
ATOM    335  CE  LYS A  75     -23.008   6.168  53.531  1.00129.13           C  
ANISOU  335  CE  LYS A  75    18368  15895  14798   -549   -484   -812       C  
ATOM    336  NZ  LYS A  75     -23.282   7.554  53.061  1.00138.01           N1+
ANISOU  336  NZ  LYS A  75    19524  16803  16109   -551   -330   -880       N1+
ATOM    337  N   TYR A  76     -24.834   1.391  50.252  1.00 73.23           N  
ANISOU  337  N   TYR A  76    10476   9360   7989   -196   -349   -102       N  
ATOM    338  CA  TYR A  76     -24.585   0.965  48.870  1.00 70.17           C  
ANISOU  338  CA  TYR A  76     9846   9042   7773   -193   -383      6       C  
ATOM    339  C   TYR A  76     -25.840   1.138  48.031  1.00 72.55           C  
ANISOU  339  C   TYR A  76    10035   9354   8177   -121   -192     90       C  
ATOM    340  O   TYR A  76     -25.739   1.430  46.843  1.00 71.66           O  
ANISOU  340  O   TYR A  76     9746   9265   8215   -123   -188    155       O  
ATOM    341  CB  TYR A  76     -24.135  -0.495  48.801  1.00 69.71           C  
ANISOU  341  CB  TYR A  76     9727   9092   7666   -195   -489     75       C  
ATOM    342  CG  TYR A  76     -22.754  -0.771  49.348  1.00 71.17           C  
ANISOU  342  CG  TYR A  76     9946   9303   7794   -251   -703     40       C  
ATOM    343  CD1 TYR A  76     -21.616  -0.332  48.677  1.00 72.71           C  
ANISOU  343  CD1 TYR A  76    10000   9504   8121   -308   -833     35       C  
ATOM    344  CD2 TYR A  76     -22.578  -1.553  50.484  1.00 72.74           C  
ANISOU  344  CD2 TYR A  76    10288   9538   7810   -242   -778     40       C  
ATOM    345  CE1 TYR A  76     -20.339  -0.599  49.169  1.00 74.36           C  
ANISOU  345  CE1 TYR A  76    10202   9761   8291   -359  -1038     22       C  
ATOM    346  CE2 TYR A  76     -21.306  -1.830  50.982  1.00 74.45           C  
ANISOU  346  CE2 TYR A  76    10510   9803   7974   -285   -992     35       C  
ATOM    347  CZ  TYR A  76     -20.188  -1.361  50.316  1.00 80.34           C  
ANISOU  347  CZ  TYR A  76    11097  10564   8864   -343  -1126     26       C  
ATOM    348  OH  TYR A  76     -18.932  -1.645  50.796  1.00 81.61           O  
ANISOU  348  OH  TYR A  76    11227  10795   8986   -383  -1342     38       O  
ATOM    349  N   ARG A  77     -27.026   0.974  48.656  1.00 68.79           N  
ANISOU  349  N   ARG A  77     9650   8876   7613    -58    -33    100       N  
ATOM    350  CA  ARG A  77     -28.321   1.135  47.998  1.00 67.51           C  
ANISOU  350  CA  ARG A  77     9365   8746   7539     14    149    194       C  
ATOM    351  C   ARG A  77     -28.614   2.595  47.656  1.00 72.59           C  
ANISOU  351  C   ARG A  77     9991   9282   8308     65    254    186       C  
ATOM    352  O   ARG A  77     -29.418   2.845  46.760  1.00 72.64           O  
ANISOU  352  O   ARG A  77     9832   9334   8433    124    359    296       O  
ATOM    353  CB  ARG A  77     -29.452   0.467  48.792  1.00 65.87           C  
ANISOU  353  CB  ARG A  77     9236   8580   7213     62    292    221       C  
ATOM    354  CG  ARG A  77     -29.475  -1.056  48.625  1.00 69.07           C  
ANISOU  354  CG  ARG A  77     9580   9095   7568     18    232    288       C  
ATOM    355  CD  ARG A  77     -30.521  -1.744  49.490  1.00 74.03           C  
ANISOU  355  CD  ARG A  77    10296   9755   8079     44    374    323       C  
ATOM    356  NE  ARG A  77     -31.794  -1.926  48.789  1.00 75.76           N  
ANISOU  356  NE  ARG A  77    10336  10057   8394     66    521    428       N  
ATOM    357  CZ  ARG A  77     -32.860  -2.540  49.296  1.00 88.89           C  
ANISOU  357  CZ  ARG A  77    12007  11768   9999     76    666    488       C  
ATOM    358  NH1 ARG A  77     -32.824  -3.045  50.523  1.00 79.54           N1+
ANISOU  358  NH1 ARG A  77    11022  10551   8649     76    699    457       N1+
ATOM    359  NH2 ARG A  77     -33.970  -2.654  48.582  1.00 75.27           N  
ANISOU  359  NH2 ARG A  77    10084  10140   8376     81    777    588       N  
ATOM    360  N   LEU A  78     -27.924   3.553  48.326  1.00 69.87           N  
ANISOU  360  N   LEU A  78     9812   8794   7942     35    219     60       N  
ATOM    361  CA  LEU A  78     -28.039   4.986  48.044  1.00 70.68           C  
ANISOU  361  CA  LEU A  78     9930   8745   8180     72    317     40       C  
ATOM    362  C   LEU A  78     -27.209   5.310  46.788  1.00 75.46           C  
ANISOU  362  C   LEU A  78    10354   9365   8953     17    204    110       C  
ATOM    363  O   LEU A  78     -27.709   5.989  45.887  1.00 75.45           O  
ANISOU  363  O   LEU A  78    10225   9340   9103     80    307    218       O  
ATOM    364  CB  LEU A  78     -27.584   5.841  49.247  1.00 72.48           C  
ANISOU  364  CB  LEU A  78    10426   8799   8313     31    321   -143       C  
ATOM    365  CG  LEU A  78     -27.478   7.362  49.020  1.00 77.95           C  
ANISOU  365  CG  LEU A  78    11175   9283   9159     40    411   -194       C  
ATOM    366  CD1 LEU A  78     -28.849   8.025  48.966  1.00 78.88           C  
ANISOU  366  CD1 LEU A  78    11296   9316   9360    207    685   -129       C  
ATOM    367  CD2 LEU A  78     -26.637   8.012  50.085  1.00 81.73           C  
ANISOU  367  CD2 LEU A  78    11908   9613   9533    -72    332   -404       C  
ATOM    368  N   HIS A  79     -25.949   4.803  46.725  1.00 71.92           N  
ANISOU  368  N   HIS A  79     9884   8968   8476    -95     -1     69       N  
ATOM    369  CA  HIS A  79     -25.035   4.960  45.580  1.00 70.64           C  
ANISOU  369  CA  HIS A  79     9544   8842   8454   -156   -108    135       C  
ATOM    370  C   HIS A  79     -25.714   4.456  44.315  1.00 73.62           C  
ANISOU  370  C   HIS A  79     9709   9360   8905    -94    -44    293       C  
ATOM    371  O   HIS A  79     -25.708   5.141  43.291  1.00 73.65           O  
ANISOU  371  O   HIS A  79     9583   9354   9044    -80     -5    386       O  
ATOM    372  CB  HIS A  79     -23.745   4.157  45.807  1.00 70.60           C  
ANISOU  372  CB  HIS A  79     9525   8913   8386   -254   -317     85       C  
ATOM    373  CG  HIS A  79     -22.734   4.880  46.622  1.00 75.35           C  
ANISOU  373  CG  HIS A  79    10259   9405   8966   -358   -435    -46       C  
ATOM    374  CD2 HIS A  79     -22.508   4.847  47.954  1.00 78.58           C  
ANISOU  374  CD2 HIS A  79    10871   9774   9213   -403   -504   -176       C  
ATOM    375  ND1 HIS A  79     -21.848   5.758  46.041  1.00 77.71           N  
ANISOU  375  ND1 HIS A  79    10477   9633   9414   -444   -495    -48       N  
ATOM    376  CE1 HIS A  79     -21.099   6.217  47.025  1.00 78.78           C  
ANISOU  376  CE1 HIS A  79    10760   9687   9486   -551   -608   -187       C  
ATOM    377  NE2 HIS A  79     -21.457   5.698  48.195  1.00 79.77           N  
ANISOU  377  NE2 HIS A  79    11063   9835   9410   -530   -625   -272       N  
ATOM    378  N   LEU A  80     -26.350   3.271  44.429  1.00 69.01           N  
ANISOU  378  N   LEU A  80     9099   8903   8219    -65    -29    324       N  
ATOM    379  CA  LEU A  80     -27.081   2.586  43.379  1.00 67.75           C  
ANISOU  379  CA  LEU A  80     8759   8895   8087    -36     17    447       C  
ATOM    380  C   LEU A  80     -28.265   3.429  42.912  1.00 73.46           C  
ANISOU  380  C   LEU A  80     9403   9613   8897     56    178    551       C  
ATOM    381  O   LEU A  80     -28.562   3.431  41.723  1.00 72.81           O  
ANISOU  381  O   LEU A  80     9140   9641   8882     66    188    672       O  
ATOM    382  CB  LEU A  80     -27.537   1.213  43.906  1.00 66.98           C  
ANISOU  382  CB  LEU A  80     8701   8886   7861    -44     11    431       C  
ATOM    383  CG  LEU A  80     -28.206   0.238  42.941  1.00 69.94           C  
ANISOU  383  CG  LEU A  80     8916   9420   8239    -57     34    522       C  
ATOM    384  CD1 LEU A  80     -27.397   0.048  41.680  1.00 69.19           C  
ANISOU  384  CD1 LEU A  80     8679   9403   8208   -106    -59    557       C  
ATOM    385  CD2 LEU A  80     -28.418  -1.094  43.606  1.00 70.82           C  
ANISOU  385  CD2 LEU A  80     9105   9566   8238    -86     20    490       C  
ATOM    386  N   SER A  81     -28.904   4.171  43.839  1.00 71.63           N  
ANISOU  386  N   SER A  81     9306   9254   8656    128    306    510       N  
ATOM    387  CA  SER A  81     -30.034   5.048  43.532  1.00 72.55           C  
ANISOU  387  CA  SER A  81     9352   9341   8872    246    481    618       C  
ATOM    388  C   SER A  81     -29.572   6.305  42.788  1.00 76.81           C  
ANISOU  388  C   SER A  81     9845   9769   9571    267    494    677       C  
ATOM    389  O   SER A  81     -30.329   6.837  41.973  1.00 76.48           O  
ANISOU  389  O   SER A  81     9655   9770   9635    357    590    835       O  
ATOM    390  CB  SER A  81     -30.778   5.424  44.808  1.00 77.84           C  
ANISOU  390  CB  SER A  81    10200   9891   9485    328    637    541       C  
ATOM    391  OG  SER A  81     -32.024   6.030  44.516  1.00 87.93           O  
ANISOU  391  OG  SER A  81    11373  11175  10860    466    825    670       O  
ATOM    392  N   VAL A  82     -28.330   6.769  43.051  1.00 73.72           N  
ANISOU  392  N   VAL A  82     9566   9245   9199    176    393    566       N  
ATOM    393  CA  VAL A  82     -27.741   7.943  42.383  1.00 74.07           C  
ANISOU  393  CA  VAL A  82     9578   9162   9403    165    400    616       C  
ATOM    394  C   VAL A  82     -27.444   7.616  40.905  1.00 75.75           C  
ANISOU  394  C   VAL A  82     9559   9549   9673    137    325    772       C  
ATOM    395  O   VAL A  82     -27.743   8.437  40.032  1.00 75.28           O  
ANISOU  395  O   VAL A  82     9394   9470   9738    199    403    921       O  
ATOM    396  CB  VAL A  82     -26.513   8.523  43.145  1.00 78.54           C  
ANISOU  396  CB  VAL A  82    10323   9543   9976     48    309    445       C  
ATOM    397  CG1 VAL A  82     -25.899   9.709  42.408  1.00 79.10           C  
ANISOU  397  CG1 VAL A  82    10353   9473  10231     14    326    508       C  
ATOM    398  CG2 VAL A  82     -26.898   8.935  44.562  1.00 79.96           C  
ANISOU  398  CG2 VAL A  82    10753   9555  10074     76    401    284       C  
ATOM    399  N   ALA A  83     -26.902   6.404  40.638  1.00 70.83           N  
ANISOU  399  N   ALA A  83     8867   9094   8950     53    187    741       N  
ATOM    400  CA  ALA A  83     -26.592   5.910  39.294  1.00 69.93           C  
ANISOU  400  CA  ALA A  83     8561   9160   8848     17    122    854       C  
ATOM    401  C   ALA A  83     -27.872   5.795  38.455  1.00 75.76           C  
ANISOU  401  C   ALA A  83     9147  10056   9585    103    210   1017       C  
ATOM    402  O   ALA A  83     -27.924   6.334  37.347  1.00 75.56           O  
ANISOU  402  O   ALA A  83     8986  10094   9630    126    231   1166       O  
ATOM    403  CB  ALA A  83     -25.897   4.561  39.382  1.00 69.20           C  
ANISOU  403  CB  ALA A  83     8462   9184   8645    -66     -9    764       C  
ATOM    404  N   ASP A  84     -28.914   5.146  39.023  1.00 73.93           N  
ANISOU  404  N   ASP A  84     8931   9889   9272    145    262   1000       N  
ATOM    405  CA  ASP A  84     -30.229   4.922  38.420  1.00 74.73           C  
ANISOU  405  CA  ASP A  84     8874  10159   9361    210    334   1144       C  
ATOM    406  C   ASP A  84     -31.011   6.215  38.149  1.00 81.26           C  
ANISOU  406  C   ASP A  84     9635  10921  10318    347    469   1302       C  
ATOM    407  O   ASP A  84     -31.661   6.299  37.108  1.00 81.55           O  
ANISOU  407  O   ASP A  84     9483  11128  10375    385    479   1479       O  
ATOM    408  CB  ASP A  84     -31.056   3.939  39.270  1.00 76.74           C  
ANISOU  408  CB  ASP A  84     9173  10471   9512    207    367   1076       C  
ATOM    409  CG  ASP A  84     -30.481   2.530  39.413  1.00 89.01           C  
ANISOU  409  CG  ASP A  84    10773  12101  10947     89    250    960       C  
ATOM    410  OD1 ASP A  84     -29.417   2.251  38.805  1.00 88.95           O  
ANISOU  410  OD1 ASP A  84    10748  12118  10933     16    143    926       O  
ATOM    411  OD2 ASP A  84     -31.078   1.715  40.158  1.00 95.98           O1-
ANISOU  411  OD2 ASP A  84    11709  13008  11750     76    281    910       O1-
ATOM    412  N   LEU A  85     -30.947   7.216  39.061  1.00 79.33           N  
ANISOU  412  N   LEU A  85     9551  10433  10159    419    572   1242       N  
ATOM    413  CA  LEU A  85     -31.634   8.502  38.868  1.00 81.07           C  
ANISOU  413  CA  LEU A  85     9735  10539  10530    569    728   1389       C  
ATOM    414  C   LEU A  85     -30.997   9.284  37.725  1.00 85.45           C  
ANISOU  414  C   LEU A  85    10198  11077  11191    560    693   1526       C  
ATOM    415  O   LEU A  85     -31.708   9.904  36.932  1.00 86.22           O  
ANISOU  415  O   LEU A  85    10148  11235  11378    674    770   1742       O  
ATOM    416  CB  LEU A  85     -31.659   9.354  40.153  1.00 82.60           C  
ANISOU  416  CB  LEU A  85    10159  10444  10779    638    863   1256       C  
ATOM    417  CG  LEU A  85     -32.474  10.665  40.082  1.00 89.69           C  
ANISOU  417  CG  LEU A  85    11042  11184  11850    823   1067   1399       C  
ATOM    418  CD1 LEU A  85     -33.963  10.419  40.302  1.00 90.69           C  
ANISOU  418  CD1 LEU A  85    11053  11434  11972    973   1207   1510       C  
ATOM    419  CD2 LEU A  85     -31.961  11.686  41.072  1.00 93.71           C  
ANISOU  419  CD2 LEU A  85    11820  11354  12433    835   1167   1233       C  
ATOM    420  N   LEU A  86     -29.655   9.239  37.637  1.00 81.56           N  
ANISOU  420  N   LEU A  86     9782  10516  10690    428    579   1419       N  
ATOM    421  CA  LEU A  86     -28.891   9.915  36.591  1.00 81.80           C  
ANISOU  421  CA  LEU A  86     9736  10529  10816    393    548   1540       C  
ATOM    422  C   LEU A  86     -29.193   9.322  35.230  1.00 84.82           C  
ANISOU  422  C   LEU A  86     9897  11208  11125    385    484   1713       C  
ATOM    423  O   LEU A  86     -29.277  10.064  34.260  1.00 85.17           O  
ANISOU  423  O   LEU A  86     9830  11281  11247    438    523   1913       O  
ATOM    424  CB  LEU A  86     -27.391   9.872  36.897  1.00 81.38           C  
ANISOU  424  CB  LEU A  86     9792  10362  10766    241    439   1376       C  
ATOM    425  CG  LEU A  86     -26.754  11.189  37.369  1.00 88.16           C  
ANISOU  425  CG  LEU A  86    10797  10914  11784    223    504   1329       C  
ATOM    426  CD1 LEU A  86     -27.358  11.686  38.701  1.00 89.55           C  
ANISOU  426  CD1 LEU A  86    11177  10869  11979    295    618   1195       C  
ATOM    427  CD2 LEU A  86     -25.253  11.038  37.507  1.00 90.41           C  
ANISOU  427  CD2 LEU A  86    11131  11152  12070     50    368   1195       C  
ATOM    428  N   PHE A  87     -29.418   8.000  35.163  1.00 80.25           N  
ANISOU  428  N   PHE A  87     9260  10843  10387    319    393   1641       N  
ATOM    429  CA  PHE A  87     -29.768   7.352  33.906  1.00 79.76           C  
ANISOU  429  CA  PHE A  87     9008  11072  10226    289    328   1772       C  
ATOM    430  C   PHE A  87     -31.191   7.733  33.470  1.00 84.22           C  
ANISOU  430  C   PHE A  87     9418  11767  10814    415    405   1983       C  
ATOM    431  O   PHE A  87     -31.368   8.180  32.336  1.00 84.45           O  
ANISOU  431  O   PHE A  87     9303  11933  10852    449    399   2186       O  
ATOM    432  CB  PHE A  87     -29.585   5.824  33.983  1.00 80.22           C  
ANISOU  432  CB  PHE A  87     9072  11286  10122    170    222   1617       C  
ATOM    433  CG  PHE A  87     -30.056   5.088  32.746  1.00 82.17           C  
ANISOU  433  CG  PHE A  87     9148  11830  10243    118    160   1716       C  
ATOM    434  CD1 PHE A  87     -31.255   4.381  32.751  1.00 85.89           C  
ANISOU  434  CD1 PHE A  87     9530  12472  10632    116    156   1742       C  
ATOM    435  CD2 PHE A  87     -29.326   5.140  31.566  1.00 84.65           C  
ANISOU  435  CD2 PHE A  87     9391  12259  10515     64    110   1785       C  
ATOM    436  CE1 PHE A  87     -31.705   3.728  31.599  1.00 87.22           C  
ANISOU  436  CE1 PHE A  87     9548  12923  10671     42     85   1820       C  
ATOM    437  CE2 PHE A  87     -29.783   4.494  30.414  1.00 87.94           C  
ANISOU  437  CE2 PHE A  87     9669  12958  10786      6     53   1863       C  
ATOM    438  CZ  PHE A  87     -30.964   3.788  30.439  1.00 86.27           C  
ANISOU  438  CZ  PHE A  87     9378  12915  10487    -12     32   1872       C  
ATOM    439  N   VAL A  88     -32.194   7.571  34.373  1.00 80.78           N  
ANISOU  439  N   VAL A  88     9004  11302  10388    489    481   1949       N  
ATOM    440  CA  VAL A  88     -33.610   7.871  34.102  1.00 81.66           C  
ANISOU  440  CA  VAL A  88     8943  11548  10536    619    561   2150       C  
ATOM    441  C   VAL A  88     -33.866   9.293  33.596  1.00 86.77           C  
ANISOU  441  C   VAL A  88     9523  12100  11347    779    667   2384       C  
ATOM    442  O   VAL A  88     -34.684   9.468  32.698  1.00 87.62           O  
ANISOU  442  O   VAL A  88     9419  12419  11452    852    661   2620       O  
ATOM    443  CB  VAL A  88     -34.637   7.403  35.179  1.00 85.46           C  
ANISOU  443  CB  VAL A  88     9442  12024  11005    670    643   2079       C  
ATOM    444  CG1 VAL A  88     -34.528   5.905  35.446  1.00 83.50           C  
ANISOU  444  CG1 VAL A  88     9224  11910  10593    506    535   1905       C  
ATOM    445  CG2 VAL A  88     -34.525   8.200  36.474  1.00 85.81           C  
ANISOU  445  CG2 VAL A  88     9696  11749  11158    771    792   1969       C  
ATOM    446  N   ILE A  89     -33.113  10.291  34.119  1.00 83.44           N  
ANISOU  446  N   ILE A  89     9279  11363  11062    822    752   2325       N  
ATOM    447  CA  ILE A  89     -33.220  11.698  33.714  1.00 85.28           C  
ANISOU  447  CA  ILE A  89     9491  11433  11477    969    873   2534       C  
ATOM    448  C   ILE A  89     -32.834  11.925  32.223  1.00 87.84           C  
ANISOU  448  C   ILE A  89     9662  11937  11779    937    790   2752       C  
ATOM    449  O   ILE A  89     -33.064  13.007  31.680  1.00 89.27           O  
ANISOU  449  O   ILE A  89     9782  12040  12097   1069    882   2988       O  
ATOM    450  CB  ILE A  89     -32.522  12.643  34.745  1.00 89.51           C  
ANISOU  450  CB  ILE A  89    10284  11565  12160    989    988   2376       C  
ATOM    451  CG1 ILE A  89     -33.161  14.050  34.773  1.00 93.42           C  
ANISOU  451  CG1 ILE A  89    10788  11833  12872   1201   1190   2566       C  
ATOM    452  CG2 ILE A  89     -30.992  12.690  34.588  1.00 88.93           C  
ANISOU  452  CG2 ILE A  89    10329  11381  12080    813    885   2243       C  
ATOM    453  CD1 ILE A  89     -32.963  14.846  36.107  1.00105.13           C  
ANISOU  453  CD1 ILE A  89    12547  12917  14480   1248   1350   2367       C  
ATOM    454  N   THR A  90     -32.285  10.877  31.565  1.00 81.41           N  
ANISOU  454  N   THR A  90     8788  11361  10781    770    629   2679       N  
ATOM    455  CA  THR A  90     -31.906  10.890  30.149  1.00 80.71           C  
ANISOU  455  CA  THR A  90     8565  11487  10614    718    547   2854       C  
ATOM    456  C   THR A  90     -32.880  10.065  29.291  1.00 84.09           C  
ANISOU  456  C   THR A  90     8779  12307  10866    701    449   2980       C  
ATOM    457  O   THR A  90     -32.803  10.126  28.062  1.00 84.69           O  
ANISOU  457  O   THR A  90     8729  12603  10849    677    385   3159       O  
ATOM    458  CB  THR A  90     -30.422  10.519  29.923  1.00 80.37           C  
ANISOU  458  CB  THR A  90     8624  11400  10512    548    466   2692       C  
ATOM    459  CG2 THR A  90     -29.463  11.312  30.812  1.00 76.69           C  
ANISOU  459  CG2 THR A  90     8353  10567  10217    532    538   2560       C  
ATOM    460  OG1 THR A  90     -30.226   9.108  30.059  1.00 75.41           O  
ANISOU  460  OG1 THR A  90     8007  10940   9707    411    351   2484       O  
ATOM    461  N   LEU A  91     -33.817   9.327  29.934  1.00 79.09           N  
ANISOU  461  N   LEU A  91     8103  11765  10182    706    440   2894       N  
ATOM    462  CA  LEU A  91     -34.824   8.529  29.228  1.00 79.17           C  
ANISOU  462  CA  LEU A  91     7903  12142  10036    664    342   2997       C  
ATOM    463  C   LEU A  91     -35.771   9.334  28.326  1.00 85.68           C  
ANISOU  463  C   LEU A  91     8499  13155  10899    810    358   3350       C  
ATOM    464  O   LEU A  91     -36.127   8.796  27.280  1.00 85.29           O  
ANISOU  464  O   LEU A  91     8284  13446  10675    727    230   3456       O  
ATOM    465  CB  LEU A  91     -35.580   7.557  30.139  1.00 78.41           C  
ANISOU  465  CB  LEU A  91     7807  12091   9895    617    337   2833       C  
ATOM    466  CG  LEU A  91     -34.808   6.318  30.627  1.00 80.75           C  
ANISOU  466  CG  LEU A  91     8262  12350  10067    430    259   2526       C  
ATOM    467  CD1 LEU A  91     -35.564   5.617  31.716  1.00 80.55           C  
ANISOU  467  CD1 LEU A  91     8265  12297  10043    419    300   2398       C  
ATOM    468  CD2 LEU A  91     -34.526   5.328  29.488  1.00 82.40           C  
ANISOU  468  CD2 LEU A  91     8397  12842  10071    255    109   2492       C  
ATOM    469  N   PRO A  92     -36.148  10.615  28.621  1.00 85.05           N  
ANISOU  469  N   PRO A  92     8408  12872  11036   1026    510   3544       N  
ATOM    470  CA  PRO A  92     -36.978  11.366  27.657  1.00 87.87           C  
ANISOU  470  CA  PRO A  92     8534  13425  11428   1179    516   3917       C  
ATOM    471  C   PRO A  92     -36.255  11.578  26.319  1.00 93.11           C  
ANISOU  471  C   PRO A  92     9160  14246  11972   1109    421   4069       C  
ATOM    472  O   PRO A  92     -36.902  11.567  25.273  1.00 94.23           O  
ANISOU  472  O   PRO A  92     9086  14721  11997   1130    328   4322       O  
ATOM    473  CB  PRO A  92     -37.232  12.704  28.369  1.00 91.19           C  
ANISOU  473  CB  PRO A  92     9024  13495  12129   1422    729   4043       C  
ATOM    474  CG  PRO A  92     -36.988  12.426  29.811  1.00 93.85           C  
ANISOU  474  CG  PRO A  92     9578  13545  12535   1391    821   3725       C  
ATOM    475  CD  PRO A  92     -35.860  11.448  29.808  1.00 86.71           C  
ANISOU  475  CD  PRO A  92     8818  12667  11461   1144    684   3441       C  
ATOM    476  N   PHE A  93     -34.903  11.726  26.356  1.00 89.34           N  
ANISOU  476  N   PHE A  93     8884  13552  11510   1012    439   3913       N  
ATOM    477  CA  PHE A  93     -34.039  11.893  25.175  1.00 89.82           C  
ANISOU  477  CA  PHE A  93     8938  13731  11459    930    377   4023       C  
ATOM    478  C   PHE A  93     -34.043  10.623  24.335  1.00 92.22           C  
ANISOU  478  C   PHE A  93     9155  14423  11463    740    202   3934       C  
ATOM    479  O   PHE A  93     -34.126  10.714  23.111  1.00 93.18           O  
ANISOU  479  O   PHE A  93     9153  14822  11431    722    129   4145       O  
ATOM    480  CB  PHE A  93     -32.601  12.261  25.573  1.00 90.68           C  
ANISOU  480  CB  PHE A  93     9270  13510  11676    857    447   3848       C  
ATOM    481  CG  PHE A  93     -32.475  13.547  26.349  1.00 93.74           C  
ANISOU  481  CG  PHE A  93     9777  13489  12352   1007    620   3908       C  
ATOM    482  CD1 PHE A  93     -32.348  14.765  25.692  1.00 99.19           C  
ANISOU  482  CD1 PHE A  93    10437  14073  13177   1126    715   4203       C  
ATOM    483  CD2 PHE A  93     -32.469  13.539  27.739  1.00 95.37           C  
ANISOU  483  CD2 PHE A  93    10141  13407  12687   1023    696   3664       C  
ATOM    484  CE1 PHE A  93     -32.228  15.957  26.412  1.00101.49           C  
ANISOU  484  CE1 PHE A  93    10863  13951  13747   1254    890   4242       C  
ATOM    485  CE2 PHE A  93     -32.346  14.732  28.460  1.00 99.60           C  
ANISOU  485  CE2 PHE A  93    10816  13552  13476   1147    864   3690       C  
ATOM    486  CZ  PHE A  93     -32.223  15.933  27.790  1.00 99.91           C  
ANISOU  486  CZ  PHE A  93    10830  13465  13666   1257    964   3971       C  
ATOM    487  N   TRP A  94     -33.972   9.445  25.003  1.00 86.15           N  
ANISOU  487  N   TRP A  94     8463  13665  10605    599    141   3622       N  
ATOM    488  CA  TRP A  94     -34.051   8.107  24.408  1.00 85.16           C  
ANISOU  488  CA  TRP A  94     8288  13855  10213    408     -7   3478       C  
ATOM    489  C   TRP A  94     -35.450   7.933  23.788  1.00 91.49           C  
ANISOU  489  C   TRP A  94     8845  15014  10901    432   -100   3691       C  
ATOM    490  O   TRP A  94     -35.571   7.409  22.675  1.00 92.29           O  
ANISOU  490  O   TRP A  94     8850  15453  10764    312   -227   3747       O  
ATOM    491  CB  TRP A  94     -33.896   7.040  25.505  1.00 81.60           C  
ANISOU  491  CB  TRP A  94     7970  13271   9762    299    -17   3139       C  
ATOM    492  CG  TRP A  94     -32.497   6.693  25.909  1.00 80.44           C  
ANISOU  492  CG  TRP A  94     8031  12902   9630    205      6   2888       C  
ATOM    493  CD1 TRP A  94     -31.653   7.443  26.670  1.00 82.79           C  
ANISOU  493  CD1 TRP A  94     8475  12864  10119    271    103   2831       C  
ATOM    494  CD2 TRP A  94     -31.849   5.428  25.716  1.00 78.81           C  
ANISOU  494  CD2 TRP A  94     7906  12784   9255     30    -72   2644       C  
ATOM    495  CE2 TRP A  94     -30.579   5.511  26.326  1.00 81.45           C  
ANISOU  495  CE2 TRP A  94     8409  12845   9692     14    -20   2477       C  
ATOM    496  CE3 TRP A  94     -32.201   4.242  25.048  1.00 80.01           C  
ANISOU  496  CE3 TRP A  94     8005  13215   9180   -121   -176   2551       C  
ATOM    497  NE1 TRP A  94     -30.483   6.754  26.899  1.00 80.66           N  
ANISOU  497  NE1 TRP A  94     8343  12499   9804    148     75   2590       N  
ATOM    498  CZ2 TRP A  94     -29.662   4.455  26.287  1.00 79.37           C  
ANISOU  498  CZ2 TRP A  94     8245  12585   9325   -117    -60   2245       C  
ATOM    499  CZ3 TRP A  94     -31.290   3.201  25.006  1.00 79.97           C  
ANISOU  499  CZ3 TRP A  94     8129  13183   9072   -256   -201   2300       C  
ATOM    500  CH2 TRP A  94     -30.037   3.312  25.618  1.00 79.23           C  
ANISOU  500  CH2 TRP A  94     8187  12820   9097   -240   -140   2162       C  
ATOM    501  N   ALA A  95     -36.501   8.382  24.531  1.00 88.69           N  
ANISOU  501  N   ALA A  95     8389  14590  10717    584    -32   3805       N  
ATOM    502  CA  ALA A  95     -37.911   8.302  24.156  1.00 90.48           C  
ANISOU  502  CA  ALA A  95     8351  15134  10893    633   -104   4024       C  
ATOM    503  C   ALA A  95     -38.246   9.077  22.894  1.00 97.08           C  
ANISOU  503  C   ALA A  95     8999  16229  11659    726   -163   4395       C  
ATOM    504  O   ALA A  95     -38.934   8.532  22.035  1.00 98.86           O  
ANISOU  504  O   ALA A  95     9034  16855  11672    625   -322   4499       O  
ATOM    505  CB  ALA A  95     -38.797   8.757  25.306  1.00 91.58           C  
ANISOU  505  CB  ALA A  95     8440  15087  11271    813     29   4072       C  
ATOM    506  N   VAL A  96     -37.781  10.338  22.778  1.00 93.71           N  
ANISOU  506  N   VAL A  96     8625  15578  11401    907    -38   4600       N  
ATOM    507  CA  VAL A  96     -38.042  11.183  21.603  1.00 96.00           C  
ANISOU  507  CA  VAL A  96     8752  16080  11642   1022    -73   4993       C  
ATOM    508  C   VAL A  96     -37.332  10.607  20.370  1.00 98.91           C  
ANISOU  508  C   VAL A  96     9147  16734  11699    822   -215   4960       C  
ATOM    509  O   VAL A  96     -37.962  10.452  19.320  1.00100.38           O  
ANISOU  509  O   VAL A  96     9140  17330  11670    786   -359   5175       O  
ATOM    510  CB  VAL A  96     -37.703  12.685  21.855  1.00101.04           C  
ANISOU  510  CB  VAL A  96     9467  16356  12570   1265    123   5217       C  
ATOM    511  CG1 VAL A  96     -37.803  13.515  20.574  1.00103.79           C  
ANISOU  511  CG1 VAL A  96     9675  16911  12851   1370     91   5632       C  
ATOM    512  CG2 VAL A  96     -38.596  13.281  22.942  1.00101.66           C  
ANISOU  512  CG2 VAL A  96     9496  16200  12931   1486    273   5284       C  
ATOM    513  N   ASP A  97     -36.039  10.248  20.532  1.00 92.87           N  
ANISOU  513  N   ASP A  97     8618  15766  10903    688   -173   4682       N  
ATOM    514  CA  ASP A  97     -35.153   9.675  19.514  1.00 92.31           C  
ANISOU  514  CA  ASP A  97     8621  15891  10563    504   -255   4592       C  
ATOM    515  C   ASP A  97     -35.731   8.431  18.831  1.00 96.93           C  
ANISOU  515  C   ASP A  97     9106  16901  10822    304   -443   4481       C  
ATOM    516  O   ASP A  97     -35.484   8.220  17.644  1.00 97.77           O  
ANISOU  516  O   ASP A  97     9186  17303  10660    203   -532   4558       O  
ATOM    517  CB  ASP A  97     -33.772   9.396  20.127  1.00 91.29           C  
ANISOU  517  CB  ASP A  97     8740  15430  10515    413   -161   4274       C  
ATOM    518  CG  ASP A  97     -32.883   8.452  19.347  1.00101.05           C  
ANISOU  518  CG  ASP A  97    10068  16843  11484    209   -228   4076       C  
ATOM    519  OD1 ASP A  97     -32.864   7.247  19.684  1.00 99.60           O  
ANISOU  519  OD1 ASP A  97     9947  16708  11189     57   -293   3772       O  
ATOM    520  OD2 ASP A  97     -32.192   8.919  18.414  1.00109.30           O1-
ANISOU  520  OD2 ASP A  97    11128  17964  12436    206   -198   4225       O1-
ATOM    521  N   ALA A  98     -36.503   7.638  19.568  1.00 92.97           N  
ANISOU  521  N   ALA A  98     8555  16428  10342    239   -497   4304       N  
ATOM    522  CA  ALA A  98     -37.178   6.484  18.988  1.00 93.61           C  
ANISOU  522  CA  ALA A  98     8531  16894  10143     33   -676   4200       C  
ATOM    523  C   ALA A  98     -38.145   6.954  17.906  1.00101.24           C  
ANISOU  523  C   ALA A  98     9237  18278  10953     80   -807   4570       C  
ATOM    524  O   ALA A  98     -38.062   6.526  16.756  1.00102.99           O  
ANISOU  524  O   ALA A  98     9430  18841  10860    -71   -940   4593       O  
ATOM    525  CB  ALA A  98     -37.917   5.705  20.063  1.00 93.08           C  
ANISOU  525  CB  ALA A  98     8438  16752  10178    -25   -687   3994       C  
ATOM    526  N   VAL A  99     -39.062   7.837  18.285  1.00 99.39           N  
ANISOU  526  N   VAL A  99     8813  18018  10933    298   -767   4863       N  
ATOM    527  CA  VAL A  99     -40.046   8.369  17.349  1.00103.06           C  
ANISOU  527  CA  VAL A  99     8996  18873  11288    382   -891   5264       C  
ATOM    528  C   VAL A  99     -39.817   9.541  16.400  1.00109.19           C  
ANISOU  528  C   VAL A  99     9711  19735  12039    554   -868   5663       C  
ATOM    529  O   VAL A  99     -40.249   9.514  15.248  1.00111.23           O  
ANISOU  529  O   VAL A  99     9808  20426  12027    498  -1034   5892       O  
ATOM    530  CB  VAL A  99     -41.243   9.000  18.085  1.00108.45           C  
ANISOU  530  CB  VAL A  99     9451  19509  12245    607   -836   5503       C  
ATOM    531  N   ALA A 100     -39.133  10.569  16.893  1.00105.49           N  
ANISOU  531  N   ALA A 100     9381  18854  11848    753   -664   5748       N  
ATOM    532  CA  ALA A 100     -38.845  11.752  16.091  1.00108.17           C  
ANISOU  532  CA  ALA A 100     9689  19199  12212    927   -605   6135       C  
ATOM    533  C   ALA A 100     -37.341  11.685  16.330  1.00111.47           C  
ANISOU  533  C   ALA A 100    10411  19275  12668    832   -474   5854       C  
ATOM    534  O   ALA A 100     -36.874  10.951  17.200  1.00109.78           O  
ANISOU  534  O   ALA A 100    10359  18838  12516    712   -434   5465       O  
ATOM    535  CB  ALA A 100     -39.046  13.079  16.807  1.00109.61           C  
ANISOU  535  CB  ALA A 100     9856  19000  12792   1236   -403   6385       C  
ATOM    536  N   ASN A 101     -36.588  12.457  15.553  1.00108.89           N  
ANISOU  536  N   ASN A 101    10150  18916  12308    888   -406   6068       N  
ATOM    537  CA  ASN A 101     -35.136  12.486  15.679  1.00106.69           C  
ANISOU  537  CA  ASN A 101    10123  18339  12074    800   -277   5850       C  
ATOM    538  C   ASN A 101     -34.335  13.399  16.600  1.00109.16           C  
ANISOU  538  C   ASN A 101    10607  18113  12758    924    -61   5809       C  
ATOM    539  O   ASN A 101     -34.899  14.095  17.444  1.00109.42           O  
ANISOU  539  O   ASN A 101    10607  17884  13083   1107     35   5904       O  
ATOM    540  CB  ASN A 101     -34.821  12.807  14.216  1.00109.31           C  
ANISOU  540  CB  ASN A 101    10410  18989  12134    775   -327   6135       C  
ATOM    541  CG  ASN A 101     -34.582  14.285  13.982  1.00123.30           C  
ANISOU  541  CG  ASN A 101    12177  20544  14130    994   -173   6534       C  
ATOM    542  ND2 ASN A 101     -33.730  14.602  13.014  1.00114.48           N  
ANISOU  542  ND2 ASN A 101    11130  19511  12857    946   -130   6676       N  
ATOM    543  OD1 ASN A 101     -35.157  15.135  14.665  1.00114.31           O  
ANISOU  543  OD1 ASN A 101    10978  19151  13305   1208    -79   6713       O  
ATOM    544  N   TRP A 102     -33.017  13.393  16.431  1.00103.90           N  
ANISOU  544  N   TRP A 102    10119  17283  12075    816     20   5663       N  
ATOM    545  CA  TRP A 102     -32.135  14.220  17.246  1.00102.60           C  
ANISOU  545  CA  TRP A 102    10119  16622  12242    884    206   5602       C  
ATOM    546  C   TRP A 102     -32.413  15.704  17.031  1.00110.11           C  
ANISOU  546  C   TRP A 102    11017  17398  13420   1110    334   6023       C  
ATOM    547  O   TRP A 102     -32.371  16.195  15.903  1.00113.02           O  
ANISOU  547  O   TRP A 102    11308  17975  13657   1149    327   6353       O  
ATOM    548  CB  TRP A 102     -30.670  13.908  16.937  1.00 99.95           C  
ANISOU  548  CB  TRP A 102     9938  16214  11825    712    255   5406       C  
ATOM    549  CG  TRP A 102     -29.811  13.791  18.158  1.00 98.07           C  
ANISOU  549  CG  TRP A 102     9873  15566  11822    651    343   5069       C  
ATOM    550  CD1 TRP A 102     -28.608  14.397  18.375  1.00100.57           C  
ANISOU  550  CD1 TRP A 102    10318  15570  12323    616    473   5029       C  
ATOM    551  CD2 TRP A 102     -30.088  13.019  19.333  1.00 95.43           C  
ANISOU  551  CD2 TRP A 102     9598  15106  11556    609    300   4735       C  
ATOM    552  CE2 TRP A 102     -29.010  13.205  20.220  1.00 97.60           C  
ANISOU  552  CE2 TRP A 102    10039  15003  12040    555    395   4508       C  
ATOM    553  CE3 TRP A 102     -31.144  12.189  19.721  1.00 96.13           C  
ANISOU  553  CE3 TRP A 102     9607  15371  11546    602    189   4617       C  
ATOM    554  NE1 TRP A 102     -28.119  14.051  19.612  1.00 97.41           N  
ANISOU  554  NE1 TRP A 102    10046  14875  12090    552    496   4688       N  
ATOM    555  CZ2 TRP A 102     -28.956  12.593  21.470  1.00 94.56           C  
ANISOU  555  CZ2 TRP A 102     9754  14426  11750    507    379   4177       C  
ATOM    556  CZ3 TRP A 102     -31.089  11.581  20.963  1.00 95.13           C  
ANISOU  556  CZ3 TRP A 102     9584  15034  11526    555    193   4290       C  
ATOM    557  CH2 TRP A 102     -30.003  11.787  21.822  1.00 94.01           C  
ANISOU  557  CH2 TRP A 102     9618  14526  11574    514    284   4078       C  
ATOM    558  N   TYR A 103     -32.695  16.413  18.119  1.00106.48           N  
ANISOU  558  N   TYR A 103    10611  16547  13300   1259    461   6012       N  
ATOM    559  CA  TYR A 103     -32.979  17.853  18.051  1.00109.48           C  
ANISOU  559  CA  TYR A 103    10966  16684  13946   1493    614   6390       C  
ATOM    560  C   TYR A 103     -32.006  18.427  19.091  1.00112.03           C  
ANISOU  560  C   TYR A 103    11523  16463  14579   1466    788   6163       C  
ATOM    561  O   TYR A 103     -31.662  19.609  19.042  1.00113.29           O  
ANISOU  561  O   TYR A 103    11754  16313  14977   1573    948   6381       O  
ATOM    562  CB  TYR A 103     -34.400  18.391  18.337  1.00113.02           C  
ANISOU  562  CB  TYR A 103    11249  17150  14546   1748    637   6656       C  
ATOM    563  CG  TYR A 103     -35.498  17.777  17.491  1.00116.43           C  
ANISOU  563  CG  TYR A 103    11419  18130  14691   1765    440   6858       C  
ATOM    564  CD1 TYR A 103     -36.265  16.718  17.968  1.00116.60           C  
ANISOU  564  CD1 TYR A 103    11342  18369  14591   1687    306   6624       C  
ATOM    565  CD2 TYR A 103     -35.785  18.271  16.221  1.00120.89           C  
ANISOU  565  CD2 TYR A 103    11830  18999  15104   1851    383   7294       C  
ATOM    566  CE1 TYR A 103     -37.280  16.153  17.196  1.00118.86           C  
ANISOU  566  CE1 TYR A 103    11377  19166  14617   1672    110   6802       C  
ATOM    567  CE2 TYR A 103     -36.798  17.714  15.440  1.00123.80           C  
ANISOU  567  CE2 TYR A 103    11949  19899  15190   1847    177   7479       C  
ATOM    568  CZ  TYR A 103     -37.542  16.653  15.930  1.00129.41           C  
ANISOU  568  CZ  TYR A 103    12559  20820  15790   1748     36   7223       C  
ATOM    569  OH  TYR A 103     -38.545  16.105  15.162  1.00132.45           O  
ANISOU  569  OH  TYR A 103    12689  21737  15901   1715   -179   7398       O  
ATOM    570  N   PHE A 104     -31.584  17.581  20.031  1.00106.15           N  
ANISOU  570  N   PHE A 104    10897  15607  13828   1315    750   5731       N  
ATOM    571  CA  PHE A 104     -30.749  17.876  21.202  1.00104.39           C  
ANISOU  571  CA  PHE A 104    10888  14922  13853   1257    865   5441       C  
ATOM    572  C   PHE A 104     -29.303  18.336  20.976  1.00108.83           C  
ANISOU  572  C   PHE A 104    11586  15264  14500   1120    945   5399       C  
ATOM    573  O   PHE A 104     -28.728  18.986  21.856  1.00108.71           O  
ANISOU  573  O   PHE A 104    11732  14825  14746   1107   1064   5265       O  
ATOM    574  CB  PHE A 104     -30.855  16.734  22.232  1.00102.85           C  
ANISOU  574  CB  PHE A 104    10751  14740  13585   1146    775   5027       C  
ATOM    575  CG  PHE A 104     -32.223  16.090  22.247  1.00104.11           C  
ANISOU  575  CG  PHE A 104    10743  15201  13613   1230    675   5072       C  
ATOM    576  CD1 PHE A 104     -32.425  14.840  21.679  1.00105.75           C  
ANISOU  576  CD1 PHE A 104    10849  15820  13510   1087    500   4965       C  
ATOM    577  CD2 PHE A 104     -33.328  16.778  22.736  1.00107.82           C  
ANISOU  577  CD2 PHE A 104    11143  15554  14270   1455    768   5251       C  
ATOM    578  CE1 PHE A 104     -33.696  14.263  21.656  1.00107.11           C  
ANISOU  578  CE1 PHE A 104    10848  16281  13567   1136    400   5019       C  
ATOM    579  CE2 PHE A 104     -34.601  16.204  22.703  1.00111.08           C  
ANISOU  579  CE2 PHE A 104    11362  16270  14572   1526    676   5323       C  
ATOM    580  CZ  PHE A 104     -34.774  14.948  22.170  1.00107.91           C  
ANISOU  580  CZ  PHE A 104    10857  16279  13865   1354    484   5204       C  
ATOM    581  N   GLY A 105     -28.736  18.013  19.816  1.00105.52           N  
ANISOU  581  N   GLY A 105    11101  15134  13857   1013    886   5511       N  
ATOM    582  CA  GLY A 105     -27.375  18.405  19.471  1.00105.33           C  
ANISOU  582  CA  GLY A 105    11168  14956  13898    881    969   5507       C  
ATOM    583  C   GLY A 105     -26.315  17.350  19.711  1.00106.10           C  
ANISOU  583  C   GLY A 105    11329  15116  13869    659    894   5135       C  
ATOM    584  O   GLY A 105     -26.627  16.219  20.097  1.00102.95           O  
ANISOU  584  O   GLY A 105    10917  14891  13306    602    773   4872       O  
ATOM    585  N   ASN A 106     -25.042  17.739  19.486  1.00103.31           N  
ANISOU  585  N   ASN A 106    11038  14607  13607    537    980   5129       N  
ATOM    586  CA  ASN A 106     -23.857  16.889  19.609  1.00100.93           C  
ANISOU  586  CA  ASN A 106    10776  14350  13223    341    939   4831       C  
ATOM    587  C   ASN A 106     -23.329  16.695  21.033  1.00101.77           C  
ANISOU  587  C   ASN A 106    11006  14138  13526    257    924   4474       C  
ATOM    588  O   ASN A 106     -22.873  15.594  21.353  1.00 98.78           O  
ANISOU  588  O   ASN A 106    10637  13876  13020    147    831   4184       O  
ATOM    589  CB  ASN A 106     -22.752  17.363  18.673  1.00103.59           C  
ANISOU  589  CB  ASN A 106    11089  14708  13562    249   1040   5009       C  
ATOM    590  CG  ASN A 106     -21.795  16.272  18.276  1.00130.51           C  
ANISOU  590  CG  ASN A 106    14471  18350  16765     90    994   4795       C  
ATOM    591  ND2 ASN A 106     -20.515  16.494  18.526  1.00124.72           N  
ANISOU  591  ND2 ASN A 106    13769  17423  16197    -40   1067   4694       N  
ATOM    592  OD1 ASN A 106     -22.182  15.234  17.725  1.00124.70           O  
ANISOU  592  OD1 ASN A 106    13683  17970  15729     81    898   4722       O  
ATOM    593  N   PHE A 107     -23.365  17.753  21.876  1.00 98.90           N  
ANISOU  593  N   PHE A 107    10744  13370  13462    306   1017   4493       N  
ATOM    594  CA  PHE A 107     -22.903  17.678  23.266  1.00 97.04           C  
ANISOU  594  CA  PHE A 107    10643  12829  13397    221    998   4161       C  
ATOM    595  C   PHE A 107     -23.766  16.725  24.080  1.00 98.79           C  
ANISOU  595  C   PHE A 107    10885  13153  13498    274    889   3927       C  
ATOM    596  O   PHE A 107     -23.241  15.968  24.899  1.00 96.32           O  
ANISOU  596  O   PHE A 107    10635  12802  13159    165    808   3617       O  
ATOM    597  CB  PHE A 107     -22.866  19.068  23.931  1.00100.77           C  
ANISOU  597  CB  PHE A 107    11243  12848  14197    262   1135   4234       C  
ATOM    598  CG  PHE A 107     -22.474  19.039  25.394  1.00101.22           C  
ANISOU  598  CG  PHE A 107    11456  12601  14400    170   1108   3888       C  
ATOM    599  CD1 PHE A 107     -23.430  19.197  26.391  1.00104.02           C  
ANISOU  599  CD1 PHE A 107    11915  12782  14824    293   1128   3779       C  
ATOM    600  CD2 PHE A 107     -21.153  18.814  25.775  1.00102.85           C  
ANISOU  600  CD2 PHE A 107    11697  12722  14660    -40   1059   3672       C  
ATOM    601  CE1 PHE A 107     -23.071  19.147  27.741  1.00104.21           C  
ANISOU  601  CE1 PHE A 107    12099  12552  14944    201   1099   3453       C  
ATOM    602  CE2 PHE A 107     -20.796  18.767  27.125  1.00104.89           C  
ANISOU  602  CE2 PHE A 107    12096  12735  15022   -135   1010   3357       C  
ATOM    603  CZ  PHE A 107     -21.757  18.937  28.098  1.00102.83           C  
ANISOU  603  CZ  PHE A 107    11962  12305  14805    -17   1029   3246       C  
ATOM    604  N   LEU A 108     -25.088  16.773  23.852  1.00 95.88           N  
ANISOU  604  N   LEU A 108    10452  12918  13059    444    888   4096       N  
ATOM    605  CA  LEU A 108     -26.057  15.923  24.535  1.00 93.77           C  
ANISOU  605  CA  LEU A 108    10178  12767  12682    503    801   3923       C  
ATOM    606  C   LEU A 108     -26.026  14.487  24.018  1.00 94.31           C  
ANISOU  606  C   LEU A 108    10159  13221  12453    406    659   3790       C  
ATOM    607  O   LEU A 108     -26.379  13.578  24.762  1.00 91.87           O  
ANISOU  607  O   LEU A 108     9881  12958  12066    379    580   3552       O  
ATOM    608  CB  LEU A 108     -27.463  16.542  24.453  1.00 95.70           C  
ANISOU  608  CB  LEU A 108    10355  13022  12985    718    860   4174       C  
ATOM    609  CG  LEU A 108     -28.005  17.224  25.726  1.00101.14           C  
ANISOU  609  CG  LEU A 108    11171  13347  13910    834    966   4084       C  
ATOM    610  CD1 LEU A 108     -27.017  18.228  26.330  1.00102.18           C  
ANISOU  610  CD1 LEU A 108    11482  13043  14299    767   1081   4003       C  
ATOM    611  CD2 LEU A 108     -29.298  17.939  25.435  1.00106.70           C  
ANISOU  611  CD2 LEU A 108    11775  14073  14695   1072   1053   4396       C  
ATOM    612  N   CYS A 109     -25.550  14.279  22.768  1.00 90.67           N  
ANISOU  612  N   CYS A 109     9608  13016  11828    343    641   3933       N  
ATOM    613  CA  CYS A 109     -25.392  12.963  22.142  1.00 88.77           C  
ANISOU  613  CA  CYS A 109     9306  13125  11299    240    532   3801       C  
ATOM    614  C   CYS A 109     -24.358  12.141  22.916  1.00 89.95           C  
ANISOU  614  C   CYS A 109     9549  13160  11468    102    494   3457       C  
ATOM    615  O   CYS A 109     -24.604  10.974  23.233  1.00 88.25           O  
ANISOU  615  O   CYS A 109     9343  13080  11106     56    402   3239       O  
ATOM    616  CB  CYS A 109     -25.003  13.113  20.673  1.00 90.46           C  
ANISOU  616  CB  CYS A 109     9431  13593  11347    210    558   4036       C  
ATOM    617  SG  CYS A 109     -24.685  11.547  19.822  1.00 93.41           S  
ANISOU  617  SG  CYS A 109     9765  14368  11358     73    459   3852       S  
ATOM    618  N   LYS A 110     -23.208  12.777  23.227  1.00 85.54           N  
ANISOU  618  N   LYS A 110     9050  12349  11101     36    563   3425       N  
ATOM    619  CA  LYS A 110     -22.099  12.221  23.997  1.00 82.98           C  
ANISOU  619  CA  LYS A 110     8794  11895  10841    -87    528   3143       C  
ATOM    620  C   LYS A 110     -22.524  12.065  25.463  1.00 85.44           C  
ANISOU  620  C   LYS A 110     9217  11990  11256    -64    479   2922       C  
ATOM    621  O   LYS A 110     -22.223  11.039  26.081  1.00 83.22           O  
ANISOU  621  O   LYS A 110     8974  11743  10902   -126    397   2674       O  
ATOM    622  CB  LYS A 110     -20.871  13.148  23.906  1.00 85.75           C  
ANISOU  622  CB  LYS A 110     9152  12037  11392   -169    616   3216       C  
ATOM    623  CG  LYS A 110     -20.272  13.230  22.514  1.00 90.33           C  
ANISOU  623  CG  LYS A 110     9626  12830  11866   -208    683   3417       C  
ATOM    624  CD  LYS A 110     -19.250  14.350  22.371  1.00 92.43           C  
ANISOU  624  CD  LYS A 110     9886  12873  12360   -282    793   3555       C  
ATOM    625  CE  LYS A 110     -18.667  14.433  20.979  1.00 93.14           C  
ANISOU  625  CE  LYS A 110     9871  13187  12332   -316    881   3773       C  
ATOM    626  NZ  LYS A 110     -17.915  13.206  20.596  1.00 94.08           N1+
ANISOU  626  NZ  LYS A 110     9932  13553  12263   -394    847   3596       N1+
ATOM    627  N   ALA A 111     -23.242  13.086  26.004  1.00 82.65           N  
ANISOU  627  N   ALA A 111     8923  11412  11069     37    544   3024       N  
ATOM    628  CA  ALA A 111     -23.717  13.132  27.389  1.00 81.21           C  
ANISOU  628  CA  ALA A 111     8865  11006  10987     75    532   2838       C  
ATOM    629  C   ALA A 111     -24.612  11.952  27.744  1.00 81.92           C  
ANISOU  629  C   ALA A 111     8939  11292  10894    111    445   2700       C  
ATOM    630  O   ALA A 111     -24.414  11.365  28.805  1.00 79.89           O  
ANISOU  630  O   ALA A 111     8780  10940  10637     62    391   2455       O  
ATOM    631  CB  ALA A 111     -24.421  14.449  27.673  1.00 83.90           C  
ANISOU  631  CB  ALA A 111     9260  11095  11522    203    653   3006       C  
ATOM    632  N   VAL A 112     -25.560  11.576  26.855  1.00 78.00           N  
ANISOU  632  N   VAL A 112     8320  11079  10238    180    426   2860       N  
ATOM    633  CA  VAL A 112     -26.442  10.427  27.092  1.00 76.17           C  
ANISOU  633  CA  VAL A 112     8058  11049   9834    186    343   2740       C  
ATOM    634  C   VAL A 112     -25.695   9.093  26.978  1.00 78.98           C  
ANISOU  634  C   VAL A 112     8426  11555  10027     51    250   2521       C  
ATOM    635  O   VAL A 112     -26.055   8.138  27.662  1.00 77.09           O  
ANISOU  635  O   VAL A 112     8230  11345   9712     25    191   2335       O  
ATOM    636  CB  VAL A 112     -27.781  10.437  26.306  1.00 80.60           C  
ANISOU  636  CB  VAL A 112     8474  11867  10284    285    333   2966       C  
ATOM    637  CG1 VAL A 112     -28.587  11.701  26.591  1.00 81.81           C  
ANISOU  637  CG1 VAL A 112     8615  11843  10627    454    441   3177       C  
ATOM    638  CG2 VAL A 112     -27.563  10.249  24.807  1.00 81.50           C  
ANISOU  638  CG2 VAL A 112     8469  12278  10218    237    297   3133       C  
ATOM    639  N   HIS A 113     -24.648   9.037  26.129  1.00 76.23           N  
ANISOU  639  N   HIS A 113     8041  11286   9634    -27    255   2553       N  
ATOM    640  CA  HIS A 113     -23.841   7.832  25.941  1.00 75.01           C  
ANISOU  640  CA  HIS A 113     7896  11257   9347   -134    199   2360       C  
ATOM    641  C   HIS A 113     -22.938   7.594  27.139  1.00 78.67           C  
ANISOU  641  C   HIS A 113     8464  11490   9939   -186    172   2137       C  
ATOM    642  O   HIS A 113     -22.810   6.451  27.569  1.00 77.14           O  
ANISOU  642  O   HIS A 113     8311  11345   9655   -227    110   1942       O  
ATOM    643  CB  HIS A 113     -23.033   7.899  24.640  1.00 76.66           C  
ANISOU  643  CB  HIS A 113     8026  11632   9468   -185    239   2478       C  
ATOM    644  CG  HIS A 113     -23.773   7.357  23.459  1.00 80.77           C  
ANISOU  644  CG  HIS A 113     8465  12482   9740   -186    214   2579       C  
ATOM    645  CD2 HIS A 113     -23.851   6.088  22.995  1.00 81.95           C  
ANISOU  645  CD2 HIS A 113     8614  12852   9672   -254    164   2432       C  
ATOM    646  ND1 HIS A 113     -24.545   8.176  22.652  1.00 84.31           N  
ANISOU  646  ND1 HIS A 113     8829  13058  10148   -116    238   2856       N  
ATOM    647  CE1 HIS A 113     -25.053   7.384  21.722  1.00 84.22           C  
ANISOU  647  CE1 HIS A 113     8761  13363   9875   -157    184   2866       C  
ATOM    648  NE2 HIS A 113     -24.662   6.120  21.884  1.00 83.23           N  
ANISOU  648  NE2 HIS A 113     8693  13294   9637   -249    143   2603       N  
ATOM    649  N   VAL A 114     -22.348   8.675  27.703  1.00 76.42           N  
ANISOU  649  N   VAL A 114     8227  10950   9860   -188    215   2167       N  
ATOM    650  CA  VAL A 114     -21.479   8.588  28.881  1.00 75.70           C  
ANISOU  650  CA  VAL A 114     8229  10647   9886   -252    170   1967       C  
ATOM    651  C   VAL A 114     -22.237   8.248  30.166  1.00 77.64           C  
ANISOU  651  C   VAL A 114     8591  10781  10126   -212    126   1811       C  
ATOM    652  O   VAL A 114     -21.734   7.450  30.951  1.00 75.76           O  
ANISOU  652  O   VAL A 114     8413  10513   9858   -261     52   1621       O  
ATOM    653  CB  VAL A 114     -20.451   9.740  29.053  1.00 81.46           C  
ANISOU  653  CB  VAL A 114     8972  11156  10823   -315    213   2017       C  
ATOM    654  CG1 VAL A 114     -19.503   9.818  27.866  1.00 82.19           C  
ANISOU  654  CG1 VAL A 114     8940  11380  10907   -376    257   2141       C  
ATOM    655  CG2 VAL A 114     -21.129  11.084  29.282  1.00 82.96           C  
ANISOU  655  CG2 VAL A 114     9222  11138  11163   -249    298   2154       C  
ATOM    656  N   ILE A 115     -23.453   8.820  30.363  1.00 74.76           N  
ANISOU  656  N   ILE A 115     8250  10369   9783   -112    182   1907       N  
ATOM    657  CA  ILE A 115     -24.308   8.546  31.532  1.00 74.11           C  
ANISOU  657  CA  ILE A 115     8272  10198   9689    -58    172   1783       C  
ATOM    658  C   ILE A 115     -24.801   7.089  31.503  1.00 76.71           C  
ANISOU  658  C   ILE A 115     8573  10740   9833    -76    103   1682       C  
ATOM    659  O   ILE A 115     -24.718   6.407  32.524  1.00 74.69           O  
ANISOU  659  O   ILE A 115     8415  10417   9545   -101     55   1502       O  
ATOM    660  CB  ILE A 115     -25.457   9.586  31.721  1.00 78.49           C  
ANISOU  660  CB  ILE A 115     8842  10641  10339     71    278   1928       C  
ATOM    661  CG1 ILE A 115     -24.887  10.993  32.064  1.00 80.53           C  
ANISOU  661  CG1 ILE A 115     9190  10601  10806     72    357   1968       C  
ATOM    662  CG2 ILE A 115     -26.445   9.124  32.808  1.00 78.12           C  
ANISOU  662  CG2 ILE A 115     8876  10559  10247    131    286   1809       C  
ATOM    663  CD1 ILE A 115     -25.892  12.198  31.997  1.00 88.16           C  
ANISOU  663  CD1 ILE A 115    10163  11428  11907    224    498   2160       C  
ATOM    664  N   TYR A 116     -25.274   6.612  30.327  1.00 74.36           N  
ANISOU  664  N   TYR A 116     8150  10697   9407    -74     95   1794       N  
ATOM    665  CA  TYR A 116     -25.735   5.232  30.125  1.00 73.89           C  
ANISOU  665  CA  TYR A 116     8064  10839   9170   -117     35   1698       C  
ATOM    666  C   TYR A 116     -24.622   4.238  30.461  1.00 77.62           C  
ANISOU  666  C   TYR A 116     8603  11282   9607   -200    -22   1502       C  
ATOM    667  O   TYR A 116     -24.892   3.246  31.139  1.00 76.45           O  
ANISOU  667  O   TYR A 116     8521  11134   9394   -220    -62   1359       O  
ATOM    668  CB  TYR A 116     -26.254   5.021  28.684  1.00 76.12           C  
ANISOU  668  CB  TYR A 116     8209  11402   9309   -129     30   1847       C  
ATOM    669  CG  TYR A 116     -26.346   3.576  28.227  1.00 77.80           C  
ANISOU  669  CG  TYR A 116     8411  11815   9333   -218    -30   1718       C  
ATOM    670  CD1 TYR A 116     -27.461   2.798  28.526  1.00 79.51           C  
ANISOU  670  CD1 TYR A 116     8621  12128   9461   -235    -63   1665       C  
ATOM    671  CD2 TYR A 116     -25.344   3.003  27.450  1.00 78.90           C  
ANISOU  671  CD2 TYR A 116     8546  12045   9389   -289    -37   1655       C  
ATOM    672  CE1 TYR A 116     -27.564   1.476  28.087  1.00 79.54           C  
ANISOU  672  CE1 TYR A 116     8631  12290   9301   -336   -110   1536       C  
ATOM    673  CE2 TYR A 116     -25.435   1.682  27.006  1.00 79.67           C  
ANISOU  673  CE2 TYR A 116     8657  12297   9316   -369    -70   1521       C  
ATOM    674  CZ  TYR A 116     -26.549   0.923  27.325  1.00 85.05           C  
ANISOU  674  CZ  TYR A 116     9347  13052   9915   -400   -111   1457       C  
ATOM    675  OH  TYR A 116     -26.641  -0.379  26.892  1.00 84.09           O  
ANISOU  675  OH  TYR A 116     9258  13056   9637   -499   -137   1313       O  
ATOM    676  N   THR A 117     -23.380   4.520  29.993  1.00 74.49           N  
ANISOU  676  N   THR A 117     8180  10860   9265   -241    -18   1514       N  
ATOM    677  CA  THR A 117     -22.184   3.701  30.213  1.00 73.53           C  
ANISOU  677  CA  THR A 117     8084  10716   9139   -300    -61   1364       C  
ATOM    678  C   THR A 117     -21.770   3.701  31.684  1.00 76.30           C  
ANISOU  678  C   THR A 117     8547  10858   9584   -304   -114   1226       C  
ATOM    679  O   THR A 117     -21.363   2.657  32.195  1.00 74.68           O  
ANISOU  679  O   THR A 117     8388  10654   9332   -322   -168   1089       O  
ATOM    680  CB  THR A 117     -21.066   4.135  29.261  1.00 84.24           C  
ANISOU  680  CB  THR A 117     9350  12121  10539   -335    -23   1449       C  
ATOM    681  CG2 THR A 117     -19.834   3.241  29.340  1.00 83.24           C  
ANISOU  681  CG2 THR A 117     9212  12002  10413   -375    -49   1319       C  
ATOM    682  OG1 THR A 117     -21.577   4.130  27.925  1.00 85.37           O  
ANISOU  682  OG1 THR A 117     9407  12476  10553   -329     25   1583       O  
ATOM    683  N   VAL A 118     -21.880   4.865  32.359  1.00 73.59           N  
ANISOU  683  N   VAL A 118     8258  10337   9368   -285    -97   1264       N  
ATOM    684  CA  VAL A 118     -21.573   5.004  33.788  1.00 73.06           C  
ANISOU  684  CA  VAL A 118     8319  10078   9364   -300   -150   1129       C  
ATOM    685  C   VAL A 118     -22.542   4.124  34.599  1.00 76.82           C  
ANISOU  685  C   VAL A 118     8887  10574   9729   -259   -166   1033       C  
ATOM    686  O   VAL A 118     -22.077   3.261  35.332  1.00 75.72           O  
ANISOU  686  O   VAL A 118     8811  10416   9544   -284   -236    907       O  
ATOM    687  CB  VAL A 118     -21.503   6.488  34.257  1.00 77.77           C  
ANISOU  687  CB  VAL A 118     8975  10463  10111   -302   -108   1173       C  
ATOM    688  CG1 VAL A 118     -21.740   6.630  35.758  1.00 77.66           C  
ANISOU  688  CG1 VAL A 118     9129  10274  10103   -298   -137   1029       C  
ATOM    689  CG2 VAL A 118     -20.168   7.116  33.871  1.00 78.48           C  
ANISOU  689  CG2 VAL A 118     8999  10495  10326   -389   -127   1206       C  
ATOM    690  N   ASN A 119     -23.872   4.276  34.389  1.00 74.54           N  
ANISOU  690  N   ASN A 119     8583  10342   9397   -196    -98   1115       N  
ATOM    691  CA  ASN A 119     -24.912   3.469  35.051  1.00 74.05           C  
ANISOU  691  CA  ASN A 119     8580  10317   9238   -165    -93   1052       C  
ATOM    692  C   ASN A 119     -24.746   1.965  34.753  1.00 77.64           C  
ANISOU  692  C   ASN A 119     9016  10911   9572   -217   -147    970       C  
ATOM    693  O   ASN A 119     -25.052   1.135  35.606  1.00 77.06           O  
ANISOU  693  O   ASN A 119     9031  10809   9440   -220   -166    872       O  
ATOM    694  CB  ASN A 119     -26.323   3.952  34.651  1.00 74.36           C  
ANISOU  694  CB  ASN A 119     8549  10431   9273    -93     -9   1190       C  
ATOM    695  CG  ASN A 119     -27.469   3.117  35.193  1.00 95.20           C  
ANISOU  695  CG  ASN A 119    11209  13140  11821    -76      9   1150       C  
ATOM    696  ND2 ASN A 119     -27.626   3.079  36.513  1.00 88.22           N  
ANISOU  696  ND2 ASN A 119    10465  12111  10944    -52     28   1046       N  
ATOM    697  OD1 ASN A 119     -28.217   2.485  34.441  1.00 89.38           O  
ANISOU  697  OD1 ASN A 119    10366  12594  11001    -97      5   1208       O  
ATOM    698  N   LEU A 120     -24.240   1.634  33.553  1.00 74.30           N  
ANISOU  698  N   LEU A 120     8491  10626   9114   -254   -155   1010       N  
ATOM    699  CA  LEU A 120     -24.004   0.274  33.076  1.00 73.54           C  
ANISOU  699  CA  LEU A 120     8383  10647   8913   -301   -181    928       C  
ATOM    700  C   LEU A 120     -22.993  -0.445  33.972  1.00 76.93           C  
ANISOU  700  C   LEU A 120     8901  10960   9368   -309   -238    797       C  
ATOM    701  O   LEU A 120     -23.360  -1.397  34.659  1.00 75.56           O  
ANISOU  701  O   LEU A 120     8813  10760   9137   -310   -253    713       O  
ATOM    702  CB  LEU A 120     -23.498   0.353  31.621  1.00 74.10           C  
ANISOU  702  CB  LEU A 120     8341  10868   8949   -330   -158   1000       C  
ATOM    703  CG  LEU A 120     -23.716  -0.811  30.665  1.00 78.74           C  
ANISOU  703  CG  LEU A 120     8900  11629   9387   -382   -148    950       C  
ATOM    704  CD1 LEU A 120     -25.181  -1.256  30.628  1.00 78.94           C  
ANISOU  704  CD1 LEU A 120     8922  11758   9313   -409   -150    959       C  
ATOM    705  CD2 LEU A 120     -23.268  -0.420  29.259  1.00 81.64           C  
ANISOU  705  CD2 LEU A 120     9164  12149   9707   -401   -109   1045       C  
ATOM    706  N   TYR A 121     -21.754   0.064  34.022  1.00 74.62           N  
ANISOU  706  N   TYR A 121     8582  10599   9170   -313   -267    798       N  
ATOM    707  CA  TYR A 121     -20.656  -0.507  34.804  1.00 74.55           C  
ANISOU  707  CA  TYR A 121     8618  10507   9201   -314   -339    706       C  
ATOM    708  C   TYR A 121     -20.719  -0.275  36.326  1.00 76.10           C  
ANISOU  708  C   TYR A 121     8941  10558   9415   -305   -403    643       C  
ATOM    709  O   TYR A 121     -20.256  -1.130  37.076  1.00 75.31           O  
ANISOU  709  O   TYR A 121     8902  10422   9288   -293   -464    571       O  
ATOM    710  CB  TYR A 121     -19.293  -0.074  34.225  1.00 77.32           C  
ANISOU  710  CB  TYR A 121     8858  10872   9648   -335   -350    742       C  
ATOM    711  CG  TYR A 121     -19.042  -0.529  32.800  1.00 81.05           C  
ANISOU  711  CG  TYR A 121     9226  11495  10075   -338   -277    782       C  
ATOM    712  CD1 TYR A 121     -18.886  -1.878  32.492  1.00 83.31           C  
ANISOU  712  CD1 TYR A 121     9527  11842  10284   -320   -255    702       C  
ATOM    713  CD2 TYR A 121     -18.922   0.392  31.764  1.00 83.17           C  
ANISOU  713  CD2 TYR A 121     9394  11836  10372   -360   -218    898       C  
ATOM    714  CE1 TYR A 121     -18.647  -2.302  31.185  1.00 85.39           C  
ANISOU  714  CE1 TYR A 121     9719  12240  10483   -328   -172    713       C  
ATOM    715  CE2 TYR A 121     -18.660  -0.019  30.456  1.00 84.98           C  
ANISOU  715  CE2 TYR A 121     9540  12219  10528   -366   -143    930       C  
ATOM    716  CZ  TYR A 121     -18.525  -1.369  30.170  1.00 93.33           C  
ANISOU  716  CZ  TYR A 121    10626  13341  11493   -352   -118    826       C  
ATOM    717  OH  TYR A 121     -18.272  -1.779  28.881  1.00 95.65           O  
ANISOU  717  OH  TYR A 121    10862  13784  11696   -362    -30    836       O  
ATOM    718  N   SER A 122     -21.274   0.865  36.779  1.00 71.82           N  
ANISOU  718  N   SER A 122     8446   9930   8912   -302   -382    673       N  
ATOM    719  CA  SER A 122     -21.354   1.192  38.205  1.00 71.20           C  
ANISOU  719  CA  SER A 122     8510   9715   8828   -300   -427    599       C  
ATOM    720  C   SER A 122     -22.388   0.372  38.972  1.00 74.58           C  
ANISOU  720  C   SER A 122     9049  10144   9142   -263   -402    553       C  
ATOM    721  O   SER A 122     -22.067  -0.117  40.055  1.00 74.51           O  
ANISOU  721  O   SER A 122     9151  10079   9082   -264   -468    478       O  
ATOM    722  CB  SER A 122     -21.566   2.688  38.430  1.00 74.08           C  
ANISOU  722  CB  SER A 122     8910   9958   9278   -307   -387    629       C  
ATOM    723  OG  SER A 122     -22.842   3.109  37.976  1.00 79.67           O  
ANISOU  723  OG  SER A 122     9600  10692   9978   -250   -274    713       O  
ATOM    724  N   SER A 123     -23.620   0.224  38.422  1.00 70.35           N  
ANISOU  724  N   SER A 123     8476   9687   8565   -238   -310    610       N  
ATOM    725  CA  SER A 123     -24.712  -0.527  39.060  1.00 69.57           C  
ANISOU  725  CA  SER A 123     8457   9602   8373   -217   -266    585       C  
ATOM    726  C   SER A 123     -24.311  -1.956  39.409  1.00 71.52           C  
ANISOU  726  C   SER A 123     8759   9865   8551   -237   -319    518       C  
ATOM    727  O   SER A 123     -24.494  -2.374  40.554  1.00 70.97           O  
ANISOU  727  O   SER A 123     8817   9728   8422   -223   -332    471       O  
ATOM    728  CB  SER A 123     -25.965  -0.527  38.191  1.00 73.58           C  
ANISOU  728  CB  SER A 123     8862  10232   8861   -209   -180    673       C  
ATOM    729  OG  SER A 123     -25.717  -1.151  36.940  1.00 83.22           O  
ANISOU  729  OG  SER A 123     9972  11589  10061   -253   -197    697       O  
ATOM    730  N   VAL A 124     -23.726  -2.684  38.436  1.00 67.06           N  
ANISOU  730  N   VAL A 124     8107   9380   7994   -261   -338    518       N  
ATOM    731  CA  VAL A 124     -23.281  -4.062  38.630  1.00 66.38           C  
ANISOU  731  CA  VAL A 124     8070   9284   7867   -264   -367    462       C  
ATOM    732  C   VAL A 124     -22.174  -4.194  39.690  1.00 70.19           C  
ANISOU  732  C   VAL A 124     8629   9670   8368   -232   -464    426       C  
ATOM    733  O   VAL A 124     -22.255  -5.095  40.530  1.00 70.43           O  
ANISOU  733  O   VAL A 124     8767   9652   8342   -213   -481    401       O  
ATOM    734  CB  VAL A 124     -23.008  -4.822  37.300  1.00 69.82           C  
ANISOU  734  CB  VAL A 124     8414   9816   8300   -290   -335    455       C  
ATOM    735  CG1 VAL A 124     -21.703  -4.386  36.629  1.00 69.75           C  
ANISOU  735  CG1 VAL A 124     8305   9829   8368   -276   -367    471       C  
ATOM    736  CG2 VAL A 124     -23.057  -6.331  37.501  1.00 69.63           C  
ANISOU  736  CG2 VAL A 124     8471   9757   8229   -296   -317    395       C  
ATOM    737  N   TRP A 125     -21.186  -3.271  39.690  1.00 65.94           N  
ANISOU  737  N   TRP A 125     8035   9113   7907   -237   -531    435       N  
ATOM    738  CA  TRP A 125     -20.104  -3.316  40.670  1.00 66.12           C  
ANISOU  738  CA  TRP A 125     8102   9076   7943   -225   -650    408       C  
ATOM    739  C   TRP A 125     -20.489  -2.867  42.072  1.00 69.10           C  
ANISOU  739  C   TRP A 125     8636   9374   8245   -230   -693    370       C  
ATOM    740  O   TRP A 125     -19.871  -3.328  43.031  1.00 68.75           O  
ANISOU  740  O   TRP A 125     8663   9304   8152   -216   -793    352       O  
ATOM    741  CB  TRP A 125     -18.800  -2.729  40.135  1.00 65.64           C  
ANISOU  741  CB  TRP A 125     7903   9039   7996   -247   -715    429       C  
ATOM    742  CG  TRP A 125     -18.178  -3.618  39.097  1.00 66.80           C  
ANISOU  742  CG  TRP A 125     7933   9260   8188   -215   -677    452       C  
ATOM    743  CD1 TRP A 125     -18.381  -3.567  37.749  1.00 69.63           C  
ANISOU  743  CD1 TRP A 125     8193   9697   8567   -225   -578    478       C  
ATOM    744  CD2 TRP A 125     -17.341  -4.761  39.333  1.00 67.36           C  
ANISOU  744  CD2 TRP A 125     7990   9330   8274   -154   -721    449       C  
ATOM    745  CE2 TRP A 125     -17.031  -5.321  38.073  1.00 71.52           C  
ANISOU  745  CE2 TRP A 125     8413   9920   8842   -129   -627    458       C  
ATOM    746  CE3 TRP A 125     -16.781  -5.339  40.484  1.00 69.43           C  
ANISOU  746  CE3 TRP A 125     8317   9549   8518   -111   -828    451       C  
ATOM    747  NE1 TRP A 125     -17.691  -4.582  37.125  1.00 69.51           N  
ANISOU  747  NE1 TRP A 125     8115   9724   8574   -184   -548    471       N  
ATOM    748  CZ2 TRP A 125     -16.191  -6.434  37.933  1.00 71.55           C  
ANISOU  748  CZ2 TRP A 125     8378   9920   8888    -51   -618    459       C  
ATOM    749  CZ3 TRP A 125     -15.957  -6.445  40.344  1.00 71.48           C  
ANISOU  749  CZ3 TRP A 125     8521   9813   8823    -28   -834    477       C  
ATOM    750  CH2 TRP A 125     -15.672  -6.983  39.082  1.00 72.20           C  
ANISOU  750  CH2 TRP A 125     8512   9944   8976      7   -719    477       C  
ATOM    751  N   ILE A 126     -21.565  -2.046  42.203  1.00 65.15           N  
ANISOU  751  N   ILE A 126     8191   8843   7720   -239   -607    367       N  
ATOM    752  CA  ILE A 126     -22.132  -1.632  43.499  1.00 65.33           C  
ANISOU  752  CA  ILE A 126     8382   8787   7650   -233   -601    320       C  
ATOM    753  C   ILE A 126     -22.742  -2.894  44.136  1.00 68.50           C  
ANISOU  753  C   ILE A 126     8883   9204   7939   -200   -572    324       C  
ATOM    754  O   ILE A 126     -22.521  -3.153  45.318  1.00 68.09           O  
ANISOU  754  O   ILE A 126     8969   9115   7788   -192   -634    294       O  
ATOM    755  CB  ILE A 126     -23.147  -0.454  43.359  1.00 68.51           C  
ANISOU  755  CB  ILE A 126     8802   9144   8082   -225   -481    328       C  
ATOM    756  CG1 ILE A 126     -22.406   0.897  43.275  1.00 69.82           C  
ANISOU  756  CG1 ILE A 126     8951   9231   8346   -267   -525    304       C  
ATOM    757  CG2 ILE A 126     -24.153  -0.430  44.518  1.00 69.51           C  
ANISOU  757  CG2 ILE A 126     9097   9217   8095   -190   -404    291       C  
ATOM    758  CD1 ILE A 126     -23.130   2.005  42.506  1.00 77.45           C  
ANISOU  758  CD1 ILE A 126     9855  10163   9410   -244   -400    364       C  
ATOM    759  N   LEU A 127     -23.434  -3.710  43.316  1.00 65.10           N  
ANISOU  759  N   LEU A 127     8382   8831   7520   -194   -486    365       N  
ATOM    760  CA  LEU A 127     -24.008  -4.997  43.721  1.00 65.20           C  
ANISOU  760  CA  LEU A 127     8473   8844   7454   -183   -442    377       C  
ATOM    761  C   LEU A 127     -22.898  -5.979  44.137  1.00 69.85           C  
ANISOU  761  C   LEU A 127     9101   9407   8031   -156   -547    379       C  
ATOM    762  O   LEU A 127     -23.092  -6.738  45.090  1.00 70.15           O  
ANISOU  762  O   LEU A 127     9268   9405   7982   -135   -549    394       O  
ATOM    763  CB  LEU A 127     -24.864  -5.598  42.595  1.00 64.50           C  
ANISOU  763  CB  LEU A 127     8286   8827   7395   -215   -344    404       C  
ATOM    764  CG  LEU A 127     -26.110  -4.809  42.202  1.00 68.76           C  
ANISOU  764  CG  LEU A 127     8762   9420   7943   -229   -243    437       C  
ATOM    765  CD1 LEU A 127     -26.510  -5.131  40.817  1.00 68.32           C  
ANISOU  765  CD1 LEU A 127     8564   9473   7923   -275   -205    464       C  
ATOM    766  CD2 LEU A 127     -27.260  -5.084  43.138  1.00 71.72           C  
ANISOU  766  CD2 LEU A 127     9235   9776   8241   -224   -153    451       C  
ATOM    767  N   ALA A 128     -21.725  -5.932  43.441  1.00 65.96           N  
ANISOU  767  N   ALA A 128     8491   8939   7632   -150   -624    381       N  
ATOM    768  CA  ALA A 128     -20.545  -6.742  43.752  1.00 66.03           C  
ANISOU  768  CA  ALA A 128     8495   8932   7661   -102   -724    402       C  
ATOM    769  C   ALA A 128     -19.968  -6.300  45.107  1.00 71.59           C  
ANISOU  769  C   ALA A 128     9294   9616   8289    -94   -858    400       C  
ATOM    770  O   ALA A 128     -19.456  -7.133  45.858  1.00 71.99           O  
ANISOU  770  O   ALA A 128     9408   9653   8292    -44   -932    442       O  
ATOM    771  CB  ALA A 128     -19.501  -6.585  42.661  1.00 66.42           C  
ANISOU  771  CB  ALA A 128     8372   9030   7836    -96   -753    409       C  
ATOM    772  N   PHE A 129     -20.084  -4.990  45.422  1.00 68.27           N  
ANISOU  772  N   PHE A 129     8897   9191   7853   -147   -885    353       N  
ATOM    773  CA  PHE A 129     -19.649  -4.407  46.689  1.00 69.13           C  
ANISOU  773  CA  PHE A 129     9121   9283   7864   -173  -1008    317       C  
ATOM    774  C   PHE A 129     -20.630  -4.772  47.802  1.00 73.92           C  
ANISOU  774  C   PHE A 129     9928   9857   8301   -152   -948    311       C  
ATOM    775  O   PHE A 129     -20.200  -4.935  48.944  1.00 75.32           O  
ANISOU  775  O   PHE A 129    10223  10042   8352   -148  -1058    311       O  
ATOM    776  CB  PHE A 129     -19.451  -2.888  46.560  1.00 71.30           C  
ANISOU  776  CB  PHE A 129     9367   9532   8191   -248  -1031    251       C  
ATOM    777  CG  PHE A 129     -18.012  -2.461  46.364  1.00 74.04           C  
ANISOU  777  CG  PHE A 129     9581   9915   8637   -296  -1188    252       C  
ATOM    778  CD1 PHE A 129     -17.335  -2.751  45.183  1.00 76.36           C  
ANISOU  778  CD1 PHE A 129     9675  10259   9082   -279  -1179    308       C  
ATOM    779  CD2 PHE A 129     -17.332  -1.768  47.360  1.00 78.03           C  
ANISOU  779  CD2 PHE A 129    10158  10412   9078   -371  -1339    192       C  
ATOM    780  CE1 PHE A 129     -16.005  -2.368  45.011  1.00 78.22           C  
ANISOU  780  CE1 PHE A 129     9763  10537   9421   -324  -1310    323       C  
ATOM    781  CE2 PHE A 129     -16.004  -1.374  47.180  1.00 81.68           C  
ANISOU  781  CE2 PHE A 129    10471  10921   9644   -438  -1492    200       C  
ATOM    782  CZ  PHE A 129     -15.353  -1.674  46.006  1.00 79.13           C  
ANISOU  782  CZ  PHE A 129     9928  10648   9488   -410  -1471    274       C  
ATOM    783  N   ILE A 130     -21.943  -4.937  47.463  1.00 69.35           N  
ANISOU  783  N   ILE A 130     9377   9258   7712   -142   -775    317       N  
ATOM    784  CA  ILE A 130     -22.993  -5.379  48.399  1.00 69.23           C  
ANISOU  784  CA  ILE A 130     9529   9221   7556   -123   -678    330       C  
ATOM    785  C   ILE A 130     -22.717  -6.859  48.712  1.00 74.74           C  
ANISOU  785  C   ILE A 130    10267   9916   8213    -80   -709    408       C  
ATOM    786  O   ILE A 130     -22.803  -7.272  49.867  1.00 76.28           O  
ANISOU  786  O   ILE A 130    10620  10102   8262    -59   -733    438       O  
ATOM    787  CB  ILE A 130     -24.447  -5.160  47.868  1.00 70.95           C  
ANISOU  787  CB  ILE A 130     9718   9436   7804   -129   -487    334       C  
ATOM    788  CG1 ILE A 130     -24.738  -3.672  47.595  1.00 70.90           C  
ANISOU  788  CG1 ILE A 130     9677   9411   7850   -143   -441    279       C  
ATOM    789  CG2 ILE A 130     -25.461  -5.699  48.866  1.00 72.23           C  
ANISOU  789  CG2 ILE A 130    10033   9583   7828   -112   -378    361       C  
ATOM    790  CD1 ILE A 130     -26.107  -3.333  46.937  1.00 74.66           C  
ANISOU  790  CD1 ILE A 130    10075   9908   8384   -131   -265    312       C  
ATOM    791  N   SER A 131     -22.346  -7.629  47.671  1.00 70.77           N  
ANISOU  791  N   SER A 131     9633   9418   7838    -65   -702    444       N  
ATOM    792  CA  SER A 131     -21.988  -9.044  47.744  1.00 71.36           C  
ANISOU  792  CA  SER A 131     9732   9457   7923    -13   -711    517       C  
ATOM    793  C   SER A 131     -20.730  -9.257  48.605  1.00 75.54           C  
ANISOU  793  C   SER A 131    10295  10001   8406     45   -887    569       C  
ATOM    794  O   SER A 131     -20.636 -10.268  49.306  1.00 75.99           O  
ANISOU  794  O   SER A 131    10451  10022   8398    102   -901    656       O  
ATOM    795  CB  SER A 131     -21.769  -9.595  46.337  1.00 75.54           C  
ANISOU  795  CB  SER A 131    10115   9983   8605    -13   -657    510       C  
ATOM    796  OG  SER A 131     -21.497 -10.986  46.367  1.00 89.22           O  
ANISOU  796  OG  SER A 131    11890  11645  10364     42   -634    570       O  
ATOM    797  N   LEU A 132     -19.775  -8.301  48.552  1.00 71.84           N  
ANISOU  797  N   LEU A 132     9734   9588   7974     24  -1025    530       N  
ATOM    798  CA  LEU A 132     -18.536  -8.316  49.335  1.00 73.04           C  
ANISOU  798  CA  LEU A 132     9877   9790   8083     55  -1223    577       C  
ATOM    799  C   LEU A 132     -18.814  -8.041  50.812  1.00 77.42           C  
ANISOU  799  C   LEU A 132    10633  10366   8419     33  -1293    573       C  
ATOM    800  O   LEU A 132     -18.167  -8.643  51.671  1.00 78.42           O  
ANISOU  800  O   LEU A 132    10813  10531   8453     85  -1423    663       O  
ATOM    801  CB  LEU A 132     -17.535  -7.271  48.799  1.00 73.21           C  
ANISOU  801  CB  LEU A 132     9731   9870   8215      1  -1340    525       C  
ATOM    802  CG  LEU A 132     -16.160  -7.765  48.300  1.00 78.87           C  
ANISOU  802  CG  LEU A 132    10255  10637   9075     64  -1449    602       C  
ATOM    803  CD1 LEU A 132     -15.393  -8.547  49.378  1.00 80.89           C  
ANISOU  803  CD1 LEU A 132    10552  10937   9247    142  -1607    714       C  
ATOM    804  CD2 LEU A 132     -16.268  -8.537  46.979  1.00 80.36           C  
ANISOU  804  CD2 LEU A 132    10330  10782   9419    124  -1296    623       C  
ATOM    805  N   ASP A 133     -19.778  -7.130  51.096  1.00 72.56           N  
ANISOU  805  N   ASP A 133    10127   9729   7715    -33  -1200    477       N  
ATOM    806  CA  ASP A 133     -20.202  -6.722  52.438  1.00 73.11           C  
ANISOU  806  CA  ASP A 133    10410   9811   7557    -62  -1220    440       C  
ATOM    807  C   ASP A 133     -20.793  -7.903  53.200  1.00 75.87           C  
ANISOU  807  C   ASP A 133    10908  10145   7772      3  -1148    549       C  
ATOM    808  O   ASP A 133     -20.415  -8.127  54.349  1.00 76.44           O  
ANISOU  808  O   ASP A 133    11115  10268   7659     19  -1263    596       O  
ATOM    809  CB  ASP A 133     -21.213  -5.562  52.350  1.00 74.28           C  
ANISOU  809  CB  ASP A 133    10622   9912   7688   -119  -1076    320       C  
ATOM    810  CG  ASP A 133     -21.444  -4.817  53.652  1.00 85.79           C  
ANISOU  810  CG  ASP A 133    12299  11376   8921   -160  -1099    234       C  
ATOM    811  OD1 ASP A 133     -22.556  -4.932  54.214  1.00 86.63           O  
ANISOU  811  OD1 ASP A 133    12555  11455   8904   -136   -935    232       O  
ATOM    812  OD2 ASP A 133     -20.529  -4.084  54.087  1.00 91.86           O1-
ANISOU  812  OD2 ASP A 133    13087  12177   9637   -226  -1273    161       O1-
ATOM    813  N   ARG A 134     -21.679  -8.685  52.538  1.00 70.73           N  
ANISOU  813  N   ARG A 134    10228   9431   7216     31   -966    595       N  
ATOM    814  CA  ARG A 134     -22.340  -9.874  53.106  1.00 70.86           C  
ANISOU  814  CA  ARG A 134    10372   9404   7146     74   -863    706       C  
ATOM    815  C   ARG A 134     -21.366 -10.967  53.510  1.00 75.59           C  
ANISOU  815  C   ARG A 134    10983  10004   7733    158   -991    845       C  
ATOM    816  O   ARG A 134     -21.665 -11.748  54.409  1.00 75.76           O  
ANISOU  816  O   ARG A 134    11159  10007   7620    197   -960    954       O  
ATOM    817  CB  ARG A 134     -23.439 -10.425  52.172  1.00 68.05           C  
ANISOU  817  CB  ARG A 134     9954   8981   6920     52   -655    709       C  
ATOM    818  CG  ARG A 134     -24.661  -9.523  52.026  1.00 72.50           C  
ANISOU  818  CG  ARG A 134    10525   9557   7465     -7   -502    624       C  
ATOM    819  CD  ARG A 134     -25.475  -9.416  53.305  1.00 81.83           C  
ANISOU  819  CD  ARG A 134    11904  10747   8441     -5   -409    643       C  
ATOM    820  NE  ARG A 134     -25.041  -8.295  54.142  1.00 90.10           N  
ANISOU  820  NE  ARG A 134    13055  11838   9339    -10   -507    556       N  
ATOM    821  CZ  ARG A 134     -25.639  -7.924  55.268  1.00107.62           C  
ANISOU  821  CZ  ARG A 134    15464  14075  11352    -10   -429    534       C  
ATOM    822  NH1 ARG A 134     -25.181  -6.888  55.958  1.00 91.77           N1+
ANISOU  822  NH1 ARG A 134    13564  12096   9208    -31   -523    427       N1+
ATOM    823  NH2 ARG A 134     -26.706  -8.580  55.710  1.00101.52           N  
ANISOU  823  NH2 ARG A 134    14781  13287  10506      2   -247    611       N  
ATOM    824  N   TYR A 135     -20.203 -11.014  52.850  1.00 72.82           N  
ANISOU  824  N   TYR A 135    10463   9674   7529    193  -1124    857       N  
ATOM    825  CA  TYR A 135     -19.134 -11.945  53.163  1.00 74.57           C  
ANISOU  825  CA  TYR A 135    10654   9905   7773    297  -1257   1001       C  
ATOM    826  C   TYR A 135     -18.492 -11.458  54.475  1.00 80.74           C  
ANISOU  826  C   TYR A 135    11532  10808   8338    292  -1464   1035       C  
ATOM    827  O   TYR A 135     -18.479 -12.189  55.465  1.00 81.69           O  
ANISOU  827  O   TYR A 135    11792  10941   8305    353  -1503   1170       O  
ATOM    828  CB  TYR A 135     -18.114 -12.002  51.997  1.00 75.12           C  
ANISOU  828  CB  TYR A 135    10491   9977   8076    337  -1315    992       C  
ATOM    829  CG  TYR A 135     -16.857 -12.779  52.323  1.00 79.05           C  
ANISOU  829  CG  TYR A 135    10913  10505   8617    461  -1468   1146       C  
ATOM    830  CD1 TYR A 135     -16.802 -14.157  52.148  1.00 82.09           C  
ANISOU  830  CD1 TYR A 135    11320  10776   9096    582  -1376   1277       C  
ATOM    831  CD2 TYR A 135     -15.725 -12.137  52.819  1.00 81.04           C  
ANISOU  831  CD2 TYR A 135    11070  10897   8826    458  -1704   1168       C  
ATOM    832  CE1 TYR A 135     -15.660 -14.883  52.482  1.00 85.91           C  
ANISOU  832  CE1 TYR A 135    11730  11281   9633    726  -1505   1445       C  
ATOM    833  CE2 TYR A 135     -14.575 -12.851  53.149  1.00 84.10           C  
ANISOU  833  CE2 TYR A 135    11360  11336   9258    584  -1855   1335       C  
ATOM    834  CZ  TYR A 135     -14.547 -14.227  52.980  1.00 93.97           C  
ANISOU  834  CZ  TYR A 135    12628  12468  10607    733  -1750   1483       C  
ATOM    835  OH  TYR A 135     -13.418 -14.945  53.301  1.00 98.36           O  
ANISOU  835  OH  TYR A 135    13078  13067  11226    886  -1885   1673       O  
ATOM    836  N   LEU A 136     -18.001 -10.224  54.475  1.00 77.49           N  
ANISOU  836  N   LEU A 136    11055  10481   7905    206  -1593    913       N  
ATOM    837  CA  LEU A 136     -17.387  -9.641  55.662  1.00 79.37           C  
ANISOU  837  CA  LEU A 136    11387  10845   7927    163  -1805    907       C  
ATOM    838  C   LEU A 136     -18.305  -9.692  56.883  1.00 85.35           C  
ANISOU  838  C   LEU A 136    12418  11611   8402    145  -1734    912       C  
ATOM    839  O   LEU A 136     -17.896 -10.142  57.954  1.00 87.28           O  
ANISOU  839  O   LEU A 136    12775  11942   8447    184  -1870   1027       O  
ATOM    840  CB  LEU A 136     -16.962  -8.196  55.388  1.00 78.69           C  
ANISOU  840  CB  LEU A 136    11218  10807   7876     36  -1903    734       C  
ATOM    841  CG  LEU A 136     -15.814  -8.004  54.395  1.00 81.51           C  
ANISOU  841  CG  LEU A 136    11298  11197   8474     36  -2017    743       C  
ATOM    842  CD1 LEU A 136     -15.722  -6.551  53.953  1.00 80.24           C  
ANISOU  842  CD1 LEU A 136    11077  11031   8377   -103  -2035    567       C  
ATOM    843  CD2 LEU A 136     -14.497  -8.469  55.000  1.00 85.56           C  
ANISOU  843  CD2 LEU A 136    11715  11843   8950     85  -2273    880       C  
ATOM    844  N   ALA A 137     -19.541  -9.230  56.722  1.00 81.19           N  
ANISOU  844  N   ALA A 137    11989  11006   7853     94  -1518    801       N  
ATOM    845  CA  ALA A 137     -20.466  -9.174  57.816  1.00 82.18           C  
ANISOU  845  CA  ALA A 137    12362  11140   7722     78  -1414    792       C  
ATOM    846  C   ALA A 137     -20.763 -10.523  58.389  1.00 87.06           C  
ANISOU  846  C   ALA A 137    13088  11739   8251    169  -1352    989       C  
ATOM    847  O   ALA A 137     -20.968 -10.652  59.569  1.00 89.51           O  
ANISOU  847  O   ALA A 137    13601  12112   8297    174  -1369   1042       O  
ATOM    848  CB  ALA A 137     -21.516  -8.135  57.543  1.00 81.64           C  
ANISOU  848  CB  ALA A 137    12342  11014   7665      8  -1227    622       C  
ATOM    849  N   ILE A 138     -20.785 -11.542  57.557  1.00 81.37           N  
ANISOU  849  N   ILE A 138    12246  10925   7746    237  -1270   1095       N  
ATOM    850  CA  ILE A 138     -20.886 -12.880  58.083  1.00 82.41           C  
ANISOU  850  CA  ILE A 138    12476  11011   7824    327  -1226   1300       C  
ATOM    851  C   ILE A 138     -19.728 -13.794  58.278  1.00 89.77           C  
ANISOU  851  C   ILE A 138    13349  11965   8796    443  -1400   1487       C  
ATOM    852  O   ILE A 138     -19.593 -14.438  59.293  1.00 91.86           O  
ANISOU  852  O   ILE A 138    13755  12268   8878    507  -1455   1655       O  
ATOM    853  CB  ILE A 138     -21.726 -13.493  57.009  1.00 83.01           C  
ANISOU  853  CB  ILE A 138    12473  10939   8129    323   -998   1290       C  
ATOM    854  CG1 ILE A 138     -23.006 -12.704  56.809  1.00 81.98           C  
ANISOU  854  CG1 ILE A 138    12379  10794   7974    225   -806   1144       C  
ATOM    855  CG2 ILE A 138     -22.094 -14.885  57.398  1.00 84.13           C  
ANISOU  855  CG2 ILE A 138    12726  10981   8258    389   -887   1481       C  
ATOM    856  CD1 ILE A 138     -24.144 -13.552  56.319  1.00 86.07           C  
ANISOU  856  CD1 ILE A 138    12902  11196   8604    203   -568   1192       C  
ATOM    857  N   VAL A 139     -18.876 -13.862  57.288  1.00 86.46           N  
ANISOU  857  N   VAL A 139    12711  11525   8617    481  -1479   1474       N  
ATOM    858  CA  VAL A 139     -17.754 -14.739  57.403  1.00 88.44           C  
ANISOU  858  CA  VAL A 139    12874  11790   8938    615  -1626   1663       C  
ATOM    859  C   VAL A 139     -16.914 -14.238  58.540  1.00 95.62           C  
ANISOU  859  C   VAL A 139    13825  12895   9611    612  -1896   1719       C  
ATOM    860  O   VAL A 139     -16.252 -14.996  59.215  1.00 97.38           O  
ANISOU  860  O   VAL A 139    14067  13172   9760    724  -2026   1930       O  
ATOM    861  CB  VAL A 139     -17.241 -15.092  56.047  1.00 91.03           C  
ANISOU  861  CB  VAL A 139    12981  12024   9582    670  -1578   1641       C  
ATOM    862  CG1 VAL A 139     -16.153 -16.092  56.167  1.00 92.84           C  
ANISOU  862  CG1 VAL A 139    13123  12245   9907    838  -1688   1853       C  
ATOM    863  CG2 VAL A 139     -18.357 -15.626  55.216  1.00 89.10           C  
ANISOU  863  CG2 VAL A 139    12778  11603   9474    638  -1306   1580       C  
ATOM    864  N   HIS A 140     -16.928 -12.940  58.743  1.00 92.82           N  
ANISOU  864  N   HIS A 140    13485  12648   9137    477  -1984   1532       N  
ATOM    865  CA  HIS A 140     -16.110 -12.364  59.775  1.00 95.67           C  
ANISOU  865  CA  HIS A 140    13885  13204   9262    435  -2257   1546       C  
ATOM    866  C   HIS A 140     -16.881 -11.487  60.687  1.00101.10           C  
ANISOU  866  C   HIS A 140    14813  13949   9652    310  -2226   1400       C  
ATOM    867  O   HIS A 140     -16.576 -10.331  60.856  1.00100.97           O  
ANISOU  867  O   HIS A 140    14794  14018   9551    184  -2349   1225       O  
ATOM    868  CB  HIS A 140     -15.270 -11.521  58.840  1.00 95.47           C  
ANISOU  868  CB  HIS A 140    13606  13214   9452    369  -2373   1413       C  
ATOM    869  CG  HIS A 140     -14.334 -12.324  58.007  1.00 98.93           C  
ANISOU  869  CG  HIS A 140    13795  13625  10168    502  -2421   1559       C  
ATOM    870  CD2 HIS A 140     -14.101 -12.328  56.678  1.00 98.77           C  
ANISOU  870  CD2 HIS A 140    13564  13514  10449    524  -2324   1502       C  
ATOM    871  ND1 HIS A 140     -13.515 -13.287  58.542  1.00103.22           N  
ANISOU  871  ND1 HIS A 140    14290  14236  10691    647  -2566   1802       N  
ATOM    872  CE1 HIS A 140     -12.811 -13.848  57.579  1.00102.21           C  
ANISOU  872  CE1 HIS A 140    13930  14049  10856    762  -2545   1882       C  
ATOM    873  NE2 HIS A 140     -13.147 -13.283  56.438  1.00 99.81           N  
ANISOU  873  NE2 HIS A 140    13530  13652  10740    684  -2397   1695       N  
ATOM    874  N   ALA A 141     -17.910 -12.061  61.270  1.00 99.07           N  
ANISOU  874  N   ALA A 141    14770  13630   9242    344  -2036   1472       N  
ATOM    875  CA  ALA A 141     -18.832 -11.314  62.087  1.00 99.97           C  
ANISOU  875  CA  ALA A 141    15127  13775   9083    246  -1933   1334       C  
ATOM    876  C   ALA A 141     -18.458 -10.324  63.176  1.00107.11           C  
ANISOU  876  C   ALA A 141    16190  14849   9659    138  -2123   1213       C  
ATOM    877  O   ALA A 141     -18.984  -9.232  63.239  1.00106.47           O  
ANISOU  877  O   ALA A 141    16204  14748   9503     29  -2039    988       O  
ATOM    878  CB  ALA A 141     -19.675 -12.264  62.878  1.00102.01           C  
ANISOU  878  CB  ALA A 141    15599  14000   9163    316  -1767   1502       C  
ATOM    879  N   THR A 142     -17.550 -10.724  64.044  1.00106.94           N  
ANISOU  879  N   THR A 142    16201  14993   9439    171  -2379   1367       N  
ATOM    880  CA  THR A 142     -17.162  -9.945  65.209  1.00109.96           C  
ANISOU  880  CA  THR A 142    16761  15565   9453     58  -2587   1272       C  
ATOM    881  C   THR A 142     -16.173  -8.894  64.738  1.00114.56           C  
ANISOU  881  C   THR A 142    17156  16213  10157    -69  -2817   1094       C  
ATOM    882  O   THR A 142     -16.336  -7.705  64.987  1.00114.70           O  
ANISOU  882  O   THR A 142    17289  16244  10049   -221  -2829    843       O  
ATOM    883  CB  THR A 142     -16.396 -10.814  66.142  1.00119.13           C  
ANISOU  883  CB  THR A 142    17960  16905  10397    142  -2820   1534       C  
ATOM    884  CG2 THR A 142     -17.165 -12.083  66.405  1.00115.88           C  
ANISOU  884  CG2 THR A 142    17672  16399   9958    292  -2603   1776       C  
ATOM    885  OG1 THR A 142     -15.170 -11.153  65.504  1.00119.89           O  
ANISOU  885  OG1 THR A 142    17752  17052  10748    204  -3045   1658       O  
ATOM    886  N   ASN A 143     -15.125  -9.352  64.079  1.00111.28           N  
ANISOU  886  N   ASN A 143    16456  15834   9991     -3  -2990   1230       N  
ATOM    887  CA  ASN A 143     -13.991  -8.519  63.744  1.00111.94           C  
ANISOU  887  CA  ASN A 143    16329  16020  10181   -120  -3250   1123       C  
ATOM    888  C   ASN A 143     -14.118  -7.705  62.482  1.00113.18           C  
ANISOU  888  C   ASN A 143    16317  16023  10662   -191  -3118    927       C  
ATOM    889  O   ASN A 143     -13.118  -7.292  61.922  1.00112.84           O  
ANISOU  889  O   ASN A 143    16032  16037  10806   -250  -3295    902       O  
ATOM    890  CB  ASN A 143     -12.778  -9.409  63.630  1.00114.52           C  
ANISOU  890  CB  ASN A 143    16403  16473  10635      2  -3484   1385       C  
ATOM    891  CG  ASN A 143     -13.070 -10.647  62.832  1.00138.17           C  
ANISOU  891  CG  ASN A 143    19289  19306  13905    209  -3275   1585       C  
ATOM    892  ND2 ASN A 143     -14.246 -11.211  63.049  1.00128.31           N  
ANISOU  892  ND2 ASN A 143    18258  17923  12569    275  -3013   1622       N  
ATOM    893  OD1 ASN A 143     -12.258 -11.093  62.022  1.00133.62           O  
ANISOU  893  OD1 ASN A 143    18434  18717  13619    304  -3336   1699       O  
ATOM    894  N   SER A 144     -15.331  -7.477  62.013  1.00107.45           N  
ANISOU  894  N   SER A 144    15704  15115  10009   -185  -2807    808       N  
ATOM    895  CA  SER A 144     -15.488  -6.836  60.713  1.00104.49           C  
ANISOU  895  CA  SER A 144    15151  14596   9956   -225  -2671    670       C  
ATOM    896  C   SER A 144     -16.282  -5.535  60.669  1.00107.83           C  
ANISOU  896  C   SER A 144    15721  14917  10334   -356  -2519    407       C  
ATOM    897  O   SER A 144     -16.810  -5.154  59.625  1.00104.45           O  
ANISOU  897  O   SER A 144    15193  14345  10146   -352  -2328    328       O  
ATOM    898  CB  SER A 144     -16.215  -7.922  59.918  1.00105.60           C  
ANISOU  898  CB  SER A 144    15228  14597  10299    -69  -2423    809       C  
ATOM    899  OG  SER A 144     -17.552  -7.542  59.639  1.00111.80           O  
ANISOU  899  OG  SER A 144    16143  15243  11095    -89  -2136    683       O  
ATOM    900  N   GLN A 145     -16.365  -4.861  61.812  1.00107.60           N  
ANISOU  900  N   GLN A 145    15935  14961   9986   -465  -2602    278       N  
ATOM    901  CA  GLN A 145     -17.084  -3.597  61.906  1.00107.34           C  
ANISOU  901  CA  GLN A 145    16076  14816   9893   -579  -2449     22       C  
ATOM    902  C   GLN A 145     -16.431  -2.520  61.049  1.00109.95           C  
ANISOU  902  C   GLN A 145    16224  15082  10469   -705  -2531   -127       C  
ATOM    903  O   GLN A 145     -17.070  -1.540  60.670  1.00108.74           O  
ANISOU  903  O   GLN A 145    16138  14777  10402   -760  -2350   -304       O  
ATOM    904  CB  GLN A 145     -17.164  -3.136  63.363  1.00112.16           C  
ANISOU  904  CB  GLN A 145    17002  15526  10087   -679  -2538    -99       C  
ATOM    905  CG  GLN A 145     -15.982  -3.564  64.215  1.00131.70           C  
ANISOU  905  CG  GLN A 145    19462  18235  12343   -728  -2897     12       C  
ATOM    906  CD  GLN A 145     -14.957  -2.460  64.389  1.00153.52           C  
ANISOU  906  CD  GLN A 145    22184  21073  15072   -943  -3167   -175       C  
ATOM    907  NE2 GLN A 145     -14.296  -2.442  65.540  1.00149.61           N  
ANISOU  907  NE2 GLN A 145    21820  20787  14236  -1046  -3444   -180       N  
ATOM    908  OE1 GLN A 145     -14.763  -1.633  63.498  1.00146.74           O  
ANISOU  908  OE1 GLN A 145    21178  20091  14485  -1026  -3131   -308       O  
ATOM    909  N   ARG A 146     -15.151  -2.710  60.746  1.00106.59           N  
ANISOU  909  N   ARG A 146    15558  14773  10167   -742  -2795    -40       N  
ATOM    910  CA  ARG A 146     -14.405  -1.752  59.939  1.00105.72           C  
ANISOU  910  CA  ARG A 146    15249  14619  10299   -873  -2886   -152       C  
ATOM    911  C   ARG A 146     -14.184  -2.111  58.472  1.00105.27           C  
ANISOU  911  C   ARG A 146    14883  14494  10623   -779  -2795    -38       C  
ATOM    912  O   ARG A 146     -14.331  -1.267  57.588  1.00103.83           O  
ANISOU  912  O   ARG A 146    14614  14183  10652   -840  -2681   -146       O  
ATOM    913  CB  ARG A 146     -12.987  -1.578  60.487  1.00110.26           C  
ANISOU  913  CB  ARG A 146    15715  15390  10790  -1010  -3257   -138       C  
ATOM    914  CG  ARG A 146     -12.608  -0.136  60.780  1.00127.81           C  
ANISOU  914  CG  ARG A 146    18025  17579  12957  -1256  -3369   -393       C  
ATOM    915  CD  ARG A 146     -11.142  -0.018  61.165  1.00147.51           C  
ANISOU  915  CD  ARG A 146    20344  20288  15417  -1410  -3753   -359       C  
ATOM    916  NE  ARG A 146     -10.839   1.273  61.774  1.00163.43           N  
ANISOU  916  NE  ARG A 146    22522  22289  17285  -1678  -3888   -623       N  
ATOM    917  CZ  ARG A 146     -10.405   1.427  63.021  1.00183.61           C  
ANISOU  917  CZ  ARG A 146    25251  25021  19489  -1825  -4143   -700       C  
ATOM    918  NH1 ARG A 146     -10.220   0.367  63.797  1.00172.11           N1+
ANISOU  918  NH1 ARG A 146    23819  23782  17795  -1711  -4294   -506       N1+
ATOM    919  NH2 ARG A 146     -10.153   2.641  63.493  1.00174.90           N  
ANISOU  919  NH2 ARG A 146    24307  23875  18270  -2090  -4247   -971       N  
ATOM    920  N   PRO A 147     -13.830  -3.367  58.223  1.00 99.79           N  
ANISOU  920  N   PRO A 147    14032  13877  10005   -628  -2837    184       N  
ATOM    921  CA  PRO A 147     -13.580  -3.842  56.857  1.00 96.25           C  
ANISOU  921  CA  PRO A 147    13305  13374   9890   -529  -2744    291       C  
ATOM    922  C   PRO A 147     -14.693  -3.337  55.945  1.00 94.07           C  
ANISOU  922  C   PRO A 147    13065  12914   9760   -519  -2450    186       C  
ATOM    923  O   PRO A 147     -14.447  -3.052  54.774  1.00 91.31           O  
ANISOU  923  O   PRO A 147    12512  12512   9672   -523  -2388    183       O  
ATOM    924  CB  PRO A 147     -13.706  -5.355  57.054  1.00 98.16           C  
ANISOU  924  CB  PRO A 147    13546  13655  10094   -341  -2713    508       C  
ATOM    925  CG  PRO A 147     -14.520  -5.503  58.290  1.00104.41           C  
ANISOU  925  CG  PRO A 147    14648  14463  10561   -340  -2674    487       C  
ATOM    926  CD  PRO A 147     -14.124  -4.360  59.178  1.00102.58           C  
ANISOU  926  CD  PRO A 147    14545  14312  10118   -524  -2859    317       C  
ATOM    927  N   ARG A 148     -15.904  -3.229  56.483  1.00 88.70           N  
ANISOU  927  N   ARG A 148    12636  12156   8911   -500  -2270    114       N  
ATOM    928  CA  ARG A 148     -17.048  -2.761  55.709  1.00 85.69           C  
ANISOU  928  CA  ARG A 148    12282  11622   8653   -478  -1995     35       C  
ATOM    929  C   ARG A 148     -17.082  -1.238  55.636  1.00 89.40           C  
ANISOU  929  C   ARG A 148    12808  12003   9155   -617  -1976   -159       C  
ATOM    930  O   ARG A 148     -17.145  -0.660  54.552  1.00 87.64           O  
ANISOU  930  O   ARG A 148    12441  11695   9165   -634  -1880   -187       O  
ATOM    931  CB  ARG A 148     -18.353  -3.289  56.308  1.00 84.63           C  
ANISOU  931  CB  ARG A 148    12366  11445   8345   -393  -1791     57       C  
ATOM    932  CG  ARG A 148     -18.475  -4.804  56.291  1.00 89.03           C  
ANISOU  932  CG  ARG A 148    12884  12042   8902   -261  -1762    251       C  
ATOM    933  CD  ARG A 148     -19.424  -5.293  57.372  1.00 94.85           C  
ANISOU  933  CD  ARG A 148    13874  12784   9381   -217  -1646    284       C  
ATOM    934  NE  ARG A 148     -20.797  -5.401  56.887  1.00 98.85           N  
ANISOU  934  NE  ARG A 148    14413  13185   9962   -169  -1359    275       N  
ATOM    935  CZ  ARG A 148     -21.861  -5.522  57.674  1.00115.87           C  
ANISOU  935  CZ  ARG A 148    16772  15321  11930   -146  -1189    271       C  
ATOM    936  NH1 ARG A 148     -21.713  -5.553  58.992  1.00105.28           N1+
ANISOU  936  NH1 ARG A 148    15649  14056  10295   -163  -1273    268       N1+
ATOM    937  NH2 ARG A 148     -23.073  -5.613  57.146  1.00104.78           N  
ANISOU  937  NH2 ARG A 148    15347  13840  10625   -110   -938    276       N  
ATOM    938  N   LYS A 149     -17.041  -0.595  56.799  1.00 87.59           N  
ANISOU  938  N   LYS A 149    12806  11790   8683   -719  -2062   -293       N  
ATOM    939  CA  LYS A 149     -17.073   0.861  56.870  1.00 87.91           C  
ANISOU  939  CA  LYS A 149    12947  11717   8738   -860  -2036   -498       C  
ATOM    940  C   LYS A 149     -16.181   1.489  55.803  1.00 89.94           C  
ANISOU  940  C   LYS A 149    12951  11941   9282   -948  -2123   -504       C  
ATOM    941  O   LYS A 149     -16.660   2.207  54.926  1.00 88.82           O  
ANISOU  941  O   LYS A 149    12756  11657   9335   -945  -1947   -547       O  
ATOM    942  CB  LYS A 149     -16.644   1.338  58.259  1.00 93.69           C  
ANISOU  942  CB  LYS A 149    13917  12515   9168   -998  -2217   -640       C  
ATOM    943  CG  LYS A 149     -16.896   2.815  58.514  1.00107.42           C  
ANISOU  943  CG  LYS A 149    15842  14094  10878  -1140  -2140   -886       C  
ATOM    944  CD  LYS A 149     -15.697   3.473  59.178  1.00119.31           C  
ANISOU  944  CD  LYS A 149    17385  15676  12271  -1363  -2438  -1019       C  
ATOM    945  CE  LYS A 149     -16.099   4.746  59.906  1.00130.34           C  
ANISOU  945  CE  LYS A 149    19094  16916  13512  -1504  -2354  -1294       C  
ATOM    946  NZ  LYS A 149     -14.914   5.554  60.306  1.00141.28           N1+
ANISOU  946  NZ  LYS A 149    20485  18339  14855  -1764  -2636  -1448       N1+
ATOM    947  N   LEU A 150     -14.884   1.214  55.886  1.00 86.04           N  
ANISOU  947  N   LEU A 150    12290  11589   8813  -1021  -2392   -441       N  
ATOM    948  CA  LEU A 150     -13.923   1.758  54.932  1.00 85.01           C  
ANISOU  948  CA  LEU A 150    11899  11452   8950  -1114  -2483   -430       C  
ATOM    949  C   LEU A 150     -14.256   1.400  53.487  1.00 84.74           C  
ANISOU  949  C   LEU A 150    11652  11358   9187   -986  -2291   -308       C  
ATOM    950  O   LEU A 150     -14.146   2.265  52.624  1.00 83.31           O  
ANISOU  950  O   LEU A 150    11366  11078   9209  -1053  -2216   -351       O  
ATOM    951  CB  LEU A 150     -12.495   1.316  55.297  1.00 87.03           C  
ANISOU  951  CB  LEU A 150    11975  11907   9186  -1186  -2800   -343       C  
ATOM    952  CG  LEU A 150     -11.395   2.385  55.244  1.00 93.52           C  
ANISOU  952  CG  LEU A 150    12677  12744  10111  -1415  -2995   -445       C  
ATOM    953  CD1 LEU A 150     -11.577   3.449  56.334  1.00 96.26           C  
ANISOU  953  CD1 LEU A 150    13319  13023  10231  -1609  -3063   -682       C  
ATOM    954  CD2 LEU A 150     -10.047   1.749  55.408  1.00 96.86           C  
ANISOU  954  CD2 LEU A 150    12847  13394  10563  -1441  -3285   -303       C  
ATOM    955  N   LEU A 151     -14.677   0.149  53.226  1.00 79.75           N  
ANISOU  955  N   LEU A 151    10970  10781   8550   -812  -2206   -160       N  
ATOM    956  CA  LEU A 151     -15.048  -0.330  51.884  1.00 76.82           C  
ANISOU  956  CA  LEU A 151    10421  10370   8398   -694  -2027    -56       C  
ATOM    957  C   LEU A 151     -16.264   0.418  51.313  1.00 78.83           C  
ANISOU  957  C   LEU A 151    10764  10474   8715   -680  -1776   -130       C  
ATOM    958  O   LEU A 151     -16.315   0.661  50.103  1.00 77.22           O  
ANISOU  958  O   LEU A 151    10395  10231   8716   -663  -1671    -88       O  
ATOM    959  CB  LEU A 151     -15.310  -1.846  51.898  1.00 76.13           C  
ANISOU  959  CB  LEU A 151    10315  10350   8263   -532  -1988     91       C  
ATOM    960  CG  LEU A 151     -15.259  -2.564  50.550  1.00 79.72           C  
ANISOU  960  CG  LEU A 151    10554  10802   8933   -431  -1875    203       C  
ATOM    961  CD1 LEU A 151     -13.842  -2.990  50.203  1.00 81.21           C  
ANISOU  961  CD1 LEU A 151    10505  11099   9253   -419  -2043    301       C  
ATOM    962  CD2 LEU A 151     -16.162  -3.776  50.548  1.00 82.01           C  
ANISOU  962  CD2 LEU A 151    10927  11073   9161   -298  -1730    284       C  
ATOM    963  N   ALA A 152     -17.226   0.789  52.191  1.00 75.39           N  
ANISOU  963  N   ALA A 152    10582   9964   8097   -682  -1677   -229       N  
ATOM    964  CA  ALA A 152     -18.451   1.503  51.834  1.00 73.85           C  
ANISOU  964  CA  ALA A 152    10480   9632   7947   -647  -1434   -288       C  
ATOM    965  C   ALA A 152     -18.242   3.001  51.706  1.00 78.41           C  
ANISOU  965  C   ALA A 152    11097  10077   8618   -767  -1419   -417       C  
ATOM    966  O   ALA A 152     -18.823   3.613  50.809  1.00 77.03           O  
ANISOU  966  O   ALA A 152    10858   9801   8608   -732  -1249   -401       O  
ATOM    967  CB  ALA A 152     -19.544   1.216  52.853  1.00 75.01           C  
ANISOU  967  CB  ALA A 152    10872   9758   7869   -581  -1311   -327       C  
ATOM    968  N   GLU A 153     -17.438   3.592  52.607  1.00 77.13           N  
ANISOU  968  N   GLU A 153    11045   9912   8347   -912  -1599   -541       N  
ATOM    969  CA  GLU A 153     -17.185   5.033  52.640  1.00 78.58           C  
ANISOU  969  CA  GLU A 153    11306   9942   8608  -1056  -1593   -691       C  
ATOM    970  C   GLU A 153     -16.028   5.513  51.763  1.00 83.91           C  
ANISOU  970  C   GLU A 153    11741  10623   9518  -1175  -1719   -654       C  
ATOM    971  O   GLU A 153     -16.048   6.670  51.344  1.00 84.64           O  
ANISOU  971  O   GLU A 153    11850  10553   9758  -1259  -1636   -724       O  
ATOM    972  CB  GLU A 153     -16.981   5.517  54.080  1.00 82.75           C  
ANISOU  972  CB  GLU A 153    12106  10450   8884  -1185  -1710   -877       C  
ATOM    973  CG  GLU A 153     -18.241   5.481  54.930  1.00 94.20           C  
ANISOU  973  CG  GLU A 153    13838  11836  10118  -1084  -1516   -955       C  
ATOM    974  CD  GLU A 153     -18.019   5.378  56.428  1.00122.42           C  
ANISOU  974  CD  GLU A 153    17669  15486  13360  -1170  -1657  -1085       C  
ATOM    975  OE1 GLU A 153     -16.976   5.869  56.921  1.00122.33           O  
ANISOU  975  OE1 GLU A 153    17688  15508  13284  -1359  -1889  -1197       O  
ATOM    976  OE2 GLU A 153     -18.908   4.828  57.118  1.00117.82           O1-
ANISOU  976  OE2 GLU A 153    17260  14936  12571  -1057  -1533  -1074       O1-
ATOM    977  N   LYS A 154     -15.014   4.658  51.508  1.00 80.25           N  
ANISOU  977  N   LYS A 154    11058  10339   9097  -1180  -1908   -535       N  
ATOM    978  CA  LYS A 154     -13.829   5.048  50.731  1.00 80.15           C  
ANISOU  978  CA  LYS A 154    10792  10358   9302  -1295  -2029   -487       C  
ATOM    979  C   LYS A 154     -13.624   4.266  49.419  1.00 81.20           C  
ANISOU  979  C   LYS A 154    10646  10580   9626  -1169  -1961   -299       C  
ATOM    980  O   LYS A 154     -13.596   4.876  48.352  1.00 79.92           O  
ANISOU  980  O   LYS A 154    10355  10343   9667  -1187  -1847   -258       O  
ATOM    981  CB  LYS A 154     -12.549   4.993  51.599  1.00 84.95           C  
ANISOU  981  CB  LYS A 154    11356  11102   9819  -1455  -2335   -529       C  
ATOM    982  CG  LYS A 154     -12.677   5.569  53.009  1.00100.62           C  
ANISOU  982  CG  LYS A 154    13637  13045  11552  -1589  -2438   -725       C  
ATOM    983  CD  LYS A 154     -12.172   7.002  53.111  1.00115.65           C  
ANISOU  983  CD  LYS A 154    15598  14801  13542  -1831  -2493   -893       C  
ATOM    984  CE  LYS A 154     -12.129   7.468  54.547  1.00132.69           C  
ANISOU  984  CE  LYS A 154    18047  16947  15420  -1987  -2632  -1104       C  
ATOM    985  NZ  LYS A 154     -11.500   8.810  54.678  1.00145.59           N1+
ANISOU  985  NZ  LYS A 154    19736  18439  17143  -2258  -2715  -1284       N1+
ATOM    986  N   VAL A 155     -13.463   2.930  49.510  1.00 77.27           N  
ANISOU  986  N   VAL A 155    10067  10234   9057  -1044  -2022   -187       N  
ATOM    987  CA  VAL A 155     -13.197   2.000  48.395  1.00 75.81           C  
ANISOU  987  CA  VAL A 155     9644  10141   9020   -918  -1964    -28       C  
ATOM    988  C   VAL A 155     -14.268   2.032  47.268  1.00 78.59           C  
ANISOU  988  C   VAL A 155     9983  10410   9466   -815  -1707     15       C  
ATOM    989  O   VAL A 155     -13.922   1.775  46.113  1.00 77.52           O  
ANISOU  989  O   VAL A 155     9645  10321   9488   -773  -1647    111       O  
ATOM    990  CB  VAL A 155     -12.869   0.553  48.901  1.00 79.76           C  
ANISOU  990  CB  VAL A 155    10111  10783   9412   -799  -2072     71       C  
ATOM    991  CG1 VAL A 155     -12.341  -0.347  47.782  1.00 78.42           C  
ANISOU  991  CG1 VAL A 155     9691  10693   9410   -686  -2024    214       C  
ATOM    992  CG2 VAL A 155     -11.874   0.580  50.060  1.00 82.19           C  
ANISOU  992  CG2 VAL A 155    10430  11196   9602   -900  -2343     47       C  
ATOM    993  N   VAL A 156     -15.537   2.382  47.587  1.00 74.95           N  
ANISOU  993  N   VAL A 156     9730   9841   8907   -778  -1557    -51       N  
ATOM    994  CA  VAL A 156     -16.604   2.454  46.578  1.00 73.29           C  
ANISOU  994  CA  VAL A 156     9494   9577   8776   -686  -1334      2       C  
ATOM    995  C   VAL A 156     -16.398   3.579  45.526  1.00 77.70           C  
ANISOU  995  C   VAL A 156     9931  10060   9531   -751  -1258     24       C  
ATOM    996  O   VAL A 156     -16.867   3.457  44.395  1.00 75.82           O  
ANISOU  996  O   VAL A 156     9582   9843   9384   -678  -1121    116       O  
ATOM    997  CB  VAL A 156     -18.033   2.409  47.194  1.00 76.80           C  
ANISOU  997  CB  VAL A 156    10152   9953   9075   -610  -1188    -45       C  
ATOM    998  CG1 VAL A 156     -18.539   3.802  47.566  1.00 77.71           C  
ANISOU  998  CG1 VAL A 156    10421   9906   9198   -669  -1101   -151       C  
ATOM    999  CG2 VAL A 156     -19.015   1.698  46.264  1.00 74.56           C  
ANISOU  999  CG2 VAL A 156     9791   9712   8827   -490  -1022     55       C  
ATOM   1000  N   TYR A 157     -15.679   4.650  45.895  1.00 76.57           N  
ANISOU 1000  N   TYR A 157     9812   9833   9447   -896  -1348    -55       N  
ATOM   1001  CA  TYR A 157     -15.419   5.765  44.988  1.00 77.02           C  
ANISOU 1001  CA  TYR A 157     9770   9794   9700   -971  -1275    -24       C  
ATOM   1002  C   TYR A 157     -14.249   5.463  44.064  1.00 81.85           C  
ANISOU 1002  C   TYR A 157    10112  10527  10461  -1010  -1349     84       C  
ATOM   1003  O   TYR A 157     -14.353   5.667  42.855  1.00 81.07           O  
ANISOU 1003  O   TYR A 157     9878  10434  10490   -973  -1223    188       O  
ATOM   1004  CB  TYR A 157     -15.201   7.066  45.776  1.00 80.13           C  
ANISOU 1004  CB  TYR A 157    10325  10013  10107  -1128  -1318   -166       C  
ATOM   1005  CG  TYR A 157     -16.424   7.498  46.558  1.00 82.13           C  
ANISOU 1005  CG  TYR A 157    10848  10122  10233  -1070  -1188   -271       C  
ATOM   1006  CD1 TYR A 157     -16.577   7.151  47.897  1.00 85.13           C  
ANISOU 1006  CD1 TYR A 157    11429  10520  10394  -1085  -1276   -397       C  
ATOM   1007  CD2 TYR A 157     -17.442   8.229  45.951  1.00 82.47           C  
ANISOU 1007  CD2 TYR A 157    10939  10026  10370   -988   -966   -230       C  
ATOM   1008  CE1 TYR A 157     -17.707   7.536  48.618  1.00 86.99           C  
ANISOU 1008  CE1 TYR A 157    11915  10630  10508  -1023  -1129   -495       C  
ATOM   1009  CE2 TYR A 157     -18.574   8.622  46.662  1.00 83.97           C  
ANISOU 1009  CE2 TYR A 157    11358  10088  10460   -914   -824   -317       C  
ATOM   1010  CZ  TYR A 157     -18.698   8.283  48.000  1.00 94.22           C  
ANISOU 1010  CZ  TYR A 157    12861  11398  11542   -934   -897   -457       C  
ATOM   1011  OH  TYR A 157     -19.811   8.673  48.704  1.00 97.46           O  
ANISOU 1011  OH  TYR A 157    13499  11684  11849   -854   -731   -544       O  
ATOM   1012  N   VAL A 158     -13.146   4.930  44.621  1.00 79.68           N  
ANISOU 1012  N   VAL A 158     9751  10365  10161  -1071  -1547     71       N  
ATOM   1013  CA  VAL A 158     -11.905   4.564  43.937  1.00 79.97           C  
ANISOU 1013  CA  VAL A 158     9515  10533  10337  -1099  -1631    172       C  
ATOM   1014  C   VAL A 158     -12.097   3.331  43.029  1.00 81.64           C  
ANISOU 1014  C   VAL A 158     9600  10868  10552   -924  -1530    289       C  
ATOM   1015  O   VAL A 158     -11.611   3.331  41.898  1.00 80.76           O  
ANISOU 1015  O   VAL A 158     9293  10812  10579   -912  -1456    384       O  
ATOM   1016  CB  VAL A 158     -10.765   4.356  44.981  1.00 86.27           C  
ANISOU 1016  CB  VAL A 158    10265  11425  11090  -1206  -1887    129       C  
ATOM   1017  CG1 VAL A 158     -10.607   2.888  45.376  1.00 85.76           C  
ANISOU 1017  CG1 VAL A 158    10164  11510  10911  -1059  -1969    191       C  
ATOM   1018  CG2 VAL A 158      -9.438   4.923  44.478  1.00 87.86           C  
ANISOU 1018  CG2 VAL A 158    10215  11677  11492  -1351  -1980    182       C  
ATOM   1019  N   GLY A 159     -12.807   2.317  43.554  1.00 77.44           N  
ANISOU 1019  N   GLY A 159     9195  10368   9861   -803  -1519    274       N  
ATOM   1020  CA  GLY A 159     -13.015   1.035  42.882  1.00 76.01           C  
ANISOU 1020  CA  GLY A 159     8936  10279   9665   -652  -1434    356       C  
ATOM   1021  C   GLY A 159     -14.230   0.866  41.991  1.00 78.39           C  
ANISOU 1021  C   GLY A 159     9288  10554   9944   -567  -1232    381       C  
ATOM   1022  O   GLY A 159     -14.256  -0.070  41.183  1.00 76.90           O  
ANISOU 1022  O   GLY A 159     9011  10442   9768   -476  -1153    439       O  
ATOM   1023  N   VAL A 160     -15.260   1.729  42.144  1.00 74.59           N  
ANISOU 1023  N   VAL A 160     8950   9966   9424   -594  -1144    336       N  
ATOM   1024  CA  VAL A 160     -16.486   1.644  41.330  1.00 72.54           C  
ANISOU 1024  CA  VAL A 160     8718   9703   9141   -518   -968    375       C  
ATOM   1025  C   VAL A 160     -16.698   2.902  40.491  1.00 76.18           C  
ANISOU 1025  C   VAL A 160     9126  10103   9717   -565   -870    422       C  
ATOM   1026  O   VAL A 160     -16.826   2.791  39.272  1.00 75.09           O  
ANISOU 1026  O   VAL A 160     8865  10039   9629   -531   -773    511       O  
ATOM   1027  CB  VAL A 160     -17.768   1.252  42.133  1.00 75.48           C  
ANISOU 1027  CB  VAL A 160     9283  10033   9364   -457   -914    326       C  
ATOM   1028  CG1 VAL A 160     -18.951   0.963  41.211  1.00 73.75           C  
ANISOU 1028  CG1 VAL A 160     9039   9855   9127   -387   -755    385       C  
ATOM   1029  CG2 VAL A 160     -17.514   0.063  43.045  1.00 75.47           C  
ANISOU 1029  CG2 VAL A 160     9350  10076   9249   -416  -1011    299       C  
ATOM   1030  N   TRP A 161     -16.746   4.083  41.137  1.00 73.71           N  
ANISOU 1030  N   TRP A 161     8917   9650   9438   -643   -887    364       N  
ATOM   1031  CA  TRP A 161     -17.000   5.357  40.467  1.00 74.32           C  
ANISOU 1031  CA  TRP A 161     8974   9625   9640   -679   -779    417       C  
ATOM   1032  C   TRP A 161     -15.905   5.836  39.526  1.00 79.90           C  
ANISOU 1032  C   TRP A 161     9491  10362  10505   -759   -792    501       C  
ATOM   1033  O   TRP A 161     -16.228   6.267  38.417  1.00 80.08           O  
ANISOU 1033  O   TRP A 161     9430  10398  10597   -730   -669    615       O  
ATOM   1034  CB  TRP A 161     -17.424   6.439  41.460  1.00 74.42           C  
ANISOU 1034  CB  TRP A 161     9184   9446   9649   -730   -765    316       C  
ATOM   1035  CG  TRP A 161     -18.749   6.149  42.096  1.00 74.64           C  
ANISOU 1035  CG  TRP A 161     9377   9443   9541   -626   -678    273       C  
ATOM   1036  CD1 TRP A 161     -18.965   5.658  43.348  1.00 77.83           C  
ANISOU 1036  CD1 TRP A 161     9944   9837   9791   -618   -743    159       C  
ATOM   1037  CD2 TRP A 161     -20.038   6.247  41.475  1.00 73.59           C  
ANISOU 1037  CD2 TRP A 161     9240   9315   9407   -509   -509    362       C  
ATOM   1038  CE2 TRP A 161     -20.992   5.820  42.422  1.00 77.09           C  
ANISOU 1038  CE2 TRP A 161     9839   9743   9711   -440   -469    293       C  
ATOM   1039  CE3 TRP A 161     -20.480   6.666  40.207  1.00 74.53           C  
ANISOU 1039  CE3 TRP A 161     9229   9465   9624   -458   -393    508       C  
ATOM   1040  NE1 TRP A 161     -20.309   5.468  43.556  1.00 76.43           N  
ANISOU 1040  NE1 TRP A 161     9865   9645   9528   -509   -607    168       N  
ATOM   1041  CZ2 TRP A 161     -22.364   5.800  42.148  1.00 75.80           C  
ANISOU 1041  CZ2 TRP A 161     9682   9595   9523   -327   -316    361       C  
ATOM   1042  CZ3 TRP A 161     -21.840   6.647  39.935  1.00 75.32           C  
ANISOU 1042  CZ3 TRP A 161     9340   9590   9686   -343   -260    581       C  
ATOM   1043  CH2 TRP A 161     -22.766   6.225  40.901  1.00 75.89           C  
ANISOU 1043  CH2 TRP A 161     9548   9647   9640   -280   -221    507       C  
ATOM   1044  N   ILE A 162     -14.621   5.755  39.950  1.00 76.81           N  
ANISOU 1044  N   ILE A 162     9020   9998  10165   -860   -941    460       N  
ATOM   1045  CA  ILE A 162     -13.465   6.132  39.125  1.00 77.18           C  
ANISOU 1045  CA  ILE A 162     8860  10091  10372   -946   -955    546       C  
ATOM   1046  C   ILE A 162     -13.295   5.216  37.883  1.00 80.14           C  
ANISOU 1046  C   ILE A 162     9058  10642  10749   -846   -870    660       C  
ATOM   1047  O   ILE A 162     -13.247   5.763  36.780  1.00 79.60           O  
ANISOU 1047  O   ILE A 162     8889  10588  10768   -858   -755    769       O  
ATOM   1048  CB  ILE A 162     -12.174   6.390  39.968  1.00 81.97           C  
ANISOU 1048  CB  ILE A 162     9411  10689  11046  -1097  -1144    475       C  
ATOM   1049  CG1 ILE A 162     -11.974   7.890  40.232  1.00 84.65           C  
ANISOU 1049  CG1 ILE A 162     9819  10837  11506  -1265  -1146    431       C  
ATOM   1050  CG2 ILE A 162     -10.904   5.781  39.358  1.00 82.57           C  
ANISOU 1050  CG2 ILE A 162     9225  10931  11218  -1109  -1200    564       C  
ATOM   1051  CD1 ILE A 162     -12.894   8.501  41.300  1.00 94.59           C  
ANISOU 1051  CD1 ILE A 162    11358  11914  12668  -1281  -1139    291       C  
ATOM   1052  N   PRO A 163     -13.283   3.857  37.994  1.00 76.09           N  
ANISOU 1052  N   PRO A 163     8526  10251  10131   -746   -904    640       N  
ATOM   1053  CA  PRO A 163     -13.155   3.034  36.781  1.00 75.31           C  
ANISOU 1053  CA  PRO A 163     8291  10296  10028   -659   -801    722       C  
ATOM   1054  C   PRO A 163     -14.357   3.157  35.843  1.00 78.03           C  
ANISOU 1054  C   PRO A 163     8685  10660  10302   -598   -645    778       C  
ATOM   1055  O   PRO A 163     -14.184   3.029  34.628  1.00 78.23           O  
ANISOU 1055  O   PRO A 163     8592  10789  10343   -575   -544    864       O  
ATOM   1056  CB  PRO A 163     -12.981   1.611  37.328  1.00 76.72           C  
ANISOU 1056  CB  PRO A 163     8488  10546  10116   -569   -870    669       C  
ATOM   1057  CG  PRO A 163     -12.589   1.791  38.767  1.00 81.89           C  
ANISOU 1057  CG  PRO A 163     9224  11133  10759   -629  -1043    591       C  
ATOM   1058  CD  PRO A 163     -13.349   2.997  39.191  1.00 77.46           C  
ANISOU 1058  CD  PRO A 163     8810  10432  10188   -707  -1026    547       C  
ATOM   1059  N   ALA A 164     -15.559   3.461  36.399  1.00 73.33           N  
ANISOU 1059  N   ALA A 164     8256   9976   9629   -574   -625    738       N  
ATOM   1060  CA  ALA A 164     -16.795   3.659  35.628  1.00 72.20           C  
ANISOU 1060  CA  ALA A 164     8146   9861   9426   -517   -498    806       C  
ATOM   1061  C   ALA A 164     -16.628   4.818  34.649  1.00 76.91           C  
ANISOU 1061  C   ALA A 164     8651  10442  10131   -557   -412    935       C  
ATOM   1062  O   ALA A 164     -17.042   4.702  33.496  1.00 76.26           O  
ANISOU 1062  O   ALA A 164     8495  10477  10003   -516   -316   1035       O  
ATOM   1063  CB  ALA A 164     -17.969   3.923  36.558  1.00 72.44           C  
ANISOU 1063  CB  ALA A 164     8349   9786   9389   -485   -491    749       C  
ATOM   1064  N   LEU A 165     -15.964   5.903  35.097  1.00 74.56           N  
ANISOU 1064  N   LEU A 165     8358  10001   9972   -650   -448    933       N  
ATOM   1065  CA  LEU A 165     -15.670   7.085  34.296  1.00 75.34           C  
ANISOU 1065  CA  LEU A 165     8378  10042  10204   -707   -366   1062       C  
ATOM   1066  C   LEU A 165     -14.556   6.821  33.272  1.00 79.89           C  
ANISOU 1066  C   LEU A 165     8758  10759  10838   -744   -339   1151       C  
ATOM   1067  O   LEU A 165     -14.596   7.376  32.173  1.00 79.56           O  
ANISOU 1067  O   LEU A 165     8636  10761  10834   -744   -227   1298       O  
ATOM   1068  CB  LEU A 165     -15.295   8.251  35.210  1.00 76.71           C  
ANISOU 1068  CB  LEU A 165     8641   9994  10512   -819   -415   1004       C  
ATOM   1069  CG  LEU A 165     -16.399   9.257  35.467  1.00 81.80           C  
ANISOU 1069  CG  LEU A 165     9436  10459  11183   -779   -322   1025       C  
ATOM   1070  CD1 LEU A 165     -17.181   8.905  36.708  1.00 81.35           C  
ANISOU 1070  CD1 LEU A 165     9563  10334  11012   -729   -370    874       C  
ATOM   1071  CD2 LEU A 165     -15.826  10.639  35.626  1.00 87.00           C  
ANISOU 1071  CD2 LEU A 165    10126  10902  12027   -904   -300   1043       C  
ATOM   1072  N   LEU A 166     -13.569   5.973  33.630  1.00 77.30           N  
ANISOU 1072  N   LEU A 166     8349  10507  10512   -765   -433   1074       N  
ATOM   1073  CA  LEU A 166     -12.453   5.618  32.744  1.00 78.27           C  
ANISOU 1073  CA  LEU A 166     8275  10769  10696   -781   -393   1148       C  
ATOM   1074  C   LEU A 166     -12.945   4.844  31.523  1.00 82.14           C  
ANISOU 1074  C   LEU A 166     8726  11431  11052   -678   -267   1211       C  
ATOM   1075  O   LEU A 166     -12.398   5.007  30.428  1.00 82.67           O  
ANISOU 1075  O   LEU A 166     8659  11601  11151   -690   -164   1320       O  
ATOM   1076  CB  LEU A 166     -11.370   4.812  33.485  1.00 78.79           C  
ANISOU 1076  CB  LEU A 166     8259  10879  10799   -796   -522   1061       C  
ATOM   1077  CG  LEU A 166     -10.637   5.521  34.622  1.00 85.19           C  
ANISOU 1077  CG  LEU A 166     9069  11568  11732   -929   -674    999       C  
ATOM   1078  CD1 LEU A 166      -9.924   4.530  35.513  1.00 85.83           C  
ANISOU 1078  CD1 LEU A 166     9106  11716  11789   -904   -825    916       C  
ATOM   1079  CD2 LEU A 166      -9.664   6.568  34.103  1.00 89.72           C  
ANISOU 1079  CD2 LEU A 166     9482  12113  12495  -1068   -642   1100       C  
ATOM   1080  N   LEU A 167     -13.987   4.016  31.710  1.00 77.69           N  
ANISOU 1080  N   LEU A 167     8283  10904  10331   -591   -272   1137       N  
ATOM   1081  CA  LEU A 167     -14.591   3.236  30.629  1.00 77.35           C  
ANISOU 1081  CA  LEU A 167     8232  11024  10135   -518   -172   1166       C  
ATOM   1082  C   LEU A 167     -15.551   4.088  29.790  1.00 82.44           C  
ANISOU 1082  C   LEU A 167     8894  11699  10731   -516    -83   1298       C  
ATOM   1083  O   LEU A 167     -15.973   3.660  28.716  1.00 82.21           O  
ANISOU 1083  O   LEU A 167     8836  11831  10569   -482     -2   1348       O  
ATOM   1084  CB  LEU A 167     -15.306   1.984  31.176  1.00 76.08           C  
ANISOU 1084  CB  LEU A 167     8185  10883   9838   -450   -216   1036       C  
ATOM   1085  CG  LEU A 167     -14.439   0.936  31.890  1.00 80.76           C  
ANISOU 1085  CG  LEU A 167     8765  11462  10458   -420   -288    931       C  
ATOM   1086  CD1 LEU A 167     -15.297  -0.156  32.470  1.00 79.85           C  
ANISOU 1086  CD1 LEU A 167     8788  11332  10218   -364   -320    827       C  
ATOM   1087  CD2 LEU A 167     -13.387   0.327  30.962  1.00 84.02           C  
ANISOU 1087  CD2 LEU A 167     9035  11994  10896   -390   -206    956       C  
ATOM   1088  N   THR A 168     -15.873   5.299  30.275  1.00 80.12           N  
ANISOU 1088  N   THR A 168     8649  11249  10543   -551    -97   1355       N  
ATOM   1089  CA  THR A 168     -16.779   6.238  29.624  1.00 80.63           C  
ANISOU 1089  CA  THR A 168     8728  11309  10597   -528    -15   1507       C  
ATOM   1090  C   THR A 168     -16.091   7.154  28.581  1.00 85.52           C  
ANISOU 1090  C   THR A 168     9231  11956  11310   -575     81   1687       C  
ATOM   1091  O   THR A 168     -16.782   7.843  27.835  1.00 85.88           O  
ANISOU 1091  O   THR A 168     9270  12032  11330   -542    159   1851       O  
ATOM   1092  CB  THR A 168     -17.706   6.884  30.674  1.00 93.29           C  
ANISOU 1092  CB  THR A 168    10470  12728  12247   -504    -49   1470       C  
ATOM   1093  CG2 THR A 168     -17.353   8.327  31.008  1.00 94.06           C  
ANISOU 1093  CG2 THR A 168    10592  12610  12535   -565    -23   1537       C  
ATOM   1094  OG1 THR A 168     -19.057   6.793  30.236  1.00 95.90           O  
ANISOU 1094  OG1 THR A 168    10829  13150  12459   -420     -1   1544       O  
ATOM   1095  N   ILE A 169     -14.738   7.136  28.514  1.00 82.45           N  
ANISOU 1095  N   ILE A 169     8735  11566  11027   -649     79   1675       N  
ATOM   1096  CA  ILE A 169     -13.936   7.909  27.549  1.00 83.59           C  
ANISOU 1096  CA  ILE A 169     8750  11743  11267   -709    182   1846       C  
ATOM   1097  C   ILE A 169     -14.236   7.486  26.085  1.00 88.84           C  
ANISOU 1097  C   ILE A 169     9353  12652  11752   -650    299   1967       C  
ATOM   1098  O   ILE A 169     -14.569   8.380  25.308  1.00 89.33           O  
ANISOU 1098  O   ILE A 169     9396  12726  11818   -649    386   2160       O  
ATOM   1099  CB  ILE A 169     -12.413   7.974  27.917  1.00 87.24           C  
ANISOU 1099  CB  ILE A 169     9089  12157  11903   -812    147   1803       C  
ATOM   1100  CG1 ILE A 169     -12.198   8.688  29.269  1.00 87.82           C  
ANISOU 1100  CG1 ILE A 169     9238  11989  12142   -905     27   1708       C  
ATOM   1101  CG2 ILE A 169     -11.588   8.670  26.829  1.00 89.32           C  
ANISOU 1101  CG2 ILE A 169     9201  12480  12258   -877    279   1993       C  
ATOM   1102  CD1 ILE A 169     -11.101   8.113  30.148  1.00 93.24           C  
ANISOU 1102  CD1 ILE A 169     9849  12673  12905   -968   -102   1569       C  
ATOM   1103  N   PRO A 170     -14.231   6.176  25.682  1.00 85.81           N  
ANISOU 1103  N   PRO A 170     8957  12453  11193   -596    306   1864       N  
ATOM   1104  CA  PRO A 170     -14.573   5.835  24.281  1.00 86.80           C  
ANISOU 1104  CA  PRO A 170     9051  12813  11116   -559    415   1962       C  
ATOM   1105  C   PRO A 170     -16.001   6.219  23.852  1.00 92.95           C  
ANISOU 1105  C   PRO A 170     9902  13657  11758   -515    412   2072       C  
ATOM   1106  O   PRO A 170     -16.385   5.997  22.706  1.00 93.26           O  
ANISOU 1106  O   PRO A 170     9921  13911  11604   -497    478   2162       O  
ATOM   1107  CB  PRO A 170     -14.337   4.317  24.214  1.00 87.45           C  
ANISOU 1107  CB  PRO A 170     9147  13019  11061   -520    411   1777       C  
ATOM   1108  CG  PRO A 170     -13.445   4.019  25.355  1.00 91.14           C  
ANISOU 1108  CG  PRO A 170     9589  13337  11704   -535    330   1649       C  
ATOM   1109  CD  PRO A 170     -13.874   4.955  26.433  1.00 86.15           C  
ANISOU 1109  CD  PRO A 170     9025  12498  11212   -571    226   1660       C  
ATOM   1110  N   ASP A 171     -16.779   6.805  24.770  1.00 90.26           N  
ANISOU 1110  N   ASP A 171     9641  13143  11510   -497    337   2069       N  
ATOM   1111  CA  ASP A 171     -18.123   7.300  24.505  1.00 90.78           C  
ANISOU 1111  CA  ASP A 171     9749  13246  11496   -439    336   2196       C  
ATOM   1112  C   ASP A 171     -18.081   8.823  24.437  1.00 95.46           C  
ANISOU 1112  C   ASP A 171    10326  13675  12270   -441    398   2406       C  
ATOM   1113  O   ASP A 171     -18.980   9.426  23.852  1.00 95.78           O  
ANISOU 1113  O   ASP A 171    10358  13777  12258   -379    435   2596       O  
ATOM   1114  CB  ASP A 171     -19.113   6.806  25.571  1.00 91.97           C  
ANISOU 1114  CB  ASP A 171    10003  13319  11624   -397    240   2047       C  
ATOM   1115  CG  ASP A 171     -19.437   5.326  25.483  1.00107.71           C  
ANISOU 1115  CG  ASP A 171    12023  15478  13423   -394    193   1878       C  
ATOM   1116  OD1 ASP A 171     -20.639   4.981  25.511  1.00108.72           O  
ANISOU 1116  OD1 ASP A 171    12186  15689  13434   -362    155   1871       O  
ATOM   1117  OD2 ASP A 171     -18.484   4.507  25.413  1.00115.10           O1-
ANISOU 1117  OD2 ASP A 171    12942  16451  14339   -426    200   1754       O1-
ATOM   1118  N   PHE A 172     -17.028   9.423  24.968  1.00 92.40           N  
ANISOU 1118  N   PHE A 172     9923  13092  12093   -515    411   2383       N  
ATOM   1119  CA  PHE A 172     -16.878  10.858  24.869  1.00 93.72           C  
ANISOU 1119  CA  PHE A 172    10085  13075  12450   -540    485   2573       C  
ATOM   1120  C   PHE A 172     -16.527  11.188  23.449  1.00 97.36           C  
ANISOU 1120  C   PHE A 172    10441  13709  12842   -547    602   2804       C  
ATOM   1121  O   PHE A 172     -16.775  12.280  22.969  1.00 98.48           O  
ANISOU 1121  O   PHE A 172    10577  13777  13066   -529    686   3036       O  
ATOM   1122  CB  PHE A 172     -15.771  11.329  25.774  1.00 96.29           C  
ANISOU 1122  CB  PHE A 172    10415  13165  13007   -654    456   2468       C  
ATOM   1123  CG  PHE A 172     -16.223  11.631  27.144  1.00 97.76           C  
ANISOU 1123  CG  PHE A 172    10738  13108  13298   -653    374   2318       C  
ATOM   1124  CD1 PHE A 172     -15.556  11.122  28.228  1.00100.95           C  
ANISOU 1124  CD1 PHE A 172    11171  13432  13753   -725    263   2094       C  
ATOM   1125  CD2 PHE A 172     -17.313  12.422  27.353  1.00100.48           C  
ANISOU 1125  CD2 PHE A 172    11179  13315  13682   -571    415   2408       C  
ATOM   1126  CE1 PHE A 172     -15.968  11.402  29.494  1.00101.61           C  
ANISOU 1126  CE1 PHE A 172    11398  13307  13901   -731    193   1950       C  
ATOM   1127  CE2 PHE A 172     -17.729  12.700  28.612  1.00103.21           C  
ANISOU 1127  CE2 PHE A 172    11665  13438  14113   -565    364   2259       C  
ATOM   1128  CZ  PHE A 172     -17.057  12.190  29.687  1.00100.76           C  
ANISOU 1128  CZ  PHE A 172    11402  13056  13828   -651    252   2023       C  
ATOM   1129  N   ILE A 173     -15.949  10.210  22.780  1.00 92.31           N  
ANISOU 1129  N   ILE A 173     9727  13300  12045   -567    620   2742       N  
ATOM   1130  CA  ILE A 173     -15.534  10.346  21.408  1.00 93.16           C  
ANISOU 1130  CA  ILE A 173     9742  13612  12041   -578    742   2934       C  
ATOM   1131  C   ILE A 173     -16.268   9.897  20.171  1.00 96.47           C  
ANISOU 1131  C   ILE A 173    10151  14339  12164   -516    781   3048       C  
ATOM   1132  O   ILE A 173     -16.486  10.653  19.248  1.00 98.38           O  
ANISOU 1132  O   ILE A 173    10358  14667  12356   -497    865   3306       O  
ATOM   1133  CB  ILE A 173     -14.388   9.430  21.144  1.00 96.09           C  
ANISOU 1133  CB  ILE A 173    10034  14111  12367   -627    780   2803       C  
ATOM   1134  CG1 ILE A 173     -13.105   9.967  21.740  1.00 97.36           C  
ANISOU 1134  CG1 ILE A 173    10115  14076  12802   -727    797   2783       C  
ATOM   1135  CG2 ILE A 173     -14.256   9.222  19.682  1.00 97.89           C  
ANISOU 1135  CG2 ILE A 173    10201  14613  12378   -612    905   2949       C  
ATOM   1136  CD1 ILE A 173     -12.169   8.870  22.129  1.00104.72           C  
ANISOU 1136  CD1 ILE A 173    10983  15066  13740   -746    764   2572       C  
ATOM   1137  N   PHE A 174     -16.646   8.630  20.181  1.00 89.84           N  
ANISOU 1137  N   PHE A 174     9348  13663  11122   -495    714   2851       N  
ATOM   1138  CA  PHE A 174     -17.196   7.935  19.029  1.00 89.44           C  
ANISOU 1138  CA  PHE A 174     9297  13930  10757   -471    736   2885       C  
ATOM   1139  C   PHE A 174     -18.677   8.225  18.963  1.00 92.46           C  
ANISOU 1139  C   PHE A 174     9716  14381  11036   -410    654   2998       C  
ATOM   1140  O   PHE A 174     -19.363   7.725  18.085  1.00 93.28           O  
ANISOU 1140  O   PHE A 174     9819  14757  10868   -403    634   3036       O  
ATOM   1141  CB  PHE A 174     -17.009   6.437  19.123  1.00 89.72           C  
ANISOU 1141  CB  PHE A 174     9373  14078  10637   -487    704   2607       C  
ATOM   1142  CG  PHE A 174     -15.599   6.009  19.005  1.00 91.33           C  
ANISOU 1142  CG  PHE A 174     9520  14271  10909   -521    802   2513       C  
ATOM   1143  CD1 PHE A 174     -15.088   5.066  19.842  1.00 92.78           C  
ANISOU 1143  CD1 PHE A 174     9725  14357  11170   -520    758   2269       C  
ATOM   1144  CD2 PHE A 174     -14.782   6.557  18.052  1.00 94.65           C  
ANISOU 1144  CD2 PHE A 174     9853  14786  11321   -546    948   2690       C  
ATOM   1145  CE1 PHE A 174     -13.797   4.686  19.724  1.00 93.96           C  
ANISOU 1145  CE1 PHE A 174     9797  14506  11397   -532    852   2207       C  
ATOM   1146  CE2 PHE A 174     -13.500   6.170  17.932  1.00 97.47           C  
ANISOU 1146  CE2 PHE A 174    10134  15147  11754   -568   1052   2618       C  
ATOM   1147  CZ  PHE A 174     -13.007   5.240  18.767  1.00 94.30           C  
ANISOU 1147  CZ  PHE A 174     9740  14652  11440   -556   1002   2377       C  
ATOM   1148  N   ALA A 175     -19.188   9.012  19.885  1.00 86.96           N  
ANISOU 1148  N   ALA A 175     9046  13447  10546   -368    606   3046       N  
ATOM   1149  CA  ALA A 175     -20.593   9.314  19.856  1.00 86.28           C  
ANISOU 1149  CA  ALA A 175     8969  13424  10390   -289    543   3169       C  
ATOM   1150  C   ALA A 175     -20.776  10.618  19.141  1.00 91.93           C  
ANISOU 1150  C   ALA A 175     9633  14132  11165   -236    625   3512       C  
ATOM   1151  O   ALA A 175     -20.259  11.636  19.564  1.00 92.23           O  
ANISOU 1151  O   ALA A 175     9681  13904  11459   -235    695   3607       O  
ATOM   1152  CB  ALA A 175     -21.111   9.419  21.225  1.00 85.30           C  
ANISOU 1152  CB  ALA A 175     8912  13051  10447   -252    472   3038       C  
ATOM   1153  N   ASN A 176     -21.516  10.592  18.048  1.00 89.52           N  
ANISOU 1153  N   ASN A 176     9276  14120  10620   -199    614   3705       N  
ATOM   1154  CA  ASN A 176     -21.744  11.815  17.267  1.00 91.64           C  
ANISOU 1154  CA  ASN A 176     9489  14410  10921   -130    692   4078       C  
ATOM   1155  C   ASN A 176     -23.071  11.768  16.512  1.00 97.16           C  
ANISOU 1155  C   ASN A 176    10126  15410  11381    -53    611   4275       C  
ATOM   1156  O   ASN A 176     -23.567  10.685  16.205  1.00 95.97           O  
ANISOU 1156  O   ASN A 176     9967  15528  10968    -98    512   4124       O  
ATOM   1157  CB  ASN A 176     -20.604  12.039  16.254  1.00 92.87           C  
ANISOU 1157  CB  ASN A 176     9611  14668  11008   -199    820   4203       C  
ATOM   1158  CG  ASN A 176     -19.255  12.322  16.860  1.00110.02           C  
ANISOU 1158  CG  ASN A 176    11800  16560  13444   -279    910   4089       C  
ATOM   1159  ND2 ASN A 176     -18.326  11.398  16.682  1.00100.23           N  
ANISOU 1159  ND2 ASN A 176    10550  15426  12106   -364    937   3883       N  
ATOM   1160  OD1 ASN A 176     -19.027  13.361  17.489  1.00103.40           O  
ANISOU 1160  OD1 ASN A 176    10978  15408  12901   -269    958   4181       O  
ATOM   1161  N   VAL A 177     -23.622  12.948  16.179  1.00 96.43           N  
ANISOU 1161  N   VAL A 177     9984  15273  11383     60    656   4622       N  
ATOM   1162  CA  VAL A 177     -24.859  13.072  15.406  1.00 98.31           C  
ANISOU 1162  CA  VAL A 177    10129  15811  11414    150    576   4879       C  
ATOM   1163  C   VAL A 177     -24.473  13.020  13.924  1.00106.58           C  
ANISOU 1163  C   VAL A 177    11136  17198  12163     99    612   5077       C  
ATOM   1164  O   VAL A 177     -23.515  13.683  13.518  1.00106.95           O  
ANISOU 1164  O   VAL A 177    11201  17138  12297     79    751   5221       O  
ATOM   1165  CB  VAL A 177     -25.645  14.366  15.750  1.00103.23           C  
ANISOU 1165  CB  VAL A 177    10713  16222  12289    324    618   5186       C  
ATOM   1166  CG1 VAL A 177     -27.040  14.352  15.129  1.00104.62           C  
ANISOU 1166  CG1 VAL A 177    10761  16724  12265    429    506   5429       C  
ATOM   1167  CG2 VAL A 177     -25.742  14.567  17.257  1.00101.04           C  
ANISOU 1167  CG2 VAL A 177    10514  15546  12331    363    636   4973       C  
ATOM   1168  N   SER A 178     -25.204  12.220  13.129  1.00106.31           N  
ANISOU 1168  N   SER A 178    11051  17573  11766     63    488   5074       N  
ATOM   1169  CA  SER A 178     -24.961  12.067  11.693  1.00109.67           C  
ANISOU 1169  CA  SER A 178    11454  18374  11840      7    506   5238       C  
ATOM   1170  C   SER A 178     -26.264  12.015  10.895  1.00117.53           C  
ANISOU 1170  C   SER A 178    12345  19767  12544     51    354   5468       C  
ATOM   1171  O   SER A 178     -27.245  11.453  11.373  1.00115.86           O  
ANISOU 1171  O   SER A 178    12088  19633  12301     52    207   5339       O  
ATOM   1172  CB  SER A 178     -24.128  10.818  11.417  1.00112.50           C  
ANISOU 1172  CB  SER A 178    11898  18870  11977   -151    525   4887       C  
ATOM   1173  OG  SER A 178     -24.940   9.669  11.231  1.00121.76           O  
ANISOU 1173  OG  SER A 178    13073  20331  12861   -228    368   4681       O  
ATOM   1174  N   GLU A 179     -26.308  12.639   9.744  1.00119.09           N  
ANISOU 1174  N   GLU A 179    12492  20209  12548     90    384   5825       N  
ATOM   1175  CA  GLU A 179     -27.556  12.652   9.004  1.00122.31           C  
ANISOU 1175  CA  GLU A 179    12778  21011  12682    137    218   6076       C  
ATOM   1176  C   GLU A 179     -27.761  11.306   8.372  1.00127.91           C  
ANISOU 1176  C   GLU A 179    13518  22123  12960    -41     85   5805       C  
ATOM   1177  O   GLU A 179     -26.814  10.572   8.134  1.00126.37           O  
ANISOU 1177  O   GLU A 179    13444  21945  12629   -172    167   5532       O  
ATOM   1178  CB  GLU A 179     -27.613  13.754   7.940  1.00127.54           C  
ANISOU 1178  CB  GLU A 179    13374  21840  13246    243    276   6581       C  
ATOM   1179  CG  GLU A 179     -28.448  14.988   8.373  1.00141.64           C  
ANISOU 1179  CG  GLU A 179    15046  23424  15347    466    281   6963       C  
ATOM   1180  CD  GLU A 179     -28.288  16.231   7.478  1.00170.74           C  
ANISOU 1180  CD  GLU A 179    18693  27146  19035    593    392   7483       C  
ATOM   1181  OE1 GLU A 179     -27.180  16.467   6.958  1.00167.63           O  
ANISOU 1181  OE1 GLU A 179    18389  26701  18600    524    550   7525       O  
ATOM   1182  OE2 GLU A 179     -29.272  16.988   7.311  1.00166.58           O1-
ANISOU 1182  OE2 GLU A 179    18034  26690  18566    771    332   7866       O1-
ATOM   1183  N   ALA A 180     -29.021  10.996   8.116  1.00127.13           N  
ANISOU 1183  N   ALA A 180    13303  22339  12660    -43   -117   5885       N  
ATOM   1184  CA  ALA A 180     -29.388   9.773   7.441  1.00128.15           C  
ANISOU 1184  CA  ALA A 180    13455  22879  12357   -230   -268   5654       C  
ATOM   1185  C   ALA A 180     -30.641  10.001   6.619  1.00136.51           C  
ANISOU 1185  C   ALA A 180    14343  24386  13135   -206   -471   5980       C  
ATOM   1186  O   ALA A 180     -31.084  11.123   6.423  1.00138.01           O  
ANISOU 1186  O   ALA A 180    14406  24589  13442    -28   -468   6417       O  
ATOM   1187  CB  ALA A 180     -29.614   8.675   8.438  1.00125.72           C  
ANISOU 1187  CB  ALA A 180    13197  22420  12151   -333   -338   5212       C  
ATOM   1188  N   ASP A 181     -31.215   8.913   6.145  1.00134.64           N  
ANISOU 1188  N   ASP A 181    14105  24520  12533   -389   -649   5766       N  
ATOM   1189  CA  ASP A 181     -32.422   8.980   5.360  1.00138.00           C  
ANISOU 1189  CA  ASP A 181    14355  25423  12656   -407   -878   6038       C  
ATOM   1190  C   ASP A 181     -33.609   9.469   6.171  1.00141.15           C  
ANISOU 1190  C   ASP A 181    14538  25738  13355   -255   -992   6235       C  
ATOM   1191  O   ASP A 181     -34.372   8.672   6.702  1.00140.36           O  
ANISOU 1191  O   ASP A 181    14373  25697  13260   -357  -1134   6001       O  
ATOM   1192  CB  ASP A 181     -32.715   7.590   4.843  1.00140.71           C  
ANISOU 1192  CB  ASP A 181    14766  26122  12576   -678  -1038   5677       C  
ATOM   1193  CG  ASP A 181     -31.621   6.630   5.179  1.00148.96           C  
ANISOU 1193  CG  ASP A 181    16049  26917  13632   -816   -883   5190       C  
ATOM   1194  OD1 ASP A 181     -30.452   6.958   4.891  1.00149.14           O  
ANISOU 1194  OD1 ASP A 181    16203  26788  13675   -772   -675   5203       O  
ATOM   1195  OD2 ASP A 181     -31.925   5.566   5.751  1.00153.05           O1-
ANISOU 1195  OD2 ASP A 181    16613  27379  14158   -959   -960   4812       O1-
ATOM   1196  N   ASP A 182     -33.782  10.777   6.260  1.00137.26           N  
ANISOU 1196  N   ASP A 182    13931  25101  13118    -11   -917   6673       N  
ATOM   1197  CA  ASP A 182     -34.985  11.295   6.878  1.00136.67           C  
ANISOU 1197  CA  ASP A 182    13633  24998  13296    158  -1015   6910       C  
ATOM   1198  C   ASP A 182     -34.885  11.674   8.340  1.00134.60           C  
ANISOU 1198  C   ASP A 182    13400  24184  13557    304   -863   6786       C  
ATOM   1199  O   ASP A 182     -35.902  11.932   8.965  1.00134.50           O  
ANISOU 1199  O   ASP A 182    13214  24135  13753    431   -929   6911       O  
ATOM   1200  CB  ASP A 182     -36.034  10.221   7.041  1.00138.52           C  
ANISOU 1200  CB  ASP A 182    13747  25527  13358     -7  -1248   6684       C  
ATOM   1201  N   ARG A 183     -33.680  11.683   8.899  1.00125.83           N  
ANISOU 1201  N   ARG A 183    12501  22660  12648    283   -663   6535       N  
ATOM   1202  CA  ARG A 183     -33.549  11.959  10.324  1.00121.53           C  
ANISOU 1202  CA  ARG A 183    12009  21607  12563    391   -534   6372       C  
ATOM   1203  C   ARG A 183     -32.079  12.038  10.703  1.00121.53           C  
ANISOU 1203  C   ARG A 183    12230  21219  12726    346   -330   6144       C  
ATOM   1204  O   ARG A 183     -31.213  11.599   9.954  1.00120.71           O  
ANISOU 1204  O   ARG A 183    12238  21255  12373    206   -297   6031       O  
ATOM   1205  CB  ARG A 183     -34.339  11.229  11.400  1.00118.34           C  
ANISOU 1205  CB  ARG A 183    11549  21116  12297    355   -620   6095       C  
ATOM   1206  CG  ARG A 183     -34.050   9.752  11.523  1.00122.06           C  
ANISOU 1206  CG  ARG A 183    12140  21684  12554     99   -698   5617       C  
ATOM   1207  N   TYR A 184     -31.802  12.583  11.880  1.00115.38           N  
ANISOU 1207  N   TYR A 184    11513  19963  12364    459   -194   6071       N  
ATOM   1208  CA  TYR A 184     -30.409  12.690  12.293  1.00112.54           C  
ANISOU 1208  CA  TYR A 184    11340  19244  12177    406    -19   5863       C  
ATOM   1209  C   TYR A 184     -30.260  11.401  13.095  1.00111.07           C  
ANISOU 1209  C   TYR A 184    11242  18993  11967    251    -77   5379       C  
ATOM   1210  O   TYR A 184     -31.240  10.862  13.610  1.00109.79           O  
ANISOU 1210  O   TYR A 184    11005  18911  11801    246   -196   5270       O  
ATOM   1211  CB  TYR A 184     -30.043  13.894  13.161  1.00113.50           C  
ANISOU 1211  CB  TYR A 184    11512  18872  12742    568    156   5990       C  
ATOM   1212  CG  TYR A 184     -29.732  15.146  12.372  1.00118.82           C  
ANISOU 1212  CG  TYR A 184    12161  19511  13475    687    274   6424       C  
ATOM   1213  CD1 TYR A 184     -28.442  15.409  11.929  1.00121.29           C  
ANISOU 1213  CD1 TYR A 184    12584  19715  13785    604    411   6425       C  
ATOM   1214  CD2 TYR A 184     -30.728  16.065  12.069  1.00122.55           C  
ANISOU 1214  CD2 TYR A 184    12492  20057  14017    887    256   6850       C  
ATOM   1215  CE1 TYR A 184     -28.153  16.551  11.206  1.00125.27           C  
ANISOU 1215  CE1 TYR A 184    13070  20175  14350    702    532   6835       C  
ATOM   1216  CE2 TYR A 184     -30.449  17.210  11.347  1.00126.46           C  
ANISOU 1216  CE2 TYR A 184    12973  20501  14575   1005    373   7270       C  
ATOM   1217  CZ  TYR A 184     -29.160  17.448  10.919  1.00134.67           C  
ANISOU 1217  CZ  TYR A 184    14138  21424  15606    903    512   7259       C  
ATOM   1218  OH  TYR A 184     -28.877  18.587  10.200  1.00139.91           O  
ANISOU 1218  OH  TYR A 184    14793  22029  16339   1009    642   7690       O  
ATOM   1219  N   ILE A 185     -29.028  10.911  13.196  1.00104.30           N  
ANISOU 1219  N   ILE A 185    10537  17990  11103    131     14   5103       N  
ATOM   1220  CA  ILE A 185     -28.750   9.685  13.933  1.00100.57           C  
ANISOU 1220  CA  ILE A 185    10161  17432  10617     -4    -23   4659       C  
ATOM   1221  C   ILE A 185     -27.576   9.867  14.889  1.00101.81           C  
ANISOU 1221  C   ILE A 185    10449  17159  11077     -2    118   4458       C  
ATOM   1222  O   ILE A 185     -26.446  10.103  14.462  1.00102.28           O  
ANISOU 1222  O   ILE A 185    10569  17154  11138    -40    234   4471       O  
ATOM   1223  CB  ILE A 185     -28.449   8.511  12.982  1.00104.01           C  
ANISOU 1223  CB  ILE A 185    10651  18211  10659   -186    -85   4459       C  
ATOM   1224  CG1 ILE A 185     -29.747   7.939  12.411  1.00106.20           C  
ANISOU 1224  CG1 ILE A 185    10814  18894  10642   -249   -278   4510       C  
ATOM   1225  CG2 ILE A 185     -27.658   7.430  13.704  1.00101.75           C  
ANISOU 1225  CG2 ILE A 185    10504  17729  10426   -301    -44   4025       C  
ATOM   1226  CD1 ILE A 185     -29.557   7.140  11.141  1.00117.35           C  
ANISOU 1226  CD1 ILE A 185    12271  20705  11613   -415   -335   4430       C  
ATOM   1227  N   CYS A 186     -27.851   9.755  16.184  1.00 95.25           N  
ANISOU 1227  N   CYS A 186     9651  16048  10491     35    108   4277       N  
ATOM   1228  CA  CYS A 186     -26.817   9.902  17.204  1.00 92.42           C  
ANISOU 1228  CA  CYS A 186     9411  15295  10408     26    213   4074       C  
ATOM   1229  C   CYS A 186     -26.444   8.531  17.734  1.00 93.06           C  
ANISOU 1229  C   CYS A 186     9581  15371  10408   -101    162   3679       C  
ATOM   1230  O   CYS A 186     -27.299   7.842  18.297  1.00 91.91           O  
ANISOU 1230  O   CYS A 186     9426  15267  10229   -117     67   3533       O  
ATOM   1231  CB  CYS A 186     -27.266  10.842  18.325  1.00 92.02           C  
ANISOU 1231  CB  CYS A 186     9365  14905  10692    162    258   4154       C  
ATOM   1232  SG  CYS A 186     -26.452  10.552  19.927  1.00 92.90           S  
ANISOU 1232  SG  CYS A 186     9627  14597  11071    117    300   3791       S  
ATOM   1233  N   ASP A 187     -25.172   8.134  17.526  1.00 87.99           N  
ANISOU 1233  N   ASP A 187     9014  14679   9739   -187    235   3523       N  
ATOM   1234  CA  ASP A 187     -24.571   6.888  18.004  1.00 85.55           C  
ANISOU 1234  CA  ASP A 187     8796  14324   9387   -288    220   3166       C  
ATOM   1235  C   ASP A 187     -23.055   6.856  17.854  1.00 88.10           C  
ANISOU 1235  C   ASP A 187     9165  14534   9775   -333    336   3081       C  
ATOM   1236  O   ASP A 187     -22.476   7.753  17.242  1.00 88.99           O  
ANISOU 1236  O   ASP A 187     9238  14641   9933   -310    430   3298       O  
ATOM   1237  CB  ASP A 187     -25.277   5.610  17.486  1.00 87.80           C  
ANISOU 1237  CB  ASP A 187     9088  14908   9365   -384    117   3003       C  
ATOM   1238  CG  ASP A 187     -24.727   4.968  16.237  1.00102.68           C  
ANISOU 1238  CG  ASP A 187    10999  17063  10950   -480    154   2953       C  
ATOM   1239  OD1 ASP A 187     -25.129   5.383  15.129  1.00106.70           O  
ANISOU 1239  OD1 ASP A 187    11444  17849  11248   -481    138   3183       O  
ATOM   1240  OD2 ASP A 187     -23.973   3.979  16.366  1.00108.04           O1-
ANISOU 1240  OD2 ASP A 187    11769  17694  11587   -550    196   2681       O1-
ATOM   1241  N   ARG A 188     -22.413   5.844  18.458  1.00 82.58           N  
ANISOU 1241  N   ARG A 188     8539  13734   9102   -392    335   2780       N  
ATOM   1242  CA  ARG A 188     -20.964   5.663  18.445  1.00 81.54           C  
ANISOU 1242  CA  ARG A 188     8428  13499   9054   -427    438   2676       C  
ATOM   1243  C   ARG A 188     -20.518   5.072  17.120  1.00 86.01           C  
ANISOU 1243  C   ARG A 188     8992  14348   9341   -483    513   2668       C  
ATOM   1244  O   ARG A 188     -20.897   3.945  16.787  1.00 85.25           O  
ANISOU 1244  O   ARG A 188     8951  14422   9016   -536    472   2486       O  
ATOM   1245  CB  ARG A 188     -20.512   4.794  19.632  1.00 79.24           C  
ANISOU 1245  CB  ARG A 188     8207  13001   8900   -444    402   2381       C  
ATOM   1246  CG  ARG A 188     -20.881   5.383  20.993  1.00 89.71           C  
ANISOU 1246  CG  ARG A 188     9557  14050  10481   -397    337   2371       C  
ATOM   1247  CD  ARG A 188     -20.656   4.408  22.134  1.00101.84           C  
ANISOU 1247  CD  ARG A 188    11171  15433  12090   -414    280   2095       C  
ATOM   1248  NE  ARG A 188     -21.554   3.252  22.063  1.00112.53           N  
ANISOU 1248  NE  ARG A 188    12573  16935  13248   -441    212   1950       N  
ATOM   1249  CZ  ARG A 188     -21.465   2.178  22.843  1.00127.28           C  
ANISOU 1249  CZ  ARG A 188    14520  18715  15128   -461    172   1717       C  
ATOM   1250  NH1 ARG A 188     -22.325   1.179  22.703  1.00115.42           N1+
ANISOU 1250  NH1 ARG A 188    13062  17340  13453   -505    121   1599       N1+
ATOM   1251  NH2 ARG A 188     -20.513   2.093  23.762  1.00114.86           N  
ANISOU 1251  NH2 ARG A 188    12976  16930  13737   -445    178   1610       N  
ATOM   1252  N   PHE A 189     -19.747   5.855  16.346  1.00 83.99           N  
ANISOU 1252  N   PHE A 189     8681  14137   9096   -476    634   2870       N  
ATOM   1253  CA  PHE A 189     -19.222   5.438  15.052  1.00 85.50           C  
ANISOU 1253  CA  PHE A 189     8874  14595   9019   -521    740   2889       C  
ATOM   1254  C   PHE A 189     -17.765   5.046  15.204  1.00 89.44           C  
ANISOU 1254  C   PHE A 189     9367  14975   9641   -537    872   2743       C  
ATOM   1255  O   PHE A 189     -16.896   5.907  15.355  1.00 88.88           O  
ANISOU 1255  O   PHE A 189     9224  14754   9793   -526    961   2882       O  
ATOM   1256  CB  PHE A 189     -19.417   6.528  13.983  1.00 89.60           C  
ANISOU 1256  CB  PHE A 189     9328  15286   9428   -499    797   3243       C  
ATOM   1257  CG  PHE A 189     -20.856   6.917  13.748  1.00 91.48           C  
ANISOU 1257  CG  PHE A 189     9543  15678   9539   -464    663   3424       C  
ATOM   1258  CD1 PHE A 189     -21.727   6.058  13.087  1.00 95.45           C  
ANISOU 1258  CD1 PHE A 189    10075  16491   9700   -519    565   3341       C  
ATOM   1259  CD2 PHE A 189     -21.339   8.147  14.173  1.00 93.51           C  
ANISOU 1259  CD2 PHE A 189     9741  15769  10021   -379    639   3683       C  
ATOM   1260  CE1 PHE A 189     -23.063   6.414  12.875  1.00 97.36           C  
ANISOU 1260  CE1 PHE A 189    10259  16901   9832   -490    428   3526       C  
ATOM   1261  CE2 PHE A 189     -22.675   8.504  13.959  1.00 97.46           C  
ANISOU 1261  CE2 PHE A 189    10193  16418  10420   -324    524   3872       C  
ATOM   1262  CZ  PHE A 189     -23.529   7.632  13.319  1.00 96.39           C  
ANISOU 1262  CZ  PHE A 189    10059  16617   9950   -380    410   3801       C  
ATOM   1263  N   TYR A 190     -17.519   3.729  15.219  1.00 86.77           N  
ANISOU 1263  N   TYR A 190     9100  14691   9178   -565    885   2459       N  
ATOM   1264  CA  TYR A 190     -16.199   3.122  15.386  1.00 87.11           C  
ANISOU 1264  CA  TYR A 190     9131  14638   9327   -558   1011   2295       C  
ATOM   1265  C   TYR A 190     -15.452   2.928  14.047  1.00 94.29           C  
ANISOU 1265  C   TYR A 190    10030  15782  10015   -574   1200   2342       C  
ATOM   1266  O   TYR A 190     -16.102   2.756  13.015  1.00 95.37           O  
ANISOU 1266  O   TYR A 190    10224  16186   9828   -608   1205   2388       O  
ATOM   1267  CB  TYR A 190     -16.328   1.784  16.128  1.00 86.86           C  
ANISOU 1267  CB  TYR A 190     9193  14516   9294   -558    947   1977       C  
ATOM   1268  CG  TYR A 190     -16.876   1.895  17.533  1.00 87.07           C  
ANISOU 1268  CG  TYR A 190     9235  14303   9546   -539    788   1916       C  
ATOM   1269  CD1 TYR A 190     -18.092   1.312  17.876  1.00 88.35           C  
ANISOU 1269  CD1 TYR A 190     9481  14494   9595   -561    657   1805       C  
ATOM   1270  CD2 TYR A 190     -16.170   2.566  18.530  1.00 87.13           C  
ANISOU 1270  CD2 TYR A 190     9174  14062   9870   -511    773   1961       C  
ATOM   1271  CE1 TYR A 190     -18.601   1.406  19.170  1.00 87.48           C  
ANISOU 1271  CE1 TYR A 190     9389  14172   9677   -539    533   1753       C  
ATOM   1272  CE2 TYR A 190     -16.677   2.680  19.823  1.00 86.33           C  
ANISOU 1272  CE2 TYR A 190     9106  13751   9944   -496    636   1896       C  
ATOM   1273  CZ  TYR A 190     -17.890   2.088  20.141  1.00 93.91           C  
ANISOU 1273  CZ  TYR A 190    10155  14744  10784   -501    527   1795       C  
ATOM   1274  OH  TYR A 190     -18.390   2.176  21.417  1.00 94.80           O  
ANISOU 1274  OH  TYR A 190    10307  14660  11056   -481    414   1732       O  
ATOM   1275  N   PRO A 191     -14.093   2.932  14.053  1.00 92.01           N  
ANISOU 1275  N   PRO A 191     9661  15412   9886   -552   1355   2329       N  
ATOM   1276  CA  PRO A 191     -13.334   2.769  12.795  1.00 94.74           C  
ANISOU 1276  CA  PRO A 191     9992  15978  10029   -555   1569   2380       C  
ATOM   1277  C   PRO A 191     -13.721   1.581  11.906  1.00100.47           C  
ANISOU 1277  C   PRO A 191    10861  16941  10374   -576   1624   2176       C  
ATOM   1278  O   PRO A 191     -13.784   1.744  10.685  1.00102.39           O  
ANISOU 1278  O   PRO A 191    11134  17447  10325   -604   1729   2287       O  
ATOM   1279  CB  PRO A 191     -11.884   2.680  13.270  1.00 96.45           C  
ANISOU 1279  CB  PRO A 191    10089  16030  10530   -517   1700   2330       C  
ATOM   1280  CG  PRO A 191     -11.871   3.424  14.543  1.00 98.70           C  
ANISOU 1280  CG  PRO A 191    10297  16039  11165   -523   1552   2392       C  
ATOM   1281  CD  PRO A 191     -13.179   3.144  15.195  1.00 92.21           C  
ANISOU 1281  CD  PRO A 191     9593  15159  10283   -527   1346   2287       C  
ATOM   1282  N   ASN A 192     -13.977   0.399  12.512  1.00 95.78           N  
ANISOU 1282  N   ASN A 192    10366  16250   9775   -569   1557   1879       N  
ATOM   1283  CA  ASN A 192     -14.393  -0.821  11.807  1.00 96.80           C  
ANISOU 1283  CA  ASN A 192    10660  16550   9568   -609   1599   1636       C  
ATOM   1284  C   ASN A 192     -15.142  -1.801  12.724  1.00 98.33           C  
ANISOU 1284  C   ASN A 192    10961  16592   9808   -627   1442   1381       C  
ATOM   1285  O   ASN A 192     -15.432  -1.456  13.874  1.00 95.51           O  
ANISOU 1285  O   ASN A 192    10549  16026   9714   -605   1292   1417       O  
ATOM   1286  CB  ASN A 192     -13.222  -1.485  11.061  1.00100.59           C  
ANISOU 1286  CB  ASN A 192    11161  17101   9956   -564   1865   1517       C  
ATOM   1287  CG  ASN A 192     -12.128  -1.976  11.954  1.00126.38           C  
ANISOU 1287  CG  ASN A 192    14353  20113  13553   -465   1949   1390       C  
ATOM   1288  ND2 ASN A 192     -11.102  -1.161  12.135  1.00119.55           N  
ANISOU 1288  ND2 ASN A 192    13305  19175  12940   -417   2041   1581       N  
ATOM   1289  OD1 ASN A 192     -12.182  -3.090  12.477  1.00122.35           O  
ANISOU 1289  OD1 ASN A 192    13940  19472  13074   -437   1933   1134       O  
ATOM   1290  N   ASP A 193     -15.484  -3.003  12.199  1.00 96.04           N  
ANISOU 1290  N   ASP A 193    10835  16404   9251   -680   1483   1125       N  
ATOM   1291  CA  ASP A 193     -16.227  -4.061  12.898  1.00 94.51           C  
ANISOU 1291  CA  ASP A 193    10767  16084   9060   -721   1361    872       C  
ATOM   1292  C   ASP A 193     -15.587  -4.505  14.222  1.00 95.16           C  
ANISOU 1292  C   ASP A 193    10818  15838   9502   -623   1357    761       C  
ATOM   1293  O   ASP A 193     -16.304  -4.677  15.212  1.00 91.87           O  
ANISOU 1293  O   ASP A 193    10422  15273   9212   -642   1188    711       O  
ATOM   1294  CB  ASP A 193     -16.457  -5.274  11.975  1.00 98.88           C  
ANISOU 1294  CB  ASP A 193    11515  16785   9270   -803   1457    604       C  
ATOM   1295  CG  ASP A 193     -17.247  -4.967  10.715  1.00113.45           C  
ANISOU 1295  CG  ASP A 193    13411  18985  10710   -928   1418    686       C  
ATOM   1296  OD1 ASP A 193     -16.623  -4.863   9.633  1.00117.78           O  
ANISOU 1296  OD1 ASP A 193    13985  19722  11044   -921   1599    719       O  
ATOM   1297  OD2 ASP A 193     -18.494  -4.867  10.803  1.00117.32           O1-
ANISOU 1297  OD2 ASP A 193    13912  19578  11085  -1032   1208    718       O1-
ATOM   1298  N   LEU A 194     -14.238  -4.670  14.236  1.00 92.22           N  
ANISOU 1298  N   LEU A 194    10381  15369   9288   -517   1543    739       N  
ATOM   1299  CA  LEU A 194     -13.446  -5.096  15.399  1.00 90.28           C  
ANISOU 1299  CA  LEU A 194    10079  14848   9373   -410   1550    660       C  
ATOM   1300  C   LEU A 194     -13.711  -4.291  16.667  1.00 90.38           C  
ANISOU 1300  C   LEU A 194     9987  14688   9664   -402   1349    799       C  
ATOM   1301  O   LEU A 194     -13.792  -4.879  17.743  1.00 88.66           O  
ANISOU 1301  O   LEU A 194     9807  14270   9612   -366   1259    682       O  
ATOM   1302  CB  LEU A 194     -11.945  -5.099  15.076  1.00 91.92           C  
ANISOU 1302  CB  LEU A 194    10171  15044   9712   -299   1776    697       C  
ATOM   1303  CG  LEU A 194     -11.362  -6.435  14.638  1.00 98.57           C  
ANISOU 1303  CG  LEU A 194    11130  15857  10467   -225   1987    452       C  
ATOM   1304  CD1 LEU A 194     -11.465  -6.616  13.123  1.00101.51           C  
ANISOU 1304  CD1 LEU A 194    11614  16489  10468   -282   2167    398       C  
ATOM   1305  CD2 LEU A 194      -9.917  -6.561  15.083  1.00101.19           C  
ANISOU 1305  CD2 LEU A 194    11297  16054  11096    -72   2132    487       C  
ATOM   1306  N   TRP A 195     -13.857  -2.955  16.537  1.00 85.34           N  
ANISOU 1306  N   TRP A 195     9233  14122   9069   -434   1288   1048       N  
ATOM   1307  CA  TRP A 195     -14.132  -2.034  17.644  1.00 82.56           C  
ANISOU 1307  CA  TRP A 195     8798  13608   8962   -435   1117   1185       C  
ATOM   1308  C   TRP A 195     -15.509  -2.285  18.254  1.00 83.66           C  
ANISOU 1308  C   TRP A 195     9043  13705   9038   -486    933   1112       C  
ATOM   1309  O   TRP A 195     -15.675  -2.136  19.462  1.00 81.27           O  
ANISOU 1309  O   TRP A 195     8729  13207   8942   -464    811   1101       O  
ATOM   1310  CB  TRP A 195     -14.025  -0.582  17.179  1.00 82.13           C  
ANISOU 1310  CB  TRP A 195     8623  13637   8946   -462   1129   1465       C  
ATOM   1311  CG  TRP A 195     -12.645  -0.150  16.797  1.00 84.78           C  
ANISOU 1311  CG  TRP A 195     8819  13980   9412   -426   1296   1572       C  
ATOM   1312  CD1 TRP A 195     -11.963  -0.487  15.666  1.00 89.93           C  
ANISOU 1312  CD1 TRP A 195     9459  14807   9902   -410   1503   1568       C  
ATOM   1313  CD2 TRP A 195     -11.802   0.755  17.521  1.00 84.28           C  
ANISOU 1313  CD2 TRP A 195     8604  13754   9666   -418   1278   1709       C  
ATOM   1314  CE2 TRP A 195     -10.606   0.895  16.781  1.00 90.45           C  
ANISOU 1314  CE2 TRP A 195     9263  14626  10480   -398   1477   1793       C  
ATOM   1315  CE3 TRP A 195     -11.936   1.456  18.733  1.00 83.87           C  
ANISOU 1315  CE3 TRP A 195     8512  13489   9865   -435   1117   1760       C  
ATOM   1316  NE1 TRP A 195     -10.729   0.118  15.658  1.00 90.59           N  
ANISOU 1316  NE1 TRP A 195     9372  14848  10200   -382   1621   1703       N  
ATOM   1317  CZ2 TRP A 195      -9.549   1.708  17.210  1.00 90.13           C  
ANISOU 1317  CZ2 TRP A 195     9041  14474  10730   -411   1505   1931       C  
ATOM   1318  CZ3 TRP A 195     -10.890   2.262  19.157  1.00 85.83           C  
ANISOU 1318  CZ3 TRP A 195     8605  13622  10384   -453   1138   1879       C  
ATOM   1319  CH2 TRP A 195      -9.712   2.380  18.402  1.00 88.55           C  
ANISOU 1319  CH2 TRP A 195     8810  14064  10770   -447   1324   1968       C  
ATOM   1320  N   VAL A 196     -16.488  -2.676  17.420  1.00 80.54           N  
ANISOU 1320  N   VAL A 196     8746  13505   8351   -561    916   1062       N  
ATOM   1321  CA  VAL A 196     -17.850  -2.998  17.861  1.00 78.69           C  
ANISOU 1321  CA  VAL A 196     8593  13271   8035   -625    752    995       C  
ATOM   1322  C   VAL A 196     -17.816  -4.345  18.609  1.00 80.43           C  
ANISOU 1322  C   VAL A 196     8931  13319   8311   -615    747    732       C  
ATOM   1323  O   VAL A 196     -18.446  -4.472  19.653  1.00 77.78           O  
ANISOU 1323  O   VAL A 196     8620  12838   8094   -620    621    698       O  
ATOM   1324  CB  VAL A 196     -18.872  -2.992  16.687  1.00 83.79           C  
ANISOU 1324  CB  VAL A 196     9282  14210   8344   -727    720   1035       C  
ATOM   1325  CG1 VAL A 196     -20.307  -2.973  17.202  1.00 82.25           C  
ANISOU 1325  CG1 VAL A 196     9101  14031   8118   -790    535   1047       C  
ATOM   1326  CG2 VAL A 196     -18.629  -1.810  15.749  1.00 85.10           C  
ANISOU 1326  CG2 VAL A 196     9344  14560   8429   -716    776   1301       C  
ATOM   1327  N   VAL A 197     -17.034  -5.314  18.094  1.00 78.07           N  
ANISOU 1327  N   VAL A 197     8704  13020   7938   -591    903    562       N  
ATOM   1328  CA  VAL A 197     -16.840  -6.643  18.679  1.00 77.55           C  
ANISOU 1328  CA  VAL A 197     8759  12771   7935   -562    941    323       C  
ATOM   1329  C   VAL A 197     -16.126  -6.531  20.028  1.00 79.52           C  
ANISOU 1329  C   VAL A 197     8932  12769   8510   -451    895    360       C  
ATOM   1330  O   VAL A 197     -16.625  -7.080  21.011  1.00 78.16           O  
ANISOU 1330  O   VAL A 197     8832  12439   8427   -452    796    271       O  
ATOM   1331  CB  VAL A 197     -16.085  -7.592  17.709  1.00 83.96           C  
ANISOU 1331  CB  VAL A 197     9663  13638   8599   -537   1155    151       C  
ATOM   1332  CG1 VAL A 197     -15.723  -8.918  18.379  1.00 83.79           C  
ANISOU 1332  CG1 VAL A 197     9758  13380   8700   -471   1219    -67       C  
ATOM   1333  CG2 VAL A 197     -16.888  -7.836  16.436  1.00 85.63           C  
ANISOU 1333  CG2 VAL A 197     9986  14104   8445   -675   1178     75       C  
ATOM   1334  N   VAL A 198     -14.972  -5.824  20.075  1.00 76.19           N  
ANISOU 1334  N   VAL A 198     8363  12325   8260   -365    963    493       N  
ATOM   1335  CA  VAL A 198     -14.190  -5.656  21.309  1.00 74.98           C  
ANISOU 1335  CA  VAL A 198     8118  11966   8403   -277    904    534       C  
ATOM   1336  C   VAL A 198     -14.947  -4.979  22.450  1.00 77.55           C  
ANISOU 1336  C   VAL A 198     8437  12185   8846   -311    707    614       C  
ATOM   1337  O   VAL A 198     -14.894  -5.486  23.566  1.00 76.07           O  
ANISOU 1337  O   VAL A 198     8288  11822   8792   -268    629    541       O  
ATOM   1338  CB  VAL A 198     -12.731  -5.138  21.150  1.00 79.75           C  
ANISOU 1338  CB  VAL A 198     8548  12574   9181   -197   1015    649       C  
ATOM   1339  CG1 VAL A 198     -11.900  -6.047  20.250  1.00 81.53           C  
ANISOU 1339  CG1 VAL A 198     8789  12862   9327   -125   1238    539       C  
ATOM   1340  CG2 VAL A 198     -12.685  -3.691  20.671  1.00 79.88           C  
ANISOU 1340  CG2 VAL A 198     8439  12707   9206   -256   1002    869       C  
ATOM   1341  N   PHE A 199     -15.676  -3.870  22.170  1.00 74.48           N  
ANISOU 1341  N   PHE A 199     8007  11895   8398   -379    635    766       N  
ATOM   1342  CA  PHE A 199     -16.453  -3.166  23.192  1.00 73.30           C  
ANISOU 1342  CA  PHE A 199     7858  11641   8352   -401    477    840       C  
ATOM   1343  C   PHE A 199     -17.698  -3.943  23.625  1.00 77.61           C  
ANISOU 1343  C   PHE A 199     8535  12162   8790   -443    391    719       C  
ATOM   1344  O   PHE A 199     -18.192  -3.718  24.736  1.00 76.16           O  
ANISOU 1344  O   PHE A 199     8374  11846   8716   -436    282    728       O  
ATOM   1345  CB  PHE A 199     -16.764  -1.710  22.806  1.00 75.64           C  
ANISOU 1345  CB  PHE A 199     8064  12016   8659   -434    451   1055       C  
ATOM   1346  CG  PHE A 199     -15.579  -0.767  22.834  1.00 78.46           C  
ANISOU 1346  CG  PHE A 199     8289  12318   9203   -409    501   1190       C  
ATOM   1347  CD1 PHE A 199     -14.739  -0.706  23.941  1.00 81.61           C  
ANISOU 1347  CD1 PHE A 199     8643  12534   9831   -377    449   1157       C  
ATOM   1348  CD2 PHE A 199     -15.331   0.095  21.772  1.00 82.38           C  
ANISOU 1348  CD2 PHE A 199     8701  12953   9645   -433    592   1363       C  
ATOM   1349  CE1 PHE A 199     -13.640   0.166  23.962  1.00 83.48           C  
ANISOU 1349  CE1 PHE A 199     8742  12729  10249   -384    484   1278       C  
ATOM   1350  CE2 PHE A 199     -14.239   0.973  21.800  1.00 86.06           C  
ANISOU 1350  CE2 PHE A 199     9039  13360  10301   -433    646   1493       C  
ATOM   1351  CZ  PHE A 199     -13.404   1.005  22.895  1.00 83.66           C  
ANISOU 1351  CZ  PHE A 199     8681  12874  10233   -417    588   1443       C  
ATOM   1352  N   GLN A 200     -18.189  -4.875  22.764  1.00 75.46           N  
ANISOU 1352  N   GLN A 200     8353  12017   8303   -498    449    596       N  
ATOM   1353  CA  GLN A 200     -19.306  -5.764  23.093  1.00 74.91           C  
ANISOU 1353  CA  GLN A 200     8404  11925   8134   -565    382    463       C  
ATOM   1354  C   GLN A 200     -18.741  -6.890  23.950  1.00 80.02           C  
ANISOU 1354  C   GLN A 200     9140  12361   8902   -505    411    304       C  
ATOM   1355  O   GLN A 200     -19.382  -7.274  24.930  1.00 78.47           O  
ANISOU 1355  O   GLN A 200     9011  12041   8763   -517    326    257       O  
ATOM   1356  CB  GLN A 200     -20.011  -6.313  21.846  1.00 77.44           C  
ANISOU 1356  CB  GLN A 200     8790  12458   8175   -676    422    383       C  
ATOM   1357  CG  GLN A 200     -21.091  -5.368  21.310  1.00 86.90           C  
ANISOU 1357  CG  GLN A 200     9911  13864   9243   -748    329    549       C  
ATOM   1358  CD  GLN A 200     -21.819  -5.852  20.070  1.00105.02           C  
ANISOU 1358  CD  GLN A 200    12256  16412  11235   -876    335    484       C  
ATOM   1359  NE2 GLN A 200     -21.119  -6.517  19.154  1.00100.02           N  
ANISOU 1359  NE2 GLN A 200    11699  15850  10455   -895    466    354       N  
ATOM   1360  OE1 GLN A 200     -23.015  -5.593  19.890  1.00 98.04           O  
ANISOU 1360  OE1 GLN A 200    11337  15677  10236   -961    223    556       O  
ATOM   1361  N   PHE A 201     -17.506  -7.361  23.625  1.00 78.73           N  
ANISOU 1361  N   PHE A 201     8964  12157   8792   -424    538    246       N  
ATOM   1362  CA  PHE A 201     -16.785  -8.377  24.404  1.00 79.05           C  
ANISOU 1362  CA  PHE A 201     9065  11996   8976   -330    579    134       C  
ATOM   1363  C   PHE A 201     -16.240  -7.800  25.723  1.00 82.97           C  
ANISOU 1363  C   PHE A 201     9474  12346   9706   -251    472    239       C  
ATOM   1364  O   PHE A 201     -15.999  -8.556  26.666  1.00 83.08           O  
ANISOU 1364  O   PHE A 201     9546  12194   9827   -185    444    178       O  
ATOM   1365  CB  PHE A 201     -15.680  -9.076  23.584  1.00 82.66           C  
ANISOU 1365  CB  PHE A 201     9523  12466   9418   -252    767     46       C  
ATOM   1366  CG  PHE A 201     -16.146 -10.184  22.659  1.00 85.96           C  
ANISOU 1366  CG  PHE A 201    10106  12928   9626   -319    885   -148       C  
ATOM   1367  CD1 PHE A 201     -17.388 -10.793  22.839  1.00 88.77           C  
ANISOU 1367  CD1 PHE A 201    10605  13258   9865   -439    808   -259       C  
ATOM   1368  CD2 PHE A 201     -15.330 -10.643  21.631  1.00 90.25           C  
ANISOU 1368  CD2 PHE A 201    10669  13533  10092   -270   1082   -231       C  
ATOM   1369  CE1 PHE A 201     -17.811 -11.822  21.991  1.00 91.29           C  
ANISOU 1369  CE1 PHE A 201    11088  13610   9989   -531    910   -458       C  
ATOM   1370  CE2 PHE A 201     -15.756 -11.673  20.783  1.00 94.71           C  
ANISOU 1370  CE2 PHE A 201    11415  14125  10447   -345   1198   -439       C  
ATOM   1371  CZ  PHE A 201     -16.997 -12.247  20.965  1.00 92.49           C  
ANISOU 1371  CZ  PHE A 201    11279  13815  10049   -486   1101   -556       C  
ATOM   1372  N   GLN A 202     -16.072  -6.467  25.790  1.00 78.86           N  
ANISOU 1372  N   GLN A 202     8825  11884   9254   -263    409    400       N  
ATOM   1373  CA  GLN A 202     -15.642  -5.753  26.986  1.00 77.90           C  
ANISOU 1373  CA  GLN A 202     8632  11640   9324   -224    293    490       C  
ATOM   1374  C   GLN A 202     -16.857  -5.649  27.915  1.00 81.13           C  
ANISOU 1374  C   GLN A 202     9140  11977   9710   -271    169    479       C  
ATOM   1375  O   GLN A 202     -16.727  -5.819  29.129  1.00 79.35           O  
ANISOU 1375  O   GLN A 202     8952  11610   9590   -233     83    463       O  
ATOM   1376  CB  GLN A 202     -15.146  -4.345  26.612  1.00 79.59           C  
ANISOU 1376  CB  GLN A 202     8700  11930   9611   -247    291    651       C  
ATOM   1377  CG  GLN A 202     -14.251  -3.687  27.657  1.00 97.26           C  
ANISOU 1377  CG  GLN A 202    10843  14049  12064   -218    201    722       C  
ATOM   1378  CD  GLN A 202     -14.283  -2.186  27.533  1.00116.81           C  
ANISOU 1378  CD  GLN A 202    13233  16547  14604   -282    167    869       C  
ATOM   1379  NE2 GLN A 202     -13.284  -1.623  26.870  1.00108.39           N  
ANISOU 1379  NE2 GLN A 202    12023  15545  13616   -287    245    964       N  
ATOM   1380  OE1 GLN A 202     -15.200  -1.515  28.027  1.00111.92           O  
ANISOU 1380  OE1 GLN A 202    12674  15877  13972   -321     84    904       O  
ATOM   1381  N   HIS A 203     -18.038  -5.384  27.323  1.00 79.20           N  
ANISOU 1381  N   HIS A 203     8930  11846   9315   -352    163    497       N  
ATOM   1382  CA  HIS A 203     -19.317  -5.236  28.014  1.00 78.77           C  
ANISOU 1382  CA  HIS A 203     8944  11760   9226   -398     72    504       C  
ATOM   1383  C   HIS A 203     -19.754  -6.531  28.699  1.00 82.47           C  
ANISOU 1383  C   HIS A 203     9545  12119   9671   -403     60    366       C  
ATOM   1384  O   HIS A 203     -20.204  -6.471  29.842  1.00 81.36           O  
ANISOU 1384  O   HIS A 203     9453  11867   9592   -392    -16    373       O  
ATOM   1385  CB  HIS A 203     -20.386  -4.698  27.049  1.00 80.33           C  
ANISOU 1385  CB  HIS A 203     9108  12142   9273   -476     75    578       C  
ATOM   1386  CG  HIS A 203     -21.679  -4.291  27.686  1.00 83.51           C  
ANISOU 1386  CG  HIS A 203     9529  12536   9666   -507     -6    629       C  
ATOM   1387  CD2 HIS A 203     -21.994  -4.106  28.992  1.00 84.72           C  
ANISOU 1387  CD2 HIS A 203     9727  12538   9926   -474    -69    631       C  
ATOM   1388  ND1 HIS A 203     -22.805  -4.036  26.918  1.00 86.10           N  
ANISOU 1388  ND1 HIS A 203     9818  13042   9854   -573    -19    694       N  
ATOM   1389  CE1 HIS A 203     -23.759  -3.721  27.776  1.00 85.10           C  
ANISOU 1389  CE1 HIS A 203     9699  12859   9775   -569    -78    737       C  
ATOM   1390  NE2 HIS A 203     -23.323  -3.770  29.036  1.00 84.57           N  
ANISOU 1390  NE2 HIS A 203     9696  12590   9847   -511   -100    692       N  
ATOM   1391  N   ILE A 204     -19.590  -7.695  28.031  1.00 79.80           N  
ANISOU 1391  N   ILE A 204     9276  11798   9247   -418    149    239       N  
ATOM   1392  CA  ILE A 204     -19.915  -9.009  28.609  1.00 79.61           C  
ANISOU 1392  CA  ILE A 204     9392  11639   9218   -425    162    108       C  
ATOM   1393  C   ILE A 204     -18.940  -9.298  29.771  1.00 83.03           C  
ANISOU 1393  C   ILE A 204     9837  11888   9823   -304    136    120       C  
ATOM   1394  O   ILE A 204     -19.372  -9.719  30.838  1.00 81.58           O  
ANISOU 1394  O   ILE A 204     9737  11580   9677   -296     79    107       O  
ATOM   1395  CB  ILE A 204     -19.892 -10.145  27.534  1.00 84.31           C  
ANISOU 1395  CB  ILE A 204    10076  12274   9686   -474    285    -44       C  
ATOM   1396  CG1 ILE A 204     -20.774  -9.836  26.290  1.00 85.84           C  
ANISOU 1396  CG1 ILE A 204    10248  12693   9672   -608    292    -53       C  
ATOM   1397  CG2 ILE A 204     -20.175 -11.538  28.128  1.00 84.94           C  
ANISOU 1397  CG2 ILE A 204    10316  12172   9786   -483    317   -179       C  
ATOM   1398  CD1 ILE A 204     -22.302 -10.051  26.397  1.00 94.30           C  
ANISOU 1398  CD1 ILE A 204    11367  13829  10635   -750    214    -78       C  
ATOM   1399  N   MET A 205     -17.635  -9.041  29.561  1.00 80.74           N  
ANISOU 1399  N   MET A 205     9447  11598   9632   -212    173    161       N  
ATOM   1400  CA  MET A 205     -16.594  -9.290  30.557  1.00 80.98           C  
ANISOU 1400  CA  MET A 205     9450  11493   9824    -95    133    192       C  
ATOM   1401  C   MET A 205     -16.713  -8.410  31.806  1.00 83.13           C  
ANISOU 1401  C   MET A 205     9697  11715  10173    -97    -18    284       C  
ATOM   1402  O   MET A 205     -16.964  -8.940  32.886  1.00 82.36           O  
ANISOU 1402  O   MET A 205     9697  11501  10097    -70    -79    268       O  
ATOM   1403  CB  MET A 205     -15.194  -9.207  29.924  1.00 84.80           C  
ANISOU 1403  CB  MET A 205     9799  12021  10399     -7    218    223       C  
ATOM   1404  CG  MET A 205     -14.161 -10.079  30.615  1.00 89.96           C  
ANISOU 1404  CG  MET A 205    10442  12546  11194    132    230    218       C  
ATOM   1405  SD  MET A 205     -14.453 -11.854  30.396  1.00 95.84           S  
ANISOU 1405  SD  MET A 205    11376  13148  11890    184    372     67       S  
ATOM   1406  CE  MET A 205     -13.239 -12.527  31.549  1.00 93.69           C  
ANISOU 1406  CE  MET A 205    11052  12724  11822    375    333    144       C  
ATOM   1407  N   VAL A 206     -16.572  -7.078  31.649  1.00 78.72           N  
ANISOU 1407  N   VAL A 206     9028  11235   9645   -135    -66    376       N  
ATOM   1408  CA  VAL A 206     -16.628  -6.092  32.741  1.00 77.38           C  
ANISOU 1408  CA  VAL A 206     8846  11009   9545   -150   -194    446       C  
ATOM   1409  C   VAL A 206     -18.035  -5.947  33.373  1.00 79.28           C  
ANISOU 1409  C   VAL A 206     9207  11216   9701   -204   -238    431       C  
ATOM   1410  O   VAL A 206     -18.137  -5.776  34.591  1.00 78.51           O  
ANISOU 1410  O   VAL A 206     9173  11025   9633   -189   -326    437       O  
ATOM   1411  CB  VAL A 206     -16.001  -4.724  32.327  1.00 81.39           C  
ANISOU 1411  CB  VAL A 206     9210  11580  10133   -182   -209    543       C  
ATOM   1412  CG1 VAL A 206     -15.924  -3.755  33.507  1.00 80.81           C  
ANISOU 1412  CG1 VAL A 206     9146  11420  10140   -208   -337    584       C  
ATOM   1413  CG2 VAL A 206     -14.613  -4.915  31.719  1.00 82.35           C  
ANISOU 1413  CG2 VAL A 206     9192  11749  10348   -131   -150    568       C  
ATOM   1414  N   GLY A 207     -19.084  -6.032  32.557  1.00 74.89           N  
ANISOU 1414  N   GLY A 207     8674  10748   9032   -264   -176    415       N  
ATOM   1415  CA  GLY A 207     -20.460  -5.886  33.022  1.00 74.11           C  
ANISOU 1415  CA  GLY A 207     8650  10645   8861   -313   -201    419       C  
ATOM   1416  C   GLY A 207     -21.170  -7.130  33.529  1.00 78.26           C  
ANISOU 1416  C   GLY A 207     9304  11105   9328   -330   -186    336       C  
ATOM   1417  O   GLY A 207     -22.047  -7.015  34.391  1.00 77.62           O  
ANISOU 1417  O   GLY A 207     9286  10979   9226   -348   -217    350       O  
ATOM   1418  N   LEU A 208     -20.835  -8.326  32.989  1.00 74.95           N  
ANISOU 1418  N   LEU A 208     8927  10671   8880   -329   -119    249       N  
ATOM   1419  CA  LEU A 208     -21.508  -9.578  33.371  1.00 74.52           C  
ANISOU 1419  CA  LEU A 208     9005  10531   8779   -363    -87    167       C  
ATOM   1420  C   LEU A 208     -20.632 -10.681  34.016  1.00 77.81           C  
ANISOU 1420  C   LEU A 208     9509  10784   9271   -272    -67    124       C  
ATOM   1421  O   LEU A 208     -20.981 -11.156  35.097  1.00 77.08           O  
ANISOU 1421  O   LEU A 208     9517  10579   9193   -256    -98    135       O  
ATOM   1422  CB  LEU A 208     -22.351 -10.116  32.189  1.00 75.14           C  
ANISOU 1422  CB  LEU A 208     9097  10719   8734   -480    -18     91       C  
ATOM   1423  CG  LEU A 208     -22.846 -11.568  32.241  1.00 80.69           C  
ANISOU 1423  CG  LEU A 208     9940  11322   9396   -544     45    -26       C  
ATOM   1424  CD1 LEU A 208     -24.094 -11.703  33.093  1.00 80.53           C  
ANISOU 1424  CD1 LEU A 208     9972  11270   9353   -618     10     -2       C  
ATOM   1425  CD2 LEU A 208     -23.129 -12.082  30.859  1.00 84.28           C  
ANISOU 1425  CD2 LEU A 208    10403  11887   9732   -651    117   -133       C  
ATOM   1426  N   ILE A 209     -19.545 -11.116  33.332  1.00 74.54           N  
ANISOU 1426  N   ILE A 209     9056  10361   8905   -204     -3     89       N  
ATOM   1427  CA  ILE A 209     -18.653 -12.207  33.765  1.00 74.81           C  
ANISOU 1427  CA  ILE A 209     9152  10244   9028    -91     38     63       C  
ATOM   1428  C   ILE A 209     -17.830 -11.876  35.018  1.00 78.14           C  
ANISOU 1428  C   ILE A 209     9536  10599   9556     18    -75    167       C  
ATOM   1429  O   ILE A 209     -17.932 -12.602  36.008  1.00 77.75           O  
ANISOU 1429  O   ILE A 209     9593  10422   9526     64   -101    185       O  
ATOM   1430  CB  ILE A 209     -17.822 -12.811  32.577  1.00 78.90           C  
ANISOU 1430  CB  ILE A 209     9640  10774   9563    -42    174    -13       C  
ATOM   1431  CG1 ILE A 209     -18.753 -13.386  31.481  1.00 79.62           C  
ANISOU 1431  CG1 ILE A 209     9824  10914   9514   -174    277   -145       C  
ATOM   1432  CG2 ILE A 209     -16.816 -13.871  33.055  1.00 80.77           C  
ANISOU 1432  CG2 ILE A 209     9918  10845   9924    113    230    -11       C  
ATOM   1433  CD1 ILE A 209     -18.063 -13.869  30.210  1.00 88.50           C  
ANISOU 1433  CD1 ILE A 209    10942  12074  10608   -146    427   -243       C  
ATOM   1434  N   LEU A 210     -17.021 -10.797  34.972  1.00 74.82           N  
ANISOU 1434  N   LEU A 210     8966  10268   9196     46   -144    238       N  
ATOM   1435  CA  LEU A 210     -16.172 -10.356  36.089  1.00 75.07           C  
ANISOU 1435  CA  LEU A 210     8940  10267   9314    118   -275    327       C  
ATOM   1436  C   LEU A 210     -16.940 -10.054  37.399  1.00 78.50           C  
ANISOU 1436  C   LEU A 210     9485  10651   9689     80   -384    356       C  
ATOM   1437  O   LEU A 210     -16.522 -10.590  38.429  1.00 79.24           O  
ANISOU 1437  O   LEU A 210     9634  10666   9809    155   -453    399       O  
ATOM   1438  CB  LEU A 210     -15.205  -9.217  35.697  1.00 75.36           C  
ANISOU 1438  CB  LEU A 210     8790  10409   9432    117   -322    387       C  
ATOM   1439  CG  LEU A 210     -14.187  -9.534  34.590  1.00 81.60           C  
ANISOU 1439  CG  LEU A 210     9453  11254  10300    183   -210    383       C  
ATOM   1440  CD1 LEU A 210     -13.666  -8.265  33.946  1.00 81.81           C  
ANISOU 1440  CD1 LEU A 210     9312  11403  10370    128   -221    440       C  
ATOM   1441  CD2 LEU A 210     -13.042 -10.388  35.105  1.00 86.37           C  
ANISOU 1441  CD2 LEU A 210    10004  11789  11024    329   -220    427       C  
ATOM   1442  N   PRO A 211     -18.059  -9.270  37.424  1.00 73.15           N  
ANISOU 1442  N   PRO A 211     8848  10018   8929    -21   -392    343       N  
ATOM   1443  CA  PRO A 211     -18.786  -9.105  38.697  1.00 71.99           C  
ANISOU 1443  CA  PRO A 211     8820   9814   8720    -41   -462    362       C  
ATOM   1444  C   PRO A 211     -19.593 -10.365  39.051  1.00 75.31           C  
ANISOU 1444  C   PRO A 211     9388  10144   9082    -42   -394    334       C  
ATOM   1445  O   PRO A 211     -19.775 -10.659  40.235  1.00 75.65           O  
ANISOU 1445  O   PRO A 211     9540  10114   9089    -14   -443    369       O  
ATOM   1446  CB  PRO A 211     -19.676  -7.876  38.470  1.00 72.77           C  
ANISOU 1446  CB  PRO A 211     8892   9984   8773   -125   -458    365       C  
ATOM   1447  CG  PRO A 211     -19.579  -7.556  37.022  1.00 77.52           C  
ANISOU 1447  CG  PRO A 211     9373  10686   9396   -159   -388    356       C  
ATOM   1448  CD  PRO A 211     -18.751  -8.574  36.319  1.00 74.00           C  
ANISOU 1448  CD  PRO A 211     8895  10232   8989   -108   -328    323       C  
ATOM   1449  N   GLY A 212     -20.010 -11.120  38.027  1.00 70.70           N  
ANISOU 1449  N   GLY A 212     8815   9564   8485    -81   -280    271       N  
ATOM   1450  CA  GLY A 212     -20.731 -12.382  38.177  1.00 70.57           C  
ANISOU 1450  CA  GLY A 212     8936   9443   8434   -110   -198    230       C  
ATOM   1451  C   GLY A 212     -19.941 -13.408  38.967  1.00 73.99           C  
ANISOU 1451  C   GLY A 212     9453   9731   8929      7   -206    270       C  
ATOM   1452  O   GLY A 212     -20.507 -14.083  39.833  1.00 73.26           O  
ANISOU 1452  O   GLY A 212     9495   9538   8804      2   -194    298       O  
ATOM   1453  N   ILE A 213     -18.605 -13.490  38.699  1.00 70.52           N  
ANISOU 1453  N   ILE A 213     8920   9288   8585    121   -224    295       N  
ATOM   1454  CA  ILE A 213     -17.647 -14.361  39.400  1.00 71.06           C  
ANISOU 1454  CA  ILE A 213     9022   9240   8736    268   -246    367       C  
ATOM   1455  C   ILE A 213     -17.518 -13.869  40.851  1.00 71.57           C  
ANISOU 1455  C   ILE A 213     9114   9318   8760    300   -402    471       C  
ATOM   1456  O   ILE A 213     -17.722 -14.654  41.774  1.00 71.09           O  
ANISOU 1456  O   ILE A 213     9185   9152   8675    347   -408    532       O  
ATOM   1457  CB  ILE A 213     -16.266 -14.427  38.669  1.00 75.49           C  
ANISOU 1457  CB  ILE A 213     9432   9831   9420    384   -220    378       C  
ATOM   1458  CG1 ILE A 213     -16.379 -15.198  37.340  1.00 77.04           C  
ANISOU 1458  CG1 ILE A 213     9655   9981   9633    370    -36    262       C  
ATOM   1459  CG2 ILE A 213     -15.178 -15.056  39.562  1.00 77.91           C  
ANISOU 1459  CG2 ILE A 213     9719  10060   9825    557   -285    499       C  
ATOM   1460  CD1 ILE A 213     -15.234 -14.917  36.329  1.00 89.46           C  
ANISOU 1460  CD1 ILE A 213    11058  11639  11292    447     21    251       C  
ATOM   1461  N   VAL A 214     -17.211 -12.563  41.031  1.00 66.26           N  
ANISOU 1461  N   VAL A 214     8333   8770   8072    263   -519    487       N  
ATOM   1462  CA  VAL A 214     -17.068 -11.870  42.317  1.00 66.16           C  
ANISOU 1462  CA  VAL A 214     8349   8791   7996    263   -674    551       C  
ATOM   1463  C   VAL A 214     -18.284 -12.142  43.226  1.00 71.06           C  
ANISOU 1463  C   VAL A 214     9157   9351   8491    213   -649    555       C  
ATOM   1464  O   VAL A 214     -18.097 -12.477  44.400  1.00 71.82           O  
ANISOU 1464  O   VAL A 214     9347   9411   8529    267   -729    632       O  
ATOM   1465  CB  VAL A 214     -16.801 -10.350  42.096  1.00 68.88           C  
ANISOU 1465  CB  VAL A 214     8570   9253   8348    188   -758    527       C  
ATOM   1466  CG1 VAL A 214     -17.022  -9.529  43.363  1.00 68.66           C  
ANISOU 1466  CG1 VAL A 214     8625   9243   8220    143   -886    543       C  
ATOM   1467  CG2 VAL A 214     -15.400 -10.114  41.550  1.00 69.43           C  
ANISOU 1467  CG2 VAL A 214     8448   9386   8547    244   -809    561       C  
ATOM   1468  N   ILE A 215     -19.517 -12.037  42.667  1.00 66.76           N  
ANISOU 1468  N   ILE A 215     8656   8810   7900    110   -536    485       N  
ATOM   1469  CA  ILE A 215     -20.772 -12.280  43.390  1.00 66.26           C  
ANISOU 1469  CA  ILE A 215     8741   8703   7733     51   -482    490       C  
ATOM   1470  C   ILE A 215     -20.922 -13.759  43.769  1.00 71.82           C  
ANISOU 1470  C   ILE A 215     9575   9270   8443     94   -410    535       C  
ATOM   1471  O   ILE A 215     -21.023 -14.058  44.959  1.00 71.47           O  
ANISOU 1471  O   ILE A 215     9651   9178   8327    132   -449    614       O  
ATOM   1472  CB  ILE A 215     -22.024 -11.679  42.667  1.00 67.90           C  
ANISOU 1472  CB  ILE A 215     8915   8980   7905    -69   -393    425       C  
ATOM   1473  CG1 ILE A 215     -21.941 -10.135  42.619  1.00 67.55           C  
ANISOU 1473  CG1 ILE A 215     8779   9036   7852    -91   -461    413       C  
ATOM   1474  CG2 ILE A 215     -23.332 -12.127  43.345  1.00 68.02           C  
ANISOU 1474  CG2 ILE A 215     9058   8952   7836   -128   -312    442       C  
ATOM   1475  CD1 ILE A 215     -22.693  -9.443  41.476  1.00 72.15           C  
ANISOU 1475  CD1 ILE A 215     9255   9711   8449   -170   -392    374       C  
ATOM   1476  N   LEU A 216     -20.922 -14.675  42.766  1.00 70.68           N  
ANISOU 1476  N   LEU A 216     9421   9055   8378     85   -299    483       N  
ATOM   1477  CA  LEU A 216     -21.068 -16.122  42.977  1.00 72.70           C  
ANISOU 1477  CA  LEU A 216     9813   9141   8670    117   -203    511       C  
ATOM   1478  C   LEU A 216     -20.094 -16.658  44.006  1.00 79.15           C  
ANISOU 1478  C   LEU A 216    10684   9877   9512    273   -280    643       C  
ATOM   1479  O   LEU A 216     -20.517 -17.378  44.912  1.00 80.68           O  
ANISOU 1479  O   LEU A 216    11026   9968   9661    288   -252    726       O  
ATOM   1480  CB  LEU A 216     -20.975 -16.934  41.670  1.00 73.50           C  
ANISOU 1480  CB  LEU A 216     9900   9169   8859     92    -74    409       C  
ATOM   1481  CG  LEU A 216     -22.216 -16.943  40.764  1.00 78.16           C  
ANISOU 1481  CG  LEU A 216    10495   9802   9400    -90     22    291       C  
ATOM   1482  CD1 LEU A 216     -21.909 -17.609  39.427  1.00 79.29           C  
ANISOU 1482  CD1 LEU A 216    10624   9897   9603   -114    129    170       C  
ATOM   1483  CD2 LEU A 216     -23.413 -17.625  41.440  1.00 80.63           C  
ANISOU 1483  CD2 LEU A 216    10950  10020   9666   -192     91    316       C  
ATOM   1484  N   SER A 217     -18.808 -16.256  43.903  1.00 75.42           N  
ANISOU 1484  N   SER A 217    10079   9470   9106    385   -385    679       N  
ATOM   1485  CA  SER A 217     -17.754 -16.659  44.831  1.00 76.39           C  
ANISOU 1485  CA  SER A 217    10205   9563   9258    543   -492    824       C  
ATOM   1486  C   SER A 217     -18.138 -16.365  46.292  1.00 80.02           C  
ANISOU 1486  C   SER A 217    10781  10059   9564    529   -601    918       C  
ATOM   1487  O   SER A 217     -18.094 -17.280  47.115  1.00 80.94           O  
ANISOU 1487  O   SER A 217    11022  10073   9659    612   -594   1041       O  
ATOM   1488  CB  SER A 217     -16.421 -16.014  44.456  1.00 79.33           C  
ANISOU 1488  CB  SER A 217    10372  10051   9719    624   -603    840       C  
ATOM   1489  OG  SER A 217     -16.038 -16.405  43.146  1.00 86.01           O  
ANISOU 1489  OG  SER A 217    11129  10857  10695    655   -474    763       O  
ATOM   1490  N   CYS A 218     -18.597 -15.123  46.584  1.00 75.06           N  
ANISOU 1490  N   CYS A 218    10133   9562   8824    424   -678    860       N  
ATOM   1491  CA  CYS A 218     -19.038 -14.695  47.914  1.00 75.28           C  
ANISOU 1491  CA  CYS A 218    10286   9636   8679    395   -761    913       C  
ATOM   1492  C   CYS A 218     -20.164 -15.589  48.421  1.00 80.51           C  
ANISOU 1492  C   CYS A 218    11135  10185   9272    364   -624    958       C  
ATOM   1493  O   CYS A 218     -19.972 -16.301  49.405  1.00 81.51           O  
ANISOU 1493  O   CYS A 218    11381  10255   9335    442   -655   1090       O  
ATOM   1494  CB  CYS A 218     -19.454 -13.226  47.914  1.00 74.30           C  
ANISOU 1494  CB  CYS A 218    10119   9635   8477    286   -810    811       C  
ATOM   1495  SG  CYS A 218     -18.098 -12.063  47.621  1.00 78.11           S  
ANISOU 1495  SG  CYS A 218    10406  10246   9026    296   -990    779       S  
ATOM   1496  N   TYR A 219     -21.315 -15.595  47.719  1.00 76.79           N  
ANISOU 1496  N   TYR A 219    10676   9683   8816    246   -474    862       N  
ATOM   1497  CA  TYR A 219     -22.481 -16.391  48.103  1.00 77.31           C  
ANISOU 1497  CA  TYR A 219    10891   9650   8834    181   -330    894       C  
ATOM   1498  C   TYR A 219     -22.247 -17.868  48.224  1.00 83.32           C  
ANISOU 1498  C   TYR A 219    11756  10232   9671    251   -253    990       C  
ATOM   1499  O   TYR A 219     -22.794 -18.472  49.140  1.00 84.19           O  
ANISOU 1499  O   TYR A 219    12019  10265   9704    247   -198   1093       O  
ATOM   1500  CB  TYR A 219     -23.705 -16.065  47.262  1.00 77.27           C  
ANISOU 1500  CB  TYR A 219    10836   9679   8843     31   -207    779       C  
ATOM   1501  CG  TYR A 219     -24.226 -14.682  47.571  1.00 78.24           C  
ANISOU 1501  CG  TYR A 219    10915   9947   8865    -21   -249    735       C  
ATOM   1502  CD1 TYR A 219     -23.876 -13.592  46.781  1.00 78.73           C  
ANISOU 1502  CD1 TYR A 219    10827  10115   8972    -35   -313    648       C  
ATOM   1503  CD2 TYR A 219     -25.000 -14.444  48.705  1.00 79.70           C  
ANISOU 1503  CD2 TYR A 219    11220  10151   8909    -41   -215    786       C  
ATOM   1504  CE1 TYR A 219     -24.330 -12.310  47.077  1.00 78.19           C  
ANISOU 1504  CE1 TYR A 219    10733  10146   8830    -69   -336    611       C  
ATOM   1505  CE2 TYR A 219     -25.455 -13.163  49.014  1.00 79.98           C  
ANISOU 1505  CE2 TYR A 219    11232  10297   8860    -69   -230    736       C  
ATOM   1506  CZ  TYR A 219     -25.121 -12.101  48.192  1.00 85.20           C  
ANISOU 1506  CZ  TYR A 219    11748  11039   9586    -82   -291    647       C  
ATOM   1507  OH  TYR A 219     -25.553 -10.838  48.488  1.00 86.07           O  
ANISOU 1507  OH  TYR A 219    11848  11223   9632   -101   -290    601       O  
ATOM   1508  N   CYS A 220     -21.381 -18.437  47.369  1.00 80.72           N  
ANISOU 1508  N   CYS A 220    11352   9825   9493    328   -242    969       N  
ATOM   1509  CA  CYS A 220     -21.018 -19.849  47.441  1.00 82.99           C  
ANISOU 1509  CA  CYS A 220    11742   9908   9883    426   -155   1061       C  
ATOM   1510  C   CYS A 220     -20.264 -20.145  48.749  1.00 85.61           C  
ANISOU 1510  C   CYS A 220    12146  10230  10153    583   -271   1264       C  
ATOM   1511  O   CYS A 220     -20.436 -21.225  49.306  1.00 87.06           O  
ANISOU 1511  O   CYS A 220    12479  10248  10351    637   -190   1392       O  
ATOM   1512  CB  CYS A 220     -20.210 -20.269  46.220  1.00 84.82           C  
ANISOU 1512  CB  CYS A 220    11873  10069  10286    491   -102    980       C  
ATOM   1513  SG  CYS A 220     -19.979 -22.056  46.070  1.00 92.02           S  
ANISOU 1513  SG  CYS A 220    12935  10672  11354    590     71   1048       S  
ATOM   1514  N   ILE A 221     -19.465 -19.174  49.248  1.00 79.26           N  
ANISOU 1514  N   ILE A 221    11239   9607   9269    644   -466   1299       N  
ATOM   1515  CA  ILE A 221     -18.723 -19.279  50.506  1.00 79.79           C  
ANISOU 1515  CA  ILE A 221    11354   9724   9238    774   -622   1485       C  
ATOM   1516  C   ILE A 221     -19.688 -19.018  51.674  1.00 82.42           C  
ANISOU 1516  C   ILE A 221    11859  10106   9350    689   -621   1534       C  
ATOM   1517  O   ILE A 221     -19.688 -19.788  52.634  1.00 83.58           O  
ANISOU 1517  O   ILE A 221    12151  10187   9421    767   -619   1710       O  
ATOM   1518  CB  ILE A 221     -17.454 -18.366  50.507  1.00 82.74           C  
ANISOU 1518  CB  ILE A 221    11537  10281   9621    842   -837   1487       C  
ATOM   1519  CG1 ILE A 221     -16.377 -18.922  49.543  1.00 83.85           C  
ANISOU 1519  CG1 ILE A 221    11516  10354   9987    976   -812   1502       C  
ATOM   1520  CG2 ILE A 221     -16.871 -18.200  51.916  1.00 84.88           C  
ANISOU 1520  CG2 ILE A 221    11858  10669   9723    919  -1038   1653       C  
ATOM   1521  CD1 ILE A 221     -15.392 -17.897  48.976  1.00 87.90           C  
ANISOU 1521  CD1 ILE A 221    11793  11039  10566    979   -950   1431       C  
ATOM   1522  N   ILE A 222     -20.521 -17.954  51.576  1.00 76.64           N  
ANISOU 1522  N   ILE A 222    11116   9486   8519    542   -605   1389       N  
ATOM   1523  CA  ILE A 222     -21.528 -17.587  52.587  1.00 76.32           C  
ANISOU 1523  CA  ILE A 222    11228   9498   8274    460   -568   1408       C  
ATOM   1524  C   ILE A 222     -22.492 -18.762  52.826  1.00 82.85           C  
ANISOU 1524  C   ILE A 222    12212  10159   9111    429   -373   1498       C  
ATOM   1525  O   ILE A 222     -22.707 -19.133  53.979  1.00 84.15           O  
ANISOU 1525  O   ILE A 222    12535  10315   9124    463   -369   1644       O  
ATOM   1526  CB  ILE A 222     -22.271 -16.252  52.256  1.00 76.77           C  
ANISOU 1526  CB  ILE A 222    11221   9676   8271    328   -548   1232       C  
ATOM   1527  CG1 ILE A 222     -21.312 -15.044  52.266  1.00 76.54           C  
ANISOU 1527  CG1 ILE A 222    11075   9797   8210    345   -744   1161       C  
ATOM   1528  CG2 ILE A 222     -23.452 -16.010  53.207  1.00 76.98           C  
ANISOU 1528  CG2 ILE A 222    11405   9732   8111    256   -449   1251       C  
ATOM   1529  CD1 ILE A 222     -21.731 -13.884  51.303  1.00 80.48           C  
ANISOU 1529  CD1 ILE A 222    11442  10360   8777    243   -708    985       C  
ATOM   1530  N   ILE A 223     -23.021 -19.381  51.749  1.00 80.02           N  
ANISOU 1530  N   ILE A 223    11813   9666   8923    357   -215   1417       N  
ATOM   1531  CA  ILE A 223     -23.921 -20.526  51.909  1.00 81.58           C  
ANISOU 1531  CA  ILE A 223    12154   9687   9156    296    -28   1491       C  
ATOM   1532  C   ILE A 223     -23.205 -21.894  52.056  1.00 89.24           C  
ANISOU 1532  C   ILE A 223    13216  10448  10241    430      6   1649       C  
ATOM   1533  O   ILE A 223     -23.835 -22.943  51.908  1.00 90.87           O  
ANISOU 1533  O   ILE A 223    13532  10457  10538    371    178   1686       O  
ATOM   1534  CB  ILE A 223     -25.213 -20.517  51.038  1.00 83.14           C  
ANISOU 1534  CB  ILE A 223    12312   9857   9422    104    139   1347       C  
ATOM   1535  CG1 ILE A 223     -24.915 -20.633  49.535  1.00 82.34           C  
ANISOU 1535  CG1 ILE A 223    12074   9712   9501     65    161   1191       C  
ATOM   1536  CG2 ILE A 223     -26.089 -19.302  51.388  1.00 82.50           C  
ANISOU 1536  CG2 ILE A 223    12188   9964   9193     10    136   1279       C  
ATOM   1537  CD1 ILE A 223     -26.131 -20.532  48.594  1.00 90.31           C  
ANISOU 1537  CD1 ILE A 223    13016  10742  10556   -137    286   1045       C  
ATOM   1538  N   SER A 224     -21.895 -21.861  52.392  1.00 86.20           N  
ANISOU 1538  N   SER A 224    12784  10108   9860    610   -159   1753       N  
ATOM   1539  CA  SER A 224     -21.059 -23.028  52.679  1.00 88.24           C  
ANISOU 1539  CA  SER A 224    13110  10196  10221    789   -154   1943       C  
ATOM   1540  C   SER A 224     -20.662 -22.930  54.145  1.00 94.70           C  
ANISOU 1540  C   SER A 224    14021  11125  10835    897   -301   2160       C  
ATOM   1541  O   SER A 224     -20.809 -23.910  54.873  1.00 96.61           O  
ANISOU 1541  O   SER A 224    14425  11226  11056    965   -226   2361       O  
ATOM   1542  CB  SER A 224     -19.818 -23.058  51.789  1.00 91.09           C  
ANISOU 1542  CB  SER A 224    13299  10546  10764    922   -228   1899       C  
ATOM   1543  OG  SER A 224     -18.950 -24.136  52.116  1.00101.08           O  
ANISOU 1543  OG  SER A 224    14611  11656  12140   1128   -223   2104       O  
ATOM   1544  N   LYS A 225     -20.198 -21.734  54.586  1.00 90.87           N  
ANISOU 1544  N   LYS A 225    13446  10891  10189    897   -506   2118       N  
ATOM   1545  CA  LYS A 225     -19.831 -21.428  55.971  1.00 92.32           C  
ANISOU 1545  CA  LYS A 225    13717  11234  10128    964   -677   2281       C  
ATOM   1546  C   LYS A 225     -21.039 -21.714  56.857  1.00 97.88           C  
ANISOU 1546  C   LYS A 225    14641  11898  10651    874   -533   2355       C  
ATOM   1547  O   LYS A 225     -20.916 -22.471  57.812  1.00100.58           O  
ANISOU 1547  O   LYS A 225    15129  12195  10892    970   -537   2588       O  
ATOM   1548  CB  LYS A 225     -19.356 -19.957  56.102  1.00 93.46           C  
ANISOU 1548  CB  LYS A 225    13738  11636  10139    911   -888   2143       C  
ATOM   1549  CG  LYS A 225     -19.458 -19.321  57.505  1.00107.12           C  
ANISOU 1549  CG  LYS A 225    15604  13553  11546    885  -1024   2210       C  
ATOM   1550  CD  LYS A 225     -18.413 -19.831  58.515  1.00119.89           C  
ANISOU 1550  CD  LYS A 225    17257  15252  13045   1046  -1223   2463       C  
ATOM   1551  CE  LYS A 225     -17.211 -18.922  58.623  1.00126.81           C  
ANISOU 1551  CE  LYS A 225    17963  16347  13874   1069  -1509   2423       C  
ATOM   1552  NZ  LYS A 225     -16.304 -19.334  59.726  1.00135.46           N1+
ANISOU 1552  NZ  LYS A 225    19092  17569  14807   1203  -1727   2677       N1+
ATOM   1553  N   LEU A 226     -22.212 -21.183  56.472  1.00 93.11           N  
ANISOU 1553  N   LEU A 226    14046  11303  10028    699   -388   2176       N  
ATOM   1554  CA  LEU A 226     -23.509 -21.351  57.136  1.00 93.78           C  
ANISOU 1554  CA  LEU A 226    14299  11359   9973    589   -212   2216       C  
ATOM   1555  C   LEU A 226     -23.907 -22.821  57.279  1.00101.04           C  
ANISOU 1555  C   LEU A 226    15358  12037  10996    610    -30   2397       C  
ATOM   1556  O   LEU A 226     -24.530 -23.194  58.272  1.00101.94           O  
ANISOU 1556  O   LEU A 226    15646  12138  10951    592     61   2550       O  
ATOM   1557  CB  LEU A 226     -24.583 -20.607  56.319  1.00 91.27           C  
ANISOU 1557  CB  LEU A 226    13889  11076   9711    413    -85   1985       C  
ATOM   1558  CG  LEU A 226     -25.007 -19.205  56.774  1.00 94.77           C  
ANISOU 1558  CG  LEU A 226    14323  11732   9955    344   -137   1860       C  
ATOM   1559  CD1 LEU A 226     -23.837 -18.363  57.194  1.00 94.95           C  
ANISOU 1559  CD1 LEU A 226    14305  11916   9859    432   -388   1841       C  
ATOM   1560  CD2 LEU A 226     -25.763 -18.491  55.679  1.00 94.90           C  
ANISOU 1560  CD2 LEU A 226    14188  11772  10098    215    -45   1649       C  
ATOM   1561  N   SER A 227     -23.551 -23.643  56.275  1.00 99.69           N  
ANISOU 1561  N   SER A 227    15121  11665  11091    645     35   2374       N  
ATOM   1562  CA  SER A 227     -23.862 -25.069  56.206  1.00102.43           C  
ANISOU 1562  CA  SER A 227    15597  11729  11591    656    224   2512       C  
ATOM   1563  C   SER A 227     -23.013 -25.907  57.152  1.00113.02           C  
ANISOU 1563  C   SER A 227    17060  12990  12890    863    156   2809       C  
ATOM   1564  O   SER A 227     -23.578 -26.654  57.954  1.00114.84           O  
ANISOU 1564  O   SER A 227    17475  13108  13049    853    282   3002       O  
ATOM   1565  CB  SER A 227     -23.719 -25.577  54.777  1.00104.52           C  
ANISOU 1565  CB  SER A 227    15764  11809  12141    620    318   2353       C  
ATOM   1566  OG  SER A 227     -24.536 -24.839  53.883  1.00110.47           O  
ANISOU 1566  OG  SER A 227    16401  12652  12920    427    371   2100       O  
ATOM   1567  N   HIS A 228     -21.690 -25.777  57.063  1.00113.02           N  
ANISOU 1567  N   HIS A 228    16947  13059  12937   1047    -36   2863       N  
ATOM   1568  CA  HIS A 228     -20.767 -26.614  57.829  1.00117.52           C  
ANISOU 1568  CA  HIS A 228    17591  13558  13504   1272   -115   3165       C  
ATOM   1569  C   HIS A 228     -20.341 -26.025  59.175  1.00124.66           C  
ANISOU 1569  C   HIS A 228    18541  14731  14092   1349   -336   3337       C  
ATOM   1570  O   HIS A 228     -19.177 -26.122  59.563  1.00126.08           O  
ANISOU 1570  O   HIS A 228    18651  15000  14253   1539   -534   3508       O  
ATOM   1571  CB  HIS A 228     -19.529 -26.943  56.990  1.00119.14           C  
ANISOU 1571  CB  HIS A 228    17630  13680  13957   1451   -188   3163       C  
ATOM   1572  CG  HIS A 228     -18.511 -25.845  56.961  1.00122.02           C  
ANISOU 1572  CG  HIS A 228    17784  14334  14245   1516   -458   3094       C  
ATOM   1573  CD2 HIS A 228     -17.164 -25.881  56.822  1.00125.20           C  
ANISOU 1573  CD2 HIS A 228    18019  14802  14750   1714   -626   3193       C  
ATOM   1574  ND1 HIS A 228     -18.847 -24.515  57.085  1.00121.89           N  
ANISOU 1574  ND1 HIS A 228    17704  14576  14034   1362   -577   2906       N  
ATOM   1575  CE1 HIS A 228     -17.753 -23.777  57.024  1.00121.21           C  
ANISOU 1575  CE1 HIS A 228    17431  14691  13932   1442   -810   2884       C  
ATOM   1576  NE2 HIS A 228     -16.718 -24.583  56.864  1.00123.53           N  
ANISOU 1576  NE2 HIS A 228    17645  14887  14404   1652   -850   3059       N  
ATOM   1577  N   SER A 229     -21.290 -25.425  59.884  1.00122.33           N  
ANISOU 1577  N   SER A 229    18362  14573  13544   1200   -301   3292       N  
ATOM   1578  CA  SER A 229     -21.066 -24.945  61.219  1.00124.78           C  
ANISOU 1578  CA  SER A 229    18773  15122  13517   1245   -471   3441       C  
ATOM   1579  C   SER A 229     -22.152 -25.441  62.152  1.00133.13           C  
ANISOU 1579  C   SER A 229    20072  16119  14390   1173   -281   3593       C  
ATOM   1580  O   SER A 229     -22.909 -26.338  61.807  1.00132.74           O  
ANISOU 1580  O   SER A 229    20105  15818  14513   1115    -36   3636       O  
ATOM   1581  CB  SER A 229     -21.056 -23.427  61.202  1.00125.52           C  
ANISOU 1581  CB  SER A 229    18763  15490  13438   1131   -626   3190       C  
ATOM   1582  OG  SER A 229     -22.343 -22.927  60.927  1.00129.72           O  
ANISOU 1582  OG  SER A 229    19337  16007  13943    939   -433   2990       O  
ATOM   1583  N   HIS A 232     -31.055 -15.022  62.691  1.00152.47           N  
ANISOU 1583  N   HIS A 232    23756  19337  14840  -3127    577   1910       N  
ATOM   1584  CA  HIS A 232     -32.359 -14.455  62.195  1.00152.27           C  
ANISOU 1584  CA  HIS A 232    23469  19472  14917  -3047    932   1822       C  
ATOM   1585  C   HIS A 232     -32.977 -13.161  61.770  1.00154.36           C  
ANISOU 1585  C   HIS A 232    23544  19852  15252  -2895   1173   1725       C  
ATOM   1586  O   HIS A 232     -34.027 -13.162  61.126  1.00154.12           O  
ANISOU 1586  O   HIS A 232    23219  19964  15375  -2828   1390   1677       O  
ATOM   1587  CB  HIS A 232     -32.948 -14.782  63.544  1.00156.04           C  
ANISOU 1587  CB  HIS A 232    24306  19850  15130  -3255   1126   1849       C  
ATOM   1588  CG  HIS A 232     -33.973 -15.871  63.487  1.00160.66           C  
ANISOU 1588  CG  HIS A 232    24788  20493  15763  -3372   1287   1872       C  
ATOM   1589  CD2 HIS A 232     -34.419 -16.727  64.437  1.00164.78           C  
ANISOU 1589  CD2 HIS A 232    25579  20931  16100  -3594   1380   1930       C  
ATOM   1590  ND1 HIS A 232     -34.672 -16.176  62.338  1.00161.27           N  
ANISOU 1590  ND1 HIS A 232    24450  20730  16096  -3276   1362   1840       N  
ATOM   1591  CE1 HIS A 232     -35.503 -17.174  62.583  1.00162.19           C  
ANISOU 1591  CE1 HIS A 232    24575  20860  16191  -3439   1489   1878       C  
ATOM   1592  NE2 HIS A 232     -35.370 -17.526  63.849  1.00164.76           N  
ANISOU 1592  NE2 HIS A 232    25310  21041  16251  -3634   1509   1934       N  
ATOM   1593  N   GLN A 233     -32.363 -12.043  62.148  1.00149.11           N  
ANISOU 1593  N   GLN A 233    23057  19122  14475  -2845   1133   1699       N  
ATOM   1594  CA  GLN A 233     -32.932 -10.708  61.800  1.00147.76           C  
ANISOU 1594  CA  GLN A 233    22750  19034  14358  -2690   1358   1603       C  
ATOM   1595  C   GLN A 233     -31.933 -10.284  60.723  1.00146.74           C  
ANISOU 1595  C   GLN A 233    22406  18944  14404  -2544   1080   1609       C  
ATOM   1596  O   GLN A 233     -32.348  -9.613  59.774  1.00145.05           O  
ANISOU 1596  O   GLN A 233    21900  18848  14363  -2382   1171   1551       O  
ATOM   1597  CB  GLN A 233     -32.970  -9.685  62.971  1.00151.10           C  
ANISOU 1597  CB  GLN A 233    23553  19339  14516  -2738   1519   1560       C  
ATOM   1598  CG  GLN A 233     -34.346  -9.590  63.641  1.00168.51           C  
ANISOU 1598  CG  GLN A 233    25822  21583  16621  -2782   1935   1500       C  
ATOM   1599  CD  GLN A 233     -35.334  -8.683  62.931  1.00185.81           C  
ANISOU 1599  CD  GLN A 233    27703  23914  18984  -2583   2205   1403       C  
ATOM   1600  NE2 GLN A 233     -36.466  -8.434  63.576  1.00178.78           N  
ANISOU 1600  NE2 GLN A 233    26871  23055  18001  -2599   2579   1341       N  
ATOM   1601  OE1 GLN A 233     -35.107  -8.195  61.812  1.00178.71           O  
ANISOU 1601  OE1 GLN A 233    26511  23096  18296  -2413   2087   1382       O  
ATOM   1602  N   LYS A 234     -30.653 -10.700  60.832  1.00140.87           N  
ANISOU 1602  N   LYS A 234    21787  18110  13626  -2600    746   1683       N  
ATOM   1603  CA  LYS A 234     -29.582 -10.437  59.813  1.00137.68           C  
ANISOU 1603  CA  LYS A 234    21168  17754  13391  -2481    467   1700       C  
ATOM   1604  C   LYS A 234     -29.785 -11.300  58.593  1.00137.61           C  
ANISOU 1604  C   LYS A 234    20787  17872  13627  -2394    409   1703       C  
ATOM   1605  O   LYS A 234     -29.227 -10.986  57.537  1.00135.45           O  
ANISOU 1605  O   LYS A 234    20267  17680  13518  -2268    271   1693       O  
ATOM   1606  CB  LYS A 234     -28.237 -10.685  60.470  1.00140.66           C  
ANISOU 1606  CB  LYS A 234    21804  17996  13645  -2581    152   1782       C  
ATOM   1607  N   ARG A 235     -30.565 -12.397  58.724  1.00132.87           N  
ANISOU 1607  N   ARG A 235    20157  17285  13042  -2474    512   1718       N  
ATOM   1608  CA  ARG A 235     -30.902 -13.323  57.644  1.00130.50           C  
ANISOU 1608  CA  ARG A 235    19542  17088  12953  -2417    471   1719       C  
ATOM   1609  C   ARG A 235     -31.855 -12.658  56.648  1.00130.57           C  
ANISOU 1609  C   ARG A 235    19224  17257  13131  -2281    675   1643       C  
ATOM   1610  O   ARG A 235     -31.699 -12.851  55.440  1.00128.58           O  
ANISOU 1610  O   ARG A 235    18686  17100  13069  -2171    570   1631       O  
ATOM   1611  CB  ARG A 235     -31.519 -14.620  58.207  1.00132.53           C  
ANISOU 1611  CB  ARG A 235    19913  17292  13149  -2575    529   1761       C  
ATOM   1612  CG  ARG A 235     -30.501 -15.691  58.587  1.00143.50           C  
ANISOU 1612  CG  ARG A 235    21493  18546  14482  -2661    233   1845       C  
ATOM   1613  CD  ARG A 235     -29.991 -16.451  57.370  1.00151.77           C  
ANISOU 1613  CD  ARG A 235    22270  19648  15747  -2550     20   1850       C  
ATOM   1614  NE  ARG A 235     -29.961 -17.895  57.598  1.00160.55           N  
ANISOU 1614  NE  ARG A 235    23492  20664  16848  -2655   -104   1909       N  
ATOM   1615  CZ  ARG A 235     -28.928 -18.559  58.107  1.00175.53           C  
ANISOU 1615  CZ  ARG A 235    25600  22417  18677  -2697   -373   1979       C  
ATOM   1616  NH1 ARG A 235     -27.823 -17.912  58.461  1.00163.29           N1+
ANISOU 1616  NH1 ARG A 235    24161  20815  17068  -2656   -548   2003       N1+
ATOM   1617  NH2 ARG A 235     -28.993 -19.872  58.276  1.00163.12           N  
ANISOU 1617  NH2 ARG A 235    24135  20746  17098  -2785   -478   2030       N  
ATOM   1618  N   LYS A 236     -32.823 -11.852  57.158  1.00125.88           N  
ANISOU 1618  N   LYS A 236    18681  16687  12461  -2279    964   1593       N  
ATOM   1619  CA  LYS A 236     -33.796 -11.107  56.350  1.00123.85           C  
ANISOU 1619  CA  LYS A 236    18132  16569  12357  -2139   1169   1525       C  
ATOM   1620  C   LYS A 236     -33.095 -10.067  55.481  1.00121.97           C  
ANISOU 1620  C   LYS A 236    17765  16366  12212  -1979   1035   1498       C  
ATOM   1621  O   LYS A 236     -33.561  -9.781  54.380  1.00120.06           O  
ANISOU 1621  O   LYS A 236    17221  16246  12150  -1852   1069   1464       O  
ATOM   1622  CB  LYS A 236     -34.865 -10.443  57.234  1.00128.58           C  
ANISOU 1622  CB  LYS A 236    18850  17166  12839  -2160   1503   1475       C  
ATOM   1623  CG  LYS A 236     -35.962 -11.397  57.697  1.00145.10           C  
ANISOU 1623  CG  LYS A 236    20920  19299  14914  -2293   1710   1490       C  
ATOM   1624  CD  LYS A 236     -37.121 -10.666  58.373  1.00157.60           C  
ANISOU 1624  CD  LYS A 236    22534  20919  16426  -2277   2079   1428       C  
ATOM   1625  CE  LYS A 236     -37.009 -10.648  59.882  1.00170.76           C  
ANISOU 1625  CE  LYS A 236    24626  22448  17805  -2431   2200   1438       C  
ATOM   1626  NZ  LYS A 236     -38.117  -9.876  60.510  1.00180.90           N1+
ANISOU 1626  NZ  LYS A 236    25940  23774  19020  -2394   2584   1364       N1+
ATOM   1627  N   ALA A 237     -31.962  -9.527  55.979  1.00115.96           N  
ANISOU 1627  N   ALA A 237    17241  15498  11322  -2001    869   1520       N  
ATOM   1628  CA  ALA A 237     -31.113  -8.556  55.284  1.00113.06           C  
ANISOU 1628  CA  ALA A 237    16798  15147  11012  -1889    715   1510       C  
ATOM   1629  C   ALA A 237     -30.358  -9.237  54.140  1.00111.42           C  
ANISOU 1629  C   ALA A 237    16346  15014  10973  -1839    474   1543       C  
ATOM   1630  O   ALA A 237     -30.167  -8.626  53.090  1.00109.69           O  
ANISOU 1630  O   ALA A 237    15914  14881  10881  -1720    424   1521       O  
ATOM   1631  CB  ALA A 237     -30.132  -7.926  56.259  1.00114.52           C  
ANISOU 1631  CB  ALA A 237    17323  15192  11000  -1967    597   1538       C  
ATOM   1632  N   LEU A 238     -29.946 -10.507  54.346  1.00105.34           N  
ANISOU 1632  N   LEU A 238    15620  14204  10199  -1928    332   1594       N  
ATOM   1633  CA  LEU A 238     -29.252 -11.324  53.354  1.00102.58           C  
ANISOU 1633  CA  LEU A 238    15064  13910  10000  -1877    118   1618       C  
ATOM   1634  C   LEU A 238     -30.197 -11.718  52.202  1.00103.79           C  
ANISOU 1634  C   LEU A 238    14907  14195  10333  -1797    221   1577       C  
ATOM   1635  O   LEU A 238     -29.778 -11.675  51.048  1.00102.35           O  
ANISOU 1635  O   LEU A 238    14503  14097  10287  -1696    109   1563       O  
ATOM   1636  CB  LEU A 238     -28.617 -12.563  54.024  1.00103.08           C  
ANISOU 1636  CB  LEU A 238    15304  13867   9997  -1987    -56   1681       C  
ATOM   1637  CG  LEU A 238     -27.940 -13.613  53.126  1.00106.48           C  
ANISOU 1637  CG  LEU A 238    15555  14328  10572  -1931   -268   1701       C  
ATOM   1638  CD1 LEU A 238     -26.645 -13.090  52.520  1.00105.53           C  
ANISOU 1638  CD1 LEU A 238    15333  14244  10517  -1837   -472   1712       C  
ATOM   1639  CD2 LEU A 238     -27.674 -14.890  53.890  1.00109.74           C  
ANISOU 1639  CD2 LEU A 238    16165  14616  10914  -2040   -391   1759       C  
ATOM   1640  N   LYS A 239     -31.464 -12.076  52.510  1.00 99.46           N  
ANISOU 1640  N   LYS A 239    14341  13668   9782  -1851    434   1559       N  
ATOM   1641  CA  LYS A 239     -32.456 -12.456  51.499  1.00 98.26           C  
ANISOU 1641  CA  LYS A 239    13900  13639   9797  -1798    527   1528       C  
ATOM   1642  C   LYS A 239     -32.923 -11.265  50.666  1.00100.48           C  
ANISOU 1642  C   LYS A 239    13974  14027  10178  -1656    626   1478       C  
ATOM   1643  O   LYS A 239     -33.188 -11.433  49.477  1.00 99.31           O  
ANISOU 1643  O   LYS A 239    13570  13981  10184  -1578    584   1460       O  
ATOM   1644  CB  LYS A 239     -33.644 -13.203  52.118  1.00102.49           C  
ANISOU 1644  CB  LYS A 239    14466  14174  10302  -1918    717   1535       C  
ATOM   1645  CG  LYS A 239     -34.115 -14.372  51.257  1.00121.16           C  
ANISOU 1645  CG  LYS A 239    16628  16600  12808  -1945    660   1542       C  
ATOM   1646  CD  LYS A 239     -35.196 -15.219  51.931  1.00135.79           C  
ANISOU 1646  CD  LYS A 239    18531  18444  14620  -2102    825   1565       C  
ATOM   1647  CE  LYS A 239     -36.572 -14.986  51.341  1.00147.31           C  
ANISOU 1647  CE  LYS A 239    19709  20047  16215  -2074   1024   1531       C  
ATOM   1648  NZ  LYS A 239     -37.562 -15.984  51.832  1.00156.70           N1+
ANISOU 1648  NZ  LYS A 239    20906  21242  17389  -2249   1155   1563       N1+
ATOM   1649  N   THR A 240     -32.983 -10.059  51.273  1.00 96.79           N  
ANISOU 1649  N   THR A 240    13636  13523   9615  -1621    742   1456       N  
ATOM   1650  CA  THR A 240     -33.354  -8.808  50.589  1.00 95.77           C  
ANISOU 1650  CA  THR A 240    13360  13463   9564  -1479    823   1413       C  
ATOM   1651  C   THR A 240     -32.259  -8.469  49.560  1.00 96.08           C  
ANISOU 1651  C   THR A 240    13300  13533   9671  -1402    597   1425       C  
ATOM   1652  O   THR A 240     -32.547  -7.970  48.470  1.00 94.82           O  
ANISOU 1652  O   THR A 240    12926  13466   9637  -1293    595   1402       O  
ATOM   1653  CB  THR A 240     -33.572  -7.678  51.623  1.00106.55           C  
ANISOU 1653  CB  THR A 240    14954  14745  10785  -1470    989   1385       C  
ATOM   1654  CG2 THR A 240     -34.076  -6.384  50.993  1.00105.73           C  
ANISOU 1654  CG2 THR A 240    14720  14690  10761  -1313   1084   1339       C  
ATOM   1655  OG1 THR A 240     -34.507  -8.114  52.612  1.00108.40           O  
ANISOU 1655  OG1 THR A 240    15290  14956  10941  -1557   1206   1376       O  
ATOM   1656  N   THR A 241     -31.011  -8.797  49.908  1.00 90.81           N  
ANISOU 1656  N   THR A 241    12785  12793   8924  -1466    407   1464       N  
ATOM   1657  CA  THR A 241     -29.831  -8.609  49.078  1.00 88.43           C  
ANISOU 1657  CA  THR A 241    12399  12524   8674  -1416    195   1482       C  
ATOM   1658  C   THR A 241     -29.862  -9.588  47.895  1.00 88.65           C  
ANISOU 1658  C   THR A 241    12180  12649   8853  -1373    108   1477       C  
ATOM   1659  O   THR A 241     -29.680  -9.154  46.758  1.00 87.37           O  
ANISOU 1659  O   THR A 241    11836  12575   8785  -1285     56   1461       O  
ATOM   1660  CB  THR A 241     -28.567  -8.776  49.937  1.00 96.52           C  
ANISOU 1660  CB  THR A 241    13650  13445   9577  -1505     25   1531       C  
ATOM   1661  CG2 THR A 241     -27.314  -8.511  49.167  1.00 94.44           C  
ANISOU 1661  CG2 THR A 241    13287  13227   9367  -1461   -179   1554       C  
ATOM   1662  OG1 THR A 241     -28.625  -7.896  51.061  1.00 96.91           O  
ANISOU 1662  OG1 THR A 241    13961  13393   9468  -1559    110   1533       O  
ATOM   1663  N   VAL A 242     -30.096 -10.897  48.165  1.00 83.33           N  
ANISOU 1663  N   VAL A 242    11524  11948   8190  -1445     89   1490       N  
ATOM   1664  CA  VAL A 242     -30.145 -11.971  47.162  1.00 81.38           C  
ANISOU 1664  CA  VAL A 242    11092  11762   8064  -1419      3   1481       C  
ATOM   1665  C   VAL A 242     -31.146 -11.655  46.044  1.00 82.79           C  
ANISOU 1665  C   VAL A 242    11027  12060   8368  -1342     99   1441       C  
ATOM   1666  O   VAL A 242     -30.779 -11.763  44.873  1.00 81.09           O  
ANISOU 1666  O   VAL A 242    10652  11918   8241  -1271     -3   1425       O  
ATOM   1667  CB  VAL A 242     -30.311 -13.391  47.790  1.00 85.83           C  
ANISOU 1667  CB  VAL A 242    11766  12246   8598  -1525    -28   1505       C  
ATOM   1668  CG1 VAL A 242     -30.589 -14.456  46.732  1.00 85.25           C  
ANISOU 1668  CG1 VAL A 242    11516  12226   8648  -1501    -94   1485       C  
ATOM   1669  CG2 VAL A 242     -29.080 -13.776  48.606  1.00 85.81           C  
ANISOU 1669  CG2 VAL A 242    11973  12130   8499  -1573   -197   1552       C  
ATOM   1670  N   ILE A 243     -32.373 -11.199  46.406  1.00 78.94           N  
ANISOU 1670  N   ILE A 243    10514  11595   7884  -1350    296   1426       N  
ATOM   1671  CA  ILE A 243     -33.420 -10.803  45.443  1.00 77.80           C  
ANISOU 1671  CA  ILE A 243    10135  11561   7866  -1274    385   1396       C  
ATOM   1672  C   ILE A 243     -32.902  -9.681  44.533  1.00 78.19           C  
ANISOU 1672  C   ILE A 243    10097  11661   7950  -1156    314   1384       C  
ATOM   1673  O   ILE A 243     -32.985  -9.815  43.316  1.00 77.31           O  
ANISOU 1673  O   ILE A 243     9805  11633   7938  -1101    240   1372       O  
ATOM   1674  CB  ILE A 243     -34.767 -10.419  46.129  1.00 82.21           C  
ANISOU 1674  CB  ILE A 243    10676  12133   8427  -1290    620   1385       C  
ATOM   1675  CG1 ILE A 243     -35.355 -11.604  46.941  1.00 83.64           C  
ANISOU 1675  CG1 ILE A 243    10926  12279   8573  -1433    698   1405       C  
ATOM   1676  CG2 ILE A 243     -35.789  -9.889  45.096  1.00 82.69           C  
ANISOU 1676  CG2 ILE A 243    10473  12311   8635  -1189    683   1362       C  
ATOM   1677  CD1 ILE A 243     -36.274 -11.194  48.121  1.00 92.95           C  
ANISOU 1677  CD1 ILE A 243    12201  13436   9679  -1480    946   1399       C  
ATOM   1678  N   LEU A 244     -32.338  -8.607  45.132  1.00 72.80           N  
ANISOU 1678  N   LEU A 244     9570  10920   7173  -1134    330   1390       N  
ATOM   1679  CA  LEU A 244     -31.776  -7.445  44.435  1.00 71.34           C  
ANISOU 1679  CA  LEU A 244     9351  10760   6994  -1049    263   1387       C  
ATOM   1680  C   LEU A 244     -30.734  -7.822  43.373  1.00 73.17           C  
ANISOU 1680  C   LEU A 244     9485  11049   7269  -1033     77   1397       C  
ATOM   1681  O   LEU A 244     -30.797  -7.286  42.270  1.00 72.46           O  
ANISOU 1681  O   LEU A 244     9256  11033   7242   -961     43   1388       O  
ATOM   1682  CB  LEU A 244     -31.205  -6.431  45.452  1.00 71.82           C  
ANISOU 1682  CB  LEU A 244     9649  10720   6920  -1069    287   1399       C  
ATOM   1683  CG  LEU A 244     -30.539  -5.147  44.920  1.00 75.32           C  
ANISOU 1683  CG  LEU A 244    10112  11163   7342  -1010    212   1405       C  
ATOM   1684  CD1 LEU A 244     -31.566  -4.150  44.387  1.00 75.65           C  
ANISOU 1684  CD1 LEU A 244    10058  11235   7451   -898    328   1378       C  
ATOM   1685  CD2 LEU A 244     -29.715  -4.487  46.006  1.00 77.12           C  
ANISOU 1685  CD2 LEU A 244    10605  11276   7422  -1075    181   1426       C  
ATOM   1686  N   ILE A 245     -29.802  -8.741  43.693  1.00 69.08           N  
ANISOU 1686  N   ILE A 245     9039  10494   6714  -1094    -39   1416       N  
ATOM   1687  CA  ILE A 245     -28.760  -9.197  42.760  1.00 67.98           C  
ANISOU 1687  CA  ILE A 245     8803  10410   6617  -1069   -197   1419       C  
ATOM   1688  C   ILE A 245     -29.347 -10.121  41.666  1.00 72.85           C  
ANISOU 1688  C   ILE A 245     9239  11102   7338  -1036   -210   1387       C  
ATOM   1689  O   ILE A 245     -29.116  -9.888  40.474  1.00 71.46           O  
ANISOU 1689  O   ILE A 245     8930  11009   7213   -977   -263   1371       O  
ATOM   1690  CB  ILE A 245     -27.532  -9.820  43.491  1.00 70.76           C  
ANISOU 1690  CB  ILE A 245     9283  10694   6908  -1124   -326   1450       C  
ATOM   1691  CG1 ILE A 245     -26.897  -8.813  44.472  1.00 71.35           C  
ANISOU 1691  CG1 ILE A 245     9540  10697   6873  -1170   -341   1485       C  
ATOM   1692  CG2 ILE A 245     -26.492 -10.335  42.482  1.00 70.83           C  
ANISOU 1692  CG2 ILE A 245     9163  10772   6978  -1074   -467   1444       C  
ATOM   1693  CD1 ILE A 245     -25.814  -9.374  45.409  1.00 79.33           C  
ANISOU 1693  CD1 ILE A 245    10702  11625   7815  -1239   -476   1528       C  
ATOM   1694  N   LEU A 246     -30.097 -11.162  42.084  1.00 71.31           N  
ANISOU 1694  N   LEU A 246     9059  10872   7163  -1089   -164   1382       N  
ATOM   1695  CA  LEU A 246     -30.737 -12.159  41.217  1.00 71.68           C  
ANISOU 1695  CA  LEU A 246     8972  10966   7297  -1089   -183   1354       C  
ATOM   1696  C   LEU A 246     -31.707 -11.517  40.217  1.00 74.95           C  
ANISOU 1696  C   LEU A 246     9212  11474   7789  -1034   -125   1337       C  
ATOM   1697  O   LEU A 246     -31.690 -11.886  39.041  1.00 74.44           O  
ANISOU 1697  O   LEU A 246     9030  11472   7781  -1001   -201   1313       O  
ATOM   1698  CB  LEU A 246     -31.456 -13.219  42.081  1.00 73.15           C  
ANISOU 1698  CB  LEU A 246     9238  11082   7474  -1187   -129   1365       C  
ATOM   1699  CG  LEU A 246     -31.381 -14.684  41.635  1.00 78.73           C  
ANISOU 1699  CG  LEU A 246     9931  11763   8220  -1223   -228   1350       C  
ATOM   1700  CD1 LEU A 246     -29.942 -15.189  41.580  1.00 78.76           C  
ANISOU 1700  CD1 LEU A 246    10015  11717   8194  -1182   -381   1349       C  
ATOM   1701  CD2 LEU A 246     -32.151 -15.566  42.585  1.00 82.76           C  
ANISOU 1701  CD2 LEU A 246    10542  12199   8705  -1343   -162   1373       C  
ATOM   1702  N   ALA A 247     -32.518 -10.532  40.674  1.00 71.34           N  
ANISOU 1702  N   ALA A 247     8749  11023   7333  -1017      4   1345       N  
ATOM   1703  CA  ALA A 247     -33.474  -9.816  39.826  1.00 71.17           C  
ANISOU 1703  CA  ALA A 247     8565  11082   7395   -951     51   1336       C  
ATOM   1704  C   ALA A 247     -32.755  -8.968  38.790  1.00 74.91           C  
ANISOU 1704  C   ALA A 247     8996  11603   7864   -874    -43   1335       C  
ATOM   1705  O   ALA A 247     -33.233  -8.870  37.664  1.00 74.31           O  
ANISOU 1705  O   ALA A 247     8780  11598   7855   -833    -85   1326       O  
ATOM   1706  CB  ALA A 247     -34.390  -8.945  40.665  1.00 72.71           C  
ANISOU 1706  CB  ALA A 247     8780  11257   7590   -928    216   1341       C  
ATOM   1707  N   PHE A 248     -31.598  -8.380  39.165  1.00 71.86           N  
ANISOU 1707  N   PHE A 248     8737  11176   7392   -870    -87   1349       N  
ATOM   1708  CA  PHE A 248     -30.768  -7.547  38.293  1.00 71.36           C  
ANISOU 1708  CA  PHE A 248     8653  11155   7306   -825   -170   1357       C  
ATOM   1709  C   PHE A 248     -30.245  -8.352  37.112  1.00 75.06           C  
ANISOU 1709  C   PHE A 248     9021  11695   7803   -819   -278   1336       C  
ATOM   1710  O   PHE A 248     -30.352  -7.890  35.976  1.00 73.92           O  
ANISOU 1710  O   PHE A 248     8787  11618   7680   -780   -316   1333       O  
ATOM   1711  CB  PHE A 248     -29.605  -6.921  39.081  1.00 73.06           C  
ANISOU 1711  CB  PHE A 248     9024  11311   7424   -854   -201   1383       C  
ATOM   1712  CG  PHE A 248     -28.741  -5.967  38.291  1.00 74.45           C  
ANISOU 1712  CG  PHE A 248     9188  11531   7567   -833   -278   1401       C  
ATOM   1713  CD1 PHE A 248     -29.031  -4.609  38.254  1.00 77.87           C  
ANISOU 1713  CD1 PHE A 248     9672  11941   7976   -801   -241   1419       C  
ATOM   1714  CD2 PHE A 248     -27.603  -6.418  37.629  1.00 76.30           C  
ANISOU 1714  CD2 PHE A 248     9373  11825   7794   -848   -380   1403       C  
ATOM   1715  CE1 PHE A 248     -28.207  -3.722  37.554  1.00 78.51           C  
ANISOU 1715  CE1 PHE A 248     9763  12053   8013   -805   -316   1446       C  
ATOM   1716  CE2 PHE A 248     -26.783  -5.528  36.930  1.00 78.75           C  
ANISOU 1716  CE2 PHE A 248     9670  12185   8066   -851   -436   1426       C  
ATOM   1717  CZ  PHE A 248     -27.090  -4.188  36.901  1.00 77.00           C  
ANISOU 1717  CZ  PHE A 248     9510  11936   7811   -840   -408   1452       C  
ATOM   1718  N   PHE A 249     -29.678  -9.546  37.376  1.00 72.27           N  
ANISOU 1718  N   PHE A 249     8698  11318   7444   -857   -328   1323       N  
ATOM   1719  CA  PHE A 249     -29.147 -10.411  36.326  1.00 72.03           C  
ANISOU 1719  CA  PHE A 249     8594  11340   7434   -839   -417   1291       C  
ATOM   1720  C   PHE A 249     -30.244 -11.024  35.458  1.00 76.28           C  
ANISOU 1720  C   PHE A 249     9028  11915   8037   -838   -416   1262       C  
ATOM   1721  O   PHE A 249     -29.995 -11.310  34.283  1.00 75.79           O  
ANISOU 1721  O   PHE A 249     8903  11911   7981   -812   -481   1234       O  
ATOM   1722  CB  PHE A 249     -28.179 -11.454  36.888  1.00 73.83           C  
ANISOU 1722  CB  PHE A 249     8895  11513   7641   -858   -480   1283       C  
ATOM   1723  CG  PHE A 249     -26.825 -10.881  37.229  1.00 75.57           C  
ANISOU 1723  CG  PHE A 249     9165  11736   7810   -849   -529   1310       C  
ATOM   1724  CD1 PHE A 249     -25.817 -10.821  36.275  1.00 78.99           C  
ANISOU 1724  CD1 PHE A 249     9520  12250   8242   -807   -590   1295       C  
ATOM   1725  CD2 PHE A 249     -26.556 -10.401  38.506  1.00 78.57           C  
ANISOU 1725  CD2 PHE A 249     9670  12043   8140   -895   -515   1351       C  
ATOM   1726  CE1 PHE A 249     -24.554 -10.299  36.597  1.00 80.17           C  
ANISOU 1726  CE1 PHE A 249     9688  12416   8356   -814   -639   1328       C  
ATOM   1727  CE2 PHE A 249     -25.293  -9.882  38.828  1.00 81.33           C  
ANISOU 1727  CE2 PHE A 249    10061  12395   8445   -906   -583   1384       C  
ATOM   1728  CZ  PHE A 249     -24.301  -9.839  37.872  1.00 79.25           C  
ANISOU 1728  CZ  PHE A 249     9690  12223   8198   -867   -647   1376       C  
ATOM   1729  N   ALA A 250     -31.469 -11.160  36.012  1.00 72.94           N  
ANISOU 1729  N   ALA A 250     8587  11467   7660   -872   -343   1272       N  
ATOM   1730  CA  ALA A 250     -32.634 -11.650  35.278  1.00 73.16           C  
ANISOU 1730  CA  ALA A 250     8499  11535   7762   -890   -348   1258       C  
ATOM   1731  C   ALA A 250     -33.013 -10.623  34.197  1.00 77.45           C  
ANISOU 1731  C   ALA A 250     8943  12156   8330   -831   -371   1266       C  
ATOM   1732  O   ALA A 250     -33.301 -11.011  33.067  1.00 76.97           O  
ANISOU 1732  O   ALA A 250     8808  12144   8293   -832   -446   1246       O  
ATOM   1733  CB  ALA A 250     -33.799 -11.871  36.226  1.00 74.59           C  
ANISOU 1733  CB  ALA A 250     8665  11686   7991   -946   -245   1277       C  
ATOM   1734  N   CYS A 251     -32.944  -9.317  34.540  1.00 74.64           N  
ANISOU 1734  N   CYS A 251     8610  11797   7954   -783   -319   1295       N  
ATOM   1735  CA  CYS A 251     -33.222  -8.183  33.657  1.00 75.15           C  
ANISOU 1735  CA  CYS A 251     8613  11910   8029   -722   -347   1312       C  
ATOM   1736  C   CYS A 251     -32.245  -8.155  32.482  1.00 79.00           C  
ANISOU 1736  C   CYS A 251     9113  12448   8457   -715   -447   1300       C  
ATOM   1737  O   CYS A 251     -32.656  -8.027  31.323  1.00 79.20           O  
ANISOU 1737  O   CYS A 251     9068  12526   8497   -700   -513   1299       O  
ATOM   1738  CB  CYS A 251     -33.160  -6.870  34.439  1.00 75.96           C  
ANISOU 1738  CB  CYS A 251     8791  11967   8104   -678   -272   1341       C  
ATOM   1739  SG  CYS A 251     -34.447  -6.676  35.697  1.00 81.27           S  
ANISOU 1739  SG  CYS A 251     9445  12591   8843   -663   -119   1347       S  
ATOM   1740  N   TRP A 252     -30.951  -8.284  32.796  1.00 74.51           N  
ANISOU 1740  N   TRP A 252     8628  11865   7818   -729   -458   1293       N  
ATOM   1741  CA  TRP A 252     -29.861  -8.178  31.845  1.00 73.57           C  
ANISOU 1741  CA  TRP A 252     8516  11802   7634   -724   -523   1283       C  
ATOM   1742  C   TRP A 252     -29.510  -9.369  30.970  1.00 77.57           C  
ANISOU 1742  C   TRP A 252     8991  12348   8133   -730   -578   1231       C  
ATOM   1743  O   TRP A 252     -29.086  -9.147  29.836  1.00 77.09           O  
ANISOU 1743  O   TRP A 252     8914  12353   8025   -721   -617   1219       O  
ATOM   1744  CB  TRP A 252     -28.628  -7.594  32.528  1.00 71.63           C  
ANISOU 1744  CB  TRP A 252     8351  11539   7326   -736   -512   1308       C  
ATOM   1745  CG  TRP A 252     -28.748  -6.125  32.786  1.00 72.42           C  
ANISOU 1745  CG  TRP A 252     8502  11616   7398   -728   -488   1356       C  
ATOM   1746  CD1 TRP A 252     -28.927  -5.516  33.993  1.00 75.21           C  
ANISOU 1746  CD1 TRP A 252     8943  11889   7743   -733   -432   1381       C  
ATOM   1747  CD2 TRP A 252     -28.751  -5.083  31.804  1.00 72.30           C  
ANISOU 1747  CD2 TRP A 252     8479  11642   7348   -716   -522   1382       C  
ATOM   1748  CE2 TRP A 252     -28.896  -3.859  32.492  1.00 76.56           C  
ANISOU 1748  CE2 TRP A 252     9107  12115   7867   -707   -490   1423       C  
ATOM   1749  CE3 TRP A 252     -28.618  -5.061  30.403  1.00 73.66           C  
ANISOU 1749  CE3 TRP A 252     8602  11893   7492   -717   -578   1376       C  
ATOM   1750  NE1 TRP A 252     -29.001  -4.153  33.828  1.00 74.85           N  
ANISOU 1750  NE1 TRP A 252     8948  11826   7664   -715   -430   1416       N  
ATOM   1751  CZ2 TRP A 252     -28.919  -2.623  31.827  1.00 76.29           C  
ANISOU 1751  CZ2 TRP A 252     9111  12082   7793   -697   -525   1462       C  
ATOM   1752  CZ3 TRP A 252     -28.660  -3.842  29.744  1.00 75.30           C  
ANISOU 1752  CZ3 TRP A 252     8846  12112   7655   -716   -610   1419       C  
ATOM   1753  CH2 TRP A 252     -28.801  -2.641  30.453  1.00 76.20           C  
ANISOU 1753  CH2 TRP A 252     9045  12151   7757   -705   -587   1463       C  
ATOM   1754  N   LEU A 253     -29.648 -10.612  31.472  1.00 74.57           N  
ANISOU 1754  N   LEU A 253     8624  11921   7787   -749   -577   1199       N  
ATOM   1755  CA  LEU A 253     -29.295 -11.808  30.691  1.00 74.57           C  
ANISOU 1755  CA  LEU A 253     8623  11933   7776   -744   -631   1141       C  
ATOM   1756  C   LEU A 253     -29.875 -11.914  29.266  1.00 76.69           C  
ANISOU 1756  C   LEU A 253     8849  12258   8032   -746   -684   1114       C  
ATOM   1757  O   LEU A 253     -29.074 -12.157  28.367  1.00 75.60           O  
ANISOU 1757  O   LEU A 253     8727  12165   7834   -722   -709   1073       O  
ATOM   1758  CB  LEU A 253     -29.385 -13.124  31.480  1.00 75.12           C  
ANISOU 1758  CB  LEU A 253     8742  11918   7881   -768   -638   1115       C  
ATOM   1759  CG  LEU A 253     -28.356 -14.188  31.076  1.00 80.27           C  
ANISOU 1759  CG  LEU A 253     9435  12558   8505   -728   -684   1056       C  
ATOM   1760  CD1 LEU A 253     -27.024 -13.979  31.791  1.00 80.41           C  
ANISOU 1760  CD1 LEU A 253     9480  12568   8503   -690   -677   1072       C  
ATOM   1761  CD2 LEU A 253     -28.879 -15.580  31.343  1.00 82.95           C  
ANISOU 1761  CD2 LEU A 253     9831  12807   8878   -761   -720   1023       C  
ATOM   1762  N   PRO A 254     -31.193 -11.666  28.992  1.00 73.24           N  
ANISOU 1762  N   PRO A 254     8354  11827   7645   -773   -703   1137       N  
ATOM   1763  CA  PRO A 254     -31.673 -11.716  27.592  1.00 73.53           C  
ANISOU 1763  CA  PRO A 254     8365  11915   7660   -784   -781   1119       C  
ATOM   1764  C   PRO A 254     -30.930 -10.756  26.653  1.00 76.43           C  
ANISOU 1764  C   PRO A 254     8753  12350   7938   -757   -794   1129       C  
ATOM   1765  O   PRO A 254     -30.707 -11.097  25.490  1.00 76.41           O  
ANISOU 1765  O   PRO A 254     8781  12385   7867   -765   -843   1091       O  
ATOM   1766  CB  PRO A 254     -33.156 -11.346  27.707  1.00 75.70           C  
ANISOU 1766  CB  PRO A 254     8549  12189   8024   -809   -799   1165       C  
ATOM   1767  CG  PRO A 254     -33.522 -11.675  29.096  1.00 79.99           C  
ANISOU 1767  CG  PRO A 254     9079  12676   8637   -827   -720   1179       C  
ATOM   1768  CD  PRO A 254     -32.307 -11.358  29.912  1.00 74.82           C  
ANISOU 1768  CD  PRO A 254     8506  11994   7930   -795   -656   1181       C  
ATOM   1769  N   TYR A 255     -30.509  -9.581  27.174  1.00 71.56           N  
ANISOU 1769  N   TYR A 255     8140  11741   7309   -734   -746   1180       N  
ATOM   1770  CA  TYR A 255     -29.749  -8.585  26.420  1.00 70.62           C  
ANISOU 1770  CA  TYR A 255     8052  11680   7101   -729   -753   1203       C  
ATOM   1771  C   TYR A 255     -28.337  -9.077  26.165  1.00 72.95           C  
ANISOU 1771  C   TYR A 255     8379  12017   7322   -726   -723   1158       C  
ATOM   1772  O   TYR A 255     -27.863  -8.948  25.038  1.00 73.66           O  
ANISOU 1772  O   TYR A 255     8489  12173   7325   -736   -737   1140       O  
ATOM   1773  CB  TYR A 255     -29.740  -7.219  27.126  1.00 71.42           C  
ANISOU 1773  CB  TYR A 255     8167  11757   7210   -718   -720   1270       C  
ATOM   1774  CG  TYR A 255     -28.836  -6.192  26.478  1.00 73.42           C  
ANISOU 1774  CG  TYR A 255     8470  12060   7364   -735   -728   1303       C  
ATOM   1775  CD1 TYR A 255     -29.218  -5.533  25.312  1.00 75.84           C  
ANISOU 1775  CD1 TYR A 255     8797  12400   7617   -748   -791   1330       C  
ATOM   1776  CD2 TYR A 255     -27.599  -5.875  27.031  1.00 74.15           C  
ANISOU 1776  CD2 TYR A 255     8593  12166   7414   -754   -681   1316       C  
ATOM   1777  CE1 TYR A 255     -28.392  -4.582  24.714  1.00 77.14           C  
ANISOU 1777  CE1 TYR A 255     9024  12609   7680   -785   -795   1368       C  
ATOM   1778  CE2 TYR A 255     -26.762  -4.927  26.443  1.00 75.34           C  
ANISOU 1778  CE2 TYR A 255     8785  12370   7473   -795   -686   1354       C  
ATOM   1779  CZ  TYR A 255     -27.170  -4.269  25.293  1.00 84.36           C  
ANISOU 1779  CZ  TYR A 255     9959  13541   8555   -814   -736   1380       C  
ATOM   1780  OH  TYR A 255     -26.343  -3.340  24.706  1.00 86.31           O  
ANISOU 1780  OH  TYR A 255    10259  13836   8697   -873   -737   1425       O  
ATOM   1781  N   TYR A 256     -27.667  -9.645  27.188  1.00 67.43           N  
ANISOU 1781  N   TYR A 256     7681  11282   6656   -709   -681   1142       N  
ATOM   1782  CA  TYR A 256     -26.308 -10.162  27.031  1.00 67.08           C  
ANISOU 1782  CA  TYR A 256     7639  11281   6569   -686   -655   1101       C  
ATOM   1783  C   TYR A 256     -26.214 -11.328  26.051  1.00 72.01           C  
ANISOU 1783  C   TYR A 256     8277  11923   7163   -660   -672   1016       C  
ATOM   1784  O   TYR A 256     -25.231 -11.427  25.323  1.00 72.07           O  
ANISOU 1784  O   TYR A 256     8278  12002   7103   -637   -640    980       O  
ATOM   1785  CB  TYR A 256     -25.620 -10.428  28.380  1.00 67.64           C  
ANISOU 1785  CB  TYR A 256     7711  11301   6688   -671   -632   1114       C  
ATOM   1786  CG  TYR A 256     -25.247  -9.148  29.103  1.00 69.11           C  
ANISOU 1786  CG  TYR A 256     7908  11489   6860   -704   -614   1189       C  
ATOM   1787  CD1 TYR A 256     -24.430  -8.195  28.499  1.00 71.20           C  
ANISOU 1787  CD1 TYR A 256     8159  11836   7056   -730   -604   1219       C  
ATOM   1788  CD2 TYR A 256     -25.718  -8.884  30.385  1.00 69.83           C  
ANISOU 1788  CD2 TYR A 256     8042  11496   6996   -719   -605   1228       C  
ATOM   1789  CE1 TYR A 256     -24.099  -7.007  29.148  1.00 71.97           C  
ANISOU 1789  CE1 TYR A 256     8290  11920   7134   -775   -601   1289       C  
ATOM   1790  CE2 TYR A 256     -25.387  -7.700  31.048  1.00 70.85           C  
ANISOU 1790  CE2 TYR A 256     8212  11608   7099   -751   -593   1289       C  
ATOM   1791  CZ  TYR A 256     -24.581  -6.760  30.421  1.00 79.64           C  
ANISOU 1791  CZ  TYR A 256     9318  12795   8148   -781   -599   1321       C  
ATOM   1792  OH  TYR A 256     -24.243  -5.583  31.055  1.00 81.08           O  
ANISOU 1792  OH  TYR A 256     9562  12949   8297   -828   -600   1383       O  
ATOM   1793  N   ILE A 257     -27.278 -12.147  25.971  1.00 69.63           N  
ANISOU 1793  N   ILE A 257     7996  11560   6902   -671   -717    988       N  
ATOM   1794  CA  ILE A 257     -27.396 -13.265  25.033  1.00 70.65           C  
ANISOU 1794  CA  ILE A 257     8172  11680   6993   -661   -752    907       C  
ATOM   1795  C   ILE A 257     -27.519 -12.698  23.609  1.00 77.03           C  
ANISOU 1795  C   ILE A 257     9002  12565   7700   -687   -772    900       C  
ATOM   1796  O   ILE A 257     -26.803 -13.155  22.711  1.00 77.86           O  
ANISOU 1796  O   ILE A 257     9151  12711   7719   -661   -748    833       O  
ATOM   1797  CB  ILE A 257     -28.562 -14.228  25.433  1.00 73.67           C  
ANISOU 1797  CB  ILE A 257     8576  11968   7448   -697   -810    894       C  
ATOM   1798  CG1 ILE A 257     -28.309 -14.918  26.809  1.00 73.91           C  
ANISOU 1798  CG1 ILE A 257     8617  11913   7553   -680   -787    897       C  
ATOM   1799  CG2 ILE A 257     -28.883 -15.265  24.345  1.00 74.98           C  
ANISOU 1799  CG2 ILE A 257     8815  12111   7562   -709   -869    817       C  
ATOM   1800  CD1 ILE A 257     -26.913 -15.637  27.013  1.00 80.84           C  
ANISOU 1800  CD1 ILE A 257     9528  12775   8413   -599   -761    842       C  
ATOM   1801  N   GLY A 258     -28.371 -11.677  23.448  1.00 73.81           N  
ANISOU 1801  N   GLY A 258     8571  12173   7300   -731   -813    971       N  
ATOM   1802  CA  GLY A 258     -28.589 -10.976  22.183  1.00 74.33           C  
ANISOU 1802  CA  GLY A 258     8673  12299   7270   -765   -855    989       C  
ATOM   1803  C   GLY A 258     -27.309 -10.378  21.638  1.00 78.54           C  
ANISOU 1803  C   GLY A 258     9229  12918   7695   -760   -784    985       C  
ATOM   1804  O   GLY A 258     -26.897 -10.692  20.518  1.00 78.62           O  
ANISOU 1804  O   GLY A 258     9300  12979   7593   -769   -773    932       O  
ATOM   1805  N   ILE A 259     -26.652  -9.567  22.459  1.00 75.13           N  
ANISOU 1805  N   ILE A 259     8750  12503   7291   -753   -729   1039       N  
ATOM   1806  CA  ILE A 259     -25.364  -8.988  22.107  1.00 75.47           C  
ANISOU 1806  CA  ILE A 259     8791  12637   7248   -765   -656   1047       C  
ATOM   1807  C   ILE A 259     -24.330 -10.061  21.763  1.00 79.80           C  
ANISOU 1807  C   ILE A 259     9327  13232   7762   -715   -585    955       C  
ATOM   1808  O   ILE A 259     -23.617  -9.940  20.767  1.00 80.78           O  
ANISOU 1808  O   ILE A 259     9472  13447   7775   -730   -528    927       O  
ATOM   1809  CB  ILE A 259     -24.812  -8.106  23.243  1.00 78.11           C  
ANISOU 1809  CB  ILE A 259     9079  12966   7635   -775   -625   1119       C  
ATOM   1810  CG1 ILE A 259     -25.591  -6.791  23.322  1.00 78.45           C  
ANISOU 1810  CG1 ILE A 259     9158  12975   7676   -817   -677   1208       C  
ATOM   1811  CG2 ILE A 259     -23.329  -7.840  23.039  1.00 79.80           C  
ANISOU 1811  CG2 ILE A 259     9255  13279   7784   -791   -547   1118       C  
ATOM   1812  CD1 ILE A 259     -25.636  -6.028  22.017  1.00 88.03           C  
ANISOU 1812  CD1 ILE A 259    10434  14245   8768   -873   -706   1236       C  
ATOM   1813  N   SER A 260     -24.243 -11.105  22.580  1.00 75.15           N  
ANISOU 1813  N   SER A 260     8710  12579   7265   -653   -582    908       N  
ATOM   1814  CA  SER A 260     -23.283 -12.177  22.334  1.00 75.34           C  
ANISOU 1814  CA  SER A 260     8724  12626   7275   -576   -522    816       C  
ATOM   1815  C   SER A 260     -23.369 -12.673  20.892  1.00 79.26           C  
ANISOU 1815  C   SER A 260     9305  13159   7652   -575   -505    736       C  
ATOM   1816  O   SER A 260     -22.356 -12.824  20.210  1.00 79.17           O  
ANISOU 1816  O   SER A 260     9282  13235   7564   -540   -413    681       O  
ATOM   1817  CB  SER A 260     -23.513 -13.337  23.305  1.00 78.74           C  
ANISOU 1817  CB  SER A 260     9159  12945   7815   -516   -558    778       C  
ATOM   1818  OG  SER A 260     -23.059 -13.009  24.607  1.00 87.81           O  
ANISOU 1818  OG  SER A 260    10242  14072   9050   -508   -554    838       O  
ATOM   1819  N   ILE A 261     -24.593 -12.911  20.431  1.00 75.81           N  
ANISOU 1819  N   ILE A 261     8950  12658   7196   -619   -595    729       N  
ATOM   1820  CA  ILE A 261     -24.823 -13.357  19.062  1.00 76.72           C  
ANISOU 1820  CA  ILE A 261     9180  12790   7182   -637   -607    658       C  
ATOM   1821  C   ILE A 261     -24.408 -12.283  18.060  1.00 82.37           C  
ANISOU 1821  C   ILE A 261     9921  13617   7758   -699   -562    694       C  
ATOM   1822  O   ILE A 261     -23.761 -12.576  17.056  1.00 83.97           O  
ANISOU 1822  O   ILE A 261    10189  13884   7832   -688   -484    622       O  
ATOM   1823  CB  ILE A 261     -26.301 -13.722  18.828  1.00 79.48           C  
ANISOU 1823  CB  ILE A 261     9600  13048   7550   -694   -743    665       C  
ATOM   1824  CG1 ILE A 261     -26.596 -15.122  19.369  1.00 79.51           C  
ANISOU 1824  CG1 ILE A 261     9635  12942   7633   -651   -777    596       C  
ATOM   1825  CG2 ILE A 261     -26.644 -13.633  17.348  1.00 81.62           C  
ANISOU 1825  CG2 ILE A 261     9997  13351   7663   -756   -786    636       C  
ATOM   1826  CD1 ILE A 261     -27.915 -15.227  20.103  1.00 83.56           C  
ANISOU 1826  CD1 ILE A 261    10117  13371   8263   -709   -885    655       C  
ATOM   1827  N   ASP A 262     -24.785 -11.039  18.340  1.00 78.31           N  
ANISOU 1827  N   ASP A 262     9371  13121   7264   -764   -605    805       N  
ATOM   1828  CA  ASP A 262     -24.441  -9.913  17.459  1.00 79.09           C  
ANISOU 1828  CA  ASP A 262     9513  13310   7229   -840   -580    858       C  
ATOM   1829  C   ASP A 262     -22.926  -9.888  17.211  1.00 83.61           C  
ANISOU 1829  C   ASP A 262    10038  13998   7730   -821   -425    821       C  
ATOM   1830  O   ASP A 262     -22.503  -9.704  16.069  1.00 84.05           O  
ANISOU 1830  O   ASP A 262    10169  14136   7629   -867   -364    795       O  
ATOM   1831  CB  ASP A 262     -24.897  -8.568  18.067  1.00 80.42           C  
ANISOU 1831  CB  ASP A 262     9644  13460   7453   -891   -642    983       C  
ATOM   1832  CG  ASP A 262     -25.017  -7.385  17.101  1.00 95.48           C  
ANISOU 1832  CG  ASP A 262    11640  15411   9226   -984   -679   1057       C  
ATOM   1833  OD1 ASP A 262     -24.290  -7.365  16.075  1.00 97.10           O  
ANISOU 1833  OD1 ASP A 262    11911  15704   9276  -1028   -606   1025       O  
ATOM   1834  OD2 ASP A 262     -25.800  -6.454  17.396  1.00103.43           O1-
ANISOU 1834  OD2 ASP A 262    12656  16364  10279  -1010   -774   1147       O1-
ATOM   1835  N   SER A 263     -22.123 -10.119  18.278  1.00 79.70           N  
ANISOU 1835  N   SER A 263     9415  13514   7351   -757   -363    818       N  
ATOM   1836  CA  SER A 263     -20.660 -10.146  18.242  1.00 80.12           C  
ANISOU 1836  CA  SER A 263     9374  13685   7384   -726   -224    790       C  
ATOM   1837  C   SER A 263     -20.128 -11.229  17.306  1.00 85.14           C  
ANISOU 1837  C   SER A 263    10049  14364   7934   -651   -125    660       C  
ATOM   1838  O   SER A 263     -19.326 -10.913  16.433  1.00 86.21           O  
ANISOU 1838  O   SER A 263    10184  14624   7947   -683     -7    641       O  
ATOM   1839  CB  SER A 263     -20.085 -10.319  19.644  1.00 83.20           C  
ANISOU 1839  CB  SER A 263     9628  14051   7932   -665   -221    815       C  
ATOM   1840  OG  SER A 263     -20.686  -9.428  20.571  1.00 91.08           O  
ANISOU 1840  OG  SER A 263    10621  14984   9002   -724   -310    919       O  
ATOM   1841  N   PHE A 264     -20.598 -12.462  17.463  1.00 81.82           N  
ANISOU 1841  N   PHE A 264     9679  13839   7569   -561   -167    572       N  
ATOM   1842  CA  PHE A 264     -20.164 -13.563  16.611  1.00 83.45           C  
ANISOU 1842  CA  PHE A 264     9956  14057   7694   -475    -80    435       C  
ATOM   1843  C   PHE A 264     -20.563 -13.375  15.146  1.00 88.50           C  
ANISOU 1843  C   PHE A 264    10762  14731   8131   -555    -67    400       C  
ATOM   1844  O   PHE A 264     -19.811 -13.740  14.242  1.00 89.31           O  
ANISOU 1844  O   PHE A 264    10909  14913   8113   -517     69    309       O  
ATOM   1845  CB  PHE A 264     -20.714 -14.893  17.135  1.00 85.14           C  
ANISOU 1845  CB  PHE A 264    10224  14120   8006   -379   -159    358       C  
ATOM   1846  CG  PHE A 264     -20.047 -15.369  18.395  1.00 86.50           C  
ANISOU 1846  CG  PHE A 264    10261  14259   8346   -273   -148    360       C  
ATOM   1847  CD1 PHE A 264     -18.708 -15.722  18.395  1.00 91.10           C  
ANISOU 1847  CD1 PHE A 264    10735  14927   8952   -160    -19    302       C  
ATOM   1848  CD2 PHE A 264     -20.759 -15.463  19.578  1.00 87.60           C  
ANISOU 1848  CD2 PHE A 264    10381  14284   8619   -288   -267    424       C  
ATOM   1849  CE1 PHE A 264     -18.092 -16.160  19.551  1.00 91.64           C  
ANISOU 1849  CE1 PHE A 264    10682  14959   9179    -62    -36    312       C  
ATOM   1850  CE2 PHE A 264     -20.149 -15.901  20.739  1.00 90.18           C  
ANISOU 1850  CE2 PHE A 264    10609  14571   9083   -203   -272    432       C  
ATOM   1851  CZ  PHE A 264     -18.813 -16.250  20.725  1.00 89.23           C  
ANISOU 1851  CZ  PHE A 264    10385  14528   8989    -89   -169    380       C  
ATOM   1852  N   ILE A 265     -21.750 -12.855  14.936  1.00 84.86           N  
ANISOU 1852  N   ILE A 265    10396  14207   7639   -657   -208    470       N  
ATOM   1853  CA  ILE A 265     -22.197 -12.612  13.602  1.00 86.37           C  
ANISOU 1853  CA  ILE A 265    10758  14419   7638   -748   -232    456       C  
ATOM   1854  C   ILE A 265     -21.101 -11.883  12.909  1.00 92.70           C  
ANISOU 1854  C   ILE A 265    11542  15376   8305   -791    -73    466       C  
ATOM   1855  O   ILE A 265     -20.510 -12.394  11.991  1.00 94.60           O  
ANISOU 1855  O   ILE A 265    11863  15675   8405   -765     52    365       O  
ATOM   1856  CB  ILE A 265     -23.331 -11.661  13.588  1.00 88.45           C  
ANISOU 1856  CB  ILE A 265    11064  14638   7905   -860   -394    574       C  
ATOM   1857  CG1 ILE A 265     -24.607 -12.379  13.197  1.00 88.73           C  
ANISOU 1857  CG1 ILE A 265    11229  14555   7929   -881   -552    540       C  
ATOM   1858  CG2 ILE A 265     -23.022 -10.576  12.607  1.00 89.73           C  
ANISOU 1858  CG2 ILE A 265    11305  14899   7890   -970   -356    633       C  
ATOM   1859  CD1 ILE A 265     -25.405 -12.832  14.350  1.00 88.60           C  
ANISOU 1859  CD1 ILE A 265    11123  14431   8110   -841   -657    565       C  
ATOM   1860  N   LEU A 266     -20.841 -10.663  13.353  1.00 88.69           N  
ANISOU 1860  N   LEU A 266    10936  14931   7830   -867    -74    588       N  
ATOM   1861  CA  LEU A 266     -19.810  -9.867  12.738  1.00 89.78           C  
ANISOU 1861  CA  LEU A 266    11050  15221   7840   -941     70    618       C  
ATOM   1862  C   LEU A 266     -18.406 -10.378  12.595  1.00 96.00           C  
ANISOU 1862  C   LEU A 266    11724  16139   8613   -863    283    530       C  
ATOM   1863  O   LEU A 266     -17.730 -10.079  11.630  1.00 97.66           O  
ANISOU 1863  O   LEU A 266    11976  16473   8656   -923    424    509       O  
ATOM   1864  CB  LEU A 266     -19.459  -8.642  13.625  1.00 88.48           C  
ANISOU 1864  CB  LEU A 266    10751  15099   7770  -1010     51    756       C  
ATOM   1865  CG  LEU A 266     -20.541  -7.668  14.083  1.00 91.33           C  
ANISOU 1865  CG  LEU A 266    11160  15359   8181  -1087   -130    880       C  
ATOM   1866  CD1 LEU A 266     -20.534  -7.577  15.569  1.00 89.47           C  
ANISOU 1866  CD1 LEU A 266    10779  15066   8150  -1029   -176    927       C  
ATOM   1867  CD2 LEU A 266     -20.338  -6.296  13.528  1.00 94.42           C  
ANISOU 1867  CD2 LEU A 266    11619  15813   8442  -1235   -131    989       C  
ATOM   1868  N   LEU A 267     -17.960 -11.168  13.554  1.00 92.46           N  
ANISOU 1868  N   LEU A 267    11128  15663   8339   -724    308    480       N  
ATOM   1869  CA  LEU A 267     -16.651 -11.788  13.441  1.00 94.24           C  
ANISOU 1869  CA  LEU A 267    11225  16005   8578   -615    502    388       C  
ATOM   1870  C   LEU A 267     -17.070 -12.913  12.576  1.00100.92           C  
ANISOU 1870  C   LEU A 267    12250  16776   9318   -535    522    245       C  
ATOM   1871  O   LEU A 267     -16.255 -13.621  12.004  1.00102.32           O  
ANISOU 1871  O   LEU A 267    12418  17022   9436   -434    691    124       O  
ATOM   1872  CB  LEU A 267     -16.176 -12.248  14.816  1.00 93.16           C  
ANISOU 1872  CB  LEU A 267    10893  15833   8673   -492    474    394       C  
ATOM   1873  N   GLU A 268     -18.374 -13.085  12.476  1.00 97.80           N  
ANISOU 1873  N   GLU A 268    12022  16236   8902   -580    347    257       N  
ATOM   1874  CA  GLU A 268     -18.956 -14.029  11.546  1.00 99.09           C  
ANISOU 1874  CA  GLU A 268    12403  16312   8934   -552    326    138       C  
ATOM   1875  C   GLU A 268     -18.693 -15.514  11.556  1.00104.72           C  
ANISOU 1875  C   GLU A 268    13159  16944   9684   -381    382    -20       C  
ATOM   1876  O   GLU A 268     -18.478 -16.117  10.519  1.00106.16           O  
ANISOU 1876  O   GLU A 268    13498  17136   9702   -347    482   -143       O  
ATOM   1877  CB  GLU A 268     -18.747 -13.568  10.108  1.00102.10           C  
ANISOU 1877  CB  GLU A 268    12942  16794   9057   -657    429    114       C  
ATOM   1878  CG  GLU A 268     -17.310 -13.306   9.738  1.00112.01           C  
ANISOU 1878  CG  GLU A 268    14076  18237  10246   -630    679     79       C  
ATOM   1879  CD  GLU A 268     -17.187 -12.503   8.460  1.00128.23           C  
ANISOU 1879  CD  GLU A 268    16282  20399  12041   -789    766    106       C  
ATOM   1880  OE1 GLU A 268     -16.434 -12.909   7.558  1.00114.21           O  
ANISOU 1880  OE1 GLU A 268    14568  18719  10108   -754    970     -5       O  
ATOM   1881  OE2 GLU A 268     -17.854 -11.464   8.350  1.00121.57           O1-
ANISOU 1881  OE2 GLU A 268    15507  19539  11144   -947    629    237       O1-
ATOM   1882  N   ILE A 269     -18.714 -16.082  12.754  1.00100.56           N  
ANISOU 1882  N   ILE A 269    12513  16330   9367   -277    312    -16       N  
ATOM   1883  CA  ILE A 269     -18.841 -17.510  12.969  1.00101.18           C  
ANISOU 1883  CA  ILE A 269    12670  16266   9506   -133    284   -141       C  
ATOM   1884  C   ILE A 269     -20.253 -18.027  12.748  1.00105.51           C  
ANISOU 1884  C   ILE A 269    13428  16647  10015   -207     94   -152       C  
ATOM   1885  O   ILE A 269     -20.452 -19.170  12.335  1.00106.43           O  
ANISOU 1885  O   ILE A 269    13711  16648  10079   -136     80   -276       O  
ATOM   1886  CB  ILE A 269     -18.370 -17.890  14.381  1.00103.18           C  
ANISOU 1886  CB  ILE A 269    12733  16477   9994    -12    259   -114       C  
ATOM   1887  CG1 ILE A 269     -16.957 -17.358  14.633  1.00104.17           C  
ANISOU 1887  CG1 ILE A 269    12627  16778  10175     49    426    -90       C  
ATOM   1888  CG2 ILE A 269     -18.416 -19.399  14.569  1.00104.87           C  
ANISOU 1888  CG2 ILE A 269    13049  16533  10264    143    231   -243       C  
ATOM   1889  CD1 ILE A 269     -16.002 -18.395  15.181  1.00112.30           C  
ANISOU 1889  CD1 ILE A 269    13545  17783  11339    262    500   -183       C  
ATOM   1890  N   ILE A 270     -21.232 -17.167  13.018  1.00100.98           N  
ANISOU 1890  N   ILE A 270    12843  16056   9469   -352    -57    -20       N  
ATOM   1891  CA  ILE A 270     -22.624 -17.484  12.720  1.00100.65           C  
ANISOU 1891  CA  ILE A 270    12969  15885   9391   -449   -244    -10       C  
ATOM   1892  C   ILE A 270     -22.979 -17.275  11.253  1.00107.64           C  
ANISOU 1892  C   ILE A 270    14063  16796  10040   -551   -254    -45       C  
ATOM   1893  O   ILE A 270     -22.977 -16.148  10.758  1.00107.40           O  
ANISOU 1893  O   ILE A 270    14025  16869   9915   -656   -244     40       O  
ATOM   1894  CB  ILE A 270     -23.579 -16.651  13.594  1.00101.32           C  
ANISOU 1894  CB  ILE A 270    12943  15942   9611   -547   -399    143       C  
ATOM   1895  CG1 ILE A 270     -23.324 -16.929  15.077  1.00100.20           C  
ANISOU 1895  CG1 ILE A 270    12632  15754   9682   -460   -401    176       C  
ATOM   1896  CG2 ILE A 270     -25.026 -16.948  13.233  1.00101.99           C  
ANISOU 1896  CG2 ILE A 270    13167  15914   9670   -651   -593    160       C  
ATOM   1897  CD1 ILE A 270     -24.060 -15.992  16.009  1.00104.94           C  
ANISOU 1897  CD1 ILE A 270    13114  16349  10409   -540   -503    319       C  
ATOM   1898  N   LYS A 271     -23.285 -18.368  10.562  1.00106.49           N  
ANISOU 1898  N   LYS A 271    14128  16545   9788   -528   -286   -169       N  
ATOM   1899  CA  LYS A 271     -23.643 -18.307   9.150  1.00108.29           C  
ANISOU 1899  CA  LYS A 271    14596  16778   9773   -631   -310   -214       C  
ATOM   1900  C   LYS A 271     -25.160 -18.431   9.260  1.00112.14           C  
ANISOU 1900  C   LYS A 271    15160  17139  10309   -753   -572   -144       C  
ATOM   1901  O   LYS A 271     -25.688 -19.516   9.504  1.00112.55           O  
ANISOU 1901  O   LYS A 271    15298  17048  10416   -729   -670   -208       O  
ATOM   1902  CB  LYS A 271     -22.941 -19.420   8.370  1.00113.09           C  
ANISOU 1902  CB  LYS A 271    15389  17349  10232   -520   -165   -401       C  
ATOM   1903  N   GLN A 272     -25.854 -17.312   9.077  1.00107.91           N  
ANISOU 1903  N   GLN A 272    14589  16653   9757   -886   -690     -9       N  
ATOM   1904  CA  GLN A 272     -27.310 -17.293   9.154  1.00107.40           C  
ANISOU 1904  CA  GLN A 272    14556  16494   9757  -1003   -941     73       C  
ATOM   1905  C   GLN A 272     -27.744 -16.211   8.170  1.00112.34           C  
ANISOU 1905  C   GLN A 272    15273  17184  10226  -1138  -1028    162       C  
ATOM   1906  O   GLN A 272     -27.068 -15.196   8.012  1.00112.50           O  
ANISOU 1906  O   GLN A 272    15236  17322  10189  -1145   -917    218       O  
ATOM   1907  CB  GLN A 272     -27.970 -17.062  10.514  1.00106.66           C  
ANISOU 1907  CB  GLN A 272    14238  16364   9922   -993  -1037    181       C  
ATOM   1908  CG  GLN A 272     -27.699 -18.161  11.529  1.00120.01           C  
ANISOU 1908  CG  GLN A 272    15864  17968  11765   -883   -989    110       C  
ATOM   1909  CD  GLN A 272     -28.290 -19.495  11.116  1.00140.95           C  
ANISOU 1909  CD  GLN A 272    18713  20477  14364   -910  -1097      9       C  
ATOM   1910  NE2 GLN A 272     -29.414 -19.450  10.411  1.00139.59           N  
ANISOU 1910  NE2 GLN A 272    18658  20261  14121  -1053  -1288     47       N  
ATOM   1911  OE1 GLN A 272     -27.742 -20.552  11.428  1.00133.42           O  
ANISOU 1911  OE1 GLN A 272    17813  19444  13435   -805  -1022   -100       O  
ATOM   1912  N   GLY A 273     -28.877 -16.438   7.512  1.00109.49           N  
ANISOU 1912  N   GLY A 273    15064  16742   9796  -1255  -1244    181       N  
ATOM   1913  CA  GLY A 273     -29.400 -15.488   6.548  1.00110.45           C  
ANISOU 1913  CA  GLY A 273    15295  16901   9767  -1387  -1371    272       C  
ATOM   1914  C   GLY A 273     -29.921 -14.224   7.202  1.00112.84           C  
ANISOU 1914  C   GLY A 273    15390  17252  10231  -1413  -1463    441       C  
ATOM   1915  O   GLY A 273     -30.412 -14.254   8.330  1.00111.41           O  
ANISOU 1915  O   GLY A 273    15007  17039  10286  -1367  -1511    495       O  
ATOM   1916  N   CYS A 274     -29.814 -13.107   6.490  1.00109.15           N  
ANISOU 1916  N   CYS A 274    14992  16853   9628  -1488  -1483    523       N  
ATOM   1917  CA  CYS A 274     -30.276 -11.823   7.003  1.00107.39           C  
ANISOU 1917  CA  CYS A 274    14609  16660   9535  -1506  -1573    682       C  
ATOM   1918  C   CYS A 274     -31.472 -12.034   7.927  1.00108.10           C  
ANISOU 1918  C   CYS A 274    14521  16674   9878  -1486  -1745    744       C  
ATOM   1919  O   CYS A 274     -31.612 -11.352   8.943  1.00106.57           O  
ANISOU 1919  O   CYS A 274    14121  16496   9873  -1430  -1729    829       O  
ATOM   1920  CB  CYS A 274     -30.591 -10.867   5.851  1.00109.64           C  
ANISOU 1920  CB  CYS A 274    15068  16964   9625  -1628  -1702    768       C  
ATOM   1921  SG  CYS A 274     -29.165  -9.939   5.240  1.00114.39           S  
ANISOU 1921  SG  CYS A 274    15769  17690  10005  -1658  -1473    774       S  
ATOM   1922  N   GLU A 275     -32.332 -12.982   7.567  1.00103.61           N  
ANISOU 1922  N   GLU A 275    14040  16023   9304  -1542  -1903    700       N  
ATOM   1923  CA  GLU A 275     -33.518 -13.285   8.365  1.00101.86           C  
ANISOU 1923  CA  GLU A 275    13649  15738   9315  -1546  -2064    757       C  
ATOM   1924  C   GLU A 275     -33.153 -13.318   9.854  1.00101.51           C  
ANISOU 1924  C   GLU A 275    13370  15708   9492  -1431  -1910    761       C  
ATOM   1925  O   GLU A 275     -33.724 -12.553  10.635  1.00100.13           O  
ANISOU 1925  O   GLU A 275    13005  15545   9495  -1405  -1958    867       O  
ATOM   1926  CB  GLU A 275     -34.149 -14.611   7.896  1.00104.74           C  
ANISOU 1926  CB  GLU A 275    14152  16011   9633  -1621  -2195    673       C  
ATOM   1927  CG  GLU A 275     -35.642 -14.730   8.157  1.00116.73           C  
ANISOU 1927  CG  GLU A 275    15548  17480  11325  -1698  -2443    763       C  
ATOM   1928  CD  GLU A 275     -36.525 -13.644   7.570  1.00139.29           C  
ANISOU 1928  CD  GLU A 275    18379  20362  14183  -1768  -2655    901       C  
ATOM   1929  OE1 GLU A 275     -36.352 -13.303   6.377  1.00127.91           O  
ANISOU 1929  OE1 GLU A 275    17158  18928  12516  -1840  -2729    903       O  
ATOM   1930  OE2 GLU A 275     -37.403 -13.144   8.309  1.00137.66           O1-
ANISOU 1930  OE2 GLU A 275    17935  20166  14202  -1747  -2749   1008       O1-
ATOM   1931  N   PHE A 276     -32.126 -14.078  10.215  1.00 95.65           N  
ANISOU 1931  N   PHE A 276    12651  14967   8726  -1352  -1720    649       N  
ATOM   1932  CA  PHE A 276     -31.632 -14.094  11.592  1.00 92.81           C  
ANISOU 1932  CA  PHE A 276    12095  14619   8549  -1247  -1576    654       C  
ATOM   1933  C   PHE A 276     -31.221 -12.726  12.176  1.00 94.83           C  
ANISOU 1933  C   PHE A 276    12207  14952   8872  -1204  -1494    755       C  
ATOM   1934  O   PHE A 276     -31.547 -12.427  13.325  1.00 93.63           O  
ANISOU 1934  O   PHE A 276    11879  14788   8909  -1160  -1488    816       O  
ATOM   1935  CB  PHE A 276     -30.469 -15.082  11.723  1.00 94.41           C  
ANISOU 1935  CB  PHE A 276    12364  14813   8695  -1160  -1394    518       C  
ATOM   1936  CG  PHE A 276     -30.144 -15.451  13.142  1.00 94.23           C  
ANISOU 1936  CG  PHE A 276    12172  14766   8864  -1066  -1299    512       C  
ATOM   1937  CD1 PHE A 276     -31.063 -15.238  14.155  1.00 96.18           C  
ANISOU 1937  CD1 PHE A 276    12259  14978   9306  -1082  -1386    601       C  
ATOM   1938  CD2 PHE A 276     -28.920 -16.013  13.463  1.00 96.38           C  
ANISOU 1938  CD2 PHE A 276    12447  15051   9121   -959  -1124    420       C  
ATOM   1939  CE1 PHE A 276     -30.767 -15.577  15.462  1.00 95.88           C  
ANISOU 1939  CE1 PHE A 276    12094  14911   9423  -1008  -1301    600       C  
ATOM   1940  CE2 PHE A 276     -28.617 -16.355  14.768  1.00 98.05           C  
ANISOU 1940  CE2 PHE A 276    12521  15232   9503   -878  -1061    423       C  
ATOM   1941  CZ  PHE A 276     -29.542 -16.135  15.769  1.00 94.87           C  
ANISOU 1941  CZ  PHE A 276    11987  14788   9272   -910  -1149    514       C  
ATOM   1942  N   GLU A 277     -30.517 -11.923  11.386  1.00 90.57           N  
ANISOU 1942  N   GLU A 277    11760  14485   8167  -1228  -1433    771       N  
ATOM   1943  CA  GLU A 277     -30.062 -10.613  11.834  1.00 88.93           C  
ANISOU 1943  CA  GLU A 277    11453  14340   7995  -1209  -1365    867       C  
ATOM   1944  C   GLU A 277     -31.158  -9.713  12.394  1.00 90.86           C  
ANISOU 1944  C   GLU A 277    11577  14550   8397  -1216  -1509    994       C  
ATOM   1945  O   GLU A 277     -31.108  -9.306  13.555  1.00 89.33           O  
ANISOU 1945  O   GLU A 277    11228  14351   8362  -1152  -1451   1038       O  
ATOM   1946  CB  GLU A 277     -29.399  -9.853  10.683  1.00 91.75           C  
ANISOU 1946  CB  GLU A 277    11965  14769   8127  -1277  -1323    883       C  
ATOM   1947  CG  GLU A 277     -28.006  -9.334  11.002  1.00104.56           C  
ANISOU 1947  CG  GLU A 277    13533  16485   9710  -1242  -1113    878       C  
ATOM   1948  CD  GLU A 277     -27.007  -9.635   9.902  1.00127.65           C  
ANISOU 1948  CD  GLU A 277    16612  19487  12402  -1278   -974    791       C  
ATOM   1949  OE1 GLU A 277     -26.378  -8.683   9.392  1.00116.28           O  
ANISOU 1949  OE1 GLU A 277    15225  18126  10830  -1343   -906    845       O  
ATOM   1950  OE2 GLU A 277     -26.848 -10.822   9.549  1.00125.01           O1-
ANISOU 1950  OE2 GLU A 277    16356  19131  12012  -1242   -928    667       O1-
ATOM   1951  N   ASN A 278     -32.148  -9.406  11.561  1.00 87.92           N  
ANISOU 1951  N   ASN A 278    11281  14149   7976  -1288  -1702   1052       N  
ATOM   1952  CA  ASN A 278     -33.249  -8.537  11.962  1.00 87.33           C  
ANISOU 1952  CA  ASN A 278    11087  14041   8053  -1279  -1852   1171       C  
ATOM   1953  C   ASN A 278     -33.898  -9.033  13.252  1.00 87.81           C  
ANISOU 1953  C   ASN A 278    10947  14064   8353  -1215  -1841   1171       C  
ATOM   1954  O   ASN A 278     -34.386  -8.239  14.055  1.00 86.63           O  
ANISOU 1954  O   ASN A 278    10657  13903   8355  -1162  -1855   1251       O  
ATOM   1955  CB  ASN A 278     -34.292  -8.464  10.845  1.00 93.51           C  
ANISOU 1955  CB  ASN A 278    11973  14793   8764  -1365  -2088   1219       C  
ATOM   1956  CG  ASN A 278     -34.866  -7.071  10.674  1.00120.29           C  
ANISOU 1956  CG  ASN A 278    15340  18174  12190  -1361  -2221   1354       C  
ATOM   1957  ND2 ASN A 278     -34.406  -6.363   9.649  1.00111.44           N  
ANISOU 1957  ND2 ASN A 278    14406  17071  10863  -1426  -2254   1388       N  
ATOM   1958  OD1 ASN A 278     -35.713  -6.635  11.454  1.00114.95           O  
ANISOU 1958  OD1 ASN A 278    14486  17470  11718  -1298  -2288   1424       O  
ATOM   1959  N   THR A 279     -33.901 -10.348  13.442  1.00 82.93           N  
ANISOU 1959  N   THR A 279    10333  13418   7756  -1222  -1811   1078       N  
ATOM   1960  CA  THR A 279     -34.516 -10.951  14.630  1.00 80.97           C  
ANISOU 1960  CA  THR A 279     9919  13131   7715  -1187  -1798   1075       C  
ATOM   1961  C   THR A 279     -33.598 -10.600  15.803  1.00 80.47           C  
ANISOU 1961  C   THR A 279     9767  13086   7721  -1098  -1608   1072       C  
ATOM   1962  O   THR A 279     -34.096 -10.235  16.858  1.00 79.05           O  
ANISOU 1962  O   THR A 279     9440  12890   7706  -1056  -1589   1126       O  
ATOM   1963  CB  THR A 279     -34.648 -12.474  14.447  1.00 89.57           C  
ANISOU 1963  CB  THR A 279    11081  14171   8780  -1232  -1824    976       C  
ATOM   1964  CG2 THR A 279     -35.357 -13.150  15.615  1.00 86.76           C  
ANISOU 1964  CG2 THR A 279    10572  13769   8623  -1224  -1823    982       C  
ATOM   1965  OG1 THR A 279     -35.336 -12.755  13.223  1.00 92.89           O  
ANISOU 1965  OG1 THR A 279    11627  14573   9094  -1330  -2006    975       O  
ATOM   1966  N   VAL A 280     -32.264 -10.682  15.595  1.00 75.44           N  
ANISOU 1966  N   VAL A 280     9220  12488   6956  -1074  -1467   1009       N  
ATOM   1967  CA  VAL A 280     -31.227 -10.366  16.584  1.00 73.83           C  
ANISOU 1967  CA  VAL A 280     8944  12309   6796  -1004  -1301   1006       C  
ATOM   1968  C   VAL A 280     -31.306  -8.885  16.954  1.00 78.06           C  
ANISOU 1968  C   VAL A 280     9421  12864   7373   -990  -1302   1113       C  
ATOM   1969  O   VAL A 280     -31.305  -8.559  18.137  1.00 77.33           O  
ANISOU 1969  O   VAL A 280     9223  12752   7408   -941  -1243   1146       O  
ATOM   1970  CB  VAL A 280     -29.804 -10.759  16.095  1.00 77.86           C  
ANISOU 1970  CB  VAL A 280     9548  12874   7161   -987  -1164    921       C  
ATOM   1971  CG1 VAL A 280     -28.746 -10.488  17.159  1.00 76.29           C  
ANISOU 1971  CG1 VAL A 280     9254  12706   7028   -922  -1016    924       C  
ATOM   1972  CG2 VAL A 280     -29.749 -12.218  15.660  1.00 78.61           C  
ANISOU 1972  CG2 VAL A 280     9733  12931   7206   -983  -1165    804       C  
ATOM   1973  N   HIS A 281     -31.398  -8.000  15.944  1.00 76.18           N  
ANISOU 1973  N   HIS A 281     9273  12654   7019  -1038  -1378   1167       N  
ATOM   1974  CA  HIS A 281     -31.485  -6.547  16.117  1.00 76.48           C  
ANISOU 1974  CA  HIS A 281     9297  12691   7072  -1030  -1403   1272       C  
ATOM   1975  C   HIS A 281     -32.746  -6.146  16.883  1.00 79.44           C  
ANISOU 1975  C   HIS A 281     9545  13005   7635   -981  -1494   1339       C  
ATOM   1976  O   HIS A 281     -32.660  -5.303  17.777  1.00 78.26           O  
ANISOU 1976  O   HIS A 281     9335  12833   7566   -929  -1440   1390       O  
ATOM   1977  CB  HIS A 281     -31.421  -5.838  14.753  1.00 79.20           C  
ANISOU 1977  CB  HIS A 281     9794  13060   7237  -1105  -1492   1315       C  
ATOM   1978  CG  HIS A 281     -31.504  -4.341  14.838  1.00 83.19           C  
ANISOU 1978  CG  HIS A 281    10318  13546   7744  -1102  -1537   1426       C  
ATOM   1979  CD2 HIS A 281     -32.591  -3.534  14.914  1.00 85.63           C  
ANISOU 1979  CD2 HIS A 281    10592  13792   8148  -1069  -1682   1514       C  
ATOM   1980  ND1 HIS A 281     -30.366  -3.556  14.816  1.00 85.08           N  
ANISOU 1980  ND1 HIS A 281    10625  13827   7875  -1136  -1430   1451       N  
ATOM   1981  CE1 HIS A 281     -30.794  -2.305  14.897  1.00 84.87           C  
ANISOU 1981  CE1 HIS A 281    10627  13747   7873  -1129  -1518   1554       C  
ATOM   1982  NE2 HIS A 281     -32.125  -2.244  14.968  1.00 85.56           N  
ANISOU 1982  NE2 HIS A 281    10653  13769   8087  -1075  -1667   1592       N  
ATOM   1983  N   LYS A 282     -33.911  -6.728  16.512  1.00 76.15           N  
ANISOU 1983  N   LYS A 282     9088  12562   7281  -1000  -1632   1339       N  
ATOM   1984  CA  LYS A 282     -35.201  -6.459  17.152  1.00 75.81           C  
ANISOU 1984  CA  LYS A 282     8895  12480   7429   -954  -1715   1399       C  
ATOM   1985  C   LYS A 282     -35.215  -6.959  18.592  1.00 77.74           C  
ANISOU 1985  C   LYS A 282     9009  12706   7822   -902  -1583   1368       C  
ATOM   1986  O   LYS A 282     -35.809  -6.309  19.450  1.00 76.68           O  
ANISOU 1986  O   LYS A 282     8764  12546   7825   -838  -1564   1420       O  
ATOM   1987  CB  LYS A 282     -36.355  -7.086  16.361  1.00 79.73           C  
ANISOU 1987  CB  LYS A 282     9368  12969   7955  -1010  -1898   1407       C  
ATOM   1988  CG  LYS A 282     -36.970  -6.147  15.333  1.00 95.60           C  
ANISOU 1988  CG  LYS A 282    11434  14973   9917  -1028  -2084   1493       C  
ATOM   1989  CD  LYS A 282     -38.124  -6.797  14.573  1.00106.19           C  
ANISOU 1989  CD  LYS A 282    12745  16308  11294  -1096  -2288   1507       C  
ATOM   1990  CE  LYS A 282     -39.485  -6.391  15.088  1.00121.12           C  
ANISOU 1990  CE  LYS A 282    14422  18187  13413  -1037  -2396   1587       C  
ATOM   1991  NZ  LYS A 282     -39.808  -7.004  16.409  1.00131.12           N1+
ANISOU 1991  NZ  LYS A 282    15502  19457  14859   -996  -2261   1554       N1+
ATOM   1992  N   TRP A 283     -34.545  -8.106  18.851  1.00 73.38           N  
ANISOU 1992  N   TRP A 283     8486  12159   7234   -926  -1492   1281       N  
ATOM   1993  CA  TRP A 283     -34.424  -8.720  20.172  1.00 72.07           C  
ANISOU 1993  CA  TRP A 283     8234  11967   7180   -892  -1375   1248       C  
ATOM   1994  C   TRP A 283     -33.648  -7.756  21.069  1.00 74.36           C  
ANISOU 1994  C   TRP A 283     8520  12255   7479   -833  -1254   1279       C  
ATOM   1995  O   TRP A 283     -34.181  -7.345  22.102  1.00 74.40           O  
ANISOU 1995  O   TRP A 283     8434  12228   7607   -789  -1212   1317       O  
ATOM   1996  CB  TRP A 283     -33.737 -10.099  20.064  1.00 70.96           C  
ANISOU 1996  CB  TRP A 283     8165  11821   6975   -922  -1327   1150       C  
ATOM   1997  CG  TRP A 283     -33.413 -10.772  21.368  1.00 71.38           C  
ANISOU 1997  CG  TRP A 283     8168  11836   7115   -893  -1215   1117       C  
ATOM   1998  CD1 TRP A 283     -32.295 -10.587  22.133  1.00 73.38           C  
ANISOU 1998  CD1 TRP A 283     8437  12092   7350   -847  -1092   1103       C  
ATOM   1999  CD2 TRP A 283     -34.165 -11.815  22.003  1.00 71.44           C  
ANISOU 1999  CD2 TRP A 283     8121  11796   7229   -925  -1230   1096       C  
ATOM   2000  CE2 TRP A 283     -33.456 -12.196  23.164  1.00 74.53           C  
ANISOU 2000  CE2 TRP A 283     8511  12154   7653   -890  -1113   1071       C  
ATOM   2001  CE3 TRP A 283     -35.361 -12.481  21.691  1.00 74.04           C  
ANISOU 2001  CE3 TRP A 283     8403  12106   7622   -994  -1342   1101       C  
ATOM   2002  NE1 TRP A 283     -32.327 -11.419  23.226  1.00 72.34           N  
ANISOU 2002  NE1 TRP A 283     8272  11909   7305   -839  -1037   1078       N  
ATOM   2003  CZ2 TRP A 283     -33.920 -13.189  24.033  1.00 73.95           C  
ANISOU 2003  CZ2 TRP A 283     8410  12021   7667   -921  -1096   1054       C  
ATOM   2004  CZ3 TRP A 283     -35.827 -13.460  22.557  1.00 75.47           C  
ANISOU 2004  CZ3 TRP A 283     8540  12237   7897  -1033  -1318   1084       C  
ATOM   2005  CH2 TRP A 283     -35.111 -13.804  23.713  1.00 75.37           C  
ANISOU 2005  CH2 TRP A 283     8545  12186   7907   -997  -1193   1062       C  
ATOM   2006  N   ILE A 284     -32.435  -7.336  20.623  1.00 68.80           N  
ANISOU 2006  N   ILE A 284     7916  11587   6639   -842  -1201   1268       N  
ATOM   2007  CA  ILE A 284     -31.548  -6.387  21.306  1.00 66.88           C  
ANISOU 2007  CA  ILE A 284     7690  11346   6377   -815  -1105   1303       C  
ATOM   2008  C   ILE A 284     -32.264  -5.077  21.664  1.00 70.75           C  
ANISOU 2008  C   ILE A 284     8155  11793   6933   -775  -1145   1390       C  
ATOM   2009  O   ILE A 284     -32.026  -4.554  22.748  1.00 69.93           O  
ANISOU 2009  O   ILE A 284     8032  11653   6883   -739  -1066   1411       O  
ATOM   2010  CB  ILE A 284     -30.225  -6.162  20.522  1.00 69.57           C  
ANISOU 2010  CB  ILE A 284     8127  11751   6554   -855  -1058   1285       C  
ATOM   2011  CG1 ILE A 284     -29.370  -7.448  20.486  1.00 69.42           C  
ANISOU 2011  CG1 ILE A 284     8115  11766   6497   -855   -981   1190       C  
ATOM   2012  CG2 ILE A 284     -29.416  -4.979  21.085  1.00 69.53           C  
ANISOU 2012  CG2 ILE A 284     8145  11750   6524   -855   -994   1342       C  
ATOM   2013  CD1 ILE A 284     -28.350  -7.483  19.379  1.00 76.18           C  
ANISOU 2013  CD1 ILE A 284     9055  12701   7191   -893   -940   1153       C  
ATOM   2014  N   SER A 285     -33.152  -4.569  20.787  1.00 67.92           N  
ANISOU 2014  N   SER A 285     7804  11429   6572   -778  -1274   1438       N  
ATOM   2015  CA  SER A 285     -33.897  -3.340  21.067  1.00 68.24           C  
ANISOU 2015  CA  SER A 285     7822  11417   6690   -717  -1325   1517       C  
ATOM   2016  C   SER A 285     -34.919  -3.552  22.191  1.00 71.38           C  
ANISOU 2016  C   SER A 285     8074  11775   7270   -646  -1286   1517       C  
ATOM   2017  O   SER A 285     -34.928  -2.777  23.149  1.00 70.67           O  
ANISOU 2017  O   SER A 285     7977  11636   7238   -583  -1212   1543       O  
ATOM   2018  CB  SER A 285     -34.556  -2.792  19.804  1.00 74.35           C  
ANISOU 2018  CB  SER A 285     8642  12190   7416   -733  -1492   1572       C  
ATOM   2019  OG  SER A 285     -35.562  -3.659  19.302  1.00 86.55           O  
ANISOU 2019  OG  SER A 285    10105  13753   9026   -751  -1599   1556       O  
ATOM   2020  N   ILE A 286     -35.730  -4.634  22.099  1.00 68.05           N  
ANISOU 2020  N   ILE A 286     7550  11375   6931   -668  -1327   1485       N  
ATOM   2021  CA  ILE A 286     -36.753  -5.014  23.092  1.00 67.96           C  
ANISOU 2021  CA  ILE A 286     7384  11345   7091   -628  -1282   1485       C  
ATOM   2022  C   ILE A 286     -36.102  -5.363  24.446  1.00 70.33           C  
ANISOU 2022  C   ILE A 286     7695  11621   7407   -619  -1114   1444       C  
ATOM   2023  O   ILE A 286     -36.506  -4.814  25.472  1.00 69.67           O  
ANISOU 2023  O   ILE A 286     7561  11500   7411   -556  -1029   1465       O  
ATOM   2024  CB  ILE A 286     -37.696  -6.162  22.577  1.00 71.93           C  
ANISOU 2024  CB  ILE A 286     7788  11882   7660   -690  -1380   1465       C  
ATOM   2025  CG1 ILE A 286     -38.468  -5.760  21.294  1.00 74.21           C  
ANISOU 2025  CG1 ILE A 286     8062  12188   7944   -701  -1574   1517       C  
ATOM   2026  CG2 ILE A 286     -38.677  -6.619  23.662  1.00 72.66           C  
ANISOU 2026  CG2 ILE A 286     7715  11969   7925   -672  -1309   1466       C  
ATOM   2027  CD1 ILE A 286     -38.973  -6.956  20.417  1.00 84.69           C  
ANISOU 2027  CD1 ILE A 286     9376  13547   9257   -805  -1704   1489       C  
ATOM   2028  N   THR A 287     -35.100  -6.260  24.431  1.00 66.04           N  
ANISOU 2028  N   THR A 287     7225  11094   6773   -677  -1069   1386       N  
ATOM   2029  CA  THR A 287     -34.392  -6.739  25.620  1.00 65.08           C  
ANISOU 2029  CA  THR A 287     7127  10945   6656   -680   -942   1351       C  
ATOM   2030  C   THR A 287     -33.594  -5.678  26.378  1.00 70.22           C  
ANISOU 2030  C   THR A 287     7851  11564   7266   -642   -859   1378       C  
ATOM   2031  O   THR A 287     -33.486  -5.780  27.598  1.00 69.62           O  
ANISOU 2031  O   THR A 287     7776  11447   7230   -629   -764   1371       O  
ATOM   2032  CB  THR A 287     -33.577  -7.994  25.326  1.00 70.98           C  
ANISOU 2032  CB  THR A 287     7928  11711   7332   -733   -938   1283       C  
ATOM   2033  CG2 THR A 287     -34.455  -9.183  24.956  1.00 67.82           C  
ANISOU 2033  CG2 THR A 287     7473  11312   6986   -783  -1005   1251       C  
ATOM   2034  OG1 THR A 287     -32.631  -7.711  24.292  1.00 71.34           O  
ANISOU 2034  OG1 THR A 287     8060  11799   7246   -748   -971   1272       O  
ATOM   2035  N   GLU A 288     -33.042  -4.669  25.682  1.00 68.08           N  
ANISOU 2035  N   GLU A 288     7656  11305   6906   -638   -901   1413       N  
ATOM   2036  CA  GLU A 288     -32.308  -3.586  26.340  1.00 67.98           C  
ANISOU 2036  CA  GLU A 288     7729  11253   6848   -621   -844   1447       C  
ATOM   2037  C   GLU A 288     -33.301  -2.718  27.097  1.00 72.97           C  
ANISOU 2037  C   GLU A 288     8333  11815   7577   -543   -818   1485       C  
ATOM   2038  O   GLU A 288     -33.024  -2.318  28.226  1.00 71.42           O  
ANISOU 2038  O   GLU A 288     8186  11563   7387   -523   -729   1487       O  
ATOM   2039  CB  GLU A 288     -31.559  -2.734  25.313  1.00 69.78           C  
ANISOU 2039  CB  GLU A 288     8051  11510   6952   -657   -903   1482       C  
ATOM   2040  CG  GLU A 288     -30.527  -1.802  25.921  1.00 81.66           C  
ANISOU 2040  CG  GLU A 288     9655  12985   8387   -678   -851   1514       C  
ATOM   2041  CD  GLU A 288     -29.764  -0.930  24.940  1.00113.12           C  
ANISOU 2041  CD  GLU A 288    13736  17000  12243   -738   -902   1559       C  
ATOM   2042  OE1 GLU A 288     -28.784  -0.285  25.376  1.00118.99           O  
ANISOU 2042  OE1 GLU A 288    14554  17734  12922   -785   -864   1586       O  
ATOM   2043  OE2 GLU A 288     -30.134  -0.885  23.742  1.00108.81           O1-
ANISOU 2043  OE2 GLU A 288    13201  16489  11653   -753   -984   1572       O1-
ATOM   2044  N   ALA A 289     -34.465  -2.443  26.462  1.00 71.92           N  
ANISOU 2044  N   ALA A 289     8124  11685   7519   -495   -898   1512       N  
ATOM   2045  CA  ALA A 289     -35.554  -1.639  27.006  1.00 72.77           C  
ANISOU 2045  CA  ALA A 289     8172  11736   7740   -394   -879   1545       C  
ATOM   2046  C   ALA A 289     -36.115  -2.277  28.273  1.00 77.50           C  
ANISOU 2046  C   ALA A 289     8684  12321   8443   -373   -752   1511       C  
ATOM   2047  O   ALA A 289     -36.224  -1.593  29.292  1.00 77.57           O  
ANISOU 2047  O   ALA A 289     8734  12264   8476   -311   -653   1515       O  
ATOM   2048  CB  ALA A 289     -36.646  -1.466  25.966  1.00 74.62           C  
ANISOU 2048  CB  ALA A 289     8310  11995   8047   -355  -1014   1581       C  
ATOM   2049  N   LEU A 290     -36.410  -3.593  28.229  1.00 74.29           N  
ANISOU 2049  N   LEU A 290     8182  11967   8078   -435   -751   1475       N  
ATOM   2050  CA  LEU A 290     -36.938  -4.337  29.374  1.00 74.35           C  
ANISOU 2050  CA  LEU A 290     8116  11965   8170   -445   -633   1448       C  
ATOM   2051  C   LEU A 290     -35.907  -4.454  30.501  1.00 78.57           C  
ANISOU 2051  C   LEU A 290     8780  12450   8624   -475   -522   1423       C  
ATOM   2052  O   LEU A 290     -36.290  -4.411  31.672  1.00 78.67           O  
ANISOU 2052  O   LEU A 290     8790  12421   8680   -454   -402   1416       O  
ATOM   2053  CB  LEU A 290     -37.465  -5.722  28.954  1.00 74.44           C  
ANISOU 2053  CB  LEU A 290     8019  12031   8232   -524   -685   1424       C  
ATOM   2054  CG  LEU A 290     -38.623  -5.760  27.932  1.00 79.80           C  
ANISOU 2054  CG  LEU A 290     8553  12763   9006   -516   -810   1453       C  
ATOM   2055  CD1 LEU A 290     -38.872  -7.168  27.458  1.00 79.99           C  
ANISOU 2055  CD1 LEU A 290     8526  12827   9039   -624   -878   1424       C  
ATOM   2056  CD2 LEU A 290     -39.913  -5.174  28.500  1.00 82.75           C  
ANISOU 2056  CD2 LEU A 290     8768  13138   9536   -431   -753   1487       C  
ATOM   2057  N   ALA A 291     -34.602  -4.542  30.147  1.00 75.02           N  
ANISOU 2057  N   ALA A 291     8442  12006   8055   -524   -563   1412       N  
ATOM   2058  CA  ALA A 291     -33.484  -4.625  31.095  1.00 74.03           C  
ANISOU 2058  CA  ALA A 291     8435  11841   7852   -560   -494   1397       C  
ATOM   2059  C   ALA A 291     -33.354  -3.370  31.941  1.00 79.48           C  
ANISOU 2059  C   ALA A 291     9226  12456   8516   -514   -428   1425       C  
ATOM   2060  O   ALA A 291     -32.849  -3.456  33.054  1.00 78.85           O  
ANISOU 2060  O   ALA A 291     9234  12326   8399   -539   -356   1416       O  
ATOM   2061  CB  ALA A 291     -32.186  -4.864  30.352  1.00 73.91           C  
ANISOU 2061  CB  ALA A 291     8479  11869   7735   -610   -560   1387       C  
ATOM   2062  N   PHE A 292     -33.814  -2.214  31.419  1.00 78.21           N  
ANISOU 2062  N   PHE A 292     9071  12277   8369   -446   -467   1460       N  
ATOM   2063  CA  PHE A 292     -33.769  -0.913  32.091  1.00 79.08           C  
ANISOU 2063  CA  PHE A 292     9299  12295   8450   -389   -418   1484       C  
ATOM   2064  C   PHE A 292     -34.642  -0.814  33.346  1.00 84.84           C  
ANISOU 2064  C   PHE A 292    10021  12965   9251   -326   -281   1463       C  
ATOM   2065  O   PHE A 292     -34.457   0.123  34.128  1.00 84.17           O  
ANISOU 2065  O   PHE A 292    10074  12787   9119   -289   -221   1469       O  
ATOM   2066  CB  PHE A 292     -34.073   0.241  31.116  1.00 81.67           C  
ANISOU 2066  CB  PHE A 292     9647  12607   8776   -327   -511   1527       C  
ATOM   2067  CG  PHE A 292     -33.057   0.513  30.032  1.00 82.96           C  
ANISOU 2067  CG  PHE A 292     9881  12809   8830   -401   -621   1557       C  
ATOM   2068  CD1 PHE A 292     -31.733   0.100  30.169  1.00 85.61           C  
ANISOU 2068  CD1 PHE A 292    10282  13178   9067   -502   -615   1546       C  
ATOM   2069  CD2 PHE A 292     -33.406   1.235  28.898  1.00 85.98           C  
ANISOU 2069  CD2 PHE A 292    10268  13195   9206   -369   -731   1599       C  
ATOM   2070  CE1 PHE A 292     -30.791   0.368  29.169  1.00 86.45           C  
ANISOU 2070  CE1 PHE A 292    10437  13337   9073   -574   -692   1572       C  
ATOM   2071  CE2 PHE A 292     -32.463   1.508  27.905  1.00 88.79           C  
ANISOU 2071  CE2 PHE A 292    10703  13592   9442   -453   -816   1628       C  
ATOM   2072  CZ  PHE A 292     -31.162   1.075  28.049  1.00 86.07           C  
ANISOU 2072  CZ  PHE A 292    10406  13295   9002   -557   -785   1612       C  
ATOM   2073  N   PHE A 293     -35.558  -1.794  33.566  1.00 83.29           N  
ANISOU 2073  N   PHE A 293     9676  12815   9154   -326   -227   1440       N  
ATOM   2074  CA  PHE A 293     -36.411  -1.849  34.759  1.00 84.39           C  
ANISOU 2074  CA  PHE A 293     9790  12916   9356   -284    -71   1419       C  
ATOM   2075  C   PHE A 293     -35.584  -2.138  36.020  1.00 87.36           C  
ANISOU 2075  C   PHE A 293    10332  13230   9630   -357     18   1399       C  
ATOM   2076  O   PHE A 293     -36.120  -2.075  37.127  1.00 88.41           O  
ANISOU 2076  O   PHE A 293    10501  13315   9776   -334    160   1380       O  
ATOM   2077  CB  PHE A 293     -37.562  -2.855  34.605  1.00 87.26           C  
ANISOU 2077  CB  PHE A 293     9946  13360   9850   -295    -44   1410       C  
ATOM   2078  CG  PHE A 293     -38.808  -2.485  35.383  1.00 91.15           C  
ANISOU 2078  CG  PHE A 293    10343  13839  10449   -206    106   1401       C  
ATOM   2079  CD1 PHE A 293     -38.987  -2.919  36.695  1.00 94.69           C  
ANISOU 2079  CD1 PHE A 293    10840  14259  10879   -245    274   1375       C  
ATOM   2080  CD2 PHE A 293     -39.819  -1.731  34.792  1.00 95.55           C  
ANISOU 2080  CD2 PHE A 293    10759  14418  11127    -81     81   1423       C  
ATOM   2081  CE1 PHE A 293     -40.140  -2.578  37.413  1.00 97.44           C  
ANISOU 2081  CE1 PHE A 293    11093  14607  11323   -161    441   1362       C  
ATOM   2082  CE2 PHE A 293     -40.980  -1.399  35.508  1.00100.16           C  
ANISOU 2082  CE2 PHE A 293    11227  15002  11827     18    235   1411       C  
ATOM   2083  CZ  PHE A 293     -41.133  -1.827  36.813  1.00 98.37           C  
ANISOU 2083  CZ  PHE A 293    11045  14756  11575    -23    427   1377       C  
ATOM   2084  N   HIS A 294     -34.266  -2.381  35.860  1.00 82.16           N  
ANISOU 2084  N   HIS A 294     9779  12570   8868   -441    -68   1405       N  
ATOM   2085  CA  HIS A 294     -33.340  -2.578  36.972  1.00 81.74           C  
ANISOU 2085  CA  HIS A 294     9888  12454   8714   -513    -26   1399       C  
ATOM   2086  C   HIS A 294     -33.285  -1.298  37.845  1.00 87.67           C  
ANISOU 2086  C   HIS A 294    10814  13096   9400   -468     46   1403       C  
ATOM   2087  O   HIS A 294     -33.112  -1.396  39.063  1.00 88.34           O  
ANISOU 2087  O   HIS A 294    11032  13111   9422   -507    133   1391       O  
ATOM   2088  CB  HIS A 294     -31.943  -3.017  36.470  1.00 81.14           C  
ANISOU 2088  CB  HIS A 294     9851  12415   8564   -595   -147   1409       C  
ATOM   2089  CG  HIS A 294     -31.115  -1.929  35.848  1.00 84.00           C  
ANISOU 2089  CG  HIS A 294    10287  12771   8858   -594   -230   1442       C  
ATOM   2090  CD2 HIS A 294     -30.962  -1.590  34.547  1.00 85.42           C  
ANISOU 2090  CD2 HIS A 294    10402  13013   9040   -582   -321   1460       C  
ATOM   2091  ND1 HIS A 294     -30.308  -1.110  36.615  1.00 85.64           N  
ANISOU 2091  ND1 HIS A 294    10669  12901   8971   -630   -228   1462       N  
ATOM   2092  CE1 HIS A 294     -29.711  -0.294  35.764  1.00 84.93           C  
ANISOU 2092  CE1 HIS A 294    10605  12829   8837   -643   -314   1495       C  
ATOM   2093  NE2 HIS A 294     -30.072  -0.544  34.510  1.00 85.12           N  
ANISOU 2093  NE2 HIS A 294    10492  12939   8912   -614   -366   1495       N  
ATOM   2094  N   CYS A 295     -33.509  -0.112  37.208  1.00 84.01           N  
ANISOU 2094  N   CYS A 295    10366  12608   8947   -386      9   1422       N  
ATOM   2095  CA  CYS A 295     -33.563   1.215  37.831  1.00 84.42           C  
ANISOU 2095  CA  CYS A 295    10593  12541   8944   -323     62   1424       C  
ATOM   2096  C   CYS A 295     -34.654   1.283  38.891  1.00 88.46           C  
ANISOU 2096  C   CYS A 295    11112  12998   9500   -243    241   1385       C  
ATOM   2097  O   CYS A 295     -34.530   2.033  39.862  1.00 89.25           O  
ANISOU 2097  O   CYS A 295    11410  12983   9519   -222    323   1369       O  
ATOM   2098  CB  CYS A 295     -33.793   2.290  36.774  1.00 85.45           C  
ANISOU 2098  CB  CYS A 295    10708  12658   9101   -238    -27   1455       C  
ATOM   2099  SG  CYS A 295     -32.491   2.409  35.528  1.00 88.51           S  
ANISOU 2099  SG  CYS A 295    11115  13106   9407   -344   -212   1505       S  
ATOM   2100  N   CYS A 296     -35.739   0.521  38.675  1.00 84.08           N  
ANISOU 2100  N   CYS A 296    10343  12528   9074   -202    303   1369       N  
ATOM   2101  CA  CYS A 296     -36.919   0.478  39.526  1.00 84.56           C  
ANISOU 2101  CA  CYS A 296    10347  12575   9206   -126    491   1335       C  
ATOM   2102  C   CYS A 296     -36.898  -0.622  40.581  1.00 86.99           C  
ANISOU 2102  C   CYS A 296    10686  12894   9473   -235    601   1314       C  
ATOM   2103  O   CYS A 296     -37.691  -0.548  41.513  1.00 87.88           O  
ANISOU 2103  O   CYS A 296    10812  12977   9599   -194    784   1283       O  
ATOM   2104  CB  CYS A 296     -38.183   0.417  38.673  1.00 85.71           C  
ANISOU 2104  CB  CYS A 296    10226  12810   9528    -21    488   1341       C  
ATOM   2105  SG  CYS A 296     -38.274   1.699  37.397  1.00 89.84           S  
ANISOU 2105  SG  CYS A 296    10730  13307  10098    108    335   1377       S  
ATOM   2106  N   LEU A 297     -35.981  -1.608  40.467  1.00 81.54           N  
ANISOU 2106  N   LEU A 297    10020  12237   8724   -370    498   1330       N  
ATOM   2107  CA  LEU A 297     -35.867  -2.718  41.423  1.00 81.14           C  
ANISOU 2107  CA  LEU A 297    10022  12182   8626   -483    570   1319       C  
ATOM   2108  C   LEU A 297     -35.592  -2.276  42.868  1.00 85.11           C  
ANISOU 2108  C   LEU A 297    10776  12566   8994   -512    693   1302       C  
ATOM   2109  O   LEU A 297     -36.316  -2.696  43.766  1.00 85.50           O  
ANISOU 2109  O   LEU A 297    10837  12607   9041   -534    855   1280       O  
ATOM   2110  CB  LEU A 297     -34.830  -3.762  40.968  1.00 79.68           C  
ANISOU 2110  CB  LEU A 297     9833  12035   8405   -597    412   1339       C  
ATOM   2111  CG  LEU A 297     -35.162  -4.629  39.750  1.00 83.66           C  
ANISOU 2111  CG  LEU A 297    10118  12650   9021   -605    314   1344       C  
ATOM   2112  CD1 LEU A 297     -33.964  -5.448  39.348  1.00 82.42           C  
ANISOU 2112  CD1 LEU A 297     9999  12508   8808   -687    171   1354       C  
ATOM   2113  CD2 LEU A 297     -36.329  -5.575  40.024  1.00 87.04           C  
ANISOU 2113  CD2 LEU A 297    10406  13126   9539   -638    415   1335       C  
ATOM   2114  N   ASN A 298     -34.562  -1.428  43.083  1.00 81.13           N  
ANISOU 2114  N   ASN A 298    10479  11973   8372   -523    615   1312       N  
ATOM   2115  CA  ASN A 298     -34.162  -0.897  44.397  1.00 81.49           C  
ANISOU 2115  CA  ASN A 298    10805  11890   8267   -562    696   1298       C  
ATOM   2116  C   ASN A 298     -35.299  -0.128  45.134  1.00 86.19           C  
ANISOU 2116  C   ASN A 298    11459  12423   8866   -451    917   1250       C  
ATOM   2117  O   ASN A 298     -35.599  -0.508  46.269  1.00 85.91           O  
ANISOU 2117  O   ASN A 298    11541  12345   8757   -503   1064   1227       O  
ATOM   2118  CB  ASN A 298     -32.867  -0.068  44.281  1.00 82.17           C  
ANISOU 2118  CB  ASN A 298    11073  11903   8244   -603    541   1327       C  
ATOM   2119  CG  ASN A 298     -32.258   0.385  45.588  1.00102.65           C  
ANISOU 2119  CG  ASN A 298    13978  14359  10665   -678    572   1322       C  
ATOM   2120  ND2 ASN A 298     -31.931   1.669  45.681  1.00 92.13           N  
ANISOU 2120  ND2 ASN A 298    12824  12925   9256   -644    547   1320       N  
ATOM   2121  OD1 ASN A 298     -32.000  -0.413  46.490  1.00 99.75           O  
ANISOU 2121  OD1 ASN A 298    13711  13965  10223   -781    595   1325       O  
ATOM   2122  N   PRO A 299     -35.974   0.895  44.529  1.00 83.51           N  
ANISOU 2122  N   PRO A 299    11037  12078   8612   -294    950   1234       N  
ATOM   2123  CA  PRO A 299     -37.074   1.577  45.244  1.00 85.29           C  
ANISOU 2123  CA  PRO A 299    11302  12249   8857   -164   1175   1181       C  
ATOM   2124  C   PRO A 299     -38.299   0.693  45.495  1.00 89.65           C  
ANISOU 2124  C   PRO A 299    11630  12907   9526   -149   1353   1160       C  
ATOM   2125  O   PRO A 299     -39.010   0.911  46.477  1.00 91.15           O  
ANISOU 2125  O   PRO A 299    11894  13054   9684   -102   1577   1113       O  
ATOM   2126  CB  PRO A 299     -37.443   2.730  44.310  1.00 87.56           C  
ANISOU 2126  CB  PRO A 299    11513  12517   9239      5   1118   1182       C  
ATOM   2127  CG  PRO A 299     -36.305   2.870  43.377  1.00 90.21           C  
ANISOU 2127  CG  PRO A 299    11879  12859   9538    -70    872   1236       C  
ATOM   2128  CD  PRO A 299     -35.775   1.499  43.197  1.00 84.23           C  
ANISOU 2128  CD  PRO A 299    11015  12207   8783   -223    788   1265       C  
ATOM   2129  N   ILE A 300     -38.559  -0.279  44.592  1.00 84.64           N  
ANISOU 2129  N   ILE A 300    10729  12409   9023   -194   1258   1194       N  
ATOM   2130  CA  ILE A 300     -39.659  -1.241  44.708  1.00 84.95           C  
ANISOU 2130  CA  ILE A 300    10537  12562   9181   -219   1390   1189       C  
ATOM   2131  C   ILE A 300     -39.375  -2.165  45.903  1.00 87.93           C  
ANISOU 2131  C   ILE A 300    11078  12906   9425   -383   1490   1184       C  
ATOM   2132  O   ILE A 300     -40.264  -2.381  46.725  1.00 89.36           O  
ANISOU 2132  O   ILE A 300    11234  13105   9613   -387   1712   1158       O  
ATOM   2133  CB  ILE A 300     -39.880  -2.001  43.353  1.00 87.13           C  
ANISOU 2133  CB  ILE A 300    10526  12971   9609   -242   1221   1230       C  
ATOM   2134  CG1 ILE A 300     -40.757  -1.203  42.336  1.00 88.52           C  
ANISOU 2134  CG1 ILE A 300    10477  13202   9955    -69   1190   1235       C  
ATOM   2135  CG2 ILE A 300     -40.325  -3.462  43.511  1.00 87.94           C  
ANISOU 2135  CG2 ILE A 300    10488  13166   9759   -383   1258   1245       C  
ATOM   2136  CD1 ILE A 300     -42.266  -0.901  42.713  1.00101.49           C  
ANISOU 2136  CD1 ILE A 300    11923  14898  11741     61   1410   1206       C  
ATOM   2137  N   LEU A 301     -38.114  -2.638  46.034  1.00 82.68           N  
ANISOU 2137  N   LEU A 301    10593  12189   8634   -515   1328   1213       N  
ATOM   2138  CA  LEU A 301     -37.670  -3.523  47.116  1.00 82.64           C  
ANISOU 2138  CA  LEU A 301    10775  12133   8492   -676   1369   1221       C  
ATOM   2139  C   LEU A 301     -37.698  -2.901  48.515  1.00 88.13           C  
ANISOU 2139  C   LEU A 301    11756  12707   9022   -685   1550   1185       C  
ATOM   2140  O   LEU A 301     -37.700  -3.634  49.506  1.00 88.21           O  
ANISOU 2140  O   LEU A 301    11905  12683   8926   -812   1640   1189       O  
ATOM   2141  CB  LEU A 301     -36.318  -4.171  46.801  1.00 80.79           C  
ANISOU 2141  CB  LEU A 301    10627  11876   8191   -789   1129   1263       C  
ATOM   2142  CG  LEU A 301     -36.377  -5.379  45.870  1.00 84.47           C  
ANISOU 2142  CG  LEU A 301    10871  12451   8775   -844   1005   1290       C  
ATOM   2143  CD1 LEU A 301     -35.065  -5.574  45.143  1.00 82.85           C  
ANISOU 2143  CD1 LEU A 301    10694  12241   8546   -875    766   1318       C  
ATOM   2144  CD2 LEU A 301     -36.776  -6.642  46.623  1.00 87.61           C  
ANISOU 2144  CD2 LEU A 301    11288  12852   9146   -980   1088   1301       C  
ATOM   2145  N   TYR A 302     -37.743  -1.561  48.594  1.00 85.35           N  
ANISOU 2145  N   TYR A 302    11512  12279   8639   -552   1604   1149       N  
ATOM   2146  CA  TYR A 302     -37.852  -0.829  49.854  1.00 86.48           C  
ANISOU 2146  CA  TYR A 302    11943  12293   8621   -534   1789   1102       C  
ATOM   2147  C   TYR A 302     -39.316  -0.743  50.264  1.00 92.77           C  
ANISOU 2147  C   TYR A 302    12601  13147   9500   -435   2085   1050       C  
ATOM   2148  O   TYR A 302     -39.611  -0.766  51.460  1.00 94.21           O  
ANISOU 2148  O   TYR A 302    12978  13267   9549   -482   2292   1013       O  
ATOM   2149  CB  TYR A 302     -37.283   0.590  49.724  1.00 87.07           C  
ANISOU 2149  CB  TYR A 302    12208  12248   8628   -431   1714   1082       C  
ATOM   2150  CG  TYR A 302     -35.815   0.714  50.055  1.00 86.82           C  
ANISOU 2150  CG  TYR A 302    12455  12108   8425   -565   1512   1118       C  
ATOM   2151  CD1 TYR A 302     -35.357   0.562  51.359  1.00 89.60           C  
ANISOU 2151  CD1 TYR A 302    13125  12347   8572   -692   1566   1110       C  
ATOM   2152  CD2 TYR A 302     -34.892   1.075  49.079  1.00 85.68           C  
ANISOU 2152  CD2 TYR A 302    12266  11972   8315   -567   1269   1163       C  
ATOM   2153  CE1 TYR A 302     -34.008   0.706  51.673  1.00 89.65           C  
ANISOU 2153  CE1 TYR A 302    13375  12257   8431   -819   1360   1151       C  
ATOM   2154  CE2 TYR A 302     -33.541   1.230  49.383  1.00 85.55           C  
ANISOU 2154  CE2 TYR A 302    12479  11871   8155   -693   1084   1201       C  
ATOM   2155  CZ  TYR A 302     -33.103   1.043  50.682  1.00 93.13           C  
ANISOU 2155  CZ  TYR A 302    13734  12722   8928   -817   1120   1197       C  
ATOM   2156  OH  TYR A 302     -31.776   1.202  50.991  1.00 92.03           O  
ANISOU 2156  OH  TYR A 302    13806  12503   8659   -947    919   1243       O  
ATOM   2157  N   ALA A 303     -40.229  -0.629  49.274  1.00 89.71           N  
ANISOU 2157  N   ALA A 303    11875  12879   9331   -301   2103   1049       N  
ATOM   2158  CA  ALA A 303     -41.675  -0.523  49.489  1.00 91.97           C  
ANISOU 2158  CA  ALA A 303    11952  13248   9745   -185   2368   1007       C  
ATOM   2159  C   ALA A 303     -42.270  -1.802  50.082  1.00 97.27           C  
ANISOU 2159  C   ALA A 303    12523  14016  10418   -344   2515   1023       C  
ATOM   2160  O   ALA A 303     -43.053  -1.727  51.031  1.00 98.81           O  
ANISOU 2160  O   ALA A 303    12758  14214  10573   -330   2797    979       O  
ATOM   2161  CB  ALA A 303     -42.378  -0.166  48.188  1.00 92.52           C  
ANISOU 2161  CB  ALA A 303    11676  13424  10055    -23   2288   1021       C  
ATOM   2162  N   PHE A 304     -41.879  -2.966  49.539  1.00 92.75           N  
ANISOU 2162  N   PHE A 304    11839  13514   9886   -497   2330   1085       N  
ATOM   2163  CA  PHE A 304     -42.378  -4.270  49.969  1.00 93.60           C  
ANISOU 2163  CA  PHE A 304    11860  13704  10001   -670   2424   1112       C  
ATOM   2164  C   PHE A 304     -41.576  -4.916  51.108  1.00 98.00           C  
ANISOU 2164  C   PHE A 304    12757  14152  10325   -864   2429   1127       C  
ATOM   2165  O   PHE A 304     -42.148  -5.691  51.878  1.00 99.50           O  
ANISOU 2165  O   PHE A 304    12962  14374  10468   -994   2602   1134       O  
ATOM   2166  CB  PHE A 304     -42.505  -5.224  48.768  1.00 94.17           C  
ANISOU 2166  CB  PHE A 304    11640  13899  10243   -730   2226   1167       C  
ATOM   2167  CG  PHE A 304     -43.304  -4.692  47.596  1.00 96.22           C  
ANISOU 2167  CG  PHE A 304    11563  14268  10729   -562   2187   1166       C  
ATOM   2168  CD1 PHE A 304     -42.722  -4.549  46.345  1.00 97.36           C  
ANISOU 2168  CD1 PHE A 304    11622  14425  10947   -511   1920   1192       C  
ATOM   2169  CD2 PHE A 304     -44.643  -4.344  47.745  1.00101.09           C  
ANISOU 2169  CD2 PHE A 304    11947  14979  11486   -457   2416   1140       C  
ATOM   2170  CE1 PHE A 304     -43.463  -4.068  45.263  1.00 98.79           C  
ANISOU 2170  CE1 PHE A 304    11515  14697  11323   -367   1865   1199       C  
ATOM   2171  CE2 PHE A 304     -45.379  -3.855  46.663  1.00104.34           C  
ANISOU 2171  CE2 PHE A 304    12045  15485  12113   -297   2353   1147       C  
ATOM   2172  CZ  PHE A 304     -44.784  -3.721  45.429  1.00100.43           C  
ANISOU 2172  CZ  PHE A 304    11494  14989  11675   -259   2069   1179       C  
ATOM   2173  N   LEU A 305     -40.267  -4.598  51.220  1.00 92.59           N  
ANISOU 2173  N   LEU A 305    12343  13342   9496   -892   2235   1138       N  
ATOM   2174  CA  LEU A 305     -39.370  -5.151  52.246  1.00102.82           C  
ANISOU 2174  CA  LEU A 305    13973  14520  10573  -1068   2185   1161       C  
ATOM   2175  C   LEU A 305     -38.710  -4.045  53.073  1.00112.87           C  
ANISOU 2175  C   LEU A 305    15595  15638  11654  -1028   2214   1125       C  
ATOM   2176  O   LEU A 305     -39.391  -3.167  53.602  1.00 72.82           O  
ANISOU 2176  O   LEU A 305    10590  10534   6546   -923   2444   1063       O  
ATOM   2177  CB  LEU A 305     -38.288  -6.050  51.609  1.00100.43           C  
ANISOU 2177  CB  LEU A 305    13660  14216  10284  -1172   1877   1224       C  
ATOM   2178  CG  LEU A 305     -38.720  -7.428  51.085  1.00104.55           C  
ANISOU 2178  CG  LEU A 305    13958  14841  10925  -1275   1824   1265       C  
ATOM   2179  CD1 LEU A 305     -39.223  -7.355  49.654  1.00103.88           C  
ANISOU 2179  CD1 LEU A 305    13519  14886  11065  -1159   1743   1264       C  
ATOM   2180  CD2 LEU A 305     -37.560  -8.388  51.109  1.00105.44           C  
ANISOU 2180  CD2 LEU A 305    14216  14887  10959  -1405   1583   1317       C  
ATOM   2181  N   PRO B  27     -55.338  14.839  -0.025  1.00179.49           N  
ANISOU 2181  N   PRO B  27    19220  34209  14767  -2064    928   1010       N  
ATOM   2182  CA  PRO B  27     -55.519  13.445   0.411  1.00176.95           C  
ANISOU 2182  CA  PRO B  27    18908  33652  14675  -1469    977    415       C  
ATOM   2183  C   PRO B  27     -55.043  13.194   1.843  1.00177.57           C  
ANISOU 2183  C   PRO B  27    18985  33333  15149  -1352   1036    309       C  
ATOM   2184  O   PRO B  27     -54.530  14.119   2.478  1.00176.83           O  
ANISOU 2184  O   PRO B  27    18863  33191  15134  -1735   1049    685       O  
ATOM   2185  CB  PRO B  27     -54.723  12.652  -0.629  1.00183.37           C  
ANISOU 2185  CB  PRO B  27    19352  35419  14903  -1190   1125     97       C  
ATOM   2186  CG  PRO B  27     -54.794  13.489  -1.857  1.00191.79           C  
ANISOU 2186  CG  PRO B  27    20349  37023  15501  -1577   1095    470       C  
ATOM   2187  CD  PRO B  27     -54.755  14.917  -1.377  1.00186.59           C  
ANISOU 2187  CD  PRO B  27    19819  36079  14998  -2184   1017   1093       C  
ATOM   2188  N   CYS B  28     -55.218  11.945   2.348  1.00172.14           N  
ANISOU 2188  N   CYS B  28    18352  32349  14706   -836   1050   -196       N  
ATOM   2189  CA  CYS B  28     -54.875  11.494   3.709  1.00169.14           C  
ANISOU 2189  CA  CYS B  28    18005  31546  14714   -643   1087   -361       C  
ATOM   2190  C   CYS B  28     -55.587  12.362   4.777  1.00168.84           C  
ANISOU 2190  C   CYS B  28    18280  30683  15187   -951    975    -31       C  
ATOM   2191  O   CYS B  28     -54.947  12.903   5.689  1.00167.63           O  
ANISOU 2191  O   CYS B  28    18071  30456  15166  -1154   1020    176       O  
ATOM   2192  CB  CYS B  28     -53.359  11.423   3.921  1.00172.22           C  
ANISOU 2192  CB  CYS B  28    17990  32652  14794   -624   1264   -378       C  
ATOM   2193  SG  CYS B  28     -52.838  10.342   5.284  1.00173.93           S  
ANISOU 2193  SG  CYS B  28    18194  32533  15358   -158   1307   -779       S  
ATOM   2194  N   PHE B  29     -56.927  12.510   4.623  1.00163.10           N  
ANISOU 2194  N   PHE B  29    17872  29372  14725   -974    817      6       N  
ATOM   2195  CA  PHE B  29     -57.793  13.309   5.496  1.00159.29           C  
ANISOU 2195  CA  PHE B  29    17696  28125  14699  -1201    690    273       C  
ATOM   2196  C   PHE B  29     -58.118  12.582   6.794  1.00158.47           C  
ANISOU 2196  C   PHE B  29    17742  27402  15069   -926    686     13       C  
ATOM   2197  O   PHE B  29     -58.490  13.215   7.780  1.00154.98           O  
ANISOU 2197  O   PHE B  29    17480  26426  14978  -1090    627    211       O  
ATOM   2198  CB  PHE B  29     -59.092  13.719   4.772  1.00160.96           C  
ANISOU 2198  CB  PHE B  29    18145  28041  14971  -1294    521    397       C  
ATOM   2199  CG  PHE B  29     -58.930  14.320   3.394  1.00166.57           C  
ANISOU 2199  CG  PHE B  29    18747  29339  15204  -1535    498    635       C  
ATOM   2200  CD1 PHE B  29     -58.490  15.630   3.234  1.00171.43           C  
ANISOU 2200  CD1 PHE B  29    19354  30132  15649  -2005    463   1129       C  
ATOM   2201  CD2 PHE B  29     -59.267  13.596   2.258  1.00170.91           C  
ANISOU 2201  CD2 PHE B  29    19234  30233  15469  -1313    486    378       C  
ATOM   2202  CE1 PHE B  29     -58.353  16.189   1.958  1.00176.18           C  
ANISOU 2202  CE1 PHE B  29    19869  31283  15790  -2261    430   1387       C  
ATOM   2203  CE2 PHE B  29     -59.138  14.158   0.982  1.00177.35           C  
ANISOU 2203  CE2 PHE B  29    19950  31617  15817  -1543    464    611       C  
ATOM   2204  CZ  PHE B  29     -58.680  15.450   0.841  1.00177.12           C  
ANISOU 2204  CZ  PHE B  29    19901  31785  15613  -2023    440   1128       C  
ATOM   2205  N   ASN B  33     -60.633   4.299   7.718  1.00131.23           N  
ANISOU 2205  N   ASN B  33    15116  22156  12589   1363    227  -2567       N  
ATOM   2206  CA  ASN B  33     -60.935   2.907   7.404  1.00132.88           C  
ANISOU 2206  CA  ASN B  33    15512  22161  12815   1706     61  -3009       C  
ATOM   2207  C   ASN B  33     -60.184   1.931   8.327  1.00137.38           C  
ANISOU 2207  C   ASN B  33    16154  22526  13519   2031     41  -3258       C  
ATOM   2208  O   ASN B  33     -58.983   1.698   8.155  1.00139.16           O  
ANISOU 2208  O   ASN B  33    16183  23226  13466   2299    129  -3422       O  
ATOM   2209  CB  ASN B  33     -60.683   2.611   5.921  1.00136.91           C  
ANISOU 2209  CB  ASN B  33    15912  23240  12869   1899     35  -3259       C  
ATOM   2210  N   ALA B  34     -60.906   1.394   9.331  1.00132.10           N  
ANISOU 2210  N   ALA B  34    15753  21168  13268   1993    -78  -3265       N  
ATOM   2211  CA  ALA B  34     -60.411   0.431  10.324  1.00131.95           C  
ANISOU 2211  CA  ALA B  34    15880  20816  13441   2259   -145  -3460       C  
ATOM   2212  C   ALA B  34     -61.458  -0.675  10.537  1.00135.63           C  
ANISOU 2212  C   ALA B  34    16715  20630  14191   2307   -394  -3662       C  
ATOM   2213  O   ALA B  34     -62.561  -0.417  11.035  1.00132.97           O  
ANISOU 2213  O   ALA B  34    16509  19862  14153   1989   -440  -3443       O  
ATOM   2214  CB  ALA B  34     -60.089   1.135  11.641  1.00129.38           C  
ANISOU 2214  CB  ALA B  34    15483  20326  13351   2056     -7  -3133       C  
ATOM   2215  N   ASN B  35     -61.113  -1.901  10.110  1.00134.54           N  
ANISOU 2215  N   ASN B  35    16737  20448  13933   2705   -571  -4088       N  
ATOM   2216  CA  ASN B  35     -61.979  -3.080  10.187  1.00134.92           C  
ANISOU 2216  CA  ASN B  35    17169  19891  14203   2768   -857  -4324       C  
ATOM   2217  C   ASN B  35     -62.007  -3.692  11.598  1.00136.57           C  
ANISOU 2217  C   ASN B  35    17614  19504  14775   2763   -948  -4261       C  
ATOM   2218  O   ASN B  35     -63.084  -3.984  12.121  1.00134.49           O  
ANISOU 2218  O   ASN B  35    17581  18701  14817   2491  -1080  -4143       O  
ATOM   2219  CB  ASN B  35     -61.532  -4.118   9.142  1.00138.07           C  
ANISOU 2219  CB  ASN B  35    17679  20474  14308   3225  -1037  -4825       C  
ATOM   2220  CG  ASN B  35     -62.569  -5.140   8.732  1.00151.86           C  
ANISOU 2220  CG  ASN B  35    19802  21711  16185   3221  -1357  -5077       C  
ATOM   2221  ND2 ASN B  35     -62.182  -6.027   7.829  1.00146.85           N  
ANISOU 2221  ND2 ASN B  35    19292  21216  15289   3638  -1537  -5538       N  
ATOM   2222  OD1 ASN B  35     -63.715  -5.152   9.199  1.00140.25           O  
ANISOU 2222  OD1 ASN B  35    18507  19750  15033   2850  -1455  -4872       O  
ATOM   2223  N   PHE B  36     -60.820  -3.877  12.201  1.00133.39           N  
ANISOU 2223  N   PHE B  36    17131  19239  14311   3054   -877  -4331       N  
ATOM   2224  CA  PHE B  36     -60.641  -4.471  13.526  1.00132.31           C  
ANISOU 2224  CA  PHE B  36    17206  18605  14463   3105   -965  -4282       C  
ATOM   2225  C   PHE B  36     -61.198  -3.626  14.671  1.00130.20           C  
ANISOU 2225  C   PHE B  36    16883  18098  14491   2662   -817  -3833       C  
ATOM   2226  O   PHE B  36     -61.771  -4.183  15.610  1.00129.05           O  
ANISOU 2226  O   PHE B  36    17000  17393  14642   2531   -949  -3749       O  
ATOM   2227  CB  PHE B  36     -59.159  -4.829  13.759  1.00136.68           C  
ANISOU 2227  CB  PHE B  36    17642  19463  14826   3573   -929  -4492       C  
ATOM   2228  CG  PHE B  36     -58.796  -5.228  15.172  1.00137.71           C  
ANISOU 2228  CG  PHE B  36    17925  19186  15214   3625   -979  -4387       C  
ATOM   2229  CD1 PHE B  36     -59.156  -6.475  15.677  1.00143.09           C  
ANISOU 2229  CD1 PHE B  36    19040  19212  16117   3763  -1282  -4555       C  
ATOM   2230  CD2 PHE B  36     -58.097  -4.357  16.000  1.00137.63           C  
ANISOU 2230  CD2 PHE B  36    17641  19436  15214   3516   -745  -4107       C  
ATOM   2231  CE1 PHE B  36     -58.827  -6.837  16.986  1.00143.44           C  
ANISOU 2231  CE1 PHE B  36    19234  18887  16380   3796  -1338  -4431       C  
ATOM   2232  CE2 PHE B  36     -57.769  -4.721  17.309  1.00139.81           C  
ANISOU 2232  CE2 PHE B  36    18056  19354  15710   3564   -799  -4008       C  
ATOM   2233  CZ  PHE B  36     -58.127  -5.963  17.787  1.00139.87           C  
ANISOU 2233  CZ  PHE B  36    18488  18732  15924   3712  -1090  -4167       C  
ATOM   2234  N   ASN B  37     -61.011  -2.295  14.613  1.00122.92           N  
ANISOU 2234  N   ASN B  37    15635  17599  13472   2434   -558  -3547       N  
ATOM   2235  CA  ASN B  37     -61.482  -1.381  15.659  1.00118.10           C  
ANISOU 2235  CA  ASN B  37    14959  16806  13106   2056   -417  -3148       C  
ATOM   2236  C   ASN B  37     -63.015  -1.289  15.783  1.00118.58           C  
ANISOU 2236  C   ASN B  37    15173  16465  13415   1696   -498  -2984       C  
ATOM   2237  O   ASN B  37     -63.509  -0.761  16.778  1.00115.46           O  
ANISOU 2237  O   ASN B  37    14772  15850  13247   1430   -420  -2704       O  
ATOM   2238  CB  ASN B  37     -60.814  -0.003  15.537  1.00116.29           C  
ANISOU 2238  CB  ASN B  37    14382  17105  12698   1924   -163  -2906       C  
ATOM   2239  CG  ASN B  37     -59.406   0.069  16.098  1.00131.69           C  
ANISOU 2239  CG  ASN B  37    16165  19344  14529   2141    -55  -2924       C  
ATOM   2240  ND2 ASN B  37     -59.036   1.238  16.596  1.00119.47           N  
ANISOU 2240  ND2 ASN B  37    14404  18011  12976   1907    130  -2620       N  
ATOM   2241  OD1 ASN B  37     -58.629  -0.895  16.071  1.00126.33           O  
ANISOU 2241  OD1 ASN B  37    15541  18709  13750   2527   -152  -3214       O  
ATOM   2242  N   LYS B  38     -63.761  -1.846  14.811  1.00115.82           N  
ANISOU 2242  N   LYS B  38    14953  16038  13015   1703   -666  -3175       N  
ATOM   2243  CA  LYS B  38     -65.225  -1.875  14.838  1.00114.14           C  
ANISOU 2243  CA  LYS B  38    14863  15491  13014   1373   -770  -3052       C  
ATOM   2244  C   LYS B  38     -65.745  -3.224  15.363  1.00116.86           C  
ANISOU 2244  C   LYS B  38    15557  15269  13576   1378  -1028  -3195       C  
ATOM   2245  O   LYS B  38     -66.906  -3.573  15.158  1.00116.91           O  
ANISOU 2245  O   LYS B  38    15694  15016  13709   1143  -1179  -3184       O  
ATOM   2246  CB  LYS B  38     -65.808  -1.495  13.461  1.00118.62           C  
ANISOU 2246  CB  LYS B  38    15331  16349  13390   1306   -797  -3117       C  
ATOM   2247  CG  LYS B  38     -66.156  -0.007  13.318  1.00136.81           C  
ANISOU 2247  CG  LYS B  38    17372  18952  15659   1047   -599  -2792       C  
ATOM   2248  CD  LYS B  38     -64.937   0.917  13.111  1.00148.09           C  
ANISOU 2248  CD  LYS B  38    18550  20876  16841   1156   -388  -2700       C  
ATOM   2249  CE  LYS B  38     -64.795   1.920  14.233  1.00155.91           C  
ANISOU 2249  CE  LYS B  38    19430  21814  17995    961   -216  -2366       C  
ATOM   2250  NZ  LYS B  38     -63.532   2.701  14.125  1.00164.76           N1+
ANISOU 2250  NZ  LYS B  38    20330  23387  18887   1036    -43  -2278       N1+
ATOM   2251  N   ILE B  39     -64.866  -3.970  16.052  1.00112.79           N  
ANISOU 2251  N   ILE B  39    15193  14568  13094   1633  -1092  -3317       N  
ATOM   2252  CA  ILE B  39     -65.158  -5.245  16.703  1.00113.93           C  
ANISOU 2252  CA  ILE B  39    15708  14139  13442   1649  -1354  -3418       C  
ATOM   2253  C   ILE B  39     -64.457  -5.292  18.066  1.00114.14           C  
ANISOU 2253  C   ILE B  39    15765  14005  13599   1709  -1280  -3263       C  
ATOM   2254  O   ILE B  39     -64.938  -5.960  18.977  1.00113.94           O  
ANISOU 2254  O   ILE B  39    15989  13506  13798   1548  -1425  -3160       O  
ATOM   2255  CB  ILE B  39     -64.900  -6.486  15.793  1.00121.78           C  
ANISOU 2255  CB  ILE B  39    16983  14984  14305   1989  -1649  -3851       C  
ATOM   2256  CG1 ILE B  39     -65.967  -7.578  15.998  1.00124.65           C  
ANISOU 2256  CG1 ILE B  39    17738  14728  14893   1763  -1974  -3891       C  
ATOM   2257  CG2 ILE B  39     -63.481  -7.043  15.906  1.00124.67           C  
ANISOU 2257  CG2 ILE B  39    17404  15442  14522   2500  -1689  -4113       C  
ATOM   2258  CD1 ILE B  39     -67.082  -7.555  14.960  1.00132.31           C  
ANISOU 2258  CD1 ILE B  39    18713  15733  15828   1527  -2082  -3954       C  
ATOM   2259  N   PHE B  40     -63.344  -4.552  18.204  1.00108.12           N  
ANISOU 2259  N   PHE B  40    14737  13661  12682   1905  -1059  -3226       N  
ATOM   2260  CA  PHE B  40     -62.590  -4.460  19.447  1.00106.28           C  
ANISOU 2260  CA  PHE B  40    14486  13359  12539   1971   -971  -3078       C  
ATOM   2261  C   PHE B  40     -63.307  -3.484  20.391  1.00104.34           C  
ANISOU 2261  C   PHE B  40    14107  13060  12478   1552   -787  -2687       C  
ATOM   2262  O   PHE B  40     -63.866  -3.916  21.401  1.00103.66           O  
ANISOU 2262  O   PHE B  40    14208  12572  12608   1363   -867  -2536       O  
ATOM   2263  CB  PHE B  40     -61.136  -4.024  19.168  1.00108.82           C  
ANISOU 2263  CB  PHE B  40    14545  14201  12603   2318   -817  -3196       C  
ATOM   2264  CG  PHE B  40     -60.241  -3.931  20.384  1.00109.95           C  
ANISOU 2264  CG  PHE B  40    14641  14328  12805   2418   -739  -3070       C  
ATOM   2265  CD1 PHE B  40     -60.146  -2.749  21.111  1.00110.11           C  
ANISOU 2265  CD1 PHE B  40    14423  14541  12872   2159   -500  -2752       C  
ATOM   2266  CD2 PHE B  40     -59.470  -5.015  20.785  1.00115.18           C  
ANISOU 2266  CD2 PHE B  40    15511  14784  13467   2793   -926  -3285       C  
ATOM   2267  CE1 PHE B  40     -59.318  -2.663  22.234  1.00110.42           C  
ANISOU 2267  CE1 PHE B  40    14421  14578  12957   2244   -441  -2645       C  
ATOM   2268  CE2 PHE B  40     -58.627  -4.924  21.898  1.00117.46           C  
ANISOU 2268  CE2 PHE B  40    15746  15086  13797   2895   -864  -3167       C  
ATOM   2269  CZ  PHE B  40     -58.558  -3.749  22.615  1.00112.22           C  
ANISOU 2269  CZ  PHE B  40    14831  14631  13177   2608   -617  -2847       C  
ATOM   2270  N   LEU B  41     -63.319  -2.174  20.031  1.00 96.57           N  
ANISOU 2270  N   LEU B  41    12812  12487  11392   1410   -556  -2525       N  
ATOM   2271  CA  LEU B  41     -63.938  -1.082  20.797  1.00 92.13           C  
ANISOU 2271  CA  LEU B  41    12105  11935  10967   1073   -382  -2190       C  
ATOM   2272  C   LEU B  41     -65.365  -1.364  21.311  1.00 93.68           C  
ANISOU 2272  C   LEU B  41    12446  11754  11394    754   -470  -2046       C  
ATOM   2273  O   LEU B  41     -65.572  -1.202  22.514  1.00 91.71           O  
ANISOU 2273  O   LEU B  41    12215  11335  11297    599   -409  -1843       O  
ATOM   2274  CB  LEU B  41     -63.886   0.278  20.065  1.00 90.48           C  
ANISOU 2274  CB  LEU B  41    11609  12166  10603    975   -197  -2074       C  
ATOM   2275  CG  LEU B  41     -62.546   0.766  19.504  1.00 95.64           C  
ANISOU 2275  CG  LEU B  41    12054  13294  10992   1194    -82  -2151       C  
ATOM   2276  CD1 LEU B  41     -62.748   1.992  18.646  1.00 94.97           C  
ANISOU 2276  CD1 LEU B  41    11753  13571  10760   1026     41  -2012       C  
ATOM   2277  CD2 LEU B  41     -61.550   1.074  20.598  1.00 96.75           C  
ANISOU 2277  CD2 LEU B  41    12115  13492  11152   1255     27  -2038       C  
ATOM   2278  N   PRO B  42     -66.352  -1.816  20.485  1.00 90.26           N  
ANISOU 2278  N   PRO B  42    12104  11210  10982    639   -617  -2143       N  
ATOM   2279  CA  PRO B  42     -67.695  -2.080  21.039  1.00 89.24           C  
ANISOU 2279  CA  PRO B  42    12066  10783  11058    301   -696  -1983       C  
ATOM   2280  C   PRO B  42     -67.729  -3.189  22.095  1.00 92.38           C  
ANISOU 2280  C   PRO B  42    12737  10748  11615    248   -850  -1953       C  
ATOM   2281  O   PRO B  42     -68.557  -3.122  23.001  1.00 91.12           O  
ANISOU 2281  O   PRO B  42    12576  10439  11607    -44   -824  -1728       O  
ATOM   2282  CB  PRO B  42     -68.526  -2.440  19.803  1.00 92.83           C  
ANISOU 2282  CB  PRO B  42    12565  11245  11462    231   -853  -2137       C  
ATOM   2283  CG  PRO B  42     -67.531  -2.953  18.823  1.00 99.65           C  
ANISOU 2283  CG  PRO B  42    13508  12229  12125    589   -943  -2446       C  
ATOM   2284  CD  PRO B  42     -66.323  -2.094  19.032  1.00 93.68           C  
ANISOU 2284  CD  PRO B  42    12543  11818  11233    792   -719  -2394       C  
ATOM   2285  N   THR B  43     -66.823  -4.188  21.987  1.00 89.57           N  
ANISOU 2285  N   THR B  43    12612  10212  11207    544  -1015  -2178       N  
ATOM   2286  CA  THR B  43     -66.736  -5.302  22.934  1.00 90.39           C  
ANISOU 2286  CA  THR B  43    13031   9865  11448    530  -1208  -2155       C  
ATOM   2287  C   THR B  43     -66.172  -4.803  24.253  1.00 90.53           C  
ANISOU 2287  C   THR B  43    12955   9926  11516    524  -1032  -1933       C  
ATOM   2288  O   THR B  43     -66.729  -5.111  25.307  1.00 90.07           O  
ANISOU 2288  O   THR B  43    13012   9607  11602    268  -1069  -1721       O  
ATOM   2289  CB  THR B  43     -65.909  -6.460  22.355  1.00100.19           C  
ANISOU 2289  CB  THR B  43    14558  10905  12605    912  -1464  -2492       C  
ATOM   2290  CG2 THR B  43     -66.035  -7.735  23.176  1.00100.85           C  
ANISOU 2290  CG2 THR B  43    15049  10424  12844    859  -1747  -2472       C  
ATOM   2291  OG1 THR B  43     -66.317  -6.711  21.011  1.00101.44           O  
ANISOU 2291  OG1 THR B  43    14749  11129  12665    962  -1590  -2731       O  
ATOM   2292  N   ILE B  44     -65.086  -4.008  24.185  1.00 84.46           N  
ANISOU 2292  N   ILE B  44    11965   9515  10609    775   -841  -1970       N  
ATOM   2293  CA  ILE B  44     -64.422  -3.419  25.346  1.00 81.91           C  
ANISOU 2293  CA  ILE B  44    11528   9289  10305    792   -672  -1786       C  
ATOM   2294  C   ILE B  44     -65.361  -2.465  26.100  1.00 82.70           C  
ANISOU 2294  C   ILE B  44    11460   9453  10509    429   -491  -1489       C  
ATOM   2295  O   ILE B  44     -65.456  -2.567  27.326  1.00 82.21           O  
ANISOU 2295  O   ILE B  44    11462   9231  10542    303   -468  -1306       O  
ATOM   2296  CB  ILE B  44     -63.024  -2.831  24.977  1.00 84.34           C  
ANISOU 2296  CB  ILE B  44    11628   9997  10421   1122   -539  -1910       C  
ATOM   2297  CG1 ILE B  44     -61.925  -3.914  25.049  1.00 87.57           C  
ANISOU 2297  CG1 ILE B  44    12228  10279  10767   1516   -718  -2137       C  
ATOM   2298  CG2 ILE B  44     -62.636  -1.647  25.855  1.00 82.04           C  
ANISOU 2298  CG2 ILE B  44    11103   9943  10127   1015   -302  -1679       C  
ATOM   2299  CD1 ILE B  44     -61.813  -4.847  23.841  1.00 98.25           C  
ANISOU 2299  CD1 ILE B  44    13742  11571  12018   1787   -930  -2475       C  
ATOM   2300  N   TYR B  45     -66.102  -1.598  25.370  1.00 76.98           N  
ANISOU 2300  N   TYR B  45    10535   8957   9757    277   -384  -1449       N  
ATOM   2301  CA  TYR B  45     -67.062  -0.681  25.992  1.00 74.28           C  
ANISOU 2301  CA  TYR B  45    10028   8694   9500    -11   -234  -1209       C  
ATOM   2302  C   TYR B  45     -68.156  -1.453  26.721  1.00 79.65           C  
ANISOU 2302  C   TYR B  45    10853   9081  10327   -293   -345  -1080       C  
ATOM   2303  O   TYR B  45     -68.392  -1.181  27.896  1.00 78.77           O  
ANISOU 2303  O   TYR B  45    10702   8948  10278   -438   -248   -883       O  
ATOM   2304  CB  TYR B  45     -67.678   0.301  24.975  1.00 73.91           C  
ANISOU 2304  CB  TYR B  45     9770   8921   9392    -84   -149  -1209       C  
ATOM   2305  CG  TYR B  45     -66.692   1.228  24.293  1.00 74.21           C  
ANISOU 2305  CG  TYR B  45     9643   9286   9266    110    -30  -1268       C  
ATOM   2306  CD1 TYR B  45     -65.561   1.694  24.964  1.00 75.08           C  
ANISOU 2306  CD1 TYR B  45     9693   9511   9322    238     83  -1219       C  
ATOM   2307  CD2 TYR B  45     -66.913   1.681  22.997  1.00 74.95           C  
ANISOU 2307  CD2 TYR B  45     9631   9600   9247    130    -34  -1349       C  
ATOM   2308  CE1 TYR B  45     -64.649   2.542  24.340  1.00 74.66           C  
ANISOU 2308  CE1 TYR B  45     9476   9789   9105    358    182  -1244       C  
ATOM   2309  CE2 TYR B  45     -66.006   2.528  22.362  1.00 75.07           C  
ANISOU 2309  CE2 TYR B  45     9494   9944   9087    259     68  -1367       C  
ATOM   2310  CZ  TYR B  45     -64.879   2.959  23.040  1.00 80.59           C  
ANISOU 2310  CZ  TYR B  45    10129  10757   9735    357    177  -1307       C  
ATOM   2311  OH  TYR B  45     -63.998   3.811  22.426  1.00 81.62           O  
ANISOU 2311  OH  TYR B  45    10094  11238   9680    425    270  -1294       O  
ATOM   2312  N   SER B  46     -68.766  -2.456  26.047  1.00 78.15           N  
ANISOU 2312  N   SER B  46    10841   8675  10176   -377   -558  -1191       N  
ATOM   2313  CA  SER B  46     -69.830  -3.302  26.597  1.00 79.60           C  
ANISOU 2313  CA  SER B  46    11176   8582  10485   -702   -705  -1062       C  
ATOM   2314  C   SER B  46     -69.384  -4.058  27.843  1.00 84.48           C  
ANISOU 2314  C   SER B  46    12016   8917  11164   -729   -780   -943       C  
ATOM   2315  O   SER B  46     -70.173  -4.201  28.780  1.00 84.70           O  
ANISOU 2315  O   SER B  46    12043   8874  11265  -1039   -766   -715       O  
ATOM   2316  CB  SER B  46     -70.345  -4.274  25.543  1.00 85.46           C  
ANISOU 2316  CB  SER B  46    12111   9119  11241   -761   -964  -1238       C  
ATOM   2317  OG  SER B  46     -70.779  -3.573  24.389  1.00 92.66           O  
ANISOU 2317  OG  SER B  46    12815  10314  12079   -741   -902  -1337       O  
ATOM   2318  N   ILE B  47     -68.117  -4.516  27.861  1.00 81.20           N  
ANISOU 2318  N   ILE B  47    11773   8380  10700   -396   -857  -1092       N  
ATOM   2319  CA  ILE B  47     -67.520  -5.225  28.992  1.00 82.11           C  
ANISOU 2319  CA  ILE B  47    12116   8225  10857   -351   -950   -996       C  
ATOM   2320  C   ILE B  47     -67.397  -4.282  30.202  1.00 83.48           C  
ANISOU 2320  C   ILE B  47    12078   8620  11021   -436   -699   -763       C  
ATOM   2321  O   ILE B  47     -67.872  -4.625  31.284  1.00 84.13           O  
ANISOU 2321  O   ILE B  47    12250   8557  11161   -684   -721   -542       O  
ATOM   2322  CB  ILE B  47     -66.192  -5.934  28.576  1.00 86.87           C  
ANISOU 2322  CB  ILE B  47    12928   8686  11392     91  -1114  -1257       C  
ATOM   2323  CG1 ILE B  47     -66.505  -7.295  27.908  1.00 91.34           C  
ANISOU 2323  CG1 ILE B  47    13864   8833  12009    101  -1465  -1432       C  
ATOM   2324  CG2 ILE B  47     -65.226  -6.112  29.762  1.00 87.31           C  
ANISOU 2324  CG2 ILE B  47    13077   8654  11444    252  -1106  -1161       C  
ATOM   2325  CD1 ILE B  47     -65.422  -7.865  26.960  1.00101.68           C  
ANISOU 2325  CD1 ILE B  47    15319  10104  13212    593  -1628  -1800       C  
ATOM   2326  N   ILE B  48     -66.814  -3.083  29.993  1.00 77.22           N  
ANISOU 2326  N   ILE B  48    11010   8188  10142   -260   -473   -806       N  
ATOM   2327  CA  ILE B  48     -66.645  -2.053  31.026  1.00 74.60           C  
ANISOU 2327  CA  ILE B  48    10480   8076   9788   -310   -246   -629       C  
ATOM   2328  C   ILE B  48     -68.016  -1.555  31.505  1.00 77.99           C  
ANISOU 2328  C   ILE B  48    10762   8602  10271   -653   -138   -431       C  
ATOM   2329  O   ILE B  48     -68.190  -1.321  32.699  1.00 77.23           O  
ANISOU 2329  O   ILE B  48    10628   8539  10177   -781    -43   -249       O  
ATOM   2330  CB  ILE B  48     -65.674  -0.931  30.544  1.00 75.33           C  
ANISOU 2330  CB  ILE B  48    10351   8498   9773    -64    -81   -732       C  
ATOM   2331  CG1 ILE B  48     -64.231  -1.472  30.511  1.00 76.92           C  
ANISOU 2331  CG1 ILE B  48    10661   8664   9900    269   -167   -880       C  
ATOM   2332  CG2 ILE B  48     -65.747   0.335  31.422  1.00 73.13           C  
ANISOU 2332  CG2 ILE B  48     9863   8445   9476   -159    137   -564       C  
ATOM   2333  CD1 ILE B  48     -63.334  -0.872  29.470  1.00 83.70           C  
ANISOU 2333  CD1 ILE B  48    11347   9832  10625    512    -98  -1057       C  
ATOM   2334  N   PHE B  49     -68.993  -1.473  30.586  1.00 74.78           N  
ANISOU 2334  N   PHE B  49    10270   8255   9890   -793   -167   -477       N  
ATOM   2335  CA  PHE B  49     -70.366  -1.064  30.877  1.00 74.69           C  
ANISOU 2335  CA  PHE B  49    10081   8384   9914  -1094    -86   -321       C  
ATOM   2336  C   PHE B  49     -71.038  -2.002  31.910  1.00 81.02           C  
ANISOU 2336  C   PHE B  49    11020   8997  10767  -1400   -178   -123       C  
ATOM   2337  O   PHE B  49     -71.525  -1.511  32.927  1.00 79.74           O  
ANISOU 2337  O   PHE B  49    10706   9009  10581  -1550    -31     54       O  
ATOM   2338  CB  PHE B  49     -71.185  -0.959  29.572  1.00 76.90           C  
ANISOU 2338  CB  PHE B  49    10264   8751  10203  -1159   -147   -430       C  
ATOM   2339  CG  PHE B  49     -72.683  -0.902  29.741  1.00 79.62           C  
ANISOU 2339  CG  PHE B  49    10449   9214  10588  -1485   -134   -292       C  
ATOM   2340  CD1 PHE B  49     -73.470  -2.018  29.481  1.00 86.12           C  
ANISOU 2340  CD1 PHE B  49    11410   9845  11468  -1756   -337   -267       C  
ATOM   2341  CD2 PHE B  49     -73.309   0.267  30.154  1.00 80.16           C  
ANISOU 2341  CD2 PHE B  49    10228   9601  10629  -1518     63   -195       C  
ATOM   2342  CE1 PHE B  49     -74.859  -1.966  29.635  1.00 88.48           C  
ANISOU 2342  CE1 PHE B  49    11514  10320  11785  -2082   -323   -128       C  
ATOM   2343  CE2 PHE B  49     -74.697   0.320  30.308  1.00 84.53           C  
ANISOU 2343  CE2 PHE B  49    10589  10334  11196  -1787     78    -82       C  
ATOM   2344  CZ  PHE B  49     -75.462  -0.797  30.049  1.00 85.72           C  
ANISOU 2344  CZ  PHE B  49    10834  10341  11393  -2082   -105    -41       C  
ATOM   2345  N   LEU B  50     -71.026  -3.335  31.665  1.00 80.35           N  
ANISOU 2345  N   LEU B  50    11233   8561  10735  -1488   -432   -154       N  
ATOM   2346  CA  LEU B  50     -71.622  -4.329  32.567  1.00 82.65           C  
ANISOU 2346  CA  LEU B  50    11706   8629  11068  -1825   -569     61       C  
ATOM   2347  C   LEU B  50     -70.909  -4.358  33.909  1.00 85.58           C  
ANISOU 2347  C   LEU B  50    12162   8953  11401  -1771   -502    213       C  
ATOM   2348  O   LEU B  50     -71.562  -4.214  34.939  1.00 85.78           O  
ANISOU 2348  O   LEU B  50    12078   9121  11392  -2037   -400    445       O  
ATOM   2349  CB  LEU B  50     -71.637  -5.741  31.943  1.00 86.12           C  
ANISOU 2349  CB  LEU B  50    12514   8630  11577  -1901   -908    -27       C  
ATOM   2350  CG  LEU B  50     -72.458  -5.959  30.667  1.00 92.38           C  
ANISOU 2350  CG  LEU B  50    13280   9417  12404  -2024  -1036   -165       C  
ATOM   2351  CD1 LEU B  50     -72.080  -7.271  30.012  1.00 95.86           C  
ANISOU 2351  CD1 LEU B  50    14139   9387  12894  -1955  -1387   -334       C  
ATOM   2352  CD2 LEU B  50     -73.960  -5.939  30.946  1.00 96.79           C  
ANISOU 2352  CD2 LEU B  50    13646  10148  12980  -2503  -1010     53       C  
ATOM   2353  N   THR B  51     -69.568  -4.507  33.887  1.00 81.14           N  
ANISOU 2353  N   THR B  51    11763   8243  10822  -1414   -553     75       N  
ATOM   2354  CA  THR B  51     -68.693  -4.556  35.067  1.00 80.65           C  
ANISOU 2354  CA  THR B  51    11797   8131  10716  -1298   -518    184       C  
ATOM   2355  C   THR B  51     -68.764  -3.251  35.884  1.00 82.62           C  
ANISOU 2355  C   THR B  51    11731   8773  10889  -1305   -218    291       C  
ATOM   2356  O   THR B  51     -68.743  -3.300  37.112  1.00 82.44           O  
ANISOU 2356  O   THR B  51    11733   8772  10817  -1419   -168    484       O  
ATOM   2357  CB  THR B  51     -67.255  -4.916  34.651  1.00 85.96           C  
ANISOU 2357  CB  THR B  51    12651   8635  11376   -872   -639    -33       C  
ATOM   2358  CG2 THR B  51     -66.416  -5.432  35.808  1.00 84.65           C  
ANISOU 2358  CG2 THR B  51    12689   8293  11183   -774   -720     84       C  
ATOM   2359  OG1 THR B  51     -67.285  -5.886  33.604  1.00 87.74           O  
ANISOU 2359  OG1 THR B  51    13116   8566  11656   -802   -896   -214       O  
ATOM   2360  N   GLY B  52     -68.869  -2.118  35.191  1.00 77.39           N  
ANISOU 2360  N   GLY B  52    10798   8400  10207  -1187    -46    167       N  
ATOM   2361  CA  GLY B  52     -68.991  -0.797  35.795  1.00 75.07           C  
ANISOU 2361  CA  GLY B  52    10232   8446   9849  -1165    202    224       C  
ATOM   2362  C   GLY B  52     -70.326  -0.606  36.483  1.00 80.90           C  
ANISOU 2362  C   GLY B  52    10808   9366  10564  -1479    299    408       C  
ATOM   2363  O   GLY B  52     -70.361  -0.362  37.689  1.00 81.12           O  
ANISOU 2363  O   GLY B  52    10788   9515  10519  -1549    404    553       O  
ATOM   2364  N   ILE B  53     -71.438  -0.765  35.730  1.00 78.29           N  
ANISOU 2364  N   ILE B  53    10380   9088  10277  -1671    257    402       N  
ATOM   2365  CA  ILE B  53     -72.805  -0.614  36.241  1.00 79.13           C  
ANISOU 2365  CA  ILE B  53    10277   9443  10348  -1976    344    564       C  
ATOM   2366  C   ILE B  53     -73.145  -1.586  37.400  1.00 84.41           C  
ANISOU 2366  C   ILE B  53    11075  10024  10974  -2292    278    813       C  
ATOM   2367  O   ILE B  53     -73.856  -1.196  38.328  1.00 84.56           O  
ANISOU 2367  O   ILE B  53    10888  10348  10893  -2457    427    966       O  
ATOM   2368  CB  ILE B  53     -73.852  -0.569  35.083  1.00 83.05           C  
ANISOU 2368  CB  ILE B  53    10623  10037  10896  -2098    293    488       C  
ATOM   2369  CG1 ILE B  53     -75.038   0.383  35.378  1.00 83.54           C  
ANISOU 2369  CG1 ILE B  53    10316  10533  10893  -2194    474    549       C  
ATOM   2370  CG2 ILE B  53     -74.264  -1.961  34.546  1.00 87.20           C  
ANISOU 2370  CG2 ILE B  53    11370  10266  11494  -2366     39    527       C  
ATOM   2371  CD1 ILE B  53     -76.268  -0.199  36.170  1.00 95.76           C  
ANISOU 2371  CD1 ILE B  53    11726  12280  12379  -2603    482    776       C  
ATOM   2372  N   VAL B  54     -72.606  -2.821  37.365  1.00 81.88           N  
ANISOU 2372  N   VAL B  54    11103   9299  10710  -2354     46    853       N  
ATOM   2373  CA  VAL B  54     -72.821  -3.804  38.432  1.00 84.33           C  
ANISOU 2373  CA  VAL B  54    11601   9462  10977  -2664    -62   1117       C  
ATOM   2374  C   VAL B  54     -71.885  -3.465  39.597  1.00 86.96           C  
ANISOU 2374  C   VAL B  54    11981   9839  11219  -2480     46   1184       C  
ATOM   2375  O   VAL B  54     -72.356  -3.245  40.714  1.00 87.76           O  
ANISOU 2375  O   VAL B  54    11949  10195  11199  -2671    178   1383       O  
ATOM   2376  CB  VAL B  54     -72.674  -5.274  37.940  1.00 90.69           C  
ANISOU 2376  CB  VAL B  54    12810   9766  11884  -2807   -402   1137       C  
ATOM   2377  CG1 VAL B  54     -72.614  -6.259  39.104  1.00 93.30           C  
ANISOU 2377  CG1 VAL B  54    13410   9873  12166  -3078   -547   1424       C  
ATOM   2378  CG2 VAL B  54     -73.801  -5.648  36.982  1.00 92.28           C  
ANISOU 2378  CG2 VAL B  54    12950   9963  12151  -3093   -516   1118       C  
ATOM   2379  N   GLY B  55     -70.585  -3.405  39.308  1.00 81.10           N  
ANISOU 2379  N   GLY B  55    11402   8895  10518  -2109    -10   1010       N  
ATOM   2380  CA  GLY B  55     -69.535  -3.113  40.277  1.00 79.65           C  
ANISOU 2380  CA  GLY B  55    11277   8731  10258  -1897     57   1040       C  
ATOM   2381  C   GLY B  55     -69.778  -1.859  41.084  1.00 81.73           C  
ANISOU 2381  C   GLY B  55    11233   9417  10402  -1872    333   1077       C  
ATOM   2382  O   GLY B  55     -69.945  -1.939  42.303  1.00 82.09           O  
ANISOU 2382  O   GLY B  55    11276   9583  10332  -2025    393   1272       O  
ATOM   2383  N   ASN B  56     -69.808  -0.715  40.409  1.00 76.71           N  
ANISOU 2383  N   ASN B  56    10362   9000   9783  -1681    482    889       N  
ATOM   2384  CA  ASN B  56     -70.053   0.562  41.067  1.00 75.41           C  
ANISOU 2384  CA  ASN B  56     9935   9201   9515  -1613    711    878       C  
ATOM   2385  C   ASN B  56     -71.426   0.619  41.726  1.00 81.95           C  
ANISOU 2385  C   ASN B  56    10563  10323  10249  -1906    820   1042       C  
ATOM   2386  O   ASN B  56     -71.547   0.991  42.893  1.00 81.86           O  
ANISOU 2386  O   ASN B  56    10462  10546  10096  -1943    946   1143       O  
ATOM   2387  CB  ASN B  56     -69.898   1.715  40.072  1.00 73.04           C  
ANISOU 2387  CB  ASN B  56     9469   9018   9265  -1375    796    658       C  
ATOM   2388  CG  ASN B  56     -68.455   1.946  39.668  1.00 94.99           C  
ANISOU 2388  CG  ASN B  56    12367  11652  12075  -1087    746    515       C  
ATOM   2389  ND2 ASN B  56     -68.132   1.630  38.419  1.00 84.77           N  
ANISOU 2389  ND2 ASN B  56    11138  10205  10866   -988    638    381       N  
ATOM   2390  OD1 ASN B  56     -67.639   2.403  40.470  1.00 90.25           O  
ANISOU 2390  OD1 ASN B  56    11782  11106  11403   -960    801    520       O  
ATOM   2391  N   GLY B  57     -72.461   0.251  40.976  1.00 80.44           N  
ANISOU 2391  N   GLY B  57    10284  10161  10118  -2113    770   1062       N  
ATOM   2392  CA  GLY B  57     -73.840   0.273  41.515  1.00 82.78           C  
ANISOU 2392  CA  GLY B  57    10333  10811  10309  -2412    872   1219       C  
ATOM   2393  C   GLY B  57     -73.903  -0.457  42.842  1.00 89.18           C  
ANISOU 2393  C   GLY B  57    11239  11662  10983  -2672    866   1483       C  
ATOM   2394  O   GLY B  57     -74.574  -0.025  43.764  1.00 89.35           O  
ANISOU 2394  O   GLY B  57    11028  12085  10836  -2780   1032   1586       O  
ATOM   2395  N   LEU B  58     -73.188  -1.572  42.946  1.00 87.46           N  
ANISOU 2395  N   LEU B  58    11371  11035  10824  -2757    661   1590       N  
ATOM   2396  CA  LEU B  58     -73.041  -2.249  44.222  1.00 90.13           C  
ANISOU 2396  CA  LEU B  58    11859  11357  11029  -2970    625   1853       C  
ATOM   2397  C   LEU B  58     -72.399  -1.325  45.236  1.00 95.71           C  
ANISOU 2397  C   LEU B  58    12470  12300  11594  -2718    808   1809       C  
ATOM   2398  O   LEU B  58     -72.914  -1.155  46.332  1.00 96.51           O  
ANISOU 2398  O   LEU B  58    12424  12745  11502  -2883    942   1973       O  
ATOM   2399  CB  LEU B  58     -72.177  -3.488  44.095  1.00 90.94           C  
ANISOU 2399  CB  LEU B  58    12401  10919  11235  -2991    340   1928       C  
ATOM   2400  CG  LEU B  58     -72.856  -4.764  43.673  1.00 97.90           C  
ANISOU 2400  CG  LEU B  58    13488  11518  12193  -3381     97   2099       C  
ATOM   2401  CD1 LEU B  58     -71.753  -5.818  43.357  1.00 98.42           C  
ANISOU 2401  CD1 LEU B  58    14028  10980  12386  -3227   -214   2061       C  
ATOM   2402  CD2 LEU B  58     -73.849  -5.197  44.753  1.00103.33           C  
ANISOU 2402  CD2 LEU B  58    14084  12474  12702  -3872    138   2453       C  
ATOM   2403  N   VAL B  59     -71.259  -0.737  44.893  1.00 92.59           N  
ANISOU 2403  N   VAL B  59    12156  11748  11277  -2332    808   1590       N  
ATOM   2404  CA  VAL B  59     -70.632   0.170  45.842  1.00 92.72           C  
ANISOU 2404  CA  VAL B  59    12094  11973  11159  -2112    957   1538       C  
ATOM   2405  C   VAL B  59     -71.667   1.172  46.320  1.00102.03           C  
ANISOU 2405  C   VAL B  59    12928  13647  12191  -2149   1188   1515       C  
ATOM   2406  O   VAL B  59     -71.897   1.277  47.510  1.00103.52           O  
ANISOU 2406  O   VAL B  59    13042  14109  12182  -2243   1290   1646       O  
ATOM   2407  CB  VAL B  59     -69.403   0.916  45.272  1.00 93.18           C  
ANISOU 2407  CB  VAL B  59    12207  11883  11313  -1719    948   1287       C  
ATOM   2408  CG1 VAL B  59     -68.902   1.963  46.291  1.00 91.87           C  
ANISOU 2408  CG1 VAL B  59    11942  11965  10999  -1537   1096   1232       C  
ATOM   2409  CG2 VAL B  59     -68.301  -0.068  44.927  1.00 93.07           C  
ANISOU 2409  CG2 VAL B  59    12503  11455  11404  -1624    728   1290       C  
ATOM   2410  N   ILE B  60     -72.317   1.859  45.387  1.00101.14           N  
ANISOU 2410  N   ILE B  60    12607  13662  12161  -2066   1253   1349       N  
ATOM   2411  CA  ILE B  60     -73.297   2.906  45.720  1.00103.12           C  
ANISOU 2411  CA  ILE B  60    12520  14380  12281  -2016   1451   1272       C  
ATOM   2412  C   ILE B  60     -74.416   2.394  46.651  1.00114.83           C  
ANISOU 2412  C   ILE B  60    13823  16243  13565  -2355   1538   1507       C  
ATOM   2413  O   ILE B  60     -74.758   3.057  47.622  1.00115.38           O  
ANISOU 2413  O   ILE B  60    13700  16712  13426  -2289   1703   1497       O  
ATOM   2414  CB  ILE B  60     -73.912   3.535  44.455  1.00104.97           C  
ANISOU 2414  CB  ILE B  60    12580  14656  12645  -1900   1461   1088       C  
ATOM   2415  CG1 ILE B  60     -72.830   4.262  43.648  1.00101.94           C  
ANISOU 2415  CG1 ILE B  60    12332  13999  12404  -1571   1407    868       C  
ATOM   2416  CG2 ILE B  60     -75.025   4.531  44.821  1.00106.77           C  
ANISOU 2416  CG2 ILE B  60    12456  15381  12730  -1825   1638   1008       C  
ATOM   2417  CD1 ILE B  60     -73.255   4.727  42.281  1.00106.54           C  
ANISOU 2417  CD1 ILE B  60    12812  14545  13122  -1474   1373    716       C  
ATOM   2418  N   LEU B  61     -74.945   1.205  46.393  1.00116.98           N  
ANISOU 2418  N   LEU B  61    14167  16400  13878  -2728   1417   1721       N  
ATOM   2419  CA  LEU B  61     -76.040   0.673  47.200  1.00122.18           C  
ANISOU 2419  CA  LEU B  61    14637  17451  14336  -3123   1487   1981       C  
ATOM   2420  C   LEU B  61     -75.569   0.135  48.554  1.00130.45           C  
ANISOU 2420  C   LEU B  61    15847  18527  15193  -3277   1488   2219       C  
ATOM   2421  O   LEU B  61     -76.225   0.341  49.574  1.00132.63           O  
ANISOU 2421  O   LEU B  61    15886  19299  15207  -3417   1650   2344       O  
ATOM   2422  CB  LEU B  61     -76.796  -0.417  46.435  1.00124.74           C  
ANISOU 2422  CB  LEU B  61    14999  17628  14768  -3527   1325   2148       C  
ATOM   2423  CG  LEU B  61     -77.518   0.039  45.154  1.00128.88           C  
ANISOU 2423  CG  LEU B  61    15307  18226  15436  -3446   1328   1952       C  
ATOM   2424  CD1 LEU B  61     -77.813  -1.166  44.219  1.00130.85           C  
ANISOU 2424  CD1 LEU B  61    15749  18115  15854  -3787   1084   2070       C  
ATOM   2425  CD2 LEU B  61     -78.794   0.854  45.430  1.00133.04           C  
ANISOU 2425  CD2 LEU B  61    15345  19420  15784  -3460   1542   1915       C  
ATOM   2426  N   VAL B  62     -74.437  -0.553  48.570  1.00128.05           N  
ANISOU 2426  N   VAL B  62    15932  17723  14999  -3237   1303   2278       N  
ATOM   2427  CA  VAL B  62     -73.963  -1.215  49.792  1.00131.02           C  
ANISOU 2427  CA  VAL B  62    16511  18064  15206  -3404   1251   2536       C  
ATOM   2428  C   VAL B  62     -73.389  -0.243  50.813  1.00137.32           C  
ANISOU 2428  C   VAL B  62    17221  19136  15818  -3107   1422   2425       C  
ATOM   2429  O   VAL B  62     -73.542  -0.443  52.011  1.00139.64           O  
ANISOU 2429  O   VAL B  62    17487  19708  15861  -3280   1490   2632       O  
ATOM   2430  CB  VAL B  62     -72.907  -2.271  49.453  1.00134.02           C  
ANISOU 2430  CB  VAL B  62    17349  17805  15767  -3400    966   2611       C  
ATOM   2431  CG1 VAL B  62     -72.088  -2.666  50.700  1.00134.86           C  
ANISOU 2431  CG1 VAL B  62    17686  17841  15713  -3407    909   2802       C  
ATOM   2432  CG2 VAL B  62     -73.591  -3.466  48.790  1.00136.50           C  
ANISOU 2432  CG2 VAL B  62    17809  17857  16197  -3803    758   2803       C  
ATOM   2433  N   MET B  63     -72.708   0.791  50.338  1.00132.83           N  
ANISOU 2433  N   MET B  63    16624  18484  15362  -2682   1475   2108       N  
ATOM   2434  CA  MET B  63     -72.196   1.819  51.218  1.00132.78           C  
ANISOU 2434  CA  MET B  63    16540  18718  15192  -2396   1615   1965       C  
ATOM   2435  C   MET B  63     -73.243   2.877  51.337  1.00138.32           C  
ANISOU 2435  C   MET B  63    16864  19934  15757  -2302   1831   1811       C  
ATOM   2436  O   MET B  63     -73.737   3.167  52.429  1.00139.74           O  
ANISOU 2436  O   MET B  63    16865  20572  15658  -2351   1981   1873       O  
ATOM   2437  CB  MET B  63     -70.941   2.460  50.648  1.00131.96           C  
ANISOU 2437  CB  MET B  63    16594  18278  15266  -2014   1543   1709       C  
ATOM   2438  CG  MET B  63     -69.736   1.581  50.697  1.00136.04           C  
ANISOU 2438  CG  MET B  63    17451  18362  15875  -2000   1342   1810       C  
ATOM   2439  SD  MET B  63     -68.332   2.599  51.119  1.00138.58           S  
ANISOU 2439  SD  MET B  63    17842  18643  16171  -1608   1357   1589       S  
ATOM   2440  CE  MET B  63     -67.442   2.621  49.565  1.00132.30           C  
ANISOU 2440  CE  MET B  63    17164  17429  15676  -1386   1214   1386       C  
ATOM   2441  N   GLY B  64     -73.594   3.444  50.188  1.00134.58           N  
ANISOU 2441  N   GLY B  64    16270  19399  15466  -2149   1836   1602       N  
ATOM   2442  CA  GLY B  64     -74.506   4.569  50.138  1.00135.42           C  
ANISOU 2442  CA  GLY B  64    16041  19934  15479  -1963   2004   1401       C  
ATOM   2443  C   GLY B  64     -75.555   4.446  51.208  1.00144.68           C  
ANISOU 2443  C   GLY B  64    16937  21692  16341  -2168   2166   1553       C  
ATOM   2444  O   GLY B  64     -75.808   5.395  51.945  1.00145.21           O  
ANISOU 2444  O   GLY B  64    16817  22156  16202  -1934   2316   1395       O  
ATOM   2445  N   TYR B  65     -76.132   3.271  51.328  1.00144.66           N  
ANISOU 2445  N   TYR B  65    16921  21755  16288  -2609   2125   1860       N  
ATOM   2446  CA  TYR B  65     -77.228   3.116  52.251  1.00148.96           C  
ANISOU 2446  CA  TYR B  65    17150  22932  16518  -2862   2285   2035       C  
ATOM   2447  C   TYR B  65     -77.059   2.335  53.538  1.00156.40           C  
ANISOU 2447  C   TYR B  65    18190  24039  17198  -3170   2299   2353       C  
ATOM   2448  O   TYR B  65     -77.254   2.863  54.633  1.00158.02           O  
ANISOU 2448  O   TYR B  65    18213  24732  17094  -3075   2468   2328       O  
ATOM   2449  CB  TYR B  65     -78.379   2.576  51.462  1.00152.18           C  
ANISOU 2449  CB  TYR B  65    17336  23494  16991  -3179   2266   2152       C  
ATOM   2450  CG  TYR B  65     -78.788   3.568  50.430  1.00152.12           C  
ANISOU 2450  CG  TYR B  65    17128  23528  17141  -2837   2304   1828       C  
ATOM   2451  CD1 TYR B  65     -77.923   3.976  49.456  1.00149.75           C  
ANISOU 2451  CD1 TYR B  65    17075  22694  17130  -2539   2180   1610       C  
ATOM   2452  CD2 TYR B  65     -80.022   4.143  50.466  1.00155.68           C  
ANISOU 2452  CD2 TYR B  65    17133  24591  17428  -2793   2462   1739       C  
ATOM   2453  CE1 TYR B  65     -78.301   4.890  48.555  1.00148.79           C  
ANISOU 2453  CE1 TYR B  65    16790  22614  17128  -2247   2201   1346       C  
ATOM   2454  CE2 TYR B  65     -80.388   5.046  49.571  1.00155.21           C  
ANISOU 2454  CE2 TYR B  65    16913  24558  17501  -2464   2472   1455       C  
ATOM   2455  CZ  TYR B  65     -79.548   5.416  48.625  1.00158.73           C  
ANISOU 2455  CZ  TYR B  65    17634  24443  18233  -2206   2338   1272       C  
ATOM   2456  OH  TYR B  65     -79.995   6.334  47.745  1.00159.06           O  
ANISOU 2456  OH  TYR B  65    17512  24540  18384  -1898   2340   1015       O  
ATOM   2457  N   GLN B  66     -76.705   1.080  53.437  1.00153.78           N  
ANISOU 2457  N   GLN B  66    18157  23306  16968  -3530   2109   2651       N  
ATOM   2458  CA  GLN B  66     -76.577   0.326  54.637  1.00156.71           C  
ANISOU 2458  CA  GLN B  66    18641  23817  17084  -3842   2097   2983       C  
ATOM   2459  C   GLN B  66     -75.497   0.749  55.573  1.00159.12           C  
ANISOU 2459  C   GLN B  66    19135  24058  17266  -3558   2116   2907       C  
ATOM   2460  O   GLN B  66     -75.720   0.778  56.755  1.00161.62           O  
ANISOU 2460  O   GLN B  66    19337  24821  17249  -3668   2237   3052       O  
ATOM   2461  CB  GLN B  66     -76.315  -1.112  54.291  1.00159.28           C  
ANISOU 2461  CB  GLN B  66    19328  23619  17573  -4249   1831   3305       C  
ATOM   2462  CG  GLN B  66     -77.405  -1.739  53.508  1.00176.68           C  
ANISOU 2462  CG  GLN B  66    21386  25881  19863  -4644   1773   3450       C  
ATOM   2463  CD  GLN B  66     -77.086  -3.162  53.116  1.00196.87           C  
ANISOU 2463  CD  GLN B  66    24371  27828  22602  -5023   1457   3739       C  
ATOM   2464  NE2 GLN B  66     -76.730  -3.336  51.874  1.00183.32           N  
ANISOU 2464  NE2 GLN B  66    22847  25585  21218  -4871   1287   3555       N  
ATOM   2465  OE1 GLN B  66     -77.162  -4.091  53.923  1.00198.39           O  
ANISOU 2465  OE1 GLN B  66    24732  28021  22628  -5441   1355   4119       O  
ATOM   2466  N   LYS B  67     -74.315   1.061  55.056  1.00151.51           N  
ANISOU 2466  N   LYS B  67    18447  22568  16552  -3208   1992   2690       N  
ATOM   2467  CA  LYS B  67     -73.136   1.226  55.904  1.00150.32           C  
ANISOU 2467  CA  LYS B  67    18534  22269  16312  -3000   1947   2670       C  
ATOM   2468  C   LYS B  67     -73.124   2.383  56.938  1.00152.99           C  
ANISOU 2468  C   LYS B  67    18667  23102  16359  -2718   2151   2472       C  
ATOM   2469  O   LYS B  67     -73.262   3.540  56.598  1.00150.54           O  
ANISOU 2469  O   LYS B  67    18177  22932  16089  -2376   2258   2136       O
[truncated: 298,571 more chars]
