# Supplementary material for: Structural basis of dimerization of chemokine receptors CCR5 and CXCR4
Source: Nat Commun. 2023 Oct 13;14:6439. doi: 10.1038/s41467-023-42082-z (PMC10575954; doi:10.1038/s41467-023-42082-z)
Supplement: Supplementary file 6 — Source Data [file 41467_2023_42082_MOESM6_ESM.zip › Figure 6/Panel A/bilayer_composition.xlsx]

## Sheet: Foglio1
Lipid Family	Molecule	% Outer Leaflet	% Inner Leaflet	Martini 2																	Martini 2
PC	POPC	20	5
	DOPC	20	5
PE	POPE	5	20
	DOPE	5	20
Sph	POSM	15
GM3	DPG3	10
Chol	Chol	25	25
PS	POPS		8
	DOPS		7
PIP2	DPP2		10
Lipid Family	Molecule	% Outer Leaflet	% Inner Leaflet	Martini 3																	Lipid Family	Molecule	% Outer Leaflet	% Inner Leaflet	Martini 3
PC	POPC	25	5																		PC	POPC	25	5
	DOPC	25	5																			DOPC	25	5
PE	POPE	5	20																		PE	POPE	5	20
	DOPE	5	20																			DOPE	5	20
Sph	POSM																				GM3	DPG3	15
GM3	DPG3	15																			Chol	Chol	25	25
Chol	Chol	25	25																		PS	POPS		8
PS	POPS		8																			DOPS		7
	DOPS		7																		PIP2	DPP2		10
PIP2	DPP2		10
Lipid Family	Molecule	% Outer Leaflet	% Inner Leaflet	AA																	Lipid Family	Molecule	% Outer Leaflet	% Inner Leaflet	AA
PC	POPC	22	5																		PC	POPC	22	5
	DOPC	22	5																			DOPC	22	5
PE	POPE	5	22																		PE	POPE	5	22
	DOPE	5	22																			DOPE	5	22
Sph	POSM	16																			Sph	POSM	16
GM3	DPG3																				Chol	Chol	30	30
Chol	Chol	30	30																		PS	POPS		9
PS	POPS		9																			DOPS		7
	DOPS		7
PIP2	DPP2
