# Supplementary material for: Structural basis of dimerization of chemokine receptors CCR5 and CXCR4
Source: Nat Commun. 2023 Oct 13;14:6439. doi: 10.1038/s41467-023-42082-z (PMC10575954; doi:10.1038/s41467-023-42082-z)
Supplement: Supplementary file 6 — Source Data [file 41467_2023_42082_MOESM6_ESM.zip › Figure 6/Panel A/Bilayer_example.pdb]

REMARK  GENERATED BY CHARMM-GUI (HTTP://WWW.CHARMM-GUI.ORG) V3.7 ON MAR, 16. 2023. JOB
REMARK  INPUT GENERATION                                                              
REMARK   DATE:     3/16/23     14: 5:21      CREATED BY USER: apache                  
ATOM      1  N   PRO     1     -25.771   7.122  24.807  1.00  0.00      PROA
ATOM      2  HN1 PRO     1     -25.327   6.235  24.966  1.00  0.00      PROA
ATOM      3  HN2 PRO     1     -26.766   6.998  24.905  1.00  0.00      PROA
ATOM      4  CD  PRO     1     -25.476   7.633  23.420  1.00  0.00      PROA
ATOM      5  HD1 PRO     1     -26.435   7.910  22.929  1.00  0.00      PROA
ATOM      6  HD2 PRO     1     -24.949   6.862  22.821  1.00  0.00      PROA
ATOM      7  CA  PRO     1     -25.287   8.127  25.804  1.00  0.00      PROA
ATOM      8  HA  PRO     1     -24.372   7.709  26.197  1.00  0.00      PROA
ATOM      9  CB  PRO     1     -25.131   9.390  24.971  1.00  0.00      PROA
ATOM     10  HB1 PRO     1     -24.448  10.130  25.439  1.00  0.00      PROA
ATOM     11  HB2 PRO     1     -26.126   9.876  24.797  1.00  0.00      PROA
ATOM     12  CG  PRO     1     -24.613   8.871  23.636  1.00  0.00      PROA
ATOM     13  HG1 PRO     1     -24.731   9.620  22.821  1.00  0.00      PROA
ATOM     14  HG2 PRO     1     -23.540   8.596  23.732  1.00  0.00      PROA
ATOM     15  C   PRO     1     -26.285   8.319  26.910  1.00  0.00      PROA
ATOM     16  O   PRO     1     -26.138   9.283  27.649  1.00  0.00      PROA
ATOM     17  N   CYS     2     -27.290   7.437  27.047  1.00  0.00      PROA
ATOM     18  HN  CYS     2     -27.393   6.630  26.480  1.00  0.00      PROA
ATOM     19  CA  CYS     2     -28.335   7.611  28.022  1.00  0.00      PROA
ATOM     20  HA  CYS     2     -28.137   8.463  28.651  1.00  0.00      PROA
ATOM     21  CB  CYS     2     -29.729   7.745  27.361  1.00  0.00      PROA
ATOM     22  HB1 CYS     2     -30.047   6.768  26.936  1.00  0.00      PROA
ATOM     23  HB2 CYS     2     -29.632   8.449  26.505  1.00  0.00      PROA
ATOM     24  SG  CYS     2     -31.015   8.370  28.483  1.00  0.00      PROA
ATOM     25  HG1 CYS     2     -30.551   9.611  28.510  1.00  0.00      PROA
ATOM     26  C   CYS     2     -28.308   6.373  28.857  1.00  0.00      PROA
ATOM     27  O   CYS     2     -28.222   5.269  28.331  1.00  0.00      PROA
ATOM     28  N   GLN     3     -28.397   6.534  30.187  1.00  0.00      PROA
ATOM     29  HN  GLN     3     -28.432   7.442  30.601  1.00  0.00      PROA
ATOM     30  CA  GLN     3     -28.690   5.452  31.078  1.00  0.00      PROA
ATOM     31  HA  GLN     3     -28.204   4.550  30.726  1.00  0.00      PROA
ATOM     32  CB  GLN     3     -28.261   5.736  32.520  1.00  0.00      PROA
ATOM     33  HB1 GLN     3     -28.783   6.644  32.905  1.00  0.00      PROA
ATOM     34  HB2 GLN     3     -27.169   5.957  32.498  1.00  0.00      PROA
ATOM     35  CG  GLN     3     -28.512   4.535  33.449  1.00  0.00      PROA
ATOM     36  HG1 GLN     3     -28.009   3.636  33.033  1.00  0.00      PROA
ATOM     37  HG2 GLN     3     -29.602   4.332  33.542  1.00  0.00      PROA
ATOM     38  CD  GLN     3     -27.955   4.858  34.828  1.00  0.00      PROA
ATOM     39  OE1 GLN     3     -27.571   5.990  35.118  1.00  0.00      PROA
ATOM     40  NE2 GLN     3     -27.886   3.808  35.693  1.00  0.00      PROA
ATOM     41 HE21 GLN     3     -27.527   3.970  36.609  1.00  0.00      PROA
ATOM     42 HE22 GLN     3     -28.187   2.904  35.410  1.00  0.00      PROA
ATOM     43  C   GLN     3     -30.175   5.287  31.022  1.00  0.00      PROA
ATOM     44  O   GLN     3     -30.932   6.224  31.241  1.00  0.00      PROA
ATOM     45  N   LYS     4     -30.600   4.083  30.625  1.00  0.00      PROA
ATOM     46  HN  LYS     4     -29.974   3.321  30.542  1.00  0.00      PROA
ATOM     47  CA  LYS     4     -31.902   3.865  30.080  1.00  0.00      PROA
ATOM     48  HA  LYS     4     -32.278   4.789  29.659  1.00  0.00      PROA
ATOM     49  CB  LYS     4     -31.819   2.816  28.950  1.00  0.00      PROA
ATOM     50  HB1 LYS     4     -32.819   2.406  28.697  1.00  0.00      PROA
ATOM     51  HB2 LYS     4     -31.208   1.955  29.303  1.00  0.00      PROA
ATOM     52  CG  LYS     4     -31.191   3.408  27.682  1.00  0.00      PROA
ATOM     53  HG1 LYS     4     -30.222   2.899  27.489  1.00  0.00      PROA
ATOM     54  HG2 LYS     4     -30.968   4.493  27.836  1.00  0.00      PROA
ATOM     55  CD  LYS     4     -32.107   3.267  26.459  1.00  0.00      PROA
ATOM     56  HD1 LYS     4     -32.315   2.184  26.315  1.00  0.00      PROA
ATOM     57  HD2 LYS     4     -31.549   3.637  25.569  1.00  0.00      PROA
ATOM     58  CE  LYS     4     -33.425   4.046  26.590  1.00  0.00      PROA
ATOM     59  HE1 LYS     4     -33.232   5.140  26.614  1.00  0.00      PROA
ATOM     60  HE2 LYS     4     -33.986   3.759  27.505  1.00  0.00      PROA
ATOM     61  NZ  LYS     4     -34.302   3.752  25.436  1.00  0.00      PROA
ATOM     62  HZ1 LYS     4     -34.500   2.732  25.398  1.00  0.00      PROA
ATOM     63  HZ2 LYS     4     -33.818   4.039  24.561  1.00  0.00      PROA
ATOM     64  HZ3 LYS     4     -35.190   4.284  25.532  1.00  0.00      PROA
ATOM     65  C   LYS     4     -32.894   3.414  31.090  1.00  0.00      PROA
ATOM     66  O   LYS     4     -32.556   2.820  32.114  1.00  0.00      PROA
ATOM     67  N   ILE     5     -34.179   3.631  30.749  1.00  0.00      PROA
ATOM     68  HN  ILE     5     -34.415   4.189  29.959  1.00  0.00      PROA
ATOM     69  CA  ILE     5     -35.269   2.866  31.282  1.00  0.00      PROA
ATOM     70  HA  ILE     5     -35.008   2.524  32.274  1.00  0.00      PROA
ATOM     71  CB  ILE     5     -36.587   3.619  31.366  1.00  0.00      PROA
ATOM     72  HB  ILE     5     -36.408   4.506  32.019  1.00  0.00      PROA
ATOM     73  CG2 ILE     5     -37.064   4.147  29.994  1.00  0.00      PROA
ATOM     74 HG21 ILE     5     -37.363   3.314  29.322  1.00  0.00      PROA
ATOM     75 HG22 ILE     5     -36.276   4.747  29.497  1.00  0.00      PROA
ATOM     76 HG23 ILE     5     -37.949   4.805  30.126  1.00  0.00      PROA
ATOM     77  CG1 ILE     5     -37.628   2.703  32.047  1.00  0.00      PROA
ATOM     78 HG11 ILE     5     -37.152   2.229  32.939  1.00  0.00      PROA
ATOM     79 HG12 ILE     5     -37.979   1.921  31.366  1.00  0.00      PROA
ATOM     80  CD  ILE     5     -38.849   3.421  32.498  1.00  0.00      PROA
ATOM     81  HD1 ILE     5     -39.398   3.982  31.728  1.00  0.00      PROA
ATOM     82  HD2 ILE     5     -38.325   4.096  33.092  1.00  0.00      PROA
ATOM     83  HD3 ILE     5     -39.528   2.831  33.130  1.00  0.00      PROA
ATOM     84  C   ILE     5     -35.366   1.678  30.369  1.00  0.00      PROA
ATOM     85  O   ILE     5     -35.289   1.811  29.142  1.00  0.00      PROA
ATOM     86  N   ASN     6     -35.438   0.464  30.950  1.00  0.00      PROA
ATOM     87  HN  ASN     6     -35.513   0.353  31.931  1.00  0.00      PROA
ATOM     88  CA  ASN     6     -35.365  -0.741  30.168  1.00  0.00      PROA
ATOM     89  HA  ASN     6     -34.810  -0.545  29.257  1.00  0.00      PROA
ATOM     90  CB  ASN     6     -34.674  -1.928  30.882  1.00  0.00      PROA
ATOM     91  HB1 ASN     6     -34.997  -2.902  30.444  1.00  0.00      PROA
ATOM     92  HB2 ASN     6     -34.933  -1.939  31.958  1.00  0.00      PROA
ATOM     93  CG  ASN     6     -33.150  -1.859  30.703  1.00  0.00      PROA
ATOM     94  OD1 ASN     6     -32.527  -2.886  30.428  1.00  0.00      PROA
ATOM     95  ND2 ASN     6     -32.555  -0.644  30.818  1.00  0.00      PROA
ATOM     96 HD21 ASN     6     -33.106   0.164  31.011  1.00  0.00      PROA
ATOM     97 HD22 ASN     6     -31.569  -0.561  30.668  1.00  0.00      PROA
ATOM     98  C   ASN     6     -36.749  -1.120  29.743  1.00  0.00      PROA
ATOM     99  O   ASN     6     -37.527  -1.723  30.476  1.00  0.00      PROA
ATOM    100  N   VAL     7     -36.999  -0.820  28.463  1.00  0.00      PROA
ATOM    101  HN  VAL     7     -36.346  -0.264  27.956  1.00  0.00      PROA
ATOM    102  CA  VAL     7     -38.061  -1.326  27.638  1.00  0.00      PROA
ATOM    103  HA  VAL     7     -38.809  -1.804  28.255  1.00  0.00      PROA
ATOM    104  CB  VAL     7     -38.700  -0.244  26.776  1.00  0.00      PROA
ATOM    105  HB  VAL     7     -39.410  -0.703  26.048  1.00  0.00      PROA
ATOM    106  CG1 VAL     7     -39.527   0.670  27.697  1.00  0.00      PROA
ATOM    107 HG11 VAL     7     -38.878   1.181  28.438  1.00  0.00      PROA
ATOM    108 HG12 VAL     7     -40.293   0.080  28.242  1.00  0.00      PROA
ATOM    109 HG13 VAL     7     -40.050   1.446  27.096  1.00  0.00      PROA
ATOM    110  CG2 VAL     7     -37.632   0.549  25.987  1.00  0.00      PROA
ATOM    111 HG21 VAL     7     -37.034  -0.120  25.333  1.00  0.00      PROA
ATOM    112 HG22 VAL     7     -36.948   1.091  26.670  1.00  0.00      PROA
ATOM    113 HG23 VAL     7     -38.132   1.299  25.337  1.00  0.00      PROA
ATOM    114  C   VAL     7     -37.401  -2.380  26.785  1.00  0.00      PROA
ATOM    115  O   VAL     7     -37.775  -2.642  25.651  1.00  0.00      PROA
ATOM    116  N   LYS     8     -36.344  -3.019  27.332  1.00  0.00      PROA
ATOM    117  HN  LYS     8     -36.038  -2.794  28.250  1.00  0.00      PROA
ATOM    118  CA  LYS     8     -35.569  -4.034  26.677  1.00  0.00      PROA
ATOM    119  HA  LYS     8     -35.367  -3.722  25.662  1.00  0.00      PROA
ATOM    120  CB  LYS     8     -34.233  -4.241  27.428  1.00  0.00      PROA
ATOM    121  HB1 LYS     8     -34.439  -4.296  28.522  1.00  0.00      PROA
ATOM    122  HB2 LYS     8     -33.589  -3.354  27.251  1.00  0.00      PROA
ATOM    123  CG  LYS     8     -33.480  -5.514  27.020  1.00  0.00      PROA
ATOM    124  HG1 LYS     8     -33.386  -5.531  25.911  1.00  0.00      PROA
ATOM    125  HG2 LYS     8     -34.060  -6.412  27.341  1.00  0.00      PROA
ATOM    126  CD  LYS     8     -32.098  -5.645  27.655  1.00  0.00      PROA
ATOM    127  HD1 LYS     8     -32.191  -5.448  28.751  1.00  0.00      PROA
ATOM    128  HD2 LYS     8     -31.423  -4.869  27.231  1.00  0.00      PROA
ATOM    129  CE  LYS     8     -31.509  -7.046  27.458  1.00  0.00      PROA
ATOM    130  HE1 LYS     8     -32.148  -7.802  27.964  1.00  0.00      PROA
ATOM    131  HE2 LYS     8     -30.484  -7.095  27.873  1.00  0.00      PROA
ATOM    132  NZ  LYS     8     -31.441  -7.405  26.021  1.00  0.00      PROA
ATOM    133  HZ1 LYS     8     -30.799  -6.757  25.525  1.00  0.00      PROA
ATOM    134  HZ2 LYS     8     -32.391  -7.354  25.596  1.00  0.00      PROA
ATOM    135  HZ3 LYS     8     -31.088  -8.381  25.916  1.00  0.00      PROA
ATOM    136  C   LYS     8     -36.307  -5.344  26.624  1.00  0.00      PROA
ATOM    137  O   LYS     8     -36.054  -6.191  25.776  1.00  0.00      PROA
ATOM    138  N   GLN     9     -37.275  -5.524  27.544  1.00  0.00      PROA
ATOM    139  HN  GLN     9     -37.476  -4.822  28.218  1.00  0.00      PROA
ATOM    140  CA  GLN     9     -38.081  -6.714  27.632  1.00  0.00      PROA
ATOM    141  HA  GLN     9     -37.452  -7.586  27.509  1.00  0.00      PROA
ATOM    142  CB  GLN     9     -38.785  -6.742  28.993  1.00  0.00      PROA
ATOM    143  HB1 GLN     9     -39.376  -7.685  29.106  1.00  0.00      PROA
ATOM    144  HB2 GLN     9     -39.498  -5.885  29.050  1.00  0.00      PROA
ATOM    145  CG  GLN     9     -37.774  -6.638  30.140  1.00  0.00      PROA
ATOM    146  HG1 GLN     9     -37.075  -5.785  30.031  1.00  0.00      PROA
ATOM    147  HG2 GLN     9     -37.179  -7.570  30.216  1.00  0.00      PROA
ATOM    148  CD  GLN     9     -38.562  -6.446  31.396  1.00  0.00      PROA
ATOM    149  OE1 GLN     9     -38.697  -7.399  32.178  1.00  0.00      PROA
ATOM    150  NE2 GLN     9     -39.097  -5.190  31.557  1.00  0.00      PROA
ATOM    151 HE21 GLN     9     -39.536  -5.001  32.473  1.00  0.00      PROA
ATOM    152 HE22 GLN     9     -38.904  -4.439  30.964  1.00  0.00      PROA
ATOM    153  C   GLN     9     -39.124  -6.683  26.554  1.00  0.00      PROA
ATOM    154  O   GLN     9     -39.587  -7.716  26.083  1.00  0.00      PROA
ATOM    155  N   ILE    10     -39.471  -5.452  26.117  1.00  0.00      PROA
ATOM    156  HN  ILE    10     -39.098  -4.639  26.549  1.00  0.00      PROA
ATOM    157  CA  ILE    10     -40.264  -5.171  24.947  1.00  0.00      PROA
ATOM    158  HA  ILE    10     -41.159  -5.773  25.014  1.00  0.00      PROA
ATOM    159  CB  ILE    10     -40.657  -3.700  24.834  1.00  0.00      PROA
ATOM    160  HB  ILE    10     -39.786  -3.086  24.512  1.00  0.00      PROA
ATOM    161  CG2 ILE    10     -41.101  -3.188  26.224  1.00  0.00      PROA
ATOM    162 HG21 ILE    10     -41.451  -2.138  26.162  1.00  0.00      PROA
ATOM    163 HG22 ILE    10     -40.267  -3.207  26.953  1.00  0.00      PROA
ATOM    164 HG23 ILE    10     -41.931  -3.812  26.614  1.00  0.00      PROA
ATOM    165  CG1 ILE    10     -41.750  -3.504  23.762  1.00  0.00      PROA
ATOM    166 HG11 ILE    10     -42.693  -3.983  24.106  1.00  0.00      PROA
ATOM    167 HG12 ILE    10     -41.453  -3.997  22.810  1.00  0.00      PROA
ATOM    168  CD  ILE    10     -42.000  -2.034  23.447  1.00  0.00      PROA
ATOM    169  HD1 ILE    10     -41.063  -1.545  23.120  1.00  0.00      PROA
ATOM    170  HD2 ILE    10     -42.403  -1.489  24.323  1.00  0.00      PROA
ATOM    171  HD3 ILE    10     -42.741  -1.973  22.643  1.00  0.00      PROA
ATOM    172  C   ILE    10     -39.503  -5.570  23.705  1.00  0.00      PROA
ATOM    173  O   ILE    10     -40.081  -6.112  22.772  1.00  0.00      PROA
ATOM    174  N   ALA    11     -38.173  -5.302  23.681  1.00  0.00      PROA
ATOM    175  HN  ALA    11     -37.717  -4.887  24.462  1.00  0.00      PROA
ATOM    176  CA  ALA    11     -37.321  -5.575  22.544  1.00  0.00      PROA
ATOM    177  HA  ALA    11     -37.851  -5.277  21.649  1.00  0.00      PROA
ATOM    178  CB  ALA    11     -35.994  -4.792  22.616  1.00  0.00      PROA
ATOM    179  HB1 ALA    11     -35.402  -5.084  23.508  1.00  0.00      PROA
ATOM    180  HB2 ALA    11     -36.201  -3.704  22.672  1.00  0.00      PROA
ATOM    181  HB3 ALA    11     -35.379  -4.978  21.707  1.00  0.00      PROA
ATOM    182  C   ALA    11     -36.991  -7.044  22.427  1.00  0.00      PROA
ATOM    183  O   ALA    11     -36.764  -7.534  21.325  1.00  0.00      PROA
ATOM    184  N   ALA    12     -36.996  -7.795  23.558  1.00  0.00      PROA
ATOM    185  HN  ALA    12     -37.147  -7.374  24.450  1.00  0.00      PROA
ATOM    186  CA  ALA    12     -36.889  -9.236  23.564  1.00  0.00      PROA
ATOM    187  HA  ALA    12     -36.004  -9.514  23.012  1.00  0.00      PROA
ATOM    188  CB  ALA    12     -36.815  -9.806  24.997  1.00  0.00      PROA
ATOM    189  HB1 ALA    12     -37.709  -9.526  25.591  1.00  0.00      PROA
ATOM    190  HB2 ALA    12     -35.914  -9.412  25.511  1.00  0.00      PROA
ATOM    191  HB3 ALA    12     -36.738 -10.917  24.976  1.00  0.00      PROA
ATOM    192  C   ALA    12     -38.081  -9.836  22.873  1.00  0.00      PROA
ATOM    193  O   ALA    12     -37.943 -10.699  22.007  1.00  0.00      PROA
ATOM    194  N   ARG    13     -39.270  -9.295  23.232  1.00  0.00      PROA
ATOM    195  HN  ARG    13     -39.269  -8.602  23.950  1.00  0.00      PROA
ATOM    196  CA  ARG    13     -40.585  -9.512  22.676  1.00  0.00      PROA
ATOM    197  HA  ARG    13     -41.160  -8.735  23.155  1.00  0.00      PROA
ATOM    198  CB  ARG    13     -41.330 -10.804  23.124  1.00  0.00      PROA
ATOM    199  HB1 ARG    13     -42.315 -10.898  22.617  1.00  0.00      PROA
ATOM    200  HB2 ARG    13     -41.547 -10.666  24.208  1.00  0.00      PROA
ATOM    201  CG  ARG    13     -40.551 -12.131  22.996  1.00  0.00      PROA
ATOM    202  HG1 ARG    13     -41.089 -12.893  23.601  1.00  0.00      PROA
ATOM    203  HG2 ARG    13     -39.560 -12.004  23.476  1.00  0.00      PROA
ATOM    204  CD  ARG    13     -40.436 -12.675  21.557  1.00  0.00      PROA
ATOM    205  HD1 ARG    13     -40.438 -11.845  20.823  1.00  0.00      PROA
ATOM    206  HD2 ARG    13     -41.282 -13.352  21.316  1.00  0.00      PROA
ATOM    207  NE  ARG    13     -39.134 -13.390  21.350  1.00  0.00      PROA
ATOM    208  HE  ARG    13     -38.488 -12.943  20.731  1.00  0.00      PROA
ATOM    209  CZ  ARG    13     -38.749 -14.517  21.957  1.00  0.00      PROA
ATOM    210  NH1 ARG    13     -39.537 -15.195  22.795  1.00  0.00      PROA
ATOM    211 HH11 ARG    13     -40.479 -14.884  22.937  1.00  0.00      PROA
ATOM    212 HH12 ARG    13     -39.222 -16.037  23.207  1.00  0.00      PROA
ATOM    213  NH2 ARG    13     -37.510 -14.961  21.727  1.00  0.00      PROA
ATOM    214 HH21 ARG    13     -36.896 -14.471  21.105  1.00  0.00      PROA
ATOM    215 HH22 ARG    13     -37.170 -15.805  22.138  1.00  0.00      PROA
ATOM    216  C   ARG    13     -40.751  -9.170  21.219  1.00  0.00      PROA
ATOM    217  O   ARG    13     -41.550  -9.780  20.509  1.00  0.00      PROA
ATOM    218  N   LEU    14     -40.045  -8.129  20.750  1.00  0.00      PROA
ATOM    219  HN  LEU    14     -39.354  -7.657  21.301  1.00  0.00      PROA
ATOM    220  CA  LEU    14     -40.443  -7.491  19.534  1.00  0.00      PROA
ATOM    221  HA  LEU    14     -40.807  -8.250  18.866  1.00  0.00      PROA
ATOM    222  CB  LEU    14     -41.523  -6.414  19.735  1.00  0.00      PROA
ATOM    223  HB1 LEU    14     -41.101  -5.507  20.218  1.00  0.00      PROA
ATOM    224  HB2 LEU    14     -42.296  -6.814  20.427  1.00  0.00      PROA
ATOM    225  CG  LEU    14     -42.224  -6.049  18.417  1.00  0.00      PROA
ATOM    226  HG  LEU    14     -41.465  -5.775  17.648  1.00  0.00      PROA
ATOM    227  CD1 LEU    14     -43.124  -4.822  18.606  1.00  0.00      PROA
ATOM    228 HD11 LEU    14     -42.518  -3.956  18.945  1.00  0.00      PROA
ATOM    229 HD12 LEU    14     -43.906  -5.029  19.365  1.00  0.00      PROA
ATOM    230 HD13 LEU    14     -43.613  -4.549  17.649  1.00  0.00      PROA
ATOM    231  CD2 LEU    14     -42.980  -7.273  17.916  1.00  0.00      PROA
ATOM    232 HD21 LEU    14     -43.470  -7.110  17.040  1.00  0.00      PROA
ATOM    233 HD22 LEU    14     -43.762  -7.613  18.603  1.00  0.00      PROA
ATOM    234 HD23 LEU    14     -42.350  -8.095  17.567  1.00  0.00      PROA
ATOM    235  C   LEU    14     -39.251  -6.888  18.875  1.00  0.00      PROA
ATOM    236  O   LEU    14     -39.145  -5.684  18.651  1.00  0.00      PROA
ATOM    237  N   LEU    15     -38.345  -7.782  18.488  1.00  0.00      PROA
ATOM    238  HN  LEU    15     -38.435  -8.742  18.732  1.00  0.00      PROA
ATOM    239  CA  LEU    15     -37.278  -7.470  17.603  1.00  0.00      PROA
ATOM    240  HA  LEU    15     -37.706  -6.899  16.792  1.00  0.00      PROA
ATOM    241  CB  LEU    15     -36.115  -6.713  18.285  1.00  0.00      PROA
ATOM    242  HB1 LEU    15     -35.516  -7.414  18.898  1.00  0.00      PROA
ATOM    243  HB2 LEU    15     -36.544  -5.959  18.980  1.00  0.00      PROA
ATOM    244  CG  LEU    15     -35.193  -5.951  17.311  1.00  0.00      PROA
ATOM    245  HG  LEU    15     -34.724  -6.684  16.613  1.00  0.00      PROA
ATOM    246  CD1 LEU    15     -34.052  -5.275  18.085  1.00  0.00      PROA
ATOM    247 HD11 LEU    15     -33.441  -6.032  18.618  1.00  0.00      PROA
ATOM    248 HD12 LEU    15     -34.459  -4.561  18.829  1.00  0.00      PROA
ATOM    249 HD13 LEU    15     -33.387  -4.721  17.388  1.00  0.00      PROA
ATOM    250  CD2 LEU    15     -35.966  -4.920  16.467  1.00  0.00      PROA
ATOM    251 HD21 LEU    15     -36.522  -4.217  17.120  1.00  0.00      PROA
ATOM    252 HD22 LEU    15     -36.689  -5.419  15.786  1.00  0.00      PROA
ATOM    253 HD23 LEU    15     -35.262  -4.338  15.836  1.00  0.00      PROA
ATOM    254  C   LEU    15     -36.786  -8.778  17.034  1.00  0.00      PROA
ATOM    255  O   LEU    15     -36.169  -8.726  15.982  1.00  0.00      PROA
ATOM    256  N   PRO    16     -37.109  -9.981  17.540  1.00  0.00      PROA
ATOM    257  CD  PRO    16     -37.011 -10.362  18.957  1.00  0.00      PROA
ATOM    258  HD1 PRO    16     -38.032 -10.308  19.393  1.00  0.00      PROA
ATOM    259  HD2 PRO    16     -36.316  -9.706  19.515  1.00  0.00      PROA
ATOM    260  CA  PRO    16     -37.091 -11.161  16.707  1.00  0.00      PROA
ATOM    261  HA  PRO    16     -36.167 -11.165  16.141  1.00  0.00      PROA
ATOM    262  CB  PRO    16     -37.189 -12.288  17.718  1.00  0.00      PROA
ATOM    263  HB1 PRO    16     -36.607 -13.101  17.577  1.00  0.00      PROA
ATOM    264  HB2 PRO    16     -38.173 -12.739  17.838  1.00  0.00      PROA
ATOM    265  CG  PRO    16     -36.547 -11.799  18.973  1.00  0.00      PROA
ATOM    266  HG1 PRO    16     -36.889 -12.378  19.849  1.00  0.00      PROA
ATOM    267  HG2 PRO    16     -35.434 -11.851  18.909  1.00  0.00      PROA
ATOM    268  C   PRO    16     -38.220 -11.202  15.708  1.00  0.00      PROA
ATOM    269  O   PRO    16     -37.881 -11.625  14.616  1.00  0.00      PROA
ATOM    270  N   PRO    17     -39.493 -10.807  15.890  1.00  0.00      PROA
ATOM    271  CD  PRO    17     -40.178 -10.688  17.177  1.00  0.00      PROA
ATOM    272  HD1 PRO    17     -40.135  -9.624  17.478  1.00  0.00      PROA
ATOM    273  HD2 PRO    17     -39.735 -11.323  17.968  1.00  0.00      PROA
ATOM    274  CA  PRO    17     -40.471 -10.870  14.815  1.00  0.00      PROA
ATOM    275  HA  PRO    17     -40.415 -11.852  14.369  1.00  0.00      PROA
ATOM    276  CB  PRO    17     -41.830 -10.603  15.477  1.00  0.00      PROA
ATOM    277  HB1 PRO    17     -42.650 -11.144  14.960  1.00  0.00      PROA
ATOM    278  HB2 PRO    17     -42.074  -9.517  15.512  1.00  0.00      PROA
ATOM    279  CG  PRO    17     -41.618 -11.104  16.898  1.00  0.00      PROA
ATOM    280  HG1 PRO    17     -42.335 -10.675  17.627  1.00  0.00      PROA
ATOM    281  HG2 PRO    17     -41.694 -12.215  16.917  1.00  0.00      PROA
ATOM    282  C   PRO    17     -40.204  -9.850  13.757  1.00  0.00      PROA
ATOM    283  O   PRO    17     -40.694 -10.025  12.654  1.00  0.00      PROA
ATOM    284  N   LEU    18     -39.476  -8.755  14.059  1.00  0.00      PROA
ATOM    285  HN  LEU    18     -39.083  -8.604  14.962  1.00  0.00      PROA
ATOM    286  CA  LEU    18     -39.259  -7.715  13.082  1.00  0.00      PROA
ATOM    287  HA  LEU    18     -40.017  -7.775  12.315  1.00  0.00      PROA
ATOM    288  CB  LEU    18     -39.288  -6.313  13.734  1.00  0.00      PROA
ATOM    289  HB1 LEU    18     -38.357  -5.731  13.554  1.00  0.00      PROA
ATOM    290  HB2 LEU    18     -39.385  -6.429  14.836  1.00  0.00      PROA
ATOM    291  CG  LEU    18     -40.465  -5.479  13.213  1.00  0.00      PROA
ATOM    292  HG  LEU    18     -40.490  -4.525  13.791  1.00  0.00      PROA
ATOM    293  CD1 LEU    18     -40.317  -5.138  11.729  1.00  0.00      PROA
ATOM    294 HD11 LEU    18     -40.375  -6.047  11.097  1.00  0.00      PROA
ATOM    295 HD12 LEU    18     -39.345  -4.643  11.541  1.00  0.00      PROA
ATOM    296 HD13 LEU    18     -41.111  -4.441  11.409  1.00  0.00      PROA
ATOM    297  CD2 LEU    18     -41.749  -6.192  13.472  1.00  0.00      PROA
ATOM    298 HD21 LEU    18     -41.813  -6.463  14.554  1.00  0.00      PROA
ATOM    299 HD22 LEU    18     -41.937  -7.110  12.885  1.00  0.00      PROA
ATOM    300 HD23 LEU    18     -42.612  -5.522  13.323  1.00  0.00      PROA
ATOM    301  C   LEU    18     -37.955  -7.912  12.378  1.00  0.00      PROA
ATOM    302  O   LEU    18     -37.705  -7.270  11.368  1.00  0.00      PROA
ATOM    303  N   TYR    19     -37.129  -8.867  12.859  1.00  0.00      PROA
ATOM    304  HN  TYR    19     -37.355  -9.387  13.680  1.00  0.00      PROA
ATOM    305  CA  TYR    19     -35.910  -9.252  12.190  1.00  0.00      PROA
ATOM    306  HA  TYR    19     -35.748  -8.594  11.357  1.00  0.00      PROA
ATOM    307  CB  TYR    19     -34.623  -9.187  13.070  1.00  0.00      PROA
ATOM    308  HB1 TYR    19     -33.819  -9.836  12.662  1.00  0.00      PROA
ATOM    309  HB2 TYR    19     -34.821  -9.455  14.118  1.00  0.00      PROA
ATOM    310  CG  TYR    19     -34.165  -7.762  13.012  1.00  0.00      PROA
ATOM    311  CD1 TYR    19     -33.202  -7.407  12.059  1.00  0.00      PROA
ATOM    312  HD1 TYR    19     -32.593  -8.174  11.633  1.00  0.00      PROA
ATOM    313  CE1 TYR    19     -33.231  -6.143  11.460  1.00  0.00      PROA
ATOM    314  HE1 TYR    19     -32.611  -5.947  10.599  1.00  0.00      PROA
ATOM    315  CZ  TYR    19     -34.196  -5.223  11.877  1.00  0.00      PROA
ATOM    316  OH  TYR    19     -34.486  -4.101  11.097  1.00  0.00      PROA
ATOM    317  HH  TYR    19     -33.901  -4.123  10.335  1.00  0.00      PROA
ATOM    318  CD2 TYR    19     -34.957  -6.758  13.580  1.00  0.00      PROA
ATOM    319  HD2 TYR    19     -35.716  -7.004  14.303  1.00  0.00      PROA
ATOM    320  CE2 TYR    19     -34.987  -5.490  12.996  1.00  0.00      PROA
ATOM    321  HE2 TYR    19     -35.712  -4.775  13.339  1.00  0.00      PROA
ATOM    322  C   TYR    19     -36.106 -10.588  11.565  1.00  0.00      PROA
ATOM    323  O   TYR    19     -35.268 -11.042  10.794  1.00  0.00      PROA
ATOM    324  N   SER    20     -37.274 -11.214  11.807  1.00  0.00      PROA
ATOM    325  HN  SER    20     -37.961 -10.844  12.426  1.00  0.00      PROA
ATOM    326  CA  SER    20     -37.634 -12.456  11.229  1.00  0.00      PROA
ATOM    327  HA  SER    20     -36.808 -12.899  10.707  1.00  0.00      PROA
ATOM    328  CB  SER    20     -38.166 -13.389  12.194  1.00  0.00      PROA
ATOM    329  HB1 SER    20     -39.099 -13.201  12.750  1.00  0.00      PROA
ATOM    330  HB2 SER    20     -37.582 -13.378  12.908  1.00  0.00      PROA
ATOM    331  OG  SER    20     -37.808 -14.559  11.614  1.00  0.00      PROA
ATOM    332  HG1 SER    20     -38.731 -14.764  11.217  1.00  0.00      PROA
ATOM    333  C   SER    20     -38.689 -12.138  10.294  1.00  0.00      PROA
ATOM    334  O   SER    20     -39.205 -12.872   9.596  1.00  0.00      PROA
ATOM    335  N   LEU    21     -39.105 -10.953  10.045  1.00  0.00      PROA
ATOM    336  HN  LEU    21     -38.744 -10.232  10.579  1.00  0.00      PROA
ATOM    337  CA  LEU    21     -40.025 -10.613   8.978  1.00  0.00      PROA
ATOM    338  HA  LEU    21     -40.301 -11.473   8.382  1.00  0.00      PROA
ATOM    339  CB  LEU    21     -41.303  -9.934   9.506  1.00  0.00      PROA
ATOM    340  HB1 LEU    21     -41.878  -9.459   8.677  1.00  0.00      PROA
ATOM    341  HB2 LEU    21     -41.015  -9.126  10.216  1.00  0.00      PROA
ATOM    342  CG  LEU    21     -42.265 -10.922  10.197  1.00  0.00      PROA
ATOM    343  HG  LEU    21     -41.710 -11.452  11.005  1.00  0.00      PROA
ATOM    344  CD1 LEU    21     -43.433 -10.165  10.849  1.00  0.00      PROA
ATOM    345 HD11 LEU    21     -44.037  -9.648  10.075  1.00  0.00      PROA
ATOM    346 HD12 LEU    21     -43.054  -9.404  11.566  1.00  0.00      PROA
ATOM    347 HD13 LEU    21     -44.088 -10.870  11.401  1.00  0.00      PROA
ATOM    348  CD2 LEU    21     -42.773 -12.014   9.241  1.00  0.00      PROA
ATOM    349 HD21 LEU    21     -41.940 -12.650   8.876  1.00  0.00      PROA
ATOM    350 HD22 LEU    21     -43.280 -11.555   8.365  1.00  0.00      PROA
ATOM    351 HD23 LEU    21     -43.496 -12.672   9.765  1.00  0.00      PROA
ATOM    352  C   LEU    21     -39.314  -9.700   8.030  1.00  0.00      PROA
ATOM    353  O   LEU    21     -39.931  -9.123   7.146  1.00  0.00      PROA
ATOM    354  N   VAL    22     -37.973  -9.604   8.152  1.00  0.00      PROA
ATOM    355  HN  VAL    22     -37.487 -10.005   8.920  1.00  0.00      PROA
ATOM    356  CA  VAL    22     -37.147  -9.056   7.100  1.00  0.00      PROA
ATOM    357  HA  VAL    22     -37.735  -8.922   6.204  1.00  0.00      PROA
ATOM    358  CB  VAL    22     -36.478  -7.729   7.445  1.00  0.00      PROA
ATOM    359  HB  VAL    22     -35.923  -7.354   6.553  1.00  0.00      PROA
ATOM    360  CG1 VAL    22     -37.566  -6.685   7.759  1.00  0.00      PROA
ATOM    361 HG11 VAL    22     -38.133  -6.962   8.674  1.00  0.00      PROA
ATOM    362 HG12 VAL    22     -38.276  -6.597   6.911  1.00  0.00      PROA
ATOM    363 HG13 VAL    22     -37.098  -5.694   7.933  1.00  0.00      PROA
ATOM    364  CG2 VAL    22     -35.475  -7.882   8.603  1.00  0.00      PROA
ATOM    365 HG21 VAL    22     -34.601  -8.503   8.315  1.00  0.00      PROA
ATOM    366 HG22 VAL    22     -35.981  -8.348   9.464  1.00  0.00      PROA
ATOM    367 HG23 VAL    22     -35.095  -6.884   8.916  1.00  0.00      PROA
ATOM    368  C   VAL    22     -36.091 -10.070   6.784  1.00  0.00      PROA
ATOM    369  O   VAL    22     -35.339  -9.914   5.836  1.00  0.00      PROA
ATOM    370  N   PHE    23     -36.040 -11.169   7.559  1.00  0.00      PROA
ATOM    371  HN  PHE    23     -36.647 -11.340   8.316  1.00  0.00      PROA
ATOM    372  CA  PHE    23     -35.177 -12.209   7.327  1.00  0.00      PROA
ATOM    373  HA  PHE    23     -34.231 -11.933   6.830  1.00  0.00      PROA
ATOM    374  CB  PHE    23     -34.675 -13.068   8.393  1.00  0.00      PROA
ATOM    375  HB1 PHE    23     -35.847 -12.737   8.958  1.00  0.00      PROA
ATOM    376  HB2 PHE    23     -34.191 -12.575   9.244  1.00  0.00      PROA
ATOM    377  CG  PHE    23     -34.552 -16.093   8.551  1.00  0.00      PROA
ATOM    378  CD1 PHE    23     -34.458 -17.027   9.161  1.00  0.00      PROA
ATOM    379  HD1 PHE    23     -35.300 -16.643   8.969  1.00  0.00      PROA
ATOM    380  CE1 PHE    23     -33.335 -17.726   8.685  1.00  0.00      PROA
ATOM    381  HE1 PHE    23     -33.734 -18.249   8.106  1.00  0.00      PROA
ATOM    382  CZ  PHE    23     -31.728 -17.073   8.090  1.00  0.00      PROA
ATOM    383  HZ  PHE    23     -31.487 -17.645   7.349  1.00  0.00      PROA
ATOM    384  CD2 PHE    23     -32.444 -14.370   8.342  1.00  0.00      PROA
ATOM    385  HD2 PHE    23     -32.402 -13.450   7.661  1.00  0.00      PROA
ATOM    386  CE2 PHE    23     -31.329 -15.436   8.047  1.00  0.00      PROA
ATOM    387  HE2 PHE    23     -30.618 -15.051   7.435  1.00  0.00      PROA
ATOM    388  C   PHE    23     -36.075 -12.970   6.651  1.00  0.00      PROA
ATOM    389  O   PHE    23     -35.463 -13.085   5.928  1.00  0.00      PROA
ATOM    390  N   ILE    24     -37.142 -13.549   6.790  1.00  0.00      PROA
ATOM    391  HN  ILE    24     -37.413 -13.415   7.660  1.00  0.00      PROA
ATOM    392  CA  ILE    24     -38.034 -14.366   6.049  1.00  0.00      PROA
ATOM    393  HA  ILE    24     -37.656 -15.334   5.895  1.00  0.00      PROA
ATOM    394  CB  ILE    24     -39.022 -14.640   6.678  1.00  0.00      PROA
ATOM    395  HB  ILE    24     -39.565 -13.920   7.240  1.00  0.00      PROA
ATOM    396  CG2 ILE    24     -37.869 -15.542   7.820  1.00  0.00      PROA
ATOM    397 HG21 ILE    24     -37.734 -15.005   8.563  1.00  0.00      PROA
ATOM    398 HG22 ILE    24     -37.814 -16.560   7.835  1.00  0.00      PROA
ATOM    399 HG23 ILE    24     -38.223 -16.625   8.709  1.00  0.00      PROA
ATOM    400  CG1 ILE    24     -40.410 -15.501   5.699  1.00  0.00      PROA
ATOM    401 HG11 ILE    24     -40.029 -16.591   5.519  1.00  0.00      PROA
ATOM    402 HG12 ILE    24     -40.596 -15.024   4.900  1.00  0.00      PROA
ATOM    403  CD  ILE    24     -41.838 -15.870   6.502  1.00  0.00      PROA
ATOM    404  HD1 ILE    24     -41.910 -15.023   7.230  1.00  0.00      PROA
ATOM    405  HD2 ILE    24     -41.892 -16.783   7.435  1.00  0.00      PROA
ATOM    406  HD3 ILE    24     -42.404 -16.533   6.096  1.00  0.00      PROA
ATOM    407  C   ILE    24     -38.733 -13.842   4.798  1.00  0.00      PROA
ATOM    408  O   ILE    24     -38.817 -14.590   3.757  1.00  0.00      PROA
ATOM    409  N   PHE    25     -38.840 -12.507   4.865  1.00  0.00      PROA
ATOM    410  HN  PHE    25     -38.649 -12.085   5.717  1.00  0.00      PROA
ATOM    411  CA  PHE    25     -39.232 -11.648   3.706  1.00  0.00      PROA
ATOM    412  HA  PHE    25     -39.812 -12.407   3.091  1.00  0.00      PROA
ATOM    413  CB  PHE    25     -39.914 -10.522   4.254  1.00  0.00      PROA
ATOM    414  HB1 PHE    25     -39.364  -9.567   4.109  1.00  0.00      PROA
ATOM    415  HB2 PHE    25     -39.996 -10.688   5.331  1.00  0.00      PROA
ATOM    416  CG  PHE    25     -41.264 -10.450   3.678  1.00  0.00      PROA
ATOM    417  CD1 PHE    25     -41.676  -9.302   2.992  1.00  0.00      PROA
ATOM    418  HD1 PHE    25     -40.987  -8.484   2.847  1.00  0.00      PROA
ATOM    419  CE1 PHE    25     -42.977  -9.211   2.486  1.00  0.00      PROA
ATOM    420  HE1 PHE    25     -43.287  -8.324   1.954  1.00  0.00      PROA
ATOM    421  CZ  PHE    25     -43.873 -10.272   2.671  1.00  0.00      PROA
ATOM    422  HZ  PHE    25     -44.877 -10.204   2.283  1.00  0.00      PROA
ATOM    423  CD2 PHE    25     -42.171 -11.500   3.880  1.00  0.00      PROA
ATOM    424  HD2 PHE    25     -41.864 -12.386   4.418  1.00  0.00      PROA
ATOM    425  CE2 PHE    25     -43.471 -11.414   3.374  1.00  0.00      PROA
ATOM    426  HE2 PHE    25     -44.164 -12.225   3.531  1.00  0.00      PROA
ATOM    427  C   PHE    25     -38.140 -10.661   2.793  1.00  0.00      PROA
ATOM    428  O   PHE    25     -38.229 -10.971   1.556  1.00  0.00      PROA
ATOM    429  N   GLY    26     -36.819 -10.581   3.548  1.00  0.00      PROA
ATOM    430  HN  GLY    26     -36.654 -11.332   4.233  1.00  0.00      PROA
ATOM    431  CA  GLY    26     -35.658 -10.322   2.879  1.00  0.00      PROA
ATOM    432  HA1 GLY    26     -34.817 -10.427   3.422  1.00  0.00      PROA
ATOM    433  HA2 GLY    26     -35.925 -10.017   1.919  1.00  0.00      PROA
ATOM    434  C   GLY    26     -35.712 -10.956   1.971  1.00  0.00      PROA
ATOM    435  O   GLY    26     -34.448 -10.901   1.313  1.00  0.00      PROA
ATOM    436  N   PHE    27     -37.214 -12.785   2.759  1.00  0.00      PROA
ATOM    437  HN  PHE    27     -36.487 -13.045   3.347  1.00  0.00      PROA
ATOM    438  CA  PHE    27     -35.040 -15.236   2.273  1.00  0.00      PROA
ATOM    439  HA  PHE    27     -34.230 -14.493   2.679  1.00  0.00      PROA
ATOM    440  CB  PHE    27     -33.723 -15.506   3.133  1.00  0.00      PROA
ATOM    441  HB1 PHE    27     -34.485 -16.090   3.566  1.00  0.00      PROA
ATOM    442  HB2 PHE    27     -33.308 -14.674   3.946  1.00  0.00      PROA
ATOM    443  CG  PHE    27     -32.744 -16.002   2.664  1.00  0.00      PROA
ATOM    444  CD1 PHE    27     -32.481 -16.676   3.811  1.00  0.00      PROA
ATOM    445  HD1 PHE    27     -32.765 -17.106   4.433  1.00  0.00      PROA
ATOM    446  CE1 PHE    27     -31.335 -17.475   4.349  1.00  0.00      PROA
ATOM    447  HE1 PHE    27     -30.827 -18.404   4.513  1.00  0.00      PROA
ATOM    448  CZ  PHE    27     -29.656 -17.365   1.900  1.00  0.00      PROA
ATOM    449  HZ  PHE    27     -28.985 -17.998   2.048  1.00  0.00      PROA
ATOM    450  CD2 PHE    27     -31.829 -16.012   1.270  1.00  0.00      PROA
ATOM    451  HD2 PHE    27     -32.006 -15.819   0.325  1.00  0.00      PROA
ATOM    452  CE2 PHE    27     -30.333 -16.408   1.095  1.00  0.00      PROA
ATOM    453  HE2 PHE    27     -30.059 -16.758   0.325  1.00  0.00      PROA
ATOM    454  C   PHE    27     -35.379 -15.542   0.938  1.00  0.00      PROA
ATOM    455  O   PHE    27     -34.789 -16.351   0.455  1.00  0.00      PROA
ATOM    456  N   VAL    28     -36.533 -14.943   0.476  1.00  0.00      PROA
ATOM    457  HN  VAL    28     -36.832 -14.079   1.102  1.00  0.00      PROA
ATOM    458  CA  VAL    28     -37.348 -15.350  -0.369  1.00  0.00      PROA
ATOM    459  HA  VAL    28     -36.880 -16.243  -0.664  1.00  0.00      PROA
ATOM    460  CB  VAL    28     -38.751 -15.576   0.117  1.00  0.00      PROA
ATOM    461  HB  VAL    28     -39.292 -16.002  -0.752  1.00  0.00      PROA
ATOM    462  CG1 VAL    28     -38.808 -16.684   1.158  1.00  0.00      PROA
ATOM    463 HG11 VAL    28     -38.382 -16.382   2.037  1.00  0.00      PROA
ATOM    464 HG12 VAL    28     -38.300 -17.601   0.837  1.00  0.00      PROA
ATOM    465 HG13 VAL    28     -39.820 -16.890   1.514  1.00  0.00      PROA
ATOM    466  CG2 VAL    28     -39.497 -14.294   0.536  1.00  0.00      PROA
ATOM    467 HG21 VAL    28     -39.770 -13.688  -0.352  1.00  0.00      PROA
ATOM    468 HG22 VAL    28     -38.897 -13.662   1.206  1.00  0.00      PROA
ATOM    469 HG23 VAL    28     -40.435 -14.556   1.070  1.00  0.00      PROA
ATOM    470  C   VAL    28     -37.279 -14.295  -1.391  1.00  0.00      PROA
ATOM    471  O   VAL    28     -37.528 -14.618  -2.538  1.00  0.00      PROA
ATOM    472  N   GLY    29     -36.897 -13.028  -1.054  1.00  0.00      PROA
ATOM    473  HN  GLY    29     -36.656 -12.779  -0.118  1.00  0.00      PROA
ATOM    474  CA  GLY    29     -36.802 -11.963  -2.014  1.00  0.00      PROA
ATOM    475  HA1 GLY    29     -36.857 -11.035  -1.465  1.00  0.00      PROA
ATOM    476  HA2 GLY    29     -37.580 -12.070  -2.757  1.00  0.00      PROA
ATOM    477  C   GLY    29     -35.483 -12.010  -2.694  1.00  0.00      PROA
ATOM    478  O   GLY    29     -35.374 -11.957  -3.904  1.00  0.00      PROA
ATOM    479  N   ASN    30     -34.412 -12.142  -1.948  1.00  0.00      PROA
ATOM    480  HN  ASN    30     -34.507 -12.308  -0.935  1.00  0.00      PROA
ATOM    481  CA  ASN    30     -33.029 -11.987  -2.332  1.00  0.00      PROA
ATOM    482  HA  ASN    30     -33.019 -11.275  -3.117  1.00  0.00      PROA
ATOM    483  CB  ASN    30     -32.040 -11.482  -1.250  1.00  0.00      PROA
ATOM    484  HB1 ASN    30     -31.015 -11.427  -1.624  1.00  0.00      PROA
ATOM    485  HB2 ASN    30     -31.881 -12.195  -0.450  1.00  0.00      PROA
ATOM    486  CG  ASN    30     -32.459 -10.120  -0.716  1.00  0.00      PROA
ATOM    487  OD1 ASN    30     -33.483  -9.542  -1.089  1.00  0.00      PROA
ATOM    488  ND2 ASN    30     -31.601  -9.559   0.162  1.00  0.00      PROA
ATOM    489 HD21 ASN    30     -31.787  -8.650   0.536  1.00  0.00      PROA
ATOM    490 HD22 ASN    30     -30.795 -10.064   0.477  1.00  0.00      PROA
ATOM    491  C   ASN    30     -32.470 -13.273  -2.836  1.00  0.00      PROA
ATOM    492  O   ASN    30     -31.316 -13.331  -3.249  1.00  0.00      PROA
ATOM    493  N   MET    31     -33.303 -14.328  -2.885  1.00  0.00      PROA
ATOM    494  HN  MET    31     -34.243 -14.277  -2.555  1.00  0.00      PROA
ATOM    495  CA  MET    31     -32.910 -15.558  -3.488  1.00  0.00      PROA
ATOM    496  HA  MET    31     -31.835 -15.611  -3.529  1.00  0.00      PROA
ATOM    497  CB  MET    31     -33.428 -16.744  -2.677  1.00  0.00      PROA
ATOM    498  HB1 MET    31     -34.503 -16.965  -2.861  1.00  0.00      PROA
ATOM    499  HB2 MET    31     -33.321 -16.478  -1.600  1.00  0.00      PROA
ATOM    500  CG  MET    31     -32.545 -17.960  -2.953  1.00  0.00      PROA
ATOM    501  HG1 MET    31     -31.488 -17.611  -2.956  1.00  0.00      PROA
ATOM    502  HG2 MET    31     -32.761 -18.369  -3.963  1.00  0.00      PROA
ATOM    503  SD  MET    31     -32.710 -19.256  -1.730  1.00  0.00      PROA
ATOM    504  CE  MET    31     -31.180 -20.023  -2.312  1.00  0.00      PROA
ATOM    505  HE1 MET    31     -30.311 -19.343  -2.179  1.00  0.00      PROA
ATOM    506  HE2 MET    31     -31.258 -20.281  -3.389  1.00  0.00      PROA
ATOM    507  HE3 MET    31     -30.971 -20.954  -1.747  1.00  0.00      PROA
ATOM    508  C   MET    31     -33.500 -15.598  -4.875  1.00  0.00      PROA
ATOM    509  O   MET    31     -33.210 -16.486  -5.670  1.00  0.00      PROA
ATOM    510  N   LEU    32     -34.289 -14.562  -5.203  1.00  0.00      PROA
ATOM    511  HN  LEU    32     -34.470 -13.837  -4.539  1.00  0.00      PROA
ATOM    512  CA  LEU    32     -34.968 -14.366  -6.455  1.00  0.00      PROA
ATOM    513  HA  LEU    32     -34.723 -15.169  -7.138  1.00  0.00      PROA
ATOM    514  CB  LEU    32     -36.498 -14.309  -6.259  1.00  0.00      PROA
ATOM    515  HB1 LEU    32     -36.983 -13.523  -6.878  1.00  0.00      PROA
ATOM    516  HB2 LEU    32     -36.708 -14.048  -5.199  1.00  0.00      PROA
ATOM    517  CG  LEU    32     -37.190 -15.648  -6.601  1.00  0.00      PROA
ATOM    518  HG  LEU    32     -37.124 -15.781  -7.708  1.00  0.00      PROA
ATOM    519  CD1 LEU    32     -38.676 -15.594  -6.228  1.00  0.00      PROA
ATOM    520 HD11 LEU    32     -39.177 -14.740  -6.731  1.00  0.00      PROA
ATOM    521 HD12 LEU    32     -38.794 -15.475  -5.130  1.00  0.00      PROA
ATOM    522 HD13 LEU    32     -39.187 -16.530  -6.541  1.00  0.00      PROA
ATOM    523  CD2 LEU    32     -36.519 -16.882  -5.971  1.00  0.00      PROA
ATOM    524 HD21 LEU    32     -36.403 -16.747  -4.875  1.00  0.00      PROA
ATOM    525 HD22 LEU    32     -35.519 -17.065  -6.421  1.00  0.00      PROA
ATOM    526 HD23 LEU    32     -37.133 -17.788  -6.155  1.00  0.00      PROA
ATOM    527  C   LEU    32     -34.406 -13.119  -7.077  1.00  0.00      PROA
ATOM    528  O   LEU    32     -35.056 -12.413  -7.834  1.00  0.00      PROA
ATOM    529  N   VAL    33     -33.124 -12.836  -6.790  1.00  0.00      PROA
ATOM    530  HN  VAL    33     -32.632 -13.352  -6.101  1.00  0.00      PROA
ATOM    531  CA  VAL    33     -32.320 -11.967  -7.612  1.00  0.00      PROA
ATOM    532  HA  VAL    33     -32.795 -11.805  -8.568  1.00  0.00      PROA
ATOM    533  CB  VAL    33     -31.958 -10.618  -7.017  1.00  0.00      PROA
ATOM    534  HB  VAL    33     -30.968 -10.251  -7.389  1.00  0.00      PROA
ATOM    535  CG1 VAL    33     -31.898 -10.712  -5.489  1.00  0.00      PROA
ATOM    536 HG11 VAL    33     -31.200 -11.509  -5.164  1.00  0.00      PROA
ATOM    537 HG12 VAL    33     -32.905 -10.931  -5.084  1.00  0.00      PROA
ATOM    538 HG13 VAL    33     -31.554  -9.748  -5.055  1.00  0.00      PROA
ATOM    539  CG2 VAL    33     -32.996  -9.600  -7.510  1.00  0.00      PROA
ATOM    540 HG21 VAL    33     -34.020  -9.884  -7.186  1.00  0.00      PROA
ATOM    541 HG22 VAL    33     -32.978  -9.533  -8.620  1.00  0.00      PROA
ATOM    542 HG23 VAL    33     -32.740  -8.609  -7.096  1.00  0.00      PROA
ATOM    543  C   VAL    33     -31.067 -12.720  -7.889  1.00  0.00      PROA
ATOM    544  O   VAL    33     -30.479 -12.543  -8.954  1.00  0.00      PROA
ATOM    545  N   ILE    34     -30.649 -13.632  -6.970  1.00  0.00      PROA
ATOM    546  HN  ILE    34     -31.108 -13.768  -6.099  1.00  0.00      PROA
ATOM    547  CA  ILE    34     -29.562 -14.541  -7.258  1.00  0.00      PROA
ATOM    548  HA  ILE    34     -28.789 -13.936  -7.689  1.00  0.00      PROA
ATOM    549  CB  ILE    34     -28.913 -15.242  -6.073  1.00  0.00      PROA
ATOM    550  HB  ILE    34     -28.013 -15.790  -6.450  1.00  0.00      PROA
ATOM    551  CG2 ILE    34     -29.842 -16.278  -5.413  1.00  0.00      PROA
ATOM    552 HG21 ILE    34     -29.410 -16.646  -4.458  1.00  0.00      PROA
ATOM    553 HG22 ILE    34     -30.004 -17.154  -6.074  1.00  0.00      PROA
ATOM    554 HG23 ILE    34     -30.815 -15.806  -5.208  1.00  0.00      PROA
ATOM    555  CG1 ILE    34     -28.404 -14.191  -5.070  1.00  0.00      PROA
ATOM    556 HG11 ILE    34     -29.234 -13.857  -4.414  1.00  0.00      PROA
ATOM    557 HG12 ILE    34     -28.045 -13.299  -5.627  1.00  0.00      PROA
ATOM    558  CD  ILE    34     -27.244 -14.709  -4.226  1.00  0.00      PROA
ATOM    559  HD1 ILE    34     -26.402 -15.025  -4.879  1.00  0.00      PROA
ATOM    560  HD2 ILE    34     -27.560 -15.579  -3.613  1.00  0.00      PROA
ATOM    561  HD3 ILE    34     -26.875 -13.911  -3.546  1.00  0.00      PROA
ATOM    562  C   ILE    34     -29.952 -15.509  -8.324  1.00  0.00      PROA
ATOM    563  O   ILE    34     -29.176 -15.755  -9.241  1.00  0.00      PROA
ATOM    564  N   LEU    35     -31.205 -16.011  -8.271  1.00  0.00      PROA
ATOM    565  HN  LEU    35     -31.831 -15.777  -7.529  1.00  0.00      PROA
ATOM    566  CA  LEU    35     -31.736 -16.906  -9.261  1.00  0.00      PROA
ATOM    567  HA  LEU    35     -30.958 -17.184  -9.953  1.00  0.00      PROA
ATOM    568  CB  LEU    35     -32.365 -18.175  -8.673  1.00  0.00      PROA
ATOM    569  HB1 LEU    35     -33.006 -18.710  -9.415  1.00  0.00      PROA
ATOM    570  HB2 LEU    35     -33.006 -17.900  -7.808  1.00  0.00      PROA
ATOM    571  CG  LEU    35     -31.283 -19.163  -8.238  1.00  0.00      PROA
ATOM    572  HG  LEU    35     -30.487 -18.614  -7.684  1.00  0.00      PROA
ATOM    573  CD1 LEU    35     -31.863 -20.217  -7.291  1.00  0.00      PROA
ATOM    574 HD11 LEU    35     -32.674 -20.782  -7.797  1.00  0.00      PROA
ATOM    575 HD12 LEU    35     -32.287 -19.725  -6.389  1.00  0.00      PROA
ATOM    576 HD13 LEU    35     -31.077 -20.930  -6.968  1.00  0.00      PROA
ATOM    577  CD2 LEU    35     -30.641 -19.804  -9.461  1.00  0.00      PROA
ATOM    578 HD21 LEU    35     -31.376 -20.417 -10.026  1.00  0.00      PROA
ATOM    579 HD22 LEU    35     -29.833 -20.447  -9.098  1.00  0.00      PROA
ATOM    580 HD23 LEU    35     -30.196 -19.073 -10.154  1.00  0.00      PROA
ATOM    581  C   LEU    35     -32.722 -16.177 -10.073  1.00  0.00      PROA
ATOM    582  O   LEU    35     -33.857 -16.590 -10.267  1.00  0.00      PROA
ATOM    583  N   ILE    36     -32.231 -15.087 -10.658  1.00  0.00      PROA
ATOM    584  HN  ILE    36     -31.362 -14.688 -10.387  1.00  0.00      PROA
ATOM    585  CA  ILE    36     -32.710 -14.724 -11.943  1.00  0.00      PROA
ATOM    586  HA  ILE    36     -33.232 -15.556 -12.389  1.00  0.00      PROA
ATOM    587  CB  ILE    36     -33.494 -13.436 -11.977  1.00  0.00      PROA
ATOM    588  HB  ILE    36     -32.838 -12.533 -11.978  1.00  0.00      PROA
ATOM    589  CG2 ILE    36     -34.374 -13.288 -10.732  1.00  0.00      PROA
ATOM    590 HG21 ILE    36     -33.742 -13.133  -9.838  1.00  0.00      PROA
ATOM    591 HG22 ILE    36     -34.998 -14.189 -10.567  1.00  0.00      PROA
ATOM    592 HG23 ILE    36     -35.038 -12.403 -10.840  1.00  0.00      PROA
ATOM    593  CG1 ILE    36     -34.333 -13.429 -13.256  1.00  0.00      PROA
ATOM    594 HG11 ILE    36     -34.861 -12.452 -13.259  1.00  0.00      PROA
ATOM    595 HG12 ILE    36     -33.656 -13.457 -14.138  1.00  0.00      PROA
ATOM    596  CD  ILE    36     -35.348 -14.576 -13.371  1.00  0.00      PROA
ATOM    597  HD1 ILE    36     -36.002 -14.434 -14.254  1.00  0.00      PROA
ATOM    598  HD2 ILE    36     -36.006 -14.625 -12.476  1.00  0.00      PROA
ATOM    599  HD3 ILE    36     -34.867 -15.563 -13.502  1.00  0.00      PROA
ATOM    600  C   ILE    36     -31.461 -14.521 -12.718  1.00  0.00      PROA
ATOM    601  O   ILE    36     -31.363 -14.948 -13.858  1.00  0.00      PROA
ATOM    602  N   LEU    37     -30.471 -13.878 -12.076  1.00  0.00      PROA
ATOM    603  HN  LEU    37     -30.555 -13.613 -11.120  1.00  0.00      PROA
ATOM    604  CA  LEU    37     -29.335 -13.320 -12.758  1.00  0.00      PROA
ATOM    605  HA  LEU    37     -29.668 -12.928 -13.701  1.00  0.00      PROA
ATOM    606  CB  LEU    37     -28.711 -12.164 -11.957  1.00  0.00      PROA
ATOM    607  HB1 LEU    37     -27.606 -12.104 -12.099  1.00  0.00      PROA
ATOM    608  HB2 LEU    37     -28.883 -12.332 -10.876  1.00  0.00      PROA
ATOM    609  CG  LEU    37     -29.254 -10.788 -12.391  1.00  0.00      PROA
ATOM    610  HG  LEU    37     -28.842 -10.585 -13.411  1.00  0.00      PROA
ATOM    611  CD1 LEU    37     -28.716  -9.705 -11.452  1.00  0.00      PROA
ATOM    612 HD11 LEU    37     -27.608  -9.767 -11.388  1.00  0.00      PROA
ATOM    613 HD12 LEU    37     -29.136  -9.821 -10.431  1.00  0.00      PROA
ATOM    614 HD13 LEU    37     -28.981  -8.701 -11.841  1.00  0.00      PROA
ATOM    615  CD2 LEU    37     -30.787 -10.710 -12.506  1.00  0.00      PROA
ATOM    616 HD21 LEU    37     -31.260 -10.948 -11.528  1.00  0.00      PROA
ATOM    617 HD22 LEU    37     -31.170 -11.417 -13.273  1.00  0.00      PROA
ATOM    618 HD23 LEU    37     -31.088  -9.688 -12.807  1.00  0.00      PROA
ATOM    619  C   LEU    37     -28.276 -14.313 -13.082  1.00  0.00      PROA
ATOM    620  O   LEU    37     -27.468 -14.058 -13.965  1.00  0.00      PROA
ATOM    621  N   ILE    38     -28.262 -15.471 -12.399  1.00  0.00      PROA
ATOM    622  HN  ILE    38     -28.920 -15.681 -11.684  1.00  0.00      PROA
ATOM    623  CA  ILE    38     -27.254 -16.467 -12.660  1.00  0.00      PROA
ATOM    624  HA  ILE    38     -26.427 -16.031 -13.201  1.00  0.00      PROA
ATOM    625  CB  ILE    38     -26.743 -17.024 -11.332  1.00  0.00      PROA
ATOM    626  HB  ILE    38     -26.711 -16.149 -10.635  1.00  0.00      PROA
ATOM    627  CG2 ILE    38     -27.705 -18.057 -10.702  1.00  0.00      PROA
ATOM    628 HG21 ILE    38     -27.733 -19.007 -11.272  1.00  0.00      PROA
ATOM    629 HG22 ILE    38     -28.733 -17.647 -10.676  1.00  0.00      PROA
ATOM    630 HG23 ILE    38     -27.391 -18.283  -9.660  1.00  0.00      PROA
ATOM    631  CG1 ILE    38     -25.285 -17.501 -11.426  1.00  0.00      PROA
ATOM    632 HG11 ILE    38     -24.790 -17.294 -10.448  1.00  0.00      PROA
ATOM    633 HG12 ILE    38     -24.734 -16.916 -12.197  1.00  0.00      PROA
ATOM    634  CD  ILE    38     -25.134 -18.968 -11.726  1.00  0.00      PROA
ATOM    635  HD1 ILE    38     -24.046 -19.121 -11.909  1.00  0.00      PROA
ATOM    636  HD2 ILE    38     -25.607 -19.317 -12.645  1.00  0.00      PROA
ATOM    637  HD3 ILE    38     -25.489 -19.607 -10.870  1.00  0.00      PROA
ATOM    638  C   ILE    38     -27.889 -17.523 -13.528  1.00  0.00      PROA
ATOM    639  O   ILE    38     -27.201 -18.328 -14.157  1.00  0.00      PROA
ATOM    640  N   ASN    39     -29.243 -17.526 -13.609  1.00  0.00      PROA
ATOM    641  HN  ASN    39     -29.790 -16.814 -13.178  1.00  0.00      PROA
ATOM    642  CA  ASN    39     -29.964 -18.572 -14.270  1.00  0.00      PROA
ATOM    643  HA  ASN    39     -29.283 -19.381 -14.489  1.00  0.00      PROA
ATOM    644  CB  ASN    39     -31.094 -19.125 -13.361  1.00  0.00      PROA
ATOM    645  HB1 ASN    39     -31.851 -18.352 -13.124  1.00  0.00      PROA
ATOM    646  HB2 ASN    39     -30.645 -19.463 -12.406  1.00  0.00      PROA
ATOM    647  CG  ASN    39     -31.838 -20.286 -14.023  1.00  0.00      PROA
ATOM    648  OD1 ASN    39     -33.018 -20.282 -14.278  1.00  0.00      PROA
ATOM    649  ND2 ASN    39     -31.155 -21.325 -14.359  1.00  0.00      PROA
ATOM    650 HD21 ASN    39     -31.394 -22.168 -14.823  1.00  0.00      PROA
ATOM    651 HD22 ASN    39     -30.127 -21.313 -14.161  1.00  0.00      PROA
ATOM    652  C   ASN    39     -30.485 -18.075 -15.594  1.00  0.00      PROA
ATOM    653  O   ASN    39     -29.862 -18.291 -16.629  1.00  0.00      PROA
ATOM    654  N   TYR    40     -31.676 -17.433 -15.572  1.00  0.00      PROA
ATOM    655  HN  TYR    40     -32.147 -17.218 -14.730  1.00  0.00      PROA
ATOM    656  CA  TYR    40     -32.394 -17.082 -16.747  1.00  0.00      PROA
ATOM    657  HA  TYR    40     -32.244 -17.866 -17.490  1.00  0.00      PROA
ATOM    658  CB  TYR    40     -33.916 -16.974 -16.466  1.00  0.00      PROA
ATOM    659  HB1 TYR    40     -34.105 -16.203 -15.692  1.00  0.00      PROA
ATOM    660  HB2 TYR    40     -34.275 -17.955 -16.095  1.00  0.00      PROA
ATOM    661  CG  TYR    40     -34.676 -16.640 -17.720  1.00  0.00      PROA
ATOM    662  CD1 TYR    40     -34.724 -17.547 -18.792  1.00  0.00      PROA
ATOM    663  HD1 TYR    40     -34.323 -18.543 -18.674  1.00  0.00      PROA
ATOM    664  CE1 TYR    40     -35.160 -17.125 -20.055  1.00  0.00      PROA
ATOM    665  HE1 TYR    40     -35.125 -17.808 -20.892  1.00  0.00      PROA
ATOM    666  CZ  TYR    40     -35.561 -15.797 -20.243  1.00  0.00      PROA
ATOM    667  OH  TYR    40     -35.868 -15.336 -21.538  1.00  0.00      PROA
ATOM    668  HH  TYR    40     -36.077 -14.400 -21.480  1.00  0.00      PROA
ATOM    669  CD2 TYR    40     -35.185 -15.347 -17.891  1.00  0.00      PROA
ATOM    670  HD2 TYR    40     -35.141 -14.645 -17.073  1.00  0.00      PROA
ATOM    671  CE2 TYR    40     -35.610 -14.918 -19.154  1.00  0.00      PROA
ATOM    672  HE2 TYR    40     -35.926 -13.896 -19.287  1.00  0.00      PROA
ATOM    673  C   TYR    40     -31.810 -15.845 -17.266  1.00  0.00      PROA
ATOM    674  O   TYR    40     -31.844 -15.762 -18.395  1.00  0.00      PROA
ATOM    675  N   LYS    41     -31.188 -14.944 -16.563  1.00  0.00      PROA
ATOM    676  HN  LYS    41     -31.209 -15.102 -15.596  1.00  0.00      PROA
ATOM    677  CA  LYS    41     -30.257 -13.940 -16.999  1.00  0.00      PROA
ATOM    678  HA  LYS    41     -30.348 -13.739 -18.058  1.00  0.00      PROA
ATOM    679  CB  LYS    41     -30.391 -12.642 -16.175  1.00  0.00      PROA
ATOM    680  HB1 LYS    41     -29.430 -12.328 -15.696  1.00  0.00      PROA
ATOM    681  HB2 LYS    41     -31.131 -12.811 -15.364  1.00  0.00      PROA
ATOM    682  CG  LYS    41     -30.855 -11.470 -17.029  1.00  0.00      PROA
ATOM    683  HG1 LYS    41     -31.770 -11.758 -17.591  1.00  0.00      PROA
ATOM    684  HG2 LYS    41     -30.059 -11.224 -17.769  1.00  0.00      PROA
ATOM    685  CD  LYS    41     -31.152 -10.250 -16.156  1.00  0.00      PROA
ATOM    686  HD1 LYS    41     -30.259 -10.048 -15.517  1.00  0.00      PROA
ATOM    687  HD2 LYS    41     -32.006 -10.500 -15.486  1.00  0.00      PROA
ATOM    688  CE  LYS    41     -31.468  -9.023 -17.002  1.00  0.00      PROA
ATOM    689  HE1 LYS    41     -32.313  -9.232 -17.691  1.00  0.00      PROA
ATOM    690  HE2 LYS    41     -30.575  -8.723 -17.592  1.00  0.00      PROA
ATOM    691  NZ  LYS    41     -31.850  -7.894 -16.135  1.00  0.00      PROA
ATOM    692  HZ1 LYS    41     -31.066  -7.684 -15.480  1.00  0.00      PROA
ATOM    693  HZ2 LYS    41     -32.703  -8.146 -15.598  1.00  0.00      PROA
ATOM    694  HZ3 LYS    41     -32.044  -7.063 -16.730  1.00  0.00      PROA
ATOM    695  C   LYS    41     -28.919 -14.547 -16.734  1.00  0.00      PROA
ATOM    696  O   LYS    41     -28.821 -15.485 -15.949  1.00  0.00      PROA
ATOM    697  N   ARG    42     -27.876 -14.049 -17.396  1.00  0.00      PROA
ATOM    698  HN  ARG    42     -27.955 -13.287 -18.030  1.00  0.00      PROA
ATOM    699  CA  ARG    42     -26.549 -14.531 -17.147  1.00  0.00      PROA
ATOM    700  HA  ARG    42     -26.502 -15.113 -16.237  1.00  0.00      PROA
ATOM    701  CB  ARG    42     -25.992 -15.352 -18.330  1.00  0.00      PROA
ATOM    702  HB1 ARG    42     -25.069 -15.825 -18.014  1.00  0.00      PROA
ATOM    703  HB2 ARG    42     -25.756 -14.699 -19.195  1.00  0.00      PROA
ATOM    704  CG  ARG    42     -26.938 -16.463 -18.792  1.00  0.00      PROA
ATOM    705  HG1 ARG    42     -27.410 -16.075 -19.711  1.00  0.00      PROA
ATOM    706  HG2 ARG    42     -27.744 -16.634 -18.041  1.00  0.00      PROA
ATOM    707  CD  ARG    42     -26.286 -17.810 -19.101  1.00  0.00      PROA
ATOM    708  HD1 ARG    42     -25.357 -17.668 -19.694  1.00  0.00      PROA
ATOM    709  HD2 ARG    42     -27.003 -18.448 -19.664  1.00  0.00      PROA
ATOM    710  NE  ARG    42     -25.958 -18.489 -17.813  1.00  0.00      PROA
ATOM    711  HE  ARG    42     -26.086 -17.973 -16.957  1.00  0.00      PROA
ATOM    712  CZ  ARG    42     -25.574 -19.759 -17.714  1.00  0.00      PROA
ATOM    713  NH1 ARG    42     -25.341 -20.269 -16.508  1.00  0.00      PROA
ATOM    714 HH11 ARG    42     -25.575 -19.776 -15.673  1.00  0.00      PROA
ATOM    715 HH12 ARG    42     -25.161 -21.262 -16.418  1.00  0.00      PROA
ATOM    716  NH2 ARG    42     -25.416 -20.511 -18.801  1.00  0.00      PROA
ATOM    717 HH21 ARG    42     -25.506 -20.131 -19.712  1.00  0.00      PROA
ATOM    718 HH22 ARG    42     -25.133 -21.477 -18.694  1.00  0.00      PROA
ATOM    719  C   ARG    42     -25.756 -13.285 -16.939  1.00  0.00      PROA
ATOM    720  O   ARG    42     -26.161 -12.211 -17.377  1.00  0.00      PROA
ATOM    721  N   LEU    43     -24.614 -13.407 -16.253  1.00  0.00      PROA
ATOM    722  HN  LEU    43     -24.292 -14.300 -15.943  1.00  0.00      PROA
ATOM    723  CA  LEU    43     -23.758 -12.298 -15.933  1.00  0.00      PROA
ATOM    724  HA  LEU    43     -24.347 -11.395 -15.832  1.00  0.00      PROA
ATOM    725  CB  LEU    43     -22.929 -12.529 -14.649  1.00  0.00      PROA
ATOM    726  HB1 LEU    43     -21.925 -12.046 -14.716  1.00  0.00      PROA
ATOM    727  HB2 LEU    43     -22.763 -13.620 -14.515  1.00  0.00      PROA
ATOM    728  CG  LEU    43     -23.573 -11.927 -13.395  1.00  0.00      PROA
ATOM    729  HG  LEU    43     -23.616 -10.822 -13.549  1.00  0.00      PROA
ATOM    730  CD1 LEU    43     -22.681 -12.185 -12.178  1.00  0.00      PROA
ATOM    731 HD11 LEU    43     -21.650 -11.818 -12.366  1.00  0.00      PROA
ATOM    732 HD12 LEU    43     -22.634 -13.272 -11.952  1.00  0.00      PROA
ATOM    733 HD13 LEU    43     -23.085 -11.652 -11.293  1.00  0.00      PROA
ATOM    734  CD2 LEU    43     -25.003 -12.415 -13.151  1.00  0.00      PROA
ATOM    735 HD21 LEU    43     -25.025 -13.516 -13.009  1.00  0.00      PROA
ATOM    736 HD22 LEU    43     -25.666 -12.157 -14.009  1.00  0.00      PROA
ATOM    737 HD23 LEU    43     -25.417 -11.927 -12.246  1.00  0.00      PROA
ATOM    738  C   LEU    43     -22.809 -12.113 -17.065  1.00  0.00      PROA
ATOM    739  O   LEU    43     -21.780 -12.780 -17.161  1.00  0.00      PROA
ATOM    740  N   LYS    44     -23.146 -11.184 -17.975  1.00  0.00      PROA
ATOM    741  HN  LYS    44     -23.984 -10.651 -17.870  1.00  0.00      PROA
ATOM    742  CA  LYS    44     -22.349 -10.906 -19.135  1.00  0.00      PROA
ATOM    743  HA  LYS    44     -21.337 -11.256 -18.999  1.00  0.00      PROA
ATOM    744  CB  LYS    44     -22.986 -11.504 -20.407  1.00  0.00      PROA
ATOM    745  HB1 LYS    44     -22.422 -11.162 -21.301  1.00  0.00      PROA
ATOM    746  HB2 LYS    44     -24.029 -11.120 -20.519  1.00  0.00      PROA
ATOM    747  CG  LYS    44     -23.028 -13.036 -20.383  1.00  0.00      PROA
ATOM    748  HG1 LYS    44     -24.097 -13.347 -20.335  1.00  0.00      PROA
ATOM    749  HG2 LYS    44     -22.531 -13.436 -19.471  1.00  0.00      PROA
ATOM    750  CD  LYS    44     -22.356 -13.677 -21.604  1.00  0.00      PROA
ATOM    751  HD1 LYS    44     -22.644 -13.125 -22.522  1.00  0.00      PROA
ATOM    752  HD2 LYS    44     -22.773 -14.703 -21.711  1.00  0.00      PROA
ATOM    753  CE  LYS    44     -20.825 -13.819 -21.502  1.00  0.00      PROA
ATOM    754  HE1 LYS    44     -20.447 -14.323 -22.416  1.00  0.00      PROA
ATOM    755  HE2 LYS    44     -20.549 -14.432 -20.616  1.00  0.00      PROA
ATOM    756  NZ  LYS    44     -20.124 -12.522 -21.387  1.00  0.00      PROA
ATOM    757  HZ1 LYS    44     -20.371 -12.071 -20.480  1.00  0.00      PROA
ATOM    758  HZ2 LYS    44     -20.405 -11.897 -22.171  1.00  0.00      PROA
ATOM    759  HZ3 LYS    44     -19.094 -12.682 -21.422  1.00  0.00      PROA
ATOM    760  C   LYS    44     -22.308  -9.429 -19.318  1.00  0.00      PROA
ATOM    761  O   LYS    44     -21.336  -8.891 -19.842  1.00  0.00      PROA
ATOM    762  N   SER    45     -23.364  -8.738 -18.844  1.00  0.00      PROA
ATOM    763  HN  SER    45     -24.155  -9.193 -18.438  1.00  0.00      PROA
ATOM    764  CA  SER    45     -23.373  -7.306 -18.731  1.00  0.00      PROA
ATOM    765  HA  SER    45     -22.758  -6.879 -19.512  1.00  0.00      PROA
ATOM    766  CB  SER    45     -24.772  -6.676 -18.790  1.00  0.00      PROA
ATOM    767  HB1 SER    45     -24.729  -5.573 -18.674  1.00  0.00      PROA
ATOM    768  HB2 SER    45     -25.443  -7.093 -18.005  1.00  0.00      PROA
ATOM    769  OG  SER    45     -25.301  -6.947 -20.068  1.00  0.00      PROA
ATOM    770  HG1 SER    45     -25.511  -7.894 -20.076  1.00  0.00      PROA
ATOM    771  C   SER    45     -22.765  -6.978 -17.419  1.00  0.00      PROA
ATOM    772  O   SER    45     -22.792  -7.774 -16.486  1.00  0.00      PROA
ATOM    773  N   MET    46     -22.182  -5.772 -17.338  1.00  0.00      PROA
ATOM    774  HN  MET    46     -22.173  -5.153 -18.109  1.00  0.00      PROA
ATOM    775  CA  MET    46     -21.512  -5.285 -16.166  1.00  0.00      PROA
ATOM    776  HA  MET    46     -20.723  -5.978 -15.909  1.00  0.00      PROA
ATOM    777  CB  MET    46     -20.928  -3.900 -16.443  1.00  0.00      PROA
ATOM    778  HB1 MET    46     -21.753  -3.155 -16.507  1.00  0.00      PROA
ATOM    779  HB2 MET    46     -20.423  -3.924 -17.434  1.00  0.00      PROA
ATOM    780  CG  MET    46     -19.878  -3.496 -15.393  1.00  0.00      PROA
ATOM    781  HG1 MET    46     -18.891  -3.882 -15.730  1.00  0.00      PROA
ATOM    782  HG2 MET    46     -20.089  -3.998 -14.424  1.00  0.00      PROA
ATOM    783  SD  MET    46     -19.778  -1.715 -15.082  1.00  0.00      PROA
ATOM    784  CE  MET    46     -19.948  -1.188 -16.810  1.00  0.00      PROA
ATOM    785  HE1 MET    46     -19.308  -1.805 -17.469  1.00  0.00      PROA
ATOM    786  HE2 MET    46     -19.639  -0.127 -16.924  1.00  0.00      PROA
ATOM    787  HE3 MET    46     -20.996  -1.255 -17.155  1.00  0.00      PROA
ATOM    788  C   MET    46     -22.464  -5.149 -15.007  1.00  0.00      PROA
ATOM    789  O   MET    46     -22.144  -5.539 -13.893  1.00  0.00      PROA
ATOM    790  N   THR    47     -23.692  -4.645 -15.281  1.00  0.00      PROA
ATOM    791  HN  THR    47     -23.941  -4.413 -16.213  1.00  0.00      PROA
ATOM    792  CA  THR    47     -24.725  -4.331 -14.311  1.00  0.00      PROA
ATOM    793  HA  THR    47     -24.315  -3.590 -13.640  1.00  0.00      PROA
ATOM    794  CB  THR    47     -26.004  -3.774 -14.925  1.00  0.00      PROA
ATOM    795  HB  THR    47     -26.895  -3.893 -14.264  1.00  0.00      PROA
ATOM    796  OG1 THR    47     -26.274  -4.385 -16.185  1.00  0.00      PROA
ATOM    797  HG1 THR    47     -26.459  -5.324 -15.988  1.00  0.00      PROA
ATOM    798  CG2 THR    47     -25.803  -2.263 -15.133  1.00  0.00      PROA
ATOM    799 HG21 THR    47     -24.905  -2.060 -15.752  1.00  0.00      PROA
ATOM    800 HG22 THR    47     -25.652  -1.762 -14.151  1.00  0.00      PROA
ATOM    801 HG23 THR    47     -26.694  -1.818 -15.617  1.00  0.00      PROA
ATOM    802  C   THR    47     -25.110  -5.500 -13.469  1.00  0.00      PROA
ATOM    803  O   THR    47     -25.329  -5.350 -12.276  1.00  0.00      PROA
ATOM    804  N   ASP    48     -25.157  -6.703 -14.067  1.00  0.00      PROA
ATOM    805  HN  ASP    48     -24.901  -6.818 -15.021  1.00  0.00      PROA
ATOM    806  CA  ASP    48     -25.650  -7.909 -13.438  1.00  0.00      PROA
ATOM    807  HA  ASP    48     -26.598  -7.694 -12.964  1.00  0.00      PROA
ATOM    808  CB  ASP    48     -25.796  -9.049 -14.474  1.00  0.00      PROA
ATOM    809  HB1 ASP    48     -26.200  -9.962 -13.984  1.00  0.00      PROA
ATOM    810  HB2 ASP    48     -24.808  -9.289 -14.920  1.00  0.00      PROA
ATOM    811  CG  ASP    48     -26.758  -8.662 -15.579  1.00  0.00      PROA
ATOM    812  OD1 ASP    48     -27.692  -7.856 -15.321  1.00  0.00      PROA
ATOM    813  OD2 ASP    48     -26.608  -9.212 -16.700  1.00  0.00      PROA
ATOM    814  C   ASP    48     -24.696  -8.414 -12.390  1.00  0.00      PROA
ATOM    815  O   ASP    48     -25.059  -9.233 -11.559  1.00  0.00      PROA
ATOM    816  N   ILE    49     -23.437  -7.934 -12.410  1.00  0.00      PROA
ATOM    817  HN  ILE    49     -23.167  -7.232 -13.069  1.00  0.00      PROA
ATOM    818  CA  ILE    49     -22.383  -8.431 -11.569  1.00  0.00      PROA
ATOM    819  HA  ILE    49     -22.539  -9.484 -11.391  1.00  0.00      PROA
ATOM    820  CB  ILE    49     -21.008  -8.217 -12.179  1.00  0.00      PROA
ATOM    821  HB  ILE    49     -20.747  -7.131 -12.182  1.00  0.00      PROA
ATOM    822  CG2 ILE    49     -19.963  -8.976 -11.338  1.00  0.00      PROA
ATOM    823 HG21 ILE    49     -20.176 -10.066 -11.358  1.00  0.00      PROA
ATOM    824 HG22 ILE    49     -19.968  -8.639 -10.283  1.00  0.00      PROA
ATOM    825 HG23 ILE    49     -18.939  -8.813 -11.740  1.00  0.00      PROA
ATOM    826  CG1 ILE    49     -20.975  -8.683 -13.647  1.00  0.00      PROA
ATOM    827 HG11 ILE    49     -21.047  -9.790 -13.696  1.00  0.00      PROA
ATOM    828 HG12 ILE    49     -21.828  -8.266 -14.221  1.00  0.00      PROA
ATOM    829  CD  ILE    49     -19.710  -8.203 -14.352  1.00  0.00      PROA
ATOM    830  HD1 ILE    49     -19.795  -8.391 -15.440  1.00  0.00      PROA
ATOM    831  HD2 ILE    49     -18.807  -8.720 -13.966  1.00  0.00      PROA
ATOM    832  HD3 ILE    49     -19.593  -7.109 -14.199  1.00  0.00      PROA
ATOM    833  C   ILE    49     -22.434  -7.699 -10.266  1.00  0.00      PROA
ATOM    834  O   ILE    49     -22.402  -8.308  -9.206  1.00  0.00      PROA
ATOM    835  N   TYR    50     -22.578  -6.351 -10.311  1.00  0.00      PROA
ATOM    836  HN  TYR    50     -22.653  -5.868 -11.183  1.00  0.00      PROA
ATOM    837  CA  TYR    50     -22.602  -5.523  -9.128  1.00  0.00      PROA
ATOM    838  HA  TYR    50     -21.848  -5.870  -8.439  1.00  0.00      PROA
ATOM    839  CB  TYR    50     -22.430  -4.001  -9.372  1.00  0.00      PROA
ATOM    840  HB1 TYR    50     -22.489  -3.492  -8.382  1.00  0.00      PROA
ATOM    841  HB2 TYR    50     -23.304  -3.627  -9.963  1.00  0.00      PROA
ATOM    842  CG  TYR    50     -21.197  -3.497 -10.100  1.00  0.00      PROA
ATOM    843  CD1 TYR    50     -21.268  -3.703 -11.490  1.00  0.00      PROA
ATOM    844  HD1 TYR    50     -21.434  -4.694 -11.859  1.00  0.00      PROA
ATOM    845  CE1 TYR    50     -21.710  -2.641 -12.292  1.00  0.00      PROA
ATOM    846  HE1 TYR    50     -22.099  -2.832 -13.281  1.00  0.00      PROA
ATOM    847  CZ  TYR    50     -21.802  -1.367 -11.735  1.00  0.00      PROA
ATOM    848  OH  TYR    50     -22.634  -0.419 -12.316  1.00  0.00      PROA
ATOM    849  HH  TYR    50     -22.610   0.376 -11.779  1.00  0.00      PROA
ATOM    850  CD2 TYR    50     -20.843  -2.193  -9.682  1.00  0.00      PROA
ATOM    851  HD2 TYR    50     -20.724  -1.950  -8.639  1.00  0.00      PROA
ATOM    852  CE2 TYR    50     -21.257  -1.121 -10.479  1.00  0.00      PROA
ATOM    853  HE2 TYR    50     -21.280  -0.143 -10.051  1.00  0.00      PROA
ATOM    854  C   TYR    50     -23.969  -5.610  -8.496  1.00  0.00      PROA
ATOM    855  O   TYR    50     -24.136  -5.299  -7.321  1.00  0.00      PROA
ATOM    856  N   LEU    51     -24.982  -6.030  -9.288  1.00  0.00      PROA
ATOM    857  HN  LEU    51     -24.821  -6.311 -10.233  1.00  0.00      PROA
ATOM    858  CA  LEU    51     -26.359  -6.023  -8.870  1.00  0.00      PROA
ATOM    859  HA  LEU    51     -26.469  -5.296  -8.081  1.00  0.00      PROA
ATOM    860  CB  LEU    51     -27.258  -5.686 -10.081  1.00  0.00      PROA
ATOM    861  HB1 LEU    51     -27.241  -6.491 -10.849  1.00  0.00      PROA
ATOM    862  HB2 LEU    51     -26.795  -4.776 -10.527  1.00  0.00      PROA
ATOM    863  CG  LEU    51     -28.703  -5.242  -9.786  1.00  0.00      PROA
ATOM    864  HG  LEU    51     -29.017  -4.638 -10.674  1.00  0.00      PROA
ATOM    865  CD1 LEU    51     -29.714  -6.399  -9.714  1.00  0.00      PROA
ATOM    866 HD11 LEU    51     -29.623  -7.045 -10.611  1.00  0.00      PROA
ATOM    867 HD12 LEU    51     -30.748  -5.997  -9.695  1.00  0.00      PROA
ATOM    868 HD13 LEU    51     -29.570  -7.024  -8.811  1.00  0.00      PROA
ATOM    869  CD2 LEU    51     -28.745  -4.290  -8.578  1.00  0.00      PROA
ATOM    870 HD21 LEU    51     -27.958  -3.512  -8.672  1.00  0.00      PROA
ATOM    871 HD22 LEU    51     -28.581  -4.846  -7.629  1.00  0.00      PROA
ATOM    872 HD23 LEU    51     -29.725  -3.780  -8.521  1.00  0.00      PROA
ATOM    873  C   LEU    51     -26.696  -7.380  -8.328  1.00  0.00      PROA
ATOM    874  O   LEU    51     -27.584  -7.534  -7.495  1.00  0.00      PROA
ATOM    875  N   LEU    52     -25.884  -8.393  -8.708  1.00  0.00      PROA
ATOM    876  HN  LEU    52     -25.172  -8.264  -9.394  1.00  0.00      PROA
ATOM    877  CA  LEU    52     -25.884  -9.686  -8.077  1.00  0.00      PROA
ATOM    878  HA  LEU    52     -26.898  -9.926  -7.789  1.00  0.00      PROA
ATOM    879  CB  LEU    52     -25.318 -10.778  -9.014  1.00  0.00      PROA
ATOM    880  HB1 LEU    52     -24.296 -10.492  -9.349  1.00  0.00      PROA
ATOM    881  HB2 LEU    52     -25.976 -10.822  -9.910  1.00  0.00      PROA
ATOM    882  CG  LEU    52     -25.270 -12.202  -8.423  1.00  0.00      PROA
ATOM    883  HG  LEU    52     -24.555 -12.224  -7.566  1.00  0.00      PROA
ATOM    884  CD1 LEU    52     -24.760 -13.226  -9.444  1.00  0.00      PROA
ATOM    885 HD11 LEU    52     -23.713 -12.992  -9.727  1.00  0.00      PROA
ATOM    886 HD12 LEU    52     -25.397 -13.217 -10.352  1.00  0.00      PROA
ATOM    887 HD13 LEU    52     -24.781 -14.245  -9.008  1.00  0.00      PROA
ATOM    888  CD2 LEU    52     -26.647 -12.632  -7.919  1.00  0.00      PROA
ATOM    889 HD21 LEU    52     -27.385 -12.608  -8.749  1.00  0.00      PROA
ATOM    890 HD22 LEU    52     -27.007 -11.965  -7.113  1.00  0.00      PROA
ATOM    891 HD23 LEU    52     -26.594 -13.663  -7.512  1.00  0.00      PROA
ATOM    892  C   LEU    52     -25.025  -9.614  -6.838  1.00  0.00      PROA
ATOM    893  O   LEU    52     -25.147 -10.429  -5.928  1.00  0.00      PROA
ATOM    894  N   ASN    53     -24.182  -8.560  -6.729  1.00  0.00      PROA
ATOM    895  HN  ASN    53     -24.105  -7.880  -7.455  1.00  0.00      PROA
ATOM    896  CA  ASN    53     -23.342  -8.351  -5.577  1.00  0.00      PROA
ATOM    897  HA  ASN    53     -23.224  -9.290  -5.061  1.00  0.00      PROA
ATOM    898  CB  ASN    53     -21.942  -7.785  -5.905  1.00  0.00      PROA
ATOM    899  HB1 ASN    53     -21.411  -7.516  -4.965  1.00  0.00      PROA
ATOM    900  HB2 ASN    53     -22.032  -6.879  -6.534  1.00  0.00      PROA
ATOM    901  CG  ASN    53     -21.096  -8.846  -6.603  1.00  0.00      PROA
ATOM    902  OD1 ASN    53     -21.470 -10.014  -6.711  1.00  0.00      PROA
ATOM    903  ND2 ASN    53     -19.904  -8.415  -7.098  1.00  0.00      PROA
ATOM    904 HD21 ASN    53     -19.302  -9.065  -7.559  1.00  0.00      PROA
ATOM    905 HD22 ASN    53     -19.633  -7.465  -6.975  1.00  0.00      PROA
ATOM    906  C   ASN    53     -24.029  -7.403  -4.629  1.00  0.00      PROA
ATOM    907  O   ASN    53     -23.482  -7.070  -3.583  1.00  0.00      PROA
ATOM    908  N   LEU    54     -25.292  -7.038  -4.931  1.00  0.00      PROA
ATOM    909  HN  LEU    54     -25.699  -7.287  -5.808  1.00  0.00      PROA
ATOM    910  CA  LEU    54     -26.188  -6.396  -4.001  1.00  0.00      PROA
ATOM    911  HA  LEU    54     -25.677  -6.123  -3.092  1.00  0.00      PROA
ATOM    912  CB  LEU    54     -26.930  -5.202  -4.646  1.00  0.00      PROA
ATOM    913  HB1 LEU    54     -27.974  -5.089  -4.261  1.00  0.00      PROA
ATOM    914  HB2 LEU    54     -27.021  -5.409  -5.734  1.00  0.00      PROA
ATOM    915  CG  LEU    54     -26.257  -3.826  -4.440  1.00  0.00      PROA
ATOM    916  HG  LEU    54     -26.836  -3.298  -3.641  1.00  0.00      PROA
ATOM    917  CD1 LEU    54     -26.373  -2.984  -5.721  1.00  0.00      PROA
ATOM    918 HD11 LEU    54     -27.440  -2.886  -6.018  1.00  0.00      PROA
ATOM    919 HD12 LEU    54     -25.815  -3.459  -6.553  1.00  0.00      PROA
ATOM    920 HD13 LEU    54     -25.960  -1.971  -5.553  1.00  0.00      PROA
ATOM    921  CD2 LEU    54     -24.806  -3.873  -3.931  1.00  0.00      PROA
ATOM    922 HD21 LEU    54     -24.154  -4.429  -4.636  1.00  0.00      PROA
ATOM    923 HD22 LEU    54     -24.737  -4.345  -2.926  1.00  0.00      PROA
ATOM    924 HD23 LEU    54     -24.415  -2.842  -3.824  1.00  0.00      PROA
ATOM    925  C   LEU    54     -27.202  -7.405  -3.584  1.00  0.00      PROA
ATOM    926  O   LEU    54     -28.032  -7.139  -2.732  1.00  0.00      PROA
ATOM    927  N   ALA    55     -27.120  -8.633  -4.134  1.00  0.00      PROA
ATOM    928  HN  ALA    55     -26.434  -8.856  -4.824  1.00  0.00      PROA
ATOM    929  CA  ALA    55     -27.964  -9.717  -3.724  1.00  0.00      PROA
ATOM    930  HA  ALA    55     -28.806  -9.361  -3.145  1.00  0.00      PROA
ATOM    931  CB  ALA    55     -28.469 -10.499  -4.939  1.00  0.00      PROA
ATOM    932  HB1 ALA    55     -27.618 -10.907  -5.518  1.00  0.00      PROA
ATOM    933  HB2 ALA    55     -29.058  -9.841  -5.609  1.00  0.00      PROA
ATOM    934  HB3 ALA    55     -29.112 -11.350  -4.622  1.00  0.00      PROA
ATOM    935  C   ALA    55     -27.160 -10.668  -2.889  1.00  0.00      PROA
ATOM    936  O   ALA    55     -27.739 -11.517  -2.227  1.00  0.00      PROA
ATOM    937  N   ILE    56     -25.813 -10.499  -2.855  1.00  0.00      PROA
ATOM    938  HN  ILE    56     -25.363  -9.790  -3.387  1.00  0.00      PROA
ATOM    939  CA  ILE    56     -24.940 -11.385  -2.129  1.00  0.00      PROA
ATOM    940  HA  ILE    56     -25.501 -12.232  -1.765  1.00  0.00      PROA
ATOM    941  CB  ILE    56     -23.844 -11.904  -3.003  1.00  0.00      PROA
ATOM    942  HB  ILE    56     -24.224 -12.031  -4.047  1.00  0.00      PROA
ATOM    943  CG2 ILE    56     -22.574 -11.015  -3.068  1.00  0.00      PROA
ATOM    944 HG21 ILE    56     -21.973 -11.116  -2.136  1.00  0.00      PROA
ATOM    945 HG22 ILE    56     -22.855  -9.962  -3.196  1.00  0.00      PROA
ATOM    946 HG23 ILE    56     -21.917 -11.301  -3.925  1.00  0.00      PROA
ATOM    947  CG1 ILE    56     -23.527 -13.229  -2.448  1.00  0.00      PROA
ATOM    948 HG11 ILE    56     -23.062 -13.288  -1.456  1.00  0.00      PROA
ATOM    949 HG12 ILE    56     -24.370 -13.981  -2.513  1.00  0.00      PROA
ATOM    950  CD  ILE    56     -22.471 -13.472  -3.245  1.00  0.00      PROA
ATOM    951  HD1 ILE    56     -22.352 -14.402  -2.643  1.00  0.00      PROA
ATOM    952  HD2 ILE    56     -21.416 -13.386  -3.435  1.00  0.00      PROA
ATOM    953  HD3 ILE    56     -22.924 -13.555  -4.430  1.00  0.00      PROA
ATOM    954  C   ILE    56     -24.371 -10.648  -0.951  1.00  0.00      PROA
ATOM    955  O   ILE    56     -23.942 -11.255   0.024  1.00  0.00      PROA
ATOM    956  N   SER    57     -24.437  -9.291  -0.982  1.00  0.00      PROA
ATOM    957  HN  SER    57     -24.803  -8.806  -1.769  1.00  0.00      PROA
ATOM    958  CA  SER    57     -24.026  -8.447   0.123  1.00  0.00      PROA
ATOM    959  HA  SER    57     -23.337  -8.984   0.755  1.00  0.00      PROA
ATOM    960  CB  SER    57     -23.383  -7.121  -0.332  1.00  0.00      PROA
ATOM    961  HB1 SER    57     -23.171  -6.460   0.536  1.00  0.00      PROA
ATOM    962  HB2 SER    57     -24.056  -6.575  -1.032  1.00  0.00      PROA
ATOM    963  OG  SER    57     -22.149  -7.397  -0.987  1.00  0.00      PROA
ATOM    964  HG1 SER    57     -22.380  -7.846  -1.805  1.00  0.00      PROA
ATOM    965  C   SER    57     -25.232  -8.103   0.936  1.00  0.00      PROA
ATOM    966  O   SER    57     -25.118  -7.678   2.081  1.00  0.00      PROA
ATOM    967  N   ASP    58     -26.415  -8.441   0.385  1.00  0.00      PROA
ATOM    968  HN  ASP    58     -26.483  -8.775  -0.548  1.00  0.00      PROA
ATOM    969  CA  ASP    58     -27.650  -8.442   1.117  1.00  0.00      PROA
ATOM    970  HA  ASP    58     -27.510  -7.997   2.089  1.00  0.00      PROA
ATOM    971  CB  ASP    58     -28.825  -7.729   0.412  1.00  0.00      PROA
ATOM    972  HB1 ASP    58     -29.754  -7.847   1.017  1.00  0.00      PROA
ATOM    973  HB2 ASP    58     -29.000  -8.161  -0.593  1.00  0.00      PROA
ATOM    974  CG  ASP    58     -28.581  -6.228   0.293  1.00  0.00      PROA
ATOM    975  OD1 ASP    58     -27.532  -5.734   0.772  1.00  0.00      PROA
ATOM    976  OD2 ASP    58     -29.482  -5.550  -0.260  1.00  0.00      PROA
ATOM    977  C   ASP    58     -27.997  -9.886   1.336  1.00  0.00      PROA
ATOM    978  O   ASP    58     -29.141 -10.213   1.595  1.00  0.00      PROA
ATOM    979  N   LEU    59     -26.997 -10.788   1.269  1.00  0.00      PROA
ATOM    980  HN  LEU    59     -26.084 -10.523   0.966  1.00  0.00      PROA
ATOM    981  CA  LEU    59     -27.086 -12.131   1.789  1.00  0.00      PROA
ATOM    982  HA  LEU    59     -27.987 -12.246   2.369  1.00  0.00      PROA
ATOM    983  CB  LEU    59     -26.988 -13.204   0.679  1.00  0.00      PROA
ATOM    984  HB1 LEU    59     -26.121 -13.892   0.798  1.00  0.00      PROA
ATOM    985  HB2 LEU    59     -26.828 -12.671  -0.277  1.00  0.00      PROA
ATOM    986  CG  LEU    59     -28.256 -14.070   0.515  1.00  0.00      PROA
ATOM    987  HG  LEU    59     -28.300 -14.776   1.377  1.00  0.00      PROA
ATOM    988  CD1 LEU    59     -28.158 -14.894  -0.773  1.00  0.00      PROA
ATOM    989 HD11 LEU    59     -27.237 -15.511  -0.776  1.00  0.00      PROA
ATOM    990 HD12 LEU    59     -28.139 -14.213  -1.650  1.00  0.00      PROA
ATOM    991 HD13 LEU    59     -29.034 -15.563  -0.883  1.00  0.00      PROA
ATOM    992  CD2 LEU    59     -29.559 -13.258   0.519  1.00  0.00      PROA
ATOM    993 HD21 LEU    59     -29.495 -12.416  -0.200  1.00  0.00      PROA
ATOM    994 HD22 LEU    59     -29.770 -12.856   1.530  1.00  0.00      PROA
ATOM    995 HD23 LEU    59     -30.416 -13.902   0.232  1.00  0.00      PROA
ATOM    996  C   LEU    59     -25.953 -12.294   2.759  1.00  0.00      PROA
ATOM    997  O   LEU    59     -25.701 -13.390   3.239  1.00  0.00      PROA
ATOM    998  N   PHE    60     -25.265 -11.179   3.106  1.00  0.00      PROA
ATOM    999  HN  PHE    60     -25.476 -10.296   2.703  1.00  0.00      PROA
ATOM   1000  CA  PHE    60     -24.228 -11.167   4.111  1.00  0.00      PROA
ATOM   1001  HA  PHE    60     -23.955 -12.173   4.390  1.00  0.00      PROA
ATOM   1002  CB  PHE    60     -22.990 -10.325   3.709  1.00  0.00      PROA
ATOM   1003  HB1 PHE    60     -22.344 -10.119   4.590  1.00  0.00      PROA
ATOM   1004  HB2 PHE    60     -23.321  -9.353   3.285  1.00  0.00      PROA
ATOM   1005  CG  PHE    60     -22.088 -11.005   2.718  1.00  0.00      PROA
ATOM   1006  CD1 PHE    60     -21.321 -10.201   1.856  1.00  0.00      PROA
ATOM   1007  HD1 PHE    60     -21.450  -9.130   1.869  1.00  0.00      PROA
ATOM   1008  CE1 PHE    60     -20.368 -10.763   1.002  1.00  0.00      PROA
ATOM   1009  HE1 PHE    60     -19.782 -10.130   0.351  1.00  0.00      PROA
ATOM   1010  CZ  PHE    60     -20.159 -12.146   1.012  1.00  0.00      PROA
ATOM   1011  HZ  PHE    60     -19.414 -12.580   0.364  1.00  0.00      PROA
ATOM   1012  CD2 PHE    60     -21.872 -12.397   2.712  1.00  0.00      PROA
ATOM   1013  HD2 PHE    60     -22.406 -13.049   3.385  1.00  0.00      PROA
ATOM   1014  CE2 PHE    60     -20.914 -12.962   1.862  1.00  0.00      PROA
ATOM   1015  HE2 PHE    60     -20.746 -14.028   1.875  1.00  0.00      PROA
ATOM   1016  C   PHE    60     -24.774 -10.531   5.341  1.00  0.00      PROA
ATOM   1017  O   PHE    60     -24.698 -11.101   6.424  1.00  0.00      PROA
ATOM   1018  N   PHE    61     -25.406  -9.340   5.194  1.00  0.00      PROA
ATOM   1019  HN  PHE    61     -25.497  -8.887   4.309  1.00  0.00      PROA
ATOM   1020  CA  PHE    61     -25.919  -8.604   6.335  1.00  0.00      PROA
ATOM   1021  HA  PHE    61     -25.351  -8.893   7.210  1.00  0.00      PROA
ATOM   1022  CB  PHE    61     -25.719  -7.055   6.161  1.00  0.00      PROA
ATOM   1023  HB1 PHE    61     -24.965  -6.878   5.371  1.00  0.00      PROA
ATOM   1024  HB2 PHE    61     -25.299  -6.677   7.113  1.00  0.00      PROA
ATOM   1025  CG  PHE    61     -26.920  -6.199   5.841  1.00  0.00      PROA
ATOM   1026  CD1 PHE    61     -27.303  -5.138   6.684  1.00  0.00      PROA
ATOM   1027  HD1 PHE    61     -26.738  -4.931   7.579  1.00  0.00      PROA
ATOM   1028  CE1 PHE    61     -28.409  -4.342   6.368  1.00  0.00      PROA
ATOM   1029  HE1 PHE    61     -28.694  -3.524   7.013  1.00  0.00      PROA
ATOM   1030  CZ  PHE    61     -29.140  -4.603   5.206  1.00  0.00      PROA
ATOM   1031  HZ  PHE    61     -29.995  -3.999   4.967  1.00  0.00      PROA
ATOM   1032  CD2 PHE    61     -27.659  -6.441   4.677  1.00  0.00      PROA
ATOM   1033  HD2 PHE    61     -27.370  -7.247   4.025  1.00  0.00      PROA
ATOM   1034  CE2 PHE    61     -28.769  -5.653   4.359  1.00  0.00      PROA
ATOM   1035  HE2 PHE    61     -29.333  -5.854   3.459  1.00  0.00      PROA
ATOM   1036  C   PHE    61     -27.356  -9.047   6.543  1.00  0.00      PROA
ATOM   1037  O   PHE    61     -28.119  -8.430   7.279  1.00  0.00      PROA
ATOM   1038  N   LEU    62     -27.738 -10.176   5.907  1.00  0.00      PROA
ATOM   1039  HN  LEU    62     -27.098 -10.677   5.330  1.00  0.00      PROA
ATOM   1040  CA  LEU    62     -29.050 -10.735   6.004  1.00  0.00      PROA
ATOM   1041  HA  LEU    62     -29.699 -10.034   6.506  1.00  0.00      PROA
ATOM   1042  CB  LEU    62     -29.584 -11.091   4.602  1.00  0.00      PROA
ATOM   1043  HB1 LEU    62     -29.413 -12.155   4.321  1.00  0.00      PROA
ATOM   1044  HB2 LEU    62     -28.981 -10.490   3.893  1.00  0.00      PROA
ATOM   1045  CG  LEU    62     -31.062 -10.721   4.357  1.00  0.00      PROA
ATOM   1046  HG  LEU    62     -31.081  -9.628   4.124  1.00  0.00      PROA
ATOM   1047  CD1 LEU    62     -31.647 -11.465   3.159  1.00  0.00      PROA
ATOM   1048 HD11 LEU    62     -31.712 -12.555   3.353  1.00  0.00      PROA
ATOM   1049 HD12 LEU    62     -31.055 -11.312   2.240  1.00  0.00      PROA
ATOM   1050 HD13 LEU    62     -32.661 -11.070   2.959  1.00  0.00      PROA
ATOM   1051  CD2 LEU    62     -32.015 -10.864   5.538  1.00  0.00      PROA
ATOM   1052 HD21 LEU    62     -31.715 -10.332   6.437  1.00  0.00      PROA
ATOM   1053 HD22 LEU    62     -32.138 -11.782   5.981  1.00  0.00      PROA
ATOM   1054 HD23 LEU    62     -33.046 -10.631   5.252  1.00  0.00      PROA
ATOM   1055  C   LEU    62     -28.986 -12.014   6.782  1.00  0.00      PROA
ATOM   1056  O   LEU    62     -29.995 -12.690   6.915  1.00  0.00      PROA
ATOM   1057  N   LEU    63     -27.817 -12.399   7.329  1.00  0.00      PROA
ATOM   1058  HN  LEU    63     -26.984 -11.856   7.255  1.00  0.00      PROA
ATOM   1059  CA  LEU    63     -27.698 -13.645   8.066  1.00  0.00      PROA
ATOM   1060  HA  LEU    63     -28.649 -14.159   8.118  1.00  0.00      PROA
ATOM   1061  CB  LEU    63     -26.632 -14.589   7.462  1.00  0.00      PROA
ATOM   1062  HB1 LEU    63     -26.647 -15.559   8.011  1.00  0.00      PROA
ATOM   1063  HB2 LEU    63     -25.631 -14.145   7.530  1.00  0.00      PROA
ATOM   1064  CG  LEU    63     -26.752 -14.840   5.986  1.00  0.00      PROA
ATOM   1065  HG  LEU    63     -26.768 -13.934   5.379  1.00  0.00      PROA
ATOM   1066  CD1 LEU    63     -25.870 -15.917   5.423  1.00  0.00      PROA
ATOM   1067 HD11 LEU    63     -25.989 -16.886   5.950  1.00  0.00      PROA
ATOM   1068 HD12 LEU    63     -24.850 -15.533   5.574  1.00  0.00      PROA
ATOM   1069 HD13 LEU    63     -26.046 -16.079   4.336  1.00  0.00      PROA
ATOM   1070  CD2 LEU    63     -27.907 -15.170   5.835  1.00  0.00      PROA
ATOM   1071 HD21 LEU    63     -28.711 -14.512   6.160  1.00  0.00      PROA
ATOM   1072 HD22 LEU    63     -28.169 -15.986   6.660  1.00  0.00      PROA
ATOM   1073 HD23 LEU    63     -28.153 -15.438   4.711  1.00  0.00      PROA
ATOM   1074  C   LEU    63     -27.310 -13.324   9.471  1.00  0.00      PROA
ATOM   1075  O   LEU    63     -26.959 -14.194  10.262  1.00  0.00      PROA
ATOM   1076  N   THR    64     -27.400 -12.030   9.810  1.00  0.00      PROA
ATOM   1077  HN  THR    64     -27.711 -11.350   9.152  1.00  0.00      PROA
ATOM   1078  CA  THR    64     -27.011 -11.486  11.082  1.00  0.00      PROA
ATOM   1079  HA  THR    64     -26.537 -12.245  11.686  1.00  0.00      PROA
ATOM   1080  CB  THR    64     -26.069 -10.298  10.905  1.00  0.00      PROA
ATOM   1081  HB  THR    64     -25.679  -9.955  11.887  1.00  0.00      PROA
ATOM   1082  OG1 THR    64     -24.960 -10.677  10.107  1.00  0.00      PROA
ATOM   1083  HG1 THR    64     -24.472 -11.339  10.614  1.00  0.00      PROA
ATOM   1084  CG2 THR    64     -26.775  -9.133  10.186  1.00  0.00      PROA
ATOM   1085 HG21 THR    64     -27.531  -8.649  10.835  1.00  0.00      PROA
ATOM   1086 HG22 THR    64     -27.279  -9.490   9.271  1.00  0.00      PROA
ATOM   1087 HG23 THR    64     -26.042  -8.358   9.888  1.00  0.00      PROA
ATOM   1088  C   THR    64     -28.266 -11.028  11.769  1.00  0.00      PROA
ATOM   1089  O   THR    64     -28.198 -10.354  12.786  1.00  0.00      PROA
ATOM   1090  N   VAL    65     -29.463 -11.379  11.238  1.00  0.00      PROA
ATOM   1091  HN  VAL    65     -29.529 -12.009  10.471  1.00  0.00      PROA
ATOM   1092  CA  VAL    65     -30.702 -10.715  11.597  1.00  0.00      PROA
ATOM   1093  HA  VAL    65     -30.415  -9.743  11.975  1.00  0.00      PROA
ATOM   1094  CB  VAL    65     -31.558 -10.308  10.395  1.00  0.00      PROA
ATOM   1095  HB  VAL    65     -32.608 -10.098  10.699  1.00  0.00      PROA
ATOM   1096  CG1 VAL    65     -30.942  -9.034   9.774  1.00  0.00      PROA
ATOM   1097 HG11 VAL    65     -30.850  -8.208  10.504  1.00  0.00      PROA
ATOM   1098 HG12 VAL    65     -31.584  -8.687   8.934  1.00  0.00      PROA
ATOM   1099 HG13 VAL    65     -29.932  -9.246   9.368  1.00  0.00      PROA
ATOM   1100  CG2 VAL    65     -31.548 -11.355   9.286  1.00  0.00      PROA
ATOM   1101 HG21 VAL    65     -31.884 -12.347   9.606  1.00  0.00      PROA
ATOM   1102 HG22 VAL    65     -30.526 -11.460   8.889  1.00  0.00      PROA
ATOM   1103 HG23 VAL    65     -32.216 -11.029   8.462  1.00  0.00      PROA
ATOM   1104  C   VAL    65     -31.411 -11.325  12.815  1.00  0.00      PROA
ATOM   1105  O   VAL    65     -31.399 -10.578  13.779  1.00  0.00      PROA
ATOM   1106  N   PRO    66     -31.996 -12.491  13.051  1.00  0.00      PROA
ATOM   1107  CD  PRO    66     -32.520 -13.025  11.871  1.00  0.00      PROA
ATOM   1108  HD1 PRO    66     -33.081 -12.439  11.159  1.00  0.00      PROA
ATOM   1109  HD2 PRO    66     -33.412 -13.096  12.087  1.00  0.00      PROA
ATOM   1110  CA  PRO    66     -31.310 -13.629  13.662  1.00  0.00      PROA
ATOM   1111  HA  PRO    66     -32.095 -14.240  14.087  1.00  0.00      PROA
ATOM   1112  CB  PRO    66     -30.734 -14.437  12.518  1.00  0.00      PROA
ATOM   1113  HB1 PRO    66     -30.519 -15.488  12.795  1.00  0.00      PROA
ATOM   1114  HB2 PRO    66     -29.849 -13.956  12.070  1.00  0.00      PROA
ATOM   1115  CG  PRO    66     -31.831 -14.361  11.545  1.00  0.00      PROA
ATOM   1116  HG1 PRO    66     -31.533 -14.244  10.496  1.00  0.00      PROA
ATOM   1117  HG2 PRO    66     -32.474 -15.300  11.597  1.00  0.00      PROA
ATOM   1118  C   PRO    66     -30.401 -13.414  14.826  1.00  0.00      PROA
ATOM   1119  O   PRO    66     -30.768 -13.762  15.944  1.00  0.00      PROA
ATOM   1120  N   PHE    67     -29.194 -12.884  14.556  1.00  0.00      PROA
ATOM   1121  HN  PHE    67     -28.971 -12.572  13.636  1.00  0.00      PROA
ATOM   1122  CA  PHE    67     -28.115 -12.814  15.503  1.00  0.00      PROA
ATOM   1123  HA  PHE    67     -28.336 -13.467  16.338  1.00  0.00      PROA
ATOM   1124  CB  PHE    67     -26.765 -13.277  14.880  1.00  0.00      PROA
ATOM   1125  HB1 PHE    67     -25.917 -12.806  15.425  1.00  0.00      PROA
ATOM   1126  HB2 PHE    67     -26.700 -12.955  13.820  1.00  0.00      PROA
ATOM   1127  CG  PHE    67     -26.576 -14.785  14.963  1.00  0.00      PROA
ATOM   1128  CD1 PHE    67     -25.429 -15.305  15.594  1.00  0.00      PROA
ATOM   1129  HD1 PHE    67     -24.668 -14.642  15.964  1.00  0.00      PROA
ATOM   1130  CE1 PHE    67     -25.265 -16.676  15.799  1.00  0.00      PROA
ATOM   1131  HE1 PHE    67     -24.391 -17.043  16.318  1.00  0.00      PROA
ATOM   1132  CZ  PHE    67     -26.243 -17.566  15.355  1.00  0.00      PROA
ATOM   1133  HZ  PHE    67     -26.134 -18.624  15.546  1.00  0.00      PROA
ATOM   1134  CD2 PHE    67     -27.519 -15.704  14.462  1.00  0.00      PROA
ATOM   1135  HD2 PHE    67     -28.400 -15.362  13.949  1.00  0.00      PROA
ATOM   1136  CE2 PHE    67     -27.357 -17.082  14.664  1.00  0.00      PROA
ATOM   1137  HE2 PHE    67     -28.092 -17.773  14.286  1.00  0.00      PROA
ATOM   1138  C   PHE    67     -27.988 -11.419  16.084  1.00  0.00      PROA
ATOM   1139  O   PHE    67     -27.196 -11.214  16.993  1.00  0.00      PROA
ATOM   1140  N   TRP    68     -28.838 -10.456  15.653  1.00  0.00      PROA
ATOM   1141  HN  TRP    68     -29.461 -10.616  14.886  1.00  0.00      PROA
ATOM   1142  CA  TRP    68     -29.027  -9.196  16.356  1.00  0.00      PROA
ATOM   1143  HA  TRP    68     -28.325  -9.127  17.173  1.00  0.00      PROA
ATOM   1144  CB  TRP    68     -28.904  -7.909  15.505  1.00  0.00      PROA
ATOM   1145  HB1 TRP    68     -29.106  -7.017  16.141  1.00  0.00      PROA
ATOM   1146  HB2 TRP    68     -29.673  -7.925  14.699  1.00  0.00      PROA
ATOM   1147  CG  TRP    68     -27.555  -7.723  14.898  1.00  0.00      PROA
ATOM   1148  CD1 TRP    68     -27.354  -7.633  13.554  1.00  0.00      PROA
ATOM   1149  HD1 TRP    68     -28.142  -7.625  12.815  1.00  0.00      PROA
ATOM   1150  NE1 TRP    68     -26.019  -7.629  13.288  1.00  0.00      PROA
ATOM   1151  HE1 TRP    68     -25.625  -7.586  12.398  1.00  0.00      PROA
ATOM   1152  CE2 TRP    68     -25.313  -7.666  14.444  1.00  0.00      PROA
ATOM   1153  CD2 TRP    68     -26.246  -7.703  15.504  1.00  0.00      PROA
ATOM   1154  CE3 TRP    68     -25.781  -7.723  16.816  1.00  0.00      PROA
ATOM   1155  HE3 TRP    68     -26.468  -7.742  17.641  1.00  0.00      PROA
ATOM   1156  CZ3 TRP    68     -24.401  -7.723  17.042  1.00  0.00      PROA
ATOM   1157  HZ3 TRP    68     -24.023  -7.742  18.054  1.00  0.00      PROA
ATOM   1158  CZ2 TRP    68     -23.946  -7.685  14.661  1.00  0.00      PROA
ATOM   1159  HZ2 TRP    68     -23.243  -7.676  13.848  1.00  0.00      PROA
ATOM   1160  CH2 TRP    68     -23.502  -7.720  15.980  1.00  0.00      PROA
ATOM   1161  HH2 TRP    68     -22.440  -7.743  16.176  1.00  0.00      PROA
ATOM   1162  C   TRP    68     -30.408  -9.201  16.944  1.00  0.00      PROA
ATOM   1163  O   TRP    68     -30.798  -8.281  17.654  1.00  0.00      PROA
ATOM   1164  N   ALA    69     -31.140 -10.309  16.728  1.00  0.00      PROA
ATOM   1165  HN  ALA    69     -30.808 -11.034  16.130  1.00  0.00      PROA
ATOM   1166  CA  ALA    69     -32.377 -10.603  17.391  1.00  0.00      PROA
ATOM   1167  HA  ALA    69     -32.816  -9.703  17.798  1.00  0.00      PROA
ATOM   1168  CB  ALA    69     -33.358 -11.300  16.441  1.00  0.00      PROA
ATOM   1169  HB1 ALA    69     -32.919 -12.216  15.997  1.00  0.00      PROA
ATOM   1170  HB2 ALA    69     -33.631 -10.609  15.619  1.00  0.00      PROA
ATOM   1171  HB3 ALA    69     -34.284 -11.584  16.980  1.00  0.00      PROA
ATOM   1172  C   ALA    69     -32.051 -11.566  18.501  1.00  0.00      PROA
ATOM   1173  O   ALA    69     -32.896 -11.906  19.325  1.00  0.00      PROA
ATOM   1174  N   HSD    70     -30.767 -11.981  18.572  1.00  0.00      PROA
ATOM   1175  HN  HSD    70     -30.107 -11.700  17.883  1.00  0.00      PROA
ATOM   1176  CA  HSD    70     -30.240 -12.777  19.638  1.00  0.00      PROA
ATOM   1177  HA  HSD    70     -31.031 -13.343  20.108  1.00  0.00      PROA
ATOM   1178  CB  HSD    70     -29.154 -13.724  19.091  1.00  0.00      PROA
ATOM   1179  HB1 HSD    70     -28.358 -13.140  18.579  1.00  0.00      PROA
ATOM   1180  HB2 HSD    70     -29.618 -14.397  18.339  1.00  0.00      PROA
ATOM   1181  ND1 HSD    70     -29.074 -14.985  21.314  1.00  0.00      PROA
ATOM   1182  HD1 HSD    70     -29.995 -14.750  21.625  1.00  0.00      PROA
ATOM   1183  CG  HSD    70     -28.503 -14.587  20.126  1.00  0.00      PROA
ATOM   1184  CE1 HSD    70     -28.128 -15.673  21.994  1.00  0.00      PROA
ATOM   1185  HE1 HSD    70     -28.300 -16.098  22.982  1.00  0.00      PROA
ATOM   1186  NE2 HSD    70     -26.991 -15.752  21.325  1.00  0.00      PROA
ATOM   1187  CD2 HSD    70     -27.238 -15.069  20.146  1.00  0.00      PROA
ATOM   1188  HD2 HSD    70     -26.485 -15.001  19.379  1.00  0.00      PROA
ATOM   1189  C   HSD    70     -29.636 -11.833  20.643  1.00  0.00      PROA
ATOM   1190  O   HSD    70     -29.589 -12.124  21.832  1.00  0.00      PROA
ATOM   1191  N   TYR    71     -29.233 -10.626  20.167  1.00  0.00      PROA
ATOM   1192  HN  TYR    71     -29.260 -10.424  19.198  1.00  0.00      PROA
ATOM   1193  CA  TYR    71     -28.866  -9.512  21.008  1.00  0.00      PROA
ATOM   1194  HA  TYR    71     -28.119  -9.861  21.708  1.00  0.00      PROA
ATOM   1195  CB  TYR    71     -28.336  -8.343  20.125  1.00  0.00      PROA
ATOM   1196  HB1 TYR    71     -29.127  -7.656  19.761  1.00  0.00      PROA
ATOM   1197  HB2 TYR    71     -27.836  -8.788  19.242  1.00  0.00      PROA
ATOM   1198  CG  TYR    71     -27.307  -7.557  20.892  1.00  0.00      PROA
ATOM   1199  CD1 TYR    71     -25.961  -7.617  20.500  1.00  0.00      PROA
ATOM   1200  HD1 TYR    71     -25.682  -8.171  19.619  1.00  0.00      PROA
ATOM   1201  CE1 TYR    71     -24.962  -7.051  21.295  1.00  0.00      PROA
ATOM   1202  HE1 TYR    71     -23.938  -7.119  20.985  1.00  0.00      PROA
ATOM   1203  CZ  TYR    71     -25.292  -6.445  22.507  1.00  0.00      PROA
ATOM   1204  OH  TYR    71     -24.274  -5.990  23.365  1.00  0.00      PROA
ATOM   1205  HH  TYR    71     -24.690  -5.676  24.171  1.00  0.00      PROA
ATOM   1206  CD2 TYR    71     -27.640  -6.843  22.057  1.00  0.00      PROA
ATOM   1207  HD2 TYR    71     -28.669  -6.752  22.364  1.00  0.00      PROA
ATOM   1208  CE2 TYR    71     -26.633  -6.326  22.883  1.00  0.00      PROA
ATOM   1209  HE2 TYR    71     -26.901  -5.849  23.811  1.00  0.00      PROA
ATOM   1210  C   TYR    71     -30.104  -9.067  21.764  1.00  0.00      PROA
ATOM   1211  O   TYR    71     -30.067  -8.760  22.955  1.00  0.00      PROA
ATOM   1212  N   ALA    72     -31.237  -9.020  21.022  1.00  0.00      PROA
ATOM   1213  HN  ALA    72     -31.219  -9.275  20.063  1.00  0.00      PROA
ATOM   1214  CA  ALA    72     -32.528  -8.603  21.500  1.00  0.00      PROA
ATOM   1215  HA  ALA    72     -32.418  -7.604  21.896  1.00  0.00      PROA
ATOM   1216  CB  ALA    72     -33.533  -8.574  20.342  1.00  0.00      PROA
ATOM   1217  HB1 ALA    72     -33.770  -9.592  19.971  1.00  0.00      PROA
ATOM   1218  HB2 ALA    72     -33.122  -7.986  19.498  1.00  0.00      PROA
ATOM   1219  HB3 ALA    72     -34.480  -8.096  20.673  1.00  0.00      PROA
ATOM   1220  C   ALA    72     -33.112  -9.479  22.579  1.00  0.00      PROA
ATOM   1221  O   ALA    72     -33.639  -8.965  23.564  1.00  0.00      PROA
ATOM   1222  N   ALA    73     -33.017 -10.819  22.397  1.00  0.00      PROA
ATOM   1223  HN  ALA    73     -32.513 -11.185  21.621  1.00  0.00      PROA
ATOM   1224  CA  ALA    73     -33.670 -11.803  23.220  1.00  0.00      PROA
ATOM   1225  HA  ALA    73     -34.669 -11.451  23.441  1.00  0.00      PROA
ATOM   1226  CB  ALA    73     -33.769 -13.172  22.506  1.00  0.00      PROA
ATOM   1227  HB1 ALA    73     -32.772 -13.531  22.178  1.00  0.00      PROA
ATOM   1228  HB2 ALA    73     -34.405 -13.072  21.604  1.00  0.00      PROA
ATOM   1229  HB3 ALA    73     -34.229 -13.935  23.172  1.00  0.00      PROA
ATOM   1230  C   ALA    73     -32.918 -11.931  24.518  1.00  0.00      PROA
ATOM   1231  O   ALA    73     -33.234 -11.259  25.500  1.00  0.00      PROA
ATOM   1232  N   ALA    74     -31.893 -12.813  24.546  1.00  0.00      PROA
ATOM   1233  HN  ALA    74     -31.667 -13.353  23.745  1.00  0.00      PROA
ATOM   1234  CA  ALA    74     -30.969 -12.931  25.640  1.00  0.00      PROA
ATOM   1235  HA  ALA    74     -31.490 -12.730  26.565  1.00  0.00      PROA
ATOM   1236  CB  ALA    74     -30.370 -14.354  25.688  1.00  0.00      PROA
ATOM   1237  HB1 ALA    74     -29.773 -14.570  24.776  1.00  0.00      PROA
ATOM   1238  HB2 ALA    74     -31.192 -15.095  25.745  1.00  0.00      PROA
ATOM   1239  HB3 ALA    74     -29.728 -14.495  26.584  1.00  0.00      PROA
ATOM   1240  C   ALA    74     -29.888 -11.888  25.461  1.00  0.00      PROA
ATOM   1241  O   ALA    74     -30.134 -10.786  24.980  1.00  0.00      PROA
ATOM   1242  N   GLN    75     -28.648 -12.226  25.854  1.00  0.00      PROA
ATOM   1243  HN  GLN    75     -28.467 -13.110  26.274  1.00  0.00      PROA
ATOM   1244  CA  GLN    75     -27.469 -11.479  25.497  1.00  0.00      PROA
ATOM   1245  HA  GLN    75     -27.724 -10.694  24.800  1.00  0.00      PROA
ATOM   1246  CB  GLN    75     -26.754 -10.841  26.698  1.00  0.00      PROA
ATOM   1247  HB1 GLN    75     -25.759 -10.461  26.382  1.00  0.00      PROA
ATOM   1248  HB2 GLN    75     -26.598 -11.588  27.507  1.00  0.00      PROA
ATOM   1249  CG  GLN    75     -27.596  -9.656  27.200  1.00  0.00      PROA
ATOM   1250  HG1 GLN    75     -28.521 -10.035  27.690  1.00  0.00      PROA
ATOM   1251  HG2 GLN    75     -27.900  -9.020  26.340  1.00  0.00      PROA
ATOM   1252  CD  GLN    75     -26.815  -8.808  28.188  1.00  0.00      PROA
ATOM   1253  OE1 GLN    75     -27.181  -8.730  29.361  1.00  0.00      PROA
ATOM   1254  NE2 GLN    75     -25.717  -8.162  27.711  1.00  0.00      PROA
ATOM   1255 HE21 GLN    75     -25.457  -8.264  26.751  1.00  0.00      PROA
ATOM   1256 HE22 GLN    75     -25.175  -7.587  28.317  1.00  0.00      PROA
ATOM   1257  C   GLN    75     -26.619 -12.425  24.732  1.00  0.00      PROA
ATOM   1258  O   GLN    75     -27.092 -13.513  24.399  1.00  0.00      PROA
ATOM   1259  N   TRP    76     -25.372 -12.044  24.367  1.00  0.00      PROA
ATOM   1260  HN  TRP    76     -24.937 -11.207  24.677  1.00  0.00      PROA
ATOM   1261  CA  TRP    76     -24.698 -12.792  23.331  1.00  0.00      PROA
ATOM   1262  HA  TRP    76     -25.478 -13.198  22.698  1.00  0.00      PROA
ATOM   1263  CB  TRP    76     -23.760 -11.969  22.417  1.00  0.00      PROA
ATOM   1264  HB1 TRP    76     -22.745 -11.824  22.847  1.00  0.00      PROA
ATOM   1265  HB2 TRP    76     -24.215 -10.960  22.317  1.00  0.00      PROA
ATOM   1266  CG  TRP    76     -23.677 -12.573  21.042  1.00  0.00      PROA
ATOM   1267  CD1 TRP    76     -24.190 -13.778  20.632  1.00  0.00      PROA
ATOM   1268  HD1 TRP    76     -24.522 -14.571  21.279  1.00  0.00      PROA
ATOM   1269  NE1 TRP    76     -24.281 -13.814  19.270  1.00  0.00      PROA
ATOM   1270  HE1 TRP    76     -24.682 -14.526  18.746  1.00  0.00      PROA
ATOM   1271  CE2 TRP    76     -23.785 -12.667  18.761  1.00  0.00      PROA
ATOM   1272  CD2 TRP    76     -23.335 -11.882  19.843  1.00  0.00      PROA
ATOM   1273  CE3 TRP    76     -22.706 -10.681  19.597  1.00  0.00      PROA
ATOM   1274  HE3 TRP    76     -22.316 -10.124  20.424  1.00  0.00      PROA
ATOM   1275  CZ3 TRP    76     -22.537 -10.280  18.274  1.00  0.00      PROA
ATOM   1276  HZ3 TRP    76     -21.982  -9.387  18.051  1.00  0.00      PROA
ATOM   1277  CZ2 TRP    76     -23.711 -12.223  17.456  1.00  0.00      PROA
ATOM   1278  HZ2 TRP    76     -24.075 -12.791  16.624  1.00  0.00      PROA
ATOM   1279  CH2 TRP    76     -23.064 -11.016  17.221  1.00  0.00      PROA
ATOM   1280  HH2 TRP    76     -22.941 -10.665  16.205  1.00  0.00      PROA
ATOM   1281  C   TRP    76     -23.942 -13.938  23.943  1.00  0.00      PROA
ATOM   1282  O   TRP    76     -22.824 -13.792  24.434  1.00  0.00      PROA
ATOM   1283  N   ASP    77     -24.616 -15.097  23.928  1.00  0.00      PROA
ATOM   1284  HN  ASP    77     -25.503 -15.167  23.480  1.00  0.00      PROA
ATOM   1285  CA  ASP    77     -24.217 -16.268  24.649  1.00  0.00      PROA
ATOM   1286  HA  ASP    77     -23.491 -16.007  25.408  1.00  0.00      PROA
ATOM   1287  CB  ASP    77     -25.503 -16.857  25.279  1.00  0.00      PROA
ATOM   1288  HB1 ASP    77     -26.180 -17.227  24.481  1.00  0.00      PROA
ATOM   1289  HB2 ASP    77     -26.031 -16.046  25.821  1.00  0.00      PROA
ATOM   1290  CG  ASP    77     -25.225 -17.985  26.270  1.00  0.00      PROA
ATOM   1291  OD1 ASP    77     -24.064 -18.113  26.734  1.00  0.00      PROA
ATOM   1292  OD2 ASP    77     -26.231 -18.647  26.649  1.00  0.00      PROA
ATOM   1293  C   ASP    77     -23.592 -17.244  23.681  1.00  0.00      PROA
ATOM   1294  O   ASP    77     -22.817 -18.119  24.056  1.00  0.00      PROA
ATOM   1295  N   PHE    78     -23.854 -17.066  22.355  1.00  0.00      PROA
ATOM   1296  HN  PHE    78     -24.512 -16.383  22.057  1.00  0.00      PROA
ATOM   1297  CA  PHE    78     -23.052 -17.650  21.309  1.00  0.00      PROA
ATOM   1298  HA  PHE    78     -22.875 -18.680  21.586  1.00  0.00      PROA
ATOM   1299  CB  PHE    78     -23.670 -17.606  19.882  1.00  0.00      PROA
ATOM   1300  HB1 PHE    78     -22.945 -17.985  19.133  1.00  0.00      PROA
ATOM   1301  HB2 PHE    78     -23.933 -16.560  19.627  1.00  0.00      PROA
ATOM   1302  CG  PHE    78     -24.905 -18.450  19.751  1.00  0.00      PROA
ATOM   1303  CD1 PHE    78     -26.027 -17.989  19.043  1.00  0.00      PROA
ATOM   1304  HD1 PHE    78     -26.021 -17.001  18.643  1.00  0.00      PROA
ATOM   1305  CE1 PHE    78     -27.140 -18.803  18.805  1.00  0.00      PROA
ATOM   1306  HE1 PHE    78     -27.988 -18.440  18.257  1.00  0.00      PROA
ATOM   1307  CZ  PHE    78     -27.128 -20.089  19.290  1.00  0.00      PROA
ATOM   1308  HZ  PHE    78     -27.833 -20.824  19.136  1.00  0.00      PROA
ATOM   1309  CD2 PHE    78     -24.980 -19.713  20.294  1.00  0.00      PROA
ATOM   1310  HD2 PHE    78     -24.104 -20.198  20.732  1.00  0.00      PROA
ATOM   1311  CE2 PHE    78     -26.207 -20.462  20.195  1.00  0.00      PROA
ATOM   1312  HE2 PHE    78     -26.201 -21.558  20.457  1.00  0.00      PROA
ATOM   1313  C   PHE    78     -21.706 -16.975  21.313  1.00  0.00      PROA
ATOM   1314  O   PHE    78     -21.582 -15.830  21.727  1.00  0.00      PROA
ATOM   1315  N   GLY    79     -20.663 -17.730  20.901  1.00  0.00      PROA
ATOM   1316  HN  GLY    79     -20.847 -18.629  20.529  1.00  0.00      PROA
ATOM   1317  CA  GLY    79     -19.269 -17.412  21.072  1.00  0.00      PROA
ATOM   1318  HA1 GLY    79     -18.730 -18.236  20.632  1.00  0.00      PROA
ATOM   1319  HA2 GLY    79     -19.101 -17.330  22.136  1.00  0.00      PROA
ATOM   1320  C   GLY    79     -18.754 -16.148  20.443  1.00  0.00      PROA
ATOM   1321  O   GLY    79     -19.466 -15.336  19.864  1.00  0.00      PROA
ATOM   1322  N   ASN    80     -17.417 -16.013  20.534  1.00  0.00      PROA
ATOM   1323  HN  ASN    80     -16.875 -16.722  20.966  1.00  0.00      PROA
ATOM   1324  CA  ASN    80     -16.657 -14.863  20.109  1.00  0.00      PROA
ATOM   1325  HA  ASN    80     -17.202 -13.970  20.377  1.00  0.00      PROA
ATOM   1326  CB  ASN    80     -15.291 -14.922  20.831  1.00  0.00      PROA
ATOM   1327  HB1 ASN    80     -14.689 -15.785  20.465  1.00  0.00      PROA
ATOM   1328  HB2 ASN    80     -15.455 -15.052  21.914  1.00  0.00      PROA
ATOM   1329  CG  ASN    80     -14.540 -13.629  20.653  1.00  0.00      PROA
ATOM   1330  OD1 ASN    80     -13.632 -13.473  19.919  1.00  0.00      PROA
ATOM   1331  ND2 ASN    80     -14.945 -12.524  21.284  1.00  0.00      PROA
ATOM   1332 HD21 ASN    80     -15.734 -12.601  21.850  1.00  0.00      PROA
ATOM   1333 HD22 ASN    80     -14.419 -11.683  21.168  1.00  0.00      PROA
ATOM   1334  C   ASN    80     -16.442 -14.857  18.618  1.00  0.00      PROA
ATOM   1335  O   ASN    80     -16.219 -13.826  17.989  1.00  0.00      PROA
ATOM   1336  N   THR    81     -16.549 -16.019  18.026  1.00  0.00      PROA
ATOM   1337  HN  THR    81     -16.709 -16.879  18.537  1.00  0.00      PROA
ATOM   1338  CA  THR    81     -16.356 -16.200  16.625  1.00  0.00      PROA
ATOM   1339  HA  THR    81     -15.358 -15.948  16.313  1.00  0.00      PROA
ATOM   1340  CB  THR    81     -16.415 -17.467  16.447  1.00  0.00      PROA
ATOM   1341  HB  THR    81     -17.438 -18.079  16.513  1.00  0.00      PROA
ATOM   1342  OG1 THR    81     -15.483 -18.000  17.658  1.00  0.00      PROA
ATOM   1343  HG1 THR    81     -14.629 -18.067  17.187  1.00  0.00      PROA
ATOM   1344  CG2 THR    81     -16.084 -17.635  14.699  1.00  0.00      PROA
ATOM   1345 HG21 THR    81     -15.133 -17.369  14.689  1.00  0.00      PROA
ATOM   1346 HG22 THR    81     -16.799 -17.656  14.020  1.00  0.00      PROA
ATOM   1347 HG23 THR    81     -15.873 -18.849  14.133  1.00  0.00      PROA
ATOM   1348  C   THR    81     -17.396 -15.612  15.771  1.00  0.00      PROA
ATOM   1349  O   THR    81     -17.115 -15.072  14.705  1.00  0.00      PROA
ATOM   1350  N   MET    82     -18.630 -15.634  16.295  1.00  0.00      PROA
ATOM   1351  HN  MET    82     -18.809 -16.036  17.189  1.00  0.00      PROA
ATOM   1352  CA  MET    82     -19.789 -15.131  15.610  1.00  0.00      PROA
ATOM   1353  HA  MET    82     -19.585 -15.087  14.549  1.00  0.00      PROA
ATOM   1354  CB  MET    82     -20.980 -16.045  15.832  1.00  0.00      PROA
ATOM   1355  HB1 MET    82     -21.903 -15.636  15.341  1.00  0.00      PROA
ATOM   1356  HB2 MET    82     -21.199 -16.195  16.910  1.00  0.00      PROA
ATOM   1357  CG  MET    82     -20.603 -17.359  15.238  1.00  0.00      PROA
ATOM   1358  HG1 MET    82     -19.832 -17.923  15.706  1.00  0.00      PROA
ATOM   1359  HG2 MET    82     -20.313 -17.194  14.152  1.00  0.00      PROA
ATOM   1360  SD  MET    82     -21.715 -18.533  15.680  1.00  0.00      PROA
ATOM   1361  CE  MET    82     -21.188 -19.503  13.837  1.00  0.00      PROA
ATOM   1362  HE1 MET    82     -20.989 -18.943  12.797  1.00  0.00      PROA
ATOM   1363  HE2 MET    82     -21.932 -20.296  13.326  1.00  0.00      PROA
ATOM   1364  HE3 MET    82     -20.364 -19.819  13.968  1.00  0.00      PROA
ATOM   1365  C   MET    82     -20.133 -13.756  16.057  1.00  0.00      PROA
ATOM   1366  O   MET    82     -21.222 -13.263  15.797  1.00  0.00      PROA
ATOM   1367  N   CYS    83     -19.165 -13.082  16.699  1.00  0.00      PROA
ATOM   1368  HN  CYS    83     -18.296 -13.516  16.928  1.00  0.00      PROA
ATOM   1369  CA  CYS    83     -19.256 -11.683  16.988  1.00  0.00      PROA
ATOM   1370  HA  CYS    83     -20.273 -11.334  16.888  1.00  0.00      PROA
ATOM   1371  CB  CYS    83     -18.743 -11.364  18.411  1.00  0.00      PROA
ATOM   1372  HB1 CYS    83     -17.769 -11.866  18.587  1.00  0.00      PROA
ATOM   1373  HB2 CYS    83     -19.484 -11.808  19.112  1.00  0.00      PROA
ATOM   1374  SG  CYS    83     -18.574  -9.585  18.749  1.00  0.00      PROA
ATOM   1375  HG1 CYS    83     -17.522  -9.405  17.960  1.00  0.00      PROA
ATOM   1376  C   CYS    83     -18.423 -10.976  15.969  1.00  0.00      PROA
ATOM   1377  O   CYS    83     -18.893 -10.089  15.270  1.00  0.00      PROA
ATOM   1378  N   GLN    84     -17.137 -11.378  15.877  1.00  0.00      PROA
ATOM   1379  HN  GLN    84     -16.783 -12.115  16.447  1.00  0.00      PROA
ATOM   1380  CA  GLN    84     -16.167 -10.779  14.993  1.00  0.00      PROA
ATOM   1381  HA  GLN    84     -16.121  -9.721  15.222  1.00  0.00      PROA
ATOM   1382  CB  GLN    84     -14.791 -11.396  15.214  1.00  0.00      PROA
ATOM   1383  HB1 GLN    84     -14.094 -11.087  14.395  1.00  0.00      PROA
ATOM   1384  HB2 GLN    84     -14.838 -12.508  15.198  1.00  0.00      PROA
ATOM   1385  CG  GLN    84     -14.258 -10.881  16.555  1.00  0.00      PROA
ATOM   1386  HG1 GLN    84     -14.663 -11.461  17.412  1.00  0.00      PROA
ATOM   1387  HG2 GLN    84     -14.439  -9.816  16.670  1.00  0.00      PROA
ATOM   1388  CD  GLN    84     -12.817 -10.914  16.527  1.00  0.00      PROA
ATOM   1389  OE1 GLN    84     -11.941 -10.075  16.383  1.00  0.00      PROA
ATOM   1390  NE2 GLN    84     -12.537 -12.108  16.531  1.00  0.00      PROA
ATOM   1391 HE21 GLN    84     -11.501 -12.291  16.471  1.00  0.00      PROA
ATOM   1392 HE22 GLN    84     -12.921 -13.039  16.697  1.00  0.00      PROA
ATOM   1393  C   GLN    84     -16.502 -10.904  13.552  1.00  0.00      PROA
ATOM   1394  O   GLN    84     -16.432  -9.947  12.786  1.00  0.00      PROA
ATOM   1395  N   LEU    85     -16.937 -12.117  13.163  1.00  0.00      PROA
ATOM   1396  HN  LEU    85     -16.998 -12.874  13.809  1.00  0.00      PROA
ATOM   1397  CA  LEU    85     -17.357 -12.423  11.825  1.00  0.00      PROA
ATOM   1398  HA  LEU    85     -16.542 -12.165  11.165  1.00  0.00      PROA
ATOM   1399  CB  LEU    85     -17.708 -13.919  11.688  1.00  0.00      PROA
ATOM   1400  HB1 LEU    85     -18.489 -14.188  12.435  1.00  0.00      PROA
ATOM   1401  HB2 LEU    85     -16.796 -14.505  11.934  1.00  0.00      PROA
ATOM   1402  CG  LEU    85     -18.197 -14.343  10.286  1.00  0.00      PROA
ATOM   1403  HG  LEU    85     -19.176 -13.848  10.079  1.00  0.00      PROA
ATOM   1404  CD1 LEU    85     -18.454 -15.854  10.251  1.00  0.00      PROA
ATOM   1405 HD11 LEU    85     -19.196 -16.139  11.028  1.00  0.00      PROA
ATOM   1406 HD12 LEU    85     -17.513 -16.411  10.445  1.00  0.00      PROA
ATOM   1407 HD13 LEU    85     -18.847 -16.156   9.258  1.00  0.00      PROA
ATOM   1408  CD2 LEU    85     -17.215 -13.923   9.176  1.00  0.00      PROA
ATOM   1409 HD21 LEU    85     -16.215 -14.371   9.357  1.00  0.00      PROA
ATOM   1410 HD22 LEU    85     -17.100 -12.818   9.127  1.00  0.00      PROA
ATOM   1411 HD23 LEU    85     -17.585 -14.266   8.188  1.00  0.00      PROA
ATOM   1412  C   LEU    85     -18.560 -11.622  11.431  1.00  0.00      PROA
ATOM   1413  O   LEU    85     -18.702 -11.191  10.294  1.00  0.00      PROA
ATOM   1414  N   LEU    86     -19.479 -11.422  12.394  1.00  0.00      PROA
ATOM   1415  HN  LEU    86     -19.305 -11.677  13.343  1.00  0.00      PROA
ATOM   1416  CA  LEU    86     -20.838 -11.082  12.085  1.00  0.00      PROA
ATOM   1417  HA  LEU    86     -21.016 -11.305  11.046  1.00  0.00      PROA
ATOM   1418  CB  LEU    86     -21.742 -11.894  13.025  1.00  0.00      PROA
ATOM   1419  HB1 LEU    86     -21.946 -11.363  13.983  1.00  0.00      PROA
ATOM   1420  HB2 LEU    86     -21.170 -12.815  13.291  1.00  0.00      PROA
ATOM   1421  CG  LEU    86     -23.043 -12.398  12.387  1.00  0.00      PROA
ATOM   1422  HG  LEU    86     -23.732 -11.532  12.276  1.00  0.00      PROA
ATOM   1423  CD1 LEU    86     -23.695 -13.413  13.327  1.00  0.00      PROA
ATOM   1424 HD11 LEU    86     -24.660 -13.762  12.905  1.00  0.00      PROA
ATOM   1425 HD12 LEU    86     -23.883 -12.949  14.320  1.00  0.00      PROA
ATOM   1426 HD13 LEU    86     -23.035 -14.295  13.473  1.00  0.00      PROA
ATOM   1427  CD2 LEU    86     -22.831 -13.037  11.007  1.00  0.00      PROA
ATOM   1428 HD21 LEU    86     -22.574 -12.271  10.244  1.00  0.00      PROA
ATOM   1429 HD22 LEU    86     -23.755 -13.547  10.667  1.00  0.00      PROA
ATOM   1430 HD23 LEU    86     -22.009 -13.787  11.043  1.00  0.00      PROA
ATOM   1431  C   LEU    86     -21.094  -9.623  12.271  1.00  0.00      PROA
ATOM   1432  O   LEU    86     -22.148  -9.115  11.903  1.00  0.00      PROA
ATOM   1433  N   THR    87     -20.072  -8.899  12.755  1.00  0.00      PROA
ATOM   1434  HN  THR    87     -19.247  -9.349  13.101  1.00  0.00      PROA
ATOM   1435  CA  THR    87     -19.983  -7.464  12.702  1.00  0.00      PROA
ATOM   1436  HA  THR    87     -20.971  -7.032  12.681  1.00  0.00      PROA
ATOM   1437  CB  THR    87     -19.204  -6.941  13.900  1.00  0.00      PROA
ATOM   1438  HB  THR    87     -19.698  -7.312  14.830  1.00  0.00      PROA
ATOM   1439  OG1 THR    87     -17.865  -7.421  13.908  1.00  0.00      PROA
ATOM   1440  HG1 THR    87     -17.501  -7.265  13.033  1.00  0.00      PROA
ATOM   1441  CG2 THR    87     -19.234  -5.401  13.928  1.00  0.00      PROA
ATOM   1442 HG21 THR    87     -20.279  -5.042  13.817  1.00  0.00      PROA
ATOM   1443 HG22 THR    87     -18.621  -4.966  13.113  1.00  0.00      PROA
ATOM   1444 HG23 THR    87     -18.848  -5.014  14.895  1.00  0.00      PROA
ATOM   1445  C   THR    87     -19.254  -7.135  11.421  1.00  0.00      PROA
ATOM   1446  O   THR    87     -19.311  -6.025  10.910  1.00  0.00      PROA
ATOM   1447  N   GLY    88     -18.588  -8.149  10.833  1.00  0.00      PROA
ATOM   1448  HN  GLY    88     -18.582  -9.065  11.234  1.00  0.00      PROA
ATOM   1449  CA  GLY    88     -17.819  -8.045   9.620  1.00  0.00      PROA
ATOM   1450  HA1 GLY    88     -17.023  -8.772   9.686  1.00  0.00      PROA
ATOM   1451  HA2 GLY    88     -17.458  -7.031   9.498  1.00  0.00      PROA
ATOM   1452  C   GLY    88     -18.667  -8.409   8.445  1.00  0.00      PROA
ATOM   1453  O   GLY    88     -18.174  -8.451   7.331  1.00  0.00      PROA
ATOM   1454  N   LEU    89     -19.974  -8.687   8.657  1.00  0.00      PROA
ATOM   1455  HN  LEU    89     -20.353  -8.711   9.574  1.00  0.00      PROA
ATOM   1456  CA  LEU    89     -20.927  -8.877   7.588  1.00  0.00      PROA
ATOM   1457  HA  LEU    89     -20.470  -8.706   6.623  1.00  0.00      PROA
ATOM   1458  CB  LEU    89     -21.643 -10.245   7.628  1.00  0.00      PROA
ATOM   1459  HB1 LEU    89     -22.388 -10.266   6.804  1.00  0.00      PROA
ATOM   1460  HB2 LEU    89     -22.193 -10.366   8.590  1.00  0.00      PROA
ATOM   1461  CG  LEU    89     -20.751 -11.481   7.429  1.00  0.00      PROA
ATOM   1462  HG  LEU    89     -20.137 -11.617   8.347  1.00  0.00      PROA
ATOM   1463  CD1 LEU    89     -21.636 -12.727   7.271  1.00  0.00      PROA
ATOM   1464 HD11 LEU    89     -22.213 -12.665   6.323  1.00  0.00      PROA
ATOM   1465 HD12 LEU    89     -22.360 -12.805   8.108  1.00  0.00      PROA
ATOM   1466 HD13 LEU    89     -21.016 -13.645   7.249  1.00  0.00      PROA
ATOM   1467  CD2 LEU    89     -19.794 -11.355   6.234  1.00  0.00      PROA
ATOM   1468 HD21 LEU    89     -19.053 -10.543   6.389  1.00  0.00      PROA
ATOM   1469 HD22 LEU    89     -20.357 -11.145   5.302  1.00  0.00      PROA
ATOM   1470 HD23 LEU    89     -19.232 -12.302   6.098  1.00  0.00      PROA
ATOM   1471  C   LEU    89     -22.022  -7.873   7.762  1.00  0.00      PROA
ATOM   1472  O   LEU    89     -22.744  -7.569   6.818  1.00  0.00      PROA
ATOM   1473  N   TYR    90     -22.129  -7.287   8.970  1.00  0.00      PROA
ATOM   1474  HN  TYR    90     -21.508  -7.524   9.711  1.00  0.00      PROA
ATOM   1475  CA  TYR    90     -23.147  -6.333   9.324  1.00  0.00      PROA
ATOM   1476  HA  TYR    90     -23.950  -6.387   8.607  1.00  0.00      PROA
ATOM   1477  CB  TYR    90     -23.729  -6.645  10.738  1.00  0.00      PROA
ATOM   1478  HB1 TYR    90     -22.911  -6.629  11.489  1.00  0.00      PROA
ATOM   1479  HB2 TYR    90     -24.187  -7.653  10.743  1.00  0.00      PROA
ATOM   1480  CG  TYR    90     -24.782  -5.639  11.129  1.00  0.00      PROA
ATOM   1481  CD1 TYR    90     -25.956  -5.485  10.368  1.00  0.00      PROA
ATOM   1482  HD1 TYR    90     -26.196  -6.192   9.589  1.00  0.00      PROA
ATOM   1483  CE1 TYR    90     -26.730  -4.322  10.493  1.00  0.00      PROA
ATOM   1484  HE1 TYR    90     -27.579  -4.166   9.841  1.00  0.00      PROA
ATOM   1485  CZ  TYR    90     -26.326  -3.317  11.379  1.00  0.00      PROA
ATOM   1486  OH  TYR    90     -26.957  -2.061  11.371  1.00  0.00      PROA
ATOM   1487  HH  TYR    90     -26.507  -1.502  12.002  1.00  0.00      PROA
ATOM   1488  CD2 TYR    90     -24.479  -4.694  12.121  1.00  0.00      PROA
ATOM   1489  HD2 TYR    90     -23.574  -4.794  12.701  1.00  0.00      PROA
ATOM   1490  CE2 TYR    90     -25.233  -3.521  12.226  1.00  0.00      PROA
ATOM   1491  HE2 TYR    90     -24.920  -2.751  12.913  1.00  0.00      PROA
ATOM   1492  C   TYR    90     -22.535  -4.947   9.225  1.00  0.00      PROA
ATOM   1493  O   TYR    90     -23.135  -3.941   9.571  1.00  0.00      PROA
ATOM   1494  N   PHE    91     -21.320  -4.845   8.668  1.00  0.00      PROA
ATOM   1495  HN  PHE    91     -20.802  -5.635   8.358  1.00  0.00      PROA
ATOM   1496  CA  PHE    91     -20.661  -3.570   8.578  1.00  0.00      PROA
ATOM   1497  HA  PHE    91     -21.386  -2.791   8.400  1.00  0.00      PROA
ATOM   1498  CB  PHE    91     -19.865  -3.285   9.881  1.00  0.00      PROA
ATOM   1499  HB1 PHE    91     -18.825  -3.663   9.842  1.00  0.00      PROA
ATOM   1500  HB2 PHE    91     -20.374  -3.796  10.724  1.00  0.00      PROA
ATOM   1501  CG  PHE    91     -19.851  -1.819  10.213  1.00  0.00      PROA
ATOM   1502  CD1 PHE    91     -20.689  -1.288  11.215  1.00  0.00      PROA
ATOM   1503  HD1 PHE    91     -21.358  -1.940  11.756  1.00  0.00      PROA
ATOM   1504  CE1 PHE    91     -20.667   0.080  11.509  1.00  0.00      PROA
ATOM   1505  HE1 PHE    91     -21.310   0.477  12.282  1.00  0.00      PROA
ATOM   1506  CZ  PHE    91     -19.829   0.937  10.787  1.00  0.00      PROA
ATOM   1507  HZ  PHE    91     -19.823   1.998  10.997  1.00  0.00      PROA
ATOM   1508  CD2 PHE    91     -18.972  -0.956   9.546  1.00  0.00      PROA
ATOM   1509  HD2 PHE    91     -18.286  -1.342   8.809  1.00  0.00      PROA
ATOM   1510  CE2 PHE    91     -18.989   0.415   9.800  1.00  0.00      PROA
ATOM   1511  HE2 PHE    91     -18.347   1.061   9.225  1.00  0.00      PROA
ATOM   1512  C   PHE    91     -19.782  -3.687   7.351  1.00  0.00      PROA
ATOM   1513  O   PHE    91     -18.971  -2.821   7.057  1.00  0.00      PROA
ATOM   1514  N   ILE    92     -19.993  -4.755   6.538  1.00  0.00      PROA
ATOM   1515  HN  ILE    92     -20.640  -5.465   6.776  1.00  0.00      PROA
ATOM   1516  CA  ILE    92     -19.350  -4.917   5.254  1.00  0.00      PROA
ATOM   1517  HA  ILE    92     -18.792  -4.029   4.991  1.00  0.00      PROA
ATOM   1518  CB  ILE    92     -18.435  -6.127   5.191  1.00  0.00      PROA
ATOM   1519  HB  ILE    92     -18.998  -7.031   5.516  1.00  0.00      PROA
ATOM   1520  CG2 ILE    92     -17.279  -5.870   6.179  1.00  0.00      PROA
ATOM   1521 HG21 ILE    92     -17.662  -5.768   7.217  1.00  0.00      PROA
ATOM   1522 HG22 ILE    92     -16.738  -4.942   5.911  1.00  0.00      PROA
ATOM   1523 HG23 ILE    92     -16.557  -6.712   6.182  1.00  0.00      PROA
ATOM   1524  CG1 ILE    92     -17.917  -6.403   3.759  1.00  0.00      PROA
ATOM   1525 HG11 ILE    92     -17.354  -5.523   3.421  1.00  0.00      PROA
ATOM   1526 HG12 ILE    92     -18.762  -6.570   3.054  1.00  0.00      PROA
ATOM   1527  CD  ILE    92     -17.013  -7.630   3.656  1.00  0.00      PROA
ATOM   1528  HD1 ILE    92     -17.536  -8.525   4.056  1.00  0.00      PROA
ATOM   1529  HD2 ILE    92     -16.073  -7.481   4.222  1.00  0.00      PROA
ATOM   1530  HD3 ILE    92     -16.749  -7.820   2.595  1.00  0.00      PROA
ATOM   1531  C   ILE    92     -20.442  -5.089   4.245  1.00  0.00      PROA
ATOM   1532  O   ILE    92     -20.419  -4.460   3.196  1.00  0.00      PROA
ATOM   1533  N   GLY    93     -21.467  -5.913   4.568  1.00  0.00      PROA
ATOM   1534  HN  GLY    93     -21.491  -6.418   5.427  1.00  0.00      PROA
ATOM   1535  CA  GLY    93     -22.604  -6.137   3.694  1.00  0.00      PROA
ATOM   1536  HA1 GLY    93     -23.096  -7.036   4.035  1.00  0.00      PROA
ATOM   1537  HA2 GLY    93     -22.271  -6.195   2.666  1.00  0.00      PROA
ATOM   1538  C   GLY    93     -23.567  -5.001   3.835  1.00  0.00      PROA
ATOM   1539  O   GLY    93     -24.320  -4.677   2.932  1.00  0.00      PROA
ATOM   1540  N   PHE    94     -23.516  -4.353   5.018  1.00  0.00      PROA
ATOM   1541  HN  PHE    94     -22.926  -4.689   5.741  1.00  0.00      PROA
ATOM   1542  CA  PHE    94     -24.180  -3.119   5.340  1.00  0.00      PROA
ATOM   1543  HA  PHE    94     -25.230  -3.234   5.108  1.00  0.00      PROA
ATOM   1544  CB  PHE    94     -23.940  -2.857   6.843  1.00  0.00      PROA
ATOM   1545  HB1 PHE    94     -22.859  -2.721   7.033  1.00  0.00      PROA
ATOM   1546  HB2 PHE    94     -24.285  -3.766   7.379  1.00  0.00      PROA
ATOM   1547  CG  PHE    94     -24.695  -1.713   7.469  1.00  0.00      PROA
ATOM   1548  CD1 PHE    94     -24.099  -0.902   8.454  1.00  0.00      PROA
ATOM   1549  HD1 PHE    94     -23.051  -1.021   8.692  1.00  0.00      PROA
ATOM   1550  CE1 PHE    94     -24.871   0.010   9.187  1.00  0.00      PROA
ATOM   1551  HE1 PHE    94     -24.412   0.606   9.959  1.00  0.00      PROA
ATOM   1552  CZ  PHE    94     -26.244   0.120   8.941  1.00  0.00      PROA
ATOM   1553  HZ  PHE    94     -26.847   0.808   9.513  1.00  0.00      PROA
ATOM   1554  CD2 PHE    94     -26.067  -1.576   7.221  1.00  0.00      PROA
ATOM   1555  HD2 PHE    94     -26.552  -2.208   6.495  1.00  0.00      PROA
ATOM   1556  CE2 PHE    94     -26.842  -0.680   7.964  1.00  0.00      PROA
ATOM   1557  HE2 PHE    94     -27.905  -0.613   7.783  1.00  0.00      PROA
ATOM   1558  C   PHE    94     -23.619  -1.977   4.543  1.00  0.00      PROA
ATOM   1559  O   PHE    94     -24.361  -1.165   4.024  1.00  0.00      PROA
ATOM   1560  N   PHE    95     -22.268  -1.931   4.429  1.00  0.00      PROA
ATOM   1561  HN  PHE    95     -21.708  -2.657   4.806  1.00  0.00      PROA
ATOM   1562  CA  PHE    95     -21.512  -0.810   3.919  1.00  0.00      PROA
ATOM   1563  HA  PHE    95     -21.974   0.112   4.247  1.00  0.00      PROA
ATOM   1564  CB  PHE    95     -20.061  -0.952   4.454  1.00  0.00      PROA
ATOM   1565  HB1 PHE    95     -19.449  -1.676   3.875  1.00  0.00      PROA
ATOM   1566  HB2 PHE    95     -20.140  -1.342   5.489  1.00  0.00      PROA
ATOM   1567  CG  PHE    95     -19.308   0.349   4.527  1.00  0.00      PROA
ATOM   1568  CD1 PHE    95     -18.857   0.837   5.769  1.00  0.00      PROA
ATOM   1569  HD1 PHE    95     -19.105   0.309   6.679  1.00  0.00      PROA
ATOM   1570  CE1 PHE    95     -18.055   1.980   5.837  1.00  0.00      PROA
ATOM   1571  HE1 PHE    95     -17.691   2.328   6.792  1.00  0.00      PROA
ATOM   1572  CZ  PHE    95     -17.697   2.645   4.662  1.00  0.00      PROA
ATOM   1573  HZ  PHE    95     -17.056   3.506   4.710  1.00  0.00      PROA
ATOM   1574  CD2 PHE    95     -18.944   1.037   3.358  1.00  0.00      PROA
ATOM   1575  HD2 PHE    95     -19.240   0.666   2.391  1.00  0.00      PROA
ATOM   1576  CE2 PHE    95     -18.155   2.188   3.423  1.00  0.00      PROA
ATOM   1577  HE2 PHE    95     -17.887   2.709   2.515  1.00  0.00      PROA
ATOM   1578  C   PHE    95     -21.501  -0.874   2.417  1.00  0.00      PROA
ATOM   1579  O   PHE    95     -21.654   0.134   1.740  1.00  0.00      PROA
ATOM   1580  N   SER    96     -21.371  -2.101   1.870  1.00  0.00      PROA
ATOM   1581  HN  SER    96     -21.304  -2.911   2.457  1.00  0.00      PROA
ATOM   1582  CA  SER    96     -21.225  -2.380   0.464  1.00  0.00      PROA
ATOM   1583  HA  SER    96     -20.938  -1.476  -0.050  1.00  0.00      PROA
ATOM   1584  CB  SER    96     -20.200  -3.491   0.211  1.00  0.00      PROA
ATOM   1585  HB1 SER    96     -20.600  -4.518   0.280  1.00  0.00      PROA
ATOM   1586  HB2 SER    96     -19.507  -3.407   1.019  1.00  0.00      PROA
ATOM   1587  OG  SER    96     -19.516  -3.298  -1.015  1.00  0.00      PROA
ATOM   1588  HG1 SER    96     -19.040  -2.464  -0.950  1.00  0.00      PROA
ATOM   1589  C   SER    96     -22.551  -2.853  -0.046  1.00  0.00      PROA
ATOM   1590  O   SER    96     -22.689  -3.257  -1.187  1.00  0.00      PROA
ATOM   1591  N   GLY    97     -23.600  -2.729   0.785  1.00  0.00      PROA
ATOM   1592  HN  GLY    97     -23.482  -2.477   1.742  1.00  0.00      PROA
ATOM   1593  CA  GLY    97     -24.976  -2.769   0.345  1.00  0.00      PROA
ATOM   1594  HA1 GLY    97     -25.590  -2.973   1.210  1.00  0.00      PROA
ATOM   1595  HA2 GLY    97     -25.097  -3.489  -0.455  1.00  0.00      PROA
ATOM   1596  C   GLY    97     -25.309  -1.397  -0.149  1.00  0.00      PROA
ATOM   1597  O   GLY    97     -26.119  -1.222  -1.054  1.00  0.00      PROA
ATOM   1598  N   ILE    98     -24.600  -0.379   0.408  1.00  0.00      PROA
ATOM   1599  HN  ILE    98     -23.938  -0.538   1.137  1.00  0.00      PROA
ATOM   1600  CA  ILE    98     -24.765   1.006   0.031  1.00  0.00      PROA
ATOM   1601  HA  ILE    98     -25.704   1.097  -0.485  1.00  0.00      PROA
ATOM   1602  CB  ILE    98     -24.806   2.015   1.182  1.00  0.00      PROA
ATOM   1603  HB  ILE    98     -23.851   2.590   1.293  1.00  0.00      PROA
ATOM   1604  CG2 ILE    98     -24.997   1.294   2.521  1.00  0.00      PROA
ATOM   1605 HG21 ILE    98     -24.084   0.705   2.735  1.00  0.00      PROA
ATOM   1606 HG22 ILE    98     -25.889   0.632   2.506  1.00  0.00      PROA
ATOM   1607 HG23 ILE    98     -25.112   2.013   3.359  1.00  0.00      PROA
ATOM   1608  CG1 ILE    98     -25.935   3.030   0.889  1.00  0.00      PROA
ATOM   1609 HG11 ILE    98     -26.899   2.483   0.793  1.00  0.00      PROA
ATOM   1610 HG12 ILE    98     -25.718   3.518  -0.085  1.00  0.00      PROA
ATOM   1611  CD  ILE    98     -26.079   4.112   1.957  1.00  0.00      PROA
ATOM   1612  HD1 ILE    98     -25.092   4.563   2.190  1.00  0.00      PROA
ATOM   1613  HD2 ILE    98     -26.498   3.684   2.895  1.00  0.00      PROA
ATOM   1614  HD3 ILE    98     -26.764   4.910   1.607  1.00  0.00      PROA
ATOM   1615  C   ILE    98     -23.642   1.416  -0.889  1.00  0.00      PROA
ATOM   1616  O   ILE    98     -23.641   2.548  -1.363  1.00  0.00      PROA
ATOM   1617  N   PHE    99     -22.670   0.514  -1.205  1.00  0.00      PROA
ATOM   1618  HN  PHE    99     -22.692  -0.419  -0.859  1.00  0.00      PROA
ATOM   1619  CA  PHE    99     -21.495   0.907  -1.959  1.00  0.00      PROA
ATOM   1620  HA  PHE    99     -21.658   1.920  -2.245  1.00  0.00      PROA
ATOM   1621  CB  PHE    99     -20.145   0.917  -1.182  1.00  0.00      PROA
ATOM   1622  HB1 PHE    99     -19.361   0.274  -1.637  1.00  0.00      PROA
ATOM   1623  HB2 PHE    99     -20.287   0.574  -0.145  1.00  0.00      PROA
ATOM   1624  CG  PHE    99     -19.643   2.350  -1.140  1.00  0.00      PROA
ATOM   1625  CD1 PHE    99     -18.642   2.762  -2.036  1.00  0.00      PROA
ATOM   1626  HD1 PHE    99     -18.186   2.039  -2.693  1.00  0.00      PROA
ATOM   1627  CE1 PHE    99     -18.286   4.111  -2.153  1.00  0.00      PROA
ATOM   1628  HE1 PHE    99     -17.525   4.408  -2.860  1.00  0.00      PROA
ATOM   1629  CZ  PHE    99     -18.945   5.072  -1.379  1.00  0.00      PROA
ATOM   1630  HZ  PHE    99     -18.701   6.118  -1.500  1.00  0.00      PROA
ATOM   1631  CD2 PHE    99     -20.281   3.324  -0.346  1.00  0.00      PROA
ATOM   1632  HD2 PHE    99     -21.091   3.043   0.313  1.00  0.00      PROA
ATOM   1633  CE2 PHE    99     -19.941   4.678  -0.476  1.00  0.00      PROA
ATOM   1634  HE2 PHE    99     -20.464   5.420   0.105  1.00  0.00      PROA
ATOM   1635  C   PHE    99     -21.359   0.217  -3.289  1.00  0.00      PROA
ATOM   1636  O   PHE    99     -20.311   0.312  -3.913  1.00  0.00      PROA
ATOM   1637  N   PHE   100     -22.438  -0.394  -3.829  1.00  0.00      PROA
ATOM   1638  HN  PHE   100     -23.275  -0.562  -3.314  1.00  0.00      PROA
ATOM   1639  CA  PHE   100     -22.493  -0.583  -5.268  1.00  0.00      PROA
ATOM   1640  HA  PHE   100     -21.744   0.032  -5.743  1.00  0.00      PROA
ATOM   1641  CB  PHE   100     -22.404  -2.012  -5.882  1.00  0.00      PROA
ATOM   1642  HB1 PHE   100     -22.226  -1.886  -6.972  1.00  0.00      PROA
ATOM   1643  HB2 PHE   100     -23.364  -2.561  -5.781  1.00  0.00      PROA
ATOM   1644  CG  PHE   100     -21.361  -2.952  -5.354  1.00  0.00      PROA
ATOM   1645  CD1 PHE   100     -20.525  -3.668  -6.231  1.00  0.00      PROA
ATOM   1646  HD1 PHE   100     -20.474  -3.411  -7.268  1.00  0.00      PROA
ATOM   1647  CE1 PHE   100     -19.849  -4.815  -5.810  1.00  0.00      PROA
ATOM   1648  HE1 PHE   100     -19.248  -5.372  -6.508  1.00  0.00      PROA
ATOM   1649  CZ  PHE   100     -19.971  -5.244  -4.488  1.00  0.00      PROA
ATOM   1650  HZ  PHE   100     -19.465  -6.140  -4.170  1.00  0.00      PROA
ATOM   1651  CD2 PHE   100     -21.435  -3.378  -4.027  1.00  0.00      PROA
ATOM   1652  HD2 PHE   100     -22.115  -2.880  -3.367  1.00  0.00      PROA
ATOM   1653  CE2 PHE   100     -20.764  -4.523  -3.593  1.00  0.00      PROA
ATOM   1654  HE2 PHE   100     -20.884  -4.866  -2.576  1.00  0.00      PROA
ATOM   1655  C   PHE   100     -23.828  -0.080  -5.731  1.00  0.00      PROA
ATOM   1656  O   PHE   100     -24.112  -0.141  -6.919  1.00  0.00      PROA
ATOM   1657  N   ILE   101     -24.681   0.477  -4.838  1.00  0.00      PROA
ATOM   1658  HN  ILE   101     -24.491   0.520  -3.861  1.00  0.00      PROA
ATOM   1659  CA  ILE   101     -25.877   1.176  -5.283  1.00  0.00      PROA
ATOM   1660  HA  ILE   101     -26.286   0.661  -6.140  1.00  0.00      PROA
ATOM   1661  CB  ILE   101     -26.980   1.293  -4.242  1.00  0.00      PROA
ATOM   1662  HB  ILE   101     -27.747   2.036  -4.576  1.00  0.00      PROA
ATOM   1663  CG2 ILE   101     -26.401   1.750  -2.895  1.00  0.00      PROA
ATOM   1664 HG21 ILE   101     -25.809   2.680  -2.979  1.00  0.00      PROA
ATOM   1665 HG22 ILE   101     -25.754   0.947  -2.498  1.00  0.00      PROA
ATOM   1666 HG23 ILE   101     -27.214   1.940  -2.158  1.00  0.00      PROA
ATOM   1667  CG1 ILE   101     -27.705  -0.058  -4.115  1.00  0.00      PROA
ATOM   1668 HG11 ILE   101     -26.992  -0.833  -3.757  1.00  0.00      PROA
ATOM   1669 HG12 ILE   101     -28.071  -0.364  -5.121  1.00  0.00      PROA
ATOM   1670  CD  ILE   101     -28.897   0.002  -3.161  1.00  0.00      PROA
ATOM   1671  HD1 ILE   101     -29.592   0.816  -3.462  1.00  0.00      PROA
ATOM   1672  HD2 ILE   101     -28.568   0.188  -2.117  1.00  0.00      PROA
ATOM   1673  HD3 ILE   101     -29.454  -0.960  -3.178  1.00  0.00      PROA
ATOM   1674  C   ILE   101     -25.482   2.554  -5.722  1.00  0.00      PROA
ATOM   1675  O   ILE   101     -26.102   3.157  -6.589  1.00  0.00      PROA
ATOM   1676  N   ILE   102     -24.357   3.031  -5.154  1.00  0.00      PROA
ATOM   1677  HN  ILE   102     -23.874   2.512  -4.459  1.00  0.00      PROA
ATOM   1678  CA  ILE   102     -23.739   4.275  -5.500  1.00  0.00      PROA
ATOM   1679  HA  ILE   102     -24.510   4.982  -5.771  1.00  0.00      PROA
ATOM   1680  CB  ILE   102     -22.952   4.837  -4.327  1.00  0.00      PROA
ATOM   1681  HB  ILE   102     -23.681   4.914  -3.482  1.00  0.00      PROA
ATOM   1682  CG2 ILE   102     -21.863   3.844  -3.889  1.00  0.00      PROA
ATOM   1683 HG21 ILE   102     -21.045   3.743  -4.629  1.00  0.00      PROA
ATOM   1684 HG22 ILE   102     -22.311   2.846  -3.762  1.00  0.00      PROA
ATOM   1685 HG23 ILE   102     -21.421   4.166  -2.919  1.00  0.00      PROA
ATOM   1686  CG1 ILE   102     -22.426   6.270  -4.580  1.00  0.00      PROA
ATOM   1687 HG11 ILE   102     -22.528   6.835  -3.625  1.00  0.00      PROA
ATOM   1688 HG12 ILE   102     -23.074   6.777  -5.327  1.00  0.00      PROA
ATOM   1689  CD  ILE   102     -20.959   6.351  -5.018  1.00  0.00      PROA
ATOM   1690  HD1 ILE   102     -20.760   5.689  -5.881  1.00  0.00      PROA
ATOM   1691  HD2 ILE   102     -20.283   6.063  -4.183  1.00  0.00      PROA
ATOM   1692  HD3 ILE   102     -20.701   7.382  -5.331  1.00  0.00      PROA
ATOM   1693  C   ILE   102     -22.865   4.045  -6.695  1.00  0.00      PROA
ATOM   1694  O   ILE   102     -22.620   4.969  -7.450  1.00  0.00      PROA
ATOM   1695  N   LEU   103     -22.433   2.786  -6.973  1.00  0.00      PROA
ATOM   1696  HN  LEU   103     -22.633   2.009  -6.385  1.00  0.00      PROA
ATOM   1697  CA  LEU   103     -21.647   2.526  -8.157  1.00  0.00      PROA
ATOM   1698  HA  LEU   103     -21.177   3.438  -8.474  1.00  0.00      PROA
ATOM   1699  CB  LEU   103     -20.544   1.461  -7.998  1.00  0.00      PROA
ATOM   1700  HB1 LEU   103     -20.048   1.334  -8.992  1.00  0.00      PROA
ATOM   1701  HB2 LEU   103     -20.977   0.476  -7.718  1.00  0.00      PROA
ATOM   1702  CG  LEU   103     -19.410   1.821  -7.022  1.00  0.00      PROA
ATOM   1703  HG  LEU   103     -19.723   1.493  -6.005  1.00  0.00      PROA
ATOM   1704  CD1 LEU   103     -18.145   1.054  -7.429  1.00  0.00      PROA
ATOM   1705 HD11 LEU   103     -17.790   1.397  -8.424  1.00  0.00      PROA
ATOM   1706 HD12 LEU   103     -18.361  -0.034  -7.492  1.00  0.00      PROA
ATOM   1707 HD13 LEU   103     -17.336   1.224  -6.690  1.00  0.00      PROA
ATOM   1708  CD2 LEU   103     -19.087   3.319  -6.930  1.00  0.00      PROA
ATOM   1709 HD21 LEU   103     -19.961   3.896  -6.570  1.00  0.00      PROA
ATOM   1710 HD22 LEU   103     -18.781   3.718  -7.917  1.00  0.00      PROA
ATOM   1711 HD23 LEU   103     -18.254   3.487  -6.215  1.00  0.00      PROA
ATOM   1712  C   LEU   103     -22.530   2.093  -9.282  1.00  0.00      PROA
ATOM   1713  O   LEU   103     -22.111   2.078 -10.433  1.00  0.00      PROA
ATOM   1714  N   LEU   104     -23.819   1.828  -8.999  1.00  0.00      PROA
ATOM   1715  HN  LEU   104     -24.162   1.823  -8.064  1.00  0.00      PROA
ATOM   1716  CA  LEU   104     -24.810   1.675 -10.030  1.00  0.00      PROA
ATOM   1717  HA  LEU   104     -24.368   1.110 -10.836  1.00  0.00      PROA
ATOM   1718  CB  LEU   104     -26.102   0.995  -9.515  1.00  0.00      PROA
ATOM   1719  HB1 LEU   104     -27.003   1.627  -9.700  1.00  0.00      PROA
ATOM   1720  HB2 LEU   104     -26.039   0.863  -8.414  1.00  0.00      PROA
ATOM   1721  CG  LEU   104     -26.370  -0.375 -10.172  1.00  0.00      PROA
ATOM   1722  HG  LEU   104     -27.382  -0.704  -9.832  1.00  0.00      PROA
ATOM   1723  CD1 LEU   104     -25.375  -1.451  -9.705  1.00  0.00      PROA
ATOM   1724 HD11 LEU   104     -25.443  -1.587  -8.604  1.00  0.00      PROA
ATOM   1725 HD12 LEU   104     -24.333  -1.163  -9.959  1.00  0.00      PROA
ATOM   1726 HD13 LEU   104     -25.600  -2.424 -10.188  1.00  0.00      PROA
ATOM   1727  CD2 LEU   104     -26.421  -0.273 -11.709  1.00  0.00      PROA
ATOM   1728 HD21 LEU   104     -25.413  -0.089 -12.138  1.00  0.00      PROA
ATOM   1729 HD22 LEU   104     -27.091   0.556 -12.016  1.00  0.00      PROA
ATOM   1730 HD23 LEU   104     -26.807  -1.220 -12.137  1.00  0.00      PROA
ATOM   1731  C   LEU   104     -25.137   3.047 -10.545  1.00  0.00      PROA
ATOM   1732  O   LEU   104     -25.523   3.219 -11.696  1.00  0.00      PROA
ATOM   1733  N   THR   105     -24.890   4.061  -9.688  1.00  0.00      PROA
ATOM   1734  HN  THR   105     -24.544   3.876  -8.773  1.00  0.00      PROA
ATOM   1735  CA  THR   105     -25.067   5.452  -9.986  1.00  0.00      PROA
ATOM   1736  HA  THR   105     -25.854   5.526 -10.726  1.00  0.00      PROA
ATOM   1737  CB  THR   105     -25.477   6.228  -8.725  1.00  0.00      PROA
ATOM   1738  HB  THR   105     -25.552   5.508  -7.874  1.00  0.00      PROA
ATOM   1739  OG1 THR   105     -26.776   6.771  -8.906  1.00  0.00      PROA
ATOM   1740  HG1 THR   105     -26.747   7.259  -9.730  1.00  0.00      PROA
ATOM   1741  CG2 THR   105     -24.522   7.357  -8.284  1.00  0.00      PROA
ATOM   1742 HG21 THR   105     -24.506   8.178  -9.018  1.00  0.00      PROA
ATOM   1743 HG22 THR   105     -23.480   7.008  -8.156  1.00  0.00      PROA
ATOM   1744 HG23 THR   105     -24.841   7.785  -7.312  1.00  0.00      PROA
ATOM   1745  C   THR   105     -23.821   6.001 -10.637  1.00  0.00      PROA
ATOM   1746  O   THR   105     -23.902   7.016 -11.315  1.00  0.00      PROA
ATOM   1747  N   ILE   106     -22.639   5.325 -10.553  1.00  0.00      PROA
ATOM   1748  HN  ILE   106     -22.532   4.474 -10.040  1.00  0.00      PROA
ATOM   1749  CA  ILE   106     -21.457   5.830 -11.242  1.00  0.00      PROA
ATOM   1750  HA  ILE   106     -21.585   6.886 -11.436  1.00  0.00      PROA
ATOM   1751  CB  ILE   106     -20.117   5.721 -10.513  1.00  0.00      PROA
ATOM   1752  HB  ILE   106     -19.412   6.409 -11.046  1.00  0.00      PROA
ATOM   1753  CG2 ILE   106     -19.458   4.319 -10.577  1.00  0.00      PROA
ATOM   1754 HG21 ILE   106     -19.181   4.038 -11.614  1.00  0.00      PROA
ATOM   1755 HG22 ILE   106     -20.122   3.537 -10.177  1.00  0.00      PROA
ATOM   1756 HG23 ILE   106     -18.516   4.316  -9.987  1.00  0.00      PROA
ATOM   1757  CG1 ILE   106     -20.254   6.262  -9.080  1.00  0.00      PROA
ATOM   1758 HG11 ILE   106     -20.509   5.443  -8.393  1.00  0.00      PROA
ATOM   1759 HG12 ILE   106     -21.049   7.039  -9.039  1.00  0.00      PROA
ATOM   1760  CD  ILE   106     -19.011   6.874  -8.549  1.00  0.00      PROA
ATOM   1761  HD1 ILE   106     -18.818   7.770  -9.141  1.00  0.00      PROA
ATOM   1762  HD2 ILE   106     -18.137   6.173  -8.594  1.00  0.00      PROA
ATOM   1763  HD3 ILE   106     -19.075   7.291  -7.540  1.00  0.00      PROA
ATOM   1764  C   ILE   106     -21.317   5.141 -12.562  1.00  0.00      PROA
ATOM   1765  O   ILE   106     -20.486   5.531 -13.370  1.00  0.00      PROA
ATOM   1766  N   ASP   107     -22.172   4.141 -12.843  1.00  0.00      PROA
ATOM   1767  HN  ASP   107     -22.853   3.828 -12.186  1.00  0.00      PROA
ATOM   1768  CA  ASP   107     -22.163   3.463 -14.115  1.00  0.00      PROA
ATOM   1769  HA  ASP   107     -21.238   3.649 -14.643  1.00  0.00      PROA
ATOM   1770  CB  ASP   107     -22.360   1.950 -13.923  1.00  0.00      PROA
ATOM   1771  HB1 ASP   107     -23.312   1.763 -13.386  1.00  0.00      PROA
ATOM   1772  HB2 ASP   107     -21.513   1.591 -13.300  1.00  0.00      PROA
ATOM   1773  CG  ASP   107     -22.340   1.144 -15.229  1.00  0.00      PROA
ATOM   1774  OD1 ASP   107     -21.631   1.557 -16.177  1.00  0.00      PROA
ATOM   1775  OD2 ASP   107     -22.999   0.071 -15.272  1.00  0.00      PROA
ATOM   1776  C   ASP   107     -23.302   4.011 -14.915  1.00  0.00      PROA
ATOM   1777  O   ASP   107     -23.407   3.798 -16.114  1.00  0.00      PROA
ATOM   1778  N   ARG   108     -24.173   4.813 -14.267  1.00  0.00      PROA
ATOM   1779  HN  ARG   108     -24.108   4.975 -13.290  1.00  0.00      PROA
ATOM   1780  CA  ARG   108     -25.185   5.549 -14.967  1.00  0.00      PROA
ATOM   1781  HA  ARG   108     -25.062   5.398 -16.031  1.00  0.00      PROA
ATOM   1782  CB  ARG   108     -26.594   5.050 -14.648  1.00  0.00      PROA
ATOM   1783  HB1 ARG   108     -27.356   5.861 -14.613  1.00  0.00      PROA
ATOM   1784  HB2 ARG   108     -26.546   4.548 -13.662  1.00  0.00      PROA
ATOM   1785  CG  ARG   108     -26.944   4.037 -15.746  1.00  0.00      PROA
ATOM   1786  HG1 ARG   108     -26.010   3.465 -15.957  1.00  0.00      PROA
ATOM   1787  HG2 ARG   108     -27.192   4.630 -16.656  1.00  0.00      PROA
ATOM   1788  CD  ARG   108     -28.050   3.025 -15.477  1.00  0.00      PROA
ATOM   1789  HD1 ARG   108     -29.014   3.542 -15.273  1.00  0.00      PROA
ATOM   1790  HD2 ARG   108     -27.806   2.348 -14.629  1.00  0.00      PROA
ATOM   1791  NE  ARG   108     -28.198   2.238 -16.746  1.00  0.00      PROA
ATOM   1792  HE  ARG   108     -28.915   2.527 -17.379  1.00  0.00      PROA
ATOM   1793  CZ  ARG   108     -27.312   1.326 -17.176  1.00  0.00      PROA
ATOM   1794  NH1 ARG   108     -27.347   0.915 -18.444  1.00  0.00      PROA
ATOM   1795 HH11 ARG   108     -28.062   1.240 -19.072  1.00  0.00      PROA
ATOM   1796 HH12 ARG   108     -26.708   0.240 -18.784  1.00  0.00      PROA
ATOM   1797  NH2 ARG   108     -26.359   0.843 -16.384  1.00  0.00      PROA
ATOM   1798 HH21 ARG   108     -26.275   1.156 -15.437  1.00  0.00      PROA
ATOM   1799 HH22 ARG   108     -25.678   0.191 -16.692  1.00  0.00      PROA
ATOM   1800  C   ARG   108     -24.954   7.004 -14.846  1.00  0.00      PROA
ATOM   1801  O   ARG   108     -25.637   7.801 -15.471  1.00  0.00      PROA
ATOM   1802  N   TYR   109     -23.816   7.361 -14.210  1.00  0.00      PROA
ATOM   1803  HN  TYR   109     -23.321   6.712 -13.641  1.00  0.00      PROA
ATOM   1804  CA  TYR   109     -23.049   8.499 -14.640  1.00  0.00      PROA
ATOM   1805  HA  TYR   109     -23.713   9.352 -14.682  1.00  0.00      PROA
ATOM   1806  CB  TYR   109     -21.824   8.775 -13.722  1.00  0.00      PROA
ATOM   1807  HB1 TYR   109     -21.043   7.992 -13.798  1.00  0.00      PROA
ATOM   1808  HB2 TYR   109     -22.157   8.844 -12.665  1.00  0.00      PROA
ATOM   1809  CG  TYR   109     -21.244  10.106 -14.128  1.00  0.00      PROA
ATOM   1810  CD1 TYR   109     -20.177  10.235 -15.039  1.00  0.00      PROA
ATOM   1811  HD1 TYR   109     -19.652   9.360 -15.390  1.00  0.00      PROA
ATOM   1812  CE1 TYR   109     -19.876  11.490 -15.597  1.00  0.00      PROA
ATOM   1813  HE1 TYR   109     -19.101  11.575 -16.346  1.00  0.00      PROA
ATOM   1814  CZ  TYR   109     -20.616  12.618 -15.213  1.00  0.00      PROA
ATOM   1815  OH  TYR   109     -20.394  13.868 -15.822  1.00  0.00      PROA
ATOM   1816  HH  TYR   109     -21.016  14.494 -15.444  1.00  0.00      PROA
ATOM   1817  CD2 TYR   109     -21.934  11.249 -13.717  1.00  0.00      PROA
ATOM   1818  HD2 TYR   109     -22.772  11.145 -13.047  1.00  0.00      PROA
ATOM   1819  CE2 TYR   109     -21.624  12.501 -14.251  1.00  0.00      PROA
ATOM   1820  HE2 TYR   109     -22.203  13.360 -13.950  1.00  0.00      PROA
ATOM   1821  C   TYR   109     -22.533   8.191 -16.030  1.00  0.00      PROA
ATOM   1822  O   TYR   109     -22.516   9.030 -16.924  1.00  0.00      PROA
ATOM   1823  N   LEU   110     -22.114   6.925 -16.218  1.00  0.00      PROA
ATOM   1824  HN  LEU   110     -22.230   6.224 -15.519  1.00  0.00      PROA
ATOM   1825  CA  LEU   110     -21.277   6.535 -17.309  1.00  0.00      PROA
ATOM   1826  HA  LEU   110     -20.848   7.421 -17.738  1.00  0.00      PROA
ATOM   1827  CB  LEU   110     -20.161   5.593 -16.819  1.00  0.00      PROA
ATOM   1828  HB1 LEU   110     -20.418   4.519 -16.930  1.00  0.00      PROA
ATOM   1829  HB2 LEU   110     -19.991   5.774 -15.738  1.00  0.00      PROA
ATOM   1830  CG  LEU   110     -18.851   5.870 -17.512  1.00  0.00      PROA
ATOM   1831  HG  LEU   110     -18.986   5.972 -18.616  1.00  0.00      PROA
ATOM   1832  CD1 LEU   110     -17.806   4.766 -17.275  1.00  0.00      PROA
ATOM   1833 HD11 LEU   110     -18.210   3.810 -17.682  1.00  0.00      PROA
ATOM   1834 HD12 LEU   110     -17.613   4.634 -16.193  1.00  0.00      PROA
ATOM   1835 HD13 LEU   110     -16.847   4.987 -17.790  1.00  0.00      PROA
ATOM   1836  CD2 LEU   110     -18.450   7.197 -17.049  1.00  0.00      PROA
ATOM   1837 HD21 LEU   110     -18.189   7.271 -16.032  1.00  0.00      PROA
ATOM   1838 HD22 LEU   110     -18.977   8.103 -17.230  1.00  0.00      PROA
ATOM   1839 HD23 LEU   110     -17.708   7.319 -17.801  1.00  0.00      PROA
ATOM   1840  C   LEU   110     -22.047   5.836 -18.385  1.00  0.00      PROA
ATOM   1841  O   LEU   110     -21.451   5.169 -19.218  1.00  0.00      PROA
ATOM   1842  N   ALA   111     -23.387   5.989 -18.421  1.00  0.00      PROA
ATOM   1843  HN  ALA   111     -23.870   6.511 -17.733  1.00  0.00      PROA
ATOM   1844  CA  ALA   111     -24.173   5.396 -19.473  1.00  0.00      PROA
ATOM   1845  HA  ALA   111     -23.550   5.099 -20.300  1.00  0.00      PROA
ATOM   1846  CB  ALA   111     -24.983   4.179 -18.982  1.00  0.00      PROA
ATOM   1847  HB1 ALA   111     -25.662   4.468 -18.159  1.00  0.00      PROA
ATOM   1848  HB2 ALA   111     -24.289   3.396 -18.607  1.00  0.00      PROA
ATOM   1849  HB3 ALA   111     -25.582   3.744 -19.810  1.00  0.00      PROA
ATOM   1850  C   ALA   111     -25.144   6.411 -19.999  1.00  0.00      PROA
ATOM   1851  O   ALA   111     -25.670   6.254 -21.097  1.00  0.00      PROA
ATOM   1852  N   VAL   112     -25.392   7.499 -19.231  1.00  0.00      PROA
ATOM   1853  HN  VAL   112     -24.927   7.656 -18.367  1.00  0.00      PROA
ATOM   1854  CA  VAL   112     -26.419   8.454 -19.569  1.00  0.00      PROA
ATOM   1855  HA  VAL   112     -27.054   8.054 -20.347  1.00  0.00      PROA
ATOM   1856  CB  VAL   112     -27.313   8.778 -18.385  1.00  0.00      PROA
ATOM   1857  HB  VAL   112     -26.706   9.116 -17.515  1.00  0.00      PROA
ATOM   1858  CG1 VAL   112     -28.340   9.870 -18.741  1.00  0.00      PROA
ATOM   1859 HG11 VAL   112     -29.070   9.992 -17.909  1.00  0.00      PROA
ATOM   1860 HG12 VAL   112     -28.904   9.600 -19.656  1.00  0.00      PROA
ATOM   1861 HG13 VAL   112     -27.848  10.853 -18.891  1.00  0.00      PROA
ATOM   1862  CG2 VAL   112     -28.034   7.478 -17.999  1.00  0.00      PROA
ATOM   1863 HG21 VAL   112     -27.321   6.716 -17.619  1.00  0.00      PROA
ATOM   1864 HG22 VAL   112     -28.577   7.057 -18.870  1.00  0.00      PROA
ATOM   1865 HG23 VAL   112     -28.768   7.690 -17.198  1.00  0.00      PROA
ATOM   1866  C   VAL   112     -25.742   9.668 -20.135  1.00  0.00      PROA
ATOM   1867  O   VAL   112     -25.732   9.843 -21.352  1.00  0.00      PROA
ATOM   1868  N   VAL   113     -25.147  10.524 -19.269  1.00  0.00      PROA
ATOM   1869  HN  VAL   113     -25.175  10.379 -18.285  1.00  0.00      PROA
ATOM   1870  CA  VAL   113     -24.379  11.676 -19.702  1.00  0.00      PROA
ATOM   1871  HA  VAL   113     -25.000  12.213 -20.404  1.00  0.00      PROA
ATOM   1872  CB  VAL   113     -24.002  12.655 -18.600  1.00  0.00      PROA
ATOM   1873  HB  VAL   113     -23.251  13.398 -18.973  1.00  0.00      PROA
ATOM   1874  CG1 VAL   113     -25.256  13.455 -18.262  1.00  0.00      PROA
ATOM   1875 HG11 VAL   113     -26.030  12.813 -17.790  1.00  0.00      PROA
ATOM   1876 HG12 VAL   113     -25.688  13.927 -19.172  1.00  0.00      PROA
ATOM   1877 HG13 VAL   113     -24.976  14.267 -17.558  1.00  0.00      PROA
ATOM   1878  CG2 VAL   113     -23.418  11.971 -17.352  1.00  0.00      PROA
ATOM   1879 HG21 VAL   113     -22.450  11.480 -17.582  1.00  0.00      PROA
ATOM   1880 HG22 VAL   113     -24.120  11.223 -16.931  1.00  0.00      PROA
ATOM   1881 HG23 VAL   113     -23.230  12.735 -16.566  1.00  0.00      PROA
ATOM   1882  C   VAL   113     -23.144  11.304 -20.458  1.00  0.00      PROA
ATOM   1883  O   VAL   113     -22.807  11.929 -21.463  1.00  0.00      PROA
ATOM   1884  N   HSD   114     -22.443  10.249 -19.987  1.00  0.00      PROA
ATOM   1885  HN  HSD   114     -22.751   9.726 -19.190  1.00  0.00      PROA
ATOM   1886  CA  HSD   114     -21.173   9.866 -20.532  1.00  0.00      PROA
ATOM   1887  HA  HSD   114     -20.862  10.609 -21.249  1.00  0.00      PROA
ATOM   1888  CB  HSD   114     -20.111   9.721 -19.416  1.00  0.00      PROA
ATOM   1889  HB1 HSD   114     -20.017   8.687 -19.038  1.00  0.00      PROA
ATOM   1890  HB2 HSD   114     -20.434  10.351 -18.557  1.00  0.00      PROA
ATOM   1891  ND1 HSD   114     -18.453  10.958 -20.910  1.00  0.00      PROA
ATOM   1892  HD1 HSD   114     -19.095  11.233 -21.619  1.00  0.00      PROA
ATOM   1893  CG  HSD   114     -18.754  10.229 -19.795  1.00  0.00      PROA
ATOM   1894  CE1 HSD   114     -17.131  11.253 -20.854  1.00  0.00      PROA
ATOM   1895  HE1 HSD   114     -16.615  11.831 -21.620  1.00  0.00      PROA
ATOM   1896  NE2 HSD   114     -16.568  10.759 -19.785  1.00  0.00      PROA
ATOM   1897  CD2 HSD   114     -17.593  10.127 -19.134  1.00  0.00      PROA
ATOM   1898  HD2 HSD   114     -17.494   9.660 -18.236  1.00  0.00      PROA
ATOM   1899  C   HSD   114     -21.419   8.592 -21.281  1.00  0.00      PROA
ATOM   1900  O   HSD   114     -20.828   7.552 -21.020  1.00  0.00      PROA
ATOM   1901  N   ALA   115     -22.321   8.699 -22.280  1.00  0.00      PROA
ATOM   1902  HN  ALA   115     -22.782   9.567 -22.447  1.00  0.00      PROA
ATOM   1903  CA  ALA   115     -22.722   7.634 -23.162  1.00  0.00      PROA
ATOM   1904  HA  ALA   115     -22.871   6.733 -22.589  1.00  0.00      PROA
ATOM   1905  CB  ALA   115     -24.031   7.989 -23.884  1.00  0.00      PROA
ATOM   1906  HB1 ALA   115     -23.928   8.936 -24.454  1.00  0.00      PROA
ATOM   1907  HB2 ALA   115     -24.847   8.109 -23.142  1.00  0.00      PROA
ATOM   1908  HB3 ALA   115     -24.319   7.178 -24.588  1.00  0.00      PROA
ATOM   1909  C   ALA   115     -21.671   7.402 -24.214  1.00  0.00      PROA
ATOM   1910  O   ALA   115     -21.610   6.339 -24.822  1.00  0.00      PROA
ATOM   1911  N   VAL   116     -20.806   8.416 -24.440  1.00  0.00      PROA
ATOM   1912  HN  VAL   116     -20.910   9.270 -23.942  1.00  0.00      PROA
ATOM   1913  CA  VAL   116     -19.671   8.384 -25.338  1.00  0.00      PROA
ATOM   1914  HA  VAL   116     -20.044   8.087 -26.307  1.00  0.00      PROA
ATOM   1915  CB  VAL   116     -19.000   9.749 -25.474  1.00  0.00      PROA
ATOM   1916  HB  VAL   116     -17.992   9.655 -25.943  1.00  0.00      PROA
ATOM   1917  CG1 VAL   116     -19.832  10.570 -26.425  1.00  0.00      PROA
ATOM   1918 HG11 VAL   116     -20.870  10.693 -26.025  1.00  0.00      PROA
ATOM   1919 HG12 VAL   116     -19.918  10.095 -27.433  1.00  0.00      PROA
ATOM   1920 HG13 VAL   116     -19.404  11.591 -26.579  1.00  0.00      PROA
ATOM   1921  CG2 VAL   116     -18.862  10.465 -24.116  1.00  0.00      PROA
ATOM   1922 HG21 VAL   116     -18.280   9.848 -23.404  1.00  0.00      PROA
ATOM   1923 HG22 VAL   116     -19.852  10.693 -23.672  1.00  0.00      PROA
ATOM   1924 HG23 VAL   116     -18.325  11.429 -24.253  1.00  0.00      PROA
ATOM   1925  C   VAL   116     -18.649   7.350 -24.950  1.00  0.00      PROA
ATOM   1926  O   VAL   116     -18.123   6.627 -25.788  1.00  0.00      PROA
ATOM   1927  N   PHE   117     -18.379   7.245 -23.647  1.00  0.00      PROA
ATOM   1928  HN  PHE   117     -18.823   7.827 -22.966  1.00  0.00      PROA
ATOM   1929  CA  PHE   117     -17.417   6.344 -23.174  1.00  0.00      PROA
ATOM   1930  HA  PHE   117     -16.871   5.832 -23.917  1.00  0.00      PROA
ATOM   1931  CB  PHE   117     -16.387   7.099 -22.643  1.00  0.00      PROA
ATOM   1932  HB1 PHE   117     -15.639   5.911 -22.042  1.00  0.00      PROA
ATOM   1933  HB2 PHE   117     -16.884   8.038 -21.913  1.00  0.00      PROA
ATOM   1934  CG  PHE   117     -15.348   7.765 -23.267  1.00  0.00      PROA
ATOM   1935  CD1 PHE   117     -15.362   9.136 -23.484  1.00  0.00      PROA
ATOM   1936  HD1 PHE   117     -16.067   9.778 -22.989  1.00  0.00      PROA
ATOM   1937  CE1 PHE   117     -14.520   9.653 -24.442  1.00  0.00      PROA
ATOM   1938  HE1 PHE   117     -14.539  10.700 -24.700  1.00  0.00      PROA
ATOM   1939  CZ  PHE   117     -13.660   8.798 -25.075  1.00  0.00      PROA
ATOM   1940  HZ  PHE   117     -13.103   9.346 -25.738  1.00  0.00      PROA
ATOM   1941  CD2 PHE   117     -14.422   6.917 -23.845  1.00  0.00      PROA
ATOM   1942  HD2 PHE   117     -14.420   5.859 -23.628  1.00  0.00      PROA
ATOM   1943  CE2 PHE   117     -13.569   7.431 -24.805  1.00  0.00      PROA
ATOM   1944  HE2 PHE   117     -12.876   6.783 -25.316  1.00  0.00      PROA
ATOM   1945  C   PHE   117     -18.058   5.282 -22.323  1.00  0.00      PROA
ATOM   1946  O   PHE   117     -17.425   4.547 -21.586  1.00  0.00      PROA
ATOM   1947  N   ALA   118     -19.365   5.107 -22.551  1.00  0.00      PROA
ATOM   1948  HN  ALA   118     -19.869   5.716 -23.157  1.00  0.00      PROA
ATOM   1949  CA  ALA   118     -20.136   4.023 -22.004  1.00  0.00      PROA
ATOM   1950  HA  ALA   118     -19.850   3.859 -20.972  1.00  0.00      PROA
ATOM   1951  CB  ALA   118     -21.645   4.301 -22.111  1.00  0.00      PROA
ATOM   1952  HB1 ALA   118     -21.982   4.359 -23.166  1.00  0.00      PROA
ATOM   1953  HB2 ALA   118     -21.869   5.267 -21.622  1.00  0.00      PROA
ATOM   1954  HB3 ALA   118     -22.234   3.511 -21.590  1.00  0.00      PROA
ATOM   1955  C   ALA   118     -19.937   2.763 -22.791  1.00  0.00      PROA
ATOM   1956  O   ALA   118     -20.290   1.690 -22.326  1.00  0.00      PROA
ATOM   1957  N   LEU   119     -19.403   2.859 -24.027  1.00  0.00      PROA
ATOM   1958  HN  LEU   119     -19.070   3.722 -24.389  1.00  0.00      PROA
ATOM   1959  CA  LEU   119     -19.475   1.752 -24.952  1.00  0.00      PROA
ATOM   1960  HA  LEU   119     -20.232   1.041 -24.646  1.00  0.00      PROA
ATOM   1961  CB  LEU   119     -19.774   2.260 -26.375  1.00  0.00      PROA
ATOM   1962  HB1 LEU   119     -19.942   1.391 -27.052  1.00  0.00      PROA
ATOM   1963  HB2 LEU   119     -18.929   2.857 -26.766  1.00  0.00      PROA
ATOM   1964  CG  LEU   119     -20.981   3.159 -26.434  1.00  0.00      PROA
ATOM   1965  HG  LEU   119     -20.834   4.083 -25.826  1.00  0.00      PROA
ATOM   1966  CD1 LEU   119     -21.324   3.569 -27.828  1.00  0.00      PROA
ATOM   1967 HD11 LEU   119     -21.536   2.725 -28.507  1.00  0.00      PROA
ATOM   1968 HD12 LEU   119     -20.414   4.082 -28.169  1.00  0.00      PROA
ATOM   1969 HD13 LEU   119     -22.176   4.259 -27.865  1.00  0.00      PROA
ATOM   1970  CD2 LEU   119     -22.093   2.460 -25.903  1.00  0.00      PROA
ATOM   1971 HD21 LEU   119     -22.049   2.262 -24.770  1.00  0.00      PROA
ATOM   1972 HD22 LEU   119     -22.465   1.510 -26.337  1.00  0.00      PROA
ATOM   1973 HD23 LEU   119     -22.924   3.232 -26.141  1.00  0.00      PROA
ATOM   1974  C   LEU   119     -18.164   1.039 -25.005  1.00  0.00      PROA
ATOM   1975  O   LEU   119     -18.080  -0.077 -25.493  1.00  0.00      PROA
ATOM   1976  N   LYS   120     -17.126   1.682 -24.446  1.00  0.00      PROA
ATOM   1977  HN  LYS   120     -17.231   2.589 -24.049  1.00  0.00      PROA
ATOM   1978  CA  LYS   120     -15.818   1.103 -24.340  1.00  0.00      PROA
ATOM   1979  HA  LYS   120     -15.808   0.094 -24.733  1.00  0.00      PROA
ATOM   1980  CB  LYS   120     -14.777   1.951 -25.098  1.00  0.00      PROA
ATOM   1981  HB1 LYS   120     -13.771   1.511 -24.921  1.00  0.00      PROA
ATOM   1982  HB2 LYS   120     -14.787   2.994 -24.713  1.00  0.00      PROA
ATOM   1983  CG  LYS   120     -15.070   1.952 -26.602  1.00  0.00      PROA
ATOM   1984  HG1 LYS   120     -16.116   2.292 -26.782  1.00  0.00      PROA
ATOM   1985  HG2 LYS   120     -15.001   0.903 -26.973  1.00  0.00      PROA
ATOM   1986  CD  LYS   120     -14.150   2.843 -27.447  1.00  0.00      PROA
ATOM   1987  HD1 LYS   120     -14.330   3.911 -27.195  1.00  0.00      PROA
ATOM   1988  HD2 LYS   120     -14.465   2.702 -28.512  1.00  0.00      PROA
ATOM   1989  CE  LYS   120     -12.656   2.508 -27.354  1.00  0.00      PROA
ATOM   1990  HE1 LYS   120     -12.496   1.411 -27.352  1.00  0.00      PROA
ATOM   1991  HE2 LYS   120     -12.125   2.952 -28.225  1.00  0.00      PROA
ATOM   1992  NZ  LYS   120     -12.040   3.078 -26.134  1.00  0.00      PROA
ATOM   1993  HZ1 LYS   120     -12.506   2.682 -25.291  1.00  0.00      PROA
ATOM   1994  HZ2 LYS   120     -12.151   4.109 -26.131  1.00  0.00      PROA
ATOM   1995  HZ3 LYS   120     -11.032   2.827 -26.110  1.00  0.00      PROA
ATOM   1996  C   LYS   120     -15.463   1.020 -22.891  1.00  0.00      PROA
ATOM   1997  O   LYS   120     -14.416   0.506 -22.557  1.00  0.00      PROA
ATOM   1998  N   ALA   121     -16.376   1.488 -22.016  1.00  0.00      PROA
ATOM   1999  HN  ALA   121     -17.215   1.929 -22.320  1.00  0.00      PROA
ATOM   2000  CA  ALA   121     -16.273   1.295 -20.604  1.00  0.00      PROA
ATOM   2001  HA  ALA   121     -15.518   0.547 -20.393  1.00  0.00      PROA
ATOM   2002  CB  ALA   121     -15.946   2.577 -19.862  1.00  0.00      PROA
ATOM   2003  HB1 ALA   121     -16.770   3.284 -19.749  1.00  0.00      PROA
ATOM   2004  HB2 ALA   121     -15.035   3.074 -20.243  1.00  0.00      PROA
ATOM   2005  HB3 ALA   121     -15.830   2.284 -18.877  1.00  0.00      PROA
ATOM   2006  C   ALA   121     -17.584   0.750 -20.107  1.00  0.00      PROA
ATOM   2007  O   ALA   121     -17.979   0.970 -18.967  1.00  0.00      PROA
ATOM   2008  N   ARG   122     -18.282  -0.034 -20.959  1.00  0.00      PROA
ATOM   2009  HN  ARG   122     -18.012  -0.127 -21.919  1.00  0.00      PROA
ATOM   2010  CA  ARG   122     -19.189  -1.045 -20.478  1.00  0.00      PROA
ATOM   2011  HA  ARG   122     -19.219  -1.040 -19.401  1.00  0.00      PROA
ATOM   2012  CB  ARG   122     -20.632  -1.039 -21.007  1.00  0.00      PROA
ATOM   2013  HB1 ARG   122     -21.073  -2.061 -20.937  1.00  0.00      PROA
ATOM   2014  HB2 ARG   122     -20.647  -0.750 -22.081  1.00  0.00      PROA
ATOM   2015  CG  ARG   122     -21.549  -0.156 -20.169  1.00  0.00      PROA
ATOM   2016  HG1 ARG   122     -21.186   0.903 -20.180  1.00  0.00      PROA
ATOM   2017  HG2 ARG   122     -21.505  -0.488 -19.117  1.00  0.00      PROA
ATOM   2018  CD  ARG   122     -22.969  -0.239 -20.683  1.00  0.00      PROA
ATOM   2019  HD1 ARG   122     -23.069  -0.864 -21.604  1.00  0.00      PROA
ATOM   2020  HD2 ARG   122     -23.222   0.796 -20.828  1.00  0.00      PROA
ATOM   2021  NE  ARG   122     -23.954  -0.672 -19.659  1.00  0.00      PROA
ATOM   2022  HE  ARG   122     -24.442   0.052 -19.171  1.00  0.00      PROA
ATOM   2023  CZ  ARG   122     -24.189  -1.950 -19.348  1.00  0.00      PROA
ATOM   2024  NH1 ARG   122     -23.519  -2.961 -19.909  1.00  0.00      PROA
ATOM   2025 HH11 ARG   122     -22.805  -2.783 -20.585  1.00  0.00      PROA
ATOM   2026 HH12 ARG   122     -23.740  -3.905 -19.679  1.00  0.00      PROA
ATOM   2027  NH2 ARG   122     -25.132  -2.229 -18.451  1.00  0.00      PROA
ATOM   2028 HH21 ARG   122     -25.358  -3.168 -18.187  1.00  0.00      PROA
ATOM   2029 HH22 ARG   122     -25.642  -1.493 -18.011  1.00  0.00      PROA
ATOM   2030  C   ARG   122     -18.574  -2.314 -20.905  1.00  0.00      PROA
ATOM   2031  O   ARG   122     -18.616  -2.686 -22.072  1.00  0.00      PROA
ATOM   2032  N   THR   123     -17.956  -2.979 -19.936  1.00  0.00      PROA
ATOM   2033  HN  THR   123     -17.978  -2.676 -18.985  1.00  0.00      PROA
ATOM   2034  CA  THR   123     -17.073  -4.063 -20.216  1.00  0.00      PROA
ATOM   2035  HA  THR   123     -17.436  -4.631 -21.062  1.00  0.00      PROA
ATOM   2036  CB  THR   123     -15.653  -3.564 -20.480  1.00  0.00      PROA
ATOM   2037  HB  THR   123     -15.302  -2.916 -19.645  1.00  0.00      PROA
ATOM   2038  OG1 THR   123     -15.627  -2.774 -21.656  1.00  0.00      PROA
ATOM   2039  HG1 THR   123     -16.226  -2.036 -21.504  1.00  0.00      PROA
ATOM   2040  CG2 THR   123     -14.668  -4.712 -20.677  1.00  0.00      PROA
ATOM   2041 HG21 THR   123     -15.041  -5.446 -21.418  1.00  0.00      PROA
ATOM   2042 HG22 THR   123     -14.493  -5.215 -19.717  1.00  0.00      PROA
ATOM   2043 HG23 THR   123     -13.682  -4.327 -21.028  1.00  0.00      PROA
ATOM   2044  C   THR   123     -17.221  -4.921 -18.999  1.00  0.00      PROA
ATOM   2045  O   THR   123     -17.454  -4.431 -17.894  1.00  0.00      PROA
ATOM   2046  N   VAL   124     -17.135  -6.243 -19.190  1.00  0.00      PROA
ATOM   2047  HN  VAL   124     -16.960  -6.612 -20.098  1.00  0.00      PROA
ATOM   2048  CA  VAL   124     -17.309  -7.248 -18.167  1.00  0.00      PROA
ATOM   2049  HA  VAL   124     -18.068  -6.910 -17.472  1.00  0.00      PROA
ATOM   2050  CB  VAL   124     -17.774  -8.556 -18.806  1.00  0.00      PROA
ATOM   2051  HB  VAL   124     -18.730  -8.338 -19.339  1.00  0.00      PROA
ATOM   2052  CG1 VAL   124     -18.087  -9.632 -17.749  1.00  0.00      PROA
ATOM   2053 HG11 VAL   124     -18.811  -9.244 -17.005  1.00  0.00      PROA
ATOM   2054 HG12 VAL   124     -17.170  -9.960 -17.218  1.00  0.00      PROA
ATOM   2055 HG13 VAL   124     -18.541 -10.521 -18.234  1.00  0.00      PROA
ATOM   2056  CG2 VAL   124     -16.765  -9.063 -19.856  1.00  0.00      PROA
ATOM   2057 HG21 VAL   124     -15.791  -9.314 -19.386  1.00  0.00      PROA
ATOM   2058 HG22 VAL   124     -16.594  -8.312 -20.656  1.00  0.00      PROA
ATOM   2059 HG23 VAL   124     -17.158  -9.983 -20.336  1.00  0.00      PROA
ATOM   2060  C   VAL   124     -16.010  -7.412 -17.407  1.00  0.00      PROA
ATOM   2061  O   VAL   124     -15.983  -7.878 -16.274  1.00  0.00      PROA
ATOM   2062  N   THR   125     -14.891  -6.920 -17.993  1.00  0.00      PROA
ATOM   2063  HN  THR   125     -14.932  -6.524 -18.907  1.00  0.00      PROA
ATOM   2064  CA  THR   125     -13.566  -6.903 -17.402  1.00  0.00      PROA
ATOM   2065  HA  THR   125     -13.492  -7.749 -16.744  1.00  0.00      PROA
ATOM   2066  CB  THR   125     -12.421  -7.013 -18.418  1.00  0.00      PROA
ATOM   2067  HB  THR   125     -11.491  -7.287 -17.870  1.00  0.00      PROA
ATOM   2068  OG1 THR   125     -12.137  -5.815 -19.132  1.00  0.00      PROA
ATOM   2069  HG1 THR   125     -11.892  -5.153 -18.474  1.00  0.00      PROA
ATOM   2070  CG2 THR   125     -12.741  -8.135 -19.419  1.00  0.00      PROA
ATOM   2071 HG21 THR   125     -13.606  -7.877 -20.064  1.00  0.00      PROA
ATOM   2072 HG22 THR   125     -12.969  -9.077 -18.875  1.00  0.00      PROA
ATOM   2073 HG23 THR   125     -11.867  -8.320 -20.078  1.00  0.00      PROA
ATOM   2074  C   THR   125     -13.413  -5.633 -16.604  1.00  0.00      PROA
ATOM   2075  O   THR   125     -12.479  -5.477 -15.831  1.00  0.00      PROA
ATOM   2076  N   PHE   126     -14.375  -4.708 -16.762  1.00  0.00      PROA
ATOM   2077  HN  PHE   126     -15.110  -4.841 -17.419  1.00  0.00      PROA
ATOM   2078  CA  PHE   126     -14.521  -3.533 -15.971  1.00  0.00      PROA
ATOM   2079  HA  PHE   126     -13.586  -3.272 -15.497  1.00  0.00      PROA
ATOM   2080  CB  PHE   126     -14.957  -2.397 -16.915  1.00  0.00      PROA
ATOM   2081  HB1 PHE   126     -15.762  -2.693 -17.562  1.00  0.00      PROA
ATOM   2082  HB2 PHE   126     -14.080  -2.058 -17.526  1.00  0.00      PROA
ATOM   2083  CG  PHE   126     -15.713  -1.361 -16.204  1.00  0.00      PROA
ATOM   2084  CD1 PHE   126     -15.153  -0.797 -15.401  1.00  0.00      PROA
ATOM   2085  HD1 PHE   126     -13.937  -1.275 -15.433  1.00  0.00      PROA
ATOM   2086  CE1 PHE   126     -15.332   1.177 -14.606  1.00  0.00      PROA
ATOM   2087  HE1 PHE   126     -14.231   1.625 -14.215  1.00  0.00      PROA
ATOM   2088  CZ  PHE   126     -16.540   1.487 -14.896  1.00  0.00      PROA
ATOM   2089  HZ  PHE   126     -16.424   2.551 -14.950  1.00  0.00      PROA
ATOM   2090  CD2 PHE   126     -16.930  -0.700 -16.364  1.00  0.00      PROA
ATOM   2091  HD2 PHE   126     -17.334  -1.055 -17.265  1.00  0.00      PROA
ATOM   2092  CE2 PHE   126     -17.229   0.685 -15.896  1.00  0.00      PROA
ATOM   2093  HE2 PHE   126     -17.986   1.228 -16.390  1.00  0.00      PROA
ATOM   2094  C   PHE   126     -15.559  -3.864 -14.927  1.00  0.00      PROA
ATOM   2095  O   PHE   126     -15.957  -3.083 -14.123  1.00  0.00      PROA
ATOM   2096  N   GLY   127     -16.103  -5.065 -14.947  1.00  0.00      PROA
ATOM   2097  HN  GLY   127     -15.837  -5.695 -15.654  1.00  0.00      PROA
ATOM   2098  CA  GLY   127     -17.106  -5.535 -14.035  1.00  0.00      PROA
ATOM   2099  HA1 GLY   127     -17.750  -6.163 -14.624  1.00  0.00      PROA
ATOM   2100  HA2 GLY   127     -17.628  -4.710 -13.569  1.00  0.00      PROA
ATOM   2101  C   GLY   127     -16.479  -6.386 -12.980  1.00  0.00      PROA
ATOM   2102  O   GLY   127     -16.889  -6.346 -11.829  1.00  0.00      PROA
ATOM   2103  N   VAL   128     -15.433  -7.176 -13.334  1.00  0.00      PROA
ATOM   2104  HN  VAL   128     -15.102  -7.208 -14.272  1.00  0.00      PROA
ATOM   2105  CA  VAL   128     -14.777  -8.091 -12.413  1.00  0.00      PROA
ATOM   2106  HA  VAL   128     -15.522  -8.480 -11.735  1.00  0.00      PROA
ATOM   2107  CB  VAL   128     -14.094  -9.280 -13.089  1.00  0.00      PROA
ATOM   2108  HB  VAL   128     -13.604  -9.921 -12.314  1.00  0.00      PROA
ATOM   2109  CG1 VAL   128     -15.168 -10.156 -13.754  1.00  0.00      PROA
ATOM   2110 HG11 VAL   128     -15.709  -9.607 -14.550  1.00  0.00      PROA
ATOM   2111 HG12 VAL   128     -15.909 -10.490 -12.995  1.00  0.00      PROA
ATOM   2112 HG13 VAL   128     -14.701 -11.057 -14.204  1.00  0.00      PROA
ATOM   2113  CG2 VAL   128     -13.010  -8.824 -14.078  1.00  0.00      PROA
ATOM   2114 HG21 VAL   128     -12.159  -8.395 -13.532  1.00  0.00      PROA
ATOM   2115 HG22 VAL   128     -13.387  -8.062 -14.774  1.00  0.00      PROA
ATOM   2116 HG23 VAL   128     -12.625  -9.691 -14.661  1.00  0.00      PROA
ATOM   2117  C   VAL   128     -13.742  -7.383 -11.590  1.00  0.00      PROA
ATOM   2118  O   VAL   128     -13.364  -7.845 -10.516  1.00  0.00      PROA
ATOM   2119  N   VAL   129     -13.281  -6.200 -12.058  1.00  0.00      PROA
ATOM   2120  HN  VAL   129     -13.619  -5.800 -12.903  1.00  0.00      PROA
ATOM   2121  CA  VAL   129     -12.263  -5.443 -11.381  1.00  0.00      PROA
ATOM   2122  HA  VAL   129     -11.677  -6.066 -10.739  1.00  0.00      PROA
ATOM   2123  CB  VAL   129     -11.347  -4.651 -12.285  1.00  0.00      PROA
ATOM   2124  HB  VAL   129     -10.617  -4.047 -11.702  1.00  0.00      PROA
ATOM   2125  CG1 VAL   129     -10.591  -5.576 -13.106  1.00  0.00      PROA
ATOM   2126 HG11 VAL   129     -11.262  -6.209 -13.757  1.00  0.00      PROA
ATOM   2127 HG12 VAL   129      -9.988  -6.262 -12.431  1.00  0.00      PROA
ATOM   2128 HG13 VAL   129      -9.866  -5.105 -13.799  1.00  0.00      PROA
ATOM   2129  CG2 VAL   129     -12.018  -3.794 -13.257  1.00  0.00      PROA
ATOM   2130 HG21 VAL   129     -12.062  -2.877 -12.672  1.00  0.00      PROA
ATOM   2131 HG22 VAL   129     -12.991  -4.176 -13.675  1.00  0.00      PROA
ATOM   2132 HG23 VAL   129     -11.467  -3.247 -14.004  1.00  0.00      PROA
ATOM   2133  C   VAL   129     -12.950  -4.588 -10.481  1.00  0.00      PROA
ATOM   2134  O   VAL   129     -12.267  -3.952  -9.644  1.00  0.00      PROA
ATOM   2135  N   THR   130     -14.385  -4.562 -10.641  1.00  0.00      PROA
ATOM   2136  HN  THR   130     -14.860  -4.863 -11.430  1.00  0.00      PROA
ATOM   2137  CA  THR   130     -15.419  -3.780  -9.882  1.00  0.00      PROA
ATOM   2138  HA  THR   130     -14.828  -3.402  -8.923  1.00  0.00      PROA
ATOM   2139  CB  THR   130     -16.357  -2.699 -10.806  1.00  0.00      PROA
ATOM   2140  HB  THR   130     -15.875  -2.133 -11.513  1.00  0.00      PROA
ATOM   2141  OG1 THR   130     -17.246  -3.475 -11.397  1.00  0.00      PROA
ATOM   2142  HG1 THR   130     -17.492  -3.914 -10.590  1.00  0.00      PROA
ATOM   2143  CG2 THR   130     -16.986  -1.359 -10.078  1.00  0.00      PROA
ATOM   2144 HG21 THR   130     -16.218  -0.601  -9.637  1.00  0.00      PROA
ATOM   2145 HG22 THR   130     -17.449  -1.749  -9.192  1.00  0.00      PROA
ATOM   2146 HG23 THR   130     -17.420  -0.715 -10.773  1.00  0.00      PROA
ATOM   2147  C   THR   130     -15.947  -4.325  -8.841  1.00  0.00      PROA
ATOM   2148  O   THR   130     -16.482  -3.865  -7.886  1.00  0.00      PROA
ATOM   2149  N   SER   131     -15.940  -5.542  -8.980  1.00  0.00      PROA
ATOM   2150  HN  SER   131     -15.630  -5.906  -9.840  1.00  0.00      PROA
ATOM   2151  CA  SER   131     -16.458  -6.400  -7.988  1.00  0.00      PROA
ATOM   2152  HA  SER   131     -17.434  -6.043  -7.688  1.00  0.00      PROA
ATOM   2153  CB  SER   131     -16.545  -7.840  -8.511  1.00  0.00      PROA
ATOM   2154  HB1 SER   131     -16.840  -8.544  -7.705  1.00  0.00      PROA
ATOM   2155  HB2 SER   131     -15.571  -8.169  -8.939  1.00  0.00      PROA
ATOM   2156  OG  SER   131     -17.524  -7.926  -9.525  1.00  0.00      PROA
ATOM   2157  HG1 SER   131     -18.370  -7.761  -9.104  1.00  0.00      PROA
ATOM   2158  C   SER   131     -15.583  -6.454  -6.783  1.00  0.00      PROA
ATOM   2159  O   SER   131     -16.050  -6.450  -5.649  1.00  0.00      PROA
ATOM   2160  N   VAL   132     -14.265  -6.525  -7.045  1.00  0.00      PROA
ATOM   2161  HN  VAL   132     -13.915  -6.454  -7.975  1.00  0.00      PROA
ATOM   2162  CA  VAL   132     -13.285  -6.872  -6.058  1.00  0.00      PROA
ATOM   2163  HA  VAL   132     -13.728  -7.550  -5.346  1.00  0.00      PROA
ATOM   2164  CB  VAL   132     -12.123  -7.571  -6.735  1.00  0.00      PROA
ATOM   2165  HB  VAL   132     -12.537  -8.443  -7.284  1.00  0.00      PROA
ATOM   2166  CG1 VAL   132     -11.191  -8.119  -5.695  1.00  0.00      PROA
ATOM   2167 HG11 VAL   132     -11.701  -8.776  -4.951  1.00  0.00      PROA
ATOM   2168 HG12 VAL   132     -10.615  -7.310  -5.203  1.00  0.00      PROA
ATOM   2169 HG13 VAL   132     -10.375  -8.714  -6.027  1.00  0.00      PROA
ATOM   2170  CG2 VAL   132     -11.396  -6.666  -7.755  1.00  0.00      PROA
ATOM   2171 HG21 VAL   132     -10.902  -5.810  -7.262  1.00  0.00      PROA
ATOM   2172 HG22 VAL   132     -12.104  -6.306  -8.518  1.00  0.00      PROA
ATOM   2173 HG23 VAL   132     -10.601  -7.221  -8.296  1.00  0.00      PROA
ATOM   2174  C   VAL   132     -12.826  -5.669  -5.315  1.00  0.00      PROA
ATOM   2175  O   VAL   132     -12.367  -5.768  -4.180  1.00  0.00      PROA
ATOM   2176  N   ILE   133     -12.977  -4.476  -5.919  1.00  0.00      PROA
ATOM   2177  HN  ILE   133     -13.457  -4.347  -6.777  1.00  0.00      PROA
ATOM   2178  CA  ILE   133     -12.322  -3.357  -5.419  1.00  0.00      PROA
ATOM   2179  HA  ILE   133     -11.440  -3.557  -4.855  1.00  0.00      PROA
ATOM   2180  CB  ILE   133     -11.744  -2.409  -6.471  1.00  0.00      PROA
ATOM   2181  HB  ILE   133     -11.420  -3.054  -7.317  1.00  0.00      PROA
ATOM   2182  CG2 ILE   133     -12.497  -1.768  -7.167  1.00  0.00      PROA
ATOM   2183 HG21 ILE   133     -13.157  -0.976  -7.185  1.00  0.00      PROA
ATOM   2184 HG22 ILE   133     -13.424  -2.630  -7.326  1.00  0.00      PROA
ATOM   2185 HG23 ILE   133     -12.372  -0.969  -8.026  1.00  0.00      PROA
ATOM   2186  CG1 ILE   133     -10.734  -1.403  -6.142  1.00  0.00      PROA
ATOM   2187 HG11 ILE   133     -10.001  -1.943  -5.567  1.00  0.00      PROA
ATOM   2188 HG12 ILE   133     -11.054  -0.584  -5.574  1.00  0.00      PROA
ATOM   2189  CD  ILE   133     -10.141  -0.659  -7.318  1.00  0.00      PROA
ATOM   2190  HD1 ILE   133     -10.874   0.014  -7.821  1.00  0.00      PROA
ATOM   2191  HD2 ILE   133      -9.752  -1.386  -8.039  1.00  0.00      PROA
ATOM   2192  HD3 ILE   133      -9.317  -0.031  -6.958  1.00  0.00      PROA
ATOM   2193  C   ILE   133     -13.211  -3.044  -4.405  1.00  0.00      PROA
ATOM   2194  O   ILE   133     -12.500  -2.443  -3.875  1.00  0.00      PROA
ATOM   2195  N   THR   134     -14.593  -3.291  -4.267  1.00  0.00      PROA
ATOM   2196  HN  THR   134     -14.951  -3.502  -5.160  1.00  0.00      PROA
ATOM   2197  CA  THR   134     -15.705  -2.560  -3.564  1.00  0.00      PROA
ATOM   2198  HA  THR   134     -15.530  -1.604  -3.367  1.00  0.00      PROA
ATOM   2199  CB  THR   134     -17.051  -2.350  -4.151  1.00  0.00      PROA
ATOM   2200  HB  THR   134     -17.789  -2.167  -3.349  1.00  0.00      PROA
ATOM   2201  OG1 THR   134     -17.291  -3.541  -4.841  1.00  0.00      PROA
ATOM   2202  HG1 THR   134     -17.226  -4.231  -4.167  1.00  0.00      PROA
ATOM   2203  CG2 THR   134     -17.305  -1.139  -5.066  1.00  0.00      PROA
ATOM   2204 HG21 THR   134     -16.772  -1.249  -5.937  1.00  0.00      PROA
ATOM   2205 HG22 THR   134     -16.953  -0.182  -4.645  1.00  0.00      PROA
ATOM   2206 HG23 THR   134     -18.247  -1.123  -5.538  1.00  0.00      PROA
ATOM   2207  C   THR   134     -15.812  -3.428  -2.447  1.00  0.00      PROA
ATOM   2208  O   THR   134     -16.307  -3.128  -1.397  1.00  0.00      PROA
ATOM   2209  N   TRP   135     -15.100  -4.500  -2.487  1.00  0.00      PROA
ATOM   2210  HN  TRP   135     -14.729  -4.729  -3.378  1.00  0.00      PROA
ATOM   2211  CA  TRP   135     -14.926  -5.364  -1.408  1.00  0.00      PROA
ATOM   2212  HA  TRP   135     -15.570  -5.076  -0.584  1.00  0.00      PROA
ATOM   2213  CB  TRP   135     -15.205  -6.803  -1.851  1.00  0.00      PROA
ATOM   2214  HB1 TRP   135     -14.750  -7.532  -1.147  1.00  0.00      PROA
ATOM   2215  HB2 TRP   135     -14.743  -6.973  -2.850  1.00  0.00      PROA
ATOM   2216  CG  TRP   135     -16.646  -7.156  -1.912  1.00  0.00      PROA
ATOM   2217  CD1 TRP   135     -17.724  -6.379  -1.590  1.00  0.00      PROA
ATOM   2218  HD1 TRP   135     -17.685  -5.352  -1.253  1.00  0.00      PROA
ATOM   2219  NE1 TRP   135     -18.871  -7.096  -1.764  1.00  0.00      PROA
ATOM   2220  HE1 TRP   135     -19.776  -6.758  -1.620  1.00  0.00      PROA
ATOM   2221  CE2 TRP   135     -18.567  -8.343  -2.202  1.00  0.00      PROA
ATOM   2222  CD2 TRP   135     -17.162  -8.438  -2.281  1.00  0.00      PROA
ATOM   2223  CE3 TRP   135     -16.570  -9.637  -2.670  1.00  0.00      PROA
ATOM   2224  HE3 TRP   135     -15.498  -9.741  -2.728  1.00  0.00      PROA
ATOM   2225  CZ3 TRP   135     -17.397 -10.704  -3.020  1.00  0.00      PROA
ATOM   2226  HZ3 TRP   135     -16.953 -11.634  -3.345  1.00  0.00      PROA
ATOM   2227  CZ2 TRP   135     -19.386  -9.392  -2.568  1.00  0.00      PROA
ATOM   2228  HZ2 TRP   135     -20.458  -9.302  -2.543  1.00  0.00      PROA
ATOM   2229  CH2 TRP   135     -18.782 -10.581  -2.981  1.00  0.00      PROA
ATOM   2230  HH2 TRP   135     -19.401 -11.415  -3.276  1.00  0.00      PROA
ATOM   2231  C   TRP   135     -13.515  -5.324  -0.928  1.00  0.00      PROA
ATOM   2232  O   TRP   135     -13.176  -6.063  -0.023  1.00  0.00      PROA
ATOM   2233  N   VAL   136     -12.688  -4.373  -1.425  1.00  0.00      PROA
ATOM   2234  HN  VAL   136     -13.007  -3.711  -2.115  1.00  0.00      PROA
ATOM   2235  CA  VAL   136     -11.350  -4.176  -0.918  1.00  0.00      PROA
ATOM   2236  HA  VAL   136     -11.085  -5.002  -0.304  1.00  0.00      PROA
ATOM   2237  CB  VAL   136     -10.364  -4.032  -2.072  1.00  0.00      PROA
ATOM   2238  HB  VAL   136     -10.856  -4.391  -2.996  1.00  0.00      PROA
ATOM   2239  CG1 VAL   136      -9.192  -4.958  -1.789  1.00  0.00      PROA
ATOM   2240 HG11 VAL   136      -9.538  -5.955  -1.626  1.00  0.00      PROA
ATOM   2241 HG12 VAL   136      -8.662  -4.719  -0.862  1.00  0.00      PROA
ATOM   2242 HG13 VAL   136      -8.486  -4.963  -2.639  1.00  0.00      PROA
ATOM   2243  CG2 VAL   136      -9.834  -2.612  -2.386  1.00  0.00      PROA
ATOM   2244 HG21 VAL   136      -9.272  -2.194  -1.522  1.00  0.00      PROA
ATOM   2245 HG22 VAL   136     -10.674  -1.927  -2.621  1.00  0.00      PROA
ATOM   2246 HG23 VAL   136      -9.166  -2.638  -3.259  1.00  0.00      PROA
ATOM   2247  C   VAL   136     -11.137  -2.982  -0.065  1.00  0.00      PROA
ATOM   2248  O   VAL   136     -10.469  -2.814   0.891  1.00  0.00      PROA
ATOM   2249  N   VAL   137     -11.701  -1.922  -0.373  1.00  0.00      PROA
ATOM   2250  HN  VAL   137     -12.639  -2.352  -0.763  1.00  0.00      PROA
ATOM   2251  CA  VAL   137     -12.204  -0.673   0.494  1.00  0.00      PROA
ATOM   2252  HA  VAL   137     -11.562  -0.634   1.235  1.00  0.00      PROA
ATOM   2253  CB  VAL   137     -12.759   0.578  -0.241  1.00  0.00      PROA
ATOM   2254  HB  VAL   137     -12.820   1.512   0.362  1.00  0.00      PROA
ATOM   2255  CG1 VAL   137     -11.745   0.651  -1.160  1.00  0.00      PROA
ATOM   2256 HG11 VAL   137     -11.602  -0.079  -1.970  1.00  0.00      PROA
ATOM   2257 HG12 VAL   137     -10.799   0.578  -0.564  1.00  0.00      PROA
ATOM   2258 HG13 VAL   137     -11.807   1.585  -1.709  1.00  0.00      PROA
ATOM   2259  CG2 VAL   137     -14.181   0.964  -0.874  1.00  0.00      PROA
ATOM   2260 HG21 VAL   137     -15.075   0.760  -0.400  1.00  0.00      PROA
ATOM   2261 HG22 VAL   137     -14.586   0.220  -1.473  1.00  0.00      PROA
ATOM   2262 HG23 VAL   137     -14.363   1.374  -1.717  1.00  0.00      PROA
ATOM   2263  C   VAL   137     -13.556  -0.142   1.128  1.00  0.00      PROA
ATOM   2264  O   VAL   137     -13.336   0.299   2.399  1.00  0.00      PROA
ATOM   2265  N   ALA   138     -15.211  -0.901   0.688  1.00  0.00      PROA
ATOM   2266  HN  ALA   138     -15.304  -2.068   0.440  1.00  0.00      PROA
ATOM   2267  CA  ALA   138     -15.662  -2.428   3.175  1.00  0.00      PROA
ATOM   2268  HA  ALA   138     -15.966  -1.095   3.482  1.00  0.00      PROA
ATOM   2269  CB  ALA   138     -17.436  -3.982   1.815  1.00  0.00      PROA
ATOM   2270  HB1 ALA   138     -16.551  -4.278   1.445  1.00  0.00      PROA
ATOM   2271  HB2 ALA   138     -17.869  -3.120   0.727  1.00  0.00      PROA
ATOM   2272  HB3 ALA   138     -18.011  -3.524   2.515  1.00  0.00      PROA
ATOM   2273  C   ALA   138     -15.313  -3.346   3.788  1.00  0.00      PROA
ATOM   2274  O   ALA   138     -15.653  -2.920   4.810  1.00  0.00      PROA
ATOM   2275  N   VAL   139     -14.473  -4.262   3.198  1.00  0.00      PROA
ATOM   2276  HN  VAL   139     -13.990  -4.031   2.272  1.00  0.00      PROA
ATOM   2277  CA  VAL   139     -13.685  -4.890   4.106  1.00  0.00      PROA
ATOM   2278  HA  VAL   139     -14.466  -5.162   4.789  1.00  0.00      PROA
ATOM   2279  CB  VAL   139     -13.150  -6.077   3.384  1.00  0.00      PROA
ATOM   2280  HB  VAL   139     -13.915  -6.389   2.627  1.00  0.00      PROA
ATOM   2281  CG1 VAL   139     -13.012  -7.219   4.393  1.00  0.00      PROA
ATOM   2282 HG11 VAL   139     -13.964  -7.375   4.943  1.00  0.00      PROA
ATOM   2283 HG12 VAL   139     -12.211  -7.002   5.131  1.00  0.00      PROA
ATOM   2284 HG13 VAL   139     -12.753  -8.160   3.866  1.00  0.00      PROA
ATOM   2285  CG2 VAL   139     -11.832  -5.790   2.636  1.00  0.00      PROA
ATOM   2286 HG21 VAL   139     -10.999  -5.601   3.343  1.00  0.00      PROA
ATOM   2287 HG22 VAL   139     -11.936  -4.914   1.963  1.00  0.00      PROA
ATOM   2288 HG23 VAL   139     -11.555  -6.673   2.018  1.00  0.00      PROA
ATOM   2289  C   VAL   139     -12.592  -4.176   4.897  1.00  0.00      PROA
ATOM   2290  O   VAL   139     -12.342  -4.577   6.015  1.00  0.00      PROA
ATOM   2291  N   PHE   140     -11.911  -3.139   4.374  1.00  0.00      PROA
ATOM   2292  HN  PHE   140     -12.192  -2.747   3.504  1.00  0.00      PROA
ATOM   2293  CA  PHE   140     -10.974  -2.329   5.061  1.00  0.00      PROA
ATOM   2294  HA  PHE   140     -10.432  -3.007   5.694  1.00  0.00      PROA
ATOM   2295  CB  PHE   140     -10.040  -1.667   4.027  1.00  0.00      PROA
ATOM   2296  HB1 PHE   140     -10.518  -0.953   3.369  1.00  0.00      PROA
ATOM   2297  HB2 PHE   140      -9.461  -2.423   3.453  1.00  0.00      PROA
ATOM   2298  CG  PHE   140      -9.226  -0.776   4.798  1.00  0.00      PROA
ATOM   2299  CD1 PHE   140      -9.025   0.663   4.761  1.00  0.00      PROA
ATOM   2300  HD1 PHE   140      -9.541   1.140   4.025  1.00  0.00      PROA
ATOM   2301  CE1 PHE   140      -7.979   1.427   5.510  1.00  0.00      PROA
ATOM   2302  HE1 PHE   140      -7.718   2.404   5.327  1.00  0.00      PROA
ATOM   2303  CZ  PHE   140      -7.138   0.961   6.489  1.00  0.00      PROA
ATOM   2304  HZ  PHE   140      -6.105   1.139   6.817  1.00  0.00      PROA
ATOM   2305  CD2 PHE   140      -8.589  -1.317   5.801  1.00  0.00      PROA
ATOM   2306  HD2 PHE   140      -8.488  -2.546   5.428  1.00  0.00      PROA
ATOM   2307  CE2 PHE   140      -7.371  -0.166   6.530  1.00  0.00      PROA
ATOM   2308  HE2 PHE   140      -6.011  -0.606   6.869  1.00  0.00      PROA
ATOM   2309  C   PHE   140     -11.631  -1.272   5.950  1.00  0.00      PROA
ATOM   2310  O   PHE   140     -11.043  -0.820   6.928  1.00  0.00      PROA
ATOM   2311  N   ALA   141     -12.869  -0.865   5.627  1.00  0.00      PROA
ATOM   2312  HN  ALA   141     -13.348  -1.246   4.845  1.00  0.00      PROA
ATOM   2313  CA  ALA   141     -13.565   0.178   6.335  1.00  0.00      PROA
ATOM   2314  HA  ALA   141     -12.878   0.991   6.522  1.00  0.00      PROA
ATOM   2315  CB  ALA   141     -14.772   0.695   5.532  1.00  0.00      PROA
ATOM   2316  HB1 ALA   141     -15.491  -0.122   5.306  1.00  0.00      PROA
ATOM   2317  HB2 ALA   141     -14.434   1.142   4.576  1.00  0.00      PROA
ATOM   2318  HB3 ALA   141     -15.306   1.488   6.102  1.00  0.00      PROA
ATOM   2319  C   ALA   141     -14.085  -0.336   7.650  1.00  0.00      PROA
ATOM   2320  O   ALA   141     -14.404   0.433   8.562  1.00  0.00      PROA
ATOM   2321  N   SER   142     -14.150  -1.671   7.781  1.00  0.00      PROA
ATOM   2322  HN  SER   142     -13.814  -2.263   7.047  1.00  0.00      PROA
ATOM   2323  CA  SER   142     -14.779  -2.372   8.858  1.00  0.00      PROA
ATOM   2324  HA  SER   142     -15.361  -1.690   9.463  1.00  0.00      PROA
ATOM   2325  CB  SER   142     -15.682  -3.473   8.247  1.00  0.00      PROA
ATOM   2326  HB1 SER   142     -15.072  -4.237   7.716  1.00  0.00      PROA
ATOM   2327  HB2 SER   142     -16.356  -2.999   7.500  1.00  0.00      PROA
ATOM   2328  OG  SER   142     -16.497  -4.109   9.220  1.00  0.00      PROA
ATOM   2329  HG1 SER   142     -15.897  -4.612   9.778  1.00  0.00      PROA
ATOM   2330  C   SER   142     -13.704  -3.012   9.701  1.00  0.00      PROA
ATOM   2331  O   SER   142     -13.941  -4.043  10.323  1.00  0.00      PROA
ATOM   2332  N   LEU   143     -12.488  -2.442   9.750  1.00  0.00      PROA
ATOM   2333  HN  LEU   143     -12.269  -1.561   9.338  1.00  0.00      PROA
ATOM   2334  CA  LEU   143     -11.376  -3.254  10.075  1.00  0.00      PROA
ATOM   2335  HA  LEU   143     -11.605  -4.045  10.767  1.00  0.00      PROA
ATOM   2336  CB  LEU   143     -10.775  -3.808   8.724  1.00  0.00      PROA
ATOM   2337  HB1 LEU   143     -10.018  -3.147   8.249  1.00  0.00      PROA
ATOM   2338  HB2 LEU   143     -11.643  -3.768   8.043  1.00  0.00      PROA
ATOM   2339  CG  LEU   143     -10.315  -5.289   8.657  1.00  0.00      PROA
ATOM   2340  HG  LEU   143     -10.223  -5.524   7.568  1.00  0.00      PROA
ATOM   2341  CD1 LEU   143      -8.933  -5.560   9.271  1.00  0.00      PROA
ATOM   2342 HD11 LEU   143      -8.961  -5.384  10.367  1.00  0.00      PROA
ATOM   2343 HD12 LEU   143      -8.175  -4.883   8.827  1.00  0.00      PROA
ATOM   2344 HD13 LEU   143      -8.624  -6.605   9.091  1.00  0.00      PROA
ATOM   2345  CD2 LEU   143     -11.362  -6.247   9.232  1.00  0.00      PROA
ATOM   2346 HD21 LEU   143     -12.378  -5.997   8.854  1.00  0.00      PROA
ATOM   2347 HD22 LEU   143     -11.352  -6.173  10.337  1.00  0.00      PROA
ATOM   2348 HD23 LEU   143     -11.124  -7.294   8.955  1.00  0.00      PROA
ATOM   2349  C   LEU   143     -10.432  -2.487  10.769  1.00  0.00      PROA
ATOM   2350  O   LEU   143      -9.539  -3.202  10.610  1.00  0.00      PROA
ATOM   2351  N   PRO   144     -10.411  -1.385  11.467  1.00  0.00      PROA
ATOM   2352  CD  PRO   144      -9.645  -0.137  11.127  1.00  0.00      PROA
ATOM   2353  HD1 PRO   144      -9.004  -0.201  10.273  1.00  0.00      PROA
ATOM   2354  HD2 PRO   144      -8.886   0.238  11.897  1.00  0.00      PROA
ATOM   2355  CA  PRO   144     -11.299  -0.991  12.506  1.00  0.00      PROA
ATOM   2356  HA  PRO   144     -10.747  -0.573  13.345  1.00  0.00      PROA
ATOM   2357  CB  PRO   144     -11.859   0.212  11.792  1.00  0.00      PROA
ATOM   2358  HB1 PRO   144     -12.388   0.887  12.476  1.00  0.00      PROA
ATOM   2359  HB2 PRO   144     -12.503  -0.091  10.944  1.00  0.00      PROA
ATOM   2360  CG  PRO   144     -10.613   0.911  11.232  1.00  0.00      PROA
ATOM   2361  HG1 PRO   144     -10.728   1.261  10.205  1.00  0.00      PROA
ATOM   2362  HG2 PRO   144     -10.241   1.708  11.908  1.00  0.00      PROA
ATOM   2363  C   PRO   144     -12.187  -1.973  13.172  1.00  0.00      PROA
ATOM   2364  O   PRO   144     -11.697  -2.758  13.974  1.00  0.00      PROA
ATOM   2365  N   ASN   145     -13.498  -1.876  12.909  1.00  0.00      PROA
ATOM   2366  HN  ASN   145     -13.805  -1.317  12.157  1.00  0.00      PROA
ATOM   2367  CA  ASN   145     -14.551  -2.296  13.806  1.00  0.00      PROA
ATOM   2368  HA  ASN   145     -14.429  -1.690  14.695  1.00  0.00      PROA
ATOM   2369  CB  ASN   145     -15.919  -1.973  13.154  1.00  0.00      PROA
ATOM   2370  HB1 ASN   145     -16.131  -2.689  12.331  1.00  0.00      PROA
ATOM   2371  HB2 ASN   145     -15.867  -0.956  12.721  1.00  0.00      PROA
ATOM   2372  CG  ASN   145     -17.060  -2.001  14.181  1.00  0.00      PROA
ATOM   2373  OD1 ASN   145     -16.830  -2.049  15.386  1.00  0.00      PROA
ATOM   2374  ND2 ASN   145     -18.311  -1.913  13.667  1.00  0.00      PROA
ATOM   2375 HD21 ASN   145     -19.088  -1.916  14.294  1.00  0.00      PROA
ATOM   2376 HD22 ASN   145     -18.450  -1.883  12.681  1.00  0.00      PROA
ATOM   2377  C   ASN   145     -14.489  -3.756  14.233  1.00  0.00      PROA
ATOM   2378  O   ASN   145     -14.750  -4.076  15.379  1.00  0.00      PROA
ATOM   2379  N   ILE   146     -14.104  -4.644  13.297  1.00  0.00      PROA
ATOM   2380  HN  ILE   146     -13.896  -4.337  12.372  1.00  0.00      PROA
ATOM   2381  CA  ILE   146     -13.953  -6.076  13.472  1.00  0.00      PROA
ATOM   2382  HA  ILE   146     -14.913  -6.474  13.773  1.00  0.00      PROA
ATOM   2383  CB  ILE   146     -13.560  -6.676  12.122  1.00  0.00      PROA
ATOM   2384  HB  ILE   146     -12.950  -5.900  11.606  1.00  0.00      PROA
ATOM   2385  CG2 ILE   146     -14.857  -6.872  11.311  1.00  0.00      PROA
ATOM   2386 HG21 ILE   146     -15.523  -7.608  11.811  1.00  0.00      PROA
ATOM   2387 HG22 ILE   146     -14.626  -7.238  10.288  1.00  0.00      PROA
ATOM   2388 HG23 ILE   146     -15.414  -5.917  11.226  1.00  0.00      PROA
ATOM   2389  CG1 ILE   146     -12.668  -7.947  12.122  1.00  0.00      PROA
ATOM   2390 HG11 ILE   146     -11.735  -7.779  12.705  1.00  0.00      PROA
ATOM   2391 HG12 ILE   146     -12.342  -8.134  11.074  1.00  0.00      PROA
ATOM   2392  CD  ILE   146     -13.364  -9.210  12.607  1.00  0.00      PROA
ATOM   2393  HD1 ILE   146     -14.115  -9.547  11.863  1.00  0.00      PROA
ATOM   2394  HD2 ILE   146     -13.879  -9.029  13.575  1.00  0.00      PROA
ATOM   2395  HD3 ILE   146     -12.624 -10.024  12.747  1.00  0.00      PROA
ATOM   2396  C   ILE   146     -12.965  -6.450  14.554  1.00  0.00      PROA
ATOM   2397  O   ILE   146     -13.228  -7.333  15.360  1.00  0.00      PROA
ATOM   2398  N   ILE   147     -11.803  -5.757  14.611  1.00  0.00      PROA
ATOM   2399  HN  ILE   147     -11.606  -5.011  13.979  1.00  0.00      PROA
ATOM   2400  CA  ILE   147     -10.762  -6.043  15.583  1.00  0.00      PROA
ATOM   2401  HA  ILE   147     -10.719  -7.117  15.709  1.00  0.00      PROA
ATOM   2402  CB  ILE   147      -9.377  -5.552  15.143  1.00  0.00      PROA
ATOM   2403  HB  ILE   147      -8.662  -6.199  15.672  1.00  0.00      PROA
ATOM   2404  CG2 ILE   147      -9.007  -4.123  15.598  1.00  0.00      PROA
ATOM   2405 HG21 ILE   147      -7.997  -3.837  15.231  1.00  0.00      PROA
ATOM   2406 HG22 ILE   147      -8.961  -4.040  16.705  1.00  0.00      PROA
ATOM   2407 HG23 ILE   147      -9.732  -3.385  15.214  1.00  0.00      PROA
ATOM   2408  CG1 ILE   147      -9.215  -5.730  13.617  1.00  0.00      PROA
ATOM   2409 HG11 ILE   147      -9.845  -5.016  13.066  1.00  0.00      PROA
ATOM   2410 HG12 ILE   147      -9.556  -6.761  13.345  1.00  0.00      PROA
ATOM   2411  CD  ILE   147      -7.801  -5.457  13.100  1.00  0.00      PROA
ATOM   2412  HD1 ILE   147      -6.942  -5.969  13.553  1.00  0.00      PROA
ATOM   2413  HD2 ILE   147      -7.411  -4.494  13.256  1.00  0.00      PROA
ATOM   2414  HD3 ILE   147      -7.724  -5.792  12.063  1.00  0.00      PROA
ATOM   2415  C   ILE   147     -11.132  -5.423  16.903  1.00  0.00      PROA
ATOM   2416  O   ILE   147     -10.592  -5.767  17.956  1.00  0.00      PROA
ATOM   2417  N   PHE   148     -12.085  -4.475  16.849  1.00  0.00      PROA
ATOM   2418  HN  PHE   148     -12.545  -4.282  15.982  1.00  0.00      PROA
ATOM   2419  CA  PHE   148     -12.491  -3.626  17.923  1.00  0.00      PROA
ATOM   2420  HA  PHE   148     -11.720  -3.621  18.683  1.00  0.00      PROA
ATOM   2421  CB  PHE   148     -12.780  -2.201  17.373  1.00  0.00      PROA
ATOM   2422  HB1 PHE   148     -13.689  -1.714  17.791  1.00  0.00      PROA
ATOM   2423  HB2 PHE   148     -12.910  -2.237  16.274  1.00  0.00      PROA
ATOM   2424  CG  PHE   148     -11.638  -1.297  17.700  1.00  0.00      PROA
ATOM   2425  CD1 PHE   148     -10.786  -0.769  16.716  1.00  0.00      PROA
ATOM   2426  HD1 PHE   148     -10.915  -1.048  15.685  1.00  0.00      PROA
ATOM   2427  CE1 PHE   148      -9.774   0.133  17.063  1.00  0.00      PROA
ATOM   2428  HE1 PHE   148      -9.123   0.532  16.301  1.00  0.00      PROA
ATOM   2429  CZ  PHE   148      -9.615   0.520  18.399  1.00  0.00      PROA
ATOM   2430  HZ  PHE   148      -8.839   1.218  18.671  1.00  0.00      PROA
ATOM   2431  CD2 PHE   148     -11.468  -0.905  19.033  1.00  0.00      PROA
ATOM   2432  HD2 PHE   148     -12.126  -1.290  19.796  1.00  0.00      PROA
ATOM   2433  CE2 PHE   148     -10.463  -0.003  19.381  1.00  0.00      PROA
ATOM   2434  HE2 PHE   148     -10.359   0.289  20.410  1.00  0.00      PROA
ATOM   2435  C   PHE   148     -13.739  -4.142  18.573  1.00  0.00      PROA
ATOM   2436  O   PHE   148     -14.307  -3.447  19.407  1.00  0.00      PROA
ATOM   2437  N   THR   149     -14.209  -5.354  18.246  1.00  0.00      PROA
ATOM   2438  HN  THR   149     -13.746  -5.964  17.598  1.00  0.00      PROA
ATOM   2439  CA  THR   149     -15.498  -5.784  18.728  1.00  0.00      PROA
ATOM   2440  HA  THR   149     -15.716  -5.286  19.662  1.00  0.00      PROA
ATOM   2441  CB  THR   149     -16.605  -5.476  17.739  1.00  0.00      PROA
ATOM   2442  HB  THR   149     -16.503  -4.407  17.433  1.00  0.00      PROA
ATOM   2443  OG1 THR   149     -17.886  -5.604  18.330  1.00  0.00      PROA
ATOM   2444  HG1 THR   149     -17.917  -6.479  18.718  1.00  0.00      PROA
ATOM   2445  CG2 THR   149     -16.519  -6.346  16.480  1.00  0.00      PROA
ATOM   2446 HG21 THR   149     -16.893  -7.373  16.655  1.00  0.00      PROA
ATOM   2447 HG22 THR   149     -15.476  -6.412  16.106  1.00  0.00      PROA
ATOM   2448 HG23 THR   149     -17.120  -5.876  15.680  1.00  0.00      PROA
ATOM   2449  C   THR   149     -15.401  -7.243  19.034  1.00  0.00      PROA
ATOM   2450  O   THR   149     -14.810  -8.027  18.298  1.00  0.00      PROA
ATOM   2451  N   ARG   150     -15.925  -7.623  20.212  1.00  0.00      PROA
ATOM   2452  HN  ARG   150     -16.418  -6.970  20.786  1.00  0.00      PROA
ATOM   2453  CA  ARG   150     -15.769  -8.929  20.785  1.00  0.00      PROA
ATOM   2454  HA  ARG   150     -15.746  -9.673  19.999  1.00  0.00      PROA
ATOM   2455  CB  ARG   150     -14.529  -9.046  21.699  1.00  0.00      PROA
ATOM   2456  HB1 ARG   150     -14.475 -10.058  22.152  1.00  0.00      PROA
ATOM   2457  HB2 ARG   150     -14.607  -8.306  22.530  1.00  0.00      PROA
ATOM   2458  CG  ARG   150     -13.213  -8.786  20.955  1.00  0.00      PROA
ATOM   2459  HG1 ARG   150     -13.234  -7.760  20.529  1.00  0.00      PROA
ATOM   2460  HG2 ARG   150     -13.132  -9.509  20.107  1.00  0.00      PROA
ATOM   2461  CD  ARG   150     -12.002  -8.914  21.875  1.00  0.00      PROA
ATOM   2462  HD1 ARG   150     -11.946  -9.947  22.283  1.00  0.00      PROA
ATOM   2463  HD2 ARG   150     -12.066  -8.196  22.724  1.00  0.00      PROA
ATOM   2464  NE  ARG   150     -10.758  -8.656  21.097  1.00  0.00      PROA
ATOM   2465  HE  ARG   150     -10.186  -9.446  20.856  1.00  0.00      PROA
ATOM   2466  CZ  ARG   150     -10.342  -7.421  20.814  1.00  0.00      PROA
ATOM   2467  NH1 ARG   150     -10.984  -6.302  21.051  1.00  0.00      PROA
ATOM   2468 HH11 ARG   150     -11.873  -6.360  21.460  1.00  0.00      PROA
ATOM   2469 HH12 ARG   150     -10.588  -5.423  20.788  1.00  0.00      PROA
ATOM   2470  NH2 ARG   150      -9.144  -7.274  20.392  1.00  0.00      PROA
ATOM   2471 HH21 ARG   150      -8.597  -8.093  20.054  1.00  0.00      PROA
ATOM   2472 HH22 ARG   150      -8.730  -6.441  19.999  1.00  0.00      PROA
ATOM   2473  C   ARG   150     -16.983  -9.155  21.626  1.00  0.00      PROA
ATOM   2474  O   ARG   150     -17.686  -8.215  21.973  1.00  0.00      PROA
ATOM   2475  N   SER   151     -17.240 -10.431  21.957  1.00  0.00      PROA
ATOM   2476  HN  SER   151     -16.624 -11.157  21.687  1.00  0.00      PROA
ATOM   2477  CA  SER   151     -18.460 -10.888  22.592  1.00  0.00      PROA
ATOM   2478  HA  SER   151     -19.265 -10.200  22.376  1.00  0.00      PROA
ATOM   2479  CB  SER   151     -18.801 -12.315  22.093  1.00  0.00      PROA
ATOM   2480  HB1 SER   151     -18.122 -13.083  22.522  1.00  0.00      PROA
ATOM   2481  HB2 SER   151     -18.678 -12.347  20.993  1.00  0.00      PROA
ATOM   2482  OG  SER   151     -20.144 -12.662  22.370  1.00  0.00      PROA
ATOM   2483  HG1 SER   151     -20.223 -12.721  23.330  1.00  0.00      PROA
ATOM   2484  C   SER   151     -18.249 -10.958  24.086  1.00  0.00      PROA
ATOM   2485  O   SER   151     -19.006 -11.601  24.804  1.00  0.00      PROA
ATOM   2486  N   GLN   152     -17.147 -10.347  24.573  1.00  0.00      PROA
ATOM   2487  HN  GLN   152     -16.566  -9.803  23.982  1.00  0.00      PROA
ATOM   2488  CA  GLN   152     -16.727 -10.405  25.945  1.00  0.00      PROA
ATOM   2489  HA  GLN   152     -16.961 -11.390  26.327  1.00  0.00      PROA
ATOM   2490  CB  GLN   152     -15.207 -10.207  26.056  1.00  0.00      PROA
ATOM   2491  HB1 GLN   152     -14.874 -10.333  27.114  1.00  0.00      PROA
ATOM   2492  HB2 GLN   152     -14.936  -9.181  25.714  1.00  0.00      PROA
ATOM   2493  CG  GLN   152     -14.481 -11.252  25.198  1.00  0.00      PROA
ATOM   2494  HG1 GLN   152     -14.684 -11.105  24.120  1.00  0.00      PROA
ATOM   2495  HG2 GLN   152     -14.837 -12.270  25.483  1.00  0.00      PROA
ATOM   2496  CD  GLN   152     -12.983 -11.179  25.447  1.00  0.00      PROA
ATOM   2497  OE1 GLN   152     -12.387 -12.160  25.878  1.00  0.00      PROA
ATOM   2498  NE2 GLN   152     -12.377 -10.000  25.137  1.00  0.00      PROA
ATOM   2499 HE21 GLN   152     -11.400  -9.896  25.309  1.00  0.00      PROA
ATOM   2500 HE22 GLN   152     -12.918  -9.241  24.788  1.00  0.00      PROA
ATOM   2501  C   GLN   152     -17.482  -9.409  26.777  1.00  0.00      PROA
ATOM   2502  O   GLN   152     -18.668  -9.183  26.552  1.00  0.00      PROA
ATOM   2503  N   LYS   153     -16.829  -8.849  27.804  1.00  0.00      PROA
ATOM   2504  HN  LYS   153     -15.853  -8.966  27.945  1.00  0.00      PROA
ATOM   2505  CA  LYS   153     -17.541  -8.218  28.871  1.00  0.00      PROA
ATOM   2506  HA  LYS   153     -18.606  -8.252  28.679  1.00  0.00      PROA
ATOM   2507  CB  LYS   153     -17.267  -8.924  30.212  1.00  0.00      PROA
ATOM   2508  HB1 LYS   153     -16.564  -8.368  30.872  1.00  0.00      PROA
ATOM   2509  HB2 LYS   153     -16.809  -9.916  30.006  1.00  0.00      PROA
ATOM   2510  CG  LYS   153     -18.593  -9.161  30.919  1.00  0.00      PROA
ATOM   2511  HG1 LYS   153     -19.220  -9.811  30.267  1.00  0.00      PROA
ATOM   2512  HG2 LYS   153     -19.125  -8.185  31.044  1.00  0.00      PROA
ATOM   2513  CD  LYS   153     -18.439  -9.822  32.280  1.00  0.00      PROA
ATOM   2514  HD1 LYS   153     -17.878  -9.134  32.957  1.00  0.00      PROA
ATOM   2515  HD2 LYS   153     -17.845 -10.753  32.153  1.00  0.00      PROA
ATOM   2516  CE  LYS   153     -19.827 -10.119  32.816  1.00  0.00      PROA
ATOM   2517  HE1 LYS   153     -20.393 -10.779  32.130  1.00  0.00      PROA
ATOM   2518  HE2 LYS   153     -20.392  -9.192  33.032  1.00  0.00      PROA
ATOM   2519  NZ  LYS   153     -19.760 -10.824  33.989  1.00  0.00      PROA
ATOM   2520  HZ1 LYS   153     -19.222 -10.284  34.758  1.00  0.00      PROA
ATOM   2521  HZ2 LYS   153     -19.160 -11.703  33.955  1.00  0.00      PROA
ATOM   2522  HZ3 LYS   153     -20.651 -11.097  34.459  1.00  0.00      PROA
ATOM   2523  C   LYS   153     -17.163  -6.784  29.001  1.00  0.00      PROA
ATOM   2524  O   LYS   153     -15.987  -6.423  28.933  1.00  0.00      PROA
ATOM   2525  N   GLU   154     -18.189  -5.966  29.250  1.00  0.00      PROA
ATOM   2526  HN  GLU   154     -19.127  -6.309  29.248  1.00  0.00      PROA
ATOM   2527  CA  GLU   154     -18.051  -4.609  29.678  1.00  0.00      PROA
ATOM   2528  HA  GLU   154     -17.008  -4.345  29.782  1.00  0.00      PROA
ATOM   2529  CB  GLU   154     -18.745  -3.634  28.715  1.00  0.00      PROA
ATOM   2530  HB1 GLU   154     -18.616  -2.592  29.088  1.00  0.00      PROA
ATOM   2531  HB2 GLU   154     -19.832  -3.862  28.632  1.00  0.00      PROA
ATOM   2532  CG  GLU   154     -18.110  -3.714  27.313  1.00  0.00      PROA
ATOM   2533  HG1 GLU   154     -18.364  -4.676  26.819  1.00  0.00      PROA
ATOM   2534  HG2 GLU   154     -17.005  -3.651  27.414  1.00  0.00      PROA
ATOM   2535  CD  GLU   154     -18.581  -2.562  26.437  1.00  0.00      PROA
ATOM   2536  OE1 GLU   154     -19.542  -1.859  26.846  1.00  0.00      PROA
ATOM   2537  OE2 GLU   154     -17.991  -2.377  25.349  1.00  0.00      PROA
ATOM   2538  C   GLU   154     -18.682  -4.575  31.038  1.00  0.00      PROA
ATOM   2539  O   GLU   154     -18.596  -5.549  31.783  1.00  0.00      PROA
ATOM   2540  N   GLY   155     -19.345  -3.446  31.389  1.00  0.00      PROA
ATOM   2541  HN  GLY   155     -19.401  -2.684  30.755  1.00  0.00      PROA
ATOM   2542  CA  GLY   155     -20.025  -3.259  32.651  1.00  0.00      PROA
ATOM   2543  HA1 GLY   155     -20.223  -2.203  32.743  1.00  0.00      PROA
ATOM   2544  HA2 GLY   155     -19.406  -3.652  33.443  1.00  0.00      PROA
ATOM   2545  C   GLY   155     -21.335  -3.982  32.664  1.00  0.00      PROA
ATOM   2546  O   GLY   155     -21.825  -4.380  33.715  1.00  0.00      PROA
ATOM   2547  N   LEU   156     -21.934  -4.177  31.466  1.00  0.00      PROA
ATOM   2548  HN  LEU   156     -21.537  -3.806  30.631  1.00  0.00      PROA
ATOM   2549  CA  LEU   156     -23.026  -5.096  31.269  1.00  0.00      PROA
ATOM   2550  HA  LEU   156     -23.514  -5.223  32.221  1.00  0.00      PROA
ATOM   2551  CB  LEU   156     -24.075  -4.591  30.252  1.00  0.00      PROA
ATOM   2552  HB1 LEU   156     -24.432  -5.377  29.552  1.00  0.00      PROA
ATOM   2553  HB2 LEU   156     -23.613  -3.787  29.636  1.00  0.00      PROA
ATOM   2554  CG  LEU   156     -25.296  -4.031  31.003  1.00  0.00      PROA
ATOM   2555  HG  LEU   156     -24.918  -3.325  31.784  1.00  0.00      PROA
ATOM   2556  CD1 LEU   156     -26.202  -3.232  30.063  1.00  0.00      PROA
ATOM   2557 HD11 LEU   156     -26.606  -3.874  29.261  1.00  0.00      PROA
ATOM   2558 HD12 LEU   156     -25.637  -2.392  29.600  1.00  0.00      PROA
ATOM   2559 HD13 LEU   156     -27.059  -2.801  30.629  1.00  0.00      PROA
ATOM   2560  CD2 LEU   156     -26.089  -5.143  31.716  1.00  0.00      PROA
ATOM   2561 HD21 LEU   156     -25.473  -5.675  32.472  1.00  0.00      PROA
ATOM   2562 HD22 LEU   156     -26.457  -5.887  30.981  1.00  0.00      PROA
ATOM   2563 HD23 LEU   156     -26.964  -4.710  32.244  1.00  0.00      PROA
ATOM   2564  C   LEU   156     -22.447  -6.443  30.948  1.00  0.00      PROA
ATOM   2565  O   LEU   156     -21.237  -6.621  31.042  1.00  0.00      PROA
ATOM   2566  N   HSD   157     -23.299  -7.447  30.628  1.00  0.00      PROA
ATOM   2567  HN  HSD   157     -24.272  -7.276  30.524  1.00  0.00      PROA
ATOM   2568  CA  HSD   157     -22.889  -8.832  30.561  1.00  0.00      PROA
ATOM   2569  HA  HSD   157     -22.218  -9.013  31.389  1.00  0.00      PROA
ATOM   2570  CB  HSD   157     -24.078  -9.797  30.717  1.00  0.00      PROA
ATOM   2571  HB1 HSD   157     -23.740 -10.856  30.700  1.00  0.00      PROA
ATOM   2572  HB2 HSD   157     -24.820  -9.648  29.907  1.00  0.00      PROA
ATOM   2573  ND1 HSD   157     -25.986  -9.074  32.234  1.00  0.00      PROA
ATOM   2574  HD1 HSD   157     -26.627  -8.799  31.512  1.00  0.00      PROA
ATOM   2575  CG  HSD   157     -24.725  -9.585  32.042  1.00  0.00      PROA
ATOM   2576  CE1 HSD   157     -26.222  -9.107  33.569  1.00  0.00      PROA
ATOM   2577  HE1 HSD   157     -27.156  -8.764  34.013  1.00  0.00      PROA
ATOM   2578  NE2 HSD   157     -25.191  -9.596  34.238  1.00  0.00      PROA
ATOM   2579  CD2 HSD   157     -24.262  -9.911  33.274  1.00  0.00      PROA
ATOM   2580  HD2 HSD   157     -23.319 -10.356  33.562  1.00  0.00      PROA
ATOM   2581  C   HSD   157     -22.120  -9.131  29.304  1.00  0.00      PROA
ATOM   2582  O   HSD   157     -21.116  -8.492  29.024  1.00  0.00      PROA
ATOM   2583  N   TYR   158     -22.554 -10.125  28.502  1.00  0.00      PROA
ATOM   2584  HN  TYR   158     -23.368 -10.658  28.697  1.00  0.00      PROA
ATOM   2585  CA  TYR   158     -21.815 -10.519  27.316  1.00  0.00      PROA
ATOM   2586  HA  TYR   158     -20.758 -10.359  27.479  1.00  0.00      PROA
ATOM   2587  CB  TYR   158     -22.038 -11.977  26.817  1.00  0.00      PROA
ATOM   2588  HB1 TYR   158     -21.206 -12.278  26.142  1.00  0.00      PROA
ATOM   2589  HB2 TYR   158     -22.987 -12.043  26.241  1.00  0.00      PROA
ATOM   2590  CG  TYR   158     -22.146 -12.992  27.919  1.00  0.00      PROA
ATOM   2591  CD1 TYR   158     -23.074 -14.037  27.769  1.00  0.00      PROA
ATOM   2592  HD1 TYR   158     -23.624 -14.144  26.847  1.00  0.00      PROA
ATOM   2593  CE1 TYR   158     -23.383 -14.883  28.835  1.00  0.00      PROA
ATOM   2594  HE1 TYR   158     -24.142 -15.642  28.709  1.00  0.00      PROA
ATOM   2595  CZ  TYR   158     -22.760 -14.687  30.066  1.00  0.00      PROA
ATOM   2596  OH  TYR   158     -23.189 -15.445  31.161  1.00  0.00      PROA
ATOM   2597  HH  TYR   158     -23.892 -16.031  30.865  1.00  0.00      PROA
ATOM   2598  CD2 TYR   158     -21.433 -12.887  29.128  1.00  0.00      PROA
ATOM   2599  HD2 TYR   158     -20.696 -12.109  29.262  1.00  0.00      PROA
ATOM   2600  CE2 TYR   158     -21.763 -13.713  30.211  1.00  0.00      PROA
ATOM   2601  HE2 TYR   158     -21.271 -13.573  31.161  1.00  0.00      PROA
ATOM   2602  C   TYR   158     -22.323  -9.583  26.261  1.00  0.00      PROA
ATOM   2603  O   TYR   158     -23.475  -9.669  25.821  1.00  0.00      PROA
ATOM   2604  N   THR   159     -21.497  -8.601  25.911  1.00  0.00      PROA
ATOM   2605  HN  THR   159     -20.550  -8.569  26.254  1.00  0.00      PROA
ATOM   2606  CA  THR   159     -21.891  -7.482  25.111  1.00  0.00      PROA
ATOM   2607  HA  THR   159     -22.873  -7.661  24.701  1.00  0.00      PROA
ATOM   2608  CB  THR   159     -21.950  -6.153  25.890  1.00  0.00      PROA
ATOM   2609  HB  THR   159     -23.014  -5.983  26.173  1.00  0.00      PROA
ATOM   2610  OG1 THR   159     -21.240  -6.211  27.118  1.00  0.00      PROA
ATOM   2611  HG1 THR   159     -21.620  -6.935  27.630  1.00  0.00      PROA
ATOM   2612  CG2 THR   159     -21.466  -4.926  25.100  1.00  0.00      PROA
ATOM   2613 HG21 THR   159     -22.020  -4.835  24.147  1.00  0.00      PROA
ATOM   2614 HG22 THR   159     -20.376  -4.990  24.878  1.00  0.00      PROA
ATOM   2615 HG23 THR   159     -21.630  -3.998  25.690  1.00  0.00      PROA
ATOM   2616  C   THR   159     -20.959  -7.449  23.947  1.00  0.00      PROA
ATOM   2617  O   THR   159     -19.742  -7.482  24.103  1.00  0.00      PROA
ATOM   2618  N   CYS   160     -21.542  -7.373  22.734  1.00  0.00      PROA
ATOM   2619  HN  CYS   160     -22.531  -7.429  22.637  1.00  0.00      PROA
ATOM   2620  CA  CYS   160     -20.837  -6.975  21.544  1.00  0.00      PROA
ATOM   2621  HA  CYS   160     -19.779  -7.125  21.690  1.00  0.00      PROA
ATOM   2622  CB  CYS   160     -21.223  -7.775  20.274  1.00  0.00      PROA
ATOM   2623  HB1 CYS   160     -22.304  -7.994  20.304  1.00  0.00      PROA
ATOM   2624  HB2 CYS   160     -20.703  -8.752  20.368  1.00  0.00      PROA
ATOM   2625  SG  CYS   160     -20.847  -7.007  18.651  1.00  0.00      PROA
ATOM   2626  HG1 CYS   160     -21.837  -6.127  18.733  1.00  0.00      PROA
ATOM   2627  C   CYS   160     -21.045  -5.507  21.359  1.00  0.00      PROA
ATOM   2628  O   CYS   160     -22.122  -5.045  20.987  1.00  0.00      PROA
ATOM   2629  N   SER   161     -19.967  -4.771  21.619  1.00  0.00      PROA
ATOM   2630  HN  SER   161     -19.125  -5.208  21.938  1.00  0.00      PROA
ATOM   2631  CA  SER   161     -19.846  -3.361  21.425  1.00  0.00      PROA
ATOM   2632  HA  SER   161     -20.370  -3.077  20.523  1.00  0.00      PROA
ATOM   2633  CB  SER   161     -20.287  -2.491  22.628  1.00  0.00      PROA
ATOM   2634  HB1 SER   161     -20.060  -1.419  22.460  1.00  0.00      PROA
ATOM   2635  HB2 SER   161     -19.772  -2.824  23.558  1.00  0.00      PROA
ATOM   2636  OG  SER   161     -21.694  -2.587  22.814  1.00  0.00      PROA
ATOM   2637  HG1 SER   161     -21.842  -3.488  23.132  1.00  0.00      PROA
ATOM   2638  C   SER   161     -18.377  -3.192  21.203  1.00  0.00      PROA
ATOM   2639  O   SER   161     -17.623  -4.166  21.160  1.00  0.00      PROA
ATOM   2640  N   SER   162     -17.946  -1.936  21.002  1.00  0.00      PROA
ATOM   2641  HN  SER   162     -18.583  -1.177  21.009  1.00  0.00      PROA
ATOM   2642  CA  SER   162     -16.561  -1.554  20.840  1.00  0.00      PROA
ATOM   2643  HA  SER   162     -16.179  -2.139  20.018  1.00  0.00      PROA
ATOM   2644  CB  SER   162     -16.385  -0.067  20.486  1.00  0.00      PROA
ATOM   2645  HB1 SER   162     -15.313   0.173  20.313  1.00  0.00      PROA
ATOM   2646  HB2 SER   162     -16.774   0.587  21.300  1.00  0.00      PROA
ATOM   2647  OG  SER   162     -17.098   0.211  19.288  1.00  0.00      PROA
ATOM   2648  HG1 SER   162     -18.030   0.137  19.508  1.00  0.00      PROA
ATOM   2649  C   SER   162     -15.728  -1.861  22.057  1.00  0.00      PROA
ATOM   2650  O   SER   162     -16.235  -1.883  23.164  1.00  0.00      PROA
ATOM   2651  N   HSD   163     -14.422  -2.104  21.857  1.00  0.00      PROA
ATOM   2652  HN  HSD   163     -14.038  -2.065  20.939  1.00  0.00      PROA
ATOM   2653  CA  HSD   163     -13.509  -2.529  22.888  1.00  0.00      PROA
ATOM   2654  HA  HSD   163     -13.983  -2.434  23.856  1.00  0.00      PROA
ATOM   2655  CB  HSD   163     -13.046  -3.996  22.734  1.00  0.00      PROA
ATOM   2656  HB1 HSD   163     -12.080  -4.185  23.248  1.00  0.00      PROA
ATOM   2657  HB2 HSD   163     -12.927  -4.260  21.663  1.00  0.00      PROA
ATOM   2658  ND1 HSD   163     -15.211  -5.328  22.896  1.00  0.00      PROA
ATOM   2659  HD1 HSD   163     -15.613  -5.052  22.021  1.00  0.00      PROA
ATOM   2660  CG  HSD   163     -14.011  -4.907  23.417  1.00  0.00      PROA
ATOM   2661  CE1 HSD   163     -15.777  -6.141  23.825  1.00  0.00      PROA
ATOM   2662  HE1 HSD   163     -16.745  -6.626  23.688  1.00  0.00      PROA
ATOM   2663  NE2 HSD   163     -14.997  -6.300  24.878  1.00  0.00      PROA
ATOM   2664  CD2 HSD   163     -13.896  -5.511  24.629  1.00  0.00      PROA
ATOM   2665  HD2 HSD   163     -13.096  -5.449  25.356  1.00  0.00      PROA
ATOM   2666  C   HSD   163     -12.342  -1.589  22.928  1.00  0.00      PROA
ATOM   2667  O   HSD   163     -11.183  -1.986  22.895  1.00  0.00      PROA
ATOM   2668  N   PHE   164     -12.672  -0.296  23.086  1.00  0.00      PROA
ATOM   2669  HN  PHE   164     -13.613   0.013  22.942  1.00  0.00      PROA
ATOM   2670  CA  PHE   164     -11.900   0.602  23.909  1.00  0.00      PROA
ATOM   2671  HA  PHE   164     -10.943   0.173  24.153  1.00  0.00      PROA
ATOM   2672  CB  PHE   164     -11.757   2.064  23.364  1.00  0.00      PROA
ATOM   2673  HB1 PHE   164     -11.641   2.778  24.212  1.00  0.00      PROA
ATOM   2674  HB2 PHE   164     -12.681   2.340  22.811  1.00  0.00      PROA
ATOM   2675  CG  PHE   164     -10.564   2.346  22.489  1.00  0.00      PROA
ATOM   2676  CD1 PHE   164     -10.540   3.550  21.763  1.00  0.00      PROA
ATOM   2677  HD1 PHE   164     -11.385   4.224  21.802  1.00  0.00      PROA
ATOM   2678  CE1 PHE   164      -9.418   3.911  21.012  1.00  0.00      PROA
ATOM   2679  HE1 PHE   164      -9.379   4.893  20.562  1.00  0.00      PROA
ATOM   2680  CZ  PHE   164      -8.324   3.048  20.914  1.00  0.00      PROA
ATOM   2681  HZ  PHE   164      -7.474   3.310  20.301  1.00  0.00      PROA
ATOM   2682  CD2 PHE   164      -9.420   1.527  22.452  1.00  0.00      PROA
ATOM   2683  HD2 PHE   164      -9.366   0.611  23.014  1.00  0.00      PROA
ATOM   2684  CE2 PHE   164      -8.318   1.864  21.656  1.00  0.00      PROA
ATOM   2685  HE2 PHE   164      -7.457   1.214  21.625  1.00  0.00      PROA
ATOM   2686  C   PHE   164     -12.713   0.703  25.177  1.00  0.00      PROA
ATOM   2687  O   PHE   164     -13.832   1.197  25.100  1.00  0.00      PROA
ATOM   2688  N   PRO   165     -12.230   0.261  26.333  1.00  0.00      PROA
ATOM   2689  CD  PRO   165     -11.432  -0.960  26.435  1.00  0.00      PROA
ATOM   2690  HD1 PRO   165     -10.367  -0.702  26.259  1.00  0.00      PROA
ATOM   2691  HD2 PRO   165     -11.772  -1.733  25.712  1.00  0.00      PROA
ATOM   2692  CA  PRO   165     -12.641   0.733  27.650  1.00  0.00      PROA
ATOM   2693  HA  PRO   165     -13.696   0.536  27.768  1.00  0.00      PROA
ATOM   2694  CB  PRO   165     -11.786  -0.103  28.611  1.00  0.00      PROA
ATOM   2695  HB1 PRO   165     -12.268  -0.219  29.603  1.00  0.00      PROA
ATOM   2696  HB2 PRO   165     -10.766   0.329  28.734  1.00  0.00      PROA
ATOM   2697  CG  PRO   165     -11.647  -1.428  27.871  1.00  0.00      PROA
ATOM   2698  HG1 PRO   165     -10.810  -2.044  28.250  1.00  0.00      PROA
ATOM   2699  HG2 PRO   165     -12.600  -2.002  27.947  1.00  0.00      PROA
ATOM   2700  C   PRO   165     -12.424   2.213  27.869  1.00  0.00      PROA
ATOM   2701  O   PRO   165     -12.534   3.000  26.933  1.00  0.00      PROA
ATOM   2702  N   TYR   166     -12.100   2.627  29.114  1.00  0.00      PROA
ATOM   2703  HN  TYR   166     -11.993   1.980  29.861  1.00  0.00      PROA
ATOM   2704  CA  TYR   166     -11.915   4.019  29.469  1.00  0.00      PROA
ATOM   2705  HA  TYR   166     -12.538   4.612  28.818  1.00  0.00      PROA
ATOM   2706  CB  TYR   166     -12.321   4.363  30.930  1.00  0.00      PROA
ATOM   2707  HB1 TYR   166     -12.126   5.438  31.147  1.00  0.00      PROA
ATOM   2708  HB2 TYR   166     -11.729   3.742  31.638  1.00  0.00      PROA
ATOM   2709  CG  TYR   166     -13.796   4.134  31.188  1.00  0.00      PROA
ATOM   2710  CD1 TYR   166     -14.239   3.923  32.507  1.00  0.00      PROA
ATOM   2711  HD1 TYR   166     -13.532   3.959  33.323  1.00  0.00      PROA
ATOM   2712  CE1 TYR   166     -15.578   3.609  32.768  1.00  0.00      PROA
ATOM   2713  HE1 TYR   166     -15.895   3.397  33.767  1.00  0.00      PROA
ATOM   2714  CZ  TYR   166     -16.500   3.516  31.722  1.00  0.00      PROA
ATOM   2715  OH  TYR   166     -17.837   3.150  31.971  1.00  0.00      PROA
ATOM   2716  HH  TYR   166     -18.293   3.107  31.129  1.00  0.00      PROA
ATOM   2717  CD2 TYR   166     -14.754   4.103  30.152  1.00  0.00      PROA
ATOM   2718  HD2 TYR   166     -14.485   4.283  29.126  1.00  0.00      PROA
ATOM   2719  CE2 TYR   166     -16.088   3.780  30.415  1.00  0.00      PROA
ATOM   2720  HE2 TYR   166     -16.790   3.719  29.597  1.00  0.00      PROA
ATOM   2721  C   TYR   166     -10.532   4.525  29.161  1.00  0.00      PROA
ATOM   2722  O   TYR   166      -9.798   4.989  30.027  1.00  0.00      PROA
ATOM   2723  N   SER   167     -10.214   4.513  27.850  1.00  0.00      PROA
ATOM   2724  HN  SER   167     -10.767   3.973  27.218  1.00  0.00      PROA
ATOM   2725  CA  SER   167      -9.438   5.538  27.205  1.00  0.00      PROA
ATOM   2726  HA  SER   167      -8.716   5.949  27.897  1.00  0.00      PROA
ATOM   2727  CB  SER   167      -8.752   5.013  25.917  1.00  0.00      PROA
ATOM   2728  HB1 SER   167      -9.481   4.604  25.184  1.00  0.00      PROA
ATOM   2729  HB2 SER   167      -8.069   4.181  26.199  1.00  0.00      PROA
ATOM   2730  OG  SER   167      -7.974   6.031  25.302  1.00  0.00      PROA
ATOM   2731  HG1 SER   167      -7.251   6.220  25.907  1.00  0.00      PROA
ATOM   2732  C   SER   167     -10.518   6.560  26.933  1.00  0.00      PROA
ATOM   2733  O   SER   167     -10.855   7.348  27.806  1.00  0.00      PROA
ATOM   2734  N   GLN   168     -11.190   6.457  25.773  1.00  0.00      PROA
ATOM   2735  HN  GLN   168     -10.860   5.880  25.029  1.00  0.00      PROA
ATOM   2736  CA  GLN   168     -12.577   6.833  25.665  1.00  0.00      PROA
ATOM   2737  HA  GLN   168     -13.007   6.973  26.649  1.00  0.00      PROA
ATOM   2738  CB  GLN   168     -12.914   8.058  24.781  1.00  0.00      PROA
ATOM   2739  HB1 GLN   168     -14.013   8.093  24.600  1.00  0.00      PROA
ATOM   2740  HB2 GLN   168     -12.404   7.917  23.808  1.00  0.00      PROA
ATOM   2741  CG  GLN   168     -12.549   9.428  25.364  1.00  0.00      PROA
ATOM   2742  HG1 GLN   168     -12.914   9.500  26.414  1.00  0.00      PROA
ATOM   2743  HG2 GLN   168     -13.028  10.233  24.775  1.00  0.00      PROA
ATOM   2744  CD  GLN   168     -11.057   9.669  25.333  1.00  0.00      PROA
ATOM   2745  OE1 GLN   168     -10.523  10.002  26.353  1.00  0.00      PROA
ATOM   2746  NE2 GLN   168     -10.408   9.588  24.153  1.00  0.00      PROA
ATOM   2747 HE21 GLN   168      -9.428   9.743  24.099  1.00  0.00      PROA
ATOM   2748 HE22 GLN   168     -10.937   9.397  23.334  1.00  0.00      PROA
ATOM   2749  C   GLN   168     -13.242   5.652  25.037  1.00  0.00      PROA
ATOM   2750  O   GLN   168     -12.827   5.195  23.974  1.00  0.00      PROA
ATOM   2751  N   TYR   169     -14.315   5.162  25.679  1.00  0.00      PROA
ATOM   2752  HN  TYR   169     -14.609   5.524  26.555  1.00  0.00      PROA
ATOM   2753  CA  TYR   169     -15.162   4.127  25.126  1.00  0.00      PROA
ATOM   2754  HA  TYR   169     -14.540   3.401  24.629  1.00  0.00      PROA
ATOM   2755  CB  TYR   169     -15.968   3.429  26.262  1.00  0.00      PROA
ATOM   2756  HB1 TYR   169     -16.294   4.218  26.973  1.00  0.00      PROA
ATOM   2757  HB2 TYR   169     -15.298   2.734  26.812  1.00  0.00      PROA
ATOM   2758  CG  TYR   169     -17.194   2.638  25.835  1.00  0.00      PROA
ATOM   2759  CD1 TYR   169     -17.167   1.630  24.847  1.00  0.00      PROA
ATOM   2760  HD1 TYR   169     -16.252   1.410  24.321  1.00  0.00      PROA
ATOM   2761  CE1 TYR   169     -18.321   0.887  24.549  1.00  0.00      PROA
ATOM   2762  HE1 TYR   169     -18.276   0.098  23.812  1.00  0.00      PROA
ATOM   2763  CZ  TYR   169     -19.508   1.136  25.248  1.00  0.00      PROA
ATOM   2764  OH  TYR   169     -20.669   0.374  25.000  1.00  0.00      PROA
ATOM   2765  HH  TYR   169     -20.420  -0.345  24.414  1.00  0.00      PROA
ATOM   2766  CD2 TYR   169     -18.406   2.899  26.491  1.00  0.00      PROA
ATOM   2767  HD2 TYR   169     -18.448   3.662  27.250  1.00  0.00      PROA
ATOM   2768  CE2 TYR   169     -19.552   2.156  26.204  1.00  0.00      PROA
ATOM   2769  HE2 TYR   169     -20.464   2.351  26.745  1.00  0.00      PROA
ATOM   2770  C   TYR   169     -16.065   4.712  24.076  1.00  0.00      PROA
ATOM   2771  O   TYR   169     -16.491   4.047  23.137  1.00  0.00      PROA
ATOM   2772  N   GLN   170     -16.323   6.029  24.182  1.00  0.00      PROA
ATOM   2773  HN  GLN   170     -15.926   6.576  24.909  1.00  0.00      PROA
ATOM   2774  CA  GLN   170     -17.263   6.692  23.336  1.00  0.00      PROA
ATOM   2775  HA  GLN   170     -17.937   5.970  22.899  1.00  0.00      PROA
ATOM   2776  CB  GLN   170     -18.065   7.721  24.145  1.00  0.00      PROA
ATOM   2777  HB1 GLN   170     -17.522   8.688  24.247  1.00  0.00      PROA
ATOM   2778  HB2 GLN   170     -18.203   7.310  25.166  1.00  0.00      PROA
ATOM   2779  CG  GLN   170     -19.461   7.925  23.539  1.00  0.00      PROA
ATOM   2780  HG1 GLN   170     -20.025   6.970  23.549  1.00  0.00      PROA
ATOM   2781  HG2 GLN   170     -19.395   8.278  22.485  1.00  0.00      PROA
ATOM   2782  CD  GLN   170     -20.191   8.987  24.340  1.00  0.00      PROA
ATOM   2783  OE1 GLN   170     -20.171  10.164  23.990  1.00  0.00      PROA
ATOM   2784  NE2 GLN   170     -20.839   8.555  25.452  1.00  0.00      PROA
ATOM   2785 HE21 GLN   170     -21.299   9.204  26.052  1.00  0.00      PROA
ATOM   2786 HE22 GLN   170     -20.747   7.601  25.740  1.00  0.00      PROA
ATOM   2787  C   GLN   170     -16.505   7.385  22.243  1.00  0.00      PROA
ATOM   2788  O   GLN   170     -17.000   8.319  21.631  1.00  0.00      PROA
ATOM   2789  N   PHE   171     -15.266   6.936  21.944  1.00  0.00      PROA
ATOM   2790  HN  PHE   171     -14.843   6.187  22.451  1.00  0.00      PROA
ATOM   2791  CA  PHE   171     -14.505   7.449  20.830  1.00  0.00      PROA
ATOM   2792  HA  PHE   171     -14.951   8.366  20.481  1.00  0.00      PROA
ATOM   2793  CB  PHE   171     -13.061   7.794  21.264  1.00  0.00      PROA
ATOM   2794  HB1 PHE   171     -12.554   6.900  21.682  1.00  0.00      PROA
ATOM   2795  HB2 PHE   171     -13.121   8.591  22.027  1.00  0.00      PROA
ATOM   2796  CG  PHE   171     -12.231   8.342  20.152  1.00  0.00      PROA
ATOM   2797  CD1 PHE   171     -12.522   9.572  19.593  1.00  0.00      PROA
ATOM   2798  HD1 PHE   171     -13.290  10.235  20.006  1.00  0.00      PROA
ATOM   2799  CE1 PHE   171     -11.933   9.795  18.312  1.00  0.00      PROA
ATOM   2800  HE1 PHE   171     -12.251  10.671  17.698  1.00  0.00      PROA
ATOM   2801  CZ  PHE   171     -10.689   9.296  17.985  1.00  0.00      PROA
ATOM   2802  HZ  PHE   171     -10.125   9.733  17.170  1.00  0.00      PROA
ATOM   2803  CD2 PHE   171     -11.191   7.579  19.594  1.00  0.00      PROA
ATOM   2804  HD2 PHE   171     -10.984   6.611  19.985  1.00  0.00      PROA
ATOM   2805  CE2 PHE   171     -10.418   8.070  18.531  1.00  0.00      PROA
ATOM   2806  HE2 PHE   171      -9.640   7.486  18.096  1.00  0.00      PROA
ATOM   2807  C   PHE   171     -14.567   6.462  19.678  1.00  0.00      PROA
ATOM   2808  O   PHE   171     -14.206   6.786  18.555  1.00  0.00      PROA
ATOM   2809  N   TRP   172     -15.170   5.271  19.901  1.00  0.00      PROA
ATOM   2810  HN  TRP   172     -15.417   4.975  20.823  1.00  0.00      PROA
ATOM   2811  CA  TRP   172     -15.708   4.448  18.829  1.00  0.00      PROA
ATOM   2812  HA  TRP   172     -15.449   4.888  17.875  1.00  0.00      PROA
ATOM   2813  CB  TRP   172     -15.226   2.987  18.801  1.00  0.00      PROA
ATOM   2814  HB1 TRP   172     -15.820   2.376  18.083  1.00  0.00      PROA
ATOM   2815  HB2 TRP   172     -15.334   2.536  19.810  1.00  0.00      PROA
ATOM   2816  CG  TRP   172     -13.806   2.944  18.359  1.00  0.00      PROA
ATOM   2817  CD1 TRP   172     -12.757   3.048  19.220  1.00  0.00      PROA
ATOM   2818  HD1 TRP   172     -12.849   3.055  20.294  1.00  0.00      PROA
ATOM   2819  NE1 TRP   172     -11.599   3.206  18.517  1.00  0.00      PROA
ATOM   2820  HE1 TRP   172     -10.712   3.292  18.911  1.00  0.00      PROA
ATOM   2821  CE2 TRP   172     -11.859   3.179  17.184  1.00  0.00      PROA
ATOM   2822  CD2 TRP   172     -13.255   3.019  17.030  1.00  0.00      PROA
ATOM   2823  CE3 TRP   172     -13.803   2.986  15.743  1.00  0.00      PROA
ATOM   2824  HE3 TRP   172     -14.862   2.878  15.594  1.00  0.00      PROA
ATOM   2825  CZ3 TRP   172     -12.941   3.060  14.650  1.00  0.00      PROA
ATOM   2826  HZ3 TRP   172     -13.342   3.042  13.653  1.00  0.00      PROA
ATOM   2827  CZ2 TRP   172     -11.006   3.281  16.099  1.00  0.00      PROA
ATOM   2828  HZ2 TRP   172      -9.944   3.406  16.222  1.00  0.00      PROA
ATOM   2829  CH2 TRP   172     -11.565   3.178  14.827  1.00  0.00      PROA
ATOM   2830  HH2 TRP   172     -10.921   3.257  13.962  1.00  0.00      PROA
ATOM   2831  C   TRP   172     -17.197   4.541  18.910  1.00  0.00      PROA
ATOM   2832  O   TRP   172     -17.937   3.694  18.430  1.00  0.00      PROA
ATOM   2833  N   LYS   173     -17.643   5.668  19.483  1.00  0.00      PROA
ATOM   2834  HN  LYS   173     -17.012   6.269  19.971  1.00  0.00      PROA
ATOM   2835  CA  LYS   173     -18.935   6.235  19.275  1.00  0.00      PROA
ATOM   2836  HA  LYS   173     -19.349   5.869  18.344  1.00  0.00      PROA
ATOM   2837  CB  LYS   173     -19.921   5.980  20.424  1.00  0.00      PROA
ATOM   2838  HB1 LYS   173     -20.846   6.585  20.267  1.00  0.00      PROA
ATOM   2839  HB2 LYS   173     -19.471   6.282  21.392  1.00  0.00      PROA
ATOM   2840  CG  LYS   173     -20.330   4.516  20.478  1.00  0.00      PROA
ATOM   2841  HG1 LYS   173     -19.486   3.895  20.858  1.00  0.00      PROA
ATOM   2842  HG2 LYS   173     -20.534   4.202  19.431  1.00  0.00      PROA
ATOM   2843  CD  LYS   173     -21.577   4.304  21.334  1.00  0.00      PROA
ATOM   2844  HD1 LYS   173     -22.312   5.116  21.135  1.00  0.00      PROA
ATOM   2845  HD2 LYS   173     -21.285   4.376  22.409  1.00  0.00      PROA
ATOM   2846  CE  LYS   173     -22.241   2.951  21.070  1.00  0.00      PROA
ATOM   2847  HE1 LYS   173     -23.105   2.812  21.752  1.00  0.00      PROA
ATOM   2848  HE2 LYS   173     -21.514   2.125  21.220  1.00  0.00      PROA
ATOM   2849  NZ  LYS   173     -22.745   2.869  19.677  1.00  0.00      PROA
ATOM   2850  HZ1 LYS   173     -21.950   2.980  19.012  1.00  0.00      PROA
ATOM   2851  HZ2 LYS   173     -23.437   3.624  19.514  1.00  0.00      PROA
ATOM   2852  HZ3 LYS   173     -23.194   1.945  19.529  1.00  0.00      PROA
ATOM   2853  C   LYS   173     -18.706   7.702  19.129  1.00  0.00      PROA
ATOM   2854  O   LYS   173     -19.390   8.501  19.736  1.00  0.00      PROA
ATOM   2855  N   ASN   174     -17.730   8.072  18.277  1.00  0.00      PROA
ATOM   2856  HN  ASN   174     -17.159   7.394  17.842  1.00  0.00      PROA
ATOM   2857  CA  ASN   174     -17.524   9.436  17.843  1.00  0.00      PROA
ATOM   2858  HA  ASN   174     -18.474   9.881  17.576  1.00  0.00      PROA
ATOM   2859  CB  ASN   174     -16.721  10.325  18.827  1.00  0.00      PROA
ATOM   2860  HB1 ASN   174     -16.213  11.167  18.301  1.00  0.00      PROA
ATOM   2861  HB2 ASN   174     -15.945   9.725  19.332  1.00  0.00      PROA
ATOM   2862  CG  ASN   174     -17.654  10.963  19.839  1.00  0.00      PROA
ATOM   2863  OD1 ASN   174     -18.816  11.263  19.564  1.00  0.00      PROA
ATOM   2864  ND2 ASN   174     -17.115  11.173  21.069  1.00  0.00      PROA
ATOM   2865 HD21 ASN   174     -17.677  11.675  21.758  1.00  0.00      PROA
ATOM   2866 HD22 ASN   174     -16.154  11.024  21.244  1.00  0.00      PROA
ATOM   2867  C   ASN   174     -16.710   9.357  16.587  1.00  0.00      PROA
ATOM   2868  O   ASN   174     -16.593  10.339  15.874  1.00  0.00      PROA
ATOM   2869  N   PHE   175     -16.208   8.155  16.248  1.00  0.00      PROA
ATOM   2870  HN  PHE   175     -16.284   7.354  16.826  1.00  0.00      PROA
ATOM   2871  CA  PHE   175     -15.456   7.959  15.069  1.00  0.00      PROA
ATOM   2872  HA  PHE   175     -15.475   8.853  14.462  1.00  0.00      PROA
ATOM   2873  CB  PHE   175     -14.101   7.630  15.564  1.00  0.00      PROA
ATOM   2874  HB1 PHE   175     -13.949   6.673  16.048  1.00  0.00      PROA
ATOM   2875  HB2 PHE   175     -13.574   8.444  16.081  1.00  0.00      PROA
ATOM   2876  CG  PHE   175     -13.542   7.408  14.490  1.00  0.00      PROA
ATOM   2877  CD1 PHE   175     -13.583   8.678  13.307  1.00  0.00      PROA
ATOM   2878  HD1 PHE   175     -13.878   9.591  13.377  1.00  0.00      PROA
ATOM   2879  CE1 PHE   175     -12.801   8.670  11.865  1.00  0.00      PROA
ATOM   2880  HE1 PHE   175     -12.334   9.586  11.526  1.00  0.00      PROA
ATOM   2881  CZ  PHE   175     -12.183   6.965  11.353  1.00  0.00      PROA
ATOM   2882  HZ  PHE   175     -11.409   7.116  10.771  1.00  0.00      PROA
ATOM   2883  CD2 PHE   175     -12.375   6.078  14.555  1.00  0.00      PROA
ATOM   2884  HD2 PHE   175     -12.076   5.517  15.167  1.00  0.00      PROA
ATOM   2885  CE2 PHE   175     -11.489   5.604  13.105  1.00  0.00      PROA
ATOM   2886  HE2 PHE   175     -10.334   5.462  13.175  1.00  0.00      PROA
ATOM   2887  C   PHE   175     -16.081   6.825  14.258  1.00  0.00      PROA
ATOM   2888  O   PHE   175     -15.735   6.589  13.103  1.00  0.00      PROA
ATOM   2889  N   GLN   176     -17.021   6.124  14.888  1.00  0.00      PROA
ATOM   2890  HN  GLN   176     -17.291   6.330  15.817  1.00  0.00      PROA
ATOM   2891  CA  GLN   176     -17.717   5.034  14.266  1.00  0.00      PROA
ATOM   2892  HA  GLN   176     -17.167   4.645  13.420  1.00  0.00      PROA
ATOM   2893  CB  GLN   176     -17.950   3.955  15.323  1.00  0.00      PROA
ATOM   2894  HB1 GLN   176     -18.590   4.367  16.139  1.00  0.00      PROA
ATOM   2895  HB2 GLN   176     -16.960   3.712  15.769  1.00  0.00      PROA
ATOM   2896  CG  GLN   176     -18.585   2.667  14.781  1.00  0.00      PROA
ATOM   2897  HG1 GLN   176     -17.981   2.250  13.951  1.00  0.00      PROA
ATOM   2898  HG2 GLN   176     -19.616   2.851  14.408  1.00  0.00      PROA
ATOM   2899  CD  GLN   176     -18.665   1.678  15.941  1.00  0.00      PROA
ATOM   2900  OE1 GLN   176     -19.700   1.564  16.601  1.00  0.00      PROA
ATOM   2901  NE2 GLN   176     -17.525   0.984  16.198  1.00  0.00      PROA
ATOM   2902 HE21 GLN   176     -17.505   0.330  16.954  1.00  0.00      PROA
ATOM   2903 HE22 GLN   176     -16.713   1.124  15.647  1.00  0.00      PROA
ATOM   2904  C   GLN   176     -19.066   5.524  13.825  1.00  0.00      PROA
ATOM   2905  O   GLN   176     -19.689   4.981  12.920  1.00  0.00      PROA
ATOM   2906  N   THR   177     -19.504   6.651  14.428  1.00  0.00      PROA
ATOM   2907  HN  THR   177     -19.006   7.061  15.180  1.00  0.00      PROA
ATOM   2908  CA  THR   177     -20.639   7.427  13.973  1.00  0.00      PROA
ATOM   2909  HA  THR   177     -21.404   6.746  13.631  1.00  0.00      PROA
ATOM   2910  CB  THR   177     -21.194   8.408  15.002  1.00  0.00      PROA
ATOM   2911  HB  THR   177     -21.172   9.477  14.684  1.00  0.00      PROA
ATOM   2912  OG1 THR   177     -22.542   8.098  15.261  1.00  0.00      PROA
ATOM   2913  HG1 THR   177     -23.028   8.278  14.448  1.00  0.00      PROA
ATOM   2914  CG2 THR   177     -20.396   8.311  16.307  1.00  0.00      PROA
ATOM   2915 HG21 THR   177     -19.328   8.515  16.112  1.00  0.00      PROA
ATOM   2916 HG22 THR   177     -20.513   7.316  16.784  1.00  0.00      PROA
ATOM   2917 HG23 THR   177     -20.747   9.084  17.026  1.00  0.00      PROA
ATOM   2918  C   THR   177     -20.165   8.249  12.825  1.00  0.00      PROA
ATOM   2919  O   THR   177     -20.931   8.598  11.941  1.00  0.00      PROA
ATOM   2920  N   LEU   178     -18.848   8.534  12.797  1.00  0.00      PROA
ATOM   2921  HN  LEU   178     -18.237   8.191  13.502  1.00  0.00      PROA
ATOM   2922  CA  LEU   178     -18.195   9.344  11.806  1.00  0.00      PROA
ATOM   2923  HA  LEU   178     -18.948   9.971  11.366  1.00  0.00      PROA
ATOM   2924  CB  LEU   178     -17.085  10.192  12.466  1.00  0.00      PROA
ATOM   2925  HB1 LEU   178     -16.176   9.589  12.665  1.00  0.00      PROA
ATOM   2926  HB2 LEU   178     -17.499  10.495  13.454  1.00  0.00      PROA
ATOM   2927  CG  LEU   178     -16.694  11.522  11.768  1.00  0.00      PROA
ATOM   2928  HG  LEU   178     -16.403  12.218  12.593  1.00  0.00      PROA
ATOM   2929  CD1 LEU   178     -15.439  11.406  10.886  1.00  0.00      PROA
ATOM   2930 HD11 LEU   178     -15.631  10.785   9.990  1.00  0.00      PROA
ATOM   2931 HD12 LEU   178     -14.603  10.950  11.458  1.00  0.00      PROA
ATOM   2932 HD13 LEU   178     -15.121  12.412  10.545  1.00  0.00      PROA
ATOM   2933  CD2 LEU   178     -17.861  12.191  11.023  1.00  0.00      PROA
ATOM   2934 HD21 LEU   178     -18.724  12.339  11.707  1.00  0.00      PROA
ATOM   2935 HD22 LEU   178     -18.185  11.563  10.170  1.00  0.00      PROA
ATOM   2936 HD23 LEU   178     -17.550  13.180  10.627  1.00  0.00      PROA
ATOM   2937  C   LEU   178     -17.658   8.413  10.751  1.00  0.00      PROA
ATOM   2938  O   LEU   178     -16.583   8.592  10.192  1.00  0.00      PROA
ATOM   2939  N   LYS   179     -18.436   7.355  10.466  1.00  0.00      PROA
ATOM   2940  HN  LYS   179     -19.303   7.223  10.930  1.00  0.00      PROA
ATOM   2941  CA  LYS   179     -18.087   6.355   9.508  1.00  0.00      PROA
ATOM   2942  HA  LYS   179     -17.376   6.732   8.786  1.00  0.00      PROA
ATOM   2943  CB  LYS   179     -17.542   5.122  10.239  1.00  0.00      PROA
ATOM   2944  HB1 LYS   179     -18.326   4.672  10.886  1.00  0.00      PROA
ATOM   2945  HB2 LYS   179     -16.722   5.477  10.901  1.00  0.00      PROA
ATOM   2946  CG  LYS   179     -16.996   4.054   9.295  1.00  0.00      PROA
ATOM   2947  HG1 LYS   179     -16.179   4.486   8.673  1.00  0.00      PROA
ATOM   2948  HG2 LYS   179     -17.806   3.713   8.609  1.00  0.00      PROA
ATOM   2949  CD  LYS   179     -16.484   2.834  10.064  1.00  0.00      PROA
ATOM   2950  HD1 LYS   179     -16.210   2.061   9.312  1.00  0.00      PROA
ATOM   2951  HD2 LYS   179     -17.327   2.445  10.678  1.00  0.00      PROA
ATOM   2952  CE  LYS   179     -15.298   3.125  10.978  1.00  0.00      PROA
ATOM   2953  HE1 LYS   179     -15.566   3.845  11.782  1.00  0.00      PROA
ATOM   2954  HE2 LYS   179     -14.438   3.522  10.397  1.00  0.00      PROA
ATOM   2955  NZ  LYS   179     -14.878   1.867  11.625  1.00  0.00      PROA
ATOM   2956  HZ1 LYS   179     -14.606   1.184  10.886  1.00  0.00      PROA
ATOM   2957  HZ2 LYS   179     -15.670   1.492  12.182  1.00  0.00      PROA
ATOM   2958  HZ3 LYS   179     -14.069   2.057  12.247  1.00  0.00      PROA
ATOM   2959  C   LYS   179     -19.362   5.975   8.816  1.00  0.00      PROA
ATOM   2960  O   LYS   179     -19.350   5.579   7.653  1.00  0.00      PROA
ATOM   2961  N   ILE   180     -20.515   6.178   9.497  1.00  0.00      PROA
ATOM   2962  HN  ILE   180     -20.521   6.529  10.425  1.00  0.00      PROA
ATOM   2963  CA  ILE   180     -21.820   5.864   8.959  1.00  0.00      PROA
ATOM   2964  HA  ILE   180     -21.715   5.229   8.089  1.00  0.00      PROA
ATOM   2965  CB  ILE   180     -22.731   5.157   9.957  1.00  0.00      PROA
ATOM   2966  HB  ILE   180     -23.720   4.958   9.473  1.00  0.00      PROA
ATOM   2967  CG2 ILE   180     -22.987   6.019  11.216  1.00  0.00      PROA
ATOM   2968 HG21 ILE   180     -23.491   6.973  10.964  1.00  0.00      PROA
ATOM   2969 HG22 ILE   180     -22.030   6.235  11.726  1.00  0.00      PROA
ATOM   2970 HG23 ILE   180     -23.646   5.485  11.932  1.00  0.00      PROA
ATOM   2971  CG1 ILE   180     -22.130   3.785  10.310  1.00  0.00      PROA
ATOM   2972 HG11 ILE   180     -21.181   3.918  10.874  1.00  0.00      PROA
ATOM   2973 HG12 ILE   180     -21.891   3.249   9.362  1.00  0.00      PROA
ATOM   2974  CD  ILE   180     -23.096   2.925  11.126  1.00  0.00      PROA
ATOM   2975  HD1 ILE   180     -24.088   2.883  10.629  1.00  0.00      PROA
ATOM   2976  HD2 ILE   180     -23.226   3.338  12.149  1.00  0.00      PROA
ATOM   2977  HD3 ILE   180     -22.708   1.892  11.216  1.00  0.00      PROA
ATOM   2978  C   ILE   180     -22.511   7.121   8.526  1.00  0.00      PROA
ATOM   2979  O   ILE   180     -23.524   7.057   7.846  1.00  0.00      PROA
ATOM   2980  N   VAL   181     -21.948   8.303   8.854  1.00  0.00      PROA
ATOM   2981  HN  VAL   181     -21.120   8.366   9.404  1.00  0.00      PROA
ATOM   2982  CA  VAL   181     -22.533   9.559   8.440  1.00  0.00      PROA
ATOM   2983  HA  VAL   181     -23.535   9.404   8.065  1.00  0.00      PROA
ATOM   2984  CB  VAL   181     -22.607  10.621   9.536  1.00  0.00      PROA
ATOM   2985  HB  VAL   181     -23.125  11.531   9.139  1.00  0.00      PROA
ATOM   2986  CG1 VAL   181     -23.499  10.090  10.675  1.00  0.00      PROA
ATOM   2987 HG11 VAL   181     -24.523   9.891  10.292  1.00  0.00      PROA
ATOM   2988 HG12 VAL   181     -23.568  10.837  11.492  1.00  0.00      PROA
ATOM   2989 HG13 VAL   181     -23.104   9.147  11.096  1.00  0.00      PROA
ATOM   2990  CG2 VAL   181     -21.200  11.065   9.991  1.00  0.00      PROA
ATOM   2991 HG21 VAL   181     -20.740  11.753   9.248  1.00  0.00      PROA
ATOM   2992 HG22 VAL   181     -20.531  10.194  10.111  1.00  0.00      PROA
ATOM   2993 HG23 VAL   181     -21.262  11.608  10.957  1.00  0.00      PROA
ATOM   2994  C   VAL   181     -21.707  10.108   7.327  1.00  0.00      PROA
ATOM   2995  O   VAL   181     -22.082  11.120   6.757  1.00  0.00      PROA
ATOM   2996  N   ILE   182     -20.577   9.445   6.964  1.00  0.00      PROA
ATOM   2997  HN  ILE   182     -20.289   8.608   7.417  1.00  0.00      PROA
ATOM   2998  CA  ILE   182     -19.683   9.954   5.947  1.00  0.00      PROA
ATOM   2999  HA  ILE   182     -20.046  10.913   5.622  1.00  0.00      PROA
ATOM   3000  CB  ILE   182     -18.236  10.142   6.381  1.00  0.00      PROA
ATOM   3001  HB  ILE   182     -17.575  10.265   5.486  1.00  0.00      PROA
ATOM   3002  CG2 ILE   182     -17.725   8.943   7.199  1.00  0.00      PROA
ATOM   3003 HG21 ILE   182     -17.799   7.988   6.649  1.00  0.00      PROA
ATOM   3004 HG22 ILE   182     -18.302   8.858   8.139  1.00  0.00      PROA
ATOM   3005 HG23 ILE   182     -16.654   9.082   7.471  1.00  0.00      PROA
ATOM   3006  CG1 ILE   182     -18.137  11.456   7.172  1.00  0.00      PROA
ATOM   3007 HG11 ILE   182     -18.651  11.332   8.146  1.00  0.00      PROA
ATOM   3008 HG12 ILE   182     -18.668  12.261   6.616  1.00  0.00      PROA
ATOM   3009  CD  ILE   182     -16.691  11.908   7.378  1.00  0.00      PROA
ATOM   3010  HD1 ILE   182     -16.194  12.069   6.398  1.00  0.00      PROA
ATOM   3011  HD2 ILE   182     -16.113  11.146   7.940  1.00  0.00      PROA
ATOM   3012  HD3 ILE   182     -16.665  12.860   7.949  1.00  0.00      PROA
ATOM   3013  C   ILE   182     -19.705   9.086   4.740  1.00  0.00      PROA
ATOM   3014  O   ILE   182     -19.816   9.580   3.629  1.00  0.00      PROA
ATOM   3015  N   LEU   183     -19.654   7.762   4.907  1.00  0.00      PROA
ATOM   3016  HN  LEU   183     -19.597   7.333   5.805  1.00  0.00      PROA
ATOM   3017  CA  LEU   183     -19.624   6.859   3.782  1.00  0.00      PROA
ATOM   3018  HA  LEU   183     -19.625   7.394   2.844  1.00  0.00      PROA
ATOM   3019  CB  LEU   183     -18.391   5.947   3.833  1.00  0.00      PROA
ATOM   3020  HB1 LEU   183     -18.416   5.232   2.977  1.00  0.00      PROA
ATOM   3021  HB2 LEU   183     -18.409   5.361   4.780  1.00  0.00      PROA
ATOM   3022  CG  LEU   183     -17.071   6.748   3.771  1.00  0.00      PROA
ATOM   3023  HG  LEU   183     -17.000   7.377   4.688  1.00  0.00      PROA
ATOM   3024  CD1 LEU   183     -15.854   5.816   3.785  1.00  0.00      PROA
ATOM   3025 HD11 LEU   183     -15.901   5.100   2.937  1.00  0.00      PROA
ATOM   3026 HD12 LEU   183     -15.821   5.245   4.737  1.00  0.00      PROA
ATOM   3027 HD13 LEU   183     -14.915   6.402   3.706  1.00  0.00      PROA
ATOM   3028  CD2 LEU   183     -17.004   7.705   2.565  1.00  0.00      PROA
ATOM   3029 HD21 LEU   183     -17.762   8.511   2.651  1.00  0.00      PROA
ATOM   3030 HD22 LEU   183     -17.175   7.153   1.617  1.00  0.00      PROA
ATOM   3031 HD23 LEU   183     -16.007   8.190   2.519  1.00  0.00      PROA
ATOM   3032  C   LEU   183     -20.896   6.090   3.811  1.00  0.00      PROA
ATOM   3033  O   LEU   183     -21.139   5.221   2.983  1.00  0.00      PROA
ATOM   3034  N   GLY   184     -21.788   6.513   4.730  1.00  0.00      PROA
ATOM   3035  HN  GLY   184     -21.534   7.180   5.419  1.00  0.00      PROA
ATOM   3036  CA  GLY   184     -23.187   6.239   4.662  1.00  0.00      PROA
ATOM   3037  HA1 GLY   184     -23.524   5.980   5.652  1.00  0.00      PROA
ATOM   3038  HA2 GLY   184     -23.398   5.471   3.929  1.00  0.00      PROA
ATOM   3039  C   GLY   184     -23.866   7.505   4.234  1.00  0.00      PROA
ATOM   3040  O   GLY   184     -24.947   7.408   3.672  1.00  0.00      PROA
ATOM   3041  N   LEU   185     -23.263   8.724   4.426  1.00  0.00      PROA
ATOM   3042  HN  LEU   185     -22.366   8.853   4.833  1.00  0.00      PROA
ATOM   3043  CA  LEU   185     -24.044   9.911   4.119  1.00  0.00      PROA
ATOM   3044  HA  LEU   185     -24.427   9.744   3.125  1.00  0.00      PROA
ATOM   3045  CB  LEU   185     -25.209  10.084   5.128  1.00  0.00      PROA
ATOM   3046  HB1 LEU   185     -24.896  10.681   6.014  1.00  0.00      PROA
ATOM   3047  HB2 LEU   185     -25.494   9.090   5.529  1.00  0.00      PROA
ATOM   3048  CG  LEU   185     -26.500  10.660   4.507  1.00  0.00      PROA
ATOM   3049  HG  LEU   185     -26.304  11.668   4.085  1.00  0.00      PROA
ATOM   3050  CD1 LEU   185     -27.548  10.842   5.606  1.00  0.00      PROA
ATOM   3051 HD11 LEU   185     -28.471  11.289   5.186  1.00  0.00      PROA
ATOM   3052 HD12 LEU   185     -27.163  11.505   6.410  1.00  0.00      PROA
ATOM   3053 HD13 LEU   185     -27.791   9.854   6.049  1.00  0.00      PROA
ATOM   3054  CD2 LEU   185     -27.051   9.791   3.361  1.00  0.00      PROA
ATOM   3055 HD21 LEU   185     -27.220   8.750   3.709  1.00  0.00      PROA
ATOM   3056 HD22 LEU   185     -26.359   9.765   2.495  1.00  0.00      PROA
ATOM   3057 HD23 LEU   185     -28.018  10.202   3.006  1.00  0.00      PROA
ATOM   3058  C   LEU   185     -23.353  11.268   4.030  1.00  0.00      PROA
ATOM   3059  O   LEU   185     -24.012  12.290   4.166  1.00  0.00      PROA
ATOM   3060  N   VAL   186     -22.046  11.370   3.707  1.00  0.00      PROA
ATOM   3061  HN  VAL   186     -21.420  10.594   3.691  1.00  0.00      PROA
ATOM   3062  CA  VAL   186     -21.560  12.602   3.080  1.00  0.00      PROA
ATOM   3063  HA  VAL   186     -22.386  13.273   2.884  1.00  0.00      PROA
ATOM   3064  CB  VAL   186     -20.494  13.446   3.807  1.00  0.00      PROA
ATOM   3065  HB  VAL   186     -20.427  14.424   3.264  1.00  0.00      PROA
ATOM   3066  CG1 VAL   186     -20.974  13.800   5.222  1.00  0.00      PROA
ATOM   3067 HG11 VAL   186     -20.896  12.924   5.891  1.00  0.00      PROA
ATOM   3068 HG12 VAL   186     -22.028  14.151   5.205  1.00  0.00      PROA
ATOM   3069 HG13 VAL   186     -20.342  14.606   5.650  1.00  0.00      PROA
ATOM   3070  CG2 VAL   186     -19.062  12.860   3.792  1.00  0.00      PROA
ATOM   3071 HG21 VAL   186     -18.637  12.851   2.769  1.00  0.00      PROA
ATOM   3072 HG22 VAL   186     -19.029  11.833   4.180  1.00  0.00      PROA
ATOM   3073 HG23 VAL   186     -18.394  13.488   4.420  1.00  0.00      PROA
ATOM   3074  C   VAL   186     -21.037  12.208   1.737  1.00  0.00      PROA
ATOM   3075  O   VAL   186     -20.472  13.029   1.029  1.00  0.00      PROA
ATOM   3076  N   LEU   187     -21.235  10.940   1.310  1.00  0.00      PROA
ATOM   3077  HN  LEU   187     -21.746  10.264   1.831  1.00  0.00      PROA
ATOM   3078  CA  LEU   187     -20.515  10.461   0.170  1.00  0.00      PROA
ATOM   3079  HA  LEU   187     -20.573  11.231  -0.581  1.00  0.00      PROA
ATOM   3080  CB  LEU   187     -19.095  10.045   0.584  1.00  0.00      PROA
ATOM   3081  HB1 LEU   187     -18.946   8.939   0.650  1.00  0.00      PROA
ATOM   3082  HB2 LEU   187     -18.864  10.437   1.589  1.00  0.00      PROA
ATOM   3083  CG  LEU   187     -18.043  10.634  -0.279  1.00  0.00      PROA
ATOM   3084  HG  LEU   187     -17.383   9.718  -0.331  1.00  0.00      PROA
ATOM   3085  CD1 LEU   187     -17.213  11.732   0.440  1.00  0.00      PROA
ATOM   3086 HD11 LEU   187     -16.794  11.359   1.387  1.00  0.00      PROA
ATOM   3087 HD12 LEU   187     -17.866  12.599   0.606  1.00  0.00      PROA
ATOM   3088 HD13 LEU   187     -16.347  12.071  -0.155  1.00  0.00      PROA
ATOM   3089  CD2 LEU   187     -18.544  11.120  -1.730  1.00  0.00      PROA
ATOM   3090 HD21 LEU   187     -19.052  12.049  -1.652  1.00  0.00      PROA
ATOM   3091 HD22 LEU   187     -18.978  10.280  -2.263  1.00  0.00      PROA
ATOM   3092 HD23 LEU   187     -17.752  11.448  -2.491  1.00  0.00      PROA
ATOM   3093  C   LEU   187     -21.176   9.251  -0.406  1.00  0.00      PROA
ATOM   3094  O   LEU   187     -20.634   8.606  -1.294  1.00  0.00      PROA
ATOM   3095  N   PRO   188     -22.364   8.925   0.064  1.00  0.00      PROA
ATOM   3096  CD  PRO   188     -22.389   7.762   0.960  1.00  0.00      PROA
ATOM   3097  HD1 PRO   188     -22.574   8.157   1.974  1.00  0.00      PROA
ATOM   3098  HD2 PRO   188     -21.439   7.182   0.969  1.00  0.00      PROA
ATOM   3099  CA  PRO   188     -23.439   8.755  -0.899  1.00  0.00      PROA
ATOM   3100  HA  PRO   188     -23.065   8.268  -1.791  1.00  0.00      PROA
ATOM   3101  CB  PRO   188     -24.456   7.897  -0.166  1.00  0.00      PROA
ATOM   3102  HB1 PRO   188     -25.187   7.436  -0.859  1.00  0.00      PROA
ATOM   3103  HB2 PRO   188     -24.998   8.478   0.615  1.00  0.00      PROA
ATOM   3104  CG  PRO   188     -23.556   6.881   0.507  1.00  0.00      PROA
ATOM   3105  HG1 PRO   188     -24.050   6.359   1.350  1.00  0.00      PROA
ATOM   3106  HG2 PRO   188     -23.201   6.133  -0.238  1.00  0.00      PROA
ATOM   3107  C   PRO   188     -24.073  10.053  -1.271  1.00  0.00      PROA
ATOM   3108  O   PRO   188     -24.788  10.091  -2.260  1.00  0.00      PROA
ATOM   3109  N   LEU   189     -23.871  11.119  -0.479  1.00  0.00      PROA
ATOM   3110  HN  LEU   189     -23.249  11.093   0.298  1.00  0.00      PROA
ATOM   3111  CA  LEU   189     -24.651  12.319  -0.631  1.00  0.00      PROA
ATOM   3112  HA  LEU   189     -25.596  12.074  -1.095  1.00  0.00      PROA
ATOM   3113  CB  LEU   189     -24.891  12.979   0.734  1.00  0.00      PROA
ATOM   3114  HB1 LEU   189     -24.235  13.861   0.927  1.00  0.00      PROA
ATOM   3115  HB2 LEU   189     -24.654  12.244   1.537  1.00  0.00      PROA
ATOM   3116  CG  LEU   189     -26.341  13.361   0.956  1.00  0.00      PROA
ATOM   3117  HG  LEU   189     -26.965  12.455   1.093  1.00  0.00      PROA
ATOM   3118  CD1 LEU   189     -26.319  13.978   2.281  1.00  0.00      PROA
ATOM   3119 HD11 LEU   189     -25.790  15.020   2.225  1.00  0.00      PROA
ATOM   3120 HD12 LEU   189     -26.024  13.573   3.202  1.00  0.00      PROA
ATOM   3121 HD13 LEU   189     -27.457  13.997   2.436  1.00  0.00      PROA
ATOM   3122  CD2 LEU   189     -27.015  14.195  -0.169  1.00  0.00      PROA
ATOM   3123 HD21 LEU   189     -27.038  13.609  -1.114  1.00  0.00      PROA
ATOM   3124 HD22 LEU   189     -26.467  15.142  -0.353  1.00  0.00      PROA
ATOM   3125 HD23 LEU   189     -28.066  14.448   0.088  1.00  0.00      PROA
ATOM   3126  C   LEU   189     -23.916  13.302  -1.496  1.00  0.00      PROA
ATOM   3127  O   LEU   189     -24.461  14.331  -1.877  1.00  0.00      PROA
ATOM   3128  N   LEU   190     -22.659  12.996  -1.869  1.00  0.00      PROA
ATOM   3129  HN  LEU   190     -22.208  12.147  -1.605  1.00  0.00      PROA
ATOM   3130  CA  LEU   190     -21.854  13.953  -2.569  1.00  0.00      PROA
ATOM   3131  HA  LEU   190     -22.517  14.607  -3.107  1.00  0.00      PROA
ATOM   3132  CB  LEU   190     -20.950  14.726  -1.589  1.00  0.00      PROA
ATOM   3133  HB1 LEU   190     -20.020  14.167  -1.344  1.00  0.00      PROA
ATOM   3134  HB2 LEU   190     -21.529  14.805  -0.638  1.00  0.00      PROA
ATOM   3135  CG  LEU   190     -20.633  16.182  -1.999  1.00  0.00      PROA
ATOM   3136  HG  LEU   190     -20.355  16.724  -1.063  1.00  0.00      PROA
ATOM   3137  CD1 LEU   190     -19.419  16.263  -2.931  1.00  0.00      PROA
ATOM   3138 HD11 LEU   190     -18.532  15.815  -2.438  1.00  0.00      PROA
ATOM   3139 HD12 LEU   190     -19.186  17.314  -3.190  1.00  0.00      PROA
ATOM   3140 HD13 LEU   190     -19.611  15.711  -3.869  1.00  0.00      PROA
ATOM   3141  CD2 LEU   190     -21.841  16.925  -2.598  1.00  0.00      PROA
ATOM   3142 HD21 LEU   190     -22.749  16.778  -1.974  1.00  0.00      PROA
ATOM   3143 HD22 LEU   190     -22.048  16.558  -3.624  1.00  0.00      PROA
ATOM   3144 HD23 LEU   190     -21.635  18.010  -2.665  1.00  0.00      PROA
ATOM   3145  C   LEU   190     -21.120  13.200  -3.628  1.00  0.00      PROA
ATOM   3146  O   LEU   190     -19.918  13.298  -3.827  1.00  0.00      PROA
ATOM   3147  N   VAL   191     -21.940  12.451  -4.372  1.00  0.00      PROA
ATOM   3148  HN  VAL   191     -22.889  12.390  -4.090  1.00  0.00      PROA
ATOM   3149  CA  VAL   191     -21.644  11.665  -5.537  1.00  0.00      PROA
ATOM   3150  HA  VAL   191     -20.983  12.216  -6.187  1.00  0.00      PROA
ATOM   3151  CB  VAL   191     -21.100  10.269  -5.248  1.00  0.00      PROA
ATOM   3152  HB  VAL   191     -21.298   9.569  -6.098  1.00  0.00      PROA
ATOM   3153  CG1 VAL   191     -19.568  10.336  -5.134  1.00  0.00      PROA
ATOM   3154 HG11 VAL   191     -19.259  11.029  -4.330  1.00  0.00      PROA
ATOM   3155 HG12 VAL   191     -19.129  10.693  -6.090  1.00  0.00      PROA
ATOM   3156 HG13 VAL   191     -19.153   9.332  -4.909  1.00  0.00      PROA
ATOM   3157  CG2 VAL   191     -21.775   9.697  -3.990  1.00  0.00      PROA
ATOM   3158 HG21 VAL   191     -22.863   9.557  -4.147  1.00  0.00      PROA
ATOM   3159 HG22 VAL   191     -21.616  10.334  -3.100  1.00  0.00      PROA
ATOM   3160 HG23 VAL   191     -21.337   8.709  -3.745  1.00  0.00      PROA
ATOM   3161  C   VAL   191     -22.990  11.529  -6.199  1.00  0.00      PROA
ATOM   3162  O   VAL   191     -23.143  10.841  -7.198  1.00  0.00      PROA
ATOM   3163  N   MET   192     -24.013  12.233  -5.652  1.00  0.00      PROA
ATOM   3164  HN  MET   192     -23.870  12.820  -4.863  1.00  0.00      PROA
ATOM   3165  CA  MET   192     -25.380  12.149  -6.080  1.00  0.00      PROA
ATOM   3166  HA  MET   192     -25.427  11.640  -7.031  1.00  0.00      PROA
ATOM   3167  CB  MET   192     -26.245  11.397  -5.073  1.00  0.00      PROA
ATOM   3168  HB1 MET   192     -27.330  11.500  -5.328  1.00  0.00      PROA
ATOM   3169  HB2 MET   192     -26.100  11.789  -4.042  1.00  0.00      PROA
ATOM   3170  CG  MET   192     -25.896   9.917  -5.143  1.00  0.00      PROA
ATOM   3171  HG1 MET   192     -24.904   9.727  -4.692  1.00  0.00      PROA
ATOM   3172  HG2 MET   192     -25.793   9.661  -6.221  1.00  0.00      PROA
ATOM   3173  SD  MET   192     -27.155   8.897  -4.359  1.00  0.00      PROA
ATOM   3174  CE  MET   192     -27.159   7.764  -5.764  1.00  0.00      PROA
ATOM   3175  HE1 MET   192     -26.238   7.147  -5.782  1.00  0.00      PROA
ATOM   3176  HE2 MET   192     -27.236   8.301  -6.734  1.00  0.00      PROA
ATOM   3177  HE3 MET   192     -28.029   7.081  -5.708  1.00  0.00      PROA
ATOM   3178  C   MET   192     -25.980  13.482  -6.307  1.00  0.00      PROA
ATOM   3179  O   MET   192     -27.127  13.587  -6.696  1.00  0.00      PROA
ATOM   3180  N   VAL   193     -25.187  14.542  -6.154  1.00  0.00      PROA
ATOM   3181  HN  VAL   193     -24.281  14.479  -5.746  1.00  0.00      PROA
ATOM   3182  CA  VAL   193     -25.475  15.799  -6.770  1.00  0.00      PROA
ATOM   3183  HA  VAL   193     -26.344  15.743  -7.412  1.00  0.00      PROA
ATOM   3184  CB  VAL   193     -25.708  16.875  -5.765  1.00  0.00      PROA
ATOM   3185  HB  VAL   193     -25.866  17.688  -6.417  1.00  0.00      PROA
ATOM   3186  CG1 VAL   193     -27.087  16.763  -5.136  1.00  0.00      PROA
ATOM   3187 HG11 VAL   193     -27.133  15.821  -4.569  1.00  0.00      PROA
ATOM   3188 HG12 VAL   193     -27.868  16.758  -5.928  1.00  0.00      PROA
ATOM   3189 HG13 VAL   193     -27.290  17.616  -4.453  1.00  0.00      PROA
ATOM   3190  CG2 VAL   193     -24.575  16.973  -4.723  1.00  0.00      PROA
ATOM   3191 HG21 VAL   193     -23.575  17.082  -5.200  1.00  0.00      PROA
ATOM   3192 HG22 VAL   193     -24.562  16.070  -4.105  1.00  0.00      PROA
ATOM   3193 HG23 VAL   193     -24.723  17.859  -4.061  1.00  0.00      PROA
ATOM   3194  C   VAL   193     -24.291  16.015  -7.663  1.00  0.00      PROA
ATOM   3195  O   VAL   193     -23.977  17.017  -8.177  1.00  0.00      PROA
ATOM   3196  N   ILE   194     -23.523  14.993  -7.929  1.00  0.00      PROA
ATOM   3197  HN  ILE   194     -23.706  14.141  -7.488  1.00  0.00      PROA
ATOM   3198  CA  ILE   194     -22.442  14.975  -8.877  1.00  0.00      PROA
ATOM   3199  HA  ILE   194     -22.293  15.945  -9.335  1.00  0.00      PROA
ATOM   3200  CB  ILE   194     -21.172  14.521  -8.178  1.00  0.00      PROA
ATOM   3201  HB  ILE   194     -21.467  13.958  -7.264  1.00  0.00      PROA
ATOM   3202  CG2 ILE   194     -20.277  13.572  -9.014  1.00  0.00      PROA
ATOM   3203 HG21 ILE   194     -19.981  14.051  -9.971  1.00  0.00      PROA
ATOM   3204 HG22 ILE   194     -20.799  12.616  -9.231  1.00  0.00      PROA
ATOM   3205 HG23 ILE   194     -19.354  13.318  -8.452  1.00  0.00      PROA
ATOM   3206  CG1 ILE   194     -20.435  15.792  -7.714  1.00  0.00      PROA
ATOM   3207 HG11 ILE   194     -21.174  16.487  -7.249  1.00  0.00      PROA
ATOM   3208 HG12 ILE   194     -20.001  16.312  -8.597  1.00  0.00      PROA
ATOM   3209  CD  ILE   194     -19.347  15.501  -6.691  1.00  0.00      PROA
ATOM   3210  HD1 ILE   194     -18.533  14.892  -7.137  1.00  0.00      PROA
ATOM   3211  HD2 ILE   194     -19.778  14.941  -5.835  1.00  0.00      PROA
ATOM   3212  HD3 ILE   194     -18.909  16.449  -6.313  1.00  0.00      PROA
ATOM   3213  C   ILE   194     -22.897  14.043  -9.948  1.00  0.00      PROA
ATOM   3214  O   ILE   194     -22.684  14.288 -11.130  1.00  0.00      PROA
ATOM   3215  N   CYS   195     -23.646  12.983  -9.556  1.00  0.00      PROA
ATOM   3216  HN  CYS   195     -23.823  12.783  -8.602  1.00  0.00      PROA
ATOM   3217  CA  CYS   195     -24.280  12.111 -10.506  1.00  0.00      PROA
ATOM   3218  HA  CYS   195     -23.664  12.048 -11.389  1.00  0.00      PROA
ATOM   3219  CB  CYS   195     -24.533  10.672  -9.987  1.00  0.00      PROA
ATOM   3220  HB1 CYS   195     -25.088  10.727  -9.026  1.00  0.00      PROA
ATOM   3221  HB2 CYS   195     -23.547  10.206  -9.769  1.00  0.00      PROA
ATOM   3222  SG  CYS   195     -25.473   9.613 -11.154  1.00  0.00      PROA
ATOM   3223  HG1 CYS   195     -24.478   9.469 -12.022  1.00  0.00      PROA
ATOM   3224  C   CYS   195     -25.595  12.701 -10.894  1.00  0.00      PROA
ATOM   3225  O   CYS   195     -25.869  12.820 -12.084  1.00  0.00      PROA
ATOM   3226  N   TYR   196     -26.443  13.094  -9.902  1.00  0.00      PROA
ATOM   3227  HN  TYR   196     -26.210  13.060  -8.938  1.00  0.00      PROA
ATOM   3228  CA  TYR   196     -27.811  13.460 -10.221  1.00  0.00      PROA
ATOM   3229  HA  TYR   196     -28.106  12.818 -11.015  1.00  0.00      PROA
ATOM   3230  CB  TYR   196     -28.923  13.263  -9.141  1.00  0.00      PROA
ATOM   3231  HB1 TYR   196     -29.904  13.535  -9.593  1.00  0.00      PROA
ATOM   3232  HB2 TYR   196     -28.776  13.931  -8.274  1.00  0.00      PROA
ATOM   3233  CG  TYR   196     -29.097  11.822  -8.689  1.00  0.00      PROA
ATOM   3234  CD1 TYR   196     -29.618  11.513  -7.414  1.00  0.00      PROA
ATOM   3235  HD1 TYR   196     -29.857  12.310  -6.726  1.00  0.00      PROA
ATOM   3236  CE1 TYR   196     -29.832  10.179  -7.026  1.00  0.00      PROA
ATOM   3237  HE1 TYR   196     -30.228   9.957  -6.045  1.00  0.00      PROA
ATOM   3238  CZ  TYR   196     -29.541   9.139  -7.918  1.00  0.00      PROA
ATOM   3239  OH  TYR   196     -29.758   7.794  -7.563  1.00  0.00      PROA
ATOM   3240  HH  TYR   196     -29.491   7.238  -8.304  1.00  0.00      PROA
ATOM   3241  CD2 TYR   196     -28.815  10.752  -9.557  1.00  0.00      PROA
ATOM   3242  HD2 TYR   196     -28.430  10.916 -10.545  1.00  0.00      PROA
ATOM   3243  CE2 TYR   196     -29.029   9.427  -9.180  1.00  0.00      PROA
ATOM   3244  HE2 TYR   196     -28.796   8.634  -9.875  1.00  0.00      PROA
ATOM   3245  C   TYR   196     -27.903  14.813 -10.835  1.00  0.00      PROA
ATOM   3246  O   TYR   196     -28.871  15.090 -11.516  1.00  0.00      PROA
ATOM   3247  N   SER   197     -26.880  15.670 -10.682  1.00  0.00      PROA
ATOM   3248  HN  SER   197     -26.095  15.470 -10.108  1.00  0.00      PROA
ATOM   3249  CA  SER   197     -26.813  16.827 -11.530  1.00  0.00      PROA
ATOM   3250  HA  SER   197     -27.709  17.402 -11.437  1.00  0.00      PROA
ATOM   3251  CB  SER   197     -25.806  17.689 -11.151  1.00  0.00      PROA
ATOM   3252  HB1 SER   197     -25.575  18.522 -11.885  1.00  0.00      PROA
ATOM   3253  HB2 SER   197     -24.831  17.081 -11.088  1.00  0.00      PROA
ATOM   3254  OG  SER   197     -26.284  18.302  -9.948  1.00  0.00      PROA
ATOM   3255  HG1 SER   197     -26.055  17.723  -9.195  1.00  0.00      PROA
ATOM   3256  C   SER   197     -26.551  16.566 -12.965  1.00  0.00      PROA
ATOM   3257  O   SER   197     -27.141  17.210 -13.823  1.00  0.00      PROA
ATOM   3258  N   GLY   198     -25.661  15.586 -13.257  1.00  0.00      PROA
ATOM   3259  HN  GLY   198     -25.194  15.068 -12.544  1.00  0.00      PROA
ATOM   3260  CA  GLY   198     -25.365  15.175 -14.610  1.00  0.00      PROA
ATOM   3261  HA1 GLY   198     -24.617  14.397 -14.553  1.00  0.00      PROA
ATOM   3262  HA2 GLY   198     -25.037  16.045 -15.161  1.00  0.00      PROA
ATOM   3263  C   GLY   198     -26.580  14.608 -15.284  1.00  0.00      PROA
ATOM   3264  O   GLY   198     -26.936  15.035 -16.376  1.00  0.00      PROA
ATOM   3265  N   ILE   199     -27.275  13.662 -14.616  1.00  0.00      PROA
ATOM   3266  HN  ILE   199     -27.011  13.354 -13.703  1.00  0.00      PROA
ATOM   3267  CA  ILE   199     -28.419  13.009 -15.202  1.00  0.00      PROA
ATOM   3268  HA  ILE   199     -28.200  12.835 -16.245  1.00  0.00      PROA
ATOM   3269  CB  ILE   199     -28.748  11.652 -14.596  1.00  0.00      PROA
ATOM   3270  HB  ILE   199     -29.726  11.302 -14.996  1.00  0.00      PROA
ATOM   3271  CG2 ILE   199     -28.870  11.726 -13.077  1.00  0.00      PROA
ATOM   3272 HG21 ILE   199     -29.241  12.712 -12.749  1.00  0.00      PROA
ATOM   3273 HG22 ILE   199     -27.872  11.558 -12.622  1.00  0.00      PROA
ATOM   3274 HG23 ILE   199     -29.557  10.943 -12.692  1.00  0.00      PROA
ATOM   3275  CG1 ILE   199     -27.738  10.565 -14.981  1.00  0.00      PROA
ATOM   3276 HG11 ILE   199     -27.734  10.481 -16.087  1.00  0.00      PROA
ATOM   3277 HG12 ILE   199     -26.712  10.840 -14.654  1.00  0.00      PROA
ATOM   3278  CD  ILE   199     -28.152   9.231 -14.355  1.00  0.00      PROA
ATOM   3279  HD1 ILE   199     -29.255   9.161 -14.275  1.00  0.00      PROA
ATOM   3280  HD2 ILE   199     -27.721   9.121 -13.337  1.00  0.00      PROA
ATOM   3281  HD3 ILE   199     -27.826   8.380 -14.981  1.00  0.00      PROA
ATOM   3282  C   ILE   199     -29.672  13.839 -15.174  1.00  0.00      PROA
ATOM   3283  O   ILE   199     -30.613  13.544 -15.909  1.00  0.00      PROA
ATOM   3284  N   LEU   200     -29.764  14.900 -14.372  1.00  0.00      PROA
ATOM   3285  HN  LEU   200     -29.037  15.219 -13.757  1.00  0.00      PROA
ATOM   3286  CA  LEU   200     -30.985  15.585 -14.295  1.00  0.00      PROA
ATOM   3287  HA  LEU   200     -31.836  15.102 -14.694  1.00  0.00      PROA
ATOM   3288  CB  LEU   200     -31.314  15.614 -12.812  1.00  0.00      PROA
ATOM   3289  HB1 LEU   200     -32.276  16.085 -12.890  1.00  0.00      PROA
ATOM   3290  HB2 LEU   200     -30.568  16.331 -12.345  1.00  0.00      PROA
ATOM   3291  CG  LEU   200     -32.408  14.865 -12.099  1.00  0.00      PROA
ATOM   3292  HG  LEU   200     -33.500  15.031 -12.470  1.00  0.00      PROA
ATOM   3293  CD1 LEU   200     -32.390  15.001 -10.556  1.00  0.00      PROA
ATOM   3294 HD11 LEU   200     -33.099  14.431 -10.078  1.00  0.00      PROA
ATOM   3295 HD12 LEU   200     -32.759  15.927 -10.094  1.00  0.00      PROA
ATOM   3296 HD13 LEU   200     -31.352  15.083 -10.195  1.00  0.00      PROA
ATOM   3297  CD2 LEU   200     -32.030  13.506 -12.469  1.00  0.00      PROA
ATOM   3298 HD21 LEU   200     -32.077  13.334 -13.562  1.00  0.00      PROA
ATOM   3299 HD22 LEU   200     -32.746  12.858 -11.965  1.00  0.00      PROA
ATOM   3300 HD23 LEU   200     -31.011  13.299 -12.090  1.00  0.00      PROA
ATOM   3301  C   LEU   200     -30.860  16.714 -15.268  1.00  0.00      PROA
ATOM   3302  O   LEU   200     -30.786  17.804 -15.077  1.00  0.00      PROA
ATOM   3303  N   LYS   201     -30.906  16.551 -16.482  1.00  0.00      PROA
ATOM   3304  HN  LYS   201     -30.856  15.640 -16.700  1.00  0.00      PROA
ATOM   3305  CA  LYS   201     -31.068  17.498 -17.512  1.00  0.00      PROA
ATOM   3306  HA  LYS   201     -31.969  18.096 -17.376  1.00  0.00      PROA
ATOM   3307  CB  LYS   201     -29.792  18.267 -17.683  1.00  0.00      PROA
ATOM   3308  HB1 LYS   201     -29.712  18.815 -16.837  1.00  0.00      PROA
ATOM   3309  HB2 LYS   201     -29.847  18.731 -18.577  1.00  0.00      PROA
ATOM   3310  CG  LYS   201     -28.486  17.605 -17.874  1.00  0.00      PROA
ATOM   3311  HG1 LYS   201     -28.567  17.011 -18.798  1.00  0.00      PROA
ATOM   3312  HG2 LYS   201     -28.372  16.951 -16.999  1.00  0.00      PROA
ATOM   3313  CD  LYS   201     -27.255  18.505 -17.999  1.00  0.00      PROA
ATOM   3314  HD1 LYS   201     -27.350  19.155 -18.894  1.00  0.00      PROA
ATOM   3315  HD2 LYS   201     -26.397  17.814 -18.151  1.00  0.00      PROA
ATOM   3316  CE  LYS   201     -26.950  19.314 -16.761  1.00  0.00      PROA
ATOM   3317  HE1 LYS   201     -27.003  18.731 -15.831  1.00  0.00      PROA
ATOM   3318  HE2 LYS   201     -27.547  20.145 -16.668  1.00  0.00      PROA
ATOM   3319  NZ  LYS   201     -25.673  20.015 -16.862  1.00  0.00      PROA
ATOM   3320  HZ1 LYS   201     -25.671  20.614 -17.711  1.00  0.00      PROA
ATOM   3321  HZ2 LYS   201     -24.936  19.301 -16.921  1.00  0.00      PROA
ATOM   3322  HZ3 LYS   201     -25.542  20.615 -16.020  1.00  0.00      PROA
ATOM   3323  C   LYS   201     -31.158  16.647 -18.711  1.00  0.00      PROA
ATOM   3324  O   LYS   201     -31.428  17.122 -19.799  1.00  0.00      PROA
ATOM   3325  N   THR   202     -30.941  15.336 -18.517  1.00  0.00      PROA
ATOM   3326  HN  THR   202     -30.731  14.977 -17.617  1.00  0.00      PROA
ATOM   3327  CA  THR   202     -30.837  14.353 -19.560  1.00  0.00      PROA
ATOM   3328  HA  THR   202     -30.883  14.825 -20.530  1.00  0.00      PROA
ATOM   3329  CB  THR   202     -29.564  13.517 -19.417  1.00  0.00      PROA
ATOM   3330  HB  THR   202     -29.645  12.790 -18.576  1.00  0.00      PROA
ATOM   3331  OG1 THR   202     -28.454  14.339 -19.090  1.00  0.00      PROA
ATOM   3332  HG1 THR   202     -28.471  15.074 -19.711  1.00  0.00      PROA
ATOM   3333  CG2 THR   202     -29.262  12.758 -20.719  1.00  0.00      PROA
ATOM   3334 HG21 THR   202     -29.205  13.461 -21.576  1.00  0.00      PROA
ATOM   3335 HG22 THR   202     -30.062  12.015 -20.932  1.00  0.00      PROA
ATOM   3336 HG23 THR   202     -28.298  12.217 -20.645  1.00  0.00      PROA
ATOM   3337  C   THR   202     -32.011  13.435 -19.387  1.00  0.00      PROA
ATOM   3338  O   THR   202     -32.476  12.833 -20.339  1.00  0.00      PROA
ATOM   3339  N   LEU   203     -32.549  13.342 -18.145  1.00  0.00      PROA
ATOM   3340  HN  LEU   203     -32.206  13.874 -17.383  1.00  0.00      PROA
ATOM   3341  CA  LEU   203     -33.576  12.381 -17.824  1.00  0.00      PROA
ATOM   3342  HA  LEU   203     -33.725  11.690 -18.639  1.00  0.00      PROA
ATOM   3343  CB  LEU   203     -33.285  11.620 -16.513  1.00  0.00      PROA
ATOM   3344  HB1 LEU   203     -34.170  10.991 -16.247  1.00  0.00      PROA
ATOM   3345  HB2 LEU   203     -33.113  12.333 -15.675  1.00  0.00      PROA
ATOM   3346  CG  LEU   203     -32.085  10.671 -16.606  1.00  0.00      PROA
ATOM   3347  HG  LEU   203     -31.157  11.272 -16.726  1.00  0.00      PROA
ATOM   3348  CD1 LEU   203     -31.985   9.891 -15.287  1.00  0.00      PROA
ATOM   3349 HD11 LEU   203     -32.915   9.313 -15.103  1.00  0.00      PROA
ATOM   3350 HD12 LEU   203     -31.837  10.587 -14.433  1.00  0.00      PROA
ATOM   3351 HD13 LEU   203     -31.131   9.186 -15.325  1.00  0.00      PROA
ATOM   3352  CD2 LEU   203     -32.158   9.747 -17.835  1.00  0.00      PROA
ATOM   3353 HD21 LEU   203     -32.057  10.330 -18.778  1.00  0.00      PROA
ATOM   3354 HD22 LEU   203     -33.127   9.207 -17.859  1.00  0.00      PROA
ATOM   3355 HD23 LEU   203     -31.335   9.004 -17.808  1.00  0.00      PROA
ATOM   3356  C   LEU   203     -34.871  13.052 -17.599  1.00  0.00      PROA
ATOM   3357  O   LEU   203     -35.899  12.568 -18.054  1.00  0.00      PROA
ATOM   3358  N   LEU   204     -34.850  14.176 -16.865  1.00  0.00      PROA
ATOM   3359  HN  LEU   204     -34.012  14.577 -16.509  1.00  0.00      PROA
ATOM   3360  CA  LEU   204     -36.069  14.842 -16.547  1.00  0.00      PROA
ATOM   3361  HA  LEU   204     -36.927  14.227 -16.620  1.00  0.00      PROA
ATOM   3362  CB  LEU   204     -35.882  15.255 -15.037  1.00  0.00      PROA
ATOM   3363  HB1 LEU   204     -36.175  16.208 -14.694  1.00  0.00      PROA
ATOM   3364  HB2 LEU   204     -34.923  15.508 -14.729  1.00  0.00      PROA
ATOM   3365  CG  LEU   204     -36.586  14.329 -14.090  1.00  0.00      PROA
ATOM   3366  HG  LEU   204     -37.619  14.298 -14.462  1.00  0.00      PROA
ATOM   3367  CD1 LEU   204     -36.441  14.805 -12.626  1.00  0.00      PROA
ATOM   3368 HD11 LEU   204     -36.919  15.809 -12.607  1.00  0.00      PROA
ATOM   3369 HD12 LEU   204     -35.500  14.859 -12.251  1.00  0.00      PROA
ATOM   3370 HD13 LEU   204     -37.142  14.186 -11.978  1.00  0.00      PROA
ATOM   3371  CD2 LEU   204     -36.065  12.936 -14.242  1.00  0.00      PROA
ATOM   3372 HD21 LEU   204     -35.045  12.895 -14.064  1.00  0.00      PROA
ATOM   3373 HD22 LEU   204     -36.350  12.530 -15.260  1.00  0.00      PROA
ATOM   3374 HD23 LEU   204     -36.583  12.261 -13.564  1.00  0.00      PROA
ATOM   3375  C   LEU   204     -36.407  15.675 -17.795  1.00  0.00      PROA
ATOM   3376  O   LEU   204     -37.340  16.472 -18.067  1.00  0.00      PROA
ATOM   3377  N   ARG   205     -35.384  15.824 -18.585  1.00  0.00      PROA
ATOM   3378  HN  ARG   205     -34.456  15.689 -18.340  1.00  0.00      PROA
ATOM   3379  CA  ARG   205     -35.748  16.181 -19.851  1.00  0.00      PROA
ATOM   3380  HA  ARG   205     -36.756  16.627 -19.919  1.00  0.00      PROA
ATOM   3381  CB  ARG   205     -35.053  16.953 -20.375  1.00  0.00      PROA
ATOM   3382  HB1 ARG   205     -35.578  18.004 -21.092  1.00  0.00      PROA
ATOM   3383  HB2 ARG   205     -33.753  17.328 -19.445  1.00  0.00      PROA
ATOM   3384  CG  ARG   205     -35.301  17.935 -17.835  1.00  0.00      PROA
ATOM   3385  HG1 ARG   205     -36.246  18.213 -17.682  1.00  0.00      PROA
ATOM   3386  HG2 ARG   205     -36.838  18.971 -18.604  1.00  0.00      PROA
ATOM   3387  CD  ARG   205     -35.076  21.222 -19.599  1.00  0.00      PROA
ATOM   3388  HD1 ARG   205     -34.918  20.819 -20.573  1.00  0.00      PROA
ATOM   3389  HD2 ARG   205     -34.226  21.187 -19.348  1.00  0.00      PROA
ATOM   3390  NE  ARG   205     -36.680  21.738 -19.006  1.00  0.00      PROA
ATOM   3391  HE  ARG   205     -37.461  21.018 -18.887  1.00  0.00      PROA
ATOM   3392  CZ  ARG   205     -36.575  22.693 -18.389  1.00  0.00      PROA
ATOM   3393  NH1 ARG   205     -35.193  23.064 -18.228  1.00  0.00      PROA
ATOM   3394 HH11 ARG   205     -34.297  22.823 -18.605  1.00  0.00      PROA
ATOM   3395 HH12 ARG   205     -35.132  24.027 -17.827  1.00  0.00      PROA
ATOM   3396  NH2 ARG   205     -37.587  23.233 -17.779  1.00  0.00      PROA
ATOM   3397 HH21 ARG   205     -38.436  22.792 -17.942  1.00  0.00      PROA
ATOM   3398 HH22 ARG   205     -37.518  24.173 -17.465  1.00  0.00      PROA
ATOM   3399  C   ARG   205     -35.324  15.517 -20.726  1.00  0.00      PROA
ATOM   3400  O   ARG   205     -34.146  15.210 -20.830  1.00  0.00      PROA
ATOM   3401  N   CYS   206     -36.395  15.240 -21.390  1.00  0.00      PROA
ATOM   3402  HN  CYS   206     -37.294  15.628 -21.112  1.00  0.00      PROA
ATOM   3403  CA  CYS   206     -36.427  13.964 -21.978  1.00  0.00      PROA
ATOM   3404  HA  CYS   206     -35.672  13.322 -21.542  1.00  0.00      PROA
ATOM   3405  CB  CYS   206     -37.840  13.176 -21.953  1.00  0.00      PROA
ATOM   3406  HB1 CYS   206     -37.736  12.329 -22.571  1.00  0.00      PROA
ATOM   3407  HB2 CYS   206     -38.565  13.929 -22.345  1.00  0.00      PROA
ATOM   3408  SG  CYS   206     -38.758  12.171 -20.488  1.00  0.00      PROA
ATOM   3409  HG1 CYS   206     -38.922  13.821 -19.981  1.00  0.00      PROA
ATOM   3410  C   CYS   206     -36.085  14.249 -23.388  1.00  0.00      PROA
ATOM   3411  O   CYS   206     -36.815  14.945 -24.094  1.00  0.00      PROA
ATOM   3412  N   ARG   207     -34.948  13.699 -23.809  1.00  0.00      PROA
ATOM   3413  HN  ARG   207     -34.359  13.211 -23.161  1.00  0.00      PROA
ATOM   3414  CA  ARG   207     -34.594  13.515 -25.178  1.00  0.00      PROA
ATOM   3415  HA  ARG   207     -35.395  13.852 -25.819  1.00  0.00      PROA
ATOM   3416  CB  ARG   207     -33.253  14.171 -25.566  1.00  0.00      PROA
ATOM   3417  HB1 ARG   207     -32.811  13.697 -26.470  1.00  0.00      PROA
ATOM   3418  HB2 ARG   207     -32.541  14.006 -24.720  1.00  0.00      PROA
ATOM   3419  CG  ARG   207     -33.403  15.680 -25.802  1.00  0.00      PROA
ATOM   3420  HG1 ARG   207     -32.417  16.153 -25.563  1.00  0.00      PROA
ATOM   3421  HG2 ARG   207     -34.155  16.104 -25.116  1.00  0.00      PROA
ATOM   3422  CD  ARG   207     -33.777  16.102 -27.218  1.00  0.00      PROA
ATOM   3423  HD1 ARG   207     -32.938  15.741 -27.717  1.00  0.00      PROA
ATOM   3424  HD2 ARG   207     -33.844  17.196 -27.310  1.00  0.00      PROA
ATOM   3425  NE  ARG   207     -34.961  15.405 -27.812  1.00  0.00      PROA
ATOM   3426  HE  ARG   207     -35.100  14.459 -27.530  1.00  0.00      PROA
ATOM   3427  CZ  ARG   207     -35.746  15.910 -28.778  1.00  0.00      PROA
ATOM   3428  NH1 ARG   207     -35.636  17.181 -29.182  1.00  0.00      PROA
ATOM   3429 HH11 ARG   207     -35.029  17.814 -28.706  1.00  0.00      PROA
ATOM   3430 HH12 ARG   207     -36.258  17.542 -29.876  1.00  0.00      PROA
ATOM   3431  NH2 ARG   207     -36.631  15.113 -29.376  1.00  0.00      PROA
ATOM   3432 HH21 ARG   207     -36.701  14.147 -29.128  1.00  0.00      PROA
ATOM   3433 HH22 ARG   207     -37.210  15.460 -30.110  1.00  0.00      PROA
ATOM   3434  C   ARG   207     -34.533  12.035 -25.271  1.00  0.00      PROA
ATOM   3435  O   ARG   207     -33.831  11.388 -24.504  1.00  0.00      PROA
ATOM   3436  N   ASN   208     -35.372  11.471 -26.156  1.00  0.00      PROA
ATOM   3437  HN  ASN   208     -35.870  12.002 -26.826  1.00  0.00      PROA
ATOM   3438  CA  ASN   208     -35.838  10.123 -25.969  1.00  0.00      PROA
ATOM   3439  HA  ASN   208     -35.801   9.873 -24.914  1.00  0.00      PROA
ATOM   3440  CB  ASN   208     -37.282   9.888 -26.480  1.00  0.00      PROA
ATOM   3441  HB1 ASN   208     -37.501   8.798 -26.538  1.00  0.00      PROA
ATOM   3442  HB2 ASN   208     -37.400  10.330 -27.492  1.00  0.00      PROA
ATOM   3443  CG  ASN   208     -38.280  10.540 -25.529  1.00  0.00      PROA
ATOM   3444  OD1 ASN   208     -37.960  11.465 -24.786  1.00  0.00      PROA
ATOM   3445  ND2 ASN   208     -39.520   9.968 -25.495  1.00  0.00      PROA
ATOM   3446 HD21 ASN   208     -40.214  10.341 -24.879  1.00  0.00      PROA
ATOM   3447 HD22 ASN   208     -39.724   9.211 -26.110  1.00  0.00      PROA
ATOM   3448  C   ASN   208     -34.966   9.153 -26.686  1.00  0.00      PROA
ATOM   3449  O   ASN   208     -35.025   9.020 -27.907  1.00  0.00      PROA
ATOM   3450  N   GLU   209     -34.201   8.410 -25.894  1.00  0.00      PROA
ATOM   3451  HN  GLU   209     -34.113   8.607 -24.914  1.00  0.00      PROA
ATOM   3452  CA  GLU   209     -33.627   7.181 -26.317  1.00  0.00      PROA
ATOM   3453  HA  GLU   209     -34.297   6.673 -26.999  1.00  0.00      PROA
ATOM   3454  CB  GLU   209     -32.241   7.357 -26.902  1.00  0.00      PROA
ATOM   3455  HB1 GLU   209     -31.535   7.793 -26.162  1.00  0.00      PROA
ATOM   3456  HB2 GLU   209     -32.326   8.076 -27.751  1.00  0.00      PROA
ATOM   3457  CG  GLU   209     -31.727   6.033 -27.418  1.00  0.00      PROA
ATOM   3458  HG1 GLU   209     -32.446   5.586 -28.153  1.00  0.00      PROA
ATOM   3459  HG2 GLU   209     -31.520   5.294 -26.627  1.00  0.00      PROA
ATOM   3460  CD  GLU   209     -30.432   6.296 -28.090  1.00  0.00      PROA
ATOM   3461  OE1 GLU   209     -30.433   5.774 -29.210  1.00  0.00      PROA
ATOM   3462  OE2 GLU   209     -29.448   6.776 -27.474  1.00  0.00      PROA
ATOM   3463  C   GLU   209     -33.552   6.437 -25.032  1.00  0.00      PROA
ATOM   3464  O   GLU   209     -32.991   6.916 -24.047  1.00  0.00      PROA
ATOM   3465  N   LYS   210     -34.244   5.285 -24.953  1.00  0.00      PROA
ATOM   3466  HN  LYS   210     -34.570   4.816 -25.765  1.00  0.00      PROA
ATOM   3467  CA  LYS   210     -34.959   5.023 -23.738  1.00  0.00      PROA
ATOM   3468  HA  LYS   210     -34.905   5.879 -23.085  1.00  0.00      PROA
ATOM   3469  CB  LYS   210     -36.446   4.782 -24.052  1.00  0.00      PROA
ATOM   3470  HB1 LYS   210     -36.736   3.708 -24.061  1.00  0.00      PROA
ATOM   3471  HB2 LYS   210     -36.668   5.188 -25.063  1.00  0.00      PROA
ATOM   3472  CG  LYS   210     -37.301   5.567 -23.058  1.00  0.00      PROA
ATOM   3473  HG1 LYS   210     -37.006   6.637 -23.126  1.00  0.00      PROA
ATOM   3474  HG2 LYS   210     -37.082   5.220 -22.020  1.00  0.00      PROA
ATOM   3475  CD  LYS   210     -38.793   5.421 -23.331  1.00  0.00      PROA
ATOM   3476  HD1 LYS   210     -39.068   4.342 -23.227  1.00  0.00      PROA
ATOM   3477  HD2 LYS   210     -39.017   5.719 -24.379  1.00  0.00      PROA
ATOM   3478  CE  LYS   210     -39.626   6.247 -22.352  1.00  0.00      PROA
ATOM   3479  HE1 LYS   210     -39.371   5.983 -21.305  1.00  0.00      PROA
ATOM   3480  HE2 LYS   210     -40.700   6.083 -22.501  1.00  0.00      PROA
ATOM   3481  NZ  LYS   210     -39.379   7.690 -22.547  1.00  0.00      PROA
ATOM   3482  HZ1 LYS   210     -39.707   7.976 -23.489  1.00  0.00      PROA
ATOM   3483  HZ2 LYS   210     -38.362   7.880 -22.456  1.00  0.00      PROA
ATOM   3484  HZ3 LYS   210     -39.898   8.229 -21.829  1.00  0.00      PROA
ATOM   3485  C   LYS   210     -34.461   3.856 -22.957  1.00  0.00      PROA
ATOM   3486  O   LYS   210     -35.030   3.561 -21.917  1.00  0.00      PROA
ATOM   3487  N   LYS   211     -33.402   3.150 -23.394  1.00  0.00      PROA
ATOM   3488  HN  LYS   211     -32.909   3.378 -24.228  1.00  0.00      PROA
ATOM   3489  CA  LYS   211     -32.904   2.052 -22.595  1.00  0.00      PROA
ATOM   3490  HA  LYS   211     -33.745   1.519 -22.174  1.00  0.00      PROA
ATOM   3491  CB  LYS   211     -32.100   1.045 -23.421  1.00  0.00      PROA
ATOM   3492  HB1 LYS   211     -31.530   0.360 -22.741  1.00  0.00      PROA
ATOM   3493  HB2 LYS   211     -31.363   1.561 -24.074  1.00  0.00      PROA
ATOM   3494  CG  LYS   211     -33.054   0.177 -24.232  1.00  0.00      PROA
ATOM   3495  HG1 LYS   211     -33.527   0.783 -25.027  1.00  0.00      PROA
ATOM   3496  HG2 LYS   211     -33.853  -0.175 -23.537  1.00  0.00      PROA
ATOM   3497  CD  LYS   211     -32.366  -1.053 -24.815  1.00  0.00      PROA
ATOM   3498  HD1 LYS   211     -31.653  -1.469 -24.056  1.00  0.00      PROA
ATOM   3499  HD2 LYS   211     -31.763  -0.758 -25.702  1.00  0.00      PROA
ATOM   3500  CE  LYS   211     -33.360  -2.160 -25.159  1.00  0.00      PROA
ATOM   3501  HE1 LYS   211     -33.882  -2.507 -24.241  1.00  0.00      PROA
ATOM   3502  HE2 LYS   211     -32.849  -3.013 -25.643  1.00  0.00      PROA
ATOM   3503  NZ  LYS   211     -34.392  -1.646 -26.092  1.00  0.00      PROA
ATOM   3504  HZ1 LYS   211     -33.911  -1.364 -26.977  1.00  0.00      PROA
ATOM   3505  HZ2 LYS   211     -34.855  -0.836 -25.643  1.00  0.00      PROA
ATOM   3506  HZ3 LYS   211     -35.080  -2.405 -26.285  1.00  0.00      PROA
ATOM   3507  C   LYS   211     -32.067   2.487 -21.443  1.00  0.00      PROA
ATOM   3508  O   LYS   211     -31.955   1.799 -20.447  1.00  0.00      PROA
ATOM   3509  N   ARG   212     -31.492   3.698 -21.546  1.00  0.00      PROA
ATOM   3510  HN  ARG   212     -31.646   4.266 -22.347  1.00  0.00      PROA
ATOM   3511  CA  ARG   212     -30.565   4.204 -20.575  1.00  0.00      PROA
ATOM   3512  HA  ARG   212     -30.174   3.406 -19.957  1.00  0.00      PROA
ATOM   3513  CB  ARG   212     -29.422   4.944 -21.305  1.00  0.00      PROA
ATOM   3514  HB1 ARG   212     -28.564   5.079 -20.607  1.00  0.00      PROA
ATOM   3515  HB2 ARG   212     -29.763   5.954 -21.628  1.00  0.00      PROA
ATOM   3516  CG  ARG   212     -28.961   4.187 -22.565  1.00  0.00      PROA
ATOM   3517  HG1 ARG   212     -29.780   4.170 -23.318  1.00  0.00      PROA
ATOM   3518  HG2 ARG   212     -28.744   3.128 -22.285  1.00  0.00      PROA
ATOM   3519  CD  ARG   212     -27.731   4.777 -23.274  1.00  0.00      PROA
ATOM   3520  HD1 ARG   212     -27.575   4.237 -24.236  1.00  0.00      PROA
ATOM   3521  HD2 ARG   212     -26.827   4.671 -22.639  1.00  0.00      PROA
ATOM   3522  NE  ARG   212     -27.952   6.234 -23.509  1.00  0.00      PROA
ATOM   3523  HE  ARG   212     -28.448   6.729 -22.803  1.00  0.00      PROA
ATOM   3524  CZ  ARG   212     -27.414   6.931 -24.516  1.00  0.00      PROA
ATOM   3525  NH1 ARG   212     -27.553   8.256 -24.508  1.00  0.00      PROA
ATOM   3526 HH11 ARG   212     -28.062   8.720 -23.785  1.00  0.00      PROA
ATOM   3527 HH12 ARG   212     -27.170   8.806 -25.243  1.00  0.00      PROA
ATOM   3528  NH2 ARG   212     -26.709   6.360 -25.489  1.00  0.00      PROA
ATOM   3529 HH21 ARG   212     -26.617   5.367 -25.535  1.00  0.00      PROA
ATOM   3530 HH22 ARG   212     -26.355   6.903 -26.249  1.00  0.00      PROA
ATOM   3531  C   ARG   212     -31.325   5.191 -19.734  1.00  0.00      PROA
ATOM   3532  O   ARG   212     -30.819   5.668 -18.727  1.00  0.00      PROA
ATOM   3533  N   HSD   213     -32.590   5.468 -20.123  1.00  0.00      PROA
ATOM   3534  HN  HSD   213     -32.984   5.035 -20.930  1.00  0.00      PROA
ATOM   3535  CA  HSD   213     -33.477   6.380 -19.441  1.00  0.00      PROA
ATOM   3536  HA  HSD   213     -32.928   6.984 -18.734  1.00  0.00      PROA
ATOM   3537  CB  HSD   213     -34.243   7.300 -20.416  1.00  0.00      PROA
ATOM   3538  HB1 HSD   213     -35.045   7.861 -19.886  1.00  0.00      PROA
ATOM   3539  HB2 HSD   213     -34.722   6.690 -21.206  1.00  0.00      PROA
ATOM   3540  ND1 HSD   213     -32.068   8.208 -21.415  1.00  0.00      PROA
ATOM   3541  HD1 HSD   213     -31.517   7.385 -21.313  1.00  0.00      PROA
ATOM   3542  CG  HSD   213     -33.393   8.344 -21.064  1.00  0.00      PROA
ATOM   3543  CE1 HSD   213     -31.677   9.392 -21.935  1.00  0.00      PROA
ATOM   3544  HE1 HSD   213     -30.671   9.580 -22.304  1.00  0.00      PROA
ATOM   3545  NE2 HSD   213     -32.648  10.268 -21.931  1.00  0.00      PROA
ATOM   3546  CD2 HSD   213     -33.730   9.620 -21.380  1.00  0.00      PROA
ATOM   3547  HD2 HSD   213     -34.673  10.135 -21.252  1.00  0.00      PROA
ATOM   3548  C   HSD   213     -34.525   5.590 -18.717  1.00  0.00      PROA
ATOM   3549  O   HSD   213     -35.342   6.158 -17.999  1.00  0.00      PROA
ATOM   3550  N   ARG   214     -34.504   4.253 -18.864  1.00  0.00      PROA
ATOM   3551  HN  ARG   214     -33.822   3.793 -19.424  1.00  0.00      PROA
ATOM   3552  CA  ARG   214     -35.488   3.395 -18.254  1.00  0.00      PROA
ATOM   3553  HA  ARG   214     -36.218   3.968 -17.698  1.00  0.00      PROA
ATOM   3554  CB  ARG   214     -36.193   2.559 -19.337  1.00  0.00      PROA
ATOM   3555  HB1 ARG   214     -35.462   1.901 -19.860  1.00  0.00      PROA
ATOM   3556  HB2 ARG   214     -36.602   3.279 -20.080  1.00  0.00      PROA
ATOM   3557  CG  ARG   214     -37.387   1.736 -18.835  1.00  0.00      PROA
ATOM   3558  HG1 ARG   214     -38.062   2.422 -18.269  1.00  0.00      PROA
ATOM   3559  HG2 ARG   214     -37.053   0.944 -18.130  1.00  0.00      PROA
ATOM   3560  CD  ARG   214     -38.188   1.107 -19.979  1.00  0.00      PROA
ATOM   3561  HD1 ARG   214     -38.412   1.885 -20.748  1.00  0.00      PROA
ATOM   3562  HD2 ARG   214     -39.152   0.694 -19.612  1.00  0.00      PROA
ATOM   3563  NE  ARG   214     -37.369   0.029 -20.635  1.00  0.00      PROA
ATOM   3564  HE  ARG   214     -36.737   0.316 -21.349  1.00  0.00      PROA
ATOM   3565  CZ  ARG   214     -37.446  -1.275 -20.317  1.00  0.00      PROA
ATOM   3566  NH1 ARG   214     -36.710  -2.130 -21.029  1.00  0.00      PROA
ATOM   3567 HH11 ARG   214     -36.105  -1.809 -21.740  1.00  0.00      PROA
ATOM   3568 HH12 ARG   214     -36.736  -3.120 -20.813  1.00  0.00      PROA
ATOM   3569  NH2 ARG   214     -38.205  -1.739 -19.335  1.00  0.00      PROA
ATOM   3570 HH21 ARG   214     -38.807  -1.116 -18.817  1.00  0.00      PROA
ATOM   3571 HH22 ARG   214     -38.267  -2.717 -19.146  1.00  0.00      PROA
ATOM   3572  C   ARG   214     -34.785   2.462 -17.307  1.00  0.00      PROA
ATOM   3573  O   ARG   214     -35.411   1.918 -16.399  1.00  0.00      PROA
ATOM   3574  N   ASP   215     -33.446   2.332 -17.451  1.00  0.00      PROA
ATOM   3575  HN  ASP   215     -32.945   2.764 -18.190  1.00  0.00      PROA
ATOM   3576  CA  ASP   215     -32.656   1.543 -16.531  1.00  0.00      PROA
ATOM   3577  HA  ASP   215     -33.237   0.704 -16.169  1.00  0.00      PROA
ATOM   3578  CB  ASP   215     -31.332   1.047 -17.162  1.00  0.00      PROA
ATOM   3579  HB1 ASP   215     -30.648   0.653 -16.376  1.00  0.00      PROA
ATOM   3580  HB2 ASP   215     -30.832   1.879 -17.691  1.00  0.00      PROA
ATOM   3581  CG  ASP   215     -31.585  -0.093 -18.146  1.00  0.00      PROA
ATOM   3582  OD1 ASP   215     -32.753  -0.532 -18.302  1.00  0.00      PROA
ATOM   3583  OD2 ASP   215     -30.572  -0.543 -18.747  1.00  0.00      PROA
ATOM   3584  C   ASP   215     -32.304   2.388 -15.342  1.00  0.00      PROA
ATOM   3585  O   ASP   215     -32.076   1.881 -14.250  1.00  0.00      PROA
ATOM   3586  N   VAL   216     -32.260   3.730 -15.535  1.00  0.00      PROA
ATOM   3587  HN  VAL   216     -32.443   4.121 -16.428  1.00  0.00      PROA
ATOM   3588  CA  VAL   216     -32.053   4.684 -14.476  1.00  0.00      PROA
ATOM   3589  HA  VAL   216     -31.198   4.344 -13.915  1.00  0.00      PROA
ATOM   3590  CB  VAL   216     -31.768   6.101 -14.931  1.00  0.00      PROA
ATOM   3591  HB  VAL   216     -31.841   6.831 -14.084  1.00  0.00      PROA
ATOM   3592  CG1 VAL   216     -30.312   6.154 -15.409  1.00  0.00      PROA
ATOM   3593 HG11 VAL   216     -30.144   5.470 -16.265  1.00  0.00      PROA
ATOM   3594 HG12 VAL   216     -29.628   5.874 -14.583  1.00  0.00      PROA
ATOM   3595 HG13 VAL   216     -30.072   7.191 -15.720  1.00  0.00      PROA
ATOM   3596  CG2 VAL   216     -32.766   6.512 -16.019  1.00  0.00      PROA
ATOM   3597 HG21 VAL   216     -33.809   6.547 -15.636  1.00  0.00      PROA
ATOM   3598 HG22 VAL   216     -32.712   5.811 -16.870  1.00  0.00      PROA
ATOM   3599 HG23 VAL   216     -32.516   7.516 -16.406  1.00  0.00      PROA
ATOM   3600  C   VAL   216     -33.178   4.747 -13.508  1.00  0.00      PROA
ATOM   3601  O   VAL   216     -32.927   4.905 -12.317  1.00  0.00      PROA
ATOM   3602  N   ARG   217     -34.452   4.641 -13.966  1.00  0.00      PROA
ATOM   3603  HN  ARG   217     -34.674   4.464 -14.922  1.00  0.00      PROA
ATOM   3604  CA  ARG   217     -35.543   5.005 -13.098  1.00  0.00      PROA
ATOM   3605  HA  ARG   217     -35.177   5.742 -12.401  1.00  0.00      PROA
ATOM   3606  CB  ARG   217     -36.753   5.640 -13.794  1.00  0.00      PROA
ATOM   3607  HB1 ARG   217     -37.442   4.870 -14.214  1.00  0.00      PROA
ATOM   3608  HB2 ARG   217     -36.407   6.269 -14.640  1.00  0.00      PROA
ATOM   3609  CG  ARG   217     -37.470   6.563 -12.799  1.00  0.00      PROA
ATOM   3610  HG1 ARG   217     -37.242   7.628 -13.020  1.00  0.00      PROA
ATOM   3611  HG2 ARG   217     -37.101   6.382 -11.763  1.00  0.00      PROA
ATOM   3612  CD  ARG   217     -38.924   6.340 -12.735  1.00  0.00      PROA
ATOM   3613  HD1 ARG   217     -39.232   6.979 -11.865  1.00  0.00      PROA
ATOM   3614  HD2 ARG   217     -39.256   5.277 -12.642  1.00  0.00      PROA
ATOM   3615  NE  ARG   217     -39.448   6.864 -13.978  1.00  0.00      PROA
ATOM   3616  HE  ARG   217     -38.926   7.129 -14.749  1.00  0.00      PROA
ATOM   3617  CZ  ARG   217     -40.423   7.657 -13.943  1.00  0.00      PROA
ATOM   3618  NH1 ARG   217     -41.271   7.724 -12.879  1.00  0.00      PROA
ATOM   3619 HH11 ARG   217     -41.402   6.715 -12.491  1.00  0.00      PROA
ATOM   3620 HH12 ARG   217     -42.384   7.515 -12.913  1.00  0.00      PROA
ATOM   3621  NH2 ARG   217     -40.880   7.904 -15.190  1.00  0.00      PROA
ATOM   3622 HH21 ARG   217     -40.527   8.158 -16.038  1.00  0.00      PROA
ATOM   3623 HH22 ARG   217     -41.907   8.059 -15.205  1.00  0.00      PROA
ATOM   3624  C   ARG   217     -35.991   3.811 -12.302  1.00  0.00      PROA
ATOM   3625  O   ARG   217     -36.977   3.868 -11.570  1.00  0.00      PROA
ATOM   3626  N   LEU   218     -35.172   2.751 -12.302  1.00  0.00      PROA
ATOM   3627  HN  LEU   218     -34.451   2.616 -12.985  1.00  0.00      PROA
ATOM   3628  CA  LEU   218     -34.945   2.120 -11.047  1.00  0.00      PROA
ATOM   3629  HA  LEU   218     -35.223   2.806 -10.258  1.00  0.00      PROA
ATOM   3630  CB  LEU   218     -35.697   0.812 -10.852  1.00  0.00      PROA
ATOM   3631  HB1 LEU   218     -35.376   0.053 -11.602  1.00  0.00      PROA
ATOM   3632  HB2 LEU   218     -36.781   1.000 -11.018  1.00  0.00      PROA
ATOM   3633  CG  LEU   218     -35.500   0.272  -9.428  1.00  0.00      PROA
ATOM   3634  HG  LEU   218     -34.428   0.012  -9.262  1.00  0.00      PROA
ATOM   3635  CD1 LEU   218     -36.293  -1.005  -9.299  1.00  0.00      PROA
ATOM   3636 HD11 LEU   218     -35.975  -1.725 -10.080  1.00  0.00      PROA
ATOM   3637 HD12 LEU   218     -37.376  -0.801  -9.429  1.00  0.00      PROA
ATOM   3638 HD13 LEU   218     -36.121  -1.449  -8.299  1.00  0.00      PROA
ATOM   3639  CD2 LEU   218     -35.923   1.271  -8.344  1.00  0.00      PROA
ATOM   3640 HD21 LEU   218     -36.958   1.621  -8.547  1.00  0.00      PROA
ATOM   3641 HD22 LEU   218     -35.248   2.146  -8.316  1.00  0.00      PROA
ATOM   3642 HD23 LEU   218     -35.907   0.792  -7.344  1.00  0.00      PROA
ATOM   3643  C   LEU   218     -33.480   1.874 -10.894  1.00  0.00      PROA
ATOM   3644  O   LEU   218     -32.932   0.904 -11.396  1.00  0.00      PROA
ATOM   3645  N   ILE   219     -32.872   2.772 -10.113  1.00  0.00      PROA
ATOM   3646  HN  ILE   219     -33.423   3.503  -9.769  1.00  0.00      PROA
ATOM   3647  CA  ILE   219     -31.491   2.836  -9.698  1.00  0.00      PROA
ATOM   3648  HA  ILE   219     -31.316   2.021  -9.024  1.00  0.00      PROA
ATOM   3649  CB  ILE   219     -30.509   2.743 -10.872  1.00  0.00      PROA
ATOM   3650  HB  ILE   219     -31.086   2.799 -11.825  1.00  0.00      PROA
ATOM   3651  CG2 ILE   219     -29.844   1.349 -10.806  1.00  0.00      PROA
ATOM   3652 HG21 ILE   219     -30.607   0.547 -10.736  1.00  0.00      PROA
ATOM   3653 HG22 ILE   219     -29.193   1.280  -9.912  1.00  0.00      PROA
ATOM   3654 HG23 ILE   219     -29.235   1.159 -11.712  1.00  0.00      PROA
ATOM   3655  CG1 ILE   219     -29.466   3.879 -10.944  1.00  0.00      PROA
ATOM   3656 HG11 ILE   219     -28.770   3.811 -10.078  1.00  0.00      PROA
ATOM   3657 HG12 ILE   219     -29.978   4.869 -10.920  1.00  0.00      PROA
ATOM   3658  CD  ILE   219     -28.656   3.859 -12.226  1.00  0.00      PROA
ATOM   3659  HD1 ILE   219     -29.326   3.898 -13.106  1.00  0.00      PROA
ATOM   3660  HD2 ILE   219     -28.030   2.946 -12.290  1.00  0.00      PROA
ATOM   3661  HD3 ILE   219     -28.000   4.753 -12.235  1.00  0.00      PROA
ATOM   3662  C   ILE   219     -31.401   4.155  -8.938  1.00  0.00      PROA
ATOM   3663  O   ILE   219     -30.406   4.532  -8.335  1.00  0.00      PROA
ATOM   3664  N   PHE   220     -32.549   4.861  -8.905  1.00  0.00      PROA
ATOM   3665  HN  PHE   220     -33.374   4.457  -9.252  1.00  0.00      PROA
ATOM   3666  CA  PHE   220     -32.719   6.268  -8.679  1.00  0.00      PROA
ATOM   3667  HA  PHE   220     -31.827   6.719  -8.277  1.00  0.00      PROA
ATOM   3668  CB  PHE   220     -33.138   6.827 -10.063  1.00  0.00      PROA
ATOM   3669  HB1 PHE   220     -33.945   6.169 -10.455  1.00  0.00      PROA
ATOM   3670  HB2 PHE   220     -32.257   6.737 -10.735  1.00  0.00      PROA
ATOM   3671  CG  PHE   220     -33.618   8.240 -10.226  1.00  0.00      PROA
ATOM   3672  CD1 PHE   220     -33.273   9.307  -9.382  1.00  0.00      PROA
ATOM   3673  HD1 PHE   220     -32.673   9.136  -8.501  1.00  0.00      PROA
ATOM   3674  CE1 PHE   220     -33.660  10.616  -9.707  1.00  0.00      PROA
ATOM   3675  HE1 PHE   220     -33.393  11.433  -9.055  1.00  0.00      PROA
ATOM   3676  CZ  PHE   220     -34.373  10.868 -10.886  1.00  0.00      PROA
ATOM   3677  HZ  PHE   220     -34.652  11.878 -11.146  1.00  0.00      PROA
ATOM   3678  CD2 PHE   220     -34.349   8.510 -11.396  1.00  0.00      PROA
ATOM   3679  HD2 PHE   220     -34.589   7.708 -12.074  1.00  0.00      PROA
ATOM   3680  CE2 PHE   220     -34.717   9.812 -11.733  1.00  0.00      PROA
ATOM   3681  HE2 PHE   220     -35.253  10.002 -12.650  1.00  0.00      PROA
ATOM   3682  C   PHE   220     -33.841   6.355  -7.694  1.00  0.00      PROA
ATOM   3683  O   PHE   220     -33.875   7.216  -6.828  1.00  0.00      PROA
ATOM   3684  N   THR   221     -34.721   5.324  -7.745  1.00  0.00      PROA
ATOM   3685  HN  THR   221     -34.682   4.653  -8.471  1.00  0.00      PROA
ATOM   3686  CA  THR   221     -35.712   5.038  -6.735  1.00  0.00      PROA
ATOM   3687  HA  THR   221     -35.842   5.903  -6.110  1.00  0.00      PROA
ATOM   3688  CB  THR   221     -37.063   4.623  -7.309  1.00  0.00      PROA
ATOM   3689  HB  THR   221     -37.055   3.584  -7.692  1.00  0.00      PROA
ATOM   3690  OG1 THR   221     -38.081   4.719  -6.325  1.00  0.00      PROA
ATOM   3691  HG1 THR   221     -37.832   4.109  -5.617  1.00  0.00      PROA
ATOM   3692  CG2 THR   221     -37.432   5.543  -8.489  1.00  0.00      PROA
ATOM   3693 HG21 THR   221     -36.725   5.417  -9.336  1.00  0.00      PROA
ATOM   3694 HG22 THR   221     -37.425   6.607  -8.175  1.00  0.00      PROA
ATOM   3695 HG23 THR   221     -38.445   5.289  -8.868  1.00  0.00      PROA
ATOM   3696  C   THR   221     -35.150   3.888  -5.932  1.00  0.00      PROA
ATOM   3697  O   THR   221     -35.763   3.428  -4.979  1.00  0.00      PROA
ATOM   3698  N   ILE   222     -33.923   3.422  -6.289  1.00  0.00      PROA
ATOM   3699  HN  ILE   222     -33.410   3.812  -7.047  1.00  0.00      PROA
ATOM   3700  CA  ILE   222     -33.255   2.346  -5.592  1.00  0.00      PROA
ATOM   3701  HA  ILE   222     -33.996   1.765  -5.061  1.00  0.00      PROA
ATOM   3702  CB  ILE   222     -32.462   1.425  -6.537  1.00  0.00      PROA
ATOM   3703  HB  ILE   222     -32.815   1.645  -7.569  1.00  0.00      PROA
ATOM   3704  CG2 ILE   222     -30.919   1.616  -6.531  1.00  0.00      PROA
ATOM   3705 HG21 ILE   222     -30.461   1.263  -5.583  1.00  0.00      PROA
ATOM   3706 HG22 ILE   222     -30.642   2.678  -6.675  1.00  0.00      PROA
ATOM   3707 HG23 ILE   222     -30.459   1.021  -7.349  1.00  0.00      PROA
ATOM   3708  CG1 ILE   222     -32.826  -0.056  -6.289  1.00  0.00      PROA
ATOM   3709 HG11 ILE   222     -32.251  -0.686  -7.004  1.00  0.00      PROA
ATOM   3710 HG12 ILE   222     -33.902  -0.190  -6.529  1.00  0.00      PROA
ATOM   3711  CD  ILE   222     -32.558  -0.561  -4.867  1.00  0.00      PROA
ATOM   3712  HD1 ILE   222     -33.197  -0.030  -4.128  1.00  0.00      PROA
ATOM   3713  HD2 ILE   222     -31.496  -0.414  -4.580  1.00  0.00      PROA
ATOM   3714  HD3 ILE   222     -32.788  -1.644  -4.797  1.00  0.00      PROA
ATOM   3715  C   ILE   222     -32.335   2.974  -4.592  1.00  0.00      PROA
ATOM   3716  O   ILE   222     -31.812   2.279  -3.734  1.00  0.00      PROA
ATOM   3717  N   MET   223     -32.156   4.317  -4.630  1.00  0.00      PROA
ATOM   3718  HN  MET   223     -32.605   4.909  -5.288  1.00  0.00      PROA
ATOM   3719  CA  MET   223     -31.184   4.920  -3.760  1.00  0.00      PROA
ATOM   3720  HA  MET   223     -31.008   4.270  -2.919  1.00  0.00      PROA
ATOM   3721  CB  MET   223     -29.846   5.134  -4.477  1.00  0.00      PROA
ATOM   3722  HB1 MET   223     -29.946   5.862  -5.312  1.00  0.00      PROA
ATOM   3723  HB2 MET   223     -29.545   4.157  -4.915  1.00  0.00      PROA
ATOM   3724  CG  MET   223     -28.769   5.595  -3.485  1.00  0.00      PROA
ATOM   3725  HG1 MET   223     -29.032   5.182  -2.490  1.00  0.00      PROA
ATOM   3726  HG2 MET   223     -28.804   6.703  -3.390  1.00  0.00      PROA
ATOM   3727  SD  MET   223     -27.100   5.045  -3.860  1.00  0.00      PROA
ATOM   3728  CE  MET   223     -26.586   5.441  -2.173  1.00  0.00      PROA
ATOM   3729  HE1 MET   223     -25.491   5.310  -2.054  1.00  0.00      PROA
ATOM   3730  HE2 MET   223     -27.091   4.780  -1.438  1.00  0.00      PROA
ATOM   3731  HE3 MET   223     -26.841   6.493  -1.919  1.00  0.00      PROA
ATOM   3732  C   MET   223     -31.671   6.212  -3.170  1.00  0.00      PROA
ATOM   3733  O   MET   223     -31.089   6.735  -2.222  1.00  0.00      PROA
ATOM   3734  N   ILE   224     -32.844   6.709  -3.615  1.00  0.00      PROA
ATOM   3735  HN  ILE   224     -33.342   6.327  -4.384  1.00  0.00      PROA
ATOM   3736  CA  ILE   224     -33.498   7.780  -2.893  1.00  0.00      PROA
ATOM   3737  HA  ILE   224     -32.744   8.470  -2.537  1.00  0.00      PROA
ATOM   3738  CB  ILE   224     -34.465   8.556  -3.766  1.00  0.00      PROA
ATOM   3739  HB  ILE   224     -33.940   8.772  -4.725  1.00  0.00      PROA
ATOM   3740  CG2 ILE   224     -35.732   7.732  -4.079  1.00  0.00      PROA
ATOM   3741 HG21 ILE   224     -35.455   6.692  -4.333  1.00  0.00      PROA
ATOM   3742 HG22 ILE   224     -36.281   8.174  -4.939  1.00  0.00      PROA
ATOM   3743 HG23 ILE   224     -36.417   7.705  -3.207  1.00  0.00      PROA
ATOM   3744  CG1 ILE   224     -34.778   9.912  -3.129  1.00  0.00      PROA
ATOM   3745 HG11 ILE   224     -33.832  10.402  -2.799  1.00  0.00      PROA
ATOM   3746 HG12 ILE   224     -35.393   9.732  -2.247  1.00  0.00      PROA
ATOM   3747  CD  ILE   224     -35.507  10.846  -4.075  1.00  0.00      PROA
ATOM   3748  HD1 ILE   224     -36.507  10.456  -4.349  1.00  0.00      PROA
ATOM   3749  HD2 ILE   224     -34.913  11.016  -4.993  1.00  0.00      PROA
ATOM   3750  HD3 ILE   224     -35.613  11.795  -3.561  1.00  0.00      PROA
ATOM   3751  C   ILE   224     -34.196   7.174  -1.699  1.00  0.00      PROA
ATOM   3752  O   ILE   224     -34.431   7.834  -0.697  1.00  0.00      PROA
ATOM   3753  N   VAL   225     -34.450   5.844  -1.762  1.00  0.00      PROA
ATOM   3754  HN  VAL   225     -34.252   5.330  -2.587  1.00  0.00      PROA
ATOM   3755  CA  VAL   225     -34.953   5.032  -0.693  1.00  0.00      PROA
ATOM   3756  HA  VAL   225     -35.634   5.635  -0.192  1.00  0.00      PROA
ATOM   3757  CB  VAL   225     -35.597   3.739  -1.164  1.00  0.00      PROA
ATOM   3758  HB  VAL   225     -35.966   3.150  -0.291  1.00  0.00      PROA
ATOM   3759  CG1 VAL   225     -36.794   4.059  -2.059  1.00  0.00      PROA
ATOM   3760 HG11 VAL   225     -36.550   4.708  -2.904  1.00  0.00      PROA
ATOM   3761 HG12 VAL   225     -37.561   4.569  -1.568  1.00  0.00      PROA
ATOM   3762 HG13 VAL   225     -37.321   3.156  -2.385  1.00  0.00      PROA
ATOM   3763  CG2 VAL   225     -34.576   2.888  -1.935  1.00  0.00      PROA
ATOM   3764 HG21 VAL   225     -33.713   2.602  -1.300  1.00  0.00      PROA
ATOM   3765 HG22 VAL   225     -34.208   3.446  -2.815  1.00  0.00      PROA
ATOM   3766 HG23 VAL   225     -35.052   1.951  -2.293  1.00  0.00      PROA
ATOM   3767  C   VAL   225     -33.875   4.713   0.301  1.00  0.00      PROA
ATOM   3768  O   VAL   225     -34.138   4.343   1.440  1.00  0.00      PROA
ATOM   3769  N   TYR   226     -32.600   4.901  -0.096  1.00  0.00      PROA
ATOM   3770  HN  TYR   226     -32.384   5.199  -1.021  1.00  0.00      PROA
ATOM   3771  CA  TYR   226     -31.463   4.676   0.765  1.00  0.00      PROA
ATOM   3772  HA  TYR   226     -31.804   4.045   1.576  1.00  0.00      PROA
ATOM   3773  CB  TYR   226     -30.226   4.036   0.046  1.00  0.00      PROA
ATOM   3774  HB1 TYR   226     -29.241   4.368   0.439  1.00  0.00      PROA
ATOM   3775  HB2 TYR   226     -30.255   4.222  -1.037  1.00  0.00      PROA
ATOM   3776  CG  TYR   226     -30.341   2.579   0.321  1.00  0.00      PROA
ATOM   3777  CD1 TYR   226     -30.985   1.710  -0.570  1.00  0.00      PROA
ATOM   3778  HD1 TYR   226     -31.150   2.019  -1.582  1.00  0.00      PROA
ATOM   3779  CE1 TYR   226     -31.637   0.570  -0.084  1.00  0.00      PROA
ATOM   3780  HE1 TYR   226     -32.248  -0.024  -0.751  1.00  0.00      PROA
ATOM   3781  CZ  TYR   226     -31.618   0.325   1.294  1.00  0.00      PROA
ATOM   3782  OH  TYR   226     -32.481  -0.589   1.891  1.00  0.00      PROA
ATOM   3783  HH  TYR   226     -32.310  -0.566   2.832  1.00  0.00      PROA
ATOM   3784  CD2 TYR   226     -30.151   2.196   1.655  1.00  0.00      PROA
ATOM   3785  HD2 TYR   226     -29.682   2.875   2.354  1.00  0.00      PROA
ATOM   3786  CE2 TYR   226     -30.835   1.092   2.151  1.00  0.00      PROA
ATOM   3787  HE2 TYR   226     -30.827   0.905   3.213  1.00  0.00      PROA
ATOM   3788  C   TYR   226     -31.043   5.922   1.464  1.00  0.00      PROA
ATOM   3789  O   TYR   226     -30.063   5.899   2.193  1.00  0.00      PROA
ATOM   3790  N   PHE   227     -31.831   7.014   1.336  1.00  0.00      PROA
ATOM   3791  HN  PHE   227     -32.612   7.030   0.716  1.00  0.00      PROA
ATOM   3792  CA  PHE   227     -31.689   8.191   2.186  1.00  0.00      PROA
ATOM   3793  HA  PHE   227     -30.874   8.056   2.882  1.00  0.00      PROA
ATOM   3794  CB  PHE   227     -31.635   9.526   1.456  1.00  0.00      PROA
ATOM   3795  HB1 PHE   227     -31.639  10.366   2.189  1.00  0.00      PROA
ATOM   3796  HB2 PHE   227     -32.527   9.622   0.799  1.00  0.00      PROA
ATOM   3797  CG  PHE   227     -30.411   9.717   0.609  1.00  0.00      PROA
ATOM   3798  CD1 PHE   227     -30.367  10.849  -0.224  1.00  0.00      PROA
ATOM   3799  HD1 PHE   227     -31.201  11.534  -0.233  1.00  0.00      PROA
ATOM   3800  CE1 PHE   227     -29.253  11.111  -1.028  1.00  0.00      PROA
ATOM   3801  HE1 PHE   227     -29.230  11.993  -1.649  1.00  0.00      PROA
ATOM   3802  CZ  PHE   227     -28.164  10.234  -1.013  1.00  0.00      PROA
ATOM   3803  HZ  PHE   227     -27.304  10.435  -1.633  1.00  0.00      PROA
ATOM   3804  CD2 PHE   227     -29.291   8.865   0.633  1.00  0.00      PROA
ATOM   3805  HD2 PHE   227     -29.248   8.013   1.288  1.00  0.00      PROA
ATOM   3806  CE2 PHE   227     -28.186   9.109  -0.186  1.00  0.00      PROA
ATOM   3807  HE2 PHE   227     -27.347   8.431  -0.170  1.00  0.00      PROA
ATOM   3808  C   PHE   227     -32.772   8.303   3.081  1.00  0.00      PROA
ATOM   3809  O   PHE   227     -33.004   9.220   3.862  1.00  0.00      PROA
ATOM   3810  N   LEU   228     -33.315   7.166   3.275  1.00  0.00      PROA
ATOM   3811  HN  LEU   228     -33.705   6.614   2.428  1.00  0.00      PROA
ATOM   3812  CA  LEU   228     -34.471   7.620   4.136  1.00  0.00      PROA
ATOM   3813  HA  LEU   228     -34.713   8.434   4.136  1.00  0.00      PROA
ATOM   3814  CB  LEU   228     -36.522   8.522   2.022  1.00  0.00      PROA
ATOM   3815  HB1 LEU   228     -37.476   7.831   2.466  1.00  0.00      PROA
ATOM   3816  HB2 LEU   228     -35.943   7.731   1.079  1.00  0.00      PROA
ATOM   3817  CG  LEU   228     -36.197   9.289   1.650  1.00  0.00      PROA
ATOM   3818  HG  LEU   228     -35.126   9.138   1.354  1.00  0.00      PROA
ATOM   3819  CD1 LEU   228     -37.239   8.977   0.599  1.00  0.00      PROA
ATOM   3820 HD11 LEU   228     -37.081   8.526  -0.422  1.00  0.00      PROA
ATOM   3821 HD12 LEU   228     -37.287   9.664   0.018  1.00  0.00      PROA
ATOM   3822 HD13 LEU   228     -38.250   8.906   0.951  1.00  0.00      PROA
ATOM   3823  CD2 LEU   228     -36.255  10.167   2.790  1.00  0.00      PROA
ATOM   3824 HD21 LEU   228     -35.484  10.276   3.463  1.00  0.00      PROA
ATOM   3825 HD22 LEU   228     -37.262  10.140   3.313  1.00  0.00      PROA
ATOM   3826 HD23 LEU   228     -36.482  11.006   2.526  1.00  0.00      PROA
ATOM   3827  C   LEU   228     -35.230   6.259   5.070  1.00  0.00      PROA
ATOM   3828  O   LEU   228     -36.375   5.904   5.035  1.00  0.00      PROA
ATOM   3829  N   PHE   229     -34.721   5.185   4.679  1.00  0.00      PROA
ATOM   3830  HN  PHE   229     -34.048   5.165   3.969  1.00  0.00      PROA
ATOM   3831  CA  PHE   229     -34.914   4.368   5.747  1.00  0.00      PROA
ATOM   3832  HA  PHE   229     -35.848   4.534   6.300  1.00  0.00      PROA
ATOM   3833  CB  PHE   229     -34.772   2.921   5.351  1.00  0.00      PROA
ATOM   3834  HB1 PHE   229     -34.940   2.293   6.240  1.00  0.00      PROA
ATOM   3835  HB2 PHE   229     -33.752   2.720   4.957  1.00  0.00      PROA
ATOM   3836  CG  PHE   229     -35.776   2.518   4.318  1.00  0.00      PROA
ATOM   3837  CD1 PHE   229     -37.159   2.546   4.563  1.00  0.00      PROA
ATOM   3838  HD1 PHE   229     -37.534   2.883   5.517  1.00  0.00      PROA
ATOM   3839  CE1 PHE   229     -38.043   2.163   3.548  1.00  0.00      PROA
ATOM   3840  HE1 PHE   229     -39.106   2.228   3.698  1.00  0.00      PROA
ATOM   3841  CZ  PHE   229     -37.586   1.701   2.323  1.00  0.00      PROA
ATOM   3842  HZ  PHE   229     -38.284   1.394   1.560  1.00  0.00      PROA
ATOM   3843  CD2 PHE   229     -35.317   2.060   3.079  1.00  0.00      PROA
ATOM   3844  HD2 PHE   229     -34.259   2.023   2.874  1.00  0.00      PROA
ATOM   3845  CE2 PHE   229     -36.214   1.677   2.084  1.00  0.00      PROA
ATOM   3846  HE2 PHE   229     -35.827   1.381   1.127  1.00  0.00      PROA
ATOM   3847  C   PHE   229     -33.737   4.734   6.607  1.00  0.00      PROA
ATOM   3848  O   PHE   229     -33.705   4.439   7.777  1.00  0.00      PROA
ATOM   3849  N   TRP   230     -32.760   5.446   5.986  1.00  0.00      PROA
ATOM   3850  HN  TRP   230     -32.907   5.827   5.069  1.00  0.00      PROA
ATOM   3851  CA  TRP   230     -31.418   5.470   6.422  1.00  0.00      PROA
ATOM   3852  HA  TRP   230     -31.243   4.706   7.169  1.00  0.00      PROA
ATOM   3853  CB  TRP   230     -30.588   5.218   5.145  1.00  0.00      PROA
ATOM   3854  HB1 TRP   230     -30.822   6.042   4.440  1.00  0.00      PROA
ATOM   3855  HB2 TRP   230     -30.939   4.273   4.677  1.00  0.00      PROA
ATOM   3856  CG  TRP   230     -29.106   5.133   5.299  1.00  0.00      PROA
ATOM   3857  CD1 TRP   230     -28.237   6.187   5.271  1.00  0.00      PROA
ATOM   3858  HD1 TRP   230     -28.515   7.222   5.125  1.00  0.00      PROA
ATOM   3859  NE1 TRP   230     -26.973   5.744   5.532  1.00  0.00      PROA
ATOM   3860  HE1 TRP   230     -26.189   6.319   5.625  1.00  0.00      PROA
ATOM   3861  CE2 TRP   230     -26.985   4.405   5.705  1.00  0.00      PROA
ATOM   3862  CD2 TRP   230     -28.316   3.964   5.531  1.00  0.00      PROA
ATOM   3863  CE3 TRP   230     -28.607   2.609   5.598  1.00  0.00      PROA
ATOM   3864  HE3 TRP   230     -29.604   2.235   5.447  1.00  0.00      PROA
ATOM   3865  CZ3 TRP   230     -27.554   1.727   5.826  1.00  0.00      PROA
ATOM   3866  HZ3 TRP   230     -27.744   0.667   5.835  1.00  0.00      PROA
ATOM   3867  CZ2 TRP   230     -25.957   3.532   6.001  1.00  0.00      PROA
ATOM   3868  HZ2 TRP   230     -24.947   3.869   6.157  1.00  0.00      PROA
ATOM   3869  CH2 TRP   230     -26.256   2.173   6.037  1.00  0.00      PROA
ATOM   3870  HH2 TRP   230     -25.465   1.456   6.211  1.00  0.00      PROA
ATOM   3871  C   TRP   230     -31.074   6.825   6.982  1.00  0.00      PROA
ATOM   3872  O   TRP   230     -30.012   7.006   7.565  1.00  0.00      PROA
ATOM   3873  N   ALA   231     -31.986   7.814   6.872  1.00  0.00      PROA
ATOM   3874  HN  ALA   231     -32.874   7.683   6.437  1.00  0.00      PROA
ATOM   3875  CA  ALA   231     -31.666   9.152   7.302  1.00  0.00      PROA
ATOM   3876  HA  ALA   231     -31.156   9.122   8.250  1.00  0.00      PROA
ATOM   3877  CB  ALA   231     -30.770   9.872   6.271  1.00  0.00      PROA
ATOM   3878  HB1 ALA   231     -31.267   9.982   5.284  1.00  0.00      PROA
ATOM   3879  HB2 ALA   231     -29.847   9.286   6.106  1.00  0.00      PROA
ATOM   3880  HB3 ALA   231     -30.482  10.885   6.631  1.00  0.00      PROA
ATOM   3881  C   ALA   231     -32.922   9.972   7.463  1.00  0.00      PROA
ATOM   3882  O   ALA   231     -33.099  10.859   6.635  1.00  0.00      PROA
ATOM   3883  N   PRO   232     -33.823   9.837   8.424  1.00  0.00      PROA
ATOM   3884  CD  PRO   232     -35.148  10.204   8.042  1.00  0.00      PROA
ATOM   3885  HD1 PRO   232     -35.371  10.475   6.988  1.00  0.00      PROA
ATOM   3886  HD2 PRO   232     -35.604  10.923   8.749  1.00  0.00      PROA
ATOM   3887  CA  PRO   232     -33.948   8.806   9.455  1.00  0.00      PROA
ATOM   3888  HA  PRO   232     -34.575   9.273  10.209  1.00  0.00      PROA
ATOM   3889  CB  PRO   232     -34.823   7.831   8.877  1.00  0.00      PROA
ATOM   3890  HB1 PRO   232     -35.345   7.116   9.573  1.00  0.00      PROA
ATOM   3891  HB2 PRO   232     -34.418   7.236   8.015  1.00  0.00      PROA
ATOM   3892  CG  PRO   232     -35.703   9.016   8.480  1.00  0.00      PROA
ATOM   3893  HG1 PRO   232     -35.845   8.308   7.780  1.00  0.00      PROA
ATOM   3894  HG2 PRO   232     -36.696   9.228   8.943  1.00  0.00      PROA
ATOM   3895  C   PRO   232     -32.816   8.349  10.281  1.00  0.00      PROA
ATOM   3896  O   PRO   232     -32.575   9.014  11.280  1.00  0.00      PROA
ATOM   3897  N   TYR   233     -32.120   7.237   9.947  1.00  0.00      PROA
ATOM   3898  HN  TYR   233     -32.317   6.728   9.116  1.00  0.00      PROA
ATOM   3899  CA  TYR   233     -31.143   6.637  10.836  1.00  0.00      PROA
ATOM   3900  HA  TYR   233     -31.655   6.534  11.774  1.00  0.00      PROA
ATOM   3901  CB  TYR   233     -30.631   5.221  10.420  1.00  0.00      PROA
ATOM   3902  HB1 TYR   233     -29.909   5.272   9.578  1.00  0.00      PROA
ATOM   3903  HB2 TYR   233     -31.491   4.584  10.125  1.00  0.00      PROA
ATOM   3904  CG  TYR   233     -29.969   4.593  11.636  1.00  0.00      PROA
ATOM   3905  CD1 TYR   233     -28.574   4.439  11.774  1.00  0.00      PROA
ATOM   3906  HD1 TYR   233     -27.920   4.641  10.940  1.00  0.00      PROA
ATOM   3907  CE1 TYR   233     -28.020   4.114  13.025  1.00  0.00      PROA
ATOM   3908  HE1 TYR   233     -26.948   4.034  13.137  1.00  0.00      PROA
ATOM   3909  CZ  TYR   233     -28.856   3.929  14.138  1.00  0.00      PROA
ATOM   3910  OH  TYR   233     -28.323   3.659  15.414  1.00  0.00      PROA
ATOM   3911  HH  TYR   233     -29.063   3.515  16.017  1.00  0.00      PROA
ATOM   3912  CD2 TYR   233     -30.788   4.333  12.747  1.00  0.00      PROA
ATOM   3913  HD2 TYR   233     -31.854   4.453  12.664  1.00  0.00      PROA
ATOM   3914  CE2 TYR   233     -30.239   4.029  13.992  1.00  0.00      PROA
ATOM   3915  HE2 TYR   233     -30.890   3.890  14.843  1.00  0.00      PROA
ATOM   3916  C   TYR   233     -29.978   7.545  11.137  1.00  0.00      PROA
ATOM   3917  O   TYR   233     -29.487   7.573  12.258  1.00  0.00      PROA
ATOM   3918  N   ASN   234     -29.509   8.336  10.157  1.00  0.00      PROA
ATOM   3919  HN  ASN   234     -29.930   8.346   9.250  1.00  0.00      PROA
ATOM   3920  CA  ASN   234     -28.331   9.147  10.324  1.00  0.00      PROA
ATOM   3921  HA  ASN   234     -27.725   8.770  11.138  1.00  0.00      PROA
ATOM   3922  CB  ASN   234     -27.476   9.214   9.038  1.00  0.00      PROA
ATOM   3923  HB1 ASN   234     -26.632   9.935   9.153  1.00  0.00      PROA
ATOM   3924  HB2 ASN   234     -28.109   9.562   8.195  1.00  0.00      PROA
ATOM   3925  CG  ASN   234     -26.846   7.875   8.638  1.00  0.00      PROA
ATOM   3926  OD1 ASN   234     -26.330   7.792   7.525  1.00  0.00      PROA
ATOM   3927  ND2 ASN   234     -26.864   6.847   9.530  1.00  0.00      PROA
ATOM   3928 HD21 ASN   234     -27.328   6.954  10.405  1.00  0.00      PROA
ATOM   3929 HD22 ASN   234     -26.442   5.978   9.278  1.00  0.00      PROA
ATOM   3930  C   ASN   234     -28.708  10.558  10.668  1.00  0.00      PROA
ATOM   3931  O   ASN   234     -27.821  11.377  10.851  1.00  0.00      PROA
ATOM   3932  N   ILE   235     -30.012  10.879  10.821  1.00  0.00      PROA
ATOM   3933  HN  ILE   235     -30.752  10.225  10.666  1.00  0.00      PROA
ATOM   3934  CA  ILE   235     -30.411  12.189  11.304  1.00  0.00      PROA
ATOM   3935  HA  ILE   235     -29.565  12.862  11.287  1.00  0.00      PROA
ATOM   3936  CB  ILE   235     -31.517  12.867  10.500  1.00  0.00      PROA
ATOM   3937  HB  ILE   235     -31.596  13.928  10.843  1.00  0.00      PROA
ATOM   3938  CG2 ILE   235     -32.909  12.228  10.705  1.00  0.00      PROA
ATOM   3939 HG21 ILE   235     -32.883  11.180  10.371  1.00  0.00      PROA
ATOM   3940 HG22 ILE   235     -33.677  12.760  10.102  1.00  0.00      PROA
ATOM   3941 HG23 ILE   235     -33.246  12.260  11.760  1.00  0.00      PROA
ATOM   3942  CG1 ILE   235     -31.093  12.895   9.021  1.00  0.00      PROA
ATOM   3943 HG11 ILE   235     -31.100  11.863   8.611  1.00  0.00      PROA
ATOM   3944 HG12 ILE   235     -30.049  13.279   8.960  1.00  0.00      PROA
ATOM   3945  CD  ILE   235     -31.990  13.783   8.158  1.00  0.00      PROA
ATOM   3946  HD1 ILE   235     -32.032  14.812   8.572  1.00  0.00      PROA
ATOM   3947  HD2 ILE   235     -33.022  13.375   8.107  1.00  0.00      PROA
ATOM   3948  HD3 ILE   235     -31.591  13.831   7.123  1.00  0.00      PROA
ATOM   3949  C   ILE   235     -30.857  12.068  12.726  1.00  0.00      PROA
ATOM   3950  O   ILE   235     -31.120  13.073  13.375  1.00  0.00      PROA
ATOM   3951  N   VAL   236     -30.905  10.829  13.260  1.00  0.00      PROA
ATOM   3952  HN  VAL   236     -30.672  10.016  12.733  1.00  0.00      PROA
ATOM   3953  CA  VAL   236     -31.309  10.590  14.621  1.00  0.00      PROA
ATOM   3954  HA  VAL   236     -31.642  11.508  15.084  1.00  0.00      PROA
ATOM   3955  CB  VAL   236     -32.438   9.563  14.702  1.00  0.00      PROA
ATOM   3956  HB  VAL   236     -33.227   9.880  13.978  1.00  0.00      PROA
ATOM   3957  CG1 VAL   236     -33.096   9.583  16.098  1.00  0.00      PROA
ATOM   3958 HG11 VAL   236     -33.415  10.615  16.356  1.00  0.00      PROA
ATOM   3959 HG12 VAL   236     -32.400   9.222  16.882  1.00  0.00      PROA
ATOM   3960 HG13 VAL   236     -33.991   8.927  16.104  1.00  0.00      PROA
ATOM   3961  CG2 VAL   236     -31.977   8.151  14.291  1.00  0.00      PROA
ATOM   3962 HG21 VAL   236     -31.120   7.792  14.886  1.00  0.00      PROA
ATOM   3963 HG22 VAL   236     -31.663   8.145  13.236  1.00  0.00      PROA
ATOM   3964 HG23 VAL   236     -32.813   7.430  14.402  1.00  0.00      PROA
ATOM   3965  C   VAL   236     -30.085  10.114  15.348  1.00  0.00      PROA
ATOM   3966  O   VAL   236     -30.055  10.110  16.571  1.00  0.00      PROA
ATOM   3967  N   LEU   237     -29.009   9.760  14.602  1.00  0.00      PROA
ATOM   3968  HN  LEU   237     -29.033   9.798  13.608  1.00  0.00      PROA
ATOM   3969  CA  LEU   237     -27.797   9.210  15.163  1.00  0.00      PROA
ATOM   3970  HA  LEU   237     -27.871   9.220  16.239  1.00  0.00      PROA
ATOM   3971  CB  LEU   237     -27.594   7.769  14.652  1.00  0.00      PROA
ATOM   3972  HB1 LEU   237     -27.373   7.767  13.563  1.00  0.00      PROA
ATOM   3973  HB2 LEU   237     -28.577   7.260  14.785  1.00  0.00      PROA
ATOM   3974  CG  LEU   237     -26.550   6.895  15.388  1.00  0.00      PROA
ATOM   3975  HG  LEU   237     -27.004   5.877  15.466  1.00  0.00      PROA
ATOM   3976  CD1 LEU   237     -25.290   6.707  14.532  1.00  0.00      PROA
ATOM   3977 HD11 LEU   237     -24.848   7.684  14.260  1.00  0.00      PROA
ATOM   3978 HD12 LEU   237     -25.540   6.170  13.594  1.00  0.00      PROA
ATOM   3979 HD13 LEU   237     -24.532   6.110  15.084  1.00  0.00      PROA
ATOM   3980  CD2 LEU   237     -26.238   7.311  16.842  1.00  0.00      PROA
ATOM   3981 HD21 LEU   237     -27.173   7.467  17.415  1.00  0.00      PROA
ATOM   3982 HD22 LEU   237     -25.641   8.241  16.885  1.00  0.00      PROA
ATOM   3983 HD23 LEU   237     -25.653   6.513  17.342  1.00  0.00      PROA
ATOM   3984  C   LEU   237     -26.643  10.099  14.778  1.00  0.00      PROA
ATOM   3985  O   LEU   237     -25.520   9.925  15.224  1.00  0.00      PROA
ATOM   3986  N   LEU   238     -26.925  11.182  14.021  1.00  0.00      PROA
ATOM   3987  HN  LEU   238     -27.815  11.323  13.600  1.00  0.00      PROA
ATOM   3988  CA  LEU   238     -26.051  12.332  14.036  1.00  0.00      PROA
ATOM   3989  HA  LEU   238     -25.026  12.020  14.184  1.00  0.00      PROA
ATOM   3990  CB  LEU   238     -26.173  13.164  12.743  1.00  0.00      PROA
ATOM   3991  HB1 LEU   238     -27.233  13.466  12.589  1.00  0.00      PROA
ATOM   3992  HB2 LEU   238     -25.877  12.513  11.893  1.00  0.00      PROA
ATOM   3993  CG  LEU   238     -25.280  14.424  12.679  1.00  0.00      PROA
ATOM   3994  HG  LEU   238     -25.559  15.118  13.504  1.00  0.00      PROA
ATOM   3995  CD1 LEU   238     -25.541  15.195  11.377  1.00  0.00      PROA
ATOM   3996 HD11 LEU   238     -26.614  15.476  11.308  1.00  0.00      PROA
ATOM   3997 HD12 LEU   238     -25.281  14.570  10.498  1.00  0.00      PROA
ATOM   3998 HD13 LEU   238     -24.932  16.122  11.348  1.00  0.00      PROA
ATOM   3999  CD2 LEU   238     -23.788  14.078  12.837  1.00  0.00      PROA
ATOM   4000 HD21 LEU   238     -23.456  13.412  12.014  1.00  0.00      PROA
ATOM   4001 HD22 LEU   238     -23.596  13.563  13.800  1.00  0.00      PROA
ATOM   4002 HD23 LEU   238     -23.174  15.003  12.813  1.00  0.00      PROA
ATOM   4003  C   LEU   238     -26.488  13.191  15.194  1.00  0.00      PROA
ATOM   4004  O   LEU   238     -25.753  14.031  15.699  1.00  0.00      PROA
ATOM   4005  N   LEU   239     -27.722  12.947  15.678  1.00  0.00      PROA
ATOM   4006  HN  LEU   239     -28.285  12.212  15.320  1.00  0.00      PROA
ATOM   4007  CA  LEU   239     -28.355  13.804  16.634  1.00  0.00      PROA
ATOM   4008  HA  LEU   239     -27.905  14.781  16.597  1.00  0.00      PROA
ATOM   4009  CB  LEU   239     -29.850  13.889  16.272  1.00  0.00      PROA
ATOM   4010  HB1 LEU   239     -30.340  12.905  16.433  1.00  0.00      PROA
ATOM   4011  HB2 LEU   239     -29.905  14.125  15.188  1.00  0.00      PROA
ATOM   4012  CG  LEU   239     -30.657  14.977  17.002  1.00  0.00      PROA
ATOM   4013  HG  LEU   239     -30.495  14.894  18.101  1.00  0.00      PROA
ATOM   4014  CD1 LEU   239     -32.152  14.805  16.747  1.00  0.00      PROA
ATOM   4015 HD11 LEU   239     -32.481  13.810  17.116  1.00  0.00      PROA
ATOM   4016 HD12 LEU   239     -32.373  14.871  15.662  1.00  0.00      PROA
ATOM   4017 HD13 LEU   239     -32.727  15.586  17.282  1.00  0.00      PROA
ATOM   4018  CD2 LEU   239     -30.217  16.343  16.580  1.00  0.00      PROA
ATOM   4019 HD21 LEU   239     -30.348  16.534  15.494  1.00  0.00      PROA
ATOM   4020 HD22 LEU   239     -29.133  16.434  16.809  1.00  0.00      PROA
ATOM   4021 HD23 LEU   239     -30.743  17.154  17.136  1.00  0.00      PROA
ATOM   4022  C   LEU   239     -28.215  13.231  18.020  1.00  0.00      PROA
ATOM   4023  O   LEU   239     -28.392  13.937  19.003  1.00  0.00      PROA
ATOM   4024  N   ASN   240     -27.823  11.936  18.134  1.00  0.00      PROA
ATOM   4025  HN  ASN   240     -27.623  11.376  17.338  1.00  0.00      PROA
ATOM   4026  CA  ASN   240     -27.804  11.272  19.418  1.00  0.00      PROA
ATOM   4027  HA  ASN   240     -28.428  11.814  20.118  1.00  0.00      PROA
ATOM   4028  CB  ASN   240     -28.193   9.771  19.307  1.00  0.00      PROA
ATOM   4029  HB1 ASN   240     -27.344   9.062  19.396  1.00  0.00      PROA
ATOM   4030  HB2 ASN   240     -28.642   9.577  18.320  1.00  0.00      PROA
ATOM   4031  CG  ASN   240     -29.257   9.475  20.371  1.00  0.00      PROA
ATOM   4032  OD1 ASN   240     -30.227  10.226  20.481  1.00  0.00      PROA
ATOM   4033  ND2 ASN   240     -29.035   8.387  21.150  1.00  0.00      PROA
ATOM   4034 HD21 ASN   240     -28.242   7.820  20.999  1.00  0.00      PROA
ATOM   4035 HD22 ASN   240     -29.696   8.175  21.881  1.00  0.00      PROA
ATOM   4036  C   ASN   240     -26.414  11.292  19.947  1.00  0.00      PROA
ATOM   4037  O   ASN   240     -26.158  11.521  21.115  1.00  0.00      PROA
ATOM   4038  N   THR   241     -25.440  11.019  19.070  1.00  0.00      PROA
ATOM   4039  HN  THR   241     -25.616  10.855  18.103  1.00  0.00      PROA
ATOM   4040  CA  THR   241     -24.096  10.781  19.516  1.00  0.00      PROA
ATOM   4041  HA  THR   241     -24.087  10.471  20.550  1.00  0.00      PROA
ATOM   4042  CB  THR   241     -23.510   9.674  18.658  1.00  0.00      PROA
ATOM   4043  HB  THR   241     -24.251   8.842  18.594  1.00  0.00      PROA
ATOM   4044  OG1 THR   241     -23.220  10.092  17.328  1.00  0.00      PROA
ATOM   4045  HG1 THR   241     -22.732  10.916  17.406  1.00  0.00      PROA
ATOM   4046  CG2 THR   241     -22.264   9.118  19.341  1.00  0.00      PROA
ATOM   4047 HG21 THR   241     -22.488   8.819  20.387  1.00  0.00      PROA
ATOM   4048 HG22 THR   241     -21.454   9.880  19.367  1.00  0.00      PROA
ATOM   4049 HG23 THR   241     -21.892   8.224  18.802  1.00  0.00      PROA
ATOM   4050  C   THR   241     -23.322  12.059  19.377  1.00  0.00      PROA
ATOM   4051  O   THR   241     -22.339  12.296  20.069  1.00  0.00      PROA
ATOM   4052  N   PHE   242     -23.790  12.934  18.461  1.00  0.00      PROA
ATOM   4053  HN  PHE   242     -24.647  12.773  17.979  1.00  0.00      PROA
ATOM   4054  CA  PHE   242     -22.997  14.015  17.949  1.00  0.00      PROA
ATOM   4055  HA  PHE   242     -22.044  14.060  18.460  1.00  0.00      PROA
ATOM   4056  CB  PHE   242     -22.831  13.831  16.415  1.00  0.00      PROA
ATOM   4057  HB1 PHE   242     -23.317  14.626  15.807  1.00  0.00      PROA
ATOM   4058  HB2 PHE   242     -23.268  12.861  16.102  1.00  0.00      PROA
ATOM   4059  CG  PHE   242     -21.379  13.831  16.054  1.00  0.00      PROA
ATOM   4060  CD1 PHE   242     -20.701  12.651  15.699  1.00  0.00      PROA
ATOM   4061  HD1 PHE   242     -21.225  11.707  15.697  1.00  0.00      PROA
ATOM   4062  CE1 PHE   242     -19.342  12.691  15.360  1.00  0.00      PROA
ATOM   4063  HE1 PHE   242     -18.824  11.781  15.099  1.00  0.00      PROA
ATOM   4064  CZ  PHE   242     -18.658  13.913  15.360  1.00  0.00      PROA
ATOM   4065  HZ  PHE   242     -17.613  13.949  15.087  1.00  0.00      PROA
ATOM   4066  CD2 PHE   242     -20.683  15.048  16.044  1.00  0.00      PROA
ATOM   4067  HD2 PHE   242     -21.194  15.963  16.307  1.00  0.00      PROA
ATOM   4068  CE2 PHE   242     -19.330  15.092  15.701  1.00  0.00      PROA
ATOM   4069  HE2 PHE   242     -18.810  16.037  15.695  1.00  0.00      PROA
ATOM   4070  C   PHE   242     -23.705  15.302  18.221  1.00  0.00      PROA
ATOM   4071  O   PHE   242     -23.325  16.335  17.687  1.00  0.00      PROA
ATOM   4072  N   GLN   243     -24.763  15.298  19.059  1.00  0.00      PROA
ATOM   4073  HN  GLN   243     -25.104  14.490  19.533  1.00  0.00      PROA
ATOM   4074  CA  GLN   243     -25.544  16.488  19.166  1.00  0.00      PROA
ATOM   4075  HA  GLN   243     -24.861  17.316  19.229  1.00  0.00      PROA
ATOM   4076  CB  GLN   243     -26.485  16.614  18.003  1.00  0.00      PROA
ATOM   4077  HB1 GLN   243     -27.546  16.348  18.185  1.00  0.00      PROA
ATOM   4078  HB2 GLN   243     -26.094  15.938  17.200  1.00  0.00      PROA
ATOM   4079  CG  GLN   243     -26.398  17.930  17.543  1.00  0.00      PROA
ATOM   4080  HG1 GLN   243     -25.387  18.401  17.377  1.00  0.00      PROA
ATOM   4081  HG2 GLN   243     -26.976  18.749  18.134  1.00  0.00      PROA
ATOM   4082  CD  GLN   243     -26.704  17.626  16.112  1.00  0.00      PROA
ATOM   4083  OE1 GLN   243     -27.341  17.719  15.178  1.00  0.00      PROA
ATOM   4084  NE2 GLN   243     -26.292  17.256  15.000  1.00  0.00      PROA
ATOM   4085 HE21 GLN   243     -26.920  17.512  14.174  1.00  0.00      PROA
ATOM   4086 HE22 GLN   243     -25.621  16.815  15.228  1.00  0.00      PROA
ATOM   4087  C   GLN   243     -26.330  16.494  20.412  1.00  0.00      PROA
ATOM   4088  O   GLN   243     -27.254  17.248  20.581  1.00  0.00      PROA
ATOM   4089  N   GLU   244     -25.902  15.712  21.404  1.00  0.00      PROA
ATOM   4090  HN  GLU   244     -25.160  15.063  21.297  1.00  0.00      PROA
ATOM   4091  CA  GLU   244     -26.389  15.885  22.748  1.00  0.00      PROA
ATOM   4092  HA  GLU   244     -27.375  16.311  22.730  1.00  0.00      PROA
ATOM   4093  CB  GLU   244     -26.403  14.578  23.535  1.00  0.00      PROA
ATOM   4094  HB1 GLU   244     -26.597  14.782  24.619  1.00  0.00      PROA
ATOM   4095  HB2 GLU   244     -25.409  14.080  23.446  1.00  0.00      PROA
ATOM   4096  CG  GLU   244     -27.502  13.624  23.048  1.00  0.00      PROA
ATOM   4097  HG1 GLU   244     -27.397  13.443  21.961  1.00  0.00      PROA
ATOM   4098  HG2 GLU   244     -28.508  14.056  23.218  1.00  0.00      PROA
ATOM   4099  CD  GLU   244     -27.397  12.310  23.810  1.00  0.00      PROA
ATOM   4100  OE1 GLU   244     -28.044  11.322  23.385  1.00  0.00      PROA
ATOM   4101  OE2 GLU   244     -26.656  12.265  24.831  1.00  0.00      PROA
ATOM   4102  C   GLU   244     -25.491  16.796  23.493  1.00  0.00      PROA
ATOM   4103  O   GLU   244     -25.923  17.420  24.447  1.00  0.00      PROA
ATOM   4104  N   PHE   245     -24.218  16.863  23.034  1.00  0.00      PROA
ATOM   4105  HN  PHE   245     -23.913  16.291  22.297  1.00  0.00      PROA
ATOM   4106  CA  PHE   245     -23.166  17.676  23.555  1.00  0.00      PROA
ATOM   4107  HA  PHE   245     -23.276  17.820  24.623  1.00  0.00      PROA
ATOM   4108  CB  PHE   245     -21.776  17.307  23.100  1.00  0.00      PROA
ATOM   4109  HB1 PHE   245     -20.989  17.960  23.550  1.00  0.00      PROA
ATOM   4110  HB2 PHE   245     -21.675  17.327  21.993  1.00  0.00      PROA
ATOM   4111  CG  PHE   245     -21.597  15.918  23.596  1.00  0.00      PROA
ATOM   4112  CD1 PHE   245     -21.589  14.813  22.729  1.00  0.00      PROA
ATOM   4113  HD1 PHE   245     -21.667  14.955  21.662  1.00  0.00      PROA
ATOM   4114  CE1 PHE   245     -21.522  13.514  23.248  1.00  0.00      PROA
ATOM   4115  HE1 PHE   245     -21.536  12.658  22.586  1.00  0.00      PROA
ATOM   4116  CZ  PHE   245     -21.449  13.315  24.633  1.00  0.00      PROA
ATOM   4117  HZ  PHE   245     -21.401  12.313  25.037  1.00  0.00      PROA
ATOM   4118  CD2 PHE   245     -21.510  15.708  24.979  1.00  0.00      PROA
ATOM   4119  HD2 PHE   245     -21.533  16.553  25.652  1.00  0.00      PROA
ATOM   4120  CE2 PHE   245     -21.436  14.414  25.498  1.00  0.00      PROA
ATOM   4121  HE2 PHE   245     -21.376  14.262  26.564  1.00  0.00      PROA
ATOM   4122  C   PHE   245     -23.307  18.878  23.105  1.00  0.00      PROA
ATOM   4123  O   PHE   245     -23.102  19.697  24.028  1.00  0.00      PROA
ATOM   4124  N   PHE   246     -24.041  18.928  21.941  1.00  0.00      PROA
ATOM   4125  HN  PHE   246     -24.358  18.266  21.331  1.00  0.00      PROA
ATOM   4126  CA  PHE   246     -24.715  19.920  21.438  1.00  0.00      PROA
ATOM   4127  HA  PHE   246     -24.383  20.851  21.998  1.00  0.00      PROA
ATOM   4128  CB  PHE   246     -24.724  19.590  19.880  1.00  0.00      PROA
ATOM   4129  HB1 PHE   246     -25.499  20.545  19.494  1.00  0.00      PROA
ATOM   4130  HB2 PHE   246     -25.303  19.125  19.278  1.00  0.00      PROA
ATOM   4131  CG  PHE   246     -23.082  19.478  19.052  1.00  0.00      PROA
ATOM   4132  CD1 PHE   246     -22.311  18.557  19.167  1.00  0.00      PROA
ATOM   4133  HD1 PHE   246     -22.751  18.005  19.834  1.00  0.00      PROA
ATOM   4134  CE1 PHE   246     -21.129  18.419  18.471  1.00  0.00      PROA
ATOM   4135  HE1 PHE   246     -20.589  17.677  18.531  1.00  0.00      PROA
ATOM   4136  CZ  PHE   246     -20.876  19.192  17.435  1.00  0.00      PROA
ATOM   4137  HZ  PHE   246     -20.078  19.103  16.789  1.00  0.00      PROA
ATOM   4138  CD2 PHE   246     -22.550  20.272  17.970  1.00  0.00      PROA
ATOM   4139  HD2 PHE   246     -23.127  21.155  17.622  1.00  0.00      PROA
ATOM   4140  CE2 PHE   246     -21.527  20.128  17.368  1.00  0.00      PROA
ATOM   4141  HE2 PHE   246     -21.299  20.617  16.639  1.00  0.00      PROA
ATOM   4142  C   PHE   246     -25.974  20.635  21.780  1.00  0.00      PROA
ATOM   4143  O   PHE   246     -26.006  21.580  22.607  1.00  0.00      PROA
ATOM   4144  N   GLY   247     -26.936  20.172  21.146  1.00  0.00      PROA
ATOM   4145  HN  GLY   247     -26.881  19.531  20.383  1.00  0.00      PROA
ATOM   4146  CA  GLY   247     -28.100  20.643  21.544  1.00  0.00      PROA
ATOM   4147  HA1 GLY   247     -28.437  20.250  20.606  1.00  0.00      PROA
ATOM   4148  HA2 GLY   247     -28.089  21.758  21.662  1.00  0.00      PROA
ATOM   4149  C   GLY   247     -29.029  20.099  22.511  1.00  0.00      PROA
ATOM   4150  O   GLY   247     -29.745  20.871  23.158  1.00  0.00      PROA
ATOM   4151  N   LEU   248     -29.136  18.762  22.546  1.00  0.00      PROA
ATOM   4152  HN  LEU   248     -28.599  18.186  21.921  1.00  0.00      PROA
ATOM   4153  CA  LEU   248     -30.265  18.133  23.198  1.00  0.00      PROA
ATOM   4154  HA  LEU   248     -30.946  18.867  23.596  1.00  0.00      PROA
ATOM   4155  CB  LEU   248     -31.072  17.127  22.341  1.00  0.00      PROA
ATOM   4156  HB1 LEU   248     -31.867  16.657  22.902  1.00  0.00      PROA
ATOM   4157  HB2 LEU   248     -30.377  16.358  21.907  1.00  0.00      PROA
ATOM   4158  CG  LEU   248     -31.953  17.691  21.264  1.00  0.00      PROA
ATOM   4159  HG  LEU   248     -31.103  17.655  20.798  1.00  0.00      PROA
ATOM   4160  CD1 LEU   248     -32.537  16.794  20.232  1.00  0.00      PROA
ATOM   4161 HD11 LEU   248     -33.349  16.408  20.799  1.00  0.00      PROA
ATOM   4162 HD12 LEU   248     -31.801  16.031  19.896  1.00  0.00      PROA
ATOM   4163 HD13 LEU   248     -32.903  17.324  19.346  1.00  0.00      PROA
ATOM   4164  CD2 LEU   248     -32.777  18.988  21.583  1.00  0.00      PROA
ATOM   4165 HD21 LEU   248     -32.174  19.811  22.107  1.00  0.00      PROA
ATOM   4166 HD22 LEU   248     -33.491  18.664  22.258  1.00  0.00      PROA
ATOM   4167 HD23 LEU   248     -33.111  19.482  20.642  1.00  0.00      PROA
ATOM   4168  C   LEU   248     -29.730  17.357  24.347  1.00  0.00      PROA
ATOM   4169  O   LEU   248     -29.149  16.296  24.174  1.00  0.00      PROA
ATOM   4170  N   ASN   249     -29.942  17.873  25.567  1.00  0.00      PROA
ATOM   4171  HN  ASN   249     -30.509  18.679  25.699  1.00  0.00      PROA
ATOM   4172  CA  ASN   249     -29.124  17.469  26.672  1.00  0.00      PROA
ATOM   4173  HA  ASN   249     -28.665  16.510  26.465  1.00  0.00      PROA
ATOM   4174  CB  ASN   249     -28.045  18.554  26.912  1.00  0.00      PROA
ATOM   4175  HB1 ASN   249     -28.496  19.475  27.335  1.00  0.00      PROA
ATOM   4176  HB2 ASN   249     -27.599  18.819  25.929  1.00  0.00      PROA
ATOM   4177  CG  ASN   249     -26.920  18.036  27.806  1.00  0.00      PROA
ATOM   4178  OD1 ASN   249     -26.832  16.850  28.126  1.00  0.00      PROA
ATOM   4179  ND2 ASN   249     -26.023  18.974  28.216  1.00  0.00      PROA
ATOM   4180 HD21 ASN   249     -25.271  18.699  28.814  1.00  0.00      PROA
ATOM   4181 HD22 ASN   249     -26.145  19.925  27.950  1.00  0.00      PROA
ATOM   4182  C   ASN   249     -30.007  17.289  27.870  1.00  0.00      PROA
ATOM   4183  O   ASN   249     -29.742  17.820  28.943  1.00  0.00      PROA
ATOM   4184  N   ASN   250     -31.103  16.523  27.705  1.00  0.00      PROA
ATOM   4185  HN  ASN   250     -31.316  16.130  26.811  1.00  0.00      PROA
ATOM   4186  CA  ASN   250     -31.927  16.083  28.793  1.00  0.00      PROA
ATOM   4187  HA  ASN   250     -31.473  16.329  29.743  1.00  0.00      PROA
ATOM   4188  CB  ASN   250     -33.383  16.594  28.711  1.00  0.00      PROA
ATOM   4189  HB1 ASN   250     -34.111  15.911  29.196  1.00  0.00      PROA
ATOM   4190  HB2 ASN   250     -33.673  16.725  27.649  1.00  0.00      PROA
ATOM   4191  CG  ASN   250     -33.451  17.950  29.403  1.00  0.00      PROA
ATOM   4192  OD1 ASN   250     -33.547  18.989  28.758  1.00  0.00      PROA
ATOM   4193  ND2 ASN   250     -33.434  17.914  30.765  1.00  0.00      PROA
ATOM   4194 HD21 ASN   250     -33.474  18.772  31.278  1.00  0.00      PROA
ATOM   4195 HD22 ASN   250     -33.368  17.045  31.244  1.00  0.00      PROA
ATOM   4196  C   ASN   250     -31.930  14.601  28.705  1.00  0.00      PROA
ATOM   4197  O   ASN   250     -31.941  14.035  27.621  1.00  0.00      PROA
ATOM   4198  N   CYS   251     -31.966  13.939  29.879  1.00  0.00      PROA
ATOM   4199  HN  CYS   251     -31.951  14.428  30.742  1.00  0.00      PROA
ATOM   4200  CA  CYS   251     -32.030  12.499  29.985  1.00  0.00      PROA
ATOM   4201  HA  CYS   251     -31.351  12.064  29.265  1.00  0.00      PROA
ATOM   4202  CB  CYS   251     -31.650  12.055  31.422  1.00  0.00      PROA
ATOM   4203  HB1 CYS   251     -32.395  12.449  32.149  1.00  0.00      PROA
ATOM   4204  HB2 CYS   251     -30.677  12.532  31.668  1.00  0.00      PROA
ATOM   4205  SG  CYS   251     -31.474  10.249  31.616  1.00  0.00      PROA
ATOM   4206  HG1 CYS   251     -32.767   9.989  31.463  1.00  0.00      PROA
ATOM   4207  C   CYS   251     -33.441  12.048  29.683  1.00  0.00      PROA
ATOM   4208  O   CYS   251     -33.674  10.944  29.218  1.00  0.00      PROA
ATOM   4209  N   SER   252     -34.424  12.957  29.898  1.00  0.00      PROA
ATOM   4210  HN  SER   252     -34.216  13.859  30.254  1.00  0.00      PROA
ATOM   4211  CA  SER   252     -35.821  12.701  29.644  1.00  0.00      PROA
ATOM   4212  HA  SER   252     -36.041  11.674  29.904  1.00  0.00      PROA
ATOM   4213  CB  SER   252     -36.700  13.654  30.493  1.00  0.00      PROA
ATOM   4214  HB1 SER   252     -36.562  14.712  30.178  1.00  0.00      PROA
ATOM   4215  HB2 SER   252     -36.388  13.570  31.558  1.00  0.00      PROA
ATOM   4216  OG  SER   252     -38.078  13.313  30.415  1.00  0.00      PROA
ATOM   4217  HG1 SER   252     -38.345  13.477  29.510  1.00  0.00      PROA
ATOM   4218  C   SER   252     -36.134  12.912  28.180  1.00  0.00      PROA
ATOM   4219  O   SER   252     -37.121  12.396  27.668  1.00  0.00      PROA
ATOM   4220  N   SER   253     -35.274  13.670  27.462  1.00  0.00      PROA
ATOM   4221  HN  SER   253     -34.457  14.067  27.868  1.00  0.00      PROA
ATOM   4222  CA  SER   253     -35.468  13.968  26.059  1.00  0.00      PROA
ATOM   4223  HA  SER   253     -36.497  13.796  25.782  1.00  0.00      PROA
ATOM   4224  CB  SER   253     -35.082  15.434  25.748  1.00  0.00      PROA
ATOM   4225  HB1 SER   253     -33.983  15.591  25.827  1.00  0.00      PROA
ATOM   4226  HB2 SER   253     -35.587  16.097  26.485  1.00  0.00      PROA
ATOM   4227  OG  SER   253     -35.515  15.836  24.460  1.00  0.00      PROA
ATOM   4228  HG1 SER   253     -34.989  15.337  23.819  1.00  0.00      PROA
ATOM   4229  C   SER   253     -34.579  13.056  25.252  1.00  0.00      PROA
ATOM   4230  O   SER   253     -34.689  12.990  24.030  1.00  0.00      PROA
ATOM   4231  N   SER   254     -33.718  12.276  25.936  1.00  0.00      PROA
ATOM   4232  HN  SER   254     -33.625  12.341  26.927  1.00  0.00      PROA
ATOM   4233  CA  SER   254     -32.863  11.281  25.318  1.00  0.00      PROA
ATOM   4234  HA  SER   254     -32.833  11.430  24.246  1.00  0.00      PROA
ATOM   4235  CB  SER   254     -31.417  11.288  25.858  1.00  0.00      PROA
ATOM   4236  HB1 SER   254     -30.829  10.428  25.468  1.00  0.00      PROA
ATOM   4237  HB2 SER   254     -31.418  11.250  26.970  1.00  0.00      PROA
ATOM   4238  OG  SER   254     -30.765  12.478  25.442  1.00  0.00      PROA
ATOM   4239  HG1 SER   254     -30.622  12.388  24.490  1.00  0.00      PROA
ATOM   4240  C   SER   254     -33.442   9.925  25.572  1.00  0.00      PROA
ATOM   4241  O   SER   254     -32.987   8.936  25.032  1.00  0.00      PROA
ATOM   4242  N   ASN   255     -34.571   9.844  26.317  1.00  0.00      PROA
ATOM   4243  HN  ASN   255     -34.934  10.635  26.796  1.00  0.00      PROA
ATOM   4244  CA  ASN   255     -35.382   8.647  26.372  1.00  0.00      PROA
ATOM   4245  HA  ASN   255     -34.751   7.768  26.320  1.00  0.00      PROA
ATOM   4246  CB  ASN   255     -36.316   8.598  27.605  1.00  0.00      PROA
ATOM   4247  HB1 ASN   255     -37.114   7.831  27.472  1.00  0.00      PROA
ATOM   4248  HB2 ASN   255     -36.797   9.585  27.756  1.00  0.00      PROA
ATOM   4249  CG  ASN   255     -35.523   8.208  28.844  1.00  0.00      PROA
ATOM   4250  OD1 ASN   255     -34.358   7.815  28.773  1.00  0.00      PROA
ATOM   4251  ND2 ASN   255     -36.207   8.278  30.019  1.00  0.00      PROA
ATOM   4252 HD21 ASN   255     -35.746   8.027  30.867  1.00  0.00      PROA
ATOM   4253 HD22 ASN   255     -37.155   8.579  30.030  1.00  0.00      PROA
ATOM   4254  C   ASN   255     -36.279   8.632  25.174  1.00  0.00      PROA
ATOM   4255  O   ASN   255     -36.821   7.591  24.811  1.00  0.00      PROA
ATOM   4256  N   ARG   256     -36.427   9.798  24.515  1.00  0.00      PROA
ATOM   4257  HN  ARG   256     -35.928  10.617  24.792  1.00  0.00      PROA
ATOM   4258  CA  ARG   256     -37.257   9.967  23.396  1.00  0.00      PROA
ATOM   4259  HA  ARG   256     -38.070   9.225  23.418  1.00  0.00      PROA
ATOM   4260  CB  ARG   256     -37.895  11.390  23.413  1.00  0.00      PROA
ATOM   4261  HB1 ARG   256     -38.587  11.653  22.600  1.00  0.00      PROA
ATOM   4262  HB2 ARG   256     -37.106  12.151  23.338  1.00  0.00      PROA
ATOM   4263  CG  ARG   256     -38.766  11.597  24.638  1.00  0.00      PROA
ATOM   4264  HG1 ARG   256     -38.133  11.456  25.535  1.00  0.00      PROA
ATOM   4265  HG2 ARG   256     -39.560  10.815  24.640  1.00  0.00      PROA
ATOM   4266  CD  ARG   256     -39.392  12.990  24.676  1.00  0.00      PROA
ATOM   4267  HD1 ARG   256     -40.011  13.174  23.767  1.00  0.00      PROA
ATOM   4268  HD2 ARG   256     -38.588  13.757  24.743  1.00  0.00      PROA
ATOM   4269  NE  ARG   256     -40.278  13.035  25.883  1.00  0.00      PROA
ATOM   4270  HE  ARG   256     -40.732  12.186  26.141  1.00  0.00      PROA
ATOM   4271  CZ  ARG   256     -40.524  14.141  26.606  1.00  0.00      PROA
ATOM   4272  NH1 ARG   256     -39.967  15.319  26.324  1.00  0.00      PROA
ATOM   4273 HH11 ARG   256     -39.344  15.399  25.550  1.00  0.00      PROA
ATOM   4274 HH12 ARG   256     -40.155  16.125  26.878  1.00  0.00      PROA
ATOM   4275  NH2 ARG   256     -41.350  14.055  27.654  1.00  0.00      PROA
ATOM   4276 HH21 ARG   256     -41.795  13.184  27.886  1.00  0.00      PROA
ATOM   4277 HH22 ARG   256     -41.556  14.854  28.215  1.00  0.00      PROA
ATOM   4278  C   ARG   256     -36.247   9.708  22.213  1.00  0.00      PROA
ATOM   4279  O   ARG   256     -36.377   9.135  21.148  1.00  0.00      PROA
ATOM   4280  N   LEU   257     -35.078   9.843  22.229  1.00  0.00      PROA
ATOM   4281  HN  LEU   257     -34.668   9.882  23.076  1.00  0.00      PROA
ATOM   4282  CA  LEU   257     -34.312   9.696  21.005  1.00  0.00      PROA
ATOM   4283  HA  LEU   257     -34.854   9.547  20.064  1.00  0.00      PROA
ATOM   4284  CB  LEU   257     -33.478  10.946  20.786  1.00  0.00      PROA
ATOM   4285  HB1 LEU   257     -32.806  10.800  19.908  1.00  0.00      PROA
ATOM   4286  HB2 LEU   257     -32.841  11.107  21.683  1.00  0.00      PROA
ATOM   4287  CG  LEU   257     -34.307  12.213  20.517  1.00  0.00      PROA
ATOM   4288  HG  LEU   257     -34.985  12.386  21.384  1.00  0.00      PROA
ATOM   4289  CD1 LEU   257     -33.384  13.431  20.416  1.00  0.00      PROA
ATOM   4290 HD11 LEU   257     -32.807  13.568  21.358  1.00  0.00      PROA
ATOM   4291 HD12 LEU   257     -33.985  14.348  20.237  1.00  0.00      PROA
ATOM   4292 HD13 LEU   257     -32.665  13.313  19.577  1.00  0.00      PROA
ATOM   4293  CD2 LEU   257     -35.181  12.087  19.255  1.00  0.00      PROA
ATOM   4294 HD21 LEU   257     -35.722  13.040  19.071  1.00  0.00      PROA
ATOM   4295 HD22 LEU   257     -35.932  11.282  19.363  1.00  0.00      PROA
ATOM   4296 HD23 LEU   257     -34.546  11.866  18.370  1.00  0.00      PROA
ATOM   4297  C   LEU   257     -33.439   8.500  21.110  1.00  0.00      PROA
ATOM   4298  O   LEU   257     -32.643   8.278  20.215  1.00  0.00      PROA
ATOM   4299  N   ASP   258     -33.630   7.640  22.138  1.00  0.00      PROA
ATOM   4300  HN  ASP   258     -34.282   7.817  22.864  1.00  0.00      PROA
ATOM   4301  CA  ASP   258     -32.848   6.427  22.240  1.00  0.00      PROA
ATOM   4302  HA  ASP   258     -31.991   6.477  21.588  1.00  0.00      PROA
ATOM   4303  CB  ASP   258     -32.378   6.089  23.678  1.00  0.00      PROA
ATOM   4304  HB1 ASP   258     -32.240   4.999  23.829  1.00  0.00      PROA
ATOM   4305  HB2 ASP   258     -33.119   6.452  24.415  1.00  0.00      PROA
ATOM   4306  CG  ASP   258     -31.028   6.752  23.934  1.00  0.00      PROA
ATOM   4307  OD1 ASP   258     -30.813   7.911  23.528  1.00  0.00      PROA
ATOM   4308  OD2 ASP   258     -30.168   6.064  24.565  1.00  0.00      PROA
ATOM   4309  C   ASP   258     -33.668   5.277  21.749  1.00  0.00      PROA
ATOM   4310  O   ASP   258     -33.182   4.154  21.649  1.00  0.00      PROA
ATOM   4311  N   GLN   259     -34.943   5.526  21.396  1.00  0.00      PROA
ATOM   4312  HN  GLN   259     -35.340   6.436  21.469  1.00  0.00      PROA
ATOM   4313  CA  GLN   259     -35.797   4.487  20.895  1.00  0.00      PROA
ATOM   4314  HA  GLN   259     -35.192   3.780  20.346  1.00  0.00      PROA
ATOM   4315  CB  GLN   259     -36.518   3.702  22.016  1.00  0.00      PROA
ATOM   4316  HB1 GLN   259     -35.745   3.072  22.508  1.00  0.00      PROA
ATOM   4317  HB2 GLN   259     -37.264   2.998  21.577  1.00  0.00      PROA
ATOM   4318  CG  GLN   259     -37.169   4.552  23.124  1.00  0.00      PROA
ATOM   4319  HG1 GLN   259     -36.429   5.220  23.599  1.00  0.00      PROA
ATOM   4320  HG2 GLN   259     -37.567   3.868  23.907  1.00  0.00      PROA
ATOM   4321  CD  GLN   259     -38.344   5.343  22.551  1.00  0.00      PROA
ATOM   4322  OE1 GLN   259     -39.360   4.746  22.210  1.00  0.00      PROA
ATOM   4323  NE2 GLN   259     -38.174   6.684  22.396  1.00  0.00      PROA
ATOM   4324 HE21 GLN   259     -37.327   7.107  22.693  1.00  0.00      PROA
ATOM   4325 HE22 GLN   259     -38.927   7.218  22.022  1.00  0.00      PROA
ATOM   4326  C   GLN   259     -36.718   5.066  19.866  1.00  0.00      PROA
ATOM   4327  O   GLN   259     -37.526   4.361  19.272  1.00  0.00      PROA
ATOM   4328  N   ALA   260     -36.479   6.365  19.523  1.00  0.00      PROA
ATOM   4329  HN  ALA   260     -35.933   6.970  20.089  1.00  0.00      PROA
ATOM   4330  CA  ALA   260     -36.867   6.914  18.203  1.00  0.00      PROA
ATOM   4331  HA  ALA   260     -37.838   6.484  17.956  1.00  0.00      PROA
ATOM   4332  CB  ALA   260     -36.823   8.485  17.907  1.00  0.00      PROA
ATOM   4333  HB1 ALA   260     -36.089   8.989  18.499  1.00  0.00      PROA
ATOM   4334  HB2 ALA   260     -37.520   9.144  18.381  1.00  0.00      PROA
ATOM   4335  HB3 ALA   260     -37.335   8.826  17.059  1.00  0.00      PROA
ATOM   4336  C   ALA   260     -35.816   6.546  17.277  1.00  0.00      PROA
ATOM   4337  O   ALA   260     -36.056   6.473  16.088  1.00  0.00      PROA
ATOM   4338  N   MET   261     -34.613   6.268  17.819  1.00  0.00      PROA
ATOM   4339  HN  MET   261     -34.442   6.394  18.790  1.00  0.00      PROA
ATOM   4340  CA  MET   261     -33.555   5.605  17.112  1.00  0.00      PROA
ATOM   4341  HA  MET   261     -33.354   6.172  16.214  1.00  0.00      PROA
ATOM   4342  CB  MET   261     -32.264   5.459  17.939  1.00  0.00      PROA
ATOM   4343  HB1 MET   261     -31.717   4.514  17.685  1.00  0.00      PROA
ATOM   4344  HB2 MET   261     -32.528   5.408  19.015  1.00  0.00      PROA
ATOM   4345  CG  MET   261     -31.272   6.592  17.684  1.00  0.00      PROA
ATOM   4346  HG1 MET   261     -31.587   7.513  18.214  1.00  0.00      PROA
ATOM   4347  HG2 MET   261     -31.304   6.818  16.603  1.00  0.00      PROA
ATOM   4348  SD  MET   261     -29.558   6.164  18.084  1.00  0.00      PROA
ATOM   4349  CE  MET   261     -29.848   5.382  19.696  1.00  0.00      PROA
ATOM   4350  HE1 MET   261     -30.409   4.427  19.602  1.00  0.00      PROA
ATOM   4351  HE2 MET   261     -30.420   6.061  20.361  1.00  0.00      PROA
ATOM   4352  HE3 MET   261     -28.884   5.159  20.190  1.00  0.00      PROA
ATOM   4353  C   MET   261     -33.903   4.227  16.690  1.00  0.00      PROA
ATOM   4354  O   MET   261     -33.556   3.805  15.596  1.00  0.00      PROA
ATOM   4355  N   GLN   262     -34.580   3.468  17.578  1.00  0.00      PROA
ATOM   4356  HN  GLN   262     -34.923   3.829  18.437  1.00  0.00      PROA
ATOM   4357  CA  GLN   262     -34.688   2.045  17.410  1.00  0.00      PROA
ATOM   4358  HA  GLN   262     -33.798   1.675  16.940  1.00  0.00      PROA
ATOM   4359  CB  GLN   262     -34.931   1.310  18.721  1.00  0.00      PROA
ATOM   4360  HB1 GLN   262     -35.979   1.421  19.082  1.00  0.00      PROA
ATOM   4361  HB2 GLN   262     -34.261   1.771  19.481  1.00  0.00      PROA
ATOM   4362  CG  GLN   262     -34.536  -0.173  18.572  1.00  0.00      PROA
ATOM   4363  HG1 GLN   262     -33.488  -0.229  18.198  1.00  0.00      PROA
ATOM   4364  HG2 GLN   262     -35.197  -0.695  17.848  1.00  0.00      PROA
ATOM   4365  CD  GLN   262     -34.641  -0.878  19.914  1.00  0.00      PROA
ATOM   4366  OE1 GLN   262     -35.319  -0.409  20.830  1.00  0.00      PROA
ATOM   4367  NE2 GLN   262     -33.965  -2.053  20.019  1.00  0.00      PROA
ATOM   4368 HE21 GLN   262     -34.006  -2.563  20.873  1.00  0.00      PROA
ATOM   4369 HE22 GLN   262     -33.430  -2.383  19.245  1.00  0.00      PROA
ATOM   4370  C   GLN   262     -35.782   1.732  16.561  1.00  0.00      PROA
ATOM   4371  O   GLN   262     -35.866   0.641  15.959  1.00  0.00      PROA
ATOM   4372  N   VAL   263     -36.589   2.774  16.380  1.00  0.00      PROA
ATOM   4373  HN  VAL   263     -36.681   3.642  16.794  1.00  0.00      PROA
ATOM   4374  CA  VAL   263     -37.378   2.848  15.414  1.00  0.00      PROA
ATOM   4375  HA  VAL   263     -37.283   1.686  15.106  1.00  0.00      PROA
ATOM   4376  CB  VAL   263     -38.805   3.480  16.023  1.00  0.00      PROA
ATOM   4377  HB  VAL   263     -39.210   3.066  17.045  1.00  0.00      PROA
ATOM   4378  CG1 VAL   263     -41.176   2.303  14.497  1.00  0.00      PROA
ATOM   4379 HG11 VAL   263     -41.071   1.828  15.336  1.00  0.00      PROA
ATOM   4380 HG12 VAL   263     -40.395   2.955  13.872  1.00  0.00      PROA
ATOM   4381 HG13 VAL   263     -41.922   2.686  14.829  1.00  0.00      PROA
ATOM   4382  CG2 VAL   263     -38.695   5.039  16.094  1.00  0.00      PROA
ATOM   4383 HG21 VAL   263     -38.901   5.275  15.004  1.00  0.00      PROA
ATOM   4384 HG22 VAL   263     -37.905   5.192  16.599  1.00  0.00      PROA
ATOM   4385 HG23 VAL   263     -39.648   5.410  16.697  1.00  0.00      PROA
ATOM   4386  C   VAL   263     -37.258   3.390  14.010  1.00  0.00      PROA
ATOM   4387  O   VAL   263     -38.031   3.288  13.021  1.00  0.00      PROA
ATOM   4388  N   THR   264     -36.123   3.830  13.987  1.00  0.00      PROA
ATOM   4389  HN  THR   264     -35.631   3.809  14.846  1.00  0.00      PROA
ATOM   4390  CA  THR   264     -35.549   4.324  12.830  1.00  0.00      PROA
ATOM   4391  HA  THR   264     -36.277   4.425  12.038  1.00  0.00      PROA
ATOM   4392  CB  THR   264     -34.958   5.687  13.164  1.00  0.00      PROA
ATOM   4393  HB  THR   264     -34.553   5.677  14.201  1.00  0.00      PROA
ATOM   4394  OG1 THR   264     -33.898   6.083  12.318  1.00  0.00      PROA
ATOM   4395  HG1 THR   264     -33.215   5.416  12.434  1.00  0.00      PROA
ATOM   4396  CG2 THR   264     -36.058   6.749  13.068  1.00  0.00      PROA
ATOM   4397 HG21 THR   264     -36.913   6.486  13.725  1.00  0.00      PROA
ATOM   4398 HG22 THR   264     -36.433   6.829  12.028  1.00  0.00      PROA
ATOM   4399 HG23 THR   264     -35.678   7.739  13.388  1.00  0.00      PROA
ATOM   4400  C   THR   264     -34.539   3.299  12.393  1.00  0.00      PROA
ATOM   4401  O   THR   264     -33.915   3.436  11.351  1.00  0.00      PROA
ATOM   4402  N   GLU   265     -34.357   2.206  13.176  1.00  0.00      PROA
ATOM   4403  HN  GLU   265     -34.911   2.065  13.992  1.00  0.00      PROA
ATOM   4404  CA  GLU   265     -33.283   1.262  12.999  1.00  0.00      PROA
ATOM   4405  HA  GLU   265     -32.594   1.595  12.237  1.00  0.00      PROA
ATOM   4406  CB  GLU   265     -32.554   1.039  14.323  1.00  0.00      PROA
ATOM   4407  HB1 GLU   265     -33.241   0.609  15.086  1.00  0.00      PROA
ATOM   4408  HB2 GLU   265     -32.210   2.025  14.699  1.00  0.00      PROA
ATOM   4409  CG  GLU   265     -31.310   0.150  14.190  1.00  0.00      PROA
ATOM   4410  HG1 GLU   265     -30.556   0.655  13.550  1.00  0.00      PROA
ATOM   4411  HG2 GLU   265     -31.552  -0.838  13.745  1.00  0.00      PROA
ATOM   4412  CD  GLU   265     -30.727  -0.055  15.579  1.00  0.00      PROA
ATOM   4413  OE1 GLU   265     -30.341   0.968  16.208  1.00  0.00      PROA
ATOM   4414  OE2 GLU   265     -30.702  -1.223  16.043  1.00  0.00      PROA
ATOM   4415  C   GLU   265     -33.856  -0.061  12.611  1.00  0.00      PROA
ATOM   4416  O   GLU   265     -33.328  -0.746  11.746  1.00  0.00      PROA
ATOM   4417  N   THR   266     -35.018  -0.412  13.205  1.00  0.00      PROA
ATOM   4418  HN  THR   266     -35.406   0.136  13.939  1.00  0.00      PROA
ATOM   4419  CA  THR   266     -35.844  -1.528  12.773  1.00  0.00      PROA
ATOM   4420  HA  THR   266     -35.221  -2.394  12.723  1.00  0.00      PROA
ATOM   4421  CB  THR   266     -36.923  -1.898  13.736  1.00  0.00      PROA
ATOM   4422  HB  THR   266     -36.526  -2.256  14.693  1.00  0.00      PROA
ATOM   4423  OG1 THR   266     -37.523  -0.747  14.012  1.00  0.00      PROA
ATOM   4424  HG1 THR   266     -37.070  -0.115  14.580  1.00  0.00      PROA
ATOM   4425  CG2 THR   266     -37.961  -2.873  13.180  1.00  0.00      PROA
ATOM   4426 HG21 THR   266     -37.419  -3.728  12.735  1.00  0.00      PROA
ATOM   4427 HG22 THR   266     -38.603  -2.430  12.390  1.00  0.00      PROA
ATOM   4428 HG23 THR   266     -38.622  -3.258  13.985  1.00  0.00      PROA
ATOM   4429  C   THR   266     -36.371  -1.234  11.391  1.00  0.00      PROA
ATOM   4430  O   THR   266     -36.428  -2.085  10.512  1.00  0.00      PROA
ATOM   4431  N   LEU   267     -36.700   0.052  11.173  1.00  0.00      PROA
ATOM   4432  HN  LEU   267     -36.630   0.725  11.899  1.00  0.00      PROA
ATOM   4433  CA  LEU   267     -37.152   0.578   9.935  1.00  0.00      PROA
ATOM   4434  HA  LEU   267     -37.815  -0.166   9.492  1.00  0.00      PROA
ATOM   4435  CB  LEU   267     -37.803   1.921  10.292  1.00  0.00      PROA
ATOM   4436  HB1 LEU   267     -37.219   2.678  10.722  1.00  0.00      PROA
ATOM   4437  HB2 LEU   267     -38.600   1.658  11.037  1.00  0.00      PROA
ATOM   4438  CG  LEU   267     -38.402   2.649   9.169  1.00  0.00      PROA
ATOM   4439  HG  LEU   267     -39.175   3.375   9.777  1.00  0.00      PROA
ATOM   4440  CD1 LEU   267     -37.904   3.670   8.310  1.00  0.00      PROA
ATOM   4441 HD11 LEU   267     -37.594   4.373   9.001  1.00  0.00      PROA
ATOM   4442 HD12 LEU   267     -38.626   4.130   7.585  1.00  0.00      PROA
ATOM   4443 HD13 LEU   267     -37.075   3.218   7.815  1.00  0.00      PROA
ATOM   4444  CD2 LEU   267     -38.635   1.555   8.231  1.00  0.00      PROA
ATOM   4445 HD21 LEU   267     -39.504   2.722   7.880  1.00  0.00      PROA
ATOM   4446 HD22 LEU   267     -39.423   0.369   8.495  1.00  0.00      PROA
ATOM   4447 HD23 LEU   267     -38.370   1.013   7.406  1.00  0.00      PROA
ATOM   4448  C   LEU   267     -35.994   0.844   9.003  1.00  0.00      PROA
ATOM   4449  O   LEU   267     -36.124   0.839   7.783  1.00  0.00      PROA
ATOM   4450  N   GLY   268     -34.793   1.029   9.563  1.00  0.00      PROA
ATOM   4451  HN  GLY   268     -34.679   0.985  10.550  1.00  0.00      PROA
ATOM   4452  CA  GLY   268     -33.580   1.301   8.823  1.00  0.00      PROA
ATOM   4453  HA1 GLY   268     -32.863   1.692   9.529  1.00  0.00      PROA
ATOM   4454  HA2 GLY   268     -33.801   1.988   8.024  1.00  0.00      PROA
ATOM   4455  C   GLY   268     -33.004   0.057   8.233  1.00  0.00      PROA
ATOM   4456  O   GLY   268     -32.212   0.104   7.294  1.00  0.00      PROA
ATOM   4457  N   MET   269     -33.402  -1.111   8.772  1.00  0.00      PROA
ATOM   4458  HN  MET   269     -34.064  -1.108   9.523  1.00  0.00      PROA
ATOM   4459  CA  MET   269     -32.917  -2.411   8.404  1.00  0.00      PROA
ATOM   4460  HA  MET   269     -32.259  -2.303   7.557  1.00  0.00      PROA
ATOM   4461  CB  MET   269     -32.069  -3.068   9.498  1.00  0.00      PROA
ATOM   4462  HB1 MET   269     -31.938  -4.161   9.335  1.00  0.00      PROA
ATOM   4463  HB2 MET   269     -32.579  -2.909  10.471  1.00  0.00      PROA
ATOM   4464  CG  MET   269     -30.674  -2.437   9.575  1.00  0.00      PROA
ATOM   4465  HG1 MET   269     -30.698  -1.458   9.050  1.00  0.00      PROA
ATOM   4466  HG2 MET   269     -29.955  -3.075   9.018  1.00  0.00      PROA
ATOM   4467  SD  MET   269     -30.126  -2.188  11.282  1.00  0.00      PROA
ATOM   4468  CE  MET   269     -29.741  -0.432  11.030  1.00  0.00      PROA
ATOM   4469  HE1 MET   269     -29.073  -0.289  10.157  1.00  0.00      PROA
ATOM   4470  HE2 MET   269     -29.224  -0.017  11.921  1.00  0.00      PROA
ATOM   4471  HE3 MET   269     -30.668   0.160  10.868  1.00  0.00      PROA
ATOM   4472  C   MET   269     -34.059  -3.251   7.913  1.00  0.00      PROA
ATOM   4473  O   MET   269     -34.075  -4.470   8.041  1.00  0.00      PROA
ATOM   4474  N   THR   270     -34.979  -2.561   7.201  1.00  0.00      PROA
ATOM   4475  HN  THR   270     -34.955  -1.565   7.196  1.00  0.00      PROA
ATOM   4476  CA  THR   270     -35.911  -3.134   6.239  1.00  0.00      PROA
ATOM   4477  HA  THR   270     -36.136  -4.154   6.515  1.00  0.00      PROA
ATOM   4478  CB  THR   270     -37.195  -2.326   6.102  1.00  0.00      PROA
ATOM   4479  HB  THR   270     -37.852  -2.763   5.315  1.00  0.00      PROA
ATOM   4480  OG1 THR   270     -36.941  -0.974   5.750  1.00  0.00      PROA
ATOM   4481  HG1 THR   270     -36.256  -0.647   6.339  1.00  0.00      PROA
ATOM   4482  CG2 THR   270     -37.963  -2.374   7.428  1.00  0.00      PROA
ATOM   4483 HG21 THR   270     -37.404  -1.865   8.235  1.00  0.00      PROA
ATOM   4484 HG22 THR   270     -38.160  -3.420   7.731  1.00  0.00      PROA
ATOM   4485 HG23 THR   270     -38.941  -1.897   7.327  1.00  0.00      PROA
ATOM   4486  C   THR   270     -35.202  -3.126   4.896  1.00  0.00      PROA
ATOM   4487  O   THR   270     -35.789  -3.242   3.824  1.00  0.00      PROA
ATOM   4488  N   HSD   271     -33.864  -3.006   4.980  1.00  0.00      PROA
ATOM   4489  HN  HSD   271     -33.451  -2.991   5.884  1.00  0.00      PROA
ATOM   4490  CA  HSD   271     -32.900  -2.825   3.943  1.00  0.00      PROA
ATOM   4491  HA  HSD   271     -33.393  -2.391   3.091  1.00  0.00      PROA
ATOM   4492  CB  HSD   271     -31.830  -1.906   4.592  1.00  0.00      PROA
ATOM   4493  HB1 HSD   271     -31.598  -2.326   5.593  1.00  0.00      PROA
ATOM   4494  HB2 HSD   271     -32.296  -0.911   4.759  1.00  0.00      PROA
ATOM   4495  ND1 HSD   271     -29.981  -2.046   2.768  1.00  0.00      PROA
ATOM   4496  HD1 HSD   271     -30.465  -2.569   2.056  1.00  0.00      PROA
ATOM   4497  CG  HSD   271     -30.480  -1.667   3.993  1.00  0.00      PROA
ATOM   4498  CE1 HSD   271     -28.695  -1.619   2.717  1.00  0.00      PROA
ATOM   4499  HE1 HSD   271     -28.045  -1.778   1.856  1.00  0.00      PROA
ATOM   4500  NE2 HSD   271     -28.345  -0.994   3.825  1.00  0.00      PROA
ATOM   4501  CD2 HSD   271     -29.462  -1.034   4.625  1.00  0.00      PROA
ATOM   4502  HD2 HSD   271     -29.451  -0.608   5.619  1.00  0.00      PROA
ATOM   4503  C   HSD   271     -32.351  -4.178   3.580  1.00  0.00      PROA
ATOM   4504  O   HSD   271     -31.598  -4.358   2.640  1.00  0.00      PROA
ATOM   4505  N   CYS   272     -32.825  -5.202   4.304  1.00  0.00      PROA
ATOM   4506  HN  CYS   272     -33.437  -5.048   5.072  1.00  0.00      PROA
ATOM   4507  CA  CYS   272     -32.559  -6.580   4.013  1.00  0.00      PROA
ATOM   4508  HA  CYS   272     -31.520  -6.703   3.743  1.00  0.00      PROA
ATOM   4509  CB  CYS   272     -32.902  -7.426   5.255  1.00  0.00      PROA
ATOM   4510  HB1 CYS   272     -32.762  -8.497   5.025  1.00  0.00      PROA
ATOM   4511  HB2 CYS   272     -33.973  -7.286   5.512  1.00  0.00      PROA
ATOM   4512  SG  CYS   272     -31.879  -6.958   6.680  1.00  0.00      PROA
ATOM   4513  HG1 CYS   272     -30.750  -7.438   6.172  1.00  0.00      PROA
ATOM   4514  C   CYS   272     -33.423  -7.061   2.879  1.00  0.00      PROA
ATOM   4515  O   CYS   272     -33.100  -8.047   2.233  1.00  0.00      PROA
ATOM   4516  N   CYS   273     -34.559  -6.367   2.635  1.00  0.00      PROA
ATOM   4517  HN  CYS   273     -34.779  -5.536   3.138  1.00  0.00      PROA
ATOM   4518  CA  CYS   273     -35.583  -6.843   1.744  1.00  0.00      PROA
ATOM   4519  HA  CYS   273     -35.302  -7.792   1.308  1.00  0.00      PROA
ATOM   4520  CB  CYS   273     -36.900  -7.002   2.560  1.00  0.00      PROA
ATOM   4521  HB1 CYS   273     -37.249  -6.007   2.911  1.00  0.00      PROA
ATOM   4522  HB2 CYS   273     -36.636  -7.588   3.469  1.00  0.00      PROA
ATOM   4523  SG  CYS   273     -38.254  -7.862   1.695  1.00  0.00      PROA
ATOM   4524  HG1 CYS   273     -38.496  -6.897   0.834  1.00  0.00      PROA
ATOM   4525  C   CYS   273     -35.783  -5.854   0.619  1.00  0.00      PROA
ATOM   4526  O   CYS   273     -36.705  -6.008  -0.175  1.00  0.00      PROA
ATOM   4527  N   ILE   274     -34.947  -4.788   0.506  1.00  0.00      PROA
ATOM   4528  HN  ILE   274     -34.171  -4.643   1.111  1.00  0.00      PROA
ATOM   4529  CA  ILE   274     -35.227  -3.739  -0.458  1.00  0.00      PROA
ATOM   4530  HA  ILE   274     -36.237  -3.451  -0.233  1.00  0.00      PROA
ATOM   4531  CB  ILE   274     -34.323  -2.509  -0.403  1.00  0.00      PROA
ATOM   4532  HB  ILE   274     -34.131  -2.024  -1.399  1.00  0.00      PROA
ATOM   4533  CG2 ILE   274     -32.930  -2.938   0.097  1.00  0.00      PROA
ATOM   4534 HG21 ILE   274     -32.574  -3.869  -0.394  1.00  0.00      PROA
ATOM   4535 HG22 ILE   274     -32.967  -3.098   1.184  1.00  0.00      PROA
ATOM   4536 HG23 ILE   274     -32.172  -2.156  -0.118  1.00  0.00      PROA
ATOM   4537  CG1 ILE   274     -35.075  -1.412   0.376  1.00  0.00      PROA
ATOM   4538 HG11 ILE   274     -34.412  -0.533   0.512  1.00  0.00      PROA
ATOM   4539 HG12 ILE   274     -35.376  -1.794   1.376  1.00  0.00      PROA
ATOM   4540  CD  ILE   274     -36.297  -0.897  -0.399  1.00  0.00      PROA
ATOM   4541  HD1 ILE   274     -37.011  -1.699  -0.666  1.00  0.00      PROA
ATOM   4542  HD2 ILE   274     -35.960  -0.407  -1.337  1.00  0.00      PROA
ATOM   4543  HD3 ILE   274     -36.860  -0.159   0.200  1.00  0.00      PROA
ATOM   4544  C   ILE   274     -35.233  -4.092  -1.898  1.00  0.00      PROA
ATOM   4545  O   ILE   274     -36.179  -3.748  -2.597  1.00  0.00      PROA
ATOM   4546  N   ASN   275     -34.148  -4.708  -2.412  1.00  0.00      PROA
ATOM   4547  HN  ASN   275     -33.404  -5.048  -1.842  1.00  0.00      PROA
ATOM   4548  CA  ASN   275     -33.928  -4.689  -3.839  1.00  0.00      PROA
ATOM   4549  HA  ASN   275     -34.052  -3.653  -4.120  1.00  0.00      PROA
ATOM   4550  CB  ASN   275     -32.493  -5.018  -4.327  1.00  0.00      PROA
ATOM   4551  HB1 ASN   275     -32.215  -4.235  -5.069  1.00  0.00      PROA
ATOM   4552  HB2 ASN   275     -32.435  -6.001  -4.833  1.00  0.00      PROA
ATOM   4553  CG  ASN   275     -31.458  -4.962  -3.204  1.00  0.00      PROA
ATOM   4554  OD1 ASN   275     -30.998  -3.880  -2.855  1.00  0.00      PROA
ATOM   4555  ND2 ASN   275     -31.081  -6.161  -2.691  1.00  0.00      PROA
ATOM   4556 HD21 ASN   275     -30.365  -6.180  -1.974  1.00  0.00      PROA
ATOM   4557 HD22 ASN   275     -31.495  -7.003  -3.011  1.00  0.00      PROA
ATOM   4558  C   ASN   275     -34.977  -5.472  -4.604  1.00  0.00      PROA
ATOM   4559  O   ASN   275     -35.535  -4.930  -5.556  1.00  0.00      PROA
ATOM   4560  N   PRO   276     -35.345  -6.693  -4.219  1.00  0.00      PROA
ATOM   4561  CD  PRO   276     -34.527  -7.578  -3.404  1.00  0.00      PROA
ATOM   4562  HD1 PRO   276     -34.974  -7.624  -2.386  1.00  0.00      PROA
ATOM   4563  HD2 PRO   276     -33.464  -7.279  -3.339  1.00  0.00      PROA
ATOM   4564  CA  PRO   276     -36.368  -7.455  -4.920  1.00  0.00      PROA
ATOM   4565  HA  PRO   276     -36.219  -7.341  -5.985  1.00  0.00      PROA
ATOM   4566  CB  PRO   276     -36.148  -8.896  -4.452  1.00  0.00      PROA
ATOM   4567  HB1 PRO   276     -36.413  -9.635  -5.237  1.00  0.00      PROA
ATOM   4568  HB2 PRO   276     -36.717  -9.132  -3.520  1.00  0.00      PROA
ATOM   4569  CG  PRO   276     -34.668  -8.894  -4.125  1.00  0.00      PROA
ATOM   4570  HG1 PRO   276     -34.345  -9.734  -3.490  1.00  0.00      PROA
ATOM   4571  HG2 PRO   276     -34.075  -8.880  -5.061  1.00  0.00      PROA
ATOM   4572  C   PRO   276     -37.757  -7.034  -4.567  1.00  0.00      PROA
ATOM   4573  O   PRO   276     -38.678  -7.687  -5.042  1.00  0.00      PROA
ATOM   4574  N   ILE   277     -37.936  -5.968  -3.767  1.00  0.00      PROA
ATOM   4575  HN  ILE   277     -37.169  -5.447  -3.393  1.00  0.00      PROA
ATOM   4576  CA  ILE   277     -39.245  -5.442  -3.464  1.00  0.00      PROA
ATOM   4577  HA  ILE   277     -39.990  -6.047  -3.961  1.00  0.00      PROA
ATOM   4578  CB  ILE   277     -39.570  -5.443  -1.963  1.00  0.00      PROA
ATOM   4579  HB  ILE   277     -38.984  -6.278  -1.510  1.00  0.00      PROA
ATOM   4580  CG2 ILE   277     -39.200  -4.147  -1.197  1.00  0.00      PROA
ATOM   4581 HG21 ILE   277     -39.862  -3.306  -1.488  1.00  0.00      PROA
ATOM   4582 HG22 ILE   277     -38.153  -3.854  -1.379  1.00  0.00      PROA
ATOM   4583 HG23 ILE   277     -39.314  -4.304  -0.104  1.00  0.00      PROA
ATOM   4584  CG1 ILE   277     -41.061  -5.804  -1.776  1.00  0.00      PROA
ATOM   4585 HG11 ILE   277     -41.291  -6.696  -2.402  1.00  0.00      PROA
ATOM   4586 HG12 ILE   277     -41.690  -4.961  -2.138  1.00  0.00      PROA
ATOM   4587  CD  ILE   277     -41.426  -6.136  -0.329  1.00  0.00      PROA
ATOM   4588  HD1 ILE   277     -41.326  -5.242   0.321  1.00  0.00      PROA
ATOM   4589  HD2 ILE   277     -40.767  -6.939   0.064  1.00  0.00      PROA
ATOM   4590  HD3 ILE   277     -42.477  -6.488  -0.273  1.00  0.00      PROA
ATOM   4591  C   ILE   277     -39.321  -4.083  -4.097  1.00  0.00      PROA
ATOM   4592  O   ILE   277     -40.322  -3.387  -3.960  1.00  0.00      PROA
ATOM   4593  N   ILE   278     -38.291  -3.702  -4.901  1.00  0.00      PROA
ATOM   4594  HN  ILE   278     -37.466  -4.259  -4.992  1.00  0.00      PROA
ATOM   4595  CA  ILE   278     -38.334  -2.510  -5.706  1.00  0.00      PROA
ATOM   4596  HA  ILE   278     -39.314  -2.071  -5.605  1.00  0.00      PROA
ATOM   4597  CB  ILE   278     -37.396  -1.380  -5.332  1.00  0.00      PROA
ATOM   4598  HB  ILE   278     -37.517  -0.547  -6.070  1.00  0.00      PROA
ATOM   4599  CG2 ILE   278     -35.920  -1.804  -5.352  1.00  0.00      PROA
ATOM   4600 HG21 ILE   278     -35.595  -2.159  -6.350  1.00  0.00      PROA
ATOM   4601 HG22 ILE   278     -35.741  -2.603  -4.615  1.00  0.00      PROA
ATOM   4602 HG23 ILE   278     -35.284  -0.941  -5.070  1.00  0.00      PROA
ATOM   4603  CG1 ILE   278     -37.840  -0.819  -3.969  1.00  0.00      PROA
ATOM   4604 HG11 ILE   278     -37.562  -1.531  -3.161  1.00  0.00      PROA
ATOM   4605 HG12 ILE   278     -38.951  -0.723  -3.964  1.00  0.00      PROA
ATOM   4606  CD  ILE   278     -37.250   0.559  -3.688  1.00  0.00      PROA
ATOM   4607  HD1 ILE   278     -37.544   1.273  -4.487  1.00  0.00      PROA
ATOM   4608  HD2 ILE   278     -36.143   0.511  -3.647  1.00  0.00      PROA
ATOM   4609  HD3 ILE   278     -37.626   0.940  -2.716  1.00  0.00      PROA
ATOM   4610  C   ILE   278     -38.223  -2.813  -7.162  1.00  0.00      PROA
ATOM   4611  O   ILE   278     -38.932  -2.166  -7.921  1.00  0.00      PROA
ATOM   4612  N   TYR   279     -37.430  -3.797  -7.669  1.00  0.00      PROA
ATOM   4613  HN  TYR   279     -36.828  -4.373  -7.114  1.00  0.00      PROA
ATOM   4614  CA  TYR   279     -37.469  -4.019  -9.116  1.00  0.00      PROA
ATOM   4615  HA  TYR   279     -37.699  -3.086  -9.594  1.00  0.00      PROA
ATOM   4616  CB  TYR   279     -36.195  -4.483  -9.889  1.00  0.00      PROA
ATOM   4617  HB1 TYR   279     -36.025  -3.805 -10.753  1.00  0.00      PROA
ATOM   4618  HB2 TYR   279     -36.328  -5.494 -10.331  1.00  0.00      PROA
ATOM   4619  CG  TYR   279     -34.945  -4.539  -9.075  1.00  0.00      PROA
ATOM   4620  CD1 TYR   279     -33.873  -3.631  -9.199  1.00  0.00      PROA
ATOM   4621  HD1 TYR   279     -33.950  -2.773  -9.851  1.00  0.00      PROA
ATOM   4622  CE1 TYR   279     -32.665  -3.869  -8.521  1.00  0.00      PROA
ATOM   4623  HE1 TYR   279     -31.839  -3.183  -8.637  1.00  0.00      PROA
ATOM   4624  CZ  TYR   279     -32.523  -5.026  -7.744  1.00  0.00      PROA
ATOM   4625  OH  TYR   279     -31.309  -5.355  -7.117  1.00  0.00      PROA
ATOM   4626  HH  TYR   279     -31.443  -6.156  -6.609  1.00  0.00      PROA
ATOM   4627  CD2 TYR   279     -34.791  -5.665  -8.268  1.00  0.00      PROA
ATOM   4628  HD2 TYR   279     -35.606  -6.366  -8.174  1.00  0.00      PROA
ATOM   4629  CE2 TYR   279     -33.594  -5.904  -7.599  1.00  0.00      PROA
ATOM   4630  HE2 TYR   279     -33.522  -6.763  -6.959  1.00  0.00      PROA
ATOM   4631  C   TYR   279     -38.620  -4.916  -9.455  1.00  0.00      PROA
ATOM   4632  O   TYR   279     -39.031  -4.964 -10.608  1.00  0.00      PROA
ATOM   4633  N   ALA   280     -39.229  -5.574  -8.451  1.00  0.00      PROA
ATOM   4634  HN  ALA   280     -38.913  -5.510  -7.508  1.00  0.00      PROA
ATOM   4635  CA  ALA   280     -40.391  -6.398  -8.678  1.00  0.00      PROA
ATOM   4636  HA  ALA   280     -40.359  -6.828  -9.668  1.00  0.00      PROA
ATOM   4637  CB  ALA   280     -40.479  -7.508  -7.618  1.00  0.00      PROA
ATOM   4638  HB1 ALA   280     -40.597  -7.079  -6.599  1.00  0.00      PROA
ATOM   4639  HB2 ALA   280     -39.560  -8.127  -7.632  1.00  0.00      PROA
ATOM   4640  HB3 ALA   280     -41.347  -8.178  -7.816  1.00  0.00      PROA
ATOM   4641  C   ALA   280     -41.639  -5.562  -8.534  1.00  0.00      PROA
ATOM   4642  O   ALA   280     -42.754  -6.062  -8.660  1.00  0.00      PROA
ATOM   4643  N   PHE   281     -41.465  -4.248  -8.255  1.00  0.00      PROA
ATOM   4644  HN  PHE   281     -40.553  -3.848  -8.232  1.00  0.00      PROA
ATOM   4645  CA  PHE   281     -42.523  -3.384  -7.814  1.00  0.00      PROA
ATOM   4646  HA  PHE   281     -43.478  -3.886  -7.884  1.00  0.00      PROA
ATOM   4647  CB  PHE   281     -42.219  -3.037  -6.335  1.00  0.00      PROA
ATOM   4648  HB1 PHE   281     -41.211  -2.581  -6.264  1.00  0.00      PROA
ATOM   4649  HB2 PHE   281     -42.197  -3.981  -5.747  1.00  0.00      PROA
ATOM   4650  CG  PHE   281     -43.186  -2.106  -5.670  1.00  0.00      PROA
ATOM   4651  CD1 PHE   281     -44.262  -2.587  -4.901  1.00  0.00      PROA
ATOM   4652  HD1 PHE   281     -44.431  -3.644  -4.805  1.00  0.00      PROA
ATOM   4653  CE1 PHE   281     -45.121  -1.708  -4.245  1.00  0.00      PROA
ATOM   4654  HE1 PHE   281     -45.972  -2.057  -3.685  1.00  0.00      PROA
ATOM   4655  CZ  PHE   281     -44.813  -0.368  -4.236  1.00  0.00      PROA
ATOM   4656  HZ  PHE   281     -45.540   0.339  -3.801  1.00  0.00      PROA
ATOM   4657  CD2 PHE   281     -42.951  -0.727  -5.733  1.00  0.00      PROA
ATOM   4658  HD2 PHE   281     -42.112  -0.345  -6.286  1.00  0.00      PROA
ATOM   4659  CE2 PHE   281     -43.771   0.152  -5.050  1.00  0.00      PROA
ATOM   4660  HE2 PHE   281     -43.626   1.227  -5.149  1.00  0.00      PROA
ATOM   4661  C   PHE   281     -42.573  -2.168  -8.715  1.00  0.00      PROA
ATOM   4662  O   PHE   281     -43.621  -1.832  -9.260  1.00  0.00      PROA
ATOM   4663  N   VAL   282     -41.416  -1.504  -8.926  1.00  0.00      PROA
ATOM   4664  HN  VAL   282     -40.562  -1.813  -8.504  1.00  0.00      PROA
ATOM   4665  CA  VAL   282     -41.278  -0.295  -9.709  1.00  0.00      PROA
ATOM   4666  HA  VAL   282     -42.215  -0.092 -10.207  1.00  0.00      PROA
ATOM   4667  CB  VAL   282     -40.958   0.901  -8.801  1.00  0.00      PROA
ATOM   4668  HB  VAL   282     -41.847   1.047  -8.135  1.00  0.00      PROA
ATOM   4669  CG1 VAL   282     -40.657   2.162  -9.557  1.00  0.00      PROA
ATOM   4670 HG11 VAL   282     -40.659   3.050  -8.935  1.00  0.00      PROA
ATOM   4671 HG12 VAL   282     -41.380   2.268 -10.215  1.00  0.00      PROA
ATOM   4672 HG13 VAL   282     -39.882   2.261 -10.251  1.00  0.00      PROA
ATOM   4673  CG2 VAL   282     -39.734   0.717  -7.922  1.00  0.00      PROA
ATOM   4674 HG21 VAL   282     -38.851   0.457  -8.538  1.00  0.00      PROA
ATOM   4675 HG22 VAL   282     -39.915  -0.069  -7.169  1.00  0.00      PROA
ATOM   4676 HG23 VAL   282     -39.506   1.660  -7.377  1.00  0.00      PROA
ATOM   4677  C   VAL   282     -40.253  -0.516 -10.811  1.00  0.00      PROA
ATOM   4678  O   VAL   282     -40.081   0.314 -11.699  1.00  0.00      PROA
ATOM   4679  N   GLY   283     -39.602  -1.704 -10.847  1.00  0.00      PROA
ATOM   4680  HN  GLY   283     -39.731  -2.388 -10.136  1.00  0.00      PROA
ATOM   4681  CA  GLY   283     -38.854  -2.144 -12.008  1.00  0.00      PROA
ATOM   4682  HA1 GLY   283     -38.112  -2.856 -11.689  1.00  0.00      PROA
ATOM   4683  HA2 GLY   283     -38.432  -1.295 -12.531  1.00  0.00      PROA
ATOM   4684  C   GLY   283     -39.834  -2.837 -12.893  1.00  0.00      PROA
ATOM   4685  O   GLY   283     -40.867  -3.324 -12.432  1.00  0.00      PROA
ATOM   4686  N   GLU   284     -39.554  -2.886 -14.203  1.00  0.00      PROA
ATOM   4687  HN  GLU   284     -38.699  -2.561 -14.590  1.00  0.00      PROA
ATOM   4688  CA  GLU   284     -40.611  -3.161 -15.144  1.00  0.00      PROA
ATOM   4689  HA  GLU   284     -41.579  -2.968 -14.707  1.00  0.00      PROA
ATOM   4690  CB  GLU   284     -40.440  -2.258 -16.367  1.00  0.00      PROA
ATOM   4691  HB1 GLU   284     -39.542  -2.529 -16.966  1.00  0.00      PROA
ATOM   4692  HB2 GLU   284     -40.268  -1.227 -15.968  1.00  0.00      PROA
ATOM   4693  CG  GLU   284     -41.704  -2.239 -17.241  1.00  0.00      PROA
ATOM   4694  HG1 GLU   284     -42.610  -2.130 -16.634  1.00  0.00      PROA
ATOM   4695  HG2 GLU   284     -41.775  -3.173 -17.851  1.00  0.00      PROA
ATOM   4696  CD  GLU   284     -41.504  -1.050 -18.112  1.00  0.00      PROA
ATOM   4697  OE1 GLU   284     -40.980  -1.375 -19.203  1.00  0.00      PROA
ATOM   4698  OE2 GLU   284     -41.604   0.116 -17.681  1.00  0.00      PROA
ATOM   4699  C   GLU   284     -40.570  -4.581 -15.613  1.00  0.00      PROA
ATOM   4700  O   GLU   284     -41.580  -5.136 -16.036  1.00  0.00      PROA
ATOM   4701  N   GLU   285     -39.392  -5.232 -15.508  1.00  0.00      PROA
ATOM   4702  HN  GLU   285     -38.576  -4.802 -15.137  1.00  0.00      PROA
ATOM   4703  CA  GLU   285     -39.227  -6.554 -16.044  1.00  0.00      PROA
ATOM   4704  HA  GLU   285     -40.039  -6.802 -16.716  1.00  0.00      PROA
ATOM   4705  CB  GLU   285     -37.916  -6.700 -16.823  1.00  0.00      PROA
ATOM   4706  HB1 GLU   285     -37.775  -7.771 -17.120  1.00  0.00      PROA
ATOM   4707  HB2 GLU   285     -37.052  -6.403 -16.190  1.00  0.00      PROA
ATOM   4708  CG  GLU   285     -37.927  -5.872 -18.116  1.00  0.00      PROA
ATOM   4709  HG1 GLU   285     -37.982  -4.791 -17.878  1.00  0.00      PROA
ATOM   4710  HG2 GLU   285     -38.819  -6.146 -18.720  1.00  0.00      PROA
ATOM   4711  CD  GLU   285     -36.670  -6.151 -18.942  1.00  0.00      PROA
ATOM   4712  OE1 GLU   285     -35.772  -6.901 -18.462  1.00  0.00      PROA
ATOM   4713  OE2 GLU   285     -36.597  -5.579 -20.064  1.00  0.00      PROA
ATOM   4714  C   GLU   285     -39.190  -7.586 -14.968  1.00  0.00      PROA
ATOM   4715  O   GLU   285     -39.335  -8.762 -15.269  1.00  0.00      PROA
ATOM   4716  N   PHE   286     -39.060  -7.223 -13.674  1.00  0.00      PROA
ATOM   4717  HN  PHE   286     -38.990  -6.271 -13.385  1.00  0.00      PROA
ATOM   4718  CA  PHE   286     -38.977  -8.239 -12.635  1.00  0.00      PROA
ATOM   4719  HA  PHE   286     -38.681  -9.173 -13.076  1.00  0.00      PROA
ATOM   4720  CB  PHE   286     -37.949  -8.002 -11.492  1.00  0.00      PROA
ATOM   4721  HB1 PHE   286     -38.086  -8.764 -10.693  1.00  0.00      PROA
ATOM   4722  HB2 PHE   286     -38.112  -7.016 -11.043  1.00  0.00      PROA
ATOM   4723  CG  PHE   286     -36.488  -8.069 -11.871  1.00  0.00      PROA
ATOM   4724  CD1 PHE   286     -35.544  -8.006 -10.828  1.00  0.00      PROA
ATOM   4725  HD1 PHE   286     -35.889  -7.953  -9.805  1.00  0.00      PROA
ATOM   4726  CE1 PHE   286     -34.170  -7.970 -11.094  1.00  0.00      PROA
ATOM   4727  HE1 PHE   286     -33.464  -7.886 -10.280  1.00  0.00      PROA
ATOM   4728  CZ  PHE   286     -33.716  -8.030 -12.416  1.00  0.00      PROA
ATOM   4729  HZ  PHE   286     -32.658  -7.998 -12.625  1.00  0.00      PROA
ATOM   4730  CD2 PHE   286     -36.010  -8.165 -13.190  1.00  0.00      PROA
ATOM   4731  HD2 PHE   286     -36.683  -8.244 -14.026  1.00  0.00      PROA
ATOM   4732  CE2 PHE   286     -34.636  -8.139 -13.461  1.00  0.00      PROA
ATOM   4733  HE2 PHE   286     -34.296  -8.202 -14.481  1.00  0.00      PROA
ATOM   4734  C   PHE   286     -40.353  -8.496 -12.071  1.00  0.00      PROA
ATOM   4735  O   PHE   286     -40.507  -9.190 -11.076  1.00  0.00      PROA
ATOM   4736  N   ARG   287     -41.394  -8.022 -12.789  1.00  0.00      PROA
ATOM   4737  HN  ARG   287     -41.241  -7.425 -13.573  1.00  0.00      PROA
ATOM   4738  CA  ARG   287     -42.759  -8.430 -12.589  1.00  0.00      PROA
ATOM   4739  HA  ARG   287     -42.907  -8.809 -11.586  1.00  0.00      PROA
ATOM   4740  CB  ARG   287     -43.741  -7.297 -12.917  1.00  0.00      PROA
ATOM   4741  HB1 ARG   287     -44.717  -7.599 -12.542  1.00  0.00      PROA
ATOM   4742  HB2 ARG   287     -43.855  -7.136 -14.013  1.00  0.00      PROA
ATOM   4743  CG  ARG   287     -43.324  -5.956 -12.329  1.00  0.00      PROA
ATOM   4744  HG1 ARG   287     -42.450  -5.565 -12.849  1.00  0.00      PROA
ATOM   4745  HG2 ARG   287     -43.125  -6.063 -11.239  1.00  0.00      PROA
ATOM   4746  CD  ARG   287     -44.339  -4.932 -12.593  1.00  0.00      PROA
ATOM   4747  HD1 ARG   287     -44.899  -5.319 -11.869  1.00  0.00      PROA
ATOM   4748  HD2 ARG   287     -44.875  -4.980 -13.559  1.00  0.00      PROA
ATOM   4749  NE  ARG   287     -44.082  -3.573 -12.088  1.00  0.00      PROA
ATOM   4750  HE  ARG   287     -43.834  -3.467 -11.122  1.00  0.00      PROA
ATOM   4751  CZ  ARG   287     -44.042  -2.516 -12.898  1.00  0.00      PROA
ATOM   4752  NH1 ARG   287     -44.377  -2.595 -14.191  1.00  0.00      PROA
ATOM   4753 HH11 ARG   287     -44.660  -3.470 -14.586  1.00  0.00      PROA
ATOM   4754 HH12 ARG   287     -44.319  -1.789 -14.780  1.00  0.00      PROA
ATOM   4755  NH2 ARG   287     -43.672  -1.343 -12.393  1.00  0.00      PROA
ATOM   4756 HH21 ARG   287     -43.429  -1.269 -11.421  1.00  0.00      PROA
ATOM   4757 HH22 ARG   287     -43.618  -0.534 -12.977  1.00  0.00      PROA
ATOM   4758  C   ARG   287     -43.059  -9.491 -13.614  1.00  0.00      PROA
ATOM   4759  O   ARG   287     -44.208  -9.867 -13.805  1.00  0.00      PROA
ATOM   4760  N   ASN   288     -42.022  -9.962 -14.323  1.00  0.00      PROA
ATOM   4761  HN  ASN   288     -41.092  -9.657 -14.144  1.00  0.00      PROA
ATOM   4762  CA  ASN   288     -42.181 -10.834 -15.446  1.00  0.00      PROA
ATOM   4763  HA  ASN   288     -43.114 -11.376 -15.377  1.00  0.00      PROA
ATOM   4764  CB  ASN   288     -42.132 -10.013 -16.769  1.00  0.00      PROA
ATOM   4765  HB1 ASN   288     -41.264  -9.328 -16.768  1.00  0.00      PROA
ATOM   4766  HB2 ASN   288     -43.047  -9.384 -16.815  1.00  0.00      PROA
ATOM   4767  CG  ASN   288     -42.107 -10.903 -18.019  1.00  0.00      PROA
ATOM   4768  OD1 ASN   288     -43.121 -11.487 -18.394  1.00  0.00      PROA
ATOM   4769  ND2 ASN   288     -40.918 -10.980 -18.680  1.00  0.00      PROA
ATOM   4770 HD21 ASN   288     -40.118 -10.493 -18.339  1.00  0.00      PROA
ATOM   4771 HD22 ASN   288     -40.850 -11.548 -19.496  1.00  0.00      PROA
ATOM   4772  C   ASN   288     -41.074 -11.844 -15.358  1.00  0.00      PROA
ATOM   4773  O   ASN   288     -41.123 -12.875 -16.004  1.00  0.00      PROA
ATOM   4774  N   TYR   289     -40.048 -11.588 -14.520  1.00  0.00      PROA
ATOM   4775  HN  TYR   289     -40.003 -10.760 -13.974  1.00  0.00      PROA
ATOM   4776  CA  TYR   289     -38.906 -12.460 -14.436  1.00  0.00      PROA
ATOM   4777  HA  TYR   289     -38.882 -13.125 -15.286  1.00  0.00      PROA
ATOM   4778  CB  TYR   289     -37.591 -11.660 -14.442  1.00  0.00      PROA
ATOM   4779  HB1 TYR   289     -36.838 -12.115 -13.765  1.00  0.00      PROA
ATOM   4780  HB2 TYR   289     -37.767 -10.642 -14.053  1.00  0.00      PROA
ATOM   4781  CG  TYR   289     -36.971 -11.522 -15.824  1.00  0.00      PROA
ATOM   4782  CD1 TYR   289     -37.474 -10.670 -16.825  1.00  0.00      PROA
ATOM   4783  HD1 TYR   289     -38.465 -10.270 -16.756  1.00  0.00      PROA
ATOM   4784  CE1 TYR   289     -36.662 -10.257 -17.893  1.00  0.00      PROA
ATOM   4785  HE1 TYR   289     -37.030  -9.533 -18.603  1.00  0.00      PROA
ATOM   4786  CZ  TYR   289     -35.356 -10.737 -17.995  1.00  0.00      PROA
ATOM   4787  OH  TYR   289     -34.495 -10.252 -18.974  1.00  0.00      PROA
ATOM   4788  HH  TYR   289     -34.901  -9.490 -19.409  1.00  0.00      PROA
ATOM   4789  CD2 TYR   289     -35.731 -12.123 -16.067  1.00  0.00      PROA
ATOM   4790  HD2 TYR   289     -35.364 -12.866 -15.403  1.00  0.00      PROA
ATOM   4791  CE2 TYR   289     -34.907 -11.719 -17.116  1.00  0.00      PROA
ATOM   4792  HE2 TYR   289     -33.926 -12.158 -17.202  1.00  0.00      PROA
ATOM   4793  C   TYR   289     -38.973 -13.339 -13.211  1.00  0.00      PROA
ATOM   4794  O   TYR   289     -38.366 -14.398 -13.197  1.00  0.00      PROA
ATOM   4795  N   LEU   290     -39.799 -13.002 -12.193  1.00  0.00      PROA
ATOM   4796  HN  LEU   290     -40.303 -12.144 -12.172  1.00  0.00      PROA
ATOM   4797  CA  LEU   290     -40.105 -13.951 -11.132  1.00  0.00      PROA
ATOM   4798  HA  LEU   290     -39.416 -14.783 -11.140  1.00  0.00      PROA
ATOM   4799  CB  LEU   290     -40.179 -13.343  -9.709  1.00  0.00      PROA
ATOM   4800  HB1 LEU   290     -40.480 -14.155  -8.997  1.00  0.00      PROA
ATOM   4801  HB2 LEU   290     -40.953 -12.548  -9.649  1.00  0.00      PROA
ATOM   4802  CG  LEU   290     -38.839 -12.797  -9.188  1.00  0.00      PROA
ATOM   4803  HG  LEU   290     -38.858 -12.900  -8.076  1.00  0.00      PROA
ATOM   4804  CD1 LEU   290     -38.663 -11.300  -9.473  1.00  0.00      PROA
ATOM   4805 HD11 LEU   290     -37.718 -10.929  -9.019  1.00  0.00      PROA
ATOM   4806 HD12 LEU   290     -39.509 -10.722  -9.035  1.00  0.00      PROA
ATOM   4807 HD13 LEU   290     -38.630 -11.107 -10.564  1.00  0.00      PROA
ATOM   4808  CD2 LEU   290     -37.652 -13.618  -9.710  1.00  0.00      PROA
ATOM   4809 HD21 LEU   290     -37.828 -14.706  -9.575  1.00  0.00      PROA
ATOM   4810 HD22 LEU   290     -36.735 -13.353  -9.156  1.00  0.00      PROA
ATOM   4811 HD23 LEU   290     -37.459 -13.415 -10.784  1.00  0.00      PROA
ATOM   4812  C   LEU   290     -41.448 -14.515 -11.420  1.00  0.00      PROA
ATOM   4813  O   LEU   290     -41.889 -15.454 -10.778  1.00  0.00      PROA
ATOM   4814  N   LEU   291     -42.100 -13.976 -12.459  1.00  0.00      PROA
ATOM   4815  HN  LEU   291     -41.685 -13.254 -13.006  1.00  0.00      PROA
ATOM   4816  CA  LEU   291     -43.426 -14.343 -12.855  1.00  0.00      PROA
ATOM   4817  HA  LEU   291     -43.810 -15.098 -12.187  1.00  0.00      PROA
ATOM   4818  CB  LEU   291     -44.347 -13.116 -12.830  1.00  0.00      PROA
ATOM   4819  HB1 LEU   291     -45.291 -13.289 -13.396  1.00  0.00      PROA
ATOM   4820  HB2 LEU   291     -43.815 -12.268 -13.308  1.00  0.00      PROA
ATOM   4821  CG  LEU   291     -44.723 -12.773 -11.373  1.00  0.00      PROA
ATOM   4822  HG  LEU   291     -43.818 -12.893 -10.733  1.00  0.00      PROA
ATOM   4823  CD1 LEU   291     -45.179 -11.321 -11.189  1.00  0.00      PROA
ATOM   4824 HD11 LEU   291     -46.004 -11.073 -11.894  1.00  0.00      PROA
ATOM   4825 HD12 LEU   291     -44.336 -10.624 -11.366  1.00  0.00      PROA
ATOM   4826 HD13 LEU   291     -45.543 -11.161 -10.153  1.00  0.00      PROA
ATOM   4827  CD2 LEU   291     -45.788 -13.751 -10.859  1.00  0.00      PROA
ATOM   4828 HD21 LEU   291     -45.444 -14.802 -10.945  1.00  0.00      PROA
ATOM   4829 HD22 LEU   291     -46.722 -13.651 -11.453  1.00  0.00      PROA
ATOM   4830 HD23 LEU   291     -46.021 -13.550  -9.794  1.00  0.00      PROA
ATOM   4831  C   LEU   291     -43.351 -14.988 -14.195  1.00  0.00      PROA
ATOM   4832  O   LEU   291     -44.344 -15.146 -14.876  1.00  0.00      PROA
ATOM   4833  N   VAL   292     -42.146 -15.458 -14.549  1.00  0.00      PROA
ATOM   4834  HN  VAL   292     -41.332 -15.228 -14.027  1.00  0.00      PROA
ATOM   4835  CA  VAL   292     -41.960 -16.500 -15.526  1.00  0.00      PROA
ATOM   4836  HA  VAL   292     -42.912 -16.807 -15.935  1.00  0.00      PROA
ATOM   4837  CB  VAL   292     -41.032 -16.043 -16.648  1.00  0.00      PROA
ATOM   4838  HB  VAL   292     -41.446 -15.086 -17.047  1.00  0.00      PROA
ATOM   4839  CG1 VAL   292     -41.052 -17.044 -17.819  1.00  0.00      PROA
ATOM   4840 HG11 VAL   292     -42.097 -17.236 -18.145  1.00  0.00      PROA
ATOM   4841 HG12 VAL   292     -40.582 -18.006 -17.531  1.00  0.00      PROA
ATOM   4842 HG13 VAL   292     -40.487 -16.628 -18.679  1.00  0.00      PROA
ATOM   4843  CG2 VAL   292     -39.602 -15.778 -16.134  1.00  0.00      PROA
ATOM   4844 HG21 VAL   292     -39.088 -16.723 -15.867  1.00  0.00      PROA
ATOM   4845 HG22 VAL   292     -39.625 -15.125 -15.242  1.00  0.00      PROA
ATOM   4846 HG23 VAL   292     -39.004 -15.269 -16.920  1.00  0.00      PROA
ATOM   4847  C   VAL   292     -41.372 -17.664 -14.756  1.00  0.00      PROA
ATOM   4848  O   VAL   292     -41.285 -18.781 -15.255  1.00  0.00      PROA
ATOM   4849  N   PHE   293     -40.994 -17.420 -13.474  1.00  0.00      PROA
ATOM   4850  HN  PHE   293     -41.131 -16.540 -13.040  1.00  0.00      PROA
ATOM   4851  CA  PHE   293     -40.336 -18.391 -12.652  1.00  0.00      PROA
ATOM   4852  HA  PHE   293     -39.962 -19.207 -13.258  1.00  0.00      PROA
ATOM   4853  CB  PHE   293     -39.181 -17.723 -11.837  1.00  0.00      PROA
ATOM   4854  HB1 PHE   293     -39.445 -17.528 -10.774  1.00  0.00      PROA
ATOM   4855  HB2 PHE   293     -38.970 -16.745 -12.314  1.00  0.00      PROA
ATOM   4856  CG  PHE   293     -37.888 -18.519 -11.859  1.00  0.00      PROA
ATOM   4857  CD1 PHE   293     -36.661 -17.883 -12.114  1.00  0.00      PROA
ATOM   4858  HD1 PHE   293     -36.646 -16.825 -12.313  1.00  0.00      PROA
ATOM   4859  CE1 PHE   293     -35.457 -18.601 -12.103  1.00  0.00      PROA
ATOM   4860  HE1 PHE   293     -34.523 -18.096 -12.302  1.00  0.00      PROA
ATOM   4861  CZ  PHE   293     -35.462 -19.971 -11.826  1.00  0.00      PROA
ATOM   4862  HZ  PHE   293     -34.537 -20.527 -11.819  1.00  0.00      PROA
ATOM   4863  CD2 PHE   293     -37.858 -19.890 -11.586  1.00  0.00      PROA
ATOM   4864  HD2 PHE   293     -38.755 -20.371 -11.334  1.00  0.00      PROA
ATOM   4865  CE2 PHE   293     -36.671 -20.623 -11.576  1.00  0.00      PROA
ATOM   4866  HE2 PHE   293     -36.685 -21.684 -11.376  1.00  0.00      PROA
ATOM   4867  C   PHE   293     -41.364 -18.893 -11.706  1.00  0.00      PROA
ATOM   4868  O   PHE   293     -40.985 -19.763 -10.987  1.00  0.00      PROA
ATOM   4869  N   PHE   294     -42.601 -18.357 -11.675  1.00  0.00      PROA
ATOM   4870  HN  PHE   294     -42.788 -17.562 -12.230  1.00  0.00      PROA
ATOM   4871  CA  PHE   294     -43.717 -18.869 -10.916  1.00  0.00      PROA
ATOM   4872  HA  PHE   294     -43.373 -19.614 -10.223  1.00  0.00      PROA
ATOM   4873  CB  PHE   294     -44.533 -17.784 -10.140  1.00  0.00      PROA
ATOM   4874  HB1 PHE   294     -45.508 -18.199  -9.800  1.00  0.00      PROA
ATOM   4875  HB2 PHE   294     -44.721 -16.907 -10.790  1.00  0.00      PROA
ATOM   4876  CG  PHE   294     -43.824 -17.324  -8.891  1.00  0.00      PROA
ATOM   4877  CD1 PHE   294     -43.668 -15.969  -8.564  1.00  0.00      PROA
ATOM   4878  HD1 PHE   294     -44.040 -15.216  -9.233  1.00  0.00      PROA
ATOM   4879  CE1 PHE   294     -42.978 -15.574  -7.408  1.00  0.00      PROA
ATOM   4880  HE1 PHE   294     -42.833 -14.529  -7.197  1.00  0.00      PROA
ATOM   4881  CZ  PHE   294     -42.479 -16.536  -6.531  1.00  0.00      PROA
ATOM   4882  HZ  PHE   294     -41.954 -16.246  -5.633  1.00  0.00      PROA
ATOM   4883  CD2 PHE   294     -43.381 -18.249  -7.968  1.00  0.00      PROA
ATOM   4884  HD2 PHE   294     -43.600 -19.280  -8.152  1.00  0.00      PROA
ATOM   4885  CE2 PHE   294     -42.721 -17.869  -6.807  1.00  0.00      PROA
ATOM   4886  HE2 PHE   294     -42.370 -18.630  -6.154  1.00  0.00      PROA
ATOM   4887  C   PHE   294     -44.619 -19.601 -11.864  1.00  0.00      PROA
ATOM   4888  O   PHE   294     -44.577 -20.818 -11.898  1.00  0.00      PROA
ATOM   4889  N   GLN   295     -45.430 -18.831 -12.609  1.00  0.00      PROA
ATOM   4890  HN  GLN   295     -45.337 -17.847 -12.578  1.00  0.00      PROA
ATOM   4891  CA  GLN   295     -46.543 -19.249 -13.408  1.00  0.00      PROA
ATOM   4892  HA  GLN   295     -47.418 -19.219 -12.772  1.00  0.00      PROA
ATOM   4893  CB  GLN   295     -46.701 -18.226 -14.484  1.00  0.00      PROA
ATOM   4894  HB1 GLN   295     -47.494 -18.731 -15.018  1.00  0.00      PROA
ATOM   4895  HB2 GLN   295     -45.906 -18.188 -15.224  1.00  0.00      PROA
ATOM   4896  CG  GLN   295     -46.846 -16.855 -13.894  1.00  0.00      PROA
ATOM   4897  HG1 GLN   295     -46.023 -16.399 -13.442  1.00  0.00      PROA
ATOM   4898  HG2 GLN   295     -47.575 -16.780 -13.153  1.00  0.00      PROA
ATOM   4899  CD  GLN   295     -47.023 -15.810 -14.819  1.00  0.00      PROA
ATOM   4900  OE1 GLN   295     -47.654 -14.930 -14.173  1.00  0.00      PROA
ATOM   4901  NE2 GLN   295     -46.630 -15.999 -16.167  1.00  0.00      PROA
ATOM   4902 HE21 GLN   295     -47.130 -15.414 -16.890  1.00  0.00      PROA
ATOM   4903 HE22 GLN   295     -46.097 -16.738 -16.442  1.00  0.00      PROA
ATOM   4904  C   GLN   295     -46.503 -20.642 -14.077  1.00  0.00      PROA
ATOM   4905  OT1 GLN   295     -46.840 -21.613 -13.373  1.00  0.00      PROA
ATOM   4906  OT2 GLN   295     -46.201 -20.745 -15.301  1.00  0.00      PROA
ATOM   4907  N   PRO   296      36.966   4.475  21.563  1.00  0.00      PROB
ATOM   4908  HN1 PRO   296      37.912   4.639  21.863  1.00  0.00      PROB
ATOM   4909  HN2 PRO   296      36.739   3.513  21.781  1.00  0.00      PROB
ATOM   4910  CD  PRO   296      36.800   4.706  20.094  1.00  0.00      PROB
ATOM   4911  HD1 PRO   296      37.310   5.653  19.806  1.00  0.00      PROB
ATOM   4912  HD2 PRO   296      37.208   3.862  19.511  1.00  0.00      PROB
ATOM   4913  CA  PRO   296      35.997   5.370  22.255  1.00  0.00      PROB
ATOM   4914  HA  PRO   296      36.581   6.225  22.562  1.00  0.00      PROB
ATOM   4915  CB  PRO   296      34.913   5.658  21.204  1.00  0.00      PROB
ATOM   4916  HB1 PRO   296      34.937   6.742  20.945  1.00  0.00      PROB
ATOM   4917  HB2 PRO   296      33.879   5.407  21.543  1.00  0.00      PROB
ATOM   4918  CG  PRO   296      35.293   4.840  19.966  1.00  0.00      PROB
ATOM   4919  HG1 PRO   296      34.811   3.839  20.011  1.00  0.00      PROB
ATOM   4920  HG2 PRO   296      34.983   5.350  19.026  1.00  0.00      PROB
ATOM   4921  C   PRO   296      35.456   4.671  23.461  1.00  0.00      PROB
ATOM   4922  O   PRO   296      35.506   3.448  23.533  1.00  0.00      PROB
ATOM   4923  N   CYS   297      34.927   5.468  24.405  1.00  0.00      PROB
ATOM   4924  HN  CYS   297      34.943   6.457  24.306  1.00  0.00      PROB
ATOM   4925  CA  CYS   297      34.099   5.003  25.493  1.00  0.00      PROB
ATOM   4926  HA  CYS   297      34.633   4.200  25.984  1.00  0.00      PROB
ATOM   4927  CB  CYS   297      33.768   6.103  26.527  1.00  0.00      PROB
ATOM   4928  HB1 CYS   297      33.117   5.677  27.324  1.00  0.00      PROB
ATOM   4929  HB2 CYS   297      33.197   6.922  26.031  1.00  0.00      PROB
ATOM   4930  SG  CYS   297      35.278   6.765  27.281  1.00  0.00      PROB
ATOM   4931  HG1 CYS   297      35.654   7.432  26.198  1.00  0.00      PROB
ATOM   4932  C   CYS   297      32.812   4.444  24.960  1.00  0.00      PROB
ATOM   4933  O   CYS   297      32.308   4.894  23.941  1.00  0.00      PROB
ATOM   4934  N   PHE   298      32.283   3.422  25.644  1.00  0.00      PROB
ATOM   4935  HN  PHE   298      32.695   3.085  26.481  1.00  0.00      PROB
ATOM   4936  CA  PHE   298      31.077   2.760  25.241  1.00  0.00      PROB
ATOM   4937  HA  PHE   298      30.859   3.005  24.207  1.00  0.00      PROB
ATOM   4938  CB  PHE   298      31.177   1.232  25.447  1.00  0.00      PROB
ATOM   4939  HB1 PHE   298      30.368   0.806  26.082  1.00  0.00      PROB
ATOM   4940  HB2 PHE   298      32.149   0.980  25.924  1.00  0.00      PROB
ATOM   4941  CG  PHE   298      31.129   0.577  24.101  1.00  0.00      PROB
ATOM   4942  CD1 PHE   298      32.290   0.460  23.318  1.00  0.00      PROB
ATOM   4943  HD1 PHE   298      33.218   0.890  23.668  1.00  0.00      PROB
ATOM   4944  CE1 PHE   298      32.259  -0.233  22.102  1.00  0.00      PROB
ATOM   4945  HE1 PHE   298      33.164  -0.343  21.521  1.00  0.00      PROB
ATOM   4946  CZ  PHE   298      31.058  -0.793  21.650  1.00  0.00      PROB
ATOM   4947  HZ  PHE   298      31.033  -1.335  20.717  1.00  0.00      PROB
ATOM   4948  CD2 PHE   298      29.922   0.049  23.620  1.00  0.00      PROB
ATOM   4949  HD2 PHE   298      29.020   0.148  24.204  1.00  0.00      PROB
ATOM   4950  CE2 PHE   298      29.887  -0.637  22.400  1.00  0.00      PROB
ATOM   4951  HE2 PHE   298      28.956  -1.054  22.048  1.00  0.00      PROB
ATOM   4952  C   PHE   298      29.976   3.335  26.068  1.00  0.00      PROB
ATOM   4953  O   PHE   298      30.103   3.490  27.284  1.00  0.00      PROB
ATOM   4954  N   ARG   299      28.876   3.692  25.397  1.00  0.00      PROB
ATOM   4955  HN  ARG   299      28.770   3.496  24.421  1.00  0.00      PROB
ATOM   4956  CA  ARG   299      27.840   4.501  25.962  1.00  0.00      PROB
ATOM   4957  HA  ARG   299      27.929   4.527  27.040  1.00  0.00      PROB
ATOM   4958  CB  ARG   299      27.843   5.946  25.412  1.00  0.00      PROB
ATOM   4959  HB1 ARG   299      27.002   6.525  25.849  1.00  0.00      PROB
ATOM   4960  HB2 ARG   299      27.699   5.938  24.304  1.00  0.00      PROB
ATOM   4961  CG  ARG   299      29.147   6.688  25.738  1.00  0.00      PROB
ATOM   4962  HG1 ARG   299      29.827   6.590  24.852  1.00  0.00      PROB
ATOM   4963  HG2 ARG   299      29.664   6.197  26.591  1.00  0.00      PROB
ATOM   4964  CD  ARG   299      28.944   8.171  26.068  1.00  0.00      PROB
ATOM   4965  HD1 ARG   299      28.323   8.665  25.290  1.00  0.00      PROB
ATOM   4966  HD2 ARG   299      29.941   8.654  26.132  1.00  0.00      PROB
ATOM   4967  NE  ARG   299      28.251   8.290  27.401  1.00  0.00      PROB
ATOM   4968  HE  ARG   299      27.856   7.464  27.790  1.00  0.00      PROB
ATOM   4969  CZ  ARG   299      28.192   9.422  28.112  1.00  0.00      PROB
ATOM   4970  NH1 ARG   299      28.706  10.565  27.667  1.00  0.00      PROB
ATOM   4971 HH11 ARG   299      29.115  10.608  26.749  1.00  0.00      PROB
ATOM   4972 HH12 ARG   299      28.659  11.411  28.193  1.00  0.00      PROB
ATOM   4973  NH2 ARG   299      27.635   9.421  29.331  1.00  0.00      PROB
ATOM   4974 HH21 ARG   299      27.211   8.586  29.690  1.00  0.00      PROB
ATOM   4975 HH22 ARG   299      27.570  10.256  29.861  1.00  0.00      PROB
ATOM   4976  C   ARG   299      26.529   3.880  25.635  1.00  0.00      PROB
ATOM   4977  O   ARG   299      26.438   2.917  24.885  1.00  0.00      PROB
ATOM   4978  N   GLU   300      25.485   4.464  26.252  1.00  0.00      PROB
ATOM   4979  HN  GLU   300      25.658   5.171  26.924  1.00  0.00      PROB
ATOM   4980  CA  GLU   300      24.080   4.361  25.937  1.00  0.00      PROB
ATOM   4981  HA  GLU   300      23.712   3.459  26.381  1.00  0.00      PROB
ATOM   4982  CB  GLU   300      23.345   5.558  26.564  1.00  0.00      PROB
ATOM   4983  HB1 GLU   300      23.451   5.514  27.669  1.00  0.00      PROB
ATOM   4984  HB2 GLU   300      22.252   5.521  26.341  1.00  0.00      PROB
ATOM   4985  CG  GLU   300      23.939   6.901  26.079  1.00  0.00      PROB
ATOM   4986  HG1 GLU   300      24.042   6.916  24.971  1.00  0.00      PROB
ATOM   4987  HG2 GLU   300      24.938   7.068  26.521  1.00  0.00      PROB
ATOM   4988  CD  GLU   300      23.032   8.057  26.489  1.00  0.00      PROB
ATOM   4989  OE1 GLU   300      22.887   8.254  27.728  1.00  0.00      PROB
ATOM   4990  OE2 GLU   300      22.504   8.722  25.571  1.00  0.00      PROB
ATOM   4991  C   GLU   300      23.709   4.329  24.470  1.00  0.00      PROB
ATOM   4992  O   GLU   300      24.479   4.694  23.583  1.00  0.00      PROB
ATOM   4993  N   GLU   301      22.463   3.914  24.210  1.00  0.00      PROB
ATOM   4994  HN  GLU   301      21.859   3.607  24.941  1.00  0.00      PROB
ATOM   4995  CA  GLU   301      21.847   3.978  22.917  1.00  0.00      PROB
ATOM   4996  HA  GLU   301      22.532   4.381  22.182  1.00  0.00      PROB
ATOM   4997  CB  GLU   301      21.323   2.618  22.449  1.00  0.00      PROB
ATOM   4998  HB1 GLU   301      20.746   2.723  21.502  1.00  0.00      PROB
ATOM   4999  HB2 GLU   301      20.636   2.205  23.227  1.00  0.00      PROB
ATOM   5000  CG  GLU   301      22.475   1.633  22.208  1.00  0.00      PROB
ATOM   5001  HG1 GLU   301      23.154   1.601  23.091  1.00  0.00      PROB
ATOM   5002  HG2 GLU   301      23.068   1.936  21.324  1.00  0.00      PROB
ATOM   5003  CD  GLU   301      21.877   0.260  21.980  1.00  0.00      PROB
ATOM   5004  OE1 GLU   301      22.124  -0.640  22.785  1.00  0.00      PROB
ATOM   5005  OE2 GLU   301      21.116   0.107  20.983  1.00  0.00      PROB
ATOM   5006  C   GLU   301      20.687   4.907  23.058  1.00  0.00      PROB
ATOM   5007  O   GLU   301      20.067   4.992  24.120  1.00  0.00      PROB
ATOM   5008  N   ASN   302      20.381   5.641  21.969  1.00  0.00      PROB
ATOM   5009  HN  ASN   302      20.883   5.527  21.122  1.00  0.00      PROB
ATOM   5010  CA  ASN   302      19.338   6.636  21.960  1.00  0.00      PROB
ATOM   5011  HA  ASN   302      19.058   6.901  22.971  1.00  0.00      PROB
ATOM   5012  CB  ASN   302      19.735   7.908  21.166  1.00  0.00      PROB
ATOM   5013  HB1 ASN   302      18.994   8.714  21.355  1.00  0.00      PROB
ATOM   5014  HB2 ASN   302      19.777   7.722  20.079  1.00  0.00      PROB
ATOM   5015  CG  ASN   302      21.109   8.369  21.643  1.00  0.00      PROB
ATOM   5016  OD1 ASN   302      21.248   8.844  22.757  1.00  0.00      PROB
ATOM   5017  ND2 ASN   302      22.142   8.241  20.758  1.00  0.00      PROB
ATOM   5018 HD21 ASN   302      23.058   8.511  21.046  1.00  0.00      PROB
ATOM   5019 HD22 ASN   302      21.979   7.837  19.868  1.00  0.00      PROB
ATOM   5020  C   ASN   302      18.184   5.972  21.277  1.00  0.00      PROB
ATOM   5021  O   ASN   302      18.233   5.755  20.072  1.00  0.00      PROB
ATOM   5022  N   ALA   303      17.134   5.609  22.028  1.00  0.00      PROB
ATOM   5023  HN  ALA   303      17.074   5.849  22.991  1.00  0.00      PROB
ATOM   5024  CA  ALA   303      16.131   4.693  21.543  1.00  0.00      PROB
ATOM   5025  HA  ALA   303      16.527   4.106  20.729  1.00  0.00      PROB
ATOM   5026  CB  ALA   303      15.680   3.749  22.666  1.00  0.00      PROB
ATOM   5027  HB1 ALA   303      15.222   4.302  23.509  1.00  0.00      PROB
ATOM   5028  HB2 ALA   303      16.550   3.181  23.053  1.00  0.00      PROB
ATOM   5029  HB3 ALA   303      14.928   3.018  22.285  1.00  0.00      PROB
ATOM   5030  C   ALA   303      14.907   5.409  21.060  1.00  0.00      PROB
ATOM   5031  O   ALA   303      13.989   4.782  20.553  1.00  0.00      PROB
ATOM   5032  N   ASN   304      14.881   6.758  21.194  1.00  0.00      PROB
ATOM   5033  HN  ASN   304      15.649   7.259  21.573  1.00  0.00      PROB
ATOM   5034  CA  ASN   304      13.734   7.541  20.811  1.00  0.00      PROB
ATOM   5035  HA  ASN   304      12.848   6.932  20.945  1.00  0.00      PROB
ATOM   5036  CB  ASN   304      13.617   8.829  21.673  1.00  0.00      PROB
ATOM   5037  HB1 ASN   304      14.467   9.499  21.556  1.00  0.00      PROB
ATOM   5038  HB2 ASN   304      13.535   8.521  22.738  1.00  0.00      PROB
ATOM   5039  CG  ASN   304      12.373   9.598  21.351  1.00  0.00      PROB
ATOM   5040  OD1 ASN   304      11.413   8.932  21.322  1.00  0.00      PROB
ATOM   5041  ND2 ASN   304      12.346  10.910  21.149  1.00  0.00      PROB
ATOM   5042 HD21 ASN   304      11.494  11.382  20.929  1.00  0.00      PROB
ATOM   5043 HD22 ASN   304      13.202  11.372  21.244  1.00  0.00      PROB
ATOM   5044  C   ASN   304      13.868   7.842  19.345  1.00  0.00      PROB
ATOM   5045  O   ASN   304      13.488   7.037  18.508  1.00  0.00      PROB
ATOM   5046  N   PHE   305      14.454   9.010  19.005  1.00  0.00      PROB
ATOM   5047  HN  PHE   305      14.770   9.658  19.686  1.00  0.00      PROB
ATOM   5048  CA  PHE   305      14.654   9.394  17.655  1.00  0.00      PROB
ATOM   5049  HA  PHE   305      13.714   9.338  17.152  1.00  0.00      PROB
ATOM   5050  CB  PHE   305      15.033  10.808  17.520  1.00  0.00      PROB
ATOM   5051  HB1 PHE   305      15.552  10.688  16.550  1.00  0.00      PROB
ATOM   5052  HB2 PHE   305      15.625  11.265  18.373  1.00  0.00      PROB
ATOM   5053  CG  PHE   305      13.937  11.696  17.067  1.00  0.00      PROB
ATOM   5054  CD1 PHE   305      13.603  11.833  15.701  1.00  0.00      PROB
ATOM   5055  HD1 PHE   305      14.148  11.286  14.952  1.00  0.00      PROB
ATOM   5056  CE1 PHE   305      12.552  12.662  15.316  1.00  0.00      PROB
ATOM   5057  HE1 PHE   305      12.269  12.736  14.279  1.00  0.00      PROB
ATOM   5058  CZ  PHE   305      11.857  13.393  16.286  1.00  0.00      PROB
ATOM   5059  HZ  PHE   305      11.028  14.023  15.999  1.00  0.00      PROB
ATOM   5060  CD2 PHE   305      13.295  12.483  18.013  1.00  0.00      PROB
ATOM   5061  HD2 PHE   305      13.618  12.456  19.040  1.00  0.00      PROB
ATOM   5062  CE2 PHE   305      12.233  13.304  17.631  1.00  0.00      PROB
ATOM   5063  HE2 PHE   305      11.712  13.881  18.376  1.00  0.00      PROB
ATOM   5064  C   PHE   305      15.594   8.509  16.871  1.00  0.00      PROB
ATOM   5065  O   PHE   305      15.344   8.291  15.699  1.00  0.00      PROB
ATOM   5066  N   ASN   306      16.705   8.037  17.458  1.00  0.00      PROB
ATOM   5067  HN  ASN   306      16.892   8.158  18.425  1.00  0.00      PROB
ATOM   5068  CA  ASN   306      17.766   7.495  16.641  1.00  0.00      PROB
ATOM   5069  HA  ASN   306      17.760   8.004  15.684  1.00  0.00      PROB
ATOM   5070  CB  ASN   306      19.143   7.712  17.321  1.00  0.00      PROB
ATOM   5071  HB1 ASN   306      19.254   7.013  18.171  1.00  0.00      PROB
ATOM   5072  HB2 ASN   306      19.189   8.751  17.707  1.00  0.00      PROB
ATOM   5073  CG  ASN   306      20.299   7.520  16.326  1.00  0.00      PROB
ATOM   5074  OD1 ASN   306      20.165   7.808  15.138  1.00  0.00      PROB
ATOM   5075  ND2 ASN   306      21.451   7.016  16.848  1.00  0.00      PROB
ATOM   5076 HD21 ASN   306      22.225   6.857  16.237  1.00  0.00      PROB
ATOM   5077 HD22 ASN   306      21.495   6.766  17.804  1.00  0.00      PROB
ATOM   5078  C   ASN   306      17.557   6.015  16.398  1.00  0.00      PROB
ATOM   5079  O   ASN   306      18.339   5.384  15.704  1.00  0.00      PROB
ATOM   5080  N   LYS   307      16.478   5.430  16.943  1.00  0.00      PROB
ATOM   5081  HN  LYS   307      15.848   5.932  17.531  1.00  0.00      PROB
ATOM   5082  CA  LYS   307      16.104   4.069  16.650  1.00  0.00      PROB
ATOM   5083  HA  LYS   307      16.710   3.681  15.842  1.00  0.00      PROB
ATOM   5084  CB  LYS   307      16.276   3.137  17.859  1.00  0.00      PROB
ATOM   5085  HB1 LYS   307      15.900   2.114  17.625  1.00  0.00      PROB
ATOM   5086  HB2 LYS   307      15.693   3.526  18.721  1.00  0.00      PROB
ATOM   5087  CG  LYS   307      17.762   3.040  18.213  1.00  0.00      PROB
ATOM   5088  HG1 LYS   307      18.124   4.048  18.493  1.00  0.00      PROB
ATOM   5089  HG2 LYS   307      18.330   2.750  17.304  1.00  0.00      PROB
ATOM   5090  CD  LYS   307      18.053   2.078  19.364  1.00  0.00      PROB
ATOM   5091  HD1 LYS   307      17.167   2.041  20.041  1.00  0.00      PROB
ATOM   5092  HD2 LYS   307      18.907   2.470  19.962  1.00  0.00      PROB
ATOM   5093  CE  LYS   307      18.382   0.663  18.883  1.00  0.00      PROB
ATOM   5094  HE1 LYS   307      17.572   0.296  18.220  1.00  0.00      PROB
ATOM   5095  HE2 LYS   307      18.495  -0.025  19.745  1.00  0.00      PROB
ATOM   5096  NZ  LYS   307      19.651   0.643  18.120  1.00  0.00      PROB
ATOM   5097  HZ1 LYS   307      20.427   0.951  18.744  1.00  0.00      PROB
ATOM   5098  HZ2 LYS   307      19.576   1.277  17.300  1.00  0.00      PROB
ATOM   5099  HZ3 LYS   307      19.843  -0.330  17.794  1.00  0.00      PROB
ATOM   5100  C   LYS   307      14.699   4.053  16.156  1.00  0.00      PROB
ATOM   5101  O   LYS   307      14.080   3.001  16.054  1.00  0.00      PROB
ATOM   5102  N   ILE   308      14.187   5.240  15.767  1.00  0.00      PROB
ATOM   5103  HN  ILE   308      14.689   6.090  15.910  1.00  0.00      PROB
ATOM   5104  CA  ILE   308      12.959   5.361  15.029  1.00  0.00      PROB
ATOM   5105  HA  ILE   308      12.625   4.380  14.727  1.00  0.00      PROB
ATOM   5106  CB  ILE   308      11.862   6.021  15.851  1.00  0.00      PROB
ATOM   5107  HB  ILE   308      11.962   5.642  16.896  1.00  0.00      PROB
ATOM   5108  CG2 ILE   308      12.008   7.549  15.902  1.00  0.00      PROB
ATOM   5109 HG21 ILE   308      13.043   7.836  16.077  1.00  0.00      PROB
ATOM   5110 HG22 ILE   308      11.372   7.984  16.705  1.00  0.00      PROB
ATOM   5111 HG23 ILE   308      11.761   7.988  14.933  1.00  0.00      PROB
ATOM   5112  CG1 ILE   308      10.476   5.573  15.348  1.00  0.00      PROB
ATOM   5113 HG11 ILE   308      10.467   4.462  15.278  1.00  0.00      PROB
ATOM   5114 HG12 ILE   308      10.288   5.981  14.331  1.00  0.00      PROB
ATOM   5115  CD  ILE   308       9.351   6.008  16.289  1.00  0.00      PROB
ATOM   5116  HD1 ILE   308       9.272   7.112  16.325  1.00  0.00      PROB
ATOM   5117  HD2 ILE   308       9.542   5.635  17.318  1.00  0.00      PROB
ATOM   5118  HD3 ILE   308       8.383   5.601  15.935  1.00  0.00      PROB
ATOM   5119  C   ILE   308      13.280   6.145  13.778  1.00  0.00      PROB
ATOM   5120  O   ILE   308      12.422   6.358  12.931  1.00  0.00      PROB
ATOM   5121  N   PHE   309      14.570   6.535  13.590  1.00  0.00      PROB
ATOM   5122  HN  PHE   309      15.271   6.343  14.268  1.00  0.00      PROB
ATOM   5123  CA  PHE   309      15.035   7.239  12.412  1.00  0.00      PROB
ATOM   5124  HA  PHE   309      14.226   7.804  11.968  1.00  0.00      PROB
ATOM   5125  CB  PHE   309      16.282   8.125  12.704  1.00  0.00      PROB
ATOM   5126  HB1 PHE   309      17.208   7.534  12.882  1.00  0.00      PROB
ATOM   5127  HB2 PHE   309      16.107   8.724  13.610  1.00  0.00      PROB
ATOM   5128  CG  PHE   309      16.536   9.137  11.615  1.00  0.00      PROB
ATOM   5129  CD1 PHE   309      17.535   8.976  10.638  1.00  0.00      PROB
ATOM   5130  HD1 PHE   309      18.104   8.063  10.603  1.00  0.00      PROB
ATOM   5131  CE1 PHE   309      17.824  10.010   9.734  1.00  0.00      PROB
ATOM   5132  HE1 PHE   309      18.593   9.895   8.988  1.00  0.00      PROB
ATOM   5133  CZ  PHE   309      17.124  11.213   9.805  1.00  0.00      PROB
ATOM   5134  HZ  PHE   309      17.346  12.018   9.122  1.00  0.00      PROB
ATOM   5135  CD2 PHE   309      15.818  10.333  11.647  1.00  0.00      PROB
ATOM   5136  HD2 PHE   309      15.072  10.495  12.415  1.00  0.00      PROB
ATOM   5137  CE2 PHE   309      16.117  11.357  10.750  1.00  0.00      PROB
ATOM   5138  HE2 PHE   309      15.559  12.260  10.784  1.00  0.00      PROB
ATOM   5139  C   PHE   309      15.525   6.187  11.472  1.00  0.00      PROB
ATOM   5140  O   PHE   309      15.631   6.404  10.275  1.00  0.00      PROB
ATOM   5141  N   LEU   310      15.830   4.997  12.021  1.00  0.00      PROB
ATOM   5142  HN  LEU   310      15.659   4.820  12.984  1.00  0.00      PROB
ATOM   5143  CA  LEU   310      16.553   3.973  11.335  1.00  0.00      PROB
ATOM   5144  HA  LEU   310      16.970   4.389  10.439  1.00  0.00      PROB
ATOM   5145  CB  LEU   310      17.730   3.438  12.154  1.00  0.00      PROB
ATOM   5146  HB1 LEU   310      18.302   2.688  11.558  1.00  0.00      PROB
ATOM   5147  HB2 LEU   310      17.362   2.950  13.083  1.00  0.00      PROB
ATOM   5148  CG  LEU   310      18.688   4.560  12.573  1.00  0.00      PROB
ATOM   5149  HG  LEU   310      18.128   5.252  13.245  1.00  0.00      PROB
ATOM   5150  CD1 LEU   310      19.844   3.970  13.383  1.00  0.00      PROB
ATOM   5151 HD11 LEU   310      19.454   3.328  14.203  1.00  0.00      PROB
ATOM   5152 HD12 LEU   310      20.430   4.794  13.845  1.00  0.00      PROB
ATOM   5153 HD13 LEU   310      20.509   3.360  12.739  1.00  0.00      PROB
ATOM   5154  CD2 LEU   310      19.197   5.405  11.396  1.00  0.00      PROB
ATOM   5155 HD21 LEU   310      18.363   5.866  10.827  1.00  0.00      PROB
ATOM   5156 HD22 LEU   310      19.801   4.790  10.697  1.00  0.00      PROB
ATOM   5157 HD23 LEU   310      19.823   6.235  11.784  1.00  0.00      PROB
ATOM   5158  C   LEU   310      15.692   2.840  10.903  1.00  0.00      PROB
ATOM   5159  O   LEU   310      15.973   2.382   9.807  1.00  0.00      PROB
ATOM   5160  N   PRO   311      14.635   2.335  11.540  1.00  0.00      PROB
ATOM   5161  CD  PRO   311      14.306   2.448  12.960  1.00  0.00      PROB
ATOM   5162  HD1 PRO   311      14.292   3.497  13.303  1.00  0.00      PROB
ATOM   5163  HD2 PRO   311      15.041   1.860  13.551  1.00  0.00      PROB
ATOM   5164  CA  PRO   311      13.771   1.376  10.888  1.00  0.00      PROB
ATOM   5165  HA  PRO   311      14.369   0.625  10.389  1.00  0.00      PROB
ATOM   5166  CB  PRO   311      12.910   0.802  12.005  1.00  0.00      PROB
ATOM   5167  HB1 PRO   311      13.463  -0.054  12.437  1.00  0.00      PROB
ATOM   5168  HB2 PRO   311      11.896   0.477  11.680  1.00  0.00      PROB
ATOM   5169  CG  PRO   311      12.908   1.849  13.091  1.00  0.00      PROB
ATOM   5170  HG1 PRO   311      12.139   2.611  12.856  1.00  0.00      PROB
ATOM   5171  HG2 PRO   311      12.712   1.423  14.099  1.00  0.00      PROB
ATOM   5172  C   PRO   311      12.946   2.086   9.862  1.00  0.00      PROB
ATOM   5173  O   PRO   311      12.553   1.441   8.902  1.00  0.00      PROB
ATOM   5174  N   THR   312      12.668   3.401  10.030  1.00  0.00      PROB
ATOM   5175  HN  THR   312      12.975   3.913  10.824  1.00  0.00      PROB
ATOM   5176  CA  THR   312      11.915   4.148   9.041  1.00  0.00      PROB
ATOM   5177  HA  THR   312      11.101   3.516   8.715  1.00  0.00      PROB
ATOM   5178  CB  THR   312      11.281   5.446   9.542  1.00  0.00      PROB
ATOM   5179  HB  THR   312      10.497   5.774   8.820  1.00  0.00      PROB
ATOM   5180  OG1 THR   312      10.635   5.215  10.783  1.00  0.00      PROB
ATOM   5181  HG1 THR   312      11.295   4.842  11.371  1.00  0.00      PROB
ATOM   5182  CG2 THR   312      12.278   6.607   9.712  1.00  0.00      PROB
ATOM   5183 HG21 THR   312      12.729   6.910   8.742  1.00  0.00      PROB
ATOM   5184 HG22 THR   312      13.087   6.320  10.406  1.00  0.00      PROB
ATOM   5185 HG23 THR   312      11.766   7.501  10.129  1.00  0.00      PROB
ATOM   5186  C   THR   312      12.769   4.435   7.840  1.00  0.00      PROB
ATOM   5187  O   THR   312      12.240   4.511   6.738  1.00  0.00      PROB
ATOM   5188  N   ILE   313      14.118   4.545   7.991  1.00  0.00      PROB
ATOM   5189  HN  ILE   313      14.582   4.453   8.869  1.00  0.00      PROB
ATOM   5190  CA  ILE   313      14.945   4.914   6.864  1.00  0.00      PROB
ATOM   5191  HA  ILE   313      14.318   5.395   6.143  1.00  0.00      PROB
[truncated: 20,522,689 more chars]
