# Supplementary material for: Structural basis of dimerization of chemokine receptors CCR5 and CXCR4
Source: Nat Commun. 2023 Oct 13;14:6439. doi: 10.1038/s41467-023-42082-z (PMC10575954; doi:10.1038/s41467-023-42082-z)
Supplement: Supplementary file 6 — Source Data [file 41467_2023_42082_MOESM6_ESM.zip › Figure 6/Panel B/CCR5_exploration_minimum_A.dat]

#! FIELDS time d2 torsion rmsd
#! SET min_torsion -pi
#! SET max_torsion pi
 0.000000 3.268450 -0.574749 0.175631
 1.000000 3.277322 -0.407955 0.197116
 2.000000 3.295007 -0.443544 0.203940
 3.000000 3.305738 -0.458968 0.195905
 4.000000 3.256762 -0.520480 0.196575
 5.000000 3.293031 -0.492083 0.202247
 6.000000 3.264016 -0.501379 0.211527
 7.000000 3.270992 -0.491983 0.236555
 8.000000 3.293841 -0.476348 0.226981
 9.000000 3.291377 -0.466627 0.228132
 10.000000 3.299966 -0.448192 0.252739
 11.000000 3.282191 -0.451240 0.249164
 12.000000 3.269984 -0.391319 0.227069
 13.000000 3.328973 -0.532943 0.265489
 14.000000 3.298610 -0.555753 0.254068
 15.000000 3.250415 -0.419367 0.232078
 16.000000 3.323216 -0.512471 0.222119
 17.000000 3.301230 -0.481788 0.218874
 18.000000 3.303858 -0.478157 0.206965
 19.000000 3.305980 -0.467748 0.230044
 20.000000 3.346129 -0.390279 0.218914
 21.000000 3.316486 -0.494620 0.234844
 22.000000 3.318515 -0.469767 0.234448
 23.000000 3.333064 -0.511103 0.225716
 24.000000 3.291399 -0.469616 0.218028
 25.000000 3.289772 -0.478258 0.233366
 26.000000 3.278482 -0.480831 0.227192
 27.000000 3.290220 -0.424545 0.223574
 28.000000 3.325668 -0.432781 0.220280
 29.000000 3.307029 -0.385322 0.216775
 30.000000 3.314608 -0.445768 0.231838
 31.000000 3.280402 -0.320780 0.221178
 32.000000 3.268816 -0.413437 0.206265
 33.000000 3.292253 -0.399164 0.226192
 34.000000 3.292392 -0.459942 0.226813
 35.000000 3.299121 -0.407078 0.230692
 36.000000 3.245045 -0.524432 0.239030
 37.000000 3.283135 -0.434672 0.248456
 38.000000 3.269403 -0.432893 0.216474
 39.000000 3.284594 -0.407921 0.219072
 40.000000 3.317000 -0.542198 0.230597
 41.000000 3.302543 -0.461313 0.250303
 42.000000 3.315078 -0.469730 0.228357
 43.000000 3.252100 -0.428020 0.218561
 44.000000 3.316730 -0.437369 0.217796
 45.000000 3.271769 -0.509465 0.210278
 46.000000 3.322803 -0.533124 0.203442
 47.000000 3.289085 -0.454631 0.210282
 48.000000 3.296083 -0.399079 0.214163
 49.000000 3.331743 -0.447716 0.196582
 50.000000 3.297472 -0.506467 0.214695
 51.000000 3.286159 -0.508611 0.207817
 52.000000 3.302012 -0.568673 0.205635
 53.000000 3.276336 -0.470971 0.207937
 54.000000 3.298750 -0.548285 0.253786
 55.000000 3.282775 -0.509940 0.189371
 56.000000 3.286084 -0.495958 0.211668
 57.000000 3.304336 -0.506288 0.216997
 58.000000 3.333721 -0.500752 0.207797
 59.000000 3.322786 -0.478528 0.199640
 60.000000 3.270989 -0.423308 0.212635
 61.000000 3.314347 -0.504489 0.209485
 62.000000 3.332841 -0.484639 0.204167
 63.000000 3.278827 -0.403265 0.201432
 64.000000 3.309571 -0.573172 0.197152
 65.000000 3.305837 -0.472939 0.217586
 66.000000 3.351072 -0.522864 0.229104
 67.000000 3.331301 -0.559422 0.197776
 68.000000 3.364315 -0.413363 0.204105
 69.000000 3.325777 -0.474185 0.198852
 70.000000 3.324989 -0.441643 0.212899
 71.000000 3.320400 -0.554349 0.210853
 72.000000 3.275795 -0.471026 0.206218
 73.000000 3.354900 -0.571514 0.209216
 74.000000 3.307999 -0.538439 0.233303
 75.000000 3.260183 -0.464988 0.215823
 76.000000 3.307535 -0.499917 0.229440
 77.000000 3.307557 -0.550217 0.255279
 78.000000 3.299173 -0.447093 0.233265
 79.000000 3.262685 -0.486505 0.236632
 80.000000 3.287434 -0.430021 0.220946
 81.000000 3.309280 -0.548936 0.243406
 82.000000 3.297669 -0.430017 0.211621
 83.000000 3.315925 -0.443107 0.212051
 84.000000 3.316228 -0.437265 0.218692
 85.000000 3.313965 -0.543790 0.227741
 86.000000 3.332448 -0.452900 0.229849
 87.000000 3.311138 -0.482979 0.209008
 88.000000 3.297802 -0.530323 0.209307
 89.000000 3.367053 -0.495402 0.230681
 90.000000 3.290551 -0.479308 0.214352
 91.000000 3.333056 -0.427585 0.207556
 92.000000 3.271525 -0.459031 0.218716
 93.000000 3.288802 -0.530048 0.211162
 94.000000 3.343943 -0.529388 0.225983
 95.000000 3.343787 -0.534013 0.223459
 96.000000 3.325649 -0.536586 0.208723
 97.000000 3.356200 -0.541562 0.232475
 98.000000 3.338299 -0.461823 0.222089
 99.000000 3.337974 -0.485118 0.247471
 100.000000 3.297920 -0.517938 0.231119
 101.000000 3.314552 -0.531465 0.208512
 102.000000 3.327663 -0.565155 0.211278
 103.000000 3.347687 -0.507749 0.228378
 104.000000 3.312605 -0.564011 0.247325
 105.000000 3.325720 -0.514466 0.260751
 106.000000 3.305962 -0.523121 0.253646
 107.000000 3.313170 -0.557006 0.245447
 108.000000 3.321039 -0.553441 0.232175
 109.000000 3.349374 -0.558154 0.252980
 110.000000 3.320270 -0.544286 0.239443
 111.000000 3.321524 -0.532897 0.239946
 112.000000 3.320713 -0.550568 0.255304
 113.000000 3.331129 -0.581505 0.248271
 114.000000 3.315378 -0.545689 0.264280
 115.000000 3.327804 -0.497216 0.255330
 116.000000 3.316462 -0.568643 0.239133
 117.000000 3.337572 -0.489513 0.236531
 118.000000 3.332768 -0.571252 0.256334
 119.000000 3.361952 -0.546635 0.255129
 120.000000 3.367168 -0.631640 0.261880
 121.000000 3.337486 -0.517890 0.280127
 122.000000 3.328278 -0.528857 0.256072
 123.000000 3.359531 -0.478487 0.259733
 124.000000 3.320121 -0.573617 0.272464
 125.000000 3.342610 -0.512351 0.253434
 126.000000 3.315810 -0.623845 0.260173
 127.000000 3.332550 -0.574913 0.255518
 128.000000 3.355039 -0.572266 0.268934
 129.000000 3.328818 -0.553470 0.239782
 130.000000 3.314662 -0.597390 0.273992
 131.000000 3.340925 -0.545455 0.248879
 132.000000 3.272497 -0.572250 0.256462
 133.000000 3.341400 -0.588098 0.269590
 134.000000 3.347191 -0.596488 0.252379
 135.000000 3.319670 -0.489542 0.307520
 136.000000 3.342030 -0.514844 0.320361
 137.000000 3.304775 -0.532785 0.315241
 138.000000 3.342414 -0.536745 0.303944
 139.000000 3.350418 -0.607649 0.305624
 140.000000 3.342546 -0.565990 0.278544
 141.000000 3.349960 -0.532593 0.281462
 142.000000 3.361437 -0.482278 0.305110
 143.000000 3.359702 -0.592400 0.307840
 144.000000 3.351660 -0.484805 0.322971
 145.000000 3.316067 -0.556953 0.338803
 146.000000 3.339218 -0.465232 0.293041
 147.000000 3.337538 -0.556605 0.315250
 148.000000 3.326139 -0.532420 0.304778
 149.000000 3.343267 -0.545608 0.268824
 150.000000 3.308701 -0.520588 0.242887
 151.000000 3.348326 -0.530151 0.284765
 152.000000 3.293702 -0.507965 0.258302
 153.000000 3.264513 -0.554600 0.296444
 154.000000 3.308582 -0.562513 0.274045
 155.000000 3.302237 -0.513630 0.314772
 156.000000 3.281421 -0.471593 0.292338
 157.000000 3.333693 -0.518555 0.283045
 158.000000 3.313436 -0.474040 0.291706
 159.000000 3.341922 -0.496577 0.270892
 160.000000 3.304497 -0.455351 0.237642
 161.000000 3.321897 -0.492911 0.275864
 162.000000 3.344358 -0.499900 0.276201
 163.000000 3.315892 -0.507372 0.296310
 164.000000 3.332203 -0.459721 0.270605
 165.000000 3.315145 -0.545604 0.258695
 166.000000 3.305283 -0.517241 0.257102
 167.000000 3.325930 -0.518925 0.274048
 168.000000 3.301314 -0.492188 0.263268
 169.000000 3.283133 -0.557224 0.292928
 170.000000 3.264036 -0.532456 0.294573
 171.000000 3.318996 -0.493004 0.256996
 172.000000 3.302326 -0.531989 0.281686
 173.000000 3.274167 -0.559415 0.265548
 174.000000 3.299643 -0.475937 0.255728
 175.000000 3.265655 -0.562829 0.277425
 176.000000 3.290002 -0.515901 0.286165
 177.000000 3.330602 -0.456276 0.237833
 178.000000 3.351207 -0.560157 0.248392
 179.000000 3.303381 -0.460265 0.267701
 180.000000 3.265233 -0.574786 0.255623
 181.000000 3.321233 -0.551899 0.264856
 182.000000 3.297736 -0.549530 0.226865
 183.000000 3.278885 -0.544068 0.250395
 184.000000 3.331519 -0.601039 0.246041
 185.000000 3.302757 -0.545652 0.284457
 186.000000 3.304436 -0.598774 0.255113
 187.000000 3.284001 -0.564980 0.289862
 188.000000 3.307799 -0.613470 0.256927
 189.000000 3.300732 -0.523442 0.280579
 190.000000 3.297849 -0.487881 0.260080
 191.000000 3.297839 -0.503447 0.263816
 192.000000 3.300596 -0.538402 0.255822
 193.000000 3.270547 -0.518276 0.309390
 194.000000 3.322128 -0.591317 0.318979
 195.000000 3.350326 -0.548544 0.284724
 196.000000 3.343406 -0.468827 0.266871
 197.000000 3.337879 -0.497127 0.292677
 198.000000 3.343694 -0.497277 0.263561
 199.000000 3.365717 -0.431893 0.294973
 200.000000 3.348883 -0.490732 0.299637
 201.000000 3.368417 -0.509410 0.299015
 202.000000 3.398157 -0.470122 0.340268
 203.000000 3.335909 -0.508202 0.313125
 204.000000 3.323718 -0.474838 0.267873
 205.000000 3.352744 -0.475183 0.295639
 206.000000 3.325447 -0.454656 0.287733
 207.000000 3.368926 -0.522233 0.278774
 208.000000 3.332586 -0.495984 0.275521
 209.000000 3.413959 -0.442110 0.271269
 210.000000 3.368913 -0.538734 0.292982
 211.000000 3.384325 -0.493751 0.287792
 212.000000 3.360719 -0.512889 0.263538
 213.000000 3.411787 -0.486712 0.276693
 214.000000 3.348402 -0.488693 0.260544
 215.000000 3.362364 -0.566503 0.305130
 216.000000 3.349500 -0.506238 0.293739
 217.000000 3.316411 -0.527982 0.299526
 218.000000 3.377353 -0.580315 0.286924
 219.000000 3.401368 -0.438100 0.291769
 220.000000 3.362799 -0.543210 0.303909
 221.000000 3.374043 -0.540565 0.306992
 222.000000 3.412176 -0.481867 0.267636
 223.000000 3.334100 -0.520912 0.292577
 224.000000 3.344243 -0.526117 0.278681
 225.000000 3.373602 -0.510405 0.295262
 226.000000 3.409352 -0.487747 0.293358
 227.000000 3.381168 -0.497891 0.297060
 228.000000 3.381145 -0.561574 0.349089
 229.000000 3.345372 -0.479626 0.317598
 230.000000 3.321019 -0.465462 0.272442
 231.000000 3.316095 -0.412110 0.306760
 232.000000 3.341157 -0.511743 0.296858
 233.000000 3.335053 -0.572378 0.282651
 234.000000 3.351732 -0.489360 0.293587
 235.000000 3.352898 -0.525193 0.329994
 236.000000 3.375484 -0.435861 0.267962
 237.000000 3.337544 -0.464154 0.348870
 238.000000 3.350712 -0.535314 0.315503
 239.000000 3.308360 -0.572556 0.298551
 240.000000 3.310597 -0.414085 0.305063
 241.000000 3.341274 -0.509919 0.325381
 242.000000 3.298858 -0.549894 0.305699
 243.000000 3.337308 -0.547321 0.337492
 244.000000 3.336914 -0.485624 0.345148
 245.000000 3.338535 -0.519566 0.340550
 246.000000 3.337923 -0.472456 0.302142
 247.000000 3.346735 -0.524519 0.341816
 248.000000 3.330172 -0.575760 0.327141
 249.000000 3.338639 -0.501818 0.318604
 250.000000 3.272660 -0.568775 0.301102
 251.000000 3.289039 -0.617485 0.316521
 252.000000 3.281892 -0.561983 0.282254
 253.000000 3.356835 -0.446410 0.273990
 254.000000 3.326319 -0.444249 0.290671
 255.000000 3.310501 -0.470340 0.262948
 256.000000 3.286610 -0.498391 0.264607
 257.000000 3.331998 -0.508363 0.245209
 258.000000 3.291413 -0.513741 0.265604
 259.000000 3.336632 -0.531986 0.271746
 260.000000 3.322207 -0.497199 0.299603
 261.000000 3.331187 -0.496505 0.250031
 262.000000 3.251327 -0.540643 0.274681
 263.000000 3.308105 -0.478033 0.304585
 264.000000 3.307563 -0.512889 0.278281
 265.000000 3.302595 -0.458302 0.266614
 266.000000 3.344002 -0.564034 0.254651
 267.000000 3.324616 -0.562401 0.283983
 268.000000 3.288787 -0.505013 0.275303
 269.000000 3.329731 -0.532635 0.281385
 270.000000 3.325656 -0.502912 0.299761
 271.000000 3.327894 -0.463018 0.293693
 272.000000 3.341823 -0.515213 0.281001
 273.000000 3.301060 -0.534266 0.321604
 274.000000 3.357639 -0.525235 0.290520
 275.000000 3.406558 -0.433052 0.281571
 276.000000 3.335327 -0.509350 0.309770
 277.000000 3.371506 -0.560099 0.276607
 278.000000 3.377404 -0.554020 0.285300
 279.000000 3.331411 -0.542006 0.302775
 280.000000 3.364077 -0.606797 0.338927
 281.000000 3.310781 -0.496767 0.351438
 282.000000 3.312734 -0.542655 0.339589
 283.000000 3.313638 -0.531484 0.302293
 284.000000 3.319524 -0.503266 0.282066
 285.000000 3.331117 -0.544594 0.306292
 286.000000 3.323557 -0.518413 0.282494
 287.000000 3.288005 -0.647032 0.321398
 288.000000 3.332130 -0.577987 0.270939
 289.000000 3.301140 -0.603156 0.310635
 290.000000 3.317583 -0.601272 0.312023
 291.000000 3.378193 -0.456839 0.299573
 292.000000 3.373357 -0.492944 0.313053
 293.000000 3.343065 -0.526651 0.298970
 294.000000 3.317053 -0.575849 0.313911
 295.000000 3.328965 -0.579227 0.312098
 296.000000 3.332123 -0.587727 0.339123
 297.000000 3.360386 -0.530115 0.329030
 298.000000 3.342803 -0.639745 0.326557
 299.000000 3.346111 -0.526486 0.339469
 300.000000 3.341717 -0.550300 0.296956
 301.000000 3.380163 -0.512386 0.295100
 302.000000 3.364968 -0.544012 0.321040
 303.000000 3.336474 -0.510573 0.313599
 304.000000 3.316404 -0.509926 0.344771
 305.000000 3.364270 -0.585286 0.303826
 306.000000 3.368271 -0.503934 0.298157
 307.000000 3.355896 -0.503106 0.282051
 308.000000 3.363889 -0.495539 0.260250
 309.000000 3.370769 -0.582858 0.263271
 310.000000 3.321534 -0.507686 0.270880
 311.000000 3.371529 -0.544439 0.257272
 312.000000 3.349567 -0.544600 0.296102
 313.000000 3.328173 -0.661040 0.293644
 314.000000 3.347608 -0.546482 0.292390
 315.000000 3.346996 -0.544508 0.280103
 316.000000 3.373769 -0.505502 0.313620
 317.000000 3.338113 -0.478887 0.286634
 318.000000 3.347609 -0.529280 0.324419
 319.000000 3.352588 -0.412501 0.298844
 320.000000 3.332396 -0.516564 0.325050
 321.000000 3.340364 -0.567863 0.294768
 322.000000 3.305672 -0.562854 0.284120
 323.000000 3.330087 -0.495879 0.295627
 324.000000 3.324778 -0.511439 0.301346
 325.000000 3.331049 -0.571248 0.304992
 326.000000 3.342170 -0.532197 0.259670
 327.000000 3.337829 -0.523038 0.282497
 328.000000 3.360258 -0.491580 0.272438
 329.000000 3.327266 -0.514147 0.302866
 330.000000 3.308139 -0.525158 0.280765
 331.000000 3.323418 -0.483592 0.308456
 332.000000 3.299114 -0.535510 0.265628
 333.000000 3.316197 -0.480062 0.247221
 334.000000 3.319148 -0.497198 0.287068
 335.000000 3.342197 -0.549062 0.275951
 336.000000 3.346820 -0.493943 0.288697
 337.000000 3.313157 -0.531849 0.315637
 338.000000 3.356032 -0.461789 0.291129
 339.000000 3.338850 -0.574192 0.253965
 340.000000 3.335472 -0.517900 0.287124
 341.000000 3.365790 -0.593169 0.331808
 342.000000 3.333202 -0.627632 0.304166
 343.000000 3.350667 -0.553467 0.316143
 344.000000 3.367234 -0.540544 0.274350
 345.000000 3.356519 -0.514555 0.309168
 346.000000 3.373769 -0.580324 0.312212
 347.000000 3.369906 -0.432866 0.284049
 348.000000 3.381586 -0.493092 0.290130
 349.000000 3.399161 -0.572381 0.303024
 350.000000 3.373158 -0.566469 0.276295
 351.000000 3.370730 -0.616742 0.330107
 352.000000 3.375713 -0.486770 0.312298
 353.000000 3.358266 -0.572967 0.311469
 354.000000 3.366848 -0.521326 0.312688
 355.000000 3.404063 -0.591742 0.296010
 356.000000 3.381585 -0.468209 0.326885
 357.000000 3.396193 -0.499169 0.301148
 358.000000 3.371470 -0.605258 0.291775
 359.000000 3.374733 -0.613675 0.269587
 360.000000 3.370034 -0.531924 0.303734
 361.000000 3.362446 -0.544724 0.316931
 362.000000 3.399805 -0.517984 0.291962
 363.000000 3.335235 -0.482550 0.289562
 364.000000 3.352982 -0.513861 0.283536
 365.000000 3.350056 -0.546719 0.304991
 366.000000 3.405748 -0.557507 0.324953
 367.000000 3.398919 -0.520100 0.329344
 368.000000 3.338287 -0.517605 0.367687
 369.000000 3.412426 -0.525610 0.369863
 370.000000 3.358828 -0.597093 0.368785
 371.000000 3.360400 -0.499992 0.341335
 372.000000 3.336566 -0.420618 0.327660
 373.000000 3.359987 -0.437615 0.300817
 374.000000 3.350395 -0.526234 0.329330
 375.000000 3.349456 -0.453530 0.349351
 376.000000 3.344685 -0.526293 0.339029
 377.000000 3.324970 -0.515938 0.309548
 378.000000 3.295239 -0.557497 0.307974
 379.000000 3.354825 -0.521935 0.285154
 380.000000 3.325276 -0.543857 0.307383
 381.000000 3.333790 -0.584690 0.300764
 382.000000 3.364171 -0.554829 0.312658
 383.000000 3.364437 -0.438474 0.316397
 384.000000 3.298427 -0.478684 0.332479
 385.000000 3.372841 -0.526935 0.337945
 386.000000 3.373070 -0.494754 0.361693
 387.000000 3.379176 -0.504879 0.320017
 388.000000 3.348574 -0.571106 0.336588
 389.000000 3.360367 -0.502191 0.294346
 390.000000 3.349222 -0.441731 0.289145
 391.000000 3.338698 -0.490464 0.284399
 392.000000 3.359663 -0.494669 0.292984
 393.000000 3.335106 -0.518421 0.299711
 394.000000 3.322970 -0.449817 0.283845
 395.000000 3.369648 -0.558277 0.265258
 396.000000 3.324967 -0.442163 0.281252
 397.000000 3.316064 -0.413094 0.290111
 398.000000 3.317513 -0.434341 0.291488
 399.000000 3.354071 -0.517006 0.285679
 400.000000 3.355709 -0.540399 0.268437
 401.000000 3.366643 -0.584792 0.279533
 402.000000 3.371873 -0.435022 0.276077
 403.000000 3.393413 -0.491604 0.306804
 404.000000 3.368193 -0.504807 0.311187
 405.000000 3.334573 -0.498403 0.296962
 406.000000 3.336051 -0.546540 0.278242
 407.000000 3.361585 -0.454558 0.260942
 408.000000 3.341505 -0.533421 0.300315
 409.000000 3.328137 -0.434178 0.270370
 410.000000 3.361343 -0.515417 0.272439
 411.000000 3.386676 -0.599648 0.265317
 412.000000 3.363116 -0.534088 0.274099
 413.000000 3.375907 -0.415698 0.271001
 414.000000 3.328304 -0.499701 0.292029
 415.000000 3.401616 -0.536055 0.282495
 416.000000 3.362286 -0.546891 0.295886
 417.000000 3.358274 -0.447417 0.269506
 418.000000 3.359015 -0.513112 0.273772
 419.000000 3.362043 -0.419450 0.269157
 420.000000 3.350651 -0.496203 0.272863
 421.000000 3.345163 -0.451169 0.266991
 422.000000 3.372972 -0.491348 0.274232
 423.000000 3.375947 -0.471211 0.282225
 424.000000 3.326923 -0.445624 0.278362
 425.000000 3.348352 -0.481130 0.268006
 426.000000 3.372560 -0.544983 0.278346
 427.000000 3.405424 -0.498662 0.291855
 428.000000 3.368410 -0.521626 0.274681
 429.000000 3.368705 -0.536169 0.296900
 430.000000 3.383466 -0.489959 0.259349
 431.000000 3.374800 -0.534428 0.260675
 432.000000 3.391962 -0.549205 0.267054
 433.000000 3.336037 -0.373461 0.256482
 434.000000 3.340861 -0.456942 0.241147
 435.000000 3.396807 -0.452505 0.248688
 436.000000 3.383542 -0.429178 0.263321
 437.000000 3.386502 -0.443433 0.253408
 438.000000 3.364815 -0.527417 0.291151
 439.000000 3.351444 -0.474956 0.259517
 440.000000 3.394308 -0.499902 0.273812
 441.000000 3.368396 -0.449970 0.258951
 442.000000 3.423398 -0.453669 0.262051
 443.000000 3.408826 -0.524384 0.258825
 444.000000 3.369996 -0.438569 0.240124
 445.000000 3.346791 -0.505894 0.233136
 446.000000 3.354416 -0.456632 0.261457
 447.000000 3.378645 -0.445002 0.283861
 448.000000 3.383949 -0.434301 0.257813
 449.000000 3.390320 -0.422220 0.272774
 450.000000 3.363653 -0.428229 0.265059
 451.000000 3.419719 -0.416725 0.271917
 452.000000 3.356688 -0.568718 0.290492
 453.000000 3.392837 -0.496670 0.255991
 454.000000 3.366974 -0.425777 0.265397
 455.000000 3.391291 -0.433848 0.264711
 456.000000 3.419903 -0.438017 0.272554
 457.000000 3.416280 -0.448366 0.247758
 458.000000 3.350008 -0.492655 0.239425
 459.000000 3.374075 -0.497182 0.249389
 460.000000 3.349018 -0.378344 0.248486
 461.000000 3.333929 -0.443625 0.302145
 462.000000 3.365625 -0.416982 0.244489
 463.000000 3.376875 -0.429190 0.295994
 464.000000 3.375761 -0.457775 0.264650
 465.000000 3.370776 -0.432832 0.247325
 466.000000 3.356968 -0.446663 0.242414
 467.000000 3.396367 -0.435044 0.248119
 468.000000 3.384124 -0.487907 0.251188
 469.000000 3.354166 -0.449071 0.273382
 470.000000 3.355899 -0.478038 0.269215
 471.000000 3.342447 -0.492273 0.276181
 472.000000 3.348603 -0.564202 0.291216
 473.000000 3.378927 -0.378573 0.273268
 474.000000 3.389784 -0.418578 0.259820
 475.000000 3.374457 -0.519075 0.245575
 476.000000 3.360821 -0.348633 0.243135
 477.000000 3.373422 -0.430878 0.264723
 478.000000 3.376752 -0.361057 0.288818
 479.000000 3.388665 -0.434932 0.273081
 480.000000 3.327239 -0.447647 0.276806
 481.000000 3.400517 -0.381418 0.278277
 482.000000 3.360793 -0.385984 0.275181
 483.000000 3.373654 -0.462312 0.251607
 484.000000 3.401859 -0.440890 0.262516
 485.000000 3.359050 -0.368200 0.255141
 486.000000 3.363449 -0.450304 0.270996
 487.000000 3.393660 -0.431714 0.285068
 488.000000 3.396381 -0.439506 0.272735
 489.000000 3.381740 -0.466540 0.283807
 490.000000 3.360435 -0.394669 0.264341
 491.000000 3.401407 -0.455051 0.304411
 492.000000 3.405064 -0.407920 0.287122
 493.000000 3.404168 -0.479694 0.297760
 494.000000 3.363023 -0.389820 0.270219
 495.000000 3.346897 -0.460462 0.265047
 496.000000 3.350507 -0.489362 0.264491
 497.000000 3.344214 -0.494092 0.271946
 498.000000 3.354947 -0.413362 0.252679
 499.000000 3.391726 -0.498931 0.266900
 500.000000 3.388035 -0.523287 0.258103
 501.000000 3.384976 -0.519690 0.308069
 502.000000 3.427282 -0.542931 0.265545
 503.000000 3.367689 -0.546506 0.268307
 504.000000 3.367964 -0.500170 0.275490
 505.000000 3.368393 -0.539468 0.264657
 506.000000 3.364058 -0.512018 0.261980
 507.000000 3.375448 -0.514393 0.289343
 508.000000 3.373139 -0.392168 0.276509
 509.000000 3.310848 -0.485369 0.284011
 510.000000 3.353121 -0.449316 0.278091
 511.000000 3.385662 -0.534051 0.285223
 512.000000 3.335175 -0.540084 0.298829
 513.000000 3.352400 -0.501728 0.288998
 514.000000 3.332816 -0.411064 0.294626
 515.000000 3.343818 -0.511001 0.297889
 516.000000 3.356583 -0.403708 0.297878
 517.000000 3.369708 -0.506264 0.295301
 518.000000 3.370451 -0.422675 0.269597
 519.000000 3.367705 -0.500091 0.273218
 520.000000 3.346708 -0.465114 0.270431
 521.000000 3.334123 -0.469384 0.256829
 522.000000 3.369549 -0.499676 0.255908
 523.000000 3.437435 -0.456296 0.275020
 524.000000 3.390933 -0.431470 0.251341
 525.000000 3.374557 -0.466758 0.276087
 526.000000 3.389479 -0.500901 0.279630
 527.000000 3.367473 -0.431466 0.258656
 528.000000 3.367948 -0.507462 0.264231
 529.000000 3.349351 -0.401308 0.258334
 530.000000 3.346003 -0.482254 0.265152
 531.000000 3.372680 -0.408632 0.268177
 532.000000 3.318724 -0.526207 0.270084
 533.000000 3.330623 -0.465888 0.262139
 534.000000 3.339640 -0.562999 0.274704
 535.000000 3.383184 -0.468605 0.306062
 536.000000 3.379404 -0.514849 0.289856
 537.000000 3.330751 -0.480536 0.283458
 538.000000 3.343094 -0.587082 0.311159
 539.000000 3.357821 -0.516371 0.306025
 540.000000 3.346066 -0.416503 0.268683
 541.000000 3.379820 -0.543807 0.326964
 542.000000 3.398896 -0.548665 0.302776
 543.000000 3.386205 -0.504980 0.291516
 544.000000 3.416556 -0.492654 0.276362
 545.000000 3.410629 -0.565764 0.288687
 546.000000 3.314404 -0.546430 0.301373
 547.000000 3.353343 -0.504463 0.309856
 548.000000 3.347889 -0.526078 0.285236
 549.000000 3.351291 -0.446965 0.272722
 550.000000 3.342407 -0.520764 0.272492
 551.000000 3.337358 -0.445636 0.275800
 552.000000 3.315631 -0.584593 0.291837
 553.000000 3.383957 -0.612211 0.257565
 554.000000 3.377250 -0.524723 0.281372
 555.000000 3.286207 -0.414090 0.265217
 556.000000 3.351311 -0.562872 0.313470
 557.000000 3.344467 -0.424399 0.247887
 558.000000 3.353574 -0.556349 0.269179
 559.000000 3.353425 -0.515027 0.284269
 560.000000 3.375685 -0.416004 0.259665
 561.000000 3.348964 -0.493555 0.287233
 562.000000 3.334701 -0.509768 0.296502
 563.000000 3.310007 -0.344595 0.280780
 564.000000 3.340839 -0.442347 0.263882
 565.000000 3.366616 -0.542849 0.305567
 566.000000 3.355245 -0.478707 0.309877
 567.000000 3.318122 -0.567325 0.316172
 568.000000 3.333620 -0.564129 0.284837
 569.000000 3.335573 -0.496312 0.307316
 570.000000 3.350742 -0.546476 0.315842
 571.000000 3.350998 -0.572160 0.286549
 572.000000 3.319651 -0.534764 0.345912
 573.000000 3.313463 -0.520637 0.299756
 574.000000 3.340621 -0.460796 0.296486
 575.000000 3.356474 -0.444496 0.311076
 576.000000 3.337937 -0.526409 0.323436
 577.000000 3.350082 -0.487805 0.288982
 578.000000 3.360451 -0.388995 0.284981
 579.000000 3.333066 -0.442391 0.276365
 580.000000 3.378491 -0.438989 0.278948
 581.000000 3.357039 -0.527427 0.308302
 582.000000 3.326539 -0.510999 0.294516
 583.000000 3.305072 -0.517084 0.278489
 584.000000 3.347118 -0.500986 0.275442
 585.000000 3.363052 -0.379921 0.273538
 586.000000 3.343014 -0.451265 0.266303
 587.000000 3.329574 -0.469557 0.306988
 588.000000 3.309696 -0.500089 0.279904
 589.000000 3.330626 -0.369537 0.260277
 590.000000 3.297493 -0.499756 0.266156
 591.000000 3.346111 -0.462835 0.275303
 592.000000 3.373133 -0.451273 0.254881
 593.000000 3.341133 -0.425872 0.278577
 594.000000 3.330437 -0.471363 0.306025
 595.000000 3.346109 -0.465505 0.308729
 596.000000 3.351228 -0.417553 0.284594
 597.000000 3.367102 -0.426783 0.281677
 598.000000 3.391991 -0.431274 0.301467
 599.000000 3.401490 -0.411151 0.305964
 600.000000 3.388250 -0.375470 0.313223
 601.000000 3.358222 -0.471927 0.302627
 602.000000 3.343178 -0.427209 0.287333
 603.000000 3.351535 -0.421753 0.288116
 604.000000 3.351272 -0.356159 0.312476
 605.000000 3.377748 -0.404593 0.282162
 606.000000 3.358518 -0.505382 0.288883
 607.000000 3.355986 -0.411787 0.271586
 608.000000 3.347616 -0.370422 0.288654
 609.000000 3.334631 -0.403267 0.288366
 610.000000 3.365498 -0.522933 0.306158
 611.000000 3.410370 -0.412192 0.319638
 612.000000 3.344042 -0.518716 0.313966
 613.000000 3.397626 -0.489754 0.341305
 614.000000 3.364366 -0.524580 0.300541
 615.000000 3.402016 -0.457300 0.312026
 616.000000 3.358889 -0.530123 0.306416
 617.000000 3.374193 -0.417892 0.300102
 618.000000 3.395337 -0.474511 0.293355
 619.000000 3.330271 -0.450946 0.298282
 620.000000 3.389102 -0.439519 0.352694
 621.000000 3.382520 -0.382275 0.300812
 622.000000 3.366716 -0.420758 0.272352
 623.000000 3.373068 -0.452431 0.282911
 624.000000 3.409576 -0.504239 0.307445
 625.000000 3.332818 -0.466115 0.285205
 626.000000 3.312687 -0.427762 0.304327
 627.000000 3.406132 -0.457411 0.261186
 628.000000 3.341055 -0.455467 0.275894
 629.000000 3.332040 -0.484903 0.289667
 630.000000 3.400773 -0.421939 0.281051
 631.000000 3.347231 -0.483253 0.289670
 632.000000 3.335454 -0.434801 0.272435
 633.000000 3.367659 -0.525202 0.293915
 634.000000 3.360845 -0.419458 0.300244
 635.000000 3.353480 -0.450809 0.289413
 636.000000 3.329365 -0.456952 0.285663
 637.000000 3.341629 -0.519876 0.308632
 638.000000 3.353665 -0.427289 0.273362
 639.000000 3.330535 -0.398939 0.279961
 640.000000 3.312291 -0.460234 0.275006
 641.000000 3.338350 -0.468450 0.288553
 642.000000 3.327206 -0.465765 0.285978
 643.000000 3.347801 -0.409499 0.296881
 644.000000 3.314859 -0.499966 0.320215
 645.000000 3.314809 -0.354297 0.312023
 646.000000 3.380039 -0.499988 0.306946
 647.000000 3.356375 -0.480107 0.272433
 648.000000 3.365269 -0.461521 0.284122
 649.000000 3.359139 -0.523155 0.271707
 650.000000 3.364104 -0.487819 0.287235
 651.000000 3.370547 -0.435883 0.276200
 652.000000 3.368772 -0.448075 0.261106
 653.000000 3.339288 -0.508594 0.269771
 654.000000 3.354314 -0.572008 0.285428
 655.000000 3.324590 -0.509406 0.261139
 656.000000 3.336776 -0.493863 0.273495
 657.000000 3.343144 -0.475601 0.269882
 658.000000 3.330018 -0.543581 0.314013
 659.000000 3.366012 -0.399424 0.271291
 660.000000 3.319110 -0.440800 0.286523
 661.000000 3.318015 -0.570787 0.275080
 662.000000 3.340457 -0.502485 0.289503
 663.000000 3.345062 -0.476760 0.266849
 664.000000 3.356996 -0.424765 0.274254
 665.000000 3.329367 -0.483339 0.251236
 666.000000 3.330615 -0.473715 0.262325
 667.000000 3.349108 -0.509937 0.237913
 668.000000 3.339021 -0.457257 0.232301
 669.000000 3.286894 -0.480803 0.282311
 670.000000 3.318958 -0.442934 0.313044
 671.000000 3.319011 -0.455208 0.278708
 672.000000 3.361015 -0.427602 0.275490
 673.000000 3.335572 -0.410560 0.247013
 674.000000 3.335589 -0.438836 0.243420
 675.000000 3.356253 -0.445635 0.262045
 676.000000 3.291565 -0.449304 0.266771
 677.000000 3.315111 -0.510932 0.226471
 678.000000 3.311299 -0.405928 0.236384
 679.000000 3.367802 -0.373754 0.258397
 680.000000 3.374652 -0.481070 0.278073
 681.000000 3.348022 -0.481385 0.241876
 682.000000 3.342523 -0.366445 0.229721
 683.000000 3.349471 -0.432452 0.244384
 684.000000 3.348217 -0.384836 0.247719
 685.000000 3.358681 -0.402237 0.240219
 686.000000 3.323565 -0.455244 0.258858
 687.000000 3.325716 -0.380451 0.250188
 688.000000 3.351362 -0.257234 0.246922
 689.000000 3.328583 -0.375131 0.275185
 690.000000 3.332366 -0.378976 0.294083
 691.000000 3.350908 -0.416316 0.270940
 692.000000 3.355090 -0.312153 0.254031
 693.000000 3.381110 -0.365542 0.290633
 694.000000 3.283666 -0.413147 0.257654
 695.000000 3.320708 -0.355811 0.245278
 696.000000 3.344372 -0.386288 0.269618
 697.000000 3.377319 -0.344959 0.254882
 698.000000 3.376985 -0.399142 0.252611
 699.000000 3.342070 -0.452553 0.288487
 700.000000 3.356135 -0.401572 0.274589
 701.000000 3.370402 -0.432252 0.265365
 702.000000 3.343850 -0.451730 0.319203
 703.000000 3.355923 -0.434000 0.286949
 704.000000 3.355195 -0.450925 0.264667
 705.000000 3.360204 -0.454889 0.290744
 706.000000 3.344017 -0.479957 0.298161
 707.000000 3.352700 -0.428388 0.294437
 708.000000 3.320390 -0.495316 0.306537
 709.000000 3.310175 -0.442350 0.284840
 710.000000 3.298550 -0.449863 0.270535
 711.000000 3.304880 -0.413798 0.311504
 712.000000 3.300568 -0.400041 0.287456
 713.000000 3.324933 -0.398986 0.274392
 714.000000 3.264847 -0.396585 0.282394
 715.000000 3.306759 -0.440631 0.311379
 716.000000 3.347717 -0.526506 0.275668
 717.000000 3.316971 -0.460560 0.308838
 718.000000 3.294452 -0.434666 0.294937
 719.000000 3.378791 -0.456735 0.277962
 720.000000 3.302408 -0.407212 0.274059
 721.000000 3.339857 -0.374455 0.288019
 722.000000 3.364709 -0.433123 0.275344
 723.000000 3.357861 -0.456232 0.291095
 724.000000 3.343285 -0.406237 0.276812
 725.000000 3.341751 -0.426551 0.264854
 726.000000 3.328909 -0.445139 0.265848
 727.000000 3.328138 -0.392585 0.310821
 728.000000 3.336971 -0.445307 0.284621
 729.000000 3.328140 -0.408738 0.288097
 730.000000 3.331140 -0.496781 0.300326
 731.000000 3.357290 -0.493123 0.257098
 732.000000 3.326018 -0.398293 0.263828
 733.000000 3.369808 -0.396710 0.265685
 734.000000 3.357381 -0.350334 0.276615
 735.000000 3.361195 -0.416344 0.257605
 736.000000 3.329468 -0.365452 0.277100
 737.000000 3.343641 -0.377994 0.263934
 738.000000 3.349093 -0.445728 0.297178
 739.000000 3.305011 -0.362853 0.275715
 740.000000 3.329698 -0.464077 0.256541
 741.000000 3.387286 -0.343976 0.300524
 742.000000 3.342997 -0.395915 0.259138
 743.000000 3.368492 -0.437166 0.279936
 744.000000 3.366024 -0.453509 0.267655
 745.000000 3.366956 -0.413202 0.294083
 746.000000 3.331468 -0.301885 0.283412
 747.000000 3.372441 -0.425821 0.291427
 748.000000 3.322033 -0.379266 0.281939
 749.000000 3.283316 -0.401679 0.290164
 750.000000 3.338234 -0.400159 0.266814
 751.000000 3.335409 -0.398285 0.276122
 752.000000 3.311845 -0.443365 0.283732
 753.000000 3.325118 -0.419547 0.255102
 754.000000 3.329056 -0.431796 0.294507
 755.000000 3.300168 -0.456383 0.327919
 756.000000 3.321760 -0.370757 0.303191
 757.000000 3.318290 -0.391947 0.266777
 758.000000 3.303765 -0.384441 0.325163
 759.000000 3.359120 -0.360168 0.294719
 760.000000 3.354701 -0.398929 0.313994
 761.000000 3.315266 -0.390061 0.311074
 762.000000 3.338243 -0.412536 0.313949
 763.000000 3.294370 -0.406015 0.302348
 764.000000 3.319521 -0.380689 0.295844
 765.000000 3.298648 -0.371694 0.257227
 766.000000 3.308933 -0.306405 0.293132
 767.000000 3.293939 -0.472602 0.272949
 768.000000 3.310730 -0.374926 0.300608
 769.000000 3.294750 -0.436170 0.296520
 770.000000 3.280882 -0.446091 0.311383
 771.000000 3.303789 -0.400461 0.284761
 772.000000 3.305351 -0.394982 0.277527
 773.000000 3.328618 -0.473040 0.289983
 774.000000 3.300691 -0.418670 0.279811
 775.000000 3.299958 -0.434516 0.269708
 776.000000 3.257624 -0.321683 0.255324
 777.000000 3.319182 -0.390931 0.269485
 778.000000 3.285290 -0.346284 0.256076
 779.000000 3.314299 -0.356876 0.259602
 780.000000 3.342072 -0.328001 0.289138
 781.000000 3.306489 -0.354177 0.266194
 782.000000 3.292365 -0.334043 0.259226
 783.000000 3.281176 -0.356776 0.277062
 784.000000 3.311306 -0.348000 0.272689
 785.000000 3.275415 -0.416675 0.271768
 786.000000 3.255981 -0.322136 0.268785
 787.000000 3.329756 -0.412006 0.320275
 788.000000 3.330224 -0.368647 0.280359
 789.000000 3.319566 -0.414693 0.292258
 790.000000 3.342614 -0.387561 0.294641
 791.000000 3.318514 -0.424908 0.294227
 792.000000 3.360024 -0.397990 0.309792
 793.000000 3.348069 -0.421351 0.325152
 794.000000 3.315185 -0.394629 0.308639
 795.000000 3.309796 -0.465793 0.309826
 796.000000 3.304030 -0.450383 0.301980
 797.000000 3.317956 -0.362067 0.305580
 798.000000 3.328646 -0.442293 0.303613
 799.000000 3.332466 -0.419598 0.308902
 800.000000 3.317787 -0.487546 0.333718
 801.000000 3.308124 -0.506830 0.319727
 802.000000 3.359523 -0.434229 0.328180
 803.000000 3.327341 -0.487311 0.326038
 804.000000 3.350442 -0.428411 0.313809
 805.000000 3.337494 -0.427610 0.314359
 806.000000 3.358458 -0.466853 0.341231
 807.000000 3.307269 -0.370867 0.291399
 808.000000 3.364927 -0.417643 0.321986
 809.000000 3.294993 -0.458130 0.288323
 810.000000 3.330204 -0.413745 0.287238
 811.000000 3.335499 -0.418380 0.280428
 812.000000 3.314096 -0.364216 0.286094
 813.000000 3.310453 -0.427184 0.349792
 814.000000 3.309145 -0.478297 0.297258
 815.000000 3.268712 -0.518195 0.303568
 816.000000 3.279553 -0.391798 0.291061
 817.000000 3.326576 -0.429460 0.262990
 818.000000 3.353402 -0.427419 0.306031
 819.000000 3.349860 -0.414605 0.298772
 820.000000 3.356665 -0.471930 0.282789
 821.000000 3.338779 -0.510015 0.318728
 822.000000 3.353786 -0.489554 0.284527
 823.000000 3.342547 -0.448731 0.274821
 824.000000 3.347575 -0.393505 0.297302
 825.000000 3.362979 -0.477154 0.295722
 826.000000 3.374914 -0.510253 0.326024
 827.000000 3.361089 -0.484120 0.265406
 828.000000 3.314725 -0.424794 0.266491
 829.000000 3.313992 -0.425833 0.295145
 830.000000 3.341342 -0.451876 0.298008
 831.000000 3.338665 -0.428873 0.326768
 832.000000 3.352125 -0.531153 0.316079
 833.000000 3.327682 -0.491308 0.290022
 834.000000 3.342969 -0.379580 0.295805
 835.000000 3.344528 -0.478633 0.287091
 836.000000 3.332666 -0.383748 0.282931
 837.000000 3.369476 -0.401733 0.273043
 838.000000 3.352948 -0.421345 0.303143
 839.000000 3.311172 -0.432903 0.277212
 840.000000 3.345753 -0.346934 0.284052
 841.000000 3.331899 -0.419979 0.321758
 842.000000 3.343491 -0.437928 0.285616
 843.000000 3.322614 -0.464828 0.306402
 844.000000 3.291308 -0.360067 0.280684
 845.000000 3.322407 -0.462414 0.294158
 846.000000 3.329481 -0.497083 0.309205
 847.000000 3.268737 -0.468632 0.304844
 848.000000 3.292666 -0.359110 0.289153
 849.000000 3.345357 -0.405125 0.294232
 850.000000 3.317756 -0.431708 0.308961
 851.000000 3.320450 -0.430998 0.296432
 852.000000 3.320841 -0.461032 0.300563
 853.000000 3.295026 -0.407701 0.301920
 854.000000 3.341785 -0.395582 0.301373
 855.000000 3.327715 -0.436066 0.297588
 856.000000 3.297615 -0.452923 0.291767
 857.000000 3.330481 -0.393226 0.283282
 858.000000 3.286265 -0.449074 0.293834
 859.000000 3.284916 -0.406593 0.287169
 860.000000 3.313980 -0.373652 0.303526
 861.000000 3.344834 -0.392958 0.298099
 862.000000 3.327215 -0.342082 0.278872
 863.000000 3.325072 -0.439708 0.271544
 864.000000 3.325066 -0.415173 0.275498
 865.000000 3.310363 -0.447208 0.274890
 866.000000 3.346219 -0.422020 0.285253
 867.000000 3.314174 -0.322238 0.296174
 868.000000 3.331685 -0.483658 0.304518
 869.000000 3.305236 -0.373390 0.268780
 870.000000 3.314273 -0.412372 0.295248
 871.000000 3.328934 -0.510654 0.317580
 872.000000 3.302718 -0.339196 0.303087
 873.000000 3.297659 -0.395421 0.291235
 874.000000 3.302537 -0.381222 0.270646
 875.000000 3.290597 -0.407934 0.300837
 876.000000 3.283196 -0.419111 0.308994
 877.000000 3.274251 -0.450662 0.282244
 878.000000 3.302164 -0.461788 0.307850
 879.000000 3.313235 -0.479222 0.332605
 880.000000 3.303168 -0.406603 0.289248
 881.000000 3.315585 -0.375603 0.292392
 882.000000 3.301231 -0.378324 0.283704
 883.000000 3.304548 -0.383102 0.315620
 884.000000 3.285669 -0.407864 0.311446
 885.000000 3.278351 -0.273630 0.285359
 886.000000 3.220099 -0.357555 0.292711
 887.000000 3.282196 -0.384813 0.300639
 888.000000 3.281226 -0.382805 0.299168
 889.000000 3.299599 -0.429077 0.287727
 890.000000 3.288589 -0.388110 0.292147
 891.000000 3.243899 -0.353542 0.296280
 892.000000 3.252706 -0.495481 0.301409
 893.000000 3.280741 -0.417281 0.281847
 894.000000 3.309754 -0.471194 0.272791
 895.000000 3.276079 -0.422752 0.296495
 896.000000 3.307921 -0.387228 0.326855
 897.000000 3.268332 -0.336232 0.285393
 898.000000 3.305446 -0.462502 0.301542
 899.000000 3.336721 -0.394095 0.279435
 900.000000 3.277838 -0.452875 0.279757
 901.000000 3.290543 -0.333100 0.309540
 902.000000 3.324635 -0.348469 0.303869
 903.000000 3.336809 -0.352314 0.297282
 904.000000 3.330258 -0.444377 0.305246
 905.000000 3.343762 -0.460709 0.304454
 906.000000 3.275110 -0.391129 0.308895
 907.000000 3.317348 -0.469834 0.307598
 908.000000 3.284546 -0.334785 0.301860
 909.000000 3.320005 -0.427760 0.301295
 910.000000 3.293762 -0.391340 0.298220
 911.000000 3.289631 -0.391058 0.320657
 912.000000 3.292043 -0.345742 0.311972
 913.000000 3.304455 -0.395036 0.269679
 914.000000 3.308950 -0.353184 0.301715
 915.000000 3.277939 -0.298224 0.272264
 916.000000 3.305977 -0.471445 0.280840
 917.000000 3.290224 -0.430728 0.290539
 918.000000 3.292584 -0.425054 0.305415
 919.000000 3.323513 -0.449325 0.315763
 920.000000 3.293431 -0.470767 0.276518
 921.000000 3.290642 -0.493934 0.308870
 922.000000 3.294862 -0.393033 0.285521
 923.000000 3.320683 -0.357388 0.292832
 924.000000 3.319226 -0.365290 0.277543
 925.000000 3.303807 -0.407646 0.294864
 926.000000 3.324216 -0.364550 0.293750
 927.000000 3.300143 -0.343233 0.270403
 928.000000 3.296170 -0.392142 0.267638
 929.000000 3.335791 -0.414762 0.257468
 930.000000 3.289603 -0.481739 0.284631
 931.000000 3.308334 -0.345075 0.264461
 932.000000 3.313209 -0.396118 0.301344
 933.000000 3.265718 -0.379034 0.257381
 934.000000 3.303396 -0.374990 0.298924
 935.000000 3.331040 -0.422052 0.285600
 936.000000 3.288278 -0.330848 0.272793
 937.000000 3.303767 -0.365663 0.266751
 938.000000 3.299895 -0.316109 0.275709
 939.000000 3.318129 -0.367019 0.278730
 940.000000 3.315583 -0.358993 0.305554
 941.000000 3.299201 -0.396260 0.303329
 942.000000 3.346831 -0.395411 0.287220
 943.000000 3.337383 -0.401031 0.277010
 944.000000 3.343516 -0.413839 0.276470
 945.000000 3.323992 -0.380814 0.278718
 946.000000 3.316399 -0.387246 0.264457
 947.000000 3.321690 -0.362129 0.261710
 948.000000 3.288935 -0.336193 0.297849
 949.000000 3.314738 -0.360172 0.287396
 950.000000 3.300197 -0.375629 0.264958
 951.000000 3.291700 -0.328131 0.289560
 952.000000 3.333214 -0.420570 0.281572
 953.000000 3.306532 -0.384019 0.257707
 954.000000 3.304871 -0.374860 0.275513
 955.000000 3.323066 -0.417021 0.295545
 956.000000 3.261618 -0.436132 0.292638
 957.000000 3.330093 -0.384894 0.276741
 958.000000 3.294440 -0.379416 0.252162
 959.000000 3.306986 -0.320878 0.265649
 960.000000 3.323950 -0.396487 0.270026
 961.000000 3.301154 -0.313973 0.302540
 962.000000 3.309817 -0.292901 0.280627
 963.000000 3.308055 -0.366207 0.286542
 964.000000 3.335070 -0.358437 0.287187
 965.000000 3.287152 -0.300304 0.256357
 966.000000 3.318569 -0.354524 0.270651
 967.000000 3.310417 -0.454841 0.297141
 968.000000 3.303747 -0.366961 0.275658
 969.000000 3.281473 -0.327064 0.271198
 970.000000 3.279993 -0.331637 0.268380
 971.000000 3.315463 -0.359257 0.253723
 972.000000 3.296351 -0.513069 0.315685
 973.000000 3.340634 -0.399000 0.275174
 974.000000 3.270337 -0.399732 0.301088
 975.000000 3.287099 -0.424694 0.301913
 976.000000 3.282867 -0.434369 0.339080
 977.000000 3.248435 -0.423808 0.330128
 978.000000 3.266899 -0.384354 0.284046
 979.000000 3.261420 -0.544622 0.313511
 980.000000 3.269187 -0.417479 0.312397
 981.000000 3.294220 -0.348459 0.282487
 982.000000 3.278461 -0.382752 0.297842
 983.000000 3.246185 -0.405376 0.301511
 984.000000 3.311302 -0.382160 0.333973
 985.000000 3.328424 -0.435236 0.341510
 986.000000 3.321251 -0.412325 0.340583
 987.000000 3.279292 -0.402654 0.310751
 988.000000 3.305117 -0.387387 0.293482
 989.000000 3.310754 -0.426083 0.292469
 990.000000 3.263650 -0.443926 0.292256
 991.000000 3.306326 -0.442679 0.311236
 992.000000 3.283521 -0.462482 0.330795
 993.000000 3.285082 -0.441912 0.320014
 994.000000 3.309826 -0.388906 0.336330
 995.000000 3.306730 -0.300857 0.295694
 996.000000 3.328416 -0.469930 0.300431
 997.000000 3.348265 -0.368974 0.305111
 998.000000 3.281285 -0.439342 0.309882
 999.000000 3.322523 -0.334075 0.308191
 1000.000000 3.304094 -0.337047 0.293174
 1001.000000 3.322814 -0.373157 0.329191
 1002.000000 3.305191 -0.344754 0.318348
 1003.000000 3.324554 -0.428476 0.329004
 1004.000000 3.327634 -0.369682 0.302298
 1005.000000 3.349101 -0.385930 0.305760
 1006.000000 3.323150 -0.336734 0.337071
 1007.000000 3.329183 -0.462915 0.329515
 1008.000000 3.313396 -0.478851 0.304731
 1009.000000 3.342340 -0.364247 0.279282
 1010.000000 3.312895 -0.362476 0.305345
 1011.000000 3.342702 -0.370234 0.326176
 1012.000000 3.336270 -0.410033 0.339695
 1013.000000 3.352531 -0.339650 0.291609
 1014.000000 3.366167 -0.405429 0.292053
 1015.000000 3.338598 -0.411490 0.293994
 1016.000000 3.310063 -0.436219 0.292897
 1017.000000 3.316545 -0.308013 0.265003
 1018.000000 3.328004 -0.362764 0.312752
 1019.000000 3.307106 -0.361713 0.317701
 1020.000000 3.330786 -0.415587 0.288157
 1021.000000 3.343033 -0.350297 0.295175
 1022.000000 3.332754 -0.406750 0.312831
 1023.000000 3.304773 -0.398035 0.302319
 1024.000000 3.350174 -0.452615 0.298765
 1025.000000 3.351297 -0.398435 0.312322
 1026.000000 3.309210 -0.313792 0.279642
 1027.000000 3.287008 -0.410726 0.327530
 1028.000000 3.336917 -0.364111 0.296729
 1029.000000 3.322892 -0.368423 0.269502
 1030.000000 3.322767 -0.374393 0.281735
 1031.000000 3.283358 -0.280309 0.283692
 1032.000000 3.337055 -0.293063 0.308401
 1033.000000 3.319945 -0.417617 0.279065
 1034.000000 3.318997 -0.478593 0.302601
 1035.000000 3.336861 -0.470897 0.299073
 1036.000000 3.287638 -0.397354 0.308938
 1037.000000 3.286230 -0.370153 0.312400
 1038.000000 3.301433 -0.397161 0.255827
 1039.000000 3.308781 -0.346498 0.252328
 1040.000000 3.343329 -0.379630 0.262695
 1041.000000 3.306458 -0.417572 0.252064
 1042.000000 3.301995 -0.374187 0.239460
 1043.000000 3.282303 -0.328094 0.298848
 1044.000000 3.263274 -0.289225 0.309495
 1045.000000 3.286585 -0.374690 0.291720
 1046.000000 3.268410 -0.280939 0.289224
 1047.000000 3.321555 -0.347757 0.315870
 1048.000000 3.315512 -0.337596 0.279276
 1049.000000 3.270599 -0.378406 0.276407
 1050.000000 3.284269 -0.331282 0.283473
 1051.000000 3.250396 -0.360794 0.277399
 1052.000000 3.289998 -0.383460 0.279591
 1053.000000 3.306923 -0.325078 0.286235
 1054.000000 3.311159 -0.383888 0.295346
 1055.000000 3.290006 -0.427571 0.303966
 1056.000000 3.322996 -0.341739 0.294698
 1057.000000 3.292247 -0.385917 0.285147
 1058.000000 3.281892 -0.328570 0.270148
 1059.000000 3.292370 -0.391858 0.296106
 1060.000000 3.314651 -0.373050 0.307370
 1061.000000 3.300527 -0.369443 0.285004
 1062.000000 3.277409 -0.341767 0.284934
 1063.000000 3.277795 -0.408372 0.291506
 1064.000000 3.296207 -0.387338 0.322603
 1065.000000 3.294966 -0.310302 0.297955
 1066.000000 3.304414 -0.385858 0.288791
 1067.000000 3.320197 -0.376412 0.308555
 1068.000000 3.341287 -0.347774 0.311937
 1069.000000 3.319445 -0.431081 0.322727
 1070.000000 3.316887 -0.346285 0.330488
 1071.000000 3.355831 -0.319040 0.308754
 1072.000000 3.363492 -0.460058 0.308178
 1073.000000 3.357124 -0.374477 0.283724
 1074.000000 3.265948 -0.366913 0.285415
 1075.000000 3.296399 -0.413136 0.269708
 1076.000000 3.302026 -0.308215 0.310062
 1077.000000 3.336250 -0.328487 0.265194
 1078.000000 3.303795 -0.347733 0.253206
 1079.000000 3.301962 -0.329852 0.299404
 1080.000000 3.305099 -0.401312 0.293946
 1081.000000 3.317597 -0.392905 0.310679
 1082.000000 3.329689 -0.346504 0.307772
 1083.000000 3.314734 -0.369626 0.291134
 1084.000000 3.331045 -0.419586 0.308614
 1085.000000 3.310537 -0.408443 0.343467
 1086.000000 3.323215 -0.410407 0.316326
 1087.000000 3.354677 -0.381807 0.310394
 1088.000000 3.351050 -0.405770 0.334676
 1089.000000 3.337352 -0.355852 0.302507
 1090.000000 3.362704 -0.388991 0.349465
 1091.000000 3.336530 -0.421557 0.354134
 1092.000000 3.348795 -0.430165 0.328195
 1093.000000 3.326728 -0.423762 0.339918
 1094.000000 3.346151 -0.396741 0.299698
 1095.000000 3.333246 -0.420189 0.299733
 1096.000000 3.339277 -0.380410 0.307462
 1097.000000 3.322009 -0.442596 0.308484
 1098.000000 3.326378 -0.397305 0.304529
 1099.000000 3.306383 -0.478590 0.311901
 1100.000000 3.301601 -0.384829 0.292980
 1101.000000 3.293136 -0.329998 0.299309
 1102.000000 3.285535 -0.413437 0.305175
 1103.000000 3.334663 -0.381482 0.311942
 1104.000000 3.308312 -0.423057 0.335591
 1105.000000 3.329673 -0.451888 0.294217
 1106.000000 3.310521 -0.456660 0.318016
 1107.000000 3.318942 -0.528259 0.335253
 1108.000000 3.343013 -0.518781 0.324012
 1109.000000 3.331666 -0.506609 0.306744
 1110.000000 3.371439 -0.449764 0.300894
 1111.000000 3.276053 -0.400145 0.324440
 1112.000000 3.333256 -0.537957 0.344620
 1113.000000 3.298946 -0.501450 0.358231
 1114.000000 3.335282 -0.443121 0.357962
 1115.000000 3.285028 -0.331397 0.306262
 1116.000000 3.298524 -0.439358 0.316609
 1117.000000 3.296397 -0.439303 0.363999
 1118.000000 3.301134 -0.463456 0.320015
 1119.000000 3.265339 -0.430056 0.292105
 1120.000000 3.268167 -0.373398 0.313494
 1121.000000 3.318513 -0.392081 0.334558
 1122.000000 3.358711 -0.402325 0.340476
 1123.000000 3.299596 -0.430663 0.303667
 1124.000000 3.317532 -0.345998 0.341500
 1125.000000 3.313857 -0.365380 0.304292
 1126.000000 3.308197 -0.410021 0.345133
 1127.000000 3.315185 -0.364360 0.301831
 1128.000000 3.289487 -0.403762 0.326644
 1129.000000 3.328418 -0.434590 0.340270
 1130.000000 3.314514 -0.469420 0.318812
 1131.000000 3.282350 -0.444253 0.303202
 1132.000000 3.314286 -0.442017 0.333068
 1133.000000 3.296401 -0.390973 0.322588
 1134.000000 3.282639 -0.437698 0.305776
 1135.000000 3.313410 -0.377300 0.328948
 1136.000000 3.284778 -0.374029 0.324462
 1137.000000 3.316462 -0.397036 0.329532
 1138.000000 3.295591 -0.430706 0.331028
 1139.000000 3.269066 -0.430696 0.318356
 1140.000000 3.324340 -0.299060 0.315489
 1141.000000 3.306008 -0.495907 0.323814
 1142.000000 3.314514 -0.446705 0.320122
 1143.000000 3.295647 -0.422851 0.307538
 1144.000000 3.323164 -0.415833 0.285958
 1145.000000 3.320681 -0.385844 0.334185
 1146.000000 3.320403 -0.448031 0.313325
 1147.000000 3.314249 -0.454725 0.313859
 1148.000000 3.274241 -0.398299 0.291127
 1149.000000 3.276526 -0.425725 0.289331
 1150.000000 3.318352 -0.393540 0.337705
 1151.000000 3.314458 -0.335019 0.321410
 1152.000000 3.261508 -0.355460 0.318586
 1153.000000 3.348446 -0.452312 0.321993
 1154.000000 3.337255 -0.393004 0.315294
 1155.000000 3.293736 -0.384626 0.345522
 1156.000000 3.306685 -0.369067 0.277697
 1157.000000 3.296864 -0.411472 0.328002
 1158.000000 3.315239 -0.359824 0.332224
 1159.000000 3.290407 -0.411090 0.330131
 1160.000000 3.307113 -0.434814 0.278712
 1161.000000 3.283024 -0.394189 0.303612
 1162.000000 3.294297 -0.419574 0.283230
 1163.000000 3.326052 -0.414599 0.272111
 1164.000000 3.264273 -0.369975 0.283362
 1165.000000 3.278447 -0.407209 0.299820
 1166.000000 3.299506 -0.300585 0.273470
 1167.000000 3.294411 -0.400409 0.283122
 1168.000000 3.314785 -0.376361 0.302739
 1169.000000 3.301385 -0.448712 0.290609
 1170.000000 3.260139 -0.372971 0.309492
 1171.000000 3.300572 -0.405090 0.291082
 1172.000000 3.269811 -0.316614 0.314459
 1173.000000 3.279135 -0.356523 0.282484
 1174.000000 3.263753 -0.415931 0.297392
 1175.000000 3.305477 -0.404426 0.263824
 1176.000000 3.269307 -0.358052 0.272840
 1177.000000 3.252260 -0.427812 0.306244
 1178.000000 3.281995 -0.403187 0.281571
 1179.000000 3.340347 -0.479064 0.287330
 1180.000000 3.293951 -0.354087 0.299723
 1181.000000 3.261381 -0.343080 0.306924
 1182.000000 3.297098 -0.387060 0.290231
 1183.000000 3.281326 -0.394202 0.259659
 1184.000000 3.321547 -0.432401 0.307317
 1185.000000 3.340273 -0.479287 0.320579
 1186.000000 3.275172 -0.447378 0.285535
 1187.000000 3.318716 -0.485508 0.291452
 1188.000000 3.291203 -0.362541 0.252227
 1189.000000 3.276598 -0.401197 0.282992
 1190.000000 3.237019 -0.325012 0.281774
 1191.000000 3.298394 -0.431414 0.284973
 1192.000000 3.254149 -0.409711 0.312919
 1193.000000 3.243728 -0.508762 0.294905
 1194.000000 3.321799 -0.430666 0.311025
 1195.000000 3.284982 -0.447641 0.303283
 1196.000000 3.298335 -0.428485 0.342252
 1197.000000 3.265850 -0.471263 0.317769
 1198.000000 3.279363 -0.410531 0.288622
 1199.000000 3.287098 -0.340864 0.291852
 1200.000000 3.282617 -0.403921 0.268684
 1201.000000 3.265531 -0.458952 0.308891
 1202.000000 3.264190 -0.366648 0.339375
 1203.000000 3.292565 -0.416854 0.294940
 1204.000000 3.339354 -0.474657 0.341772
 1205.000000 3.305756 -0.402939 0.316989
 1206.000000 3.315112 -0.445895 0.301185
 1207.000000 3.299545 -0.378376 0.312362
 1208.000000 3.274929 -0.378390 0.335140
 1209.000000 3.295935 -0.386056 0.322143
 1210.000000 3.338754 -0.424895 0.335085
 1211.000000 3.310214 -0.395408 0.343018
 1212.000000 3.295036 -0.449783 0.339580
 1213.000000 3.266119 -0.454945 0.310745
 1214.000000 3.289403 -0.437467 0.339841
 1215.000000 3.309154 -0.341300 0.289138
 1216.000000 3.313007 -0.439180 0.331396
 1217.000000 3.293393 -0.340945 0.299298
 1218.000000 3.323111 -0.359698 0.306934
 1219.000000 3.260743 -0.425367 0.280227
 1220.000000 3.300903 -0.375247 0.283623
 1221.000000 3.307001 -0.372797 0.286457
 1222.000000 3.314914 -0.327950 0.292077
 1223.000000 3.256924 -0.349772 0.307648
 1224.000000 3.285098 -0.368178 0.277932
 1225.000000 3.339449 -0.350608 0.280707
 1226.000000 3.318737 -0.360217 0.274469
 1227.000000 3.322332 -0.349354 0.289353
 1228.000000 3.294476 -0.389972 0.280178
 1229.000000 3.309881 -0.363447 0.278740
 1230.000000 3.321014 -0.369697 0.297811
 1231.000000 3.265870 -0.431793 0.317250
 1232.000000 3.311004 -0.389537 0.311401
 1233.000000 3.317084 -0.344049 0.261268
 1234.000000 3.286962 -0.385356 0.270497
 1235.000000 3.276789 -0.418032 0.284756
 1236.000000 3.237567 -0.466770 0.329634
 1237.000000 3.376500 -0.468552 0.268504
 1238.000000 3.310771 -0.458362 0.266685
 1239.000000 3.282193 -0.454412 0.287753
 1240.000000 3.258626 -0.397275 0.286270
 1241.000000 3.306827 -0.343510 0.263743
 1242.000000 3.324951 -0.308849 0.287702
 1243.000000 3.312151 -0.426163 0.307276
 1244.000000 3.311310 -0.445746 0.275585
 1245.000000 3.263361 -0.456256 0.274842
 1246.000000 3.280907 -0.398269 0.270796
 1247.000000 3.333704 -0.353045 0.265161
 1248.000000 3.296319 -0.492736 0.250607
 1249.000000 3.318017 -0.399395 0.252964
 1250.000000 3.305112 -0.482749 0.306243
 1251.000000 3.302366 -0.453047 0.287209
 1252.000000 3.276103 -0.429944 0.284086
 1253.000000 3.318150 -0.400072 0.337324
 1254.000000 3.280650 -0.462996 0.272157
 1255.000000 3.277886 -0.430985 0.265088
 1256.000000 3.305591 -0.338953 0.320872
 1257.000000 3.319144 -0.410323 0.300919
 1258.000000 3.276793 -0.402468 0.285933
 1259.000000 3.317059 -0.368205 0.283919
 1260.000000 3.320798 -0.411060 0.312009
 1261.000000 3.294899 -0.385477 0.259280
 1262.000000 3.315828 -0.427312 0.291463
 1263.000000 3.316182 -0.429258 0.272079
 1264.000000 3.273561 -0.499318 0.274611
 1265.000000 3.337585 -0.344155 0.256146
 1266.000000 3.271679 -0.415696 0.287269
 1267.000000 3.266087 -0.347417 0.263326
 1268.000000 3.287128 -0.433924 0.256135
 1269.000000 3.268364 -0.433119 0.323444
 1270.000000 3.272245 -0.336437 0.267127
 1271.000000 3.291304 -0.285931 0.265678
 1272.000000 3.267065 -0.356113 0.281840
 1273.000000 3.307245 -0.359741 0.306840
 1274.000000 3.272551 -0.321679 0.250986
 1275.000000 3.285747 -0.382532 0.285897
 1276.000000 3.279529 -0.392947 0.323596
 1277.000000 3.307645 -0.435196 0.319938
 1278.000000 3.310159 -0.432559 0.282310
 1279.000000 3.317871 -0.346276 0.275777
 1280.000000 3.327758 -0.433374 0.284785
 1281.000000 3.269041 -0.374022 0.308967
 1282.000000 3.312088 -0.422914 0.289519
 1283.000000 3.291362 -0.465744 0.290066
 1284.000000 3.314232 -0.361496 0.284157
 1285.000000 3.299268 -0.426155 0.311210
 1286.000000 3.332303 -0.391167 0.319982
 1287.000000 3.305502 -0.396375 0.302250
 1288.000000 3.330536 -0.365084 0.298064
 1289.000000 3.341756 -0.444213 0.296490
 1290.000000 3.276153 -0.422952 0.325678
 1291.000000 3.320240 -0.411798 0.307233
 1292.000000 3.275156 -0.329922 0.296874
 1293.000000 3.313702 -0.474046 0.301700
 1294.000000 3.319068 -0.426574 0.321216
 1295.000000 3.311099 -0.366319 0.305339
 1296.000000 3.350622 -0.402878 0.322313
 1297.000000 3.319001 -0.420529 0.296987
 1298.000000 3.372571 -0.479904 0.330937
 1299.000000 3.345093 -0.494007 0.309557
 1300.000000 3.321935 -0.464598 0.305339
 1301.000000 3.322354 -0.488794 0.345474
 1302.000000 3.298878 -0.432652 0.324132
 1303.000000 3.299955 -0.385830 0.303046
 1304.000000 3.334975 -0.462377 0.313861
 1305.000000 3.292455 -0.476674 0.266314
 1306.000000 3.361068 -0.474580 0.291373
 1307.000000 3.306472 -0.486718 0.283535
 1308.000000 3.317317 -0.423935 0.294801
 1309.000000 3.322812 -0.389776 0.291707
 1310.000000 3.347812 -0.529634 0.278575
 1311.000000 3.343884 -0.470034 0.248268
 1312.000000 3.360083 -0.493849 0.262764
 1313.000000 3.330946 -0.430010 0.296088
 1314.000000 3.389292 -0.462014 0.292792
 1315.000000 3.357810 -0.492685 0.282844
 1316.000000 3.322772 -0.483199 0.306980
 1317.000000 3.344763 -0.544511 0.303119
 1318.000000 3.333315 -0.459812 0.286327
 1319.000000 3.277379 -0.469087 0.272783
 1320.000000 3.313526 -0.450290 0.292365
 1321.000000 3.369636 -0.468351 0.274475
 1322.000000 3.311512 -0.467329 0.284473
 1323.000000 3.304971 -0.420454 0.290849
 1324.000000 3.284160 -0.437699 0.284658
 1325.000000 3.321888 -0.407528 0.285656
 1326.000000 3.321980 -0.408085 0.273925
 1327.000000 3.280259 -0.350225 0.290836
 1328.000000 3.289532 -0.387202 0.265686
 1329.000000 3.304548 -0.380455 0.267624
 1330.000000 3.346353 -0.355239 0.258755
 1331.000000 3.297697 -0.415603 0.288653
 1332.000000 3.274689 -0.418614 0.287064
 1333.000000 3.275588 -0.409286 0.280751
 1334.000000 3.300229 -0.408944 0.291139
 1335.000000 3.292744 -0.412303 0.288567
 1336.000000 3.268909 -0.352930 0.273106
 1337.000000 3.255462 -0.331133 0.272587
 1338.000000 3.292642 -0.391149 0.286266
 1339.000000 3.269204 -0.341391 0.250567
 1340.000000 3.325277 -0.372273 0.298488
 1341.000000 3.306457 -0.414443 0.282646
 1342.000000 3.285160 -0.371194 0.285593
 1343.000000 3.329622 -0.474961 0.257865
 1344.000000 3.285304 -0.401438 0.272960
 1345.000000 3.264769 -0.356481 0.266581
 1346.000000 3.289286 -0.395186 0.317684
 1347.000000 3.302209 -0.341602 0.294822
 1348.000000 3.300463 -0.380788 0.304228
 1349.000000 3.247525 -0.317033 0.279639
 1350.000000 3.277644 -0.363144 0.295493
 1351.000000 3.274661 -0.375471 0.274287
 1352.000000 3.298144 -0.335386 0.259464
 1353.000000 3.276514 -0.347614 0.288920
 1354.000000 3.295808 -0.375997 0.265395
 1355.000000 3.298929 -0.376429 0.275720
 1356.000000 3.334737 -0.344896 0.244249
 1357.000000 3.364180 -0.425953 0.308720
 1358.000000 3.301429 -0.342707 0.255859
 1359.000000 3.292061 -0.356621 0.278196
 1360.000000 3.297104 -0.381343 0.276496
 1361.000000 3.319520 -0.372447 0.254512
 1362.000000 3.342263 -0.412533 0.254226
 1363.000000 3.312820 -0.384703 0.276515
 1364.000000 3.335726 -0.404083 0.291156
 1365.000000 3.315171 -0.336842 0.273733
 1366.000000 3.347796 -0.397331 0.267630
 1367.000000 3.319784 -0.365536 0.281059
 1368.000000 3.328899 -0.303776 0.264380
 1369.000000 3.287875 -0.356134 0.281574
 1370.000000 3.317585 -0.389750 0.307730
 1371.000000 3.346549 -0.369499 0.297990
 1372.000000 3.272360 -0.305978 0.275217
 1373.000000 3.305303 -0.281452 0.254658
 1374.000000 3.274208 -0.423404 0.263841
 1375.000000 3.264254 -0.387885 0.270722
 1376.000000 3.299069 -0.357553 0.262081
 1377.000000 3.300595 -0.398419 0.276825
 1378.000000 3.255126 -0.337416 0.276889
 1379.000000 3.274617 -0.353355 0.284780
 1380.000000 3.293683 -0.361052 0.297632
 1381.000000 3.278803 -0.357423 0.273469
 1382.000000 3.295135 -0.410201 0.280108
 1383.000000 3.289376 -0.352046 0.297812
 1384.000000 3.295296 -0.381154 0.290875
 1385.000000 3.234536 -0.463263 0.304169
 1386.000000 3.281558 -0.477341 0.300614
 1387.000000 3.289686 -0.391224 0.264488
 1388.000000 3.296750 -0.463825 0.276447
 1389.000000 3.231087 -0.522584 0.320628
 1390.000000 3.307211 -0.359948 0.289988
 1391.000000 3.280145 -0.332683 0.277681
 1392.000000 3.281724 -0.412311 0.279425
 1393.000000 3.237808 -0.383476 0.314828
 1394.000000 3.302127 -0.392420 0.262168
 1395.000000 3.273263 -0.365922 0.272044
 1396.000000 3.294243 -0.462097 0.302964
 1397.000000 3.280562 -0.398693 0.297464
 1398.000000 3.320269 -0.413627 0.295256
 1399.000000 3.307203 -0.341458 0.273140
 1400.000000 3.313199 -0.385658 0.319298
 1401.000000 3.297260 -0.500547 0.297596
 1402.000000 3.278451 -0.432633 0.297982
 1403.000000 3.302301 -0.424673 0.307397
 1404.000000 3.301531 -0.429431 0.270735
 1405.000000 3.266464 -0.454106 0.274656
 1406.000000 3.265977 -0.340719 0.280990
 1407.000000 3.296620 -0.497032 0.265073
 1408.000000 3.343709 -0.430560 0.274334
 1409.000000 3.325654 -0.417477 0.257204
 1410.000000 3.319368 -0.359721 0.275783
 1411.000000 3.296479 -0.416759 0.284399
 1412.000000 3.339315 -0.390235 0.267012
 1413.000000 3.310389 -0.408814 0.254278
 1414.000000 3.301419 -0.379337 0.274098
 1415.000000 3.321272 -0.401758 0.267635
 1416.000000 3.272695 -0.422548 0.259022
 1417.000000 3.302804 -0.467273 0.258307
 1418.000000 3.292588 -0.443211 0.264092
 1419.000000 3.293338 -0.469753 0.306920
 1420.000000 3.278142 -0.367450 0.272330
 1421.000000 3.284967 -0.391379 0.260383
 1422.000000 3.296101 -0.432589 0.277252
 1423.000000 3.314178 -0.459845 0.264841
 1424.000000 3.311753 -0.444356 0.276215
 1425.000000 3.318008 -0.418109 0.266138
 1426.000000 3.325135 -0.435051 0.265888
 1427.000000 3.307127 -0.411508 0.274832
 1428.000000 3.285866 -0.302183 0.270692
 1429.000000 3.291011 -0.423365 0.278493
 1430.000000 3.330756 -0.419249 0.271521
 1431.000000 3.277844 -0.383549 0.262313
 1432.000000 3.355848 -0.445362 0.306734
 1433.000000 3.313340 -0.464276 0.273351
 1434.000000 3.326966 -0.447508 0.293720
 1435.000000 3.338725 -0.418872 0.269341
 1436.000000 3.355901 -0.530950 0.271769
 1437.000000 3.317294 -0.425752 0.294047
 1438.000000 3.322611 -0.418063 0.286734
 1439.000000 3.333694 -0.440547 0.285092
 1440.000000 3.363207 -0.403926 0.279850
 1441.000000 3.343629 -0.283154 0.276538
 1442.000000 3.293206 -0.415424 0.270103
 1443.000000 3.340435 -0.464051 0.273168
 1444.000000 3.322489 -0.404070 0.257675
 1445.000000 3.309954 -0.437186 0.307728
 1446.000000 3.339215 -0.370311 0.272273
 1447.000000 3.303257 -0.467134 0.255736
 1448.000000 3.292778 -0.413605 0.283434
 1449.000000 3.341173 -0.377078 0.295967
 1450.000000 3.304049 -0.371329 0.269608
 1451.000000 3.283037 -0.360453 0.261680
 1452.000000 3.317276 -0.407159 0.297012
 1453.000000 3.290074 -0.368708 0.297802
 1454.000000 3.294462 -0.438217 0.306314
 1455.000000 3.283901 -0.316529 0.274959
 1456.000000 3.282696 -0.370377 0.286618
 1457.000000 3.310741 -0.409848 0.273031
 1458.000000 3.298792 -0.412144 0.306912
 1459.000000 3.319817 -0.441979 0.282740
 1460.000000 3.301276 -0.381466 0.292638
 1461.000000 3.307049 -0.366339 0.316924
 1462.000000 3.324704 -0.452481 0.319054
 1463.000000 3.289478 -0.416187 0.296613
 1464.000000 3.266680 -0.413536 0.324706
 1465.000000 3.269355 -0.470434 0.346771
 1466.000000 3.332729 -0.427608 0.292148
 1467.000000 3.275286 -0.383887 0.311418
 1468.000000 3.302748 -0.338528 0.297748
 1469.000000 3.285254 -0.473847 0.330888
 1470.000000 3.303817 -0.366933 0.294670
 1471.000000 3.262856 -0.437225 0.349197
 1472.000000 3.248152 -0.422978 0.332186
 1473.000000 3.313221 -0.404407 0.358163
 1474.000000 3.297962 -0.439212 0.338052
 1475.000000 3.281903 -0.458011 0.322414
 1476.000000 3.265212 -0.458841 0.331646
 1477.000000 3.245093 -0.380485 0.341137
 1478.000000 3.277716 -0.434006 0.316512
 1479.000000 3.227387 -0.418807 0.295246
 1480.000000 3.256372 -0.443895 0.312928
 1481.000000 3.277766 -0.404432 0.301697
 1482.000000 3.262431 -0.451024 0.285915
 1483.000000 3.275768 -0.470103 0.328431
 1484.000000 3.293452 -0.406204 0.317471
 1485.000000 3.297578 -0.435351 0.311581
 1486.000000 3.271932 -0.427065 0.270572
 1487.000000 3.285688 -0.446187 0.270898
 1488.000000 3.301727 -0.423096 0.299693
 1489.000000 3.308477 -0.397145 0.287591
 1490.000000 3.313659 -0.434600 0.313667
 1491.000000 3.305927 -0.485018 0.334453
 1492.000000 3.279138 -0.336952 0.308586
 1493.000000 3.323108 -0.405261 0.304015
 1494.000000 3.348879 -0.404091 0.283445
 1495.000000 3.297492 -0.352032 0.319688
 1496.000000 3.315120 -0.420279 0.311788
 1497.000000 3.318563 -0.480749 0.326136
 1498.000000 3.314765 -0.455772 0.292246
 1499.000000 3.320322 -0.440369 0.302282
 1500.000000 3.307603 -0.361270 0.292105
 1501.000000 3.299335 -0.411596 0.288977
 1502.000000 3.323819 -0.443825 0.272172
 1503.000000 3.313280 -0.442080 0.298444
 1504.000000 3.291542 -0.511704 0.304975
 1505.000000 3.292027 -0.396180 0.304631
 1506.000000 3.304695 -0.389830 0.279972
 1507.000000 3.264314 -0.499377 0.307666
 1508.000000 3.321715 -0.530767 0.339994
 1509.000000 3.264813 -0.473529 0.330787
 1510.000000 3.249326 -0.407020 0.303247
 1511.000000 3.250272 -0.424940 0.276634
 1512.000000 3.298995 -0.410925 0.277860
 1513.000000 3.271843 -0.428891 0.319094
 1514.000000 3.273063 -0.417568 0.288047
 1515.000000 3.297712 -0.520200 0.341746
 1516.000000 3.311497 -0.397490 0.334307
 1517.000000 3.282315 -0.382648 0.315285
 1518.000000 3.238988 -0.426653 0.352568
 1519.000000 3.264719 -0.415745 0.277474
 1520.000000 3.271086 -0.378357 0.305424
 1521.000000 3.286643 -0.441333 0.282643
 1522.000000 3.299203 -0.487060 0.322270
 1523.000000 3.271907 -0.412874 0.302555
 1524.000000 3.263508 -0.419430 0.317864
 1525.000000 3.308725 -0.416910 0.290770
 1526.000000 3.325212 -0.348087 0.303708
 1527.000000 3.291868 -0.409860 0.322040
 1528.000000 3.283309 -0.385146 0.315148
 1529.000000 3.292892 -0.354765 0.296613
 1530.000000 3.308497 -0.378920 0.275363
 1531.000000 3.278374 -0.412002 0.330997
 1532.000000 3.254762 -0.470658 0.294865
 1533.000000 3.307144 -0.513598 0.274800
 1534.000000 3.337089 -0.507937 0.285956
 1535.000000 3.290262 -0.411444 0.271130
 1536.000000 3.278598 -0.402625 0.314683
 1537.000000 3.299021 -0.360286 0.290140
 1538.000000 3.285928 -0.277818 0.312608
 1539.000000 3.259505 -0.389837 0.287812
 1540.000000 3.227760 -0.393365 0.321237
 1541.000000 3.253044 -0.382877 0.306100
 1542.000000 3.298193 -0.453870 0.314590
 1543.000000 3.283683 -0.298936 0.286754
 1544.000000 3.266758 -0.367161 0.277371
 1545.000000 3.294681 -0.371888 0.290327
 1546.000000 3.284525 -0.333414 0.292671
 1547.000000 3.300476 -0.365816 0.309714
 1548.000000 3.330072 -0.381018 0.327192
 1549.000000 3.290630 -0.431901 0.309330
 1550.000000 3.305532 -0.486774 0.335346
 1551.000000 3.331463 -0.464875 0.316838
 1552.000000 3.296791 -0.388784 0.351613
 1553.000000 3.244552 -0.473316 0.338149
 1554.000000 3.275210 -0.428633 0.342770
 1555.000000 3.308722 -0.451442 0.314037
 1556.000000 3.282411 -0.431102 0.331556
 1557.000000 3.280756 -0.377849 0.323575
 1558.000000 3.287247 -0.398901 0.325449
 1559.000000 3.287886 -0.424487 0.330231
 1560.000000 3.241924 -0.383134 0.306747
 1561.000000 3.246179 -0.367014 0.313195
 1562.000000 3.241443 -0.444872 0.320644
 1563.000000 3.289664 -0.478432 0.277496
 1564.000000 3.236253 -0.368577 0.290012
 1565.000000 3.238907 -0.405069 0.320250
 1566.000000 3.280946 -0.401657 0.313006
 1567.000000 3.221545 -0.456661 0.331519
 1568.000000 3.213495 -0.382698 0.303555
 1569.000000 3.234685 -0.429947 0.366835
 1570.000000 3.283069 -0.429239 0.320815
 1571.000000 3.260847 -0.451043 0.311821
 1572.000000 3.286298 -0.410766 0.335901
 1573.000000 3.264595 -0.376451 0.317022
 1574.000000 3.291433 -0.473137 0.328741
 1575.000000 3.293468 -0.355591 0.347075
 1576.000000 3.254726 -0.352423 0.317577
 1577.000000 3.242486 -0.407218 0.309410
 1578.000000 3.284964 -0.321484 0.317864
 1579.000000 3.230988 -0.405931 0.318136
 1580.000000 3.310589 -0.462081 0.308306
 1581.000000 3.247716 -0.404753 0.328882
 1582.000000 3.295977 -0.448762 0.313302
 1583.000000 3.283058 -0.362857 0.345307
 1584.000000 3.300598 -0.340261 0.280102
 1585.000000 3.291428 -0.370459 0.307670
 1586.000000 3.301708 -0.365947 0.284419
 1587.000000 3.253369 -0.353112 0.293118
 1588.000000 3.293607 -0.384196 0.321366
 1589.000000 3.292836 -0.274503 0.297783
 1590.000000 3.323347 -0.338411 0.278101
 1591.000000 3.322795 -0.405898 0.277249
 1592.000000 3.308139 -0.358582 0.307077
 1593.000000 3.332471 -0.440601 0.279317
 1594.000000 3.258501 -0.391000 0.263579
 1595.000000 3.292898 -0.446112 0.304139
 1596.000000 3.298942 -0.464634 0.302254
 1597.000000 3.309288 -0.432289 0.271040
 1598.000000 3.292134 -0.383070 0.251344
 1599.000000 3.340548 -0.395851 0.288998
 1600.000000 3.377964 -0.365302 0.264807
 1601.000000 3.294658 -0.309315 0.292718
 1602.000000 3.335511 -0.456222 0.272830
 1603.000000 3.304887 -0.433146 0.238428
 1604.000000 3.287680 -0.362672 0.254830
 1605.000000 3.256245 -0.450371 0.244519
 1606.000000 3.306919 -0.302636 0.256555
 1607.000000 3.291671 -0.388444 0.264292
 1608.000000 3.276991 -0.317809 0.255307
 1609.000000 3.273515 -0.320633 0.253539
 1610.000000 3.261445 -0.308116 0.250048
 1611.000000 3.244378 -0.293127 0.258637
 1612.000000 3.252904 -0.337787 0.238120
 1613.000000 3.282578 -0.345411 0.247397
 1614.000000 3.300332 -0.336720 0.268187
 1615.000000 3.325005 -0.345832 0.266107
 1616.000000 3.325573 -0.392581 0.255698
 1617.000000 3.327025 -0.445203 0.250385
 1618.000000 3.273153 -0.446941 0.262998
 1619.000000 3.305613 -0.436947 0.274560
 1620.000000 3.320805 -0.402989 0.283202
 1621.000000 3.312321 -0.396050 0.258277
 1622.000000 3.339480 -0.400496 0.266544
 1623.000000 3.372829 -0.378814 0.263693
 1624.000000 3.343104 -0.447854 0.274480
 1625.000000 3.313241 -0.371829 0.268929
 1626.000000 3.325120 -0.387148 0.286039
 1627.000000 3.286053 -0.463225 0.298254
 1628.000000 3.306391 -0.398250 0.264653
 1629.000000 3.291089 -0.392764 0.268583
 1630.000000 3.326793 -0.352031 0.266046
 1631.000000 3.303817 -0.375440 0.285556
 1632.000000 3.299290 -0.392310 0.277351
 1633.000000 3.287611 -0.345949 0.264608
 1634.000000 3.280707 -0.421348 0.275137
 1635.000000 3.301970 -0.423196 0.259034
 1636.000000 3.316854 -0.448914 0.256508
 1637.000000 3.297126 -0.378782 0.278914
 1638.000000 3.314625 -0.422508 0.276093
 1639.000000 3.323070 -0.347912 0.266987
 1640.000000 3.294368 -0.358156 0.269050
 1641.000000 3.302574 -0.437193 0.252207
 1642.000000 3.317975 -0.355579 0.263625
 1643.000000 3.331868 -0.385651 0.283094
 1644.000000 3.319481 -0.496784 0.258431
 1645.000000 3.258766 -0.335890 0.272533
 1646.000000 3.300609 -0.413163 0.256162
 1647.000000 3.319800 -0.454708 0.269617
 1648.000000 3.308426 -0.377635 0.280265
 1649.000000 3.288254 -0.435232 0.255242
 1650.000000 3.306634 -0.461494 0.270142
 1651.000000 3.294634 -0.371363 0.249897
 1652.000000 3.301970 -0.421422 0.281880
 1653.000000 3.276707 -0.435380 0.275637
 1654.000000 3.278567 -0.379923 0.277092
 1655.000000 3.253205 -0.407846 0.294131
 1656.000000 3.234449 -0.381721 0.282255
 1657.000000 3.263235 -0.384452 0.257483
 1658.000000 3.311890 -0.358091 0.251252
 1659.000000 3.307915 -0.316974 0.259506
 1660.000000 3.287380 -0.377146 0.272307
 1661.000000 3.309651 -0.406494 0.278732
 1662.000000 3.290110 -0.415140 0.270454
 1663.000000 3.268688 -0.364684 0.251614
 1664.000000 3.290030 -0.344381 0.276750
 1665.000000 3.272747 -0.371330 0.261046
 1666.000000 3.287177 -0.366457 0.265724
 1667.000000 3.282899 -0.417566 0.249253
 1668.000000 3.304954 -0.410315 0.271319
 1669.000000 3.284671 -0.342664 0.274866
 1670.000000 3.262772 -0.317626 0.264768
 1671.000000 3.274905 -0.328986 0.272693
 1672.000000 3.319633 -0.369310 0.270284
 1673.000000 3.270738 -0.407850 0.252022
 1674.000000 3.307181 -0.300163 0.262246
 1675.000000 3.296077 -0.403298 0.256981
 1676.000000 3.295132 -0.327874 0.278252
 1677.000000 3.275014 -0.300014 0.264255
 1678.000000 3.319209 -0.431198 0.272349
 1679.000000 3.318316 -0.306672 0.269228
 1680.000000 3.270245 -0.420550 0.260215
 1681.000000 3.297026 -0.406917 0.286951
 1682.000000 3.281212 -0.416221 0.264298
 1683.000000 3.276051 -0.457466 0.291193
 1684.000000 3.299121 -0.368590 0.265598
 1685.000000 3.330913 -0.377010 0.274395
 1686.000000 3.284583 -0.481758 0.264521
 1687.000000 3.283613 -0.395055 0.263214
 1688.000000 3.301420 -0.443948 0.254551
 1689.000000 3.295111 -0.437153 0.267890
 1690.000000 3.302486 -0.449019 0.277773
 1691.000000 3.317455 -0.454785 0.273336
 1692.000000 3.246544 -0.388146 0.262608
 1693.000000 3.248966 -0.417525 0.252938
 1694.000000 3.271990 -0.376508 0.244190
 1695.000000 3.271297 -0.454854 0.256377
 1696.000000 3.279022 -0.448658 0.253790
 1697.000000 3.290407 -0.389223 0.255705
 1698.000000 3.227457 -0.388654 0.249533
 1699.000000 3.270524 -0.340305 0.258664
 1700.000000 3.277794 -0.334533 0.255415
 1701.000000 3.255505 -0.403494 0.258149
 1702.000000 3.267809 -0.377901 0.246779
 1703.000000 3.284578 -0.393399 0.271714
 1704.000000 3.243764 -0.441296 0.249270
 1705.000000 3.259343 -0.309353 0.273192
 1706.000000 3.317188 -0.328331 0.259311
 1707.000000 3.309230 -0.387828 0.233958
 1708.000000 3.297613 -0.422084 0.310221
 1709.000000 3.322989 -0.470526 0.271877
 1710.000000 3.285800 -0.379981 0.272146
 1711.000000 3.309411 -0.427723 0.266190
 1712.000000 3.292105 -0.433124 0.262551
 1713.000000 3.258603 -0.409989 0.287446
 1714.000000 3.251967 -0.423296 0.270293
 1715.000000 3.277316 -0.393660 0.294166
 1716.000000 3.268485 -0.394902 0.269817
 1717.000000 3.252567 -0.320349 0.269423
 1718.000000 3.289905 -0.435547 0.275849
 1719.000000 3.312121 -0.361776 0.271794
 1720.000000 3.286461 -0.460118 0.286829
 1721.000000 3.302924 -0.399333 0.250725
 1722.000000 3.295758 -0.462273 0.248900
 1723.000000 3.292294 -0.407934 0.266593
 1724.000000 3.287162 -0.390177 0.320431
 1725.000000 3.275934 -0.349178 0.290868
 1726.000000 3.255289 -0.347856 0.281432
 1727.000000 3.253060 -0.344099 0.274641
 1728.000000 3.274673 -0.383810 0.283940
 1729.000000 3.276939 -0.327607 0.295741
 1730.000000 3.297528 -0.388771 0.274328
 1731.000000 3.289692 -0.472133 0.317150
 1732.000000 3.305451 -0.350003 0.284016
 1733.000000 3.302678 -0.380594 0.275334
 1734.000000 3.300373 -0.339857 0.283796
 1735.000000 3.295894 -0.388945 0.270655
 1736.000000 3.304552 -0.390995 0.281572
 1737.000000 3.292875 -0.419299 0.274525
 1738.000000 3.272255 -0.422075 0.257795
 1739.000000 3.245180 -0.301828 0.271721
 1740.000000 3.249763 -0.392428 0.265326
 1741.000000 3.249032 -0.408188 0.272458
 1742.000000 3.286323 -0.402767 0.266138
 1743.000000 3.281526 -0.393615 0.253277
 1744.000000 3.266363 -0.406942 0.246096
 1745.000000 3.273264 -0.396628 0.281305
 1746.000000 3.267652 -0.354885 0.311430
 1747.000000 3.270895 -0.335269 0.276478
 1748.000000 3.273883 -0.392060 0.271864
 1749.000000 3.286703 -0.332013 0.314055
 1750.000000 3.258560 -0.383333 0.307273
 1751.000000 3.331942 -0.393939 0.302823
 1752.000000 3.253508 -0.368717 0.290143
 1753.000000 3.314610 -0.384401 0.276929
 1754.000000 3.252100 -0.475194 0.284074
 1755.000000 3.307059 -0.456251 0.271457
 1756.000000 3.290178 -0.446183 0.264612
 1757.000000 3.299093 -0.406385 0.287063
 1758.000000 3.272070 -0.441126 0.252574
 1759.000000 3.292703 -0.335097 0.258593
 1760.000000 3.297627 -0.361106 0.277293
 1761.000000 3.274987 -0.478944 0.280019
 1762.000000 3.276432 -0.405883 0.287966
 1763.000000 3.262166 -0.433760 0.282279
 1764.000000 3.278622 -0.477404 0.341488
 1765.000000 3.311754 -0.428993 0.276608
 1766.000000 3.308863 -0.463227 0.311453
 1767.000000 3.320665 -0.354188 0.319458
 1768.000000 3.296576 -0.414236 0.285886
 1769.000000 3.271197 -0.423030 0.324515
 1770.000000 3.297717 -0.347920 0.297066
 1771.000000 3.277655 -0.349842 0.305405
 1772.000000 3.306150 -0.409358 0.353245
 1773.000000 3.296546 -0.353500 0.301154
 1774.000000 3.252129 -0.379132 0.322974
 1775.000000 3.289861 -0.390381 0.326092
 1776.000000 3.276024 -0.305739 0.313819
 1777.000000 3.221553 -0.452606 0.285477
 1778.000000 3.240191 -0.422073 0.300013
 1779.000000 3.218560 -0.413844 0.318939
 1780.000000 3.241247 -0.392440 0.358963
 1781.000000 3.280551 -0.405181 0.340510
 1782.000000 3.227399 -0.378008 0.316524
 1783.000000 3.245709 -0.413940 0.293384
 1784.000000 3.209279 -0.463597 0.304760
 1785.000000 3.263593 -0.488822 0.282897
 1786.000000 3.292058 -0.422617 0.311020
 1787.000000 3.267424 -0.465329 0.297662
 1788.000000 3.288406 -0.467565 0.332475
 1789.000000 3.275030 -0.387551 0.290056
 1790.000000 3.252290 -0.437739 0.272569
 1791.000000 3.269811 -0.432624 0.288121
 1792.000000 3.257343 -0.447544 0.286078
 1793.000000 3.283900 -0.446114 0.311849
 1794.000000 3.234859 -0.439156 0.327891
 1795.000000 3.256556 -0.465422 0.305580
 1796.000000 3.275370 -0.403683 0.303924
 1797.000000 3.263583 -0.432263 0.292082
 1798.000000 3.274726 -0.463038 0.314989
 1799.000000 3.303073 -0.479020 0.300892
 1800.000000 3.292835 -0.469961 0.315314
 1801.000000 3.278050 -0.464389 0.307625
 1802.000000 3.264942 -0.456409 0.325189
 1803.000000 3.269075 -0.364160 0.300645
 1804.000000 3.259316 -0.441029 0.292258
 1805.000000 3.260423 -0.427290 0.312277
 1806.000000 3.252480 -0.428212 0.320620
 1807.000000 3.301016 -0.453446 0.304635
 1808.000000 3.273841 -0.373791 0.310553
 1809.000000 3.289366 -0.397553 0.309956
 1810.000000 3.261445 -0.439243 0.325189
 1811.000000 3.276553 -0.387029 0.298930
 1812.000000 3.282171 -0.445132 0.281916
 1813.000000 3.264255 -0.392256 0.330742
 1814.000000 3.278527 -0.376164 0.339879
 1815.000000 3.256427 -0.376099 0.332162
 1816.000000 3.292990 -0.293433 0.333294
 1817.000000 3.251445 -0.373151 0.365321
 1818.000000 3.271426 -0.410130 0.337856
 1819.000000 3.269302 -0.379861 0.333840
 1820.000000 3.260143 -0.411270 0.277895
 1821.000000 3.241594 -0.296399 0.302351
 1822.000000 3.275617 -0.389103 0.296316
 1823.000000 3.288701 -0.383341 0.297470
 1824.000000 3.279781 -0.392406 0.302180
 1825.000000 3.278375 -0.390879 0.285377
 1826.000000 3.264604 -0.366672 0.296198
 1827.000000 3.238290 -0.432949 0.303610
 1828.000000 3.284900 -0.331159 0.296347
 1829.000000 3.265763 -0.466342 0.297231
 1830.000000 3.282799 -0.397716 0.260733
 1831.000000 3.320186 -0.469514 0.257833
 1832.000000 3.307629 -0.417231 0.276286
 1833.000000 3.288022 -0.352820 0.294725
 1834.000000 3.300025 -0.414260 0.280194
 1835.000000 3.277555 -0.329382 0.298200
 1836.000000 3.290719 -0.389454 0.301019
 1837.000000 3.269781 -0.445746 0.262841
 1838.000000 3.293099 -0.450883 0.293547
 1839.000000 3.251023 -0.417665 0.288037
 1840.000000 3.317051 -0.354175 0.291304
 1841.000000 3.244537 -0.399991 0.307342
 1842.000000 3.275374 -0.418729 0.297857
 1843.000000 3.236898 -0.446165 0.293868
 1844.000000 3.307837 -0.421638 0.331583
 1845.000000 3.261887 -0.378667 0.305404
 1846.000000 3.305357 -0.375691 0.329953
 1847.000000 3.291773 -0.422562 0.313920
 1848.000000 3.291044 -0.370411 0.322974
 1849.000000 3.318466 -0.403767 0.307427
 1850.000000 3.323511 -0.381172 0.311881
 1851.000000 3.275735 -0.346600 0.316271
 1852.000000 3.302314 -0.421762 0.327718
 1853.000000 3.246639 -0.414405 0.285092
 1854.000000 3.287728 -0.425884 0.305404
 1855.000000 3.300004 -0.446450 0.320731
 1856.000000 3.281789 -0.450846 0.293645
 1857.000000 3.283938 -0.462059 0.338657
 1858.000000 3.265560 -0.481884 0.318928
 1859.000000 3.269191 -0.500399 0.324538
 1860.000000 3.284451 -0.530410 0.309109
 1861.000000 3.272955 -0.427432 0.277964
 1862.000000 3.282242 -0.510626 0.291575
 1863.000000 3.297618 -0.374172 0.318797
 1864.000000 3.306655 -0.391584 0.318986
 1865.000000 3.303969 -0.397441 0.327789
 1866.000000 3.252369 -0.445427 0.351585
 1867.000000 3.249442 -0.423265 0.309715
 1868.000000 3.244013 -0.479001 0.308374
 1869.000000 3.322649 -0.505511 0.299645
 1870.000000 3.241295 -0.442709 0.345270
 1871.000000 3.302521 -0.465065 0.323321
 1872.000000 3.249113 -0.359928 0.353236
 1873.000000 3.262819 -0.446140 0.344639
 1874.000000 3.270372 -0.370144 0.306634
 1875.000000 3.270661 -0.403797 0.300793
 1876.000000 3.272583 -0.423374 0.321419
 1877.000000 3.304849 -0.398326 0.341501
 1878.000000 3.278676 -0.371995 0.336277
 1879.000000 3.312455 -0.380652 0.304270
 1880.000000 3.309555 -0.381802 0.341221
 1881.000000 3.262741 -0.424973 0.379945
 1882.000000 3.306083 -0.430037 0.370196
 1883.000000 3.273401 -0.523938 0.319417
 1884.000000 3.263574 -0.507542 0.298218
 1885.000000 3.260003 -0.379072 0.318397
 1886.000000 3.261932 -0.439506 0.288835
 1887.000000 3.254084 -0.413932 0.304605
 1888.000000 3.257706 -0.453804 0.296333
 1889.000000 3.242149 -0.457001 0.302393
 1890.000000 3.318120 -0.329976 0.306280
 1891.000000 3.250450 -0.421823 0.280297
 1892.000000 3.260557 -0.288428 0.300613
 1893.000000 3.249264 -0.419475 0.316685
 1894.000000 3.243853 -0.370833 0.301222
 1895.000000 3.268741 -0.292469 0.324551
 1896.000000 3.282111 -0.383134 0.357577
 1897.000000 3.298312 -0.326904 0.310260
 1898.000000 3.252706 -0.381010 0.306529
 1899.000000 3.247211 -0.399560 0.307408
 1900.000000 3.280450 -0.453752 0.347505
 1901.000000 3.291045 -0.491141 0.300947
 1902.000000 3.269983 -0.358560 0.287737
 1903.000000 3.256767 -0.397152 0.271827
 1904.000000 3.252591 -0.418721 0.305852
 1905.000000 3.243244 -0.409130 0.303774
 1906.000000 3.223395 -0.408855 0.286987
 1907.000000 3.233829 -0.357632 0.295103
 1908.000000 3.225708 -0.387451 0.342736
 1909.000000 3.254986 -0.329240 0.297680
 1910.000000 3.206997 -0.386867 0.282116
 1911.000000 3.240957 -0.317006 0.318336
 1912.000000 3.231048 -0.394761 0.301456
 1913.000000 3.242809 -0.345055 0.319761
 1914.000000 3.259543 -0.325850 0.299607
 1915.000000 3.265915 -0.304494 0.307983
 1916.000000 3.226205 -0.404096 0.301210
 1917.000000 3.230448 -0.392649 0.300380
 1918.000000 3.218560 -0.336666 0.285192
 1919.000000 3.228094 -0.368879 0.286491
 1920.000000 3.242410 -0.390534 0.315778
 1921.000000 3.224424 -0.339037 0.287694
 1922.000000 3.278038 -0.267849 0.298611
 1923.000000 3.257384 -0.369439 0.256085
 1924.000000 3.234435 -0.334972 0.274338
 1925.000000 3.285152 -0.331232 0.284960
 1926.000000 3.246377 -0.327284 0.277407
 1927.000000 3.250948 -0.361138 0.313033
 1928.000000 3.288825 -0.360858 0.286399
 1929.000000 3.238766 -0.372678 0.275471
 1930.000000 3.241321 -0.359726 0.281476
 1931.000000 3.264012 -0.389587 0.320862
 1932.000000 3.242378 -0.375418 0.285272
 1933.000000 3.249779 -0.344297 0.282538
 1934.000000 3.279137 -0.334404 0.311072
 1935.000000 3.209106 -0.319908 0.327831
 1936.000000 3.205012 -0.328151 0.327336
 1937.000000 3.181071 -0.321830 0.323657
 1938.000000 3.222403 -0.324486 0.329924
 1939.000000 3.212630 -0.387554 0.289636
 1940.000000 3.212773 -0.324488 0.308109
 1941.000000 3.247249 -0.366828 0.308837
 1942.000000 3.220162 -0.381257 0.299646
 1943.000000 3.209848 -0.344671 0.299171
 1944.000000 3.209904 -0.340239 0.292689
 1945.000000 3.235795 -0.400993 0.322667
 1946.000000 3.224527 -0.335546 0.306136
 1947.000000 3.230392 -0.384908 0.300168
 1948.000000 3.225861 -0.358961 0.317034
 1949.000000 3.196584 -0.346217 0.312905
 1950.000000 3.260276 -0.443253 0.314468
 1951.000000 3.173549 -0.333538 0.319036
 1952.000000 3.211679 -0.435080 0.327103
 1953.000000 3.239461 -0.399986 0.308535
 1954.000000 3.205748 -0.435317 0.324496
 1955.000000 3.220623 -0.377738 0.300206
 1956.000000 3.215542 -0.399258 0.284603
 1957.000000 3.207746 -0.360491 0.301970
 1958.000000 3.182387 -0.368008 0.315660
 1959.000000 3.208935 -0.436157 0.280994
 1960.000000 3.200064 -0.399708 0.302897
 1961.000000 3.194882 -0.320592 0.324008
 1962.000000 3.166196 -0.339706 0.291574
 1963.000000 3.159820 -0.420623 0.302372
 1964.000000 3.180889 -0.324465 0.323203
 1965.000000 3.183689 -0.421238 0.317129
 1966.000000 3.161316 -0.286492 0.323677
 1967.000000 3.158021 -0.357952 0.297628
 1968.000000 3.192499 -0.417073 0.318113
 1969.000000 3.203469 -0.443572 0.341119
 1970.000000 3.229931 -0.420910 0.335690
 1971.000000 3.210240 -0.348345 0.299630
 1972.000000 3.248228 -0.402554 0.317835
 1973.000000 3.244217 -0.314805 0.333561
 1974.000000 3.249741 -0.310758 0.308283
 1975.000000 3.230422 -0.308234 0.313847
 1976.000000 3.251454 -0.436415 0.314002
 1977.000000 3.270915 -0.331706 0.295595
 1978.000000 3.246393 -0.354117 0.292838
 1979.000000 3.264031 -0.408308 0.295073
 1980.000000 3.245186 -0.425853 0.311280
 1981.000000 3.226157 -0.397608 0.325407
 1982.000000 3.219584 -0.374528 0.338586
 1983.000000 3.226269 -0.373318 0.316826
 1984.000000 3.263364 -0.364188 0.326226
 1985.000000 3.275311 -0.341319 0.293813
 1986.000000 3.256944 -0.285004 0.304050
 1987.000000 3.230723 -0.336858 0.301217
 1988.000000 3.224396 -0.370915 0.312472
 1989.000000 3.261507 -0.362909 0.314137
 1990.000000 3.192145 -0.366495 0.284485
 1991.000000 3.281738 -0.349915 0.303278
 1992.000000 3.267830 -0.299491 0.336875
 1993.000000 3.235206 -0.336587 0.282608
 1994.000000 3.222113 -0.381770 0.309242
 1995.000000 3.237097 -0.357081 0.344563
 1996.000000 3.250824 -0.389503 0.322016
 1997.000000 3.277256 -0.247180 0.314042
 1998.000000 3.227867 -0.368457 0.317875
 1999.000000 3.249724 -0.328953 0.316839
 2000.000000 3.224234 -0.360480 0.312345
 2001.000000 3.201319 -0.327738 0.299696
 2002.000000 3.221390 -0.355237 0.351739
 2003.000000 3.225842 -0.375611 0.318870
 2004.000000 3.242735 -0.380961 0.328458
 2005.000000 3.244310 -0.267097 0.304793
 2006.000000 3.227220 -0.319856 0.307559
 2007.000000 3.190319 -0.334638 0.317539
 2008.000000 3.238802 -0.334591 0.329453
 2009.000000 3.222299 -0.337776 0.327934
 2010.000000 3.251473 -0.475711 0.345824
 2011.000000 3.253975 -0.390713 0.322993
 2012.000000 3.230094 -0.457111 0.350763
 2013.000000 3.254264 -0.244746 0.317491
 2014.000000 3.244337 -0.404545 0.302624
 2015.000000 3.227405 -0.308512 0.323139
 2016.000000 3.207856 -0.307136 0.325692
 2017.000000 3.222326 -0.353875 0.327525
 2018.000000 3.230117 -0.339827 0.317467
 2019.000000 3.243025 -0.273477 0.297772
 2020.000000 3.219591 -0.321843 0.292212
 2021.000000 3.243218 -0.381268 0.297676
 2022.000000 3.279684 -0.295087 0.315572
 2023.000000 3.277546 -0.376510 0.311527
 2024.000000 3.266576 -0.318217 0.290074
 2025.000000 3.262249 -0.364593 0.370283
 2026.000000 3.270323 -0.333109 0.345270
 2027.000000 3.259751 -0.311655 0.360926
 2028.000000 3.271456 -0.323836 0.323483
 2029.000000 3.262476 -0.374333 0.348586
 2030.000000 3.238628 -0.348557 0.329380
 2031.000000 3.237465 -0.365667 0.361194
 2032.000000 3.225197 -0.385523 0.346440
 2033.000000 3.234501 -0.372115 0.331324
 2034.000000 3.207908 -0.401915 0.339989
 2035.000000 3.242049 -0.373848 0.331130
 2036.000000 3.224623 -0.378175 0.321526
 2037.000000 3.247150 -0.375945 0.325971
 2038.000000 3.248829 -0.371590 0.349396
 2039.000000 3.238414 -0.412832 0.286535
 2040.000000 3.238785 -0.428679 0.344946
 2041.000000 3.312463 -0.320206 0.346068
 2042.000000 3.248612 -0.327474 0.294065
 2043.000000 3.206549 -0.362440 0.296963
 2044.000000 3.285172 -0.348185 0.304589
 2045.000000 3.252457 -0.323845 0.331872
 2046.000000 3.246100 -0.353669 0.305393
 2047.000000 3.253063 -0.360184 0.323227
 2048.000000 3.258185 -0.423709 0.357681
 2049.000000 3.269137 -0.358565 0.345902
 2050.000000 3.248339 -0.296922 0.293480
 2051.000000 3.269317 -0.360662 0.333467
 2052.000000 3.232365 -0.396710 0.315553
 2053.000000 3.246086 -0.406656 0.320023
 2054.000000 3.206110 -0.326087 0.362611
 2055.000000 3.287618 -0.386400 0.327712
 2056.000000 3.228264 -0.309948 0.332621
 2057.000000 3.234111 -0.389260 0.334532
 2058.000000 3.288463 -0.365090 0.305862
 2059.000000 3.255439 -0.376675 0.308576
 2060.000000 3.278197 -0.370537 0.313474
 2061.000000 3.261333 -0.318154 0.331587
 2062.000000 3.244962 -0.284016 0.323714
 2063.000000 3.263907 -0.341187 0.338917
 2064.000000 3.250765 -0.348977 0.328029
 2065.000000 3.254225 -0.303411 0.311263
 2066.000000 3.242189 -0.283857 0.340776
 2067.000000 3.256718 -0.299201 0.335535
 2068.000000 3.258271 -0.305076 0.338679
 2069.000000 3.225181 -0.281736 0.347962
 2070.000000 3.215830 -0.270344 0.315976
 2071.000000 3.228274 -0.312865 0.346931
 2072.000000 3.225392 -0.353397 0.317219
 2073.000000 3.204666 -0.423344 0.311213
 2074.000000 3.214368 -0.334014 0.329832
 2075.000000 3.204677 -0.315013 0.338050
 2076.000000 3.244152 -0.339961 0.343538
 2077.000000 3.230966 -0.331475 0.353800
 2078.000000 3.216825 -0.375060 0.372457
 2079.000000 3.236156 -0.376621 0.370489
 2080.000000 3.254283 -0.461518 0.376586
 2081.000000 3.232835 -0.365317 0.361331
 2082.000000 3.173999 -0.305731 0.376248
 2083.000000 3.231521 -0.387695 0.327050
 2084.000000 3.220502 -0.393127 0.353894
 2085.000000 3.219228 -0.361793 0.347631
 2086.000000 3.236421 -0.318380 0.321518
 2087.000000 3.218779 -0.387526 0.329900
 2088.000000 3.219466 -0.365929 0.345411
 2089.000000 3.205945 -0.348275 0.345154
 2090.000000 3.240661 -0.408448 0.355868
 2091.000000 3.206241 -0.322704 0.335630
 2092.000000 3.247367 -0.412452 0.316545
 2093.000000 3.233327 -0.340443 0.322478
 2094.000000 3.229993 -0.396595 0.343783
 2095.000000 3.210994 -0.340898 0.311620
 2096.000000 3.254267 -0.376080 0.330381
 2097.000000 3.239031 -0.458081 0.353740
 2098.000000 3.231432 -0.337019 0.363883
 2099.000000 3.236980 -0.413639 0.346473
 2100.000000 3.254553 -0.348399 0.359781
 2101.000000 3.236792 -0.343092 0.385223
 2102.000000 3.279968 -0.379787 0.312237
 2103.000000 3.258469 -0.401274 0.366837
 2104.000000 3.271198 -0.396082 0.361515
 2105.000000 3.232028 -0.311995 0.305216
 2106.000000 3.192719 -0.398439 0.323074
 2107.000000 3.214222 -0.410286 0.314981
 2108.000000 3.265860 -0.377262 0.347035
 2109.000000 3.243377 -0.419513 0.315338
 2110.000000 3.272367 -0.328689 0.320228
 2111.000000 3.260325 -0.360227 0.290247
 2112.000000 3.249661 -0.306476 0.343842
 2113.000000 3.249884 -0.351962 0.322833
 2114.000000 3.217607 -0.354372 0.350405
 2115.000000 3.220070 -0.406480 0.391880
 2116.000000 3.221775 -0.464688 0.348266
 2117.000000 3.243734 -0.395690 0.343255
 2118.000000 3.235399 -0.383226 0.327726
 2119.000000 3.216187 -0.402110 0.294254
 2120.000000 3.224818 -0.348633 0.299510
 2121.000000 3.231738 -0.357007 0.302650
 2122.000000 3.245852 -0.369816 0.311060
 2123.000000 3.232234 -0.427936 0.330791
 2124.000000 3.242609 -0.357127 0.325763
 2125.000000 3.240594 -0.390849 0.317306
 2126.000000 3.199391 -0.321641 0.299444
 2127.000000 3.238943 -0.311628 0.321509
 2128.000000 3.226910 -0.395406 0.322727
 2129.000000 3.249528 -0.399264 0.281775
 2130.000000 3.234550 -0.389781 0.319066
 2131.000000 3.271937 -0.377314 0.343386
 2132.000000 3.247919 -0.407228 0.339298
 2133.000000 3.275095 -0.399766 0.317509
 2134.000000 3.242867 -0.333692 0.328087
 2135.000000 3.254505 -0.367388 0.316451
 2136.000000 3.275099 -0.387676 0.313650
 2137.000000 3.202964 -0.371346 0.267960
 2138.000000 3.246353 -0.401994 0.305089
 2139.000000 3.237859 -0.473672 0.276430
 2140.000000 3.275155 -0.367949 0.290713
 2141.000000 3.270635 -0.421634 0.332574
 2142.000000 3.255536 -0.431890 0.329663
 2143.000000 3.234260 -0.420182 0.278906
 2144.000000 3.221440 -0.372001 0.294316
 2145.000000 3.204366 -0.399868 0.273355
 2146.000000 3.215614 -0.380809 0.290570
 2147.000000 3.244539 -0.376414 0.267143
 2148.000000 3.226791 -0.431621 0.298366
 2149.000000 3.169525 -0.420830 0.324075
 2150.000000 3.199781 -0.338736 0.295633
 2151.000000 3.206885 -0.405307 0.296427
 2152.000000 3.205408 -0.437270 0.287621
 2153.000000 3.196160 -0.277110 0.281204
 2154.000000 3.180215 -0.391051 0.264909
 2155.000000 3.210504 -0.361244 0.312992
 2156.000000 3.227785 -0.359265 0.266893
 2157.000000 3.195480 -0.432368 0.303880
 2158.000000 3.206383 -0.387653 0.290637
 2159.000000 3.194684 -0.416769 0.280729
 2160.000000 3.169183 -0.379840 0.314276
 2161.000000 3.237377 -0.449084 0.288885
 2162.000000 3.242132 -0.467817 0.321418
 2163.000000 3.230298 -0.424264 0.300630
 2164.000000 3.225170 -0.355657 0.316421
 2165.000000 3.199724 -0.407044 0.323833
 2166.000000 3.241067 -0.370712 0.324347
 2167.000000 3.227135 -0.362914 0.316155
 2168.000000 3.255051 -0.415433 0.322940
 2169.000000 3.264528 -0.457317 0.303833
 2170.000000 3.220983 -0.372927 0.345415
 2171.000000 3.236616 -0.379306 0.328470
 2172.000000 3.185680 -0.342258 0.312193
 2173.000000 3.219125 -0.330315 0.306120
 2174.000000 3.217858 -0.340671 0.280365
 2175.000000 3.234923 -0.378969 0.307323
 2176.000000 3.207166 -0.338960 0.308591
 2177.000000 3.231837 -0.299645 0.305216
 2178.000000 3.274550 -0.326684 0.294969
 2179.000000 3.215928 -0.352123 0.281288
 2180.000000 3.273483 -0.339165 0.290500
 2181.000000 3.288363 -0.345472 0.285335
 2182.000000 3.258133 -0.301904 0.303355
 2183.000000 3.237818 -0.297932 0.286551
 2184.000000 3.255789 -0.385448 0.315173
 2185.000000 3.265380 -0.361296 0.278561
 2186.000000 3.230841 -0.414393 0.322217
 2187.000000 3.281088 -0.375352 0.300932
 2188.000000 3.234678 -0.383536 0.315035
 2189.000000 3.231678 -0.386257 0.314155
 2190.000000 3.270752 -0.428009 0.336048
 2191.000000 3.271018 -0.332056 0.333182
 2192.000000 3.240454 -0.346333 0.290523
 2193.000000 3.233672 -0.349154 0.311712
 2194.000000 3.244178 -0.408532 0.327906
 2195.000000 3.199742 -0.377615 0.304354
 2196.000000 3.228870 -0.367283 0.338927
 2197.000000 3.228028 -0.404401 0.356899
 2198.000000 3.186606 -0.421470 0.331277
 2199.000000 3.217498 -0.460965 0.354745
 2200.000000 3.190761 -0.340679 0.342439
 2201.000000 3.247472 -0.380996 0.348342
 2202.000000 3.240202 -0.420177 0.316010
 2203.000000 3.193630 -0.389441 0.305666
 2204.000000 3.250995 -0.342565 0.288964
 2205.000000 3.272873 -0.451855 0.317840
 2206.000000 3.270343 -0.408498 0.287968
 2207.000000 3.253076 -0.488962 0.342543
 2208.000000 3.279750 -0.395385 0.320820
 2209.000000 3.241250 -0.336008 0.295592
 2210.000000 3.243176 -0.339708 0.297319
 2211.000000 3.288501 -0.372537 0.343090
 2212.000000 3.242936 -0.363476 0.301715
 2213.000000 3.242042 -0.285726 0.298725
 2214.000000 3.212580 -0.373328 0.348162
 2215.000000 3.177279 -0.427057 0.286698
 2216.000000 3.275663 -0.430767 0.327381
 2217.000000 3.252895 -0.364999 0.319580
 2218.000000 3.216455 -0.357926 0.307231
 2219.000000 3.283977 -0.388668 0.346641
 2220.000000 3.238907 -0.418739 0.306224
 2221.000000 3.224034 -0.403221 0.333131
 2222.000000 3.252611 -0.366801 0.334718
 2223.000000 3.258856 -0.353564 0.321663
 2224.000000 3.265235 -0.360327 0.309954
 2225.000000 3.258167 -0.370228 0.288847
 2226.000000 3.207032 -0.406790 0.291659
 2227.000000 3.222603 -0.379601 0.317491
 2228.000000 3.218353 -0.448268 0.302336
 2229.000000 3.267864 -0.373996 0.304789
 2230.000000 3.254410 -0.397514 0.306308
 2231.000000 3.262985 -0.438312 0.294035
 2232.000000 3.278641 -0.376140 0.289450
 2233.000000 3.252223 -0.424829 0.310827
 2234.000000 3.214698 -0.407924 0.347808
 2235.000000 3.177746 -0.396668 0.345485
 2236.000000 3.207122 -0.415007 0.319251
 2237.000000 3.178153 -0.451996 0.331620
 2238.000000 3.237378 -0.427410 0.330346
 2239.000000 3.187869 -0.306307 0.308138
 2240.000000 3.194636 -0.365058 0.323135
 2241.000000 3.205136 -0.413438 0.326224
 2242.000000 3.203968 -0.428100 0.296471
 2243.000000 3.194208 -0.449676 0.283577
 2244.000000 3.202537 -0.455171 0.314207
 2245.000000 3.190436 -0.408464 0.323218
 2246.000000 3.206166 -0.417637 0.332558
 2247.000000 3.217857 -0.426577 0.317438
 2248.000000 3.251851 -0.410158 0.329489
 2249.000000 3.170837 -0.446890 0.322200
 2250.000000 3.204768 -0.428087 0.331500
 2251.000000 3.192671 -0.425288 0.344616
 2252.000000 3.213913 -0.417106 0.362389
 2253.000000 3.206002 -0.418799 0.346456
 2254.000000 3.243875 -0.377222 0.358963
 2255.000000 3.197179 -0.395949 0.353357
 2256.000000 3.234622 -0.410540 0.340892
 2257.000000 3.258053 -0.412513 0.354241
 2258.000000 3.243837 -0.432314 0.378969
 2259.000000 3.220706 -0.425949 0.352636
 2260.000000 3.263666 -0.400936 0.358300
 2261.000000 3.232687 -0.384941 0.336523
 2262.000000 3.232128 -0.415236 0.333904
 2263.000000 3.203844 -0.432749 0.337052
 2264.000000 3.188793 -0.436926 0.342938
 2265.000000 3.166760 -0.384569 0.332119
 2266.000000 3.224057 -0.395142 0.307730
 2267.000000 3.225074 -0.381147 0.309931
 2268.000000 3.226012 -0.424407 0.312487
 2269.000000 3.257287 -0.344138 0.324061
 2270.000000 3.210415 -0.404354 0.346806
 2271.000000 3.238366 -0.434772 0.322879
 2272.000000 3.223420 -0.441590 0.354205
 2273.000000 3.201346 -0.361232 0.337212
 2274.000000 3.210375 -0.431145 0.364445
 2275.000000 3.190240 -0.370774 0.328466
 2276.000000 3.224738 -0.377938 0.331067
 2277.000000 3.217512 -0.443837 0.362499
 2278.000000 3.227211 -0.425104 0.322990
 2279.000000 3.236477 -0.399587 0.344975
 2280.000000 3.238345 -0.371878 0.354919
 2281.000000 3.272630 -0.399024 0.351927
 2282.000000 3.224503 -0.422925 0.318204
 2283.000000 3.250777 -0.383929 0.331004
 2284.000000 3.260914 -0.409447 0.345303
 2285.000000 3.254889 -0.365227 0.300019
 2286.000000 3.256189 -0.337527 0.311782
 2287.000000 3.267643 -0.415650 0.329758
 2288.000000 3.286353 -0.356647 0.331066
 2289.000000 3.278704 -0.320377 0.338688
 2290.000000 3.283525 -0.452284 0.305244
 2291.000000 3.237273 -0.391588 0.316573
 2292.000000 3.295904 -0.371039 0.316340
 2293.000000 3.207215 -0.348001 0.292166
 2294.000000 3.239657 -0.363848 0.295068
 2295.000000 3.252454 -0.380806 0.317449
 2296.000000 3.278808 -0.434908 0.301529
 2297.000000 3.235048 -0.282289 0.307749
 2298.000000 3.239158 -0.438739 0.331897
 2299.000000 3.269181 -0.396260 0.299686
 2300.000000 3.219896 -0.455978 0.345878
 2301.000000 3.199967 -0.410564 0.332487
 2302.000000 3.258116 -0.387486 0.339031
 2303.000000 3.272254 -0.483802 0.327461
 2304.000000 3.256074 -0.420053 0.303968
 2305.000000 3.218802 -0.377695 0.331191
 2306.000000 3.241672 -0.436613 0.351570
 2307.000000 3.227843 -0.464376 0.321071
 2308.000000 3.251935 -0.364182 0.324273
 2309.000000 3.227751 -0.413896 0.311019
 2310.000000 3.216929 -0.435735 0.316975
 2311.000000 3.239816 -0.415315 0.321138
 2312.000000 3.224025 -0.421562 0.354660
 2313.000000 3.203398 -0.430350 0.318308
 2314.000000 3.247175 -0.416952 0.320175
 2315.000000 3.230416 -0.426573 0.308638
 2316.000000 3.271090 -0.499788 0.349995
 2317.000000 3.242188 -0.441659 0.337152
 2318.000000 3.259071 -0.457161 0.348522
 2319.000000 3.268580 -0.381066 0.307800
 2320.000000 3.249999 -0.473426 0.338743
 2321.000000 3.257939 -0.466761 0.329470
 2322.000000 3.286058 -0.461813 0.344287
 2323.000000 3.273349 -0.420627 0.366115
 2324.000000 3.231401 -0.374690 0.346791
 2325.000000 3.189367 -0.324849 0.297812
 2326.000000 3.230765 -0.430422 0.326433
 2327.000000 3.246615 -0.421656 0.302969
 2328.000000 3.245220 -0.346655 0.295011
 2329.000000 3.221057 -0.395740 0.313555
 2330.000000 3.280420 -0.407783 0.323446
 2331.000000 3.242208 -0.413213 0.310788
 2332.000000 3.233375 -0.374098 0.308739
 2333.000000 3.228964 -0.363068 0.297616
 2334.000000 3.234209 -0.519985 0.312898
 2335.000000 3.245424 -0.527569 0.320802
 2336.000000 3.255261 -0.390475 0.357947
 2337.000000 3.270488 -0.399501 0.355056
 2338.000000 3.233073 -0.442410 0.343520
 2339.000000 3.229186 -0.382771 0.344730
 2340.000000 3.234111 -0.367429 0.340221
 2341.000000 3.237996 -0.376185 0.322958
 2342.000000 3.226692 -0.438205 0.329069
 2343.000000 3.214566 -0.343959 0.306079
 2344.000000 3.222279 -0.459737 0.309551
 2345.000000 3.236049 -0.444214 0.325211
 2346.000000 3.215927 -0.378142 0.311010
 2347.000000 3.220984 -0.447341 0.336113
 2348.000000 3.198286 -0.400241 0.355630
 2349.000000 3.268024 -0.425288 0.322030
 2350.000000 3.226886 -0.401224 0.323654
 2351.000000 3.295032 -0.409377 0.351546
 2352.000000 3.244393 -0.461850 0.322037
 2353.000000 3.247128 -0.353431 0.337736
 2354.000000 3.296202 -0.389998 0.327459
 2355.000000 3.261640 -0.380310 0.286313
 2356.000000 3.249670 -0.363898 0.283798
 2357.000000 3.270954 -0.385683 0.346459
 2358.000000 3.267324 -0.386495 0.344208
 2359.000000 3.253976 -0.411173 0.330742
 2360.000000 3.323270 -0.404926 0.360459
 2361.000000 3.260543 -0.386384 0.337959
 2362.000000 3.277677 -0.355669 0.312894
 2363.000000 3.269290 -0.398282 0.302496
 2364.000000 3.268928 -0.402728 0.281133
 2365.000000 3.213000 -0.385667 0.299687
 2366.000000 3.217100 -0.395445 0.303781
 2367.000000 3.263206 -0.365212 0.304279
 2368.000000 3.287568 -0.376244 0.297573
 2369.000000 3.275796 -0.401232 0.304557
 2370.000000 3.241424 -0.287020 0.302737
 2371.000000 3.268890 -0.404495 0.314427
 2372.000000 3.294334 -0.329098 0.299665
 2373.000000 3.280936 -0.367595 0.336393
 2374.000000 3.282763 -0.384595 0.298327
 2375.000000 3.309259 -0.375553 0.304568
 2376.000000 3.230600 -0.300184 0.308255
 2377.000000 3.260114 -0.389486 0.325328
 2378.000000 3.258163 -0.387305 0.293973
 2379.000000 3.290463 -0.390612 0.328915
 2380.000000 3.283525 -0.341897 0.295095
 2381.000000 3.274157 -0.386577 0.301385
 2382.000000 3.246673 -0.322517 0.313189
 2383.000000 3.250129 -0.358235 0.301475
 2384.000000 3.250123 -0.380934 0.291327
 2385.000000 3.261872 -0.394988 0.299607
 2386.000000 3.268798 -0.344466 0.289959
 2387.000000 3.262335 -0.304858 0.296313
 2388.000000 3.271550 -0.356242 0.304832
 2389.000000 3.278984 -0.307949 0.308239
 2390.000000 3.277946 -0.403561 0.306663
 2391.000000 3.241093 -0.346009 0.299079
 2392.000000 3.256937 -0.374105 0.287189
 2393.000000 3.209441 -0.324319 0.303840
 2394.000000 3.261290 -0.388724 0.333417
 2395.000000 3.241017 -0.351275 0.326541
 2396.000000 3.251994 -0.390066 0.288094
 2397.000000 3.260489 -0.329998 0.309127
 2398.000000 3.240203 -0.322016 0.287150
 2399.000000 3.256548 -0.374063 0.287745
 2400.000000 3.193955 -0.423636 0.282495
 2401.000000 3.235715 -0.361293 0.274496
 2402.000000 3.249762 -0.400481 0.328409
 2403.000000 3.255221 -0.404585 0.301367
 2404.000000 3.234751 -0.282970 0.316096
 2405.000000 3.269899 -0.362862 0.309973
 2406.000000 3.269158 -0.344083 0.307596
 2407.000000 3.272369 -0.378684 0.321972
 2408.000000 3.257026 -0.308875 0.316181
 2409.000000 3.267362 -0.404684 0.313991
 2410.000000 3.282024 -0.400668 0.329319
 2411.000000 3.278252 -0.421946 0.295160
 2412.000000 3.279148 -0.424336 0.303893
 2413.000000 3.269480 -0.437422 0.305578
 2414.000000 3.260474 -0.385964 0.321756
 2415.000000 3.262583 -0.424092 0.336065
 2416.000000 3.263949 -0.359013 0.312899
 2417.000000 3.281987 -0.414536 0.318876
 2418.000000 3.301817 -0.397071 0.329018
 2419.000000 3.285625 -0.314432 0.293514
 2420.000000 3.235885 -0.351895 0.283602
 2421.000000 3.263069 -0.400456 0.326010
 2422.000000 3.280195 -0.373700 0.310598
 2423.000000 3.247853 -0.424797 0.320501
 2424.000000 3.243354 -0.345076 0.343920
 2425.000000 3.262714 -0.447609 0.357923
 2426.000000 3.246347 -0.369648 0.347705
 2427.000000 3.285440 -0.381228 0.328375
 2428.000000 3.288460 -0.442215 0.349772
 2429.000000 3.293934 -0.429750 0.343070
 2430.000000 3.295396 -0.402062 0.328396
 2431.000000 3.298663 -0.445525 0.303228
 2432.000000 3.326798 -0.414834 0.367103
 2433.000000 3.283491 -0.411417 0.351055
 2434.000000 3.311788 -0.393651 0.335750
 2435.000000 3.269239 -0.422455 0.313661
 2436.000000 3.334603 -0.444303 0.362627
 2437.000000 3.322799 -0.434733 0.345677
 2438.000000 3.284103 -0.466534 0.328137
 2439.000000 3.262645 -0.476863 0.319874
 2440.000000 3.255493 -0.455453 0.349096
 2441.000000 3.296297 -0.425745 0.320496
 2442.000000 3.295857 -0.453869 0.357280
 2443.000000 3.277872 -0.368630 0.351384
 2444.000000 3.291261 -0.438435 0.356388
 2445.000000 3.318076 -0.370015 0.350649
 2446.000000 3.303948 -0.400714 0.394524
 2447.000000 3.271751 -0.531814 0.370482
 2448.000000 3.331264 -0.359248 0.338815
 2449.000000 3.293141 -0.350376 0.303877
 2450.000000 3.340771 -0.444594 0.354774
 2451.000000 3.266823 -0.399168 0.331765
 2452.000000 3.254789 -0.357604 0.304960
 2453.000000 3.283472 -0.435635 0.367975
 2454.000000 3.245613 -0.333941 0.326967
 2455.000000 3.278765 -0.403236 0.339662
 2456.000000 3.266051 -0.351473 0.327601
 2457.000000 3.256730 -0.384437 0.319863
 2458.000000 3.269091 -0.369430 0.319762
 2459.000000 3.216025 -0.356929 0.314593
 2460.000000 3.288629 -0.371613 0.353896
 2461.000000 3.249585 -0.363568 0.326509
 2462.000000 3.284017 -0.434645 0.315470
 2463.000000 3.282798 -0.404895 0.333303
 2464.000000 3.231836 -0.394582 0.308150
 2465.000000 3.258882 -0.342555 0.312788
 2466.000000 3.260810 -0.360009 0.335347
 2467.000000 3.274462 -0.374663 0.309932
 2468.000000 3.253737 -0.406892 0.328794
 2469.000000 3.290737 -0.307862 0.284936
 2470.000000 3.268445 -0.354184 0.341371
 2471.000000 3.290259 -0.313330 0.310978
 2472.000000 3.260391 -0.416699 0.300259
 2473.000000 3.262328 -0.400103 0.346685
 2474.000000 3.265649 -0.396890 0.297368
 2475.000000 3.264416 -0.401817 0.321304
 2476.000000 3.263724 -0.530986 0.385991
 2477.000000 3.245185 -0.376239 0.308026
 2478.000000 3.214072 -0.347980 0.297581
 2479.000000 3.218515 -0.346282 0.282520
 2480.000000 3.225250 -0.316293 0.271854
 2481.000000 3.269125 -0.344316 0.276017
 2482.000000 3.266417 -0.365069 0.313401
 2483.000000 3.227237 -0.400127 0.283324
 2484.000000 3.251631 -0.281663 0.290314
 2485.000000 3.240856 -0.379164 0.284565
 2486.000000 3.225654 -0.427342 0.292182
 2487.000000 3.231673 -0.423257 0.302276
 2488.000000 3.213168 -0.395439 0.278029
 2489.000000 3.228013 -0.402524 0.306366
 2490.000000 3.204490 -0.429077 0.332119
 2491.000000 3.235743 -0.386811 0.320721
 2492.000000 3.223477 -0.425056 0.300842
 2493.000000 3.198034 -0.392106 0.303984
 2494.000000 3.303516 -0.434610 0.280383
 2495.000000 3.264405 -0.409482 0.293646
 2496.000000 3.248263 -0.458446 0.306062
 2497.000000 3.229639 -0.376236 0.304191
 2498.000000 3.257600 -0.410841 0.323651
 2499.000000 3.219132 -0.425628 0.293362
 2500.000000 3.233601 -0.415844 0.344973
 2501.000000 3.273992 -0.468434 0.317828
 2502.000000 3.254926 -0.436476 0.340651
 2503.000000 3.265632 -0.437263 0.342387
 2504.000000 3.235369 -0.391417 0.330311
 2505.000000 3.291834 -0.404765 0.335708
 2506.000000 3.289242 -0.348857 0.337044
 2507.000000 3.269941 -0.461382 0.313121
 2508.000000 3.269458 -0.399838 0.334395
 2509.000000 3.304264 -0.469099 0.330055
 2510.000000 3.249313 -0.418915 0.304133
 2511.000000 3.296413 -0.429029 0.310153
 2512.000000 3.263977 -0.394909 0.285304
 2513.000000 3.288627 -0.410974 0.325402
 2514.000000 3.283811 -0.405596 0.285499
 2515.000000 3.282655 -0.467661 0.318562
 2516.000000 3.231234 -0.400060 0.302276
 2517.000000 3.277673 -0.348913 0.312496
 2518.000000 3.268390 -0.394495 0.290217
 2519.000000 3.224437 -0.372751 0.321115
 2520.000000 3.238843 -0.346066 0.287375
 2521.000000 3.280277 -0.469980 0.310570
 2522.000000 3.257416 -0.476399 0.305828
 2523.000000 3.242055 -0.365392 0.306127
 2524.000000 3.268319 -0.338036 0.328997
 2525.000000 3.249745 -0.324889 0.308530
 2526.000000 3.269887 -0.371784 0.314405
 2527.000000 3.249215 -0.335721 0.302195
 2528.000000 3.242317 -0.395140 0.323386
 2529.000000 3.256960 -0.315927 0.283188
 2530.000000 3.242379 -0.373438 0.304801
 2531.000000 3.273061 -0.302829 0.301695
 2532.000000 3.340939 -0.361956 0.322005
 2533.000000 3.254620 -0.368762 0.318908
 2534.000000 3.233345 -0.382281 0.306402
 2535.000000 3.207534 -0.395968 0.326004
 2536.000000 3.249597 -0.374649 0.313128
 2537.000000 3.272776 -0.364319 0.314030
 2538.000000 3.246038 -0.430615 0.341714
 2539.000000 3.254403 -0.441084 0.293785
 2540.000000 3.237939 -0.422511 0.323675
 2541.000000 3.256302 -0.439360 0.315354
 2542.000000 3.198580 -0.368017 0.303840
 2543.000000 3.259508 -0.392338 0.314786
 2544.000000 3.243581 -0.375866 0.289038
 2545.000000 3.219800 -0.423324 0.342244
 2546.000000 3.210393 -0.377915 0.309056
 2547.000000 3.242527 -0.393550 0.304937
 2548.000000 3.231151 -0.379211 0.305563
 2549.000000 3.245536 -0.351612 0.290119
 2550.000000 3.274583 -0.353615 0.331153
 2551.000000 3.246734 -0.406365 0.324897
 2552.000000 3.212885 -0.293291 0.284140
 2553.000000 3.232991 -0.297808 0.316859
 2554.000000 3.245164 -0.397517 0.340496
 2555.000000 3.235672 -0.388028 0.325798
 2556.000000 3.244432 -0.394907 0.320231
 2557.000000 3.242995 -0.360915 0.325936
 2558.000000 3.260519 -0.353505 0.341075
 2559.000000 3.212076 -0.389282 0.307220
 2560.000000 3.223918 -0.344250 0.312561
 2561.000000 3.231628 -0.370951 0.315413
 2562.000000 3.214519 -0.300841 0.307919
 2563.000000 3.225130 -0.308614 0.299203
 2564.000000 3.252151 -0.335900 0.343582
 2565.000000 3.230076 -0.375190 0.315910
 2566.000000 3.210646 -0.375952 0.276885
 2567.000000 3.249864 -0.464460 0.364872
 2568.000000 3.222692 -0.390863 0.302068
 2569.000000 3.218384 -0.370718 0.293621
 2570.000000 3.248784 -0.343801 0.323014
 2571.000000 3.264804 -0.474465 0.322635
 2572.000000 3.209320 -0.344010 0.332981
 2573.000000 3.263246 -0.385663 0.299106
 2574.000000 3.224270 -0.339042 0.334223
 2575.000000 3.270280 -0.368509 0.357016
 2576.000000 3.257869 -0.398070 0.334220
 2577.000000 3.197960 -0.423723 0.322683
 2578.000000 3.262569 -0.455407 0.335785
 2579.000000 3.293461 -0.473505 0.335317
 2580.000000 3.283742 -0.397787 0.353829
 2581.000000 3.244337 -0.415805 0.325228
 2582.000000 3.244742 -0.414730 0.326668
 2583.000000 3.289673 -0.346515 0.308635
 2584.000000 3.324617 -0.380153 0.339418
 2585.000000 3.307636 -0.381192 0.361954
 2586.000000 3.284896 -0.382676 0.346308
 2587.000000 3.238243 -0.362747 0.300449
 2588.000000 3.294540 -0.421405 0.333934
 2589.000000 3.281535 -0.427328 0.367938
 2590.000000 3.299335 -0.400361 0.321891
 2591.000000 3.259712 -0.467138 0.319140
 2592.000000 3.266797 -0.434603 0.311942
 2593.000000 3.279504 -0.386809 0.322680
 2594.000000 3.243920 -0.428127 0.342064
 2595.000000 3.300873 -0.449141 0.319448
 2596.000000 3.241708 -0.418637 0.335591
 2597.000000 3.294496 -0.420298 0.348826
 2598.000000 3.252286 -0.408068 0.324276
 2599.000000 3.258964 -0.495356 0.326720
 2600.000000 3.269890 -0.386797 0.326806
 2601.000000 3.302940 -0.472168 0.333688
 2602.000000 3.268947 -0.411774 0.322937
 2603.000000 3.243221 -0.462426 0.318730
 2604.000000 3.278243 -0.394584 0.336464
 2605.000000 3.261456 -0.485797 0.286409
 2606.000000 3.275389 -0.411943 0.316253
 2607.000000 3.240095 -0.389809 0.305077
 2608.000000 3.225838 -0.449201 0.276303
 2609.000000 3.261813 -0.443849 0.288713
 2610.000000 3.250122 -0.337933 0.277834
 2611.000000 3.280945 -0.415850 0.321782
 2612.000000 3.269442 -0.363935 0.290566
 2613.000000 3.194573 -0.349659 0.255398
 2614.000000 3.280821 -0.391258 0.274302
 2615.000000 3.224325 -0.370478 0.259434
 2616.000000 3.243275 -0.375209 0.296946
 2617.000000 3.291824 -0.391825 0.312244
 2618.000000 3.240019 -0.340596 0.304556
 2619.000000 3.241131 -0.407589 0.340357
 2620.000000 3.276698 -0.389503 0.308393
 2621.000000 3.268120 -0.436655 0.323672
 2622.000000 3.294697 -0.433213 0.310246
 2623.000000 3.289432 -0.395796 0.330012
 2624.000000 3.267311 -0.510822 0.318382
 2625.000000 3.276015 -0.386498 0.306483
 2626.000000 3.273685 -0.391561 0.307459
 2627.000000 3.272276 -0.411381 0.317449
 2628.000000 3.282290 -0.340106 0.301981
 2629.000000 3.252692 -0.381133 0.301384
 2630.000000 3.232833 -0.360088 0.323552
 2631.000000 3.285682 -0.408344 0.333071
 2632.000000 3.261761 -0.392198 0.314306
 2633.000000 3.278180 -0.449009 0.296158
 2634.000000 3.278822 -0.366999 0.305977
 2635.000000 3.286884 -0.399118 0.281845
 2636.000000 3.246280 -0.365465 0.290628
 2637.000000 3.270305 -0.439951 0.303870
 2638.000000 3.260182 -0.364696 0.303353
 2639.000000 3.282632 -0.352226 0.303431
 2640.000000 3.273317 -0.366336 0.280089
 2641.000000 3.243726 -0.344060 0.295117
 2642.000000 3.266176 -0.407617 0.292187
 2643.000000 3.224614 -0.399220 0.312625
 2644.000000 3.241361 -0.375615 0.294142
 2645.000000 3.279373 -0.393252 0.302576
 2646.000000 3.239061 -0.437232 0.295023
 2647.000000 3.270051 -0.388059 0.291886
 2648.000000 3.269075 -0.472557 0.294914
 2649.000000 3.297595 -0.420532 0.302800
 2650.000000 3.253549 -0.337600 0.267067
 2651.000000 3.273949 -0.441363 0.310754
 2652.000000 3.254326 -0.360905 0.313507
 2653.000000 3.260452 -0.407295 0.288469
 2654.000000 3.248989 -0.333171 0.306746
 2655.000000 3.221777 -0.350924 0.280061
 2656.000000 3.273694 -0.386853 0.280872
 2657.000000 3.234085 -0.377851 0.278608
 2658.000000 3.229316 -0.311716 0.256036
 2659.000000 3.231508 -0.364300 0.265765
 2660.000000 3.198304 -0.293629 0.260777
 2661.000000 3.203591 -0.403185 0.239679
 2662.000000 3.217597 -0.342935 0.229189
 2663.000000 3.263650 -0.299174 0.246911
 2664.000000 3.251437 -0.325143 0.242992
 2665.000000 3.222437 -0.304536 0.231530
 2666.000000 3.198724 -0.336751 0.242701
 2667.000000 3.231660 -0.282421 0.253503
 2668.000000 3.211255 -0.363760 0.245238
 2669.000000 3.219565 -0.397021 0.254832
 2670.000000 3.268455 -0.368794 0.243535
 2671.000000 3.244024 -0.301767 0.231763
 2672.000000 3.234340 -0.413986 0.242370
 2673.000000 3.246780 -0.384241 0.242163
 2674.000000 3.223288 -0.392700 0.244399
 2675.000000 3.225722 -0.400351 0.241614
 2676.000000 3.243398 -0.312478 0.259448
 2677.000000 3.221557 -0.344201 0.276762
 2678.000000 3.220267 -0.337337 0.276560
 2679.000000 3.224526 -0.297214 0.256257
 2680.000000 3.204555 -0.352699 0.258218
 2681.000000 3.238660 -0.347277 0.258373
 2682.000000 3.238059 -0.317122 0.252652
 2683.000000 3.208364 -0.366442 0.256402
 2684.000000 3.265127 -0.295226 0.250939
 2685.000000 3.197237 -0.292615 0.249832
 2686.000000 3.245570 -0.255537 0.254674
 2687.000000 3.251593 -0.343739 0.243956
 2688.000000 3.234886 -0.319436 0.243911
 2689.000000 3.223422 -0.339192 0.226406
 2690.000000 3.244485 -0.356055 0.245980
 2691.000000 3.202223 -0.340555 0.237919
 2692.000000 3.211967 -0.363699 0.240040
 2693.000000 3.234213 -0.325707 0.249979
 2694.000000 3.241659 -0.303162 0.257492
 2695.000000 3.219940 -0.458856 0.240686
 2696.000000 3.202866 -0.371548 0.247108
 2697.000000 3.174645 -0.281040 0.245705
 2698.000000 3.239010 -0.421672 0.241923
 2699.000000 3.226655 -0.350172 0.264457
 2700.000000 3.176438 -0.385909 0.236155
 2701.000000 3.197455 -0.414691 0.242601
 2702.000000 3.206655 -0.372621 0.240343
 2703.000000 3.227807 -0.353397 0.246646
 2704.000000 3.196788 -0.312999 0.253981
 2705.000000 3.202728 -0.315439 0.251308
 2706.000000 3.209564 -0.356709 0.234673
 2707.000000 3.201459 -0.409812 0.247522
 2708.000000 3.228415 -0.395230 0.247657
 2709.000000 3.249784 -0.396717 0.249386
 2710.000000 3.232193 -0.311648 0.269711
 2711.000000 3.247289 -0.322096 0.257902
 2712.000000 3.205785 -0.389053 0.248848
 2713.000000 3.219129 -0.327561 0.240944
 2714.000000 3.221574 -0.369504 0.247594
 2715.000000 3.225812 -0.349526 0.249437
 2716.000000 3.274233 -0.316020 0.256704
 2717.000000 3.284935 -0.383923 0.254396
 2718.000000 3.235955 -0.383775 0.253478
 2719.000000 3.200218 -0.415950 0.239574
 2720.000000 3.224668 -0.340372 0.241651
 2721.000000 3.243478 -0.411610 0.244179
 2722.000000 3.194453 -0.388896 0.248918
 2723.000000 3.203242 -0.377438 0.247207
 2724.000000 3.228588 -0.406534 0.246910
 2725.000000 3.202369 -0.366007 0.241603
 2726.000000 3.232817 -0.305593 0.256564
 2727.000000 3.241276 -0.387470 0.230575
 2728.000000 3.237054 -0.348571 0.239202
 2729.000000 3.268233 -0.365122 0.268458
 2730.000000 3.213683 -0.378419 0.253908
 2731.000000 3.261126 -0.424002 0.249694
 2732.000000 3.265944 -0.379475 0.272564
 2733.000000 3.230017 -0.371372 0.227943
 2734.000000 3.222020 -0.338929 0.243471
 2735.000000 3.261206 -0.402440 0.272289
 2736.000000 3.230648 -0.349961 0.239031
 2737.000000 3.209889 -0.393043 0.242693
 2738.000000 3.217909 -0.362063 0.244029
 2739.000000 3.231561 -0.333748 0.257798
 2740.000000 3.229283 -0.308048 0.246931
 2741.000000 3.218652 -0.381102 0.241759
 2742.000000 3.224262 -0.292316 0.229623
 2743.000000 3.219990 -0.426366 0.241358
 2744.000000 3.236072 -0.320421 0.230888
 2745.000000 3.242542 -0.334471 0.234121
 2746.000000 3.272312 -0.401154 0.245338
 2747.000000 3.237027 -0.395964 0.248207
 2748.000000 3.268765 -0.398395 0.223708
 2749.000000 3.229781 -0.358211 0.230722
 2750.000000 3.252492 -0.366839 0.239397
 2751.000000 3.272847 -0.431982 0.236210
 2752.000000 3.259408 -0.359238 0.241044
 2753.000000 3.258331 -0.420720 0.243356
 2754.000000 3.301499 -0.403530 0.245758
 2755.000000 3.269951 -0.378639 0.238985
 2756.000000 3.244321 -0.434779 0.261256
 2757.000000 3.234729 -0.385943 0.237347
 2758.000000 3.224876 -0.375546 0.239327
 2759.000000 3.259286 -0.370794 0.242526
 2760.000000 3.264655 -0.432199 0.231521
 2761.000000 3.234538 -0.394976 0.249578
 2762.000000 3.255310 -0.397680 0.248700
 2763.000000 3.220092 -0.412499 0.244801
 2764.000000 3.235411 -0.387709 0.256596
 2765.000000 3.269767 -0.407731 0.242451
 2766.000000 3.238321 -0.364857 0.232308
 2767.000000 3.260798 -0.380636 0.250379
 2768.000000 3.245574 -0.381138 0.233176
 2769.000000 3.262598 -0.368090 0.240523
 2770.000000 3.253763 -0.359123 0.232349
 2771.000000 3.245686 -0.408841 0.233817
 2772.000000 3.232421 -0.418823 0.237605
 2773.000000 3.246649 -0.358880 0.228849
 2774.000000 3.248364 -0.444406 0.232971
 2775.000000 3.223542 -0.355645 0.245647
 2776.000000 3.195364 -0.374299 0.234635
 2777.000000 3.237299 -0.384685 0.230420
 2778.000000 3.223115 -0.454951 0.243698
 2779.000000 3.203849 -0.412146 0.232750
 2780.000000 3.258788 -0.386217 0.240434
 2781.000000 3.241049 -0.364356 0.227710
 2782.000000 3.258355 -0.354471 0.247809
 2783.000000 3.288846 -0.356744 0.240075
 2784.000000 3.274209 -0.310534 0.263284
 2785.000000 3.240106 -0.357367 0.240395
 2786.000000 3.251952 -0.373486 0.230519
 2787.000000 3.217525 -0.345734 0.234426
 2788.000000 3.263123 -0.366040 0.248843
 2789.000000 3.257175 -0.360707 0.243609
 2790.000000 3.253374 -0.471310 0.265092
 2791.000000 3.243436 -0.337798 0.252509
 2792.000000 3.249854 -0.324040 0.224896
 2793.000000 3.233279 -0.390599 0.244743
 2794.000000 3.253713 -0.269526 0.256917
 2795.000000 3.233567 -0.414502 0.238709
 2796.000000 3.255059 -0.416042 0.249628
 2797.000000 3.248834 -0.449461 0.240189
 2798.000000 3.240190 -0.370963 0.261332
 2799.000000 3.255441 -0.392027 0.245351
 2800.000000 3.257356 -0.415580 0.254561
 2801.000000 3.294644 -0.343323 0.254058
 2802.000000 3.244775 -0.443971 0.244989
 2803.000000 3.298984 -0.325009 0.256700
 2804.000000 3.266964 -0.408341 0.236433
 2805.000000 3.289255 -0.344991 0.250922
 2806.000000 3.276374 -0.369778 0.234117
 2807.000000 3.260547 -0.307913 0.239238
 2808.000000 3.229552 -0.340244 0.239851
 2809.000000 3.245850 -0.366232 0.230214
 2810.000000 3.302040 -0.419213 0.246574
 2811.000000 3.270336 -0.368561 0.236384
 2812.000000 3.258481 -0.332429 0.242948
 2813.000000 3.225815 -0.393342 0.245471
 2814.000000 3.242886 -0.337722 0.251015
 2815.000000 3.209441 -0.354648 0.289255
 2816.000000 3.232347 -0.339736 0.249072
 2817.000000 3.244395 -0.297684 0.251408
 2818.000000 3.258078 -0.341779 0.242494
 2819.000000 3.251140 -0.358775 0.268606
 2820.000000 3.264939 -0.258334 0.247819
 2821.000000 3.301016 -0.306971 0.253965
 2822.000000 3.275202 -0.354281 0.255356
 2823.000000 3.284946 -0.419744 0.274859
 2824.000000 3.253596 -0.407468 0.262650
 2825.000000 3.241804 -0.497713 0.275930
 2826.000000 3.232700 -0.398696 0.275874
 2827.000000 3.241459 -0.346641 0.272907
 2828.000000 3.247787 -0.425244 0.240007
 2829.000000 3.288872 -0.351241 0.260922
 2830.000000 3.278688 -0.354495 0.259114
 2831.000000 3.218036 -0.395778 0.273994
 2832.000000 3.233377 -0.283770 0.260090
 2833.000000 3.255244 -0.344006 0.271614
 2834.000000 3.224839 -0.321352 0.265940
 2835.000000 3.230484 -0.433943 0.279993
 2836.000000 3.203999 -0.321695 0.282398
 2837.000000 3.251817 -0.351526 0.262782
 2838.000000 3.219318 -0.382885 0.276476
 2839.000000 3.267453 -0.378878 0.246751
 2840.000000 3.247582 -0.428507 0.265859
 2841.000000 3.218748 -0.367150 0.264812
 2842.000000 3.256959 -0.366542 0.261174
 2843.000000 3.239479 -0.382101 0.253548
 2844.000000 3.229529 -0.409062 0.252256
 2845.000000 3.219154 -0.324298 0.265855
 2846.000000 3.224072 -0.403399 0.259476
 2847.000000 3.174181 -0.347778 0.261197
 2848.000000 3.246352 -0.395317 0.267693
 2849.000000 3.189506 -0.322945 0.245826
 2850.000000 3.219192 -0.332171 0.269506
 2851.000000 3.242513 -0.380131 0.281448
 2852.000000 3.238912 -0.373094 0.272408
 2853.000000 3.217798 -0.356883 0.282632
 2854.000000 3.246790 -0.371198 0.312369
 2855.000000 3.246052 -0.367292 0.289797
 2856.000000 3.244231 -0.413960 0.265591
 2857.000000 3.234604 -0.410084 0.262995
 2858.000000 3.223663 -0.352707 0.284263
 2859.000000 3.261973 -0.323824 0.247520
 2860.000000 3.232622 -0.350708 0.261686
 2861.000000 3.235179 -0.383158 0.264557
 2862.000000 3.209559 -0.408852 0.258468
 2863.000000 3.258343 -0.302339 0.248654
 2864.000000 3.228269 -0.366708 0.248281
 2865.000000 3.240082 -0.407008 0.253551
 2866.000000 3.236743 -0.410499 0.246780
 2867.000000 3.225205 -0.388578 0.247416
 2868.000000 3.213905 -0.404481 0.242685
 2869.000000 3.227443 -0.390146 0.254295
 2870.000000 3.226510 -0.374948 0.234464
 2871.000000 3.206980 -0.306333 0.252802
 2872.000000 3.217455 -0.437975 0.269708
 2873.000000 3.232179 -0.457244 0.256953
 2874.000000 3.238668 -0.399608 0.258469
 2875.000000 3.213518 -0.349744 0.254648
 2876.000000 3.222274 -0.465216 0.253699
 2877.000000 3.201800 -0.305049 0.262392
 2878.000000 3.212422 -0.416856 0.268556
 2879.000000 3.237123 -0.425244 0.247736
 2880.000000 3.183937 -0.435843 0.258061
 2881.000000 3.236401 -0.439832 0.248582
 2882.000000 3.225094 -0.367636 0.258839
 2883.000000 3.260681 -0.406609 0.270015
 2884.000000 3.208183 -0.384439 0.238273
 2885.000000 3.199253 -0.377186 0.284667
 2886.000000 3.218667 -0.416808 0.309199
 2887.000000 3.169161 -0.324238 0.266239
 2888.000000 3.198926 -0.363941 0.234716
 2889.000000 3.169327 -0.393494 0.269319
 2890.000000 3.229346 -0.393739 0.273250
 2891.000000 3.246934 -0.457393 0.262314
 2892.000000 3.228499 -0.352043 0.265403
 2893.000000 3.226982 -0.396249 0.254888
 2894.000000 3.222635 -0.361716 0.268355
 2895.000000 3.186019 -0.375245 0.253769
 2896.000000 3.197768 -0.393031 0.271652
 2897.000000 3.198180 -0.449700 0.248153
 2898.000000 3.216944 -0.449533 0.286074
 2899.000000 3.256699 -0.453454 0.270118
 2900.000000 3.247362 -0.481584 0.277266
 2901.000000 3.239315 -0.432744 0.273729
 2902.000000 3.222642 -0.449295 0.286037
 2903.000000 3.211199 -0.417473 0.295110
 2904.000000 3.226673 -0.435892 0.284183
 2905.000000 3.205652 -0.416988 0.287036
 2906.000000 3.215884 -0.487618 0.318632
 2907.000000 3.227009 -0.490348 0.339001
 2908.000000 3.171136 -0.512924 0.358051
 2909.000000 3.208101 -0.481809 0.331652
 2910.000000 3.207876 -0.408769 0.339497
 2911.000000 3.224053 -0.414340 0.334024
 2912.000000 3.248713 -0.562944 0.318605
 2913.000000 3.193765 -0.458525 0.308159
 2914.000000 3.160039 -0.435319 0.293306
 2915.000000 3.212259 -0.373827 0.296444
 2916.000000 3.230196 -0.400607 0.301241
 2917.000000 3.221880 -0.405677 0.326021
 2918.000000 3.190531 -0.393228 0.303749
 2919.000000 3.250267 -0.488025 0.277357
 2920.000000 3.249795 -0.398367 0.320948
 2921.000000 3.224190 -0.370526 0.282200
 2922.000000 3.273522 -0.423891 0.302069
 2923.000000 3.267842 -0.409402 0.301167
 2924.000000 3.243208 -0.448567 0.294662
 2925.000000 3.202950 -0.443807 0.308008
 2926.000000 3.203160 -0.389961 0.289488
 2927.000000 3.246657 -0.367442 0.281033
 2928.000000 3.234131 -0.423385 0.307070
 2929.000000 3.191349 -0.329981 0.255947
 2930.000000 3.227002 -0.357507 0.280288
 2931.000000 3.232319 -0.361363 0.281203
 2932.000000 3.214382 -0.382707 0.280959
 2933.000000 3.262542 -0.424125 0.285960
 2934.000000 3.215851 -0.446767 0.283445
 2935.000000 3.264399 -0.432458 0.286121
 2936.000000 3.261168 -0.397635 0.278299
 2937.000000 3.235338 -0.448559 0.280857
 2938.000000 3.273878 -0.454899 0.320447
 2939.000000 3.254117 -0.430152 0.276573
 2940.000000 3.227722 -0.459305 0.306812
 2941.000000 3.262769 -0.435145 0.318668
 2942.000000 3.255289 -0.424669 0.308722
 2943.000000 3.212293 -0.331277 0.316292
 2944.000000 3.194353 -0.423752 0.298064
 2945.000000 3.195922 -0.450765 0.319155
 2946.000000 3.261963 -0.387222 0.245979
 2947.000000 3.235738 -0.366672 0.293476
 2948.000000 3.257525 -0.379809 0.297847
 2949.000000 3.249435 -0.357548 0.295494
 2950.000000 3.242814 -0.352352 0.280246
 2951.000000 3.238271 -0.466809 0.295794
 2952.000000 3.232718 -0.452478 0.326158
 2953.000000 3.201508 -0.400919 0.279794
 2954.000000 3.248644 -0.493043 0.317280
 2955.000000 3.194603 -0.335826 0.278047
 2956.000000 3.222518 -0.379299 0.292031
 2957.000000 3.206942 -0.391839 0.288355
 2958.000000 3.241318 -0.332476 0.303432
 2959.000000 3.241449 -0.418983 0.307872
 2960.000000 3.232813 -0.374623 0.272145
 2961.000000 3.241011 -0.390721 0.251422
 2962.000000 3.239874 -0.426007 0.308623
 2963.000000 3.241600 -0.370152 0.282110
 2964.000000 3.274515 -0.413465 0.299109
 2965.000000 3.239429 -0.416255 0.257359
 2966.000000 3.255542 -0.421411 0.323080
 2967.000000 3.262004 -0.344190 0.294488
 2968.000000 3.270086 -0.384244 0.263706
 2969.000000 3.269737 -0.411117 0.274705
 2970.000000 3.242305 -0.350432 0.270884
 2971.000000 3.269926 -0.485994 0.291444
 2972.000000 3.245356 -0.425993 0.270575
 2973.000000 3.250399 -0.386164 0.275545
 2974.000000 3.242093 -0.423944 0.285014
 2975.000000 3.266844 -0.360918 0.292766
 2976.000000 3.267200 -0.382666 0.291206
 2977.000000 3.322525 -0.366568 0.272592
 2978.000000 3.288015 -0.362363 0.307106
 2979.000000 3.250986 -0.386487 0.292217
 2980.000000 3.211640 -0.467058 0.251336
 2981.000000 3.260426 -0.368394 0.287647
 2982.000000 3.265963 -0.342943 0.282192
 2983.000000 3.258384 -0.299699 0.290450
 2984.000000 3.214276 -0.367845 0.277542
 2985.000000 3.253220 -0.372445 0.279726
 2986.000000 3.241827 -0.333302 0.271358
 2987.000000 3.241819 -0.288470 0.292340
 2988.000000 3.244070 -0.294017 0.286024
 2989.000000 3.231089 -0.290994 0.300872
 2990.000000 3.244334 -0.328923 0.291128
 2991.000000 3.282826 -0.344629 0.309328
 2992.000000 3.234530 -0.363257 0.290479
 2993.000000 3.279861 -0.283528 0.287537
 2994.000000 3.245062 -0.359395 0.281854
 2995.000000 3.229135 -0.325270 0.280706
 2996.000000 3.240520 -0.368044 0.277048
 2997.000000 3.254849 -0.303738 0.288119
 2998.000000 3.249327 -0.438891 0.305920
 2999.000000 3.247983 -0.330070 0.275310
 3000.000000 3.262219 -0.386018 0.285005
 3001.000000 3.278551 -0.382926 0.297403
 3002.000000 3.300925 -0.362580 0.290568
 3003.000000 3.275701 -0.374884 0.298454
 3004.000000 3.261566 -0.412123 0.311515
 3005.000000 3.260342 -0.445008 0.282244
 3006.000000 3.273486 -0.459301 0.261577
 3007.000000 3.304728 -0.328619 0.297558
 3008.000000 3.261035 -0.413442 0.268431
 3009.000000 3.288755 -0.410760 0.282390
 3010.000000 3.293652 -0.378070 0.290264
 3011.000000 3.265744 -0.420631 0.297030
 3012.000000 3.226719 -0.260576 0.288545
 3013.000000 3.243752 -0.362164 0.290137
 3014.000000 3.284199 -0.371402 0.300082
 3015.000000 3.272062 -0.418899 0.302930
 3016.000000 3.235275 -0.416404 0.283329
 3017.000000 3.262143 -0.372015 0.281839
 3018.000000 3.280159 -0.370679 0.295959
 3019.000000 3.213464 -0.376674 0.304500
 3020.000000 3.247520 -0.390072 0.291173
 3021.000000 3.220058 -0.442964 0.274171
 3022.000000 3.258129 -0.401973 0.283211
 3023.000000 3.255422 -0.437977 0.285605
 3024.000000 3.225248 -0.444269 0.310444
 3025.000000 3.229431 -0.430858 0.287787
 3026.000000 3.250358 -0.394282 0.283857
 3027.000000 3.232514 -0.433218 0.283364
 3028.000000 3.301039 -0.405151 0.288402
 3029.000000 3.263323 -0.376204 0.276258
 3030.000000 3.250158 -0.374395 0.260638
 3031.000000 3.254592 -0.341015 0.291092
 3032.000000 3.227983 -0.401854 0.286947
 3033.000000 3.230954 -0.349158 0.284724
 3034.000000 3.251901 -0.332707 0.295319
 3035.000000 3.254138 -0.435117 0.296517
 3036.000000 3.249255 -0.441714 0.316212
 3037.000000 3.263316 -0.404832 0.288455
 3038.000000 3.272000 -0.374254 0.281753
 3039.000000 3.279267 -0.337619 0.306444
 3040.000000 3.270946 -0.347926 0.304502
 3041.000000 3.301180 -0.357567 0.300431
 3042.000000 3.256882 -0.385018 0.285769
 3043.000000 3.230685 -0.358182 0.265135
 3044.000000 3.225328 -0.354991 0.281384
 3045.000000 3.262638 -0.363841 0.283160
 3046.000000 3.230821 -0.300483 0.293219
 3047.000000 3.216495 -0.301471 0.271767
 3048.000000 3.286441 -0.336059 0.292022
 3049.000000 3.244028 -0.342734 0.283738
 3050.000000 3.244999 -0.325975 0.259017
 3051.000000 3.235496 -0.420522 0.280902
 3052.000000 3.216467 -0.332516 0.272739
 3053.000000 3.219378 -0.356567 0.271965
 3054.000000 3.239947 -0.387793 0.269488
 3055.000000 3.250203 -0.355958 0.305353
 3056.000000 3.221666 -0.398535 0.307459
 3057.000000 3.231122 -0.372323 0.288664
 3058.000000 3.259867 -0.403998 0.296127
 3059.000000 3.228601 -0.392936 0.310418
 3060.000000 3.244664 -0.327193 0.299420
 3061.000000 3.257267 -0.382227 0.311464
 3062.000000 3.218243 -0.342836 0.292392
 3063.000000 3.221053 -0.352707 0.287083
 3064.000000 3.253173 -0.275559 0.299384
 3065.000000 3.265210 -0.368774 0.279067
 3066.000000 3.254414 -0.378682 0.294773
 3067.000000 3.243647 -0.296372 0.286510
 3068.000000 3.292201 -0.280584 0.280479
 3069.000000 3.244001 -0.396561 0.306058
 3070.000000 3.279769 -0.337827 0.307432
 3071.000000 3.220736 -0.338142 0.298327
 3072.000000 3.250900 -0.330267 0.319874
 3073.000000 3.242457 -0.386565 0.292995
 3074.000000 3.245731 -0.371714 0.294665
 3075.000000 3.274948 -0.360486 0.334789
 3076.000000 3.267869 -0.442898 0.283152
 3077.000000 3.256396 -0.415856 0.303957
 3078.000000 3.287796 -0.367560 0.309224
 3079.000000 3.303116 -0.347499 0.300985
 3080.000000 3.245151 -0.369883 0.313796
 3081.000000 3.272696 -0.360120 0.293918
 3082.000000 3.256957 -0.317187 0.283728
 3083.000000 3.200257 -0.382109 0.300613
 3084.000000 3.230631 -0.400101 0.291952
 3085.000000 3.231532 -0.366043 0.293046
 3086.000000 3.204220 -0.358468 0.302409
 3087.000000 3.230745 -0.375498 0.294193
 3088.000000 3.254482 -0.350420 0.281485
 3089.000000 3.265475 -0.388856 0.303635
 3090.000000 3.230201 -0.346934 0.272058
 3091.000000 3.247920 -0.353892 0.302049
 3092.000000 3.237590 -0.361677 0.288062
 3093.000000 3.236750 -0.312395 0.262834
 3094.000000 3.221041 -0.306467 0.285987
 3095.000000 3.229983 -0.299905 0.286282
 3096.000000 3.246490 -0.314836 0.278835
 3097.000000 3.255225 -0.324484 0.276273
 3098.000000 3.194068 -0.337858 0.265929
 3099.000000 3.237288 -0.276899 0.295144
 3100.000000 3.215228 -0.306449 0.275805
 3101.000000 3.269350 -0.367775 0.275439
 3102.000000 3.236705 -0.316175 0.281966
 3103.000000 3.212147 -0.303276 0.265935
 3104.000000 3.252112 -0.379463 0.315093
 3105.000000 3.248751 -0.334413 0.297864
 3106.000000 3.234117 -0.355174 0.286680
 3107.000000 3.249716 -0.266335 0.285002
 3108.000000 3.250843 -0.236738 0.285559
 3109.000000 3.242621 -0.325850 0.265964
 3110.000000 3.244961 -0.271035 0.284628
 3111.000000 3.246088 -0.325525 0.287881
 3112.000000 3.239191 -0.301155 0.292750
 3113.000000 3.273050 -0.292791 0.294621
 3114.000000 3.248020 -0.332501 0.311183
 3115.000000 3.220236 -0.347135 0.294115
 3116.000000 3.281183 -0.358687 0.292435
 3117.000000 3.229575 -0.358107 0.316090
 3118.000000 3.233484 -0.372194 0.298268
 3119.000000 3.227051 -0.335064 0.317250
 3120.000000 3.221078 -0.309406 0.310443
 3121.000000 3.234260 -0.323258 0.314032
 3122.000000 3.253910 -0.347124 0.302532
 3123.000000 3.262538 -0.339577 0.319345
 3124.000000 3.243816 -0.279953 0.301727
 3125.000000 3.248159 -0.352090 0.311194
 3126.000000 3.238802 -0.344743 0.293580
 3127.000000 3.233821 -0.299150 0.282703
 3128.000000 3.254501 -0.378198 0.317860
 3129.000000 3.243895 -0.320894 0.305039
 3130.000000 3.240868 -0.334778 0.327165
 3131.000000 3.210485 -0.296273 0.296169
 3132.000000 3.223018 -0.348751 0.301736
 3133.000000 3.240366 -0.354900 0.332586
 3134.000000 3.208820 -0.317455 0.348104
 3135.000000 3.240477 -0.362075 0.309797
 3136.000000 3.248295 -0.259465 0.321225
 3137.000000 3.234812 -0.342343 0.305984
 3138.000000 3.258053 -0.303518 0.302022
 3139.000000 3.258915 -0.293676 0.312553
 3140.000000 3.227918 -0.301979 0.299733
 3141.000000 3.231485 -0.281279 0.333204
 3142.000000 3.213868 -0.334212 0.286325
 3143.000000 3.230174 -0.332015 0.322818
 3144.000000 3.262694 -0.288920 0.334549
 3145.000000 3.284748 -0.305160 0.318527
 3146.000000 3.243087 -0.356210 0.328311
 3147.000000 3.222635 -0.267068 0.307817
 3148.000000 3.224587 -0.278103 0.320505
 3149.000000 3.253785 -0.423247 0.299823
 3150.000000 3.262052 -0.306480 0.327178
 3151.000000 3.267147 -0.340156 0.320001
 3152.000000 3.209209 -0.338903 0.328821
 3153.000000 3.235974 -0.441312 0.320977
 3154.000000 3.252707 -0.283960 0.291895
 3155.000000 3.258557 -0.328220 0.312030
 3156.000000 3.216402 -0.338814 0.334456
 3157.000000 3.254624 -0.375780 0.345971
 3158.000000 3.259957 -0.369370 0.307828
 3159.000000 3.236503 -0.287094 0.328814
 3160.000000 3.213913 -0.276914 0.340393
 3161.000000 3.214201 -0.294730 0.307778
 3162.000000 3.245324 -0.322387 0.304159
 3163.000000 3.188503 -0.340881 0.319716
 3164.000000 3.213662 -0.301647 0.303248
 3165.000000 3.218165 -0.344370 0.335470
 3166.000000 3.208455 -0.322451 0.302328
 3167.000000 3.200600 -0.338581 0.316885
 3168.000000 3.213527 -0.366340 0.332959
 3169.000000 3.192145 -0.401666 0.345506
 3170.000000 3.202737 -0.405535 0.319177
 3171.000000 3.219421 -0.350344 0.317526
 3172.000000 3.186055 -0.329383 0.325156
 3173.000000 3.196379 -0.351944 0.335733
 3174.000000 3.212224 -0.290736 0.332009
 3175.000000 3.198868 -0.370484 0.309786
 3176.000000 3.243560 -0.469202 0.312546
 3177.000000 3.159233 -0.319944 0.320461
 3178.000000 3.220538 -0.394409 0.332043
 3179.000000 3.214783 -0.347597 0.330257
 3180.000000 3.188929 -0.380014 0.298154
 3181.000000 3.223659 -0.344460 0.296036
 3182.000000 3.205641 -0.304881 0.303874
 3183.000000 3.203490 -0.276724 0.302353
 3184.000000 3.218321 -0.291078 0.338522
 3185.000000 3.221837 -0.336601 0.283186
 3186.000000 3.245215 -0.274696 0.307642
 3187.000000 3.228231 -0.268690 0.311047
 3188.000000 3.222894 -0.295629 0.282477
 3189.000000 3.212423 -0.252877 0.305624
 3190.000000 3.208924 -0.281797 0.308015
 3191.000000 3.251352 -0.347303 0.296450
 3192.000000 3.236381 -0.284189 0.306496
 3193.000000 3.264488 -0.294687 0.320428
 3194.000000 3.260259 -0.278809 0.302262
 3195.000000 3.243629 -0.346093 0.331239
 3196.000000 3.277782 -0.273947 0.324737
 3197.000000 3.237905 -0.349351 0.318095
 3198.000000 3.229249 -0.384213 0.321705
 3199.000000 3.237826 -0.338926 0.326240
 3200.000000 3.240887 -0.335423 0.328965
 3201.000000 3.240392 -0.244468 0.318485
 3202.000000 3.194503 -0.358133 0.299799
 3203.000000 3.232824 -0.347514 0.329142
 3204.000000 3.235200 -0.312106 0.278661
 3205.000000 3.219444 -0.396761 0.291638
 3206.000000 3.237936 -0.350976 0.304478
 3207.000000 3.232070 -0.366107 0.259719
 3208.000000 3.245600 -0.366021 0.308761
 3209.000000 3.222706 -0.346633 0.326369
 3210.000000 3.246772 -0.357308 0.330277
 3211.000000 3.247597 -0.436668 0.329374
 3212.000000 3.226355 -0.418642 0.332152
 3213.000000 3.241457 -0.436204 0.295886
 3214.000000 3.241890 -0.415457 0.340693
 3215.000000 3.272161 -0.380763 0.312655
 3216.000000 3.269454 -0.423947 0.312574
 3217.000000 3.219372 -0.409841 0.321324
 3218.000000 3.206681 -0.426613 0.344758
 3219.000000 3.192723 -0.317182 0.318838
 3220.000000 3.258636 -0.352561 0.346156
 3221.000000 3.234357 -0.382481 0.302843
 3222.000000 3.259117 -0.395819 0.362790
 3223.000000 3.256875 -0.322994 0.347719
 3224.000000 3.211387 -0.341051 0.318148
 3225.000000 3.261755 -0.361246 0.320438
 3226.000000 3.226417 -0.400865 0.317616
 3227.000000 3.269281 -0.335964 0.328899
 3228.000000 3.283384 -0.385621 0.370364
 3229.000000 3.260706 -0.368806 0.313030
 3230.000000 3.262782 -0.399343 0.333742
 3231.000000 3.262727 -0.310843 0.321138
 3232.000000 3.234986 -0.343850 0.319709
 3233.000000 3.254561 -0.380747 0.323563
 3234.000000 3.271416 -0.308576 0.308189
 3235.000000 3.243502 -0.367175 0.331668
 3236.000000 3.289389 -0.382989 0.310176
 3237.000000 3.241461 -0.374145 0.322830
 3238.000000 3.221084 -0.371290 0.298353
 3239.000000 3.227718 -0.392597 0.325163
 3240.000000 3.277116 -0.395937 0.321353
 3241.000000 3.250720 -0.440055 0.309795
 3242.000000 3.253766 -0.402860 0.325305
 3243.000000 3.272587 -0.320248 0.315939
 3244.000000 3.260977 -0.379041 0.314463
 3245.000000 3.229961 -0.368127 0.341286
 3246.000000 3.254760 -0.331913 0.302535
 3247.000000 3.276172 -0.303101 0.316703
 3248.000000 3.199486 -0.303365 0.323372
 3249.000000 3.272717 -0.313217 0.303645
 3250.000000 3.254113 -0.331129 0.311388
 3251.000000 3.253761 -0.331776 0.307551
 3252.000000 3.252701 -0.273521 0.347228
 3253.000000 3.261553 -0.289588 0.306532
 3254.000000 3.247843 -0.384090 0.322527
 3255.000000 3.253315 -0.287128 0.314148
 3256.000000 3.252272 -0.355513 0.329969
 3257.000000 3.240355 -0.407992 0.295472
 3258.000000 3.183973 -0.400988 0.321212
 3259.000000 3.214628 -0.391974 0.331506
 3260.000000 3.192153 -0.295356 0.313052
 3261.000000 3.223592 -0.435032 0.324026
 3262.000000 3.249097 -0.323970 0.301981
 3263.000000 3.235994 -0.350246 0.298016
 3264.000000 3.210798 -0.360376 0.318023
 3265.000000 3.232903 -0.420213 0.331944
 3266.000000 3.241810 -0.384725 0.296259
 3267.000000 3.263858 -0.408736 0.305380
 3268.000000 3.247770 -0.303037 0.347435
 3269.000000 3.248572 -0.380079 0.315031
 3270.000000 3.206854 -0.447969 0.342016
 3271.000000 3.206647 -0.452801 0.356736
 3272.000000 3.223918 -0.334694 0.309502
 3273.000000 3.265244 -0.320189 0.315884
 3274.000000 3.259723 -0.386486 0.311826
 3275.000000 3.261338 -0.347860 0.303100
 3276.000000 3.272540 -0.393786 0.337362
 3277.000000 3.231719 -0.278795 0.310512
 3278.000000 3.241834 -0.300368 0.309834
 3279.000000 3.272750 -0.286244 0.314830
 3280.000000 3.247810 -0.359115 0.302377
 3281.000000 3.259747 -0.329601 0.265609
 3282.000000 3.244316 -0.342875 0.311394
 3283.000000 3.245548 -0.349974 0.334831
 3284.000000 3.247394 -0.391778 0.285152
 3285.000000 3.266338 -0.352118 0.279783
 3286.000000 3.220035 -0.408411 0.283966
 3287.000000 3.234635 -0.366955 0.290710
 3288.000000 3.204219 -0.341637 0.271779
 3289.000000 3.231103 -0.332516 0.300614
 3290.000000 3.208173 -0.277258 0.322966
 3291.000000 3.260659 -0.297598 0.292463
 3292.000000 3.268710 -0.300483 0.268941
 3293.000000 3.283527 -0.406593 0.287636
 3294.000000 3.241172 -0.341021 0.291055
 3295.000000 3.238016 -0.300378 0.261511
 3296.000000 3.224635 -0.302401 0.277916
 3297.000000 3.226135 -0.341235 0.274694
 3298.000000 3.223143 -0.349494 0.300848
 3299.000000 3.273108 -0.281348 0.283452
 3300.000000 3.253867 -0.259230 0.305753
 3301.000000 3.235553 -0.340082 0.288475
 3302.000000 3.251891 -0.387866 0.288700
 3303.000000 3.254097 -0.376411 0.332826
 3304.000000 3.261243 -0.413143 0.306560
 3305.000000 3.245502 -0.360079 0.329554
 3306.000000 3.274636 -0.323789 0.321467
 3307.000000 3.270750 -0.340868 0.302764
 3308.000000 3.263133 -0.284067 0.282663
 3309.000000 3.291774 -0.362648 0.305690
 3310.000000 3.254336 -0.341948 0.282202
 3311.000000 3.252661 -0.346183 0.316021
 3312.000000 3.248709 -0.316274 0.312406
 3313.000000 3.256580 -0.314967 0.300653
 3314.000000 3.292238 -0.358156 0.299766
 3315.000000 3.280977 -0.314519 0.295326
 3316.000000 3.270008 -0.294792 0.280212
 3317.000000 3.255990 -0.335551 0.311813
 3318.000000 3.219138 -0.377818 0.300827
 3319.000000 3.233054 -0.363891 0.314881
 3320.000000 3.245225 -0.333937 0.301963
 3321.000000 3.270537 -0.369203 0.296908
 3322.000000 3.252823 -0.311962 0.327759
 3323.000000 3.264002 -0.331966 0.312560
 3324.000000 3.207538 -0.254458 0.296268
 3325.000000 3.311970 -0.399848 0.302042
 3326.000000 3.286505 -0.399471 0.324998
 3327.000000 3.278654 -0.419247 0.313777
 3328.000000 3.287002 -0.399168 0.315036
 3329.000000 3.232800 -0.342457 0.303347
 3330.000000 3.265860 -0.340511 0.293393
 3331.000000 3.263344 -0.315755 0.299371
 3332.000000 3.220337 -0.365994 0.319254
 3333.000000 3.252246 -0.369943 0.319382
 3334.000000 3.228078 -0.371741 0.347695
 3335.000000 3.296149 -0.388047 0.319017
 3336.000000 3.220664 -0.424249 0.359240
 3337.000000 3.242032 -0.454763 0.353859
 3338.000000 3.240731 -0.378007 0.345940
 3339.000000 3.259565 -0.376024 0.321571
 3340.000000 3.260696 -0.458346 0.339559
 3341.000000 3.280803 -0.383266 0.333913
 3342.000000 3.231570 -0.435098 0.323569
 3343.000000 3.265451 -0.361776 0.330061
 3344.000000 3.223813 -0.339541 0.311974
 3345.000000 3.285212 -0.364799 0.335182
 3346.000000 3.268796 -0.324738 0.319742
 3347.000000 3.230692 -0.395620 0.341742
 3348.000000 3.264785 -0.385187 0.342071
 3349.000000 3.240024 -0.283147 0.329948
 3350.000000 3.255840 -0.387775 0.362506
 3351.000000 3.275002 -0.358772 0.324238
 3352.000000 3.285581 -0.359772 0.306325
 3353.000000 3.247765 -0.375542 0.322543
 3354.000000 3.262444 -0.239104 0.291356
 3355.000000 3.240852 -0.306641 0.296181
 3356.000000 3.296398 -0.358267 0.311827
 3357.000000 3.282549 -0.360814 0.350556
 3358.000000 3.285873 -0.356871 0.316661
 3359.000000 3.282421 -0.333603 0.293634
 3360.000000 3.218449 -0.389185 0.372153
 3361.000000 3.248024 -0.253749 0.351078
 3362.000000 3.296929 -0.404253 0.300679
 3363.000000 3.270384 -0.359112 0.325313
 3364.000000 3.282572 -0.313484 0.311776
 3365.000000 3.264697 -0.347193 0.327555
 3366.000000 3.264557 -0.342725 0.313760
 3367.000000 3.303094 -0.302539 0.326909
 3368.000000 3.289863 -0.335508 0.331746
 3369.000000 3.298857 -0.379028 0.307807
 3370.000000 3.284557 -0.319850 0.317801
 3371.000000 3.262933 -0.340035 0.330794
 3372.000000 3.240043 -0.293447 0.336304
 3373.000000 3.321233 -0.448633 0.344783
 3374.000000 3.315639 -0.272997 0.326089
 3375.000000 3.279315 -0.296575 0.323252
 3376.000000 3.284061 -0.357433 0.297735
 3377.000000 3.291449 -0.388977 0.320074
 3378.000000 3.262343 -0.387552 0.306045
 3379.000000 3.295383 -0.375146 0.318524
 3380.000000 3.251684 -0.245599 0.333538
 3381.000000 3.274278 -0.299903 0.321248
 3382.000000 3.294672 -0.282326 0.304802
 3383.000000 3.291625 -0.303703 0.310575
 3384.000000 3.281773 -0.345104 0.303118
 3385.000000 3.299609 -0.304597 0.332521
 3386.000000 3.256064 -0.376168 0.346508
 3387.000000 3.284627 -0.341015 0.313817
 3388.000000 3.262242 -0.316264 0.338737
 3389.000000 3.276029 -0.367301 0.366241
 3390.000000 3.274981 -0.319587 0.350606
 3391.000000 3.286805 -0.300055 0.334089
 3392.000000 3.263801 -0.331357 0.314692
 3393.000000 3.300447 -0.361922 0.321745
 3394.000000 3.307293 -0.310749 0.325883
 3395.000000 3.261018 -0.296341 0.297150
 3396.000000 3.273815 -0.426714 0.315476
 3397.000000 3.265294 -0.386587 0.306942
 3398.000000 3.293421 -0.301720 0.315174
 3399.000000 3.246970 -0.388403 0.349389
 3400.000000 3.278804 -0.363911 0.334626
 3401.000000 3.232441 -0.321253 0.352242
 3402.000000 3.276000 -0.412020 0.342825
 3403.000000 3.253650 -0.432586 0.310051
 3404.000000 3.264176 -0.371521 0.354596
 3405.000000 3.279103 -0.352439 0.342388
 3406.000000 3.248463 -0.404988 0.335415
 3407.000000 3.256855 -0.423237 0.331153
 3408.000000 3.257361 -0.424807 0.342262
 3409.000000 3.263486 -0.407883 0.315674
 3410.000000 3.259034 -0.383206 0.333145
 3411.000000 3.271319 -0.423925 0.319530
 3412.000000 3.292677 -0.381127 0.297007
 3413.000000 3.264567 -0.333507 0.286670
 3414.000000 3.253045 -0.375331 0.289063
 3415.000000 3.242758 -0.357501 0.309754
 3416.000000 3.275208 -0.366487 0.321673
 3417.000000 3.227139 -0.344497 0.318282
 3418.000000 3.272031 -0.388546 0.315006
 3419.000000 3.261464 -0.381072 0.312231
 3420.000000 3.270157 -0.379127 0.333549
 3421.000000 3.284114 -0.399836 0.321430
 3422.000000 3.273057 -0.388500 0.378005
 3423.000000 3.277469 -0.399852 0.302250
 3424.000000 3.254420 -0.382034 0.298881
 3425.000000 3.278115 -0.375132 0.296385
 3426.000000 3.264380 -0.369160 0.315289
 3427.000000 3.264701 -0.330576 0.354805
 3428.000000 3.243347 -0.412870 0.309201
 3429.000000 3.245380 -0.389514 0.321469
 3430.000000 3.262703 -0.360392 0.327076
 3431.000000 3.321174 -0.401963 0.307314
 3432.000000 3.300305 -0.339807 0.324131
 3433.000000 3.292196 -0.437450 0.321203
 3434.000000 3.238938 -0.307917 0.299514
 3435.000000 3.261074 -0.424830 0.295822
 3436.000000 3.271886 -0.428790 0.327257
 3437.000000 3.274568 -0.397842 0.313299
 3438.000000 3.277341 -0.430392 0.367098
 3439.000000 3.283531 -0.395910 0.343756
 3440.000000 3.283387 -0.335135 0.303432
 3441.000000 3.284550 -0.374687 0.311052
 3442.000000 3.271957 -0.356536 0.339270
 3443.000000 3.232601 -0.382853 0.301160
 3444.000000 3.235786 -0.384439 0.319276
 3445.000000 3.294380 -0.328743 0.308140
 3446.000000 3.239194 -0.452617 0.330969
 3447.000000 3.229970 -0.399822 0.348502
 3448.000000 3.242863 -0.392578 0.316045
 3449.000000 3.263771 -0.350494 0.320884
 3450.000000 3.216783 -0.286466 0.313043
 3451.000000 3.228811 -0.376351 0.297532
 3452.000000 3.236955 -0.333098 0.300429
 3453.000000 3.260928 -0.396498 0.306927
 3454.000000 3.236109 -0.375936 0.309401
 3455.000000 3.228818 -0.305930 0.313385
 3456.000000 3.260578 -0.415573 0.337488
 3457.000000 3.251625 -0.348693 0.321041
 3458.000000 3.281515 -0.332078 0.310257
 3459.000000 3.277967 -0.397440 0.350480
 3460.000000 3.240529 -0.364080 0.333204
 3461.000000 3.282910 -0.330228 0.335910
 3462.000000 3.262714 -0.355460 0.335072
 3463.000000 3.265239 -0.391105 0.368757
 3464.000000 3.221160 -0.320032 0.353114
 3465.000000 3.223349 -0.364096 0.343600
 3466.000000 3.223386 -0.387260 0.327164
 3467.000000 3.195463 -0.324118 0.315455
 3468.000000 3.204845 -0.373638 0.362988
 3469.000000 3.203020 -0.216690 0.351347
 3470.000000 3.222528 -0.347245 0.317434
 3471.000000 3.264020 -0.346966 0.326081
 3472.000000 3.257008 -0.318139 0.302663
 3473.000000 3.239131 -0.340637 0.308081
 3474.000000 3.253032 -0.337948 0.323532
 3475.000000 3.245371 -0.388468 0.331647
 3476.000000 3.224174 -0.379215 0.331021
 3477.000000 3.258222 -0.392785 0.355514
 3478.000000 3.274696 -0.337010 0.358135
 3479.000000 3.305769 -0.346625 0.331365
 3480.000000 3.262356 -0.362892 0.321447
 3481.000000 3.266913 -0.363073 0.368523
 3482.000000 3.245358 -0.435986 0.351878
 3483.000000 3.267163 -0.394414 0.318826
 3484.000000 3.261775 -0.383247 0.354348
 3485.000000 3.252455 -0.387706 0.348479
 3486.000000 3.294958 -0.354456 0.327224
 3487.000000 3.253339 -0.431900 0.337226
 3488.000000 3.273178 -0.433477 0.363113
 3489.000000 3.280622 -0.382191 0.338329
 3490.000000 3.304530 -0.347371 0.301663
 3491.000000 3.293144 -0.470522 0.293986
 3492.000000 3.288416 -0.351230 0.298980
 3493.000000 3.236541 -0.420163 0.327778
 3494.000000 3.250353 -0.386318 0.314843
 3495.000000 3.248683 -0.333647 0.311073
 3496.000000 3.284169 -0.375601 0.331859
 3497.000000 3.276012 -0.452690 0.315536
 3498.000000 3.269825 -0.363548 0.303911
 3499.000000 3.249175 -0.371542 0.327541
 3500.000000 3.243208 -0.421198 0.317763
 3501.000000 3.280175 -0.408997 0.318305
 3502.000000 3.286672 -0.427933 0.330934
 3503.000000 3.263696 -0.391834 0.306669
 3504.000000 3.277943 -0.408313 0.321371
 3505.000000 3.228819 -0.354214 0.338219
 3506.000000 3.258480 -0.433907 0.353966
 3507.000000 3.249127 -0.374569 0.318033
 3508.000000 3.274126 -0.406487 0.311870
 3509.000000 3.225917 -0.369403 0.317651
 3510.000000 3.270250 -0.397479 0.313510
 3511.000000 3.247732 -0.315615 0.320513
 3512.000000 3.237986 -0.368958 0.335544
 3513.000000 3.240663 -0.403837 0.310771
 3514.000000 3.297167 -0.405998 0.303140
 3515.000000 3.265454 -0.405595 0.339015
 3516.000000 3.252829 -0.461568 0.289305
 3517.000000 3.238465 -0.419866 0.346608
 3518.000000 3.247489 -0.376470 0.296597
 3519.000000 3.229420 -0.385459 0.328595
 3520.000000 3.258662 -0.472245 0.285205
 3521.000000 3.244263 -0.426825 0.362180
 3522.000000 3.231902 -0.485127 0.363673
 3523.000000 3.277164 -0.418946 0.337685
 3524.000000 3.219463 -0.417618 0.323268
 3525.000000 3.249661 -0.359367 0.327970
 3526.000000 3.219620 -0.403831 0.329757
 3527.000000 3.244042 -0.322576 0.288830
 3528.000000 3.246170 -0.336748 0.328955
 3529.000000 3.219974 -0.430945 0.319537
 3530.000000 3.249177 -0.383489 0.322136
 3531.000000 3.238372 -0.364387 0.329071
 3532.000000 3.242268 -0.414920 0.309892
 3533.000000 3.249732 -0.432069 0.317181
 3534.000000 3.198744 -0.340330 0.284891
 3535.000000 3.242975 -0.384071 0.328619
 3536.000000 3.224433 -0.353250 0.295833
 3537.000000 3.249735 -0.357920 0.318385
 3538.000000 3.270776 -0.314639 0.304112
 3539.000000 3.253895 -0.344014 0.314020
 3540.000000 3.248821 -0.405717 0.303710
 3541.000000 3.255794 -0.400702 0.301125
 3542.000000 3.306159 -0.382631 0.352272
 3543.000000 3.226385 -0.275968 0.318748
 3544.000000 3.222469 -0.391951 0.331344
 3545.000000 3.216845 -0.354595 0.345570
 3546.000000 3.245389 -0.433315 0.347105
 3547.000000 3.230162 -0.410323 0.316595
 3548.000000 3.226116 -0.351567 0.335382
 3549.000000 3.214071 -0.356245 0.319048
 3550.000000 3.226136 -0.355883 0.332408
 3551.000000 3.238003 -0.426587 0.315305
 3552.000000 3.235694 -0.344905 0.303269
 3553.000000 3.242596 -0.337765 0.325294
 3554.000000 3.249188 -0.382155 0.316268
 3555.000000 3.231550 -0.329159 0.340064
 3556.000000 3.268782 -0.345508 0.304563
 3557.000000 3.237534 -0.398118 0.316415
 3558.000000 3.251210 -0.369317 0.335441
 3559.000000 3.201118 -0.341504 0.321681
 3560.000000 3.238446 -0.388227 0.317577
 3561.000000 3.210262 -0.379059 0.328836
 3562.000000 3.203199 -0.331678 0.307362
 3563.000000 3.244172 -0.379967 0.342894
 3564.000000 3.219362 -0.388924 0.318050
 3565.000000 3.258683 -0.416934 0.322669
 3566.000000 3.248774 -0.349403 0.302222
 3567.000000 3.254338 -0.399241 0.353027
 3568.000000 3.237432 -0.400993 0.330072
 3569.000000 3.242650 -0.391185 0.327798
 3570.000000 3.259958 -0.411988 0.330794
 3571.000000 3.220659 -0.455979 0.345550
 3572.000000 3.261208 -0.329814 0.336004
 3573.000000 3.237916 -0.303049 0.331866
 3574.000000 3.245279 -0.343207 0.378208
 3575.000000 3.240189 -0.397681 0.366088
 3576.000000 3.226422 -0.413079 0.357931
 3577.000000 3.271002 -0.488790 0.357663
 3578.000000 3.238459 -0.446196 0.388951
 3579.000000 3.220716 -0.368045 0.355746
 3580.000000 3.215414 -0.429636 0.345894
 3581.000000 3.202479 -0.422908 0.344151
 3582.000000 3.202285 -0.354434 0.377606
 3583.000000 3.257362 -0.409371 0.380601
 3584.000000 3.237843 -0.372673 0.330394
 3585.000000 3.231023 -0.375480 0.336611
 3586.000000 3.241952 -0.365988 0.341425
 3587.000000 3.246313 -0.313165 0.345386
 3588.000000 3.249917 -0.374284 0.352903
 3589.000000 3.241288 -0.314806 0.361383
 3590.000000 3.306962 -0.387169 0.360091
 3591.000000 3.267730 -0.342452 0.336291
 3592.000000 3.237891 -0.424790 0.367949
 3593.000000 3.256040 -0.358912 0.335052
 3594.000000 3.233327 -0.419929 0.328093
 3595.000000 3.248310 -0.339529 0.405026
 3596.000000 3.282070 -0.357251 0.368639
 3597.000000 3.263882 -0.376781 0.361590
 3598.000000 3.264521 -0.379059 0.378131
 3599.000000 3.250493 -0.406948 0.365424
 3600.000000 3.248007 -0.325890 0.326852
 3601.000000 3.274382 -0.396693 0.347880
 3602.000000 3.283882 -0.307429 0.379567
 3603.000000 3.270047 -0.369628 0.351358
 3604.000000 3.259132 -0.415893 0.336180
 3605.000000 3.196223 -0.336083 0.366921
 3606.000000 3.214293 -0.347537 0.332491
 3607.000000 3.254013 -0.268085 0.312937
 3608.000000 3.248001 -0.254132 0.308785
 3609.000000 3.283694 -0.361792 0.351417
 3610.000000 3.243379 -0.313358 0.331513
 3611.000000 3.236458 -0.265948 0.355453
 3612.000000 3.250578 -0.268613 0.316479
 3613.000000 3.266457 -0.358511 0.300430
 3614.000000 3.245138 -0.352840 0.315054
 3615.000000 3.217643 -0.398894 0.322554
 3616.000000 3.234024 -0.313939 0.315406
 3617.000000 3.235593 -0.365444 0.323930
 3618.000000 3.233121 -0.340545 0.320748
 3619.000000 3.267187 -0.248947 0.287676
 3620.000000 3.248521 -0.373948 0.279893
 3621.000000 3.221253 -0.360133 0.302953
 3622.000000 3.265139 -0.265580 0.312411
 3623.000000 3.279762 -0.330183 0.337763
 3624.000000 3.270750 -0.340954 0.315833
 3625.000000 3.261892 -0.248078 0.328223
 3626.000000 3.288125 -0.337567 0.351506
 3627.000000 3.261092 -0.415535 0.338305
 3628.000000 3.237008 -0.338004 0.345475
 3629.000000 3.225509 -0.335252 0.344688
 3630.000000 3.215086 -0.376124 0.338222
 3631.000000 3.241502 -0.303994 0.361941
 3632.000000 3.250801 -0.354666 0.353694
 3633.000000 3.225952 -0.341529 0.323202
 3634.000000 3.245416 -0.439598 0.312844
 3635.000000 3.259635 -0.319928 0.312528
 3636.000000 3.230323 -0.311974 0.356477
 3637.000000 3.222583 -0.384337 0.336176
 3638.000000 3.229501 -0.291299 0.297039
 3639.000000 3.266702 -0.355328 0.320863
 3640.000000 3.220248 -0.273657 0.317170
 3641.000000 3.255572 -0.251123 0.319685
 3642.000000 3.235733 -0.351150 0.322980
 3643.000000 3.286638 -0.304086 0.321636
 3644.000000 3.227158 -0.378763 0.331694
 3645.000000 3.267472 -0.369529 0.303640
 3646.000000 3.257775 -0.361379 0.298598
 3647.000000 3.222433 -0.382715 0.339810
 3648.000000 3.244708 -0.418395 0.339929
 3649.000000 3.260552 -0.362650 0.332352
 3650.000000 3.271248 -0.438678 0.344845
 3651.000000 3.281754 -0.400025 0.329032
 3652.000000 3.252173 -0.413815 0.324923
 3653.000000 3.240687 -0.288590 0.307704
 3654.000000 3.301484 -0.402814 0.325118
 3655.000000 3.293999 -0.445830 0.324409
 3656.000000 3.246570 -0.326734 0.320176
 3657.000000 3.260714 -0.394492 0.328667
 3658.000000 3.241092 -0.463262 0.352266
 3659.000000 3.271917 -0.338933 0.345161
 3660.000000 3.256474 -0.381183 0.320429
 3661.000000 3.213900 -0.342485 0.343986
 3662.000000 3.249142 -0.330520 0.331005
 3663.000000 3.233495 -0.293593 0.341962
 3664.000000 3.231484 -0.417646 0.304985
 3665.000000 3.227146 -0.394561 0.347221
 3666.000000 3.273653 -0.391008 0.303582
 3667.000000 3.237062 -0.453319 0.306036
 3668.000000 3.239070 -0.365987 0.293250
 3669.000000 3.236623 -0.431790 0.274622
 3670.000000 3.199647 -0.344464 0.295513
 3671.000000 3.227898 -0.360692 0.339928
 3672.000000 3.199209 -0.310110 0.288993
 3673.000000 3.214049 -0.271700 0.292206
 3674.000000 3.212623 -0.374567 0.310249
 3675.000000 3.279741 -0.373229 0.309767
 3676.000000 3.213624 -0.316967 0.314785
 3677.000000 3.223130 -0.335807 0.317416
 3678.000000 3.252206 -0.355986 0.315609
 3679.000000 3.214876 -0.318431 0.278017
 3680.000000 3.239975 -0.284576 0.290609
 3681.000000 3.234596 -0.325354 0.307079
 3682.000000 3.223421 -0.322104 0.334302
 3683.000000 3.249671 -0.285874 0.281362
 3684.000000 3.209778 -0.267307 0.276965
 3685.000000 3.261760 -0.316258 0.289487
 3686.000000 3.206230 -0.300071 0.307854
 3687.000000 3.261308 -0.289142 0.326950
 3688.000000 3.259169 -0.308273 0.340649
 3689.000000 3.256717 -0.254829 0.333316
 3690.000000 3.241710 -0.248327 0.305189
 3691.000000 3.250818 -0.371769 0.341659
 3692.000000 3.286304 -0.297440 0.322347
 3693.000000 3.223588 -0.311468 0.323173
 3694.000000 3.236328 -0.269693 0.316150
 3695.000000 3.265876 -0.287437 0.295904
 3696.000000 3.217400 -0.357466 0.303635
 3697.000000 3.231502 -0.218498 0.281959
 3698.000000 3.222784 -0.369930 0.278485
 3699.000000 3.234407 -0.303238 0.304640
 3700.000000 3.275977 -0.192510 0.296347
 3701.000000 3.229224 -0.314383 0.286981
 3702.000000 3.232045 -0.268101 0.304441
 3703.000000 3.265595 -0.283988 0.300962
 3704.000000 3.220300 -0.314564 0.288444
 3705.000000 3.298787 -0.236066 0.266127
 3706.000000 3.244030 -0.293237 0.296717
 3707.000000 3.234054 -0.297921 0.289381
 3708.000000 3.234205 -0.309905 0.301745
 3709.000000 3.275644 -0.365315 0.283742
 3710.000000 3.264513 -0.310436 0.294190
 3711.000000 3.265039 -0.289858 0.280839
 3712.000000 3.250059 -0.307932 0.283314
 3713.000000 3.229385 -0.311816 0.310598
 3714.000000 3.220253 -0.335690 0.310077
 3715.000000 3.248567 -0.333373 0.286152
 3716.000000 3.241986 -0.260962 0.319664
 3717.000000 3.215104 -0.222606 0.260216
 3718.000000 3.201950 -0.238510 0.287561
 3719.000000 3.213915 -0.329461 0.291478
 3720.000000 3.242376 -0.365834 0.273384
 3721.000000 3.214303 -0.342073 0.303081
 3722.000000 3.225872 -0.377785 0.284495
 3723.000000 3.225783 -0.311147 0.297092
 3724.000000 3.203303 -0.251678 0.294348
 3725.000000 3.212918 -0.342507 0.299783
 3726.000000 3.215121 -0.325463 0.303003
 3727.000000 3.248598 -0.390894 0.337719
 3728.000000 3.226770 -0.318976 0.326019
 3729.000000 3.256321 -0.337663 0.306089
 3730.000000 3.205719 -0.315601 0.319001
 3731.000000 3.198817 -0.314266 0.300095
 3732.000000 3.246126 -0.281358 0.329218
 3733.000000 3.284967 -0.335825 0.287499
 3734.000000 3.181874 -0.290386 0.306844
 3735.000000 3.242086 -0.276703 0.278065
 3736.000000 3.185405 -0.251460 0.321845
 3737.000000 3.236785 -0.291319 0.305566
 3738.000000 3.233636 -0.319413 0.300353
 3739.000000 3.223868 -0.274493 0.286901
 3740.000000 3.208428 -0.284478 0.275375
 3741.000000 3.220649 -0.257334 0.309726
 3742.000000 3.260513 -0.350577 0.299717
 3743.000000 3.221797 -0.194924 0.311607
 3744.000000 3.219009 -0.343022 0.314989
 3745.000000 3.213587 -0.343094 0.304764
 3746.000000 3.208327 -0.277735 0.308351
 3747.000000 3.209107 -0.331214 0.310277
 3748.000000 3.204278 -0.375869 0.347209
 3749.000000 3.262191 -0.354895 0.290899
 3750.000000 3.247360 -0.306302 0.302666
 3751.000000 3.244912 -0.347857 0.291752
 3752.000000 3.250932 -0.367632 0.290653
 3753.000000 3.220978 -0.340706 0.351441
 3754.000000 3.224390 -0.359941 0.297866
 3755.000000 3.214527 -0.376138 0.291731
 3756.000000 3.208912 -0.315915 0.274869
 3757.000000 3.166041 -0.242921 0.307249
 3758.000000 3.217438 -0.229661 0.315711
 3759.000000 3.200154 -0.307454 0.278494
 3760.000000 3.208821 -0.290228 0.292808
 3761.000000 3.213361 -0.335587 0.295524
 3762.000000 3.228089 -0.247970 0.268028
 3763.000000 3.211821 -0.335388 0.288747
 3764.000000 3.184818 -0.354967 0.295204
 3765.000000 3.217197 -0.237902 0.312377
 3766.000000 3.204176 -0.325212 0.286635
 3767.000000 3.237784 -0.267593 0.274747
 3768.000000 3.193556 -0.254924 0.288041
 3769.000000 3.244562 -0.316932 0.301946
 3770.000000 3.233340 -0.306875 0.306026
 3771.000000 3.209172 -0.318116 0.293981
 3772.000000 3.221943 -0.248152 0.283502
 3773.000000 3.233590 -0.321562 0.286610
 3774.000000 3.228896 -0.300622 0.292529
 3775.000000 3.227551 -0.271800 0.313251
 3776.000000 3.248290 -0.365298 0.318641
 3777.000000 3.255502 -0.393471 0.302835
 3778.000000 3.226812 -0.332795 0.299195
 3779.000000 3.267226 -0.347933 0.287509
 3780.000000 3.271478 -0.332916 0.280133
 3781.000000 3.257740 -0.329397 0.296152
 3782.000000 3.236830 -0.284800 0.300910
 3783.000000 3.262711 -0.282706 0.296281
 3784.000000 3.232160 -0.450277 0.289789
 3785.000000 3.257495 -0.379464 0.279599
 3786.000000 3.255742 -0.326500 0.290832
 3787.000000 3.277521 -0.340917 0.288829
 3788.000000 3.271760 -0.332142 0.284184
 3789.000000 3.228828 -0.285371 0.281456
 3790.000000 3.270343 -0.192487 0.301355
 3791.000000 3.241856 -0.292970 0.279719
 3792.000000 3.254857 -0.348535 0.286934
 3793.000000 3.213837 -0.407546 0.262592
 3794.000000 3.284795 -0.316909 0.292451
 3795.000000 3.288854 -0.346473 0.284834
 3796.000000 3.218503 -0.313154 0.292911
 3797.000000 3.299344 -0.358936 0.305009
 3798.000000 3.244631 -0.344307 0.286638
 3799.000000 3.288314 -0.326246 0.308460
 3800.000000 3.298337 -0.321025 0.301505
 3801.000000 3.326844 -0.404973 0.330956
 3802.000000 3.277358 -0.343461 0.318808
 3803.000000 3.296389 -0.352050 0.293629
 3804.000000 3.257531 -0.342198 0.323590
 3805.000000 3.261828 -0.320488 0.288428
 3806.000000 3.258364 -0.369623 0.279698
 3807.000000 3.279700 -0.344024 0.316967
 3808.000000 3.290167 -0.339416 0.305374
 3809.000000 3.260656 -0.360453 0.284664
 3810.000000 3.272111 -0.301904 0.291535
 3811.000000 3.295281 -0.297315 0.313279
 3812.000000 3.294996 -0.402647 0.319474
 3813.000000 3.261103 -0.323859 0.309261
 3814.000000 3.255220 -0.416435 0.288654
 3815.000000 3.290923 -0.392851 0.279930
 3816.000000 3.268924 -0.366888 0.283277
 3817.000000 3.275410 -0.339757 0.286764
 3818.000000 3.249846 -0.375880 0.276787
 3819.000000 3.273348 -0.218159 0.296088
 3820.000000 3.248922 -0.345237 0.297953
 3821.000000 3.280084 -0.313056 0.349607
 3822.000000 3.269012 -0.352669 0.302700
 3823.000000 3.260216 -0.333314 0.298871
 3824.000000 3.276386 -0.334306 0.292869
 3825.000000 3.260042 -0.308221 0.290744
 3826.000000 3.308570 -0.346572 0.289351
 3827.000000 3.285548 -0.410359 0.285446
 3828.000000 3.239393 -0.306599 0.281723
 3829.000000 3.274054 -0.284647 0.297379
 3830.000000 3.246300 -0.343229 0.290718
 3831.000000 3.289359 -0.338978 0.275338
 3832.000000 3.289366 -0.392744 0.274516
 3833.000000 3.257949 -0.372372 0.263651
 3834.000000 3.285797 -0.370348 0.289393
 3835.000000 3.280077 -0.361851 0.296014
 3836.000000 3.291684 -0.289922 0.281638
 3837.000000 3.303567 -0.358566 0.311761
 3838.000000 3.301221 -0.319744 0.297288
 3839.000000 3.277486 -0.356524 0.277853
 3840.000000 3.298987 -0.336305 0.269438
 3841.000000 3.286069 -0.332200 0.268874
 3842.000000 3.262800 -0.371472 0.266388
 3843.000000 3.270216 -0.410719 0.294192
 3844.000000 3.276844 -0.424000 0.264320
 3845.000000 3.342585 -0.415762 0.306407
 3846.000000 3.276908 -0.358698 0.264317
 3847.000000 3.290276 -0.466461 0.281285
 3848.000000 3.309680 -0.386208 0.265528
 3849.000000 3.284925 -0.421525 0.260371
 3850.000000 3.290520 -0.348903 0.270758
 3851.000000 3.314602 -0.392829 0.313240
 3852.000000 3.261412 -0.360599 0.278602
 3853.000000 3.317102 -0.377900 0.293776
 3854.000000 3.331368 -0.353628 0.313959
 3855.000000 3.336208 -0.343831 0.313688
 3856.000000 3.317146 -0.352257 0.293313
 3857.000000 3.333864 -0.389940 0.286172
 3858.000000 3.307387 -0.400716 0.284850
 3859.000000 3.298503 -0.386734 0.293338
 3860.000000 3.314788 -0.409461 0.316360
 3861.000000 3.295256 -0.322249 0.318105
 3862.000000 3.375100 -0.434075 0.307489
 3863.000000 3.325412 -0.436772 0.342519
 3864.000000 3.305743 -0.453669 0.355903
 3865.000000 3.340025 -0.348153 0.313011
 3866.000000 3.325582 -0.368396 0.320334
 3867.000000 3.299536 -0.386629 0.299225
 3868.000000 3.314325 -0.424006 0.339370
 3869.000000 3.324431 -0.372656 0.333554
 3870.000000 3.304517 -0.394523 0.325768
 3871.000000 3.323549 -0.383494 0.317256
 3872.000000 3.263446 -0.470234 0.339173
 3873.000000 3.286863 -0.327423 0.342223
 3874.000000 3.300225 -0.389383 0.342044
 3875.000000 3.283145 -0.376086 0.299530
 3876.000000 3.265064 -0.404922 0.307422
 3877.000000 3.334205 -0.405755 0.348938
 3878.000000 3.287853 -0.412020 0.323740
 3879.000000 3.270671 -0.418131 0.329113
 3880.000000 3.304237 -0.349754 0.333505
 3881.000000 3.316826 -0.335701 0.323151
 3882.000000 3.291793 -0.342788 0.338839
 3883.000000 3.312791 -0.373866 0.331170
 3884.000000 3.292894 -0.312723 0.306588
 3885.000000 3.276726 -0.398002 0.306100
 3886.000000 3.274682 -0.318441 0.299343
 3887.000000 3.308420 -0.358489 0.296472
 3888.000000 3.265514 -0.384733 0.331329
 3889.000000 3.273126 -0.461873 0.281196
 3890.000000 3.297223 -0.398045 0.324945
 3891.000000 3.316881 -0.347714 0.317206
 3892.000000 3.297045 -0.399069 0.304161
 3893.000000 3.265876 -0.376689 0.309513
 3894.000000 3.296452 -0.441577 0.348378
 3895.000000 3.316505 -0.414523 0.348575
 3896.000000 3.294569 -0.346036 0.346801
 3897.000000 3.301779 -0.346040 0.317591
 3898.000000 3.294665 -0.417759 0.317665
 3899.000000 3.334809 -0.454962 0.348084
 3900.000000 3.326625 -0.394119 0.322732
 3901.000000 3.332019 -0.440130 0.327050
 3902.000000 3.321465 -0.432191 0.290552
 3903.000000 3.359365 -0.345662 0.314142
 3904.000000 3.342738 -0.378993 0.303340
 3905.000000 3.340912 -0.442439 0.346404
 3906.000000 3.356982 -0.396072 0.348538
 3907.000000 3.373661 -0.470536 0.354244
 3908.000000 3.361732 -0.402937 0.339543
 3909.000000 3.299224 -0.460889 0.322859
 3910.000000 3.291229 -0.504059 0.343276
 3911.000000 3.302279 -0.468146 0.317673
 3912.000000 3.301026 -0.466903 0.385747
 3913.000000 3.303343 -0.433521 0.327682
 3914.000000 3.270151 -0.475279 0.329714
 3915.000000 3.338977 -0.482482 0.308890
 3916.000000 3.309630 -0.510146 0.335292
 3917.000000 3.288175 -0.505529 0.352864
 3918.000000 3.309184 -0.418903 0.358621
 3919.000000 3.354540 -0.396494 0.381455
 3920.000000 3.264971 -0.398844 0.348784
 3921.000000 3.277518 -0.371450 0.307916
 3922.000000 3.301426 -0.404632 0.299325
 3923.000000 3.280889 -0.403790 0.334950
 3924.000000 3.300580 -0.393069 0.297997
 3925.000000 3.300743 -0.321226 0.320254
 3926.000000 3.317048 -0.298772 0.300915
 3927.000000 3.335464 -0.328375 0.291287
 3928.000000 3.320872 -0.334222 0.330396
 3929.000000 3.291141 -0.319956 0.360649
 3930.000000 3.320027 -0.373651 0.356161
 3931.000000 3.309378 -0.285438 0.315052
 3932.000000 3.269929 -0.368640 0.338694
 3933.000000 3.316621 -0.360678 0.296001
 3934.000000 3.285025 -0.346671 0.313995
 3935.000000 3.302596 -0.316277 0.317874
 3936.000000 3.270954 -0.367598 0.324432
 3937.000000 3.299182 -0.417181 0.348098
 3938.000000 3.279522 -0.300994 0.322667
 3939.000000 3.306357 -0.382788 0.339178
 3940.000000 3.306345 -0.301700 0.312281
 3941.000000 3.286010 -0.319500 0.312314
 3942.000000 3.301726 -0.266285 0.318323
 3943.000000 3.267227 -0.235221 0.296213
 3944.000000 3.303101 -0.277609 0.341466
 3945.000000 3.286002 -0.388572 0.310418
 3946.000000 3.235703 -0.270246 0.298642
 3947.000000 3.297525 -0.416863 0.325350
 3948.000000 3.288291 -0.349883 0.305871
 3949.000000 3.294046 -0.268425 0.329184
 3950.000000 3.281443 -0.427599 0.322638
 3951.000000 3.292305 -0.390477 0.284953
 3952.000000 3.245431 -0.310071 0.325054
 3953.000000 3.258929 -0.355945 0.322099
 3954.000000 3.308607 -0.302145 0.319176
 3955.000000 3.280821 -0.390875 0.325640
 3956.000000 3.285815 -0.267501 0.319616
 3957.000000 3.317042 -0.312113 0.332169
 3958.000000 3.280961 -0.297520 0.331219
 3959.000000 3.301127 -0.269829 0.344452
 3960.000000 3.245434 -0.329539 0.335649
 3961.000000 3.258095 -0.304817 0.328015
 3962.000000 3.263164 -0.354285 0.319678
 3963.000000 3.242356 -0.302144 0.316946
 3964.000000 3.247320 -0.401036 0.345046
 3965.000000 3.295053 -0.300690 0.347082
 3966.000000 3.325346 -0.333275 0.305699
 3967.000000 3.231019 -0.349925 0.298551
 3968.000000 3.250301 -0.262776 0.315646
 3969.000000 3.293133 -0.308682 0.297080
 3970.000000 3.261673 -0.365664 0.321868
 3971.000000 3.272242 -0.293486 0.328728
 3972.000000 3.282229 -0.330208 0.319634
 3973.000000 3.278730 -0.345524 0.332417
 3974.000000 3.293498 -0.361003 0.300688
 3975.000000 3.266949 -0.357881 0.309804
 3976.000000 3.276573 -0.300603 0.300400
 3977.000000 3.273114 -0.359846 0.308591
 3978.000000 3.230613 -0.300100 0.303025
 3979.000000 3.248543 -0.271555 0.304883
 3980.000000 3.253108 -0.322110 0.315686
 3981.000000 3.228909 -0.336767 0.294583
 3982.000000 3.242499 -0.341493 0.288098
 3983.000000 3.280934 -0.366565 0.315424
 3984.000000 3.242192 -0.347916 0.302246
 3985.000000 3.275396 -0.343111 0.309110
 3986.000000 3.234142 -0.380918 0.291692
 3987.000000 3.256473 -0.392472 0.304572
 3988.000000 3.257190 -0.441999 0.328353
 3989.000000 3.238269 -0.420473 0.277800
 3990.000000 3.248118 -0.382696 0.324346
 3991.000000 3.261765 -0.281707 0.320339
 3992.000000 3.249874 -0.347115 0.321978
 3993.000000 3.256149 -0.360333 0.315036
 3994.000000 3.215880 -0.408214 0.352621
 3995.000000 3.218982 -0.268563 0.326340
 3996.000000 3.263075 -0.304477 0.311958
 3997.000000 3.266843 -0.326354 0.323809
 3998.000000 3.280169 -0.321152 0.320580
 3999.000000 3.272672 -0.335234 0.344762
 4000.000000 3.263062 -0.378068 0.372164
 4001.000000 3.251124 -0.366473 0.365030
 4002.000000 3.239744 -0.406842 0.352362
 4003.000000 3.247035 -0.382780 0.333640
 4004.000000 3.258962 -0.466371 0.354524
 4005.000000 3.256405 -0.385647 0.345915
 4006.000000 3.242584 -0.346339 0.325979
 4007.000000 3.243217 -0.388869 0.354444
 4008.000000 3.227993 -0.440318 0.360676
 4009.000000 3.218398 -0.390527 0.371466
 4010.000000 3.261938 -0.365235 0.324950
 4011.000000 3.256442 -0.420680 0.344990
 4012.000000 3.246260 -0.259311 0.326590
 4013.000000 3.240492 -0.391146 0.328404
 4014.000000 3.209602 -0.403943 0.328492
 4015.000000 3.197723 -0.362470 0.367847
 4016.000000 3.185616 -0.367301 0.362208
 4017.000000 3.253142 -0.345360 0.309768
 4018.000000 3.229257 -0.320268 0.329137
 4019.000000 3.251166 -0.330225 0.345847
 4020.000000 3.238176 -0.393327 0.334345
 4021.000000 3.272052 -0.353193 0.321732
 4022.000000 3.246343 -0.343856 0.336890
 4023.000000 3.255374 -0.355809 0.295654
 4024.000000 3.257344 -0.306532 0.313540
 4025.000000 3.266843 -0.369379 0.312957
 4026.000000 3.255022 -0.434035 0.325104
 4027.000000 3.232589 -0.333879 0.308294
 4028.000000 3.203924 -0.350887 0.290775
 4029.000000 3.237101 -0.259298 0.306189
 4030.000000 3.266551 -0.339539 0.310988
 4031.000000 3.267607 -0.332673 0.341790
 4032.000000 3.263157 -0.406718 0.312980
 4033.000000 3.240165 -0.381725 0.323405
 4034.000000 3.259489 -0.408945 0.316114
 4035.000000 3.225440 -0.314541 0.293607
 4036.000000 3.262757 -0.368545 0.309249
 4037.000000 3.227267 -0.333879 0.324585
 4038.000000 3.281683 -0.407882 0.359642
 4039.000000 3.268368 -0.435551 0.335971
 4040.000000 3.265633 -0.404218 0.328808
 4041.000000 3.253888 -0.395360 0.307397
 4042.000000 3.262773 -0.326071 0.297832
 4043.000000 3.288111 -0.360509 0.294356
 4044.000000 3.242656 -0.398307 0.325395
 4045.000000 3.265481 -0.354192 0.302312
 4046.000000 3.238489 -0.346849 0.314591
 4047.000000 3.280098 -0.382097 0.322262
 4048.000000 3.264504 -0.301143 0.333115
 4049.000000 3.240344 -0.272853 0.286694
 4050.000000 3.269952 -0.290514 0.313488
 4051.000000 3.252585 -0.335809 0.334118
 4052.000000 3.272784 -0.393302 0.330076
 4053.000000 3.255237 -0.343640 0.305665
 4054.000000 3.239174 -0.280091 0.302037
 4055.000000 3.240327 -0.426463 0.294367
 4056.000000 3.220465 -0.320317 0.312268
 4057.000000 3.233838 -0.361996 0.348970
 4058.000000 3.212214 -0.354220 0.309900
 4059.000000 3.252139 -0.318870 0.310697
 4060.000000 3.234703 -0.354271 0.346456
 4061.000000 3.267043 -0.327042 0.323913
 4062.000000 3.257881 -0.390984 0.304116
 4063.000000 3.244440 -0.445861 0.336824
 4064.000000 3.242921 -0.320842 0.307147
 4065.000000 3.288380 -0.445820 0.320323
 4066.000000 3.244872 -0.390011 0.310452
 4067.000000 3.300491 -0.376702 0.323301
 4068.000000 3.281914 -0.372534 0.315820
 4069.000000 3.323059 -0.438635 0.327176
 4070.000000 3.308447 -0.373741 0.307795
 4071.000000 3.313079 -0.443852 0.325864
 4072.000000 3.303008 -0.371424 0.327643
 4073.000000 3.302108 -0.349737 0.331451
 4074.000000 3.305513 -0.424145 0.363063
 4075.000000 3.321982 -0.347090 0.315096
 4076.000000 3.306256 -0.383498 0.320296
 4077.000000 3.335601 -0.400287 0.312538
 4078.000000 3.312565 -0.436980 0.330671
 4079.000000 3.302384 -0.492527 0.328528
 4080.000000 3.324877 -0.344136 0.329629
 4081.000000 3.318359 -0.400475 0.322358
 4082.000000 3.336657 -0.375019 0.341836
 4083.000000 3.319576 -0.368943 0.326765
 4084.000000 3.322935 -0.308866 0.319749
 4085.000000 3.298604 -0.413231 0.336826
 4086.000000 3.290879 -0.342696 0.323128
 4087.000000 3.327236 -0.436027 0.319752
 4088.000000 3.297112 -0.439678 0.339943
 4089.000000 3.293119 -0.387320 0.343159
 4090.000000 3.304250 -0.408348 0.348746
 4091.000000 3.307138 -0.390723 0.341609
 4092.000000 3.296851 -0.469571 0.375983
 4093.000000 3.288053 -0.415293 0.332028
 4094.000000 3.231928 -0.402256 0.382790
 4095.000000 3.306351 -0.361601 0.369688
 4096.000000 3.281810 -0.354729 0.354539
 4097.000000 3.275501 -0.344869 0.360926
 4098.000000 3.291255 -0.319993 0.346438
 4099.000000 3.264972 -0.405572 0.327512
 4100.000000 3.249593 -0.367675 0.345918
 4101.000000 3.243448 -0.360814 0.348289
 4102.000000 3.273948 -0.389537 0.331462
 4103.000000 3.294175 -0.378720 0.311552
 4104.000000 3.271862 -0.353782 0.307838
 4105.000000 3.254699 -0.285655 0.331217
 4106.000000 3.229022 -0.459903 0.352761
 4107.000000 3.256043 -0.368893 0.373390
 4108.000000 3.289359 -0.398811 0.378290
 4109.000000 3.277621 -0.383937 0.369016
 4110.000000 3.260458 -0.375057 0.362638
 4111.000000 3.268895 -0.332227 0.348693
 4112.000000 3.281759 -0.397834 0.331735
 4113.000000 3.297426 -0.456629 0.327261
 4114.000000 3.296619 -0.421505 0.336684
 4115.000000 3.337709 -0.503510 0.335662
 4116.000000 3.299459 -0.476017 0.345126
 4117.000000 3.276655 -0.413957 0.325201
 4118.000000 3.264765 -0.371664 0.318706
 4119.000000 3.309933 -0.360395 0.342782
 4120.000000 3.230180 -0.353075 0.341913
 4121.000000 3.292810 -0.508205 0.346398
 4122.000000 3.245333 -0.420530 0.373292
 4123.000000 3.287857 -0.472294 0.380556
 4124.000000 3.282433 -0.366607 0.377675
 4125.000000 3.277070 -0.389320 0.378205
 4126.000000 3.263434 -0.351593 0.362531
 4127.000000 3.278459 -0.416047 0.332354
 4128.000000 3.262131 -0.385704 0.345056
 4129.000000 3.277568 -0.358711 0.368563
 4130.000000 3.263347 -0.298910 0.334905
 4131.000000 3.270294 -0.378662 0.302234
 4132.000000 3.274811 -0.384617 0.305174
 4133.000000 3.273022 -0.309188 0.333780
 4134.000000 3.256374 -0.382377 0.305006
 4135.000000 3.284709 -0.332248 0.312741
 4136.000000 3.287939 -0.491965 0.330733
 4137.000000 3.263458 -0.434896 0.296248
 4138.000000 3.342119 -0.411205 0.322734
 4139.000000 3.275164 -0.413426 0.299495
 4140.000000 3.284652 -0.350022 0.299577
 4141.000000 3.293591 -0.358506 0.294858
 4142.000000 3.336327 -0.347581 0.307060
 4143.000000 3.303640 -0.405520 0.269916
 4144.000000 3.339768 -0.440470 0.264544
 4145.000000 3.301512 -0.423730 0.286228
 4146.000000 3.307608 -0.404504 0.302812
 4147.000000 3.299577 -0.400080 0.306699
 4148.000000 3.277075 -0.385428 0.306387
 4149.000000 3.363671 -0.392959 0.294268
 4150.000000 3.260217 -0.306651 0.298870
 4151.000000 3.309859 -0.423031 0.298721
 4152.000000 3.323513 -0.428530 0.328835
 4153.000000 3.321124 -0.374914 0.283293
 4154.000000 3.324190 -0.308515 0.307137
 4155.000000 3.280115 -0.365650 0.301891
 4156.000000 3.337349 -0.395132 0.316917
 4157.000000 3.345806 -0.402030 0.398838
 4158.000000 3.308348 -0.499256 0.317014
 4159.000000 3.290625 -0.348794 0.342245
 4160.000000 3.288669 -0.444920 0.330098
 4161.000000 3.253705 -0.381753 0.301275
 4162.000000 3.260857 -0.406882 0.302331
 4163.000000 3.266565 -0.349490 0.305987
 4164.000000 3.297139 -0.402324 0.323895
 4165.000000 3.278826 -0.282094 0.304614
 4166.000000 3.291061 -0.318025 0.303907
 4167.000000 3.314310 -0.419077 0.335040
 4168.000000 3.315640 -0.328164 0.317343
 4169.000000 3.292802 -0.378257 0.296377
 4170.000000 3.317654 -0.355313 0.311128
 4171.000000 3.276013 -0.374295 0.272435
 4172.000000 3.325125 -0.407104 0.275702
 4173.000000 3.320654 -0.431571 0.251738
 4174.000000 3.300257 -0.457322 0.285259
 4175.000000 3.305569 -0.413230 0.309676
 4176.000000 3.316203 -0.402999 0.306309
 4177.000000 3.335686 -0.416693 0.312029
 4178.000000 3.296089 -0.421949 0.290491
 4179.000000 3.356213 -0.452528 0.283095
 4180.000000 3.334712 -0.417909 0.279421
 4181.000000 3.332010 -0.448665 0.297478
 4182.000000 3.314803 -0.482462 0.330632
 4183.000000 3.264540 -0.433425 0.305605
 4184.000000 3.279173 -0.391444 0.312258
 4185.000000 3.316200 -0.500805 0.309079
 4186.000000 3.300145 -0.411199 0.272462
 4187.000000 3.321131 -0.391437 0.296558
 4188.000000 3.301824 -0.432802 0.324656
 4189.000000 3.310015 -0.364442 0.297908
 4190.000000 3.283200 -0.382758 0.317920
 4191.000000 3.335742 -0.331676 0.335665
 4192.000000 3.321219 -0.445116 0.322474
 4193.000000 3.342697 -0.424628 0.310927
 4194.000000 3.325562 -0.298932 0.319384
 4195.000000 3.283564 -0.320280 0.293583
 4196.000000 3.288641 -0.409108 0.320180
 4197.000000 3.284441 -0.438529 0.302482
 4198.000000 3.282730 -0.421271 0.288649
 4199.000000 3.296367 -0.368075 0.286321
 4200.000000 3.314445 -0.367310 0.286307
 4201.000000 3.304239 -0.415335 0.339191
 4202.000000 3.292913 -0.355668 0.315841
 4203.000000 3.346213 -0.380077 0.308311
 4204.000000 3.315794 -0.371965 0.326739
 4205.000000 3.291547 -0.345790 0.327548
 4206.000000 3.273850 -0.404044 0.307968
 4207.000000 3.269335 -0.324454 0.292627
 4208.000000 3.322225 -0.352394 0.314805
 4209.000000 3.311035 -0.271672 0.306539
 4210.000000 3.309662 -0.347303 0.303754
 4211.000000 3.316327 -0.398921 0.271878
 4212.000000 3.318444 -0.467056 0.310819
 4213.000000 3.269149 -0.492736 0.314243
 4214.000000 3.323258 -0.395091 0.303827
 4215.000000 3.316626 -0.445897 0.312526
 4216.000000 3.296901 -0.418095 0.354911
 4217.000000 3.298572 -0.404920 0.319798
 4218.000000 3.304032 -0.354187 0.315647
 4219.000000 3.340599 -0.387208 0.303379
 4220.000000 3.318275 -0.349599 0.319412
 4221.000000 3.322313 -0.336195 0.326792
 4222.000000 3.342207 -0.356996 0.299436
 4223.000000 3.336572 -0.402466 0.325212
 4224.000000 3.313208 -0.385264 0.318745
 4225.000000 3.267082 -0.419987 0.311111
 4226.000000 3.299966 -0.407175 0.326285
 4227.000000 3.290557 -0.319227 0.353045
 4228.000000 3.288898 -0.374422 0.339236
 4229.000000 3.293145 -0.347675 0.326046
 4230.000000 3.281005 -0.429960 0.320681
 4231.000000 3.301071 -0.376462 0.334272
 4232.000000 3.290346 -0.359660 0.317018
 4233.000000 3.302910 -0.351872 0.312883
 4234.000000 3.315675 -0.407919 0.305724
 4235.000000 3.312158 -0.461026 0.296265
 4236.000000 3.303778 -0.381622 0.306080
 4237.000000 3.258452 -0.302075 0.335666
 4238.000000 3.281113 -0.446937 0.300807
 4239.000000 3.304183 -0.338680 0.304609
 4240.000000 3.287311 -0.513969 0.291637
 4241.000000 3.285416 -0.435348 0.305721
 4242.000000 3.294084 -0.427867 0.351642
 4243.000000 3.268964 -0.441473 0.327386
 4244.000000 3.288249 -0.417384 0.310978
 4245.000000 3.273636 -0.357132 0.337006
 4246.000000 3.283839 -0.387544 0.367657
 4247.000000 3.294240 -0.371371 0.319630
 4248.000000 3.271759 -0.353661 0.344858
 4249.000000 3.285738 -0.344547 0.318459
 4250.000000 3.322432 -0.312198 0.387674
 4251.000000 3.297703 -0.321312 0.368348
 4252.000000 3.268823 -0.313930 0.355273
 4253.000000 3.287068 -0.388849 0.328192
 4254.000000 3.254667 -0.413513 0.340542
 4255.000000 3.266008 -0.388910 0.316318
 4256.000000 3.267524 -0.369755 0.348279
 4257.000000 3.286693 -0.322707 0.376895
 4258.000000 3.271778 -0.403633 0.323081
 4259.000000 3.294479 -0.330476 0.318524
 4260.000000 3.319839 -0.328329 0.318895
 4261.000000 3.250438 -0.448229 0.323636
 4262.000000 3.303905 -0.400260 0.305671
 4263.000000 3.278632 -0.407710 0.379384
 4264.000000 3.326446 -0.415738 0.334017
 4265.000000 3.307001 -0.437637 0.381486
 4266.000000 3.274081 -0.400221 0.306364
 4267.000000 3.318728 -0.464623 0.347785
 4268.000000 3.289434 -0.315497 0.336596
 4269.000000 3.329776 -0.399546 0.381993
 4270.000000 3.324588 -0.375443 0.349426
 4271.000000 3.319718 -0.429711 0.375933
 4272.000000 3.252778 -0.354482 0.343735
 4273.000000 3.329469 -0.416897 0.333161
 4274.000000 3.296503 -0.425313 0.306530
 4275.000000 3.262463 -0.405218 0.312404
 4276.000000 3.275738 -0.380624 0.287868
 4277.000000 3.289231 -0.399045 0.303864
 4278.000000 3.264984 -0.344421 0.317984
 4279.000000 3.287279 -0.426157 0.297949
 4280.000000 3.304079 -0.419721 0.277958
 4281.000000 3.316424 -0.462496 0.275562
 4282.000000 3.311219 -0.462612 0.278695
 4283.000000 3.287385 -0.482307 0.296191
 4284.000000 3.336958 -0.399352 0.272425
 4285.000000 3.324947 -0.430175 0.270266
 4286.000000 3.282035 -0.429772 0.303816
 4287.000000 3.296049 -0.537032 0.289246
 4288.000000 3.323769 -0.496794 0.279720
 4289.000000 3.341428 -0.428517 0.302248
 4290.000000 3.336428 -0.427902 0.290418
 4291.000000 3.313853 -0.434667 0.295401
 4292.000000 3.331714 -0.393411 0.270356
 4293.000000 3.343602 -0.331627 0.257746
 4294.000000 3.300830 -0.434992 0.303393
 4295.000000 3.310882 -0.380219 0.256429
 4296.000000 3.280271 -0.336380 0.272254
 4297.000000 3.292832 -0.306072 0.278644
 4298.000000 3.314410 -0.413891 0.266698
 4299.000000 3.337417 -0.391589 0.298399
 4300.000000 3.312123 -0.396210 0.292980
 4301.000000 3.264519 -0.433717 0.299909
 4302.000000 3.307368 -0.370008 0.289451
 4303.000000 3.286575 -0.328903 0.311100
 4304.000000 3.266516 -0.301566 0.316470
 4305.000000 3.301819 -0.335330 0.274440
 4306.000000 3.289185 -0.353537 0.289326
 4307.000000 3.304576 -0.346874 0.290181
 4308.000000 3.281387 -0.406675 0.328114
 4309.000000 3.289958 -0.275732 0.351042
 4310.000000 3.296583 -0.364391 0.338501
 4311.000000 3.283395 -0.310015 0.323412
 4312.000000 3.322790 -0.357613 0.355689
 4313.000000 3.309080 -0.333626 0.318169
 4314.000000 3.343390 -0.425356 0.310837
 4315.000000 3.323300 -0.414951 0.326204
 4316.000000 3.293249 -0.514485 0.302403
 4317.000000 3.305626 -0.397433 0.319632
 4318.000000 3.336681 -0.375126 0.306865
 4319.000000 3.326856 -0.356279 0.337528
 4320.000000 3.332487 -0.483392 0.332695
 4321.000000 3.311040 -0.454236 0.333184
 4322.000000 3.307486 -0.399279 0.301163
 4323.000000 3.329130 -0.415584 0.336573
 4324.000000 3.321593 -0.430152 0.311713
 4325.000000 3.283387 -0.331039 0.300689
 4326.000000 3.316317 -0.424424 0.323669
 4327.000000 3.302132 -0.445900 0.323371
 4328.000000 3.324674 -0.451859 0.308003
 4329.000000 3.328832 -0.478492 0.323357
 4330.000000 3.332719 -0.433751 0.318497
 4331.000000 3.318270 -0.468111 0.329749
 4332.000000 3.300374 -0.378945 0.326818
 4333.000000 3.291399 -0.394852 0.295862
 4334.000000 3.298422 -0.451036 0.305714
 4335.000000 3.304911 -0.436111 0.370461
 4336.000000 3.310486 -0.456573 0.331730
 4337.000000 3.331877 -0.395038 0.348787
 4338.000000 3.333909 -0.411733 0.337782
 4339.000000 3.315356 -0.416265 0.321189
 4340.000000 3.312917 -0.360298 0.295118
 4341.000000 3.332442 -0.380001 0.316030
 4342.000000 3.301644 -0.405844 0.324965
 4343.000000 3.316811 -0.440487 0.289001
 4344.000000 3.304538 -0.450302 0.295871
 4345.000000 3.312329 -0.412771 0.274273
 4346.000000 3.308748 -0.452170 0.314690
 4347.000000 3.321397 -0.492188 0.294018
 4348.000000 3.353030 -0.473456 0.292756
 4349.000000 3.274530 -0.429826 0.307398
 4350.000000 3.292666 -0.434346 0.309576
 4351.000000 3.307205 -0.430475 0.320299
 4352.000000 3.295735 -0.440466 0.338886
 4353.000000 3.346659 -0.415407 0.361424
 4354.000000 3.306759 -0.509107 0.352137
 4355.000000 3.320748 -0.405669 0.346593
 4356.000000 3.362778 -0.481220 0.304464
 4357.000000 3.322043 -0.457842 0.301745
 4358.000000 3.330051 -0.436052 0.338228
 4359.000000 3.296444 -0.420988 0.294978
 4360.000000 3.306470 -0.427402 0.337595
 4361.000000 3.312072 -0.479445 0.293413
 4362.000000 3.272100 -0.377356 0.283074
 4363.000000 3.299346 -0.530961 0.338662
 4364.000000 3.308372 -0.490489 0.321367
 4365.000000 3.359423 -0.479216 0.341011
 4366.000000 3.321391 -0.437178 0.306147
 4367.000000 3.323362 -0.482476 0.315370
 4368.000000 3.346597 -0.432856 0.349478
 4369.000000 3.307087 -0.392941 0.328155
 4370.000000 3.304314 -0.451164 0.335750
 4371.000000 3.287231 -0.425001 0.319854
 4372.000000 3.308162 -0.445651 0.306424
 4373.000000 3.300311 -0.515145 0.321625
 4374.000000 3.332899 -0.459696 0.329298
 4375.000000 3.338227 -0.500964 0.315082
 4376.000000 3.311180 -0.500312 0.318503
 4377.000000 3.343491 -0.415752 0.304605
 4378.000000 3.300509 -0.462259 0.325111
 4379.000000 3.349256 -0.446738 0.347883
 4380.000000 3.283580 -0.447665 0.321737
 4381.000000 3.295197 -0.391424 0.315240
 4382.000000 3.295112 -0.456437 0.310898
 4383.000000 3.282400 -0.436730 0.315160
 4384.000000 3.277860 -0.393918 0.278544
 4385.000000 3.290586 -0.513640 0.298741
 4386.000000 3.304445 -0.423693 0.279479
 4387.000000 3.324024 -0.497551 0.307624
 4388.000000 3.296929 -0.487268 0.305611
 4389.000000 3.353958 -0.504190 0.334401
 4390.000000 3.315907 -0.460166 0.314851
 4391.000000 3.351429 -0.533122 0.315583
 4392.000000 3.277182 -0.506656 0.307954
 4393.000000 3.294457 -0.442162 0.310237
 4394.000000 3.308352 -0.504439 0.317449
 4395.000000 3.277830 -0.593436 0.304472
 4396.000000 3.285470 -0.441692 0.304313
 4397.000000 3.314372 -0.411769 0.315185
 4398.000000 3.282179 -0.471671 0.286013
 4399.000000 3.307979 -0.343714 0.275266
 4400.000000 3.335585 -0.437875 0.269483
 4401.000000 3.299442 -0.427045 0.291321
 4402.000000 3.281199 -0.518697 0.305288
 4403.000000 3.269772 -0.498455 0.324835
 4404.000000 3.302217 -0.476235 0.312648
 4405.000000 3.289156 -0.421951 0.305186
 4406.000000 3.287349 -0.497458 0.267020
 4407.000000 3.315351 -0.461765 0.297413
 4408.000000 3.311797 -0.421024 0.300874
 4409.000000 3.334639 -0.429295 0.302442
 4410.000000 3.310627 -0.431714 0.314985
 4411.000000 3.293102 -0.442356 0.294810
 4412.000000 3.284797 -0.490837 0.287735
 4413.000000 3.292070 -0.413782 0.317123
 4414.000000 3.267682 -0.467307 0.310048
 4415.000000 3.285881 -0.445940 0.280103
 4416.000000 3.269165 -0.519053 0.276993
 4417.000000 3.306685 -0.443487 0.293135
 4418.000000 3.329775 -0.432479 0.287292
 4419.000000 3.307558 -0.482520 0.304258
 4420.000000 3.283801 -0.468704 0.320077
 4421.000000 3.336749 -0.508387 0.266885
 4422.000000 3.302729 -0.521173 0.313071
 4423.000000 3.290482 -0.410857 0.289729
 4424.000000 3.315710 -0.481673 0.290912
 4425.000000 3.287429 -0.482774 0.279819
 4426.000000 3.253105 -0.404453 0.291309
 4427.000000 3.298750 -0.445038 0.315866
 4428.000000 3.294001 -0.380251 0.272258
 4429.000000 3.287139 -0.448412 0.295691
 4430.000000 3.316748 -0.436256 0.284252
 4431.000000 3.301002 -0.472899 0.295518
 4432.000000 3.334538 -0.480473 0.302215
 4433.000000 3.319218 -0.462867 0.299523
 4434.000000 3.331913 -0.415157 0.297237
 4435.000000 3.330651 -0.517267 0.311984
 4436.000000 3.302351 -0.437195 0.308117
 4437.000000 3.314398 -0.431604 0.323733
 4438.000000 3.307058 -0.469004 0.311324
 4439.000000 3.308029 -0.448875 0.304657
 4440.000000 3.350200 -0.467816 0.312405
 4441.000000 3.307819 -0.478666 0.322280
 4442.000000 3.323737 -0.477353 0.335039
 4443.000000 3.320135 -0.486731 0.279392
 4444.000000 3.319200 -0.461470 0.287148
 4445.000000 3.309451 -0.455923 0.289103
 4446.000000 3.329023 -0.398528 0.304564
 4447.000000 3.321792 -0.387822 0.283765
 4448.000000 3.308640 -0.439177 0.306708
 4449.000000 3.281580 -0.512393 0.332409
 4450.000000 3.320888 -0.504103 0.295279
 4451.000000 3.352425 -0.496657 0.311203
 4452.000000 3.377562 -0.455986 0.309982
 4453.000000 3.310665 -0.486785 0.315641
 4454.000000 3.285721 -0.437700 0.320989
 4455.000000 3.302772 -0.451908 0.303252
 4456.000000 3.282554 -0.469388 0.339247
 4457.000000 3.311768 -0.467866 0.333286
 4458.000000 3.326932 -0.420461 0.332907
 4459.000000 3.302776 -0.409778 0.361997
 4460.000000 3.328438 -0.423430 0.328198
 4461.000000 3.307886 -0.421372 0.328799
 4462.000000 3.307515 -0.457318 0.328596
 4463.000000 3.312648 -0.471935 0.335380
 4464.000000 3.290691 -0.470578 0.304783
 4465.000000 3.321376 -0.380278 0.314396
 4466.000000 3.332230 -0.488815 0.300898
 4467.000000 3.276966 -0.440101 0.303535
 4468.000000 3.280278 -0.454635 0.324351
 4469.000000 3.278322 -0.434785 0.271380
 4470.000000 3.245341 -0.435747 0.306352
 4471.000000 3.257901 -0.474008 0.315681
 4472.000000 3.301036 -0.385206 0.279224
 4473.000000 3.295773 -0.386454 0.280203
 4474.000000 3.358375 -0.444649 0.275694
 4475.000000 3.327216 -0.401478 0.297945
 4476.000000 3.296586 -0.395127 0.263012
 4477.000000 3.310710 -0.460237 0.295262
 4478.000000 3.248693 -0.393547 0.280031
 4479.000000 3.297891 -0.385865 0.272515
 4480.000000 3.274795 -0.435285 0.261828
 4481.000000 3.223608 -0.389822 0.284352
 4482.000000 3.280716 -0.474264 0.259891
 4483.000000 3.237229 -0.459228 0.294717
 4484.000000 3.304609 -0.417616 0.284371
 4485.000000 3.286146 -0.418156 0.299429
 4486.000000 3.278988 -0.366040 0.296832
 4487.000000 3.257549 -0.408924 0.304867
 4488.000000 3.300961 -0.404910 0.282431
 4489.000000 3.269111 -0.342349 0.308278
 4490.000000 3.280640 -0.469730 0.294994
 4491.000000 3.271012 -0.457112 0.315906
 4492.000000 3.263111 -0.429517 0.324053
 4493.000000 3.306410 -0.492820 0.325913
 4494.000000 3.332209 -0.453346 0.329854
 4495.000000 3.290683 -0.522584 0.307967
 4496.000000 3.310233 -0.475957 0.333114
 4497.000000 3.288036 -0.407490 0.347359
 4498.000000 3.328707 -0.488900 0.342867
 4499.000000 3.294231 -0.468737 0.308387
 4500.000000 3.279768 -0.422262 0.292392
 4501.000000 3.313576 -0.390408 0.307983
 4502.000000 3.287531 -0.463011 0.327441
 4503.000000 3.313465 -0.437239 0.283805
 4504.000000 3.301397 -0.478136 0.324800
 4505.000000 3.307888 -0.440959 0.306683
 4506.000000 3.343124 -0.436563 0.311576
 4507.000000 3.288176 -0.384629 0.285735
 4508.000000 3.317800 -0.383089 0.279526
 4509.000000 3.302347 -0.402760 0.314993
 4510.000000 3.298599 -0.340779 0.294510
 4511.000000 3.301013 -0.389173 0.278489
 4512.000000 3.279396 -0.435780 0.344971
 4513.000000 3.298132 -0.444132 0.291713
 4514.000000 3.324081 -0.399769 0.322657
 4515.000000 3.287855 -0.473697 0.273262
 4516.000000 3.282329 -0.469908 0.321891
 4517.000000 3.310749 -0.481170 0.289806
 4518.000000 3.326369 -0.373944 0.279213
 4519.000000 3.320224 -0.400658 0.284524
 4520.000000 3.320200 -0.414716 0.291479
 4521.000000 3.291248 -0.390327 0.294922
 4522.000000 3.326481 -0.393868 0.285328
 4523.000000 3.295730 -0.446496 0.285270
 4524.000000 3.279020 -0.405996 0.288553
 4525.000000 3.261648 -0.429959 0.280696
 4526.000000 3.303242 -0.327732 0.299473
 4527.000000 3.274664 -0.459691 0.294546
 4528.000000 3.296271 -0.446920 0.297334
 4529.000000 3.339102 -0.400038 0.305061
 4530.000000 3.291667 -0.492255 0.315733
 4531.000000 3.291260 -0.468679 0.300493
 4532.000000 3.316456 -0.470732 0.292937
 4533.000000 3.287977 -0.431684 0.314364
 4534.000000 3.309094 -0.446942 0.307798
 4535.000000 3.308623 -0.410529 0.317732
 4536.000000 3.322269 -0.464621 0.304720
 4537.000000 3.295243 -0.389301 0.279295
 4538.000000 3.306452 -0.438221 0.290416
 4539.000000 3.317430 -0.417706 0.280727
 4540.000000 3.288015 -0.401909 0.279141
 4541.000000 3.283960 -0.430081 0.291844
 4542.000000 3.284356 -0.433966 0.298061
 4543.000000 3.291656 -0.410272 0.291331
 4544.000000 3.308811 -0.500628 0.292802
 4545.000000 3.300227 -0.495223 0.324523
 4546.000000 3.305197 -0.340854 0.281194
 4547.000000 3.258630 -0.327232 0.287111
 4548.000000 3.282527 -0.442183 0.300227
 4549.000000 3.290824 -0.487751 0.304698
 4550.000000 3.299656 -0.375832 0.291393
 4551.000000 3.308962 -0.434375 0.340860
 4552.000000 3.324307 -0.477148 0.334770
 4553.000000 3.296938 -0.413219 0.310512
 4554.000000 3.303230 -0.492220 0.309680
 4555.000000 3.335144 -0.382342 0.326460
 4556.000000 3.264178 -0.407735 0.278383
 4557.000000 3.288158 -0.411296 0.335841
 4558.000000 3.327845 -0.420129 0.299787
 4559.000000 3.321507 -0.403865 0.310926
 4560.000000 3.273706 -0.364001 0.301487
 4561.000000 3.255885 -0.440122 0.311568
 4562.000000 3.313206 -0.369286 0.307076
 4563.000000 3.283175 -0.417234 0.309425
 4564.000000 3.295048 -0.445373 0.331399
 4565.000000 3.266014 -0.419686 0.311629
 4566.000000 3.275177 -0.530056 0.307450
 4567.000000 3.288031 -0.375005 0.304673
 4568.000000 3.329306 -0.368696 0.271399
 4569.000000 3.251831 -0.446080 0.313729
 4570.000000 3.280951 -0.408621 0.285648
 4571.000000 3.269537 -0.405770 0.281617
 4572.000000 3.260562 -0.432011 0.320973
 4573.000000 3.288233 -0.419323 0.304398
 4574.000000 3.271008 -0.418883 0.315786
 4575.000000 3.276337 -0.393763 0.325818
 4576.000000 3.269030 -0.428290 0.292592
 4577.000000 3.287855 -0.421837 0.309629
 4578.000000 3.286066 -0.426107 0.315038
 4579.000000 3.250644 -0.396340 0.299768
 4580.000000 3.256474 -0.404979 0.287193
 4581.000000 3.269959 -0.391410 0.303276
 4582.000000 3.277897 -0.445578 0.335306
 4583.000000 3.279783 -0.370890 0.323770
 4584.000000 3.260116 -0.428777 0.299274
 4585.000000 3.286063 -0.408191 0.313335
 4586.000000 3.267160 -0.411771 0.346060
 4587.000000 3.272726 -0.387622 0.334267
 4588.000000 3.307093 -0.465368 0.318847
 4589.000000 3.298830 -0.459766 0.348476
 4590.000000 3.277640 -0.414822 0.305161
 4591.000000 3.322840 -0.410379 0.310969
 4592.000000 3.277764 -0.433881 0.299638
 4593.000000 3.297377 -0.374804 0.279735
 4594.000000 3.299793 -0.502529 0.298156
 4595.000000 3.290927 -0.439932 0.323238
 4596.000000 3.309687 -0.398540 0.305675
 4597.000000 3.292768 -0.466495 0.295412
 4598.000000 3.322440 -0.457642 0.321900
 4599.000000 3.280878 -0.462329 0.320875
 4600.000000 3.281940 -0.429885 0.302156
 4601.000000 3.288719 -0.412899 0.258324
 4602.000000 3.310777 -0.385419 0.283223
 4603.000000 3.317558 -0.375764 0.286123
 4604.000000 3.326408 -0.426966 0.281649
 4605.000000 3.305140 -0.492611 0.268993
 4606.000000 3.314156 -0.463406 0.309575
 4607.000000 3.309448 -0.425277 0.298605
 4608.000000 3.297544 -0.448566 0.326401
 4609.000000 3.329133 -0.383196 0.276733
 4610.000000 3.284342 -0.387091 0.290651
 4611.000000 3.285348 -0.408247 0.304770
 4612.000000 3.305827 -0.386465 0.298011
 4613.000000 3.275066 -0.342726 0.293074
 4614.000000 3.295215 -0.299979 0.293676
 4615.000000 3.294993 -0.366379 0.300122
 4616.000000 3.291593 -0.388724 0.281280
 4617.000000 3.275562 -0.430799 0.296895
 4618.000000 3.288718 -0.472141 0.309083
 4619.000000 3.283748 -0.428945 0.320122
 4620.000000 3.279765 -0.365693 0.324417
 4621.000000 3.299704 -0.346724 0.299915
 4622.000000 3.309075 -0.397491 0.329788
 4623.000000 3.300274 -0.388874 0.323454
 4624.000000 3.256494 -0.417440 0.295371
 4625.000000 3.257760 -0.376386 0.279871
 4626.000000 3.260528 -0.322977 0.314762
 4627.000000 3.265279 -0.369808 0.289136
 4628.000000 3.284842 -0.360467 0.299778
 4629.000000 3.288588 -0.411015 0.302769
 4630.000000 3.261427 -0.392038 0.319969
 4631.000000 3.297208 -0.303605 0.285192
 4632.000000 3.271882 -0.373704 0.288452
 4633.000000 3.271005 -0.345040 0.270372
 4634.000000 3.272257 -0.423245 0.290811
 4635.000000 3.288891 -0.273106 0.294744
 4636.000000 3.277997 -0.366524 0.323362
 4637.000000 3.266520 -0.342830 0.313055
 4638.000000 3.240077 -0.350150 0.289995
 4639.000000 3.284204 -0.395232 0.286568
 4640.000000 3.317536 -0.371865 0.303224
 4641.000000 3.320257 -0.412616 0.293111
 4642.000000 3.293578 -0.404792 0.293458
 4643.000000 3.319969 -0.367248 0.312806
 4644.000000 3.318748 -0.345434 0.309703
 4645.000000 3.270854 -0.447765 0.312860
 4646.000000 3.322681 -0.399303 0.304573
 4647.000000 3.285298 -0.376089 0.273478
 4648.000000 3.298621 -0.434633 0.313865
 4649.000000 3.350945 -0.313202 0.263198
 4650.000000 3.281814 -0.403558 0.317487
 4651.000000 3.310355 -0.320816 0.271862
 4652.000000 3.292672 -0.319282 0.265324
 4653.000000 3.305611 -0.372195 0.287821
 4654.000000 3.298117 -0.387898 0.292443
 4655.000000 3.285146 -0.348094 0.306638
 4656.000000 3.289288 -0.433926 0.333809
 4657.000000 3.287898 -0.342624 0.324754
 4658.000000 3.305112 -0.427919 0.300141
 4659.000000 3.293249 -0.438592 0.325983
 4660.000000 3.261830 -0.398675 0.323133
 4661.000000 3.303756 -0.459119 0.322141
 4662.000000 3.283828 -0.438068 0.297292
 4663.000000 3.270875 -0.407243 0.290800
 4664.000000 3.278096 -0.426640 0.294902
 4665.000000 3.268076 -0.445598 0.307854
 4666.000000 3.306165 -0.439728 0.281203
 4667.000000 3.278266 -0.417053 0.324746
 4668.000000 3.326991 -0.490051 0.303633
 4669.000000 3.297328 -0.392354 0.322895
 4670.000000 3.332514 -0.383814 0.326427
 4671.000000 3.300958 -0.471133 0.282170
 4672.000000 3.271766 -0.327633 0.291581
 4673.000000 3.281059 -0.426012 0.286503
 4674.000000 3.258670 -0.303827 0.271547
 4675.000000 3.250264 -0.361556 0.290551
 4676.000000 3.292777 -0.429544 0.305195
 4677.000000 3.270523 -0.364627 0.302165
 4678.000000 3.314660 -0.453124 0.308883
 4679.000000 3.295823 -0.395315 0.316826
 4680.000000 3.284532 -0.403220 0.331574
 4681.000000 3.281031 -0.420731 0.295937
 4682.000000 3.295885 -0.389622 0.283853
 4683.000000 3.294441 -0.396543 0.321535
 4684.000000 3.289547 -0.409085 0.314586
 4685.000000 3.287740 -0.401034 0.295355
 4686.000000 3.277600 -0.449041 0.320066
 4687.000000 3.253528 -0.452880 0.302815
 4688.000000 3.271840 -0.414026 0.274175
 4689.000000 3.310842 -0.408793 0.306207
 4690.000000 3.296958 -0.488253 0.322890
 4691.000000 3.288108 -0.402832 0.308062
 4692.000000 3.285223 -0.380213 0.312545
 4693.000000 3.297764 -0.372295 0.304315
 4694.000000 3.257949 -0.366136 0.302343
 4695.000000 3.270139 -0.447197 0.312314
 4696.000000 3.286623 -0.400424 0.295904
 4697.000000 3.234570 -0.374260 0.295660
 4698.000000 3.262325 -0.370080 0.284255
 4699.000000 3.269477 -0.384125 0.277770
 4700.000000 3.271056 -0.436954 0.295518
 4701.000000 3.250953 -0.448613 0.296336
 4702.000000 3.255369 -0.420658 0.301880
 4703.000000 3.281041 -0.336057 0.284859
 4704.000000 3.238186 -0.391990 0.310404
 4705.000000 3.269112 -0.459299 0.293251
 4706.000000 3.280981 -0.418278 0.295223
 4707.000000 3.242002 -0.453632 0.283592
 4708.000000 3.308260 -0.367189 0.316937
 4709.000000 3.289707 -0.406521 0.317408
 4710.000000 3.267902 -0.336211 0.307611
 4711.000000 3.284260 -0.412053 0.318459
 4712.000000 3.321248 -0.415675 0.291704
 4713.000000 3.252327 -0.362198 0.320304
 4714.000000 3.266426 -0.385384 0.293906
 4715.000000 3.265122 -0.304840 0.310786
 4716.000000 3.239485 -0.296871 0.275408
 4717.000000 3.281378 -0.453594 0.304574
 4718.000000 3.267455 -0.454743 0.313937
 4719.000000 3.298681 -0.455085 0.274972
 4720.000000 3.258991 -0.483124 0.321568
 4721.000000 3.256250 -0.349129 0.322953
 4722.000000 3.294121 -0.384863 0.318422
 4723.000000 3.295733 -0.376123 0.318135
 4724.000000 3.307135 -0.450887 0.311422
 4725.000000 3.303981 -0.319903 0.289962
 4726.000000 3.274192 -0.413510 0.320092
 4727.000000 3.322065 -0.406620 0.295007
 4728.000000 3.290756 -0.423286 0.279033
 4729.000000 3.275832 -0.367080 0.294753
 4730.000000 3.272155 -0.393071 0.301821
 4731.000000 3.255845 -0.292979 0.287944
 4732.000000 3.282322 -0.409054 0.313142
 4733.000000 3.277872 -0.381964 0.313421
 4734.000000 3.284202 -0.392953 0.274350
 4735.000000 3.297926 -0.413847 0.308369
 4736.000000 3.313334 -0.317220 0.268269
 4737.000000 3.280035 -0.399179 0.298418
 4738.000000 3.279199 -0.373368 0.317970
 4739.000000 3.262977 -0.383362 0.323924
 4740.000000 3.258684 -0.381554 0.310873
 4741.000000 3.301275 -0.374311 0.326585
 4742.000000 3.299940 -0.444940 0.323079
 4743.000000 3.282327 -0.539576 0.335485
 4744.000000 3.292309 -0.437565 0.282854
 4745.000000 3.351494 -0.471462 0.345953
 4746.000000 3.280926 -0.411427 0.348795
 4747.000000 3.299719 -0.441770 0.318902
 4748.000000 3.325727 -0.453433 0.319000
 4749.000000 3.324136 -0.444410 0.320515
 4750.000000 3.291059 -0.435826 0.292678
 4751.000000 3.290596 -0.429712 0.283110
 4752.000000 3.294044 -0.409061 0.321414
 4753.000000 3.322382 -0.373784 0.291989
 4754.000000 3.300919 -0.382967 0.318458
 4755.000000 3.294874 -0.357600 0.291022
 4756.000000 3.304182 -0.382475 0.298521
 4757.000000 3.294573 -0.347469 0.288940
 4758.000000 3.325800 -0.476045 0.324975
 4759.000000 3.287443 -0.390122 0.300165
 4760.000000 3.308102 -0.355648 0.310119
 4761.000000 3.281953 -0.489465 0.308990
 4762.000000 3.267530 -0.379474 0.294399
 4763.000000 3.283395 -0.325946 0.298699
 4764.000000 3.315968 -0.414108 0.269051
 4765.000000 3.307272 -0.377461 0.305018
 4766.000000 3.298706 -0.462286 0.280221
 4767.000000 3.314457 -0.394692 0.300428
 4768.000000 3.318861 -0.389615 0.292497
 4769.000000 3.306761 -0.483525 0.289513
 4770.000000 3.344101 -0.417866 0.311905
 4771.000000 3.308281 -0.485321 0.322905
 4772.000000 3.318772 -0.455520 0.296075
 4773.000000 3.326444 -0.342523 0.308155
 4774.000000 3.327442 -0.434583 0.307657
 4775.000000 3.312674 -0.436289 0.288612
 4776.000000 3.325667 -0.448371 0.282913
 4777.000000 3.287634 -0.371120 0.269746
 4778.000000 3.306148 -0.375156 0.300156
 4779.000000 3.275461 -0.435601 0.306225
 4780.000000 3.292350 -0.457528 0.333111
 4781.000000 3.286010 -0.413168 0.305222
 4782.000000 3.349448 -0.399928 0.330773
 4783.000000 3.345977 -0.373528 0.297621
 4784.000000 3.341723 -0.393879 0.290100
 4785.000000 3.320577 -0.392597 0.324833
 4786.000000 3.258868 -0.313955 0.301330
 4787.000000 3.319455 -0.388110 0.305032
 4788.000000 3.315327 -0.477252 0.299417
 4789.000000 3.304129 -0.437358 0.308205
 4790.000000 3.335429 -0.440891 0.314422
 4791.000000 3.285396 -0.351857 0.287346
 4792.000000 3.290013 -0.374375 0.302009
 4793.000000 3.327043 -0.451182 0.297404
 4794.000000 3.348078 -0.429168 0.307738
 4795.000000 3.321080 -0.370495 0.312180
 4796.000000 3.315885 -0.397077 0.306402
 4797.000000 3.323934 -0.407328 0.320046
 4798.000000 3.304807 -0.371044 0.289205
 4799.000000 3.325742 -0.427090 0.324815
 4800.000000 3.328735 -0.404300 0.308779
 4801.000000 3.316528 -0.467690 0.286246
 4802.000000 3.281118 -0.423010 0.333769
 4803.000000 3.292402 -0.409205 0.335704
 4804.000000 3.274646 -0.410922 0.337569
 4805.000000 3.297612 -0.348034 0.309681
 4806.000000 3.300578 -0.441173 0.318691
 4807.000000 3.315828 -0.478845 0.330874
 4808.000000 3.301135 -0.424434 0.336110
 4809.000000 3.309474 -0.381520 0.325943
 4810.000000 3.293389 -0.441847 0.299036
 4811.000000 3.287642 -0.409401 0.317628
 4812.000000 3.276844 -0.519466 0.346635
 4813.000000 3.305575 -0.450996 0.337719
 4814.000000 3.326684 -0.389173 0.320130
 4815.000000 3.315371 -0.384859 0.320375
 4816.000000 3.318983 -0.353983 0.317153
 4817.000000 3.309002 -0.394030 0.324845
 4818.000000 3.283543 -0.429209 0.306726
 4819.000000 3.290456 -0.383798 0.307258
 4820.000000 3.311024 -0.307081 0.299181
 4821.000000 3.333939 -0.394998 0.318872
 4822.000000 3.274384 -0.417579 0.298357
 4823.000000 3.297468 -0.295840 0.305141
 4824.000000 3.291330 -0.348772 0.332243
 4825.000000 3.316173 -0.405530 0.305942
 4826.000000 3.316517 -0.397612 0.355017
 4827.000000 3.302567 -0.432203 0.355137
 4828.000000 3.278509 -0.413313 0.329760
 4829.000000 3.281112 -0.363878 0.355257
 4830.000000 3.326778 -0.371149 0.333208
 4831.000000 3.292130 -0.423269 0.337253
 4832.000000 3.330498 -0.464893 0.348288
 4833.000000 3.293174 -0.390608 0.330516
 4834.000000 3.304333 -0.426073 0.351341
 4835.000000 3.309115 -0.473120 0.346694
 4836.000000 3.344757 -0.431387 0.300559
 4837.000000 3.323163 -0.313692 0.354002
 4838.000000 3.294110 -0.413824 0.357403
 4839.000000 3.335436 -0.516635 0.362701
 4840.000000 3.287048 -0.478795 0.366724
 4841.000000 3.300618 -0.408786 0.348250
 4842.000000 3.270294 -0.355796 0.295370
 4843.000000 3.294077 -0.340539 0.320243
 4844.000000 3.305202 -0.452890 0.338460
 4845.000000 3.307889 -0.464356 0.336615
 4846.000000 3.297604 -0.446416 0.306201
 4847.000000 3.279303 -0.388529 0.342760
 4848.000000 3.300401 -0.360310 0.333566
 4849.000000 3.318436 -0.385598 0.302641
 4850.000000 3.285821 -0.430094 0.308689
 4851.000000 3.340801 -0.431998 0.308670
 4852.000000 3.307952 -0.386065 0.300914
 4853.000000 3.299453 -0.381806 0.318080
 4854.000000 3.312206 -0.481167 0.328146
 4855.000000 3.330755 -0.401165 0.301374
 4856.000000 3.309331 -0.334449 0.295426
 4857.000000 3.308631 -0.395038 0.307609
 4858.000000 3.306583 -0.343547 0.302871
 4859.000000 3.297117 -0.456235 0.317537
 4860.000000 3.315822 -0.420945 0.301136
 4861.000000 3.316684 -0.419917 0.320698
 4862.000000 3.302172 -0.445588 0.306438
 4863.000000 3.302840 -0.422456 0.304858
 4864.000000 3.283518 -0.348556 0.303061
 4865.000000 3.291477 -0.448720 0.322913
 4866.000000 3.287974 -0.388842 0.309569
 4867.000000 3.317407 -0.397869 0.321884
 4868.000000 3.312589 -0.504937 0.310160
 4869.000000 3.311450 -0.425406 0.310697
 4870.000000 3.290934 -0.435815 0.319062
 4871.000000 3.307300 -0.386928 0.301989
 4872.000000 3.294484 -0.434829 0.313115
 4873.000000 3.308269 -0.452333 0.303184
 4874.000000 3.339426 -0.412499 0.320275
 4875.000000 3.331224 -0.410284 0.326712
 4876.000000 3.279634 -0.379820 0.331541
 4877.000000 3.298935 -0.351040 0.322730
 4878.000000 3.246664 -0.510639 0.323982
 4879.000000 3.300650 -0.428817 0.290492
 4880.000000 3.253620 -0.361781 0.322118
 4881.000000 3.262585 -0.390656 0.351632
 4882.000000 3.290501 -0.355107 0.329437
 4883.000000 3.313596 -0.421387 0.300666
 4884.000000 3.323264 -0.430721 0.299903
 4885.000000 3.285706 -0.338010 0.300345
 4886.000000 3.309289 -0.311782 0.287781
 4887.000000 3.316564 -0.374263 0.300978
 4888.000000 3.307588 -0.382509 0.314641
 4889.000000 3.329097 -0.391532 0.283938
 4890.000000 3.324583 -0.394124 0.287376
 4891.000000 3.290055 -0.377606 0.292053
 4892.000000 3.334694 -0.410430 0.315494
 4893.000000 3.317514 -0.503732 0.322165
 4894.000000 3.334775 -0.449392 0.308467
 4895.000000 3.343391 -0.330503 0.288317
 4896.000000 3.342642 -0.433050 0.292954
 4897.000000 3.313299 -0.374885 0.343974
 4898.000000 3.296022 -0.400498 0.326239
 4899.000000 3.350123 -0.404416 0.313571
 4900.000000 3.322551 -0.422404 0.334615
 4901.000000 3.318394 -0.443699 0.310515
 4902.000000 3.337061 -0.452172 0.314865
 4903.000000 3.300091 -0.335456 0.297136
 4904.000000 3.295633 -0.368065 0.285009
 4905.000000 3.270965 -0.377999 0.275790
 4906.000000 3.298085 -0.437824 0.314239
 4907.000000 3.262566 -0.421840 0.319888
 4908.000000 3.312821 -0.443845 0.320882
 4909.000000 3.306689 -0.445594 0.355122
 4910.000000 3.319027 -0.430204 0.330763
 4911.000000 3.327671 -0.368740 0.306314
 4912.000000 3.334405 -0.486867 0.325758
 4913.000000 3.330147 -0.448200 0.309933
 4914.000000 3.342372 -0.515800 0.312066
 4915.000000 3.338185 -0.439035 0.290711
 4916.000000 3.352068 -0.409986 0.304974
 4917.000000 3.329176 -0.433728 0.311557
 4918.000000 3.297576 -0.363837 0.301929
 4919.000000 3.342906 -0.410227 0.312740
 4920.000000 3.311112 -0.497898 0.365780
 4921.000000 3.305455 -0.431881 0.305485
 4922.000000 3.310510 -0.488461 0.325462
 4923.000000 3.324558 -0.405185 0.295592
 4924.000000 3.316241 -0.385271 0.300491
 4925.000000 3.294813 -0.336817 0.283835
 4926.000000 3.301584 -0.502707 0.279730
 4927.000000 3.295629 -0.381354 0.283532
 4928.000000 3.319059 -0.385800 0.308574
 4929.000000 3.326669 -0.429563 0.332821
 4930.000000 3.314651 -0.491286 0.299439
 4931.000000 3.276171 -0.375853 0.307385
 4932.000000 3.242888 -0.451676 0.310186
 4933.000000 3.302555 -0.390929 0.310919
 4934.000000 3.284603 -0.411529 0.313001
 4935.000000 3.283048 -0.418467 0.303276
 4936.000000 3.310180 -0.406924 0.300581
 4937.000000 3.310124 -0.421031 0.293771
 4938.000000 3.304138 -0.423825 0.305951
 4939.000000 3.314282 -0.445983 0.301148
 4940.000000 3.295624 -0.353707 0.307663
 4941.000000 3.291144 -0.425475 0.319353
 4942.000000 3.310438 -0.446375 0.280028
 4943.000000 3.305014 -0.418220 0.330730
 4944.000000 3.254518 -0.413690 0.305145
 4945.000000 3.311890 -0.445739 0.333259
 4946.000000 3.305697 -0.379986 0.300737
 4947.000000 3.297325 -0.499331 0.292674
 4948.000000 3.294254 -0.432489 0.280247
 4949.000000 3.336514 -0.528387 0.316372
 4950.000000 3.312701 -0.360359 0.288783
 4951.000000 3.341065 -0.463349 0.282771
 4952.000000 3.296165 -0.396798 0.317131
 4953.000000 3.274450 -0.403533 0.293853
 4954.000000 3.305600 -0.507574 0.307348
 4955.000000 3.289784 -0.552282 0.330235
 4956.000000 3.267372 -0.418711 0.323305
 4957.000000 3.255208 -0.403098 0.299292
 4958.000000 3.323903 -0.374231 0.326206
 4959.000000 3.292056 -0.442210 0.304129
 4960.000000 3.275291 -0.480876 0.310336
 4961.000000 3.289401 -0.373574 0.313199
 4962.000000 3.296257 -0.409128 0.321304
 4963.000000 3.341430 -0.400757 0.303398
 4964.000000 3.331644 -0.437452 0.318297
 4965.000000 3.296148 -0.414939 0.284428
 4966.000000 3.305378 -0.464019 0.304894
 4967.000000 3.315534 -0.412436 0.304899
 4968.000000 3.301966 -0.448344 0.299252
 4969.000000 3.316296 -0.450284 0.309056
 4970.000000 3.309437 -0.470413 0.284865
 4971.000000 3.292525 -0.410291 0.305696
 4972.000000 3.303164 -0.407765 0.319336
 4973.000000 3.305660 -0.441187 0.296482
 4974.000000 3.289000 -0.370307 0.277228
 4975.000000 3.291965 -0.425606 0.317250
 4976.000000 3.267400 -0.407497 0.308855
 4977.000000 3.288199 -0.359820 0.274574
 4978.000000 3.279889 -0.340089 0.286294
 4979.000000 3.313212 -0.302564 0.282392
 4980.000000 3.294694 -0.347603 0.323107
 4981.000000 3.257507 -0.411223 0.297050
 4982.000000 3.282583 -0.314719 0.281176
 4983.000000 3.267135 -0.456690 0.304259
 4984.000000 3.319437 -0.422989 0.320982
 4985.000000 3.226113 -0.431496 0.291895
 4986.000000 3.248842 -0.433042 0.328625
 4987.000000 3.250941 -0.352438 0.293534
 4988.000000 3.233087 -0.365165 0.291118
 4989.000000 3.281242 -0.375034 0.309941
 4990.000000 3.256336 -0.399359 0.302749
 4991.000000 3.253509 -0.383270 0.313989
 4992.000000 3.252912 -0.429009 0.318269
 4993.000000 3.270489 -0.407798 0.322776
 4994.000000 3.277855 -0.448454 0.317726
 4995.000000 3.268254 -0.501893 0.307627
 4996.000000 3.330458 -0.406866 0.308727
 4997.000000 3.306980 -0.405848 0.345750
 4998.000000 3.301529 -0.365488 0.326532
 4999.000000 3.285791 -0.387819 0.291259
 5000.000000 3.309899 -0.387003 0.305546
#! FIELDS time d2 torsion rmsd
#! SET min_torsion -pi
#! SET max_torsion pi
 0.000000 3.309899 -0.387003 0.305546
 1.000000 3.296501 -0.435046 0.302809
 2.000000 3.313353 -0.367317 0.287734
 3.000000 3.294012 -0.377223 0.284625
 4.000000 3.275827 -0.465850 0.316922
 5.000000 3.278762 -0.383857 0.307972
 6.000000 3.314149 -0.393453 0.310296
 7.000000 3.316911 -0.369508 0.294285
 8.000000 3.286459 -0.345838 0.294002
 9.000000 3.285093 -0.328178 0.259355
 10.000000 3.280953 -0.298301 0.289285
 11.000000 3.299155 -0.355087 0.289102
 12.000000 3.278345 -0.418241 0.294070
 13.000000 3.302209 -0.392413 0.286645
 14.000000 3.299541 -0.434357 0.256107
 15.000000 3.336682 -0.331286 0.293051
 16.000000 3.365075 -0.275468 0.279925
 17.000000 3.281192 -0.374162 0.284866
 18.000000 3.356892 -0.348109 0.292896
 19.000000 3.303540 -0.360597 0.300963
 20.000000 3.298204 -0.319542 0.280969
 21.000000 3.313116 -0.354488 0.307879
 22.000000 3.296068 -0.245120 0.274480
 23.000000 3.298647 -0.420501 0.284104
 24.000000 3.305733 -0.306117 0.289295
 25.000000 3.291062 -0.399226 0.294581
 26.000000 3.301168 -0.342957 0.302555
 27.000000 3.305430 -0.359345 0.300479
 28.000000 3.281874 -0.364933 0.298313
 29.000000 3.294110 -0.417037 0.331806
 30.000000 3.268335 -0.383631 0.288423
 31.000000 3.288264 -0.433787 0.296741
 32.000000 3.335263 -0.510917 0.342302
 33.000000 3.287848 -0.418231 0.318148
 34.000000 3.329519 -0.437839 0.300090
 35.000000 3.291752 -0.402188 0.267164
 36.000000 3.291122 -0.465550 0.312867
 37.000000 3.275096 -0.312342 0.291802
 38.000000 3.289732 -0.429113 0.271344
 39.000000 3.316317 -0.426667 0.312611
 40.000000 3.313239 -0.381912 0.325067
 41.000000 3.275567 -0.444919 0.318437
 42.000000 3.282818 -0.477387 0.298814
 43.000000 3.302034 -0.422235 0.331199
 44.000000 3.260137 -0.371524 0.325745
 45.000000 3.293388 -0.318290 0.304951
 46.000000 3.283100 -0.421964 0.316830
 47.000000 3.263026 -0.370420 0.291830
 48.000000 3.285269 -0.398910 0.314211
 49.000000 3.307013 -0.383721 0.257032
 50.000000 3.280679 -0.399186 0.299056
 51.000000 3.299195 -0.501011 0.290934
 52.000000 3.343662 -0.338188 0.287423
 53.000000 3.310636 -0.452323 0.276857
 54.000000 3.303001 -0.442192 0.282036
 55.000000 3.280650 -0.362564 0.280461
 56.000000 3.300236 -0.424135 0.255458
 57.000000 3.325564 -0.367239 0.280545
 58.000000 3.335241 -0.399119 0.279988
 59.000000 3.259935 -0.388849 0.278469
 60.000000 3.275109 -0.350386 0.269673
 61.000000 3.283446 -0.286248 0.281461
 62.000000 3.303256 -0.333963 0.276140
 63.000000 3.273820 -0.419102 0.267918
 64.000000 3.225449 -0.323371 0.282253
 65.000000 3.316800 -0.390865 0.297909
 66.000000 3.292897 -0.363527 0.279821
 67.000000 3.315649 -0.426593 0.285243
 68.000000 3.332905 -0.421432 0.308114
 69.000000 3.263632 -0.348343 0.295754
 70.000000 3.231297 -0.304159 0.298173
 71.000000 3.294280 -0.356180 0.286065
 72.000000 3.279766 -0.378795 0.264868
 73.000000 3.245110 -0.354949 0.253694
 74.000000 3.286967 -0.353901 0.283782
 75.000000 3.253869 -0.354377 0.278723
 76.000000 3.281739 -0.309005 0.281145
 77.000000 3.274787 -0.365862 0.269224
 78.000000 3.287634 -0.369607 0.274911
 79.000000 3.304856 -0.457465 0.271716
 80.000000 3.295457 -0.372118 0.293564
 81.000000 3.302885 -0.353292 0.297274
 82.000000 3.314771 -0.409446 0.295365
 83.000000 3.286996 -0.417966 0.298365
 84.000000 3.314622 -0.425888 0.300275
 85.000000 3.324612 -0.517744 0.278700
 86.000000 3.322498 -0.359128 0.306920
 87.000000 3.298357 -0.307698 0.272910
 88.000000 3.292770 -0.366962 0.252592
 89.000000 3.309192 -0.438592 0.284078
 90.000000 3.295629 -0.329142 0.293656
 91.000000 3.304236 -0.362104 0.290128
 92.000000 3.273217 -0.360070 0.239043
 93.000000 3.264015 -0.425739 0.272092
 94.000000 3.307786 -0.365367 0.282004
 95.000000 3.302842 -0.375546 0.277321
 96.000000 3.323147 -0.396126 0.256984
 97.000000 3.292626 -0.366270 0.252225
 98.000000 3.290943 -0.333633 0.257919
 99.000000 3.271278 -0.373180 0.286596
 100.000000 3.297633 -0.378773 0.267802
 101.000000 3.263451 -0.391228 0.256797
 102.000000 3.250935 -0.359114 0.297768
 103.000000 3.253140 -0.400347 0.294312
 104.000000 3.293522 -0.368474 0.257182
 105.000000 3.272582 -0.272009 0.274377
 106.000000 3.275309 -0.404628 0.265412
 107.000000 3.264773 -0.385287 0.257954
 108.000000 3.238163 -0.395065 0.253751
 109.000000 3.288570 -0.389083 0.262248
 110.000000 3.239845 -0.391349 0.255833
 111.000000 3.284746 -0.391007 0.268828
 112.000000 3.252252 -0.418871 0.267426
 113.000000 3.277959 -0.418517 0.269475
 114.000000 3.290937 -0.437113 0.267384
 115.000000 3.295837 -0.385988 0.256091
 116.000000 3.262947 -0.372071 0.251286
 117.000000 3.281025 -0.391956 0.246922
 118.000000 3.266023 -0.327159 0.257350
 119.000000 3.261099 -0.296887 0.257336
 120.000000 3.309027 -0.361885 0.275104
 121.000000 3.312562 -0.375454 0.281859
 122.000000 3.279889 -0.429322 0.303811
 123.000000 3.268753 -0.363060 0.272276
 124.000000 3.254922 -0.429360 0.282412
 125.000000 3.278644 -0.487003 0.351411
 126.000000 3.222672 -0.471207 0.284645
 127.000000 3.271516 -0.431085 0.284047
 128.000000 3.217152 -0.383724 0.277572
 129.000000 3.269529 -0.291330 0.269044
 130.000000 3.229968 -0.392804 0.278238
 131.000000 3.223538 -0.388178 0.255092
 132.000000 3.253535 -0.372734 0.304190
 133.000000 3.266956 -0.357259 0.258405
 134.000000 3.270665 -0.399706 0.268236
 135.000000 3.281741 -0.448507 0.240457
 136.000000 3.268036 -0.419691 0.266945
 137.000000 3.252776 -0.357313 0.287820
 138.000000 3.269614 -0.377921 0.279769
 139.000000 3.278186 -0.369453 0.255894
 140.000000 3.259057 -0.314775 0.270033
 141.000000 3.271262 -0.287577 0.247424
 142.000000 3.263338 -0.344066 0.263031
 143.000000 3.288979 -0.385611 0.258985
 144.000000 3.288323 -0.440749 0.268969
 145.000000 3.240842 -0.375419 0.267533
 146.000000 3.266182 -0.431545 0.308021
 147.000000 3.287398 -0.410239 0.293197
 148.000000 3.276648 -0.398900 0.293868
 149.000000 3.267117 -0.412267 0.264749
 150.000000 3.241286 -0.399308 0.293487
 151.000000 3.311207 -0.429506 0.277039
 152.000000 3.236593 -0.421050 0.272797
 153.000000 3.293966 -0.379666 0.259098
 154.000000 3.318820 -0.445016 0.266908
 155.000000 3.299383 -0.357557 0.248946
 156.000000 3.284253 -0.384517 0.285346
 157.000000 3.242892 -0.425785 0.287931
 158.000000 3.254695 -0.398134 0.283775
 159.000000 3.243572 -0.418488 0.260560
 160.000000 3.250500 -0.397787 0.270631
 161.000000 3.250161 -0.404297 0.278887
 162.000000 3.273709 -0.342608 0.261170
 163.000000 3.294817 -0.399697 0.261280
 164.000000 3.302990 -0.393192 0.253640
 165.000000 3.302828 -0.315362 0.269884
 166.000000 3.308187 -0.342326 0.247154
 167.000000 3.285185 -0.330934 0.276966
 168.000000 3.279566 -0.458657 0.286295
 169.000000 3.265325 -0.315027 0.271403
 170.000000 3.300124 -0.338313 0.268640
 171.000000 3.273764 -0.333195 0.261827
 172.000000 3.281571 -0.402716 0.265366
 173.000000 3.312003 -0.413822 0.251552
 174.000000 3.277082 -0.419269 0.269986
 175.000000 3.256479 -0.365086 0.279848
 176.000000 3.247107 -0.326086 0.270028
 177.000000 3.275125 -0.437269 0.271956
 178.000000 3.265664 -0.314039 0.257392
 179.000000 3.295024 -0.427758 0.275062
 180.000000 3.297569 -0.405982 0.254069
 181.000000 3.269441 -0.371851 0.268035
 182.000000 3.302824 -0.353228 0.265669
 183.000000 3.252959 -0.431037 0.232440
 184.000000 3.286630 -0.429256 0.249590
 185.000000 3.267723 -0.452531 0.266199
 186.000000 3.301159 -0.438165 0.269673
 187.000000 3.269517 -0.355164 0.259711
 188.000000 3.263818 -0.401010 0.272452
 189.000000 3.254169 -0.447022 0.274671
 190.000000 3.285706 -0.392761 0.261531
 191.000000 3.243937 -0.365213 0.279462
 192.000000 3.265897 -0.416923 0.294317
 193.000000 3.184280 -0.396000 0.306184
 194.000000 3.274406 -0.416169 0.286675
 195.000000 3.264603 -0.408876 0.276908
 196.000000 3.301314 -0.330970 0.271082
 197.000000 3.278243 -0.451101 0.292422
 198.000000 3.315541 -0.424917 0.270998
 199.000000 3.295563 -0.454581 0.274360
 200.000000 3.288837 -0.372557 0.282825
 201.000000 3.260488 -0.298894 0.280753
 202.000000 3.268524 -0.354229 0.297730
 203.000000 3.252164 -0.441963 0.276564
 204.000000 3.295436 -0.350511 0.254228
 205.000000 3.297869 -0.315256 0.266989
 206.000000 3.256599 -0.410095 0.267248
 207.000000 3.282111 -0.410547 0.264207
 208.000000 3.292985 -0.500464 0.277896
 209.000000 3.273870 -0.477690 0.296307
 210.000000 3.286869 -0.388803 0.295857
 211.000000 3.288717 -0.361868 0.252014
 212.000000 3.297655 -0.500441 0.270474
 213.000000 3.340403 -0.382045 0.296103
 214.000000 3.291233 -0.352561 0.311447
 215.000000 3.245012 -0.423143 0.295682
 216.000000 3.257360 -0.370116 0.280645
 217.000000 3.229261 -0.275923 0.260212
 218.000000 3.254746 -0.337685 0.279222
 219.000000 3.277478 -0.348816 0.255839
 220.000000 3.206532 -0.421288 0.242908
 221.000000 3.237006 -0.318707 0.259627
 222.000000 3.246828 -0.333907 0.272816
 223.000000 3.259880 -0.395393 0.257678
 224.000000 3.221201 -0.352963 0.269364
 225.000000 3.251323 -0.327076 0.266108
 226.000000 3.228186 -0.399198 0.266112
 227.000000 3.265283 -0.352851 0.271592
 228.000000 3.285358 -0.376648 0.270930
 229.000000 3.286095 -0.452799 0.273351
 230.000000 3.242814 -0.376786 0.272766
 231.000000 3.276877 -0.419701 0.267630
 232.000000 3.269065 -0.385675 0.262871
 233.000000 3.280491 -0.411618 0.271106
 234.000000 3.263145 -0.386910 0.253630
 235.000000 3.241004 -0.382986 0.234799
 236.000000 3.287311 -0.340265 0.258802
 237.000000 3.277567 -0.381852 0.274926
 238.000000 3.241205 -0.359334 0.253541
 239.000000 3.269732 -0.346432 0.265742
 240.000000 3.320681 -0.345512 0.243650
 241.000000 3.287400 -0.280951 0.266746
 242.000000 3.202980 -0.314975 0.262644
 243.000000 3.277450 -0.368284 0.265388
 244.000000 3.275481 -0.456889 0.268131
 245.000000 3.254060 -0.362259 0.256608
 246.000000 3.264443 -0.413682 0.264364
 247.000000 3.265157 -0.397796 0.233340
 248.000000 3.258365 -0.383776 0.252441
 249.000000 3.276649 -0.434141 0.251472
 250.000000 3.268415 -0.373653 0.255840
 251.000000 3.264863 -0.348189 0.274850
 252.000000 3.251338 -0.383875 0.261305
 253.000000 3.287698 -0.379685 0.267982
 254.000000 3.270204 -0.454036 0.244951
 255.000000 3.277870 -0.349286 0.259428
 256.000000 3.316115 -0.354481 0.253545
 257.000000 3.305417 -0.388509 0.239786
 258.000000 3.297489 -0.290545 0.259096
 259.000000 3.353061 -0.382420 0.270570
 260.000000 3.268230 -0.377101 0.253316
 261.000000 3.247198 -0.366280 0.251977
 262.000000 3.312193 -0.367451 0.293615
 263.000000 3.308120 -0.384322 0.282037
 264.000000 3.249165 -0.319151 0.267000
 265.000000 3.246729 -0.378139 0.257621
 266.000000 3.261286 -0.409170 0.247298
 267.000000 3.240453 -0.326008 0.257228
 268.000000 3.256528 -0.336962 0.265831
 269.000000 3.278343 -0.281724 0.248298
 270.000000 3.277783 -0.405449 0.272546
 271.000000 3.283044 -0.391980 0.264805
 272.000000 3.299425 -0.398798 0.267089
 273.000000 3.295155 -0.311874 0.266983
 274.000000 3.238366 -0.347603 0.254199
 275.000000 3.238769 -0.387694 0.284746
 276.000000 3.256183 -0.395127 0.261908
 277.000000 3.214548 -0.487327 0.243508
 278.000000 3.275460 -0.398314 0.264779
 279.000000 3.257606 -0.351610 0.277173
 280.000000 3.241657 -0.385210 0.260277
 281.000000 3.210626 -0.446657 0.234002
 282.000000 3.237042 -0.353586 0.253107
 283.000000 3.290852 -0.364011 0.265598
 284.000000 3.237955 -0.463496 0.237861
 285.000000 3.270676 -0.482417 0.268070
 286.000000 3.244730 -0.406948 0.259513
 287.000000 3.279608 -0.405491 0.242254
 288.000000 3.279866 -0.413956 0.286814
 289.000000 3.268067 -0.432339 0.265394
 290.000000 3.224277 -0.379182 0.258298
 291.000000 3.247178 -0.415145 0.261807
 292.000000 3.243757 -0.380758 0.238525
 293.000000 3.261775 -0.417723 0.238539
 294.000000 3.237879 -0.423483 0.259113
 295.000000 3.236251 -0.377340 0.251683
 296.000000 3.261218 -0.336521 0.251242
 297.000000 3.270169 -0.434476 0.256621
 298.000000 3.280258 -0.396953 0.249492
 299.000000 3.253733 -0.266913 0.247660
 300.000000 3.270513 -0.335169 0.261792
 301.000000 3.264926 -0.273696 0.261906
 302.000000 3.272117 -0.351615 0.253949
 303.000000 3.220494 -0.365272 0.272458
 304.000000 3.260437 -0.316867 0.244788
 305.000000 3.260803 -0.318279 0.264298
 306.000000 3.244485 -0.344308 0.260124
 307.000000 3.286418 -0.429648 0.258231
 308.000000 3.282756 -0.356015 0.261040
 309.000000 3.252563 -0.418873 0.262043
 310.000000 3.288578 -0.386812 0.256347
 311.000000 3.258330 -0.375010 0.261255
 312.000000 3.232545 -0.355756 0.259387
 313.000000 3.262402 -0.397853 0.263264
 314.000000 3.226712 -0.347819 0.254639
 315.000000 3.311313 -0.309721 0.262189
 316.000000 3.262859 -0.330044 0.251708
 317.000000 3.241161 -0.500220 0.255270
 318.000000 3.291831 -0.358372 0.278757
 319.000000 3.223765 -0.316105 0.266284
 320.000000 3.236125 -0.333157 0.272609
 321.000000 3.242746 -0.322508 0.280372
 322.000000 3.263833 -0.373564 0.297644
 323.000000 3.262816 -0.262935 0.277379
 324.000000 3.240964 -0.318562 0.250920
 325.000000 3.315200 -0.367572 0.284217
 326.000000 3.295635 -0.407014 0.272290
 327.000000 3.313872 -0.368022 0.274652
 328.000000 3.278879 -0.274670 0.261715
 329.000000 3.269846 -0.324309 0.266793
 330.000000 3.272568 -0.466217 0.284713
 331.000000 3.267044 -0.325832 0.256859
 332.000000 3.275207 -0.378941 0.265002
 333.000000 3.254867 -0.340460 0.247888
 334.000000 3.287901 -0.365625 0.254259
 335.000000 3.328314 -0.442610 0.255637
 336.000000 3.294438 -0.388719 0.252294
 337.000000 3.299197 -0.293934 0.250781
 338.000000 3.277977 -0.449683 0.250248
 339.000000 3.293067 -0.406321 0.274514
 340.000000 3.268633 -0.329911 0.277566
 341.000000 3.271431 -0.364219 0.251437
 342.000000 3.322400 -0.314327 0.298587
 343.000000 3.269600 -0.371528 0.273893
 344.000000 3.298120 -0.357809 0.254488
 345.000000 3.246213 -0.390129 0.252468
 346.000000 3.280525 -0.362105 0.259509
 347.000000 3.299013 -0.415323 0.267683
 348.000000 3.221482 -0.378384 0.263056
 349.000000 3.265110 -0.384197 0.266910
 350.000000 3.298631 -0.309586 0.273955
 351.000000 3.297211 -0.389533 0.278007
 352.000000 3.262545 -0.354798 0.262074
 353.000000 3.244502 -0.371679 0.255771
 354.000000 3.287748 -0.359216 0.280860
 355.000000 3.309564 -0.364730 0.269985
 356.000000 3.273714 -0.383128 0.252047
 357.000000 3.254512 -0.320009 0.278342
 358.000000 3.265637 -0.301266 0.267674
 359.000000 3.260566 -0.424466 0.261495
 360.000000 3.313680 -0.394868 0.254096
 361.000000 3.276000 -0.398904 0.263967
 362.000000 3.289870 -0.385856 0.266844
 363.000000 3.271678 -0.367597 0.261352
 364.000000 3.254852 -0.391681 0.276955
 365.000000 3.285834 -0.398120 0.254117
 366.000000 3.248246 -0.306488 0.270873
 367.000000 3.267544 -0.312171 0.270306
 368.000000 3.245006 -0.306738 0.274209
 369.000000 3.263800 -0.352569 0.281796
 370.000000 3.257373 -0.369564 0.280710
 371.000000 3.238811 -0.318635 0.267527
 372.000000 3.253395 -0.404726 0.264713
 373.000000 3.240993 -0.307695 0.299357
 374.000000 3.247066 -0.331159 0.268398
 375.000000 3.280768 -0.356786 0.281987
 376.000000 3.249906 -0.393829 0.276649
 377.000000 3.222051 -0.291091 0.265378
 378.000000 3.274849 -0.416662 0.281254
 379.000000 3.232719 -0.358707 0.271940
 380.000000 3.263538 -0.374343 0.276196
 381.000000 3.252610 -0.352731 0.271413
 382.000000 3.263368 -0.455386 0.258221
 383.000000 3.237562 -0.337840 0.261688
 384.000000 3.242654 -0.408291 0.253782
 385.000000 3.269198 -0.427316 0.276163
 386.000000 3.256863 -0.264014 0.279660
 387.000000 3.270804 -0.342068 0.279806
 388.000000 3.241659 -0.411473 0.276544
 389.000000 3.265183 -0.327065 0.265789
 390.000000 3.264120 -0.356688 0.256112
 391.000000 3.273038 -0.392655 0.258153
 392.000000 3.243375 -0.361004 0.259346
 393.000000 3.257015 -0.362492 0.263559
 394.000000 3.286319 -0.387292 0.264344
 395.000000 3.264170 -0.444017 0.273906
 396.000000 3.244141 -0.380405 0.265269
 397.000000 3.268428 -0.515148 0.290495
 398.000000 3.287901 -0.490998 0.259815
 399.000000 3.279340 -0.354543 0.284475
 400.000000 3.240206 -0.423887 0.274353
 401.000000 3.259808 -0.417410 0.280925
 402.000000 3.251800 -0.360545 0.277966
 403.000000 3.270033 -0.385612 0.256810
 404.000000 3.238520 -0.367872 0.277492
 405.000000 3.259175 -0.413785 0.269700
 406.000000 3.259462 -0.388157 0.276667
 407.000000 3.238287 -0.300662 0.259143
 408.000000 3.233151 -0.311739 0.303105
 409.000000 3.233531 -0.367337 0.275709
 410.000000 3.233078 -0.376213 0.268751
 411.000000 3.277609 -0.316362 0.270802
 412.000000 3.272591 -0.279760 0.284328
 413.000000 3.254780 -0.356484 0.272573
 414.000000 3.288515 -0.337200 0.275912
 415.000000 3.257178 -0.409484 0.260404
 416.000000 3.283551 -0.439155 0.282936
 417.000000 3.264846 -0.411357 0.286239
 418.000000 3.270170 -0.354353 0.277688
 419.000000 3.260072 -0.327889 0.282380
 420.000000 3.274837 -0.357349 0.270981
 421.000000 3.275254 -0.413135 0.279866
 422.000000 3.220421 -0.428558 0.291653
 423.000000 3.231473 -0.356328 0.272404
 424.000000 3.273221 -0.374031 0.262595
 425.000000 3.282923 -0.364090 0.267798
 426.000000 3.250940 -0.394528 0.265141
 427.000000 3.241723 -0.311864 0.248282
 428.000000 3.298372 -0.392612 0.273320
 429.000000 3.229217 -0.312077 0.271173
 430.000000 3.248511 -0.343817 0.257885
 431.000000 3.231009 -0.392075 0.259943
 432.000000 3.255061 -0.371856 0.273303
 433.000000 3.256565 -0.352323 0.272510
 434.000000 3.276992 -0.370461 0.268119
 435.000000 3.245264 -0.396929 0.270659
 436.000000 3.305217 -0.323993 0.280774
 437.000000 3.290114 -0.418412 0.270471
 438.000000 3.247837 -0.349435 0.262811
 439.000000 3.260891 -0.428578 0.253277
 440.000000 3.263633 -0.397126 0.268932
 441.000000 3.274231 -0.406054 0.258487
 442.000000 3.291236 -0.403287 0.258285
 443.000000 3.270527 -0.379603 0.276117
 444.000000 3.255279 -0.346548 0.249388
 445.000000 3.269656 -0.364932 0.269464
 446.000000 3.278975 -0.356725 0.262809
 447.000000 3.294610 -0.369394 0.248993
 448.000000 3.277281 -0.366239 0.262553
 449.000000 3.252754 -0.375060 0.282454
 450.000000 3.300569 -0.309337 0.268271
 451.000000 3.270667 -0.347313 0.269243
 452.000000 3.250219 -0.367104 0.275819
 453.000000 3.303330 -0.382203 0.268063
 454.000000 3.246113 -0.291323 0.266496
 455.000000 3.241731 -0.393882 0.267131
 456.000000 3.269268 -0.379706 0.246458
 457.000000 3.283682 -0.431573 0.257934
 458.000000 3.256521 -0.470793 0.264912
 459.000000 3.293452 -0.346845 0.267188
 460.000000 3.295732 -0.364371 0.276063
 461.000000 3.309829 -0.373179 0.246797
 462.000000 3.261449 -0.370402 0.234582
 463.000000 3.272805 -0.313340 0.258021
 464.000000 3.259266 -0.311766 0.262138
 465.000000 3.226247 -0.411086 0.268480
 466.000000 3.261665 -0.374739 0.256868
 467.000000 3.280205 -0.383553 0.254086
 468.000000 3.281465 -0.436431 0.253530
 469.000000 3.288578 -0.334242 0.254373
 470.000000 3.267794 -0.316994 0.266865
 471.000000 3.264265 -0.359049 0.260994
 472.000000 3.236821 -0.358657 0.265348
 473.000000 3.288337 -0.428984 0.285034
 474.000000 3.259815 -0.352852 0.256029
 475.000000 3.263621 -0.381710 0.273906
 476.000000 3.290529 -0.344858 0.279030
 477.000000 3.242372 -0.297521 0.277804
 478.000000 3.294651 -0.348294 0.271891
 479.000000 3.289082 -0.271269 0.275431
 480.000000 3.285796 -0.421041 0.277724
 481.000000 3.251989 -0.359248 0.263320
 482.000000 3.306921 -0.389540 0.273101
 483.000000 3.254211 -0.352124 0.272652
 484.000000 3.265537 -0.314510 0.277137
 485.000000 3.292702 -0.323020 0.279008
 486.000000 3.247026 -0.336204 0.281563
 487.000000 3.252126 -0.364534 0.262636
 488.000000 3.256701 -0.322629 0.269862
 489.000000 3.273631 -0.319964 0.290593
 490.000000 3.272706 -0.352032 0.258884
 491.000000 3.273186 -0.355519 0.266482
 492.000000 3.262496 -0.372110 0.301137
 493.000000 3.292911 -0.382973 0.300820
 494.000000 3.279491 -0.381158 0.249646
 495.000000 3.265252 -0.397930 0.267110
 496.000000 3.285554 -0.304353 0.295027
 497.000000 3.225843 -0.334118 0.271585
 498.000000 3.243298 -0.316049 0.249122
 499.000000 3.243444 -0.371530 0.281926
 500.000000 3.240273 -0.314803 0.295712
 501.000000 3.246043 -0.373348 0.282567
 502.000000 3.239704 -0.397586 0.299596
 503.000000 3.238930 -0.373947 0.291804
 504.000000 3.245338 -0.414246 0.304032
 505.000000 3.268143 -0.377259 0.281190
 506.000000 3.242153 -0.444514 0.289562
 507.000000 3.260519 -0.378698 0.290548
 508.000000 3.202209 -0.414950 0.271987
 509.000000 3.217210 -0.344834 0.318170
 510.000000 3.312672 -0.384815 0.297167
 511.000000 3.209991 -0.354283 0.297964
 512.000000 3.250528 -0.317739 0.280437
 513.000000 3.273115 -0.339732 0.264756
 514.000000 3.240112 -0.367046 0.275465
 515.000000 3.249414 -0.318359 0.267065
 516.000000 3.289431 -0.412546 0.278841
 517.000000 3.253793 -0.372783 0.278725
 518.000000 3.285885 -0.457429 0.263018
 519.000000 3.256597 -0.472416 0.246501
 520.000000 3.282790 -0.425589 0.272998
 521.000000 3.286320 -0.462347 0.253054
 522.000000 3.281028 -0.459965 0.269434
 523.000000 3.266713 -0.385993 0.266030
 524.000000 3.318742 -0.455464 0.270049
 525.000000 3.252939 -0.427146 0.265389
 526.000000 3.284606 -0.404588 0.268089
 527.000000 3.286202 -0.404207 0.261673
 528.000000 3.234853 -0.470288 0.273518
 529.000000 3.267347 -0.404014 0.283668
 530.000000 3.240933 -0.328054 0.262849
 531.000000 3.273105 -0.401362 0.277174
 532.000000 3.271618 -0.406453 0.274664
 533.000000 3.284602 -0.404925 0.278111
 534.000000 3.280001 -0.390101 0.277782
 535.000000 3.304476 -0.354840 0.264585
 536.000000 3.283191 -0.246249 0.278342
 537.000000 3.295535 -0.413894 0.243334
 538.000000 3.284144 -0.343087 0.273405
 539.000000 3.263252 -0.426420 0.278182
 540.000000 3.267942 -0.410024 0.286978
 541.000000 3.242108 -0.354432 0.278698
 542.000000 3.254381 -0.328089 0.267018
 543.000000 3.286592 -0.456421 0.247437
 544.000000 3.253612 -0.420092 0.249256
 545.000000 3.260710 -0.361363 0.260449
 546.000000 3.296037 -0.363439 0.261459
 547.000000 3.257655 -0.372928 0.270157
 548.000000 3.283959 -0.361730 0.245692
 549.000000 3.272481 -0.342009 0.257717
 550.000000 3.297456 -0.443163 0.261002
 551.000000 3.279203 -0.392502 0.263586
 552.000000 3.253638 -0.418456 0.262142
 553.000000 3.286119 -0.383814 0.263715
 554.000000 3.277724 -0.471312 0.267649
 555.000000 3.283168 -0.355092 0.266191
 556.000000 3.306355 -0.376988 0.273704
 557.000000 3.260860 -0.438563 0.267198
 558.000000 3.278066 -0.465933 0.277339
 559.000000 3.263800 -0.374052 0.256126
 560.000000 3.263917 -0.367752 0.243657
 561.000000 3.255147 -0.390641 0.262236
 562.000000 3.260473 -0.420051 0.287657
 563.000000 3.304453 -0.407830 0.266936
 564.000000 3.245715 -0.417329 0.249041
 565.000000 3.293653 -0.363765 0.250648
 566.000000 3.310618 -0.431049 0.251821
 567.000000 3.301345 -0.429718 0.271881
 568.000000 3.284232 -0.365693 0.254820
 569.000000 3.276279 -0.327538 0.272521
 570.000000 3.336124 -0.379175 0.262381
 571.000000 3.284309 -0.364368 0.242954
 572.000000 3.288415 -0.457570 0.265322
 573.000000 3.296198 -0.326642 0.246834
 574.000000 3.293546 -0.451340 0.245508
 575.000000 3.266706 -0.372013 0.253225
 576.000000 3.293975 -0.376825 0.241960
 577.000000 3.271279 -0.383046 0.262596
 578.000000 3.281874 -0.357510 0.281638
 579.000000 3.260071 -0.508369 0.275499
 580.000000 3.296864 -0.502940 0.280539
 581.000000 3.244192 -0.432267 0.245709
 582.000000 3.287436 -0.409226 0.280522
 583.000000 3.280655 -0.398634 0.270334
 584.000000 3.275133 -0.416221 0.253683
 585.000000 3.251030 -0.378844 0.255871
 586.000000 3.261349 -0.400494 0.271613
 587.000000 3.269888 -0.318755 0.272900
 588.000000 3.266342 -0.466619 0.279979
 589.000000 3.252111 -0.485010 0.275424
 590.000000 3.237746 -0.375230 0.257407
 591.000000 3.287907 -0.411244 0.259652
 592.000000 3.260038 -0.358847 0.267433
 593.000000 3.252803 -0.465427 0.251582
 594.000000 3.281835 -0.410882 0.294880
 595.000000 3.276387 -0.406859 0.254188
 596.000000 3.264590 -0.399585 0.283821
 597.000000 3.245877 -0.388660 0.257945
 598.000000 3.269366 -0.347800 0.271850
 599.000000 3.278104 -0.496194 0.257470
 600.000000 3.287783 -0.358903 0.277924
 601.000000 3.290892 -0.397367 0.256295
 602.000000 3.295028 -0.405535 0.273867
 603.000000 3.269565 -0.406865 0.271601
 604.000000 3.258967 -0.514258 0.267635
 605.000000 3.250712 -0.379473 0.277521
 606.000000 3.243554 -0.399222 0.282414
 607.000000 3.285365 -0.379929 0.303616
 608.000000 3.272840 -0.432387 0.275129
 609.000000 3.244821 -0.437483 0.257141
 610.000000 3.277253 -0.392573 0.252945
 611.000000 3.204538 -0.515501 0.289250
 612.000000 3.227970 -0.389394 0.299400
 613.000000 3.205877 -0.369145 0.281831
 614.000000 3.260648 -0.358085 0.285467
 615.000000 3.226463 -0.461758 0.277827
 616.000000 3.240697 -0.481337 0.305094
 617.000000 3.242005 -0.397997 0.304499
 618.000000 3.229991 -0.342414 0.273229
 619.000000 3.237396 -0.416298 0.286688
 620.000000 3.237214 -0.352491 0.274384
 621.000000 3.247461 -0.413802 0.283381
 622.000000 3.224240 -0.464051 0.284715
 623.000000 3.262816 -0.514883 0.279117
 624.000000 3.248419 -0.463183 0.272454
 625.000000 3.245947 -0.421317 0.269266
 626.000000 3.281110 -0.503727 0.269044
 627.000000 3.255492 -0.395671 0.254836
 628.000000 3.292669 -0.338683 0.273843
 629.000000 3.284414 -0.356382 0.260540
 630.000000 3.256843 -0.388664 0.250336
 631.000000 3.266093 -0.492262 0.252578
 632.000000 3.255777 -0.449642 0.287096
 633.000000 3.235794 -0.388704 0.290230
 634.000000 3.253619 -0.398315 0.273199
 635.000000 3.281107 -0.369201 0.272428
 636.000000 3.308159 -0.391170 0.271304
 637.000000 3.305407 -0.464879 0.279501
 638.000000 3.243782 -0.429320 0.250623
 639.000000 3.274877 -0.474559 0.247645
 640.000000 3.224480 -0.523715 0.269605
 641.000000 3.300872 -0.505923 0.267569
 642.000000 3.290091 -0.400240 0.261432
 643.000000 3.255158 -0.423050 0.261317
 644.000000 3.266177 -0.319418 0.266986
 645.000000 3.256923 -0.322224 0.260544
 646.000000 3.256105 -0.355664 0.280542
 647.000000 3.243700 -0.382668 0.257476
 648.000000 3.241293 -0.430955 0.295759
 649.000000 3.240629 -0.442785 0.270888
 650.000000 3.285490 -0.396124 0.249050
 651.000000 3.240774 -0.411441 0.246102
 652.000000 3.284592 -0.379341 0.240589
 653.000000 3.256825 -0.470497 0.273045
 654.000000 3.293919 -0.410919 0.278779
 655.000000 3.290648 -0.410338 0.273096
 656.000000 3.225536 -0.402197 0.257908
 657.000000 3.241163 -0.449521 0.261509
 658.000000 3.267666 -0.483665 0.302728
 659.000000 3.252822 -0.408523 0.280362
 660.000000 3.271300 -0.518725 0.271336
 661.000000 3.280617 -0.442903 0.256060
 662.000000 3.259801 -0.454744 0.280553
 663.000000 3.246925 -0.448969 0.259986
 664.000000 3.278604 -0.441645 0.277632
 665.000000 3.220222 -0.371970 0.253223
 666.000000 3.267882 -0.530672 0.278019
 667.000000 3.221782 -0.439150 0.261861
 668.000000 3.275851 -0.473391 0.267187
 669.000000 3.264203 -0.389225 0.263507
 670.000000 3.263134 -0.354290 0.265844
 671.000000 3.242415 -0.385753 0.302027
 672.000000 3.238015 -0.412575 0.266516
 673.000000 3.236662 -0.377057 0.268857
 674.000000 3.210004 -0.408250 0.274527
 675.000000 3.236293 -0.440767 0.285728
 676.000000 3.250202 -0.429266 0.247496
 677.000000 3.289487 -0.462885 0.273679
 678.000000 3.292623 -0.448021 0.302426
 679.000000 3.272201 -0.425354 0.282396
 680.000000 3.225914 -0.434463 0.288632
 681.000000 3.240708 -0.419606 0.266015
 682.000000 3.211186 -0.378999 0.288467
 683.000000 3.281811 -0.439925 0.271929
 684.000000 3.250350 -0.460703 0.321787
 685.000000 3.265820 -0.526944 0.272544
 686.000000 3.249128 -0.414980 0.274312
 687.000000 3.251386 -0.432071 0.278193
 688.000000 3.303340 -0.519661 0.270475
 689.000000 3.321853 -0.419054 0.282891
 690.000000 3.268921 -0.409258 0.261559
 691.000000 3.283772 -0.457538 0.294536
 692.000000 3.260144 -0.358497 0.279519
 693.000000 3.269765 -0.421619 0.277274
 694.000000 3.252206 -0.398800 0.259551
 695.000000 3.286420 -0.403485 0.248362
 696.000000 3.219582 -0.455546 0.271601
 697.000000 3.294656 -0.363870 0.291890
 698.000000 3.270349 -0.437044 0.284261
 699.000000 3.237733 -0.408142 0.299699
 700.000000 3.286862 -0.411715 0.304533
 701.000000 3.245229 -0.409217 0.282858
 702.000000 3.247821 -0.445300 0.275923
 703.000000 3.261583 -0.508333 0.288450
 704.000000 3.269847 -0.519874 0.293084
 705.000000 3.247263 -0.491830 0.301182
 706.000000 3.234863 -0.496667 0.317070
 707.000000 3.216523 -0.453916 0.286433
 708.000000 3.247887 -0.507078 0.283197
 709.000000 3.237807 -0.522484 0.268174
 710.000000 3.245317 -0.492263 0.281268
 711.000000 3.240539 -0.606577 0.292575
 712.000000 3.235982 -0.505543 0.279655
 713.000000 3.232643 -0.504402 0.262723
 714.000000 3.285772 -0.599148 0.323261
 715.000000 3.271728 -0.524875 0.301452
 716.000000 3.229112 -0.566374 0.286650
 717.000000 3.257939 -0.474097 0.258603
 718.000000 3.239532 -0.434650 0.280708
 719.000000 3.256517 -0.466305 0.306491
 720.000000 3.251123 -0.556995 0.309510
 721.000000 3.257826 -0.500519 0.269748
 722.000000 3.287362 -0.545049 0.261048
 723.000000 3.261603 -0.499136 0.242779
 724.000000 3.293548 -0.504972 0.256204
 725.000000 3.241121 -0.475096 0.254224
 726.000000 3.259225 -0.517515 0.239572
 727.000000 3.267266 -0.506757 0.248812
 728.000000 3.278107 -0.530442 0.248541
 729.000000 3.276274 -0.594365 0.259583
 730.000000 3.300515 -0.566698 0.239264
 731.000000 3.319131 -0.538853 0.266230
 732.000000 3.260756 -0.548447 0.262949
 733.000000 3.248253 -0.523956 0.286007
 734.000000 3.242914 -0.539827 0.268438
 735.000000 3.280387 -0.475306 0.271943
 736.000000 3.233564 -0.501016 0.253466
 737.000000 3.249822 -0.458654 0.243597
 738.000000 3.208227 -0.524554 0.260792
 739.000000 3.187011 -0.537333 0.258864
 740.000000 3.214890 -0.509610 0.294911
 741.000000 3.238530 -0.516992 0.255868
 742.000000 3.267478 -0.515501 0.247449
 743.000000 3.262369 -0.542651 0.259539
 744.000000 3.242982 -0.472575 0.267073
 745.000000 3.289418 -0.504920 0.259251
 746.000000 3.268583 -0.402917 0.306004
 747.000000 3.296299 -0.459634 0.256510
 748.000000 3.275520 -0.516722 0.252398
 749.000000 3.237433 -0.451760 0.242602
 750.000000 3.249166 -0.441786 0.258567
 751.000000 3.267927 -0.487952 0.242184
 752.000000 3.250026 -0.471168 0.231082
 753.000000 3.255301 -0.474353 0.266657
 754.000000 3.284615 -0.399774 0.250051
 755.000000 3.271496 -0.524474 0.262174
 756.000000 3.256610 -0.488327 0.266165
 757.000000 3.258119 -0.472273 0.241830
 758.000000 3.245300 -0.455464 0.233225
 759.000000 3.268866 -0.447162 0.249614
 760.000000 3.303286 -0.437045 0.254046
 761.000000 3.239823 -0.405918 0.232262
 762.000000 3.245224 -0.497531 0.264759
 763.000000 3.247146 -0.537245 0.242501
 764.000000 3.263053 -0.424261 0.276737
 765.000000 3.321843 -0.418286 0.261380
 766.000000 3.276689 -0.423919 0.257959
 767.000000 3.263317 -0.430320 0.275327
 768.000000 3.272999 -0.513496 0.269535
 769.000000 3.231457 -0.506641 0.256730
 770.000000 3.276585 -0.458344 0.275799
 771.000000 3.272774 -0.471338 0.261417
 772.000000 3.272883 -0.453339 0.281373
 773.000000 3.250060 -0.354321 0.237281
 774.000000 3.215649 -0.498814 0.249431
 775.000000 3.255424 -0.380687 0.269745
 776.000000 3.265113 -0.468441 0.249147
 777.000000 3.282513 -0.526738 0.252782
 778.000000 3.225556 -0.410565 0.252871
 779.000000 3.272602 -0.461244 0.266625
 780.000000 3.272303 -0.490103 0.274220
 781.000000 3.265539 -0.481285 0.258892
 782.000000 3.292897 -0.496941 0.281982
 783.000000 3.264480 -0.504328 0.262737
 784.000000 3.286771 -0.456747 0.260591
 785.000000 3.254150 -0.340217 0.264905
 786.000000 3.264052 -0.419447 0.277220
 787.000000 3.271685 -0.491295 0.258997
 788.000000 3.265523 -0.355069 0.251662
 789.000000 3.267431 -0.400175 0.256886
 790.000000 3.254412 -0.413567 0.253051
 791.000000 3.233522 -0.393053 0.257579
 792.000000 3.235797 -0.447807 0.250799
 793.000000 3.257077 -0.359701 0.259708
 794.000000 3.272930 -0.483149 0.270616
 795.000000 3.283214 -0.398294 0.263737
 796.000000 3.279369 -0.483729 0.285961
 797.000000 3.270550 -0.387114 0.273227
 798.000000 3.279074 -0.387692 0.247148
 799.000000 3.270807 -0.452621 0.235768
 800.000000 3.287482 -0.442661 0.244316
 801.000000 3.276532 -0.376902 0.250681
 802.000000 3.271522 -0.392970 0.256058
 803.000000 3.242584 -0.416125 0.241619
 804.000000 3.246202 -0.428759 0.266474
 805.000000 3.303230 -0.395783 0.272121
 806.000000 3.238578 -0.381641 0.236962
 807.000000 3.284656 -0.429304 0.254564
 808.000000 3.262656 -0.390831 0.248357
 809.000000 3.255714 -0.371693 0.245561
 810.000000 3.262993 -0.425409 0.285095
 811.000000 3.268256 -0.349092 0.266636
 812.000000 3.264744 -0.439303 0.232306
 813.000000 3.268509 -0.466520 0.243214
 814.000000 3.251281 -0.407382 0.240288
 815.000000 3.239179 -0.332785 0.233023
 816.000000 3.241593 -0.331619 0.262250
 817.000000 3.298713 -0.420807 0.236117
 818.000000 3.262680 -0.399028 0.248308
 819.000000 3.244261 -0.349553 0.249740
 820.000000 3.262252 -0.476974 0.242478
 821.000000 3.271003 -0.318780 0.240676
 822.000000 3.260123 -0.364989 0.245943
 823.000000 3.248355 -0.287165 0.270573
 824.000000 3.219365 -0.372932 0.233107
 825.000000 3.252990 -0.415142 0.258633
 826.000000 3.237354 -0.404100 0.233430
 827.000000 3.257938 -0.341480 0.245433
 828.000000 3.251036 -0.371805 0.239589
 829.000000 3.297353 -0.366836 0.242986
 830.000000 3.231001 -0.364995 0.224304
 831.000000 3.238823 -0.325451 0.250646
 832.000000 3.282969 -0.352135 0.239066
 833.000000 3.262842 -0.376381 0.230384
 834.000000 3.285899 -0.353659 0.241858
 835.000000 3.247722 -0.361635 0.236773
 836.000000 3.250129 -0.457316 0.250320
 837.000000 3.217977 -0.339421 0.240481
 838.000000 3.232656 -0.272532 0.251219
 839.000000 3.236983 -0.301748 0.235892
 840.000000 3.243321 -0.365488 0.234656
 841.000000 3.241539 -0.410691 0.250776
 842.000000 3.271806 -0.362987 0.251227
 843.000000 3.269881 -0.409664 0.239942
 844.000000 3.305057 -0.420106 0.252004
 845.000000 3.261236 -0.379855 0.261082
 846.000000 3.290726 -0.391049 0.252956
 847.000000 3.273428 -0.325675 0.242193
 848.000000 3.246425 -0.324497 0.220522
 849.000000 3.255734 -0.369141 0.264700
 850.000000 3.294325 -0.358021 0.253801
 851.000000 3.261507 -0.400209 0.255638
 852.000000 3.295037 -0.374908 0.238845
 853.000000 3.223173 -0.410227 0.251035
 854.000000 3.233703 -0.349986 0.258178
 855.000000 3.213684 -0.477575 0.252543
 856.000000 3.199808 -0.424636 0.262358
 857.000000 3.221998 -0.407943 0.265330
 858.000000 3.217886 -0.363433 0.261136
 859.000000 3.221839 -0.374284 0.240980
 860.000000 3.258756 -0.426719 0.256374
 861.000000 3.245677 -0.407270 0.262657
 862.000000 3.247386 -0.332442 0.249151
 863.000000 3.277039 -0.369708 0.261122
 864.000000 3.257080 -0.475743 0.235409
 865.000000 3.270621 -0.395440 0.242278
 866.000000 3.257811 -0.380058 0.256566
 867.000000 3.259397 -0.385216 0.256680
 868.000000 3.255652 -0.399170 0.238322
 869.000000 3.260749 -0.421767 0.245711
 870.000000 3.280790 -0.417416 0.257509
 871.000000 3.275543 -0.343985 0.266319
 872.000000 3.289655 -0.398378 0.254505
 873.000000 3.254387 -0.359050 0.245383
 874.000000 3.258222 -0.304535 0.264113
 875.000000 3.280931 -0.394069 0.257809
 876.000000 3.277241 -0.395848 0.254369
 877.000000 3.267819 -0.380411 0.253293
 878.000000 3.264169 -0.379056 0.254604
 879.000000 3.269475 -0.376506 0.257259
 880.000000 3.262079 -0.375594 0.255717
 881.000000 3.255428 -0.347462 0.247609
 882.000000 3.266996 -0.400787 0.242720
 883.000000 3.241781 -0.379766 0.240864
 884.000000 3.269661 -0.357722 0.247375
 885.000000 3.265779 -0.396113 0.264928
 886.000000 3.283816 -0.359616 0.251619
 887.000000 3.253814 -0.357856 0.259567
 888.000000 3.257465 -0.357550 0.238630
 889.000000 3.300778 -0.444849 0.272297
 890.000000 3.264281 -0.392806 0.280336
 891.000000 3.304440 -0.329834 0.251666
 892.000000 3.298691 -0.313882 0.262328
 893.000000 3.313690 -0.340276 0.256366
 894.000000 3.276899 -0.360982 0.253917
 895.000000 3.285437 -0.343136 0.259744
 896.000000 3.307995 -0.376686 0.239707
 897.000000 3.299948 -0.377231 0.265744
 898.000000 3.290255 -0.357166 0.235659
 899.000000 3.240328 -0.318008 0.271128
 900.000000 3.278862 -0.343523 0.252813
 901.000000 3.275643 -0.368536 0.258756
 902.000000 3.290971 -0.435488 0.252664
 903.000000 3.260153 -0.337121 0.261351
 904.000000 3.244115 -0.467274 0.268234
 905.000000 3.306599 -0.369903 0.238859
 906.000000 3.277968 -0.374148 0.234847
 907.000000 3.270460 -0.394759 0.246557
 908.000000 3.247869 -0.470199 0.253077
 909.000000 3.262420 -0.345123 0.250653
 910.000000 3.310553 -0.406170 0.260075
 911.000000 3.273986 -0.340758 0.257291
 912.000000 3.290888 -0.433193 0.236332
 913.000000 3.307155 -0.426570 0.251952
 914.000000 3.272447 -0.380784 0.243738
 915.000000 3.256674 -0.409396 0.226344
 916.000000 3.275255 -0.362276 0.250832
 917.000000 3.243153 -0.377031 0.259843
 918.000000 3.275043 -0.461958 0.280237
 919.000000 3.248078 -0.466892 0.262469
 920.000000 3.256428 -0.421408 0.267515
 921.000000 3.238130 -0.440372 0.250504
 922.000000 3.237403 -0.382228 0.269527
 923.000000 3.239809 -0.404308 0.259497
 924.000000 3.218871 -0.408855 0.248235
 925.000000 3.242270 -0.404015 0.244878
 926.000000 3.273478 -0.463202 0.233922
 927.000000 3.260746 -0.407230 0.235677
 928.000000 3.273824 -0.364734 0.230664
 929.000000 3.252216 -0.374046 0.267129
 930.000000 3.230304 -0.420369 0.247947
 931.000000 3.269453 -0.351618 0.236266
 932.000000 3.257581 -0.387575 0.253664
 933.000000 3.294906 -0.349519 0.260313
 934.000000 3.259077 -0.431398 0.244283
 935.000000 3.268688 -0.397790 0.243157
 936.000000 3.229348 -0.300646 0.237065
 937.000000 3.243409 -0.328161 0.227283
 938.000000 3.280173 -0.427458 0.240487
 939.000000 3.267528 -0.437759 0.229746
 940.000000 3.247064 -0.372496 0.241328
 941.000000 3.249477 -0.343215 0.234071
 942.000000 3.274582 -0.371814 0.233190
 943.000000 3.307889 -0.353370 0.267842
 944.000000 3.253369 -0.334049 0.240659
 945.000000 3.292378 -0.306812 0.262138
 946.000000 3.284797 -0.419375 0.242682
 947.000000 3.248702 -0.331706 0.238251
 948.000000 3.287496 -0.365055 0.242645
 949.000000 3.258204 -0.365832 0.246998
 950.000000 3.282555 -0.370193 0.240548
 951.000000 3.253083 -0.375138 0.257816
 952.000000 3.261872 -0.387445 0.256123
 953.000000 3.293197 -0.349714 0.250570
 954.000000 3.276545 -0.336172 0.242586
 955.000000 3.289364 -0.371833 0.252275
 956.000000 3.297429 -0.385325 0.255454
 957.000000 3.301077 -0.406189 0.278331
 958.000000 3.262320 -0.420115 0.256514
 959.000000 3.262158 -0.394015 0.257217
 960.000000 3.226509 -0.379829 0.261618
 961.000000 3.236553 -0.304838 0.239690
 962.000000 3.247670 -0.352434 0.250078
 963.000000 3.247266 -0.351286 0.245134
 964.000000 3.268621 -0.390358 0.238061
 965.000000 3.251524 -0.438597 0.235319
 966.000000 3.279584 -0.332063 0.251981
 967.000000 3.276023 -0.324707 0.262448
 968.000000 3.285750 -0.351117 0.260343
 969.000000 3.265919 -0.374846 0.254862
 970.000000 3.304438 -0.364549 0.241197
 971.000000 3.304976 -0.366749 0.247819
 972.000000 3.288491 -0.341366 0.240611
 973.000000 3.288687 -0.352498 0.251124
 974.000000 3.284125 -0.435203 0.245609
 975.000000 3.308143 -0.283590 0.248868
 976.000000 3.293161 -0.385350 0.259909
 977.000000 3.272161 -0.375710 0.241821
 978.000000 3.252323 -0.332671 0.245530
 979.000000 3.282518 -0.370802 0.250391
 980.000000 3.266562 -0.321546 0.239290
 981.000000 3.253774 -0.409777 0.243356
 982.000000 3.254269 -0.375561 0.256254
 983.000000 3.241350 -0.354375 0.245517
 984.000000 3.255747 -0.373546 0.251280
 985.000000 3.224093 -0.342724 0.233016
 986.000000 3.241688 -0.380541 0.242479
 987.000000 3.265416 -0.405994 0.240588
 988.000000 3.240909 -0.377757 0.243243
 989.000000 3.274087 -0.378490 0.248525
 990.000000 3.252473 -0.421736 0.239331
 991.000000 3.228804 -0.474139 0.239339
 992.000000 3.267202 -0.454935 0.235007
 993.000000 3.278194 -0.424517 0.244574
 994.000000 3.225524 -0.445638 0.258300
 995.000000 3.238982 -0.330486 0.252670
 996.000000 3.232479 -0.357485 0.247363
 997.000000 3.237472 -0.305226 0.247670
 998.000000 3.249535 -0.338394 0.240315
 999.000000 3.274948 -0.326935 0.247038
 1000.000000 3.251305 -0.364900 0.248793
 1001.000000 3.256340 -0.294150 0.254482
 1002.000000 3.252775 -0.353049 0.246575
 1003.000000 3.263051 -0.369685 0.255231
 1004.000000 3.255015 -0.352747 0.256689
 1005.000000 3.267981 -0.347940 0.248389
 1006.000000 3.258263 -0.409294 0.235629
 1007.000000 3.279307 -0.336111 0.278802
 1008.000000 3.304834 -0.329258 0.252070
 1009.000000 3.258873 -0.396436 0.244200
 1010.000000 3.266695 -0.372857 0.247057
 1011.000000 3.248517 -0.332955 0.236133
 1012.000000 3.258382 -0.352367 0.245403
 1013.000000 3.244430 -0.401907 0.274459
 1014.000000 3.242879 -0.398547 0.243117
 1015.000000 3.276521 -0.358451 0.244799
 1016.000000 3.241868 -0.323519 0.259581
 1017.000000 3.270047 -0.378048 0.249948
 1018.000000 3.262963 -0.394898 0.255115
 1019.000000 3.239038 -0.472860 0.281338
 1020.000000 3.305474 -0.383387 0.239332
 1021.000000 3.277780 -0.382838 0.259295
 1022.000000 3.268346 -0.363447 0.256608
 1023.000000 3.262065 -0.407891 0.276220
 1024.000000 3.257553 -0.369890 0.268507
 1025.000000 3.241886 -0.405920 0.250807
 1026.000000 3.268760 -0.367917 0.243121
 1027.000000 3.252388 -0.381711 0.237185
 1028.000000 3.254839 -0.311208 0.264309
 1029.000000 3.224209 -0.374461 0.251843
 1030.000000 3.222110 -0.441322 0.262010
 1031.000000 3.260678 -0.407458 0.246644
 1032.000000 3.252808 -0.381576 0.265969
 1033.000000 3.220470 -0.453443 0.252108
 1034.000000 3.219780 -0.393748 0.248752
 1035.000000 3.241237 -0.315101 0.243291
 1036.000000 3.234847 -0.401889 0.258923
 1037.000000 3.240480 -0.371477 0.275160
 1038.000000 3.254931 -0.404022 0.274911
 1039.000000 3.222054 -0.362555 0.269652
 1040.000000 3.246892 -0.442986 0.266876
 1041.000000 3.221240 -0.306667 0.253469
 1042.000000 3.215462 -0.413598 0.251179
 1043.000000 3.217722 -0.367303 0.285712
 1044.000000 3.218605 -0.335113 0.269484
 1045.000000 3.237194 -0.336003 0.290769
 1046.000000 3.251291 -0.341769 0.263659
 1047.000000 3.214396 -0.382480 0.265561
 1048.000000 3.215128 -0.412880 0.264882
 1049.000000 3.238722 -0.406903 0.265939
 1050.000000 3.215952 -0.432360 0.264142
 1051.000000 3.243508 -0.364060 0.241094
 1052.000000 3.250096 -0.308544 0.265608
 1053.000000 3.217761 -0.404268 0.272710
 1054.000000 3.205334 -0.457933 0.280921
 1055.000000 3.193392 -0.423803 0.292809
 1056.000000 3.217639 -0.390174 0.280436
 1057.000000 3.205371 -0.342190 0.288329
 1058.000000 3.203993 -0.405114 0.274212
 1059.000000 3.215220 -0.406448 0.272510
 1060.000000 3.203482 -0.385818 0.283680
 1061.000000 3.240706 -0.374128 0.261234
 1062.000000 3.209223 -0.406130 0.257760
 1063.000000 3.236160 -0.409473 0.261108
 1064.000000 3.271870 -0.390279 0.254607
 1065.000000 3.273139 -0.439982 0.262041
 1066.000000 3.222072 -0.404704 0.275665
 1067.000000 3.261989 -0.396009 0.269925
 1068.000000 3.273780 -0.384325 0.273420
 1069.000000 3.214068 -0.340520 0.252901
 1070.000000 3.257136 -0.382768 0.280487
 1071.000000 3.271125 -0.376663 0.283807
 1072.000000 3.286222 -0.366367 0.260826
 1073.000000 3.231781 -0.386261 0.268221
 1074.000000 3.267823 -0.415054 0.275150
 1075.000000 3.228385 -0.390912 0.305822
 1076.000000 3.231885 -0.467981 0.267890
 1077.000000 3.255445 -0.384742 0.285632
 1078.000000 3.229505 -0.462698 0.297136
 1079.000000 3.220933 -0.459333 0.316985
 1080.000000 3.282674 -0.341153 0.285815
 1081.000000 3.262977 -0.398094 0.289670
 1082.000000 3.232201 -0.420644 0.270978
 1083.000000 3.236772 -0.425644 0.261356
 1084.000000 3.306948 -0.327824 0.263241
 1085.000000 3.276195 -0.401833 0.257465
 1086.000000 3.282465 -0.361184 0.238281
 1087.000000 3.252998 -0.359292 0.269268
 1088.000000 3.261208 -0.484737 0.266482
 1089.000000 3.248482 -0.397593 0.245261
 1090.000000 3.226172 -0.364902 0.293045
 1091.000000 3.238055 -0.325775 0.264611
 1092.000000 3.253769 -0.380411 0.297315
 1093.000000 3.265434 -0.357989 0.295781
 1094.000000 3.287136 -0.396277 0.301962
 1095.000000 3.232395 -0.438519 0.271361
 1096.000000 3.218595 -0.393353 0.284668
 1097.000000 3.245067 -0.419146 0.281103
 1098.000000 3.252566 -0.384740 0.276702
 1099.000000 3.243562 -0.389277 0.272200
 1100.000000 3.239515 -0.383256 0.281559
 1101.000000 3.257322 -0.325961 0.274654
 1102.000000 3.276915 -0.354917 0.275478
 1103.000000 3.234096 -0.333244 0.252182
 1104.000000 3.258599 -0.249297 0.270513
 1105.000000 3.235912 -0.385873 0.257829
 1106.000000 3.256602 -0.354431 0.262956
 1107.000000 3.250964 -0.332516 0.258353
 1108.000000 3.266301 -0.344228 0.262729
 1109.000000 3.301781 -0.358726 0.249107
 1110.000000 3.303433 -0.387860 0.270890
 1111.000000 3.261346 -0.414540 0.252811
 1112.000000 3.296744 -0.357702 0.259050
 1113.000000 3.260538 -0.363126 0.250700
 1114.000000 3.256029 -0.347643 0.272602
 1115.000000 3.278535 -0.427104 0.235484
 1116.000000 3.232637 -0.329226 0.271636
 1117.000000 3.278875 -0.406700 0.255715
 1118.000000 3.279360 -0.427219 0.260229
 1119.000000 3.265906 -0.397092 0.280368
 1120.000000 3.250581 -0.402484 0.257469
 1121.000000 3.216472 -0.402675 0.270240
 1122.000000 3.259011 -0.300014 0.255528
 1123.000000 3.250006 -0.302143 0.267395
 1124.000000 3.251069 -0.294646 0.252950
 1125.000000 3.223746 -0.350135 0.265627
 1126.000000 3.239391 -0.394399 0.246393
 1127.000000 3.237425 -0.316416 0.265424
 1128.000000 3.235945 -0.336681 0.251095
 1129.000000 3.246352 -0.381391 0.249680
 1130.000000 3.277207 -0.408649 0.254508
 1131.000000 3.214743 -0.345764 0.266187
 1132.000000 3.233008 -0.344008 0.254901
 1133.000000 3.246971 -0.436962 0.246129
 1134.000000 3.235729 -0.311340 0.251417
 1135.000000 3.227561 -0.371703 0.250717
 1136.000000 3.231161 -0.404500 0.285479
 1137.000000 3.233305 -0.381774 0.278111
 1138.000000 3.184838 -0.337079 0.260416
 1139.000000 3.213073 -0.284211 0.272577
 1140.000000 3.237653 -0.336436 0.304392
 1141.000000 3.215978 -0.326735 0.288684
 1142.000000 3.246320 -0.317854 0.280975
 1143.000000 3.215770 -0.373322 0.271473
 1144.000000 3.215145 -0.372510 0.261499
 1145.000000 3.257137 -0.396567 0.275647
 1146.000000 3.269162 -0.347006 0.260055
 1147.000000 3.272730 -0.288890 0.253449
 1148.000000 3.250779 -0.367389 0.272450
 1149.000000 3.251921 -0.356140 0.249433
 1150.000000 3.227912 -0.270935 0.253048
 1151.000000 3.244405 -0.296075 0.264920
 1152.000000 3.231581 -0.334431 0.258489
 1153.000000 3.211369 -0.316883 0.239030
 1154.000000 3.294023 -0.284166 0.257279
 1155.000000 3.231237 -0.320270 0.258080
 1156.000000 3.262708 -0.282979 0.255444
 1157.000000 3.244064 -0.271884 0.258224
 1158.000000 3.217974 -0.363136 0.227228
 1159.000000 3.227089 -0.349296 0.259763
 1160.000000 3.299034 -0.318622 0.251399
 1161.000000 3.239409 -0.398242 0.281058
 1162.000000 3.234531 -0.333377 0.253500
 1163.000000 3.249481 -0.372914 0.248281
 1164.000000 3.200870 -0.439271 0.244316
 1165.000000 3.237284 -0.234841 0.255648
 1166.000000 3.238857 -0.339127 0.246841
 1167.000000 3.230056 -0.377223 0.244198
 1168.000000 3.212198 -0.331330 0.246432
 1169.000000 3.219939 -0.356934 0.231168
 1170.000000 3.227320 -0.373682 0.226585
 1171.000000 3.255067 -0.361857 0.245168
 1172.000000 3.228126 -0.331285 0.250135
 1173.000000 3.196542 -0.403255 0.247316
 1174.000000 3.221509 -0.368137 0.237987
 1175.000000 3.252989 -0.327188 0.256274
 1176.000000 3.258305 -0.470485 0.243033
 1177.000000 3.224948 -0.342329 0.235101
 1178.000000 3.233802 -0.388611 0.244631
 1179.000000 3.238764 -0.335368 0.238414
 1180.000000 3.255986 -0.311896 0.252762
 1181.000000 3.263198 -0.420747 0.239251
 1182.000000 3.264614 -0.396691 0.269531
 1183.000000 3.240804 -0.309643 0.258888
 1184.000000 3.235438 -0.362899 0.252141
 1185.000000 3.257417 -0.377445 0.265628
 1186.000000 3.259133 -0.405516 0.259427
 1187.000000 3.196001 -0.383703 0.248720
 1188.000000 3.217885 -0.367486 0.246054
 1189.000000 3.223055 -0.375971 0.231837
 1190.000000 3.216514 -0.438894 0.236999
 1191.000000 3.207933 -0.335077 0.234666
 1192.000000 3.217542 -0.346508 0.232500
 1193.000000 3.217116 -0.358551 0.265106
 1194.000000 3.253801 -0.287689 0.240994
 1195.000000 3.209023 -0.294203 0.250480
 1196.000000 3.254435 -0.291866 0.251944
 1197.000000 3.256222 -0.293386 0.271934
 1198.000000 3.226349 -0.382581 0.253703
 1199.000000 3.210515 -0.378558 0.254935
 1200.000000 3.237495 -0.388588 0.247734
 1201.000000 3.249322 -0.374668 0.252241
 1202.000000 3.216773 -0.267469 0.246885
 1203.000000 3.229490 -0.358111 0.246681
 1204.000000 3.206974 -0.408084 0.246503
 1205.000000 3.250427 -0.357353 0.269411
 1206.000000 3.257780 -0.410883 0.266518
 1207.000000 3.192590 -0.367989 0.287114
 1208.000000 3.219996 -0.325998 0.281196
 1209.000000 3.196441 -0.326364 0.283318
 1210.000000 3.227021 -0.384932 0.301730
 1211.000000 3.150429 -0.352902 0.279734
 1212.000000 3.187421 -0.391964 0.268649
 1213.000000 3.207281 -0.347743 0.256399
 1214.000000 3.188403 -0.379572 0.251788
 1215.000000 3.214613 -0.357114 0.288504
 1216.000000 3.242758 -0.312843 0.272706
 1217.000000 3.216269 -0.323776 0.249770
 1218.000000 3.234272 -0.422187 0.284683
 1219.000000 3.219352 -0.346372 0.261977
 1220.000000 3.239398 -0.412513 0.263371
 1221.000000 3.226536 -0.392036 0.261176
 1222.000000 3.235768 -0.359066 0.295442
 1223.000000 3.274955 -0.405135 0.287237
 1224.000000 3.206886 -0.382670 0.235559
 1225.000000 3.252543 -0.382640 0.306019
 1226.000000 3.243834 -0.420439 0.261013
 1227.000000 3.264690 -0.468744 0.271810
 1228.000000 3.234658 -0.372279 0.235419
 1229.000000 3.279167 -0.472124 0.268550
 1230.000000 3.254310 -0.405745 0.271163
 1231.000000 3.282460 -0.383029 0.269994
 1232.000000 3.225170 -0.403867 0.272875
 1233.000000 3.245776 -0.411816 0.254507
 1234.000000 3.221545 -0.375441 0.286805
 1235.000000 3.244237 -0.398039 0.278855
 1236.000000 3.185724 -0.463607 0.330427
 1237.000000 3.182527 -0.437145 0.335762
 1238.000000 3.174524 -0.423439 0.313426
 1239.000000 3.209669 -0.471227 0.296963
 1240.000000 3.208442 -0.421616 0.282065
 1241.000000 3.204449 -0.416336 0.309299
 1242.000000 3.234299 -0.393059 0.311494
 1243.000000 3.264721 -0.356666 0.310373
 1244.000000 3.181251 -0.406121 0.271107
 1245.000000 3.193066 -0.326961 0.285522
 1246.000000 3.214522 -0.318327 0.284311
 1247.000000 3.197970 -0.348044 0.265692
 1248.000000 3.196763 -0.367331 0.256457
 1249.000000 3.252779 -0.336559 0.260588
 1250.000000 3.221136 -0.356849 0.247229
 1251.000000 3.214723 -0.361354 0.251385
 1252.000000 3.225523 -0.383127 0.259399
 1253.000000 3.198906 -0.393552 0.283605
 1254.000000 3.180945 -0.302263 0.277769
 1255.000000 3.207807 -0.189684 0.274639
 1256.000000 3.216349 -0.342411 0.255296
 1257.000000 3.219501 -0.326894 0.253475
 1258.000000 3.193750 -0.353919 0.256604
 1259.000000 3.192963 -0.391893 0.261149
 1260.000000 3.241742 -0.355937 0.247695
 1261.000000 3.222115 -0.333912 0.253762
 1262.000000 3.207104 -0.299319 0.258496
 1263.000000 3.217578 -0.307567 0.259943
 1264.000000 3.207139 -0.366598 0.259686
 1265.000000 3.226173 -0.285965 0.262919
 1266.000000 3.222869 -0.383945 0.272893
 1267.000000 3.264475 -0.324240 0.263950
 1268.000000 3.221136 -0.334247 0.257061
 1269.000000 3.239759 -0.316351 0.270926
 1270.000000 3.266865 -0.396405 0.262542
 1271.000000 3.215129 -0.268840 0.277685
 1272.000000 3.200963 -0.345965 0.265046
 1273.000000 3.216932 -0.302690 0.251216
 1274.000000 3.263847 -0.373207 0.277445
 1275.000000 3.229700 -0.322436 0.255943
 1276.000000 3.262167 -0.362401 0.275078
 1277.000000 3.212050 -0.382115 0.281372
 1278.000000 3.248663 -0.411761 0.259340
 1279.000000 3.249301 -0.377660 0.272714
 1280.000000 3.257091 -0.411187 0.274260
 1281.000000 3.255583 -0.475754 0.268771
 1282.000000 3.217072 -0.396953 0.267594
 1283.000000 3.223250 -0.397719 0.276122
 1284.000000 3.266408 -0.389648 0.256634
 1285.000000 3.255679 -0.400802 0.259024
 1286.000000 3.258457 -0.379632 0.260489
 1287.000000 3.215059 -0.389055 0.262662
 1288.000000 3.269828 -0.381446 0.278540
 1289.000000 3.256588 -0.394922 0.273313
 1290.000000 3.238669 -0.338455 0.288551
 1291.000000 3.231776 -0.376366 0.273435
 1292.000000 3.185499 -0.356438 0.237719
 1293.000000 3.237504 -0.291579 0.261275
 1294.000000 3.272259 -0.464853 0.277547
 1295.000000 3.228259 -0.364010 0.270522
 1296.000000 3.245893 -0.314848 0.261281
 1297.000000 3.201691 -0.362947 0.252463
 1298.000000 3.211448 -0.406915 0.265941
 1299.000000 3.229091 -0.350415 0.245506
 1300.000000 3.227991 -0.411997 0.250775
 1301.000000 3.199606 -0.368111 0.248248
 1302.000000 3.223505 -0.454976 0.262646
 1303.000000 3.188732 -0.313512 0.272696
 1304.000000 3.215995 -0.405219 0.265257
 1305.000000 3.183742 -0.435784 0.280337
 1306.000000 3.222993 -0.348880 0.266543
 1307.000000 3.204787 -0.417761 0.257208
 1308.000000 3.210345 -0.363609 0.290332
 1309.000000 3.210872 -0.424841 0.269256
 1310.000000 3.189879 -0.354052 0.238186
 1311.000000 3.213255 -0.344789 0.239231
 1312.000000 3.208230 -0.435611 0.245576
 1313.000000 3.223806 -0.363143 0.241022
 1314.000000 3.232742 -0.380809 0.274483
 1315.000000 3.208050 -0.353960 0.274914
 1316.000000 3.239799 -0.403378 0.265849
 1317.000000 3.217485 -0.411874 0.249618
 1318.000000 3.207137 -0.403618 0.258702
 1319.000000 3.190094 -0.401868 0.251076
 1320.000000 3.215215 -0.415398 0.251484
 1321.000000 3.203601 -0.390968 0.258740
 1322.000000 3.234384 -0.401018 0.249546
 1323.000000 3.230362 -0.425207 0.243497
 1324.000000 3.233653 -0.396748 0.246445
 1325.000000 3.233389 -0.462962 0.265071
 1326.000000 3.252403 -0.347691 0.277486
 1327.000000 3.252399 -0.378237 0.275636
 1328.000000 3.256950 -0.370652 0.265506
 1329.000000 3.232601 -0.446961 0.251390
 1330.000000 3.234498 -0.365210 0.278547
 1331.000000 3.228681 -0.419820 0.249141
 1332.000000 3.253106 -0.359702 0.262896
 1333.000000 3.250109 -0.401687 0.259248
 1334.000000 3.233995 -0.317491 0.263274
 1335.000000 3.277391 -0.378479 0.271546
 1336.000000 3.223522 -0.393755 0.252189
 1337.000000 3.205014 -0.347934 0.273458
 1338.000000 3.261450 -0.446423 0.244171
 1339.000000 3.224977 -0.412794 0.251073
 1340.000000 3.226656 -0.422646 0.252031
 1341.000000 3.244547 -0.372258 0.262512
 1342.000000 3.234765 -0.436033 0.265114
 1343.000000 3.258203 -0.419625 0.266146
 1344.000000 3.216085 -0.441810 0.264257
 1345.000000 3.234868 -0.349335 0.252142
 1346.000000 3.285615 -0.388905 0.263664
 1347.000000 3.255406 -0.427167 0.253490
 1348.000000 3.222198 -0.352030 0.265497
 1349.000000 3.224459 -0.359349 0.266050
 1350.000000 3.258467 -0.446410 0.271914
 1351.000000 3.247073 -0.417725 0.262715
 1352.000000 3.215510 -0.404256 0.268280
 1353.000000 3.221975 -0.447887 0.298725
 1354.000000 3.240098 -0.438208 0.281496
 1355.000000 3.251807 -0.348404 0.295711
 1356.000000 3.195041 -0.495158 0.299490
 1357.000000 3.273748 -0.484521 0.290686
 1358.000000 3.267206 -0.451667 0.266154
 1359.000000 3.256337 -0.442923 0.235648
 1360.000000 3.284040 -0.454354 0.269026
 1361.000000 3.264780 -0.413100 0.243675
 1362.000000 3.219620 -0.356953 0.272664
 1363.000000 3.233730 -0.378121 0.241414
 1364.000000 3.209783 -0.331553 0.266001
 1365.000000 3.258662 -0.339892 0.256510
 1366.000000 3.261727 -0.318757 0.267892
 1367.000000 3.240361 -0.360338 0.262374
 1368.000000 3.231189 -0.390140 0.257931
 1369.000000 3.224635 -0.316342 0.258524
 1370.000000 3.214086 -0.355378 0.265178
 1371.000000 3.197854 -0.363991 0.272932
 1372.000000 3.285841 -0.322860 0.256527
 1373.000000 3.276120 -0.343073 0.269922
 1374.000000 3.253903 -0.389995 0.263111
 1375.000000 3.271275 -0.402255 0.262682
 1376.000000 3.241869 -0.411282 0.255444
 1377.000000 3.245516 -0.376451 0.257133
 1378.000000 3.280177 -0.384180 0.266892
 1379.000000 3.230007 -0.286235 0.258264
 1380.000000 3.265093 -0.290781 0.263090
 1381.000000 3.251483 -0.338371 0.241612
 1382.000000 3.247025 -0.334947 0.251536
 1383.000000 3.241061 -0.361908 0.241011
 1384.000000 3.259479 -0.292161 0.252157
 1385.000000 3.242991 -0.438437 0.250232
 1386.000000 3.240131 -0.409902 0.256154
 1387.000000 3.238291 -0.293003 0.252856
 1388.000000 3.232636 -0.377009 0.274013
 1389.000000 3.264950 -0.307050 0.283324
 1390.000000 3.265300 -0.315481 0.257157
 1391.000000 3.304651 -0.391976 0.250792
 1392.000000 3.241116 -0.366374 0.257366
 1393.000000 3.276211 -0.349852 0.261317
 1394.000000 3.267646 -0.359488 0.275334
 1395.000000 3.237673 -0.304405 0.261925
 1396.000000 3.243441 -0.339862 0.263097
 1397.000000 3.263150 -0.329493 0.295801
 1398.000000 3.240502 -0.338359 0.272931
 1399.000000 3.233984 -0.368507 0.287152
 1400.000000 3.215046 -0.340843 0.257519
 1401.000000 3.203876 -0.287105 0.274477
 1402.000000 3.217813 -0.321622 0.258501
 1403.000000 3.220865 -0.371779 0.253250
 1404.000000 3.280509 -0.400564 0.254503
 1405.000000 3.276514 -0.362689 0.251039
 1406.000000 3.252409 -0.298491 0.279722
 1407.000000 3.233349 -0.357192 0.257352
 1408.000000 3.261214 -0.318179 0.263972
 1409.000000 3.212753 -0.393554 0.272292
 1410.000000 3.225182 -0.436180 0.263880
 1411.000000 3.230342 -0.340126 0.275758
 1412.000000 3.261244 -0.342288 0.250027
 1413.000000 3.248573 -0.348731 0.265983
 1414.000000 3.225428 -0.353676 0.255338
 1415.000000 3.220731 -0.301403 0.240192
 1416.000000 3.247564 -0.360003 0.257183
 1417.000000 3.277544 -0.308565 0.254107
 1418.000000 3.240763 -0.351569 0.255625
 1419.000000 3.256622 -0.312661 0.260544
 1420.000000 3.272904 -0.361588 0.277608
 1421.000000 3.289461 -0.420611 0.259711
 1422.000000 3.276896 -0.305152 0.266036
 1423.000000 3.273316 -0.424484 0.278333
 1424.000000 3.292328 -0.331918 0.245206
 1425.000000 3.236363 -0.345784 0.249590
 1426.000000 3.242632 -0.372561 0.242828
 1427.000000 3.273483 -0.289743 0.256279
 1428.000000 3.235355 -0.352396 0.271306
 1429.000000 3.234165 -0.344227 0.255385
 1430.000000 3.256868 -0.457528 0.243959
 1431.000000 3.308410 -0.373521 0.269312
 1432.000000 3.277317 -0.409441 0.253130
 1433.000000 3.232060 -0.352778 0.281334
 1434.000000 3.286573 -0.387126 0.273465
 1435.000000 3.263558 -0.332491 0.262368
 1436.000000 3.285698 -0.338175 0.257424
 1437.000000 3.230896 -0.347338 0.262741
 1438.000000 3.229144 -0.353851 0.254503
 1439.000000 3.246017 -0.363940 0.271225
 1440.000000 3.256373 -0.323130 0.268761
 1441.000000 3.279708 -0.383744 0.260595
 1442.000000 3.234009 -0.397642 0.272899
 1443.000000 3.265952 -0.317225 0.263744
 1444.000000 3.291415 -0.289143 0.282193
 1445.000000 3.259660 -0.392200 0.245055
 1446.000000 3.285503 -0.356966 0.239974
 1447.000000 3.244017 -0.372961 0.256227
 1448.000000 3.249386 -0.372138 0.261173
 1449.000000 3.270574 -0.376244 0.239390
 1450.000000 3.267103 -0.408196 0.262316
 1451.000000 3.291915 -0.366538 0.282953
 1452.000000 3.316141 -0.357639 0.248227
 1453.000000 3.289273 -0.372131 0.262849
 1454.000000 3.269960 -0.390059 0.243179
 1455.000000 3.294433 -0.393612 0.267138
 1456.000000 3.258150 -0.279017 0.252223
 1457.000000 3.264121 -0.426256 0.265575
 1458.000000 3.234248 -0.383067 0.276732
 1459.000000 3.242047 -0.344827 0.253409
 1460.000000 3.267515 -0.432608 0.258363
 1461.000000 3.250791 -0.349982 0.263723
 1462.000000 3.252877 -0.383404 0.230391
 1463.000000 3.205972 -0.311837 0.243756
 1464.000000 3.215429 -0.301698 0.245038
 1465.000000 3.248635 -0.337014 0.242392
 1466.000000 3.257813 -0.246953 0.241487
 1467.000000 3.229810 -0.349979 0.240373
 1468.000000 3.259147 -0.362582 0.242482
 1469.000000 3.221477 -0.355793 0.239669
 1470.000000 3.217546 -0.275721 0.239688
 1471.000000 3.237188 -0.359026 0.236170
 1472.000000 3.214921 -0.349723 0.254595
 1473.000000 3.228161 -0.410284 0.266939
 1474.000000 3.229930 -0.365323 0.264883
 1475.000000 3.238142 -0.382279 0.254420
 1476.000000 3.254523 -0.372890 0.243274
 1477.000000 3.226188 -0.324788 0.254884
 1478.000000 3.207776 -0.365858 0.234440
 1479.000000 3.245852 -0.369333 0.246700
 1480.000000 3.220421 -0.326949 0.246978
 1481.000000 3.233147 -0.378617 0.253704
 1482.000000 3.239087 -0.331419 0.247274
 1483.000000 3.232238 -0.315395 0.245825
 1484.000000 3.240785 -0.323261 0.249552
 1485.000000 3.200148 -0.311650 0.267934
 1486.000000 3.221777 -0.311556 0.253837
 1487.000000 3.213483 -0.329448 0.236111
 1488.000000 3.300461 -0.337471 0.259357
 1489.000000 3.302648 -0.307882 0.259173
 1490.000000 3.253378 -0.406788 0.254154
 1491.000000 3.277715 -0.399895 0.265600
 1492.000000 3.219733 -0.341723 0.251372
 1493.000000 3.223718 -0.348695 0.230657
 1494.000000 3.274406 -0.245447 0.238175
 1495.000000 3.256021 -0.366039 0.255672
 1496.000000 3.241958 -0.416949 0.236635
 1497.000000 3.217669 -0.348111 0.251304
 1498.000000 3.192519 -0.374621 0.257133
 1499.000000 3.231867 -0.377908 0.264695
 1500.000000 3.245395 -0.401037 0.253254
 1501.000000 3.254431 -0.345549 0.249120
 1502.000000 3.278401 -0.333978 0.253028
 1503.000000 3.232960 -0.379655 0.237065
 1504.000000 3.244052 -0.395284 0.246359
 1505.000000 3.288395 -0.359466 0.262764
 1506.000000 3.243590 -0.357908 0.250223
 1507.000000 3.281806 -0.329030 0.249542
 1508.000000 3.265362 -0.357024 0.250856
 1509.000000 3.290924 -0.365835 0.243978
 1510.000000 3.234742 -0.391758 0.255739
 1511.000000 3.226455 -0.376276 0.268366
 1512.000000 3.250808 -0.332341 0.256289
 1513.000000 3.249356 -0.373492 0.250352
 1514.000000 3.238214 -0.388748 0.258095
 1515.000000 3.231363 -0.323123 0.256189
 1516.000000 3.238382 -0.376307 0.249431
 1517.000000 3.260136 -0.364027 0.239125
 1518.000000 3.198691 -0.368620 0.240190
 1519.000000 3.237658 -0.475244 0.258054
 1520.000000 3.250426 -0.435693 0.247702
 1521.000000 3.272794 -0.394660 0.254833
 1522.000000 3.216700 -0.412517 0.249382
 1523.000000 3.226505 -0.350134 0.245297
 1524.000000 3.245970 -0.463934 0.220885
 1525.000000 3.297083 -0.373886 0.255217
 1526.000000 3.278109 -0.364398 0.253517
 1527.000000 3.278864 -0.361363 0.243858
 1528.000000 3.261750 -0.404419 0.249460
 1529.000000 3.256261 -0.400084 0.270659
 1530.000000 3.264578 -0.359868 0.243252
 1531.000000 3.258389 -0.401755 0.248212
 1532.000000 3.224630 -0.400102 0.265072
 1533.000000 3.236629 -0.419871 0.274862
 1534.000000 3.297444 -0.461908 0.248437
 1535.000000 3.254372 -0.441664 0.261421
 1536.000000 3.250030 -0.506316 0.249977
 1537.000000 3.249576 -0.478094 0.273758
 1538.000000 3.258173 -0.423802 0.278848
 1539.000000 3.289327 -0.379322 0.275973
 1540.000000 3.228339 -0.441915 0.286087
 1541.000000 3.251162 -0.384680 0.242197
 1542.000000 3.272550 -0.420802 0.264332
 1543.000000 3.220201 -0.444069 0.243542
 1544.000000 3.207637 -0.410310 0.245443
 1545.000000 3.216614 -0.450624 0.248457
 1546.000000 3.258586 -0.430745 0.256255
 1547.000000 3.227694 -0.484375 0.256850
 1548.000000 3.223623 -0.459636 0.251407
 1549.000000 3.214729 -0.422640 0.257292
 1550.000000 3.234832 -0.345564 0.259766
 1551.000000 3.251738 -0.409077 0.259694
 1552.000000 3.240637 -0.454097 0.251013
 1553.000000 3.268780 -0.409144 0.246953
 1554.000000 3.266999 -0.529107 0.260961
 1555.000000 3.265885 -0.437069 0.234148
 1556.000000 3.300339 -0.344784 0.257670
 1557.000000 3.272512 -0.441865 0.246187
 1558.000000 3.264579 -0.411158 0.221225
 1559.000000 3.267912 -0.452130 0.230982
 1560.000000 3.278993 -0.446643 0.250527
 1561.000000 3.254932 -0.431992 0.252203
 1562.000000 3.314484 -0.439813 0.237345
 1563.000000 3.242453 -0.405090 0.266854
 1564.000000 3.271918 -0.476326 0.236959
 1565.000000 3.229666 -0.349954 0.259482
 1566.000000 3.267628 -0.396822 0.248176
 1567.000000 3.257009 -0.483212 0.241033
 1568.000000 3.237222 -0.420453 0.245447
 1569.000000 3.258278 -0.521834 0.265740
 1570.000000 3.260272 -0.419346 0.242363
 1571.000000 3.244598 -0.437208 0.229390
 1572.000000 3.252928 -0.421351 0.251767
 1573.000000 3.284880 -0.453873 0.256212
 1574.000000 3.248218 -0.343195 0.243093
 1575.000000 3.256467 -0.410089 0.266292
 1576.000000 3.273579 -0.426327 0.269145
 1577.000000 3.270082 -0.400731 0.249821
 1578.000000 3.257831 -0.449491 0.278801
 1579.000000 3.236789 -0.426692 0.245174
 1580.000000 3.222214 -0.450632 0.284183
 1581.000000 3.235426 -0.469880 0.249672
 1582.000000 3.223912 -0.488534 0.256814
 1583.000000 3.227219 -0.469979 0.272785
 1584.000000 3.232697 -0.522873 0.262348
 1585.000000 3.268193 -0.515661 0.245741
 1586.000000 3.249391 -0.485355 0.261782
 1587.000000 3.234674 -0.515902 0.272911
 1588.000000 3.248917 -0.452556 0.299139
 1589.000000 3.194278 -0.436883 0.262156
 1590.000000 3.212122 -0.519179 0.274863
 1591.000000 3.212739 -0.443411 0.292384
 1592.000000 3.231362 -0.504854 0.263453
 1593.000000 3.225089 -0.476571 0.253865
 1594.000000 3.256163 -0.578339 0.239766
 1595.000000 3.236116 -0.453960 0.246772
 1596.000000 3.232239 -0.478743 0.246561
 1597.000000 3.259154 -0.473581 0.238272
 1598.000000 3.254929 -0.395104 0.251293
 1599.000000 3.252309 -0.463764 0.252616
 1600.000000 3.224046 -0.484623 0.262609
 1601.000000 3.259280 -0.458047 0.253880
 1602.000000 3.252290 -0.348404 0.259566
 1603.000000 3.229159 -0.386401 0.248106
 1604.000000 3.211636 -0.413967 0.228874
 1605.000000 3.228417 -0.374532 0.264636
 1606.000000 3.205062 -0.425497 0.273151
 1607.000000 3.240314 -0.459107 0.259014
 1608.000000 3.230186 -0.403984 0.263985
 1609.000000 3.233402 -0.436597 0.247754
 1610.000000 3.269430 -0.396774 0.243730
 1611.000000 3.256991 -0.453849 0.254984
 1612.000000 3.263782 -0.527200 0.257567
 1613.000000 3.282232 -0.556094 0.264013
 1614.000000 3.257928 -0.460495 0.260870
 1615.000000 3.251179 -0.449926 0.264405
 1616.000000 3.253160 -0.489108 0.241790
 1617.000000 3.285474 -0.533960 0.251479
 1618.000000 3.221339 -0.541741 0.245846
 1619.000000 3.210386 -0.467147 0.244364
 1620.000000 3.263623 -0.475763 0.231021
 1621.000000 3.244284 -0.418149 0.256533
 1622.000000 3.264032 -0.444610 0.246673
 1623.000000 3.266731 -0.554060 0.261697
 1624.000000 3.247403 -0.379157 0.250860
 1625.000000 3.219470 -0.384206 0.271476
 1626.000000 3.248845 -0.422869 0.251403
 1627.000000 3.264413 -0.438123 0.226387
 1628.000000 3.282476 -0.398751 0.247153
 1629.000000 3.263554 -0.397884 0.244249
 1630.000000 3.243420 -0.399579 0.243110
 1631.000000 3.260369 -0.353261 0.251599
 1632.000000 3.278578 -0.360004 0.241096
 1633.000000 3.272719 -0.460089 0.266013
 1634.000000 3.283576 -0.386028 0.244332
 1635.000000 3.253248 -0.424532 0.238149
 1636.000000 3.207883 -0.364235 0.244723
 1637.000000 3.269453 -0.387073 0.265991
 1638.000000 3.292541 -0.411090 0.267500
 1639.000000 3.261567 -0.463763 0.271624
 1640.000000 3.268553 -0.401178 0.243833
 1641.000000 3.282966 -0.348585 0.257420
 1642.000000 3.297441 -0.423150 0.265084
 1643.000000 3.217451 -0.382891 0.250865
 1644.000000 3.249773 -0.519788 0.273538
 1645.000000 3.242032 -0.410829 0.253662
 1646.000000 3.257716 -0.412876 0.255503
 1647.000000 3.265435 -0.419524 0.235331
 1648.000000 3.244698 -0.318136 0.240954
 1649.000000 3.250141 -0.375455 0.259051
 1650.000000 3.271075 -0.452054 0.247844
 1651.000000 3.260783 -0.466984 0.229451
 1652.000000 3.260185 -0.427832 0.238623
 1653.000000 3.219624 -0.478043 0.277280
 1654.000000 3.231382 -0.357065 0.251467
 1655.000000 3.215031 -0.487732 0.244434
 1656.000000 3.245800 -0.368026 0.252747
 1657.000000 3.245955 -0.449579 0.240815
 1658.000000 3.250962 -0.413880 0.247159
 1659.000000 3.264603 -0.408542 0.252054
 1660.000000 3.276314 -0.382712 0.265856
 1661.000000 3.270779 -0.415742 0.279151
 1662.000000 3.300834 -0.391810 0.274242
 1663.000000 3.297444 -0.496025 0.255409
 1664.000000 3.233604 -0.402728 0.255520
 1665.000000 3.291672 -0.470380 0.263048
 1666.000000 3.245733 -0.438188 0.250062
 1667.000000 3.306047 -0.413872 0.252951
 1668.000000 3.266521 -0.389821 0.255278
 1669.000000 3.271227 -0.301613 0.291573
 1670.000000 3.284891 -0.416008 0.274045
 1671.000000 3.264469 -0.362578 0.266492
 1672.000000 3.279028 -0.371845 0.250173
 1673.000000 3.267557 -0.453271 0.257345
 1674.000000 3.295524 -0.411966 0.264869
 1675.000000 3.295328 -0.454375 0.274766
 1676.000000 3.266703 -0.432403 0.252084
 1677.000000 3.229976 -0.470949 0.241048
 1678.000000 3.295240 -0.397268 0.264515
 1679.000000 3.270333 -0.388407 0.258754
 1680.000000 3.273609 -0.303205 0.262962
 1681.000000 3.275212 -0.461163 0.240768
 1682.000000 3.302785 -0.373665 0.263159
 1683.000000 3.296940 -0.447465 0.248437
 1684.000000 3.309301 -0.376878 0.280535
 1685.000000 3.303434 -0.332798 0.248556
 1686.000000 3.294176 -0.422079 0.265352
 1687.000000 3.227899 -0.433226 0.263464
 1688.000000 3.292234 -0.409688 0.243703
 1689.000000 3.259751 -0.427312 0.248049
 1690.000000 3.268313 -0.440467 0.244599
 1691.000000 3.295291 -0.384265 0.253098
 1692.000000 3.236533 -0.421045 0.245394
 1693.000000 3.276313 -0.359500 0.265865
 1694.000000 3.264188 -0.418957 0.252931
 1695.000000 3.302009 -0.396927 0.270583
 1696.000000 3.307428 -0.366213 0.263735
 1697.000000 3.291758 -0.424025 0.257274
 1698.000000 3.284290 -0.369271 0.254893
 1699.000000 3.312184 -0.400449 0.275624
 1700.000000 3.309503 -0.411061 0.259079
 1701.000000 3.299983 -0.411986 0.256533
 1702.000000 3.271310 -0.419364 0.270564
 1703.000000 3.305378 -0.408824 0.292369
 1704.000000 3.259057 -0.379365 0.273569
 1705.000000 3.282046 -0.324048 0.268357
 1706.000000 3.283390 -0.381698 0.272065
 1707.000000 3.272526 -0.437848 0.264264
 1708.000000 3.277309 -0.344830 0.264445
 1709.000000 3.293941 -0.429955 0.253837
 1710.000000 3.296896 -0.326516 0.276852
 1711.000000 3.343065 -0.346966 0.281840
 1712.000000 3.304507 -0.382434 0.282547
 1713.000000 3.305710 -0.429103 0.261250
 1714.000000 3.320598 -0.417318 0.286452
 1715.000000 3.303094 -0.431041 0.289935
 1716.000000 3.289358 -0.406043 0.264730
 1717.000000 3.321827 -0.473901 0.268995
 1718.000000 3.338352 -0.526307 0.280495
 1719.000000 3.305617 -0.540823 0.270588
 1720.000000 3.296713 -0.447822 0.291022
 1721.000000 3.350306 -0.429682 0.297407
 1722.000000 3.312105 -0.416670 0.257794
 1723.000000 3.314875 -0.437542 0.294597
 1724.000000 3.300421 -0.344085 0.270548
 1725.000000 3.327224 -0.400706 0.260879
 1726.000000 3.300107 -0.433690 0.272134
 1727.000000 3.284737 -0.456431 0.270903
 1728.000000 3.304586 -0.363911 0.264644
 1729.000000 3.268890 -0.395889 0.264832
 1730.000000 3.318454 -0.366007 0.263189
 1731.000000 3.281662 -0.392027 0.264302
 1732.000000 3.306366 -0.351398 0.286190
 1733.000000 3.321494 -0.459568 0.282053
 1734.000000 3.285798 -0.344538 0.266620
 1735.000000 3.273675 -0.406453 0.268362
 1736.000000 3.297432 -0.271843 0.278269
 1737.000000 3.263600 -0.419226 0.244289
 1738.000000 3.262005 -0.374564 0.275358
 1739.000000 3.285422 -0.325590 0.276043
 1740.000000 3.292247 -0.328133 0.261211
 1741.000000 3.273238 -0.419172 0.261238
 1742.000000 3.283366 -0.486109 0.241078
 1743.000000 3.295655 -0.436634 0.258194
 1744.000000 3.316231 -0.421686 0.278166
 1745.000000 3.301516 -0.413730 0.250371
 1746.000000 3.279494 -0.426417 0.253800
 1747.000000 3.318970 -0.428729 0.256920
 1748.000000 3.263316 -0.448774 0.282603
 1749.000000 3.255470 -0.416343 0.265987
 1750.000000 3.296219 -0.431556 0.266624
 1751.000000 3.281542 -0.394630 0.296965
 1752.000000 3.270779 -0.354259 0.273384
 1753.000000 3.272867 -0.439118 0.278627
 1754.000000 3.265566 -0.438573 0.269334
 1755.000000 3.304082 -0.432946 0.269350
 1756.000000 3.296577 -0.487278 0.271358
 1757.000000 3.288112 -0.439985 0.258728
 1758.000000 3.307762 -0.387995 0.272334
 1759.000000 3.306981 -0.400674 0.271608
 1760.000000 3.343668 -0.399903 0.267005
 1761.000000 3.279548 -0.410294 0.250691
 1762.000000 3.271416 -0.364675 0.251251
 1763.000000 3.303977 -0.318968 0.259346
 1764.000000 3.284212 -0.369460 0.244149
 1765.000000 3.293604 -0.383008 0.262855
 1766.000000 3.313644 -0.349607 0.273212
 1767.000000 3.281798 -0.325879 0.288111
 1768.000000 3.324225 -0.305577 0.275622
 1769.000000 3.321336 -0.335756 0.247561
 1770.000000 3.276675 -0.466483 0.267964
 1771.000000 3.311872 -0.384277 0.279697
 1772.000000 3.284098 -0.328420 0.265123
 1773.000000 3.311308 -0.369828 0.270697
 1774.000000 3.275094 -0.351969 0.261685
 1775.000000 3.289574 -0.508057 0.259061
 1776.000000 3.310492 -0.523724 0.266329
 1777.000000 3.282978 -0.423929 0.265225
 1778.000000 3.309262 -0.515860 0.246870
 1779.000000 3.281157 -0.363538 0.259298
 1780.000000 3.231513 -0.494403 0.268362
 1781.000000 3.299603 -0.357527 0.282962
 1782.000000 3.318144 -0.401027 0.268429
 1783.000000 3.258558 -0.495005 0.249534
 1784.000000 3.250626 -0.389930 0.255262
 1785.000000 3.312730 -0.475453 0.293296
 1786.000000 3.289599 -0.366433 0.279221
 1787.000000 3.282109 -0.446382 0.255823
 1788.000000 3.267247 -0.395969 0.248396
 1789.000000 3.284642 -0.378741 0.246529
 1790.000000 3.280434 -0.382357 0.257019
 1791.000000 3.276069 -0.401646 0.266620
 1792.000000 3.287714 -0.398657 0.279695
 1793.000000 3.292125 -0.388068 0.233707
 1794.000000 3.286637 -0.322554 0.250030
 1795.000000 3.291669 -0.360186 0.245647
 1796.000000 3.300537 -0.255252 0.260466
 1797.000000 3.312203 -0.247310 0.271948
 1798.000000 3.236122 -0.330025 0.249658
 1799.000000 3.270790 -0.374098 0.262628
 1800.000000 3.311495 -0.322282 0.272400
 1801.000000 3.324831 -0.309053 0.285273
 1802.000000 3.290125 -0.429701 0.271640
 1803.000000 3.304204 -0.365877 0.269151
 1804.000000 3.233489 -0.378520 0.261275
 1805.000000 3.276646 -0.385657 0.269137
 1806.000000 3.249498 -0.376380 0.286248
 1807.000000 3.267522 -0.357183 0.286254
 1808.000000 3.272776 -0.301097 0.271696
 1809.000000 3.276887 -0.359386 0.305498
 1810.000000 3.282254 -0.343413 0.285643
 1811.000000 3.312493 -0.400266 0.279923
 1812.000000 3.309898 -0.423646 0.290771
 1813.000000 3.252349 -0.349713 0.297395
 1814.000000 3.283793 -0.451956 0.290957
 1815.000000 3.269243 -0.405081 0.279748
 1816.000000 3.253545 -0.384569 0.286234
 1817.000000 3.255673 -0.414489 0.276364
 1818.000000 3.268558 -0.395749 0.293265
 1819.000000 3.252558 -0.386020 0.272614
 1820.000000 3.266236 -0.401688 0.262404
 1821.000000 3.261548 -0.425683 0.270275
 1822.000000 3.300364 -0.375802 0.242334
 1823.000000 3.350534 -0.459404 0.246916
 1824.000000 3.328482 -0.368030 0.267749
 1825.000000 3.293036 -0.469291 0.262601
 1826.000000 3.269576 -0.329884 0.244524
 1827.000000 3.287949 -0.396207 0.256244
 1828.000000 3.281599 -0.401085 0.229867
 1829.000000 3.281478 -0.430253 0.278164
 1830.000000 3.303442 -0.434361 0.262520
 1831.000000 3.267674 -0.349531 0.268664
 1832.000000 3.292452 -0.425890 0.261723
 1833.000000 3.277606 -0.360662 0.256204
 1834.000000 3.271393 -0.386845 0.250838
 1835.000000 3.279013 -0.452895 0.266502
 1836.000000 3.286335 -0.409335 0.259135
 1837.000000 3.274937 -0.349025 0.273473
 1838.000000 3.278221 -0.414825 0.267633
 1839.000000 3.268190 -0.462447 0.288636
 1840.000000 3.266848 -0.364140 0.261532
 1841.000000 3.281549 -0.417722 0.309040
 1842.000000 3.337439 -0.486051 0.288999
 1843.000000 3.265360 -0.473494 0.277920
 1844.000000 3.254417 -0.274088 0.255061
 1845.000000 3.261551 -0.504996 0.264833
 1846.000000 3.276429 -0.390601 0.274315
 1847.000000 3.267457 -0.382239 0.248625
 1848.000000 3.283264 -0.446987 0.264082
 1849.000000 3.287169 -0.432428 0.258876
 1850.000000 3.267005 -0.431227 0.244602
 1851.000000 3.276670 -0.439328 0.260325
 1852.000000 3.234858 -0.342094 0.273678
 1853.000000 3.243050 -0.389246 0.256118
 1854.000000 3.234878 -0.462705 0.255287
 1855.000000 3.248329 -0.396405 0.254497
 1856.000000 3.278638 -0.377723 0.265432
 1857.000000 3.275615 -0.415777 0.261015
 1858.000000 3.260006 -0.351204 0.259067
 1859.000000 3.270914 -0.434476 0.253399
 1860.000000 3.289950 -0.346891 0.260042
 1861.000000 3.254553 -0.413821 0.272196
 1862.000000 3.297959 -0.455891 0.272698
 1863.000000 3.293292 -0.407091 0.271325
 1864.000000 3.292943 -0.382585 0.269188
 1865.000000 3.277921 -0.404861 0.284479
 1866.000000 3.296193 -0.387626 0.282121
 1867.000000 3.278347 -0.368061 0.273959
 1868.000000 3.251242 -0.365016 0.261908
 1869.000000 3.265693 -0.365687 0.272208
 1870.000000 3.283927 -0.354412 0.268580
 1871.000000 3.293387 -0.402126 0.268953
 1872.000000 3.299792 -0.318953 0.289806
 1873.000000 3.299984 -0.346882 0.258453
 1874.000000 3.275570 -0.370086 0.263745
 1875.000000 3.300033 -0.309158 0.277611
 1876.000000 3.298344 -0.438879 0.243520
 1877.000000 3.255218 -0.370283 0.252844
 1878.000000 3.254529 -0.312018 0.250301
 1879.000000 3.239427 -0.376866 0.261743
 1880.000000 3.237099 -0.426980 0.258695
 1881.000000 3.257452 -0.390687 0.252393
 1882.000000 3.283700 -0.400305 0.255431
 1883.000000 3.249072 -0.360913 0.261188
 1884.000000 3.260709 -0.361887 0.290847
 1885.000000 3.252484 -0.399210 0.271022
 1886.000000 3.275345 -0.350134 0.273945
 1887.000000 3.304838 -0.372349 0.270674
 1888.000000 3.270518 -0.411177 0.278347
 1889.000000 3.255633 -0.326013 0.277178
 1890.000000 3.269675 -0.375514 0.246380
 1891.000000 3.282746 -0.373559 0.268733
 1892.000000 3.305365 -0.446558 0.278535
 1893.000000 3.244016 -0.355370 0.266269
 1894.000000 3.271974 -0.417771 0.259700
 1895.000000 3.317326 -0.456063 0.284892
 1896.000000 3.259850 -0.425627 0.258828
 1897.000000 3.236686 -0.422428 0.265170
 1898.000000 3.309875 -0.388184 0.256695
 1899.000000 3.245069 -0.338378 0.252282
 1900.000000 3.287717 -0.353841 0.263819
 1901.000000 3.287617 -0.333971 0.265887
 1902.000000 3.241159 -0.408952 0.269509
 1903.000000 3.281235 -0.304809 0.256300
 1904.000000 3.268446 -0.333804 0.268744
 1905.000000 3.284015 -0.314183 0.265574
 1906.000000 3.259639 -0.333611 0.272438
 1907.000000 3.307842 -0.328015 0.285420
 1908.000000 3.243158 -0.326923 0.254802
 1909.000000 3.290461 -0.312747 0.247567
 1910.000000 3.238573 -0.297619 0.262755
 1911.000000 3.225636 -0.401897 0.271970
 1912.000000 3.234825 -0.278143 0.268845
 1913.000000 3.241131 -0.263767 0.291696
 1914.000000 3.293772 -0.222228 0.282955
 1915.000000 3.210252 -0.265882 0.284792
 1916.000000 3.270444 -0.262776 0.289900
 1917.000000 3.223459 -0.303668 0.286495
 1918.000000 3.282941 -0.335441 0.271047
 1919.000000 3.272407 -0.295456 0.275013
 1920.000000 3.308390 -0.368170 0.261935
 1921.000000 3.278131 -0.314490 0.280975
 1922.000000 3.228699 -0.448652 0.249942
 1923.000000 3.291368 -0.324810 0.262712
 1924.000000 3.256695 -0.269548 0.263531
 1925.000000 3.244670 -0.279773 0.266961
 1926.000000 3.251380 -0.273073 0.256957
 1927.000000 3.196935 -0.259545 0.301483
 1928.000000 3.268927 -0.356066 0.308415
 1929.000000 3.257834 -0.313889 0.283300
 1930.000000 3.214541 -0.321661 0.300292
 1931.000000 3.218670 -0.307293 0.292201
 1932.000000 3.266045 -0.346273 0.274685
 1933.000000 3.262433 -0.305859 0.290002
 1934.000000 3.228154 -0.386826 0.263160
 1935.000000 3.255550 -0.421689 0.281693
 1936.000000 3.280658 -0.305814 0.297935
 1937.000000 3.274641 -0.294899 0.272856
 1938.000000 3.241517 -0.324724 0.293516
 1939.000000 3.262453 -0.335383 0.299707
 1940.000000 3.231665 -0.393126 0.285336
 1941.000000 3.244099 -0.326671 0.268729
 1942.000000 3.248909 -0.220850 0.295936
 1943.000000 3.256256 -0.292688 0.286307
 1944.000000 3.273513 -0.382043 0.300583
 1945.000000 3.282535 -0.320462 0.279932
 1946.000000 3.252668 -0.405859 0.318645
 1947.000000 3.213287 -0.341907 0.289864
 1948.000000 3.267818 -0.354473 0.306048
 1949.000000 3.236042 -0.338391 0.312447
 1950.000000 3.246294 -0.335273 0.287912
 1951.000000 3.248277 -0.346033 0.293419
 1952.000000 3.302678 -0.371378 0.279383
 1953.000000 3.225922 -0.325368 0.292791
 1954.000000 3.223907 -0.417612 0.293587
 1955.000000 3.231017 -0.450151 0.276781
 1956.000000 3.233163 -0.414264 0.286445
 1957.000000 3.276559 -0.407631 0.298934
 1958.000000 3.256149 -0.469009 0.318437
 1959.000000 3.272373 -0.354688 0.294060
 1960.000000 3.290793 -0.466642 0.291878
 1961.000000 3.240775 -0.432010 0.308197
 1962.000000 3.247526 -0.336968 0.289395
 1963.000000 3.217732 -0.429072 0.301473
 1964.000000 3.246830 -0.486266 0.280224
 1965.000000 3.247700 -0.420971 0.265480
 1966.000000 3.242252 -0.373665 0.284580
 1967.000000 3.230707 -0.383145 0.275198
 1968.000000 3.249571 -0.466457 0.293058
 1969.000000 3.235290 -0.375673 0.271625
 1970.000000 3.252868 -0.362538 0.275342
 1971.000000 3.275471 -0.376055 0.257930
 1972.000000 3.288066 -0.368680 0.268085
 1973.000000 3.246842 -0.422960 0.258240
 1974.000000 3.236370 -0.432314 0.267936
 1975.000000 3.278041 -0.336638 0.267185
 1976.000000 3.266900 -0.438526 0.260715
 1977.000000 3.220924 -0.320867 0.264674
 1978.000000 3.224496 -0.397395 0.269181
 1979.000000 3.254587 -0.474571 0.257326
 1980.000000 3.268794 -0.498425 0.264086
 1981.000000 3.275555 -0.417199 0.283612
 1982.000000 3.225566 -0.555730 0.265331
 1983.000000 3.237361 -0.434909 0.274109
 1984.000000 3.234716 -0.492215 0.290928
 1985.000000 3.254799 -0.447125 0.273464
 1986.000000 3.297215 -0.467566 0.254511
 1987.000000 3.273589 -0.382716 0.256500
 1988.000000 3.245118 -0.353415 0.258597
 1989.000000 3.254741 -0.466411 0.259474
 1990.000000 3.246367 -0.444626 0.247263
 1991.000000 3.278435 -0.380381 0.263187
 1992.000000 3.285739 -0.393031 0.287778
 1993.000000 3.252488 -0.458504 0.260867
 1994.000000 3.282747 -0.359960 0.273212
 1995.000000 3.230472 -0.432246 0.272950
 1996.000000 3.259385 -0.456132 0.272371
 1997.000000 3.233653 -0.443880 0.255406
 1998.000000 3.243500 -0.358908 0.263096
 1999.000000 3.246984 -0.433444 0.246443
 2000.000000 3.250931 -0.425084 0.244872
 2001.000000 3.234259 -0.378441 0.260623
 2002.000000 3.236126 -0.361186 0.277488
 2003.000000 3.231688 -0.345509 0.254610
 2004.000000 3.236460 -0.370982 0.278888
 2005.000000 3.248933 -0.407463 0.254592
 2006.000000 3.267360 -0.354696 0.283094
 2007.000000 3.219642 -0.388625 0.258580
 2008.000000 3.275638 -0.407988 0.256244
 2009.000000 3.271415 -0.317523 0.249018
 2010.000000 3.242932 -0.324552 0.248305
 2011.000000 3.259363 -0.450624 0.231938
 2012.000000 3.241180 -0.429230 0.239969
 2013.000000 3.260515 -0.471505 0.257544
 2014.000000 3.267641 -0.386777 0.249741
 2015.000000 3.253399 -0.412531 0.272333
 2016.000000 3.270808 -0.413964 0.226423
 2017.000000 3.266033 -0.456660 0.242726
 2018.000000 3.231415 -0.443382 0.243812
 2019.000000 3.225707 -0.465158 0.257795
 2020.000000 3.273456 -0.491046 0.246262
 2021.000000 3.248998 -0.412415 0.256707
 2022.000000 3.240573 -0.339068 0.254323
 2023.000000 3.281783 -0.409727 0.272068
 2024.000000 3.227361 -0.314570 0.242904
 2025.000000 3.249186 -0.338298 0.254421
 2026.000000 3.248644 -0.384475 0.277213
 2027.000000 3.263582 -0.422319 0.259177
 2028.000000 3.224837 -0.362470 0.255245
 2029.000000 3.262498 -0.373910 0.273782
 2030.000000 3.225451 -0.316130 0.267767
 2031.000000 3.233037 -0.310559 0.260187
 2032.000000 3.255883 -0.398282 0.261528
 2033.000000 3.209675 -0.310260 0.269824
 2034.000000 3.231655 -0.449141 0.258273
 2035.000000 3.228382 -0.395374 0.263009
 2036.000000 3.242678 -0.398861 0.278526
 2037.000000 3.231595 -0.433962 0.267686
 2038.000000 3.207519 -0.349367 0.289688
 2039.000000 3.236105 -0.323538 0.278290
 2040.000000 3.258065 -0.432165 0.280173
 2041.000000 3.282237 -0.341914 0.289688
 2042.000000 3.226346 -0.338873 0.263888
 2043.000000 3.195679 -0.366020 0.254535
 2044.000000 3.220395 -0.338090 0.272195
 2045.000000 3.213221 -0.492060 0.267361
 2046.000000 3.263144 -0.446217 0.282141
 2047.000000 3.229088 -0.355171 0.280100
 2048.000000 3.226377 -0.354353 0.263540
 2049.000000 3.226703 -0.308358 0.279004
 2050.000000 3.228514 -0.399877 0.278283
 2051.000000 3.223402 -0.288823 0.269130
 2052.000000 3.234918 -0.404243 0.292203
 2053.000000 3.257156 -0.329519 0.270142
 2054.000000 3.216575 -0.357204 0.253503
 2055.000000 3.208738 -0.387662 0.250048
 2056.000000 3.227820 -0.323183 0.279138
 2057.000000 3.240541 -0.435472 0.279210
 2058.000000 3.214254 -0.353245 0.271990
 2059.000000 3.190420 -0.317196 0.253569
 2060.000000 3.236638 -0.384554 0.250231
 2061.000000 3.209039 -0.370424 0.275910
 2062.000000 3.232527 -0.341696 0.259015
 2063.000000 3.246534 -0.378260 0.276422
 2064.000000 3.215514 -0.357353 0.263324
 2065.000000 3.218401 -0.272075 0.261186
 2066.000000 3.241890 -0.433018 0.269604
 2067.000000 3.236612 -0.456302 0.277458
 2068.000000 3.234390 -0.272355 0.289305
 2069.000000 3.219306 -0.378557 0.287558
 2070.000000 3.201787 -0.357866 0.272565
 2071.000000 3.181724 -0.398289 0.260244
 2072.000000 3.239343 -0.328085 0.270973
 2073.000000 3.192827 -0.345378 0.268216
 2074.000000 3.215049 -0.461723 0.252610
 2075.000000 3.237469 -0.404929 0.256808
 2076.000000 3.237766 -0.420859 0.267601
 2077.000000 3.203200 -0.342353 0.263273
 2078.000000 3.209542 -0.290049 0.259840
 2079.000000 3.226467 -0.451188 0.273112
 2080.000000 3.209057 -0.438106 0.265933
 2081.000000 3.194581 -0.372692 0.276126
 2082.000000 3.205574 -0.472881 0.249392
 2083.000000 3.231360 -0.378061 0.260090
 2084.000000 3.217539 -0.388412 0.268463
 2085.000000 3.218682 -0.399072 0.275421
 2086.000000 3.182823 -0.405843 0.263559
 2087.000000 3.186898 -0.454994 0.270704
 2088.000000 3.274992 -0.409624 0.276597
 2089.000000 3.205566 -0.411930 0.268391
 2090.000000 3.254925 -0.414010 0.267994
 2091.000000 3.245912 -0.393920 0.261017
 2092.000000 3.243896 -0.416879 0.284664
 2093.000000 3.209563 -0.348014 0.267945
 2094.000000 3.203370 -0.417070 0.263803
 2095.000000 3.217902 -0.421621 0.268404
 2096.000000 3.234999 -0.333296 0.267802
 2097.000000 3.226254 -0.308260 0.266883
 2098.000000 3.240944 -0.390166 0.265147
 2099.000000 3.205659 -0.267048 0.292086
 2100.000000 3.238344 -0.332302 0.266419
 2101.000000 3.222445 -0.305846 0.271977
 2102.000000 3.206076 -0.332997 0.267339
 2103.000000 3.188618 -0.291365 0.256094
 2104.000000 3.268813 -0.279729 0.250608
 2105.000000 3.221180 -0.297329 0.267777
 2106.000000 3.254580 -0.343233 0.267088
 2107.000000 3.245748 -0.262987 0.275167
 2108.000000 3.238198 -0.399593 0.257572
 2109.000000 3.252435 -0.338639 0.272192
 2110.000000 3.251948 -0.308983 0.276909
 2111.000000 3.249026 -0.328791 0.290119
 2112.000000 3.260304 -0.311969 0.249905
 2113.000000 3.256953 -0.346237 0.266558
 2114.000000 3.250413 -0.323715 0.255165
 2115.000000 3.200181 -0.321576 0.263089
 2116.000000 3.203890 -0.301635 0.269213
 2117.000000 3.236001 -0.278967 0.267538
 2118.000000 3.209656 -0.303239 0.263684
 2119.000000 3.211274 -0.355303 0.279670
 2120.000000 3.211189 -0.360787 0.270730
 2121.000000 3.226671 -0.302431 0.272615
 2122.000000 3.227768 -0.333152 0.272360
 2123.000000 3.231198 -0.302490 0.263634
 2124.000000 3.221076 -0.314904 0.263763
 2125.000000 3.226028 -0.372991 0.262741
 2126.000000 3.234888 -0.287448 0.280012
 2127.000000 3.225032 -0.331005 0.261061
 2128.000000 3.249349 -0.287937 0.271826
 2129.000000 3.249380 -0.290213 0.275907
 2130.000000 3.244547 -0.313215 0.264319
 2131.000000 3.263987 -0.341130 0.261070
 2132.000000 3.257889 -0.332589 0.262175
 2133.000000 3.230936 -0.253996 0.274190
 2134.000000 3.253904 -0.290422 0.277616
 2135.000000 3.225664 -0.259353 0.254998
 2136.000000 3.239703 -0.271066 0.263214
 2137.000000 3.247885 -0.255956 0.266482
 2138.000000 3.244419 -0.255518 0.270491
 2139.000000 3.260407 -0.290804 0.256363
 2140.000000 3.238931 -0.248019 0.255210
 2141.000000 3.258015 -0.238402 0.253938
 2142.000000 3.295559 -0.269837 0.257053
 2143.000000 3.309984 -0.265569 0.260279
 2144.000000 3.264317 -0.241655 0.256043
 2145.000000 3.269340 -0.283166 0.261328
 2146.000000 3.287677 -0.286950 0.248611
 2147.000000 3.288123 -0.374922 0.242147
 2148.000000 3.213833 -0.307621 0.253621
 2149.000000 3.281495 -0.328686 0.251055
 2150.000000 3.263806 -0.272922 0.267539
 2151.000000 3.283328 -0.269083 0.263725
 2152.000000 3.262960 -0.234579 0.261072
 2153.000000 3.220850 -0.285334 0.264918
 2154.000000 3.218012 -0.326822 0.236988
 2155.000000 3.225011 -0.305133 0.270228
 2156.000000 3.214646 -0.330428 0.264643
 2157.000000 3.208538 -0.347173 0.289951
 2158.000000 3.235539 -0.216815 0.266370
 2159.000000 3.251015 -0.249969 0.276192
 2160.000000 3.205560 -0.302581 0.257026
 2161.000000 3.209163 -0.344390 0.271737
 2162.000000 3.241956 -0.279676 0.276088
 2163.000000 3.247499 -0.324814 0.271432
 2164.000000 3.228745 -0.309511 0.278585
 2165.000000 3.226126 -0.270308 0.254269
 2166.000000 3.216358 -0.347636 0.247226
 2167.000000 3.267713 -0.344522 0.270142
 2168.000000 3.199300 -0.371201 0.284491
 2169.000000 3.231656 -0.313403 0.254425
 2170.000000 3.201125 -0.308378 0.251231
 2171.000000 3.251978 -0.332959 0.271497
 2172.000000 3.240834 -0.307700 0.245981
 2173.000000 3.209605 -0.404020 0.235491
 2174.000000 3.197246 -0.396502 0.232453
 2175.000000 3.226975 -0.392027 0.257432
 2176.000000 3.210053 -0.353952 0.242812
 2177.000000 3.242802 -0.329055 0.268597
 2178.000000 3.193244 -0.315637 0.265322
 2179.000000 3.209573 -0.338286 0.263923
 2180.000000 3.251333 -0.352575 0.261685
 2181.000000 3.259779 -0.402369 0.263410
 2182.000000 3.249174 -0.362514 0.257857
 2183.000000 3.272645 -0.399651 0.265319
 2184.000000 3.251015 -0.397345 0.253120
 2185.000000 3.200295 -0.380795 0.276566
 2186.000000 3.209637 -0.339250 0.254870
 2187.000000 3.206343 -0.428457 0.272865
 2188.000000 3.260091 -0.402540 0.238942
 2189.000000 3.238890 -0.370848 0.258548
 2190.000000 3.223389 -0.316888 0.256792
 2191.000000 3.227859 -0.336719 0.274513
 2192.000000 3.219254 -0.349741 0.276526
 2193.000000 3.246587 -0.351756 0.274865
 2194.000000 3.218282 -0.284576 0.252448
 2195.000000 3.214988 -0.340503 0.277302
 2196.000000 3.211310 -0.216275 0.253091
 2197.000000 3.212455 -0.295826 0.286748
 2198.000000 3.219729 -0.340510 0.292263
 2199.000000 3.161991 -0.338947 0.273246
 2200.000000 3.187439 -0.344379 0.267469
 2201.000000 3.199192 -0.318346 0.273925
 2202.000000 3.233945 -0.311713 0.269707
 2203.000000 3.178856 -0.325528 0.256899
 2204.000000 3.252207 -0.352544 0.258400
 2205.000000 3.206173 -0.233547 0.280540
 2206.000000 3.250369 -0.260388 0.267349
 2207.000000 3.241060 -0.189477 0.284270
 2208.000000 3.233583 -0.293697 0.272635
 2209.000000 3.239025 -0.315038 0.312275
 2210.000000 3.212866 -0.268719 0.283125
 2211.000000 3.249051 -0.260637 0.290217
 2212.000000 3.222365 -0.329382 0.272911
 2213.000000 3.256288 -0.295472 0.263335
 2214.000000 3.222919 -0.246118 0.253923
 2215.000000 3.220795 -0.241191 0.285242
 2216.000000 3.230430 -0.314750 0.248322
 2217.000000 3.235921 -0.221186 0.265869
 2218.000000 3.234277 -0.276848 0.266072
 2219.000000 3.216675 -0.258606 0.266864
 2220.000000 3.177019 -0.285594 0.273311
 2221.000000 3.200949 -0.333674 0.292335
 2222.000000 3.238155 -0.374751 0.273836
 2223.000000 3.201093 -0.233826 0.274965
 2224.000000 3.211719 -0.299192 0.271082
 2225.000000 3.213995 -0.292280 0.267753
 2226.000000 3.217967 -0.217524 0.271630
 2227.000000 3.195779 -0.348828 0.276212
 2228.000000 3.196247 -0.300862 0.274122
 2229.000000 3.211820 -0.178289 0.270035
 2230.000000 3.223271 -0.297296 0.269793
 2231.000000 3.221701 -0.316489 0.286876
 2232.000000 3.166768 -0.260079 0.265204
 2233.000000 3.245216 -0.302401 0.267466
 2234.000000 3.177882 -0.389334 0.263401
 2235.000000 3.181057 -0.255442 0.259148
 2236.000000 3.200012 -0.219829 0.264578
 2237.000000 3.201418 -0.296458 0.275449
 2238.000000 3.216169 -0.220886 0.274893
 2239.000000 3.202818 -0.322318 0.277515
 2240.000000 3.256369 -0.306019 0.267147
 2241.000000 3.228008 -0.221665 0.294636
 2242.000000 3.213394 -0.307790 0.256858
 2243.000000 3.265242 -0.343652 0.278355
 2244.000000 3.237410 -0.283999 0.251312
 2245.000000 3.255443 -0.293976 0.271773
 2246.000000 3.181846 -0.331583 0.258563
 2247.000000 3.246604 -0.265237 0.246377
 2248.000000 3.206813 -0.200647 0.251133
 2249.000000 3.220125 -0.273540 0.256575
 2250.000000 3.231151 -0.307568 0.266439
 2251.000000 3.226492 -0.314385 0.262457
 2252.000000 3.208001 -0.309285 0.243422
 2253.000000 3.234555 -0.326579 0.273442
 2254.000000 3.264056 -0.382828 0.285247
 2255.000000 3.221058 -0.299422 0.274830
 2256.000000 3.188201 -0.294798 0.270283
 2257.000000 3.152132 -0.282478 0.259518
 2258.000000 3.194619 -0.263539 0.249704
 2259.000000 3.193618 -0.283732 0.255999
 2260.000000 3.207467 -0.197014 0.252507
 2261.000000 3.225148 -0.200468 0.276927
 2262.000000 3.237986 -0.274080 0.261681
 2263.000000 3.188258 -0.298718 0.269452
 2264.000000 3.231980 -0.300421 0.258621
 2265.000000 3.182917 -0.264551 0.254767
 2266.000000 3.209778 -0.210613 0.267334
 2267.000000 3.183050 -0.245021 0.270569
 2268.000000 3.223333 -0.367861 0.247002
 2269.000000 3.201964 -0.258873 0.270921
 2270.000000 3.198519 -0.254595 0.258631
 2271.000000 3.216475 -0.292505 0.271365
 2272.000000 3.220185 -0.098605 0.273092
 2273.000000 3.168274 -0.293113 0.260381
 2274.000000 3.188446 -0.275723 0.265536
 2275.000000 3.217335 -0.277950 0.278186
 2276.000000 3.189210 -0.289469 0.274117
 2277.000000 3.187697 -0.306238 0.266478
 2278.000000 3.183784 -0.310435 0.252951
 2279.000000 3.207463 -0.237216 0.271884
 2280.000000 3.173197 -0.197417 0.272048
 2281.000000 3.213737 -0.265719 0.261140
 2282.000000 3.167418 -0.194481 0.277688
 2283.000000 3.187092 -0.278842 0.265637
 2284.000000 3.199281 -0.262947 0.272280
 2285.000000 3.228223 -0.216738 0.272973
 2286.000000 3.224986 -0.335199 0.266061
 2287.000000 3.231377 -0.257024 0.269779
 2288.000000 3.223468 -0.301921 0.270176
 2289.000000 3.189044 -0.265007 0.256561
 2290.000000 3.211339 -0.272076 0.251962
 2291.000000 3.207380 -0.295169 0.261969
 2292.000000 3.181805 -0.280969 0.271365
 2293.000000 3.226965 -0.249662 0.264816
 2294.000000 3.184488 -0.327731 0.264131
 2295.000000 3.217057 -0.335541 0.249109
 2296.000000 3.217264 -0.351405 0.262728
 2297.000000 3.215120 -0.359912 0.263820
 2298.000000 3.229378 -0.302619 0.281453
 2299.000000 3.243869 -0.363924 0.251451
 2300.000000 3.240178 -0.257138 0.269842
 2301.000000 3.185201 -0.279210 0.265849
 2302.000000 3.224527 -0.305894 0.280618
 2303.000000 3.218214 -0.316025 0.276541
 2304.000000 3.220768 -0.328060 0.276533
 2305.000000 3.210506 -0.299494 0.252251
 2306.000000 3.236641 -0.368547 0.298236
 2307.000000 3.224118 -0.339192 0.264167
 2308.000000 3.212147 -0.292663 0.269294
 2309.000000 3.241906 -0.292190 0.268215
 2310.000000 3.207190 -0.254632 0.282117
 2311.000000 3.232399 -0.306803 0.253125
 2312.000000 3.207725 -0.291103 0.282900
 2313.000000 3.199432 -0.314498 0.280110
 2314.000000 3.227643 -0.412993 0.263157
 2315.000000 3.189644 -0.277678 0.279845
 2316.000000 3.241859 -0.382499 0.273183
 2317.000000 3.198743 -0.249038 0.277071
 2318.000000 3.195129 -0.270322 0.262491
 2319.000000 3.202497 -0.287465 0.302405
 2320.000000 3.234527 -0.329167 0.281213
 2321.000000 3.240729 -0.297376 0.281321
 2322.000000 3.218883 -0.314205 0.289964
 2323.000000 3.226483 -0.370637 0.290474
 2324.000000 3.215339 -0.325370 0.280053
 2325.000000 3.234426 -0.330432 0.268327
 2326.000000 3.245230 -0.269910 0.285087
 2327.000000 3.205168 -0.363974 0.261328
 2328.000000 3.212190 -0.324051 0.283228
 2329.000000 3.215247 -0.309594 0.269897
 2330.000000 3.221761 -0.298282 0.288403
 2331.000000 3.206081 -0.371279 0.271024
 2332.000000 3.190102 -0.338248 0.295501
 2333.000000 3.194264 -0.268929 0.258396
 2334.000000 3.214663 -0.382731 0.266442
 2335.000000 3.211517 -0.371137 0.294749
 2336.000000 3.160176 -0.418026 0.275267
 2337.000000 3.225189 -0.376580 0.269630
 2338.000000 3.245784 -0.364509 0.275570
 2339.000000 3.234374 -0.491870 0.261357
 2340.000000 3.204075 -0.338319 0.254870
 2341.000000 3.252788 -0.424784 0.283338
 2342.000000 3.272042 -0.320380 0.276673
 2343.000000 3.200841 -0.355567 0.261022
 2344.000000 3.216433 -0.300575 0.268265
 2345.000000 3.222648 -0.335841 0.267265
 2346.000000 3.190083 -0.323486 0.258946
 2347.000000 3.204841 -0.339474 0.264086
 2348.000000 3.216065 -0.354248 0.254661
 2349.000000 3.196253 -0.360320 0.250048
 2350.000000 3.203096 -0.407672 0.253101
 2351.000000 3.236464 -0.350519 0.257780
 2352.000000 3.196954 -0.275945 0.256533
 2353.000000 3.214307 -0.268718 0.270761
 2354.000000 3.229720 -0.260415 0.257196
 2355.000000 3.209567 -0.304568 0.268971
 2356.000000 3.200051 -0.277658 0.269803
 2357.000000 3.206595 -0.261709 0.252310
 2358.000000 3.204675 -0.339243 0.273530
 2359.000000 3.237843 -0.312679 0.271248
 2360.000000 3.210134 -0.244892 0.279044
 2361.000000 3.206061 -0.290915 0.287317
 2362.000000 3.228818 -0.360772 0.280415
 2363.000000 3.204600 -0.286551 0.269654
 2364.000000 3.223151 -0.307741 0.265390
 2365.000000 3.224742 -0.263653 0.283475
 2366.000000 3.204244 -0.270871 0.272496
 2367.000000 3.175825 -0.261840 0.277364
 2368.000000 3.246950 -0.248536 0.277964
 2369.000000 3.203778 -0.341292 0.254570
 2370.000000 3.238789 -0.304350 0.271640
 2371.000000 3.216481 -0.252383 0.266919
 2372.000000 3.249893 -0.340646 0.259236
 2373.000000 3.188172 -0.288158 0.263434
 2374.000000 3.191724 -0.203980 0.266938
 2375.000000 3.208885 -0.269547 0.293971
 2376.000000 3.220910 -0.287491 0.262347
 2377.000000 3.226701 -0.271607 0.272335
 2378.000000 3.221065 -0.327565 0.283891
 2379.000000 3.200086 -0.304839 0.277193
 2380.000000 3.214073 -0.295525 0.278653
 2381.000000 3.176139 -0.297810 0.271946
 2382.000000 3.204035 -0.215748 0.274012
 2383.000000 3.191087 -0.220098 0.272181
 2384.000000 3.227366 -0.340972 0.284783
 2385.000000 3.205448 -0.318799 0.279402
 2386.000000 3.199597 -0.347794 0.297674
 2387.000000 3.210817 -0.367329 0.268593
 2388.000000 3.200303 -0.258781 0.260082
 2389.000000 3.181070 -0.257023 0.271486
 2390.000000 3.155972 -0.357009 0.273266
 2391.000000 3.189688 -0.347896 0.278483
 2392.000000 3.164516 -0.179997 0.278024
 2393.000000 3.181677 -0.341992 0.267633
 2394.000000 3.176982 -0.333590 0.263061
 2395.000000 3.181813 -0.310868 0.278879
 2396.000000 3.222541 -0.304910 0.277318
 2397.000000 3.201051 -0.337241 0.276094
 2398.000000 3.222625 -0.293543 0.288723
 2399.000000 3.194440 -0.289688 0.287807
 2400.000000 3.219732 -0.254829 0.251713
 2401.000000 3.227002 -0.307476 0.252259
 2402.000000 3.188103 -0.281228 0.281458
 2403.000000 3.222550 -0.342237 0.261828
 2404.000000 3.192781 -0.288035 0.257707
 2405.000000 3.203967 -0.222627 0.259625
 2406.000000 3.239312 -0.294727 0.259205
 2407.000000 3.238262 -0.327471 0.262128
 2408.000000 3.228050 -0.208237 0.260198
 2409.000000 3.201553 -0.235375 0.278267
 2410.000000 3.160719 -0.210567 0.273971
 2411.000000 3.237666 -0.269983 0.258648
 2412.000000 3.195895 -0.269107 0.269419
 2413.000000 3.215500 -0.258884 0.294652
 2414.000000 3.174411 -0.299659 0.268098
 2415.000000 3.215678 -0.236981 0.260006
 2416.000000 3.262466 -0.311524 0.274931
 2417.000000 3.280600 -0.279683 0.262685
 2418.000000 3.276944 -0.275198 0.269922
 2419.000000 3.228598 -0.260064 0.260656
 2420.000000 3.197542 -0.325031 0.250245
 2421.000000 3.273277 -0.255900 0.262431
 2422.000000 3.220573 -0.358062 0.274442
 2423.000000 3.213497 -0.234595 0.255118
 2424.000000 3.233188 -0.325241 0.232191
 2425.000000 3.220429 -0.235176 0.244218
 2426.000000 3.234722 -0.288095 0.247260
 2427.000000 3.251949 -0.309583 0.249025
 2428.000000 3.245335 -0.276062 0.242938
 2429.000000 3.232268 -0.330872 0.260252
 2430.000000 3.187905 -0.341200 0.242374
 2431.000000 3.266073 -0.331007 0.267441
 2432.000000 3.259641 -0.334812 0.251575
 2433.000000 3.251664 -0.262124 0.268656
 2434.000000 3.231576 -0.397998 0.284843
 2435.000000 3.271616 -0.259156 0.251300
 2436.000000 3.247209 -0.243369 0.251678
 2437.000000 3.237001 -0.356809 0.272244
 2438.000000 3.241933 -0.273828 0.297212
 2439.000000 3.216141 -0.285888 0.264746
 2440.000000 3.213415 -0.301505 0.276368
 2441.000000 3.239559 -0.303022 0.277003
 2442.000000 3.185111 -0.254922 0.284209
 2443.000000 3.222795 -0.360241 0.317779
 2444.000000 3.236557 -0.224707 0.295748
 2445.000000 3.225639 -0.302663 0.244311
 2446.000000 3.270813 -0.292967 0.258931
 2447.000000 3.264113 -0.300189 0.244361
 2448.000000 3.213017 -0.329058 0.275068
 2449.000000 3.227652 -0.387185 0.258455
 2450.000000 3.245945 -0.365984 0.280112
 2451.000000 3.228034 -0.255310 0.271260
 2452.000000 3.232466 -0.218717 0.278269
 2453.000000 3.231194 -0.261836 0.268701
 2454.000000 3.259108 -0.332144 0.258272
 2455.000000 3.192954 -0.252706 0.293535
 2456.000000 3.219245 -0.383669 0.247463
 2457.000000 3.228677 -0.284462 0.262991
 2458.000000 3.215012 -0.366002 0.253346
 2459.000000 3.226504 -0.298660 0.288476
 2460.000000 3.277525 -0.319259 0.256844
 2461.000000 3.241471 -0.411894 0.258710
 2462.000000 3.278085 -0.330459 0.268889
 2463.000000 3.209735 -0.332582 0.261690
 2464.000000 3.238931 -0.378588 0.258567
 2465.000000 3.217187 -0.374113 0.272094
 2466.000000 3.229243 -0.351169 0.258756
 2467.000000 3.246239 -0.364139 0.269206
 2468.000000 3.208078 -0.268735 0.252661
 2469.000000 3.187701 -0.373612 0.277961
 2470.000000 3.213219 -0.277131 0.251594
 2471.000000 3.196777 -0.345706 0.272839
 2472.000000 3.195164 -0.291015 0.240466
 2473.000000 3.212585 -0.286422 0.254622
 2474.000000 3.226442 -0.253455 0.253590
 2475.000000 3.200309 -0.286174 0.262634
 2476.000000 3.192028 -0.300887 0.265151
 2477.000000 3.211436 -0.296492 0.251527
 2478.000000 3.199174 -0.260261 0.267253
 2479.000000 3.223135 -0.282105 0.257734
 2480.000000 3.207931 -0.334101 0.252244
 2481.000000 3.186350 -0.321695 0.246932
 2482.000000 3.223832 -0.254767 0.254975
 2483.000000 3.195935 -0.337600 0.264462
 2484.000000 3.225624 -0.327098 0.266877
 2485.000000 3.254512 -0.332956 0.252571
 2486.000000 3.246122 -0.317755 0.242914
 2487.000000 3.250922 -0.339975 0.260323
 2488.000000 3.219971 -0.306782 0.263228
 2489.000000 3.216578 -0.281817 0.230471
 2490.000000 3.253214 -0.322589 0.268115
 2491.000000 3.244635 -0.421192 0.251819
 2492.000000 3.214755 -0.315795 0.255652
 2493.000000 3.223391 -0.316256 0.246919
 2494.000000 3.251136 -0.358762 0.269744
 2495.000000 3.281234 -0.289305 0.260686
 2496.000000 3.217418 -0.311041 0.247425
 2497.000000 3.242568 -0.353380 0.265242
 2498.000000 3.258517 -0.353114 0.271512
 2499.000000 3.182077 -0.348560 0.265884
 2500.000000 3.192641 -0.338874 0.244924
 2501.000000 3.209491 -0.293139 0.254338
 2502.000000 3.248639 -0.317039 0.260005
 2503.000000 3.226691 -0.318362 0.256836
 2504.000000 3.226477 -0.257194 0.242245
 2505.000000 3.203785 -0.276081 0.270031
 2506.000000 3.245507 -0.357150 0.271995
 2507.000000 3.212414 -0.294326 0.237402
 2508.000000 3.255405 -0.297831 0.279613
 2509.000000 3.246725 -0.359275 0.263179
 2510.000000 3.234041 -0.360340 0.254222
 2511.000000 3.219989 -0.274063 0.255276
 2512.000000 3.242353 -0.349293 0.252484
 2513.000000 3.204442 -0.376273 0.255383
 2514.000000 3.215325 -0.362678 0.252386
 2515.000000 3.207750 -0.255178 0.260084
 2516.000000 3.200769 -0.342242 0.260805
 2517.000000 3.227875 -0.311986 0.249111
 2518.000000 3.210657 -0.236904 0.250163
 2519.000000 3.216872 -0.320838 0.240598
 2520.000000 3.229142 -0.345580 0.255533
 2521.000000 3.222405 -0.377707 0.236275
 2522.000000 3.259483 -0.281453 0.250972
 2523.000000 3.227963 -0.406014 0.274900
 2524.000000 3.211544 -0.307199 0.262340
 2525.000000 3.230882 -0.321660 0.254033
 2526.000000 3.221757 -0.401578 0.257201
 2527.000000 3.221901 -0.349382 0.262452
 2528.000000 3.231646 -0.380794 0.244011
 2529.000000 3.174421 -0.315175 0.260010
 2530.000000 3.221271 -0.325984 0.264565
 2531.000000 3.231655 -0.307797 0.250698
 2532.000000 3.192818 -0.348148 0.243232
 2533.000000 3.213797 -0.332265 0.253235
 2534.000000 3.223080 -0.243970 0.258884
 2535.000000 3.235289 -0.344780 0.263263
 2536.000000 3.207515 -0.345029 0.248331
 2537.000000 3.225249 -0.281152 0.264433
 2538.000000 3.215845 -0.290704 0.270485
 2539.000000 3.220084 -0.349023 0.251239
 2540.000000 3.248813 -0.345625 0.259544
 2541.000000 3.232992 -0.316141 0.254123
 2542.000000 3.181400 -0.432047 0.269837
 2543.000000 3.169411 -0.273083 0.262732
 2544.000000 3.216535 -0.298926 0.257340
 2545.000000 3.188675 -0.289371 0.263124
 2546.000000 3.215503 -0.323872 0.264589
 2547.000000 3.190109 -0.374508 0.259682
 2548.000000 3.237402 -0.241231 0.251885
 2549.000000 3.228428 -0.332717 0.240894
 2550.000000 3.211158 -0.354056 0.260372
 2551.000000 3.165424 -0.366363 0.252145
 2552.000000 3.248031 -0.407370 0.249496
 2553.000000 3.281624 -0.294731 0.265116
 2554.000000 3.215349 -0.363440 0.270838
 2555.000000 3.228716 -0.342386 0.255316
 2556.000000 3.237932 -0.311261 0.266986
 2557.000000 3.228702 -0.242956 0.259656
 2558.000000 3.267658 -0.242065 0.259579
 2559.000000 3.151653 -0.210024 0.253855
 2560.000000 3.190411 -0.276036 0.262454
 2561.000000 3.190787 -0.273476 0.262306
 2562.000000 3.223312 -0.218651 0.277302
 2563.000000 3.238523 -0.175936 0.270008
 2564.000000 3.199574 -0.206103 0.261952
 2565.000000 3.220333 -0.263146 0.282386
 2566.000000 3.221188 -0.248110 0.302848
 2567.000000 3.253225 -0.319117 0.280275
 2568.000000 3.234063 -0.306229 0.253657
 2569.000000 3.262878 -0.315020 0.301676
 2570.000000 3.234717 -0.395701 0.281858
 2571.000000 3.292391 -0.304048 0.283500
 2572.000000 3.251147 -0.313325 0.265775
 2573.000000 3.239840 -0.285755 0.280959
 2574.000000 3.202234 -0.358270 0.266120
 2575.000000 3.241262 -0.313205 0.271193
 2576.000000 3.252260 -0.396819 0.303592
 2577.000000 3.220930 -0.287402 0.278838
 2578.000000 3.176631 -0.323715 0.270943
 2579.000000 3.229530 -0.327031 0.263484
 2580.000000 3.248244 -0.374980 0.267594
 2581.000000 3.265107 -0.307995 0.249616
 2582.000000 3.229910 -0.285801 0.285654
 2583.000000 3.247838 -0.323954 0.275023
 2584.000000 3.226557 -0.360931 0.287972
 2585.000000 3.217101 -0.316729 0.284772
 2586.000000 3.246044 -0.224932 0.261575
 2587.000000 3.229213 -0.333698 0.276365
 2588.000000 3.252748 -0.352553 0.274000
 2589.000000 3.253866 -0.300437 0.279635
 2590.000000 3.266681 -0.331079 0.263889
 2591.000000 3.263200 -0.202884 0.263200
 2592.000000 3.247936 -0.327218 0.279736
 2593.000000 3.228040 -0.294916 0.268000
 2594.000000 3.261176 -0.197512 0.277977
 2595.000000 3.277203 -0.253264 0.258907
 2596.000000 3.225950 -0.248394 0.259119
 2597.000000 3.262947 -0.276970 0.258615
 2598.000000 3.285433 -0.205205 0.267987
 2599.000000 3.274426 -0.271251 0.256381
 2600.000000 3.241158 -0.299203 0.252588
 2601.000000 3.233653 -0.226020 0.251220
 2602.000000 3.223715 -0.243912 0.295495
 2603.000000 3.219681 -0.309361 0.264212
 2604.000000 3.261609 -0.306756 0.271723
 2605.000000 3.241331 -0.320798 0.276247
 2606.000000 3.225609 -0.288337 0.278629
 2607.000000 3.272947 -0.327043 0.282277
 2608.000000 3.229482 -0.343302 0.283653
 2609.000000 3.178913 -0.363892 0.265196
 2610.000000 3.233243 -0.382256 0.285356
 2611.000000 3.285503 -0.341338 0.289798
 2612.000000 3.274288 -0.346926 0.243873
 2613.000000 3.246214 -0.272923 0.269923
 2614.000000 3.264020 -0.321006 0.283853
 2615.000000 3.256802 -0.355277 0.256951
 2616.000000 3.291583 -0.316214 0.276588
 2617.000000 3.245930 -0.386162 0.280150
 2618.000000 3.237045 -0.276562 0.279893
 2619.000000 3.213453 -0.297466 0.300083
 2620.000000 3.270674 -0.359954 0.277297
 2621.000000 3.252468 -0.335146 0.303758
 2622.000000 3.237120 -0.407404 0.301722
 2623.000000 3.252346 -0.329936 0.299200
 2624.000000 3.247302 -0.307752 0.298661
 2625.000000 3.284559 -0.343229 0.309120
 2626.000000 3.273484 -0.401001 0.315368
 2627.000000 3.310208 -0.335050 0.314819
 2628.000000 3.276701 -0.373944 0.270804
 2629.000000 3.284671 -0.353819 0.305845
 2630.000000 3.294571 -0.386187 0.293135
 2631.000000 3.211930 -0.233805 0.269535
 2632.000000 3.275740 -0.364690 0.297530
 2633.000000 3.275232 -0.318603 0.277305
 2634.000000 3.261636 -0.283763 0.273727
 2635.000000 3.283474 -0.447770 0.290010
 2636.000000 3.222670 -0.313901 0.289444
 2637.000000 3.269928 -0.325899 0.296558
 2638.000000 3.285544 -0.417032 0.293166
 2639.000000 3.328573 -0.301166 0.277372
 2640.000000 3.298588 -0.327667 0.267745
 2641.000000 3.283907 -0.337666 0.305299
 2642.000000 3.289560 -0.405011 0.289118
 2643.000000 3.274198 -0.415152 0.269305
 2644.000000 3.260516 -0.322046 0.268743
 2645.000000 3.253127 -0.347724 0.299766
 2646.000000 3.273969 -0.412790 0.290811
 2647.000000 3.285710 -0.385283 0.294252
 2648.000000 3.293058 -0.338760 0.263078
 2649.000000 3.285090 -0.371472 0.275832
 2650.000000 3.271355 -0.365985 0.266730
 2651.000000 3.254763 -0.351692 0.245837
 2652.000000 3.275964 -0.361880 0.256408
 2653.000000 3.258797 -0.366378 0.270702
 2654.000000 3.271686 -0.370587 0.284590
 2655.000000 3.259133 -0.289093 0.276674
 2656.000000 3.246037 -0.259725 0.280308
 2657.000000 3.231025 -0.347508 0.275384
 2658.000000 3.264167 -0.201815 0.265878
 2659.000000 3.270656 -0.257392 0.276106
 2660.000000 3.260518 -0.397930 0.301631
 2661.000000 3.317972 -0.375218 0.284887
 2662.000000 3.311225 -0.400166 0.278525
 2663.000000 3.293698 -0.300204 0.277028
 2664.000000 3.257639 -0.317882 0.273800
 2665.000000 3.236321 -0.374849 0.301389
 2666.000000 3.313239 -0.305360 0.277153
 2667.000000 3.267612 -0.279906 0.307016
 2668.000000 3.285842 -0.279551 0.306487
 2669.000000 3.284247 -0.335935 0.290711
 2670.000000 3.282536 -0.317420 0.273457
 2671.000000 3.223638 -0.359176 0.285392
 2672.000000 3.284569 -0.349598 0.267951
 2673.000000 3.266237 -0.335400 0.298895
 2674.000000 3.248968 -0.344511 0.312878
 2675.000000 3.234718 -0.233788 0.261641
 2676.000000 3.207274 -0.405723 0.286297
 2677.000000 3.253913 -0.435636 0.265118
 2678.000000 3.283637 -0.451202 0.288264
 2679.000000 3.274437 -0.414362 0.313307
 2680.000000 3.228302 -0.428858 0.329312
 2681.000000 3.251022 -0.356881 0.296450
 2682.000000 3.259494 -0.342615 0.310059
 2683.000000 3.245391 -0.329362 0.276959
 2684.000000 3.213341 -0.345983 0.281506
 2685.000000 3.229186 -0.305901 0.294844
 2686.000000 3.265108 -0.287669 0.293109
 2687.000000 3.255750 -0.307636 0.299962
 2688.000000 3.266090 -0.372766 0.310507
 2689.000000 3.282549 -0.376481 0.301159
 2690.000000 3.240238 -0.361251 0.267355
 2691.000000 3.251817 -0.300714 0.284760
 2692.000000 3.272404 -0.344722 0.290757
 2693.000000 3.286743 -0.319804 0.283192
 2694.000000 3.254806 -0.348643 0.287149
 2695.000000 3.260524 -0.285001 0.278059
 2696.000000 3.255060 -0.296423 0.272021
 2697.000000 3.242027 -0.367137 0.309949
 2698.000000 3.247852 -0.323201 0.273346
 2699.000000 3.207528 -0.287626 0.280599
 2700.000000 3.258466 -0.348185 0.276478
 2701.000000 3.258083 -0.424329 0.301899
 2702.000000 3.277745 -0.297934 0.291126
 2703.000000 3.306633 -0.391565 0.290115
 2704.000000 3.250950 -0.374610 0.304931
 2705.000000 3.229150 -0.366287 0.268686
 2706.000000 3.266234 -0.342530 0.285223
 2707.000000 3.251601 -0.357547 0.282431
 2708.000000 3.263490 -0.330939 0.282162
 2709.000000 3.260306 -0.305083 0.279895
 2710.000000 3.244345 -0.309888 0.285258
 2711.000000 3.235305 -0.311872 0.278554
 2712.000000 3.261195 -0.271993 0.308615
 2713.000000 3.227254 -0.346121 0.350168
 2714.000000 3.263875 -0.309043 0.298901
 2715.000000 3.287247 -0.383731 0.310391
 2716.000000 3.301773 -0.293224 0.283079
 2717.000000 3.301913 -0.321662 0.302522
 2718.000000 3.231103 -0.261385 0.284227
 2719.000000 3.229391 -0.360587 0.285050
 2720.000000 3.271346 -0.282880 0.286461
 2721.000000 3.273803 -0.332473 0.291722
 2722.000000 3.250908 -0.287516 0.278205
 2723.000000 3.261699 -0.304295 0.259244
 2724.000000 3.268977 -0.245514 0.275591
 2725.000000 3.266284 -0.319579 0.292326
 2726.000000 3.272477 -0.320745 0.271903
 2727.000000 3.261092 -0.290926 0.316121
 2728.000000 3.277015 -0.266477 0.297090
 2729.000000 3.239088 -0.386475 0.314367
 2730.000000 3.268788 -0.410568 0.279072
 2731.000000 3.281171 -0.385280 0.298939
 2732.000000 3.256083 -0.302978 0.268564
 2733.000000 3.256623 -0.386834 0.286945
 2734.000000 3.252984 -0.275317 0.290706
 2735.000000 3.280621 -0.309861 0.278081
 2736.000000 3.281076 -0.348869 0.276998
 2737.000000 3.263028 -0.300353 0.271751
 2738.000000 3.277556 -0.266798 0.327463
 2739.000000 3.250716 -0.409182 0.281200
 2740.000000 3.305245 -0.314781 0.285912
 2741.000000 3.223645 -0.338239 0.282311
 2742.000000 3.230516 -0.340518 0.281883
 2743.000000 3.234519 -0.358718 0.291628
 2744.000000 3.287002 -0.398604 0.269753
 2745.000000 3.233947 -0.364366 0.311142
 2746.000000 3.265994 -0.348322 0.308834
 2747.000000 3.218076 -0.315568 0.307653
 2748.000000 3.247227 -0.256809 0.279504
 2749.000000 3.242762 -0.346639 0.290133
 2750.000000 3.235331 -0.377257 0.277837
 2751.000000 3.217951 -0.290772 0.316829
 2752.000000 3.242845 -0.290378 0.283373
 2753.000000 3.225402 -0.348892 0.302951
 2754.000000 3.226784 -0.370004 0.285952
 2755.000000 3.246284 -0.374037 0.283441
 2756.000000 3.253538 -0.282690 0.293158
 2757.000000 3.232254 -0.345126 0.302946
 2758.000000 3.246324 -0.284089 0.288339
 2759.000000 3.247272 -0.432718 0.286265
 2760.000000 3.247035 -0.391049 0.281710
 2761.000000 3.248573 -0.320748 0.310852
 2762.000000 3.275750 -0.314754 0.287534
 2763.000000 3.246542 -0.361737 0.302027
 2764.000000 3.227337 -0.338554 0.279734
 2765.000000 3.247977 -0.419614 0.261842
 2766.000000 3.234335 -0.372490 0.305952
 2767.000000 3.252785 -0.354364 0.275684
 2768.000000 3.237492 -0.361578 0.273694
 2769.000000 3.242459 -0.297058 0.289865
 2770.000000 3.241681 -0.250852 0.295688
 2771.000000 3.228451 -0.348665 0.283574
 2772.000000 3.235746 -0.382135 0.311526
 2773.000000 3.222649 -0.357422 0.282097
 2774.000000 3.271878 -0.376122 0.269375
 2775.000000 3.276979 -0.381001 0.262922
 2776.000000 3.227456 -0.371777 0.249848
 2777.000000 3.264756 -0.305454 0.254961
 2778.000000 3.244843 -0.387307 0.268565
 2779.000000 3.230084 -0.413159 0.283232
 2780.000000 3.242619 -0.373153 0.261227
 2781.000000 3.251910 -0.283432 0.280569
 2782.000000 3.237410 -0.411536 0.257876
 2783.000000 3.218392 -0.225882 0.255717
 2784.000000 3.231936 -0.389814 0.278150
 2785.000000 3.212368 -0.328790 0.259989
 2786.000000 3.259582 -0.330243 0.254362
 2787.000000 3.221204 -0.310683 0.271120
 2788.000000 3.242801 -0.349309 0.265276
 2789.000000 3.256230 -0.383364 0.289110
 2790.000000 3.218203 -0.323497 0.269173
 2791.000000 3.253791 -0.358577 0.264952
 2792.000000 3.271338 -0.372268 0.255299
 2793.000000 3.222538 -0.327493 0.279238
 2794.000000 3.212308 -0.305590 0.257165
 2795.000000 3.240025 -0.263532 0.253625
 2796.000000 3.277896 -0.299070 0.287967
 2797.000000 3.249350 -0.294599 0.271192
 2798.000000 3.272245 -0.216233 0.273482
 2799.000000 3.264349 -0.304937 0.274677
 2800.000000 3.223057 -0.343888 0.284388
 2801.000000 3.277561 -0.319796 0.281509
 2802.000000 3.230224 -0.301175 0.277283
 2803.000000 3.236767 -0.314779 0.260960
 2804.000000 3.272430 -0.357465 0.282796
 2805.000000 3.262259 -0.341081 0.275828
 2806.000000 3.270217 -0.317838 0.280169
 2807.000000 3.208299 -0.295915 0.290738
 2808.000000 3.245801 -0.319962 0.272267
 2809.000000 3.237967 -0.337372 0.260973
 2810.000000 3.274107 -0.259283 0.262336
 2811.000000 3.217934 -0.219693 0.264078
 2812.000000 3.287335 -0.357388 0.252687
 2813.000000 3.243141 -0.328078 0.278945
 2814.000000 3.231593 -0.365130 0.267790
 2815.000000 3.234833 -0.273737 0.247395
 2816.000000 3.244938 -0.305152 0.258250
 2817.000000 3.258124 -0.300548 0.240996
 2818.000000 3.244669 -0.294480 0.291026
 2819.000000 3.245686 -0.304299 0.276025
 2820.000000 3.279792 -0.331173 0.261545
 2821.000000 3.232410 -0.288984 0.264740
 2822.000000 3.307308 -0.253113 0.279464
 2823.000000 3.253744 -0.300553 0.309554
 2824.000000 3.273472 -0.279606 0.269377
 2825.000000 3.239083 -0.334655 0.268555
 2826.000000 3.214775 -0.332916 0.282861
 2827.000000 3.248344 -0.225378 0.260804
 2828.000000 3.193388 -0.246608 0.254014
 2829.000000 3.209643 -0.297184 0.251529
 2830.000000 3.207199 -0.359514 0.263833
 2831.000000 3.235193 -0.315776 0.261905
 2832.000000 3.280782 -0.341193 0.264674
 2833.000000 3.193888 -0.316665 0.306461
 2834.000000 3.221610 -0.275424 0.269249
 2835.000000 3.273579 -0.340753 0.296403
 2836.000000 3.228839 -0.252018 0.298209
 2837.000000 3.266042 -0.408451 0.288488
 2838.000000 3.247669 -0.323450 0.253800
 2839.000000 3.243304 -0.262985 0.276718
 2840.000000 3.224123 -0.253819 0.281782
 2841.000000 3.234080 -0.260334 0.263942
 2842.000000 3.201593 -0.306237 0.281852
 2843.000000 3.212198 -0.284088 0.279764
 2844.000000 3.181245 -0.283438 0.270000
 2845.000000 3.230847 -0.302573 0.244521
 2846.000000 3.239906 -0.262733 0.253524
 2847.000000 3.212845 -0.268765 0.277758
 2848.000000 3.245061 -0.381903 0.262759
 2849.000000 3.212741 -0.422232 0.275052
 2850.000000 3.229422 -0.343543 0.297340
 2851.000000 3.235591 -0.309292 0.263917
 2852.000000 3.231272 -0.296479 0.270998
 2853.000000 3.255065 -0.360055 0.270401
 2854.000000 3.277582 -0.395547 0.283722
 2855.000000 3.303537 -0.374437 0.269984
 2856.000000 3.236032 -0.328187 0.270609
 2857.000000 3.278707 -0.367360 0.261727
 2858.000000 3.200770 -0.308211 0.286613
 2859.000000 3.283712 -0.343646 0.274808
 2860.000000 3.252059 -0.357014 0.274360
 2861.000000 3.223374 -0.344926 0.296466
 2862.000000 3.257606 -0.294286 0.267322
 2863.000000 3.236103 -0.313459 0.265632
 2864.000000 3.242343 -0.336521 0.270623
 2865.000000 3.258024 -0.316819 0.272795
 2866.000000 3.250396 -0.260739 0.279147
 2867.000000 3.250097 -0.372437 0.273499
 2868.000000 3.211623 -0.344271 0.259143
 2869.000000 3.253047 -0.297428 0.259102
 2870.000000 3.251260 -0.300268 0.271786
 2871.000000 3.273524 -0.242342 0.281716
 2872.000000 3.268539 -0.263673 0.266162
 2873.000000 3.218397 -0.372678 0.276110
 2874.000000 3.238239 -0.317038 0.228757
 2875.000000 3.255695 -0.317770 0.247435
 2876.000000 3.251804 -0.302309 0.248390
 2877.000000 3.254614 -0.265081 0.248141
 2878.000000 3.251361 -0.255947 0.253601
 2879.000000 3.258256 -0.309432 0.261944
 2880.000000 3.251178 -0.331729 0.254453
 2881.000000 3.248713 -0.280568 0.257077
 2882.000000 3.255725 -0.302804 0.281974
 2883.000000 3.272948 -0.254752 0.273547
 2884.000000 3.249755 -0.292465 0.280858
 2885.000000 3.272269 -0.323397 0.302027
 2886.000000 3.232199 -0.285051 0.257253
 2887.000000 3.241566 -0.321331 0.273985
 2888.000000 3.207217 -0.297471 0.257812
 2889.000000 3.284062 -0.276893 0.280902
 2890.000000 3.290051 -0.263863 0.272828
 2891.000000 3.261613 -0.280525 0.261984
 2892.000000 3.293300 -0.304210 0.265754
 2893.000000 3.231900 -0.246843 0.258820
 2894.000000 3.218736 -0.254432 0.276047
 2895.000000 3.250824 -0.307257 0.273151
 2896.000000 3.207208 -0.260896 0.275144
 2897.000000 3.269815 -0.278887 0.272851
 2898.000000 3.230856 -0.263824 0.260098
 2899.000000 3.209555 -0.237803 0.270178
 2900.000000 3.233149 -0.295610 0.258227
 2901.000000 3.227310 -0.295049 0.261804
 2902.000000 3.265837 -0.242591 0.276381
 2903.000000 3.186248 -0.277094 0.263175
 2904.000000 3.214134 -0.257744 0.275099
 2905.000000 3.227421 -0.313890 0.274677
 2906.000000 3.276448 -0.307320 0.290802
 2907.000000 3.239918 -0.327681 0.287465
 2908.000000 3.261279 -0.293651 0.279899
 2909.000000 3.239146 -0.375651 0.289498
 2910.000000 3.200762 -0.174297 0.286661
 2911.000000 3.262542 -0.289635 0.276267
 2912.000000 3.232821 -0.337420 0.272209
 2913.000000 3.262602 -0.271701 0.272396
 2914.000000 3.215100 -0.253717 0.270731
 2915.000000 3.194924 -0.264052 0.268139
 2916.000000 3.192301 -0.229635 0.289137
 2917.000000 3.210119 -0.183865 0.276592
 2918.000000 3.261885 -0.327339 0.282118
 2919.000000 3.234387 -0.219569 0.288729
 2920.000000 3.220987 -0.278308 0.277301
 2921.000000 3.208188 -0.170240 0.287557
 2922.000000 3.231083 -0.237198 0.277162
 2923.000000 3.197007 -0.306535 0.256852
 2924.000000 3.209233 -0.263461 0.266285
 2925.000000 3.189325 -0.263584 0.277915
 2926.000000 3.179270 -0.288450 0.268412
 2927.000000 3.209370 -0.242940 0.270902
 2928.000000 3.222890 -0.365680 0.258074
 2929.000000 3.202806 -0.319404 0.271178
 2930.000000 3.204102 -0.335592 0.260856
 2931.000000 3.214820 -0.250160 0.268450
 2932.000000 3.207562 -0.357046 0.251135
 2933.000000 3.237492 -0.255718 0.270944
 2934.000000 3.221587 -0.360800 0.290767
 2935.000000 3.242331 -0.281253 0.270183
 2936.000000 3.206692 -0.362753 0.266855
 2937.000000 3.216768 -0.232771 0.276963
 2938.000000 3.233213 -0.303678 0.271113
 2939.000000 3.224956 -0.228048 0.278952
 2940.000000 3.217177 -0.332551 0.266593
 2941.000000 3.264938 -0.271895 0.277732
 2942.000000 3.255696 -0.253611 0.282114
 2943.000000 3.224904 -0.284429 0.267277
 2944.000000 3.232832 -0.343339 0.273892
 2945.000000 3.222247 -0.337140 0.292694
 2946.000000 3.228783 -0.309220 0.282708
 2947.000000 3.259621 -0.268235 0.244668
 2948.000000 3.253966 -0.352504 0.256056
 2949.000000 3.204842 -0.328126 0.242579
 2950.000000 3.249719 -0.304607 0.261552
 2951.000000 3.262142 -0.226810 0.281781
 2952.000000 3.247085 -0.283783 0.266262
 2953.000000 3.230681 -0.302280 0.252247
 2954.000000 3.244469 -0.387283 0.267800
 2955.000000 3.259809 -0.367863 0.267510
 2956.000000 3.204519 -0.279927 0.259061
 2957.000000 3.251743 -0.216807 0.262304
 2958.000000 3.211284 -0.234279 0.265725
 2959.000000 3.206507 -0.340051 0.271626
 2960.000000 3.238876 -0.275966 0.274852
 2961.000000 3.235689 -0.260266 0.258153
 2962.000000 3.244234 -0.337173 0.263885
 2963.000000 3.248873 -0.342743 0.277335
 2964.000000 3.260799 -0.307139 0.301473
 2965.000000 3.249656 -0.286542 0.281527
 2966.000000 3.245783 -0.187439 0.255538
 2967.000000 3.294537 -0.319059 0.281986
 2968.000000 3.230757 -0.311110 0.265787
 2969.000000 3.247840 -0.266410 0.263083
 2970.000000 3.258649 -0.283941 0.283998
 2971.000000 3.228235 -0.288496 0.273809
 2972.000000 3.225246 -0.326005 0.245488
 2973.000000 3.229045 -0.252300 0.273884
 2974.000000 3.266837 -0.313684 0.270657
 2975.000000 3.219222 -0.342770 0.261416
 2976.000000 3.244489 -0.415967 0.289116
 2977.000000 3.241140 -0.416566 0.268467
 2978.000000 3.244985 -0.284018 0.274200
 2979.000000 3.265134 -0.329621 0.266182
 2980.000000 3.246885 -0.321850 0.264222
 2981.000000 3.261841 -0.361367 0.260642
 2982.000000 3.289767 -0.395686 0.270867
 2983.000000 3.247711 -0.326671 0.259287
 2984.000000 3.224814 -0.364874 0.276073
 2985.000000 3.293555 -0.310554 0.252094
 2986.000000 3.239641 -0.355149 0.276144
 2987.000000 3.271903 -0.384918 0.264314
 2988.000000 3.265294 -0.320941 0.286373
 2989.000000 3.271011 -0.376014 0.268275
 2990.000000 3.246862 -0.261702 0.264070
 2991.000000 3.215498 -0.344759 0.253345
 2992.000000 3.238564 -0.262554 0.263338
 2993.000000 3.251392 -0.328019 0.262532
 2994.000000 3.246303 -0.321752 0.273629
 2995.000000 3.249988 -0.307447 0.272296
 2996.000000 3.250457 -0.258447 0.274252
 2997.000000 3.237688 -0.307002 0.265509
 2998.000000 3.205301 -0.291377 0.274584
 2999.000000 3.226016 -0.250912 0.269727
 3000.000000 3.241086 -0.334473 0.265507
 3001.000000 3.275939 -0.242210 0.259548
 3002.000000 3.262137 -0.287965 0.258386
 3003.000000 3.246268 -0.218652 0.264003
 3004.000000 3.217961 -0.357397 0.241970
 3005.000000 3.239747 -0.273300 0.267169
 3006.000000 3.238390 -0.351637 0.273213
 3007.000000 3.209969 -0.257928 0.256767
 3008.000000 3.190231 -0.263693 0.269499
 3009.000000 3.245708 -0.295389 0.259905
 3010.000000 3.246977 -0.270807 0.277333
 3011.000000 3.222509 -0.310733 0.254575
 3012.000000 3.176779 -0.289109 0.257185
 3013.000000 3.234961 -0.316559 0.261595
 3014.000000 3.206281 -0.296519 0.264030
 3015.000000 3.239824 -0.276835 0.257543
 3016.000000 3.224918 -0.330546 0.275412
 3017.000000 3.228454 -0.266055 0.297281
 3018.000000 3.260994 -0.362861 0.292901
 3019.000000 3.245866 -0.317068 0.293457
 3020.000000 3.224129 -0.304002 0.285095
 3021.000000 3.248514 -0.286542 0.259026
 3022.000000 3.225142 -0.393892 0.266977
 3023.000000 3.228604 -0.307403 0.250135
 3024.000000 3.237678 -0.309037 0.273440
 3025.000000 3.283255 -0.389305 0.276442
 3026.000000 3.256781 -0.302509 0.261378
 3027.000000 3.217346 -0.157399 0.273239
 3028.000000 3.219928 -0.278071 0.263949
 3029.000000 3.273272 -0.314970 0.265776
 3030.000000 3.281820 -0.205894 0.261644
 3031.000000 3.242343 -0.244327 0.273858
 3032.000000 3.208152 -0.271772 0.245041
 3033.000000 3.252964 -0.260269 0.248564
 3034.000000 3.203923 -0.234924 0.251720
 3035.000000 3.246197 -0.246736 0.255857
 3036.000000 3.259409 -0.259981 0.262214
 3037.000000 3.304269 -0.257072 0.265308
 3038.000000 3.253523 -0.292714 0.250411
 3039.000000 3.254272 -0.226917 0.266338
 3040.000000 3.237583 -0.294836 0.263206
 3041.000000 3.291017 -0.264354 0.262577
 3042.000000 3.267544 -0.257603 0.250012
 3043.000000 3.263787 -0.275129 0.262434
 3044.000000 3.273166 -0.296867 0.256928
 3045.000000 3.247056 -0.334178 0.272998
 3046.000000 3.229056 -0.368821 0.262021
 3047.000000 3.249502 -0.252047 0.273878
 3048.000000 3.252477 -0.267564 0.288439
 3049.000000 3.272996 -0.343344 0.269257
 3050.000000 3.229689 -0.290990 0.252161
 3051.000000 3.242528 -0.297342 0.287577
 3052.000000 3.255861 -0.331390 0.257636
 3053.000000 3.271060 -0.245174 0.277738
 3054.000000 3.240467 -0.335547 0.271658
 3055.000000 3.246998 -0.270420 0.281904
 3056.000000 3.257344 -0.254656 0.269727
 3057.000000 3.239498 -0.242867 0.270275
 3058.000000 3.245895 -0.215403 0.294744
 3059.000000 3.264155 -0.244586 0.291192
 3060.000000 3.243251 -0.218351 0.284457
 3061.000000 3.230838 -0.131883 0.288597
 3062.000000 3.276462 -0.268812 0.272414
 3063.000000 3.288875 -0.200025 0.300538
 3064.000000 3.238389 -0.208854 0.309884
 3065.000000 3.250518 -0.128932 0.298226
 3066.000000 3.239349 -0.274303 0.282314
 3067.000000 3.249006 -0.197918 0.303753
 3068.000000 3.234051 -0.184347 0.279895
 3069.000000 3.232414 -0.247782 0.272384
 3070.000000 3.260815 -0.251363 0.248476
 3071.000000 3.295011 -0.218886 0.292999
 3072.000000 3.286174 -0.246312 0.267201
 3073.000000 3.262785 -0.278549 0.257059
 3074.000000 3.263940 -0.285166 0.256833
 3075.000000 3.261400 -0.329520 0.260567
 3076.000000 3.225963 -0.364990 0.238318
 3077.000000 3.284691 -0.333719 0.247440
 3078.000000 3.301759 -0.215581 0.271548
 3079.000000 3.276421 -0.277515 0.264357
 3080.000000 3.264330 -0.184171 0.261579
 3081.000000 3.255954 -0.302309 0.268730
 3082.000000 3.247396 -0.202999 0.266325
 3083.000000 3.289246 -0.273047 0.265700
 3084.000000 3.236157 -0.266836 0.280223
 3085.000000 3.270361 -0.226072 0.275423
 3086.000000 3.259259 -0.239431 0.271870
 3087.000000 3.282320 -0.286733 0.255925
 3088.000000 3.273437 -0.233477 0.257035
 3089.000000 3.281296 -0.275294 0.251557
 3090.000000 3.295588 -0.290795 0.249812
 3091.000000 3.242860 -0.220916 0.260350
 3092.000000 3.299028 -0.217990 0.256442
 3093.000000 3.275406 -0.333848 0.256984
 3094.000000 3.236162 -0.244400 0.270128
 3095.000000 3.248492 -0.291305 0.256935
 3096.000000 3.283697 -0.365491 0.258819
 3097.000000 3.253876 -0.247412 0.260012
 3098.000000 3.266184 -0.349025 0.268332
 3099.000000 3.267275 -0.277983 0.261248
 3100.000000 3.221549 -0.305385 0.265912
 3101.000000 3.245131 -0.233245 0.261269
 3102.000000 3.261876 -0.271576 0.263838
 3103.000000 3.229368 -0.233494 0.253896
 3104.000000 3.233797 -0.271105 0.266326
 3105.000000 3.257483 -0.240407 0.252897
 3106.000000 3.248267 -0.285500 0.264414
 3107.000000 3.225028 -0.297249 0.258096
 3108.000000 3.247087 -0.320444 0.258778
 3109.000000 3.235659 -0.298784 0.263217
 3110.000000 3.286393 -0.242082 0.268364
 3111.000000 3.283359 -0.304722 0.253751
 3112.000000 3.273990 -0.291446 0.264827
 3113.000000 3.335538 -0.288374 0.254866
 3114.000000 3.235378 -0.290562 0.228683
 3115.000000 3.273796 -0.302554 0.247103
 3116.000000 3.315846 -0.297996 0.247184
 3117.000000 3.294932 -0.308532 0.248906
 3118.000000 3.216736 -0.346744 0.238059
 3119.000000 3.286355 -0.338657 0.237363
 3120.000000 3.261522 -0.268597 0.255331
 3121.000000 3.281808 -0.310522 0.245708
 3122.000000 3.245848 -0.348158 0.250823
 3123.000000 3.264934 -0.338164 0.242185
 3124.000000 3.280639 -0.320099 0.256195
 3125.000000 3.296663 -0.328427 0.254311
 3126.000000 3.272843 -0.304560 0.254343
 3127.000000 3.261239 -0.307103 0.255006
 3128.000000 3.244256 -0.277319 0.262375
 3129.000000 3.289228 -0.283587 0.246426
 3130.000000 3.254747 -0.335846 0.255458
 3131.000000 3.282576 -0.317423 0.254382
 3132.000000 3.280663 -0.362882 0.287994
 3133.000000 3.262551 -0.351561 0.268017
 3134.000000 3.279284 -0.393801 0.272810
 3135.000000 3.262227 -0.297779 0.259188
 3136.000000 3.256552 -0.306328 0.253150
 3137.000000 3.271605 -0.265394 0.279918
 3138.000000 3.260595 -0.274904 0.278997
 3139.000000 3.289848 -0.369362 0.278534
 3140.000000 3.289749 -0.299020 0.267161
 3141.000000 3.249799 -0.321335 0.267315
 3142.000000 3.224930 -0.328124 0.274628
 3143.000000 3.228807 -0.310845 0.265347
 3144.000000 3.279042 -0.373482 0.266572
 3145.000000 3.257390 -0.349836 0.274115
 3146.000000 3.230432 -0.297026 0.244232
 3147.000000 3.233470 -0.309602 0.250915
 3148.000000 3.275731 -0.253725 0.262806
 3149.000000 3.262645 -0.256369 0.263014
 3150.000000 3.258526 -0.328098 0.253682
 3151.000000 3.217133 -0.305482 0.256672
 3152.000000 3.183833 -0.271276 0.241728
 3153.000000 3.284971 -0.254567 0.257689
 3154.000000 3.254401 -0.277160 0.265523
 3155.000000 3.277198 -0.244878 0.245723
 3156.000000 3.251224 -0.264010 0.253621
 3157.000000 3.230723 -0.194368 0.263191
 3158.000000 3.231683 -0.214516 0.274548
 3159.000000 3.273186 -0.193542 0.262425
 3160.000000 3.246399 -0.185889 0.246949
 3161.000000 3.255621 -0.270745 0.258098
 3162.000000 3.219043 -0.233092 0.257879
 3163.000000 3.231036 -0.232959 0.256214
 3164.000000 3.257481 -0.281939 0.267361
 3165.000000 3.248143 -0.202202 0.276729
 3166.000000 3.224670 -0.224217 0.248499
 3167.000000 3.268121 -0.199440 0.265468
 3168.000000 3.258290 -0.205092 0.258804
 3169.000000 3.237870 -0.342235 0.270142
 3170.000000 3.269595 -0.177045 0.258055
 3171.000000 3.247729 -0.214870 0.285168
 3172.000000 3.223090 -0.217190 0.281995
 3173.000000 3.266793 -0.329941 0.276739
 3174.000000 3.237799 -0.278688 0.291507
 3175.000000 3.241944 -0.259546 0.279636
 3176.000000 3.237796 -0.260046 0.280256
 3177.000000 3.241802 -0.270145 0.271065
 3178.000000 3.252905 -0.242708 0.277645
 3179.000000 3.219208 -0.306766 0.260398
 3180.000000 3.238785 -0.219884 0.274734
 3181.000000 3.193486 -0.261416 0.264434
 3182.000000 3.245984 -0.271586 0.298318
 3183.000000 3.219316 -0.253987 0.273910
 3184.000000 3.247990 -0.217328 0.272076
 3185.000000 3.219614 -0.158308 0.269818
 3186.000000 3.232804 -0.212420 0.277004
 3187.000000 3.260304 -0.275310 0.274657
 3188.000000 3.229416 -0.183726 0.279415
 3189.000000 3.245717 -0.282021 0.266824
 3190.000000 3.241508 -0.244221 0.276335
 3191.000000 3.178282 -0.305069 0.265774
 3192.000000 3.255960 -0.238555 0.276141
 3193.000000 3.227048 -0.315533 0.259398
 3194.000000 3.279996 -0.179532 0.300741
 3195.000000 3.290181 -0.256440 0.269578
 3196.000000 3.238607 -0.207984 0.252961
 3197.000000 3.227758 -0.261431 0.262952
 3198.000000 3.233662 -0.255465 0.262238
 3199.000000 3.236899 -0.292715 0.258764
 3200.000000 3.256655 -0.181833 0.280350
 3201.000000 3.228340 -0.239567 0.301997
 3202.000000 3.236457 -0.228852 0.275786
 3203.000000 3.218422 -0.166292 0.253673
 3204.000000 3.198721 -0.263226 0.267358
 3205.000000 3.236410 -0.264995 0.270507
 3206.000000 3.215126 -0.303707 0.250252
 3207.000000 3.197105 -0.285038 0.266728
 3208.000000 3.214755 -0.302942 0.264851
 3209.000000 3.197572 -0.327142 0.266044
 3210.000000 3.238991 -0.315597 0.299942
 3211.000000 3.249556 -0.264688 0.260151
 3212.000000 3.225003 -0.282135 0.280034
 3213.000000 3.183018 -0.198154 0.266220
 3214.000000 3.204224 -0.221799 0.258712
 3215.000000 3.258066 -0.311213 0.292398
 3216.000000 3.220920 -0.278237 0.251769
 3217.000000 3.250470 -0.239788 0.276505
 3218.000000 3.263375 -0.369202 0.275328
 3219.000000 3.243566 -0.259323 0.266987
 3220.000000 3.262829 -0.389105 0.259451
 3221.000000 3.237590 -0.288856 0.251710
 3222.000000 3.227569 -0.264127 0.259215
 3223.000000 3.224704 -0.325617 0.247411
 3224.000000 3.259070 -0.317611 0.251784
 3225.000000 3.215166 -0.310598 0.251027
 3226.000000 3.198236 -0.349610 0.248286
 3227.000000 3.249817 -0.377380 0.252867
 3228.000000 3.249513 -0.219751 0.256970
 3229.000000 3.211482 -0.300814 0.252582
 3230.000000 3.241887 -0.297479 0.243554
 3231.000000 3.250162 -0.286894 0.237558
 3232.000000 3.223530 -0.327639 0.251157
 3233.000000 3.252909 -0.393175 0.251245
 3234.000000 3.264755 -0.168362 0.253060
 3235.000000 3.276294 -0.305835 0.280672
 3236.000000 3.225753 -0.273144 0.281039
 3237.000000 3.264671 -0.319630 0.274461
 3238.000000 3.220748 -0.249341 0.245026
 3239.000000 3.264281 -0.323278 0.255107
 3240.000000 3.225473 -0.317128 0.259987
 3241.000000 3.208670 -0.288733 0.265557
 3242.000000 3.301411 -0.239812 0.263188
 3243.000000 3.268939 -0.366475 0.262388
 3244.000000 3.228678 -0.247118 0.252897
 3245.000000 3.236162 -0.270793 0.261023
 3246.000000 3.283271 -0.267948 0.255208
 3247.000000 3.262827 -0.349658 0.249581
 3248.000000 3.294414 -0.354238 0.262041
 3249.000000 3.280210 -0.362286 0.276345
 3250.000000 3.267024 -0.304985 0.247247
 3251.000000 3.276600 -0.382202 0.261525
 3252.000000 3.220499 -0.295053 0.264542
 3253.000000 3.241343 -0.299213 0.259948
 3254.000000 3.263023 -0.271022 0.262142
 3255.000000 3.286330 -0.302260 0.237730
 3256.000000 3.239315 -0.303634 0.253628
 3257.000000 3.293266 -0.406843 0.252740
 3258.000000 3.281831 -0.270138 0.249730
 3259.000000 3.255702 -0.275469 0.254264
 3260.000000 3.289239 -0.331555 0.264520
 3261.000000 3.268919 -0.285120 0.242740
 3262.000000 3.212248 -0.364280 0.273911
 3263.000000 3.234202 -0.321028 0.266318
 3264.000000 3.261934 -0.290709 0.258481
 3265.000000 3.285089 -0.299987 0.253483
 3266.000000 3.298378 -0.357730 0.241959
 3267.000000 3.253825 -0.338059 0.261934
 3268.000000 3.269102 -0.253750 0.273911
 3269.000000 3.264120 -0.308103 0.266627
 3270.000000 3.237577 -0.308287 0.258967
 3271.000000 3.287435 -0.339918 0.247831
 3272.000000 3.261102 -0.296978 0.270938
 3273.000000 3.236699 -0.259647 0.246052
 3274.000000 3.284490 -0.303349 0.255956
 3275.000000 3.237937 -0.259200 0.272513
 3276.000000 3.254937 -0.280680 0.278831
 3277.000000 3.243169 -0.324216 0.270907
 3278.000000 3.237076 -0.381806 0.282143
 3279.000000 3.239458 -0.253045 0.274181
 3280.000000 3.275677 -0.293922 0.276862
 3281.000000 3.282324 -0.286129 0.272395
 3282.000000 3.275213 -0.345001 0.281924
 3283.000000 3.258516 -0.291848 0.256685
 3284.000000 3.254327 -0.282441 0.271510
 3285.000000 3.263234 -0.340898 0.256022
 3286.000000 3.242282 -0.266969 0.266295
 3287.000000 3.256680 -0.306403 0.268459
 3288.000000 3.250804 -0.287346 0.242672
 3289.000000 3.228609 -0.300947 0.253752
 3290.000000 3.240484 -0.278207 0.254843
 3291.000000 3.268092 -0.275981 0.268931
 3292.000000 3.245336 -0.252806 0.262207
 3293.000000 3.231528 -0.228450 0.268266
 3294.000000 3.224620 -0.231285 0.263349
 3295.000000 3.209224 -0.240032 0.291564
 3296.000000 3.229642 -0.345042 0.273687
 3297.000000 3.262453 -0.261101 0.264857
 3298.000000 3.259454 -0.306298 0.262516
 3299.000000 3.200971 -0.292870 0.254506
 3300.000000 3.270143 -0.190264 0.269129
 3301.000000 3.242372 -0.268311 0.251428
 3302.000000 3.217840 -0.263123 0.252308
 3303.000000 3.276252 -0.327076 0.274082
 3304.000000 3.220651 -0.338800 0.238741
 3305.000000 3.202695 -0.265364 0.241494
 3306.000000 3.249198 -0.304638 0.261698
 3307.000000 3.244395 -0.255420 0.239946
 3308.000000 3.249653 -0.344068 0.272112
 3309.000000 3.236445 -0.257734 0.252031
 3310.000000 3.251610 -0.251015 0.243808
 3311.000000 3.267452 -0.274374 0.252157
 3312.000000 3.222466 -0.235734 0.261493
 3313.000000 3.220269 -0.289032 0.241296
 3314.000000 3.256927 -0.278634 0.250247
 3315.000000 3.244386 -0.365098 0.246603
 3316.000000 3.265851 -0.294706 0.262268
 3317.000000 3.252168 -0.392283 0.256649
 3318.000000 3.260205 -0.372697 0.260406
 3319.000000 3.248328 -0.236463 0.254518
 3320.000000 3.303905 -0.350982 0.265427
 3321.000000 3.329132 -0.282641 0.261465
 3322.000000 3.306012 -0.325625 0.269591
 3323.000000 3.313642 -0.263063 0.289131
 3324.000000 3.296632 -0.419823 0.262522
 3325.000000 3.235393 -0.204130 0.256144
 3326.000000 3.214718 -0.197714 0.269874
 3327.000000 3.274716 -0.276057 0.269599
 3328.000000 3.237511 -0.224091 0.272647
 3329.000000 3.267168 -0.328136 0.252725
 3330.000000 3.240365 -0.261451 0.289393
 3331.000000 3.215048 -0.278700 0.265426
 3332.000000 3.223785 -0.249221 0.281929
 3333.000000 3.260028 -0.266791 0.267095
 3334.000000 3.263720 -0.295551 0.253449
 3335.000000 3.189997 -0.232886 0.286097
 3336.000000 3.232750 -0.214613 0.281421
 3337.000000 3.191591 -0.310017 0.276445
 3338.000000 3.234949 -0.251394 0.283507
 3339.000000 3.229555 -0.164396 0.268574
 3340.000000 3.252213 -0.276001 0.280390
 3341.000000 3.228240 -0.222779 0.277947
 3342.000000 3.231000 -0.249366 0.289778
 3343.000000 3.249260 -0.262831 0.259946
 3344.000000 3.236654 -0.296744 0.274575
 3345.000000 3.240008 -0.200277 0.281500
 3346.000000 3.251436 -0.171237 0.278235
 3347.000000 3.235907 -0.208658 0.267581
 3348.000000 3.232002 -0.278184 0.272370
 3349.000000 3.225099 -0.243505 0.272945
 3350.000000 3.221396 -0.196018 0.277781
 3351.000000 3.228908 -0.227699 0.267781
 3352.000000 3.192289 -0.166654 0.275836
 3353.000000 3.214727 -0.168893 0.268095
 3354.000000 3.222097 -0.128931 0.266777
 3355.000000 3.249481 -0.257829 0.285083
 3356.000000 3.238824 -0.297896 0.279242
 3357.000000 3.238335 -0.287738 0.279714
 3358.000000 3.203613 -0.308385 0.286740
 3359.000000 3.207886 -0.226487 0.281598
 3360.000000 3.218696 -0.204397 0.293602
 3361.000000 3.227214 -0.243678 0.267142
 3362.000000 3.253680 -0.313711 0.285168
 3363.000000 3.227166 -0.261438 0.290558
 3364.000000 3.223043 -0.190730 0.284467
 3365.000000 3.207154 -0.247603 0.267676
 3366.000000 3.208465 -0.213145 0.283102
 3367.000000 3.197500 -0.186952 0.275559
 3368.000000 3.240424 -0.274554 0.265205
 3369.000000 3.249702 -0.282937 0.265836
 3370.000000 3.233898 -0.229433 0.260884
 3371.000000 3.211658 -0.259607 0.274613
 3372.000000 3.210098 -0.206462 0.268287
 3373.000000 3.201290 -0.153009 0.279832
 3374.000000 3.220779 -0.176171 0.251318
 3375.000000 3.198886 -0.220390 0.253409
 3376.000000 3.257384 -0.206274 0.244625
 3377.000000 3.197876 -0.254520 0.225448
 3378.000000 3.241427 -0.236267 0.234945
 3379.000000 3.232230 -0.282439 0.256199
 3380.000000 3.243039 -0.248397 0.235413
 3381.000000 3.223774 -0.209646 0.256471
 3382.000000 3.235117 -0.198340 0.262032
 3383.000000 3.186360 -0.174268 0.251121
 3384.000000 3.184797 -0.201773 0.259556
 3385.000000 3.232635 -0.210665 0.261406
 3386.000000 3.196440 -0.249704 0.260393
 3387.000000 3.219068 -0.221205 0.261565
 3388.000000 3.264223 -0.190112 0.271537
 3389.000000 3.271224 -0.232070 0.250205
 3390.000000 3.246024 -0.233706 0.229487
 3391.000000 3.276390 -0.183906 0.268366
 3392.000000 3.253991 -0.264116 0.244135
 3393.000000 3.235974 -0.224486 0.268357
 3394.000000 3.225144 -0.165294 0.277840
 3395.000000 3.262982 -0.199222 0.271768
 3396.000000 3.258839 -0.221934 0.263034
 3397.000000 3.301112 -0.214053 0.271955
 3398.000000 3.273414 -0.274361 0.253352
 3399.000000 3.242244 -0.266575 0.264815
 3400.000000 3.272655 -0.220849 0.281857
 3401.000000 3.250436 -0.215400 0.273037
 3402.000000 3.233269 -0.242571 0.265703
 3403.000000 3.237844 -0.314091 0.250503
 3404.000000 3.236072 -0.209168 0.250754
 3405.000000 3.257467 -0.203948 0.256834
 3406.000000 3.258887 -0.294126 0.237790
 3407.000000 3.305809 -0.333775 0.232685
 3408.000000 3.284548 -0.303755 0.249654
 3409.000000 3.243102 -0.328115 0.248396
 3410.000000 3.310645 -0.240139 0.240898
 3411.000000 3.268274 -0.282206 0.263048
 3412.000000 3.233507 -0.215120 0.252544
 3413.000000 3.289350 -0.250222 0.273146
 3414.000000 3.262256 -0.233529 0.248243
 3415.000000 3.291279 -0.329027 0.259662
 3416.000000 3.266620 -0.225073 0.244249
 3417.000000 3.271240 -0.199424 0.250847
 3418.000000 3.257126 -0.263377 0.238389
 3419.000000 3.289987 -0.226925 0.250868
 3420.000000 3.313221 -0.244135 0.260713
 3421.000000 3.272347 -0.353574 0.236655
 3422.000000 3.297043 -0.294420 0.242381
 3423.000000 3.286546 -0.331748 0.234302
 3424.000000 3.265021 -0.282353 0.241787
 3425.000000 3.279440 -0.324213 0.247900
 3426.000000 3.268290 -0.277262 0.240821
 3427.000000 3.251060 -0.295157 0.262509
 3428.000000 3.271064 -0.279654 0.263537
 3429.000000 3.236574 -0.326255 0.255961
 3430.000000 3.239512 -0.321374 0.240067
 3431.000000 3.284097 -0.237763 0.261759
 3432.000000 3.276658 -0.366531 0.234061
 3433.000000 3.239250 -0.243835 0.252516
 3434.000000 3.231156 -0.224190 0.228847
 3435.000000 3.313101 -0.261438 0.249398
 3436.000000 3.245870 -0.255397 0.234858
 3437.000000 3.280004 -0.240199 0.241224
 3438.000000 3.215267 -0.258863 0.236863
 3439.000000 3.207250 -0.236401 0.249302
 3440.000000 3.279556 -0.283721 0.247343
 3441.000000 3.256882 -0.286194 0.231948
 3442.000000 3.289529 -0.294745 0.237086
 3443.000000 3.278531 -0.365258 0.226807
 3444.000000 3.291350 -0.354348 0.234435
 3445.000000 3.282521 -0.293219 0.251700
 3446.000000 3.252166 -0.328133 0.219749
 3447.000000 3.302212 -0.334578 0.246851
 3448.000000 3.255053 -0.278295 0.238258
 3449.000000 3.284813 -0.286311 0.255923
 3450.000000 3.270550 -0.284573 0.242823
 3451.000000 3.265054 -0.306655 0.248660
 3452.000000 3.303937 -0.286264 0.252355
 3453.000000 3.300352 -0.250577 0.250982
 3454.000000 3.283876 -0.288291 0.241266
 3455.000000 3.296940 -0.341814 0.246728
 3456.000000 3.273834 -0.299262 0.254623
 3457.000000 3.269395 -0.300560 0.231267
 3458.000000 3.310822 -0.289014 0.241933
 3459.000000 3.290673 -0.388642 0.233963
 3460.000000 3.277621 -0.256589 0.248965
 3461.000000 3.279948 -0.375612 0.235507
 3462.000000 3.287586 -0.329439 0.250242
 3463.000000 3.314747 -0.301563 0.240347
 3464.000000 3.282726 -0.339855 0.245931
 3465.000000 3.293319 -0.229793 0.252930
 3466.000000 3.251071 -0.242117 0.240415
 3467.000000 3.233437 -0.334150 0.248447
 3468.000000 3.300047 -0.233602 0.258223
 3469.000000 3.281583 -0.281997 0.263694
 3470.000000 3.271844 -0.216192 0.266659
 3471.000000 3.315164 -0.326496 0.264274
 3472.000000 3.283190 -0.297505 0.260746
 3473.000000 3.256104 -0.252596 0.272420
 3474.000000 3.259911 -0.224144 0.301525
 3475.000000 3.283667 -0.348763 0.277299
 3476.000000 3.246620 -0.288522 0.260372
 3477.000000 3.288801 -0.324505 0.262311
 3478.000000 3.320151 -0.315714 0.268088
 3479.000000 3.293585 -0.299272 0.255038
 3480.000000 3.291644 -0.335150 0.256673
 3481.000000 3.275151 -0.257060 0.274913
 3482.000000 3.287743 -0.332985 0.271939
 3483.000000 3.297092 -0.321865 0.271051
 3484.000000 3.285496 -0.283811 0.277592
 3485.000000 3.316172 -0.327305 0.255446
 3486.000000 3.252019 -0.304930 0.238475
 3487.000000 3.323575 -0.338908 0.238712
 3488.000000 3.262948 -0.312268 0.248625
 3489.000000 3.293605 -0.332879 0.251400
 3490.000000 3.268116 -0.245815 0.265492
 3491.000000 3.276405 -0.344275 0.237515
 3492.000000 3.297334 -0.279648 0.245786
 3493.000000 3.297525 -0.273579 0.245094
 3494.000000 3.288320 -0.278914 0.240086
 3495.000000 3.302642 -0.279589 0.274751
 3496.000000 3.276913 -0.255521 0.241553
 3497.000000 3.275240 -0.293819 0.260950
 3498.000000 3.256261 -0.311176 0.268460
 3499.000000 3.276096 -0.236463 0.259603
 3500.000000 3.280096 -0.313565 0.253060
 3501.000000 3.260714 -0.341945 0.244786
 3502.000000 3.261567 -0.260208 0.251334
 3503.000000 3.262166 -0.318982 0.254657
 3504.000000 3.314955 -0.304342 0.246475
 3505.000000 3.291969 -0.255274 0.282591
 3506.000000 3.301281 -0.234768 0.296981
 3507.000000 3.286220 -0.267512 0.295211
 3508.000000 3.280840 -0.277307 0.282578
 3509.000000 3.308536 -0.267900 0.269877
 3510.000000 3.305047 -0.280231 0.290156
 3511.000000 3.273274 -0.301943 0.269626
 3512.000000 3.249664 -0.296952 0.251264
 3513.000000 3.283039 -0.255975 0.266920
 3514.000000 3.268768 -0.259014 0.253068
 3515.000000 3.288490 -0.266180 0.286181
 3516.000000 3.252110 -0.248133 0.251718
 3517.000000 3.285784 -0.258208 0.279984
 3518.000000 3.241736 -0.329713 0.274693
 3519.000000 3.258441 -0.247109 0.265776
 3520.000000 3.279993 -0.305282 0.253892
 3521.000000 3.272414 -0.298804 0.255506
 3522.000000 3.288176 -0.308573 0.274767
 3523.000000 3.301645 -0.249280 0.269699
 3524.000000 3.295756 -0.256925 0.281203
 3525.000000 3.323611 -0.301667 0.303308
 3526.000000 3.279144 -0.320213 0.296077
 3527.000000 3.250236 -0.224161 0.272622
 3528.000000 3.258560 -0.241191 0.304077
 3529.000000 3.231681 -0.281734 0.273192
 3530.000000 3.295237 -0.229749 0.286291
 3531.000000 3.305473 -0.327956 0.297236
 3532.000000 3.284899 -0.279316 0.283700
 3533.000000 3.317588 -0.305637 0.306096
 3534.000000 3.297914 -0.306807 0.280996
 3535.000000 3.283276 -0.267946 0.275964
 3536.000000 3.296336 -0.246131 0.266984
 3537.000000 3.297954 -0.316750 0.271727
 3538.000000 3.276266 -0.317872 0.296117
 3539.000000 3.276702 -0.214344 0.289015
 3540.000000 3.244428 -0.276665 0.255412
 3541.000000 3.272618 -0.268517 0.287518
 3542.000000 3.268984 -0.272357 0.298456
 3543.000000 3.264783 -0.356928 0.256885
 3544.000000 3.280568 -0.202496 0.258448
 3545.000000 3.260486 -0.323889 0.263334
 3546.000000 3.261080 -0.221237 0.280719
 3547.000000 3.290356 -0.202758 0.281181
 3548.000000 3.307325 -0.281162 0.298583
 3549.000000 3.322622 -0.259776 0.301826
 3550.000000 3.298248 -0.257809 0.300113
 3551.000000 3.305175 -0.295131 0.283413
 3552.000000 3.287537 -0.258083 0.252762
 3553.000000 3.304151 -0.282724 0.276339
 3554.000000 3.326919 -0.316007 0.262437
 3555.000000 3.371905 -0.264555 0.291370
 3556.000000 3.299247 -0.293245 0.275474
 3557.000000 3.281932 -0.298822 0.285334
 3558.000000 3.296721 -0.312255 0.277302
 3559.000000 3.301328 -0.313047 0.267866
 3560.000000 3.325884 -0.337375 0.278241
 3561.000000 3.321061 -0.364026 0.280777
 3562.000000 3.271480 -0.273202 0.260550
 3563.000000 3.312802 -0.277709 0.293532
 3564.000000 3.280366 -0.384125 0.253886
 3565.000000 3.294307 -0.268610 0.278081
 3566.000000 3.289786 -0.346271 0.246667
 3567.000000 3.256494 -0.337942 0.261514
 3568.000000 3.313970 -0.345627 0.249593
 3569.000000 3.312102 -0.260714 0.243392
 3570.000000 3.287589 -0.247866 0.255172
 3571.000000 3.299084 -0.299437 0.269616
 3572.000000 3.284566 -0.347794 0.249960
 3573.000000 3.260863 -0.314973 0.236898
 3574.000000 3.266851 -0.257576 0.250880
 3575.000000 3.277988 -0.331264 0.235991
 3576.000000 3.250524 -0.380864 0.236431
 3577.000000 3.283757 -0.300796 0.253799
 3578.000000 3.275637 -0.255325 0.244157
 3579.000000 3.262424 -0.288049 0.261701
 3580.000000 3.295815 -0.388276 0.255972
 3581.000000 3.254986 -0.345454 0.245767
 3582.000000 3.282665 -0.285280 0.269142
 3583.000000 3.256864 -0.352661 0.237138
 3584.000000 3.259290 -0.300917 0.253140
 3585.000000 3.213765 -0.358109 0.219367
 3586.000000 3.246887 -0.332638 0.238636
 3587.000000 3.252363 -0.322605 0.243104
 3588.000000 3.251366 -0.244319 0.269386
 3589.000000 3.271926 -0.269549 0.255929
 3590.000000 3.264037 -0.339791 0.257923
 3591.000000 3.275609 -0.298980 0.231144
 3592.000000 3.306702 -0.300535 0.261770
 3593.000000 3.265981 -0.266992 0.255714
 3594.000000 3.330009 -0.345360 0.265297
 3595.000000 3.295034 -0.282232 0.257278
 3596.000000 3.237832 -0.281266 0.239544
 3597.000000 3.294646 -0.299605 0.257781
 3598.000000 3.269347 -0.285684 0.259932
 3599.000000 3.287040 -0.356862 0.254183
 3600.000000 3.259328 -0.241101 0.268699
 3601.000000 3.257148 -0.246135 0.247019
 3602.000000 3.288065 -0.323903 0.265449
 3603.000000 3.290580 -0.324886 0.265567
 3604.000000 3.292566 -0.236672 0.271648
 3605.000000 3.287137 -0.268425 0.257338
 3606.000000 3.291638 -0.198358 0.303577
 3607.000000 3.236014 -0.313382 0.272149
 3608.000000 3.264276 -0.252179 0.284082
 3609.000000 3.265907 -0.354251 0.266292
 3610.000000 3.251318 -0.380979 0.242933
 3611.000000 3.289204 -0.302237 0.276676
 3612.000000 3.239642 -0.307573 0.244085
 3613.000000 3.274191 -0.346618 0.253647
 3614.000000 3.287292 -0.336341 0.260019
 3615.000000 3.316249 -0.294332 0.263297
 3616.000000 3.240698 -0.229203 0.274864
 3617.000000 3.231295 -0.306942 0.265047
 3618.000000 3.284352 -0.302268 0.252448
 3619.000000 3.301675 -0.312252 0.280678
 3620.000000 3.269123 -0.257692 0.249262
 3621.000000 3.274360 -0.297078 0.253079
 3622.000000 3.263337 -0.307892 0.255603
 3623.000000 3.285073 -0.191949 0.297046
 3624.000000 3.282004 -0.299352 0.270690
 3625.000000 3.260946 -0.291716 0.271310
 3626.000000 3.271095 -0.294104 0.253705
 3627.000000 3.276034 -0.243890 0.270239
 3628.000000 3.312861 -0.238692 0.285810
 3629.000000 3.223783 -0.260845 0.268191
 3630.000000 3.237056 -0.246674 0.246806
 3631.000000 3.266490 -0.239315 0.264777
 3632.000000 3.241436 -0.252714 0.260717
 3633.000000 3.280046 -0.327303 0.265095
 3634.000000 3.226821 -0.318831 0.258154
 3635.000000 3.233653 -0.246127 0.247553
 3636.000000 3.268142 -0.331168 0.253494
 3637.000000 3.277426 -0.296396 0.256270
 3638.000000 3.297983 -0.260872 0.244009
 3639.000000 3.297380 -0.394121 0.254374
 3640.000000 3.280961 -0.340982 0.257880
 3641.000000 3.271146 -0.269885 0.277206
 3642.000000 3.273511 -0.354952 0.252025
 3643.000000 3.309049 -0.297027 0.287830
 3644.000000 3.279549 -0.302311 0.264782
 3645.000000 3.294683 -0.334253 0.271553
 3646.000000 3.238391 -0.265479 0.246749
 3647.000000 3.297342 -0.252620 0.270911
 3648.000000 3.281790 -0.340676 0.272045
 3649.000000 3.240794 -0.337584 0.250656
 3650.000000 3.248369 -0.343051 0.244647
 3651.000000 3.242007 -0.221226 0.235233
 3652.000000 3.270041 -0.259598 0.256125
 3653.000000 3.269705 -0.368877 0.235177
 3654.000000 3.252850 -0.290365 0.257809
 3655.000000 3.262082 -0.280955 0.232125
 3656.000000 3.311807 -0.329184 0.257130
 3657.000000 3.254863 -0.319844 0.245569
 3658.000000 3.257199 -0.274819 0.253682
 3659.000000 3.273250 -0.203850 0.245689
 3660.000000 3.277121 -0.182466 0.262220
 3661.000000 3.282057 -0.398852 0.264926
 3662.000000 3.321281 -0.288597 0.283329
 3663.000000 3.261223 -0.280714 0.258967
 3664.000000 3.256698 -0.308351 0.240457
 3665.000000 3.286596 -0.300817 0.247266
 3666.000000 3.271298 -0.403072 0.242207
 3667.000000 3.303223 -0.297708 0.245246
 3668.000000 3.287471 -0.319140 0.270239
 3669.000000 3.274883 -0.274517 0.265829
 3670.000000 3.254340 -0.311684 0.240315
 3671.000000 3.250036 -0.278695 0.253029
 3672.000000 3.265061 -0.310171 0.241706
 3673.000000 3.264044 -0.287032 0.244266
 3674.000000 3.259149 -0.271159 0.247786
 3675.000000 3.249440 -0.317385 0.252667
 3676.000000 3.250857 -0.347954 0.256863
 3677.000000 3.258697 -0.320109 0.240246
 3678.000000 3.247944 -0.319548 0.236436
 3679.000000 3.247598 -0.345626 0.258871
 3680.000000 3.286180 -0.311640 0.252139
 3681.000000 3.263657 -0.267167 0.245240
 3682.000000 3.244060 -0.341601 0.260316
 3683.000000 3.222250 -0.322619 0.252667
 3684.000000 3.267111 -0.301259 0.254449
 3685.000000 3.249064 -0.334003 0.240875
 3686.000000 3.227446 -0.270273 0.252038
 3687.000000 3.239485 -0.337860 0.258181
 3688.000000 3.260031 -0.381981 0.236629
 3689.000000 3.229234 -0.386977 0.244589
 3690.000000 3.260917 -0.335159 0.251439
 3691.000000 3.235772 -0.339002 0.271271
 3692.000000 3.231460 -0.363376 0.243039
 3693.000000 3.245749 -0.358066 0.239992
 3694.000000 3.224043 -0.345112 0.245025
 3695.000000 3.266666 -0.274243 0.246476
 3696.000000 3.290600 -0.295379 0.233371
 3697.000000 3.233898 -0.381251 0.242846
 3698.000000 3.265125 -0.350091 0.252757
 3699.000000 3.247527 -0.331001 0.247458
 3700.000000 3.284909 -0.311392 0.255550
 3701.000000 3.241354 -0.365726 0.241209
 3702.000000 3.255132 -0.339548 0.256882
 3703.000000 3.301544 -0.332557 0.255514
 3704.000000 3.253063 -0.338360 0.232647
 3705.000000 3.264576 -0.423715 0.250613
 3706.000000 3.258704 -0.419931 0.262449
 3707.000000 3.247825 -0.284600 0.254937
 3708.000000 3.245770 -0.336086 0.234628
 3709.000000 3.304293 -0.414791 0.260807
 3710.000000 3.288255 -0.427378 0.246934
 3711.000000 3.250892 -0.351620 0.254010
 3712.000000 3.285698 -0.358123 0.240106
 3713.000000 3.232242 -0.317902 0.242671
 3714.000000 3.222893 -0.325431 0.229415
 3715.000000 3.288050 -0.381458 0.244023
 3716.000000 3.270238 -0.351757 0.250244
 3717.000000 3.267259 -0.341482 0.257863
 3718.000000 3.242761 -0.237373 0.283692
 3719.000000 3.250851 -0.318967 0.261595
 3720.000000 3.259859 -0.334087 0.250054
 3721.000000 3.242127 -0.311635 0.263275
 3722.000000 3.270316 -0.340620 0.240389
 3723.000000 3.231370 -0.408883 0.248972
 3724.000000 3.238074 -0.328041 0.258111
 3725.000000 3.274353 -0.315361 0.267952
 3726.000000 3.273069 -0.321842 0.273475
 3727.000000 3.221101 -0.350577 0.274086
 3728.000000 3.262710 -0.314822 0.274836
 3729.000000 3.276232 -0.290119 0.271944
 3730.000000 3.261481 -0.363859 0.279787
 3731.000000 3.231975 -0.390852 0.267148
 3732.000000 3.274433 -0.328898 0.259513
 3733.000000 3.274415 -0.335621 0.262479
 3734.000000 3.300681 -0.354869 0.260589
 3735.000000 3.240642 -0.339078 0.253078
 3736.000000 3.270194 -0.313131 0.260801
 3737.000000 3.226242 -0.355198 0.276318
 3738.000000 3.269306 -0.369516 0.280022
 3739.000000 3.233869 -0.349330 0.251963
 3740.000000 3.243332 -0.334637 0.262684
 3741.000000 3.275598 -0.391235 0.268169
 3742.000000 3.263528 -0.322850 0.263246
 3743.000000 3.280374 -0.291345 0.294421
 3744.000000 3.275142 -0.294097 0.280033
 3745.000000 3.266844 -0.378245 0.287378
 3746.000000 3.299470 -0.269045 0.276953
 3747.000000 3.270553 -0.356421 0.268463
 3748.000000 3.230741 -0.353943 0.260123
 3749.000000 3.237796 -0.345161 0.254376
 3750.000000 3.262950 -0.319687 0.250154
 3751.000000 3.235961 -0.231758 0.279724
 3752.000000 3.275105 -0.291566 0.268888
 3753.000000 3.211856 -0.231747 0.278847
 3754.000000 3.283908 -0.347571 0.246046
 3755.000000 3.320710 -0.267534 0.305230
 3756.000000 3.270406 -0.269241 0.261726
 3757.000000 3.275020 -0.340574 0.267836
 3758.000000 3.320947 -0.321354 0.259221
 3759.000000 3.253087 -0.369833 0.260547
 3760.000000 3.283487 -0.283623 0.258824
 3761.000000 3.272735 -0.381434 0.258410
 3762.000000 3.299091 -0.335807 0.262444
 3763.000000 3.319270 -0.329851 0.284432
 3764.000000 3.287321 -0.291643 0.286075
 3765.000000 3.268500 -0.339341 0.280553
 3766.000000 3.304402 -0.310562 0.288230
 3767.000000 3.279546 -0.193113 0.283425
 3768.000000 3.292377 -0.312761 0.270450
 3769.000000 3.277094 -0.314163 0.268215
 3770.000000 3.308064 -0.334347 0.276542
 3771.000000 3.275810 -0.362815 0.285636
 3772.000000 3.267845 -0.369752 0.263041
 3773.000000 3.282211 -0.432375 0.259586
 3774.000000 3.282884 -0.357398 0.245746
 3775.000000 3.275385 -0.314576 0.265448
 3776.000000 3.242940 -0.321461 0.271566
 3777.000000 3.249453 -0.294101 0.281953
 3778.000000 3.238305 -0.254738 0.276577
 3779.000000 3.277952 -0.303548 0.261154
 3780.000000 3.310825 -0.312797 0.310055
 3781.000000 3.287471 -0.226671 0.294845
 3782.000000 3.335133 -0.330702 0.271211
 3783.000000 3.285941 -0.358300 0.303583
 3784.000000 3.255950 -0.339175 0.276458
 3785.000000 3.239554 -0.261989 0.267768
 3786.000000 3.275269 -0.324016 0.259409
 3787.000000 3.268486 -0.311973 0.267748
 3788.000000 3.246417 -0.206195 0.256675
 3789.000000 3.245203 -0.248638 0.262392
 3790.000000 3.247238 -0.351359 0.242022
 3791.000000 3.262133 -0.275829 0.268570
 3792.000000 3.262400 -0.282120 0.248034
 3793.000000 3.247168 -0.313976 0.247213
 3794.000000 3.242534 -0.323759 0.250418
 3795.000000 3.256971 -0.351591 0.261650
 3796.000000 3.215803 -0.306100 0.268477
 3797.000000 3.260860 -0.280640 0.281179
 3798.000000 3.246387 -0.327206 0.271584
 3799.000000 3.248950 -0.300583 0.266996
 3800.000000 3.267525 -0.328794 0.250314
 3801.000000 3.260033 -0.266409 0.293177
 3802.000000 3.245341 -0.340487 0.268468
 3803.000000 3.252314 -0.274736 0.257048
 3804.000000 3.232779 -0.316039 0.262684
 3805.000000 3.275691 -0.276877 0.270745
 3806.000000 3.259797 -0.266002 0.271200
 3807.000000 3.236585 -0.306405 0.256449
 3808.000000 3.249995 -0.285923 0.283291
 3809.000000 3.184577 -0.282396 0.271380
 3810.000000 3.237750 -0.260533 0.264328
 3811.000000 3.197279 -0.286018 0.265366
 3812.000000 3.192223 -0.253377 0.264964
 3813.000000 3.235485 -0.307713 0.279234
 3814.000000 3.193406 -0.268997 0.271390
 3815.000000 3.220339 -0.344717 0.267507
 3816.000000 3.201656 -0.335028 0.264252
 3817.000000 3.231654 -0.294725 0.248889
 3818.000000 3.254937 -0.267065 0.257474
 3819.000000 3.235832 -0.320523 0.272655
 3820.000000 3.204789 -0.275762 0.272306
 3821.000000 3.250574 -0.343690 0.261496
 3822.000000 3.239818 -0.349518 0.255272
 3823.000000 3.248174 -0.332767 0.259953
 3824.000000 3.216281 -0.291162 0.283503
 3825.000000 3.265202 -0.348619 0.282267
 3826.000000 3.197806 -0.276363 0.269844
 3827.000000 3.257853 -0.303090 0.246997
 3828.000000 3.215777 -0.308391 0.283727
 3829.000000 3.249978 -0.330584 0.279686
 3830.000000 3.252646 -0.312053 0.261918
 3831.000000 3.221311 -0.351122 0.276194
 3832.000000 3.204931 -0.383478 0.292633
 3833.000000 3.230868 -0.331252 0.259366
 3834.000000 3.242570 -0.320952 0.250543
 3835.000000 3.227969 -0.291664 0.248698
 3836.000000 3.246617 -0.357779 0.255890
 3837.000000 3.217856 -0.401626 0.245119
 3838.000000 3.240206 -0.316159 0.254054
 3839.000000 3.248028 -0.333436 0.267499
 3840.000000 3.255348 -0.295514 0.262362
 3841.000000 3.226946 -0.325086 0.247615
 3842.000000 3.201949 -0.346664 0.253794
 3843.000000 3.211695 -0.322018 0.260898
 3844.000000 3.218854 -0.334743 0.266881
 3845.000000 3.280573 -0.321828 0.252741
 3846.000000 3.228514 -0.327256 0.248716
 3847.000000 3.260798 -0.377653 0.251076
 3848.000000 3.224468 -0.341665 0.265127
 3849.000000 3.257514 -0.293411 0.248745
 3850.000000 3.233576 -0.338019 0.260638
 3851.000000 3.247795 -0.270075 0.263173
 3852.000000 3.258066 -0.321911 0.267000
 3853.000000 3.251411 -0.343427 0.277084
 3854.000000 3.216708 -0.298461 0.256742
 3855.000000 3.250743 -0.372371 0.288323
 3856.000000 3.228456 -0.354548 0.276546
 3857.000000 3.241388 -0.362107 0.275461
 3858.000000 3.230240 -0.348689 0.260509
 3859.000000 3.257743 -0.342803 0.261847
 3860.000000 3.241029 -0.330961 0.252532
 3861.000000 3.251600 -0.329516 0.270837
 3862.000000 3.247375 -0.352016 0.259328
 3863.000000 3.214864 -0.392525 0.234713
 3864.000000 3.248684 -0.328323 0.245477
 3865.000000 3.221434 -0.351474 0.252813
 3866.000000 3.212666 -0.371937 0.234761
 3867.000000 3.223393 -0.269380 0.263031
 3868.000000 3.254363 -0.341495 0.275838
 3869.000000 3.222407 -0.337584 0.272292
 3870.000000 3.213687 -0.344219 0.243157
 3871.000000 3.242296 -0.294861 0.259083
 3872.000000 3.207907 -0.296265 0.248959
 3873.000000 3.226200 -0.343800 0.240269
 3874.000000 3.214640 -0.359441 0.245480
 3875.000000 3.204164 -0.319558 0.244733
 3876.000000 3.199506 -0.257943 0.245549
 3877.000000 3.217182 -0.353128 0.222384
 3878.000000 3.188212 -0.345057 0.249572
 3879.000000 3.196236 -0.313210 0.232227
 3880.000000 3.173419 -0.345200 0.219743
 3881.000000 3.190450 -0.341185 0.254390
 3882.000000 3.175223 -0.426139 0.232947
 3883.000000 3.183370 -0.398031 0.241715
 3884.000000 3.234433 -0.398768 0.227704
 3885.000000 3.175982 -0.384438 0.250798
 3886.000000 3.183724 -0.306560 0.240469
 3887.000000 3.191548 -0.393752 0.247010
 3888.000000 3.209297 -0.315732 0.250701
 3889.000000 3.166895 -0.293197 0.245416
 3890.000000 3.125240 -0.262402 0.221791
 3891.000000 3.148323 -0.347721 0.250499
 3892.000000 3.210613 -0.328857 0.264358
 3893.000000 3.202542 -0.260588 0.256951
 3894.000000 3.157625 -0.356673 0.251756
 3895.000000 3.212885 -0.307008 0.244383
 3896.000000 3.208069 -0.253314 0.238636
 3897.000000 3.203722 -0.363431 0.242557
 3898.000000 3.221162 -0.323326 0.242190
 3899.000000 3.199149 -0.418305 0.247096
 3900.000000 3.173408 -0.302535 0.258040
 3901.000000 3.210104 -0.220233 0.267651
 3902.000000 3.203112 -0.344157 0.254669
 3903.000000 3.185096 -0.368387 0.273027
 3904.000000 3.204070 -0.417119 0.259439
 3905.000000 3.182715 -0.321651 0.266506
 3906.000000 3.175308 -0.311492 0.254644
 3907.000000 3.248985 -0.265700 0.275860
 3908.000000 3.217136 -0.306808 0.260814
 3909.000000 3.204151 -0.229876 0.280749
 3910.000000 3.213776 -0.300368 0.276227
 3911.000000 3.238306 -0.333166 0.268131
 3912.000000 3.219770 -0.278553 0.273299
 3913.000000 3.199648 -0.311975 0.251881
 3914.000000 3.225324 -0.316728 0.259195
 3915.000000 3.223492 -0.266196 0.258379
 3916.000000 3.208105 -0.302991 0.245865
 3917.000000 3.169069 -0.249909 0.254859
 3918.000000 3.164289 -0.320004 0.270649
 3919.000000 3.224560 -0.319452 0.272309
 3920.000000 3.227854 -0.284842 0.275268
 3921.000000 3.232395 -0.317615 0.256449
 3922.000000 3.199005 -0.271552 0.263500
 3923.000000 3.216684 -0.319912 0.267658
 3924.000000 3.196206 -0.383038 0.259194
 3925.000000 3.215891 -0.326711 0.255289
 3926.000000 3.255745 -0.337387 0.251820
 3927.000000 3.237407 -0.314525 0.246321
 3928.000000 3.252589 -0.343609 0.254925
 3929.000000 3.243781 -0.329773 0.264054
 3930.000000 3.212831 -0.322418 0.251060
 3931.000000 3.218932 -0.300219 0.239199
 3932.000000 3.209119 -0.350308 0.258172
 3933.000000 3.244790 -0.186844 0.277702
 3934.000000 3.240941 -0.352910 0.274853
 3935.000000 3.279964 -0.353550 0.258131
 3936.000000 3.238516 -0.391570 0.253045
 3937.000000 3.179819 -0.288488 0.272783
 3938.000000 3.241133 -0.295389 0.262533
 3939.000000 3.206336 -0.295014 0.274814
 3940.000000 3.240093 -0.301387 0.288142
 3941.000000 3.250768 -0.257099 0.234492
 3942.000000 3.250978 -0.184451 0.269694
 3943.000000 3.206789 -0.290492 0.269370
 3944.000000 3.209748 -0.292906 0.273093
 3945.000000 3.211035 -0.291764 0.288444
 3946.000000 3.226513 -0.272985 0.286160
 3947.000000 3.233427 -0.242838 0.267151
 3948.000000 3.229310 -0.327473 0.267276
 3949.000000 3.241238 -0.354486 0.248245
 3950.000000 3.249367 -0.326545 0.275059
 3951.000000 3.269694 -0.292592 0.283540
 3952.000000 3.242876 -0.339344 0.273016
 3953.000000 3.237949 -0.368873 0.260328
 3954.000000 3.247218 -0.299101 0.279034
 3955.000000 3.247088 -0.224247 0.265453
 3956.000000 3.227915 -0.366336 0.277190
 3957.000000 3.253953 -0.308635 0.276774
 3958.000000 3.283603 -0.259539 0.282308
 3959.000000 3.247649 -0.251920 0.280362
 3960.000000 3.244166 -0.317948 0.285505
 3961.000000 3.282500 -0.277181 0.275678
 3962.000000 3.275174 -0.249245 0.272629
 3963.000000 3.250091 -0.312353 0.262654
 3964.000000 3.261142 -0.272277 0.285729
 3965.000000 3.258339 -0.323994 0.279626
 3966.000000 3.273372 -0.342336 0.311669
 3967.000000 3.223865 -0.217991 0.301103
 3968.000000 3.238289 -0.251457 0.295282
 3969.000000 3.237449 -0.338246 0.288979
 3970.000000 3.261657 -0.295107 0.293660
 3971.000000 3.298125 -0.294614 0.277729
 3972.000000 3.239314 -0.272332 0.304282
 3973.000000 3.263726 -0.362364 0.274890
 3974.000000 3.237617 -0.418613 0.288215
 3975.000000 3.265232 -0.248770 0.271129
 3976.000000 3.287777 -0.379308 0.261920
 3977.000000 3.237243 -0.341142 0.274295
 3978.000000 3.250402 -0.275784 0.255322
 3979.000000 3.260183 -0.247434 0.251337
 3980.000000 3.301601 -0.302006 0.271831
 3981.000000 3.304231 -0.311057 0.273289
 3982.000000 3.272407 -0.312005 0.260269
 3983.000000 3.276829 -0.234104 0.273557
 3984.000000 3.263589 -0.291691 0.261948
 3985.000000 3.298889 -0.270655 0.265489
 3986.000000 3.234480 -0.383169 0.230196
 3987.000000 3.249664 -0.309393 0.258415
 3988.000000 3.282990 -0.327939 0.260366
 3989.000000 3.325644 -0.336639 0.265851
 3990.000000 3.333841 -0.323714 0.253849
 3991.000000 3.295734 -0.371292 0.251782
 3992.000000 3.279493 -0.344960 0.260869
 3993.000000 3.238127 -0.373995 0.249344
 3994.000000 3.278169 -0.346066 0.295030
 3995.000000 3.300999 -0.324080 0.257134
 3996.000000 3.274288 -0.405553 0.247494
 3997.000000 3.313486 -0.406898 0.279433
 3998.000000 3.258189 -0.279653 0.259042
 3999.000000 3.279577 -0.327461 0.262133
 4000.000000 3.273217 -0.369917 0.263878
 4001.000000 3.296230 -0.249223 0.257473
 4002.000000 3.275896 -0.266123 0.250224
 4003.000000 3.291119 -0.368504 0.266301
 4004.000000 3.311371 -0.388528 0.263450
 4005.000000 3.294810 -0.284980 0.268778
 4006.000000 3.337410 -0.292913 0.290713
 4007.000000 3.282208 -0.204532 0.259353
 4008.000000 3.286044 -0.210397 0.271043
 4009.000000 3.247597 -0.257189 0.249608
 4010.000000 3.278497 -0.298064 0.261562
 4011.000000 3.253304 -0.325410 0.273900
 4012.000000 3.276279 -0.243127 0.266222
 4013.000000 3.252097 -0.204508 0.267905
 4014.000000 3.286600 -0.240271 0.283623
 4015.000000 3.238330 -0.343952 0.278926
 4016.000000 3.264285 -0.307690 0.273797
 4017.000000 3.258611 -0.312414 0.261774
 4018.000000 3.209451 -0.280064 0.259124
 4019.000000 3.262701 -0.272787 0.265380
 4020.000000 3.264143 -0.355534 0.278125
 4021.000000 3.287393 -0.236830 0.294203
 4022.000000 3.270178 -0.289375 0.268694
 4023.000000 3.236673 -0.244936 0.265872
 4024.000000 3.276524 -0.228758 0.278790
 4025.000000 3.241972 -0.303092 0.269947
 4026.000000 3.248810 -0.295123 0.262304
 4027.000000 3.263531 -0.299687 0.282990
 4028.000000 3.280283 -0.338176 0.291761
 4029.000000 3.279003 -0.340418 0.270883
 4030.000000 3.269484 -0.263853 0.263741
 4031.000000 3.217410 -0.236056 0.254938
 4032.000000 3.221474 -0.327148 0.270296
 4033.000000 3.264941 -0.290389 0.274747
 4034.000000 3.254656 -0.365111 0.282624
 4035.000000 3.288736 -0.394285 0.279592
 4036.000000 3.250693 -0.362407 0.252554
 4037.000000 3.277507 -0.280723 0.262627
 4038.000000 3.250428 -0.331986 0.256393
 4039.000000 3.246951 -0.307679 0.256741
 4040.000000 3.251716 -0.290670 0.261884
 4041.000000 3.223135 -0.395449 0.248667
 4042.000000 3.296588 -0.224825 0.262835
 4043.000000 3.285092 -0.267887 0.257968
 4044.000000 3.279627 -0.319494 0.282765
 4045.000000 3.230079 -0.266552 0.272302
 4046.000000 3.286213 -0.314166 0.281575
 4047.000000 3.280779 -0.319347 0.254385
 4048.000000 3.239514 -0.305104 0.257635
 4049.000000 3.245411 -0.336647 0.258976
 4050.000000 3.210962 -0.255141 0.263404
 4051.000000 3.247615 -0.278759 0.269019
 4052.000000 3.273178 -0.225967 0.265521
 4053.000000 3.253430 -0.367242 0.259000
 4054.000000 3.246411 -0.298629 0.268213
 4055.000000 3.279803 -0.260514 0.266403
 4056.000000 3.256284 -0.320043 0.283047
 4057.000000 3.210048 -0.264742 0.273277
 4058.000000 3.277653 -0.237098 0.275249
 4059.000000 3.229337 -0.171253 0.265168
 4060.000000 3.242322 -0.239483 0.264948
 4061.000000 3.250862 -0.349981 0.278059
 4062.000000 3.221880 -0.270981 0.277352
 4063.000000 3.242817 -0.303186 0.263094
 4064.000000 3.215578 -0.268565 0.268164
 4065.000000 3.284685 -0.280850 0.270620
 4066.000000 3.269122 -0.297053 0.272234
 4067.000000 3.224180 -0.200600 0.279403
 4068.000000 3.236968 -0.248866 0.259702
 4069.000000 3.232737 -0.183172 0.278958
 4070.000000 3.240556 -0.277998 0.272097
 4071.000000 3.259467 -0.279348 0.299460
 4072.000000 3.252911 -0.282965 0.258197
 4073.000000 3.301909 -0.230256 0.282139
 4074.000000 3.248653 -0.206324 0.274241
 4075.000000 3.265988 -0.318871 0.275140
 4076.000000 3.270701 -0.247402 0.280798
 4077.000000 3.283159 -0.218886 0.284076
 4078.000000 3.270638 -0.230545 0.294043
 4079.000000 3.260125 -0.258173 0.292316
 4080.000000 3.307739 -0.306972 0.290942
 4081.000000 3.296224 -0.307212 0.284915
 4082.000000 3.250263 -0.297718 0.263495
 4083.000000 3.260898 -0.305102 0.259121
 4084.000000 3.299801 -0.246480 0.278566
 4085.000000 3.252504 -0.281988 0.273162
 4086.000000 3.260031 -0.324666 0.273011
 4087.000000 3.289133 -0.268291 0.261917
 4088.000000 3.267938 -0.292249 0.274992
 4089.000000 3.296327 -0.263100 0.281624
 4090.000000 3.290309 -0.169793 0.267953
 4091.000000 3.244120 -0.265492 0.273150
 4092.000000 3.276378 -0.239425 0.260092
 4093.000000 3.278323 -0.253454 0.281380
 4094.000000 3.280634 -0.229265 0.262332
 4095.000000 3.262840 -0.309300 0.262564
 4096.000000 3.276014 -0.281228 0.255526
 4097.000000 3.251147 -0.314721 0.246763
 4098.000000 3.275016 -0.222943 0.265639
 4099.000000 3.258346 -0.218136 0.252657
 4100.000000 3.297429 -0.283413 0.257823
 4101.000000 3.281298 -0.351363 0.251381
 4102.000000 3.314620 -0.355490 0.261104
 4103.000000 3.282229 -0.329879 0.261470
 4104.000000 3.285941 -0.339039 0.272116
 4105.000000 3.307458 -0.288779 0.273006
 4106.000000 3.250927 -0.366453 0.272729
 4107.000000 3.259464 -0.208276 0.273062
 4108.000000 3.260423 -0.250165 0.261918
 4109.000000 3.265199 -0.310050 0.262301
 4110.000000 3.269212 -0.247922 0.247215
 4111.000000 3.263574 -0.321674 0.251154
 4112.000000 3.269492 -0.425046 0.244779
 4113.000000 3.263953 -0.337211 0.272029
 4114.000000 3.285643 -0.281158 0.264427
 4115.000000 3.261326 -0.263028 0.263051
 4116.000000 3.229141 -0.354291 0.247919
 4117.000000 3.258044 -0.285219 0.266609
 4118.000000 3.267491 -0.332785 0.249745
 4119.000000 3.279214 -0.300289 0.252894
 4120.000000 3.255913 -0.345114 0.252609
 4121.000000 3.288165 -0.332833 0.261509
 4122.000000 3.258841 -0.343520 0.239137
 4123.000000 3.263328 -0.287918 0.283097
 4124.000000 3.291115 -0.282862 0.251163
 4125.000000 3.240017 -0.320830 0.232396
 4126.000000 3.263222 -0.358042 0.253817
 4127.000000 3.263487 -0.360878 0.270504
 4128.000000 3.267898 -0.257079 0.249745
 4129.000000 3.251611 -0.251615 0.237521
 4130.000000 3.274905 -0.303090 0.255558
 4131.000000 3.274448 -0.282845 0.250937
 4132.000000 3.248459 -0.284348 0.262691
 4133.000000 3.243199 -0.475288 0.260113
 4134.000000 3.228821 -0.312771 0.259648
 4135.000000 3.196264 -0.255129 0.228730
 4136.000000 3.265728 -0.382309 0.247589
 4137.000000 3.256715 -0.359527 0.234953
 4138.000000 3.250038 -0.390045 0.228023
 4139.000000 3.252537 -0.351603 0.241035
 4140.000000 3.260525 -0.319911 0.241783
 4141.000000 3.245713 -0.355487 0.242222
 4142.000000 3.292145 -0.365283 0.245965
 4143.000000 3.269960 -0.356896 0.256432
 4144.000000 3.224060 -0.334852 0.238016
 4145.000000 3.261252 -0.305977 0.252803
 4146.000000 3.261988 -0.299481 0.233525
 4147.000000 3.271652 -0.358362 0.232359
 4148.000000 3.279197 -0.262589 0.249679
 4149.000000 3.268102 -0.273530 0.255290
 4150.000000 3.247903 -0.278881 0.253670
 4151.000000 3.236820 -0.340927 0.252176
 4152.000000 3.290121 -0.415809 0.252121
 4153.000000 3.305022 -0.398162 0.255627
 4154.000000 3.275955 -0.331927 0.250196
 4155.000000 3.288920 -0.311533 0.258659
 4156.000000 3.225879 -0.321818 0.260270
 4157.000000 3.225497 -0.311558 0.243618
 4158.000000 3.229749 -0.296045 0.237621
 4159.000000 3.258526 -0.320409 0.234583
 4160.000000 3.261457 -0.233493 0.249333
 4161.000000 3.258606 -0.277738 0.234679
 4162.000000 3.247844 -0.222305 0.241394
 4163.000000 3.276711 -0.342791 0.245097
 4164.000000 3.218830 -0.294141 0.253380
 4165.000000 3.269326 -0.257276 0.260613
 4166.000000 3.264144 -0.300912 0.258580
 4167.000000 3.274558 -0.366297 0.256704
 4168.000000 3.245718 -0.327410 0.242500
 4169.000000 3.267079 -0.237947 0.236917
 4170.000000 3.276353 -0.351030 0.244485
 4171.000000 3.290625 -0.392811 0.252002
 4172.000000 3.202101 -0.309794 0.252900
 4173.000000 3.252346 -0.220692 0.256127
 4174.000000 3.274487 -0.343384 0.260216
 4175.000000 3.306464 -0.312898 0.266804
 4176.000000 3.267827 -0.268699 0.267618
 4177.000000 3.297250 -0.336032 0.248221
 4178.000000 3.237753 -0.266297 0.247076
 4179.000000 3.261639 -0.384461 0.243558
 4180.000000 3.270193 -0.382473 0.247780
 4181.000000 3.219214 -0.311652 0.227892
 4182.000000 3.250561 -0.273300 0.240251
 4183.000000 3.239804 -0.347275 0.233367
 4184.000000 3.266311 -0.285036 0.255954
 4185.000000 3.257854 -0.260370 0.261974
 4186.000000 3.268936 -0.322228 0.249726
 4187.000000 3.274003 -0.262713 0.264377
 4188.000000 3.222791 -0.256610 0.229687
 4189.000000 3.258210 -0.296741 0.231617
 4190.000000 3.262452 -0.309353 0.240408
 4191.000000 3.268224 -0.378479 0.241988
 4192.000000 3.221348 -0.328305 0.233570
 4193.000000 3.235295 -0.306575 0.249398
 4194.000000 3.262693 -0.233219 0.254527
 4195.000000 3.248444 -0.277932 0.257147
 4196.000000 3.260854 -0.258686 0.254724
 4197.000000 3.238135 -0.334504 0.250432
 4198.000000 3.274273 -0.236468 0.243744
 4199.000000 3.250700 -0.224525 0.270427
 4200.000000 3.220590 -0.379764 0.253388
 4201.000000 3.250522 -0.385010 0.259639
 4202.000000 3.244907 -0.328951 0.258180
 4203.000000 3.267134 -0.300325 0.263308
 4204.000000 3.282261 -0.232650 0.254329
 4205.000000 3.251540 -0.344918 0.261919
 4206.000000 3.235189 -0.286039 0.251571
 4207.000000 3.283466 -0.398697 0.254018
 4208.000000 3.286745 -0.370076 0.256487
 4209.000000 3.260993 -0.362282 0.250325
 4210.000000 3.280041 -0.360788 0.271710
 4211.000000 3.260236 -0.244068 0.272739
 4212.000000 3.282354 -0.356215 0.262946
 4213.000000 3.285715 -0.336019 0.234383
 4214.000000 3.280973 -0.337115 0.235392
 4215.000000 3.248805 -0.347478 0.246874
 4216.000000 3.252992 -0.320107 0.241992
 4217.000000 3.240013 -0.283976 0.240347
 4218.000000 3.273072 -0.294635 0.224900
 4219.000000 3.262818 -0.312736 0.251094
 4220.000000 3.251884 -0.337962 0.246227
 4221.000000 3.271182 -0.297800 0.258480
 4222.000000 3.243522 -0.303748 0.243194
 4223.000000 3.263830 -0.282501 0.242921
 4224.000000 3.215692 -0.346129 0.237761
 4225.000000 3.228455 -0.290942 0.244249
 4226.000000 3.255475 -0.345421 0.246445
 4227.000000 3.275488 -0.352137 0.238748
 4228.000000 3.253859 -0.273659 0.253590
 4229.000000 3.288732 -0.221470 0.250181
 4230.000000 3.242624 -0.266074 0.245485
 4231.000000 3.276314 -0.295931 0.241686
 4232.000000 3.235110 -0.363633 0.228972
 4233.000000 3.231798 -0.349487 0.229190
 4234.000000 3.261450 -0.344196 0.244096
 4235.000000 3.261303 -0.315855 0.230462
 4236.000000 3.259773 -0.280039 0.245020
 4237.000000 3.231956 -0.356162 0.259001
 4238.000000 3.249778 -0.316279 0.243939
 4239.000000 3.253123 -0.368601 0.242778
 4240.000000 3.271439 -0.311181 0.246716
 4241.000000 3.246155 -0.230116 0.252856
 4242.000000 3.248065 -0.302760 0.267084
 4243.000000 3.283487 -0.341890 0.241963
 4244.000000 3.263962 -0.331070 0.248799
 4245.000000 3.265740 -0.278275 0.256066
 4246.000000 3.264685 -0.349009 0.236191
 4247.000000 3.239740 -0.304629 0.239278
 4248.000000 3.235929 -0.295051 0.240131
 4249.000000 3.292412 -0.360453 0.228473
 4250.000000 3.279340 -0.296815 0.252000
 4251.000000 3.273518 -0.345676 0.265996
 4252.000000 3.276446 -0.344774 0.245974
 4253.000000 3.283696 -0.316235 0.239139
 4254.000000 3.240788 -0.351579 0.233312
 4255.000000 3.219157 -0.299712 0.245744
 4256.000000 3.237128 -0.317069 0.246239
 4257.000000 3.258781 -0.448864 0.249342
 4258.000000 3.273634 -0.385027 0.258985
 4259.000000 3.242035 -0.317978 0.271627
 4260.000000 3.216226 -0.314610 0.258756
 4261.000000 3.232689 -0.282216 0.245853
 4262.000000 3.257171 -0.301067 0.272142
 4263.000000 3.249947 -0.309599 0.258108
 4264.000000 3.215391 -0.333147 0.248486
 4265.000000 3.242888 -0.213921 0.270411
 4266.000000 3.226972 -0.304180 0.250125
 4267.000000 3.281250 -0.220370 0.262687
 4268.000000 3.250671 -0.318641 0.228834
 4269.000000 3.275505 -0.322881 0.235240
 4270.000000 3.228743 -0.188287 0.234675
 4271.000000 3.249472 -0.272195 0.233929
 4272.000000 3.254003 -0.290405 0.253663
 4273.000000 3.230726 -0.269411 0.221055
 4274.000000 3.222561 -0.441090 0.225877
 4275.000000 3.250542 -0.270788 0.264199
 4276.000000 3.228331 -0.363077 0.248156
 4277.000000 3.214944 -0.327356 0.265277
 4278.000000 3.274045 -0.360754 0.267677
 4279.000000 3.239326 -0.331441 0.257008
 4280.000000 3.250602 -0.318627 0.235498
 4281.000000 3.231270 -0.285897 0.245053
 4282.000000 3.253318 -0.378854 0.239272
 4283.000000 3.251932 -0.331306 0.227803
 4284.000000 3.240942 -0.269590 0.242646
 4285.000000 3.224542 -0.391185 0.232660
 4286.000000 3.236079 -0.357851 0.231268
 4287.000000 3.254893 -0.362899 0.248017
 4288.000000 3.238934 -0.233102 0.245128
 4289.000000 3.275500 -0.361521 0.243152
 4290.000000 3.307092 -0.438865 0.252446
 4291.000000 3.252056 -0.364886 0.251767
 4292.000000 3.279609 -0.285611 0.256803
 4293.000000 3.267051 -0.275308 0.234778
 4294.000000 3.253659 -0.329215 0.238431
 4295.000000 3.233215 -0.333480 0.252758
 4296.000000 3.242536 -0.224503 0.260273
 4297.000000 3.258070 -0.230735 0.273156
 4298.000000 3.253973 -0.337175 0.233748
 4299.000000 3.277623 -0.294992 0.258796
 4300.000000 3.234704 -0.401062 0.257535
 4301.000000 3.238958 -0.302505 0.248782
 4302.000000 3.226109 -0.408762 0.244824
 4303.000000 3.254855 -0.299926 0.261061
 4304.000000 3.285129 -0.373169 0.262788
 4305.000000 3.274100 -0.376413 0.270631
 4306.000000 3.239568 -0.390162 0.239509
 4307.000000 3.254156 -0.352127 0.252414
 4308.000000 3.235417 -0.305119 0.247532
 4309.000000 3.246301 -0.338886 0.256336
 4310.000000 3.253504 -0.233696 0.252999
 4311.000000 3.245379 -0.309210 0.235306
 4312.000000 3.219479 -0.328951 0.236982
 4313.000000 3.225591 -0.273062 0.242642
 4314.000000 3.233831 -0.327517 0.263682
 4315.000000 3.261453 -0.316795 0.242151
 4316.000000 3.244376 -0.312001 0.244067
 4317.000000 3.256262 -0.330849 0.244511
 4318.000000 3.266285 -0.336108 0.259875
 4319.000000 3.288220 -0.320446 0.248865
 4320.000000 3.324846 -0.297747 0.261381
 4321.000000 3.265181 -0.353155 0.247828
 4322.000000 3.260945 -0.344625 0.245356
 4323.000000 3.282365 -0.356798 0.246266
 4324.000000 3.298224 -0.291442 0.245305
 4325.000000 3.251048 -0.331348 0.241377
 4326.000000 3.288680 -0.416746 0.237712
 4327.000000 3.279896 -0.400213 0.259544
 4328.000000 3.269700 -0.416779 0.251347
 4329.000000 3.285282 -0.354875 0.249642
 4330.000000 3.267656 -0.312673 0.246103
 4331.000000 3.278515 -0.323748 0.257498
 4332.000000 3.272810 -0.333492 0.256223
 4333.000000 3.271866 -0.282707 0.243476
 4334.000000 3.279810 -0.353700 0.235893
 4335.000000 3.263246 -0.356900 0.233122
 4336.000000 3.297824 -0.388261 0.263915
 4337.000000 3.281522 -0.272977 0.244800
 4338.000000 3.247851 -0.305869 0.242341
 4339.000000 3.290430 -0.372180 0.245396
 4340.000000 3.251433 -0.356620 0.255168
 4341.000000 3.301779 -0.348902 0.258403
 4342.000000 3.257791 -0.332640 0.243166
 4343.000000 3.257782 -0.288536 0.244985
 4344.000000 3.298461 -0.380905 0.257194
 4345.000000 3.315143 -0.384047 0.262980
 4346.000000 3.262097 -0.414646 0.262744
 4347.000000 3.263775 -0.367926 0.247494
 4348.000000 3.287941 -0.428552 0.246904
 4349.000000 3.255742 -0.447277 0.237942
 4350.000000 3.250498 -0.418237 0.234690
 4351.000000 3.237724 -0.413905 0.262667
 4352.000000 3.255584 -0.388217 0.225435
 4353.000000 3.257677 -0.402336 0.230071
 4354.000000 3.261113 -0.410127 0.253243
 4355.000000 3.245348 -0.298013 0.246040
 4356.000000 3.255781 -0.297622 0.263934
 4357.000000 3.268537 -0.280813 0.234843
 4358.000000 3.283251 -0.401659 0.250343
 4359.000000 3.267181 -0.388652 0.260680
 4360.000000 3.252705 -0.334045 0.261306
 4361.000000 3.259119 -0.318456 0.248519
 4362.000000 3.256257 -0.388229 0.251163
 4363.000000 3.273259 -0.273044 0.248342
 4364.000000 3.257287 -0.367767 0.247149
 4365.000000 3.257000 -0.358045 0.251543
 4366.000000 3.259663 -0.270339 0.286834
 4367.000000 3.245040 -0.336249 0.244994
 4368.000000 3.282671 -0.457072 0.260169
 4369.000000 3.249193 -0.337495 0.273317
 4370.000000 3.262296 -0.415432 0.244535
 4371.000000 3.298941 -0.408998 0.264281
 4372.000000 3.265856 -0.258751 0.254706
 4373.000000 3.263274 -0.372412 0.243819
 4374.000000 3.267977 -0.424453 0.250772
 4375.000000 3.272285 -0.325736 0.247154
 4376.000000 3.270356 -0.327349 0.266338
 4377.000000 3.254251 -0.346362 0.244487
 4378.000000 3.236180 -0.337457 0.240524
 4379.000000 3.274775 -0.380652 0.252716
 4380.000000 3.310270 -0.354634 0.258614
 4381.000000 3.278151 -0.356887 0.260424
 4382.000000 3.272975 -0.332590 0.260675
 4383.000000 3.268170 -0.264662 0.246082
 4384.000000 3.268033 -0.338928 0.246177
 4385.000000 3.283418 -0.298415 0.268128
 4386.000000 3.284486 -0.362345 0.259615
 4387.000000 3.250054 -0.307583 0.230320
 4388.000000 3.234471 -0.385240 0.263293
 4389.000000 3.247047 -0.307625 0.256864
 4390.000000 3.240366 -0.322366 0.243660
 4391.000000 3.266459 -0.330324 0.255811
 4392.000000 3.254308 -0.370067 0.243317
 4393.000000 3.250262 -0.361101 0.246174
 4394.000000 3.264258 -0.276120 0.266539
 4395.000000 3.255802 -0.331701 0.245713
 4396.000000 3.268836 -0.308442 0.265284
 4397.000000 3.285885 -0.304702 0.266211
 4398.000000 3.288661 -0.287382 0.251899
 4399.000000 3.257450 -0.293987 0.275478
 4400.000000 3.228836 -0.362307 0.252493
 4401.000000 3.265407 -0.258533 0.268281
 4402.000000 3.308748 -0.350500 0.263759
 4403.000000 3.321705 -0.282143 0.276557
 4404.000000 3.292928 -0.251876 0.290907
 4405.000000 3.240381 -0.342963 0.254163
 4406.000000 3.302586 -0.344027 0.268385
 4407.000000 3.244551 -0.367592 0.261674
 4408.000000 3.279308 -0.280024 0.273902
 4409.000000 3.313284 -0.288481 0.261195
 4410.000000 3.292601 -0.375237 0.269323
 4411.000000 3.270765 -0.315526 0.278177
 4412.000000 3.265852 -0.295858 0.274736
 4413.000000 3.278329 -0.373524 0.268840
 4414.000000 3.267965 -0.375099 0.272013
 4415.000000 3.282771 -0.349096 0.256345
 4416.000000 3.256731 -0.320926 0.261302
 4417.000000 3.283275 -0.382105 0.262350
 4418.000000 3.261358 -0.359614 0.282960
 4419.000000 3.218125 -0.302153 0.267794
 4420.000000 3.263179 -0.274159 0.298759
 4421.000000 3.277866 -0.325224 0.285958
 4422.000000 3.273966 -0.392164 0.269591
 4423.000000 3.249483 -0.389963 0.274916
 4424.000000 3.255902 -0.274793 0.282950
 4425.000000 3.225143 -0.361083 0.270352
 4426.000000 3.242869 -0.268325 0.287973
 4427.000000 3.259278 -0.301653 0.301303
 4428.000000 3.262557 -0.261391 0.303340
 4429.000000 3.250477 -0.326129 0.255609
 4430.000000 3.242150 -0.286162 0.267229
 4431.000000 3.232643 -0.378355 0.264882
 4432.000000 3.249957 -0.408710 0.270278
 4433.000000 3.238723 -0.208706 0.282764
 4434.000000 3.272356 -0.276272 0.283151
 4435.000000 3.277821 -0.390198 0.281714
 4436.000000 3.268208 -0.226006 0.282723
 4437.000000 3.268653 -0.322845 0.262462
 4438.000000 3.289051 -0.290819 0.301419
 4439.000000 3.288941 -0.304012 0.293274
 4440.000000 3.280575 -0.372037 0.276299
 4441.000000 3.281743 -0.321322 0.294899
 4442.000000 3.248290 -0.349151 0.285241
 4443.000000 3.277136 -0.333177 0.273227
 4444.000000 3.281616 -0.295451 0.273812
 4445.000000 3.248972 -0.323623 0.284305
 4446.000000 3.290635 -0.256403 0.294634
 4447.000000 3.263648 -0.251665 0.315106
 4448.000000 3.252463 -0.296576 0.295137
 4449.000000 3.307084 -0.270667 0.296117
 4450.000000 3.266818 -0.230891 0.305385
 4451.000000 3.255048 -0.285795 0.294000
 4452.000000 3.267147 -0.290448 0.294039
 4453.000000 3.264834 -0.245305 0.277341
 4454.000000 3.233257 -0.299021 0.268121
 4455.000000 3.261881 -0.317572 0.277686
 4456.000000 3.250739 -0.288490 0.286638
 4457.000000 3.259830 -0.318431 0.293883
 4458.000000 3.264318 -0.314529 0.285900
 4459.000000 3.235770 -0.264459 0.278906
 4460.000000 3.275453 -0.316933 0.286656
 4461.000000 3.245320 -0.318729 0.290780
 4462.000000 3.233209 -0.275615 0.306245
 4463.000000 3.262612 -0.286553 0.311807
 4464.000000 3.289404 -0.210241 0.300932
 4465.000000 3.238682 -0.296136 0.284772
 4466.000000 3.281461 -0.274167 0.282162
 4467.000000 3.258086 -0.270712 0.270222
 4468.000000 3.267821 -0.308263 0.292123
 4469.000000 3.274418 -0.300647 0.319098
 4470.000000 3.225142 -0.254707 0.309962
 4471.000000 3.272845 -0.274281 0.314141
 4472.000000 3.261115 -0.363292 0.278547
 4473.000000 3.247325 -0.286930 0.288125
 4474.000000 3.284178 -0.278072 0.282795
 4475.000000 3.263817 -0.238467 0.293911
 4476.000000 3.247032 -0.307745 0.279882
 4477.000000 3.239615 -0.234381 0.273337
 4478.000000 3.256733 -0.217278 0.295913
 4479.000000 3.276979 -0.386758 0.299081
 4480.000000 3.261369 -0.305662 0.289113
 4481.000000 3.280415 -0.322445 0.294547
 4482.000000 3.276267 -0.372912 0.286498
 4483.000000 3.273938 -0.353242 0.287119
 4484.000000 3.244622 -0.276466 0.285210
 4485.000000 3.248881 -0.348510 0.270545
 4486.000000 3.277208 -0.336360 0.279413
 4487.000000 3.258472 -0.273565 0.252987
 4488.000000 3.257670 -0.291215 0.299908
 4489.000000 3.269906 -0.421540 0.285003
 4490.000000 3.241051 -0.306404 0.287700
 4491.000000 3.257498 -0.361267 0.280877
 4492.000000 3.277180 -0.373454 0.256896
 4493.000000 3.258718 -0.274289 0.288247
 4494.000000 3.261944 -0.257551 0.275827
 4495.000000 3.262756 -0.300338 0.283109
 4496.000000 3.267479 -0.391345 0.271520
 4497.000000 3.222095 -0.383553 0.272949
 4498.000000 3.286637 -0.297083 0.304836
 4499.000000 3.268796 -0.309743 0.311601
 4500.000000 3.302652 -0.340142 0.293295
 4501.000000 3.259072 -0.349583 0.275904
 4502.000000 3.280695 -0.365916 0.276068
 4503.000000 3.278094 -0.352055 0.264523
 4504.000000 3.260550 -0.325256 0.273711
 4505.000000 3.247426 -0.335661 0.282077
 4506.000000 3.256787 -0.328273 0.275343
 4507.000000 3.283415 -0.281931 0.293348
 4508.000000 3.251833 -0.281232 0.285024
 4509.000000 3.278951 -0.268971 0.284785
 4510.000000 3.267267 -0.259179 0.321359
 4511.000000 3.259431 -0.333572 0.291226
 4512.000000 3.288708 -0.253445 0.272897
 4513.000000 3.295727 -0.336471 0.314617
 4514.000000 3.287156 -0.210799 0.306329
 4515.000000 3.281026 -0.247298 0.290278
 4516.000000 3.263235 -0.224021 0.298463
 4517.000000 3.272363 -0.247911 0.299671
 4518.000000 3.273880 -0.297408 0.285433
 4519.000000 3.264269 -0.195377 0.313328
 4520.000000 3.258046 -0.227138 0.311277
 4521.000000 3.268309 -0.322309 0.283375
 4522.000000 3.288115 -0.323396 0.286920
 4523.000000 3.251743 -0.249169 0.285084
 4524.000000 3.251009 -0.340944 0.288059
 4525.000000 3.253968 -0.319598 0.291329
 4526.000000 3.298140 -0.243377 0.303878
 4527.000000 3.258789 -0.265257 0.271759
 4528.000000 3.275807 -0.357632 0.278673
 4529.000000 3.262338 -0.293973 0.292014
 4530.000000 3.267746 -0.252276 0.293560
 4531.000000 3.243292 -0.314424 0.274651
 4532.000000 3.257112 -0.416667 0.276016
 4533.000000 3.264745 -0.364653 0.281614
 4534.000000 3.267519 -0.250433 0.289333
 4535.000000 3.265491 -0.328480 0.284070
 4536.000000 3.257569 -0.305228 0.308560
 4537.000000 3.220399 -0.317148 0.315619
 4538.000000 3.307367 -0.233704 0.310222
 4539.000000 3.211466 -0.331686 0.293699
 4540.000000 3.293905 -0.256616 0.298801
 4541.000000 3.264982 -0.323314 0.290550
 4542.000000 3.243138 -0.246475 0.282053
 4543.000000 3.240459 -0.379988 0.279753
 4544.000000 3.233313 -0.336719 0.279262
 4545.000000 3.271638 -0.258210 0.300413
 4546.000000 3.262239 -0.327454 0.289860
 4547.000000 3.260955 -0.279618 0.272544
 4548.000000 3.292777 -0.246673 0.282713
 4549.000000 3.244113 -0.259697 0.259448
 4550.000000 3.243597 -0.263726 0.291717
 4551.000000 3.281815 -0.228401 0.295113
 4552.000000 3.277952 -0.297326 0.252047
 4553.000000 3.261530 -0.163393 0.293219
 4554.000000 3.250842 -0.319385 0.280588
 4555.000000 3.237880 -0.250133 0.275005
 4556.000000 3.279114 -0.267806 0.286595
 4557.000000 3.263710 -0.278545 0.271296
 4558.000000 3.247380 -0.328734 0.272683
 4559.000000 3.264181 -0.355810 0.273307
 4560.000000 3.242124 -0.263491 0.287829
 4561.000000 3.252549 -0.289550 0.282875
 4562.000000 3.264888 -0.262406 0.300552
 4563.000000 3.281644 -0.330402 0.290589
 4564.000000 3.281698 -0.305473 0.296838
 4565.000000 3.277524 -0.284088 0.284685
 4566.000000 3.239949 -0.310935 0.287482
 4567.000000 3.241332 -0.356401 0.258058
 4568.000000 3.246640 -0.335957 0.284527
 4569.000000 3.278399 -0.365734 0.282921
 4570.000000 3.256666 -0.359215 0.285069
 4571.000000 3.241005 -0.350354 0.270497
 4572.000000 3.253202 -0.265045 0.269337
 4573.000000 3.277674 -0.337699 0.317059
 4574.000000 3.258381 -0.329855 0.281245
 4575.000000 3.294123 -0.277006 0.279534
 4576.000000 3.276578 -0.304755 0.281668
 4577.000000 3.274381 -0.207040 0.297913
 4578.000000 3.290064 -0.344628 0.313267
 4579.000000 3.251673 -0.314259 0.297977
 4580.000000 3.251632 -0.243747 0.293298
 4581.000000 3.278553 -0.284363 0.288906
 4582.000000 3.281219 -0.294785 0.308382
 4583.000000 3.283008 -0.270718 0.311382
 4584.000000 3.262476 -0.285297 0.299187
 4585.000000 3.288771 -0.248406 0.320164
 4586.000000 3.275345 -0.342020 0.287007
 4587.000000 3.302350 -0.272306 0.310020
 4588.000000 3.310780 -0.260631 0.321939
 4589.000000 3.294564 -0.297442 0.306472
 4590.000000 3.278873 -0.320598 0.316887
 4591.000000 3.261948 -0.276112 0.308650
 4592.000000 3.248526 -0.229866 0.319462
 4593.000000 3.273764 -0.349428 0.284668
 4594.000000 3.232483 -0.257593 0.287227
 4595.000000 3.244286 -0.302703 0.265400
 4596.000000 3.279785 -0.416375 0.304456
 4597.000000 3.270505 -0.259109 0.296207
 4598.000000 3.256804 -0.304015 0.296288
 4599.000000 3.276753 -0.323711 0.290104
 4600.000000 3.287999 -0.301103 0.304441
 4601.000000 3.247636 -0.369060 0.302445
 4602.000000 3.211974 -0.192597 0.287204
 4603.000000 3.310925 -0.397826 0.296827
 4604.000000 3.266278 -0.379504 0.304802
 4605.000000 3.263016 -0.370789 0.313636
 4606.000000 3.255381 -0.341488 0.298973
 4607.000000 3.248624 -0.319258 0.295953
 4608.000000 3.291261 -0.341395 0.296253
 4609.000000 3.294352 -0.422095 0.290201
 4610.000000 3.262848 -0.369965 0.304548
 4611.000000 3.273833 -0.338440 0.299432
 4612.000000 3.289322 -0.364351 0.303240
 4613.000000 3.260994 -0.314482 0.287573
 4614.000000 3.298452 -0.271077 0.296399
 4615.000000 3.280268 -0.294963 0.288345
 4616.000000 3.215861 -0.287019 0.285758
 4617.000000 3.258472 -0.340037 0.302737
 4618.000000 3.255795 -0.342499 0.288701
 4619.000000 3.234713 -0.310691 0.283118
 4620.000000 3.257676 -0.288162 0.304190
 4621.000000 3.222673 -0.423748 0.258305
 4622.000000 3.251348 -0.323591 0.294543
 4623.000000 3.279053 -0.239363 0.315669
 4624.000000 3.277355 -0.326459 0.314121
 4625.000000 3.250372 -0.278500 0.318606
 4626.000000 3.305550 -0.309548 0.338523
 4627.000000 3.284462 -0.320219 0.320167
 4628.000000 3.251597 -0.328649 0.286313
 4629.000000 3.310785 -0.257570 0.321627
 4630.000000 3.304096 -0.315706 0.304064
 4631.000000 3.296234 -0.302629 0.311617
 4632.000000 3.255402 -0.321138 0.297849
 4633.000000 3.253094 -0.265214 0.316876
 4634.000000 3.268126 -0.338300 0.298556
 4635.000000 3.225782 -0.277862 0.280317
 4636.000000 3.222052 -0.376397 0.265613
 4637.000000 3.261296 -0.327131 0.296547
 4638.000000 3.260902 -0.335993 0.296738
 4639.000000 3.250174 -0.361598 0.282710
 4640.000000 3.225603 -0.327215 0.300506
 4641.000000 3.229396 -0.332114 0.284829
 4642.000000 3.284460 -0.292521 0.291300
 4643.000000 3.280498 -0.422189 0.289939
 4644.000000 3.320441 -0.365052 0.290981
 4645.000000 3.227818 -0.334263 0.248182
 4646.000000 3.274172 -0.344449 0.274475
 4647.000000 3.250879 -0.291212 0.261056
 4648.000000 3.251817 -0.301733 0.268797
 4649.000000 3.268998 -0.310609 0.279544
 4650.000000 3.234687 -0.301986 0.298291
 4651.000000 3.252061 -0.341703 0.285227
 4652.000000 3.269711 -0.311035 0.313250
 4653.000000 3.270619 -0.287126 0.286162
 4654.000000 3.236364 -0.345630 0.277832
 4655.000000 3.238835 -0.390180 0.266929
 4656.000000 3.242717 -0.351279 0.260131
 4657.000000 3.294780 -0.384555 0.292143
 4658.000000 3.259021 -0.423479 0.265076
 4659.000000 3.233522 -0.320282 0.256037
 4660.000000 3.236038 -0.334919 0.297702
 4661.000000 3.258200 -0.367762 0.295379
 4662.000000 3.259197 -0.338239 0.286908
 4663.000000 3.257823 -0.268944 0.299348
 4664.000000 3.273231 -0.370433 0.317255
 4665.000000 3.240824 -0.369417 0.280147
 4666.000000 3.284385 -0.344171 0.324216
 4667.000000 3.246390 -0.307328 0.286736
 4668.000000 3.280414 -0.326294 0.312217
 4669.000000 3.282664 -0.312209 0.298226
 4670.000000 3.264093 -0.331228 0.301352
 4671.000000 3.260541 -0.260235 0.281706
 4672.000000 3.265531 -0.261340 0.295691
 4673.000000 3.243402 -0.265351 0.307822
 4674.000000 3.240556 -0.289352 0.290659
 4675.000000 3.256634 -0.337320 0.278541
 4676.000000 3.267341 -0.377760 0.310865
 4677.000000 3.242272 -0.250409 0.338883
 4678.000000 3.246976 -0.255063 0.329084
 4679.000000 3.232102 -0.226056 0.321943
 4680.000000 3.256159 -0.274716 0.320697
 4681.000000 3.238869 -0.262333 0.333937
 4682.000000 3.262081 -0.232158 0.333837
 4683.000000 3.288967 -0.340180 0.311665
 4684.000000 3.254775 -0.268374 0.308466
 4685.000000 3.219475 -0.282022 0.308443
 4686.000000 3.233303 -0.123527 0.321805
 4687.000000 3.224076 -0.270395 0.287890
 4688.000000 3.248127 -0.302051 0.277402
 4689.000000 3.248127 -0.250606 0.282007
 4690.000000 3.229542 -0.234987 0.299261
 4691.000000 3.294846 -0.220726 0.329545
 4692.000000 3.238957 -0.277707 0.311898
 4693.000000 3.229778 -0.241932 0.320824
 4694.000000 3.229083 -0.205380 0.320719
 4695.000000 3.267686 -0.218241 0.332283
 4696.000000 3.241089 -0.243069 0.310366
 4697.000000 3.239942 -0.221506 0.334623
 4698.000000 3.259054 -0.293233 0.310206
 4699.000000 3.270942 -0.381415 0.320241
 4700.000000 3.207977 -0.241997 0.296942
 4701.000000 3.311321 -0.288636 0.325615
 4702.000000 3.290304 -0.275113 0.321461
 4703.000000 3.272415 -0.245118 0.321770
 4704.000000 3.298858 -0.260444 0.334557
 4705.000000 3.278112 -0.222074 0.330261
 4706.000000 3.264900 -0.263385 0.371940
 4707.000000 3.272688 -0.159247 0.340274
 4708.000000 3.280210 -0.287411 0.297690
 4709.000000 3.286124 -0.322768 0.322671
 4710.000000 3.257870 -0.158603 0.306957
 4711.000000 3.292406 -0.240352 0.349334
 4712.000000 3.266501 -0.212871 0.328172
 4713.000000 3.317720 -0.209887 0.314075
 4714.000000 3.277277 -0.274437 0.304070
 4715.000000 3.291649 -0.208328 0.320069
 4716.000000 3.272753 -0.286274 0.313677
 4717.000000 3.263701 -0.180961 0.298789
 4718.000000 3.300805 -0.261544 0.371749
 4719.000000 3.317067 -0.323779 0.324985
 4720.000000 3.301260 -0.266071 0.315341
 4721.000000 3.259442 -0.147286 0.326930
 4722.000000 3.287141 -0.142267 0.349223
 4723.000000 3.273323 -0.283744 0.356677
 4724.000000 3.265165 -0.268814 0.338347
 4725.000000 3.286843 -0.300463 0.330415
 4726.000000 3.265937 -0.158947 0.321211
 4727.000000 3.245535 -0.152575 0.329664
 4728.000000 3.294829 -0.250512 0.319365
 4729.000000 3.275172 -0.253961 0.317863
 4730.000000 3.284650 -0.211136 0.353882
 4731.000000 3.311049 -0.224762 0.338330
 4732.000000 3.276864 -0.190914 0.353495
 4733.000000 3.272599 -0.183072 0.303552
 4734.000000 3.242454 -0.203501 0.290394
 4735.000000 3.283307 -0.291617 0.331747
 4736.000000 3.320680 -0.246448 0.340432
 4737.000000 3.264100 -0.207232 0.339794
 4738.000000 3.305497 -0.196328 0.329705
 4739.000000 3.293398 -0.305244 0.320244
 4740.000000 3.327576 -0.223351 0.348512
 4741.000000 3.280951 -0.280197 0.323623
 4742.000000 3.306007 -0.254292 0.320143
 4743.000000 3.223518 -0.221697 0.266168
 4744.000000 3.262784 -0.199364 0.290400
 4745.000000 3.252342 -0.155901 0.294372
 4746.000000 3.264021 -0.308396 0.279334
 4747.000000 3.266403 -0.324083 0.272660
 4748.000000 3.191538 -0.270791 0.288061
 4749.000000 3.288518 -0.205911 0.292060
 4750.000000 3.249745 -0.286845 0.309394
 4751.000000 3.249287 -0.248063 0.311011
 4752.000000 3.254327 -0.270089 0.284691
 4753.000000 3.238950 -0.262775 0.284084
 4754.000000 3.294493 -0.275742 0.299252
 4755.000000 3.275342 -0.311368 0.315405
 4756.000000 3.280721 -0.290794 0.325056
 4757.000000 3.254545 -0.334225 0.305111
 4758.000000 3.297084 -0.246895 0.327082
 4759.000000 3.293431 -0.297381 0.340228
 4760.000000 3.310206 -0.179517 0.353523
 4761.000000 3.328122 -0.294914 0.308429
 4762.000000 3.285868 -0.254370 0.317862
 4763.000000 3.291974 -0.240400 0.344956
 4764.000000 3.299940 -0.312067 0.315474
 4765.000000 3.254783 -0.259605 0.300455
 4766.000000 3.319017 -0.333155 0.310747
 4767.000000 3.293904 -0.316195 0.331498
 4768.000000 3.306762 -0.327020 0.316354
 4769.000000 3.280334 -0.372087 0.330953
 4770.000000 3.276630 -0.304642 0.352880
 4771.000000 3.279730 -0.299619 0.327204
 4772.000000 3.272009 -0.240737 0.331731
 4773.000000 3.303480 -0.276005 0.326351
 4774.000000 3.331463 -0.337074 0.345092
 4775.000000 3.277891 -0.198747 0.335016
 4776.000000 3.324879 -0.284211 0.350615
 4777.000000 3.292818 -0.327411 0.297078
 4778.000000 3.291893 -0.375515 0.335216
 4779.000000 3.287818 -0.291677 0.357641
 4780.000000 3.284465 -0.271435 0.351609
 4781.000000 3.293956 -0.218490 0.349865
 4782.000000 3.293941 -0.287734 0.359651
 4783.000000 3.309997 -0.286189 0.342931
 4784.000000 3.286969 -0.221595 0.348817
 4785.000000 3.270137 -0.237380 0.324078
 4786.000000 3.288799 -0.290619 0.340664
 4787.000000 3.311893 -0.301520 0.323636
 4788.000000 3.290918 -0.216400 0.361753
 4789.000000 3.296620 -0.375384 0.370542
 4790.000000 3.291765 -0.273862 0.342529
 4791.000000 3.289650 -0.340091 0.322721
 4792.000000 3.255749 -0.286265 0.296273
 4793.000000 3.320152 -0.244158 0.349596
 4794.000000 3.249576 -0.298623 0.318204
 4795.000000 3.269733 -0.271476 0.326578
 4796.000000 3.271084 -0.289448 0.302825
 4797.000000 3.288846 -0.246250 0.332145
 4798.000000 3.279249 -0.167235 0.361153
 4799.000000 3.283573 -0.124039 0.371020
 4800.000000 3.308367 -0.306784 0.317745
 4801.000000 3.268605 -0.227179 0.314903
 4802.000000 3.278853 -0.260005 0.329338
 4803.000000 3.271406 -0.277406 0.290708
 4804.000000 3.296201 -0.249925 0.304503
[truncated: 22,448,778 more chars]
