# Supplementary material for: Structural basis of dimerization of chemokine receptors CCR5 and CXCR4
Source: Nat Commun. 2023 Oct 13;14:6439. doi: 10.1038/s41467-023-42082-z (PMC10575954; doi:10.1038/s41467-023-42082-z)
Supplement: Supplementary file 6 — Source Data [file 41467_2023_42082_MOESM6_ESM.zip › Figure 6/Panel B/CCR5_exploration_minimum_B.dat]

#! FIELDS time d2 torsion rmsd
#! SET min_torsion -pi
#! SET max_torsion pi
 0.000000 3.578537 -2.444391 0.141231
 1.000000 3.585431 -2.376449 0.143947
 2.000000 3.582720 -2.349902 0.157943
 3.000000 3.634919 -2.369715 0.162264
 4.000000 3.601848 -2.373869 0.160641
 5.000000 3.567599 -2.365808 0.151975
 6.000000 3.582652 -2.368286 0.166716
 7.000000 3.587816 -2.370974 0.162269
 8.000000 3.576439 -2.371974 0.146618
 9.000000 3.532691 -2.471316 0.142803
 10.000000 3.548069 -2.328961 0.149992
 11.000000 3.612039 -2.364976 0.167483
 12.000000 3.580418 -2.417243 0.164022
 13.000000 3.565054 -2.404794 0.153865
 14.000000 3.592538 -2.352699 0.165343
 15.000000 3.598297 -2.276366 0.185077
 16.000000 3.563091 -2.389597 0.165209
 17.000000 3.572101 -2.445009 0.169808
 18.000000 3.570084 -2.367814 0.172843
 19.000000 3.539750 -2.339103 0.165257
 20.000000 3.514499 -2.397571 0.147190
 21.000000 3.570079 -2.297506 0.145916
 22.000000 3.534033 -2.347670 0.150655
 23.000000 3.548253 -2.365687 0.155165
 24.000000 3.549181 -2.428734 0.159673
 25.000000 3.548666 -2.425484 0.158663
 26.000000 3.573978 -2.364715 0.168886
 27.000000 3.567859 -2.362336 0.155847
 28.000000 3.568045 -2.298828 0.149630
 29.000000 3.550592 -2.311737 0.189109
 30.000000 3.521761 -2.365219 0.149921
 31.000000 3.574849 -2.321260 0.153855
 32.000000 3.595137 -2.371852 0.147852
 33.000000 3.580612 -2.380077 0.156742
 34.000000 3.533781 -2.354831 0.150445
 35.000000 3.589973 -2.341848 0.158816
 36.000000 3.570189 -2.281334 0.178135
 37.000000 3.568045 -2.429135 0.166641
 38.000000 3.562241 -2.327885 0.157743
 39.000000 3.587360 -2.249309 0.163604
 40.000000 3.633020 -2.359432 0.168067
 41.000000 3.587184 -2.338022 0.151177
 42.000000 3.601700 -2.351296 0.167948
 43.000000 3.568362 -2.316002 0.171828
 44.000000 3.592619 -2.256347 0.197733
 45.000000 3.572650 -2.316581 0.162390
 46.000000 3.532542 -2.370776 0.171432
 47.000000 3.611318 -2.305581 0.191198
 48.000000 3.594366 -2.347754 0.183169
 49.000000 3.596370 -2.300421 0.206521
 50.000000 3.596814 -2.324905 0.191114
 51.000000 3.574882 -2.323552 0.191696
 52.000000 3.583709 -2.298140 0.175798
 53.000000 3.580241 -2.348346 0.171902
 54.000000 3.621897 -2.284003 0.179351
 55.000000 3.596024 -2.357509 0.168893
 56.000000 3.606656 -2.341288 0.179306
 57.000000 3.583711 -2.291514 0.176726
 58.000000 3.633127 -2.284832 0.178154
 59.000000 3.577156 -2.430846 0.170078
 60.000000 3.575481 -2.348577 0.177092
 61.000000 3.582627 -2.357601 0.169462
 62.000000 3.611473 -2.378091 0.184370
 63.000000 3.598978 -2.343537 0.169604
 64.000000 3.606397 -2.417354 0.185452
 65.000000 3.574575 -2.318551 0.188135
 66.000000 3.607343 -2.288086 0.186653
 67.000000 3.603028 -2.254010 0.198284
 68.000000 3.635531 -2.295895 0.190384
 69.000000 3.580821 -2.316398 0.180941
 70.000000 3.647410 -2.297205 0.199576
 71.000000 3.589167 -2.318721 0.193874
 72.000000 3.602096 -2.293118 0.208501
 73.000000 3.570586 -2.355287 0.149430
 74.000000 3.611736 -2.408290 0.180403
 75.000000 3.624582 -2.367253 0.161076
 76.000000 3.626264 -2.353243 0.184282
 77.000000 3.581135 -2.387537 0.157199
 78.000000 3.598023 -2.367008 0.180570
 79.000000 3.610010 -2.377759 0.171925
 80.000000 3.572165 -2.301736 0.187349
 81.000000 3.572302 -2.405892 0.172833
 82.000000 3.589683 -2.358045 0.180390
 83.000000 3.605656 -2.356870 0.200565
 84.000000 3.548431 -2.386596 0.167313
 85.000000 3.606575 -2.298697 0.203141
 86.000000 3.579355 -2.355329 0.178499
 87.000000 3.541827 -2.326193 0.158202
 88.000000 3.566576 -2.349393 0.161138
 89.000000 3.626331 -2.331247 0.183279
 90.000000 3.613655 -2.378786 0.174031
 91.000000 3.577090 -2.304695 0.156951
 92.000000 3.615668 -2.412739 0.186738
 93.000000 3.580421 -2.416056 0.180261
 94.000000 3.622730 -2.301842 0.188175
 95.000000 3.568150 -2.400703 0.177029
 96.000000 3.599931 -2.385847 0.186614
 97.000000 3.599080 -2.408289 0.172611
 98.000000 3.590865 -2.377097 0.172289
 99.000000 3.587308 -2.336286 0.176294
 100.000000 3.573831 -2.354362 0.170222
 101.000000 3.556806 -2.456913 0.175083
 102.000000 3.586074 -2.325951 0.162313
 103.000000 3.603374 -2.441663 0.167108
 104.000000 3.549265 -2.421733 0.163419
 105.000000 3.589354 -2.391825 0.174215
 106.000000 3.597794 -2.401904 0.185468
 107.000000 3.582901 -2.391247 0.172036
 108.000000 3.606008 -2.393412 0.178168
 109.000000 3.637655 -2.377356 0.188477
 110.000000 3.586974 -2.365198 0.171853
 111.000000 3.578906 -2.381132 0.174206
 112.000000 3.579823 -2.350366 0.185943
 113.000000 3.542481 -2.402305 0.160235
 114.000000 3.576467 -2.383238 0.186666
 115.000000 3.577892 -2.324901 0.176756
 116.000000 3.567327 -2.380183 0.170501
 117.000000 3.619448 -2.385363 0.184496
 118.000000 3.571769 -2.432549 0.172354
 119.000000 3.581982 -2.403593 0.171785
 120.000000 3.550579 -2.439113 0.178562
 121.000000 3.573355 -2.326707 0.175914
 122.000000 3.644746 -2.350936 0.200161
 123.000000 3.627113 -2.361272 0.208294
 124.000000 3.611385 -2.293612 0.196686
 125.000000 3.589395 -2.366124 0.195345
 126.000000 3.614978 -2.353274 0.226180
 127.000000 3.612082 -2.350779 0.237712
 128.000000 3.639513 -2.330485 0.250416
 129.000000 3.641728 -2.369245 0.217059
 130.000000 3.598861 -2.353983 0.229773
 131.000000 3.625192 -2.354439 0.225864
 132.000000 3.574769 -2.274984 0.198594
 133.000000 3.535236 -2.418018 0.201592
 134.000000 3.566644 -2.422406 0.197139
 135.000000 3.552859 -2.347838 0.177958
 136.000000 3.601006 -2.363214 0.230280
 137.000000 3.622139 -2.406187 0.217326
 138.000000 3.605965 -2.396216 0.213310
 139.000000 3.564456 -2.312653 0.185662
 140.000000 3.564555 -2.367510 0.186297
 141.000000 3.589636 -2.343455 0.216841
 142.000000 3.550761 -2.325671 0.184482
 143.000000 3.604244 -2.409737 0.196125
 144.000000 3.590635 -2.297819 0.221824
 145.000000 3.602098 -2.285022 0.178398
 146.000000 3.644375 -2.364561 0.200671
 147.000000 3.632623 -2.331426 0.192898
 148.000000 3.629709 -2.396054 0.171232
 149.000000 3.634743 -2.354386 0.187301
 150.000000 3.604277 -2.422518 0.177488
 151.000000 3.625238 -2.434634 0.194787
 152.000000 3.623465 -2.390681 0.181545
 153.000000 3.595227 -2.370437 0.190025
 154.000000 3.628491 -2.326931 0.185834
 155.000000 3.586997 -2.297053 0.177684
 156.000000 3.626004 -2.340695 0.179340
 157.000000 3.640944 -2.384203 0.186717
 158.000000 3.621171 -2.348415 0.187137
 159.000000 3.644369 -2.351983 0.185374
 160.000000 3.651452 -2.394733 0.203786
 161.000000 3.596963 -2.352463 0.206605
 162.000000 3.656549 -2.356708 0.217479
 163.000000 3.597697 -2.367855 0.224225
 164.000000 3.666529 -2.375398 0.195236
 165.000000 3.567169 -2.409547 0.182149
 166.000000 3.613240 -2.352097 0.217569
 167.000000 3.645545 -2.273173 0.240106
 168.000000 3.602529 -2.333644 0.242346
 169.000000 3.583794 -2.344073 0.216191
 170.000000 3.622190 -2.365341 0.223001
 171.000000 3.593498 -2.314104 0.254857
 172.000000 3.596282 -2.398380 0.216683
 173.000000 3.597284 -2.371993 0.215967
 174.000000 3.608707 -2.316913 0.238597
 175.000000 3.572002 -2.320699 0.226190
 176.000000 3.603846 -2.323782 0.256867
 177.000000 3.629200 -2.275444 0.217436
 178.000000 3.590298 -2.387952 0.222298
 179.000000 3.584703 -2.284605 0.248789
 180.000000 3.609798 -2.312616 0.223803
 181.000000 3.602613 -2.287248 0.197884
 182.000000 3.564631 -2.397392 0.209602
 183.000000 3.586897 -2.335636 0.238355
 184.000000 3.581968 -2.414778 0.240744
 185.000000 3.602790 -2.309896 0.261823
 186.000000 3.639173 -2.251487 0.240568
 187.000000 3.625081 -2.301479 0.258328
 188.000000 3.648795 -2.355991 0.269233
 189.000000 3.624386 -2.366561 0.252940
 190.000000 3.666498 -2.326900 0.278931
 191.000000 3.658507 -2.295718 0.229181
 192.000000 3.608221 -2.312016 0.246973
 193.000000 3.642086 -2.299267 0.244989
 194.000000 3.620891 -2.316752 0.239331
 195.000000 3.612382 -2.320514 0.257229
 196.000000 3.632271 -2.364926 0.231043
 197.000000 3.594148 -2.434937 0.243714
 198.000000 3.635027 -2.267502 0.226844
 199.000000 3.661344 -2.325194 0.227328
 200.000000 3.676268 -2.222394 0.231613
 201.000000 3.657635 -2.372419 0.243144
 202.000000 3.619830 -2.367328 0.219223
 203.000000 3.585378 -2.301029 0.216539
 204.000000 3.572903 -2.270489 0.224666
 205.000000 3.592212 -2.344039 0.243815
 206.000000 3.594460 -2.324386 0.233100
 207.000000 3.581281 -2.284990 0.236567
 208.000000 3.538015 -2.286864 0.211362
 209.000000 3.580088 -2.284061 0.240673
 210.000000 3.586658 -2.304300 0.229211
 211.000000 3.608160 -2.361673 0.239084
 212.000000 3.588787 -2.285285 0.248245
 213.000000 3.550111 -2.327828 0.220811
 214.000000 3.587716 -2.328144 0.237005
 215.000000 3.566997 -2.277438 0.200139
 216.000000 3.576197 -2.421543 0.245918
 217.000000 3.577377 -2.258956 0.248537
 218.000000 3.611746 -2.297017 0.221582
 219.000000 3.567476 -2.401338 0.192971
 220.000000 3.607897 -2.309934 0.266624
 221.000000 3.579118 -2.312199 0.222402
 222.000000 3.607721 -2.341921 0.252362
 223.000000 3.572282 -2.312726 0.200106
 224.000000 3.567761 -2.337844 0.194515
 225.000000 3.578996 -2.323380 0.216873
 226.000000 3.629890 -2.395473 0.185999
 227.000000 3.610088 -2.328647 0.239140
 228.000000 3.585218 -2.328378 0.225214
 229.000000 3.610946 -2.343443 0.227780
 230.000000 3.640025 -2.305743 0.230264
 231.000000 3.603499 -2.318582 0.212661
 232.000000 3.592614 -2.271244 0.247822
 233.000000 3.539203 -2.362420 0.250322
 234.000000 3.607768 -2.370103 0.242163
 235.000000 3.566581 -2.244618 0.256204
 236.000000 3.595769 -2.381170 0.269525
 237.000000 3.607170 -2.242730 0.269965
 238.000000 3.579291 -2.335072 0.252595
 239.000000 3.562902 -2.427503 0.240122
 240.000000 3.562602 -2.415303 0.242298
 241.000000 3.620087 -2.387201 0.251490
 242.000000 3.611739 -2.350348 0.265907
 243.000000 3.616046 -2.362759 0.248473
 244.000000 3.580446 -2.404707 0.215297
 245.000000 3.611751 -2.303981 0.254605
 246.000000 3.589992 -2.380910 0.222197
 247.000000 3.617952 -2.368414 0.215835
 248.000000 3.614826 -2.319319 0.211617
 249.000000 3.612901 -2.372017 0.217778
 250.000000 3.567054 -2.401934 0.206792
 251.000000 3.573858 -2.350565 0.210956
 252.000000 3.644376 -2.304429 0.192665
 253.000000 3.616671 -2.297152 0.223488
 254.000000 3.563812 -2.411443 0.224459
 255.000000 3.579942 -2.282368 0.200424
 256.000000 3.619860 -2.338666 0.231000
 257.000000 3.596603 -2.378635 0.217961
 258.000000 3.589482 -2.367700 0.202694
 259.000000 3.606727 -2.354969 0.208708
 260.000000 3.574650 -2.242270 0.198533
 261.000000 3.585407 -2.285275 0.189275
 262.000000 3.609844 -2.338174 0.207378
 263.000000 3.573584 -2.315780 0.230451
 264.000000 3.617582 -2.333796 0.195790
 265.000000 3.622114 -2.348992 0.229736
 266.000000 3.573312 -2.291774 0.187574
 267.000000 3.587387 -2.323612 0.246984
 268.000000 3.582005 -2.300646 0.217406
 269.000000 3.587833 -2.319478 0.246443
 270.000000 3.601894 -2.257654 0.223275
 271.000000 3.603159 -2.354550 0.221603
 272.000000 3.619911 -2.397775 0.226041
 273.000000 3.617029 -2.290794 0.219206
 274.000000 3.653629 -2.284241 0.237759
 275.000000 3.599253 -2.286032 0.207137
 276.000000 3.571494 -2.293981 0.201225
 277.000000 3.558993 -2.389706 0.193464
 278.000000 3.602297 -2.206394 0.219697
 279.000000 3.583320 -2.344888 0.209923
 280.000000 3.592275 -2.298597 0.221725
 281.000000 3.614328 -2.286461 0.210074
 282.000000 3.601039 -2.387362 0.184807
 283.000000 3.564326 -2.413354 0.203768
 284.000000 3.531489 -2.357046 0.193484
 285.000000 3.596882 -2.265471 0.190091
 286.000000 3.574770 -2.311976 0.192341
 287.000000 3.577175 -2.429125 0.189145
 288.000000 3.562200 -2.381205 0.192433
 289.000000 3.591891 -2.345117 0.190700
 290.000000 3.578603 -2.312841 0.203400
 291.000000 3.591295 -2.336346 0.191189
 292.000000 3.546217 -2.458082 0.183085
 293.000000 3.514372 -2.345678 0.206779
 294.000000 3.564790 -2.296688 0.209717
 295.000000 3.602401 -2.362202 0.204756
 296.000000 3.558412 -2.333543 0.246132
 297.000000 3.606300 -2.367859 0.236218
 298.000000 3.557002 -2.343314 0.210301
 299.000000 3.575803 -2.401956 0.207907
 300.000000 3.567960 -2.401824 0.198545
 301.000000 3.615533 -2.276170 0.233478
 302.000000 3.567594 -2.338813 0.199001
 303.000000 3.601700 -2.323842 0.217899
 304.000000 3.553664 -2.385792 0.189781
 305.000000 3.562904 -2.362573 0.214092
 306.000000 3.541407 -2.326068 0.201359
 307.000000 3.547952 -2.369219 0.247616
 308.000000 3.563547 -2.460418 0.225243
 309.000000 3.543546 -2.378896 0.247162
 310.000000 3.558443 -2.309588 0.217286
 311.000000 3.543856 -2.358812 0.238382
 312.000000 3.618742 -2.339823 0.224978
 313.000000 3.581924 -2.332821 0.207306
 314.000000 3.567309 -2.338798 0.213688
 315.000000 3.586998 -2.305666 0.241993
 316.000000 3.566996 -2.293763 0.225042
 317.000000 3.562560 -2.413546 0.250986
 318.000000 3.583607 -2.283725 0.218333
 319.000000 3.567411 -2.391570 0.259396
 320.000000 3.557172 -2.315690 0.263320
 321.000000 3.534124 -2.404744 0.208524
 322.000000 3.586198 -2.357566 0.221074
 323.000000 3.558690 -2.325446 0.208113
 324.000000 3.584252 -2.283883 0.200707
 325.000000 3.585229 -2.329390 0.244641
 326.000000 3.591672 -2.336346 0.215887
 327.000000 3.614415 -2.329051 0.228252
 328.000000 3.551495 -2.361607 0.236618
 329.000000 3.561041 -2.290303 0.226475
 330.000000 3.580059 -2.349311 0.236625
 331.000000 3.606252 -2.366293 0.209959
 332.000000 3.584024 -2.339374 0.220283
 333.000000 3.586269 -2.346638 0.207421
 334.000000 3.607224 -2.411727 0.189851
 335.000000 3.591275 -2.361778 0.229960
 336.000000 3.593681 -2.386017 0.211551
 337.000000 3.539071 -2.395543 0.197082
 338.000000 3.542124 -2.373833 0.177093
 339.000000 3.537505 -2.320181 0.219606
 340.000000 3.564660 -2.361069 0.184079
 341.000000 3.614958 -2.361231 0.182737
 342.000000 3.586036 -2.365381 0.177502
 343.000000 3.599002 -2.309879 0.184326
 344.000000 3.624188 -2.258175 0.215683
 345.000000 3.577277 -2.355035 0.188302
 346.000000 3.576770 -2.394903 0.207855
 347.000000 3.541136 -2.379299 0.186619
 348.000000 3.581047 -2.349851 0.212782
 349.000000 3.557821 -2.352192 0.192897
 350.000000 3.589811 -2.385291 0.197774
 351.000000 3.606554 -2.329328 0.221358
 352.000000 3.574162 -2.290285 0.198782
 353.000000 3.613637 -2.334013 0.210071
 354.000000 3.578180 -2.391334 0.188501
 355.000000 3.578196 -2.343252 0.189625
 356.000000 3.601644 -2.344912 0.203272
 357.000000 3.625388 -2.335013 0.220750
 358.000000 3.594267 -2.315002 0.247403
 359.000000 3.577507 -2.272248 0.220844
 360.000000 3.606677 -2.277137 0.240101
 361.000000 3.639779 -2.330844 0.255858
 362.000000 3.632661 -2.291190 0.233311
 363.000000 3.592428 -2.275130 0.237008
 364.000000 3.628861 -2.229286 0.211795
 365.000000 3.596746 -2.372735 0.252151
 366.000000 3.592801 -2.265264 0.285796
 367.000000 3.616600 -2.280254 0.277721
 368.000000 3.527106 -2.339318 0.233769
 369.000000 3.575835 -2.360555 0.294761
 370.000000 3.596350 -2.365772 0.252556
 371.000000 3.623287 -2.330071 0.232603
 372.000000 3.596697 -2.407611 0.265100
 373.000000 3.612082 -2.321588 0.230245
 374.000000 3.517154 -2.426717 0.222117
 375.000000 3.558495 -2.241933 0.223487
 376.000000 3.598113 -2.286635 0.214907
 377.000000 3.605882 -2.388831 0.221505
 378.000000 3.564402 -2.291739 0.211376
 379.000000 3.554882 -2.386731 0.190465
 380.000000 3.579922 -2.337778 0.221912
 381.000000 3.563739 -2.364484 0.211205
 382.000000 3.614301 -2.354160 0.189565
 383.000000 3.557282 -2.398196 0.179968
 384.000000 3.527265 -2.415826 0.185103
 385.000000 3.535554 -2.390501 0.175725
 386.000000 3.545290 -2.410649 0.187345
 387.000000 3.508037 -2.356707 0.169502
 388.000000 3.571549 -2.381387 0.229402
 389.000000 3.561034 -2.281141 0.215501
 390.000000 3.572858 -2.341138 0.216844
 391.000000 3.567058 -2.458219 0.204998
 392.000000 3.601407 -2.407556 0.217940
 393.000000 3.542243 -2.391611 0.244682
 394.000000 3.572741 -2.463552 0.191588
 395.000000 3.564038 -2.429019 0.219813
 396.000000 3.579791 -2.449252 0.199838
 397.000000 3.558001 -2.463891 0.208209
 398.000000 3.550806 -2.336691 0.202380
 399.000000 3.531977 -2.360366 0.193964
 400.000000 3.544724 -2.356073 0.217076
 401.000000 3.562393 -2.388184 0.196093
 402.000000 3.551463 -2.343698 0.215733
 403.000000 3.598597 -2.353187 0.218967
 404.000000 3.551347 -2.414144 0.217591
 405.000000 3.590391 -2.429960 0.220746
 406.000000 3.600450 -2.356887 0.237734
 407.000000 3.546125 -2.370143 0.178809
 408.000000 3.583402 -2.376425 0.188090
 409.000000 3.593100 -2.338660 0.187046
 410.000000 3.594177 -2.428963 0.183021
 411.000000 3.561012 -2.329576 0.188645
 412.000000 3.562213 -2.378552 0.170468
 413.000000 3.570508 -2.331498 0.171427
 414.000000 3.567111 -2.395096 0.173795
 415.000000 3.537620 -2.318659 0.188011
 416.000000 3.550066 -2.362630 0.178475
 417.000000 3.559732 -2.371544 0.203116
 418.000000 3.573873 -2.342883 0.173380
 419.000000 3.566080 -2.354272 0.171566
 420.000000 3.621758 -2.390079 0.181001
 421.000000 3.548992 -2.318286 0.167794
 422.000000 3.557337 -2.377007 0.164010
 423.000000 3.568162 -2.373249 0.177036
 424.000000 3.529813 -2.442718 0.172172
 425.000000 3.525740 -2.228718 0.157865
 426.000000 3.518154 -2.367728 0.151180
 427.000000 3.566464 -2.365247 0.160413
 428.000000 3.598932 -2.424318 0.160044
 429.000000 3.544376 -2.367177 0.175718
 430.000000 3.576278 -2.419345 0.189312
 431.000000 3.568671 -2.351404 0.192804
 432.000000 3.568060 -2.363809 0.164622
 433.000000 3.598554 -2.390267 0.201598
 434.000000 3.603116 -2.366357 0.202779
 435.000000 3.566120 -2.356876 0.179640
 436.000000 3.599900 -2.322345 0.197594
 437.000000 3.621213 -2.316518 0.170144
 438.000000 3.612850 -2.395597 0.176624
 439.000000 3.538363 -2.375574 0.197687
 440.000000 3.601764 -2.376533 0.202261
 441.000000 3.577967 -2.333825 0.190787
 442.000000 3.578520 -2.380727 0.182380
 443.000000 3.567817 -2.328687 0.204238
 444.000000 3.607277 -2.378274 0.219651
 445.000000 3.566469 -2.375160 0.213114
 446.000000 3.531823 -2.326426 0.187219
 447.000000 3.558131 -2.331089 0.192353
 448.000000 3.556467 -2.375348 0.186368
 449.000000 3.575077 -2.304799 0.205756
 450.000000 3.571332 -2.246619 0.197742
 451.000000 3.549548 -2.374912 0.197965
 452.000000 3.584850 -2.451074 0.188428
 453.000000 3.550405 -2.331379 0.165434
 454.000000 3.618006 -2.251101 0.190698
 455.000000 3.602558 -2.382319 0.206051
 456.000000 3.564477 -2.302044 0.183153
 457.000000 3.582639 -2.334811 0.187819
 458.000000 3.563651 -2.409993 0.197460
 459.000000 3.598355 -2.317961 0.213381
 460.000000 3.538829 -2.306343 0.211479
 461.000000 3.534053 -2.443704 0.193339
 462.000000 3.591490 -2.474795 0.176525
 463.000000 3.579268 -2.407280 0.184914
 464.000000 3.556948 -2.374534 0.201595
 465.000000 3.549869 -2.299391 0.193981
 466.000000 3.558396 -2.358100 0.164588
 467.000000 3.574873 -2.305822 0.182459
 468.000000 3.552591 -2.435106 0.177320
 469.000000 3.592968 -2.421692 0.186502
 470.000000 3.565570 -2.372261 0.170957
 471.000000 3.568273 -2.345596 0.181499
 472.000000 3.575582 -2.340733 0.166086
 473.000000 3.567477 -2.359700 0.159671
 474.000000 3.565459 -2.375248 0.176317
 475.000000 3.557698 -2.286098 0.193740
 476.000000 3.536764 -2.279136 0.169613
 477.000000 3.518976 -2.365198 0.163394
 478.000000 3.540209 -2.340591 0.190380
 479.000000 3.554212 -2.350041 0.186309
 480.000000 3.548254 -2.323347 0.196976
 481.000000 3.555618 -2.402093 0.178679
 482.000000 3.494817 -2.345759 0.161790
 483.000000 3.498473 -2.408345 0.165368
 484.000000 3.568895 -2.389330 0.173975
 485.000000 3.506949 -2.390251 0.172810
 486.000000 3.531357 -2.418258 0.164021
 487.000000 3.558015 -2.352243 0.181065
 488.000000 3.523800 -2.356054 0.158870
 489.000000 3.579929 -2.320055 0.165820
 490.000000 3.545725 -2.381659 0.196346
 491.000000 3.531484 -2.323839 0.189477
 492.000000 3.552749 -2.421892 0.164702
 493.000000 3.582818 -2.355052 0.190889
 494.000000 3.555157 -2.351066 0.173021
 495.000000 3.541372 -2.401541 0.158524
 496.000000 3.546715 -2.396455 0.155962
 497.000000 3.596495 -2.305467 0.166590
 498.000000 3.526780 -2.392391 0.161538
 499.000000 3.542570 -2.384193 0.170291
 500.000000 3.546246 -2.377357 0.157771
 501.000000 3.518319 -2.366247 0.159657
 502.000000 3.538482 -2.415069 0.165176
 503.000000 3.547989 -2.341443 0.163729
 504.000000 3.507803 -2.426165 0.168107
 505.000000 3.541840 -2.376022 0.152658
 506.000000 3.545755 -2.389156 0.163374
 507.000000 3.511730 -2.449802 0.169081
 508.000000 3.531460 -2.444848 0.167038
 509.000000 3.596289 -2.370837 0.223351
 510.000000 3.627525 -2.365597 0.179333
 511.000000 3.611284 -2.406287 0.165847
 512.000000 3.553774 -2.341349 0.187104
 513.000000 3.553976 -2.262974 0.167259
 514.000000 3.605974 -2.421874 0.197512
 515.000000 3.598523 -2.376543 0.181825
 516.000000 3.500380 -2.359937 0.145718
 517.000000 3.567540 -2.254701 0.173198
 518.000000 3.570269 -2.301472 0.166246
 519.000000 3.554296 -2.342694 0.196787
 520.000000 3.558317 -2.489264 0.170725
 521.000000 3.517624 -2.389957 0.175735
 522.000000 3.557564 -2.403184 0.169924
 523.000000 3.561883 -2.383197 0.165490
 524.000000 3.569692 -2.411718 0.166977
 525.000000 3.562281 -2.369944 0.175495
 526.000000 3.552665 -2.364472 0.184838
 527.000000 3.548807 -2.343049 0.194701
 528.000000 3.567569 -2.346344 0.173892
 529.000000 3.547214 -2.434986 0.176516
 530.000000 3.566498 -2.383741 0.161168
 531.000000 3.557583 -2.387685 0.169021
 532.000000 3.537670 -2.311086 0.153849
 533.000000 3.535284 -2.336402 0.155585
 534.000000 3.535440 -2.286141 0.175518
 535.000000 3.561778 -2.379597 0.162632
 536.000000 3.536769 -2.403469 0.212068
 537.000000 3.533833 -2.377200 0.165579
 538.000000 3.556361 -2.327156 0.189982
 539.000000 3.554899 -2.419773 0.157022
 540.000000 3.586064 -2.293820 0.180953
 541.000000 3.574308 -2.325594 0.171048
 542.000000 3.599864 -2.373404 0.191574
 543.000000 3.555418 -2.428657 0.176658
 544.000000 3.596703 -2.304696 0.203266
 545.000000 3.589730 -2.370862 0.155014
 546.000000 3.544596 -2.354801 0.168016
 547.000000 3.576796 -2.301426 0.163184
 548.000000 3.515037 -2.358219 0.166183
 549.000000 3.567946 -2.292931 0.187409
 550.000000 3.573680 -2.417180 0.170413
 551.000000 3.557771 -2.307140 0.186673
 552.000000 3.562034 -2.336826 0.186946
 553.000000 3.551241 -2.363720 0.219611
 554.000000 3.543453 -2.388999 0.187851
 555.000000 3.522430 -2.335892 0.171949
 556.000000 3.545532 -2.384727 0.179378
 557.000000 3.530457 -2.290620 0.168569
 558.000000 3.511500 -2.282186 0.157169
 559.000000 3.565985 -2.397893 0.169928
 560.000000 3.569055 -2.358330 0.160360
 561.000000 3.540244 -2.305493 0.169454
 562.000000 3.532730 -2.335354 0.171145
 563.000000 3.519132 -2.381100 0.167026
 564.000000 3.538584 -2.285226 0.159858
 565.000000 3.557754 -2.312428 0.158074
 566.000000 3.541166 -2.342792 0.176838
 567.000000 3.542242 -2.343292 0.157280
 568.000000 3.554919 -2.304224 0.179465
 569.000000 3.579078 -2.359268 0.171734
 570.000000 3.591999 -2.361411 0.172016
 571.000000 3.548359 -2.292668 0.184032
 572.000000 3.514733 -2.352548 0.175825
 573.000000 3.555474 -2.365458 0.172644
 574.000000 3.539657 -2.324600 0.168284
 575.000000 3.577657 -2.383372 0.194814
 576.000000 3.548744 -2.392219 0.183952
 577.000000 3.525882 -2.367847 0.172744
 578.000000 3.557308 -2.321495 0.182353
 579.000000 3.510907 -2.342675 0.169818
 580.000000 3.552317 -2.315127 0.163168
 581.000000 3.558758 -2.281756 0.169435
 582.000000 3.526084 -2.326902 0.156217
 583.000000 3.500011 -2.329379 0.176070
 584.000000 3.551302 -2.294025 0.188956
 585.000000 3.551668 -2.302570 0.172755
 586.000000 3.551095 -2.323261 0.195184
 587.000000 3.546337 -2.382824 0.184060
 588.000000 3.555009 -2.285518 0.198534
 589.000000 3.543256 -2.283851 0.199434
 590.000000 3.535712 -2.396474 0.199154
 591.000000 3.557384 -2.328878 0.233925
 592.000000 3.562462 -2.415580 0.217636
 593.000000 3.557876 -2.344336 0.210687
 594.000000 3.551262 -2.384416 0.192604
 595.000000 3.558138 -2.324480 0.217028
 596.000000 3.547546 -2.366579 0.204901
 597.000000 3.524270 -2.293014 0.166825
 598.000000 3.501050 -2.337852 0.171350
 599.000000 3.532167 -2.413779 0.169777
 600.000000 3.512451 -2.360952 0.175283
 601.000000 3.500143 -2.397051 0.203221
 602.000000 3.530965 -2.353724 0.181172
 603.000000 3.517475 -2.309178 0.198722
 604.000000 3.521263 -2.294989 0.187725
 605.000000 3.569847 -2.275172 0.195622
 606.000000 3.542760 -2.346062 0.178393
 607.000000 3.550216 -2.413089 0.191017
 608.000000 3.517497 -2.288473 0.180912
 609.000000 3.537589 -2.317308 0.171511
 610.000000 3.506659 -2.321488 0.196848
 611.000000 3.493923 -2.403833 0.177692
 612.000000 3.545672 -2.354281 0.185643
 613.000000 3.509530 -2.372191 0.171985
 614.000000 3.536244 -2.285318 0.191357
 615.000000 3.520787 -2.331335 0.180468
 616.000000 3.545812 -2.332588 0.187124
 617.000000 3.522495 -2.294919 0.190003
 618.000000 3.536322 -2.329790 0.201983
 619.000000 3.542597 -2.286339 0.209660
 620.000000 3.533534 -2.322238 0.182959
 621.000000 3.524632 -2.409317 0.180739
 622.000000 3.533810 -2.319006 0.181943
 623.000000 3.521560 -2.413309 0.187581
 624.000000 3.565455 -2.355746 0.195383
 625.000000 3.595270 -2.296702 0.196712
 626.000000 3.519491 -2.411351 0.203758
 627.000000 3.536034 -2.327548 0.180760
 628.000000 3.517560 -2.299421 0.207894
 629.000000 3.519184 -2.337476 0.228779
 630.000000 3.554192 -2.356794 0.202824
 631.000000 3.513252 -2.407601 0.212273
 632.000000 3.558056 -2.337629 0.227543
 633.000000 3.535826 -2.379093 0.205736
 634.000000 3.534954 -2.425000 0.180465
 635.000000 3.555478 -2.391649 0.225042
 636.000000 3.505086 -2.391587 0.209815
 637.000000 3.537601 -2.329575 0.234963
 638.000000 3.526410 -2.363949 0.218910
 639.000000 3.515487 -2.334513 0.209763
 640.000000 3.535355 -2.378140 0.221422
 641.000000 3.535967 -2.401333 0.241829
 642.000000 3.501326 -2.390745 0.211159
 643.000000 3.502960 -2.335266 0.198786
 644.000000 3.517902 -2.346330 0.236500
 645.000000 3.542252 -2.359751 0.203600
 646.000000 3.529450 -2.331118 0.235043
 647.000000 3.547781 -2.374152 0.211018
 648.000000 3.569758 -2.407812 0.222333
 649.000000 3.543760 -2.373359 0.198742
 650.000000 3.526554 -2.276759 0.274781
 651.000000 3.566916 -2.317696 0.248120
 652.000000 3.549452 -2.307438 0.238284
 653.000000 3.530780 -2.303161 0.252861
 654.000000 3.526405 -2.360218 0.267137
 655.000000 3.543498 -2.315588 0.217328
 656.000000 3.549140 -2.348817 0.230248
 657.000000 3.535012 -2.409182 0.267027
 658.000000 3.557651 -2.274160 0.251448
 659.000000 3.543219 -2.288520 0.296271
 660.000000 3.538872 -2.389301 0.270810
 661.000000 3.583338 -2.346905 0.253277
 662.000000 3.545506 -2.296286 0.271878
 663.000000 3.518901 -2.320785 0.233161
 664.000000 3.524282 -2.285749 0.240247
 665.000000 3.541872 -2.366705 0.260720
 666.000000 3.585524 -2.304884 0.258438
 667.000000 3.523191 -2.286486 0.221118
 668.000000 3.548891 -2.319251 0.310051
 669.000000 3.585625 -2.334073 0.302133
 670.000000 3.511338 -2.309184 0.345894
 671.000000 3.568322 -2.279364 0.324122
 672.000000 3.540404 -2.242680 0.342961
 673.000000 3.562050 -2.334241 0.322421
 674.000000 3.506946 -2.344537 0.356386
 675.000000 3.532683 -2.308212 0.320174
 676.000000 3.526418 -2.318779 0.333339
 677.000000 3.541100 -2.304578 0.367208
 678.000000 3.495621 -2.302763 0.320903
 679.000000 3.582770 -2.272589 0.322817
 680.000000 3.540753 -2.321282 0.357986
 681.000000 3.540332 -2.329436 0.351649
 682.000000 3.532366 -2.307916 0.316493
 683.000000 3.529061 -2.264687 0.299336
 684.000000 3.539750 -2.370409 0.313885
 685.000000 3.537136 -2.401356 0.350883
 686.000000 3.526775 -2.229821 0.338494
 687.000000 3.531605 -2.318463 0.311079
 688.000000 3.543580 -2.269102 0.319411
 689.000000 3.548735 -2.273583 0.288580
 690.000000 3.538142 -2.380196 0.334598
 691.000000 3.512460 -2.396102 0.298398
 692.000000 3.540182 -2.392941 0.292237
 693.000000 3.542337 -2.301635 0.285386
 694.000000 3.533123 -2.320754 0.294210
 695.000000 3.518997 -2.313469 0.279491
 696.000000 3.530628 -2.383801 0.313025
 697.000000 3.545654 -2.289938 0.303277
 698.000000 3.508378 -2.373170 0.299096
 699.000000 3.576586 -2.275606 0.320797
 700.000000 3.533780 -2.377973 0.298514
 701.000000 3.518996 -2.361375 0.278799
 702.000000 3.544602 -2.259000 0.310647
 703.000000 3.505686 -2.356739 0.307572
 704.000000 3.493757 -2.367512 0.308840
 705.000000 3.526086 -2.361730 0.278663
 706.000000 3.549993 -2.295983 0.275667
 707.000000 3.521834 -2.332249 0.271671
 708.000000 3.581641 -2.273273 0.340262
 709.000000 3.550302 -2.332964 0.304322
 710.000000 3.543160 -2.433792 0.314976
 711.000000 3.510653 -2.375454 0.315146
 712.000000 3.525238 -2.343650 0.287761
 713.000000 3.535946 -2.345009 0.340221
 714.000000 3.540362 -2.357036 0.345026
 715.000000 3.569425 -2.345475 0.336189
 716.000000 3.582532 -2.318286 0.356941
 717.000000 3.554359 -2.254334 0.326872
 718.000000 3.510931 -2.273162 0.298875
 719.000000 3.541239 -2.331572 0.342687
 720.000000 3.537285 -2.337262 0.338098
 721.000000 3.549512 -2.343414 0.331522
 722.000000 3.483805 -2.338777 0.281655
 723.000000 3.483114 -2.328992 0.288665
 724.000000 3.501992 -2.337520 0.339633
 725.000000 3.499412 -2.325154 0.290231
 726.000000 3.519332 -2.363103 0.299289
 727.000000 3.558708 -2.257697 0.347434
 728.000000 3.561917 -2.363834 0.338280
 729.000000 3.527489 -2.277699 0.310532
 730.000000 3.492161 -2.294904 0.279866
 731.000000 3.532372 -2.267679 0.344883
 732.000000 3.543718 -2.355002 0.322040
 733.000000 3.530430 -2.345589 0.343300
 734.000000 3.500718 -2.316301 0.368561
 735.000000 3.497160 -2.266553 0.354159
 736.000000 3.540577 -2.297821 0.349102
 737.000000 3.497103 -2.315366 0.345697
 738.000000 3.529157 -2.310560 0.349166
 739.000000 3.547674 -2.238050 0.328779
 740.000000 3.511484 -2.330794 0.362369
 741.000000 3.534665 -2.316695 0.326601
 742.000000 3.562901 -2.343845 0.347841
 743.000000 3.563307 -2.338743 0.318245
 744.000000 3.551519 -2.350607 0.357413
 745.000000 3.551289 -2.391401 0.306330
 746.000000 3.524130 -2.362771 0.346591
 747.000000 3.559254 -2.268370 0.340266
 748.000000 3.510929 -2.323030 0.354343
 749.000000 3.542866 -2.270490 0.355666
 750.000000 3.536734 -2.397348 0.363447
 751.000000 3.561154 -2.324384 0.367611
 752.000000 3.564173 -2.367417 0.360041
 753.000000 3.527151 -2.396108 0.386607
 754.000000 3.520258 -2.345463 0.352858
 755.000000 3.565990 -2.358293 0.385450
 756.000000 3.495977 -2.274365 0.389931
 757.000000 3.558730 -2.354620 0.359821
 758.000000 3.612706 -2.272633 0.398817
 759.000000 3.559126 -2.310438 0.358306
 760.000000 3.529040 -2.301155 0.374325
 761.000000 3.551043 -2.384941 0.358671
 762.000000 3.562406 -2.302396 0.356280
 763.000000 3.552879 -2.345970 0.350765
 764.000000 3.566770 -2.344140 0.361948
 765.000000 3.574789 -2.269028 0.376714
 766.000000 3.530740 -2.260828 0.348048
 767.000000 3.553792 -2.226561 0.381024
 768.000000 3.572285 -2.317040 0.339164
 769.000000 3.518861 -2.307581 0.386784
 770.000000 3.549627 -2.317701 0.411397
 771.000000 3.599774 -2.342093 0.393870
 772.000000 3.556362 -2.334676 0.332489
 773.000000 3.538295 -2.320957 0.360031
 774.000000 3.574654 -2.317248 0.369681
 775.000000 3.593988 -2.275223 0.349128
 776.000000 3.553789 -2.304159 0.360195
 777.000000 3.555981 -2.373083 0.389806
 778.000000 3.550648 -2.246144 0.339567
 779.000000 3.520024 -2.369192 0.361938
 780.000000 3.546168 -2.302301 0.316753
 781.000000 3.579702 -2.345974 0.356719
 782.000000 3.565220 -2.399870 0.351362
 783.000000 3.550915 -2.331529 0.361194
 784.000000 3.552282 -2.327861 0.337401
 785.000000 3.564453 -2.330790 0.346883
 786.000000 3.560092 -2.343403 0.322095
 787.000000 3.533022 -2.313518 0.358697
 788.000000 3.536307 -2.406671 0.347042
 789.000000 3.536613 -2.379701 0.359869
 790.000000 3.545519 -2.366558 0.348676
 791.000000 3.543133 -2.341289 0.350442
 792.000000 3.545246 -2.351420 0.358393
 793.000000 3.540953 -2.319733 0.320199
 794.000000 3.513743 -2.302735 0.387086
 795.000000 3.508125 -2.293032 0.385148
 796.000000 3.530804 -2.343587 0.353794
 797.000000 3.562157 -2.341768 0.362660
 798.000000 3.566696 -2.347948 0.363669
 799.000000 3.486293 -2.328275 0.355268
 800.000000 3.504643 -2.300438 0.339125
 801.000000 3.531686 -2.342063 0.402661
 802.000000 3.590774 -2.313825 0.399586
 803.000000 3.507842 -2.327056 0.365657
 804.000000 3.572736 -2.463248 0.362339
 805.000000 3.544450 -2.352326 0.372816
 806.000000 3.536633 -2.295866 0.352938
 807.000000 3.587940 -2.385841 0.342173
 808.000000 3.551221 -2.283947 0.373273
 809.000000 3.547870 -2.347268 0.359882
 810.000000 3.593204 -2.269846 0.381986
 811.000000 3.560721 -2.315420 0.344011
 812.000000 3.596228 -2.400452 0.376268
 813.000000 3.575291 -2.352160 0.323926
 814.000000 3.555991 -2.342039 0.337914
 815.000000 3.589406 -2.323472 0.378369
 816.000000 3.580436 -2.329507 0.313207
 817.000000 3.575590 -2.274601 0.385972
 818.000000 3.606890 -2.258822 0.349820
 819.000000 3.585132 -2.325476 0.347166
 820.000000 3.558552 -2.358469 0.334777
 821.000000 3.539770 -2.315928 0.346793
 822.000000 3.559475 -2.313684 0.349803
 823.000000 3.567908 -2.338184 0.401364
 824.000000 3.615482 -2.350373 0.388751
 825.000000 3.609360 -2.366485 0.417504
 826.000000 3.598259 -2.224940 0.414921
 827.000000 3.602789 -2.334221 0.373978
 828.000000 3.597336 -2.384082 0.384289
 829.000000 3.619649 -2.410090 0.428683
 830.000000 3.635054 -2.339805 0.415382
 831.000000 3.605902 -2.322970 0.439046
 832.000000 3.561124 -2.282320 0.352932
 833.000000 3.576058 -2.333429 0.400211
 834.000000 3.584104 -2.354603 0.345063
 835.000000 3.583999 -2.281265 0.359760
 836.000000 3.611200 -2.297458 0.379976
 837.000000 3.649231 -2.331164 0.376865
 838.000000 3.620336 -2.351823 0.386761
 839.000000 3.598548 -2.400811 0.382727
 840.000000 3.612788 -2.322941 0.451835
 841.000000 3.567129 -2.308563 0.422168
 842.000000 3.574238 -2.284225 0.397799
 843.000000 3.589073 -2.267433 0.367769
 844.000000 3.579070 -2.364643 0.399665
 845.000000 3.577298 -2.329511 0.375163
 846.000000 3.596792 -2.338379 0.384442
 847.000000 3.569910 -2.360509 0.422531
 848.000000 3.595553 -2.351794 0.417475
 849.000000 3.600359 -2.343998 0.384030
 850.000000 3.608005 -2.330998 0.383376
 851.000000 3.612714 -2.403084 0.339262
 852.000000 3.603532 -2.377606 0.342350
 853.000000 3.585441 -2.346706 0.377500
 854.000000 3.537290 -2.308197 0.292393
 855.000000 3.549381 -2.262079 0.316139
 856.000000 3.616451 -2.336702 0.396272
 857.000000 3.574331 -2.360946 0.379803
 858.000000 3.585518 -2.333975 0.349845
 859.000000 3.573253 -2.237493 0.337142
 860.000000 3.600578 -2.289212 0.352124
 861.000000 3.622939 -2.330909 0.359169
 862.000000 3.588866 -2.340571 0.368472
 863.000000 3.618807 -2.239343 0.358447
 864.000000 3.588010 -2.267324 0.373176
 865.000000 3.607632 -2.321089 0.358355
 866.000000 3.584229 -2.350337 0.343905
 867.000000 3.614160 -2.392550 0.364601
 868.000000 3.614298 -2.328162 0.367621
 869.000000 3.646134 -2.241246 0.380933
 870.000000 3.591509 -2.352592 0.311539
 871.000000 3.644421 -2.333446 0.340214
 872.000000 3.583722 -2.285926 0.377347
 873.000000 3.639053 -2.400607 0.368973
 874.000000 3.629320 -2.325510 0.377876
 875.000000 3.607623 -2.283635 0.354152
 876.000000 3.614729 -2.312766 0.389435
 877.000000 3.616388 -2.355306 0.357479
 878.000000 3.592185 -2.247439 0.341127
 879.000000 3.596916 -2.329620 0.372680
 880.000000 3.571902 -2.231482 0.313874
 881.000000 3.620241 -2.330386 0.349313
 882.000000 3.564965 -2.341377 0.361717
 883.000000 3.602598 -2.216877 0.358706
 884.000000 3.602167 -2.366975 0.349110
 885.000000 3.586487 -2.320615 0.332388
 886.000000 3.564809 -2.284036 0.309388
 887.000000 3.564105 -2.322606 0.332820
 888.000000 3.614565 -2.277098 0.328899
 889.000000 3.599784 -2.297000 0.323789
 890.000000 3.622971 -2.282060 0.320648
 891.000000 3.596191 -2.253837 0.320128
 892.000000 3.629794 -2.257376 0.327378
 893.000000 3.617434 -2.308767 0.300309
 894.000000 3.564477 -2.343713 0.355749
 895.000000 3.572810 -2.311024 0.325943
 896.000000 3.594375 -2.273445 0.347906
 897.000000 3.586567 -2.279649 0.354876
 898.000000 3.618234 -2.259211 0.314468
 899.000000 3.589459 -2.272203 0.381497
 900.000000 3.562363 -2.345070 0.342245
 901.000000 3.603297 -2.199534 0.359729
 902.000000 3.591387 -2.369575 0.340427
 903.000000 3.585462 -2.214184 0.349076
 904.000000 3.535469 -2.219879 0.353740
 905.000000 3.576081 -2.325381 0.320059
 906.000000 3.627415 -2.289611 0.386700
 907.000000 3.593140 -2.322111 0.380620
 908.000000 3.615874 -2.363050 0.341538
 909.000000 3.588848 -2.274801 0.367776
 910.000000 3.629211 -2.331441 0.380021
 911.000000 3.598162 -2.290723 0.348095
 912.000000 3.613327 -2.251809 0.381411
 913.000000 3.618364 -2.294390 0.377519
 914.000000 3.609255 -2.340211 0.336900
 915.000000 3.612775 -2.271361 0.390382
 916.000000 3.599194 -2.334843 0.347083
 917.000000 3.645307 -2.255203 0.349476
 918.000000 3.591656 -2.293663 0.352691
 919.000000 3.589422 -2.324335 0.325268
 920.000000 3.556186 -2.386228 0.310442
 921.000000 3.588275 -2.268227 0.287577
 922.000000 3.593219 -2.277712 0.321977
 923.000000 3.558678 -2.325526 0.337541
 924.000000 3.540182 -2.341730 0.369652
 925.000000 3.569936 -2.270040 0.337551
 926.000000 3.603801 -2.315523 0.365158
 927.000000 3.583577 -2.345747 0.379076
 928.000000 3.610513 -2.327013 0.382455
 929.000000 3.561552 -2.237897 0.350015
 930.000000 3.595706 -2.290887 0.384312
 931.000000 3.567047 -2.328213 0.418525
 932.000000 3.587299 -2.319113 0.390681
 933.000000 3.520994 -2.329505 0.362110
 934.000000 3.597906 -2.366109 0.355915
 935.000000 3.546861 -2.305369 0.342670
 936.000000 3.610683 -2.288626 0.354341
 937.000000 3.581439 -2.326777 0.338347
 938.000000 3.541029 -2.309902 0.328138
 939.000000 3.563127 -2.244424 0.335543
 940.000000 3.544204 -2.258513 0.338700
 941.000000 3.569989 -2.363047 0.353516
 942.000000 3.587484 -2.271536 0.320939
 943.000000 3.574185 -2.379558 0.339442
 944.000000 3.544943 -2.345507 0.331784
 945.000000 3.555216 -2.337032 0.354938
 946.000000 3.528203 -2.253554 0.334304
 947.000000 3.569466 -2.255310 0.314864
 948.000000 3.505581 -2.297039 0.360431
 949.000000 3.577914 -2.322020 0.387796
 950.000000 3.563356 -2.291277 0.384815
 951.000000 3.512998 -2.336531 0.331072
 952.000000 3.553872 -2.308268 0.335493
 953.000000 3.600354 -2.343085 0.412143
 954.000000 3.571643 -2.244065 0.370478
 955.000000 3.556022 -2.272656 0.343385
 956.000000 3.550644 -2.230617 0.364013
 957.000000 3.549670 -2.275012 0.355253
 958.000000 3.556936 -2.305518 0.356471
 959.000000 3.580997 -2.250304 0.371623
 960.000000 3.616386 -2.274260 0.347946
 961.000000 3.566776 -2.324748 0.331009
 962.000000 3.524529 -2.340375 0.334474
 963.000000 3.590308 -2.304878 0.385435
 964.000000 3.606234 -2.367538 0.344439
 965.000000 3.569065 -2.349889 0.367078
 966.000000 3.550406 -2.337219 0.377341
 967.000000 3.589453 -2.292327 0.397216
 968.000000 3.624949 -2.374115 0.386959
 969.000000 3.544820 -2.276448 0.366003
 970.000000 3.537254 -2.295148 0.385827
 971.000000 3.593210 -2.255027 0.401691
 972.000000 3.596375 -2.374577 0.363626
 973.000000 3.583344 -2.381319 0.407776
 974.000000 3.597873 -2.311632 0.426594
 975.000000 3.607272 -2.368374 0.401018
 976.000000 3.599271 -2.399133 0.394794
 977.000000 3.556683 -2.315257 0.404435
 978.000000 3.576058 -2.383510 0.383979
 979.000000 3.580519 -2.333272 0.375316
 980.000000 3.554360 -2.372349 0.406686
 981.000000 3.525790 -2.286346 0.313717
 982.000000 3.532227 -2.304822 0.385678
 983.000000 3.520914 -2.294559 0.362337
 984.000000 3.560865 -2.344268 0.370915
 985.000000 3.604463 -2.289148 0.377045
 986.000000 3.615412 -2.355408 0.345997
 987.000000 3.561281 -2.311108 0.384538
 988.000000 3.566804 -2.257514 0.345481
 989.000000 3.570488 -2.294005 0.332914
 990.000000 3.549915 -2.167868 0.362113
 991.000000 3.614974 -2.345572 0.352236
 992.000000 3.556268 -2.319891 0.360210
 993.000000 3.604420 -2.305191 0.350078
 994.000000 3.536396 -2.307801 0.340780
 995.000000 3.604093 -2.374431 0.408498
 996.000000 3.596507 -2.303627 0.379324
 997.000000 3.602781 -2.317465 0.372275
 998.000000 3.562024 -2.339260 0.355148
 999.000000 3.575867 -2.279869 0.365088
 1000.000000 3.601509 -2.293364 0.351290
 1001.000000 3.582916 -2.308369 0.326825
 1002.000000 3.654440 -2.333321 0.374944
 1003.000000 3.640371 -2.275678 0.338181
 1004.000000 3.578412 -2.261272 0.347213
 1005.000000 3.549656 -2.312786 0.325400
 1006.000000 3.500879 -2.257273 0.324611
 1007.000000 3.553918 -2.319718 0.401296
 1008.000000 3.537951 -2.335727 0.350110
 1009.000000 3.560032 -2.309764 0.362815
 1010.000000 3.517622 -2.400990 0.364431
 1011.000000 3.564395 -2.231291 0.318246
 1012.000000 3.576452 -2.369436 0.392023
 1013.000000 3.554773 -2.361455 0.358913
 1014.000000 3.533033 -2.325159 0.337345
 1015.000000 3.564417 -2.361558 0.371916
 1016.000000 3.581434 -2.346086 0.363375
 1017.000000 3.631113 -2.343624 0.351775
 1018.000000 3.562035 -2.268785 0.343577
 1019.000000 3.586665 -2.344168 0.343649
 1020.000000 3.532444 -2.293106 0.380912
 1021.000000 3.543873 -2.271587 0.361922
 1022.000000 3.595859 -2.317926 0.346586
 1023.000000 3.552225 -2.316862 0.359410
 1024.000000 3.560130 -2.308561 0.326149
 1025.000000 3.537255 -2.336452 0.359608
 1026.000000 3.569383 -2.277162 0.362603
 1027.000000 3.514066 -2.353746 0.370289
 1028.000000 3.528343 -2.226732 0.389975
 1029.000000 3.574635 -2.338114 0.410394
 1030.000000 3.584560 -2.282612 0.410642
 1031.000000 3.524928 -2.292303 0.379268
 1032.000000 3.595532 -2.287266 0.357190
 1033.000000 3.572461 -2.248284 0.363146
 1034.000000 3.603878 -2.276397 0.366920
 1035.000000 3.484241 -2.280026 0.355263
 1036.000000 3.538992 -2.307100 0.385873
 1037.000000 3.570580 -2.259122 0.357843
 1038.000000 3.527020 -2.361992 0.329000
 1039.000000 3.547341 -2.274334 0.361983
 1040.000000 3.545066 -2.273479 0.362808
 1041.000000 3.563184 -2.298633 0.354036
 1042.000000 3.549171 -2.343926 0.368134
 1043.000000 3.544033 -2.279720 0.376831
 1044.000000 3.562565 -2.327478 0.374712
 1045.000000 3.497292 -2.262523 0.355950
 1046.000000 3.517738 -2.331129 0.369385
 1047.000000 3.539923 -2.251746 0.393710
 1048.000000 3.498001 -2.286586 0.364566
 1049.000000 3.514118 -2.316489 0.356679
 1050.000000 3.572812 -2.261698 0.355608
 1051.000000 3.550941 -2.247884 0.395625
 1052.000000 3.529690 -2.272359 0.349362
 1053.000000 3.558851 -2.273156 0.354157
 1054.000000 3.575563 -2.284329 0.409920
 1055.000000 3.501238 -2.357524 0.394001
 1056.000000 3.564227 -2.262711 0.384806
 1057.000000 3.590304 -2.272475 0.410736
 1058.000000 3.539719 -2.306636 0.416286
 1059.000000 3.574663 -2.313260 0.374103
 1060.000000 3.583030 -2.287598 0.370185
 1061.000000 3.560358 -2.280813 0.344968
 1062.000000 3.555634 -2.305182 0.396363
 1063.000000 3.550634 -2.352466 0.386685
 1064.000000 3.556846 -2.358805 0.399815
 1065.000000 3.551782 -2.215816 0.378891
 1066.000000 3.561025 -2.328898 0.357406
 1067.000000 3.568011 -2.291267 0.336428
 1068.000000 3.531380 -2.295333 0.367317
 1069.000000 3.568972 -2.339492 0.356561
 1070.000000 3.615376 -2.352343 0.341505
 1071.000000 3.530049 -2.292940 0.390134
 1072.000000 3.580303 -2.319857 0.365954
 1073.000000 3.547199 -2.333076 0.399803
 1074.000000 3.587537 -2.291026 0.376449
 1075.000000 3.526898 -2.358921 0.368204
 1076.000000 3.555827 -2.307138 0.385651
 1077.000000 3.534341 -2.348989 0.366720
 1078.000000 3.574738 -2.303314 0.334390
 1079.000000 3.556062 -2.310295 0.379643
 1080.000000 3.553632 -2.279843 0.378006
 1081.000000 3.518519 -2.234711 0.356462
 1082.000000 3.552099 -2.300273 0.407345
 1083.000000 3.528498 -2.249175 0.364420
 1084.000000 3.561306 -2.309222 0.414814
 1085.000000 3.525956 -2.201720 0.369079
 1086.000000 3.515745 -2.310320 0.334004
 1087.000000 3.562149 -2.322278 0.360018
 1088.000000 3.552707 -2.273277 0.382003
 1089.000000 3.548244 -2.281595 0.381609
 1090.000000 3.590213 -2.334484 0.363999
 1091.000000 3.547096 -2.309881 0.417814
 1092.000000 3.526902 -2.368134 0.377581
 1093.000000 3.506358 -2.334883 0.379865
 1094.000000 3.456563 -2.323932 0.387296
 1095.000000 3.517536 -2.270593 0.367372
 1096.000000 3.523210 -2.311619 0.411243
 1097.000000 3.487516 -2.273393 0.427897
 1098.000000 3.556560 -2.241466 0.384450
 1099.000000 3.537624 -2.243443 0.386873
 1100.000000 3.528080 -2.232174 0.411980
 1101.000000 3.590888 -2.256206 0.386193
 1102.000000 3.607216 -2.263888 0.397523
 1103.000000 3.640671 -2.211370 0.447631
 1104.000000 3.586789 -2.303195 0.378401
 1105.000000 3.549195 -2.171338 0.446463
 1106.000000 3.628147 -2.259675 0.430399
 1107.000000 3.600709 -2.268859 0.447583
 1108.000000 3.554897 -2.318688 0.397858
 1109.000000 3.601988 -2.261252 0.414553
 1110.000000 3.565648 -2.245249 0.410246
 1111.000000 3.567146 -2.294622 0.396265
 1112.000000 3.573668 -2.295279 0.389490
 1113.000000 3.566934 -2.295482 0.354137
 1114.000000 3.585242 -2.269641 0.432559
 1115.000000 3.536625 -2.327187 0.385821
 1116.000000 3.569581 -2.401777 0.388571
 1117.000000 3.598002 -2.316692 0.412178
 1118.000000 3.552586 -2.307899 0.388995
 1119.000000 3.576670 -2.314628 0.385927
 1120.000000 3.580474 -2.285526 0.407318
 1121.000000 3.541099 -2.298117 0.403820
 1122.000000 3.619507 -2.284435 0.380351
 1123.000000 3.558071 -2.301062 0.386247
 1124.000000 3.549121 -2.316287 0.369491
 1125.000000 3.523957 -2.350696 0.347102
 1126.000000 3.547886 -2.364896 0.373990
 1127.000000 3.554329 -2.393702 0.336232
 1128.000000 3.513580 -2.353815 0.366468
 1129.000000 3.511412 -2.314187 0.394901
 1130.000000 3.561673 -2.346625 0.385542
 1131.000000 3.579469 -2.361333 0.382460
 1132.000000 3.551074 -2.314994 0.398039
 1133.000000 3.539343 -2.253543 0.371154
 1134.000000 3.536208 -2.310506 0.387125
 1135.000000 3.537170 -2.294453 0.381417
 1136.000000 3.509713 -2.237850 0.346877
 1137.000000 3.522762 -2.264233 0.399049
 1138.000000 3.510775 -2.217293 0.377780
 1139.000000 3.520735 -2.346227 0.393362
 1140.000000 3.515044 -2.234594 0.380638
 1141.000000 3.516879 -2.208656 0.366879
 1142.000000 3.559246 -2.298773 0.347521
 1143.000000 3.548951 -2.327913 0.419730
 1144.000000 3.542723 -2.341770 0.371845
 1145.000000 3.560754 -2.361541 0.300468
 1146.000000 3.549957 -2.359115 0.333287
 1147.000000 3.547158 -2.302099 0.376348
 1148.000000 3.569887 -2.292030 0.351925
 1149.000000 3.542364 -2.420900 0.384236
 1150.000000 3.536999 -2.316416 0.350720
 1151.000000 3.556291 -2.376159 0.356250
 1152.000000 3.538633 -2.338931 0.365971
 1153.000000 3.580233 -2.317763 0.331941
 1154.000000 3.564866 -2.376944 0.367857
 1155.000000 3.574825 -2.314030 0.410007
 1156.000000 3.585420 -2.513780 0.403897
 1157.000000 3.569433 -2.352450 0.388257
 1158.000000 3.591003 -2.410815 0.414606
 1159.000000 3.525824 -2.350740 0.363170
 1160.000000 3.525854 -2.375305 0.387543
 1161.000000 3.580356 -2.373948 0.342815
 1162.000000 3.561137 -2.310891 0.407024
 1163.000000 3.560354 -2.330756 0.376932
 1164.000000 3.503952 -2.258655 0.378730
 1165.000000 3.504719 -2.388168 0.382376
 1166.000000 3.551425 -2.365653 0.390768
 1167.000000 3.581149 -2.372982 0.382890
 1168.000000 3.509992 -2.419773 0.391138
 1169.000000 3.556004 -2.369608 0.384647
 1170.000000 3.520834 -2.353503 0.405086
 1171.000000 3.583914 -2.304889 0.407843
 1172.000000 3.559563 -2.276402 0.389630
 1173.000000 3.554970 -2.234135 0.388268
 1174.000000 3.541723 -2.312280 0.355311
 1175.000000 3.535352 -2.304718 0.365705
 1176.000000 3.522490 -2.321328 0.366351
 1177.000000 3.537108 -2.380988 0.368763
 1178.000000 3.567590 -2.317081 0.348339
 1179.000000 3.521529 -2.349396 0.355006
 1180.000000 3.529804 -2.313121 0.384613
 1181.000000 3.507363 -2.406214 0.389639
 1182.000000 3.473366 -2.373116 0.397481
 1183.000000 3.516734 -2.364610 0.358735
 1184.000000 3.558067 -2.328612 0.372558
 1185.000000 3.535075 -2.303567 0.371263
 1186.000000 3.566100 -2.308844 0.367381
 1187.000000 3.520891 -2.336149 0.358106
 1188.000000 3.477653 -2.237436 0.378803
 1189.000000 3.536853 -2.339085 0.328991
 1190.000000 3.548183 -2.344636 0.388846
 1191.000000 3.554750 -2.270885 0.368967
 1192.000000 3.594091 -2.307752 0.345607
 1193.000000 3.561668 -2.241757 0.375728
 1194.000000 3.583818 -2.260181 0.387715
 1195.000000 3.555713 -2.213623 0.344858
 1196.000000 3.592508 -2.331767 0.365759
 1197.000000 3.566090 -2.285415 0.334184
 1198.000000 3.556432 -2.232152 0.344292
 1199.000000 3.568624 -2.249578 0.303443
 1200.000000 3.594397 -2.281192 0.342340
 1201.000000 3.550535 -2.234626 0.298974
 1202.000000 3.549331 -2.257342 0.330148
 1203.000000 3.560276 -2.281136 0.329290
 1204.000000 3.608786 -2.300528 0.333777
 1205.000000 3.593860 -2.249477 0.329839
 1206.000000 3.560304 -2.275114 0.321401
 1207.000000 3.550029 -2.222419 0.336202
 1208.000000 3.552142 -2.327984 0.386522
 1209.000000 3.558334 -2.301073 0.359705
 1210.000000 3.514911 -2.318360 0.388479
 1211.000000 3.514877 -2.327902 0.355903
 1212.000000 3.580009 -2.370021 0.402628
 1213.000000 3.534979 -2.378754 0.333607
 1214.000000 3.558178 -2.317698 0.404455
 1215.000000 3.556178 -2.236868 0.393137
 1216.000000 3.583802 -2.323835 0.321856
 1217.000000 3.618364 -2.321990 0.368512
 1218.000000 3.528588 -2.243286 0.352484
 1219.000000 3.550805 -2.381958 0.377628
 1220.000000 3.577833 -2.275440 0.366100
 1221.000000 3.569547 -2.247801 0.347956
 1222.000000 3.564500 -2.257597 0.376467
 1223.000000 3.580370 -2.278607 0.376458
 1224.000000 3.560721 -2.313570 0.357178
 1225.000000 3.573232 -2.314441 0.364236
 1226.000000 3.564836 -2.329353 0.299892
 1227.000000 3.583977 -2.352253 0.300909
 1228.000000 3.594917 -2.324225 0.309826
 1229.000000 3.565831 -2.330626 0.304997
 1230.000000 3.573194 -2.262290 0.323273
 1231.000000 3.566840 -2.344738 0.302005
 1232.000000 3.544266 -2.382973 0.279474
 1233.000000 3.579124 -2.274238 0.312617
 1234.000000 3.604188 -2.335917 0.299025
 1235.000000 3.559085 -2.218651 0.318522
 1236.000000 3.555717 -2.235935 0.309130
 1237.000000 3.558638 -2.363815 0.286141
 1238.000000 3.584485 -2.321655 0.318137
 1239.000000 3.550004 -2.263433 0.279627
 1240.000000 3.580965 -2.264654 0.268059
 1241.000000 3.635014 -2.321417 0.286771
 1242.000000 3.585471 -2.306359 0.284797
 1243.000000 3.528024 -2.334930 0.337083
 1244.000000 3.549382 -2.223066 0.305553
 1245.000000 3.524237 -2.294596 0.286377
 1246.000000 3.531918 -2.266117 0.297935
 1247.000000 3.550051 -2.269048 0.327666
 1248.000000 3.540871 -2.322846 0.280718
 1249.000000 3.561327 -2.328587 0.297519
 1250.000000 3.539900 -2.274736 0.300904
 1251.000000 3.565949 -2.328380 0.292085
 1252.000000 3.534486 -2.365511 0.255874
 1253.000000 3.580926 -2.263414 0.282707
 1254.000000 3.595956 -2.297732 0.276186
 1255.000000 3.521981 -2.306621 0.323355
 1256.000000 3.567497 -2.266811 0.323055
 1257.000000 3.595974 -2.286860 0.342582
 1258.000000 3.521157 -2.231531 0.302894
 1259.000000 3.555657 -2.224114 0.308401
 1260.000000 3.549910 -2.281946 0.281596
 1261.000000 3.613162 -2.341571 0.326591
 1262.000000 3.602168 -2.285413 0.345448
 1263.000000 3.578693 -2.274387 0.340112
 1264.000000 3.570987 -2.324167 0.302371
 1265.000000 3.554415 -2.379974 0.341842
 1266.000000 3.550214 -2.293479 0.357983
 1267.000000 3.550290 -2.334144 0.338133
 1268.000000 3.581915 -2.319248 0.351108
 1269.000000 3.569759 -2.342910 0.366913
 1270.000000 3.525884 -2.282677 0.335852
 1271.000000 3.555258 -2.270278 0.342500
 1272.000000 3.572983 -2.367810 0.366963
 1273.000000 3.585730 -2.378498 0.317243
 1274.000000 3.580043 -2.274618 0.333918
 1275.000000 3.589169 -2.369858 0.335801
 1276.000000 3.545369 -2.373401 0.276022
 1277.000000 3.615869 -2.268179 0.327822
 1278.000000 3.555302 -2.370823 0.317236
 1279.000000 3.661001 -2.337052 0.344419
 1280.000000 3.554568 -2.277517 0.320213
 1281.000000 3.624201 -2.347072 0.368015
 1282.000000 3.590766 -2.284413 0.334496
 1283.000000 3.616654 -2.317670 0.346712
 1284.000000 3.585189 -2.356357 0.328114
 1285.000000 3.602226 -2.349200 0.335825
 1286.000000 3.596851 -2.326325 0.353245
 1287.000000 3.576072 -2.371354 0.339493
 1288.000000 3.606799 -2.260250 0.359054
 1289.000000 3.615052 -2.302515 0.331228
 1290.000000 3.619328 -2.345708 0.362763
 1291.000000 3.661167 -2.299015 0.385337
 1292.000000 3.629669 -2.333230 0.344507
 1293.000000 3.621440 -2.338185 0.293666
 1294.000000 3.615527 -2.231096 0.346253
 1295.000000 3.640395 -2.339511 0.336866
 1296.000000 3.674869 -2.324163 0.380248
 1297.000000 3.604510 -2.295808 0.322954
 1298.000000 3.609809 -2.317270 0.307808
 1299.000000 3.638445 -2.283740 0.327057
 1300.000000 3.641399 -2.347602 0.348973
 1301.000000 3.671589 -2.316198 0.376019
 1302.000000 3.629698 -2.342809 0.304000
 1303.000000 3.615932 -2.362733 0.337972
 1304.000000 3.633573 -2.308177 0.331504
 1305.000000 3.641892 -2.297659 0.315725
 1306.000000 3.544837 -2.294668 0.289682
 1307.000000 3.597832 -2.290091 0.324679
 1308.000000 3.611422 -2.439471 0.362632
 1309.000000 3.627930 -2.330595 0.336293
 1310.000000 3.630464 -2.340645 0.339069
 1311.000000 3.594262 -2.313723 0.300477
 1312.000000 3.642035 -2.286320 0.357290
 1313.000000 3.598306 -2.308345 0.284296
 1314.000000 3.669693 -2.302737 0.328185
 1315.000000 3.614021 -2.318401 0.323323
 1316.000000 3.637206 -2.245976 0.312672
 1317.000000 3.610770 -2.328492 0.342570
 1318.000000 3.599682 -2.276087 0.361148
 1319.000000 3.617443 -2.225419 0.364393
 1320.000000 3.578749 -2.328379 0.325874
 1321.000000 3.628461 -2.265109 0.344767
 1322.000000 3.610723 -2.347637 0.332474
 1323.000000 3.624553 -2.331952 0.316544
 1324.000000 3.644939 -2.351895 0.293512
 1325.000000 3.593434 -2.287852 0.330898
 1326.000000 3.579871 -2.354033 0.305138
 1327.000000 3.553032 -2.408031 0.311464
 1328.000000 3.603745 -2.268531 0.308196
 1329.000000 3.582712 -2.272350 0.274799
 1330.000000 3.531209 -2.306594 0.285396
 1331.000000 3.588494 -2.308277 0.283262
 1332.000000 3.585468 -2.356670 0.305045
 1333.000000 3.535517 -2.228133 0.288905
 1334.000000 3.545077 -2.301883 0.310243
 1335.000000 3.599165 -2.328530 0.302721
 1336.000000 3.605378 -2.352823 0.300642
 1337.000000 3.576067 -2.371070 0.298049
 1338.000000 3.614379 -2.337304 0.298131
 1339.000000 3.656365 -2.345387 0.311297
 1340.000000 3.566890 -2.373210 0.283160
 1341.000000 3.583900 -2.252052 0.303629
 1342.000000 3.605637 -2.361595 0.276018
 1343.000000 3.569555 -2.258746 0.275486
 1344.000000 3.626470 -2.305613 0.284396
 1345.000000 3.539141 -2.327843 0.264354
 1346.000000 3.621949 -2.307617 0.268253
 1347.000000 3.588018 -2.266226 0.257409
 1348.000000 3.606141 -2.304463 0.301772
 1349.000000 3.616971 -2.269874 0.302155
 1350.000000 3.628278 -2.347449 0.336574
 1351.000000 3.623855 -2.350658 0.288746
 1352.000000 3.566650 -2.303639 0.325503
 1353.000000 3.633514 -2.327333 0.308577
 1354.000000 3.571964 -2.312557 0.313150
 1355.000000 3.631389 -2.405341 0.312403
 1356.000000 3.587230 -2.330847 0.291358
 1357.000000 3.597231 -2.282993 0.315956
 1358.000000 3.562407 -2.335761 0.322126
 1359.000000 3.622673 -2.339439 0.315112
 1360.000000 3.581240 -2.322685 0.300594
 1361.000000 3.542832 -2.283680 0.285274
 1362.000000 3.589096 -2.307056 0.289890
 1363.000000 3.563041 -2.459533 0.267433
 1364.000000 3.598987 -2.322254 0.303367
 1365.000000 3.651772 -2.350193 0.309564
 1366.000000 3.587626 -2.411698 0.310785
 1367.000000 3.588163 -2.321757 0.301682
 1368.000000 3.616088 -2.331453 0.296139
 1369.000000 3.582065 -2.288173 0.302778
 1370.000000 3.587269 -2.371953 0.295658
 1371.000000 3.624079 -2.251760 0.295500
 1372.000000 3.576343 -2.357301 0.279840
 1373.000000 3.634227 -2.294128 0.322855
 1374.000000 3.578284 -2.380523 0.326186
 1375.000000 3.615753 -2.365254 0.315780
 1376.000000 3.605691 -2.338899 0.304139
 1377.000000 3.618228 -2.367067 0.326469
 1378.000000 3.620692 -2.362310 0.300489
 1379.000000 3.617481 -2.350309 0.281989
 1380.000000 3.566766 -2.288575 0.268134
 1381.000000 3.644876 -2.338548 0.275021
 1382.000000 3.627844 -2.402784 0.283901
 1383.000000 3.593129 -2.253465 0.290400
 1384.000000 3.603737 -2.337375 0.294271
 1385.000000 3.632930 -2.347222 0.315153
 1386.000000 3.595922 -2.258657 0.299681
 1387.000000 3.580296 -2.246632 0.295948
 1388.000000 3.644439 -2.342744 0.284874
 1389.000000 3.625785 -2.299566 0.333772
 1390.000000 3.605835 -2.225999 0.305257
 1391.000000 3.577340 -2.313121 0.309396
 1392.000000 3.594876 -2.341665 0.339357
 1393.000000 3.623427 -2.326911 0.299125
 1394.000000 3.650757 -2.296780 0.322687
 1395.000000 3.626464 -2.263950 0.330426
 1396.000000 3.658203 -2.410370 0.365403
 1397.000000 3.621310 -2.339181 0.317502
 1398.000000 3.568382 -2.296044 0.319340
 1399.000000 3.569818 -2.299961 0.347986
 1400.000000 3.603814 -2.378398 0.329156
 1401.000000 3.620536 -2.347604 0.362501
 1402.000000 3.684438 -2.400961 0.342906
 1403.000000 3.612119 -2.315956 0.343273
 1404.000000 3.664570 -2.391618 0.342339
 1405.000000 3.660784 -2.382266 0.347134
 1406.000000 3.681214 -2.231414 0.332083
 1407.000000 3.681618 -2.336440 0.364640
 1408.000000 3.689429 -2.403020 0.362594
 1409.000000 3.635916 -2.375062 0.338287
 1410.000000 3.609738 -2.295624 0.309473
 1411.000000 3.612478 -2.330639 0.303398
 1412.000000 3.627608 -2.359387 0.360704
 1413.000000 3.600188 -2.328363 0.325123
 1414.000000 3.625933 -2.302201 0.323311
 1415.000000 3.606424 -2.308554 0.301335
 1416.000000 3.621861 -2.361370 0.314973
 1417.000000 3.618508 -2.362549 0.298909
 1418.000000 3.679802 -2.338956 0.334468
 1419.000000 3.622397 -2.356765 0.312038
 1420.000000 3.590207 -2.330431 0.311344
 1421.000000 3.637215 -2.328428 0.309590
 1422.000000 3.654463 -2.342880 0.362662
 1423.000000 3.705559 -2.356659 0.371262
 1424.000000 3.671150 -2.408512 0.339110
 1425.000000 3.610117 -2.284378 0.306318
 1426.000000 3.657529 -2.320867 0.321721
 1427.000000 3.644251 -2.365479 0.313992
 1428.000000 3.633969 -2.389316 0.344812
 1429.000000 3.596870 -2.340241 0.307993
 1430.000000 3.642471 -2.316145 0.342243
 1431.000000 3.678624 -2.380267 0.349224
 1432.000000 3.660454 -2.356421 0.337624
 1433.000000 3.628806 -2.260209 0.294325
 1434.000000 3.651787 -2.367006 0.346265
 1435.000000 3.639585 -2.375503 0.364871
 1436.000000 3.653555 -2.428388 0.363944
 1437.000000 3.640645 -2.340617 0.333882
 1438.000000 3.625384 -2.324801 0.355075
 1439.000000 3.607827 -2.370542 0.298268
 1440.000000 3.570819 -2.359085 0.307877
 1441.000000 3.578474 -2.273950 0.253950
 1442.000000 3.613098 -2.307334 0.276479
 1443.000000 3.619393 -2.397230 0.282918
 1444.000000 3.601919 -2.362701 0.278553
 1445.000000 3.644761 -2.261339 0.318875
 1446.000000 3.668104 -2.312543 0.310048
 1447.000000 3.626033 -2.314026 0.276124
 1448.000000 3.605568 -2.261609 0.265004
 1449.000000 3.588118 -2.306146 0.296809
 1450.000000 3.604984 -2.313989 0.256016
 1451.000000 3.644610 -2.389952 0.267306
 1452.000000 3.636748 -2.401455 0.343602
 1453.000000 3.612251 -2.341521 0.315150
 1454.000000 3.607548 -2.315166 0.324533
 1455.000000 3.581502 -2.324028 0.320624
 1456.000000 3.586871 -2.306308 0.343017
 1457.000000 3.588464 -2.368158 0.328581
 1458.000000 3.611994 -2.358222 0.322289
 1459.000000 3.644589 -2.406269 0.321099
 1460.000000 3.677780 -2.302073 0.337964
 1461.000000 3.613330 -2.378965 0.341336
 1462.000000 3.668222 -2.374830 0.294899
 1463.000000 3.671636 -2.386154 0.348286
 1464.000000 3.635129 -2.412408 0.305727
 1465.000000 3.662370 -2.365633 0.294799
 1466.000000 3.645383 -2.266399 0.300789
 1467.000000 3.688385 -2.371157 0.326732
 1468.000000 3.721534 -2.323140 0.360818
 1469.000000 3.638147 -2.271963 0.311632
 1470.000000 3.644116 -2.354827 0.317448
 1471.000000 3.635575 -2.318499 0.325141
 1472.000000 3.650182 -2.353717 0.293744
 1473.000000 3.584616 -2.398168 0.282414
 1474.000000 3.618726 -2.281758 0.290643
 1475.000000 3.614800 -2.337684 0.313876
 1476.000000 3.615989 -2.304076 0.348961
 1477.000000 3.593624 -2.338885 0.344711
 1478.000000 3.587515 -2.316399 0.297716
 1479.000000 3.609558 -2.381426 0.291285
 1480.000000 3.579327 -2.362645 0.282311
 1481.000000 3.650062 -2.277433 0.320430
 1482.000000 3.584669 -2.326897 0.297295
 1483.000000 3.590536 -2.334927 0.338233
 1484.000000 3.589236 -2.282027 0.292683
 1485.000000 3.582137 -2.301641 0.296075
 1486.000000 3.613633 -2.340241 0.322586
 1487.000000 3.595316 -2.337529 0.290487
 1488.000000 3.609415 -2.218563 0.322289
 1489.000000 3.608566 -2.315129 0.323836
 1490.000000 3.601006 -2.301966 0.297639
 1491.000000 3.624107 -2.304630 0.300592
 1492.000000 3.586605 -2.336893 0.278336
 1493.000000 3.586358 -2.351075 0.273358
 1494.000000 3.655709 -2.342969 0.292408
 1495.000000 3.582364 -2.332552 0.286065
 1496.000000 3.586679 -2.379967 0.298367
 1497.000000 3.663239 -2.374964 0.311610
 1498.000000 3.637558 -2.305935 0.320001
 1499.000000 3.658998 -2.288859 0.324117
 1500.000000 3.663223 -2.267455 0.327636
 1501.000000 3.656667 -2.324859 0.322315
 1502.000000 3.622687 -2.313031 0.307245
 1503.000000 3.670795 -2.337872 0.335087
 1504.000000 3.637620 -2.324482 0.331274
 1505.000000 3.636029 -2.348928 0.306906
 1506.000000 3.619008 -2.360864 0.296266
 1507.000000 3.690371 -2.406981 0.305673
 1508.000000 3.662662 -2.368338 0.307858
 1509.000000 3.658123 -2.354203 0.316816
 1510.000000 3.595441 -2.344255 0.277534
 1511.000000 3.640421 -2.280044 0.297408
 1512.000000 3.635836 -2.293560 0.297457
 1513.000000 3.592131 -2.326896 0.275223
 1514.000000 3.617843 -2.332680 0.317649
 1515.000000 3.645237 -2.274797 0.357409
 1516.000000 3.656525 -2.360629 0.350824
 1517.000000 3.623607 -2.250023 0.329245
 1518.000000 3.658024 -2.313783 0.345228
 1519.000000 3.645976 -2.363439 0.308025
 1520.000000 3.647566 -2.274262 0.302076
 1521.000000 3.682474 -2.343009 0.347239
 1522.000000 3.673103 -2.341888 0.317400
 1523.000000 3.640595 -2.331647 0.308108
 1524.000000 3.610564 -2.346062 0.300036
 1525.000000 3.649629 -2.380351 0.319242
 1526.000000 3.692274 -2.402754 0.305753
 1527.000000 3.590023 -2.342567 0.282802
 1528.000000 3.652535 -2.395596 0.333379
 1529.000000 3.670548 -2.339868 0.336345
 1530.000000 3.601288 -2.406482 0.319087
 1531.000000 3.632324 -2.244814 0.340020
 1532.000000 3.660516 -2.330876 0.288866
 1533.000000 3.663468 -2.302721 0.331775
 1534.000000 3.646437 -2.334844 0.363104
 1535.000000 3.660155 -2.327913 0.359049
 1536.000000 3.667292 -2.350667 0.347577
 1537.000000 3.587321 -2.317133 0.318335
 1538.000000 3.620806 -2.424277 0.321232
 1539.000000 3.621516 -2.355564 0.292632
 1540.000000 3.621955 -2.328229 0.336855
 1541.000000 3.671788 -2.339375 0.338558
 1542.000000 3.618981 -2.321407 0.347397
 1543.000000 3.603786 -2.356217 0.298762
 1544.000000 3.652319 -2.358136 0.338349
 1545.000000 3.699137 -2.390521 0.381160
 1546.000000 3.699509 -2.407142 0.339897
 1547.000000 3.661889 -2.376754 0.306827
 1548.000000 3.653689 -2.315438 0.315328
 1549.000000 3.613925 -2.358435 0.327401
 1550.000000 3.545363 -2.462295 0.306904
 1551.000000 3.582109 -2.363111 0.279984
 1552.000000 3.603697 -2.323330 0.289148
 1553.000000 3.569206 -2.328033 0.295176
 1554.000000 3.616774 -2.306260 0.299107
 1555.000000 3.591624 -2.355588 0.284403
 1556.000000 3.571491 -2.350002 0.305743
 1557.000000 3.610103 -2.332698 0.286832
 1558.000000 3.580423 -2.418454 0.284454
 1559.000000 3.559170 -2.395671 0.273155
 1560.000000 3.599288 -2.299513 0.293400
 1561.000000 3.577580 -2.340637 0.303632
 1562.000000 3.564504 -2.273240 0.309382
 1563.000000 3.582779 -2.406077 0.258233
 1564.000000 3.609772 -2.366263 0.305000
 1565.000000 3.622989 -2.292651 0.300926
 1566.000000 3.579212 -2.366795 0.262310
 1567.000000 3.615445 -2.352536 0.299709
 1568.000000 3.612047 -2.244971 0.301817
 1569.000000 3.601758 -2.293972 0.280696
 1570.000000 3.552179 -2.345406 0.250269
 1571.000000 3.585811 -2.411319 0.291044
 1572.000000 3.578893 -2.259653 0.286636
 1573.000000 3.602237 -2.426110 0.307434
 1574.000000 3.608711 -2.411245 0.277023
 1575.000000 3.634243 -2.330430 0.304166
 1576.000000 3.598553 -2.286140 0.298894
 1577.000000 3.600487 -2.370099 0.298747
 1578.000000 3.648601 -2.276328 0.307326
 1579.000000 3.560436 -2.314840 0.293376
 1580.000000 3.633561 -2.380832 0.268388
 1581.000000 3.573213 -2.379683 0.289295
 1582.000000 3.613939 -2.389684 0.304410
 1583.000000 3.606837 -2.378166 0.272963
 1584.000000 3.598382 -2.269093 0.267357
 1585.000000 3.617092 -2.328449 0.269908
 1586.000000 3.660852 -2.385510 0.321556
 1587.000000 3.557161 -2.334324 0.264419
 1588.000000 3.602378 -2.360620 0.276218
 1589.000000 3.604403 -2.356039 0.303243
 1590.000000 3.571428 -2.329794 0.292184
 1591.000000 3.587843 -2.351601 0.272104
 1592.000000 3.634597 -2.314205 0.327869
 1593.000000 3.616031 -2.294333 0.323565
 1594.000000 3.600466 -2.402786 0.310496
 1595.000000 3.581397 -2.304525 0.312191
 1596.000000 3.556832 -2.379726 0.278085
 1597.000000 3.600402 -2.336232 0.308146
 1598.000000 3.577943 -2.324745 0.281044
 1599.000000 3.642515 -2.237521 0.290803
 1600.000000 3.584193 -2.339797 0.320370
 1601.000000 3.606449 -2.320313 0.306048
 1602.000000 3.595327 -2.280563 0.322674
 1603.000000 3.587687 -2.310289 0.332705
 1604.000000 3.623505 -2.272147 0.332985
 1605.000000 3.620339 -2.318908 0.301982
 1606.000000 3.573575 -2.293011 0.290871
 1607.000000 3.540714 -2.280685 0.301796
 1608.000000 3.558832 -2.293892 0.262988
 1609.000000 3.635549 -2.353995 0.328961
 1610.000000 3.617947 -2.267252 0.318083
 1611.000000 3.617939 -2.370375 0.314758
 1612.000000 3.647304 -2.410199 0.335898
 1613.000000 3.583845 -2.298826 0.348489
 1614.000000 3.600200 -2.313342 0.314845
 1615.000000 3.619102 -2.358360 0.318434
 1616.000000 3.597059 -2.294577 0.303419
 1617.000000 3.584663 -2.310126 0.294204
 1618.000000 3.605459 -2.335831 0.347321
 1619.000000 3.621168 -2.281934 0.330268
 1620.000000 3.592300 -2.372521 0.325677
 1621.000000 3.545625 -2.367803 0.265103
 1622.000000 3.609902 -2.258505 0.310189
 1623.000000 3.582911 -2.239654 0.314909
 1624.000000 3.575710 -2.216178 0.336779
 1625.000000 3.591190 -2.271516 0.339193
 1626.000000 3.645112 -2.270987 0.355867
 1627.000000 3.632367 -2.292168 0.330389
 1628.000000 3.632412 -2.297651 0.335505
 1629.000000 3.595754 -2.269151 0.299380
 1630.000000 3.630072 -2.235780 0.363449
 1631.000000 3.609880 -2.295621 0.296957
 1632.000000 3.579867 -2.316298 0.289639
 1633.000000 3.534687 -2.306436 0.293795
 1634.000000 3.592530 -2.335469 0.315755
 1635.000000 3.552918 -2.311226 0.303750
 1636.000000 3.567798 -2.368093 0.316094
 1637.000000 3.542063 -2.306856 0.285679
 1638.000000 3.583048 -2.298587 0.284546
 1639.000000 3.544008 -2.307518 0.289846
 1640.000000 3.582834 -2.277128 0.333024
 1641.000000 3.551628 -2.283987 0.327605
 1642.000000 3.546452 -2.325141 0.280018
 1643.000000 3.538211 -2.189359 0.265982
 1644.000000 3.547235 -2.365145 0.286572
 1645.000000 3.560457 -2.313657 0.305245
 1646.000000 3.525891 -2.283025 0.243753
 1647.000000 3.597592 -2.284645 0.281474
 1648.000000 3.536524 -2.302097 0.265365
 1649.000000 3.556663 -2.464491 0.330588
 1650.000000 3.518695 -2.347128 0.272033
 1651.000000 3.584557 -2.322621 0.302910
 1652.000000 3.563826 -2.295175 0.321520
 1653.000000 3.577465 -2.314105 0.330034
 1654.000000 3.571949 -2.423064 0.293744
 1655.000000 3.529164 -2.302883 0.321697
 1656.000000 3.563405 -2.397613 0.281639
 1657.000000 3.551950 -2.370821 0.282014
 1658.000000 3.546394 -2.318561 0.295491
 1659.000000 3.553508 -2.289681 0.289765
 1660.000000 3.556637 -2.269192 0.277143
 1661.000000 3.574272 -2.302243 0.302212
 1662.000000 3.574162 -2.443635 0.263004
 1663.000000 3.577825 -2.337641 0.288704
 1664.000000 3.597448 -2.339786 0.277600
 1665.000000 3.565295 -2.337175 0.290358
 1666.000000 3.574260 -2.307790 0.256603
 1667.000000 3.572567 -2.378238 0.310801
 1668.000000 3.583957 -2.320308 0.272683
 1669.000000 3.609343 -2.378687 0.312500
 1670.000000 3.602762 -2.387688 0.313860
 1671.000000 3.599210 -2.343859 0.318340
 1672.000000 3.598326 -2.322633 0.319324
 1673.000000 3.578297 -2.319825 0.280974
 1674.000000 3.566712 -2.329874 0.334707
 1675.000000 3.572872 -2.413732 0.312586
 1676.000000 3.611060 -2.276021 0.320579
 1677.000000 3.591843 -2.309034 0.316853
 1678.000000 3.578728 -2.273197 0.297331
 1679.000000 3.606152 -2.331942 0.310506
 1680.000000 3.586186 -2.344613 0.278094
 1681.000000 3.578879 -2.360530 0.320471
 1682.000000 3.653612 -2.306974 0.302868
 1683.000000 3.618191 -2.323859 0.321412
 1684.000000 3.598895 -2.326287 0.324828
 1685.000000 3.580359 -2.377574 0.290818
 1686.000000 3.611588 -2.305938 0.337682
 1687.000000 3.557825 -2.404684 0.317317
 1688.000000 3.580128 -2.335674 0.315874
 1689.000000 3.548053 -2.283947 0.315117
 1690.000000 3.593521 -2.442492 0.321280
 1691.000000 3.573005 -2.330059 0.316092
 1692.000000 3.547869 -2.279925 0.279539
 1693.000000 3.539982 -2.384844 0.291068
 1694.000000 3.542840 -2.326287 0.319500
 1695.000000 3.562844 -2.476459 0.336503
 1696.000000 3.568255 -2.363089 0.284597
 1697.000000 3.602250 -2.314781 0.355335
 1698.000000 3.560301 -2.278604 0.284906
 1699.000000 3.548253 -2.221698 0.279179
 1700.000000 3.565814 -2.292527 0.274245
 1701.000000 3.590463 -2.373355 0.271840
 1702.000000 3.549451 -2.318238 0.263450
 1703.000000 3.560155 -2.394449 0.332939
 1704.000000 3.517130 -2.364755 0.313225
 1705.000000 3.600226 -2.284278 0.315433
 1706.000000 3.549915 -2.362222 0.311813
 1707.000000 3.559156 -2.301974 0.315295
 1708.000000 3.528224 -2.320571 0.302705
 1709.000000 3.577389 -2.343210 0.350268
 1710.000000 3.548600 -2.369456 0.321522
 1711.000000 3.581991 -2.340226 0.311845
 1712.000000 3.586144 -2.352689 0.301847
 1713.000000 3.587474 -2.358494 0.307022
 1714.000000 3.543875 -2.341670 0.291345
 1715.000000 3.542074 -2.351551 0.265333
 1716.000000 3.550985 -2.311740 0.273895
 1717.000000 3.569711 -2.323704 0.299358
 1718.000000 3.553393 -2.342973 0.291793
 1719.000000 3.571893 -2.307281 0.349453
 1720.000000 3.569210 -2.373464 0.319326
 1721.000000 3.569514 -2.281791 0.316223
 1722.000000 3.566681 -2.389368 0.319928
 1723.000000 3.540410 -2.250523 0.301738
 1724.000000 3.528088 -2.270068 0.313861
 1725.000000 3.583021 -2.346748 0.367894
 1726.000000 3.563805 -2.258369 0.336631
 1727.000000 3.563692 -2.215227 0.353517
 1728.000000 3.510052 -2.271604 0.325886
 1729.000000 3.549006 -2.198396 0.345748
 1730.000000 3.563206 -2.238770 0.369585
 1731.000000 3.543543 -2.281202 0.324933
 1732.000000 3.587201 -2.290819 0.321960
 1733.000000 3.575557 -2.300432 0.330747
 1734.000000 3.559440 -2.274124 0.342330
 1735.000000 3.583563 -2.286771 0.337843
 1736.000000 3.559256 -2.307636 0.322201
 1737.000000 3.608581 -2.319485 0.323426
 1738.000000 3.516292 -2.300258 0.277550
 1739.000000 3.583214 -2.281688 0.348861
 1740.000000 3.580393 -2.215459 0.317225
 1741.000000 3.577606 -2.220261 0.341875
 1742.000000 3.618777 -2.302042 0.330843
 1743.000000 3.600524 -2.230284 0.324003
 1744.000000 3.538547 -2.209323 0.288155
 1745.000000 3.590198 -2.306558 0.294638
 1746.000000 3.607642 -2.231891 0.297441
 1747.000000 3.626445 -2.329178 0.352462
 1748.000000 3.636018 -2.273725 0.347615
 1749.000000 3.595806 -2.270507 0.375783
 1750.000000 3.567788 -2.187607 0.384953
 1751.000000 3.576647 -2.174659 0.385601
 1752.000000 3.524274 -2.243459 0.330775
 1753.000000 3.508790 -2.244764 0.320544
 1754.000000 3.534731 -2.298769 0.293551
 1755.000000 3.551688 -2.231381 0.346448
 1756.000000 3.540162 -2.263587 0.340717
 1757.000000 3.546711 -2.220910 0.352015
 1758.000000 3.547471 -2.228714 0.388381
 1759.000000 3.517454 -2.277616 0.357218
 1760.000000 3.564585 -2.179816 0.367431
 1761.000000 3.507886 -2.157004 0.369828
 1762.000000 3.550209 -2.221052 0.352903
 1763.000000 3.546712 -2.271391 0.372431
 1764.000000 3.541995 -2.277447 0.341152
 1765.000000 3.554239 -2.261690 0.346284
 1766.000000 3.538769 -2.225585 0.353350
 1767.000000 3.559407 -2.170649 0.313190
 1768.000000 3.567188 -2.217783 0.370134
 1769.000000 3.573628 -2.178547 0.388318
 1770.000000 3.525377 -2.271464 0.328952
 1771.000000 3.564980 -2.194830 0.332082
 1772.000000 3.540803 -2.191950 0.335378
 1773.000000 3.542856 -2.227481 0.386183
 1774.000000 3.578185 -2.175006 0.408343
 1775.000000 3.550755 -2.258651 0.371117
 1776.000000 3.565445 -2.229465 0.318072
 1777.000000 3.590397 -2.242103 0.367818
 1778.000000 3.534770 -2.299444 0.337087
 1779.000000 3.558746 -2.247711 0.404119
 1780.000000 3.554315 -2.241730 0.304059
 1781.000000 3.550683 -2.204705 0.328074
 1782.000000 3.562507 -2.180081 0.302462
 1783.000000 3.604726 -2.238574 0.330916
 1784.000000 3.626591 -2.254895 0.336048
 1785.000000 3.557097 -2.260847 0.324195
 1786.000000 3.575164 -2.229133 0.318210
 1787.000000 3.593799 -2.240225 0.331336
 1788.000000 3.556957 -2.279894 0.348574
 1789.000000 3.587295 -2.255619 0.336811
 1790.000000 3.611560 -2.207055 0.343462
 1791.000000 3.579789 -2.288486 0.294423
 1792.000000 3.608654 -2.346025 0.284354
 1793.000000 3.587517 -2.154367 0.327187
 1794.000000 3.637775 -2.200420 0.340789
 1795.000000 3.602500 -2.237817 0.326663
 1796.000000 3.569262 -2.280499 0.339705
 1797.000000 3.596504 -2.226529 0.306723
 1798.000000 3.624549 -2.203755 0.318219
 1799.000000 3.619708 -2.224714 0.354137
 1800.000000 3.590291 -2.279084 0.330431
 1801.000000 3.607423 -2.258395 0.292679
 1802.000000 3.605793 -2.255071 0.346920
 1803.000000 3.568245 -2.288706 0.321202
 1804.000000 3.579160 -2.265902 0.304039
 1805.000000 3.628529 -2.268102 0.300521
 1806.000000 3.558907 -2.225077 0.316718
 1807.000000 3.563027 -2.287582 0.310108
 1808.000000 3.603342 -2.296740 0.291070
 1809.000000 3.622436 -2.358306 0.287061
 1810.000000 3.555882 -2.210338 0.297264
 1811.000000 3.599439 -2.194829 0.315293
 1812.000000 3.609711 -2.207893 0.344079
 1813.000000 3.597587 -2.323910 0.284795
 1814.000000 3.611071 -2.279845 0.339851
 1815.000000 3.598968 -2.305754 0.290705
 1816.000000 3.590322 -2.210128 0.318374
 1817.000000 3.628325 -2.253088 0.309699
 1818.000000 3.630422 -2.207631 0.308298
 1819.000000 3.633761 -2.312952 0.310377
 1820.000000 3.601276 -2.314147 0.348735
 1821.000000 3.603903 -2.141046 0.371967
 1822.000000 3.594383 -2.331025 0.322067
 1823.000000 3.616685 -2.300086 0.342035
 1824.000000 3.613722 -2.285993 0.306022
 1825.000000 3.551214 -2.305618 0.301303
 1826.000000 3.616377 -2.267125 0.302403
 1827.000000 3.565628 -2.294104 0.286428
 1828.000000 3.581093 -2.171178 0.285563
 1829.000000 3.585082 -2.243503 0.311983
 1830.000000 3.552821 -2.325819 0.292424
 1831.000000 3.579583 -2.250553 0.310099
 1832.000000 3.635187 -2.328559 0.258891
 1833.000000 3.568640 -2.228343 0.279226
 1834.000000 3.594322 -2.308994 0.262301
 1835.000000 3.591287 -2.307949 0.286691
 1836.000000 3.584443 -2.324221 0.266621
 1837.000000 3.570089 -2.252757 0.294708
 1838.000000 3.583811 -2.236501 0.309881
 1839.000000 3.624980 -2.352864 0.326144
 1840.000000 3.583475 -2.267087 0.324763
 1841.000000 3.592541 -2.224303 0.299273
 1842.000000 3.614953 -2.271912 0.324039
 1843.000000 3.578147 -2.245425 0.303964
 1844.000000 3.650443 -2.335086 0.358408
 1845.000000 3.575800 -2.203211 0.304318
 1846.000000 3.655732 -2.269939 0.297762
 1847.000000 3.582360 -2.276864 0.319309
 1848.000000 3.571872 -2.367156 0.294419
 1849.000000 3.586612 -2.244825 0.329072
 1850.000000 3.604785 -2.285038 0.313727
 1851.000000 3.581776 -2.196009 0.344525
 1852.000000 3.588678 -2.193454 0.313296
 1853.000000 3.592286 -2.321071 0.295271
 1854.000000 3.612854 -2.285791 0.318829
 1855.000000 3.678659 -2.335694 0.323310
 1856.000000 3.616086 -2.271468 0.299235
 1857.000000 3.602869 -2.275847 0.301207
 1858.000000 3.610301 -2.334822 0.288322
 1859.000000 3.621832 -2.303244 0.301904
 1860.000000 3.569279 -2.416420 0.283479
 1861.000000 3.589227 -2.410722 0.289832
 1862.000000 3.647018 -2.317227 0.327019
 1863.000000 3.632162 -2.342779 0.315502
 1864.000000 3.630950 -2.304412 0.317372
 1865.000000 3.601719 -2.305162 0.331042
 1866.000000 3.618536 -2.298066 0.340564
 1867.000000 3.592906 -2.401555 0.282609
 1868.000000 3.595228 -2.304229 0.292413
 1869.000000 3.640151 -2.307169 0.332493
 1870.000000 3.613632 -2.269926 0.328766
 1871.000000 3.633113 -2.363007 0.327631
 1872.000000 3.622777 -2.279848 0.313026
 1873.000000 3.631300 -2.393374 0.266253
 1874.000000 3.623692 -2.311456 0.274014
 1875.000000 3.638614 -2.349755 0.300710
 1876.000000 3.592381 -2.331244 0.287248
 1877.000000 3.619933 -2.251386 0.290259
 1878.000000 3.597339 -2.353173 0.328717
 1879.000000 3.592068 -2.386441 0.321097
 1880.000000 3.594400 -2.362723 0.334694
 1881.000000 3.584629 -2.308836 0.298439
 1882.000000 3.614955 -2.339479 0.296524
 1883.000000 3.594387 -2.258136 0.315494
 1884.000000 3.602320 -2.235361 0.340962
 1885.000000 3.627759 -2.315349 0.310442
 1886.000000 3.631863 -2.328392 0.319709
 1887.000000 3.639372 -2.215560 0.341012
 1888.000000 3.583179 -2.264850 0.312235
 1889.000000 3.611074 -2.331824 0.301123
 1890.000000 3.630568 -2.354314 0.303901
 1891.000000 3.616638 -2.297010 0.314192
 1892.000000 3.606079 -2.276926 0.330201
 1893.000000 3.596486 -2.219871 0.364050
 1894.000000 3.608446 -2.291948 0.396700
 1895.000000 3.654952 -2.332539 0.365924
 1896.000000 3.660087 -2.305578 0.330689
 1897.000000 3.612635 -2.270735 0.355704
 1898.000000 3.634700 -2.375904 0.401030
 1899.000000 3.597384 -2.388730 0.344048
 1900.000000 3.624076 -2.289789 0.393336
 1901.000000 3.626485 -2.263959 0.355132
 1902.000000 3.647969 -2.281661 0.340655
 1903.000000 3.701140 -2.338481 0.455213
 1904.000000 3.658843 -2.147420 0.380720
 1905.000000 3.645780 -2.345487 0.338522
 1906.000000 3.653553 -2.251046 0.323675
 1907.000000 3.570654 -2.378268 0.366384
 1908.000000 3.552954 -2.349163 0.362940
 1909.000000 3.546551 -2.449949 0.347096
 1910.000000 3.571998 -2.286097 0.381576
 1911.000000 3.652501 -2.365303 0.336020
 1912.000000 3.639274 -2.266938 0.325699
 1913.000000 3.589032 -2.262155 0.365904
 1914.000000 3.608740 -2.365640 0.363385
 1915.000000 3.615599 -2.300386 0.383430
 1916.000000 3.594090 -2.366325 0.364859
 1917.000000 3.579941 -2.228087 0.341765
 1918.000000 3.584456 -2.243062 0.407808
 1919.000000 3.588845 -2.267227 0.383922
 1920.000000 3.604619 -2.238815 0.358092
 1921.000000 3.598672 -2.287060 0.382692
 1922.000000 3.589357 -2.216070 0.372066
 1923.000000 3.568729 -2.264282 0.329518
 1924.000000 3.564815 -2.215962 0.341407
 1925.000000 3.609136 -2.284018 0.382267
 1926.000000 3.602787 -2.269026 0.385174
 1927.000000 3.588459 -2.172035 0.343528
 1928.000000 3.577662 -2.336026 0.349479
 1929.000000 3.573185 -2.344734 0.373124
 1930.000000 3.609342 -2.292420 0.394740
 1931.000000 3.635904 -2.302409 0.374533
 1932.000000 3.578869 -2.379480 0.364150
 1933.000000 3.595041 -2.347519 0.365607
 1934.000000 3.552216 -2.390203 0.348301
 1935.000000 3.625740 -2.396011 0.347883
 1936.000000 3.616505 -2.352955 0.362707
 1937.000000 3.605772 -2.202406 0.364614
 1938.000000 3.618283 -2.288686 0.340636
 1939.000000 3.619059 -2.196072 0.336450
 1940.000000 3.612791 -2.287676 0.350884
 1941.000000 3.637212 -2.215479 0.348760
 1942.000000 3.612193 -2.272267 0.354086
 1943.000000 3.616742 -2.150290 0.377717
 1944.000000 3.600817 -2.168175 0.376955
 1945.000000 3.594670 -2.258671 0.321564
 1946.000000 3.631585 -2.247519 0.315743
 1947.000000 3.532508 -2.244463 0.348635
 1948.000000 3.624871 -2.324900 0.369625
 1949.000000 3.628250 -2.271933 0.378105
 1950.000000 3.608000 -2.246043 0.378696
 1951.000000 3.572104 -2.228192 0.362179
 1952.000000 3.499543 -2.238760 0.342881
 1953.000000 3.569154 -2.231249 0.343779
 1954.000000 3.547888 -2.239296 0.363477
 1955.000000 3.599743 -2.283647 0.317074
 1956.000000 3.589455 -2.297796 0.321133
 1957.000000 3.634146 -2.221072 0.362677
 1958.000000 3.642773 -2.237878 0.373202
 1959.000000 3.581365 -2.238010 0.409215
 1960.000000 3.585621 -2.269437 0.393226
 1961.000000 3.566039 -2.264829 0.391270
 1962.000000 3.581171 -2.320882 0.331422
 1963.000000 3.594302 -2.257016 0.403444
 1964.000000 3.602834 -2.283121 0.407893
 1965.000000 3.601905 -2.320899 0.381119
 1966.000000 3.610394 -2.248156 0.357308
 1967.000000 3.599486 -2.327396 0.371580
 1968.000000 3.554078 -2.313484 0.320252
 1969.000000 3.608666 -2.315297 0.376589
 1970.000000 3.602044 -2.262742 0.373794
 1971.000000 3.630208 -2.266550 0.372930
 1972.000000 3.527137 -2.270919 0.389496
 1973.000000 3.597108 -2.292795 0.380009
 1974.000000 3.567952 -2.190791 0.353923
 1975.000000 3.572757 -2.227657 0.344044
 1976.000000 3.575826 -2.262167 0.356513
 1977.000000 3.605160 -2.169345 0.360858
 1978.000000 3.567299 -2.199171 0.362369
 1979.000000 3.560153 -2.229942 0.310568
 1980.000000 3.536692 -2.249377 0.292465
 1981.000000 3.560844 -2.324331 0.325832
 1982.000000 3.565599 -2.267325 0.349032
 1983.000000 3.553155 -2.291020 0.330728
 1984.000000 3.573990 -2.222663 0.292640
 1985.000000 3.577244 -2.315194 0.329252
 1986.000000 3.553329 -2.246260 0.362933
 1987.000000 3.652993 -2.268715 0.384560
 1988.000000 3.537338 -2.238309 0.393782
 1989.000000 3.540253 -2.281647 0.348316
 1990.000000 3.585365 -2.309085 0.378133
 1991.000000 3.596392 -2.229586 0.392058
 1992.000000 3.569194 -2.342770 0.368559
 1993.000000 3.550731 -2.229216 0.351506
 1994.000000 3.583654 -2.241739 0.370950
 1995.000000 3.551262 -2.235917 0.361306
 1996.000000 3.549958 -2.291938 0.405053
 1997.000000 3.564469 -2.172576 0.398899
 1998.000000 3.509540 -2.212697 0.359604
 1999.000000 3.559632 -2.322650 0.401530
 2000.000000 3.516816 -2.260623 0.378245
 2001.000000 3.540306 -2.234629 0.403303
 2002.000000 3.510396 -2.223828 0.375160
 2003.000000 3.570359 -2.246548 0.397684
 2004.000000 3.553851 -2.200200 0.406278
 2005.000000 3.602055 -2.154811 0.401947
 2006.000000 3.525384 -2.166452 0.397956
 2007.000000 3.548951 -2.169352 0.343562
 2008.000000 3.583423 -2.199363 0.427016
 2009.000000 3.535461 -2.231908 0.410784
 2010.000000 3.513817 -2.220855 0.434960
 2011.000000 3.595874 -2.207473 0.401194
 2012.000000 3.579174 -2.241317 0.414080
 2013.000000 3.589917 -2.240114 0.407229
 2014.000000 3.552839 -2.255577 0.398453
 2015.000000 3.570333 -2.263813 0.403649
 2016.000000 3.592671 -2.207439 0.396032
 2017.000000 3.526582 -2.310723 0.369290
 2018.000000 3.562648 -2.280935 0.394739
 2019.000000 3.535828 -2.340298 0.396451
 2020.000000 3.542924 -2.256937 0.365522
 2021.000000 3.586232 -2.182171 0.354844
 2022.000000 3.533609 -2.228205 0.362785
 2023.000000 3.561434 -2.261052 0.399369
 2024.000000 3.566614 -2.202624 0.364844
 2025.000000 3.559160 -2.153149 0.407553
 2026.000000 3.563764 -2.238602 0.381183
 2027.000000 3.541816 -2.248359 0.389090
 2028.000000 3.538093 -2.238108 0.413363
 2029.000000 3.567206 -2.266625 0.383022
 2030.000000 3.515406 -2.197049 0.393631
 2031.000000 3.557022 -2.291112 0.351579
 2032.000000 3.557494 -2.309536 0.394190
 2033.000000 3.617591 -2.317619 0.445145
 2034.000000 3.582757 -2.285967 0.444803
 2035.000000 3.582169 -2.230790 0.422654
 2036.000000 3.622149 -2.287848 0.401649
 2037.000000 3.557165 -2.256837 0.385434
 2038.000000 3.578252 -2.210592 0.355771
 2039.000000 3.588620 -2.253949 0.357989
 2040.000000 3.593050 -2.205466 0.367561
 2041.000000 3.607817 -2.281096 0.391239
 2042.000000 3.560717 -2.248727 0.330886
 2043.000000 3.590651 -2.247105 0.298963
 2044.000000 3.611722 -2.199655 0.368090
 2045.000000 3.563538 -2.235919 0.320796
 2046.000000 3.622856 -2.245214 0.334881
 2047.000000 3.585368 -2.257290 0.326626
 2048.000000 3.562433 -2.240533 0.343702
 2049.000000 3.556334 -2.255685 0.277238
 2050.000000 3.561412 -2.325604 0.311023
 2051.000000 3.609962 -2.238996 0.317599
 2052.000000 3.581262 -2.298329 0.287769
 2053.000000 3.570137 -2.251671 0.274395
 2054.000000 3.606115 -2.265549 0.305454
 2055.000000 3.578804 -2.220206 0.314185
 2056.000000 3.601219 -2.217953 0.340733
 2057.000000 3.594941 -2.265504 0.321439
 2058.000000 3.628067 -2.306463 0.335144
 2059.000000 3.617152 -2.278292 0.373817
 2060.000000 3.581536 -2.365959 0.314957
 2061.000000 3.587011 -2.371766 0.336533
 2062.000000 3.623173 -2.318536 0.392733
 2063.000000 3.638068 -2.290374 0.356833
 2064.000000 3.620949 -2.261246 0.358940
 2065.000000 3.574072 -2.348782 0.315598
 2066.000000 3.631395 -2.348311 0.315738
 2067.000000 3.564874 -2.192312 0.339879
 2068.000000 3.628649 -2.229833 0.319862
 2069.000000 3.578390 -2.245410 0.346217
 2070.000000 3.606222 -2.256549 0.346508
 2071.000000 3.605240 -2.279029 0.361208
 2072.000000 3.607128 -2.180620 0.380749
 2073.000000 3.575491 -2.221213 0.387091
 2074.000000 3.579329 -2.183702 0.428525
 2075.000000 3.573559 -2.186905 0.330745
 2076.000000 3.539578 -2.257741 0.345952
 2077.000000 3.551193 -2.313921 0.348870
 2078.000000 3.563837 -2.344164 0.366120
 2079.000000 3.570860 -2.373960 0.330840
 2080.000000 3.580587 -2.273260 0.345601
 2081.000000 3.583734 -2.368466 0.374908
 2082.000000 3.552706 -2.308839 0.353904
 2083.000000 3.586388 -2.334497 0.343525
 2084.000000 3.552753 -2.384088 0.341615
 2085.000000 3.578422 -2.297608 0.326944
 2086.000000 3.579376 -2.285273 0.383379
 2087.000000 3.604063 -2.236808 0.383197
 2088.000000 3.559232 -2.248904 0.386679
 2089.000000 3.555322 -2.306917 0.384461
 2090.000000 3.565056 -2.340117 0.405031
 2091.000000 3.565048 -2.280947 0.384644
 2092.000000 3.575792 -2.307519 0.367190
 2093.000000 3.570521 -2.301979 0.375670
 2094.000000 3.519751 -2.291435 0.360088
 2095.000000 3.548833 -2.293090 0.391168
 2096.000000 3.540512 -2.277002 0.396556
 2097.000000 3.559636 -2.290878 0.368348
 2098.000000 3.513200 -2.229359 0.390340
 2099.000000 3.535818 -2.360471 0.383364
 2100.000000 3.553350 -2.288446 0.362501
 2101.000000 3.533293 -2.305943 0.397531
 2102.000000 3.535100 -2.259862 0.351351
 2103.000000 3.573463 -2.268483 0.381293
 2104.000000 3.579606 -2.303944 0.414221
 2105.000000 3.528562 -2.348990 0.396418
 2106.000000 3.573905 -2.257107 0.431624
 2107.000000 3.579326 -2.274632 0.438256
 2108.000000 3.562631 -2.331152 0.432138
 2109.000000 3.552703 -2.233210 0.410155
 2110.000000 3.546467 -2.287031 0.436922
 2111.000000 3.525424 -2.305412 0.403562
 2112.000000 3.518531 -2.314563 0.376145
 2113.000000 3.526200 -2.385595 0.388885
 2114.000000 3.559205 -2.322243 0.400450
 2115.000000 3.534283 -2.279719 0.414483
 2116.000000 3.579691 -2.268452 0.407840
 2117.000000 3.581611 -2.253109 0.438504
 2118.000000 3.580475 -2.284083 0.449142
 2119.000000 3.586978 -2.310744 0.404852
 2120.000000 3.531179 -2.386461 0.422302
 2121.000000 3.614788 -2.289910 0.402419
 2122.000000 3.543849 -2.228411 0.399061
 2123.000000 3.553984 -2.353632 0.394187
 2124.000000 3.568239 -2.303249 0.401537
 2125.000000 3.595664 -2.191539 0.386972
 2126.000000 3.571540 -2.329088 0.390203
 2127.000000 3.598661 -2.266945 0.405477
 2128.000000 3.563012 -2.300782 0.457197
 2129.000000 3.616651 -2.302958 0.451023
 2130.000000 3.548127 -2.227433 0.404913
 2131.000000 3.520647 -2.348103 0.371238
 2132.000000 3.545464 -2.303035 0.393840
 2133.000000 3.605603 -2.318638 0.399221
 2134.000000 3.603855 -2.247471 0.385331
 2135.000000 3.602344 -2.283006 0.446344
 2136.000000 3.568506 -2.262844 0.406725
 2137.000000 3.591504 -2.296820 0.372780
 2138.000000 3.607427 -2.256860 0.427304
 2139.000000 3.556574 -2.366850 0.398164
 2140.000000 3.565457 -2.338010 0.321110
 2141.000000 3.576198 -2.314991 0.364221
 2142.000000 3.565669 -2.391105 0.364614
 2143.000000 3.567156 -2.384631 0.372042
 2144.000000 3.579152 -2.276794 0.370056
 2145.000000 3.574297 -2.317051 0.378189
 2146.000000 3.597675 -2.306625 0.426023
 2147.000000 3.592117 -2.361847 0.416088
 2148.000000 3.578578 -2.283189 0.360960
 2149.000000 3.586024 -2.361492 0.400103
 2150.000000 3.588064 -2.314503 0.388254
 2151.000000 3.619575 -2.349819 0.415695
 2152.000000 3.593260 -2.287035 0.393034
 2153.000000 3.593149 -2.284177 0.388704
 2154.000000 3.624227 -2.250969 0.406920
 2155.000000 3.576791 -2.313501 0.394139
 2156.000000 3.627066 -2.294033 0.386889
 2157.000000 3.586232 -2.317262 0.392181
 2158.000000 3.657061 -2.278367 0.413206
 2159.000000 3.611853 -2.347410 0.395162
 2160.000000 3.580213 -2.380718 0.443218
 2161.000000 3.603422 -2.253147 0.402585
 2162.000000 3.582531 -2.358898 0.429042
 2163.000000 3.609269 -2.383392 0.410739
 2164.000000 3.545437 -2.300514 0.403744
 2165.000000 3.589121 -2.312333 0.397870
 2166.000000 3.583189 -2.308044 0.416213
 2167.000000 3.572392 -2.282899 0.408081
 2168.000000 3.600826 -2.261593 0.458339
 2169.000000 3.576807 -2.293492 0.413387
 2170.000000 3.592490 -2.334278 0.406446
 2171.000000 3.587388 -2.402978 0.414613
 2172.000000 3.577820 -2.418320 0.387179
 2173.000000 3.621659 -2.315996 0.436155
 2174.000000 3.579732 -2.316536 0.408643
 2175.000000 3.575197 -2.316849 0.443943
 2176.000000 3.614743 -2.387024 0.428780
 2177.000000 3.596991 -2.282704 0.411698
 2178.000000 3.580114 -2.347424 0.425062
 2179.000000 3.530998 -2.284770 0.401001
 2180.000000 3.563198 -2.189468 0.407749
 2181.000000 3.570369 -2.327661 0.425480
 2182.000000 3.576900 -2.201801 0.388184
 2183.000000 3.583757 -2.349491 0.388795
 2184.000000 3.537611 -2.299466 0.382475
 2185.000000 3.558337 -2.344629 0.415038
 2186.000000 3.533966 -2.286933 0.411463
 2187.000000 3.532140 -2.235314 0.411398
 2188.000000 3.624083 -2.291330 0.445899
 2189.000000 3.550075 -2.339596 0.395992
 2190.000000 3.551048 -2.323068 0.409756
 2191.000000 3.582416 -2.252563 0.409890
 2192.000000 3.560455 -2.298568 0.392173
 2193.000000 3.562714 -2.315511 0.426011
 2194.000000 3.620642 -2.245568 0.435997
 2195.000000 3.574603 -2.286811 0.415886
 2196.000000 3.620636 -2.355645 0.410398
 2197.000000 3.574990 -2.378728 0.407364
 2198.000000 3.587847 -2.314497 0.404139
 2199.000000 3.533692 -2.373804 0.423641
 2200.000000 3.595320 -2.254753 0.371482
 2201.000000 3.564554 -2.335113 0.380900
 2202.000000 3.555303 -2.363439 0.397328
 2203.000000 3.546832 -2.323628 0.431717
 2204.000000 3.543212 -2.347297 0.420359
 2205.000000 3.550694 -2.323419 0.401422
 2206.000000 3.521417 -2.321790 0.404831
 2207.000000 3.536787 -2.361492 0.433879
 2208.000000 3.563545 -2.372451 0.417079
 2209.000000 3.536225 -2.341407 0.409191
 2210.000000 3.567515 -2.281564 0.420618
 2211.000000 3.571689 -2.232944 0.415191
 2212.000000 3.543800 -2.320559 0.413883
 2213.000000 3.596515 -2.309984 0.424535
 2214.000000 3.600646 -2.302679 0.430673
 2215.000000 3.579990 -2.315587 0.421709
 2216.000000 3.572086 -2.300282 0.418474
 2217.000000 3.605586 -2.353510 0.447362
 2218.000000 3.587710 -2.279521 0.445722
 2219.000000 3.561584 -2.358070 0.439865
 2220.000000 3.586640 -2.327729 0.432109
 2221.000000 3.615973 -2.286568 0.434343
 2222.000000 3.619659 -2.180821 0.409311
 2223.000000 3.575866 -2.293576 0.399910
 2224.000000 3.568283 -2.211516 0.450270
 2225.000000 3.582459 -2.321903 0.420005
 2226.000000 3.582775 -2.187349 0.453170
 2227.000000 3.548527 -2.285098 0.421690
 2228.000000 3.574876 -2.333523 0.449792
 2229.000000 3.595568 -2.235225 0.421046
 2230.000000 3.506201 -2.322937 0.419955
 2231.000000 3.589284 -2.259536 0.434063
 2232.000000 3.592995 -2.292651 0.464029
 2233.000000 3.568129 -2.236469 0.433291
 2234.000000 3.571772 -2.291372 0.411036
 2235.000000 3.597747 -2.203620 0.423733
 2236.000000 3.581921 -2.268906 0.426139
 2237.000000 3.548539 -2.181482 0.420385
 2238.000000 3.591283 -2.313876 0.396394
 2239.000000 3.596924 -2.378627 0.410999
 2240.000000 3.538124 -2.267483 0.403789
 2241.000000 3.594039 -2.258333 0.443483
 2242.000000 3.582069 -2.290794 0.423177
 2243.000000 3.572076 -2.285156 0.471959
 2244.000000 3.510294 -2.272654 0.387837
 2245.000000 3.558021 -2.325749 0.402194
 2246.000000 3.561079 -2.214530 0.381436
 2247.000000 3.545962 -2.291602 0.390927
 2248.000000 3.547679 -2.342655 0.399100
 2249.000000 3.603724 -2.328177 0.417782
 2250.000000 3.581777 -2.288214 0.458163
 2251.000000 3.569684 -2.303909 0.382943
 2252.000000 3.548139 -2.253070 0.402590
 2253.000000 3.607333 -2.295692 0.448851
 2254.000000 3.577008 -2.296926 0.425288
 2255.000000 3.589553 -2.306895 0.434244
 2256.000000 3.542111 -2.385424 0.414422
 2257.000000 3.581648 -2.321825 0.435824
 2258.000000 3.561757 -2.290647 0.426813
 2259.000000 3.592057 -2.353253 0.459739
 2260.000000 3.583291 -2.320242 0.430829
 2261.000000 3.576421 -2.361334 0.429039
 2262.000000 3.627558 -2.280913 0.430425
 2263.000000 3.630432 -2.332994 0.423373
 2264.000000 3.605981 -2.295994 0.494266
 2265.000000 3.617376 -2.255665 0.454016
 2266.000000 3.580361 -2.307035 0.439117
 2267.000000 3.571086 -2.382313 0.433846
 2268.000000 3.611939 -2.313108 0.404763
 2269.000000 3.583577 -2.305678 0.421794
 2270.000000 3.601682 -2.358109 0.424442
 2271.000000 3.585092 -2.321635 0.450923
 2272.000000 3.589161 -2.264469 0.424098
 2273.000000 3.597227 -2.276176 0.415617
 2274.000000 3.594020 -2.287451 0.417520
 2275.000000 3.626180 -2.298446 0.430553
 2276.000000 3.535987 -2.306763 0.409164
 2277.000000 3.554188 -2.340904 0.414681
 2278.000000 3.561170 -2.245256 0.399810
 2279.000000 3.566451 -2.249120 0.408216
 2280.000000 3.562523 -2.277900 0.389808
 2281.000000 3.552898 -2.328374 0.404847
 2282.000000 3.565210 -2.279378 0.442370
 2283.000000 3.570236 -2.234257 0.442535
 2284.000000 3.611467 -2.301349 0.422418
 2285.000000 3.595162 -2.322658 0.448870
 2286.000000 3.589925 -2.256559 0.421604
 2287.000000 3.603477 -2.332870 0.431625
 2288.000000 3.617400 -2.332673 0.397733
 2289.000000 3.592213 -2.376533 0.404311
 2290.000000 3.623992 -2.262801 0.417743
 2291.000000 3.577468 -2.341933 0.406203
 2292.000000 3.609083 -2.316101 0.422782
 2293.000000 3.634945 -2.279281 0.472545
 2294.000000 3.577523 -2.283304 0.378330
 2295.000000 3.585996 -2.306618 0.408092
 2296.000000 3.614315 -2.291813 0.409692
 2297.000000 3.593945 -2.305335 0.418313
 2298.000000 3.578889 -2.277460 0.406189
 2299.000000 3.622909 -2.234198 0.428556
 2300.000000 3.620199 -2.250969 0.351885
 2301.000000 3.618917 -2.263718 0.390686
 2302.000000 3.584254 -2.367355 0.425950
 2303.000000 3.603527 -2.309946 0.391663
 2304.000000 3.647298 -2.387737 0.400805
 2305.000000 3.598058 -2.247109 0.377341
 2306.000000 3.652877 -2.317185 0.425158
 2307.000000 3.583273 -2.200681 0.402066
 2308.000000 3.582507 -2.285745 0.385951
 2309.000000 3.557489 -2.278213 0.349780
 2310.000000 3.646842 -2.323104 0.405006
 2311.000000 3.615071 -2.352022 0.375087
 2312.000000 3.581528 -2.330565 0.362550
 2313.000000 3.615659 -2.295278 0.408990
 2314.000000 3.608853 -2.329645 0.387717
 2315.000000 3.620216 -2.243910 0.400683
 2316.000000 3.619338 -2.202507 0.381569
 2317.000000 3.639701 -2.273139 0.394493
 2318.000000 3.594845 -2.257030 0.353841
 2319.000000 3.583691 -2.330010 0.364572
 2320.000000 3.604424 -2.296970 0.362194
 2321.000000 3.583856 -2.338345 0.362051
 2322.000000 3.585239 -2.279544 0.359867
 2323.000000 3.588060 -2.224106 0.380647
 2324.000000 3.612509 -2.282546 0.385207
 2325.000000 3.558470 -2.305485 0.400089
 2326.000000 3.588011 -2.251124 0.407564
 2327.000000 3.608811 -2.301180 0.400995
 2328.000000 3.585241 -2.250489 0.402339
 2329.000000 3.613567 -2.237828 0.382719
 2330.000000 3.592940 -2.238067 0.403876
 2331.000000 3.588079 -2.284424 0.412299
 2332.000000 3.612653 -2.282508 0.427888
 2333.000000 3.604838 -2.311576 0.457889
 2334.000000 3.657787 -2.296381 0.427680
 2335.000000 3.629133 -2.265307 0.437495
 2336.000000 3.590658 -2.229234 0.415032
 2337.000000 3.592025 -2.214732 0.448107
 2338.000000 3.551887 -2.262234 0.408674
 2339.000000 3.574935 -2.260645 0.426919
 2340.000000 3.561648 -2.304908 0.460636
 2341.000000 3.597180 -2.290108 0.436246
 2342.000000 3.581518 -2.221212 0.395483
 2343.000000 3.599831 -2.247604 0.436654
 2344.000000 3.608211 -2.269213 0.402967
 2345.000000 3.630668 -2.301119 0.378944
 2346.000000 3.615551 -2.346328 0.436373
 2347.000000 3.606179 -2.256819 0.436461
 2348.000000 3.597888 -2.326073 0.433893
 2349.000000 3.627052 -2.247345 0.419081
 2350.000000 3.622475 -2.297385 0.430658
 2351.000000 3.595552 -2.303069 0.383854
 2352.000000 3.591138 -2.309931 0.400794
 2353.000000 3.606030 -2.330597 0.443474
 2354.000000 3.595421 -2.249986 0.421964
 2355.000000 3.549720 -2.228918 0.400944
 2356.000000 3.579316 -2.289119 0.428344
 2357.000000 3.539795 -2.345565 0.415508
 2358.000000 3.572697 -2.337035 0.373883
 2359.000000 3.559338 -2.297972 0.410180
 2360.000000 3.607067 -2.307893 0.429579
 2361.000000 3.602490 -2.310571 0.406878
 2362.000000 3.547155 -2.271874 0.390180
 2363.000000 3.508419 -2.377996 0.387033
 2364.000000 3.577019 -2.316697 0.389924
 2365.000000 3.558916 -2.345497 0.367126
 2366.000000 3.526047 -2.358467 0.379137
 2367.000000 3.602925 -2.332494 0.352805
 2368.000000 3.554045 -2.312491 0.373387
 2369.000000 3.583923 -2.385055 0.393746
 2370.000000 3.567854 -2.318013 0.382755
 2371.000000 3.600047 -2.341231 0.388662
 2372.000000 3.544477 -2.314118 0.392652
 2373.000000 3.629408 -2.325565 0.376405
 2374.000000 3.554829 -2.289560 0.368885
 2375.000000 3.575016 -2.213407 0.397647
 2376.000000 3.566627 -2.301747 0.360865
 2377.000000 3.565192 -2.258889 0.401680
 2378.000000 3.579716 -2.333990 0.370484
 2379.000000 3.604151 -2.222318 0.390127
 2380.000000 3.572134 -2.308615 0.413792
 2381.000000 3.592546 -2.255563 0.429389
 2382.000000 3.535136 -2.299882 0.381605
 2383.000000 3.545744 -2.336929 0.416237
 2384.000000 3.502412 -2.387446 0.366952
 2385.000000 3.611918 -2.266175 0.367478
 2386.000000 3.559171 -2.346225 0.337764
 2387.000000 3.546339 -2.278821 0.348837
 2388.000000 3.571287 -2.381464 0.358340
 2389.000000 3.528433 -2.263165 0.353454
 2390.000000 3.529825 -2.366621 0.361578
 2391.000000 3.579191 -2.365227 0.389901
 2392.000000 3.586959 -2.305043 0.342530
 2393.000000 3.643869 -2.302424 0.377631
 2394.000000 3.578839 -2.311338 0.372641
 2395.000000 3.572605 -2.312598 0.400443
 2396.000000 3.568246 -2.321954 0.379733
 2397.000000 3.524768 -2.353451 0.362862
 2398.000000 3.532169 -2.277812 0.348965
 2399.000000 3.551651 -2.285023 0.365792
 2400.000000 3.532503 -2.305941 0.352900
 2401.000000 3.542892 -2.334514 0.374662
 2402.000000 3.596060 -2.235280 0.377284
 2403.000000 3.568866 -2.379142 0.385702
 2404.000000 3.573920 -2.257103 0.396322
 2405.000000 3.575919 -2.346797 0.406714
 2406.000000 3.577478 -2.328045 0.419883
 2407.000000 3.601803 -2.317043 0.358571
 2408.000000 3.544904 -2.325593 0.352102
 2409.000000 3.606879 -2.309724 0.380824
 2410.000000 3.571324 -2.335029 0.379916
 2411.000000 3.601629 -2.217467 0.374281
 2412.000000 3.583230 -2.306752 0.388241
 2413.000000 3.579605 -2.236741 0.435650
 2414.000000 3.569691 -2.301109 0.422378
 2415.000000 3.565248 -2.290972 0.406315
 2416.000000 3.570454 -2.287681 0.431912
 2417.000000 3.560725 -2.264595 0.419363
 2418.000000 3.557276 -2.224988 0.392925
 2419.000000 3.554936 -2.275533 0.409831
 2420.000000 3.595722 -2.339872 0.393658
 2421.000000 3.518866 -2.357818 0.440030
 2422.000000 3.535234 -2.299036 0.433942
 2423.000000 3.584952 -2.330367 0.421140
 2424.000000 3.573615 -2.251333 0.409488
 2425.000000 3.556412 -2.320686 0.430122
 2426.000000 3.581349 -2.270210 0.413055
 2427.000000 3.598619 -2.199701 0.438304
 2428.000000 3.580681 -2.239141 0.444125
 2429.000000 3.594879 -2.296573 0.410372
 2430.000000 3.584889 -2.315882 0.398983
 2431.000000 3.539900 -2.225602 0.421651
 2432.000000 3.567531 -2.269654 0.446451
 2433.000000 3.576400 -2.301723 0.408784
 2434.000000 3.568997 -2.300476 0.374638
 2435.000000 3.576236 -2.320055 0.392497
 2436.000000 3.563600 -2.285130 0.395892
 2437.000000 3.521368 -2.275618 0.375606
 2438.000000 3.549050 -2.285233 0.388388
 2439.000000 3.547087 -2.324789 0.418804
 2440.000000 3.546680 -2.370030 0.392274
 2441.000000 3.575268 -2.345146 0.400124
 2442.000000 3.568310 -2.276423 0.370053
 2443.000000 3.538067 -2.346680 0.354846
 2444.000000 3.576139 -2.315633 0.379022
 2445.000000 3.536999 -2.329172 0.378429
 2446.000000 3.607971 -2.304449 0.373219
 2447.000000 3.489759 -2.305966 0.298208
 2448.000000 3.538652 -2.332680 0.331816
 2449.000000 3.515358 -2.313879 0.308059
 2450.000000 3.557900 -2.244661 0.348820
 2451.000000 3.540328 -2.230692 0.333070
 2452.000000 3.563627 -2.328184 0.377113
 2453.000000 3.558854 -2.312681 0.344489
 2454.000000 3.525728 -2.328985 0.364094
 2455.000000 3.537521 -2.316247 0.335547
 2456.000000 3.543719 -2.368557 0.349685
 2457.000000 3.544916 -2.310495 0.364406
 2458.000000 3.596771 -2.354104 0.364146
 2459.000000 3.544751 -2.369266 0.362101
 2460.000000 3.576548 -2.361259 0.372438
 2461.000000 3.561354 -2.330802 0.358122
 2462.000000 3.580208 -2.348218 0.396889
 2463.000000 3.562714 -2.258008 0.406275
 2464.000000 3.572197 -2.302089 0.389001
 2465.000000 3.623303 -2.302647 0.414511
 2466.000000 3.571978 -2.351529 0.394286
 2467.000000 3.587914 -2.306457 0.351169
 2468.000000 3.554443 -2.339981 0.376841
 2469.000000 3.547749 -2.297553 0.388809
 2470.000000 3.592789 -2.350209 0.402560
 2471.000000 3.544818 -2.316656 0.370378
 2472.000000 3.564661 -2.318453 0.398361
 2473.000000 3.509651 -2.322449 0.383473
 2474.000000 3.553660 -2.261579 0.387670
 2475.000000 3.550963 -2.309377 0.388025
 2476.000000 3.595520 -2.342258 0.386475
 2477.000000 3.559386 -2.291717 0.384084
 2478.000000 3.563917 -2.361862 0.392771
 2479.000000 3.579128 -2.337010 0.376532
 2480.000000 3.545371 -2.385581 0.387085
 2481.000000 3.559622 -2.336096 0.404485
 2482.000000 3.504715 -2.291525 0.384780
 2483.000000 3.549188 -2.335479 0.430431
 2484.000000 3.576185 -2.318745 0.400467
 2485.000000 3.552130 -2.290505 0.395396
 2486.000000 3.545277 -2.334265 0.375567
 2487.000000 3.581916 -2.321836 0.388212
 2488.000000 3.634760 -2.288906 0.419743
 2489.000000 3.621618 -2.381973 0.424139
 2490.000000 3.580812 -2.272164 0.443257
 2491.000000 3.564480 -2.334156 0.407269
 2492.000000 3.551396 -2.316106 0.427149
 2493.000000 3.545745 -2.222934 0.409204
 2494.000000 3.528345 -2.287308 0.388196
 2495.000000 3.561399 -2.189961 0.440238
 2496.000000 3.556526 -2.355864 0.409761
 2497.000000 3.564429 -2.301575 0.434740
 2498.000000 3.542285 -2.280815 0.420335
 2499.000000 3.583891 -2.319042 0.381923
 2500.000000 3.590016 -2.321978 0.438841
 2501.000000 3.573303 -2.374384 0.433412
 2502.000000 3.600229 -2.303970 0.424186
 2503.000000 3.559810 -2.294670 0.407395
 2504.000000 3.599765 -2.309716 0.438547
 2505.000000 3.566075 -2.244392 0.417438
 2506.000000 3.588067 -2.315535 0.412068
 2507.000000 3.548787 -2.146601 0.412082
 2508.000000 3.558894 -2.301231 0.353377
 2509.000000 3.554375 -2.156520 0.406599
 2510.000000 3.579239 -2.286989 0.359073
 2511.000000 3.552249 -2.261225 0.414830
 2512.000000 3.527962 -2.254574 0.408678
 2513.000000 3.563735 -2.350974 0.422893
 2514.000000 3.538229 -2.364298 0.387622
 2515.000000 3.552359 -2.261936 0.405514
 2516.000000 3.523356 -2.266845 0.407142
 2517.000000 3.537179 -2.358273 0.408860
 2518.000000 3.549205 -2.318731 0.410679
 2519.000000 3.539265 -2.344963 0.393990
 2520.000000 3.533189 -2.307465 0.358150
 2521.000000 3.587100 -2.238017 0.375126
 2522.000000 3.566568 -2.381653 0.422315
 2523.000000 3.520853 -2.359424 0.388715
 2524.000000 3.544301 -2.372860 0.367904
 2525.000000 3.565465 -2.328099 0.397063
 2526.000000 3.609675 -2.297064 0.374670
 2527.000000 3.568923 -2.340634 0.342990
 2528.000000 3.553110 -2.303588 0.394913
 2529.000000 3.566082 -2.395536 0.370970
 2530.000000 3.527385 -2.340133 0.382788
 2531.000000 3.554065 -2.253224 0.400133
 2532.000000 3.559750 -2.280458 0.455125
 2533.000000 3.617810 -2.298513 0.416633
 2534.000000 3.545911 -2.386609 0.385386
 2535.000000 3.551249 -2.391614 0.379132
 2536.000000 3.549138 -2.375595 0.354671
 2537.000000 3.585365 -2.372912 0.373411
 2538.000000 3.581141 -2.348147 0.383214
 2539.000000 3.604752 -2.300350 0.366079
 2540.000000 3.608551 -2.297344 0.357994
 2541.000000 3.535411 -2.389497 0.366161
 2542.000000 3.587537 -2.195179 0.373419
 2543.000000 3.561899 -2.269805 0.379693
 2544.000000 3.527094 -2.294130 0.359518
 2545.000000 3.522012 -2.336735 0.354624
 2546.000000 3.564456 -2.354076 0.354943
 2547.000000 3.537904 -2.326396 0.375592
 2548.000000 3.549077 -2.421006 0.395116
 2549.000000 3.571603 -2.344486 0.371821
 2550.000000 3.546916 -2.389786 0.371991
 2551.000000 3.525722 -2.395490 0.339643
 2552.000000 3.559357 -2.347186 0.352204
 2553.000000 3.548271 -2.378891 0.349319
 2554.000000 3.538818 -2.321547 0.372970
 2555.000000 3.587287 -2.279025 0.430436
 2556.000000 3.574666 -2.366536 0.414018
 2557.000000 3.575163 -2.305258 0.436673
 2558.000000 3.577605 -2.344158 0.392569
 2559.000000 3.549254 -2.334179 0.372740
 2560.000000 3.607297 -2.333813 0.400161
 2561.000000 3.559542 -2.275200 0.392998
 2562.000000 3.586573 -2.310561 0.392457
 2563.000000 3.559324 -2.360437 0.426091
 2564.000000 3.590060 -2.373178 0.422660
 2565.000000 3.547145 -2.426291 0.443637
 2566.000000 3.599016 -2.346089 0.411753
 2567.000000 3.545833 -2.403305 0.410435
 2568.000000 3.556897 -2.436811 0.356618
 2569.000000 3.570138 -2.379864 0.387701
 2570.000000 3.609272 -2.309311 0.425150
 2571.000000 3.606530 -2.355602 0.426598
 2572.000000 3.557689 -2.338026 0.392612
 2573.000000 3.536369 -2.370766 0.409022
 2574.000000 3.578125 -2.254381 0.409334
 2575.000000 3.560722 -2.334366 0.391898
 2576.000000 3.589666 -2.281917 0.407983
 2577.000000 3.570588 -2.313356 0.417877
 2578.000000 3.604321 -2.305338 0.421020
 2579.000000 3.541300 -2.295461 0.413470
 2580.000000 3.520636 -2.470497 0.383845
 2581.000000 3.473688 -2.260474 0.370932
 2582.000000 3.564326 -2.316327 0.416371
 2583.000000 3.556186 -2.238686 0.376177
 2584.000000 3.572317 -2.304387 0.386924
 2585.000000 3.579827 -2.333491 0.450402
 2586.000000 3.583728 -2.303727 0.438537
 2587.000000 3.554971 -2.321515 0.446836
 2588.000000 3.572217 -2.209565 0.391523
 2589.000000 3.500976 -2.268707 0.362993
 2590.000000 3.544766 -2.303724 0.381349
 2591.000000 3.560135 -2.284252 0.403599
 2592.000000 3.576062 -2.310192 0.427369
 2593.000000 3.553617 -2.314088 0.372794
 2594.000000 3.578594 -2.318929 0.366149
 2595.000000 3.542950 -2.306176 0.395538
 2596.000000 3.538039 -2.264425 0.376136
 2597.000000 3.546883 -2.290356 0.397577
 2598.000000 3.518445 -2.321428 0.391746
 2599.000000 3.574304 -2.350822 0.398734
 2600.000000 3.548301 -2.365751 0.367799
 2601.000000 3.503995 -2.327627 0.396502
 2602.000000 3.535466 -2.223400 0.401569
 2603.000000 3.553981 -2.262518 0.374201
 2604.000000 3.548839 -2.309347 0.395192
 2605.000000 3.544630 -2.235338 0.396915
 2606.000000 3.573518 -2.167215 0.405319
 2607.000000 3.607292 -2.330877 0.391869
 2608.000000 3.597537 -2.368436 0.427225
 2609.000000 3.557641 -2.249775 0.404619
 2610.000000 3.578755 -2.260065 0.401751
 2611.000000 3.580246 -2.244764 0.437122
 2612.000000 3.538791 -2.279849 0.397842
 2613.000000 3.552413 -2.343361 0.379458
 2614.000000 3.586421 -2.388773 0.409808
 2615.000000 3.545218 -2.314202 0.387208
 2616.000000 3.555643 -2.322169 0.435326
 2617.000000 3.591878 -2.305727 0.395231
 2618.000000 3.563305 -2.239943 0.394506
 2619.000000 3.548794 -2.202493 0.415536
 2620.000000 3.580117 -2.288325 0.444697
 2621.000000 3.557110 -2.267859 0.406156
 2622.000000 3.553244 -2.276168 0.396067
 2623.000000 3.548346 -2.381848 0.379183
 2624.000000 3.553003 -2.350957 0.420073
 2625.000000 3.565679 -2.285259 0.395131
 2626.000000 3.587660 -2.315262 0.432430
 2627.000000 3.512384 -2.302144 0.415980
 2628.000000 3.569640 -2.378203 0.417372
 2629.000000 3.575726 -2.283447 0.443654
 2630.000000 3.570561 -2.336112 0.405000
 2631.000000 3.564752 -2.318194 0.439885
 2632.000000 3.559596 -2.308935 0.399249
 2633.000000 3.561722 -2.280827 0.401223
 2634.000000 3.572438 -2.336054 0.437324
 2635.000000 3.555504 -2.285457 0.409061
 2636.000000 3.563529 -2.321167 0.439675
 2637.000000 3.498521 -2.337527 0.412269
 2638.000000 3.544988 -2.287648 0.389954
 2639.000000 3.530582 -2.315767 0.418485
 2640.000000 3.562949 -2.291945 0.414774
 2641.000000 3.540962 -2.328422 0.400867
 2642.000000 3.584307 -2.392048 0.410712
 2643.000000 3.576563 -2.465647 0.408575
 2644.000000 3.569440 -2.331175 0.408055
 2645.000000 3.563565 -2.285598 0.406033
 2646.000000 3.519134 -2.344893 0.407718
 2647.000000 3.542522 -2.250918 0.386562
 2648.000000 3.566270 -2.404093 0.406062
 2649.000000 3.546797 -2.294210 0.434048
 2650.000000 3.569657 -2.297106 0.405653
 2651.000000 3.568813 -2.290143 0.404758
 2652.000000 3.566925 -2.261281 0.409820
 2653.000000 3.547707 -2.232329 0.413185
 2654.000000 3.557212 -2.270985 0.414287
 2655.000000 3.546749 -2.263185 0.417754
 2656.000000 3.493230 -2.212561 0.417721
 2657.000000 3.538684 -2.255215 0.382183
 2658.000000 3.547185 -2.252732 0.422743
 2659.000000 3.525824 -2.221508 0.464728
 2660.000000 3.579093 -2.214276 0.437515
 2661.000000 3.560588 -2.288534 0.407022
 2662.000000 3.563970 -2.222304 0.430782
 2663.000000 3.548864 -2.249577 0.411783
 2664.000000 3.567839 -2.244556 0.422641
 2665.000000 3.566827 -2.244755 0.430686
 2666.000000 3.564878 -2.249414 0.392354
 2667.000000 3.544196 -2.233591 0.406075
 2668.000000 3.547137 -2.207327 0.417137
 2669.000000 3.540633 -2.192287 0.447167
 2670.000000 3.551151 -2.272141 0.416930
 2671.000000 3.570950 -2.226963 0.446578
 2672.000000 3.532579 -2.245975 0.409587
 2673.000000 3.533065 -2.288526 0.432734
 2674.000000 3.560048 -2.279408 0.467589
 2675.000000 3.590382 -2.297114 0.407302
 2676.000000 3.567008 -2.208812 0.411093
 2677.000000 3.501204 -2.282162 0.420579
 2678.000000 3.563189 -2.346571 0.413986
 2679.000000 3.582661 -2.274332 0.437949
 2680.000000 3.601339 -2.186502 0.433231
 2681.000000 3.586239 -2.348737 0.417462
 2682.000000 3.546609 -2.257613 0.406844
 2683.000000 3.560070 -2.266439 0.454077
 2684.000000 3.558742 -2.178035 0.458640
 2685.000000 3.552363 -2.335584 0.425921
 2686.000000 3.516613 -2.295866 0.441638
 2687.000000 3.523446 -2.233966 0.433709
 2688.000000 3.530262 -2.292986 0.449019
 2689.000000 3.517776 -2.318869 0.434395
 2690.000000 3.519674 -2.284512 0.407579
 2691.000000 3.562932 -2.331791 0.440001
 2692.000000 3.551569 -2.273064 0.468544
 2693.000000 3.579027 -2.315506 0.459909
 2694.000000 3.549842 -2.282090 0.423978
 2695.000000 3.535644 -2.262140 0.450167
 2696.000000 3.603304 -2.340451 0.462931
 2697.000000 3.503013 -2.289909 0.435627
 2698.000000 3.581598 -2.311433 0.458032
 2699.000000 3.536027 -2.326988 0.449829
 2700.000000 3.567401 -2.269109 0.439490
 2701.000000 3.589772 -2.254726 0.481212
 2702.000000 3.569493 -2.220084 0.498711
 2703.000000 3.587818 -2.308797 0.431928
 2704.000000 3.589870 -2.256366 0.457505
 2705.000000 3.571191 -2.292111 0.484298
 2706.000000 3.552900 -2.292754 0.456775
 2707.000000 3.538765 -2.282408 0.474803
 2708.000000 3.592241 -2.378607 0.435001
 2709.000000 3.594453 -2.359683 0.461596
 2710.000000 3.553449 -2.239529 0.471157
 2711.000000 3.535538 -2.353184 0.427443
 2712.000000 3.580026 -2.251062 0.464531
 2713.000000 3.579783 -2.285770 0.467199
 2714.000000 3.586744 -2.182288 0.463401
 2715.000000 3.587554 -2.333342 0.426932
 2716.000000 3.572817 -2.283967 0.441675
 2717.000000 3.591446 -2.198855 0.456869
 2718.000000 3.570363 -2.296711 0.477553
 2719.000000 3.531464 -2.333162 0.451019
 2720.000000 3.587679 -2.303921 0.419063
 2721.000000 3.581109 -2.239340 0.454167
 2722.000000 3.589184 -2.260915 0.446405
 2723.000000 3.571435 -2.245233 0.440148
 2724.000000 3.567082 -2.255806 0.434837
 2725.000000 3.588783 -2.148931 0.429453
 2726.000000 3.608652 -2.267937 0.458636
 2727.000000 3.572922 -2.258778 0.428740
 2728.000000 3.593167 -2.326735 0.453367
 2729.000000 3.605087 -2.288882 0.469502
 2730.000000 3.590784 -2.278307 0.481163
 2731.000000 3.602767 -2.295053 0.467408
 2732.000000 3.608152 -2.313922 0.428837
 2733.000000 3.639117 -2.270357 0.426398
 2734.000000 3.642634 -2.260882 0.404993
 2735.000000 3.608027 -2.247536 0.391332
 2736.000000 3.605958 -2.220136 0.423197
 2737.000000 3.618900 -2.268648 0.446704
 2738.000000 3.609511 -2.290705 0.429471
 2739.000000 3.587991 -2.273987 0.445360
 2740.000000 3.563590 -2.291114 0.447334
 2741.000000 3.568685 -2.270868 0.425522
 2742.000000 3.628082 -2.288111 0.478729
 2743.000000 3.634107 -2.268229 0.459383
 2744.000000 3.586354 -2.308257 0.397367
 2745.000000 3.604424 -2.263323 0.430348
 2746.000000 3.588963 -2.292625 0.404364
 2747.000000 3.607480 -2.328730 0.467670
 2748.000000 3.599555 -2.246234 0.441774
 2749.000000 3.582868 -2.202370 0.427596
 2750.000000 3.588825 -2.207007 0.441406
 2751.000000 3.593146 -2.233830 0.440347
 2752.000000 3.601988 -2.311003 0.429600
 2753.000000 3.579639 -2.271884 0.462385
 2754.000000 3.596693 -2.289534 0.436781
 2755.000000 3.596453 -2.318083 0.421996
 2756.000000 3.557684 -2.248694 0.433042
 2757.000000 3.558550 -2.306561 0.443546
 2758.000000 3.608660 -2.271535 0.425068
 2759.000000 3.593515 -2.306027 0.410484
 2760.000000 3.636113 -2.297151 0.419469
 2761.000000 3.648092 -2.276270 0.428158
 2762.000000 3.596061 -2.226924 0.401007
 2763.000000 3.580385 -2.289397 0.401942
 2764.000000 3.599639 -2.325078 0.383517
 2765.000000 3.567241 -2.228723 0.415286
 2766.000000 3.606557 -2.332057 0.419990
 2767.000000 3.614153 -2.249014 0.434286
 2768.000000 3.583227 -2.333758 0.430413
 2769.000000 3.565090 -2.288204 0.410519
 2770.000000 3.581560 -2.354525 0.447273
 2771.000000 3.615198 -2.375784 0.402061
 2772.000000 3.596746 -2.312991 0.419229
 2773.000000 3.625663 -2.268309 0.420082
 2774.000000 3.597233 -2.297345 0.386751
 2775.000000 3.536202 -2.253637 0.405860
 2776.000000 3.603132 -2.291995 0.405025
 2777.000000 3.565027 -2.232551 0.350074
 2778.000000 3.526739 -2.268618 0.423191
 2779.000000 3.535216 -2.275067 0.367055
 2780.000000 3.571605 -2.347438 0.386801
 2781.000000 3.634447 -2.316878 0.396108
 2782.000000 3.577733 -2.268416 0.347342
 2783.000000 3.555397 -2.274834 0.405701
 2784.000000 3.585236 -2.217523 0.383647
 2785.000000 3.567835 -2.216881 0.385394
 2786.000000 3.525351 -2.191631 0.413055
 2787.000000 3.557136 -2.271000 0.376087
 2788.000000 3.577752 -2.305754 0.393525
 2789.000000 3.569818 -2.217420 0.372748
 2790.000000 3.575114 -2.300141 0.356978
 2791.000000 3.572491 -2.294265 0.399497
 2792.000000 3.572120 -2.289355 0.398315
 2793.000000 3.587354 -2.221016 0.412363
 2794.000000 3.567827 -2.380498 0.353947
 2795.000000 3.634372 -2.230067 0.366090
 2796.000000 3.591555 -2.335036 0.372567
 2797.000000 3.621118 -2.281735 0.392081
 2798.000000 3.627543 -2.297851 0.351317
 2799.000000 3.565478 -2.271031 0.353798
 2800.000000 3.550656 -2.223985 0.397961
 2801.000000 3.584924 -2.303275 0.371834
 2802.000000 3.573322 -2.323555 0.384009
 2803.000000 3.593138 -2.282070 0.407737
 2804.000000 3.611057 -2.232132 0.455027
 2805.000000 3.599310 -2.280229 0.431641
 2806.000000 3.550846 -2.281703 0.379069
 2807.000000 3.582253 -2.244861 0.452185
 2808.000000 3.553045 -2.243392 0.432823
 2809.000000 3.594233 -2.200744 0.384414
 2810.000000 3.621781 -2.288230 0.393660
 2811.000000 3.602845 -2.277949 0.385778
 2812.000000 3.585839 -2.243759 0.374948
 2813.000000 3.532801 -2.243133 0.411294
 2814.000000 3.579931 -2.185379 0.380897
 2815.000000 3.574425 -2.285375 0.420240
 2816.000000 3.575644 -2.285046 0.423227
 2817.000000 3.556571 -2.280694 0.461294
 2818.000000 3.574512 -2.268383 0.434951
 2819.000000 3.580886 -2.326359 0.434354
 2820.000000 3.585717 -2.337822 0.433204
 2821.000000 3.612911 -2.321061 0.470069
 2822.000000 3.574360 -2.332873 0.443361
 2823.000000 3.636986 -2.233372 0.472090
 2824.000000 3.626893 -2.259820 0.472697
 2825.000000 3.621405 -2.259910 0.496986
 2826.000000 3.621290 -2.183658 0.451514
 2827.000000 3.550161 -2.158632 0.404923
 2828.000000 3.586290 -2.337622 0.415886
 2829.000000 3.646209 -2.174523 0.471535
 2830.000000 3.586330 -2.249957 0.418616
 2831.000000 3.585015 -2.352880 0.483993
 2832.000000 3.595008 -2.224891 0.426588
 2833.000000 3.585059 -2.185882 0.462401
 2834.000000 3.600889 -2.235681 0.409006
 2835.000000 3.568436 -2.270295 0.432958
 2836.000000 3.587179 -2.296448 0.424796
 2837.000000 3.596160 -2.218665 0.457086
 2838.000000 3.568833 -2.308953 0.437157
 2839.000000 3.593944 -2.274878 0.467726
 2840.000000 3.593658 -2.242665 0.473290
 2841.000000 3.533276 -2.237432 0.426338
 2842.000000 3.570649 -2.214681 0.425683
 2843.000000 3.529952 -2.278536 0.473078
 2844.000000 3.526854 -2.239173 0.443903
 2845.000000 3.558022 -2.198217 0.473989
 2846.000000 3.549800 -2.233682 0.461015
 2847.000000 3.588392 -2.186082 0.440859
 2848.000000 3.583158 -2.293794 0.442224
 2849.000000 3.530204 -2.272575 0.441036
 2850.000000 3.564738 -2.290135 0.448083
 2851.000000 3.606365 -2.233442 0.437079
 2852.000000 3.563876 -2.243059 0.461562
 2853.000000 3.574001 -2.286618 0.448263
 2854.000000 3.588143 -2.307399 0.453371
 2855.000000 3.566074 -2.367855 0.474762
 2856.000000 3.570021 -2.231886 0.405647
 2857.000000 3.563797 -2.235034 0.443651
 2858.000000 3.530029 -2.154041 0.437349
 2859.000000 3.612317 -2.324780 0.385468
 2860.000000 3.600824 -2.258271 0.429883
 2861.000000 3.540927 -2.313328 0.436568
 2862.000000 3.542546 -2.316938 0.415460
 2863.000000 3.542558 -2.230494 0.430487
 2864.000000 3.572114 -2.294991 0.388171
 2865.000000 3.561903 -2.298570 0.423522
 2866.000000 3.563591 -2.297862 0.386308
 2867.000000 3.610906 -2.365987 0.428270
 2868.000000 3.549825 -2.329023 0.420017
 2869.000000 3.573990 -2.313219 0.438689
 2870.000000 3.552316 -2.342523 0.418283
 2871.000000 3.569080 -2.251474 0.410226
 2872.000000 3.511154 -2.338864 0.399229
 2873.000000 3.604167 -2.314692 0.447790
 2874.000000 3.567300 -2.291532 0.413272
 2875.000000 3.575668 -2.362625 0.380841
 2876.000000 3.604443 -2.351008 0.399779
 2877.000000 3.557173 -2.304196 0.413456
 2878.000000 3.605540 -2.316757 0.413125
 2879.000000 3.572494 -2.333452 0.395502
 2880.000000 3.552110 -2.244452 0.394413
 2881.000000 3.580216 -2.292223 0.421427
 2882.000000 3.596865 -2.210251 0.370616
 2883.000000 3.585979 -2.242303 0.402346
 2884.000000 3.584607 -2.272419 0.416136
 2885.000000 3.583754 -2.246467 0.377287
 2886.000000 3.589983 -2.298103 0.390515
 2887.000000 3.561335 -2.322952 0.421605
 2888.000000 3.588607 -2.278939 0.404063
 2889.000000 3.613643 -2.266198 0.388357
 2890.000000 3.589608 -2.264904 0.408027
 2891.000000 3.561228 -2.375293 0.374078
 2892.000000 3.632711 -2.309662 0.431133
 2893.000000 3.570179 -2.320518 0.368880
 2894.000000 3.558036 -2.236877 0.396522
 2895.000000 3.598145 -2.293452 0.373075
 2896.000000 3.608297 -2.292349 0.414741
 2897.000000 3.571332 -2.329225 0.380639
 2898.000000 3.635524 -2.408903 0.400689
 2899.000000 3.598162 -2.370952 0.413594
 2900.000000 3.612553 -2.251962 0.421452
 2901.000000 3.604960 -2.408989 0.429808
 2902.000000 3.605254 -2.210034 0.400744
 2903.000000 3.576345 -2.296932 0.440146
 2904.000000 3.632782 -2.295416 0.423409
 2905.000000 3.653370 -2.351828 0.388211
 2906.000000 3.622580 -2.393611 0.348050
 2907.000000 3.605181 -2.303285 0.402452
 2908.000000 3.600154 -2.265319 0.375001
 2909.000000 3.585652 -2.358655 0.395903
 2910.000000 3.603877 -2.346171 0.411374
 2911.000000 3.587775 -2.270430 0.378343
 2912.000000 3.619522 -2.320233 0.379560
 2913.000000 3.583311 -2.397147 0.382203
 2914.000000 3.588031 -2.425037 0.387865
 2915.000000 3.566412 -2.411298 0.389346
 2916.000000 3.587832 -2.457342 0.360596
 2917.000000 3.622196 -2.397647 0.417843
 2918.000000 3.613067 -2.371664 0.395341
 2919.000000 3.637284 -2.264760 0.457215
 2920.000000 3.637362 -2.248823 0.453471
 2921.000000 3.584379 -2.263549 0.446682
 2922.000000 3.601570 -2.270032 0.389363
 2923.000000 3.609715 -2.351531 0.395532
 2924.000000 3.617623 -2.397061 0.465547
 2925.000000 3.578961 -2.315373 0.380962
 2926.000000 3.562445 -2.390102 0.413370
 2927.000000 3.615475 -2.381663 0.452900
 2928.000000 3.628050 -2.340192 0.420847
 2929.000000 3.588503 -2.419441 0.437322
 2930.000000 3.600215 -2.311314 0.454800
 2931.000000 3.562305 -2.285785 0.422534
 2932.000000 3.588307 -2.352583 0.427487
 2933.000000 3.566320 -2.339608 0.410694
 2934.000000 3.614178 -2.331763 0.404541
 2935.000000 3.604942 -2.339799 0.393384
 2936.000000 3.571339 -2.314461 0.410780
 2937.000000 3.549295 -2.379085 0.382617
 2938.000000 3.546229 -2.338167 0.393094
 2939.000000 3.598615 -2.292429 0.417549
 2940.000000 3.569516 -2.391339 0.419871
 2941.000000 3.564600 -2.345628 0.399477
 2942.000000 3.559399 -2.363336 0.359107
 2943.000000 3.563717 -2.349849 0.340618
 2944.000000 3.640119 -2.301671 0.415730
 2945.000000 3.615562 -2.384155 0.415503
 2946.000000 3.573932 -2.311055 0.430206
 2947.000000 3.572164 -2.325971 0.372978
 2948.000000 3.577377 -2.283630 0.387741
 2949.000000 3.596515 -2.323410 0.401855
 2950.000000 3.593876 -2.356639 0.391657
 2951.000000 3.585618 -2.386899 0.385544
 2952.000000 3.603004 -2.345619 0.358942
 2953.000000 3.570794 -2.352629 0.351997
 2954.000000 3.554592 -2.272688 0.375362
 2955.000000 3.612619 -2.288034 0.388069
 2956.000000 3.626755 -2.286304 0.367884
 2957.000000 3.564542 -2.294849 0.375494
 2958.000000 3.536127 -2.380843 0.361954
 2959.000000 3.557517 -2.360078 0.363583
 2960.000000 3.581694 -2.313039 0.400352
 2961.000000 3.553958 -2.325769 0.387244
 2962.000000 3.514608 -2.273677 0.378075
 2963.000000 3.580252 -2.340067 0.388848
 2964.000000 3.579168 -2.397506 0.398421
 2965.000000 3.560036 -2.367112 0.379458
 2966.000000 3.557924 -2.298534 0.394332
 2967.000000 3.579154 -2.417720 0.417962
 2968.000000 3.531490 -2.337140 0.430541
 2969.000000 3.585015 -2.360378 0.430056
 2970.000000 3.595051 -2.324453 0.424091
 2971.000000 3.580674 -2.309472 0.401476
 2972.000000 3.577946 -2.389377 0.412229
 2973.000000 3.543735 -2.274484 0.403307
 2974.000000 3.571159 -2.326500 0.412446
 2975.000000 3.554601 -2.250524 0.409972
 2976.000000 3.578617 -2.388044 0.423092
 2977.000000 3.575535 -2.322638 0.443802
 2978.000000 3.617485 -2.375590 0.420124
 2979.000000 3.564238 -2.387840 0.410185
 2980.000000 3.609985 -2.330006 0.434425
 2981.000000 3.564361 -2.331157 0.408216
 2982.000000 3.603505 -2.240258 0.424774
 2983.000000 3.594758 -2.343084 0.456720
 2984.000000 3.589120 -2.338733 0.436960
 2985.000000 3.564301 -2.383550 0.415756
 2986.000000 3.610613 -2.327513 0.481774
 2987.000000 3.579811 -2.416751 0.408848
 2988.000000 3.554429 -2.299092 0.453605
 2989.000000 3.585635 -2.404388 0.420636
 2990.000000 3.551868 -2.336968 0.405369
 2991.000000 3.598292 -2.363413 0.410118
 2992.000000 3.588896 -2.401800 0.427068
 2993.000000 3.502189 -2.291064 0.369383
 2994.000000 3.530420 -2.270013 0.379473
 2995.000000 3.573631 -2.427757 0.354213
 2996.000000 3.551793 -2.361116 0.393221
 2997.000000 3.547251 -2.361084 0.390153
 2998.000000 3.552494 -2.371862 0.412594
 2999.000000 3.559268 -2.357774 0.388853
 3000.000000 3.587008 -2.389770 0.436771
 3001.000000 3.558924 -2.297436 0.421847
 3002.000000 3.600444 -2.353975 0.453346
 3003.000000 3.572380 -2.399492 0.436121
 3004.000000 3.570144 -2.339393 0.414492
 3005.000000 3.575761 -2.313316 0.438138
 3006.000000 3.574938 -2.387577 0.396065
 3007.000000 3.535842 -2.368285 0.397350
 3008.000000 3.558613 -2.346598 0.413888
 3009.000000 3.578626 -2.381962 0.403774
 3010.000000 3.536117 -2.415056 0.435379
 3011.000000 3.553919 -2.357007 0.432261
 3012.000000 3.528907 -2.333598 0.422893
 3013.000000 3.575443 -2.453853 0.403177
 3014.000000 3.513692 -2.287490 0.422585
 3015.000000 3.587612 -2.382225 0.421474
 3016.000000 3.578008 -2.384805 0.400036
 3017.000000 3.563568 -2.335394 0.403070
 3018.000000 3.549441 -2.296083 0.359110
 3019.000000 3.566105 -2.410044 0.390480
 3020.000000 3.569271 -2.307750 0.357969
 3021.000000 3.569238 -2.429238 0.364014
 3022.000000 3.574847 -2.348077 0.374156
 3023.000000 3.559326 -2.231591 0.313974
 3024.000000 3.601159 -2.413273 0.329281
 3025.000000 3.602492 -2.265417 0.343695
 3026.000000 3.550019 -2.292876 0.374566
 3027.000000 3.549168 -2.430010 0.348542
 3028.000000 3.580924 -2.383006 0.376034
 3029.000000 3.536166 -2.426350 0.349317
 3030.000000 3.564399 -2.339009 0.359243
 3031.000000 3.583522 -2.376418 0.438416
 3032.000000 3.557399 -2.475032 0.417357
 3033.000000 3.542262 -2.435654 0.361191
 3034.000000 3.559401 -2.426427 0.352591
 3035.000000 3.516758 -2.305923 0.358971
 3036.000000 3.579758 -2.358693 0.385075
 3037.000000 3.613061 -2.249820 0.350754
 3038.000000 3.571959 -2.321123 0.344580
 3039.000000 3.633763 -2.349598 0.333649
 3040.000000 3.562393 -2.322732 0.390699
 3041.000000 3.588031 -2.308785 0.410408
 3042.000000 3.591075 -2.389412 0.363548
 3043.000000 3.540831 -2.362651 0.387244
 3044.000000 3.566284 -2.276302 0.358608
 3045.000000 3.556912 -2.382478 0.346491
 3046.000000 3.540008 -2.406766 0.351052
 3047.000000 3.538028 -2.358669 0.341868
 3048.000000 3.574634 -2.472169 0.388288
 3049.000000 3.571495 -2.325449 0.390765
 3050.000000 3.580122 -2.390705 0.344928
 3051.000000 3.562959 -2.365070 0.384864
 3052.000000 3.560844 -2.334346 0.361846
 3053.000000 3.518875 -2.390539 0.374153
 3054.000000 3.569830 -2.437306 0.406549
 3055.000000 3.587743 -2.402478 0.377376
 3056.000000 3.517889 -2.335586 0.401292
 3057.000000 3.553861 -2.366410 0.363823
 3058.000000 3.527690 -2.379101 0.375865
 3059.000000 3.560949 -2.340433 0.372578
 3060.000000 3.567631 -2.390952 0.389586
 3061.000000 3.551822 -2.300604 0.367429
 3062.000000 3.576221 -2.280511 0.402308
 3063.000000 3.600373 -2.330176 0.425290
 3064.000000 3.593902 -2.250669 0.365053
 3065.000000 3.568535 -2.374418 0.368481
 3066.000000 3.537405 -2.321933 0.396864
 3067.000000 3.555506 -2.309234 0.351413
 3068.000000 3.563166 -2.206642 0.406817
 3069.000000 3.557062 -2.383204 0.423287
 3070.000000 3.563150 -2.291049 0.437086
 3071.000000 3.620508 -2.261282 0.410710
 3072.000000 3.588501 -2.256235 0.423585
 3073.000000 3.604177 -2.306130 0.473493
 3074.000000 3.584198 -2.294850 0.440796
 3075.000000 3.528579 -2.236190 0.420861
 3076.000000 3.519317 -2.259187 0.410096
 3077.000000 3.559025 -2.341625 0.378589
 3078.000000 3.598414 -2.353960 0.404780
 3079.000000 3.535888 -2.251635 0.384234
 3080.000000 3.531927 -2.335664 0.382085
 3081.000000 3.594745 -2.237882 0.426094
 3082.000000 3.557602 -2.278235 0.399359
 3083.000000 3.540855 -2.326329 0.366531
 3084.000000 3.534493 -2.251146 0.426500
 3085.000000 3.584351 -2.280203 0.401494
 3086.000000 3.549566 -2.315911 0.385487
 3087.000000 3.571766 -2.317373 0.449464
 3088.000000 3.561755 -2.379760 0.396888
 3089.000000 3.551889 -2.404142 0.437229
 3090.000000 3.635538 -2.326223 0.459891
 3091.000000 3.582966 -2.423635 0.464128
 3092.000000 3.585852 -2.308842 0.439884
 3093.000000 3.590154 -2.385449 0.459250
 3094.000000 3.633946 -2.351998 0.470244
 3095.000000 3.586216 -2.189852 0.482312
 3096.000000 3.600380 -2.404910 0.439428
 3097.000000 3.549423 -2.297447 0.465979
 3098.000000 3.579196 -2.310394 0.403810
 3099.000000 3.581568 -2.274449 0.433003
 3100.000000 3.568759 -2.334142 0.449655
 3101.000000 3.576547 -2.416061 0.442630
 3102.000000 3.596997 -2.320631 0.463093
 3103.000000 3.544559 -2.459492 0.456826
 3104.000000 3.538090 -2.327963 0.441663
 3105.000000 3.590431 -2.235932 0.456046
 3106.000000 3.565944 -2.322013 0.426829
 3107.000000 3.541510 -2.336892 0.424635
 3108.000000 3.610481 -2.452350 0.443081
 3109.000000 3.544452 -2.383721 0.444659
 3110.000000 3.534846 -2.289683 0.411646
 3111.000000 3.604895 -2.394412 0.466056
 3112.000000 3.536898 -2.303162 0.432034
 3113.000000 3.610267 -2.284947 0.429865
 3114.000000 3.612154 -2.228552 0.406809
 3115.000000 3.519489 -2.320729 0.434914
 3116.000000 3.589220 -2.405923 0.463268
 3117.000000 3.608389 -2.435978 0.430594
 3118.000000 3.570401 -2.453860 0.408402
 3119.000000 3.625440 -2.299083 0.455534
 3120.000000 3.591562 -2.302193 0.468740
 3121.000000 3.569492 -2.288611 0.425309
 3122.000000 3.600159 -2.316128 0.431437
 3123.000000 3.583839 -2.346559 0.436830
 3124.000000 3.646982 -2.318127 0.452565
 3125.000000 3.585317 -2.271224 0.433843
 3126.000000 3.540849 -2.378406 0.414349
 3127.000000 3.603383 -2.324109 0.450017
 3128.000000 3.597724 -2.334688 0.404253
 3129.000000 3.616034 -2.315092 0.412620
 3130.000000 3.592472 -2.324048 0.400716
 3131.000000 3.607799 -2.319646 0.371740
 3132.000000 3.595547 -2.358780 0.442476
 3133.000000 3.593046 -2.339525 0.404562
 3134.000000 3.619037 -2.379121 0.412249
 3135.000000 3.609931 -2.345786 0.431021
 3136.000000 3.602401 -2.342906 0.446076
 3137.000000 3.614202 -2.273241 0.453479
 3138.000000 3.596072 -2.357359 0.413817
 3139.000000 3.605448 -2.340076 0.400253
 3140.000000 3.547434 -2.397291 0.398779
 3141.000000 3.584811 -2.349024 0.434581
 3142.000000 3.574742 -2.266414 0.475832
 3143.000000 3.610896 -2.271468 0.478233
 3144.000000 3.600943 -2.267102 0.459946
 3145.000000 3.607501 -2.326802 0.534594
 3146.000000 3.615868 -2.197141 0.459928
 3147.000000 3.561992 -2.291253 0.431761
 3148.000000 3.613507 -2.369153 0.469915
 3149.000000 3.605009 -2.275819 0.421923
 3150.000000 3.573847 -2.277016 0.442539
 3151.000000 3.537143 -2.327343 0.442402
 3152.000000 3.571750 -2.249257 0.425938
 3153.000000 3.601600 -2.403738 0.449003
 3154.000000 3.566269 -2.272032 0.421144
 3155.000000 3.597938 -2.349795 0.474847
 3156.000000 3.590291 -2.380567 0.491520
 3157.000000 3.617175 -2.366258 0.435307
 3158.000000 3.599743 -2.345124 0.388580
 3159.000000 3.624975 -2.322228 0.400196
 3160.000000 3.548170 -2.304965 0.442991
 3161.000000 3.585074 -2.378345 0.413610
 3162.000000 3.591950 -2.399271 0.422525
 3163.000000 3.552228 -2.307463 0.427438
 3164.000000 3.578567 -2.331711 0.437886
 3165.000000 3.559229 -2.293948 0.449239
 3166.000000 3.533786 -2.249201 0.459174
 3167.000000 3.622250 -2.286585 0.446591
 3168.000000 3.530805 -2.361308 0.467258
 3169.000000 3.601187 -2.232788 0.497528
 3170.000000 3.590570 -2.345314 0.423958
 3171.000000 3.576973 -2.321686 0.467193
 3172.000000 3.556232 -2.317522 0.401939
 3173.000000 3.545521 -2.171207 0.473515
 3174.000000 3.609500 -2.229587 0.464107
 3175.000000 3.586380 -2.331679 0.455402
 3176.000000 3.623485 -2.286640 0.452965
 3177.000000 3.562569 -2.294559 0.427833
 3178.000000 3.598492 -2.337410 0.477060
 3179.000000 3.569438 -2.259933 0.420261
 3180.000000 3.552338 -2.370685 0.429674
 3181.000000 3.585712 -2.314006 0.428203
 3182.000000 3.587304 -2.318941 0.414292
 3183.000000 3.544129 -2.317247 0.420264
 3184.000000 3.550256 -2.257923 0.448978
 3185.000000 3.566935 -2.321013 0.437151
 3186.000000 3.544500 -2.294195 0.425338
 3187.000000 3.505307 -2.317291 0.455310
 3188.000000 3.587252 -2.319484 0.467252
 3189.000000 3.555652 -2.432020 0.410325
 3190.000000 3.550627 -2.208536 0.443359
 3191.000000 3.521589 -2.322510 0.411577
 3192.000000 3.558972 -2.286100 0.422648
 3193.000000 3.517877 -2.329190 0.441936
 3194.000000 3.565733 -2.265419 0.384678
 3195.000000 3.511519 -2.296262 0.406875
 3196.000000 3.517148 -2.240736 0.426321
 3197.000000 3.515122 -2.337297 0.431098
 3198.000000 3.497459 -2.295521 0.441845
 3199.000000 3.563326 -2.267460 0.430258
 3200.000000 3.562517 -2.258831 0.388373
 3201.000000 3.522931 -2.304398 0.400754
 3202.000000 3.512274 -2.268515 0.397571
 3203.000000 3.507661 -2.279234 0.397049
 3204.000000 3.562962 -2.318771 0.409037
 3205.000000 3.548187 -2.291602 0.384558
 3206.000000 3.546095 -2.271114 0.426822
 3207.000000 3.517071 -2.273102 0.422980
 3208.000000 3.566197 -2.375587 0.424809
 3209.000000 3.527100 -2.305282 0.394688
 3210.000000 3.529453 -2.371356 0.378447
 3211.000000 3.499840 -2.346891 0.385531
 3212.000000 3.530862 -2.345563 0.382736
 3213.000000 3.545969 -2.320748 0.384647
 3214.000000 3.509994 -2.281280 0.432339
 3215.000000 3.537020 -2.264755 0.400475
 3216.000000 3.567250 -2.314684 0.392080
 3217.000000 3.566884 -2.213241 0.421352
 3218.000000 3.554588 -2.300220 0.388116
 3219.000000 3.572218 -2.311894 0.409633
 3220.000000 3.601754 -2.361260 0.440425
 3221.000000 3.569039 -2.349996 0.399894
 3222.000000 3.581180 -2.319714 0.415419
 3223.000000 3.562772 -2.307352 0.458639
 3224.000000 3.600682 -2.328882 0.412518
 3225.000000 3.506436 -2.316655 0.379312
 3226.000000 3.530707 -2.376478 0.393918
 3227.000000 3.538746 -2.273284 0.354264
 3228.000000 3.504362 -2.298531 0.426293
 3229.000000 3.516493 -2.307249 0.444957
 3230.000000 3.523965 -2.283754 0.396987
 3231.000000 3.551464 -2.236010 0.403066
 3232.000000 3.518775 -2.260176 0.394296
 3233.000000 3.508598 -2.359029 0.377168
 3234.000000 3.547085 -2.307204 0.347204
 3235.000000 3.556544 -2.321776 0.392039
 3236.000000 3.566404 -2.360447 0.428343
 3237.000000 3.546035 -2.248111 0.392758
 3238.000000 3.519979 -2.251120 0.393791
 3239.000000 3.548503 -2.236935 0.400879
 3240.000000 3.523894 -2.266831 0.436477
 3241.000000 3.516519 -2.276681 0.413707
 3242.000000 3.484233 -2.245655 0.398417
 3243.000000 3.521414 -2.335161 0.345602
 3244.000000 3.512983 -2.260194 0.407679
 3245.000000 3.494736 -2.303492 0.413009
 3246.000000 3.492896 -2.326034 0.416585
 3247.000000 3.510799 -2.282742 0.423310
 3248.000000 3.552933 -2.317661 0.424959
 3249.000000 3.507401 -2.275597 0.407505
 3250.000000 3.499333 -2.356989 0.407612
 3251.000000 3.561884 -2.297152 0.390207
 3252.000000 3.569127 -2.325601 0.433943
 3253.000000 3.608430 -2.321551 0.431850
 3254.000000 3.573756 -2.301214 0.398113
 3255.000000 3.571166 -2.303350 0.382955
 3256.000000 3.543225 -2.341145 0.426430
 3257.000000 3.488935 -2.364449 0.365235
 3258.000000 3.559480 -2.370138 0.360840
 3259.000000 3.548488 -2.363745 0.382722
 3260.000000 3.558274 -2.333691 0.371132
 3261.000000 3.550254 -2.215104 0.389741
 3262.000000 3.593545 -2.299274 0.405425
 3263.000000 3.529757 -2.313747 0.357000
 3264.000000 3.562996 -2.268243 0.397401
 3265.000000 3.521059 -2.302859 0.429634
 3266.000000 3.536025 -2.284448 0.418900
 3267.000000 3.527197 -2.357165 0.404372
 3268.000000 3.532381 -2.285446 0.411221
 3269.000000 3.545357 -2.285242 0.408613
 3270.000000 3.502535 -2.339033 0.398748
 3271.000000 3.515615 -2.307441 0.383845
 3272.000000 3.503664 -2.330069 0.376110
 3273.000000 3.543453 -2.304683 0.399028
 3274.000000 3.506358 -2.279527 0.424866
 3275.000000 3.517643 -2.315445 0.417862
 3276.000000 3.520666 -2.378676 0.368571
 3277.000000 3.503566 -2.391849 0.393379
 3278.000000 3.513208 -2.367337 0.375736
 3279.000000 3.568233 -2.320842 0.393278
 3280.000000 3.593494 -2.270804 0.401428
 3281.000000 3.576294 -2.318903 0.388632
 3282.000000 3.535035 -2.274241 0.413927
 3283.000000 3.527039 -2.337966 0.421493
 3284.000000 3.523931 -2.300253 0.401746
 3285.000000 3.605910 -2.323266 0.427915
 3286.000000 3.570259 -2.251802 0.419190
 3287.000000 3.556602 -2.300672 0.434173
 3288.000000 3.529703 -2.289961 0.420691
 3289.000000 3.579397 -2.350251 0.430920
 3290.000000 3.506090 -2.320112 0.377147
 3291.000000 3.561304 -2.353448 0.378134
 3292.000000 3.531579 -2.342543 0.407840
 3293.000000 3.553000 -2.388661 0.422136
 3294.000000 3.587000 -2.305054 0.427895
 3295.000000 3.606886 -2.295739 0.427017
 3296.000000 3.591180 -2.338561 0.418546
 3297.000000 3.577458 -2.333770 0.434388
 3298.000000 3.580300 -2.313011 0.446910
 3299.000000 3.551357 -2.351581 0.423919
 3300.000000 3.566874 -2.296935 0.376306
 3301.000000 3.553246 -2.386292 0.400425
 3302.000000 3.551197 -2.322953 0.416001
 3303.000000 3.545925 -2.337261 0.399589
 3304.000000 3.553572 -2.318000 0.424030
 3305.000000 3.551578 -2.263102 0.394164
 3306.000000 3.562390 -2.370326 0.410467
 3307.000000 3.588047 -2.226957 0.430345
 3308.000000 3.588000 -2.232901 0.448537
 3309.000000 3.543955 -2.333242 0.440357
 3310.000000 3.544398 -2.248704 0.402016
 3311.000000 3.556245 -2.255487 0.414734
 3312.000000 3.584462 -2.316475 0.428557
 3313.000000 3.587953 -2.324268 0.426532
 3314.000000 3.556408 -2.272053 0.441194
 3315.000000 3.563573 -2.218699 0.434390
 3316.000000 3.584372 -2.258319 0.433444
 3317.000000 3.558932 -2.274260 0.415269
 3318.000000 3.580521 -2.288064 0.438898
 3319.000000 3.590641 -2.312628 0.451241
 3320.000000 3.527616 -2.340812 0.392584
 3321.000000 3.530602 -2.170456 0.368253
 3322.000000 3.533858 -2.330579 0.362426
 3323.000000 3.515899 -2.330450 0.367666
 3324.000000 3.524057 -2.272166 0.359237
 3325.000000 3.543699 -2.318358 0.324191
 3326.000000 3.584895 -2.291728 0.368902
 3327.000000 3.557317 -2.321239 0.428975
 3328.000000 3.529853 -2.284181 0.359399
 3329.000000 3.539646 -2.323083 0.418531
 3330.000000 3.535647 -2.368933 0.354121
 3331.000000 3.565219 -2.371844 0.358985
 3332.000000 3.542491 -2.362940 0.404855
 3333.000000 3.602398 -2.336257 0.385317
 3334.000000 3.564317 -2.316624 0.403496
 3335.000000 3.529859 -2.281519 0.376309
 3336.000000 3.595698 -2.302571 0.413342
 3337.000000 3.502549 -2.314038 0.383321
 3338.000000 3.555511 -2.359537 0.412912
 3339.000000 3.559556 -2.288910 0.395188
 3340.000000 3.582624 -2.323514 0.372322
 3341.000000 3.574483 -2.383157 0.394331
 3342.000000 3.586130 -2.316988 0.363431
 3343.000000 3.577314 -2.269688 0.411045
 3344.000000 3.569593 -2.335606 0.426972
 3345.000000 3.579475 -2.405775 0.442527
 3346.000000 3.545596 -2.346983 0.424687
 3347.000000 3.563184 -2.291035 0.422849
 3348.000000 3.600444 -2.306276 0.406369
 3349.000000 3.583035 -2.314675 0.426151
 3350.000000 3.554360 -2.367714 0.429436
 3351.000000 3.571197 -2.273156 0.396902
 3352.000000 3.551588 -2.369846 0.387176
 3353.000000 3.552470 -2.277135 0.421359
 3354.000000 3.530583 -2.332462 0.400153
 3355.000000 3.495984 -2.315731 0.385913
 3356.000000 3.508816 -2.376135 0.402823
 3357.000000 3.566584 -2.234134 0.403173
 3358.000000 3.536490 -2.269134 0.378716
 3359.000000 3.545112 -2.377779 0.403990
 3360.000000 3.529539 -2.374725 0.371752
 3361.000000 3.531899 -2.404646 0.398548
 3362.000000 3.557044 -2.330542 0.392144
 3363.000000 3.576593 -2.326450 0.392314
 3364.000000 3.539052 -2.285543 0.439624
 3365.000000 3.546076 -2.395646 0.414366
 3366.000000 3.514129 -2.361080 0.404454
 3367.000000 3.537440 -2.373579 0.421939
 3368.000000 3.611257 -2.380151 0.454227
 3369.000000 3.535285 -2.356134 0.399157
 3370.000000 3.514645 -2.298358 0.386901
 3371.000000 3.532035 -2.386096 0.379532
 3372.000000 3.552241 -2.381832 0.411997
 3373.000000 3.574361 -2.253768 0.388503
 3374.000000 3.538988 -2.284558 0.397414
 3375.000000 3.539400 -2.271438 0.411102
 3376.000000 3.541873 -2.345067 0.367457
 3377.000000 3.553138 -2.325584 0.390534
 3378.000000 3.575912 -2.352626 0.382762
 3379.000000 3.563838 -2.321209 0.371726
 3380.000000 3.558058 -2.266434 0.364950
 3381.000000 3.542762 -2.290699 0.401574
 3382.000000 3.533435 -2.365505 0.360653
 3383.000000 3.539943 -2.371526 0.377031
 3384.000000 3.578827 -2.398649 0.398413
 3385.000000 3.573372 -2.268256 0.375627
 3386.000000 3.539266 -2.290700 0.410627
 3387.000000 3.543076 -2.367552 0.401691
 3388.000000 3.535794 -2.304218 0.432571
 3389.000000 3.548456 -2.293221 0.400864
 3390.000000 3.510552 -2.461433 0.375179
 3391.000000 3.591534 -2.317099 0.442435
 3392.000000 3.509084 -2.287187 0.418819
 3393.000000 3.549183 -2.298261 0.416044
 3394.000000 3.546398 -2.259632 0.400340
 3395.000000 3.558529 -2.369657 0.437888
 3396.000000 3.590778 -2.327303 0.418256
 3397.000000 3.541280 -2.347202 0.380801
 3398.000000 3.562019 -2.325419 0.384774
 3399.000000 3.549344 -2.374792 0.369254
 3400.000000 3.566608 -2.361055 0.408216
 3401.000000 3.550961 -2.313721 0.411638
 3402.000000 3.549606 -2.323287 0.373733
 3403.000000 3.552182 -2.352508 0.387205
 3404.000000 3.530154 -2.343862 0.318186
 3405.000000 3.583608 -2.315260 0.393109
 3406.000000 3.565941 -2.353405 0.401827
 3407.000000 3.543489 -2.284232 0.401524
 3408.000000 3.550563 -2.290938 0.364273
 3409.000000 3.564873 -2.333167 0.375698
 3410.000000 3.498726 -2.392064 0.339832
 3411.000000 3.502784 -2.389864 0.393218
 3412.000000 3.511331 -2.246512 0.395801
 3413.000000 3.555142 -2.405824 0.355001
 3414.000000 3.599579 -2.357036 0.372238
 3415.000000 3.566814 -2.315251 0.408887
 3416.000000 3.559346 -2.247319 0.433337
 3417.000000 3.538528 -2.399583 0.409396
 3418.000000 3.586615 -2.425545 0.437279
 3419.000000 3.568493 -2.373629 0.408155
 3420.000000 3.538898 -2.387928 0.423611
 3421.000000 3.560048 -2.467433 0.421427
 3422.000000 3.569410 -2.334888 0.405102
 3423.000000 3.507102 -2.301951 0.375535
 3424.000000 3.530083 -2.332730 0.371608
 3425.000000 3.512281 -2.345971 0.394045
 3426.000000 3.515468 -2.354680 0.391558
 3427.000000 3.517898 -2.374862 0.379985
 3428.000000 3.530143 -2.375983 0.400636
 3429.000000 3.550175 -2.369303 0.372324
 3430.000000 3.534780 -2.424654 0.390388
 3431.000000 3.537547 -2.380151 0.412573
 3432.000000 3.516852 -2.363681 0.387944
 3433.000000 3.568644 -2.289945 0.422051
 3434.000000 3.525133 -2.301444 0.442984
 3435.000000 3.555425 -2.287217 0.395099
 3436.000000 3.544596 -2.357900 0.397097
 3437.000000 3.548506 -2.305228 0.368471
 3438.000000 3.515910 -2.332793 0.414836
 3439.000000 3.557484 -2.351484 0.425990
 3440.000000 3.499375 -2.275352 0.407221
 3441.000000 3.537108 -2.319955 0.425529
 3442.000000 3.547665 -2.306760 0.451275
 3443.000000 3.524002 -2.264457 0.418581
 3444.000000 3.546704 -2.254133 0.426855
 3445.000000 3.477603 -2.335874 0.426305
 3446.000000 3.541387 -2.328454 0.441783
 3447.000000 3.556365 -2.282763 0.419465
 3448.000000 3.504172 -2.336471 0.399280
 3449.000000 3.578678 -2.367716 0.420546
 3450.000000 3.574849 -2.399941 0.425090
 3451.000000 3.559649 -2.349925 0.421638
 3452.000000 3.537431 -2.372123 0.351092
 3453.000000 3.557152 -2.318480 0.391654
 3454.000000 3.586416 -2.298228 0.369693
 3455.000000 3.539499 -2.402056 0.389930
 3456.000000 3.522881 -2.365366 0.399203
 3457.000000 3.563603 -2.390551 0.372823
 3458.000000 3.548630 -2.319448 0.399056
 3459.000000 3.576405 -2.344355 0.422391
 3460.000000 3.564480 -2.369525 0.360605
 3461.000000 3.544759 -2.277187 0.384041
 3462.000000 3.520651 -2.314382 0.387060
 3463.000000 3.603348 -2.344782 0.392675
 3464.000000 3.570580 -2.267910 0.433109
 3465.000000 3.531340 -2.249042 0.417174
 3466.000000 3.555076 -2.241101 0.459022
 3467.000000 3.507815 -2.333026 0.400426
 3468.000000 3.545869 -2.256894 0.412168
 3469.000000 3.535447 -2.236103 0.442184
 3470.000000 3.544962 -2.327928 0.422758
 3471.000000 3.501554 -2.218219 0.416232
 3472.000000 3.506931 -2.288681 0.439178
 3473.000000 3.534833 -2.238736 0.443425
 3474.000000 3.519350 -2.257365 0.372170
 3475.000000 3.517217 -2.332687 0.419601
 3476.000000 3.554202 -2.337299 0.406990
 3477.000000 3.497908 -2.370735 0.427962
 3478.000000 3.590261 -2.269450 0.444259
 3479.000000 3.538318 -2.241635 0.386696
 3480.000000 3.522855 -2.280694 0.457478
 3481.000000 3.557315 -2.271272 0.455755
 3482.000000 3.537307 -2.338844 0.415449
 3483.000000 3.544278 -2.263076 0.411219
 3484.000000 3.547904 -2.314628 0.405560
 3485.000000 3.555614 -2.271961 0.416773
 3486.000000 3.579380 -2.401414 0.438874
 3487.000000 3.548914 -2.325769 0.405198
 3488.000000 3.568149 -2.288287 0.398334
 3489.000000 3.574604 -2.357061 0.400229
 3490.000000 3.573288 -2.259976 0.433726
 3491.000000 3.599303 -2.303867 0.408570
 3492.000000 3.504363 -2.312698 0.400111
 3493.000000 3.575701 -2.300569 0.401200
 3494.000000 3.556430 -2.350170 0.397117
 3495.000000 3.592080 -2.329004 0.436502
 3496.000000 3.578745 -2.295702 0.464322
 3497.000000 3.518146 -2.250695 0.425496
 3498.000000 3.561835 -2.327268 0.424436
 3499.000000 3.569884 -2.309310 0.409445
 3500.000000 3.533747 -2.229336 0.425273
 3501.000000 3.501679 -2.172837 0.464781
 3502.000000 3.544443 -2.270205 0.451101
 3503.000000 3.583082 -2.306040 0.462862
 3504.000000 3.515479 -2.325003 0.449038
 3505.000000 3.568800 -2.293069 0.449034
 3506.000000 3.556053 -2.268401 0.450542
 3507.000000 3.476747 -2.256265 0.388814
 3508.000000 3.570943 -2.306586 0.328305
 3509.000000 3.582584 -2.401503 0.429512
 3510.000000 3.595786 -2.248340 0.418684
 3511.000000 3.526687 -2.302105 0.407627
 3512.000000 3.526135 -2.342488 0.422772
 3513.000000 3.529007 -2.316081 0.397209
 3514.000000 3.543536 -2.330156 0.383988
 3515.000000 3.545394 -2.364838 0.394662
 3516.000000 3.533653 -2.214148 0.362159
 3517.000000 3.571715 -2.287697 0.338360
 3518.000000 3.558020 -2.379690 0.376894
 3519.000000 3.546908 -2.324310 0.374239
 3520.000000 3.569434 -2.353923 0.420955
 3521.000000 3.558116 -2.374375 0.423006
 3522.000000 3.521341 -2.429793 0.399705
 3523.000000 3.530054 -2.426187 0.378850
 3524.000000 3.532518 -2.369103 0.387665
 3525.000000 3.583124 -2.414150 0.412742
 3526.000000 3.579703 -2.337210 0.433892
 3527.000000 3.551113 -2.372079 0.408620
 3528.000000 3.556953 -2.336386 0.431269
 3529.000000 3.528872 -2.257031 0.399297
 3530.000000 3.535422 -2.229499 0.369688
 3531.000000 3.563041 -2.308399 0.403216
 3532.000000 3.560420 -2.297749 0.433471
 3533.000000 3.578688 -2.285502 0.398490
 3534.000000 3.583284 -2.304818 0.411817
 3535.000000 3.571408 -2.266006 0.405502
 3536.000000 3.608534 -2.299427 0.454818
 3537.000000 3.579648 -2.333590 0.434580
 3538.000000 3.543322 -2.315514 0.397676
 3539.000000 3.599619 -2.385480 0.439105
 3540.000000 3.532069 -2.290287 0.347664
 3541.000000 3.567592 -2.295128 0.416218
 3542.000000 3.567183 -2.431493 0.483908
 3543.000000 3.587375 -2.326696 0.448942
 3544.000000 3.611340 -2.287151 0.411949
 3545.000000 3.599710 -2.359031 0.420279
 3546.000000 3.597488 -2.365719 0.423196
 3547.000000 3.577525 -2.375771 0.454878
 3548.000000 3.538570 -2.272628 0.451475
 3549.000000 3.557435 -2.372526 0.416931
 3550.000000 3.552672 -2.303653 0.417443
 3551.000000 3.517371 -2.264041 0.402075
 3552.000000 3.522397 -2.362734 0.413998
 3553.000000 3.518820 -2.288749 0.383013
 3554.000000 3.582440 -2.286476 0.413042
 3555.000000 3.542189 -2.294127 0.402479
 3556.000000 3.557077 -2.262864 0.412136
 3557.000000 3.541916 -2.346561 0.380988
 3558.000000 3.539010 -2.355215 0.435394
 3559.000000 3.543687 -2.335148 0.438126
 3560.000000 3.561229 -2.305056 0.394485
 3561.000000 3.577526 -2.269726 0.461365
 3562.000000 3.561620 -2.278550 0.456684
 3563.000000 3.544131 -2.279972 0.417122
 3564.000000 3.580927 -2.269202 0.455255
 3565.000000 3.581837 -2.236999 0.409350
 3566.000000 3.593643 -2.292944 0.431802
 3567.000000 3.595915 -2.297549 0.435860
 3568.000000 3.610188 -2.274838 0.446007
 3569.000000 3.583988 -2.297877 0.432787
 3570.000000 3.568491 -2.303759 0.457650
 3571.000000 3.522752 -2.276759 0.431209
 3572.000000 3.571388 -2.285841 0.407075
 3573.000000 3.554071 -2.350776 0.403641
 3574.000000 3.550272 -2.283350 0.438896
 3575.000000 3.548090 -2.247097 0.465748
 3576.000000 3.593690 -2.317773 0.435585
 3577.000000 3.626025 -2.229686 0.449495
 3578.000000 3.600010 -2.341053 0.418901
 3579.000000 3.561495 -2.344010 0.407537
 3580.000000 3.570134 -2.385374 0.435414
 3581.000000 3.603178 -2.251573 0.392439
 3582.000000 3.603878 -2.340082 0.453487
 3583.000000 3.522343 -2.342011 0.357731
 3584.000000 3.556953 -2.282074 0.370129
 3585.000000 3.550407 -2.342066 0.394882
 3586.000000 3.536895 -2.329239 0.390849
 3587.000000 3.508189 -2.274847 0.403724
 3588.000000 3.562904 -2.314657 0.436690
 3589.000000 3.503495 -2.373552 0.391093
 3590.000000 3.574345 -2.291421 0.401563
 3591.000000 3.526607 -2.344078 0.375634
 3592.000000 3.582391 -2.295453 0.401953
 3593.000000 3.600932 -2.346648 0.358398
 3594.000000 3.586029 -2.317445 0.384004
 3595.000000 3.566190 -2.313486 0.377776
 3596.000000 3.572840 -2.379551 0.413531
 3597.000000 3.602742 -2.343283 0.392260
 3598.000000 3.608262 -2.361818 0.380014
 3599.000000 3.603678 -2.327788 0.357805
 3600.000000 3.562424 -2.378890 0.351697
 3601.000000 3.520782 -2.324089 0.394435
 3602.000000 3.536955 -2.354715 0.390638
 3603.000000 3.574525 -2.257982 0.415428
 3604.000000 3.563013 -2.313006 0.375092
 3605.000000 3.581762 -2.364744 0.388947
 3606.000000 3.568777 -2.314760 0.404081
 3607.000000 3.563214 -2.339218 0.382627
 3608.000000 3.553559 -2.323277 0.403676
 3609.000000 3.509604 -2.287726 0.379767
 3610.000000 3.558330 -2.349398 0.434323
 3611.000000 3.582129 -2.257241 0.421727
 3612.000000 3.538251 -2.308426 0.389849
 3613.000000 3.570798 -2.227341 0.404955
 3614.000000 3.519063 -2.245197 0.388994
 3615.000000 3.542688 -2.301048 0.392886
 3616.000000 3.543840 -2.274395 0.393569
 3617.000000 3.545805 -2.290386 0.406940
 3618.000000 3.539112 -2.311957 0.411490
 3619.000000 3.580757 -2.314352 0.434760
 3620.000000 3.522334 -2.377637 0.389821
 3621.000000 3.574499 -2.392849 0.406429
 3622.000000 3.525342 -2.294984 0.402219
 3623.000000 3.537219 -2.339877 0.393316
 3624.000000 3.540279 -2.258332 0.366115
 3625.000000 3.545335 -2.310488 0.387832
 3626.000000 3.495366 -2.341006 0.359589
 3627.000000 3.572985 -2.209460 0.415079
 3628.000000 3.499087 -2.319762 0.385023
 3629.000000 3.505320 -2.343017 0.390762
 3630.000000 3.541804 -2.289718 0.394521
 3631.000000 3.575630 -2.390823 0.391599
 3632.000000 3.553179 -2.370655 0.413385
 3633.000000 3.551832 -2.339364 0.389479
 3634.000000 3.522385 -2.311084 0.358048
 3635.000000 3.532210 -2.295232 0.371882
 3636.000000 3.557248 -2.411021 0.372797
 3637.000000 3.500494 -2.280794 0.330476
 3638.000000 3.521478 -2.409887 0.367435
 3639.000000 3.520981 -2.318527 0.369364
 3640.000000 3.487948 -2.390751 0.351384
 3641.000000 3.465018 -2.358587 0.325540
 3642.000000 3.551110 -2.318495 0.385906
 3643.000000 3.512310 -2.326413 0.391085
 3644.000000 3.505386 -2.346825 0.407497
 3645.000000 3.529839 -2.321230 0.416490
 3646.000000 3.553064 -2.382791 0.378562
 3647.000000 3.497279 -2.340082 0.394663
 3648.000000 3.528836 -2.336469 0.399821
 3649.000000 3.565085 -2.374945 0.379679
 3650.000000 3.501139 -2.290727 0.354743
 3651.000000 3.486913 -2.321901 0.365763
 3652.000000 3.480734 -2.341905 0.337212
 3653.000000 3.510532 -2.280227 0.350564
 3654.000000 3.522036 -2.353140 0.373230
 3655.000000 3.481452 -2.295136 0.360707
 3656.000000 3.543688 -2.306991 0.380193
 3657.000000 3.519141 -2.311034 0.382009
 3658.000000 3.540487 -2.352567 0.382434
 3659.000000 3.557465 -2.298016 0.383730
 3660.000000 3.499407 -2.323957 0.371267
 3661.000000 3.534728 -2.352792 0.381523
 3662.000000 3.549167 -2.308681 0.363602
 3663.000000 3.488842 -2.368023 0.366458
 3664.000000 3.545298 -2.346325 0.404505
 3665.000000 3.517087 -2.227286 0.377136
 3666.000000 3.552428 -2.278336 0.392181
 3667.000000 3.535482 -2.279335 0.413354
 3668.000000 3.546130 -2.337203 0.396004
 3669.000000 3.517959 -2.351787 0.386804
 3670.000000 3.552988 -2.306145 0.390357
 3671.000000 3.575607 -2.371804 0.408004
 3672.000000 3.531218 -2.372335 0.407913
 3673.000000 3.589091 -2.396976 0.424261
 3674.000000 3.562276 -2.301940 0.402099
 3675.000000 3.574131 -2.276700 0.389964
 3676.000000 3.561282 -2.305121 0.416190
 3677.000000 3.514454 -2.331508 0.421603
 3678.000000 3.507016 -2.295058 0.401756
 3679.000000 3.527408 -2.341936 0.409396
 3680.000000 3.523582 -2.220940 0.410622
 3681.000000 3.502133 -2.236821 0.406007
 3682.000000 3.532264 -2.345449 0.406400
 3683.000000 3.505737 -2.323198 0.373029
 3684.000000 3.539473 -2.344116 0.400308
 3685.000000 3.483886 -2.350351 0.419191
 3686.000000 3.520740 -2.349478 0.421322
 3687.000000 3.571886 -2.368399 0.419020
 3688.000000 3.551732 -2.377553 0.380523
 3689.000000 3.527738 -2.321704 0.363716
 3690.000000 3.594382 -2.376422 0.362375
 3691.000000 3.542338 -2.336604 0.346178
 3692.000000 3.576181 -2.312912 0.390422
 3693.000000 3.552045 -2.420459 0.392748
 3694.000000 3.516487 -2.309331 0.347860
 3695.000000 3.495131 -2.326642 0.364672
 3696.000000 3.509489 -2.364436 0.433288
 3697.000000 3.513369 -2.405700 0.378589
 3698.000000 3.526354 -2.405584 0.377927
 3699.000000 3.541793 -2.319697 0.381131
 3700.000000 3.535079 -2.312013 0.406035
 3701.000000 3.555335 -2.325824 0.392603
 3702.000000 3.582589 -2.375391 0.441041
 3703.000000 3.544951 -2.363448 0.438452
 3704.000000 3.498759 -2.426942 0.406796
 3705.000000 3.532154 -2.362299 0.381795
 3706.000000 3.505183 -2.408256 0.423949
 3707.000000 3.592179 -2.365814 0.423818
 3708.000000 3.533251 -2.314037 0.397804
 3709.000000 3.522068 -2.335858 0.383616
 3710.000000 3.531295 -2.297197 0.413522
 3711.000000 3.553823 -2.329245 0.416943
 3712.000000 3.525450 -2.299703 0.398747
 3713.000000 3.568358 -2.310981 0.402409
 3714.000000 3.578355 -2.311128 0.434591
 3715.000000 3.557416 -2.307250 0.408826
 3716.000000 3.576043 -2.293652 0.396587
 3717.000000 3.531069 -2.278251 0.400981
 3718.000000 3.546057 -2.365486 0.372953
 3719.000000 3.545161 -2.330754 0.368264
 3720.000000 3.528644 -2.385003 0.388293
 3721.000000 3.528888 -2.253414 0.404977
 3722.000000 3.515507 -2.297896 0.367303
 3723.000000 3.554475 -2.287214 0.403028
 3724.000000 3.515742 -2.326789 0.382768
 3725.000000 3.562874 -2.216961 0.388509
 3726.000000 3.550123 -2.248239 0.358645
 3727.000000 3.541550 -2.276468 0.408310
 3728.000000 3.498583 -2.261996 0.388132
 3729.000000 3.538989 -2.246029 0.390848
 3730.000000 3.474741 -2.363238 0.404443
 3731.000000 3.528974 -2.242607 0.450166
 3732.000000 3.519033 -2.214880 0.399433
 3733.000000 3.558028 -2.284532 0.391578
 3734.000000 3.563840 -2.348241 0.396055
 3735.000000 3.599678 -2.303401 0.406319
 3736.000000 3.500411 -2.306147 0.397510
 3737.000000 3.508720 -2.319552 0.453055
 3738.000000 3.551422 -2.259591 0.375902
 3739.000000 3.488328 -2.290420 0.414705
 3740.000000 3.506441 -2.331895 0.388845
 3741.000000 3.536168 -2.340003 0.438922
 3742.000000 3.556646 -2.340212 0.405300
 3743.000000 3.515379 -2.318708 0.408321
 3744.000000 3.590080 -2.243855 0.395497
 3745.000000 3.548168 -2.365135 0.429262
 3746.000000 3.559646 -2.301825 0.427537
 3747.000000 3.525660 -2.336624 0.377511
 3748.000000 3.590427 -2.304280 0.426771
 3749.000000 3.580867 -2.318405 0.423437
 3750.000000 3.522372 -2.220058 0.420360
 3751.000000 3.556021 -2.334759 0.372277
 3752.000000 3.521462 -2.320347 0.393460
 3753.000000 3.531342 -2.297729 0.375452
 3754.000000 3.553098 -2.364738 0.414113
 3755.000000 3.609585 -2.342027 0.392171
 3756.000000 3.512143 -2.438111 0.340302
 3757.000000 3.544560 -2.328250 0.403687
 3758.000000 3.546234 -2.305880 0.379730
 3759.000000 3.573723 -2.336752 0.375670
 3760.000000 3.509797 -2.233658 0.398943
 3761.000000 3.550798 -2.335430 0.433284
 3762.000000 3.567261 -2.299354 0.437757
 3763.000000 3.579857 -2.335743 0.395663
 3764.000000 3.514476 -2.310267 0.429114
 3765.000000 3.550958 -2.310187 0.406802
 3766.000000 3.524193 -2.313213 0.425183
 3767.000000 3.550272 -2.312001 0.421603
 3768.000000 3.538048 -2.380242 0.390305
 3769.000000 3.487971 -2.293965 0.372653
 3770.000000 3.541742 -2.370456 0.388062
 3771.000000 3.558468 -2.305397 0.403752
 3772.000000 3.583838 -2.282309 0.438634
 3773.000000 3.509031 -2.369782 0.416254
 3774.000000 3.569927 -2.280217 0.438649
 3775.000000 3.548862 -2.365736 0.419532
 3776.000000 3.544634 -2.337374 0.404227
 3777.000000 3.527643 -2.359496 0.405390
 3778.000000 3.558898 -2.261312 0.393894
 3779.000000 3.492763 -2.420222 0.431259
 3780.000000 3.550669 -2.344871 0.416362
 3781.000000 3.537123 -2.354679 0.392310
 3782.000000 3.593628 -2.312323 0.410064
 3783.000000 3.557432 -2.341993 0.394644
 3784.000000 3.602294 -2.379598 0.387746
 3785.000000 3.563790 -2.360662 0.405276
 3786.000000 3.575569 -2.427855 0.406851
 3787.000000 3.584457 -2.419938 0.434125
 3788.000000 3.585162 -2.341429 0.428756
 3789.000000 3.587381 -2.257022 0.448880
 3790.000000 3.528377 -2.319144 0.431418
 3791.000000 3.552112 -2.364143 0.465007
 3792.000000 3.565202 -2.275389 0.466785
 3793.000000 3.569078 -2.308077 0.416234
 3794.000000 3.539521 -2.348519 0.354380
 3795.000000 3.548399 -2.368766 0.397762
 3796.000000 3.569733 -2.364721 0.354063
 3797.000000 3.545976 -2.365842 0.372325
 3798.000000 3.591432 -2.323420 0.430138
 3799.000000 3.523570 -2.317667 0.370533
 3800.000000 3.538868 -2.362923 0.396377
 3801.000000 3.499110 -2.358996 0.424664
 3802.000000 3.550521 -2.408742 0.434189
 3803.000000 3.541835 -2.319895 0.391357
 3804.000000 3.565917 -2.348354 0.422118
 3805.000000 3.543103 -2.367801 0.444748
 3806.000000 3.583414 -2.390030 0.450826
 3807.000000 3.528182 -2.413690 0.357959
 3808.000000 3.529431 -2.348785 0.380328
 3809.000000 3.559347 -2.315529 0.439015
 3810.000000 3.546190 -2.366069 0.388638
 3811.000000 3.544012 -2.361844 0.418437
 3812.000000 3.546145 -2.404569 0.385583
 3813.000000 3.539913 -2.426179 0.417545
 3814.000000 3.542821 -2.305934 0.403873
 3815.000000 3.577848 -2.360727 0.436809
 3816.000000 3.545770 -2.267449 0.412550
 3817.000000 3.554075 -2.262764 0.445362
 3818.000000 3.582040 -2.304703 0.471124
 3819.000000 3.546723 -2.286984 0.430466
 3820.000000 3.523643 -2.409987 0.431899
 3821.000000 3.482713 -2.355764 0.439735
 3822.000000 3.509326 -2.370907 0.421513
 3823.000000 3.539307 -2.331080 0.442452
 3824.000000 3.539772 -2.290037 0.429130
 3825.000000 3.580152 -2.319207 0.428933
 3826.000000 3.504396 -2.361530 0.430244
 3827.000000 3.549633 -2.308025 0.437259
 3828.000000 3.531942 -2.272620 0.456023
 3829.000000 3.557450 -2.308462 0.435181
 3830.000000 3.521522 -2.250325 0.382172
 3831.000000 3.528167 -2.327802 0.390018
 3832.000000 3.508238 -2.362040 0.387168
 3833.000000 3.514651 -2.356589 0.425807
 3834.000000 3.521059 -2.347392 0.425670
 3835.000000 3.521925 -2.243316 0.442436
 3836.000000 3.501456 -2.386255 0.444078
 3837.000000 3.524592 -2.423075 0.451125
 3838.000000 3.530088 -2.357501 0.457192
 3839.000000 3.548018 -2.343286 0.427181
 3840.000000 3.555881 -2.407617 0.455509
 3841.000000 3.577481 -2.299456 0.407303
 3842.000000 3.591160 -2.341591 0.433951
 3843.000000 3.546860 -2.441221 0.404503
 3844.000000 3.583769 -2.359716 0.415032
 3845.000000 3.545098 -2.277349 0.395317
 3846.000000 3.584189 -2.408404 0.448938
 3847.000000 3.606883 -2.371626 0.490368
 3848.000000 3.601248 -2.282124 0.421598
 3849.000000 3.586738 -2.344428 0.426137
 3850.000000 3.607914 -2.408507 0.434802
 3851.000000 3.584162 -2.246507 0.406539
 3852.000000 3.535820 -2.249769 0.414777
 3853.000000 3.559890 -2.306806 0.406569
 3854.000000 3.530356 -2.353662 0.447941
 3855.000000 3.526593 -2.378977 0.399805
 3856.000000 3.510426 -2.367261 0.409556
 3857.000000 3.551334 -2.364703 0.391001
 3858.000000 3.609336 -2.372996 0.423341
 3859.000000 3.569757 -2.345840 0.406528
 3860.000000 3.563091 -2.323101 0.405589
 3861.000000 3.514106 -2.359573 0.418729
 3862.000000 3.626208 -2.318555 0.444718
 3863.000000 3.614121 -2.356656 0.385770
 3864.000000 3.599067 -2.281433 0.447597
 3865.000000 3.545363 -2.368694 0.397938
 3866.000000 3.592725 -2.230831 0.440368
 3867.000000 3.523634 -2.288188 0.413595
 3868.000000 3.588186 -2.400596 0.414252
 3869.000000 3.531093 -2.276990 0.422331
 3870.000000 3.510499 -2.291385 0.450175
 3871.000000 3.535639 -2.297801 0.390263
 3872.000000 3.582524 -2.301114 0.479438
 3873.000000 3.605658 -2.278861 0.468775
 3874.000000 3.523705 -2.358209 0.446595
 3875.000000 3.563566 -2.370749 0.421335
 3876.000000 3.550959 -2.317768 0.372170
 3877.000000 3.573847 -2.401001 0.417009
 3878.000000 3.594569 -2.319478 0.440886
 3879.000000 3.533204 -2.322372 0.458210
 3880.000000 3.602292 -2.297656 0.437057
 3881.000000 3.524390 -2.329074 0.403452
 3882.000000 3.558002 -2.317341 0.445944
 3883.000000 3.539176 -2.277998 0.421719
 3884.000000 3.594004 -2.378471 0.408374
 3885.000000 3.587361 -2.309939 0.415346
 3886.000000 3.571273 -2.306967 0.400634
 3887.000000 3.533611 -2.298487 0.432306
 3888.000000 3.514322 -2.328148 0.413246
 3889.000000 3.529892 -2.393576 0.403757
 3890.000000 3.550279 -2.236990 0.414716
 3891.000000 3.507666 -2.242402 0.410394
 3892.000000 3.546677 -2.250793 0.423303
 3893.000000 3.598608 -2.289219 0.429863
 3894.000000 3.580046 -2.212609 0.420120
 3895.000000 3.518529 -2.306808 0.431409
 3896.000000 3.558663 -2.311937 0.404321
 3897.000000 3.550990 -2.332836 0.430873
 3898.000000 3.553503 -2.329250 0.419947
 3899.000000 3.545411 -2.342882 0.438296
 3900.000000 3.539045 -2.268119 0.466260
 3901.000000 3.556249 -2.288675 0.468897
 3902.000000 3.570938 -2.302524 0.449850
 3903.000000 3.556144 -2.231803 0.473505
 3904.000000 3.533168 -2.266828 0.441439
 3905.000000 3.531762 -2.434206 0.518113
 3906.000000 3.547473 -2.390802 0.516214
 3907.000000 3.525324 -2.269129 0.461929
 3908.000000 3.503438 -2.294298 0.459606
 3909.000000 3.529924 -2.340030 0.452797
 3910.000000 3.525680 -2.360011 0.463767
 3911.000000 3.547374 -2.295033 0.484198
 3912.000000 3.547486 -2.252284 0.480403
 3913.000000 3.506382 -2.376863 0.453498
 3914.000000 3.532972 -2.281863 0.452837
 3915.000000 3.507427 -2.221505 0.428643
 3916.000000 3.529435 -2.307490 0.434793
 3917.000000 3.557783 -2.325063 0.407028
 3918.000000 3.521738 -2.297944 0.434445
 3919.000000 3.564157 -2.372911 0.460809
 3920.000000 3.562400 -2.245122 0.446493
 3921.000000 3.537785 -2.266493 0.436112
 3922.000000 3.567659 -2.283189 0.439619
 3923.000000 3.583620 -2.338605 0.448981
 3924.000000 3.564238 -2.312890 0.457056
 3925.000000 3.523469 -2.300419 0.450164
 3926.000000 3.540794 -2.346005 0.402287
 3927.000000 3.538910 -2.415142 0.421126
 3928.000000 3.566617 -2.385232 0.431231
 3929.000000 3.585015 -2.304820 0.410147
 3930.000000 3.567930 -2.268093 0.418535
 3931.000000 3.577981 -2.289159 0.424551
 3932.000000 3.594355 -2.290257 0.439924
 3933.000000 3.558852 -2.375309 0.461226
 3934.000000 3.550984 -2.316102 0.400741
 3935.000000 3.561973 -2.342142 0.414873
 3936.000000 3.556624 -2.271303 0.439288
 3937.000000 3.561214 -2.248486 0.427565
 3938.000000 3.579957 -2.325726 0.438386
 3939.000000 3.522563 -2.370228 0.403732
 3940.000000 3.563240 -2.296811 0.408535
 3941.000000 3.546749 -2.362014 0.432339
 3942.000000 3.504720 -2.322477 0.404046
 3943.000000 3.521963 -2.355283 0.434539
 3944.000000 3.542658 -2.352658 0.429527
 3945.000000 3.546248 -2.358794 0.408877
 3946.000000 3.568855 -2.357140 0.399007
 3947.000000 3.557965 -2.331435 0.401597
 3948.000000 3.559683 -2.326486 0.380507
 3949.000000 3.550360 -2.312746 0.394465
 3950.000000 3.555482 -2.378437 0.404992
 3951.000000 3.556723 -2.257438 0.435865
 3952.000000 3.550915 -2.307381 0.393445
 3953.000000 3.547072 -2.352849 0.419518
 3954.000000 3.565485 -2.299067 0.418633
 3955.000000 3.536426 -2.270504 0.443214
 3956.000000 3.548821 -2.333603 0.405219
 3957.000000 3.545770 -2.276030 0.435754
 3958.000000 3.536009 -2.250302 0.405436
 3959.000000 3.536808 -2.353924 0.391254
 3960.000000 3.547446 -2.279437 0.432852
 3961.000000 3.507462 -2.292142 0.368027
 3962.000000 3.550668 -2.200088 0.415693
 3963.000000 3.556185 -2.308597 0.408774
 3964.000000 3.498687 -2.297753 0.403911
 3965.000000 3.596190 -2.270993 0.418614
 3966.000000 3.517817 -2.222289 0.410688
 3967.000000 3.523142 -2.296332 0.445135
 3968.000000 3.522916 -2.321174 0.414509
 3969.000000 3.520694 -2.278785 0.397419
 3970.000000 3.522406 -2.187202 0.425426
 3971.000000 3.548212 -2.268168 0.436040
 3972.000000 3.554047 -2.318543 0.423172
 3973.000000 3.563655 -2.205451 0.422659
 3974.000000 3.553312 -2.289494 0.395455
 3975.000000 3.553768 -2.349186 0.395886
 3976.000000 3.591113 -2.343189 0.411481
 3977.000000 3.520744 -2.308106 0.421640
 3978.000000 3.547443 -2.369553 0.390876
 3979.000000 3.553346 -2.230703 0.449089
 3980.000000 3.553180 -2.240590 0.413893
 3981.000000 3.551781 -2.334478 0.395848
 3982.000000 3.582643 -2.268947 0.400381
 3983.000000 3.606190 -2.289867 0.422720
 3984.000000 3.555149 -2.285983 0.391053
 3985.000000 3.584866 -2.287598 0.387797
 3986.000000 3.574354 -2.261639 0.379455
 3987.000000 3.629185 -2.314800 0.383037
 3988.000000 3.594171 -2.250842 0.410820
 3989.000000 3.633033 -2.322680 0.429897
 3990.000000 3.567066 -2.286201 0.391000
 3991.000000 3.561251 -2.329555 0.405473
 3992.000000 3.583637 -2.257548 0.381345
 3993.000000 3.567203 -2.364085 0.398839
 3994.000000 3.571774 -2.243804 0.430380
 3995.000000 3.562847 -2.264237 0.400042
 3996.000000 3.613339 -2.298320 0.430738
 3997.000000 3.604027 -2.388262 0.425751
 3998.000000 3.636220 -2.284201 0.419924
 3999.000000 3.585130 -2.295356 0.432109
 4000.000000 3.625339 -2.290013 0.409980
 4001.000000 3.595533 -2.284221 0.408497
 4002.000000 3.595953 -2.311254 0.415726
 4003.000000 3.600424 -2.292216 0.426687
 4004.000000 3.591002 -2.240657 0.408678
 4005.000000 3.607060 -2.341046 0.384830
 4006.000000 3.648161 -2.293233 0.421089
 4007.000000 3.574999 -2.282557 0.409665
 4008.000000 3.591408 -2.351198 0.379238
 4009.000000 3.611607 -2.291153 0.425122
 4010.000000 3.569308 -2.283674 0.381306
 4011.000000 3.578848 -2.309687 0.405658
 4012.000000 3.564162 -2.253562 0.358906
 4013.000000 3.587521 -2.347108 0.386574
 4014.000000 3.592523 -2.279588 0.363507
 4015.000000 3.593378 -2.299163 0.393593
 4016.000000 3.575555 -2.292933 0.384293
 4017.000000 3.557972 -2.217415 0.354897
 4018.000000 3.563492 -2.363241 0.399823
 4019.000000 3.568377 -2.357663 0.329635
 4020.000000 3.601943 -2.361772 0.377798
 4021.000000 3.579796 -2.365555 0.377137
 4022.000000 3.566847 -2.320107 0.382895
 4023.000000 3.617328 -2.232576 0.401316
 4024.000000 3.622549 -2.365185 0.359975
 4025.000000 3.522105 -2.337424 0.377447
 4026.000000 3.541193 -2.386108 0.364539
 4027.000000 3.587623 -2.334235 0.362857
 4028.000000 3.574338 -2.286328 0.364818
 4029.000000 3.633734 -2.270036 0.409251
 4030.000000 3.578967 -2.308400 0.404492
 4031.000000 3.587833 -2.265611 0.401475
 4032.000000 3.607272 -2.285793 0.415589
 4033.000000 3.567134 -2.278186 0.391455
 4034.000000 3.577980 -2.330494 0.405265
 4035.000000 3.590183 -2.259585 0.389307
 4036.000000 3.593668 -2.298857 0.415241
 4037.000000 3.544296 -2.312843 0.391113
 4038.000000 3.570447 -2.287280 0.380577
 4039.000000 3.546567 -2.211813 0.425190
 4040.000000 3.562725 -2.277504 0.425843
 4041.000000 3.557067 -2.289766 0.436128
 4042.000000 3.542954 -2.302882 0.379842
 4043.000000 3.555376 -2.337114 0.430491
 4044.000000 3.563056 -2.316510 0.398388
 4045.000000 3.550508 -2.359262 0.404875
 4046.000000 3.563096 -2.200050 0.422453
 4047.000000 3.562312 -2.357436 0.414302
 4048.000000 3.543009 -2.243878 0.390074
 4049.000000 3.540287 -2.308644 0.397518
 4050.000000 3.597411 -2.220257 0.381390
 4051.000000 3.560015 -2.293474 0.423089
 4052.000000 3.561396 -2.326761 0.398075
 4053.000000 3.562630 -2.264370 0.395656
 4054.000000 3.579383 -2.359296 0.446416
 4055.000000 3.592577 -2.283343 0.414485
 4056.000000 3.579229 -2.246723 0.405873
 4057.000000 3.602833 -2.254372 0.451903
 4058.000000 3.566942 -2.256808 0.400435
 4059.000000 3.598095 -2.300051 0.380212
 4060.000000 3.607212 -2.260708 0.414200
 4061.000000 3.606539 -2.262123 0.438218
 4062.000000 3.594258 -2.263828 0.388612
 4063.000000 3.615158 -2.281862 0.431356
 4064.000000 3.582762 -2.284067 0.389670
 4065.000000 3.620027 -2.350005 0.427917
 4066.000000 3.619930 -2.262384 0.393412
 4067.000000 3.564527 -2.287880 0.403799
 4068.000000 3.566978 -2.243307 0.372314
 4069.000000 3.586416 -2.321616 0.391740
 4070.000000 3.582062 -2.354313 0.429578
 4071.000000 3.579606 -2.295804 0.384815
 4072.000000 3.533118 -2.212881 0.384070
 4073.000000 3.563715 -2.246946 0.412712
 4074.000000 3.591298 -2.317081 0.402377
 4075.000000 3.527819 -2.237920 0.387384
 4076.000000 3.548723 -2.242121 0.407415
 4077.000000 3.532512 -2.342544 0.406189
 4078.000000 3.599528 -2.219023 0.441458
 4079.000000 3.559346 -2.246053 0.444409
 4080.000000 3.559445 -2.333647 0.381732
 4081.000000 3.618102 -2.240331 0.383467
 4082.000000 3.633738 -2.260688 0.434139
 4083.000000 3.592095 -2.315015 0.392945
 4084.000000 3.615736 -2.340092 0.411859
 4085.000000 3.586048 -2.235944 0.380339
 4086.000000 3.610149 -2.317474 0.370874
 4087.000000 3.608051 -2.314198 0.446498
 4088.000000 3.565832 -2.300790 0.386939
 4089.000000 3.544889 -2.314622 0.377051
 4090.000000 3.592213 -2.350403 0.388691
 4091.000000 3.613427 -2.365907 0.353046
 4092.000000 3.562141 -2.283923 0.398821
 4093.000000 3.623108 -2.375102 0.389062
 4094.000000 3.651095 -2.328424 0.376282
 4095.000000 3.613627 -2.233126 0.367196
 4096.000000 3.627220 -2.273759 0.389740
 4097.000000 3.593924 -2.284534 0.368237
 4098.000000 3.608205 -2.280553 0.375502
 4099.000000 3.586181 -2.248756 0.386415
 4100.000000 3.588479 -2.248606 0.360586
 4101.000000 3.600959 -2.301839 0.395030
 4102.000000 3.592966 -2.270605 0.376692
 4103.000000 3.536398 -2.303406 0.378362
 4104.000000 3.583803 -2.243837 0.371318
 4105.000000 3.568434 -2.252240 0.408601
 4106.000000 3.600032 -2.228395 0.368953
 4107.000000 3.607827 -2.281819 0.347485
 4108.000000 3.594597 -2.381170 0.345507
 4109.000000 3.584745 -2.301297 0.363119
 4110.000000 3.612959 -2.319834 0.365657
 4111.000000 3.559748 -2.298511 0.329921
 4112.000000 3.592578 -2.291829 0.379005
 4113.000000 3.609830 -2.299583 0.388551
 4114.000000 3.614811 -2.308342 0.350092
 4115.000000 3.613553 -2.397592 0.337768
 4116.000000 3.618436 -2.365052 0.357224
 4117.000000 3.547260 -2.269793 0.337095
 4118.000000 3.547882 -2.382315 0.382916
 4119.000000 3.587215 -2.317884 0.364215
 4120.000000 3.626156 -2.344908 0.369091
 4121.000000 3.598382 -2.297550 0.358306
 4122.000000 3.607889 -2.331332 0.401256
 4123.000000 3.613475 -2.245380 0.380547
 4124.000000 3.619828 -2.283547 0.403163
 4125.000000 3.597933 -2.290602 0.392758
 4126.000000 3.605390 -2.354362 0.391567
 4127.000000 3.633025 -2.367115 0.333331
 4128.000000 3.598368 -2.309093 0.333868
 4129.000000 3.585636 -2.326984 0.364882
 4130.000000 3.598034 -2.292650 0.394718
 4131.000000 3.601348 -2.307776 0.399944
 4132.000000 3.578033 -2.346388 0.362118
 4133.000000 3.592524 -2.365982 0.392149
 4134.000000 3.577624 -2.345180 0.389383
 4135.000000 3.600434 -2.214791 0.376983
 4136.000000 3.549824 -2.299844 0.350379
 4137.000000 3.541754 -2.248912 0.403367
 4138.000000 3.556547 -2.248736 0.423938
 4139.000000 3.565003 -2.280792 0.410820
 4140.000000 3.587543 -2.353992 0.437399
 4141.000000 3.604706 -2.237430 0.411933
 4142.000000 3.566550 -2.240886 0.410163
 4143.000000 3.603697 -2.244979 0.403874
 4144.000000 3.633643 -2.339009 0.424077
 4145.000000 3.623480 -2.308261 0.398935
 4146.000000 3.651148 -2.261629 0.369916
 4147.000000 3.642302 -2.328326 0.412289
 4148.000000 3.605589 -2.295888 0.367429
 4149.000000 3.636798 -2.262577 0.399603
 4150.000000 3.640097 -2.272045 0.372721
 4151.000000 3.604255 -2.277278 0.390533
 4152.000000 3.659132 -2.212977 0.438927
 4153.000000 3.654191 -2.311680 0.441856
 4154.000000 3.596659 -2.252224 0.426156
 4155.000000 3.608515 -2.276358 0.397041
 4156.000000 3.626385 -2.257719 0.386865
 4157.000000 3.670897 -2.337136 0.370825
 4158.000000 3.607440 -2.270915 0.383436
 4159.000000 3.608156 -2.356486 0.347829
 4160.000000 3.642649 -2.384337 0.410643
 4161.000000 3.588831 -2.317300 0.378138
 4162.000000 3.601485 -2.262355 0.353594
 4163.000000 3.617670 -2.271137 0.344855
 4164.000000 3.648196 -2.324452 0.388119
 4165.000000 3.593419 -2.356514 0.350311
 4166.000000 3.616006 -2.306981 0.388306
 4167.000000 3.631095 -2.330010 0.424624
 4168.000000 3.630798 -2.334942 0.391441
 4169.000000 3.644059 -2.279580 0.413435
 4170.000000 3.627803 -2.265452 0.404025
 4171.000000 3.580828 -2.355221 0.410185
 4172.000000 3.611764 -2.271497 0.390932
 4173.000000 3.609668 -2.293356 0.396085
 4174.000000 3.626502 -2.322939 0.386095
 4175.000000 3.584724 -2.280508 0.403255
 4176.000000 3.605819 -2.302478 0.423111
 4177.000000 3.611361 -2.253027 0.370877
 4178.000000 3.584729 -2.298790 0.375259
 4179.000000 3.632333 -2.279008 0.379814
 4180.000000 3.615947 -2.330085 0.355665
 4181.000000 3.625261 -2.238715 0.369690
 4182.000000 3.620466 -2.343028 0.358993
 4183.000000 3.615625 -2.248211 0.414173
 4184.000000 3.643505 -2.261890 0.363836
 4185.000000 3.606232 -2.243315 0.323613
 4186.000000 3.601402 -2.204328 0.346790
 4187.000000 3.602532 -2.258787 0.359054
 4188.000000 3.644614 -2.246368 0.375537
 4189.000000 3.579345 -2.270043 0.402326
 4190.000000 3.637895 -2.268744 0.360089
 4191.000000 3.656553 -2.333890 0.371308
 4192.000000 3.584773 -2.257496 0.349096
 4193.000000 3.574571 -2.315470 0.397224
 4194.000000 3.632504 -2.248913 0.385895
 4195.000000 3.569606 -2.415562 0.346453
 4196.000000 3.602764 -2.260834 0.357091
 4197.000000 3.608180 -2.219448 0.429174
 4198.000000 3.665887 -2.333945 0.423375
 4199.000000 3.630943 -2.328205 0.376945
 4200.000000 3.652103 -2.302511 0.383305
 4201.000000 3.591152 -2.312547 0.364845
 4202.000000 3.675727 -2.289410 0.386710
 4203.000000 3.610074 -2.295345 0.359837
 4204.000000 3.603524 -2.278828 0.363323
 4205.000000 3.585782 -2.342168 0.358273
 4206.000000 3.622485 -2.221381 0.330036
 4207.000000 3.582622 -2.271659 0.371415
 4208.000000 3.595657 -2.330434 0.338651
 4209.000000 3.624342 -2.291990 0.359612
 4210.000000 3.585476 -2.289936 0.345500
 4211.000000 3.584676 -2.279488 0.397625
 4212.000000 3.601314 -2.273122 0.378732
 4213.000000 3.570946 -2.311340 0.352919
 4214.000000 3.600962 -2.323352 0.401546
 4215.000000 3.616343 -2.323089 0.396470
 4216.000000 3.637053 -2.319195 0.404801
 4217.000000 3.600718 -2.334982 0.376697
 4218.000000 3.608988 -2.339235 0.357401
 4219.000000 3.585970 -2.352214 0.365708
 4220.000000 3.629892 -2.352013 0.369241
 4221.000000 3.576496 -2.338466 0.380102
 4222.000000 3.636205 -2.317268 0.386021
 4223.000000 3.579386 -2.311046 0.353456
 4224.000000 3.638552 -2.264971 0.348133
 4225.000000 3.590304 -2.349568 0.410805
 4226.000000 3.566880 -2.338139 0.383680
 4227.000000 3.603717 -2.312652 0.433216
 4228.000000 3.565896 -2.308041 0.401625
 4229.000000 3.566173 -2.286592 0.369130
 4230.000000 3.575345 -2.279190 0.373763
 4231.000000 3.624257 -2.354539 0.377149
 4232.000000 3.617778 -2.329889 0.348266
 4233.000000 3.572441 -2.282256 0.359900
 4234.000000 3.595340 -2.375031 0.376332
 4235.000000 3.554961 -2.382929 0.363855
 4236.000000 3.551537 -2.327224 0.392233
 4237.000000 3.571709 -2.351842 0.332614
 4238.000000 3.588610 -2.290267 0.396556
 4239.000000 3.603397 -2.301611 0.374204
 4240.000000 3.623934 -2.305156 0.383626
 4241.000000 3.614151 -2.213234 0.406187
 4242.000000 3.626636 -2.236423 0.382463
 4243.000000 3.587735 -2.291526 0.349966
 4244.000000 3.593930 -2.258113 0.383889
 4245.000000 3.560622 -2.272976 0.389370
 4246.000000 3.553777 -2.324359 0.376873
 4247.000000 3.582342 -2.209799 0.419807
 4248.000000 3.543263 -2.289559 0.349829
 4249.000000 3.606530 -2.309465 0.387623
 4250.000000 3.632219 -2.313905 0.405208
 4251.000000 3.613806 -2.303185 0.369735
 4252.000000 3.599422 -2.295249 0.362485
 4253.000000 3.581679 -2.312712 0.362877
 4254.000000 3.604997 -2.264558 0.371808
 4255.000000 3.611790 -2.266509 0.369064
 4256.000000 3.586682 -2.363750 0.359880
 4257.000000 3.611163 -2.370938 0.386201
 4258.000000 3.615405 -2.273341 0.417722
 4259.000000 3.581125 -2.351855 0.339997
 4260.000000 3.607609 -2.307500 0.355241
 4261.000000 3.609821 -2.236099 0.336407
 4262.000000 3.598552 -2.313842 0.350584
 4263.000000 3.595933 -2.331062 0.364500
 4264.000000 3.609876 -2.155882 0.367379
 4265.000000 3.595013 -2.293898 0.363566
 4266.000000 3.594104 -2.319497 0.381660
 4267.000000 3.563221 -2.305996 0.345928
 4268.000000 3.656995 -2.330401 0.446615
 4269.000000 3.569824 -2.233801 0.460865
 4270.000000 3.610590 -2.346817 0.401030
 4271.000000 3.589520 -2.412614 0.403081
 4272.000000 3.531949 -2.356602 0.366820
 4273.000000 3.602904 -2.363103 0.362850
 4274.000000 3.565690 -2.299150 0.379344
 4275.000000 3.523451 -2.350465 0.374120
 4276.000000 3.539097 -2.243571 0.344631
 4277.000000 3.577746 -2.325234 0.378041
 4278.000000 3.566831 -2.291601 0.365927
 4279.000000 3.515057 -2.287850 0.390888
 4280.000000 3.556879 -2.340115 0.399870
 4281.000000 3.568786 -2.260380 0.382272
 4282.000000 3.506734 -2.245410 0.323469
 4283.000000 3.540982 -2.306662 0.340718
 4284.000000 3.582533 -2.299346 0.399241
 4285.000000 3.558252 -2.334844 0.383800
 4286.000000 3.580840 -2.293300 0.403958
 4287.000000 3.604730 -2.201959 0.374637
 4288.000000 3.515955 -2.338449 0.371006
 4289.000000 3.572234 -2.387682 0.384864
 4290.000000 3.503665 -2.359705 0.371849
 4291.000000 3.564755 -2.338699 0.364707
 4292.000000 3.557369 -2.375854 0.337088
 4293.000000 3.565235 -2.382400 0.399763
 4294.000000 3.555829 -2.373240 0.374189
 4295.000000 3.611289 -2.276276 0.360453
 4296.000000 3.601126 -2.300531 0.371540
 4297.000000 3.595814 -2.348071 0.381115
 4298.000000 3.610557 -2.330322 0.392479
 4299.000000 3.595354 -2.280770 0.361786
 4300.000000 3.562037 -2.282973 0.337411
 4301.000000 3.569612 -2.311197 0.353762
 4302.000000 3.602385 -2.346480 0.350813
 4303.000000 3.649429 -2.264011 0.376434
 4304.000000 3.604834 -2.262751 0.437728
 4305.000000 3.596613 -2.304197 0.386191
 4306.000000 3.584424 -2.358257 0.332735
 4307.000000 3.632287 -2.296083 0.373676
 4308.000000 3.565052 -2.274462 0.383465
 4309.000000 3.575126 -2.181268 0.348264
 4310.000000 3.556034 -2.275428 0.333948
 4311.000000 3.583091 -2.282143 0.304316
 4312.000000 3.632992 -2.374938 0.349158
 4313.000000 3.542055 -2.430212 0.353945
 4314.000000 3.557699 -2.352780 0.336803
 4315.000000 3.577172 -2.353921 0.316695
 4316.000000 3.611393 -2.297670 0.340471
 4317.000000 3.593076 -2.274413 0.371202
 4318.000000 3.596736 -2.308154 0.367075
 4319.000000 3.540413 -2.380121 0.353497
 4320.000000 3.573116 -2.422825 0.354195
 4321.000000 3.562599 -2.249408 0.303269
 4322.000000 3.583096 -2.326950 0.328604
 4323.000000 3.559564 -2.315171 0.347592
 4324.000000 3.613807 -2.297029 0.312229
 4325.000000 3.593770 -2.316546 0.354108
 4326.000000 3.607092 -2.262931 0.317255
 4327.000000 3.644622 -2.326763 0.319973
 4328.000000 3.588096 -2.319296 0.275813
 4329.000000 3.560504 -2.272405 0.313993
 4330.000000 3.614856 -2.272462 0.372745
 4331.000000 3.620457 -2.301857 0.341933
 4332.000000 3.586148 -2.258872 0.338780
 4333.000000 3.587752 -2.259693 0.350751
 4334.000000 3.553195 -2.285889 0.382071
 4335.000000 3.597492 -2.304861 0.347617
 4336.000000 3.585578 -2.251638 0.345421
 4337.000000 3.603630 -2.305571 0.350262
 4338.000000 3.581077 -2.205425 0.380561
 4339.000000 3.565849 -2.255788 0.411778
 4340.000000 3.586477 -2.298758 0.357192
 4341.000000 3.621184 -2.321330 0.394088
 4342.000000 3.601093 -2.336561 0.385498
 4343.000000 3.619743 -2.322512 0.429004
 4344.000000 3.601492 -2.288841 0.446348
 4345.000000 3.599432 -2.353795 0.394393
 4346.000000 3.606370 -2.118438 0.397720
 4347.000000 3.615426 -2.292254 0.363327
 4348.000000 3.611792 -2.222790 0.401189
 4349.000000 3.569534 -2.249227 0.415498
 4350.000000 3.588872 -2.311790 0.383467
 4351.000000 3.568353 -2.239326 0.375301
 4352.000000 3.570110 -2.310766 0.382374
 4353.000000 3.603292 -2.223075 0.380482
 4354.000000 3.588273 -2.277115 0.368114
 4355.000000 3.556406 -2.316650 0.391975
 4356.000000 3.595601 -2.341413 0.387915
 4357.000000 3.601826 -2.280665 0.362827
 4358.000000 3.592550 -2.246040 0.352785
 4359.000000 3.617190 -2.216532 0.367892
 4360.000000 3.572641 -2.208350 0.328925
 4361.000000 3.537122 -2.296363 0.344218
 4362.000000 3.579410 -2.203802 0.354699
 4363.000000 3.599491 -2.300503 0.341703
 4364.000000 3.549181 -2.363494 0.360401
 4365.000000 3.558886 -2.240129 0.356530
 4366.000000 3.535184 -2.285598 0.334178
 4367.000000 3.594507 -2.230744 0.402462
 4368.000000 3.544857 -2.286258 0.391071
 4369.000000 3.542888 -2.267515 0.367615
 4370.000000 3.535991 -2.331768 0.321071
 4371.000000 3.578547 -2.262219 0.382077
 4372.000000 3.551034 -2.265529 0.367391
 4373.000000 3.541360 -2.218744 0.370906
 4374.000000 3.538093 -2.321797 0.375021
 4375.000000 3.541209 -2.253052 0.356610
 4376.000000 3.589163 -2.239179 0.393743
 4377.000000 3.543384 -2.224001 0.352187
 4378.000000 3.569455 -2.239476 0.400432
 4379.000000 3.559904 -2.235450 0.386237
 4380.000000 3.527496 -2.277279 0.344721
 4381.000000 3.549439 -2.335806 0.359562
 4382.000000 3.578946 -2.345562 0.320423
 4383.000000 3.560033 -2.284614 0.386652
 4384.000000 3.550369 -2.256519 0.388407
 4385.000000 3.549783 -2.353138 0.339188
 4386.000000 3.623760 -2.294995 0.337190
 4387.000000 3.569452 -2.337976 0.340381
 4388.000000 3.600979 -2.191709 0.408299
 4389.000000 3.584594 -2.325882 0.385056
 4390.000000 3.570153 -2.241197 0.354086
 4391.000000 3.589325 -2.265776 0.366335
 4392.000000 3.568622 -2.230074 0.386139
 4393.000000 3.540533 -2.227283 0.336745
 4394.000000 3.610849 -2.253996 0.380840
 4395.000000 3.582180 -2.280102 0.377402
 4396.000000 3.587447 -2.316077 0.340375
 4397.000000 3.535513 -2.265145 0.418866
 4398.000000 3.576810 -2.270498 0.369921
 4399.000000 3.533076 -2.264096 0.425850
 4400.000000 3.554650 -2.340121 0.348257
 4401.000000 3.588251 -2.234789 0.403610
 4402.000000 3.562728 -2.309514 0.354949
 4403.000000 3.554652 -2.387045 0.329420
 4404.000000 3.594180 -2.353067 0.349288
 4405.000000 3.564844 -2.283077 0.353063
 4406.000000 3.518054 -2.402233 0.332762
 4407.000000 3.498670 -2.288209 0.332001
 4408.000000 3.541370 -2.354689 0.325510
 4409.000000 3.594234 -2.359609 0.358674
 4410.000000 3.588329 -2.299945 0.308195
 4411.000000 3.568281 -2.309201 0.316232
 4412.000000 3.571868 -2.274635 0.364163
 4413.000000 3.561310 -2.306693 0.355108
 4414.000000 3.558662 -2.262113 0.316201
 4415.000000 3.557288 -2.287834 0.328784
 4416.000000 3.573347 -2.245847 0.341535
 4417.000000 3.580239 -2.266950 0.305356
 4418.000000 3.544317 -2.317118 0.350295
 4419.000000 3.579238 -2.234062 0.339131
 4420.000000 3.554829 -2.304427 0.348565
 4421.000000 3.583695 -2.289319 0.392834
 4422.000000 3.563963 -2.295682 0.342371
 4423.000000 3.554109 -2.333998 0.343509
 4424.000000 3.584702 -2.270785 0.337569
 4425.000000 3.589516 -2.277293 0.355762
 4426.000000 3.571820 -2.366055 0.351551
 4427.000000 3.584691 -2.265170 0.385128
 4428.000000 3.548071 -2.292763 0.353571
 4429.000000 3.514661 -2.359426 0.320561
 4430.000000 3.563446 -2.317769 0.329109
 4431.000000 3.565644 -2.274113 0.337564
 4432.000000 3.537532 -2.261400 0.333569
 4433.000000 3.578368 -2.285554 0.334700
 4434.000000 3.564855 -2.239555 0.315130
 4435.000000 3.572439 -2.265667 0.296541
 4436.000000 3.581716 -2.233399 0.300081
 4437.000000 3.579798 -2.271802 0.326987
 4438.000000 3.573840 -2.303051 0.322017
 4439.000000 3.541001 -2.317357 0.341205
 4440.000000 3.587620 -2.242062 0.322092
 4441.000000 3.575332 -2.301466 0.329224
 4442.000000 3.556224 -2.264645 0.354605
 4443.000000 3.514085 -2.223129 0.329265
 4444.000000 3.557555 -2.197752 0.296129
 4445.000000 3.550797 -2.223341 0.346449
 4446.000000 3.552954 -2.255595 0.332980
 4447.000000 3.550549 -2.195236 0.359551
 4448.000000 3.586381 -2.289826 0.358394
 4449.000000 3.552034 -2.267559 0.351709
 4450.000000 3.576651 -2.241442 0.347616
 4451.000000 3.602597 -2.262990 0.366725
 4452.000000 3.576088 -2.243209 0.366012
 4453.000000 3.615451 -2.278751 0.362484
 4454.000000 3.561168 -2.228914 0.353498
 4455.000000 3.564198 -2.217450 0.342916
 4456.000000 3.579359 -2.288966 0.359083
 4457.000000 3.569546 -2.255333 0.310967
 4458.000000 3.573599 -2.244115 0.343189
 4459.000000 3.575801 -2.326414 0.344818
 4460.000000 3.573230 -2.289480 0.349746
 4461.000000 3.567300 -2.339824 0.354675
 4462.000000 3.547309 -2.273393 0.351416
 4463.000000 3.553240 -2.312733 0.396907
 4464.000000 3.591319 -2.226321 0.375804
 4465.000000 3.595857 -2.162771 0.397520
 4466.000000 3.581899 -2.222429 0.406490
 4467.000000 3.556134 -2.242528 0.354596
 4468.000000 3.590766 -2.317886 0.351324
 4469.000000 3.547836 -2.220049 0.354373
 4470.000000 3.611296 -2.214698 0.380808
 4471.000000 3.626717 -2.231553 0.374978
 4472.000000 3.595759 -2.146983 0.363170
 4473.000000 3.587160 -2.153316 0.350515
 4474.000000 3.532121 -2.160048 0.359244
 4475.000000 3.541488 -2.232114 0.352434
 4476.000000 3.582022 -2.266538 0.357636
 4477.000000 3.546535 -2.277090 0.347980
 4478.000000 3.530179 -2.241326 0.369929
 4479.000000 3.535088 -2.178674 0.375306
 4480.000000 3.498682 -2.226693 0.352116
 4481.000000 3.585468 -2.239114 0.399489
 4482.000000 3.584789 -2.238862 0.357880
 4483.000000 3.573579 -2.225372 0.395994
 4484.000000 3.553629 -2.208084 0.388146
 4485.000000 3.571787 -2.189100 0.331013
 4486.000000 3.575195 -2.256859 0.362884
 4487.000000 3.565278 -2.216353 0.362722
 4488.000000 3.561036 -2.250245 0.351019
 4489.000000 3.557508 -2.167542 0.357288
 4490.000000 3.543980 -2.242908 0.382778
 4491.000000 3.577885 -2.214861 0.392328
 4492.000000 3.588539 -2.214683 0.406675
 4493.000000 3.577854 -2.225590 0.378149
 4494.000000 3.582004 -2.271697 0.392858
 4495.000000 3.529868 -2.187209 0.347602
 4496.000000 3.582502 -2.175500 0.384485
 4497.000000 3.556451 -2.253403 0.362330
 4498.000000 3.602402 -2.260018 0.361745
 4499.000000 3.538486 -2.224562 0.370261
 4500.000000 3.568087 -2.181618 0.357795
 4501.000000 3.562425 -2.150321 0.358874
 4502.000000 3.536116 -2.130520 0.380158
 4503.000000 3.601726 -2.207673 0.372524
 4504.000000 3.545907 -2.212692 0.349600
 4505.000000 3.606891 -2.219935 0.377096
 4506.000000 3.569231 -2.188085 0.359421
 4507.000000 3.577993 -2.271360 0.335520
 4508.000000 3.570818 -2.191713 0.370627
 4509.000000 3.577855 -2.233135 0.379764
 4510.000000 3.548599 -2.187817 0.366358
 4511.000000 3.553846 -2.234418 0.352669
 4512.000000 3.600014 -2.289842 0.385286
 4513.000000 3.524326 -2.299365 0.339811
 4514.000000 3.567443 -2.235607 0.360213
 4515.000000 3.595425 -2.209794 0.358613
 4516.000000 3.579151 -2.207217 0.361757
 4517.000000 3.559071 -2.251502 0.345183
 4518.000000 3.609796 -2.257353 0.374331
 4519.000000 3.600533 -2.259733 0.355269
 4520.000000 3.584332 -2.196295 0.350872
 4521.000000 3.562993 -2.206491 0.360037
 4522.000000 3.602078 -2.208754 0.378455
 4523.000000 3.597661 -2.210479 0.385409
 4524.000000 3.584177 -2.165086 0.386734
 4525.000000 3.596435 -2.211850 0.389434
 4526.000000 3.595283 -2.188643 0.413992
 4527.000000 3.619941 -2.319378 0.430508
 4528.000000 3.636717 -2.201002 0.410422
 4529.000000 3.594398 -2.225759 0.385138
 4530.000000 3.612290 -2.297419 0.405619
 4531.000000 3.585741 -2.195709 0.353930
 4532.000000 3.583545 -2.216147 0.379579
 4533.000000 3.622701 -2.208074 0.423498
 4534.000000 3.640819 -2.133815 0.406812
 4535.000000 3.610644 -2.146562 0.375639
 4536.000000 3.632778 -2.226772 0.391645
 4537.000000 3.585331 -2.185840 0.403913
 4538.000000 3.579283 -2.255532 0.392310
 4539.000000 3.561806 -2.231225 0.390403
 4540.000000 3.603571 -2.208078 0.408352
 4541.000000 3.659956 -2.226853 0.407017
 4542.000000 3.637153 -2.354726 0.379030
 4543.000000 3.593668 -2.204436 0.331938
 4544.000000 3.567650 -2.180231 0.388445
 4545.000000 3.637887 -2.174211 0.382619
 4546.000000 3.588870 -2.221606 0.357904
 4547.000000 3.591626 -2.219924 0.358004
 4548.000000 3.543271 -2.226898 0.380376
 4549.000000 3.585178 -2.164671 0.410048
 4550.000000 3.577611 -2.205479 0.403479
 4551.000000 3.629915 -2.232778 0.418828
 4552.000000 3.592252 -2.197574 0.363759
 4553.000000 3.592708 -2.262784 0.347306
 4554.000000 3.548991 -2.278434 0.355066
 4555.000000 3.564521 -2.166314 0.348029
 4556.000000 3.588026 -2.244607 0.371477
 4557.000000 3.604869 -2.232520 0.382443
 4558.000000 3.616032 -2.177376 0.385883
 4559.000000 3.577738 -2.205648 0.373146
 4560.000000 3.585052 -2.275500 0.377699
 4561.000000 3.571344 -2.191139 0.376129
 4562.000000 3.572083 -2.226451 0.374475
 4563.000000 3.546172 -2.223780 0.330132
 4564.000000 3.603058 -2.267924 0.383046
 4565.000000 3.531740 -2.192379 0.379001
 4566.000000 3.597581 -2.205631 0.387628
 4567.000000 3.593123 -2.196357 0.381072
 4568.000000 3.520110 -2.245652 0.387497
 4569.000000 3.604542 -2.291471 0.393795
 4570.000000 3.544671 -2.203529 0.330443
 4571.000000 3.543691 -2.258805 0.357165
 4572.000000 3.557043 -2.201712 0.355725
 4573.000000 3.572582 -2.189383 0.350680
 4574.000000 3.534495 -2.173875 0.385697
 4575.000000 3.546494 -2.166271 0.375369
 4576.000000 3.570671 -2.239485 0.362774
 4577.000000 3.566423 -2.238180 0.390437
 4578.000000 3.512742 -2.191092 0.356634
 4579.000000 3.588535 -2.162577 0.388508
 4580.000000 3.511068 -2.283466 0.320637
 4581.000000 3.536975 -2.146371 0.346543
 4582.000000 3.597464 -2.233517 0.389599
 4583.000000 3.607801 -2.174644 0.370464
 4584.000000 3.541598 -2.185604 0.372344
 4585.000000 3.584820 -2.206853 0.362118
 4586.000000 3.600202 -2.209647 0.387520
 4587.000000 3.593328 -2.189279 0.385519
 4588.000000 3.602950 -2.181719 0.344655
 4589.000000 3.608447 -2.230863 0.383939
 4590.000000 3.610159 -2.116771 0.422034
 4591.000000 3.571562 -2.142238 0.349771
 4592.000000 3.630657 -2.239873 0.371315
 4593.000000 3.591609 -2.159158 0.360334
 4594.000000 3.557864 -2.188562 0.364653
 4595.000000 3.603197 -2.232125 0.396841
 4596.000000 3.537100 -2.205723 0.385777
 4597.000000 3.549386 -2.166989 0.404612
 4598.000000 3.560376 -2.166347 0.410391
 4599.000000 3.566214 -2.242524 0.377631
 4600.000000 3.584635 -2.211382 0.425585
 4601.000000 3.564716 -2.224666 0.355706
 4602.000000 3.534706 -2.153598 0.345734
 4603.000000 3.548292 -2.190152 0.390545
 4604.000000 3.533369 -2.275689 0.348411
 4605.000000 3.566130 -2.159607 0.351865
 4606.000000 3.565313 -2.219215 0.412136
 4607.000000 3.561669 -2.191769 0.380005
 4608.000000 3.581986 -2.294672 0.402715
 4609.000000 3.546411 -2.308499 0.361848
 4610.000000 3.558655 -2.138698 0.373019
 4611.000000 3.598335 -2.249678 0.393136
 4612.000000 3.575106 -2.207738 0.392645
 4613.000000 3.589202 -2.162728 0.426193
 4614.000000 3.596556 -2.258710 0.394864
 4615.000000 3.568360 -2.106803 0.436876
 4616.000000 3.579355 -2.211230 0.426121
 4617.000000 3.546465 -2.248304 0.366409
 4618.000000 3.519271 -2.242333 0.372415
 4619.000000 3.538950 -2.205405 0.361033
 4620.000000 3.574315 -2.151897 0.399534
 4621.000000 3.538124 -2.133436 0.346543
 4622.000000 3.535573 -2.243264 0.341333
 4623.000000 3.548302 -2.333952 0.383538
 4624.000000 3.531018 -2.212449 0.386222
 4625.000000 3.561140 -2.102053 0.376226
 4626.000000 3.585738 -2.254155 0.379774
 4627.000000 3.527352 -2.204280 0.364590
 4628.000000 3.491526 -2.256660 0.347180
 4629.000000 3.619421 -2.284038 0.350179
 4630.000000 3.614793 -2.266857 0.398866
 4631.000000 3.560608 -2.267341 0.347223
 4632.000000 3.558018 -2.266301 0.397354
 4633.000000 3.597317 -2.220461 0.395015
 4634.000000 3.557954 -2.191477 0.341079
 4635.000000 3.562633 -2.211911 0.354279
 4636.000000 3.570042 -2.279687 0.338583
 4637.000000 3.572522 -2.241891 0.356740
 4638.000000 3.571944 -2.251144 0.361238
 4639.000000 3.529150 -2.301344 0.342443
 4640.000000 3.559614 -2.278713 0.352482
 4641.000000 3.591743 -2.303615 0.358860
 4642.000000 3.518708 -2.336869 0.369440
 4643.000000 3.532627 -2.212954 0.363818
 4644.000000 3.518622 -2.242639 0.383091
 4645.000000 3.553361 -2.242592 0.361497
 4646.000000 3.600304 -2.228639 0.375947
 4647.000000 3.569990 -2.214832 0.374798
 4648.000000 3.554023 -2.209357 0.373984
 4649.000000 3.597610 -2.185426 0.413452
 4650.000000 3.544184 -2.239357 0.348457
 4651.000000 3.575033 -2.286218 0.387058
 4652.000000 3.595015 -2.318794 0.364715
 4653.000000 3.579264 -2.165603 0.384759
 4654.000000 3.577623 -2.161987 0.375887
 4655.000000 3.552037 -2.239342 0.378355
 4656.000000 3.562481 -2.174258 0.373016
 4657.000000 3.520948 -2.160505 0.346891
 4658.000000 3.583628 -2.248336 0.358814
 4659.000000 3.545516 -2.182785 0.421791
 4660.000000 3.575026 -2.263350 0.359861
 4661.000000 3.524049 -2.191821 0.394002
 4662.000000 3.540279 -2.194567 0.416319
 4663.000000 3.595050 -2.172099 0.387147
 4664.000000 3.553191 -2.205503 0.374560
 4665.000000 3.547105 -2.196639 0.363239
 4666.000000 3.530887 -2.231184 0.382547
 4667.000000 3.578385 -2.202485 0.388124
 4668.000000 3.517822 -2.229372 0.363394
 4669.000000 3.604216 -2.269748 0.373836
 4670.000000 3.568733 -2.166683 0.398828
 4671.000000 3.552280 -2.245606 0.398168
 4672.000000 3.554149 -2.258633 0.385082
 4673.000000 3.527599 -2.155171 0.402627
 4674.000000 3.548021 -2.245252 0.349249
 4675.000000 3.543633 -2.226101 0.419489
 4676.000000 3.527047 -2.190180 0.384602
 4677.000000 3.544487 -2.258804 0.375945
 4678.000000 3.586360 -2.298986 0.391549
 4679.000000 3.543148 -2.198488 0.348585
 4680.000000 3.574108 -2.257381 0.350465
 4681.000000 3.564479 -2.120034 0.337607
 4682.000000 3.557424 -2.241620 0.340384
 4683.000000 3.548789 -2.294647 0.326067
 4684.000000 3.552725 -2.283905 0.367655
 4685.000000 3.580414 -2.192997 0.376041
 4686.000000 3.587765 -2.272172 0.401101
 4687.000000 3.573007 -2.217727 0.363506
 4688.000000 3.557644 -2.208726 0.361169
 4689.000000 3.537542 -2.170499 0.360305
 4690.000000 3.529004 -2.165235 0.349313
 4691.000000 3.602566 -2.200261 0.370129
 4692.000000 3.589732 -2.260283 0.317167
 4693.000000 3.557831 -2.205517 0.361729
 4694.000000 3.548302 -2.197117 0.355338
 4695.000000 3.574395 -2.172752 0.349347
 4696.000000 3.563639 -2.211080 0.340991
 4697.000000 3.624792 -2.212762 0.409925
 4698.000000 3.619379 -2.220496 0.398088
 4699.000000 3.583152 -2.284174 0.393314
 4700.000000 3.586377 -2.252693 0.362730
 4701.000000 3.569841 -2.211310 0.389270
 4702.000000 3.547581 -2.249395 0.339204
 4703.000000 3.528823 -2.256596 0.393788
 4704.000000 3.542603 -2.267622 0.371846
 4705.000000 3.534689 -2.239245 0.392705
 4706.000000 3.550831 -2.214158 0.414644
 4707.000000 3.593687 -2.196607 0.405919
 4708.000000 3.547959 -2.157981 0.445334
 4709.000000 3.562042 -2.214977 0.424345
 4710.000000 3.550641 -2.272153 0.409070
 4711.000000 3.560301 -2.225154 0.390015
 4712.000000 3.587714 -2.231249 0.377103
 4713.000000 3.649596 -2.252253 0.390575
 4714.000000 3.584918 -2.248477 0.404452
 4715.000000 3.551602 -2.215662 0.391740
 4716.000000 3.536280 -2.208748 0.380699
 4717.000000 3.593900 -2.189051 0.387724
 4718.000000 3.568532 -2.241118 0.386297
 4719.000000 3.598849 -2.187699 0.389180
 4720.000000 3.595115 -2.223832 0.406373
 4721.000000 3.617617 -2.195013 0.419805
 4722.000000 3.626337 -2.268380 0.408762
 4723.000000 3.589381 -2.266356 0.374966
 4724.000000 3.580874 -2.229883 0.403048
 4725.000000 3.574512 -2.170520 0.376200
 4726.000000 3.594603 -2.217029 0.366982
 4727.000000 3.605485 -2.210253 0.422450
 4728.000000 3.525341 -2.237318 0.396554
 4729.000000 3.562439 -2.198281 0.397761
 4730.000000 3.596949 -2.160985 0.387870
 4731.000000 3.569503 -2.132261 0.417840
 4732.000000 3.567646 -2.279216 0.367152
 4733.000000 3.533958 -2.281982 0.392324
 4734.000000 3.571217 -2.311379 0.404061
 4735.000000 3.576734 -2.292034 0.383922
 4736.000000 3.565589 -2.321741 0.402123
 4737.000000 3.561612 -2.245172 0.364309
 4738.000000 3.556798 -2.228565 0.407336
 4739.000000 3.581396 -2.267652 0.411602
 4740.000000 3.567286 -2.374347 0.410446
 4741.000000 3.564101 -2.250026 0.421404
 4742.000000 3.564261 -2.268856 0.393805
 4743.000000 3.585477 -2.312450 0.367990
 4744.000000 3.571295 -2.225569 0.420332
 4745.000000 3.582706 -2.243451 0.408647
 4746.000000 3.529408 -2.308621 0.412340
 4747.000000 3.556008 -2.323015 0.402354
 4748.000000 3.565885 -2.255617 0.369480
 4749.000000 3.553112 -2.302566 0.396064
 4750.000000 3.546845 -2.341770 0.417930
 4751.000000 3.541830 -2.331049 0.361312
 4752.000000 3.560873 -2.323973 0.402907
 4753.000000 3.567413 -2.357110 0.399542
 4754.000000 3.565409 -2.261948 0.356864
 4755.000000 3.568746 -2.323100 0.360823
 4756.000000 3.556080 -2.307109 0.363796
 4757.000000 3.531172 -2.330867 0.360638
 4758.000000 3.574771 -2.386506 0.359787
 4759.000000 3.514116 -2.398759 0.337781
 4760.000000 3.526584 -2.360034 0.318465
 4761.000000 3.512538 -2.308822 0.380194
 4762.000000 3.524569 -2.343354 0.350371
 4763.000000 3.526311 -2.285878 0.365958
 4764.000000 3.566532 -2.308821 0.363350
 4765.000000 3.527652 -2.354587 0.364246
 4766.000000 3.467762 -2.317908 0.355371
 4767.000000 3.542973 -2.354702 0.354497
 4768.000000 3.569741 -2.272093 0.339769
 4769.000000 3.579725 -2.243929 0.379645
 4770.000000 3.577887 -2.381664 0.367425
 4771.000000 3.568585 -2.313864 0.372830
 4772.000000 3.585643 -2.364551 0.399126
 4773.000000 3.554778 -2.302595 0.349053
 4774.000000 3.601957 -2.237117 0.366034
 4775.000000 3.597790 -2.313310 0.404618
 4776.000000 3.592653 -2.263599 0.364220
 4777.000000 3.594344 -2.305028 0.343558
 4778.000000 3.608757 -2.306816 0.384071
 4779.000000 3.554323 -2.304315 0.347449
 4780.000000 3.581411 -2.325877 0.339434
 4781.000000 3.579390 -2.199626 0.344837
 4782.000000 3.541819 -2.388583 0.346354
 4783.000000 3.571575 -2.301352 0.392297
 4784.000000 3.566868 -2.335161 0.396805
 4785.000000 3.573242 -2.306636 0.360673
 4786.000000 3.566864 -2.287346 0.420125
 4787.000000 3.596718 -2.232941 0.404979
 4788.000000 3.552626 -2.267473 0.399838
 4789.000000 3.604340 -2.194656 0.369679
 4790.000000 3.579237 -2.330653 0.401114
 4791.000000 3.624615 -2.367596 0.382614
 4792.000000 3.559707 -2.255020 0.406695
 4793.000000 3.569939 -2.273319 0.423245
 4794.000000 3.550972 -2.247891 0.379230
 4795.000000 3.558110 -2.305232 0.365030
 4796.000000 3.589433 -2.298177 0.352298
 4797.000000 3.580296 -2.346532 0.377165
 4798.000000 3.566920 -2.322551 0.389333
 4799.000000 3.581746 -2.358657 0.385696
 4800.000000 3.585284 -2.232101 0.390913
 4801.000000 3.609567 -2.276474 0.366461
 4802.000000 3.563347 -2.269789 0.389038
 4803.000000 3.546299 -2.238942 0.365422
 4804.000000 3.523261 -2.334418 0.379267
 4805.000000 3.527832 -2.241815 0.357730
 4806.000000 3.537120 -2.269753 0.369827
 4807.000000 3.518587 -2.303539 0.407127
 4808.000000 3.540464 -2.285388 0.404415
 4809.000000 3.555696 -2.299229 0.405905
 4810.000000 3.559781 -2.216663 0.402573
 4811.000000 3.526568 -2.252717 0.411193
 4812.000000 3.548463 -2.253631 0.403819
 4813.000000 3.548326 -2.342375 0.395617
 4814.000000 3.580521 -2.388989 0.416584
 4815.000000 3.531320 -2.427337 0.388271
 4816.000000 3.557304 -2.333949 0.383745
 4817.000000 3.557350 -2.355873 0.366493
 4818.000000 3.593236 -2.350113 0.405150
 4819.000000 3.585869 -2.234088 0.384096
 4820.000000 3.577806 -2.295116 0.418453
 4821.000000 3.571304 -2.260989 0.360998
 4822.000000 3.532363 -2.299802 0.384833
 4823.000000 3.553855 -2.338972 0.380390
 4824.000000 3.525351 -2.355652 0.405382
 4825.000000 3.536008 -2.330607 0.371714
 4826.000000 3.565251 -2.328511 0.385034
 4827.000000 3.525535 -2.227438 0.360299
 4828.000000 3.526681 -2.353478 0.430009
 4829.000000 3.536819 -2.307597 0.390667
 4830.000000 3.547538 -2.308735 0.361772
 4831.000000 3.535081 -2.307680 0.355400
 4832.000000 3.531704 -2.322406 0.342113
 4833.000000 3.559115 -2.448674 0.390480
 4834.000000 3.633130 -2.338007 0.403642
 4835.000000 3.563571 -2.245010 0.366690
 4836.000000 3.513501 -2.399025 0.345846
 4837.000000 3.575141 -2.325144 0.379691
 4838.000000 3.552842 -2.333562 0.375483
 4839.000000 3.564321 -2.293954 0.434244
 4840.000000 3.553108 -2.324994 0.390932
 4841.000000 3.576246 -2.256350 0.412873
 4842.000000 3.519006 -2.327804 0.410810
 4843.000000 3.508795 -2.327135 0.374202
 4844.000000 3.532195 -2.309626 0.387812
 4845.000000 3.497219 -2.347448 0.392871
 4846.000000 3.550985 -2.330960 0.379192
 4847.000000 3.574412 -2.296953 0.371350
 4848.000000 3.534684 -2.315855 0.363339
 4849.000000 3.591960 -2.264049 0.389821
 4850.000000 3.562256 -2.342711 0.381231
 4851.000000 3.547373 -2.263959 0.404411
 4852.000000 3.515231 -2.303819 0.403103
 4853.000000 3.573818 -2.312095 0.386636
 4854.000000 3.558645 -2.190014 0.379884
 4855.000000 3.574561 -2.240014 0.362541
 4856.000000 3.603949 -2.324202 0.380741
 4857.000000 3.595686 -2.310671 0.377939
 4858.000000 3.580801 -2.271177 0.386589
 4859.000000 3.615971 -2.244108 0.419604
 4860.000000 3.590497 -2.235941 0.366052
 4861.000000 3.560817 -2.368632 0.464441
 4862.000000 3.561815 -2.247117 0.446360
 4863.000000 3.544048 -2.325189 0.421763
 4864.000000 3.568804 -2.255157 0.421647
 4865.000000 3.599110 -2.371333 0.441096
 4866.000000 3.575169 -2.242175 0.408132
 4867.000000 3.544769 -2.247064 0.443818
 4868.000000 3.577203 -2.274422 0.402801
 4869.000000 3.569021 -2.268966 0.372085
 4870.000000 3.591878 -2.325745 0.392452
 4871.000000 3.596004 -2.336473 0.361259
 4872.000000 3.573377 -2.375560 0.330143
 4873.000000 3.620849 -2.298888 0.354738
 4874.000000 3.595837 -2.287288 0.402658
 4875.000000 3.603946 -2.251368 0.395394
 4876.000000 3.564415 -2.297463 0.398339
 4877.000000 3.611100 -2.283899 0.380861
 4878.000000 3.590351 -2.290594 0.383262
 4879.000000 3.567275 -2.281916 0.429935
 4880.000000 3.596707 -2.302268 0.421075
 4881.000000 3.615859 -2.258330 0.406715
 4882.000000 3.592798 -2.181360 0.400342
 4883.000000 3.596733 -2.327963 0.408238
 4884.000000 3.633086 -2.256185 0.441660
 4885.000000 3.551540 -2.175799 0.422271
 4886.000000 3.585287 -2.292800 0.428847
 4887.000000 3.601202 -2.256261 0.440104
 4888.000000 3.573228 -2.352745 0.427850
 4889.000000 3.524639 -2.294896 0.376299
 4890.000000 3.589479 -2.290828 0.411437
 4891.000000 3.573024 -2.316860 0.406766
 4892.000000 3.585497 -2.292101 0.410694
 4893.000000 3.566509 -2.236035 0.372865
 4894.000000 3.606551 -2.198132 0.410178
 4895.000000 3.588131 -2.324373 0.434423
 4896.000000 3.597679 -2.307461 0.392298
 4897.000000 3.586547 -2.337733 0.375270
 4898.000000 3.577890 -2.310911 0.366752
 4899.000000 3.580879 -2.360637 0.344191
 4900.000000 3.593672 -2.257570 0.384696
 4901.000000 3.612187 -2.439697 0.383259
 4902.000000 3.578047 -2.313190 0.373720
 4903.000000 3.620003 -2.299370 0.362841
 4904.000000 3.598820 -2.280450 0.363165
 4905.000000 3.633984 -2.329295 0.379384
 4906.000000 3.545438 -2.302522 0.368917
 4907.000000 3.591177 -2.337417 0.391840
 4908.000000 3.564322 -2.336216 0.338611
 4909.000000 3.583881 -2.341051 0.385284
 4910.000000 3.607831 -2.345843 0.358909
 4911.000000 3.550840 -2.275781 0.392686
 4912.000000 3.587709 -2.415417 0.386027
 4913.000000 3.541575 -2.307875 0.361714
 4914.000000 3.551469 -2.322608 0.370133
 4915.000000 3.602853 -2.341431 0.397983
 4916.000000 3.609628 -2.334694 0.361047
 4917.000000 3.629088 -2.329625 0.359883
 4918.000000 3.594652 -2.333785 0.358286
 4919.000000 3.600892 -2.344038 0.358632
 4920.000000 3.615032 -2.263195 0.357509
 4921.000000 3.616266 -2.281457 0.391029
 4922.000000 3.644259 -2.287122 0.367730
 4923.000000 3.583605 -2.265139 0.378627
 4924.000000 3.647606 -2.308572 0.402393
 4925.000000 3.613502 -2.297482 0.384466
 4926.000000 3.601117 -2.215232 0.338579
 4927.000000 3.626921 -2.285482 0.387925
 4928.000000 3.635851 -2.275924 0.404085
 4929.000000 3.645594 -2.357809 0.382230
 4930.000000 3.621584 -2.288262 0.367750
 4931.000000 3.595655 -2.307060 0.397078
 4932.000000 3.630492 -2.276807 0.409890
 4933.000000 3.589226 -2.302586 0.379594
 4934.000000 3.594457 -2.251513 0.369735
 4935.000000 3.588748 -2.289928 0.411338
 4936.000000 3.555390 -2.352278 0.417211
 4937.000000 3.564064 -2.266856 0.366946
 4938.000000 3.536481 -2.244916 0.397936
 4939.000000 3.518554 -2.340786 0.374597
 4940.000000 3.535727 -2.242011 0.363914
 4941.000000 3.546468 -2.348534 0.333987
 4942.000000 3.524035 -2.296335 0.419409
 4943.000000 3.565640 -2.280112 0.401372
 4944.000000 3.554908 -2.268562 0.414925
 4945.000000 3.563973 -2.243732 0.447861
 4946.000000 3.581507 -2.265092 0.426836
 4947.000000 3.548477 -2.314902 0.427074
 4948.000000 3.521122 -2.299877 0.360693
 4949.000000 3.560052 -2.222815 0.398829
 4950.000000 3.544885 -2.186464 0.365546
 4951.000000 3.562839 -2.313121 0.376408
 4952.000000 3.517550 -2.250935 0.347366
 4953.000000 3.595780 -2.284189 0.397433
 4954.000000 3.470142 -2.277148 0.360782
 4955.000000 3.558011 -2.278659 0.369624
 4956.000000 3.525571 -2.259304 0.364572
 4957.000000 3.594715 -2.366620 0.361945
 4958.000000 3.555369 -2.274592 0.315198
 4959.000000 3.517810 -2.405103 0.316191
 4960.000000 3.548740 -2.334151 0.335147
 4961.000000 3.591573 -2.331828 0.371527
 4962.000000 3.584878 -2.263354 0.318793
 4963.000000 3.601299 -2.303017 0.358752
 4964.000000 3.601368 -2.225929 0.371688
 4965.000000 3.590261 -2.236172 0.369614
 4966.000000 3.576690 -2.308705 0.369064
 4967.000000 3.563683 -2.355985 0.358878
 4968.000000 3.609595 -2.256239 0.361818
 4969.000000 3.536386 -2.311631 0.345082
 4970.000000 3.557481 -2.312936 0.378624
 4971.000000 3.572815 -2.283404 0.347976
 4972.000000 3.596608 -2.341394 0.386115
 4973.000000 3.594890 -2.335223 0.322084
 4974.000000 3.559083 -2.344216 0.307368
 4975.000000 3.567912 -2.310603 0.320642
 4976.000000 3.584883 -2.319718 0.318073
 4977.000000 3.592003 -2.336600 0.339938
 4978.000000 3.583534 -2.329657 0.365670
 4979.000000 3.602066 -2.303627 0.356509
 4980.000000 3.574890 -2.341166 0.318047
 4981.000000 3.600427 -2.301463 0.330022
 4982.000000 3.579278 -2.271861 0.344843
 4983.000000 3.589943 -2.302819 0.301546
 4984.000000 3.538633 -2.316245 0.326032
 4985.000000 3.544612 -2.311221 0.353980
 4986.000000 3.510500 -2.325704 0.331783
 4987.000000 3.573418 -2.296769 0.336281
 4988.000000 3.561982 -2.322318 0.368354
 4989.000000 3.542540 -2.295890 0.389833
 4990.000000 3.568672 -2.278651 0.346027
 4991.000000 3.528761 -2.283852 0.344025
 4992.000000 3.576824 -2.215903 0.367416
 4993.000000 3.556814 -2.333687 0.348420
 4994.000000 3.539965 -2.259161 0.367869
 4995.000000 3.542733 -2.287599 0.390221
 4996.000000 3.553678 -2.290284 0.320884
 4997.000000 3.507405 -2.323072 0.346724
 4998.000000 3.555574 -2.328759 0.346340
 4999.000000 3.550928 -2.321947 0.361114
 5000.000000 3.609764 -2.237518 0.359239
#! FIELDS time d2 torsion rmsd
#! SET min_torsion -pi
#! SET max_torsion pi
 0.000000 3.609727 -2.237517 0.359242
 1.000000 3.534509 -2.250825 0.370768
 2.000000 3.525444 -2.282869 0.357699
 3.000000 3.553020 -2.275703 0.371498
 4.000000 3.525184 -2.325758 0.360717
 5.000000 3.526309 -2.271325 0.376973
 6.000000 3.569458 -2.284374 0.411158
 7.000000 3.560231 -2.306962 0.372247
 8.000000 3.560739 -2.345706 0.331808
 9.000000 3.500536 -2.241685 0.371845
 10.000000 3.578216 -2.256680 0.372639
 11.000000 3.576454 -2.377933 0.352546
 12.000000 3.519469 -2.356482 0.347666
 13.000000 3.593540 -2.262363 0.376227
 14.000000 3.567067 -2.308579 0.357013
 15.000000 3.583708 -2.289821 0.350869
 16.000000 3.596054 -2.257593 0.354809
 17.000000 3.558484 -2.350311 0.433541
 18.000000 3.546485 -2.263265 0.367096
 19.000000 3.571923 -2.307601 0.348726
 20.000000 3.587494 -2.221314 0.388781
 21.000000 3.564670 -2.339267 0.379673
 22.000000 3.603536 -2.216348 0.384288
 23.000000 3.606855 -2.335051 0.384900
 24.000000 3.607456 -2.321955 0.366518
 25.000000 3.588176 -2.298517 0.336471
 26.000000 3.550184 -2.287888 0.335562
 27.000000 3.566221 -2.310473 0.374005
 28.000000 3.557598 -2.247227 0.367688
 29.000000 3.549977 -2.274143 0.342078
 30.000000 3.551202 -2.278660 0.363409
 31.000000 3.567561 -2.319700 0.390362
 32.000000 3.517908 -2.287848 0.350469
 33.000000 3.555681 -2.290433 0.335328
 34.000000 3.542071 -2.266151 0.392443
 35.000000 3.568243 -2.249162 0.421091
 36.000000 3.587655 -2.282869 0.407139
 37.000000 3.558685 -2.315459 0.411018
 38.000000 3.573222 -2.210324 0.396695
 39.000000 3.527312 -2.217286 0.356057
 40.000000 3.519252 -2.239735 0.369772
 41.000000 3.556183 -2.298983 0.378025
 42.000000 3.519403 -2.262055 0.405011
 43.000000 3.529015 -2.292274 0.375082
 44.000000 3.582002 -2.277354 0.382213
 45.000000 3.536693 -2.241133 0.388595
 46.000000 3.498127 -2.226618 0.322514
 47.000000 3.525437 -2.286949 0.351921
 48.000000 3.547429 -2.299208 0.336970
 49.000000 3.541049 -2.272439 0.377510
 50.000000 3.514835 -2.311466 0.384604
 51.000000 3.499445 -2.311236 0.350186
 52.000000 3.541087 -2.319867 0.368578
 53.000000 3.540429 -2.286882 0.332291
 54.000000 3.542029 -2.302815 0.348176
 55.000000 3.504614 -2.377792 0.333786
 56.000000 3.548890 -2.364516 0.353946
 57.000000 3.505089 -2.249237 0.381669
 58.000000 3.532296 -2.295212 0.355100
 59.000000 3.507805 -2.299357 0.368562
 60.000000 3.534739 -2.303704 0.359563
 61.000000 3.585119 -2.296067 0.370712
 62.000000 3.550025 -2.322510 0.395805
 63.000000 3.554537 -2.316291 0.338460
 64.000000 3.513692 -2.331302 0.349739
 65.000000 3.534579 -2.281371 0.324182
 66.000000 3.522496 -2.330515 0.337597
 67.000000 3.560967 -2.367230 0.375343
 68.000000 3.567433 -2.315204 0.334101
 69.000000 3.541764 -2.336250 0.281823
 70.000000 3.569789 -2.232326 0.351075
 71.000000 3.554472 -2.259973 0.369735
 72.000000 3.547032 -2.299476 0.296536
 73.000000 3.547117 -2.248600 0.332857
 74.000000 3.539343 -2.248785 0.357038
 75.000000 3.554640 -2.239222 0.317388
 76.000000 3.529880 -2.262278 0.328972
 77.000000 3.508620 -2.303301 0.331723
 78.000000 3.547193 -2.302664 0.323526
 79.000000 3.546532 -2.259603 0.311547
 80.000000 3.565057 -2.257413 0.329953
 81.000000 3.562088 -2.324823 0.364176
 82.000000 3.542134 -2.277431 0.348558
 83.000000 3.534677 -2.269202 0.302166
 84.000000 3.557833 -2.317558 0.291090
 85.000000 3.559917 -2.194203 0.338870
 86.000000 3.551470 -2.236500 0.331528
 87.000000 3.525198 -2.297332 0.323522
 88.000000 3.561698 -2.257848 0.342441
 89.000000 3.585001 -2.301962 0.380013
 90.000000 3.553170 -2.284453 0.364881
 91.000000 3.596735 -2.301501 0.353327
 92.000000 3.591538 -2.326379 0.365256
 93.000000 3.578072 -2.284977 0.376329
 94.000000 3.579541 -2.212438 0.363967
 95.000000 3.561067 -2.291232 0.344255
 96.000000 3.530261 -2.324374 0.313366
 97.000000 3.579292 -2.323237 0.337346
 98.000000 3.526818 -2.328749 0.312725
 99.000000 3.538822 -2.340360 0.323237
 100.000000 3.544538 -2.308394 0.304581
 101.000000 3.466664 -2.362239 0.270216
 102.000000 3.523424 -2.326977 0.337523
 103.000000 3.497061 -2.344815 0.311180
 104.000000 3.485427 -2.346209 0.310583
 105.000000 3.492087 -2.342747 0.258501
 106.000000 3.509527 -2.278018 0.283919
 107.000000 3.524297 -2.260201 0.345001
 108.000000 3.527831 -2.288069 0.312524
 109.000000 3.564353 -2.324706 0.305252
 110.000000 3.502658 -2.352830 0.326783
 111.000000 3.480378 -2.283441 0.301874
 112.000000 3.524354 -2.291222 0.275451
 113.000000 3.477529 -2.265484 0.313012
 114.000000 3.536837 -2.315529 0.322425
 115.000000 3.537006 -2.290633 0.346357
 116.000000 3.540793 -2.338845 0.345774
 117.000000 3.513117 -2.317271 0.315488
 118.000000 3.531206 -2.356173 0.296272
 119.000000 3.538178 -2.313002 0.312237
 120.000000 3.531663 -2.273905 0.342793
 121.000000 3.538439 -2.230789 0.306097
 122.000000 3.533066 -2.291293 0.308276
 123.000000 3.531720 -2.347801 0.325174
 124.000000 3.494673 -2.335447 0.325019
 125.000000 3.517379 -2.322266 0.270010
 126.000000 3.518134 -2.322755 0.276348
 127.000000 3.530173 -2.339448 0.295368
 128.000000 3.500353 -2.358248 0.277157
 129.000000 3.501531 -2.342437 0.278476
 130.000000 3.527353 -2.351030 0.243423
 131.000000 3.528760 -2.277574 0.299609
 132.000000 3.521927 -2.297788 0.260381
 133.000000 3.508474 -2.338400 0.239516
 134.000000 3.541545 -2.363884 0.259257
 135.000000 3.511077 -2.360730 0.266650
 136.000000 3.496445 -2.365523 0.269912
 137.000000 3.560497 -2.338591 0.274169
 138.000000 3.552230 -2.337123 0.302971
 139.000000 3.565409 -2.363539 0.299761
 140.000000 3.562967 -2.361722 0.294332
 141.000000 3.568647 -2.380662 0.327499
 142.000000 3.585376 -2.373792 0.328486
 143.000000 3.573536 -2.434482 0.315396
 144.000000 3.599336 -2.461158 0.327700
 145.000000 3.545648 -2.366770 0.296162
 146.000000 3.579635 -2.423455 0.312747
 147.000000 3.557947 -2.441114 0.319025
 148.000000 3.560316 -2.290156 0.346747
 149.000000 3.553544 -2.453089 0.332765
 150.000000 3.561764 -2.360903 0.288966
 151.000000 3.560931 -2.406527 0.294630
 152.000000 3.590842 -2.349839 0.312521
 153.000000 3.550742 -2.459597 0.261177
 154.000000 3.498301 -2.247791 0.290793
 155.000000 3.572439 -2.373892 0.294858
 156.000000 3.555794 -2.398554 0.289589
 157.000000 3.556355 -2.319898 0.288242
 158.000000 3.583124 -2.333041 0.352100
 159.000000 3.536788 -2.384609 0.319534
 160.000000 3.530823 -2.355992 0.342358
 161.000000 3.530357 -2.426283 0.303895
 162.000000 3.501444 -2.366425 0.348440
 163.000000 3.527409 -2.464190 0.334507
 164.000000 3.523527 -2.354372 0.359353
 165.000000 3.493935 -2.389320 0.320346
 166.000000 3.461590 -2.389477 0.346762
 167.000000 3.440396 -2.430432 0.286841
 168.000000 3.507647 -2.429113 0.329409
 169.000000 3.529438 -2.425781 0.341685
 170.000000 3.516791 -2.406211 0.340854
 171.000000 3.512844 -2.455975 0.397219
 172.000000 3.528183 -2.427120 0.359788
 173.000000 3.547415 -2.400532 0.324096
 174.000000 3.530310 -2.402076 0.334221
 175.000000 3.589410 -2.376624 0.380726
 176.000000 3.509970 -2.360076 0.364623
 177.000000 3.533781 -2.336636 0.390119
 178.000000 3.523758 -2.326805 0.433154
 179.000000 3.536212 -2.379872 0.437921
 180.000000 3.507767 -2.407930 0.392634
 181.000000 3.515410 -2.346603 0.404483
 182.000000 3.501566 -2.428262 0.361016
 183.000000 3.495622 -2.373524 0.427265
 184.000000 3.515552 -2.405517 0.382295
 185.000000 3.492218 -2.434933 0.380377
 186.000000 3.523569 -2.485192 0.411202
 187.000000 3.504583 -2.372862 0.370025
 188.000000 3.569623 -2.437402 0.381525
 189.000000 3.480319 -2.445916 0.347063
 190.000000 3.550952 -2.374690 0.362670
 191.000000 3.528662 -2.398288 0.346901
 192.000000 3.504348 -2.290697 0.359175
 193.000000 3.525817 -2.396369 0.382511
 194.000000 3.511352 -2.437953 0.364650
 195.000000 3.551950 -2.400299 0.377377
 196.000000 3.563363 -2.366556 0.400565
 197.000000 3.526855 -2.393542 0.358733
 198.000000 3.532038 -2.381960 0.338041
 199.000000 3.514642 -2.342890 0.376071
 200.000000 3.539143 -2.462592 0.347315
 201.000000 3.547258 -2.342672 0.394446
 202.000000 3.550646 -2.339285 0.386458
 203.000000 3.521519 -2.388120 0.370752
 204.000000 3.531914 -2.355431 0.347496
 205.000000 3.518366 -2.349722 0.370861
 206.000000 3.487285 -2.380240 0.426055
 207.000000 3.549199 -2.367600 0.447289
 208.000000 3.560193 -2.435991 0.412457
 209.000000 3.559073 -2.418993 0.384104
 210.000000 3.471124 -2.445573 0.377738
 211.000000 3.506393 -2.428603 0.338926
 212.000000 3.509945 -2.455391 0.378972
 213.000000 3.508181 -2.389575 0.374969
 214.000000 3.575373 -2.369397 0.370210
 215.000000 3.495639 -2.399464 0.389200
 216.000000 3.463633 -2.409889 0.327865
 217.000000 3.450470 -2.417493 0.359104
 218.000000 3.460378 -2.395120 0.333905
 219.000000 3.447438 -2.401748 0.340209
 220.000000 3.501534 -2.342121 0.374395
 221.000000 3.490012 -2.416930 0.391970
 222.000000 3.517761 -2.430461 0.373546
 223.000000 3.487572 -2.425345 0.330009
 224.000000 3.485745 -2.412823 0.334865
 225.000000 3.495543 -2.352769 0.364520
 226.000000 3.498965 -2.361083 0.405766
 227.000000 3.480198 -2.417457 0.378038
 228.000000 3.510724 -2.365369 0.325425
 229.000000 3.439267 -2.402573 0.358510
 230.000000 3.479420 -2.424753 0.358981
 231.000000 3.483860 -2.414181 0.317120
 232.000000 3.527421 -2.333739 0.331215
 233.000000 3.465160 -2.444642 0.296054
 234.000000 3.493077 -2.460033 0.292529
 235.000000 3.516688 -2.412926 0.347075
 236.000000 3.510702 -2.425795 0.298027
 237.000000 3.508550 -2.343423 0.327804
 238.000000 3.536749 -2.448086 0.280962
 239.000000 3.528446 -2.400657 0.291603
 240.000000 3.527475 -2.394894 0.312423
 241.000000 3.476409 -2.447721 0.337981
 242.000000 3.501467 -2.409992 0.283657
 243.000000 3.520265 -2.423177 0.352135
 244.000000 3.522892 -2.442239 0.285808
 245.000000 3.552456 -2.367371 0.297229
 246.000000 3.524192 -2.421612 0.309863
 247.000000 3.537513 -2.409589 0.330842
 248.000000 3.550117 -2.419142 0.321660
 249.000000 3.517781 -2.495675 0.290301
 250.000000 3.545905 -2.422557 0.329309
 251.000000 3.547319 -2.343290 0.306193
 252.000000 3.509848 -2.385367 0.250934
 253.000000 3.498501 -2.453665 0.269316
 254.000000 3.552279 -2.446420 0.292068
 255.000000 3.522959 -2.440794 0.301025
 256.000000 3.539001 -2.471060 0.307013
 257.000000 3.541782 -2.391242 0.270819
 258.000000 3.474951 -2.451196 0.324422
 259.000000 3.482196 -2.428168 0.301097
 260.000000 3.556574 -2.371119 0.345944
 261.000000 3.570805 -2.453452 0.304378
 262.000000 3.548594 -2.360116 0.343352
 263.000000 3.544677 -2.390191 0.327234
 264.000000 3.495456 -2.369271 0.307095
 265.000000 3.457144 -2.395496 0.267322
 266.000000 3.459311 -2.376321 0.311729
 267.000000 3.498583 -2.365626 0.306882
 268.000000 3.514332 -2.398776 0.341280
 269.000000 3.530277 -2.351349 0.321205
 270.000000 3.499054 -2.373028 0.323776
 271.000000 3.467953 -2.397478 0.266280
 272.000000 3.523884 -2.474563 0.290351
 273.000000 3.545130 -2.439711 0.356829
 274.000000 3.482366 -2.415522 0.339464
 275.000000 3.491788 -2.324873 0.292603
 276.000000 3.528919 -2.376978 0.303327
 277.000000 3.538739 -2.292325 0.330122
 278.000000 3.548344 -2.401510 0.300719
 279.000000 3.523912 -2.401972 0.305134
 280.000000 3.537046 -2.445500 0.315876
 281.000000 3.524722 -2.277709 0.305421
 282.000000 3.512328 -2.318426 0.303005
 283.000000 3.559833 -2.284786 0.345053
 284.000000 3.588469 -2.306478 0.279704
 285.000000 3.553427 -2.318586 0.328159
 286.000000 3.569053 -2.299179 0.327704
 287.000000 3.584717 -2.314300 0.327615
 288.000000 3.546430 -2.282410 0.288629
 289.000000 3.541384 -2.438767 0.320626
 290.000000 3.519824 -2.291007 0.308201
 291.000000 3.543733 -2.222380 0.316482
 292.000000 3.574649 -2.318533 0.298973
 293.000000 3.563465 -2.354917 0.292863
 294.000000 3.535221 -2.312705 0.258632
 295.000000 3.536450 -2.369224 0.249762
 296.000000 3.520466 -2.363975 0.261753
 297.000000 3.505186 -2.321888 0.273766
 298.000000 3.553023 -2.308235 0.304420
 299.000000 3.531250 -2.364391 0.270861
 300.000000 3.538014 -2.374092 0.277613
 301.000000 3.507753 -2.300335 0.275055
 302.000000 3.458410 -2.244721 0.307319
 303.000000 3.531488 -2.336098 0.295976
 304.000000 3.526041 -2.261202 0.291546
 305.000000 3.521812 -2.373184 0.275661
 306.000000 3.490475 -2.266987 0.296911
 307.000000 3.520891 -2.278339 0.335999
 308.000000 3.509195 -2.313590 0.290830
 309.000000 3.573084 -2.203636 0.326229
 310.000000 3.556566 -2.287880 0.335776
 311.000000 3.510247 -2.291656 0.312691
 312.000000 3.582113 -2.302456 0.305477
 313.000000 3.576356 -2.199079 0.296806
 314.000000 3.537462 -2.326791 0.336767
 315.000000 3.564995 -2.340116 0.309070
 316.000000 3.552449 -2.391878 0.311766
 317.000000 3.569249 -2.403573 0.315086
 318.000000 3.589686 -2.292117 0.320851
 319.000000 3.622128 -2.264988 0.350097
 320.000000 3.516921 -2.322234 0.306084
 321.000000 3.544504 -2.297501 0.310261
 322.000000 3.562537 -2.226607 0.310541
 323.000000 3.589622 -2.313420 0.341653
 324.000000 3.579289 -2.301955 0.324609
 325.000000 3.585211 -2.323805 0.312966
 326.000000 3.553068 -2.349552 0.333566
 327.000000 3.552108 -2.283065 0.334521
 328.000000 3.571899 -2.299178 0.306617
 329.000000 3.622896 -2.308122 0.338573
 330.000000 3.575394 -2.342461 0.333170
 331.000000 3.648871 -2.386020 0.346081
 332.000000 3.588683 -2.326528 0.304840
 333.000000 3.571833 -2.355116 0.338185
 334.000000 3.539409 -2.314414 0.345625
 335.000000 3.537460 -2.324638 0.292109
 336.000000 3.522760 -2.276461 0.290984
 337.000000 3.563666 -2.318904 0.286547
 338.000000 3.559621 -2.316852 0.274931
 339.000000 3.547489 -2.310480 0.280884
 340.000000 3.519767 -2.417335 0.285221
 341.000000 3.490676 -2.415742 0.282272
 342.000000 3.530910 -2.369601 0.277875
 343.000000 3.531947 -2.386249 0.278501
 344.000000 3.535727 -2.391393 0.310158
 345.000000 3.561908 -2.284479 0.286338
 346.000000 3.528698 -2.316985 0.259376
 347.000000 3.566341 -2.369541 0.269256
 348.000000 3.545778 -2.355859 0.255972
 349.000000 3.581899 -2.242655 0.236145
 350.000000 3.557258 -2.368087 0.273259
 351.000000 3.539451 -2.410128 0.251892
 352.000000 3.579696 -2.297248 0.267224
 353.000000 3.597325 -2.247929 0.286063
 354.000000 3.569567 -2.288577 0.273322
 355.000000 3.549807 -2.363471 0.257024
 356.000000 3.541445 -2.363645 0.250441
 357.000000 3.523238 -2.325708 0.280093
 358.000000 3.560172 -2.361159 0.230962
 359.000000 3.527403 -2.353409 0.272534
 360.000000 3.517454 -2.266147 0.240665
 361.000000 3.528426 -2.347140 0.245339
 362.000000 3.506232 -2.306586 0.239871
 363.000000 3.563942 -2.316038 0.222177
 364.000000 3.589692 -2.355076 0.214175
 365.000000 3.573591 -2.321929 0.226340
 366.000000 3.585194 -2.348783 0.254627
 367.000000 3.596539 -2.298577 0.263798
 368.000000 3.598667 -2.222534 0.255557
 369.000000 3.513162 -2.367308 0.272444
 370.000000 3.577456 -2.383994 0.255547
 371.000000 3.551024 -2.290463 0.270830
 372.000000 3.547517 -2.338113 0.229439
 373.000000 3.567823 -2.251653 0.256120
 374.000000 3.570633 -2.319894 0.271838
 375.000000 3.553109 -2.335077 0.270512
 376.000000 3.560215 -2.313939 0.276979
 377.000000 3.564443 -2.355753 0.273232
 378.000000 3.548289 -2.308899 0.254739
 379.000000 3.577221 -2.397939 0.266208
 380.000000 3.631203 -2.283957 0.275901
 381.000000 3.568749 -2.334601 0.299051
 382.000000 3.568279 -2.283018 0.266570
 383.000000 3.565491 -2.302954 0.298891
 384.000000 3.557429 -2.313153 0.286147
 385.000000 3.554815 -2.328064 0.280853
 386.000000 3.582452 -2.349664 0.272380
 387.000000 3.550795 -2.282134 0.332203
 388.000000 3.547920 -2.278193 0.301158
 389.000000 3.549292 -2.343784 0.287396
 390.000000 3.567201 -2.325572 0.279032
 391.000000 3.546812 -2.367358 0.279283
 392.000000 3.569985 -2.303593 0.312521
 393.000000 3.565765 -2.317838 0.291719
 394.000000 3.577395 -2.323891 0.267326
 395.000000 3.554084 -2.320220 0.259874
 396.000000 3.568927 -2.329488 0.276955
 397.000000 3.591376 -2.352340 0.301455
 398.000000 3.582004 -2.343361 0.272597
 399.000000 3.555952 -2.309166 0.264108
 400.000000 3.561550 -2.350634 0.315827
 401.000000 3.559297 -2.248769 0.268766
 402.000000 3.569060 -2.270917 0.302785
 403.000000 3.567369 -2.302415 0.310488
 404.000000 3.592640 -2.308142 0.308043
 405.000000 3.583803 -2.311454 0.318612
 406.000000 3.523978 -2.349917 0.296150
 407.000000 3.588541 -2.223363 0.258526
 408.000000 3.613789 -2.329741 0.303145
 409.000000 3.543965 -2.343602 0.280235
 410.000000 3.569608 -2.355831 0.268863
 411.000000 3.520632 -2.351263 0.297546
 412.000000 3.560364 -2.337950 0.310528
 413.000000 3.581109 -2.307297 0.333939
 414.000000 3.562847 -2.341183 0.289159
 415.000000 3.537253 -2.340178 0.246237
 416.000000 3.545314 -2.260817 0.294302
 417.000000 3.573238 -2.314944 0.296944
 418.000000 3.527916 -2.349855 0.299794
 419.000000 3.563184 -2.359442 0.261045
 420.000000 3.523649 -2.315785 0.257337
 421.000000 3.517827 -2.312818 0.302216
 422.000000 3.573404 -2.392611 0.303821
 423.000000 3.536888 -2.287638 0.267958
 424.000000 3.538754 -2.297777 0.283763
 425.000000 3.528666 -2.362923 0.298412
 426.000000 3.524661 -2.339731 0.265988
 427.000000 3.516435 -2.236431 0.273577
 428.000000 3.513698 -2.345178 0.318265
 429.000000 3.522482 -2.348059 0.313920
 430.000000 3.514807 -2.349943 0.280369
 431.000000 3.544223 -2.351963 0.287343
 432.000000 3.505276 -2.332383 0.302612
 433.000000 3.483996 -2.308248 0.284865
 434.000000 3.516237 -2.361949 0.276681
 435.000000 3.479527 -2.320323 0.272525
 436.000000 3.527884 -2.338798 0.328382
 437.000000 3.518836 -2.348566 0.290100
 438.000000 3.540176 -2.333107 0.302331
 439.000000 3.553251 -2.321048 0.309605
 440.000000 3.554955 -2.317652 0.345743
 441.000000 3.564478 -2.363430 0.281948
 442.000000 3.539692 -2.349004 0.315403
 443.000000 3.529273 -2.326774 0.324761
 444.000000 3.548991 -2.355571 0.344818
 445.000000 3.529132 -2.348607 0.314105
 446.000000 3.542289 -2.379622 0.263341
 447.000000 3.529346 -2.370724 0.300959
 448.000000 3.523643 -2.291536 0.291970
 449.000000 3.507291 -2.375128 0.328009
 450.000000 3.521576 -2.374513 0.301166
 451.000000 3.545794 -2.394454 0.303401
 452.000000 3.551423 -2.330791 0.305070
 453.000000 3.562393 -2.282627 0.289661
 454.000000 3.521627 -2.326765 0.288336
 455.000000 3.528360 -2.283763 0.282971
 456.000000 3.531133 -2.290281 0.259494
 457.000000 3.523240 -2.383045 0.294095
 458.000000 3.529184 -2.338784 0.245229
 459.000000 3.520690 -2.216317 0.262597
 460.000000 3.522720 -2.312581 0.266679
 461.000000 3.525742 -2.357435 0.270288
 462.000000 3.530773 -2.284953 0.324259
 463.000000 3.547759 -2.387059 0.294489
 464.000000 3.544902 -2.319782 0.313806
 465.000000 3.533722 -2.387968 0.330611
 466.000000 3.502839 -2.372356 0.287683
 467.000000 3.478923 -2.302556 0.294424
 468.000000 3.549159 -2.374237 0.318947
 469.000000 3.483305 -2.349477 0.287558
 470.000000 3.485534 -2.415572 0.298825
 471.000000 3.499317 -2.384652 0.299120
 472.000000 3.530607 -2.376638 0.265084
 473.000000 3.476502 -2.294741 0.299079
 474.000000 3.509370 -2.301012 0.276437
 475.000000 3.533660 -2.263559 0.290885
 476.000000 3.531946 -2.333475 0.341557
 477.000000 3.529673 -2.359947 0.308422
 478.000000 3.599927 -2.324118 0.333608
 479.000000 3.560082 -2.315962 0.266653
 480.000000 3.534626 -2.309769 0.279323
 481.000000 3.508915 -2.265679 0.302160
 482.000000 3.552958 -2.293292 0.272963
 483.000000 3.488706 -2.212114 0.260536
 484.000000 3.468986 -2.388608 0.320343
 485.000000 3.505504 -2.304799 0.309090
 486.000000 3.466067 -2.291876 0.260764
 487.000000 3.492272 -2.246378 0.275856
 488.000000 3.523611 -2.352271 0.283704
 489.000000 3.522217 -2.333752 0.270983
 490.000000 3.519486 -2.307660 0.247642
 491.000000 3.520034 -2.286139 0.324019
 492.000000 3.521675 -2.354299 0.330839
 493.000000 3.505342 -2.245298 0.286319
 494.000000 3.499198 -2.289983 0.311064
 495.000000 3.504499 -2.312368 0.287934
 496.000000 3.477449 -2.330671 0.284416
 497.000000 3.517749 -2.271229 0.282049
 498.000000 3.478568 -2.211569 0.314631
 499.000000 3.502573 -2.286786 0.292630
 500.000000 3.506470 -2.313950 0.279516
 501.000000 3.505803 -2.397242 0.260346
 502.000000 3.466411 -2.346942 0.284722
 503.000000 3.448153 -2.363970 0.285911
 504.000000 3.532530 -2.292349 0.279289
 505.000000 3.523641 -2.385706 0.267061
 506.000000 3.461282 -2.311920 0.277896
 507.000000 3.493675 -2.300997 0.271935
 508.000000 3.470380 -2.314680 0.262729
 509.000000 3.516655 -2.312875 0.284722
 510.000000 3.539880 -2.358173 0.270639
 511.000000 3.542966 -2.303955 0.274631
 512.000000 3.545135 -2.307069 0.327696
 513.000000 3.549476 -2.342843 0.256027
 514.000000 3.535293 -2.262265 0.310424
 515.000000 3.546387 -2.365556 0.311535
 516.000000 3.553511 -2.314564 0.278038
 517.000000 3.576824 -2.295724 0.275374
 518.000000 3.550936 -2.413075 0.234810
 519.000000 3.549288 -2.308356 0.285105
 520.000000 3.549198 -2.294774 0.293975
 521.000000 3.545154 -2.292071 0.323134
 522.000000 3.523548 -2.339727 0.337576
 523.000000 3.501053 -2.386942 0.338664
 524.000000 3.512912 -2.302612 0.350820
 525.000000 3.553385 -2.344190 0.319106
 526.000000 3.525432 -2.400085 0.325996
 527.000000 3.508964 -2.333988 0.329577
 528.000000 3.530744 -2.327414 0.313659
 529.000000 3.477811 -2.261983 0.296788
 530.000000 3.486939 -2.333629 0.315666
 531.000000 3.517643 -2.324035 0.332153
 532.000000 3.505637 -2.330191 0.311261
 533.000000 3.540307 -2.316636 0.352643
 534.000000 3.519811 -2.387815 0.330480
 535.000000 3.523150 -2.302301 0.354509
 536.000000 3.552939 -2.337930 0.370193
 537.000000 3.491279 -2.297359 0.348484
 538.000000 3.536371 -2.353304 0.326624
 539.000000 3.539290 -2.264483 0.338592
 540.000000 3.547974 -2.267818 0.344602
 541.000000 3.549126 -2.406647 0.360492
 542.000000 3.563747 -2.372983 0.340355
 543.000000 3.557821 -2.259961 0.320580
 544.000000 3.534501 -2.320450 0.307287
 545.000000 3.566166 -2.387393 0.303519
 546.000000 3.517701 -2.350717 0.344776
 547.000000 3.585700 -2.360453 0.347001
 548.000000 3.495727 -2.406769 0.310274
 549.000000 3.560959 -2.428884 0.315217
 550.000000 3.539625 -2.262594 0.333554
 551.000000 3.578132 -2.372177 0.312783
 552.000000 3.564582 -2.403164 0.301354
 553.000000 3.530421 -2.340984 0.312159
 554.000000 3.570086 -2.310756 0.318809
 555.000000 3.574471 -2.321759 0.323521
 556.000000 3.608161 -2.321845 0.286959
 557.000000 3.589627 -2.350049 0.284119
 558.000000 3.537627 -2.348730 0.290288
 559.000000 3.551513 -2.315337 0.318242
 560.000000 3.547675 -2.339399 0.245813
 561.000000 3.570788 -2.275809 0.326014
 562.000000 3.540906 -2.291672 0.263783
 563.000000 3.547180 -2.298750 0.267829
 564.000000 3.541122 -2.321633 0.322383
 565.000000 3.516688 -2.299220 0.301352
 566.000000 3.530810 -2.466518 0.263119
 567.000000 3.525492 -2.359543 0.266037
 568.000000 3.534010 -2.313479 0.308321
 569.000000 3.594862 -2.416207 0.273721
 570.000000 3.525322 -2.361471 0.340481
 571.000000 3.541551 -2.351346 0.298739
 572.000000 3.533936 -2.427497 0.258343
 573.000000 3.541463 -2.301570 0.334192
 574.000000 3.551073 -2.429891 0.321992
 575.000000 3.533060 -2.334789 0.321816
 576.000000 3.553112 -2.327141 0.316561
 577.000000 3.549262 -2.356714 0.317466
 578.000000 3.552557 -2.358799 0.297825
 579.000000 3.515824 -2.290823 0.296754
 580.000000 3.540390 -2.391178 0.280930
 581.000000 3.559623 -2.457899 0.345878
 582.000000 3.538266 -2.377854 0.316681
 583.000000 3.517963 -2.402512 0.282109
 584.000000 3.488073 -2.333954 0.348902
 585.000000 3.572344 -2.325527 0.309412
 586.000000 3.531601 -2.346896 0.303379
 587.000000 3.535677 -2.296467 0.318289
 588.000000 3.530266 -2.382770 0.342161
 589.000000 3.525375 -2.377256 0.334140
 590.000000 3.491976 -2.382984 0.337893
 591.000000 3.560386 -2.293673 0.320611
 592.000000 3.576210 -2.320325 0.294963
 593.000000 3.547977 -2.394198 0.321658
 594.000000 3.510514 -2.379819 0.315043
 595.000000 3.533217 -2.376869 0.296322
 596.000000 3.484146 -2.373472 0.282578
 597.000000 3.512878 -2.316352 0.307137
 598.000000 3.509443 -2.350872 0.284553
 599.000000 3.590333 -2.311897 0.334081
 600.000000 3.511185 -2.330656 0.294114
 601.000000 3.556985 -2.300653 0.296082
 602.000000 3.503977 -2.276088 0.302223
 603.000000 3.497991 -2.362866 0.302786
 604.000000 3.490504 -2.297194 0.267155
 605.000000 3.506331 -2.348537 0.300448
 606.000000 3.508178 -2.332141 0.293316
 607.000000 3.563758 -2.323578 0.268098
 608.000000 3.535752 -2.375578 0.269785
 609.000000 3.529070 -2.384260 0.301731
 610.000000 3.474855 -2.324289 0.263055
 611.000000 3.526653 -2.299687 0.246528
 612.000000 3.510890 -2.397541 0.282961
 613.000000 3.534084 -2.378339 0.286638
 614.000000 3.446736 -2.392550 0.237360
 615.000000 3.542749 -2.389206 0.274181
 616.000000 3.494666 -2.388614 0.267007
 617.000000 3.521837 -2.349654 0.278194
 618.000000 3.514851 -2.330728 0.256743
 619.000000 3.523791 -2.368379 0.293068
 620.000000 3.481260 -2.389108 0.256592
 621.000000 3.539469 -2.334136 0.296502
 622.000000 3.480455 -2.388901 0.297736
 623.000000 3.514037 -2.366408 0.279906
 624.000000 3.516987 -2.316220 0.313388
 625.000000 3.564371 -2.374182 0.299666
 626.000000 3.547072 -2.407521 0.318777
 627.000000 3.548534 -2.388414 0.327590
 628.000000 3.592193 -2.231722 0.316445
 629.000000 3.558082 -2.302598 0.289358
 630.000000 3.548323 -2.340836 0.268046
 631.000000 3.573033 -2.336369 0.337254
 632.000000 3.553010 -2.326798 0.321301
 633.000000 3.472906 -2.390758 0.337323
 634.000000 3.508529 -2.331275 0.269405
 635.000000 3.520878 -2.327879 0.255749
 636.000000 3.517044 -2.328197 0.278238
 637.000000 3.537329 -2.304377 0.283122
 638.000000 3.513482 -2.360887 0.271413
 639.000000 3.494954 -2.290125 0.303252
 640.000000 3.552814 -2.285608 0.245455
 641.000000 3.524856 -2.323611 0.277341
 642.000000 3.561255 -2.219737 0.304223
 643.000000 3.551321 -2.280288 0.301105
 644.000000 3.531011 -2.257815 0.292104
 645.000000 3.529166 -2.234594 0.314840
 646.000000 3.541422 -2.359144 0.314799
 647.000000 3.548805 -2.299068 0.298876
 648.000000 3.549304 -2.244367 0.324150
 649.000000 3.560196 -2.298809 0.298451
 650.000000 3.519636 -2.286101 0.278955
 651.000000 3.560295 -2.344280 0.312410
 652.000000 3.519409 -2.286686 0.285854
 653.000000 3.563907 -2.321500 0.302636
 654.000000 3.549222 -2.343906 0.331611
 655.000000 3.584189 -2.216261 0.305697
 656.000000 3.574300 -2.293659 0.302541
 657.000000 3.553842 -2.241241 0.303966
 658.000000 3.561420 -2.367406 0.333607
 659.000000 3.520289 -2.470214 0.315885
 660.000000 3.540544 -2.299058 0.279908
 661.000000 3.556891 -2.309129 0.270691
 662.000000 3.580932 -2.294462 0.338591
 663.000000 3.562446 -2.329281 0.297708
 664.000000 3.579785 -2.357284 0.305436
 665.000000 3.505622 -2.257533 0.314081
 666.000000 3.538307 -2.266354 0.312848
 667.000000 3.533411 -2.387122 0.304512
 668.000000 3.547655 -2.341385 0.282367
 669.000000 3.538629 -2.354479 0.316192
 670.000000 3.542409 -2.355035 0.318855
 671.000000 3.504156 -2.345520 0.315147
 672.000000 3.558453 -2.315881 0.316590
 673.000000 3.527443 -2.348247 0.313149
 674.000000 3.531815 -2.323549 0.290243
 675.000000 3.566271 -2.318465 0.269278
 676.000000 3.535211 -2.384635 0.333607
 677.000000 3.512289 -2.397611 0.334792
 678.000000 3.521524 -2.383466 0.318235
 679.000000 3.524730 -2.373366 0.337926
 680.000000 3.555599 -2.415482 0.287117
 681.000000 3.556567 -2.330762 0.281437
 682.000000 3.482175 -2.352137 0.320533
 683.000000 3.513162 -2.301514 0.304430
 684.000000 3.536005 -2.267680 0.305532
 685.000000 3.513147 -2.457227 0.322443
 686.000000 3.484886 -2.322964 0.314684
 687.000000 3.512416 -2.233348 0.352603
 688.000000 3.542491 -2.204712 0.290003
 689.000000 3.576131 -2.307815 0.303922
 690.000000 3.562914 -2.358440 0.308713
 691.000000 3.535484 -2.463810 0.297456
 692.000000 3.531553 -2.383774 0.345929
 693.000000 3.534907 -2.403679 0.350639
 694.000000 3.536443 -2.324358 0.298952
 695.000000 3.560515 -2.315948 0.283951
 696.000000 3.570378 -2.344818 0.306996
 697.000000 3.547251 -2.358992 0.312078
 698.000000 3.540556 -2.354250 0.323924
 699.000000 3.529510 -2.304949 0.282023
 700.000000 3.577393 -2.388454 0.303092
 701.000000 3.560595 -2.411939 0.302446
 702.000000 3.562822 -2.389362 0.283214
 703.000000 3.528231 -2.399142 0.270045
 704.000000 3.527417 -2.410919 0.280260
 705.000000 3.544911 -2.365312 0.286137
 706.000000 3.590863 -2.365830 0.320636
 707.000000 3.562275 -2.380024 0.247991
 708.000000 3.571081 -2.311938 0.282047
 709.000000 3.607965 -2.361827 0.341604
 710.000000 3.544149 -2.380307 0.312424
 711.000000 3.577168 -2.409543 0.310882
 712.000000 3.559166 -2.320112 0.289107
 713.000000 3.570234 -2.348456 0.293217
 714.000000 3.603558 -2.436162 0.318132
 715.000000 3.607815 -2.485638 0.343066
 716.000000 3.556557 -2.408595 0.335309
 717.000000 3.541702 -2.400635 0.334235
 718.000000 3.529965 -2.433121 0.312852
 719.000000 3.573370 -2.408908 0.327109
 720.000000 3.546023 -2.336437 0.309227
 721.000000 3.524250 -2.397384 0.329363
 722.000000 3.524957 -2.449095 0.331888
 723.000000 3.532201 -2.340007 0.363975
 724.000000 3.550002 -2.415990 0.338096
 725.000000 3.536290 -2.380702 0.304214
 726.000000 3.537935 -2.396339 0.342214
 727.000000 3.523048 -2.362227 0.309321
 728.000000 3.523900 -2.430266 0.318252
 729.000000 3.538539 -2.314227 0.325931
 730.000000 3.576899 -2.299895 0.309247
 731.000000 3.541437 -2.294291 0.328140
 732.000000 3.594426 -2.356243 0.350960
 733.000000 3.549640 -2.391132 0.356009
 734.000000 3.597282 -2.301544 0.354332
 735.000000 3.562343 -2.369068 0.333695
 736.000000 3.543062 -2.438467 0.323440
 737.000000 3.551240 -2.375782 0.314736
 738.000000 3.548528 -2.342721 0.300226
 739.000000 3.548236 -2.303930 0.308541
 740.000000 3.529616 -2.261277 0.330842
 741.000000 3.556977 -2.310433 0.318284
 742.000000 3.544432 -2.238083 0.313788
 743.000000 3.534495 -2.395473 0.279459
 744.000000 3.541484 -2.303527 0.291042
 745.000000 3.560906 -2.354948 0.284856
 746.000000 3.504572 -2.314377 0.289613
 747.000000 3.538351 -2.268527 0.315185
 748.000000 3.517108 -2.291061 0.290047
 749.000000 3.545414 -2.446457 0.303461
 750.000000 3.558437 -2.288875 0.307496
 751.000000 3.536600 -2.342557 0.299207
 752.000000 3.579779 -2.308881 0.292724
 753.000000 3.562051 -2.411581 0.279321
 754.000000 3.592068 -2.344196 0.281893
 755.000000 3.572627 -2.358245 0.295927
 756.000000 3.584435 -2.401679 0.313713
 757.000000 3.563908 -2.263998 0.337494
 758.000000 3.588163 -2.335340 0.304154
 759.000000 3.549710 -2.351013 0.319256
 760.000000 3.537538 -2.401080 0.325075
 761.000000 3.555067 -2.360030 0.330896
 762.000000 3.547912 -2.332328 0.344046
 763.000000 3.568141 -2.426718 0.310350
 764.000000 3.542806 -2.296841 0.309432
 765.000000 3.539590 -2.291349 0.327112
 766.000000 3.543023 -2.295402 0.333118
 767.000000 3.544062 -2.406232 0.334666
 768.000000 3.565235 -2.375083 0.302634
 769.000000 3.538507 -2.372943 0.290607
 770.000000 3.535822 -2.318477 0.306610
 771.000000 3.550716 -2.344999 0.298864
 772.000000 3.537290 -2.369281 0.334922
 773.000000 3.535398 -2.341388 0.345898
 774.000000 3.541480 -2.312852 0.319763
 775.000000 3.557727 -2.398482 0.296199
 776.000000 3.535173 -2.353588 0.287723
 777.000000 3.541867 -2.396714 0.322711
 778.000000 3.538561 -2.312592 0.318767
 779.000000 3.527893 -2.412040 0.297739
 780.000000 3.520090 -2.346982 0.319025
 781.000000 3.588461 -2.342447 0.348441
 782.000000 3.547079 -2.385790 0.268341
 783.000000 3.535887 -2.405172 0.277867
 784.000000 3.558275 -2.409055 0.321347
 785.000000 3.531405 -2.367421 0.259340
 786.000000 3.570147 -2.437131 0.340056
 787.000000 3.560217 -2.415272 0.290830
 788.000000 3.545391 -2.424598 0.269988
 789.000000 3.516764 -2.418710 0.253387
 790.000000 3.548121 -2.423623 0.293529
 791.000000 3.527698 -2.407684 0.303013
 792.000000 3.548917 -2.324729 0.295696
 793.000000 3.524197 -2.344602 0.272343
 794.000000 3.576901 -2.368410 0.280794
 795.000000 3.542466 -2.346367 0.271605
 796.000000 3.537410 -2.326699 0.268858
 797.000000 3.524062 -2.304227 0.276884
 798.000000 3.492539 -2.342528 0.267036
 799.000000 3.582858 -2.389996 0.277616
 800.000000 3.571212 -2.319190 0.301762
 801.000000 3.569989 -2.311441 0.288992
 802.000000 3.556564 -2.368326 0.300095
 803.000000 3.551072 -2.409223 0.277485
 804.000000 3.586921 -2.351719 0.256546
 805.000000 3.521463 -2.366845 0.280456
 806.000000 3.551024 -2.341676 0.255038
 807.000000 3.530974 -2.497187 0.281696
 808.000000 3.545698 -2.407589 0.322306
 809.000000 3.585743 -2.375654 0.299143
 810.000000 3.573072 -2.330229 0.302002
 811.000000 3.596004 -2.324008 0.276279
 812.000000 3.568341 -2.327568 0.299256
 813.000000 3.577027 -2.339758 0.309856
 814.000000 3.542480 -2.389908 0.334200
 815.000000 3.558872 -2.363330 0.312978
 816.000000 3.549848 -2.382672 0.305822
 817.000000 3.580285 -2.231403 0.341253
 818.000000 3.564260 -2.327969 0.297918
 819.000000 3.563559 -2.311010 0.316071
 820.000000 3.577942 -2.373759 0.324685
 821.000000 3.549219 -2.357242 0.334850
 822.000000 3.585947 -2.346086 0.306052
 823.000000 3.546829 -2.379843 0.297111
 824.000000 3.523559 -2.350873 0.303527
 825.000000 3.551482 -2.310772 0.311215
 826.000000 3.510449 -2.393764 0.309595
 827.000000 3.548488 -2.333282 0.318695
 828.000000 3.554087 -2.324524 0.318957
 829.000000 3.524711 -2.392865 0.358452
 830.000000 3.500194 -2.255669 0.275330
 831.000000 3.546955 -2.288264 0.291719
 832.000000 3.549410 -2.316255 0.300561
 833.000000 3.553699 -2.399324 0.320561
 834.000000 3.540196 -2.323801 0.329245
 835.000000 3.530615 -2.336373 0.346950
 836.000000 3.564182 -2.400550 0.299151
 837.000000 3.520603 -2.427292 0.313825
 838.000000 3.534735 -2.299729 0.322838
 839.000000 3.555393 -2.341866 0.292220
 840.000000 3.569063 -2.311893 0.327407
 841.000000 3.504547 -2.293492 0.278908
 842.000000 3.551844 -2.374262 0.325800
 843.000000 3.530118 -2.253570 0.312113
 844.000000 3.539177 -2.313132 0.293714
 845.000000 3.509345 -2.368231 0.299369
 846.000000 3.532773 -2.401376 0.297945
 847.000000 3.522194 -2.322038 0.297334
 848.000000 3.566519 -2.402081 0.295663
 849.000000 3.503359 -2.379210 0.310477
 850.000000 3.538273 -2.394337 0.280081
 851.000000 3.541566 -2.334933 0.278025
 852.000000 3.560150 -2.386874 0.324896
 853.000000 3.510961 -2.331589 0.307406
 854.000000 3.513624 -2.354468 0.246638
 855.000000 3.493176 -2.388158 0.297421
 856.000000 3.471272 -2.365100 0.244858
 857.000000 3.477510 -2.402752 0.305259
 858.000000 3.532197 -2.448053 0.286432
 859.000000 3.479921 -2.370020 0.312717
 860.000000 3.526737 -2.317225 0.291607
 861.000000 3.464552 -2.361754 0.323942
 862.000000 3.541165 -2.444385 0.334958
 863.000000 3.514255 -2.337614 0.323010
 864.000000 3.490289 -2.342634 0.318844
 865.000000 3.517546 -2.339643 0.290146
 866.000000 3.508279 -2.312442 0.285637
 867.000000 3.516798 -2.427001 0.280005
 868.000000 3.479890 -2.370770 0.283347
 869.000000 3.530787 -2.301370 0.336722
 870.000000 3.537045 -2.341453 0.299963
 871.000000 3.490034 -2.433153 0.342055
 872.000000 3.493371 -2.313481 0.332628
 873.000000 3.500225 -2.274251 0.309099
 874.000000 3.528353 -2.356705 0.310803
 875.000000 3.490179 -2.329289 0.296483
 876.000000 3.491385 -2.327326 0.328023
 877.000000 3.542096 -2.361827 0.310510
 878.000000 3.540578 -2.286984 0.296581
 879.000000 3.504379 -2.411551 0.315896
 880.000000 3.522050 -2.301753 0.316718
 881.000000 3.531946 -2.410962 0.329601
 882.000000 3.543624 -2.387033 0.291441
 883.000000 3.466965 -2.337061 0.302557
 884.000000 3.488942 -2.370181 0.328884
 885.000000 3.505537 -2.285626 0.332676
 886.000000 3.500549 -2.374360 0.287908
 887.000000 3.534349 -2.408049 0.312095
 888.000000 3.514785 -2.310043 0.303569
 889.000000 3.501597 -2.347893 0.336637
 890.000000 3.470771 -2.361174 0.352466
 891.000000 3.519136 -2.366560 0.319303
 892.000000 3.576886 -2.363674 0.333294
 893.000000 3.521612 -2.299965 0.302732
 894.000000 3.583141 -2.323989 0.359438
 895.000000 3.519020 -2.307161 0.350340
 896.000000 3.525222 -2.385282 0.342994
 897.000000 3.591807 -2.355087 0.313195
 898.000000 3.543162 -2.373147 0.339663
 899.000000 3.557333 -2.378495 0.290623
 900.000000 3.541809 -2.298293 0.331230
 901.000000 3.573137 -2.342666 0.317613
 902.000000 3.595301 -2.369651 0.293716
 903.000000 3.579099 -2.353721 0.322285
 904.000000 3.609486 -2.389990 0.287764
 905.000000 3.600331 -2.334298 0.312393
 906.000000 3.573127 -2.327942 0.333461
 907.000000 3.579941 -2.328549 0.278462
 908.000000 3.575371 -2.351563 0.289537
 909.000000 3.590243 -2.420459 0.322902
 910.000000 3.602429 -2.382001 0.306861
 911.000000 3.630429 -2.388339 0.305873
 912.000000 3.579258 -2.271117 0.262376
 913.000000 3.595938 -2.273976 0.316707
 914.000000 3.574928 -2.229750 0.341541
 915.000000 3.558599 -2.340890 0.294189
 916.000000 3.582509 -2.358610 0.315270
 917.000000 3.586287 -2.388187 0.310742
 918.000000 3.586791 -2.352274 0.251224
 919.000000 3.515588 -2.370285 0.262620
 920.000000 3.524240 -2.356285 0.296276
 921.000000 3.523606 -2.343133 0.273166
 922.000000 3.568350 -2.360976 0.305623
 923.000000 3.510204 -2.430125 0.330395
 924.000000 3.529740 -2.355176 0.336141
 925.000000 3.566138 -2.376692 0.301884
 926.000000 3.566893 -2.377551 0.324509
 927.000000 3.556131 -2.403943 0.298066
 928.000000 3.562275 -2.337967 0.309369
 929.000000 3.604872 -2.346777 0.292317
 930.000000 3.562296 -2.456033 0.287931
 931.000000 3.544332 -2.400199 0.313266
 932.000000 3.561955 -2.367483 0.267043
 933.000000 3.598570 -2.287007 0.251765
 934.000000 3.571072 -2.370671 0.315547
 935.000000 3.618293 -2.266836 0.303519
 936.000000 3.587582 -2.328077 0.262398
 937.000000 3.592788 -2.358061 0.327053
 938.000000 3.557008 -2.364202 0.320485
 939.000000 3.596398 -2.329582 0.352428
 940.000000 3.550637 -2.392813 0.322050
 941.000000 3.538073 -2.338993 0.305346
 942.000000 3.536013 -2.441142 0.301853
 943.000000 3.562912 -2.391401 0.279050
 944.000000 3.524976 -2.355595 0.283075
 945.000000 3.569723 -2.317453 0.263482
 946.000000 3.555631 -2.447513 0.253266
 947.000000 3.573295 -2.320051 0.251907
 948.000000 3.591215 -2.377330 0.253130
 949.000000 3.576303 -2.382374 0.246961
 950.000000 3.551903 -2.421108 0.284068
 951.000000 3.607608 -2.345443 0.280887
 952.000000 3.597115 -2.382973 0.261772
 953.000000 3.549142 -2.420669 0.271923
 954.000000 3.631104 -2.326199 0.306496
 955.000000 3.575643 -2.334142 0.276979
 956.000000 3.597753 -2.396939 0.270220
 957.000000 3.614004 -2.418206 0.267592
 958.000000 3.633322 -2.286025 0.289455
 959.000000 3.570929 -2.321343 0.263472
 960.000000 3.585438 -2.342729 0.251852
 961.000000 3.610412 -2.287989 0.255930
 962.000000 3.565284 -2.304987 0.274117
 963.000000 3.578782 -2.365556 0.337176
 964.000000 3.570324 -2.398124 0.273956
 965.000000 3.594244 -2.322811 0.266085
 966.000000 3.581939 -2.337259 0.254800
 967.000000 3.547728 -2.293945 0.231153
 968.000000 3.573875 -2.311740 0.234013
 969.000000 3.578541 -2.316551 0.270996
 970.000000 3.536704 -2.335070 0.238330
 971.000000 3.597364 -2.290138 0.264381
 972.000000 3.577646 -2.316423 0.232201
 973.000000 3.587845 -2.263003 0.238075
 974.000000 3.578179 -2.434861 0.241030
 975.000000 3.544860 -2.354681 0.237211
 976.000000 3.580418 -2.317841 0.257287
 977.000000 3.586986 -2.345667 0.270437
 978.000000 3.582749 -2.268778 0.257901
 979.000000 3.585592 -2.288295 0.244769
 980.000000 3.576124 -2.388842 0.286373
 981.000000 3.569364 -2.314518 0.233136
 982.000000 3.539862 -2.448305 0.245722
 983.000000 3.578671 -2.272168 0.284805
 984.000000 3.592310 -2.386965 0.247662
 985.000000 3.688917 -2.302090 0.300779
 986.000000 3.598395 -2.386204 0.271997
 987.000000 3.559658 -2.373610 0.249289
 988.000000 3.556180 -2.385526 0.282642
 989.000000 3.560997 -2.319796 0.268821
 990.000000 3.604268 -2.418466 0.277279
 991.000000 3.555755 -2.320520 0.293434
 992.000000 3.589700 -2.329900 0.255932
 993.000000 3.595389 -2.377412 0.308375
 994.000000 3.521039 -2.322710 0.296437
 995.000000 3.550213 -2.298029 0.281970
 996.000000 3.603600 -2.247107 0.294611
 997.000000 3.521958 -2.270608 0.289853
 998.000000 3.550594 -2.372454 0.304551
 999.000000 3.538729 -2.399970 0.284591
 1000.000000 3.579589 -2.297423 0.308787
 1001.000000 3.598829 -2.388590 0.317271
 1002.000000 3.528085 -2.369228 0.296702
 1003.000000 3.551251 -2.341502 0.321569
 1004.000000 3.586679 -2.422813 0.319054
 1005.000000 3.534500 -2.328182 0.341176
 1006.000000 3.551550 -2.336097 0.320114
 1007.000000 3.576406 -2.415579 0.330736
 1008.000000 3.554617 -2.439417 0.307531
 1009.000000 3.582072 -2.394511 0.334260
 1010.000000 3.577862 -2.343929 0.320283
 1011.000000 3.619352 -2.473510 0.356046
 1012.000000 3.636101 -2.409969 0.346043
 1013.000000 3.660150 -2.381338 0.364512
 1014.000000 3.598142 -2.315102 0.312028
 1015.000000 3.570605 -2.290346 0.320899
 1016.000000 3.551079 -2.381512 0.319369
 1017.000000 3.571390 -2.368259 0.291541
 1018.000000 3.603218 -2.399989 0.307229
 1019.000000 3.598474 -2.389032 0.321132
 1020.000000 3.626935 -2.420913 0.312726
 1021.000000 3.587162 -2.482849 0.330691
 1022.000000 3.576310 -2.419550 0.289184
 1023.000000 3.584117 -2.360843 0.341015
 1024.000000 3.610895 -2.324082 0.306432
 1025.000000 3.599500 -2.406435 0.328522
 1026.000000 3.593616 -2.332928 0.337552
 1027.000000 3.606544 -2.263836 0.333422
 1028.000000 3.600919 -2.436898 0.322252
 1029.000000 3.538835 -2.375185 0.360167
 1030.000000 3.545650 -2.335690 0.328124
 1031.000000 3.554670 -2.434024 0.332551
 1032.000000 3.546871 -2.367590 0.328210
 1033.000000 3.526536 -2.283956 0.334870
 1034.000000 3.547373 -2.422578 0.363597
 1035.000000 3.574157 -2.331939 0.361971
 1036.000000 3.526753 -2.351696 0.372274
 1037.000000 3.588618 -2.377448 0.333768
 1038.000000 3.598632 -2.265624 0.328641
 1039.000000 3.581100 -2.283554 0.325473
 1040.000000 3.606614 -2.406584 0.319509
 1041.000000 3.583598 -2.260193 0.337662
 1042.000000 3.565402 -2.376186 0.299751
 1043.000000 3.595308 -2.291699 0.327483
 1044.000000 3.537650 -2.277565 0.321614
 1045.000000 3.535900 -2.310701 0.314083
 1046.000000 3.583128 -2.269575 0.332787
 1047.000000 3.557157 -2.292185 0.298413
 1048.000000 3.585925 -2.353080 0.320774
 1049.000000 3.594292 -2.380563 0.302551
 1050.000000 3.533513 -2.395831 0.307841
 1051.000000 3.569679 -2.346171 0.315468
 1052.000000 3.588303 -2.374910 0.314619
 1053.000000 3.582137 -2.327414 0.320213
 1054.000000 3.553366 -2.324437 0.359734
 1055.000000 3.584548 -2.278571 0.345937
 1056.000000 3.576524 -2.317695 0.328849
 1057.000000 3.509896 -2.318050 0.289601
 1058.000000 3.603116 -2.340026 0.331581
 1059.000000 3.574436 -2.352518 0.348794
 1060.000000 3.582676 -2.324249 0.316045
 1061.000000 3.594947 -2.338609 0.347063
 1062.000000 3.542994 -2.310592 0.331686
 1063.000000 3.559686 -2.397850 0.324728
 1064.000000 3.532148 -2.324260 0.320352
 1065.000000 3.519881 -2.389957 0.303069
 1066.000000 3.562264 -2.422227 0.279848
 1067.000000 3.530126 -2.288958 0.324119
 1068.000000 3.554752 -2.318942 0.340005
 1069.000000 3.539791 -2.346286 0.297654
 1070.000000 3.557778 -2.361129 0.317873
 1071.000000 3.565103 -2.369510 0.315141
 1072.000000 3.538722 -2.391025 0.316624
 1073.000000 3.606764 -2.308141 0.342692
 1074.000000 3.617748 -2.367231 0.354396
 1075.000000 3.562352 -2.398443 0.299673
 1076.000000 3.590670 -2.269125 0.328140
 1077.000000 3.575113 -2.300807 0.302512
 1078.000000 3.601240 -2.353730 0.328428
 1079.000000 3.517985 -2.387073 0.312908
 1080.000000 3.542910 -2.289066 0.288563
 1081.000000 3.568356 -2.280224 0.301958
 1082.000000 3.562292 -2.443103 0.318597
 1083.000000 3.590409 -2.317149 0.347484
 1084.000000 3.577255 -2.365490 0.323578
 1085.000000 3.564411 -2.334718 0.325218
 1086.000000 3.576153 -2.446971 0.312997
 1087.000000 3.554890 -2.401703 0.315227
 1088.000000 3.559560 -2.352904 0.324233
 1089.000000 3.551875 -2.318461 0.342767
 1090.000000 3.549329 -2.362944 0.355506
 1091.000000 3.581803 -2.397622 0.349614
 1092.000000 3.574401 -2.272433 0.344812
 1093.000000 3.555816 -2.377430 0.332556
 1094.000000 3.533657 -2.403124 0.349740
 1095.000000 3.556378 -2.370330 0.326554
 1096.000000 3.534465 -2.377755 0.332924
 1097.000000 3.573458 -2.310448 0.335196
 1098.000000 3.530877 -2.338078 0.357400
 1099.000000 3.524061 -2.307988 0.381109
 1100.000000 3.548084 -2.341148 0.358863
 1101.000000 3.533513 -2.282966 0.315861
 1102.000000 3.522809 -2.465386 0.322088
 1103.000000 3.513268 -2.376280 0.351746
 1104.000000 3.535390 -2.371397 0.377266
 1105.000000 3.528589 -2.338967 0.356932
 1106.000000 3.556711 -2.270916 0.362884
 1107.000000 3.511175 -2.401952 0.365949
 1108.000000 3.542624 -2.408985 0.372366
 1109.000000 3.511399 -2.275365 0.384304
 1110.000000 3.524033 -2.328818 0.354590
 1111.000000 3.528474 -2.346945 0.372254
 1112.000000 3.547226 -2.377809 0.360519
 1113.000000 3.575257 -2.374619 0.379146
 1114.000000 3.525307 -2.429309 0.354255
 1115.000000 3.577698 -2.385357 0.318300
 1116.000000 3.522041 -2.403817 0.318805
 1117.000000 3.514752 -2.291116 0.331427
 1118.000000 3.536198 -2.316371 0.305736
 1119.000000 3.470928 -2.368478 0.323427
 1120.000000 3.542810 -2.339736 0.319101
 1121.000000 3.493886 -2.366841 0.325399
 1122.000000 3.515707 -2.333974 0.297740
 1123.000000 3.523240 -2.342875 0.360237
 1124.000000 3.536404 -2.277672 0.339654
 1125.000000 3.452106 -2.335046 0.329672
 1126.000000 3.495318 -2.364454 0.307842
 1127.000000 3.530288 -2.359044 0.292908
 1128.000000 3.485371 -2.338281 0.310785
 1129.000000 3.518230 -2.338407 0.307166
 1130.000000 3.533939 -2.333997 0.319191
 1131.000000 3.521795 -2.332208 0.330101
 1132.000000 3.516751 -2.371582 0.307725
 1133.000000 3.493680 -2.314315 0.316401
 1134.000000 3.468749 -2.283505 0.349501
 1135.000000 3.523783 -2.277984 0.287490
 1136.000000 3.543717 -2.381216 0.359654
 1137.000000 3.515650 -2.327681 0.350137
 1138.000000 3.499005 -2.305447 0.359176
 1139.000000 3.526564 -2.288491 0.317454
 1140.000000 3.523149 -2.317243 0.364089
 1141.000000 3.534669 -2.340907 0.330695
 1142.000000 3.570807 -2.322412 0.332056
 1143.000000 3.553435 -2.270811 0.340202
 1144.000000 3.578332 -2.378471 0.356003
 1145.000000 3.548123 -2.239446 0.341167
 1146.000000 3.577924 -2.317126 0.312691
 1147.000000 3.564155 -2.317080 0.345207
 1148.000000 3.563969 -2.233490 0.343154
 1149.000000 3.626408 -2.321101 0.360207
 1150.000000 3.600229 -2.331277 0.343575
 1151.000000 3.633752 -2.337372 0.360203
 1152.000000 3.603816 -2.334479 0.357451
 1153.000000 3.581502 -2.338319 0.301428
 1154.000000 3.554231 -2.335227 0.325009
 1155.000000 3.607736 -2.295199 0.312289
 1156.000000 3.570042 -2.353138 0.295412
 1157.000000 3.567557 -2.302065 0.293740
 1158.000000 3.541584 -2.402772 0.276945
 1159.000000 3.561187 -2.371551 0.320595
 1160.000000 3.559132 -2.344211 0.330873
 1161.000000 3.559111 -2.367427 0.315163
 1162.000000 3.518465 -2.320722 0.349668
 1163.000000 3.571432 -2.377337 0.333770
 1164.000000 3.569845 -2.381504 0.302792
 1165.000000 3.583598 -2.311830 0.334984
 1166.000000 3.575313 -2.298006 0.291355
 1167.000000 3.576446 -2.393781 0.287711
 1168.000000 3.547404 -2.350942 0.306755
 1169.000000 3.568493 -2.383248 0.337613
 1170.000000 3.620715 -2.244353 0.362018
 1171.000000 3.552140 -2.275792 0.322150
 1172.000000 3.568787 -2.262067 0.368076
 1173.000000 3.566866 -2.283957 0.383156
 1174.000000 3.597892 -2.294177 0.312941
 1175.000000 3.553097 -2.252267 0.349260
 1176.000000 3.550837 -2.318573 0.337702
 1177.000000 3.588265 -2.257956 0.354784
 1178.000000 3.606137 -2.255440 0.322028
 1179.000000 3.570593 -2.152118 0.332310
 1180.000000 3.558166 -2.287952 0.310291
 1181.000000 3.566205 -2.313585 0.348379
 1182.000000 3.592634 -2.345441 0.345386
 1183.000000 3.598938 -2.363745 0.315020
 1184.000000 3.534838 -2.329278 0.312254
 1185.000000 3.583112 -2.243969 0.336467
 1186.000000 3.496146 -2.261439 0.301538
 1187.000000 3.531603 -2.293102 0.363383
 1188.000000 3.585200 -2.292415 0.368762
 1189.000000 3.579656 -2.341855 0.311870
 1190.000000 3.584036 -2.308750 0.321703
 1191.000000 3.609017 -2.301477 0.301836
 1192.000000 3.585981 -2.312694 0.366047
 1193.000000 3.552456 -2.279794 0.332979
 1194.000000 3.536783 -2.210289 0.307442
 1195.000000 3.560957 -2.240327 0.274136
 1196.000000 3.519737 -2.259988 0.309910
 1197.000000 3.620300 -2.341128 0.316630
 1198.000000 3.593244 -2.343177 0.319924
 1199.000000 3.581313 -2.304977 0.336140
 1200.000000 3.587753 -2.370179 0.310383
 1201.000000 3.588036 -2.351079 0.323065
 1202.000000 3.553583 -2.275808 0.327553
 1203.000000 3.565612 -2.349068 0.293634
 1204.000000 3.561123 -2.334876 0.355270
 1205.000000 3.546546 -2.345257 0.321539
 1206.000000 3.566703 -2.277423 0.280066
 1207.000000 3.529658 -2.312534 0.348679
 1208.000000 3.491378 -2.295008 0.333582
 1209.000000 3.503744 -2.296382 0.336827
 1210.000000 3.587420 -2.347378 0.274861
 1211.000000 3.576671 -2.350648 0.337934
 1212.000000 3.552927 -2.267706 0.328159
 1213.000000 3.578787 -2.297975 0.377286
 1214.000000 3.571939 -2.314393 0.288392
 1215.000000 3.570603 -2.359016 0.294691
 1216.000000 3.549429 -2.276564 0.319717
 1217.000000 3.566648 -2.355893 0.325492
 1218.000000 3.519540 -2.294439 0.285470
 1219.000000 3.488129 -2.337951 0.333511
 1220.000000 3.537725 -2.443516 0.290622
 1221.000000 3.529772 -2.380105 0.305854
 1222.000000 3.537324 -2.347801 0.286812
 1223.000000 3.489567 -2.443601 0.272913
 1224.000000 3.506878 -2.323478 0.313516
 1225.000000 3.526900 -2.364374 0.265784
 1226.000000 3.503465 -2.288354 0.309205
 1227.000000 3.530228 -2.317352 0.309457
 1228.000000 3.562200 -2.387601 0.294803
 1229.000000 3.485426 -2.387558 0.307314
 1230.000000 3.514758 -2.366877 0.318756
 1231.000000 3.522925 -2.387450 0.337047
 1232.000000 3.520192 -2.335736 0.329460
 1233.000000 3.542170 -2.368429 0.305710
 1234.000000 3.575883 -2.349111 0.311476
 1235.000000 3.556631 -2.357458 0.300075
 1236.000000 3.573961 -2.290208 0.346130
 1237.000000 3.547655 -2.379864 0.304737
 1238.000000 3.537010 -2.331624 0.358557
 1239.000000 3.522072 -2.348687 0.328342
 1240.000000 3.508328 -2.366919 0.297635
 1241.000000 3.500983 -2.392865 0.386190
 1242.000000 3.482748 -2.397752 0.349627
 1243.000000 3.541868 -2.400229 0.329751
 1244.000000 3.580477 -2.309773 0.337661
 1245.000000 3.570953 -2.325430 0.356527
 1246.000000 3.535782 -2.312611 0.324824
 1247.000000 3.499164 -2.298164 0.350663
 1248.000000 3.527087 -2.335551 0.326715
 1249.000000 3.558623 -2.292375 0.333107
 1250.000000 3.512557 -2.280471 0.305366
 1251.000000 3.547491 -2.293460 0.347710
 1252.000000 3.582296 -2.262625 0.342399
 1253.000000 3.511186 -2.271302 0.372726
 1254.000000 3.564929 -2.308288 0.341628
 1255.000000 3.518597 -2.311412 0.352405
 1256.000000 3.509710 -2.340011 0.350022
 1257.000000 3.534216 -2.263638 0.387667
 1258.000000 3.493704 -2.358279 0.340273
 1259.000000 3.511432 -2.308974 0.342434
 1260.000000 3.525051 -2.274025 0.322387
 1261.000000 3.569414 -2.348079 0.361488
 1262.000000 3.510691 -2.270012 0.297571
 1263.000000 3.487426 -2.314628 0.356441
 1264.000000 3.470847 -2.366224 0.359420
 1265.000000 3.488742 -2.367855 0.314051
 1266.000000 3.521396 -2.405762 0.331706
 1267.000000 3.534006 -2.377395 0.318704
 1268.000000 3.460789 -2.381265 0.344554
 1269.000000 3.503839 -2.334663 0.346045
 1270.000000 3.507760 -2.324658 0.353572
 1271.000000 3.530156 -2.265824 0.342553
 1272.000000 3.510059 -2.265568 0.359378
 1273.000000 3.490082 -2.199131 0.387565
 1274.000000 3.470637 -2.308803 0.372399
 1275.000000 3.587736 -2.303579 0.356648
 1276.000000 3.499463 -2.341522 0.359798
 1277.000000 3.508004 -2.333150 0.349624
 1278.000000 3.535262 -2.284675 0.319432
 1279.000000 3.536929 -2.302049 0.352984
 1280.000000 3.526307 -2.313719 0.301534
 1281.000000 3.612159 -2.287273 0.328735
 1282.000000 3.505662 -2.217152 0.302785
 1283.000000 3.513945 -2.300228 0.308833
 1284.000000 3.500396 -2.349221 0.316954
 1285.000000 3.543448 -2.307016 0.315397
 1286.000000 3.503663 -2.358997 0.292662
 1287.000000 3.549985 -2.316708 0.297450
 1288.000000 3.480721 -2.296679 0.299729
 1289.000000 3.539738 -2.363697 0.343498
 1290.000000 3.556284 -2.340774 0.385918
 1291.000000 3.529900 -2.364835 0.277309
 1292.000000 3.598813 -2.407950 0.326051
 1293.000000 3.550234 -2.319569 0.323339
 1294.000000 3.551859 -2.299857 0.308165
 1295.000000 3.537897 -2.267902 0.365268
 1296.000000 3.503300 -2.318757 0.314344
 1297.000000 3.545898 -2.338391 0.313836
 1298.000000 3.504164 -2.309396 0.318255
 1299.000000 3.537347 -2.336904 0.340586
 1300.000000 3.495198 -2.331566 0.291309
 1301.000000 3.503646 -2.393877 0.279539
 1302.000000 3.530858 -2.336016 0.316709
 1303.000000 3.570564 -2.371472 0.314780
 1304.000000 3.570244 -2.411296 0.331603
 1305.000000 3.527809 -2.311347 0.324255
 1306.000000 3.578243 -2.335909 0.285259
 1307.000000 3.524914 -2.408214 0.300981
 1308.000000 3.559679 -2.338921 0.330188
 1309.000000 3.554027 -2.382574 0.322421
 1310.000000 3.544470 -2.379446 0.305144
 1311.000000 3.561078 -2.279280 0.316192
 1312.000000 3.562056 -2.372309 0.365479
 1313.000000 3.555341 -2.252991 0.328918
 1314.000000 3.531665 -2.387826 0.306206
 1315.000000 3.548163 -2.317948 0.304459
 1316.000000 3.580709 -2.293155 0.290959
 1317.000000 3.507365 -2.400451 0.280045
 1318.000000 3.482496 -2.397222 0.312497
 1319.000000 3.483964 -2.347540 0.308487
 1320.000000 3.530474 -2.403282 0.322881
 1321.000000 3.524871 -2.424574 0.305874
 1322.000000 3.453102 -2.426263 0.309883
 1323.000000 3.564780 -2.331001 0.308461
 1324.000000 3.541956 -2.382205 0.310514
 1325.000000 3.496493 -2.379882 0.306117
 1326.000000 3.568415 -2.376201 0.303189
 1327.000000 3.526009 -2.371980 0.305882
 1328.000000 3.498008 -2.342395 0.300265
 1329.000000 3.545246 -2.308981 0.351438
 1330.000000 3.495895 -2.394693 0.373416
 1331.000000 3.540519 -2.374702 0.382445
 1332.000000 3.540597 -2.363448 0.356775
 1333.000000 3.502855 -2.321919 0.345547
 1334.000000 3.539135 -2.288917 0.373540
 1335.000000 3.564981 -2.397627 0.330887
 1336.000000 3.521547 -2.391842 0.306425
 1337.000000 3.516428 -2.370981 0.334362
 1338.000000 3.535061 -2.457174 0.274799
 1339.000000 3.505134 -2.458933 0.299289
 1340.000000 3.523900 -2.348857 0.297972
 1341.000000 3.572168 -2.350597 0.318426
 1342.000000 3.529720 -2.444952 0.345329
 1343.000000 3.523240 -2.353598 0.331425
 1344.000000 3.561515 -2.396972 0.368701
 1345.000000 3.522222 -2.325265 0.320463
 1346.000000 3.571165 -2.321275 0.358899
 1347.000000 3.582172 -2.331910 0.332350
 1348.000000 3.516085 -2.279075 0.361553
 1349.000000 3.532479 -2.443318 0.347233
 1350.000000 3.511283 -2.279357 0.312129
 1351.000000 3.534998 -2.312592 0.266446
 1352.000000 3.489843 -2.381455 0.344856
 1353.000000 3.524965 -2.271928 0.353962
 1354.000000 3.528452 -2.348930 0.302692
 1355.000000 3.528349 -2.362774 0.320390
 1356.000000 3.483499 -2.314630 0.349990
 1357.000000 3.511883 -2.326077 0.293460
 1358.000000 3.483006 -2.359572 0.271372
 1359.000000 3.519533 -2.389058 0.352054
 1360.000000 3.498685 -2.354265 0.281925
 1361.000000 3.491623 -2.414569 0.293294
 1362.000000 3.509011 -2.390453 0.327537
 1363.000000 3.488913 -2.356513 0.285606
 1364.000000 3.519073 -2.327228 0.344121
 1365.000000 3.539781 -2.322930 0.344267
 1366.000000 3.554960 -2.312490 0.302953
 1367.000000 3.543208 -2.266496 0.293480
 1368.000000 3.520651 -2.428416 0.305057
 1369.000000 3.535542 -2.321265 0.347386
 1370.000000 3.555891 -2.387379 0.312726
 1371.000000 3.559238 -2.335440 0.315335
 1372.000000 3.571976 -2.382102 0.333154
 1373.000000 3.555488 -2.345048 0.310747
 1374.000000 3.533655 -2.286963 0.317068
 1375.000000 3.562012 -2.386376 0.323692
 1376.000000 3.546008 -2.392887 0.321100
 1377.000000 3.533805 -2.377862 0.297428
 1378.000000 3.539508 -2.357084 0.313914
 1379.000000 3.562671 -2.331376 0.357786
 1380.000000 3.497170 -2.412813 0.284175
 1381.000000 3.520772 -2.477916 0.316896
 1382.000000 3.515789 -2.377742 0.364994
 1383.000000 3.540532 -2.438710 0.275426
 1384.000000 3.505993 -2.363461 0.307857
 1385.000000 3.513066 -2.365175 0.328727
 1386.000000 3.501142 -2.345340 0.318497
 1387.000000 3.508837 -2.412181 0.328498
 1388.000000 3.502488 -2.252970 0.316739
 1389.000000 3.578703 -2.349928 0.349049
 1390.000000 3.525903 -2.363982 0.338157
 1391.000000 3.532264 -2.318209 0.312965
 1392.000000 3.483243 -2.351634 0.322846
 1393.000000 3.504953 -2.480695 0.363986
 1394.000000 3.566460 -2.374754 0.357236
 1395.000000 3.566433 -2.311915 0.349875
 1396.000000 3.475884 -2.341912 0.295464
 1397.000000 3.540493 -2.389396 0.342254
 1398.000000 3.576703 -2.242264 0.348935
 1399.000000 3.578008 -2.318947 0.390135
 1400.000000 3.577715 -2.321808 0.363174
 1401.000000 3.515820 -2.368456 0.357015
 1402.000000 3.576352 -2.225091 0.303586
 1403.000000 3.582570 -2.356201 0.392662
 1404.000000 3.565202 -2.314843 0.346267
 1405.000000 3.554136 -2.308004 0.359995
 1406.000000 3.598929 -2.329025 0.383236
 1407.000000 3.532107 -2.377730 0.305743
 1408.000000 3.569443 -2.420333 0.347930
 1409.000000 3.566103 -2.414043 0.334386
 1410.000000 3.530976 -2.400276 0.302348
 1411.000000 3.547504 -2.357912 0.375209
 1412.000000 3.560666 -2.463583 0.372938
 1413.000000 3.548980 -2.414375 0.321964
 1414.000000 3.540116 -2.436513 0.318075
 1415.000000 3.587272 -2.354533 0.350312
 1416.000000 3.620417 -2.443639 0.339889
 1417.000000 3.551325 -2.406883 0.363997
 1418.000000 3.605839 -2.443811 0.368357
 1419.000000 3.610549 -2.336453 0.350454
 1420.000000 3.604677 -2.447803 0.361347
 1421.000000 3.623296 -2.366829 0.342071
 1422.000000 3.630592 -2.354976 0.349666
 1423.000000 3.634098 -2.404783 0.341895
 1424.000000 3.626661 -2.433174 0.330455
 1425.000000 3.634765 -2.428765 0.378056
 1426.000000 3.650069 -2.419630 0.356775
 1427.000000 3.658425 -2.423089 0.368072
 1428.000000 3.608168 -2.428051 0.369694
 1429.000000 3.612227 -2.404886 0.390811
 1430.000000 3.620248 -2.429102 0.371571
 1431.000000 3.641935 -2.440988 0.360000
 1432.000000 3.648398 -2.424893 0.348904
 1433.000000 3.640294 -2.443186 0.378705
 1434.000000 3.628601 -2.437616 0.352394
 1435.000000 3.641302 -2.424095 0.349195
 1436.000000 3.672567 -2.368065 0.391994
 1437.000000 3.659347 -2.383558 0.358342
 1438.000000 3.608670 -2.385305 0.379391
 1439.000000 3.674744 -2.449132 0.406178
 1440.000000 3.630924 -2.383406 0.421423
 1441.000000 3.656543 -2.419737 0.385412
 1442.000000 3.604875 -2.528405 0.351412
 1443.000000 3.660182 -2.432391 0.390915
 1444.000000 3.590461 -2.386500 0.357260
 1445.000000 3.642035 -2.468941 0.392636
 1446.000000 3.641628 -2.463439 0.387470
 1447.000000 3.667982 -2.461176 0.370264
 1448.000000 3.691062 -2.434955 0.355868
 1449.000000 3.598459 -2.408731 0.368411
 1450.000000 3.613851 -2.434554 0.374940
 1451.000000 3.629819 -2.399786 0.339704
 1452.000000 3.675109 -2.500898 0.340915
 1453.000000 3.616197 -2.493126 0.362077
 1454.000000 3.626714 -2.426642 0.365028
 1455.000000 3.565147 -2.429285 0.322132
 1456.000000 3.584556 -2.523672 0.293884
 1457.000000 3.649971 -2.420050 0.325237
 1458.000000 3.622482 -2.390555 0.320595
 1459.000000 3.557736 -2.424793 0.313791
 1460.000000 3.586369 -2.449098 0.362366
 1461.000000 3.543241 -2.396534 0.326350
 1462.000000 3.605287 -2.426480 0.317792
 1463.000000 3.585666 -2.469098 0.301457
 1464.000000 3.582826 -2.512192 0.328245
 1465.000000 3.588302 -2.436891 0.305228
 1466.000000 3.565939 -2.448946 0.306197
 1467.000000 3.570563 -2.402596 0.371787
 1468.000000 3.569095 -2.379716 0.346382
 1469.000000 3.590760 -2.439776 0.351586
 1470.000000 3.566053 -2.394710 0.337673
 1471.000000 3.604702 -2.412417 0.321947
 1472.000000 3.605231 -2.463645 0.325097
 1473.000000 3.579928 -2.444922 0.353542
 1474.000000 3.613988 -2.373563 0.320321
 1475.000000 3.575191 -2.437209 0.301956
 1476.000000 3.624503 -2.314742 0.328359
 1477.000000 3.578726 -2.321513 0.313692
 1478.000000 3.588333 -2.522306 0.321716
 1479.000000 3.518513 -2.492905 0.299790
 1480.000000 3.596547 -2.432034 0.336257
 1481.000000 3.569344 -2.421306 0.353664
 1482.000000 3.550502 -2.320016 0.322910
 1483.000000 3.518582 -2.438912 0.357722
 1484.000000 3.569101 -2.347653 0.348357
 1485.000000 3.598268 -2.398902 0.339866
 1486.000000 3.544152 -2.455724 0.374439
 1487.000000 3.519525 -2.296915 0.325259
 1488.000000 3.543504 -2.317760 0.314648
 1489.000000 3.540702 -2.360976 0.319965
 1490.000000 3.581336 -2.326284 0.360534
 1491.000000 3.551995 -2.282527 0.342523
 1492.000000 3.560242 -2.287012 0.327293
 1493.000000 3.551658 -2.432837 0.327020
 1494.000000 3.555267 -2.458850 0.329860
 1495.000000 3.575225 -2.391308 0.328056
 1496.000000 3.572753 -2.394848 0.383171
 1497.000000 3.499577 -2.355871 0.349883
 1498.000000 3.579611 -2.454770 0.353859
 1499.000000 3.507991 -2.392492 0.339799
 1500.000000 3.562171 -2.427075 0.356004
 1501.000000 3.573074 -2.378406 0.300878
 1502.000000 3.517077 -2.424268 0.297634
 1503.000000 3.545123 -2.355960 0.297542
 1504.000000 3.573022 -2.378598 0.309202
 1505.000000 3.560029 -2.375782 0.312827
 1506.000000 3.541344 -2.391064 0.328066
 1507.000000 3.591810 -2.401134 0.314234
 1508.000000 3.549993 -2.412308 0.300512
 1509.000000 3.562696 -2.402677 0.348187
 1510.000000 3.534673 -2.484561 0.400546
 1511.000000 3.561540 -2.506426 0.351941
 1512.000000 3.551585 -2.522425 0.324019
 1513.000000 3.519640 -2.421804 0.365213
 1514.000000 3.565567 -2.475132 0.311865
 1515.000000 3.563599 -2.458406 0.312686
 1516.000000 3.565939 -2.389876 0.344173
 1517.000000 3.553923 -2.415160 0.327661
 1518.000000 3.502992 -2.388310 0.338799
 1519.000000 3.518866 -2.334956 0.343629
 1520.000000 3.582292 -2.454601 0.348468
 1521.000000 3.519503 -2.408004 0.339981
 1522.000000 3.565185 -2.458469 0.331593
 1523.000000 3.594227 -2.486768 0.363182
 1524.000000 3.619001 -2.467326 0.364025
 1525.000000 3.539419 -2.429747 0.352809
 1526.000000 3.560187 -2.439537 0.334816
 1527.000000 3.575126 -2.409564 0.349237
 1528.000000 3.536256 -2.387167 0.274715
 1529.000000 3.551732 -2.400216 0.328345
 1530.000000 3.580116 -2.331887 0.377763
 1531.000000 3.561640 -2.390351 0.352395
 1532.000000 3.523074 -2.366313 0.347002
 1533.000000 3.532415 -2.386597 0.353049
 1534.000000 3.554081 -2.352067 0.321216
 1535.000000 3.522597 -2.315356 0.326143
 1536.000000 3.517616 -2.465173 0.325758
 1537.000000 3.533704 -2.408417 0.340342
 1538.000000 3.549917 -2.454685 0.344858
 1539.000000 3.539602 -2.441857 0.325574
 1540.000000 3.574547 -2.434915 0.339615
 1541.000000 3.482362 -2.409224 0.328480
 1542.000000 3.531181 -2.476684 0.321602
 1543.000000 3.532517 -2.451972 0.302682
 1544.000000 3.548269 -2.417589 0.347662
 1545.000000 3.548597 -2.463652 0.316149
 1546.000000 3.480546 -2.386552 0.307592
 1547.000000 3.545807 -2.399506 0.294904
 1548.000000 3.527534 -2.427269 0.280764
 1549.000000 3.556901 -2.446126 0.288314
 1550.000000 3.521169 -2.448066 0.269986
 1551.000000 3.537341 -2.468530 0.297568
 1552.000000 3.536897 -2.472533 0.316928
 1553.000000 3.510647 -2.405002 0.277259
 1554.000000 3.523328 -2.467498 0.286845
 1555.000000 3.523187 -2.480314 0.259547
 1556.000000 3.532776 -2.450715 0.291789
 1557.000000 3.552434 -2.360700 0.272325
 1558.000000 3.519545 -2.387634 0.302187
 1559.000000 3.518196 -2.408440 0.279477
 1560.000000 3.595998 -2.416873 0.286419
 1561.000000 3.530226 -2.427428 0.311575
 1562.000000 3.543115 -2.428639 0.272674
 1563.000000 3.557419 -2.444680 0.292157
 1564.000000 3.530840 -2.384364 0.307946
 1565.000000 3.539441 -2.465282 0.307435
 1566.000000 3.448039 -2.329168 0.309105
 1567.000000 3.498673 -2.405812 0.281527
 1568.000000 3.494733 -2.389518 0.308358
 1569.000000 3.483292 -2.474800 0.287552
 1570.000000 3.491822 -2.401373 0.314264
 1571.000000 3.538712 -2.360815 0.320930
 1572.000000 3.538480 -2.386813 0.321743
 1573.000000 3.482056 -2.401753 0.305888
 1574.000000 3.531726 -2.436849 0.298752
 1575.000000 3.530964 -2.413034 0.308936
 1576.000000 3.554306 -2.412915 0.245755
 1577.000000 3.562538 -2.428848 0.276293
 1578.000000 3.524355 -2.381608 0.308523
 1579.000000 3.471723 -2.394878 0.293994
 1580.000000 3.513558 -2.326358 0.285221
 1581.000000 3.494295 -2.387460 0.269302
 1582.000000 3.468944 -2.369110 0.293332
 1583.000000 3.467733 -2.366989 0.318592
 1584.000000 3.487919 -2.362924 0.269772
 1585.000000 3.462026 -2.399155 0.308683
 1586.000000 3.460273 -2.376709 0.274249
 1587.000000 3.521239 -2.348150 0.326465
 1588.000000 3.534131 -2.372389 0.301119
 1589.000000 3.504870 -2.351916 0.289228
 1590.000000 3.508556 -2.381248 0.289624
 1591.000000 3.480646 -2.392735 0.299140
 1592.000000 3.526547 -2.443977 0.271259
 1593.000000 3.529998 -2.426726 0.277582
 1594.000000 3.503316 -2.331952 0.306776
 1595.000000 3.523507 -2.315183 0.284784
 1596.000000 3.512681 -2.401498 0.261836
 1597.000000 3.515288 -2.361228 0.255611
 1598.000000 3.491806 -2.473937 0.299554
 1599.000000 3.502480 -2.345703 0.269943
 1600.000000 3.497524 -2.398778 0.278247
 1601.000000 3.483644 -2.427308 0.297306
 1602.000000 3.513050 -2.368622 0.258118
 1603.000000 3.456814 -2.365863 0.331250
 1604.000000 3.491603 -2.424719 0.275368
 1605.000000 3.473139 -2.388597 0.288924
 1606.000000 3.487499 -2.390293 0.257754
 1607.000000 3.507437 -2.400784 0.295461
 1608.000000 3.408668 -2.412877 0.260213
 1609.000000 3.458934 -2.446390 0.263447
 1610.000000 3.495935 -2.467710 0.251115
 1611.000000 3.531309 -2.387998 0.270608
 1612.000000 3.489243 -2.449041 0.283041
 1613.000000 3.514938 -2.359739 0.302468
 1614.000000 3.463721 -2.382209 0.295288
 1615.000000 3.480216 -2.401354 0.308906
 1616.000000 3.487828 -2.426978 0.287770
 1617.000000 3.535821 -2.412726 0.326492
 1618.000000 3.519760 -2.467895 0.326856
 1619.000000 3.513944 -2.426501 0.309429
 1620.000000 3.531572 -2.419177 0.302155
 1621.000000 3.539365 -2.311249 0.318047
 1622.000000 3.523871 -2.406154 0.302501
 1623.000000 3.488702 -2.403684 0.353124
 1624.000000 3.507639 -2.424688 0.271993
 1625.000000 3.549308 -2.388692 0.262652
 1626.000000 3.529745 -2.393033 0.311269
 1627.000000 3.489112 -2.421393 0.297183
 1628.000000 3.531672 -2.374563 0.293357
 1629.000000 3.535432 -2.516101 0.287296
 1630.000000 3.541266 -2.460378 0.287237
 1631.000000 3.513241 -2.348087 0.277072
 1632.000000 3.548735 -2.386857 0.313528
 1633.000000 3.514245 -2.387881 0.298219
 1634.000000 3.462061 -2.326418 0.279004
 1635.000000 3.499820 -2.453922 0.274428
 1636.000000 3.578122 -2.372113 0.250627
 1637.000000 3.532351 -2.366040 0.236064
 1638.000000 3.559364 -2.360938 0.233596
 1639.000000 3.598975 -2.305778 0.268592
 1640.000000 3.565867 -2.318254 0.288256
 1641.000000 3.554626 -2.333379 0.280564
 1642.000000 3.545548 -2.365004 0.306549
 1643.000000 3.545738 -2.348188 0.307807
 1644.000000 3.546879 -2.349847 0.301244
 1645.000000 3.531683 -2.387998 0.269288
 1646.000000 3.565180 -2.333206 0.295601
 1647.000000 3.515161 -2.352708 0.290789
 1648.000000 3.519846 -2.373781 0.313403
 1649.000000 3.455492 -2.355273 0.274523
 1650.000000 3.522163 -2.419464 0.274703
 1651.000000 3.547227 -2.393177 0.308477
 1652.000000 3.491279 -2.384282 0.277646
 1653.000000 3.508810 -2.349426 0.308192
 1654.000000 3.523810 -2.383302 0.265076
 1655.000000 3.532781 -2.342167 0.269108
 1656.000000 3.510321 -2.545679 0.289620
 1657.000000 3.462872 -2.404444 0.253010
 1658.000000 3.513397 -2.426530 0.266670
 1659.000000 3.516437 -2.434957 0.265255
 1660.000000 3.459753 -2.430903 0.263432
 1661.000000 3.451573 -2.446060 0.286796
 1662.000000 3.443586 -2.452004 0.245006
 1663.000000 3.466931 -2.367473 0.249459
 1664.000000 3.535441 -2.442209 0.264867
 1665.000000 3.470762 -2.405791 0.291294
 1666.000000 3.463570 -2.424100 0.296595
 1667.000000 3.486689 -2.386003 0.291567
 1668.000000 3.511878 -2.481433 0.287963
 1669.000000 3.515221 -2.457151 0.276064
 1670.000000 3.485602 -2.460234 0.309711
 1671.000000 3.457332 -2.424579 0.292545
 1672.000000 3.439251 -2.456925 0.274178
 1673.000000 3.485824 -2.426423 0.322520
 1674.000000 3.527303 -2.443047 0.276351
 1675.000000 3.506951 -2.431722 0.282457
 1676.000000 3.497243 -2.476990 0.248727
 1677.000000 3.490418 -2.333643 0.289864
 1678.000000 3.504979 -2.487771 0.285412
 1679.000000 3.507131 -2.472300 0.269922
 1680.000000 3.490794 -2.456225 0.301687
 1681.000000 3.493259 -2.515923 0.290200
 1682.000000 3.522832 -2.452158 0.278217
 1683.000000 3.494977 -2.514369 0.308592
 1684.000000 3.437964 -2.443504 0.221750
 1685.000000 3.453210 -2.460415 0.274284
 1686.000000 3.501573 -2.459956 0.291822
 1687.000000 3.498971 -2.389379 0.283216
 1688.000000 3.502321 -2.490078 0.300001
 1689.000000 3.521420 -2.470854 0.263455
 1690.000000 3.530129 -2.392367 0.294899
 1691.000000 3.435332 -2.457618 0.274303
 1692.000000 3.490802 -2.457320 0.296703
 1693.000000 3.497913 -2.416001 0.278449
 1694.000000 3.501797 -2.419775 0.243339
 1695.000000 3.471111 -2.474665 0.259432
 1696.000000 3.474452 -2.366852 0.296507
 1697.000000 3.463922 -2.423412 0.266862
 1698.000000 3.482773 -2.435648 0.307879
 1699.000000 3.437321 -2.472169 0.272746
 1700.000000 3.458586 -2.485994 0.291430
 1701.000000 3.526755 -2.428452 0.307154
 1702.000000 3.479353 -2.424394 0.285995
 1703.000000 3.515664 -2.412835 0.282064
 1704.000000 3.531601 -2.425916 0.300785
 1705.000000 3.526636 -2.484231 0.283333
 1706.000000 3.489334 -2.388382 0.273354
 1707.000000 3.519982 -2.384128 0.271186
 1708.000000 3.520449 -2.440836 0.298345
 1709.000000 3.509301 -2.388149 0.302540
 1710.000000 3.511031 -2.336481 0.300405
 1711.000000 3.545609 -2.426316 0.306019
 1712.000000 3.555132 -2.384435 0.241272
 1713.000000 3.548389 -2.430641 0.321054
 1714.000000 3.501158 -2.467921 0.287580
 1715.000000 3.472101 -2.405831 0.260514
 1716.000000 3.532519 -2.392054 0.233476
 1717.000000 3.534388 -2.391251 0.269737
 1718.000000 3.464141 -2.440926 0.283078
 1719.000000 3.515707 -2.340213 0.278350
 1720.000000 3.515557 -2.365776 0.300678
 1721.000000 3.447911 -2.434845 0.265634
 1722.000000 3.460103 -2.417026 0.303301
 1723.000000 3.471386 -2.384793 0.285383
 1724.000000 3.465514 -2.496828 0.268449
 1725.000000 3.481189 -2.382481 0.257613
 1726.000000 3.500078 -2.327543 0.262940
 1727.000000 3.493767 -2.418565 0.229584
 1728.000000 3.504074 -2.456441 0.247815
 1729.000000 3.481625 -2.397329 0.241815
 1730.000000 3.475171 -2.388592 0.269886
 1731.000000 3.473781 -2.364384 0.271584
 1732.000000 3.443198 -2.407851 0.263318
 1733.000000 3.487193 -2.372912 0.276992
 1734.000000 3.499098 -2.470121 0.224875
 1735.000000 3.461351 -2.431167 0.268704
 1736.000000 3.496674 -2.407606 0.288991
 1737.000000 3.469942 -2.405870 0.323264
 1738.000000 3.484354 -2.393728 0.278049
 1739.000000 3.497671 -2.512020 0.307754
 1740.000000 3.529670 -2.366116 0.312362
 1741.000000 3.480333 -2.429041 0.277324
 1742.000000 3.514591 -2.363005 0.265022
 1743.000000 3.518466 -2.339183 0.286239
 1744.000000 3.522318 -2.445287 0.271026
 1745.000000 3.507268 -2.446648 0.281672
 1746.000000 3.496382 -2.439794 0.335288
 1747.000000 3.536636 -2.367281 0.314452
 1748.000000 3.476712 -2.308488 0.285969
 1749.000000 3.481345 -2.515030 0.303894
 1750.000000 3.520715 -2.445601 0.319093
 1751.000000 3.432410 -2.378440 0.292288
 1752.000000 3.449683 -2.381231 0.305203
 1753.000000 3.469156 -2.470048 0.297056
 1754.000000 3.452038 -2.479324 0.279268
 1755.000000 3.497831 -2.424265 0.272236
 1756.000000 3.469333 -2.382005 0.249208
 1757.000000 3.492726 -2.452886 0.264642
 1758.000000 3.476185 -2.432808 0.267877
 1759.000000 3.469024 -2.419668 0.267364
 1760.000000 3.497756 -2.448821 0.260025
 1761.000000 3.512998 -2.349453 0.258192
 1762.000000 3.468987 -2.459668 0.276043
 1763.000000 3.481009 -2.437289 0.273211
 1764.000000 3.465711 -2.386574 0.230229
 1765.000000 3.521595 -2.433834 0.251131
 1766.000000 3.527276 -2.434804 0.240612
 1767.000000 3.455808 -2.402923 0.266813
 1768.000000 3.485976 -2.467677 0.282199
 1769.000000 3.494592 -2.437516 0.313962
 1770.000000 3.526173 -2.436734 0.285237
 1771.000000 3.520829 -2.431511 0.265864
 1772.000000 3.485941 -2.463091 0.345545
 1773.000000 3.549140 -2.466690 0.304581
 1774.000000 3.515970 -2.495373 0.318448
 1775.000000 3.546968 -2.427935 0.289871
 1776.000000 3.496405 -2.467915 0.277107
 1777.000000 3.518742 -2.350051 0.329788
 1778.000000 3.501874 -2.323121 0.285180
 1779.000000 3.489306 -2.379258 0.284247
 1780.000000 3.557139 -2.353002 0.292923
 1781.000000 3.502759 -2.382139 0.253749
 1782.000000 3.497607 -2.293419 0.316142
 1783.000000 3.493143 -2.321366 0.319293
 1784.000000 3.536598 -2.317445 0.319018
 1785.000000 3.499494 -2.427339 0.286429
 1786.000000 3.467445 -2.420587 0.282819
 1787.000000 3.553579 -2.375964 0.341355
 1788.000000 3.560283 -2.409673 0.341192
 1789.000000 3.576946 -2.387758 0.290702
 1790.000000 3.515302 -2.380726 0.315510
 1791.000000 3.539769 -2.437273 0.292421
 1792.000000 3.552990 -2.441129 0.322800
 1793.000000 3.516334 -2.440701 0.313704
 1794.000000 3.522379 -2.520633 0.301813
 1795.000000 3.577346 -2.417588 0.287940
 1796.000000 3.560568 -2.413435 0.288287
 1797.000000 3.541287 -2.447634 0.329227
 1798.000000 3.543919 -2.379763 0.336159
 1799.000000 3.525676 -2.445825 0.295400
 1800.000000 3.529115 -2.395550 0.305131
 1801.000000 3.560482 -2.446647 0.336548
 1802.000000 3.554332 -2.339621 0.328209
 1803.000000 3.561769 -2.318383 0.313263
 1804.000000 3.568277 -2.406638 0.276557
 1805.000000 3.526551 -2.414808 0.275343
 1806.000000 3.549699 -2.309447 0.300709
 1807.000000 3.539792 -2.407297 0.307205
 1808.000000 3.536283 -2.379526 0.295205
 1809.000000 3.553546 -2.411880 0.278647
 1810.000000 3.492523 -2.338141 0.282876
 1811.000000 3.528585 -2.345941 0.299877
 1812.000000 3.541110 -2.379026 0.360172
 1813.000000 3.527302 -2.435243 0.282582
 1814.000000 3.528470 -2.337036 0.261325
 1815.000000 3.501163 -2.419149 0.338348
 1816.000000 3.513923 -2.355835 0.344272
 1817.000000 3.504424 -2.323839 0.358323
 1818.000000 3.553791 -2.350165 0.329829
 1819.000000 3.542464 -2.326732 0.314980
 1820.000000 3.512630 -2.351295 0.305174
 1821.000000 3.545080 -2.491803 0.300138
 1822.000000 3.496314 -2.422865 0.314059
 1823.000000 3.518623 -2.494894 0.269932
 1824.000000 3.518789 -2.412303 0.281094
 1825.000000 3.557473 -2.343581 0.327313
 1826.000000 3.576133 -2.393259 0.292759
 1827.000000 3.522217 -2.399898 0.341765
 1828.000000 3.540410 -2.352440 0.331423
 1829.000000 3.523263 -2.376736 0.330808
 1830.000000 3.513814 -2.373722 0.299733
 1831.000000 3.503636 -2.379037 0.302018
 1832.000000 3.499315 -2.403816 0.346403
 1833.000000 3.475462 -2.425724 0.273341
 1834.000000 3.556534 -2.377445 0.324122
 1835.000000 3.508641 -2.414811 0.288146
 1836.000000 3.540093 -2.333661 0.294950
 1837.000000 3.546614 -2.360292 0.307645
 1838.000000 3.494637 -2.442366 0.244407
 1839.000000 3.480369 -2.444033 0.283615
 1840.000000 3.500891 -2.475016 0.271244
 1841.000000 3.495539 -2.388415 0.236911
 1842.000000 3.496570 -2.479336 0.239389
 1843.000000 3.511569 -2.452753 0.223736
 1844.000000 3.508382 -2.413187 0.280946
 1845.000000 3.485674 -2.451302 0.224985
 1846.000000 3.524430 -2.428057 0.265327
 1847.000000 3.509402 -2.359783 0.256385
 1848.000000 3.532764 -2.448225 0.274660
 1849.000000 3.465489 -2.414533 0.251201
 1850.000000 3.522850 -2.411339 0.250424
 1851.000000 3.515411 -2.415695 0.253983
 1852.000000 3.513873 -2.383169 0.296451
 1853.000000 3.488881 -2.399609 0.281025
 1854.000000 3.541554 -2.386889 0.246207
 1855.000000 3.563034 -2.452853 0.306468
 1856.000000 3.562947 -2.402707 0.303711
 1857.000000 3.566146 -2.332863 0.320766
 1858.000000 3.519027 -2.356723 0.260331
 1859.000000 3.488481 -2.303611 0.293333
 1860.000000 3.541275 -2.330760 0.297228
 1861.000000 3.532254 -2.332194 0.274558
 1862.000000 3.545020 -2.439202 0.272763
 1863.000000 3.501017 -2.315590 0.274663
 1864.000000 3.464996 -2.457755 0.267804
 1865.000000 3.514364 -2.424295 0.275552
 1866.000000 3.479060 -2.380021 0.293883
 1867.000000 3.526493 -2.361519 0.301952
 1868.000000 3.490621 -2.307484 0.299294
 1869.000000 3.540494 -2.291423 0.245220
 1870.000000 3.511452 -2.412980 0.273063
 1871.000000 3.523996 -2.407371 0.258239
 1872.000000 3.542033 -2.428021 0.289183
 1873.000000 3.522048 -2.361359 0.265967
 1874.000000 3.502622 -2.420464 0.272569
 1875.000000 3.488079 -2.401696 0.275565
 1876.000000 3.473927 -2.469865 0.295168
 1877.000000 3.489779 -2.339181 0.293669
 1878.000000 3.501306 -2.251985 0.307049
 1879.000000 3.525197 -2.372908 0.339282
 1880.000000 3.498353 -2.353405 0.298669
 1881.000000 3.527322 -2.362837 0.300492
 1882.000000 3.538425 -2.425571 0.293878
 1883.000000 3.498014 -2.441991 0.266452
 1884.000000 3.571407 -2.400082 0.277804
 1885.000000 3.514297 -2.338500 0.328353
 1886.000000 3.534733 -2.392586 0.309722
 1887.000000 3.513078 -2.419733 0.273975
 1888.000000 3.499909 -2.371307 0.288299
 1889.000000 3.500885 -2.356550 0.282194
 1890.000000 3.527688 -2.367951 0.255703
 1891.000000 3.504931 -2.398550 0.293352
 1892.000000 3.536793 -2.363981 0.278784
 1893.000000 3.502012 -2.271968 0.308926
 1894.000000 3.480694 -2.458833 0.260976
 1895.000000 3.520734 -2.389709 0.262807
 1896.000000 3.470423 -2.353166 0.246677
 1897.000000 3.480402 -2.472243 0.305334
 1898.000000 3.498317 -2.376530 0.284759
 1899.000000 3.486571 -2.413897 0.252854
 1900.000000 3.457541 -2.445532 0.259380
 1901.000000 3.478790 -2.347417 0.270984
 1902.000000 3.517083 -2.370492 0.203147
 1903.000000 3.508042 -2.398422 0.266658
 1904.000000 3.481746 -2.467227 0.222696
 1905.000000 3.493214 -2.345406 0.264842
 1906.000000 3.557157 -2.448796 0.275563
 1907.000000 3.488711 -2.437216 0.252194
 1908.000000 3.490393 -2.479411 0.246585
 1909.000000 3.541773 -2.445961 0.268151
 1910.000000 3.527268 -2.414200 0.235918
 1911.000000 3.520024 -2.444410 0.280993
 1912.000000 3.529813 -2.425666 0.249498
 1913.000000 3.513042 -2.429228 0.255468
 1914.000000 3.536005 -2.447579 0.229306
 1915.000000 3.525395 -2.486287 0.283370
 1916.000000 3.563254 -2.494904 0.313595
 1917.000000 3.583379 -2.482892 0.267621
 1918.000000 3.516212 -2.407865 0.252437
 1919.000000 3.513071 -2.454602 0.253598
 1920.000000 3.567978 -2.424684 0.243085
 1921.000000 3.528102 -2.452289 0.264441
 1922.000000 3.555397 -2.386529 0.283310
 1923.000000 3.510860 -2.385011 0.281206
 1924.000000 3.535872 -2.417502 0.282242
 1925.000000 3.533041 -2.468198 0.248307
 1926.000000 3.492723 -2.400421 0.288166
 1927.000000 3.488073 -2.379593 0.250736
 1928.000000 3.500781 -2.416594 0.232705
 1929.000000 3.487043 -2.386644 0.276650
 1930.000000 3.527125 -2.464704 0.254738
 1931.000000 3.476718 -2.395697 0.225413
 1932.000000 3.532133 -2.470548 0.267009
 1933.000000 3.529815 -2.448808 0.269173
 1934.000000 3.478134 -2.522001 0.286646
 1935.000000 3.459870 -2.438218 0.243522
 1936.000000 3.460154 -2.428536 0.221029
 1937.000000 3.486291 -2.423051 0.239758
 1938.000000 3.517983 -2.455347 0.268429
 1939.000000 3.520910 -2.408157 0.320449
 1940.000000 3.509507 -2.353910 0.272747
 1941.000000 3.474671 -2.403361 0.301627
 1942.000000 3.534018 -2.448432 0.261538
 1943.000000 3.482109 -2.368828 0.277110
 1944.000000 3.520747 -2.461103 0.263964
 1945.000000 3.479570 -2.430207 0.215984
 1946.000000 3.475092 -2.450144 0.267190
 1947.000000 3.518279 -2.388503 0.253276
 1948.000000 3.449195 -2.431140 0.245994
 1949.000000 3.511232 -2.507160 0.242155
 1950.000000 3.507995 -2.446100 0.283544
 1951.000000 3.531101 -2.420060 0.218405
 1952.000000 3.474041 -2.391551 0.230833
 1953.000000 3.501600 -2.505554 0.227665
 1954.000000 3.481751 -2.451947 0.305683
 1955.000000 3.493255 -2.481404 0.233621
 1956.000000 3.517265 -2.428947 0.247631
 1957.000000 3.497369 -2.412237 0.284365
 1958.000000 3.457473 -2.394695 0.284617
 1959.000000 3.470526 -2.470920 0.222249
 1960.000000 3.461224 -2.507481 0.250948
 1961.000000 3.430750 -2.426494 0.232305
 1962.000000 3.478001 -2.446890 0.240805
 1963.000000 3.521463 -2.448247 0.215950
 1964.000000 3.463942 -2.424315 0.266584
 1965.000000 3.519425 -2.442383 0.278927
 1966.000000 3.503764 -2.490501 0.284862
 1967.000000 3.461711 -2.381827 0.279863
 1968.000000 3.456000 -2.458289 0.321146
 1969.000000 3.492157 -2.384901 0.276400
 1970.000000 3.502938 -2.436147 0.237743
 1971.000000 3.487692 -2.444679 0.247486
 1972.000000 3.477334 -2.487016 0.271080
 1973.000000 3.511187 -2.373434 0.245803
 1974.000000 3.481741 -2.437713 0.243241
 1975.000000 3.464674 -2.405412 0.263058
 1976.000000 3.493960 -2.415678 0.251368
 1977.000000 3.524099 -2.428114 0.243000
 1978.000000 3.545693 -2.537488 0.271466
 1979.000000 3.506366 -2.481131 0.287282
 1980.000000 3.530714 -2.387982 0.238492
 1981.000000 3.475019 -2.471248 0.251564
 1982.000000 3.538527 -2.457592 0.234320
 1983.000000 3.506014 -2.401890 0.255365
 1984.000000 3.514252 -2.463155 0.267151
 1985.000000 3.575619 -2.451083 0.276915
 1986.000000 3.455026 -2.434430 0.251720
 1987.000000 3.482380 -2.436486 0.300533
 1988.000000 3.460412 -2.506528 0.256442
 1989.000000 3.523262 -2.499982 0.233594
 1990.000000 3.521269 -2.392667 0.272939
 1991.000000 3.480552 -2.408028 0.256360
 1992.000000 3.527915 -2.357833 0.271964
 1993.000000 3.459630 -2.388460 0.342765
 1994.000000 3.483859 -2.419545 0.293015
 1995.000000 3.514148 -2.416299 0.287517
 1996.000000 3.490875 -2.491201 0.253692
 1997.000000 3.468824 -2.446818 0.240384
 1998.000000 3.514266 -2.365833 0.299329
 1999.000000 3.497479 -2.452267 0.330512
 2000.000000 3.525252 -2.420991 0.308071
 2001.000000 3.470617 -2.473144 0.240357
 2002.000000 3.484318 -2.447391 0.271165
 2003.000000 3.514124 -2.359274 0.277656
 2004.000000 3.503361 -2.416745 0.290945
 2005.000000 3.492615 -2.501228 0.298042
 2006.000000 3.556245 -2.416253 0.319133
 2007.000000 3.475950 -2.467833 0.317971
 2008.000000 3.531810 -2.427354 0.281225
 2009.000000 3.524041 -2.421573 0.294900
 2010.000000 3.499836 -2.489013 0.273183
 2011.000000 3.481879 -2.483629 0.283493
 2012.000000 3.519278 -2.411203 0.264731
 2013.000000 3.508376 -2.408233 0.264071
 2014.000000 3.509531 -2.431188 0.237393
 2015.000000 3.538697 -2.466457 0.296403
 2016.000000 3.438832 -2.350028 0.272521
 2017.000000 3.529658 -2.514984 0.243067
 2018.000000 3.520789 -2.462743 0.267842
 2019.000000 3.515615 -2.383891 0.290705
 2020.000000 3.487745 -2.455763 0.267028
 2021.000000 3.506539 -2.519376 0.284440
 2022.000000 3.566403 -2.489671 0.297858
 2023.000000 3.506417 -2.379932 0.238293
 2024.000000 3.506333 -2.422276 0.282988
 2025.000000 3.484320 -2.559112 0.274627
 2026.000000 3.507474 -2.467059 0.236618
 2027.000000 3.515713 -2.456189 0.201728
 2028.000000 3.475622 -2.423995 0.244702
 2029.000000 3.498316 -2.360104 0.233026
 2030.000000 3.524001 -2.406280 0.235795
 2031.000000 3.554572 -2.395467 0.249053
 2032.000000 3.513871 -2.491790 0.215523
 2033.000000 3.478245 -2.471297 0.243656
 2034.000000 3.474525 -2.475508 0.203364
 2035.000000 3.515993 -2.493125 0.249259
 2036.000000 3.475420 -2.537914 0.257407
 2037.000000 3.488380 -2.514811 0.270621
 2038.000000 3.494317 -2.409769 0.274798
 2039.000000 3.475249 -2.473249 0.278143
 2040.000000 3.478405 -2.452021 0.245095
 2041.000000 3.522041 -2.453662 0.225571
 2042.000000 3.498317 -2.387116 0.270738
 2043.000000 3.512432 -2.445104 0.267445
 2044.000000 3.475441 -2.408207 0.264882
 2045.000000 3.491973 -2.366982 0.266573
 2046.000000 3.509606 -2.471212 0.274871
 2047.000000 3.490950 -2.491838 0.247251
 2048.000000 3.503206 -2.440635 0.271013
 2049.000000 3.473467 -2.386432 0.231392
 2050.000000 3.495975 -2.458787 0.240895
 2051.000000 3.525880 -2.498878 0.252868
 2052.000000 3.505473 -2.486353 0.259689
 2053.000000 3.483344 -2.466906 0.249325
 2054.000000 3.499274 -2.441624 0.264091
 2055.000000 3.494404 -2.441542 0.272659
 2056.000000 3.509708 -2.386855 0.219823
 2057.000000 3.478410 -2.359418 0.279124
 2058.000000 3.458183 -2.389732 0.269119
 2059.000000 3.403215 -2.423977 0.265721
 2060.000000 3.473277 -2.378836 0.265313
 2061.000000 3.507331 -2.373697 0.256791
 2062.000000 3.508230 -2.324440 0.293753
 2063.000000 3.529969 -2.306281 0.310705
 2064.000000 3.524074 -2.336748 0.325395
 2065.000000 3.504385 -2.337316 0.263042
 2066.000000 3.518632 -2.418281 0.287800
 2067.000000 3.507660 -2.426224 0.255855
 2068.000000 3.453599 -2.405274 0.276242
 2069.000000 3.496162 -2.395610 0.288903
 2070.000000 3.531432 -2.384925 0.319669
 2071.000000 3.496503 -2.450393 0.271835
 2072.000000 3.478009 -2.464519 0.293354
 2073.000000 3.486116 -2.357579 0.252681
 2074.000000 3.477898 -2.391171 0.260094
 2075.000000 3.521132 -2.473532 0.256396
 2076.000000 3.524409 -2.454604 0.286675
 2077.000000 3.480660 -2.395066 0.286493
 2078.000000 3.492399 -2.354231 0.257318
 2079.000000 3.498465 -2.451816 0.259411
 2080.000000 3.464625 -2.392181 0.255063
 2081.000000 3.479595 -2.448254 0.279553
 2082.000000 3.488895 -2.517985 0.278890
 2083.000000 3.523951 -2.510617 0.251262
 2084.000000 3.506147 -2.403876 0.237140
 2085.000000 3.486698 -2.451525 0.251818
 2086.000000 3.523004 -2.444681 0.275342
 2087.000000 3.487990 -2.520054 0.295957
 2088.000000 3.522917 -2.358837 0.312635
 2089.000000 3.423594 -2.428155 0.269257
 2090.000000 3.464933 -2.447818 0.291475
 2091.000000 3.510759 -2.382075 0.285268
 2092.000000 3.525734 -2.453863 0.268573
 2093.000000 3.540724 -2.400435 0.300652
 2094.000000 3.488795 -2.431758 0.282987
 2095.000000 3.503267 -2.451764 0.291085
 2096.000000 3.557991 -2.473715 0.281315
 2097.000000 3.492368 -2.393581 0.327171
 2098.000000 3.505388 -2.519798 0.314115
 2099.000000 3.549455 -2.464386 0.343461
 2100.000000 3.500898 -2.435444 0.328519
 2101.000000 3.507562 -2.425215 0.326023
 2102.000000 3.465470 -2.407468 0.299297
 2103.000000 3.457724 -2.466890 0.300223
 2104.000000 3.530539 -2.491228 0.332118
 2105.000000 3.489909 -2.440654 0.298007
 2106.000000 3.506038 -2.386304 0.315071
 2107.000000 3.479698 -2.413189 0.344218
 2108.000000 3.481721 -2.446550 0.304971
 2109.000000 3.470278 -2.416085 0.332010
 2110.000000 3.465552 -2.467581 0.329841
 2111.000000 3.474671 -2.403808 0.303145
 2112.000000 3.432050 -2.498521 0.305818
 2113.000000 3.464206 -2.414362 0.322267
 2114.000000 3.485746 -2.531247 0.257050
 2115.000000 3.454321 -2.476319 0.259340
 2116.000000 3.490488 -2.433896 0.285324
 2117.000000 3.494418 -2.387886 0.304953
 2118.000000 3.501675 -2.467375 0.295186
 2119.000000 3.506354 -2.404892 0.303890
 2120.000000 3.513903 -2.514831 0.285098
 2121.000000 3.534646 -2.481239 0.302329
 2122.000000 3.475106 -2.453200 0.318910
 2123.000000 3.468071 -2.453131 0.250922
 2124.000000 3.440248 -2.441476 0.277569
 2125.000000 3.486986 -2.375904 0.309061
 2126.000000 3.468345 -2.374632 0.301959
 2127.000000 3.451156 -2.358990 0.284577
 2128.000000 3.476940 -2.433697 0.297000
 2129.000000 3.435191 -2.438206 0.264328
 2130.000000 3.456074 -2.372273 0.270933
 2131.000000 3.512264 -2.364111 0.307769
 2132.000000 3.515858 -2.344444 0.300132
 2133.000000 3.449962 -2.412219 0.271786
 2134.000000 3.487715 -2.335834 0.297600
 2135.000000 3.471530 -2.370020 0.308030
 2136.000000 3.479764 -2.443460 0.303801
 2137.000000 3.481045 -2.363688 0.322423
 2138.000000 3.485667 -2.400466 0.304821
 2139.000000 3.488898 -2.325710 0.307187
 2140.000000 3.485274 -2.476889 0.319196
 2141.000000 3.463169 -2.330054 0.296710
 2142.000000 3.525757 -2.383663 0.263856
 2143.000000 3.486642 -2.329815 0.259058
 2144.000000 3.529797 -2.368708 0.240904
 2145.000000 3.468490 -2.358913 0.239832
 2146.000000 3.509849 -2.366406 0.249755
 2147.000000 3.542155 -2.430016 0.263509
 2148.000000 3.488812 -2.417717 0.246050
 2149.000000 3.481255 -2.452974 0.258201
 2150.000000 3.564608 -2.438100 0.256446
 2151.000000 3.515275 -2.470040 0.265347
 2152.000000 3.505276 -2.450322 0.259672
 2153.000000 3.492872 -2.322213 0.242408
 2154.000000 3.487819 -2.309990 0.280260
 2155.000000 3.521762 -2.449551 0.232115
 2156.000000 3.494878 -2.333456 0.258936
 2157.000000 3.514261 -2.354665 0.262173
 2158.000000 3.515037 -2.376759 0.294987
 2159.000000 3.497501 -2.347179 0.250788
 2160.000000 3.502291 -2.314722 0.243928
 2161.000000 3.532961 -2.307809 0.255473
 2162.000000 3.508686 -2.377908 0.281031
 2163.000000 3.539356 -2.404120 0.261265
 2164.000000 3.501031 -2.370352 0.229497
 2165.000000 3.481016 -2.336612 0.244404
 2166.000000 3.488040 -2.383161 0.240061
 2167.000000 3.472772 -2.363484 0.234660
 2168.000000 3.483965 -2.368224 0.257495
 2169.000000 3.462102 -2.376055 0.231816
 2170.000000 3.507354 -2.358208 0.265287
 2171.000000 3.464510 -2.343939 0.286116
 2172.000000 3.495903 -2.383278 0.275227
 2173.000000 3.543968 -2.416794 0.290668
 2174.000000 3.520614 -2.364955 0.296884
 2175.000000 3.534302 -2.399793 0.302297
 2176.000000 3.512748 -2.363906 0.275426
 2177.000000 3.465120 -2.436842 0.267122
 2178.000000 3.509888 -2.440416 0.293375
 2179.000000 3.514183 -2.462991 0.255280
 2180.000000 3.479199 -2.467836 0.296617
 2181.000000 3.502081 -2.411216 0.297798
 2182.000000 3.503937 -2.403272 0.279332
 2183.000000 3.484401 -2.433398 0.268689
 2184.000000 3.489874 -2.457489 0.299554
 2185.000000 3.446311 -2.451898 0.261168
 2186.000000 3.457426 -2.447000 0.316535
 2187.000000 3.418033 -2.438531 0.285216
 2188.000000 3.477562 -2.377037 0.273866
 2189.000000 3.443117 -2.473680 0.270405
 2190.000000 3.511436 -2.399116 0.242227
 2191.000000 3.514922 -2.365518 0.261867
 2192.000000 3.511526 -2.371592 0.292527
 2193.000000 3.488116 -2.495584 0.258883
 2194.000000 3.461774 -2.440262 0.293321
 2195.000000 3.503933 -2.372266 0.273094
 2196.000000 3.522388 -2.389180 0.288170
 2197.000000 3.461081 -2.426463 0.269545
 2198.000000 3.494214 -2.492638 0.262203
 2199.000000 3.459139 -2.356402 0.270720
 2200.000000 3.456426 -2.427624 0.252249
 2201.000000 3.505002 -2.389752 0.261708
 2202.000000 3.534151 -2.437717 0.217389
 2203.000000 3.507262 -2.418911 0.253527
 2204.000000 3.481286 -2.466404 0.281941
 2205.000000 3.474209 -2.482322 0.254401
 2206.000000 3.479766 -2.511033 0.269548
 2207.000000 3.506714 -2.425555 0.250173
 2208.000000 3.465657 -2.362900 0.258410
 2209.000000 3.443001 -2.459846 0.248614
 2210.000000 3.498255 -2.396334 0.272672
 2211.000000 3.510095 -2.357763 0.284465
 2212.000000 3.462640 -2.389584 0.244577
 2213.000000 3.472753 -2.311003 0.295161
 2214.000000 3.496497 -2.301239 0.298508
 2215.000000 3.503219 -2.407823 0.251840
 2216.000000 3.538085 -2.352130 0.305822
 2217.000000 3.501229 -2.400536 0.272971
 2218.000000 3.504454 -2.462653 0.288663
 2219.000000 3.484272 -2.321117 0.310834
 2220.000000 3.497521 -2.404509 0.282597
 2221.000000 3.516606 -2.467013 0.284201
 2222.000000 3.471175 -2.444824 0.280816
 2223.000000 3.484709 -2.478935 0.268663
 2224.000000 3.493816 -2.463820 0.262931
 2225.000000 3.483845 -2.457060 0.263063
 2226.000000 3.443510 -2.319443 0.227676
 2227.000000 3.495964 -2.489230 0.257314
 2228.000000 3.477026 -2.451064 0.251688
 2229.000000 3.491184 -2.455404 0.268518
 2230.000000 3.463033 -2.410662 0.267769
 2231.000000 3.466964 -2.354770 0.299399
 2232.000000 3.479906 -2.404443 0.261834
 2233.000000 3.436650 -2.410706 0.291390
 2234.000000 3.455819 -2.465525 0.276303
 2235.000000 3.486856 -2.493351 0.230324
 2236.000000 3.471495 -2.373386 0.271310
 2237.000000 3.488419 -2.416955 0.268516
 2238.000000 3.453955 -2.427805 0.266425
 2239.000000 3.513024 -2.412251 0.266215
 2240.000000 3.463862 -2.357292 0.259693
 2241.000000 3.485377 -2.434363 0.246216
 2242.000000 3.486405 -2.426415 0.252796
 2243.000000 3.517393 -2.416497 0.240931
 2244.000000 3.495887 -2.362794 0.234326
 2245.000000 3.489242 -2.364527 0.319556
 2246.000000 3.493077 -2.390553 0.275956
 2247.000000 3.500139 -2.400228 0.315830
 2248.000000 3.494435 -2.419938 0.263773
 2249.000000 3.459682 -2.457451 0.282139
 2250.000000 3.517254 -2.468979 0.293958
 2251.000000 3.502164 -2.370379 0.317610
 2252.000000 3.479650 -2.366387 0.305272
 2253.000000 3.538115 -2.421862 0.299074
 2254.000000 3.519833 -2.435608 0.292117
 2255.000000 3.494694 -2.403631 0.312389
 2256.000000 3.504851 -2.397985 0.256768
 2257.000000 3.472615 -2.398672 0.272320
 2258.000000 3.462909 -2.423223 0.255150
 2259.000000 3.444145 -2.364318 0.259821
 2260.000000 3.513200 -2.408262 0.234816
 2261.000000 3.498064 -2.435444 0.246426
 2262.000000 3.483363 -2.453578 0.245082
 2263.000000 3.485191 -2.484150 0.241656
 2264.000000 3.477154 -2.406160 0.252613
 2265.000000 3.514013 -2.482908 0.272624
 2266.000000 3.511006 -2.410543 0.242353
 2267.000000 3.484538 -2.354124 0.273718
 2268.000000 3.464816 -2.469511 0.249231
 2269.000000 3.462347 -2.427376 0.221244
 2270.000000 3.492503 -2.554125 0.238013
 2271.000000 3.499878 -2.484725 0.219217
 2272.000000 3.515002 -2.341294 0.226697
 2273.000000 3.455076 -2.404008 0.238212
 2274.000000 3.476192 -2.388203 0.259151
 2275.000000 3.469283 -2.465837 0.268933
 2276.000000 3.455860 -2.480313 0.235894
 2277.000000 3.425600 -2.483990 0.248684
 2278.000000 3.440446 -2.451823 0.234262
 2279.000000 3.480861 -2.377389 0.269302
 2280.000000 3.480469 -2.431576 0.262858
 2281.000000 3.428766 -2.454891 0.251312
 2282.000000 3.541178 -2.393336 0.267506
 2283.000000 3.496782 -2.446992 0.252340
 2284.000000 3.512507 -2.495895 0.225440
 2285.000000 3.483497 -2.461953 0.253242
 2286.000000 3.461951 -2.420818 0.225437
 2287.000000 3.463163 -2.436447 0.233790
 2288.000000 3.487038 -2.440330 0.216345
 2289.000000 3.473287 -2.431573 0.250190
 2290.000000 3.452755 -2.449398 0.252568
 2291.000000 3.471595 -2.392503 0.245298
 2292.000000 3.519332 -2.361638 0.257417
 2293.000000 3.463899 -2.334213 0.257599
 2294.000000 3.486452 -2.380861 0.290037
 2295.000000 3.452894 -2.352918 0.257062
 2296.000000 3.442460 -2.359567 0.228352
 2297.000000 3.469710 -2.391669 0.224257
 2298.000000 3.504785 -2.338552 0.229954
 2299.000000 3.471470 -2.376326 0.231381
 2300.000000 3.460504 -2.380210 0.226928
 2301.000000 3.462369 -2.259969 0.256574
 2302.000000 3.464683 -2.404578 0.242234
 2303.000000 3.490808 -2.397123 0.281676
 2304.000000 3.463077 -2.380538 0.246508
 2305.000000 3.417150 -2.377620 0.242735
 2306.000000 3.414730 -2.427728 0.249612
 2307.000000 3.452517 -2.378179 0.259924
 2308.000000 3.443779 -2.369989 0.265607
 2309.000000 3.454519 -2.420705 0.257326
 2310.000000 3.459610 -2.382995 0.267769
 2311.000000 3.454771 -2.297137 0.254722
 2312.000000 3.419752 -2.378460 0.232148
 2313.000000 3.440218 -2.329758 0.227976
 2314.000000 3.448886 -2.441270 0.226259
 2315.000000 3.474124 -2.365143 0.236424
 2316.000000 3.455876 -2.361067 0.250211
 2317.000000 3.503262 -2.369291 0.252953
 2318.000000 3.441500 -2.434871 0.251449
 2319.000000 3.486477 -2.423385 0.222578
 2320.000000 3.458189 -2.401953 0.231060
 2321.000000 3.509877 -2.354809 0.255028
 2322.000000 3.474449 -2.330464 0.275807
 2323.000000 3.484621 -2.296442 0.254566
 2324.000000 3.462128 -2.371267 0.254718
 2325.000000 3.464674 -2.380000 0.234516
 2326.000000 3.469635 -2.330989 0.253632
 2327.000000 3.476425 -2.350276 0.256737
 2328.000000 3.485127 -2.367224 0.231758
 2329.000000 3.508379 -2.395503 0.246414
 2330.000000 3.477768 -2.361508 0.262266
 2331.000000 3.543118 -2.364308 0.234580
 2332.000000 3.488252 -2.294091 0.255640
 2333.000000 3.546685 -2.419244 0.248170
 2334.000000 3.445680 -2.443464 0.246463
 2335.000000 3.481378 -2.427505 0.272907
 2336.000000 3.487310 -2.357680 0.248399
 2337.000000 3.487699 -2.326524 0.240091
 2338.000000 3.471928 -2.428026 0.200590
 2339.000000 3.465634 -2.419899 0.271451
 2340.000000 3.504284 -2.339289 0.269993
 2341.000000 3.496637 -2.365170 0.284442
 2342.000000 3.526898 -2.355927 0.261166
 2343.000000 3.459329 -2.315538 0.241810
 2344.000000 3.482096 -2.341119 0.267812
 2345.000000 3.535298 -2.318898 0.262546
 2346.000000 3.495777 -2.271591 0.256110
 2347.000000 3.465372 -2.403755 0.246362
 2348.000000 3.526950 -2.317451 0.240363
 2349.000000 3.511893 -2.330411 0.230264
 2350.000000 3.496288 -2.398015 0.274816
 2351.000000 3.458359 -2.304640 0.246112
 2352.000000 3.491229 -2.275731 0.267067
 2353.000000 3.523041 -2.386846 0.249582
 2354.000000 3.496533 -2.299150 0.238853
 2355.000000 3.453229 -2.413252 0.273929
 2356.000000 3.492172 -2.368261 0.251075
 2357.000000 3.534459 -2.320049 0.283681
 2358.000000 3.502690 -2.411984 0.241513
 2359.000000 3.472561 -2.402464 0.274297
 2360.000000 3.509055 -2.413796 0.268022
 2361.000000 3.516332 -2.388715 0.223215
 2362.000000 3.534075 -2.325256 0.252030
 2363.000000 3.543698 -2.362447 0.274531
 2364.000000 3.514873 -2.370464 0.258559
 2365.000000 3.480169 -2.388793 0.232220
 2366.000000 3.479083 -2.339086 0.257752
 2367.000000 3.520872 -2.378665 0.259653
 2368.000000 3.500922 -2.402266 0.245394
 2369.000000 3.505227 -2.400158 0.263773
 2370.000000 3.512770 -2.364481 0.224285
 2371.000000 3.467713 -2.396710 0.229923
 2372.000000 3.478552 -2.297775 0.242067
 2373.000000 3.476772 -2.437456 0.246801
 2374.000000 3.514356 -2.332098 0.305673
 2375.000000 3.490350 -2.458282 0.249762
 2376.000000 3.459435 -2.311057 0.292269
 2377.000000 3.480036 -2.412710 0.310447
 2378.000000 3.480157 -2.347099 0.272032
 2379.000000 3.461368 -2.426676 0.297941
 2380.000000 3.445074 -2.339345 0.290144
 2381.000000 3.442504 -2.385405 0.293641
 2382.000000 3.442844 -2.325354 0.277278
 2383.000000 3.491580 -2.270453 0.290267
 2384.000000 3.435312 -2.377228 0.236739
 2385.000000 3.475680 -2.442655 0.240810
 2386.000000 3.492654 -2.293664 0.281000
 2387.000000 3.481393 -2.339582 0.251850
 2388.000000 3.507275 -2.344977 0.268620
 2389.000000 3.478298 -2.352603 0.271392
 2390.000000 3.484395 -2.341661 0.252570
 2391.000000 3.507434 -2.348309 0.266584
 2392.000000 3.465804 -2.342777 0.244263
 2393.000000 3.518696 -2.271069 0.286346
 2394.000000 3.511567 -2.309143 0.277949
 2395.000000 3.476735 -2.270616 0.231433
 2396.000000 3.489898 -2.439199 0.249171
 2397.000000 3.471895 -2.226686 0.250146
 2398.000000 3.471268 -2.301703 0.248743
 2399.000000 3.507131 -2.356608 0.278710
 2400.000000 3.487017 -2.276794 0.259371
 2401.000000 3.506646 -2.338328 0.270731
 2402.000000 3.455640 -2.429476 0.261764
 2403.000000 3.468411 -2.378392 0.212421
 2404.000000 3.473246 -2.331167 0.227243
 2405.000000 3.508190 -2.301417 0.242036
 2406.000000 3.475319 -2.395268 0.213699
 2407.000000 3.443744 -2.378703 0.245240
 2408.000000 3.429832 -2.375203 0.235190
 2409.000000 3.435772 -2.429048 0.224066
 2410.000000 3.479299 -2.426783 0.239245
 2411.000000 3.480214 -2.449624 0.224600
 2412.000000 3.474727 -2.302812 0.230957
 2413.000000 3.455672 -2.387778 0.218556
 2414.000000 3.503668 -2.441853 0.248306
 2415.000000 3.495862 -2.449627 0.260069
 2416.000000 3.491913 -2.349969 0.271066
 2417.000000 3.443621 -2.410117 0.234989
 2418.000000 3.429418 -2.356746 0.276974
 2419.000000 3.434644 -2.466113 0.232899
 2420.000000 3.478975 -2.313917 0.273636
 2421.000000 3.402407 -2.311128 0.238138
 2422.000000 3.453088 -2.421001 0.265746
 2423.000000 3.467298 -2.378259 0.248233
 2424.000000 3.472055 -2.404476 0.266705
 2425.000000 3.495094 -2.337110 0.242731
 2426.000000 3.506937 -2.390308 0.264733
 2427.000000 3.503846 -2.417898 0.243644
 2428.000000 3.503279 -2.430974 0.247387
 2429.000000 3.515229 -2.433300 0.271317
 2430.000000 3.506287 -2.403898 0.276706
 2431.000000 3.480423 -2.349631 0.241138
 2432.000000 3.470581 -2.346587 0.257570
 2433.000000 3.512107 -2.424911 0.251468
 2434.000000 3.521257 -2.401680 0.238899
 2435.000000 3.517708 -2.509102 0.249937
 2436.000000 3.485101 -2.389174 0.248330
 2437.000000 3.556479 -2.376497 0.265135
 2438.000000 3.488875 -2.307357 0.282308
 2439.000000 3.477809 -2.350189 0.235902
 2440.000000 3.500952 -2.394710 0.269612
 2441.000000 3.488176 -2.438121 0.236636
 2442.000000 3.482309 -2.339503 0.292333
 2443.000000 3.468565 -2.299065 0.264500
 2444.000000 3.523467 -2.311073 0.272086
 2445.000000 3.495471 -2.361084 0.263281
 2446.000000 3.472431 -2.358456 0.267764
 2447.000000 3.497559 -2.436516 0.258254
 2448.000000 3.484701 -2.452148 0.277053
 2449.000000 3.485130 -2.402451 0.287616
 2450.000000 3.462426 -2.357183 0.267166
 2451.000000 3.487703 -2.389502 0.251758
 2452.000000 3.450442 -2.392546 0.274812
 2453.000000 3.483343 -2.479196 0.265226
 2454.000000 3.502605 -2.462825 0.238572
 2455.000000 3.477807 -2.541569 0.243876
 2456.000000 3.474024 -2.365172 0.254048
 2457.000000 3.460230 -2.396502 0.262077
 2458.000000 3.507571 -2.412873 0.248484
 2459.000000 3.495501 -2.407085 0.263958
 2460.000000 3.518065 -2.430728 0.265889
 2461.000000 3.474247 -2.467482 0.246978
 2462.000000 3.538178 -2.369762 0.250553
 2463.000000 3.520177 -2.331989 0.255856
 2464.000000 3.511274 -2.402086 0.295626
 2465.000000 3.501029 -2.366253 0.285998
 2466.000000 3.475861 -2.467715 0.300155
 2467.000000 3.511725 -2.395724 0.270231
 2468.000000 3.478628 -2.399837 0.276547
 2469.000000 3.462029 -2.382745 0.264978
 2470.000000 3.478385 -2.443945 0.254029
 2471.000000 3.498899 -2.466313 0.250776
 2472.000000 3.474930 -2.436179 0.259732
 2473.000000 3.494645 -2.423891 0.275591
 2474.000000 3.510939 -2.435459 0.234011
 2475.000000 3.519240 -2.491131 0.293580
 2476.000000 3.478208 -2.429002 0.277280
 2477.000000 3.481614 -2.413446 0.286048
 2478.000000 3.452805 -2.506968 0.256419
 2479.000000 3.460014 -2.469459 0.271905
 2480.000000 3.484897 -2.428672 0.247279
 2481.000000 3.488024 -2.406382 0.259529
 2482.000000 3.455547 -2.416298 0.247206
 2483.000000 3.501656 -2.405474 0.232728
 2484.000000 3.465122 -2.368218 0.232165
 2485.000000 3.521173 -2.477357 0.271083
 2486.000000 3.468607 -2.411245 0.286844
 2487.000000 3.509686 -2.418509 0.255994
 2488.000000 3.493829 -2.404762 0.266399
 2489.000000 3.492369 -2.453202 0.278804
 2490.000000 3.501609 -2.426856 0.252916
 2491.000000 3.480073 -2.352064 0.277378
 2492.000000 3.486427 -2.462456 0.292120
 2493.000000 3.487345 -2.299912 0.318979
 2494.000000 3.460110 -2.440194 0.255090
 2495.000000 3.510961 -2.407930 0.312076
 2496.000000 3.484300 -2.416869 0.274716
 2497.000000 3.466878 -2.379599 0.269493
 2498.000000 3.508145 -2.385029 0.310286
 2499.000000 3.468615 -2.405251 0.281860
 2500.000000 3.473597 -2.404383 0.248081
 2501.000000 3.477250 -2.413683 0.279696
 2502.000000 3.443745 -2.420629 0.285392
 2503.000000 3.463887 -2.412082 0.261659
 2504.000000 3.511845 -2.428771 0.244648
 2505.000000 3.442726 -2.403600 0.258916
 2506.000000 3.464099 -2.455473 0.234934
 2507.000000 3.470909 -2.401001 0.280265
 2508.000000 3.476245 -2.433856 0.285551
 2509.000000 3.499085 -2.331021 0.265580
 2510.000000 3.523275 -2.537833 0.283745
 2511.000000 3.486660 -2.415933 0.252179
 2512.000000 3.497182 -2.373005 0.290916
 2513.000000 3.465464 -2.454094 0.262045
 2514.000000 3.490484 -2.442468 0.263740
 2515.000000 3.512527 -2.466601 0.256864
 2516.000000 3.471294 -2.453390 0.284643
 2517.000000 3.490475 -2.400579 0.262675
 2518.000000 3.513193 -2.398076 0.246783
 2519.000000 3.524093 -2.454738 0.281513
 2520.000000 3.496818 -2.477110 0.238892
 2521.000000 3.546195 -2.494367 0.257960
 2522.000000 3.515349 -2.442389 0.253823
 2523.000000 3.496325 -2.434150 0.288668
 2524.000000 3.497867 -2.439088 0.273682
 2525.000000 3.491280 -2.355353 0.284145
 2526.000000 3.462954 -2.387675 0.269631
 2527.000000 3.498699 -2.458384 0.265109
 2528.000000 3.520297 -2.411075 0.270656
 2529.000000 3.490650 -2.405318 0.251638
 2530.000000 3.478225 -2.377029 0.265919
 2531.000000 3.532446 -2.504443 0.234825
 2532.000000 3.455055 -2.499424 0.246453
 2533.000000 3.493321 -2.403600 0.255646
 2534.000000 3.492298 -2.392394 0.234411
 2535.000000 3.481115 -2.426459 0.224621
 2536.000000 3.511739 -2.370206 0.281316
 2537.000000 3.474585 -2.383717 0.255090
 2538.000000 3.495278 -2.429836 0.272652
 2539.000000 3.497670 -2.359486 0.261673
 2540.000000 3.481414 -2.388512 0.285695
 2541.000000 3.524625 -2.403097 0.263936
 2542.000000 3.496561 -2.393725 0.284601
 2543.000000 3.533661 -2.332787 0.292340
 2544.000000 3.519796 -2.419816 0.281967
 2545.000000 3.501346 -2.378913 0.272409
 2546.000000 3.456573 -2.404620 0.269198
 2547.000000 3.487276 -2.386310 0.273142
 2548.000000 3.495595 -2.380860 0.261982
 2549.000000 3.502444 -2.367257 0.274190
 2550.000000 3.511859 -2.422344 0.285327
 2551.000000 3.511538 -2.446631 0.268524
 2552.000000 3.501399 -2.421090 0.256680
 2553.000000 3.521410 -2.392261 0.271552
 2554.000000 3.527546 -2.363999 0.248979
 2555.000000 3.517621 -2.424937 0.240416
 2556.000000 3.491856 -2.471518 0.230660
 2557.000000 3.527710 -2.448128 0.241914
 2558.000000 3.501474 -2.389803 0.259735
 2559.000000 3.502875 -2.360553 0.266451
 2560.000000 3.500041 -2.416187 0.260755
 2561.000000 3.464298 -2.395599 0.258637
 2562.000000 3.483588 -2.395791 0.296014
 2563.000000 3.464626 -2.470458 0.306062
 2564.000000 3.508054 -2.472531 0.305260
 2565.000000 3.446147 -2.438191 0.270271
 2566.000000 3.453177 -2.424879 0.254309
 2567.000000 3.489970 -2.405099 0.312874
 2568.000000 3.489761 -2.456316 0.272760
 2569.000000 3.462817 -2.468964 0.296561
 2570.000000 3.463825 -2.482377 0.286812
 2571.000000 3.447342 -2.358242 0.264865
 2572.000000 3.495401 -2.427254 0.250597
 2573.000000 3.477087 -2.441170 0.282559
 2574.000000 3.479421 -2.454864 0.279368
 2575.000000 3.491396 -2.466780 0.323667
 2576.000000 3.476357 -2.339777 0.336362
 2577.000000 3.525083 -2.465333 0.265809
 2578.000000 3.493402 -2.486388 0.267812
 2579.000000 3.491537 -2.388012 0.317749
 2580.000000 3.486275 -2.423545 0.266268
 2581.000000 3.537935 -2.292840 0.305826
 2582.000000 3.500538 -2.383476 0.283921
 2583.000000 3.504240 -2.395032 0.252752
 2584.000000 3.498972 -2.471977 0.268930
 2585.000000 3.509033 -2.343490 0.257294
 2586.000000 3.449069 -2.351267 0.241938
 2587.000000 3.536406 -2.334712 0.276252
 2588.000000 3.493730 -2.411221 0.300672
 2589.000000 3.539532 -2.408404 0.250613
 2590.000000 3.524010 -2.379406 0.254881
 2591.000000 3.514592 -2.364220 0.284836
 2592.000000 3.511276 -2.353442 0.251531
 2593.000000 3.563547 -2.409723 0.244598
 2594.000000 3.514499 -2.402883 0.249198
 2595.000000 3.536835 -2.415567 0.260649
 2596.000000 3.587566 -2.349184 0.288521
 2597.000000 3.550512 -2.350819 0.296030
 2598.000000 3.550712 -2.381891 0.275801
 2599.000000 3.537103 -2.346492 0.277559
 2600.000000 3.514411 -2.315804 0.249102
 2601.000000 3.520045 -2.302665 0.288481
 2602.000000 3.517501 -2.409581 0.313323
 2603.000000 3.529329 -2.437252 0.289960
 2604.000000 3.568002 -2.324713 0.319993
 2605.000000 3.529030 -2.393549 0.305389
 2606.000000 3.533728 -2.320538 0.287335
 2607.000000 3.519579 -2.357000 0.256675
 2608.000000 3.547803 -2.364452 0.293236
 2609.000000 3.537348 -2.359463 0.287989
 2610.000000 3.525273 -2.397255 0.270006
 2611.000000 3.515166 -2.343636 0.285177
 2612.000000 3.525086 -2.382087 0.249368
 2613.000000 3.530341 -2.362645 0.233802
 2614.000000 3.546606 -2.376776 0.261570
 2615.000000 3.530363 -2.419568 0.263069
 2616.000000 3.560969 -2.407140 0.261059
 2617.000000 3.502838 -2.401774 0.272287
 2618.000000 3.572998 -2.435604 0.284386
 2619.000000 3.554868 -2.421555 0.299120
 2620.000000 3.514037 -2.343722 0.246055
 2621.000000 3.583242 -2.354110 0.284018
 2622.000000 3.573754 -2.332440 0.245582
 2623.000000 3.549951 -2.378043 0.287296
 2624.000000 3.539731 -2.391530 0.257242
 2625.000000 3.545861 -2.365997 0.315091
 2626.000000 3.542423 -2.372288 0.308101
 2627.000000 3.549686 -2.346219 0.303197
 2628.000000 3.547339 -2.404249 0.289756
 2629.000000 3.527612 -2.459994 0.305091
 2630.000000 3.524958 -2.506761 0.288744
 2631.000000 3.550282 -2.441427 0.312410
 2632.000000 3.534544 -2.306028 0.296440
 2633.000000 3.537326 -2.401755 0.263864
 2634.000000 3.536351 -2.359846 0.302678
 2635.000000 3.546847 -2.370561 0.272624
 2636.000000 3.550899 -2.315689 0.284664
 2637.000000 3.530320 -2.339173 0.268030
 2638.000000 3.559565 -2.303148 0.312490
 2639.000000 3.559855 -2.364039 0.319202
 2640.000000 3.532537 -2.424561 0.307353
 2641.000000 3.552427 -2.364711 0.307298
 2642.000000 3.565202 -2.347110 0.305171
 2643.000000 3.521549 -2.408658 0.329589
 2644.000000 3.531995 -2.322590 0.284710
 2645.000000 3.558749 -2.369512 0.290238
 2646.000000 3.561553 -2.389194 0.259614
 2647.000000 3.558455 -2.324682 0.293850
 2648.000000 3.531537 -2.374875 0.259603
 2649.000000 3.555104 -2.329794 0.303266
 2650.000000 3.555098 -2.369099 0.317150
 2651.000000 3.547857 -2.273344 0.282528
 2652.000000 3.526299 -2.479669 0.241205
 2653.000000 3.530434 -2.373964 0.277083
 2654.000000 3.509127 -2.407408 0.299794
 2655.000000 3.530908 -2.358371 0.291606
 2656.000000 3.542485 -2.322050 0.299091
 2657.000000 3.478936 -2.429033 0.285789
 2658.000000 3.539940 -2.412524 0.317001
 2659.000000 3.555377 -2.375688 0.317072
 2660.000000 3.529293 -2.347987 0.290199
 2661.000000 3.495826 -2.469261 0.271823
 2662.000000 3.508558 -2.429763 0.265104
 2663.000000 3.537151 -2.437002 0.285548
 2664.000000 3.551322 -2.445494 0.300000
 2665.000000 3.545457 -2.433904 0.308510
 2666.000000 3.554347 -2.486385 0.288981
 2667.000000 3.539542 -2.346921 0.274271
 2668.000000 3.486298 -2.362548 0.318464
 2669.000000 3.576268 -2.376534 0.352968
 2670.000000 3.532850 -2.400724 0.277152
 2671.000000 3.505614 -2.262381 0.342805
 2672.000000 3.556800 -2.348617 0.305430
 2673.000000 3.555399 -2.370665 0.342652
 2674.000000 3.539101 -2.327989 0.255214
 2675.000000 3.544690 -2.380327 0.330217
 2676.000000 3.529895 -2.320311 0.272933
 2677.000000 3.558415 -2.381096 0.310083
 2678.000000 3.572221 -2.363389 0.298300
 2679.000000 3.570076 -2.390845 0.263682
 2680.000000 3.564172 -2.320210 0.285211
 2681.000000 3.555457 -2.411825 0.239891
 2682.000000 3.547036 -2.316437 0.290436
 2683.000000 3.522936 -2.319007 0.262768
 2684.000000 3.536922 -2.237515 0.269893
 2685.000000 3.525926 -2.379788 0.294481
 2686.000000 3.536292 -2.324331 0.299126
 2687.000000 3.535481 -2.373829 0.261434
 2688.000000 3.512974 -2.381434 0.270822
 2689.000000 3.515437 -2.466801 0.253951
 2690.000000 3.527436 -2.346654 0.286370
 2691.000000 3.561746 -2.313554 0.277551
 2692.000000 3.503986 -2.366148 0.276168
 2693.000000 3.512432 -2.347325 0.294096
 2694.000000 3.546890 -2.439223 0.286326
 2695.000000 3.505674 -2.362376 0.255850
 2696.000000 3.524701 -2.283269 0.285229
 2697.000000 3.515583 -2.391372 0.300865
 2698.000000 3.567278 -2.305879 0.238814
 2699.000000 3.512845 -2.362545 0.276301
 2700.000000 3.543287 -2.428154 0.256045
 2701.000000 3.553246 -2.469178 0.291727
 2702.000000 3.511303 -2.442150 0.268094
 2703.000000 3.560396 -2.344041 0.320280
 2704.000000 3.527888 -2.412684 0.266589
 2705.000000 3.498062 -2.354767 0.257588
 2706.000000 3.560464 -2.270142 0.272706
 2707.000000 3.499444 -2.317428 0.276195
 2708.000000 3.506458 -2.332760 0.236960
 2709.000000 3.485507 -2.373433 0.277295
 2710.000000 3.532271 -2.290814 0.281298
 2711.000000 3.496042 -2.289915 0.283358
 2712.000000 3.507175 -2.310489 0.306922
 2713.000000 3.523004 -2.379492 0.287782
 2714.000000 3.483346 -2.303819 0.292071
 2715.000000 3.491373 -2.285233 0.267344
 2716.000000 3.512731 -2.243979 0.258455
 2717.000000 3.537436 -2.224916 0.294148
 2718.000000 3.544595 -2.299255 0.333232
 2719.000000 3.499311 -2.283953 0.312049
 2720.000000 3.514060 -2.301939 0.309934
 2721.000000 3.533131 -2.200169 0.308559
 2722.000000 3.517742 -2.271329 0.320696
 2723.000000 3.547179 -2.283059 0.312146
 2724.000000 3.493949 -2.270502 0.287837
 2725.000000 3.536380 -2.319734 0.306539
 2726.000000 3.516061 -2.319632 0.297422
 2727.000000 3.529016 -2.251524 0.300283
 2728.000000 3.562677 -2.252475 0.288585
 2729.000000 3.556696 -2.346986 0.290519
 2730.000000 3.558450 -2.343938 0.299360
 2731.000000 3.542655 -2.340094 0.308896
 2732.000000 3.550114 -2.416795 0.354199
 2733.000000 3.537005 -2.300587 0.253770
 2734.000000 3.517854 -2.370167 0.290824
 2735.000000 3.481108 -2.319068 0.298743
 2736.000000 3.502183 -2.316336 0.261664
 2737.000000 3.525739 -2.343353 0.256915
 2738.000000 3.519960 -2.318292 0.297005
 2739.000000 3.500957 -2.368534 0.280984
 2740.000000 3.545972 -2.298333 0.293274
 2741.000000 3.527194 -2.277609 0.296034
 2742.000000 3.559775 -2.277136 0.284249
 2743.000000 3.489793 -2.377313 0.271571
 2744.000000 3.513603 -2.322514 0.277481
 2745.000000 3.512183 -2.313776 0.310053
 2746.000000 3.525466 -2.386993 0.274004
 2747.000000 3.490683 -2.276867 0.251743
 2748.000000 3.494484 -2.308499 0.253329
 2749.000000 3.459996 -2.371138 0.228506
 2750.000000 3.509147 -2.309447 0.269276
 2751.000000 3.477185 -2.349559 0.265900
 2752.000000 3.521610 -2.412658 0.270680
 2753.000000 3.498396 -2.295994 0.260088
 2754.000000 3.500587 -2.320926 0.273308
 2755.000000 3.509635 -2.368290 0.250830
 2756.000000 3.540717 -2.381666 0.275339
 2757.000000 3.525110 -2.335708 0.287445
 2758.000000 3.520795 -2.343133 0.248022
 2759.000000 3.546544 -2.373584 0.289265
 2760.000000 3.500554 -2.361856 0.240086
 2761.000000 3.566839 -2.364747 0.267028
 2762.000000 3.532780 -2.440414 0.257898
 2763.000000 3.507637 -2.286039 0.248163
 2764.000000 3.590336 -2.364588 0.287135
 2765.000000 3.547359 -2.377280 0.300526
 2766.000000 3.526506 -2.338315 0.263311
 2767.000000 3.542871 -2.249818 0.296515
 2768.000000 3.532421 -2.361443 0.287674
 2769.000000 3.580141 -2.292013 0.256014
 2770.000000 3.546986 -2.349310 0.260470
 2771.000000 3.500134 -2.406962 0.291032
 2772.000000 3.554850 -2.333700 0.276947
 2773.000000 3.544313 -2.333961 0.272096
 2774.000000 3.531474 -2.364229 0.294562
 2775.000000 3.523303 -2.314942 0.250016
 2776.000000 3.535891 -2.327058 0.224893
 2777.000000 3.509628 -2.310296 0.271861
 2778.000000 3.496903 -2.373162 0.237550
 2779.000000 3.504394 -2.354301 0.290626
 2780.000000 3.509005 -2.229926 0.274226
 2781.000000 3.502523 -2.295759 0.274298
 2782.000000 3.487198 -2.314962 0.264228
 2783.000000 3.473430 -2.362503 0.289094
 2784.000000 3.489749 -2.288931 0.255804
 2785.000000 3.490972 -2.374724 0.293524
 2786.000000 3.515593 -2.318988 0.269916
 2787.000000 3.507695 -2.343847 0.284029
 2788.000000 3.507020 -2.342511 0.290685
 2789.000000 3.509085 -2.385179 0.325886
 2790.000000 3.529651 -2.391756 0.296343
 2791.000000 3.525746 -2.286357 0.304039
 2792.000000 3.465769 -2.338466 0.254291
 2793.000000 3.461176 -2.351609 0.284252
 2794.000000 3.475970 -2.341056 0.252916
 2795.000000 3.465743 -2.349232 0.288024
 2796.000000 3.508234 -2.463882 0.293940
 2797.000000 3.514488 -2.319519 0.261525
 2798.000000 3.528955 -2.424693 0.265733
 2799.000000 3.562587 -2.286869 0.286352
 2800.000000 3.522381 -2.334141 0.243175
 2801.000000 3.511428 -2.325105 0.278839
 2802.000000 3.491664 -2.251320 0.313187
 2803.000000 3.495087 -2.285969 0.277574
 2804.000000 3.502077 -2.347264 0.291711
 2805.000000 3.511677 -2.337086 0.309278
 2806.000000 3.494341 -2.323036 0.321985
 2807.000000 3.516355 -2.425840 0.286099
 2808.000000 3.496515 -2.192264 0.296508
 2809.000000 3.510021 -2.327983 0.297372
 2810.000000 3.506460 -2.216388 0.303098
 2811.000000 3.470905 -2.428466 0.272383
 2812.000000 3.514157 -2.291911 0.320162
 2813.000000 3.444830 -2.330652 0.287467
 2814.000000 3.465700 -2.335256 0.264178
 2815.000000 3.497073 -2.404658 0.259336
 2816.000000 3.483674 -2.381870 0.308183
 2817.000000 3.521403 -2.333496 0.262651
 2818.000000 3.510147 -2.404514 0.286068
 2819.000000 3.512083 -2.277474 0.259036
 2820.000000 3.469039 -2.452224 0.257957
 2821.000000 3.496529 -2.316059 0.277505
 2822.000000 3.524495 -2.468249 0.259356
 2823.000000 3.534745 -2.328962 0.300485
 2824.000000 3.551321 -2.298681 0.301133
 2825.000000 3.566805 -2.388078 0.303435
 2826.000000 3.549097 -2.340405 0.278785
 2827.000000 3.527974 -2.366855 0.277945
 2828.000000 3.545257 -2.345755 0.285308
 2829.000000 3.519970 -2.343434 0.289269
 2830.000000 3.549959 -2.335277 0.298801
 2831.000000 3.539260 -2.416535 0.316277
 2832.000000 3.516167 -2.340013 0.300282
 2833.000000 3.486827 -2.330584 0.307726
 2834.000000 3.549409 -2.305479 0.299610
 2835.000000 3.537390 -2.286663 0.293881
 2836.000000 3.489828 -2.362010 0.269142
 2837.000000 3.532309 -2.302158 0.267650
 2838.000000 3.538129 -2.318165 0.302218
 2839.000000 3.517940 -2.420915 0.273826
 2840.000000 3.516273 -2.320164 0.263640
 2841.000000 3.509412 -2.287489 0.291992
 2842.000000 3.555271 -2.366153 0.315125
 2843.000000 3.531871 -2.323692 0.293028
 2844.000000 3.499623 -2.282242 0.259840
 2845.000000 3.511291 -2.394975 0.276065
 2846.000000 3.531878 -2.320657 0.296874
 2847.000000 3.487633 -2.376982 0.294774
 2848.000000 3.470584 -2.372813 0.277424
 2849.000000 3.520859 -2.338355 0.277869
 2850.000000 3.498877 -2.332471 0.265166
 2851.000000 3.488203 -2.403638 0.278634
 2852.000000 3.474940 -2.392147 0.303975
 2853.000000 3.499887 -2.401231 0.254982
 2854.000000 3.499698 -2.401065 0.293405
 2855.000000 3.494694 -2.306894 0.254506
 2856.000000 3.506660 -2.386303 0.255889
 2857.000000 3.505440 -2.399323 0.238129
 2858.000000 3.509175 -2.318625 0.271099
 2859.000000 3.494359 -2.317872 0.258707
 2860.000000 3.518826 -2.300450 0.247996
 2861.000000 3.514117 -2.434602 0.273014
 2862.000000 3.512656 -2.266662 0.268575
 2863.000000 3.506443 -2.280581 0.280628
 2864.000000 3.498740 -2.270120 0.257905
 2865.000000 3.526553 -2.414673 0.270227
 2866.000000 3.515032 -2.325335 0.289384
 2867.000000 3.499907 -2.313943 0.287749
 2868.000000 3.567289 -2.269271 0.281233
 2869.000000 3.510652 -2.346929 0.254687
 2870.000000 3.502111 -2.347269 0.252523
 2871.000000 3.513060 -2.317825 0.272519
 2872.000000 3.502487 -2.196678 0.268169
 2873.000000 3.521568 -2.319345 0.332522
 2874.000000 3.563091 -2.273134 0.295787
 2875.000000 3.483625 -2.290565 0.261112
 2876.000000 3.561967 -2.318065 0.269157
 2877.000000 3.530416 -2.356096 0.239643
 2878.000000 3.565384 -2.384378 0.267287
 2879.000000 3.554516 -2.349577 0.278281
 2880.000000 3.495291 -2.321726 0.297145
 2881.000000 3.525349 -2.383183 0.284994
 2882.000000 3.546703 -2.355221 0.252171
 2883.000000 3.499244 -2.347510 0.247446
 2884.000000 3.520795 -2.319277 0.291757
 2885.000000 3.483880 -2.358237 0.299894
 2886.000000 3.510798 -2.301104 0.285741
 2887.000000 3.570426 -2.319774 0.332339
 2888.000000 3.527285 -2.329305 0.295935
 2889.000000 3.483720 -2.384776 0.296042
 2890.000000 3.502198 -2.275390 0.315482
 2891.000000 3.515118 -2.304839 0.290379
 2892.000000 3.492215 -2.300228 0.337949
 2893.000000 3.507543 -2.322560 0.326168
 2894.000000 3.525550 -2.349683 0.319129
 2895.000000 3.540070 -2.300045 0.341867
 2896.000000 3.523897 -2.364117 0.297701
 2897.000000 3.491974 -2.395996 0.320289
 2898.000000 3.514889 -2.400400 0.332043
 2899.000000 3.479700 -2.301806 0.309578
 2900.000000 3.573997 -2.278610 0.340923
 2901.000000 3.469180 -2.288880 0.364736
 2902.000000 3.524079 -2.360284 0.367012
 2903.000000 3.569686 -2.326831 0.334827
 2904.000000 3.522078 -2.369192 0.326377
 2905.000000 3.514253 -2.335826 0.383335
 2906.000000 3.503323 -2.370355 0.316250
 2907.000000 3.501522 -2.401130 0.343363
 2908.000000 3.534255 -2.338706 0.297358
 2909.000000 3.489570 -2.328911 0.362812
 2910.000000 3.502231 -2.390436 0.297613
 2911.000000 3.513749 -2.319704 0.325000
 2912.000000 3.487283 -2.348863 0.341641
 2913.000000 3.487249 -2.337155 0.354635
 2914.000000 3.529386 -2.369582 0.332675
 2915.000000 3.513783 -2.416733 0.328581
 2916.000000 3.512812 -2.348943 0.351013
 2917.000000 3.537341 -2.362453 0.384559
 2918.000000 3.473244 -2.361544 0.338754
 2919.000000 3.496656 -2.304323 0.322627
 2920.000000 3.490953 -2.289768 0.309748
 2921.000000 3.457258 -2.259578 0.318233
 2922.000000 3.481423 -2.280223 0.326552
 2923.000000 3.449133 -2.299929 0.293119
 2924.000000 3.496653 -2.293396 0.329986
 2925.000000 3.566505 -2.338582 0.355921
 2926.000000 3.490234 -2.354526 0.307740
 2927.000000 3.489832 -2.350452 0.353926
 2928.000000 3.503477 -2.372304 0.336948
 2929.000000 3.489710 -2.311713 0.326159
 2930.000000 3.496942 -2.336224 0.291186
 2931.000000 3.522342 -2.230205 0.352094
 2932.000000 3.513049 -2.369797 0.337155
 2933.000000 3.497590 -2.306739 0.319563
 2934.000000 3.530067 -2.284139 0.274684
 2935.000000 3.537141 -2.271877 0.249043
 2936.000000 3.527900 -2.300934 0.285494
 2937.000000 3.518840 -2.343647 0.229514
 2938.000000 3.539382 -2.386588 0.268669
 2939.000000 3.506662 -2.280682 0.276874
 2940.000000 3.504463 -2.270886 0.316428
 2941.000000 3.514104 -2.233505 0.295468
 2942.000000 3.576639 -2.268583 0.317590
 2943.000000 3.513169 -2.269377 0.333982
 2944.000000 3.477802 -2.278277 0.326126
 2945.000000 3.493586 -2.329267 0.332867
 2946.000000 3.473765 -2.266052 0.303477
 2947.000000 3.491595 -2.321003 0.291302
 2948.000000 3.499558 -2.294420 0.300538
 2949.000000 3.479457 -2.244444 0.269830
 2950.000000 3.469794 -2.295349 0.265060
 2951.000000 3.462655 -2.262403 0.267517
 2952.000000 3.481073 -2.301922 0.248127
 2953.000000 3.507442 -2.278423 0.290408
 2954.000000 3.493611 -2.271787 0.268161
 2955.000000 3.489603 -2.312256 0.262196
 2956.000000 3.513670 -2.309423 0.283061
 2957.000000 3.507250 -2.256221 0.283109
 2958.000000 3.511777 -2.224301 0.308707
 2959.000000 3.498420 -2.288603 0.319634
 2960.000000 3.519017 -2.222447 0.305764
 2961.000000 3.486521 -2.335571 0.283752
 2962.000000 3.486471 -2.309342 0.278354
 2963.000000 3.479834 -2.327836 0.314973
 2964.000000 3.484353 -2.239844 0.272738
 2965.000000 3.492633 -2.197348 0.309949
 2966.000000 3.490377 -2.283121 0.298350
 2967.000000 3.521654 -2.219211 0.330754
 2968.000000 3.496812 -2.291407 0.323576
 2969.000000 3.493588 -2.390477 0.344937
 2970.000000 3.504214 -2.340428 0.260450
 2971.000000 3.451587 -2.206032 0.311858
 2972.000000 3.480983 -2.261630 0.281859
 2973.000000 3.527077 -2.265756 0.311226
 2974.000000 3.497692 -2.226036 0.284087
 2975.000000 3.484978 -2.323086 0.283226
 2976.000000 3.489837 -2.346763 0.265346
 2977.000000 3.488544 -2.315837 0.301954
 2978.000000 3.494906 -2.346545 0.249265
 2979.000000 3.502580 -2.301887 0.291104
 2980.000000 3.487598 -2.263886 0.312730
 2981.000000 3.500093 -2.316310 0.276538
 2982.000000 3.497226 -2.356234 0.336710
 2983.000000 3.508121 -2.405168 0.287491
 2984.000000 3.488553 -2.430382 0.318956
 2985.000000 3.513499 -2.386423 0.329822
 2986.000000 3.492271 -2.275682 0.329416
 2987.000000 3.525844 -2.382832 0.284207
 2988.000000 3.508182 -2.350802 0.328625
 2989.000000 3.515606 -2.327674 0.325350
 2990.000000 3.474337 -2.437714 0.299187
 2991.000000 3.496176 -2.402479 0.294242
 2992.000000 3.478591 -2.344499 0.314577
 2993.000000 3.526121 -2.287012 0.270450
 2994.000000 3.489744 -2.312595 0.241394
 2995.000000 3.495908 -2.295223 0.240809
 2996.000000 3.488620 -2.374730 0.216990
 2997.000000 3.487848 -2.362706 0.217305
 2998.000000 3.492518 -2.361610 0.238677
 2999.000000 3.481907 -2.317424 0.239114
 3000.000000 3.502739 -2.443028 0.208223
 3001.000000 3.466782 -2.418943 0.233643
 3002.000000 3.475580 -2.287773 0.248223
 3003.000000 3.462046 -2.347189 0.238791
 3004.000000 3.513161 -2.306732 0.229221
 3005.000000 3.475999 -2.309996 0.256054
 3006.000000 3.516401 -2.401484 0.246420
 3007.000000 3.495220 -2.377312 0.228034
 3008.000000 3.516613 -2.292286 0.260139
 3009.000000 3.499854 -2.360668 0.251889
 3010.000000 3.491337 -2.295610 0.265224
 3011.000000 3.486066 -2.371154 0.217978
 3012.000000 3.431926 -2.327614 0.262842
 3013.000000 3.464582 -2.369409 0.313021
 3014.000000 3.486040 -2.380180 0.287697
 3015.000000 3.441809 -2.399183 0.270522
 3016.000000 3.497805 -2.396906 0.301188
 3017.000000 3.484599 -2.419324 0.293039
 3018.000000 3.475179 -2.399329 0.302871
 3019.000000 3.537048 -2.398913 0.272570
 3020.000000 3.476430 -2.356929 0.243634
 3021.000000 3.467287 -2.393632 0.293963
 3022.000000 3.491763 -2.423072 0.277972
 3023.000000 3.491009 -2.394503 0.305927
 3024.000000 3.528265 -2.449293 0.261570
 3025.000000 3.494131 -2.400484 0.269032
 3026.000000 3.457454 -2.432840 0.273850
 3027.000000 3.530696 -2.339803 0.218484
 3028.000000 3.497182 -2.380933 0.298906
 3029.000000 3.492595 -2.401757 0.310120
 3030.000000 3.493378 -2.390672 0.260195
 3031.000000 3.463750 -2.364120 0.274028
 3032.000000 3.460186 -2.365442 0.318292
 3033.000000 3.476266 -2.311487 0.264275
 3034.000000 3.511319 -2.359071 0.296395
 3035.000000 3.476678 -2.402421 0.241952
 3036.000000 3.465949 -2.285723 0.280904
 3037.000000 3.473938 -2.324493 0.211221
 3038.000000 3.460901 -2.402173 0.237151
 3039.000000 3.497085 -2.371039 0.283681
 3040.000000 3.480231 -2.427363 0.282020
 3041.000000 3.495636 -2.335179 0.313472
 3042.000000 3.470532 -2.432522 0.338802
 3043.000000 3.493788 -2.416969 0.299589
 3044.000000 3.492662 -2.391306 0.290264
 3045.000000 3.508604 -2.404771 0.324784
 3046.000000 3.508754 -2.379307 0.290468
 3047.000000 3.513816 -2.423959 0.325419
 3048.000000 3.527470 -2.437374 0.334393
 3049.000000 3.508382 -2.433952 0.326757
 3050.000000 3.508169 -2.386828 0.312757
 3051.000000 3.478862 -2.446446 0.273926
 3052.000000 3.507530 -2.351883 0.312210
 3053.000000 3.480682 -2.392852 0.291690
 3054.000000 3.494629 -2.492742 0.276229
 3055.000000 3.513171 -2.428663 0.284425
 3056.000000 3.494161 -2.322746 0.275356
 3057.000000 3.483785 -2.379873 0.322067
 3058.000000 3.512556 -2.431977 0.302081
 3059.000000 3.491289 -2.451884 0.333545
 3060.000000 3.459573 -2.446734 0.285737
 3061.000000 3.531379 -2.390533 0.323838
 3062.000000 3.486730 -2.458755 0.322727
 3063.000000 3.514002 -2.377380 0.339535
 3064.000000 3.475624 -2.427699 0.311353
 3065.000000 3.519722 -2.323312 0.294935
 3066.000000 3.499450 -2.430667 0.309599
 3067.000000 3.501759 -2.416680 0.320547
 3068.000000 3.512535 -2.423529 0.291347
 3069.000000 3.520412 -2.327887 0.298525
 3070.000000 3.473026 -2.350447 0.284061
 3071.000000 3.512354 -2.331821 0.283897
 3072.000000 3.496213 -2.386288 0.273862
 3073.000000 3.531019 -2.252796 0.326254
 3074.000000 3.537282 -2.328076 0.305005
 3075.000000 3.505376 -2.329808 0.265634
 3076.000000 3.515656 -2.411272 0.286548
 3077.000000 3.508684 -2.314482 0.272611
 3078.000000 3.525974 -2.319424 0.289409
 3079.000000 3.556860 -2.288238 0.286434
 3080.000000 3.512008 -2.324778 0.274665
 3081.000000 3.523649 -2.299515 0.261377
 3082.000000 3.488545 -2.354048 0.279091
 3083.000000 3.494949 -2.353805 0.293076
 3084.000000 3.522000 -2.347826 0.291187
 3085.000000 3.499336 -2.291742 0.295738
 3086.000000 3.506826 -2.304673 0.319259
 3087.000000 3.529127 -2.249064 0.263826
 3088.000000 3.500705 -2.332653 0.256135
 3089.000000 3.517721 -2.344645 0.261783
 3090.000000 3.472136 -2.431640 0.260664
 3091.000000 3.498829 -2.327637 0.264549
 3092.000000 3.461873 -2.245241 0.272042
 3093.000000 3.483077 -2.370235 0.285034
 3094.000000 3.523852 -2.248459 0.271634
 3095.000000 3.478087 -2.304836 0.264872
 3096.000000 3.482844 -2.236590 0.231478
 3097.000000 3.547847 -2.283030 0.260559
 3098.000000 3.487792 -2.308884 0.236936
 3099.000000 3.523048 -2.395458 0.275166
 3100.000000 3.477557 -2.293692 0.266558
 3101.000000 3.518606 -2.349639 0.263656
 3102.000000 3.492251 -2.336269 0.288471
 3103.000000 3.501479 -2.367461 0.251948
 3104.000000 3.493087 -2.294121 0.246750
 3105.000000 3.500925 -2.331728 0.277350
 3106.000000 3.490039 -2.346307 0.238054
 3107.000000 3.469537 -2.370150 0.245344
 3108.000000 3.465836 -2.362145 0.230668
 3109.000000 3.461244 -2.338558 0.227421
 3110.000000 3.475648 -2.293391 0.255409
 3111.000000 3.465080 -2.315958 0.248046
 3112.000000 3.469529 -2.317810 0.260521
 3113.000000 3.489809 -2.379761 0.232497
 3114.000000 3.503650 -2.399570 0.248883
 3115.000000 3.534895 -2.437737 0.257885
 3116.000000 3.475337 -2.310181 0.251094
 3117.000000 3.455820 -2.312325 0.231904
 3118.000000 3.453533 -2.335197 0.238737
 3119.000000 3.475490 -2.314511 0.244438
 3120.000000 3.499951 -2.318197 0.299952
 3121.000000 3.504773 -2.256376 0.286669
 3122.000000 3.528789 -2.368237 0.302370
 3123.000000 3.493960 -2.307090 0.268092
 3124.000000 3.493259 -2.257681 0.266509
 3125.000000 3.542927 -2.394909 0.296591
 3126.000000 3.514380 -2.327709 0.247251
 3127.000000 3.500270 -2.250320 0.273108
 3128.000000 3.496477 -2.347136 0.291918
 3129.000000 3.508412 -2.258275 0.251448
 3130.000000 3.512441 -2.352978 0.289283
 3131.000000 3.540836 -2.353450 0.293670
 3132.000000 3.593966 -2.319744 0.295317
 3133.000000 3.553511 -2.298249 0.262116
 3134.000000 3.508086 -2.282147 0.299465
 3135.000000 3.507730 -2.318502 0.283893
 3136.000000 3.486602 -2.338278 0.289231
 3137.000000 3.485263 -2.275689 0.295190
 3138.000000 3.517783 -2.282052 0.241160
 3139.000000 3.503297 -2.282797 0.267745
 3140.000000 3.501374 -2.310431 0.284691
 3141.000000 3.529435 -2.381042 0.278521
 3142.000000 3.551207 -2.252628 0.241686
 3143.000000 3.549606 -2.376545 0.278810
 3144.000000 3.519578 -2.363815 0.237988
 3145.000000 3.532738 -2.365470 0.240415
 3146.000000 3.506039 -2.382318 0.240539
 3147.000000 3.570933 -2.408559 0.284092
 3148.000000 3.570914 -2.298694 0.301790
 3149.000000 3.574700 -2.297239 0.264198
 3150.000000 3.517953 -2.350841 0.297978
 3151.000000 3.596671 -2.335534 0.264089
 3152.000000 3.564185 -2.355254 0.252257
 3153.000000 3.549782 -2.386561 0.316394
 3154.000000 3.537104 -2.401495 0.286458
 3155.000000 3.535810 -2.381648 0.283983
 3156.000000 3.577909 -2.423671 0.328692
 3157.000000 3.515414 -2.373267 0.320796
 3158.000000 3.567388 -2.355217 0.333498
 3159.000000 3.532147 -2.289117 0.291956
 3160.000000 3.529743 -2.362332 0.286322
 3161.000000 3.502773 -2.423291 0.256126
 3162.000000 3.493219 -2.313974 0.259909
 3163.000000 3.503988 -2.339902 0.241249
 3164.000000 3.530269 -2.320644 0.264723
 3165.000000 3.553318 -2.324778 0.258845
 3166.000000 3.498021 -2.321361 0.254448
 3167.000000 3.521397 -2.314552 0.261385
 3168.000000 3.507675 -2.367692 0.250170
 3169.000000 3.454028 -2.309557 0.288309
 3170.000000 3.505679 -2.397504 0.248986
 3171.000000 3.538837 -2.409839 0.278649
 3172.000000 3.507136 -2.368806 0.301422
 3173.000000 3.519077 -2.412349 0.285200
 3174.000000 3.534159 -2.374845 0.284768
 3175.000000 3.550089 -2.407515 0.271349
 3176.000000 3.552228 -2.325561 0.261106
 3177.000000 3.600667 -2.448019 0.295146
 3178.000000 3.531634 -2.297915 0.249264
 3179.000000 3.567292 -2.338317 0.255605
 3180.000000 3.525100 -2.370875 0.276568
 3181.000000 3.535644 -2.317448 0.267583
 3182.000000 3.503024 -2.306779 0.281456
 3183.000000 3.499737 -2.374835 0.275500
 3184.000000 3.540150 -2.370108 0.298301
 3185.000000 3.539295 -2.245711 0.257245
 3186.000000 3.531046 -2.372015 0.272800
 3187.000000 3.532438 -2.322916 0.273640
 3188.000000 3.528214 -2.202694 0.262450
 3189.000000 3.495414 -2.363870 0.213312
 3190.000000 3.512618 -2.272310 0.266301
 3191.000000 3.529156 -2.313720 0.276796
 3192.000000 3.573082 -2.326259 0.237883
 3193.000000 3.527684 -2.307004 0.263822
 3194.000000 3.553520 -2.322148 0.243967
 3195.000000 3.557354 -2.242729 0.252417
 3196.000000 3.548400 -2.249831 0.251180
 3197.000000 3.576673 -2.356016 0.273138
 3198.000000 3.521144 -2.361690 0.281711
 3199.000000 3.525890 -2.305715 0.278308
 3200.000000 3.490218 -2.250438 0.287603
 3201.000000 3.499775 -2.291021 0.292698
 3202.000000 3.479663 -2.369463 0.290302
 3203.000000 3.475326 -2.396626 0.263429
 3204.000000 3.512707 -2.402546 0.261194
 3205.000000 3.525173 -2.367644 0.270713
 3206.000000 3.514253 -2.369308 0.257165
 3207.000000 3.475356 -2.326854 0.266167
 3208.000000 3.497119 -2.297392 0.259710
 3209.000000 3.487853 -2.346138 0.294968
 3210.000000 3.464552 -2.355134 0.263539
 3211.000000 3.485387 -2.342151 0.261978
 3212.000000 3.507156 -2.405651 0.295836
 3213.000000 3.544133 -2.355790 0.290193
 3214.000000 3.507468 -2.404480 0.286950
 3215.000000 3.489243 -2.217015 0.265547
 3216.000000 3.539085 -2.317501 0.313535
 3217.000000 3.507342 -2.297634 0.322021
 3218.000000 3.540183 -2.350851 0.286900
 3219.000000 3.513511 -2.303520 0.309773
 3220.000000 3.496846 -2.360246 0.338081
 3221.000000 3.506711 -2.331348 0.320002
 3222.000000 3.513459 -2.361057 0.308940
 3223.000000 3.524682 -2.408132 0.280534
 3224.000000 3.518806 -2.365988 0.271786
 3225.000000 3.524038 -2.295518 0.276724
 3226.000000 3.552575 -2.337845 0.282823
 3227.000000 3.515368 -2.375696 0.298271
 3228.000000 3.470248 -2.369178 0.249672
 3229.000000 3.487899 -2.333119 0.227746
 3230.000000 3.517673 -2.397524 0.268102
 3231.000000 3.520401 -2.361379 0.276955
 3232.000000 3.512865 -2.377209 0.329266
 3233.000000 3.529260 -2.339572 0.281694
 3234.000000 3.504036 -2.493518 0.270959
 3235.000000 3.509761 -2.333048 0.291927
 3236.000000 3.537365 -2.327794 0.253943
 3237.000000 3.542698 -2.368595 0.290260
 3238.000000 3.514479 -2.319062 0.275373
 3239.000000 3.532921 -2.372470 0.283159
 3240.000000 3.521215 -2.345702 0.291695
 3241.000000 3.510486 -2.401334 0.290834
 3242.000000 3.520890 -2.389203 0.310274
 3243.000000 3.533892 -2.384348 0.287884
 3244.000000 3.502397 -2.313520 0.305848
 3245.000000 3.533108 -2.360648 0.287669
 3246.000000 3.512769 -2.391221 0.315803
 3247.000000 3.503339 -2.387500 0.302808
 3248.000000 3.549201 -2.386679 0.293396
 3249.000000 3.525342 -2.369727 0.294193
 3250.000000 3.498488 -2.338554 0.296073
 3251.000000 3.504773 -2.435529 0.274662
 3252.000000 3.559975 -2.346241 0.275728
 3253.000000 3.541196 -2.435392 0.266415
 3254.000000 3.527025 -2.351596 0.246114
 3255.000000 3.498459 -2.307615 0.276816
 3256.000000 3.501700 -2.386878 0.262038
 3257.000000 3.523038 -2.383008 0.260167
 3258.000000 3.460134 -2.347629 0.214014
 3259.000000 3.498023 -2.395246 0.232389
 3260.000000 3.521903 -2.320872 0.267730
 3261.000000 3.489294 -2.323772 0.271779
 3262.000000 3.539441 -2.340288 0.264311
 3263.000000 3.533698 -2.350419 0.264111
 3264.000000 3.467213 -2.234704 0.260382
 3265.000000 3.502667 -2.325516 0.250115
 3266.000000 3.489917 -2.383913 0.244676
 3267.000000 3.503080 -2.392437 0.259008
 3268.000000 3.507474 -2.410509 0.230517
 3269.000000 3.517682 -2.474004 0.236184
 3270.000000 3.531709 -2.323705 0.284729
 3271.000000 3.505403 -2.451576 0.258293
 3272.000000 3.528359 -2.477082 0.272902
 3273.000000 3.443844 -2.432118 0.286435
 3274.000000 3.482676 -2.345293 0.275673
 3275.000000 3.482585 -2.325376 0.276812
 3276.000000 3.506163 -2.438975 0.239922
 3277.000000 3.487242 -2.439988 0.250425
 3278.000000 3.496816 -2.393599 0.282911
 3279.000000 3.506190 -2.478023 0.262929
 3280.000000 3.522199 -2.388414 0.280346
 3281.000000 3.484072 -2.346798 0.245013
 3282.000000 3.494516 -2.386764 0.260244
 3283.000000 3.514401 -2.444644 0.224297
 3284.000000 3.471371 -2.281577 0.242358
 3285.000000 3.512601 -2.356679 0.264590
 3286.000000 3.468221 -2.386612 0.238700
 3287.000000 3.481603 -2.392021 0.263201
 3288.000000 3.487354 -2.404426 0.260765
 3289.000000 3.542320 -2.422005 0.292173
 3290.000000 3.503613 -2.401991 0.265100
 3291.000000 3.516797 -2.271186 0.232159
 3292.000000 3.486680 -2.356158 0.283156
 3293.000000 3.516239 -2.404022 0.257137
 3294.000000 3.515197 -2.298387 0.285129
 3295.000000 3.511472 -2.323084 0.262932
 3296.000000 3.482076 -2.360416 0.259619
 3297.000000 3.495302 -2.353938 0.290962
 3298.000000 3.484859 -2.269109 0.224310
 3299.000000 3.496559 -2.326440 0.268958
 3300.000000 3.511534 -2.399395 0.252747
 3301.000000 3.524002 -2.253472 0.246971
 3302.000000 3.519625 -2.375212 0.255229
 3303.000000 3.538141 -2.326636 0.253691
 3304.000000 3.538616 -2.289895 0.300805
 3305.000000 3.527051 -2.375603 0.250362
 3306.000000 3.569770 -2.353143 0.288884
 3307.000000 3.556007 -2.396916 0.284722
 3308.000000 3.541061 -2.387063 0.254054
 3309.000000 3.530142 -2.316110 0.271115
 3310.000000 3.576175 -2.280400 0.258304
 3311.000000 3.573129 -2.264175 0.257956
 3312.000000 3.567486 -2.344287 0.248325
 3313.000000 3.533478 -2.323472 0.255409
 3314.000000 3.544246 -2.337862 0.237716
 3315.000000 3.559303 -2.326316 0.236345
 3316.000000 3.549060 -2.324955 0.265253
 3317.000000 3.539855 -2.335536 0.234417
 3318.000000 3.509208 -2.303854 0.246032
 3319.000000 3.523090 -2.296069 0.255107
 3320.000000 3.533750 -2.293312 0.248902
 3321.000000 3.520460 -2.397250 0.252502
 3322.000000 3.522736 -2.455217 0.267166
 3323.000000 3.477657 -2.406093 0.276957
 3324.000000 3.560136 -2.297123 0.268197
 3325.000000 3.538354 -2.383545 0.268047
 3326.000000 3.545213 -2.381463 0.272301
 3327.000000 3.551520 -2.357492 0.286570
 3328.000000 3.556033 -2.264992 0.270875
 3329.000000 3.557876 -2.299765 0.322081
 3330.000000 3.497041 -2.330648 0.273123
 3331.000000 3.537468 -2.454814 0.290544
 3332.000000 3.534606 -2.374625 0.259138
 3333.000000 3.526285 -2.382557 0.301655
 3334.000000 3.502507 -2.294757 0.297524
 3335.000000 3.497163 -2.402563 0.349924
 3336.000000 3.526545 -2.365219 0.292087
 3337.000000 3.524734 -2.323166 0.269812
 3338.000000 3.525607 -2.330569 0.231634
 3339.000000 3.536847 -2.311053 0.241951
 3340.000000 3.507396 -2.344542 0.260117
 3341.000000 3.509433 -2.342232 0.291025
 3342.000000 3.466686 -2.356843 0.248719
 3343.000000 3.487517 -2.376112 0.268204
 3344.000000 3.518489 -2.355533 0.255993
 3345.000000 3.506473 -2.291171 0.260852
 3346.000000 3.509878 -2.369824 0.280624
 3347.000000 3.485302 -2.418881 0.282043
 3348.000000 3.492523 -2.292241 0.323389
 3349.000000 3.497381 -2.358190 0.266551
 3350.000000 3.508630 -2.268356 0.277393
 3351.000000 3.506990 -2.366213 0.279345
 3352.000000 3.509356 -2.363243 0.242663
 3353.000000 3.502441 -2.335511 0.250758
 3354.000000 3.499482 -2.359251 0.250412
 3355.000000 3.471967 -2.414252 0.250928
 3356.000000 3.500562 -2.325570 0.260244
 3357.000000 3.527977 -2.373151 0.282008
 3358.000000 3.507306 -2.371308 0.303260
 3359.000000 3.446553 -2.345888 0.275856
 3360.000000 3.514740 -2.386024 0.263035
 3361.000000 3.501585 -2.348961 0.294768
 3362.000000 3.483285 -2.348966 0.266444
 3363.000000 3.524406 -2.234483 0.275793
 3364.000000 3.502971 -2.259436 0.272723
 3365.000000 3.533831 -2.308639 0.263140
 3366.000000 3.519427 -2.326774 0.245679
 3367.000000 3.530765 -2.347009 0.284311
 3368.000000 3.507462 -2.355171 0.242479
 3369.000000 3.475363 -2.416609 0.274958
 3370.000000 3.511037 -2.362859 0.277058
 3371.000000 3.466621 -2.323120 0.287671
 3372.000000 3.504443 -2.329794 0.280249
 3373.000000 3.498596 -2.293612 0.263353
 3374.000000 3.530628 -2.296092 0.294142
 3375.000000 3.514308 -2.348907 0.297048
 3376.000000 3.515807 -2.382331 0.266836
 3377.000000 3.531695 -2.430569 0.290187
 3378.000000 3.512471 -2.354493 0.274194
 3379.000000 3.585438 -2.399905 0.278278
 3380.000000 3.496825 -2.337535 0.289360
 3381.000000 3.546276 -2.347102 0.240701
 3382.000000 3.578877 -2.302898 0.313856
 3383.000000 3.520186 -2.355394 0.286387
 3384.000000 3.529870 -2.346088 0.275608
 3385.000000 3.556720 -2.352245 0.305840
 3386.000000 3.534024 -2.276722 0.304568
 3387.000000 3.518701 -2.287861 0.254768
 3388.000000 3.550363 -2.325218 0.244157
 3389.000000 3.544225 -2.332563 0.302452
 3390.000000 3.491920 -2.350546 0.299825
 3391.000000 3.562400 -2.391931 0.270328
 3392.000000 3.551919 -2.386748 0.291383
 3393.000000 3.558121 -2.320084 0.284882
 3394.000000 3.535212 -2.372925 0.303243
 3395.000000 3.506829 -2.356755 0.267944
 3396.000000 3.550943 -2.336843 0.282588
 3397.000000 3.594813 -2.341289 0.307531
 3398.000000 3.560458 -2.398514 0.312423
 3399.000000 3.530585 -2.441342 0.267228
 3400.000000 3.533220 -2.368693 0.268738
 3401.000000 3.518127 -2.402921 0.246449
 3402.000000 3.505095 -2.339802 0.245353
 3403.000000 3.489437 -2.365231 0.252579
 3404.000000 3.470691 -2.366960 0.228595
 3405.000000 3.500099 -2.350072 0.206656
 3406.000000 3.505408 -2.433122 0.246698
 3407.000000 3.509195 -2.255908 0.241240
 3408.000000 3.492748 -2.379483 0.252022
 3409.000000 3.553008 -2.348062 0.246629
 3410.000000 3.489140 -2.252311 0.241000
 3411.000000 3.480928 -2.399137 0.212699
 3412.000000 3.513413 -2.343666 0.205636
 3413.000000 3.463939 -2.385430 0.235743
 3414.000000 3.490316 -2.458571 0.240740
 3415.000000 3.477667 -2.338299 0.248435
 3416.000000 3.495968 -2.312315 0.240043
 3417.000000 3.466032 -2.393890 0.217594
 3418.000000 3.465921 -2.381034 0.250028
 3419.000000 3.488579 -2.361790 0.230143
 3420.000000 3.514413 -2.380734 0.231913
 3421.000000 3.473790 -2.308626 0.217633
 3422.000000 3.465084 -2.338511 0.194522
 3423.000000 3.478214 -2.351364 0.198036
 3424.000000 3.475077 -2.301025 0.227477
 3425.000000 3.537623 -2.354280 0.232739
 3426.000000 3.466544 -2.380702 0.210534
 3427.000000 3.471885 -2.367599 0.220229
 3428.000000 3.500337 -2.372381 0.228810
 3429.000000 3.461876 -2.376357 0.208705
 3430.000000 3.492746 -2.376208 0.266702
 3431.000000 3.525468 -2.431718 0.289545
 3432.000000 3.545958 -2.364995 0.219439
 3433.000000 3.552873 -2.412791 0.277855
 3434.000000 3.482773 -2.426519 0.252315
 3435.000000 3.515251 -2.354370 0.272674
 3436.000000 3.526802 -2.447280 0.272181
 3437.000000 3.515001 -2.402721 0.289167
 3438.000000 3.499068 -2.394449 0.261269
 3439.000000 3.492559 -2.262692 0.254517
 3440.000000 3.527395 -2.336436 0.254085
 3441.000000 3.535081 -2.355217 0.281144
 3442.000000 3.553956 -2.263811 0.249310
 3443.000000 3.489844 -2.406080 0.241875
 3444.000000 3.507444 -2.368375 0.227639
 3445.000000 3.487701 -2.316791 0.217049
 3446.000000 3.490452 -2.291921 0.223664
 3447.000000 3.534452 -2.371439 0.239382
 3448.000000 3.500337 -2.363962 0.227773
 3449.000000 3.517359 -2.354569 0.221412
 3450.000000 3.528111 -2.348783 0.224804
 3451.000000 3.517304 -2.342362 0.243633
 3452.000000 3.500855 -2.320056 0.232559
 3453.000000 3.510820 -2.317008 0.255622
 3454.000000 3.541083 -2.280653 0.236473
 3455.000000 3.485682 -2.323651 0.227430
 3456.000000 3.503879 -2.417769 0.219072
 3457.000000 3.519016 -2.457650 0.240083
 3458.000000 3.528317 -2.339884 0.256098
 3459.000000 3.535817 -2.348520 0.232865
 3460.000000 3.513890 -2.468593 0.276958
 3461.000000 3.546180 -2.322100 0.265047
 3462.000000 3.540966 -2.375781 0.258956
 3463.000000 3.539284 -2.346120 0.254066
 3464.000000 3.572714 -2.435573 0.255883
 3465.000000 3.499530 -2.368588 0.267450
 3466.000000 3.499414 -2.407382 0.280056
 3467.000000 3.507802 -2.396524 0.248671
 3468.000000 3.509117 -2.366215 0.255852
 3469.000000 3.502896 -2.350531 0.238039
 3470.000000 3.485184 -2.370288 0.260361
 3471.000000 3.498725 -2.283019 0.247453
 3472.000000 3.518380 -2.291461 0.238486
 3473.000000 3.483504 -2.411384 0.250122
 3474.000000 3.484754 -2.392257 0.222358
 3475.000000 3.518730 -2.476095 0.251718
 3476.000000 3.508506 -2.360968 0.285084
 3477.000000 3.505580 -2.450945 0.261217
 3478.000000 3.518007 -2.446193 0.288695
 3479.000000 3.508925 -2.392434 0.245282
 3480.000000 3.527162 -2.299176 0.232894
 3481.000000 3.497484 -2.354065 0.229865
 3482.000000 3.500652 -2.404124 0.257747
 3483.000000 3.560378 -2.381772 0.242722
 3484.000000 3.514708 -2.340858 0.248295
 3485.000000 3.532201 -2.333927 0.237108
 3486.000000 3.526334 -2.369286 0.231202
 3487.000000 3.477112 -2.315666 0.241638
 3488.000000 3.500140 -2.343631 0.215405
 3489.000000 3.517608 -2.338969 0.227143
 3490.000000 3.505237 -2.373046 0.239713
 3491.000000 3.473261 -2.423713 0.215404
 3492.000000 3.486846 -2.352689 0.260068
 3493.000000 3.497423 -2.356036 0.214147
 3494.000000 3.505771 -2.428594 0.222326
 3495.000000 3.499770 -2.284626 0.218274
 3496.000000 3.490708 -2.380835 0.225655
 3497.000000 3.554610 -2.352297 0.274713
 3498.000000 3.513775 -2.321141 0.236816
 3499.000000 3.546161 -2.404854 0.234338
 3500.000000 3.506105 -2.367934 0.277042
 3501.000000 3.525634 -2.352948 0.278394
 3502.000000 3.558993 -2.354885 0.257316
 3503.000000 3.552534 -2.388982 0.262712
 3504.000000 3.556600 -2.412382 0.274716
 3505.000000 3.542378 -2.396603 0.284675
 3506.000000 3.539627 -2.337840 0.266648
 3507.000000 3.510412 -2.455582 0.288236
 3508.000000 3.511815 -2.336144 0.219585
 3509.000000 3.554140 -2.400870 0.238396
 3510.000000 3.527658 -2.378720 0.269700
 3511.000000 3.528641 -2.404878 0.249443
 3512.000000 3.522971 -2.391499 0.274160
 3513.000000 3.552774 -2.354442 0.258858
 3514.000000 3.504265 -2.396774 0.258643
 3515.000000 3.524828 -2.321430 0.248265
 3516.000000 3.536113 -2.382696 0.223037
 3517.000000 3.551874 -2.364116 0.285958
 3518.000000 3.549058 -2.354055 0.276412
 3519.000000 3.506974 -2.377855 0.252818
 3520.000000 3.517962 -2.393827 0.285266
 3521.000000 3.555266 -2.372250 0.287250
 3522.000000 3.526109 -2.348254 0.304515
 3523.000000 3.510199 -2.377752 0.281769
 3524.000000 3.503200 -2.272609 0.262983
 3525.000000 3.525962 -2.298163 0.280404
 3526.000000 3.570842 -2.332358 0.303483
 3527.000000 3.527048 -2.352947 0.297502
 3528.000000 3.564113 -2.385349 0.272812
 3529.000000 3.500409 -2.318995 0.304063
 3530.000000 3.579793 -2.312821 0.304067
 3531.000000 3.545932 -2.368575 0.361825
 3532.000000 3.561333 -2.340294 0.293403
 3533.000000 3.535117 -2.335875 0.314428
 3534.000000 3.513895 -2.360447 0.309757
 3535.000000 3.509188 -2.380073 0.300822
 3536.000000 3.562185 -2.378840 0.307684
 3537.000000 3.524482 -2.402195 0.309200
 3538.000000 3.601881 -2.287372 0.325150
 3539.000000 3.531548 -2.419643 0.299908
 3540.000000 3.567138 -2.421126 0.329844
 3541.000000 3.550155 -2.430034 0.306850
 3542.000000 3.549067 -2.388810 0.318041
 3543.000000 3.554419 -2.369224 0.311661
 3544.000000 3.499064 -2.432037 0.288720
 3545.000000 3.545061 -2.382246 0.306296
 3546.000000 3.555518 -2.350991 0.320137
 3547.000000 3.536286 -2.374979 0.327459
 3548.000000 3.544545 -2.400643 0.326410
 3549.000000 3.511137 -2.399999 0.362639
 3550.000000 3.548824 -2.442265 0.351956
 3551.000000 3.565531 -2.354116 0.339025
 3552.000000 3.517476 -2.377849 0.290421
 3553.000000 3.532390 -2.445774 0.323470
 3554.000000 3.563901 -2.425234 0.290475
 3555.000000 3.509327 -2.411763 0.284963
 3556.000000 3.553307 -2.473723 0.310282
 3557.000000 3.530165 -2.412492 0.312616
 3558.000000 3.545636 -2.473920 0.278019
 3559.000000 3.535061 -2.470520 0.289764
 3560.000000 3.505982 -2.458130 0.294991
 3561.000000 3.545699 -2.409666 0.318254
 3562.000000 3.495567 -2.462935 0.262719
 3563.000000 3.520430 -2.382775 0.300218
 3564.000000 3.542774 -2.435431 0.296367
 3565.000000 3.536071 -2.352459 0.310879
 3566.000000 3.522782 -2.425066 0.283813
 3567.000000 3.534692 -2.409654 0.279487
 3568.000000 3.543188 -2.401803 0.281161
 3569.000000 3.536205 -2.392381 0.305979
 3570.000000 3.481774 -2.313464 0.279188
 3571.000000 3.482948 -2.336840 0.280839
 3572.000000 3.517072 -2.349304 0.242524
 3573.000000 3.499082 -2.453086 0.316016
 3574.000000 3.569844 -2.395780 0.276276
 3575.000000 3.530054 -2.430444 0.308443
 3576.000000 3.504337 -2.398381 0.288942
 3577.000000 3.502019 -2.411666 0.304815
 3578.000000 3.513738 -2.407318 0.313314
 3579.000000 3.517809 -2.409976 0.306530
 3580.000000 3.573796 -2.407750 0.282210
 3581.000000 3.508879 -2.388573 0.231710
 3582.000000 3.541004 -2.395797 0.309207
 3583.000000 3.502235 -2.485585 0.262867
 3584.000000 3.480469 -2.439066 0.305539
 3585.000000 3.528543 -2.400162 0.262855
 3586.000000 3.566281 -2.398528 0.248642
 3587.000000 3.545398 -2.471671 0.237609
 3588.000000 3.552344 -2.438041 0.236348
 3589.000000 3.562790 -2.391109 0.273465
 3590.000000 3.536702 -2.384526 0.283316
 3591.000000 3.543730 -2.385214 0.291511
 3592.000000 3.502609 -2.277637 0.278699
 3593.000000 3.539451 -2.336603 0.271561
 3594.000000 3.533909 -2.467072 0.249056
 3595.000000 3.526955 -2.331112 0.269893
 3596.000000 3.509945 -2.396461 0.285655
 3597.000000 3.520607 -2.376264 0.295992
 3598.000000 3.498343 -2.425624 0.244179
 3599.000000 3.485394 -2.349741 0.246370
 3600.000000 3.522225 -2.423068 0.223402
 3601.000000 3.505829 -2.369734 0.263208
 3602.000000 3.532276 -2.427885 0.263446
 3603.000000 3.550602 -2.401949 0.260303
 3604.000000 3.503648 -2.371532 0.273856
 3605.000000 3.498074 -2.431404 0.253112
 3606.000000 3.514768 -2.431502 0.274782
 3607.000000 3.535245 -2.382220 0.286420
 3608.000000 3.533151 -2.359398 0.234766
 3609.000000 3.493335 -2.473925 0.228265
 3610.000000 3.465027 -2.352735 0.250892
 3611.000000 3.577849 -2.401767 0.257203
 3612.000000 3.552812 -2.370325 0.254103
 3613.000000 3.512119 -2.329216 0.252418
 3614.000000 3.514991 -2.428798 0.235390
 3615.000000 3.503518 -2.225002 0.265402
 3616.000000 3.495144 -2.326709 0.236974
 3617.000000 3.511302 -2.361818 0.246280
 3618.000000 3.511594 -2.486955 0.244553
 3619.000000 3.505149 -2.373896 0.231921
 3620.000000 3.526289 -2.396929 0.261927
 3621.000000 3.512719 -2.346299 0.287118
 3622.000000 3.446926 -2.287851 0.264498
 3623.000000 3.493907 -2.355156 0.277736
 3624.000000 3.502783 -2.384544 0.277406
 3625.000000 3.502929 -2.315279 0.264629
 3626.000000 3.534763 -2.430010 0.253474
 3627.000000 3.525296 -2.445885 0.292275
 3628.000000 3.504900 -2.450565 0.256997
 3629.000000 3.514898 -2.330030 0.268241
 3630.000000 3.504297 -2.461103 0.232052
 3631.000000 3.510062 -2.332100 0.271096
 3632.000000 3.452880 -2.445097 0.249036
 3633.000000 3.532688 -2.389509 0.266424
 3634.000000 3.477525 -2.375716 0.310276
 3635.000000 3.469811 -2.333781 0.272754
 3636.000000 3.486462 -2.373358 0.261167
 3637.000000 3.487740 -2.350714 0.313543
 3638.000000 3.500026 -2.359410 0.301626
 3639.000000 3.523428 -2.270063 0.274635
 3640.000000 3.492449 -2.412154 0.275399
 3641.000000 3.561628 -2.331403 0.313870
 3642.000000 3.512109 -2.425496 0.310259
 3643.000000 3.515009 -2.391529 0.299215
 3644.000000 3.508610 -2.296813 0.306779
 3645.000000 3.553081 -2.327035 0.275503
 3646.000000 3.516007 -2.395869 0.288600
 3647.000000 3.544885 -2.411296 0.311202
 3648.000000 3.545443 -2.405508 0.280616
 3649.000000 3.535364 -2.347323 0.283835
 3650.000000 3.520756 -2.347610 0.247931
 3651.000000 3.510627 -2.389767 0.268622
 3652.000000 3.489405 -2.360429 0.273454
 3653.000000 3.526126 -2.451149 0.292354
 3654.000000 3.489518 -2.384643 0.311732
 3655.000000 3.472456 -2.347396 0.305250
 3656.000000 3.487706 -2.437353 0.322517
 3657.000000 3.519561 -2.386409 0.281218
 3658.000000 3.523912 -2.341980 0.276086
 3659.000000 3.526748 -2.368075 0.299881
 3660.000000 3.490982 -2.340152 0.284611
 3661.000000 3.538073 -2.352652 0.303641
 3662.000000 3.483601 -2.360574 0.270508
 3663.000000 3.484485 -2.421066 0.246408
 3664.000000 3.514671 -2.318936 0.289937
 3665.000000 3.499623 -2.311130 0.265982
 3666.000000 3.512836 -2.352218 0.275899
 3667.000000 3.494828 -2.368456 0.257413
 3668.000000 3.542051 -2.386458 0.292002
 3669.000000 3.564999 -2.388223 0.276436
 3670.000000 3.503506 -2.499542 0.272326
 3671.000000 3.488458 -2.406099 0.317515
 3672.000000 3.522000 -2.359151 0.330736
 3673.000000 3.503697 -2.479320 0.319396
 3674.000000 3.478641 -2.402166 0.282193
 3675.000000 3.494869 -2.380092 0.285793
 3676.000000 3.505045 -2.393724 0.289554
 3677.000000 3.466769 -2.434608 0.300862
 3678.000000 3.487756 -2.469851 0.284742
 3679.000000 3.463736 -2.357327 0.275218
 3680.000000 3.493381 -2.405950 0.276852
 3681.000000 3.477817 -2.319460 0.270356
 3682.000000 3.531354 -2.413681 0.265239
 3683.000000 3.541380 -2.425741 0.271013
 3684.000000 3.450667 -2.409467 0.315364
 3685.000000 3.512640 -2.400617 0.270134
 3686.000000 3.521660 -2.333802 0.315195
 3687.000000 3.514980 -2.352470 0.264818
 3688.000000 3.500929 -2.407286 0.267912
 3689.000000 3.519570 -2.448136 0.254424
 3690.000000 3.507463 -2.387908 0.288280
 3691.000000 3.502660 -2.346002 0.272073
 3692.000000 3.541037 -2.387223 0.279730
 3693.000000 3.506895 -2.321774 0.305551
 3694.000000 3.562946 -2.403356 0.253495
 3695.000000 3.550390 -2.346181 0.290864
 3696.000000 3.535978 -2.390252 0.299411
 3697.000000 3.548438 -2.505480 0.265427
 3698.000000 3.516660 -2.411496 0.243646
 3699.000000 3.537888 -2.491680 0.235126
 3700.000000 3.493647 -2.392476 0.229478
 3701.000000 3.503920 -2.382682 0.238257
 3702.000000 3.467163 -2.407080 0.234142
 3703.000000 3.514818 -2.397151 0.252860
 3704.000000 3.447268 -2.411883 0.241017
 3705.000000 3.459792 -2.426963 0.208600
 3706.000000 3.499945 -2.437549 0.271214
 3707.000000 3.486422 -2.434821 0.245323
 3708.000000 3.497459 -2.383129 0.251382
 3709.000000 3.489438 -2.328958 0.248485
 3710.000000 3.477995 -2.365875 0.267843
 3711.000000 3.495529 -2.407479 0.251162
 3712.000000 3.494766 -2.381579 0.310561
 3713.000000 3.516252 -2.451147 0.240520
 3714.000000 3.511281 -2.332752 0.259810
 3715.000000 3.517301 -2.378870 0.241397
 3716.000000 3.469988 -2.488016 0.290974
 3717.000000 3.469079 -2.376667 0.275478
 3718.000000 3.486952 -2.468764 0.271503
 3719.000000 3.496523 -2.385791 0.241940
 3720.000000 3.447295 -2.388528 0.259732
 3721.000000 3.481808 -2.462669 0.242139
 3722.000000 3.445385 -2.355884 0.292411
 3723.000000 3.458466 -2.395823 0.232835
 3724.000000 3.483924 -2.354561 0.283166
 3725.000000 3.484869 -2.452295 0.248999
 3726.000000 3.497825 -2.368899 0.276271
 3727.000000 3.533032 -2.269845 0.243316
 3728.000000 3.467611 -2.387888 0.224684
 3729.000000 3.516166 -2.326698 0.276299
 3730.000000 3.528783 -2.413856 0.254226
 3731.000000 3.507167 -2.442496 0.248791
 3732.000000 3.513112 -2.416244 0.240190
 3733.000000 3.472587 -2.396717 0.196484
 3734.000000 3.468308 -2.333612 0.230886
 3735.000000 3.446121 -2.441662 0.271250
 3736.000000 3.476003 -2.453853 0.216515
 3737.000000 3.498350 -2.439570 0.187169
 3738.000000 3.536119 -2.433119 0.303595
 3739.000000 3.526703 -2.421919 0.268406
 3740.000000 3.476411 -2.420474 0.240901
 3741.000000 3.480308 -2.462800 0.237137
 3742.000000 3.515591 -2.414601 0.212316
 3743.000000 3.522718 -2.453303 0.264789
 3744.000000 3.437126 -2.432364 0.237322
 3745.000000 3.469116 -2.355875 0.235440
 3746.000000 3.483175 -2.395818 0.263501
 3747.000000 3.485752 -2.350302 0.253998
 3748.000000 3.514366 -2.461266 0.235804
 3749.000000 3.487725 -2.453609 0.239079
 3750.000000 3.509973 -2.436587 0.232601
 3751.000000 3.477493 -2.465642 0.250750
 3752.000000 3.502917 -2.394265 0.230673
 3753.000000 3.514947 -2.392727 0.265612
 3754.000000 3.474174 -2.575443 0.259673
 3755.000000 3.469050 -2.360517 0.233716
 3756.000000 3.478802 -2.404293 0.279425
 3757.000000 3.487363 -2.439992 0.240077
 3758.000000 3.477456 -2.422817 0.250464
 3759.000000 3.478432 -2.376888 0.230733
 3760.000000 3.474646 -2.389255 0.241298
 3761.000000 3.511214 -2.372412 0.261288
 3762.000000 3.456358 -2.349702 0.255504
 3763.000000 3.495513 -2.368990 0.211495
 3764.000000 3.526197 -2.359897 0.253570
 3765.000000 3.544725 -2.377459 0.261751
 3766.000000 3.457245 -2.464789 0.295153
 3767.000000 3.476456 -2.354171 0.243560
 3768.000000 3.466186 -2.478173 0.281083
 3769.000000 3.467972 -2.298058 0.282048
 3770.000000 3.514961 -2.426096 0.275316
 3771.000000 3.439986 -2.385602 0.252768
 3772.000000 3.435961 -2.339637 0.272606
 3773.000000 3.449588 -2.481360 0.269518
 3774.000000 3.490622 -2.458384 0.274059
 3775.000000 3.480727 -2.392159 0.231129
 3776.000000 3.479066 -2.420346 0.230587
 3777.000000 3.460187 -2.324457 0.292270
 3778.000000 3.479143 -2.352696 0.257465
 3779.000000 3.448551 -2.400121 0.217599
 3780.000000 3.476054 -2.360121 0.221737
 3781.000000 3.425395 -2.408918 0.241883
 3782.000000 3.484585 -2.386651 0.217283
 3783.000000 3.465346 -2.490023 0.246343
 3784.000000 3.418823 -2.401694 0.216967
 3785.000000 3.446500 -2.385982 0.248999
 3786.000000 3.417094 -2.402701 0.230083
 3787.000000 3.463347 -2.427926 0.233792
 3788.000000 3.420896 -2.365591 0.290742
 3789.000000 3.409381 -2.374567 0.235994
 3790.000000 3.422905 -2.400013 0.227746
 3791.000000 3.472755 -2.312739 0.263871
 3792.000000 3.432409 -2.419425 0.230508
 3793.000000 3.456078 -2.342233 0.228785
 3794.000000 3.440086 -2.452596 0.236390
 3795.000000 3.476100 -2.441360 0.268437
 3796.000000 3.482777 -2.359325 0.273968
 3797.000000 3.445136 -2.346744 0.261287
 3798.000000 3.510521 -2.422088 0.278837
 3799.000000 3.515020 -2.425461 0.301425
 3800.000000 3.462125 -2.444378 0.230254
 3801.000000 3.470195 -2.375497 0.239485
 3802.000000 3.463593 -2.392967 0.237970
 3803.000000 3.446341 -2.412555 0.285491
 3804.000000 3.467757 -2.395475 0.246561
 3805.000000 3.494742 -2.418494 0.250047
 3806.000000 3.468081 -2.356864 0.280797
 3807.000000 3.518561 -2.333235 0.249960
 3808.000000 3.459791 -2.440317 0.252767
 3809.000000 3.492733 -2.441172 0.252749
 3810.000000 3.467141 -2.425376 0.209113
 3811.000000 3.474549 -2.494990 0.221358
 3812.000000 3.466833 -2.401683 0.239121
 3813.000000 3.469835 -2.442946 0.221810
 3814.000000 3.443381 -2.441721 0.207395
 3815.000000 3.435285 -2.328963 0.222726
 3816.000000 3.507379 -2.435254 0.217675
 3817.000000 3.474531 -2.339801 0.241902
 3818.000000 3.467892 -2.378543 0.258734
 3819.000000 3.473670 -2.448816 0.247637
 3820.000000 3.441304 -2.312433 0.253094
 3821.000000 3.442317 -2.353537 0.253342
 3822.000000 3.447264 -2.333443 0.217027
 3823.000000 3.479338 -2.469282 0.245612
 3824.000000 3.450798 -2.415249 0.207596
 3825.000000 3.458617 -2.409834 0.281881
 3826.000000 3.512063 -2.344290 0.263798
 3827.000000 3.523933 -2.386899 0.257759
 3828.000000 3.499211 -2.328487 0.230176
 3829.000000 3.539109 -2.340066 0.259971
 3830.000000 3.481337 -2.305706 0.217237
 3831.000000 3.513172 -2.314072 0.222763
 3832.000000 3.535365 -2.278734 0.211986
 3833.000000 3.508885 -2.413612 0.236210
 3834.000000 3.431451 -2.421052 0.241234
 3835.000000 3.503945 -2.445637 0.231581
 3836.000000 3.480976 -2.368512 0.239327
 3837.000000 3.466304 -2.468462 0.222681
 3838.000000 3.481379 -2.439011 0.232317
 3839.000000 3.477908 -2.359707 0.207421
 3840.000000 3.480945 -2.372109 0.210399
 3841.000000 3.466388 -2.287926 0.240459
 3842.000000 3.534061 -2.395402 0.244502
 3843.000000 3.502678 -2.354212 0.293500
 3844.000000 3.441707 -2.385166 0.266518
 3845.000000 3.466193 -2.335845 0.228740
 3846.000000 3.500730 -2.287049 0.228300
 3847.000000 3.498245 -2.341877 0.233569
 3848.000000 3.395040 -2.388062 0.257129
 3849.000000 3.439663 -2.379086 0.232968
 3850.000000 3.494869 -2.370549 0.223493
 3851.000000 3.473713 -2.386811 0.270027
 3852.000000 3.472263 -2.337197 0.236615
 3853.000000 3.477617 -2.289616 0.248559
 3854.000000 3.445555 -2.371858 0.260526
 3855.000000 3.475853 -2.413153 0.236743
 3856.000000 3.495262 -2.329128 0.239215
 3857.000000 3.479861 -2.257687 0.223091
 3858.000000 3.501849 -2.232521 0.222430
 3859.000000 3.488773 -2.361025 0.247619
 3860.000000 3.530205 -2.306765 0.238060
 3861.000000 3.467664 -2.352910 0.225426
 3862.000000 3.524190 -2.355795 0.261361
 3863.000000 3.461035 -2.332087 0.223408
 3864.000000 3.470345 -2.386874 0.224794
 3865.000000 3.520508 -2.218106 0.203103
 3866.000000 3.497855 -2.349394 0.243545
 3867.000000 3.493537 -2.264982 0.248677
 3868.000000 3.464299 -2.304235 0.261054
 3869.000000 3.439748 -2.377948 0.229482
 3870.000000 3.469412 -2.296487 0.215909
 3871.000000 3.473688 -2.359550 0.228091
 3872.000000 3.529407 -2.344921 0.224295
 3873.000000 3.524958 -2.401912 0.228852
 3874.000000 3.478554 -2.318296 0.253205
 3875.000000 3.446379 -2.350423 0.213838
 3876.000000 3.450841 -2.380666 0.265479
 3877.000000 3.456399 -2.327918 0.231671
 3878.000000 3.426009 -2.349146 0.231201
 3879.000000 3.486992 -2.393588 0.233291
 3880.000000 3.510072 -2.260369 0.212856
 3881.000000 3.483702 -2.344737 0.218487
 3882.000000 3.461692 -2.412262 0.195537
 3883.000000 3.468113 -2.325860 0.235742
 3884.000000 3.503373 -2.399301 0.255014
 3885.000000 3.487025 -2.373828 0.232751
 3886.000000 3.500658 -2.336595 0.213869
 3887.000000 3.479994 -2.351257 0.251346
 3888.000000 3.493283 -2.295596 0.258979
 3889.000000 3.495685 -2.414771 0.232903
 3890.000000 3.519785 -2.351896 0.231902
 3891.000000 3.521794 -2.363771 0.242486
 3892.000000 3.542769 -2.350996 0.208318
 3893.000000 3.530461 -2.320019 0.249373
 3894.000000 3.473164 -2.342451 0.252812
 3895.000000 3.470664 -2.414858 0.262258
 3896.000000 3.497619 -2.332969 0.258833
 3897.000000 3.503433 -2.365389 0.263678
 3898.000000 3.465287 -2.425193 0.257626
 3899.000000 3.504474 -2.383043 0.275875
 3900.000000 3.480083 -2.303603 0.231337
 3901.000000 3.482988 -2.398161 0.252302
 3902.000000 3.507513 -2.299741 0.261510
 3903.000000 3.500466 -2.412314 0.259914
 3904.000000 3.507434 -2.360360 0.216858
 3905.000000 3.464316 -2.396156 0.273759
 3906.000000 3.496951 -2.378159 0.263603
 3907.000000 3.466087 -2.366209 0.239448
 3908.000000 3.504435 -2.306783 0.236981
 3909.000000 3.476908 -2.340929 0.225141
 3910.000000 3.496321 -2.395104 0.265850
 3911.000000 3.513453 -2.358467 0.260303
 3912.000000 3.475002 -2.247009 0.267913
 3913.000000 3.491495 -2.230042 0.287731
 3914.000000 3.509918 -2.297564 0.282250
 3915.000000 3.516046 -2.350021 0.256423
 3916.000000 3.505588 -2.273544 0.278440
 3917.000000 3.491754 -2.307092 0.271847
 3918.000000 3.479468 -2.335471 0.266343
 3919.000000 3.482012 -2.364804 0.276331
 3920.000000 3.499322 -2.458501 0.290435
 3921.000000 3.541453 -2.300878 0.317722
 3922.000000 3.528784 -2.402844 0.300684
 3923.000000 3.501884 -2.253363 0.353103
 3924.000000 3.493916 -2.266386 0.325146
 3925.000000 3.519657 -2.306983 0.293099
 3926.000000 3.499590 -2.373518 0.337593
 3927.000000 3.496201 -2.347951 0.320332
 3928.000000 3.535532 -2.333575 0.292144
 3929.000000 3.526870 -2.360584 0.259019
 3930.000000 3.517732 -2.402689 0.280427
 3931.000000 3.532006 -2.305174 0.285152
 3932.000000 3.517660 -2.347492 0.292933
 3933.000000 3.585173 -2.317162 0.299898
 3934.000000 3.515911 -2.243961 0.267182
 3935.000000 3.584330 -2.352109 0.295098
 3936.000000 3.552111 -2.401218 0.266500
 3937.000000 3.560106 -2.388595 0.274278
 3938.000000 3.578574 -2.353576 0.280677
 3939.000000 3.566571 -2.417501 0.267573
 3940.000000 3.537013 -2.254128 0.231770
 3941.000000 3.521610 -2.298376 0.268110
 3942.000000 3.506600 -2.428016 0.243346
 3943.000000 3.524469 -2.433469 0.257923
 3944.000000 3.504531 -2.389272 0.286075
 3945.000000 3.522986 -2.281740 0.287479
 3946.000000 3.542814 -2.356917 0.254293
 3947.000000 3.562991 -2.385382 0.281209
 3948.000000 3.590947 -2.262914 0.264111
 3949.000000 3.605274 -2.309326 0.264146
 3950.000000 3.566637 -2.303560 0.251662
 3951.000000 3.524661 -2.288740 0.254572
 3952.000000 3.553637 -2.311341 0.272014
 3953.000000 3.522743 -2.329784 0.237128
 3954.000000 3.567984 -2.342341 0.269679
 3955.000000 3.559735 -2.254455 0.288564
 3956.000000 3.551514 -2.273390 0.263634
 3957.000000 3.526349 -2.251016 0.275919
 3958.000000 3.517610 -2.307164 0.277878
 3959.000000 3.511139 -2.359037 0.268976
 3960.000000 3.511523 -2.352941 0.232569
 3961.000000 3.519455 -2.346530 0.249070
 3962.000000 3.521760 -2.408668 0.295459
 3963.000000 3.512069 -2.405483 0.237957
 3964.000000 3.506355 -2.359672 0.273654
 3965.000000 3.488978 -2.294958 0.273023
 3966.000000 3.509312 -2.345971 0.261495
 3967.000000 3.501377 -2.320096 0.257783
 3968.000000 3.547517 -2.343106 0.277233
 3969.000000 3.512868 -2.331771 0.257545
 3970.000000 3.499942 -2.314988 0.288096
 3971.000000 3.502848 -2.175657 0.288759
 3972.000000 3.516825 -2.293967 0.281006
 3973.000000 3.523971 -2.225044 0.296006
 3974.000000 3.483979 -2.266419 0.302142
 3975.000000 3.487197 -2.265778 0.282816
 3976.000000 3.518847 -2.342605 0.257769
 3977.000000 3.471374 -2.254952 0.239450
 3978.000000 3.460290 -2.248537 0.275950
 3979.000000 3.533146 -2.264497 0.295485
 3980.000000 3.480408 -2.296191 0.267804
 3981.000000 3.502760 -2.249462 0.303051
 3982.000000 3.526076 -2.183196 0.319891
 3983.000000 3.528969 -2.425488 0.305972
 3984.000000 3.568876 -2.311274 0.274453
 3985.000000 3.565555 -2.239993 0.289531
 3986.000000 3.535882 -2.252644 0.299036
 3987.000000 3.493913 -2.285726 0.291465
 3988.000000 3.562560 -2.210942 0.293490
 3989.000000 3.533946 -2.322136 0.282161
 3990.000000 3.555723 -2.316482 0.320632
 3991.000000 3.525046 -2.353916 0.315819
 3992.000000 3.549412 -2.338226 0.268226
 3993.000000 3.532582 -2.293567 0.261488
 3994.000000 3.555185 -2.296291 0.300384
 3995.000000 3.485101 -2.313691 0.280410
 3996.000000 3.495386 -2.268358 0.285220
 3997.000000 3.582737 -2.305056 0.285003
 3998.000000 3.542287 -2.266830 0.285262
 3999.000000 3.504132 -2.325563 0.275911
 4000.000000 3.498282 -2.309722 0.297830
 4001.000000 3.518111 -2.272797 0.290965
 4002.000000 3.480198 -2.304016 0.293535
 4003.000000 3.470179 -2.401398 0.273315
 4004.000000 3.456510 -2.226500 0.278877
 4005.000000 3.506526 -2.315591 0.251211
 4006.000000 3.487121 -2.324752 0.274751
 4007.000000 3.456730 -2.344490 0.262763
 4008.000000 3.509557 -2.310811 0.277427
 4009.000000 3.440862 -2.272731 0.254796
 4010.000000 3.441640 -2.223645 0.244147
 4011.000000 3.431542 -2.311912 0.227026
 4012.000000 3.410512 -2.236060 0.236406
 4013.000000 3.456838 -2.258966 0.222588
 4014.000000 3.455652 -2.343003 0.216098
 4015.000000 3.445953 -2.319490 0.239540
 4016.000000 3.435087 -2.255904 0.232940
 4017.000000 3.393088 -2.290566 0.227507
 4018.000000 3.448407 -2.264831 0.228485
 4019.000000 3.499777 -2.313482 0.223965
 4020.000000 3.497077 -2.369725 0.251946
 4021.000000 3.461952 -2.336266 0.246915
 4022.000000 3.455636 -2.409356 0.233585
 4023.000000 3.458054 -2.369529 0.233368
 4024.000000 3.452455 -2.253277 0.216697
 4025.000000 3.443279 -2.450402 0.191704
 4026.000000 3.454368 -2.263081 0.247138
 4027.000000 3.458289 -2.263140 0.204766
 4028.000000 3.462073 -2.315688 0.241377
 4029.000000 3.447385 -2.282288 0.249261
 4030.000000 3.461084 -2.360292 0.253894
 4031.000000 3.459927 -2.235938 0.241763
 4032.000000 3.465899 -2.372676 0.244356
 4033.000000 3.494374 -2.298460 0.290942
 4034.000000 3.505597 -2.258919 0.235446
 4035.000000 3.489858 -2.296138 0.258026
 4036.000000 3.489252 -2.228616 0.250208
 4037.000000 3.486431 -2.228035 0.244351
 4038.000000 3.512052 -2.292135 0.229591
 4039.000000 3.460688 -2.345896 0.251345
 4040.000000 3.458526 -2.408835 0.261895
 4041.000000 3.484148 -2.338249 0.257989
 4042.000000 3.512252 -2.305356 0.247015
 4043.000000 3.501843 -2.372626 0.233946
 4044.000000 3.511070 -2.371422 0.244797
 4045.000000 3.512458 -2.353414 0.249964
 4046.000000 3.494676 -2.427819 0.256006
 4047.000000 3.488938 -2.369620 0.238466
 4048.000000 3.488026 -2.245852 0.278364
 4049.000000 3.487620 -2.335493 0.241634
 4050.000000 3.449698 -2.339718 0.266847
 4051.000000 3.485828 -2.324740 0.267219
 4052.000000 3.453504 -2.245936 0.283601
 4053.000000 3.457432 -2.295656 0.272363
 4054.000000 3.464191 -2.386428 0.278498
 4055.000000 3.462109 -2.340818 0.237214
 4056.000000 3.481085 -2.281156 0.290933
 4057.000000 3.462393 -2.321489 0.281598
 4058.000000 3.511814 -2.311346 0.259077
 4059.000000 3.488152 -2.347225 0.259230
 4060.000000 3.490965 -2.267919 0.256417
 4061.000000 3.500169 -2.330352 0.254189
 4062.000000 3.438252 -2.390860 0.269033
 4063.000000 3.480461 -2.349570 0.278951
 4064.000000 3.500275 -2.288274 0.252268
 4065.000000 3.476534 -2.273132 0.276240
 4066.000000 3.489696 -2.245435 0.265468
 4067.000000 3.490359 -2.269883 0.254940
 4068.000000 3.532753 -2.236683 0.268788
 4069.000000 3.548577 -2.230689 0.249439
 4070.000000 3.487215 -2.221426 0.229582
 4071.000000 3.476553 -2.272602 0.198343
 4072.000000 3.533216 -2.268929 0.261219
 4073.000000 3.518776 -2.257622 0.277213
 4074.000000 3.487944 -2.305661 0.234135
 4075.000000 3.505569 -2.288461 0.269600
 4076.000000 3.521175 -2.363072 0.272282
 4077.000000 3.492183 -2.272447 0.220019
 4078.000000 3.569500 -2.205379 0.248323
 4079.000000 3.500196 -2.320697 0.240055
 4080.000000 3.511363 -2.270610 0.219418
 4081.000000 3.525881 -2.305796 0.249519
 4082.000000 3.523684 -2.289461 0.224109
 4083.000000 3.522014 -2.183799 0.222856
 4084.000000 3.512770 -2.192021 0.238942
 4085.000000 3.493328 -2.172346 0.221144
 4086.000000 3.532854 -2.330580 0.250403
 4087.000000 3.527466 -2.225289 0.235404
 4088.000000 3.470307 -2.280166 0.204404
 4089.000000 3.495356 -2.235549 0.244077
 4090.000000 3.523095 -2.220788 0.220209
 4091.000000 3.560133 -2.123463 0.234535
 4092.000000 3.525236 -2.205921 0.217754
 4093.000000 3.545522 -2.251786 0.224568
 4094.000000 3.544656 -2.250976 0.235099
 4095.000000 3.467619 -2.255683 0.210675
 4096.000000 3.525656 -2.249734 0.210852
 4097.000000 3.519935 -2.231233 0.235083
 4098.000000 3.528177 -2.297918 0.220358
 4099.000000 3.528437 -2.365716 0.215600
 4100.000000 3.504565 -2.297759 0.242298
 4101.000000 3.514331 -2.218915 0.223962
 4102.000000 3.499902 -2.167228 0.213247
 4103.000000 3.557797 -2.305628 0.249866
 4104.000000 3.533888 -2.193375 0.255728
 4105.000000 3.531498 -2.190492 0.244273
 4106.000000 3.511922 -2.194446 0.256344
 4107.000000 3.495058 -2.270833 0.220486
 4108.000000 3.560910 -2.246567 0.233841
 4109.000000 3.510408 -2.326554 0.236974
 4110.000000 3.522617 -2.325029 0.206474
 4111.000000 3.480644 -2.275369 0.214855
 4112.000000 3.529327 -2.299895 0.239780
 4113.000000 3.529723 -2.255529 0.224597
 4114.000000 3.538572 -2.306335 0.206887
 4115.000000 3.542032 -2.285606 0.241070
 4116.000000 3.509049 -2.225607 0.237494
 4117.000000 3.495365 -2.257411 0.209616
 4118.000000 3.545932 -2.210497 0.226954
 4119.000000 3.505452 -2.301080 0.230641
 4120.000000 3.559634 -2.232157 0.265062
 4121.000000 3.521584 -2.223206 0.242996
 4122.000000 3.515932 -2.280571 0.266136
 4123.000000 3.528324 -2.285075 0.273101
 4124.000000 3.566187 -2.169420 0.254187
 4125.000000 3.511608 -2.190256 0.258477
 4126.000000 3.539703 -2.324280 0.296692
 4127.000000 3.561783 -2.231587 0.286313
 4128.000000 3.515412 -2.252474 0.263812
 4129.000000 3.521292 -2.449120 0.248196
 4130.000000 3.489002 -2.273967 0.259642
 4131.000000 3.587600 -2.113659 0.248158
 4132.000000 3.550903 -2.203928 0.241589
 4133.000000 3.598072 -2.323150 0.249625
 4134.000000 3.531326 -2.287015 0.262519
 4135.000000 3.532647 -2.346921 0.282291
 4136.000000 3.544646 -2.244484 0.239162
 4137.000000 3.545725 -2.242055 0.260058
 4138.000000 3.541962 -2.165475 0.298850
 4139.000000 3.545797 -2.208283 0.227176
 4140.000000 3.553958 -2.292183 0.254937
 4141.000000 3.554544 -2.183857 0.235663
 4142.000000 3.522924 -2.330498 0.235730
 4143.000000 3.572515 -2.266186 0.232084
 4144.000000 3.570897 -2.201551 0.248902
 4145.000000 3.561148 -2.263231 0.271759
 4146.000000 3.575208 -2.236068 0.229684
 4147.000000 3.526324 -2.180454 0.228569
 4148.000000 3.516756 -2.204898 0.228154
 4149.000000 3.521788 -2.287431 0.239346
 4150.000000 3.511661 -2.280543 0.231704
 4151.000000 3.516269 -2.281834 0.206741
 4152.000000 3.558798 -2.309795 0.213953
 4153.000000 3.556936 -2.353234 0.273534
 4154.000000 3.512607 -2.336221 0.211529
 4155.000000 3.511416 -2.307878 0.223563
 4156.000000 3.518279 -2.317907 0.195764
 4157.000000 3.517526 -2.264081 0.236557
 4158.000000 3.519615 -2.245525 0.235314
 4159.000000 3.543909 -2.270393 0.270677
 4160.000000 3.524669 -2.239649 0.228761
 4161.000000 3.526952 -2.212173 0.248436
 4162.000000 3.483217 -2.363598 0.238653
 4163.000000 3.468533 -2.206440 0.223445
 4164.000000 3.522447 -2.267459 0.202702
 4165.000000 3.493399 -2.277134 0.216992
 4166.000000 3.530123 -2.294778 0.222616
 4167.000000 3.493107 -2.297775 0.197946
 4168.000000 3.520907 -2.227060 0.205980
 4169.000000 3.531377 -2.247263 0.224893
 4170.000000 3.542866 -2.227779 0.211516
 4171.000000 3.536114 -2.216565 0.219876
 4172.000000 3.546401 -2.168846 0.253840
 4173.000000 3.520451 -2.248301 0.218691
 4174.000000 3.511109 -2.110958 0.249251
 4175.000000 3.530353 -2.279288 0.223906
 4176.000000 3.488759 -2.240967 0.233605
 4177.000000 3.509166 -2.294730 0.245698
 4178.000000 3.552706 -2.251343 0.241243
 4179.000000 3.540460 -2.351529 0.262000
 4180.000000 3.568673 -2.211034 0.259714
 4181.000000 3.541778 -2.326199 0.217661
 4182.000000 3.508788 -2.288439 0.205200
 4183.000000 3.531124 -2.324405 0.220769
 4184.000000 3.533713 -2.377821 0.236468
 4185.000000 3.553871 -2.262800 0.232703
 4186.000000 3.530410 -2.233584 0.232388
 4187.000000 3.535127 -2.316348 0.241563
 4188.000000 3.547567 -2.171171 0.240168
 4189.000000 3.494225 -2.272205 0.222040
 4190.000000 3.571486 -2.274791 0.248031
 4191.000000 3.573288 -2.241479 0.202844
 4192.000000 3.552040 -2.205623 0.232651
 4193.000000 3.515449 -2.258053 0.233406
 4194.000000 3.462314 -2.222961 0.208134
 4195.000000 3.477880 -2.281271 0.206216
 4196.000000 3.534726 -2.311977 0.218061
 4197.000000 3.531027 -2.360377 0.215864
 4198.000000 3.509426 -2.271144 0.206395
 4199.000000 3.557944 -2.277862 0.222660
 4200.000000 3.566598 -2.355184 0.212249
 4201.000000 3.561721 -2.314720 0.206947
 4202.000000 3.521019 -2.410652 0.203874
 4203.000000 3.509465 -2.384130 0.185536
 4204.000000 3.539193 -2.392330 0.226274
 4205.000000 3.526440 -2.188326 0.216132
 4206.000000 3.543500 -2.248125 0.229160
 4207.000000 3.572102 -2.196594 0.214334
 4208.000000 3.542990 -2.318284 0.189044
 4209.000000 3.507495 -2.291818 0.205848
 4210.000000 3.503379 -2.298425 0.200776
 4211.000000 3.518712 -2.331247 0.214432
 4212.000000 3.541506 -2.283138 0.206189
 4213.000000 3.573753 -2.312595 0.242495
 4214.000000 3.540276 -2.324072 0.219251
 4215.000000 3.531778 -2.294378 0.221672
 4216.000000 3.531321 -2.301462 0.222562
 4217.000000 3.521113 -2.281683 0.226416
 4218.000000 3.516988 -2.296121 0.207315
 4219.000000 3.505027 -2.186323 0.245073
 4220.000000 3.534028 -2.280873 0.230035
 4221.000000 3.565236 -2.340860 0.216511
 4222.000000 3.483313 -2.388781 0.238845
 4223.000000 3.506692 -2.294332 0.192227
 4224.000000 3.521304 -2.362724 0.228473
 4225.000000 3.532128 -2.313383 0.218300
 4226.000000 3.556273 -2.280998 0.229875
 4227.000000 3.551456 -2.379535 0.235485
 4228.000000 3.541320 -2.229599 0.229058
 4229.000000 3.510760 -2.323505 0.213269
 4230.000000 3.553008 -2.365945 0.224226
 4231.000000 3.526633 -2.272651 0.206475
 4232.000000 3.506241 -2.252696 0.194872
 4233.000000 3.539477 -2.187989 0.203804
 4234.000000 3.534319 -2.277852 0.195961
 4235.000000 3.528018 -2.225221 0.227568
 4236.000000 3.551589 -2.357491 0.238520
 4237.000000 3.534163 -2.249329 0.219406
 4238.000000 3.507511 -2.350575 0.222831
 4239.000000 3.524945 -2.325530 0.251294
 4240.000000 3.544505 -2.270342 0.235837
 4241.000000 3.564532 -2.421622 0.232056
 4242.000000 3.543969 -2.300033 0.231625
 4243.000000 3.560679 -2.288802 0.239340
 4244.000000 3.565648 -2.331613 0.255822
 4245.000000 3.561430 -2.344116 0.222003
 4246.000000 3.571420 -2.309209 0.238454
 4247.000000 3.561488 -2.352051 0.213895
 4248.000000 3.516573 -2.249248 0.191373
 4249.000000 3.534011 -2.323794 0.188495
 4250.000000 3.461719 -2.307633 0.198341
 4251.000000 3.522998 -2.396893 0.187682
 4252.000000 3.550581 -2.277464 0.225113
 4253.000000 3.546127 -2.189447 0.228046
 4254.000000 3.504018 -2.310704 0.202030
 4255.000000 3.567791 -2.285663 0.241184
 4256.000000 3.545892 -2.239107 0.263093
 4257.000000 3.548409 -2.255905 0.256515
 4258.000000 3.514823 -2.345892 0.243291
 4259.000000 3.507964 -2.305471 0.251631
 4260.000000 3.533684 -2.312444 0.229138
 4261.000000 3.560810 -2.317313 0.264498
 4262.000000 3.540649 -2.310327 0.271733
 4263.000000 3.547673 -2.258455 0.233726
 4264.000000 3.577055 -2.363768 0.250802
 4265.000000 3.532008 -2.337845 0.225541
 4266.000000 3.594197 -2.288769 0.255788
 4267.000000 3.562289 -2.356837 0.219022
 4268.000000 3.562228 -2.251104 0.218278
 4269.000000 3.561645 -2.257368 0.233684
 4270.000000 3.575572 -2.189278 0.224666
 4271.000000 3.482205 -2.286177 0.207769
 4272.000000 3.488662 -2.281473 0.220670
 4273.000000 3.560067 -2.218233 0.235763
 4274.000000 3.558253 -2.289313 0.241008
 4275.000000 3.538335 -2.311372 0.207777
 4276.000000 3.531368 -2.201100 0.211396
 4277.000000 3.527788 -2.319893 0.213502
 4278.000000 3.586894 -2.294140 0.240771
 4279.000000 3.540209 -2.326910 0.219095
 4280.000000 3.544087 -2.320253 0.236911
 4281.000000 3.526316 -2.370027 0.204356
 4282.000000 3.507011 -2.266103 0.241257
 4283.000000 3.541874 -2.346332 0.238081
 4284.000000 3.535007 -2.354878 0.223573
 4285.000000 3.514172 -2.155334 0.229967
 4286.000000 3.523649 -2.250858 0.217131
 4287.000000 3.552323 -2.270021 0.230801
 4288.000000 3.552993 -2.302323 0.227413
 4289.000000 3.554014 -2.230511 0.231492
 4290.000000 3.542394 -2.274741 0.216558
 4291.000000 3.514189 -2.343362 0.226637
 4292.000000 3.533747 -2.270587 0.255299
 4293.000000 3.548884 -2.331853 0.245428
 4294.000000 3.507814 -2.279590 0.246819
 4295.000000 3.557202 -2.334921 0.241580
 4296.000000 3.542229 -2.320005 0.264089
 4297.000000 3.527148 -2.281326 0.208770
 4298.000000 3.541203 -2.243639 0.206652
 4299.000000 3.543424 -2.308706 0.198496
 4300.000000 3.536330 -2.276727 0.229190
 4301.000000 3.491286 -2.302325 0.232013
 4302.000000 3.532934 -2.282817 0.212937
 4303.000000 3.486999 -2.280024 0.214793
 4304.000000 3.531030 -2.267061 0.206830
 4305.000000 3.572738 -2.318877 0.230584
 4306.000000 3.569547 -2.191472 0.268898
 4307.000000 3.503522 -2.297731 0.221842
 4308.000000 3.522147 -2.227719 0.244886
 4309.000000 3.519556 -2.281100 0.228251
 4310.000000 3.534040 -2.307640 0.204801
 4311.000000 3.497816 -2.254106 0.228544
 4312.000000 3.528093 -2.298129 0.219746
 4313.000000 3.512226 -2.352565 0.220611
 4314.000000 3.540306 -2.384606 0.251730
 4315.000000 3.548975 -2.373060 0.216381
 4316.000000 3.530432 -2.282983 0.218746
 4317.000000 3.496649 -2.305298 0.195436
 4318.000000 3.521733 -2.277208 0.206353
 4319.000000 3.504423 -2.373337 0.245512
 4320.000000 3.496480 -2.308225 0.217507
 4321.000000 3.521074 -2.272556 0.200786
 4322.000000 3.523312 -2.237579 0.199422
 4323.000000 3.482345 -2.313058 0.199030
 4324.000000 3.507293 -2.293486 0.206848
 4325.000000 3.515965 -2.349134 0.180891
 4326.000000 3.520995 -2.436035 0.169827
 4327.000000 3.505458 -2.331581 0.204464
 4328.000000 3.482241 -2.289541 0.178317
 4329.000000 3.541822 -2.364934 0.214773
 4330.000000 3.570052 -2.406932 0.177145
 4331.000000 3.582442 -2.350491 0.213381
 4332.000000 3.535493 -2.325733 0.222849
 4333.000000 3.565422 -2.318396 0.228512
 4334.000000 3.515486 -2.270480 0.210618
 4335.000000 3.503129 -2.372834 0.204979
 4336.000000 3.550173 -2.305672 0.201167
 4337.000000 3.592523 -2.261483 0.229445
 4338.000000 3.558028 -2.454092 0.239987
 4339.000000 3.527359 -2.335810 0.215873
 4340.000000 3.567974 -2.313420 0.237977
 4341.000000 3.529735 -2.381958 0.241994
 4342.000000 3.533128 -2.293082 0.242172
 4343.000000 3.525317 -2.284523 0.219209
 4344.000000 3.544883 -2.288921 0.203188
 4345.000000 3.540950 -2.308651 0.208365
 4346.000000 3.563738 -2.264594 0.219649
 4347.000000 3.526807 -2.252340 0.216568
 4348.000000 3.561796 -2.288282 0.228101
 4349.000000 3.530653 -2.339175 0.230497
 4350.000000 3.537856 -2.413142 0.225487
 4351.000000 3.544800 -2.272742 0.227291
 4352.000000 3.494475 -2.321962 0.252990
 4353.000000 3.468519 -2.259996 0.254154
 4354.000000 3.501434 -2.366385 0.250798
 4355.000000 3.484828 -2.304335 0.213732
 4356.000000 3.532184 -2.267964 0.226638
 4357.000000 3.553833 -2.303385 0.194507
 4358.000000 3.565030 -2.291617 0.226949
 4359.000000 3.549749 -2.252817 0.252075
 4360.000000 3.550699 -2.268135 0.214711
 4361.000000 3.524811 -2.335558 0.223113
 4362.000000 3.567474 -2.392040 0.229283
 4363.000000 3.536650 -2.226436 0.252331
 4364.000000 3.578669 -2.304667 0.240489
 4365.000000 3.534486 -2.250266 0.206289
 4366.000000 3.524812 -2.297006 0.217848
 4367.000000 3.545550 -2.343106 0.231737
 4368.000000 3.537375 -2.300740 0.217031
 4369.000000 3.573367 -2.233384 0.247717
 4370.000000 3.541436 -2.381823 0.229327
 4371.000000 3.554216 -2.331352 0.245308
 4372.000000 3.549337 -2.351498 0.212611
 4373.000000 3.577441 -2.301142 0.243327
 4374.000000 3.550027 -2.341582 0.232002
 4375.000000 3.552522 -2.277847 0.250977
 4376.000000 3.579974 -2.268379 0.217129
 4377.000000 3.541354 -2.289521 0.227235
 4378.000000 3.569920 -2.268702 0.247598
 4379.000000 3.587220 -2.290460 0.251630
 4380.000000 3.587557 -2.277294 0.236248
 4381.000000 3.641021 -2.350853 0.221218
 4382.000000 3.617693 -2.249162 0.224123
 4383.000000 3.568332 -2.301689 0.217923
 4384.000000 3.585613 -2.288609 0.199799
 4385.000000 3.588279 -2.272537 0.220145
 4386.000000 3.565381 -2.304488 0.236449
 4387.000000 3.624430 -2.239728 0.214336
 4388.000000 3.554712 -2.356401 0.229178
 4389.000000 3.604242 -2.334270 0.222773
 4390.000000 3.576193 -2.357716 0.235050
 4391.000000 3.578968 -2.326861 0.227107
 4392.000000 3.575334 -2.293225 0.215457
 4393.000000 3.541559 -2.192376 0.214475
 4394.000000 3.561188 -2.205401 0.240363
 4395.000000 3.511473 -2.342316 0.213786
 4396.000000 3.567813 -2.190573 0.277220
 4397.000000 3.563358 -2.280054 0.229022
 4398.000000 3.550400 -2.235130 0.175466
 4399.000000 3.567384 -2.177632 0.239352
 4400.000000 3.594378 -2.251451 0.258957
 4401.000000 3.542842 -2.167610 0.214723
 4402.000000 3.569395 -2.259671 0.244941
 4403.000000 3.562460 -2.270290 0.243746
 4404.000000 3.549245 -2.268249 0.232074
 4405.000000 3.531495 -2.185316 0.241626
 4406.000000 3.535246 -2.289239 0.226919
 4407.000000 3.562733 -2.171130 0.232113
 4408.000000 3.551852 -2.291310 0.248532
 4409.000000 3.578513 -2.210999 0.241500
 4410.000000 3.531522 -2.248127 0.230858
 4411.000000 3.568231 -2.196398 0.252424
 4412.000000 3.503629 -2.234253 0.246216
 4413.000000 3.531350 -2.239229 0.223386
 4414.000000 3.537659 -2.228321 0.227465
 4415.000000 3.558231 -2.271882 0.282587
 4416.000000 3.563973 -2.316736 0.256256
 4417.000000 3.551983 -2.343248 0.204525
 4418.000000 3.542965 -2.193555 0.234984
 4419.000000 3.529161 -2.267861 0.225397
 4420.000000 3.529568 -2.262507 0.217909
 4421.000000 3.538320 -2.280105 0.236944
 4422.000000 3.543315 -2.282193 0.248885
 4423.000000 3.523546 -2.236199 0.229989
 4424.000000 3.548254 -2.244592 0.282205
 4425.000000 3.565743 -2.238306 0.243983
 4426.000000 3.557460 -2.275542 0.218151
 4427.000000 3.545108 -2.221159 0.235163
 4428.000000 3.552371 -2.284890 0.236354
 4429.000000 3.509160 -2.235834 0.255476
 4430.000000 3.550605 -2.263144 0.248003
 4431.000000 3.578604 -2.210700 0.276989
 4432.000000 3.564003 -2.263926 0.223514
 4433.000000 3.566655 -2.159144 0.268852
 4434.000000 3.563998 -2.309961 0.248963
 4435.000000 3.570523 -2.133651 0.251493
 4436.000000 3.557678 -2.234681 0.287066
 4437.000000 3.553048 -2.208804 0.235629
 4438.000000 3.582158 -2.271852 0.250955
 4439.000000 3.594284 -2.175245 0.251388
 4440.000000 3.565543 -2.282872 0.258566
 4441.000000 3.576428 -2.225605 0.252641
 4442.000000 3.537786 -2.194150 0.236381
 4443.000000 3.536178 -2.199550 0.247908
 4444.000000 3.574369 -2.273592 0.219242
 4445.000000 3.562183 -2.350630 0.245503
 4446.000000 3.561794 -2.287181 0.255297
 4447.000000 3.529355 -2.287753 0.244674
 4448.000000 3.556830 -2.318112 0.272897
 4449.000000 3.567713 -2.186314 0.262658
 4450.000000 3.540340 -2.329486 0.251075
 4451.000000 3.565026 -2.281975 0.260493
 4452.000000 3.494978 -2.226599 0.262149
 4453.000000 3.535300 -2.262353 0.256447
 4454.000000 3.527597 -2.228725 0.266634
 4455.000000 3.542226 -2.285272 0.242054
 4456.000000 3.526306 -2.271856 0.217630
 4457.000000 3.532111 -2.282880 0.250713
 4458.000000 3.550866 -2.291253 0.256218
 4459.000000 3.589960 -2.264685 0.248710
 4460.000000 3.536583 -2.279159 0.267536
 4461.000000 3.551802 -2.215881 0.281738
 4462.000000 3.600242 -2.281071 0.279198
 4463.000000 3.570653 -2.318016 0.264588
 4464.000000 3.609485 -2.221396 0.254495
 4465.000000 3.587096 -2.202201 0.287309
 4466.000000 3.548220 -2.298592 0.254804
 4467.000000 3.548152 -2.266800 0.293525
 4468.000000 3.603436 -2.255574 0.265890
 4469.000000 3.556152 -2.237647 0.254382
 4470.000000 3.535674 -2.275850 0.291724
 4471.000000 3.540440 -2.329783 0.277969
 4472.000000 3.595488 -2.208347 0.276184
 4473.000000 3.565706 -2.224263 0.271624
 4474.000000 3.563816 -2.282681 0.252900
 4475.000000 3.527702 -2.252529 0.246826
 4476.000000 3.572891 -2.288047 0.266238
 4477.000000 3.571496 -2.329520 0.250081
 4478.000000 3.547916 -2.274636 0.232521
 4479.000000 3.534707 -2.337134 0.254152
 4480.000000 3.559332 -2.269854 0.195380
 4481.000000 3.556268 -2.371206 0.234345
 4482.000000 3.582487 -2.293811 0.203627
 4483.000000 3.548543 -2.260533 0.214406
 4484.000000 3.529519 -2.294260 0.214433
 4485.000000 3.570156 -2.354571 0.236777
 4486.000000 3.593461 -2.276587 0.213035
 4487.000000 3.548438 -2.203915 0.246675
 4488.000000 3.550614 -2.281060 0.254346
 4489.000000 3.563137 -2.404736 0.266715
 4490.000000 3.582126 -2.156558 0.276937
 4491.000000 3.547314 -2.237968 0.299078
 4492.000000 3.555559 -2.356027 0.285813
 4493.000000 3.590982 -2.347646 0.268435
 4494.000000 3.568732 -2.337879 0.271966
 4495.000000 3.577616 -2.309670 0.278910
 4496.000000 3.590638 -2.359310 0.274382
 4497.000000 3.563471 -2.281492 0.273413
 4498.000000 3.540759 -2.249460 0.285488
 4499.000000 3.583944 -2.320332 0.265359
 4500.000000 3.561826 -2.286772 0.276581
 4501.000000 3.547684 -2.355326 0.265312
 4502.000000 3.591156 -2.410630 0.243696
 4503.000000 3.569387 -2.318375 0.250626
 4504.000000 3.521119 -2.336438 0.246108
 4505.000000 3.571702 -2.309845 0.279005
 4506.000000 3.522880 -2.268838 0.262540
 4507.000000 3.537340 -2.322112 0.301878
 4508.000000 3.537527 -2.280117 0.290545
 4509.000000 3.518516 -2.264855 0.289410
 4510.000000 3.554307 -2.246545 0.310092
 4511.000000 3.510598 -2.246811 0.242983
 4512.000000 3.581050 -2.265591 0.279023
 4513.000000 3.583022 -2.259282 0.313422
 4514.000000 3.549291 -2.256358 0.283826
 4515.000000 3.526098 -2.262720 0.265142
 4516.000000 3.582963 -2.256895 0.295598
 4517.000000 3.527345 -2.277828 0.293488
 4518.000000 3.535139 -2.214352 0.283172
 4519.000000 3.555357 -2.276931 0.294728
 4520.000000 3.519140 -2.296519 0.274772
 4521.000000 3.559249 -2.319378 0.332693
 4522.000000 3.545779 -2.245511 0.282005
 4523.000000 3.500731 -2.269870 0.273133
 4524.000000 3.581087 -2.314239 0.287688
 4525.000000 3.558300 -2.321955 0.311336
 4526.000000 3.556236 -2.250017 0.293278
 4527.000000 3.554592 -2.253684 0.299480
 4528.000000 3.595306 -2.264583 0.318650
 4529.000000 3.547463 -2.395332 0.295678
 4530.000000 3.579029 -2.192092 0.291334
 4531.000000 3.551621 -2.293664 0.358806
 4532.000000 3.553670 -2.217612 0.315218
 4533.000000 3.604842 -2.348197 0.341045
 4534.000000 3.581208 -2.285403 0.344670
 4535.000000 3.555741 -2.361957 0.308869
 4536.000000 3.543071 -2.250647 0.294803
 4537.000000 3.596655 -2.236688 0.293771
 4538.000000 3.582110 -2.314232 0.330951
 4539.000000 3.589821 -2.284888 0.342493
 4540.000000 3.530139 -2.275615 0.331801
 4541.000000 3.543195 -2.211493 0.296711
 4542.000000 3.546397 -2.277311 0.341680
 4543.000000 3.590821 -2.267613 0.332142
 4544.000000 3.567880 -2.187995 0.294420
 4545.000000 3.568609 -2.261928 0.309025
 4546.000000 3.589071 -2.232864 0.318018
 4547.000000 3.617788 -2.400402 0.353575
 4548.000000 3.585497 -2.266453 0.303350
 4549.000000 3.543132 -2.249607 0.282091
 4550.000000 3.594492 -2.188273 0.315992
 4551.000000 3.590067 -2.199221 0.308178
 4552.000000 3.560683 -2.114591 0.296226
 4553.000000 3.552389 -2.288523 0.274144
 4554.000000 3.572474 -2.167805 0.276361
 4555.000000 3.565601 -2.275797 0.238599
 4556.000000 3.564076 -2.193456 0.245866
 4557.000000 3.574752 -2.229428 0.249158
 4558.000000 3.589191 -2.257824 0.242032
 4559.000000 3.610361 -2.252085 0.243750
 4560.000000 3.573323 -2.260441 0.277225
 4561.000000 3.593142 -2.254692 0.255641
 4562.000000 3.543751 -2.225244 0.281160
 4563.000000 3.577522 -2.263128 0.269592
 4564.000000 3.533650 -2.240568 0.248533
 4565.000000 3.549449 -2.204974 0.244207
 4566.000000 3.546629 -2.207158 0.266332
 4567.000000 3.516465 -2.247897 0.299830
 4568.000000 3.527314 -2.290324 0.305926
 4569.000000 3.528457 -2.250379 0.273784
 4570.000000 3.558762 -2.251337 0.292271
 4571.000000 3.517761 -2.298820 0.264247
 4572.000000 3.555452 -2.266603 0.258333
 4573.000000 3.546458 -2.197853 0.260412
 4574.000000 3.543618 -2.119247 0.272829
 4575.000000 3.530103 -2.244491 0.273983
 4576.000000 3.543721 -2.212828 0.289451
 4577.000000 3.554440 -2.174421 0.271220
 4578.000000 3.521431 -2.255259 0.285246
 4579.000000 3.553547 -2.216545 0.312633
 4580.000000 3.556509 -2.234595 0.295757
 4581.000000 3.571200 -2.290538 0.274125
 4582.000000 3.572451 -2.290916 0.270422
 4583.000000 3.605774 -2.206228 0.310562
 4584.000000 3.582305 -2.142765 0.332330
 4585.000000 3.593951 -2.204383 0.278851
 4586.000000 3.575211 -2.248448 0.282813
 4587.000000 3.571706 -2.275353 0.276951
 4588.000000 3.562597 -2.215904 0.304071
 4589.000000 3.595700 -2.225341 0.302190
 4590.000000 3.592782 -2.203317 0.317526
 4591.000000 3.567040 -2.209228 0.287895
 4592.000000 3.636002 -2.188308 0.302629
 4593.000000 3.559544 -2.277892 0.270304
 4594.000000 3.609021 -2.275723 0.287021
 4595.000000 3.593362 -2.175160 0.287799
 4596.000000 3.581324 -2.197023 0.298654
 4597.000000 3.556552 -2.228320 0.315232
 4598.000000 3.510618 -2.313414 0.285073
 4599.000000 3.596616 -2.228238 0.383375
 4600.000000 3.556753 -2.212957 0.278123
 4601.000000 3.548594 -2.293493 0.287986
 4602.000000 3.590214 -2.319851 0.270030
 4603.000000 3.607940 -2.185558 0.304801
 4604.000000 3.568747 -2.247733 0.289923
 4605.000000 3.609580 -2.276412 0.320657
 4606.000000 3.594741 -2.253207 0.285843
 4607.000000 3.581939 -2.232435 0.261202
 4608.000000 3.562513 -2.232584 0.260407
 4609.000000 3.533982 -2.150077 0.281098
 4610.000000 3.545886 -2.267894 0.291306
 4611.000000 3.531375 -2.379749 0.248548
 4612.000000 3.570302 -2.253865 0.298719
 4613.000000 3.544014 -2.276225 0.300584
 4614.000000 3.586869 -2.344560 0.278333
 4615.000000 3.588429 -2.237743 0.256497
 4616.000000 3.550887 -2.244885 0.229277
 4617.000000 3.596204 -2.287662 0.247258
 4618.000000 3.588627 -2.193244 0.250627
 4619.000000 3.547991 -2.261108 0.268756
 4620.000000 3.572519 -2.293147 0.255195
 4621.000000 3.571563 -2.311499 0.234758
 4622.000000 3.572088 -2.357206 0.265816
 4623.000000 3.544080 -2.287306 0.263262
 4624.000000 3.563681 -2.273587 0.268754
 4625.000000 3.598619 -2.259277 0.272067
 4626.000000 3.588990 -2.146928 0.311047
 4627.000000 3.572875 -2.307304 0.286256
 4628.000000 3.541128 -2.270974 0.291394
 4629.000000 3.551319 -2.271256 0.289526
 4630.000000 3.621408 -2.315797 0.302828
 4631.000000 3.602129 -2.278862 0.313829
 4632.000000 3.564492 -2.294218 0.289409
 4633.000000 3.571383 -2.250456 0.242961
 4634.000000 3.578219 -2.325518 0.295489
 4635.000000 3.564815 -2.300055 0.261820
 4636.000000 3.598433 -2.306771 0.315311
 4637.000000 3.590061 -2.362448 0.275497
 4638.000000 3.589450 -2.355545 0.306346
 4639.000000 3.586195 -2.306278 0.306781
 4640.000000 3.620908 -2.243164 0.331076
 4641.000000 3.605591 -2.267100 0.346001
 4642.000000 3.587943 -2.325440 0.283188
 4643.000000 3.558788 -2.391734 0.271859
 4644.000000 3.589096 -2.310962 0.300522
 4645.000000 3.615338 -2.271407 0.298623
 4646.000000 3.569325 -2.290008 0.295040
 4647.000000 3.577227 -2.266483 0.278286
 4648.000000 3.589531 -2.409464 0.291009
 4649.000000 3.590639 -2.298952 0.316868
 4650.000000 3.528161 -2.289499 0.305262
 4651.000000 3.566495 -2.388220 0.297702
 4652.000000 3.530220 -2.267072 0.277284
 4653.000000 3.580968 -2.359565 0.286462
 4654.000000 3.571841 -2.361076 0.269606
 4655.000000 3.571407 -2.454393 0.303158
 4656.000000 3.583209 -2.444181 0.339128
 4657.000000 3.569342 -2.361654 0.288241
 4658.000000 3.526241 -2.314603 0.234482
 4659.000000 3.595162 -2.345773 0.289627
 4660.000000 3.584122 -2.305394 0.268199
 4661.000000 3.616227 -2.231710 0.291455
 4662.000000 3.595806 -2.407626 0.227573
 4663.000000 3.576035 -2.377099 0.244477
 4664.000000 3.577902 -2.295133 0.293871
 4665.000000 3.589458 -2.344396 0.281607
 4666.000000 3.571224 -2.225321 0.279889
 4667.000000 3.519508 -2.270707 0.299625
 4668.000000 3.543991 -2.342235 0.309148
 4669.000000 3.579618 -2.367618 0.264179
 4670.000000 3.537080 -2.374521 0.280392
 4671.000000 3.565362 -2.245533 0.318330
 4672.000000 3.540786 -2.240327 0.331964
 4673.000000 3.539119 -2.310795 0.294286
 4674.000000 3.557477 -2.244200 0.302378
 4675.000000 3.545799 -2.321342 0.278464
 4676.000000 3.551047 -2.340263 0.279230
 4677.000000 3.579776 -2.263192 0.272578
 4678.000000 3.579012 -2.229903 0.323389
 4679.000000 3.541515 -2.265414 0.292347
 4680.000000 3.558229 -2.281842 0.306331
 4681.000000 3.567462 -2.242379 0.268957
 4682.000000 3.560556 -2.274024 0.318130
 4683.000000 3.530272 -2.286526 0.291046
 4684.000000 3.547238 -2.336381 0.299007
 4685.000000 3.523246 -2.254291 0.277264
 4686.000000 3.547299 -2.315904 0.295204
 4687.000000 3.543881 -2.306016 0.273502
 4688.000000 3.539002 -2.321386 0.273021
 4689.000000 3.558588 -2.317899 0.255836
 4690.000000 3.541958 -2.367429 0.264970
 4691.000000 3.522413 -2.321071 0.234699
 4692.000000 3.553127 -2.325964 0.239491
 4693.000000 3.534102 -2.319604 0.252219
 4694.000000 3.562933 -2.350386 0.285727
 4695.000000 3.582137 -2.342661 0.269719
 4696.000000 3.521559 -2.276708 0.267485
 4697.000000 3.563186 -2.327665 0.269839
 4698.000000 3.549545 -2.363564 0.244923
 4699.000000 3.580165 -2.308527 0.250339
 4700.000000 3.538930 -2.295985 0.287324
 4701.000000 3.568272 -2.310543 0.232856
 4702.000000 3.556052 -2.280097 0.287312
 4703.000000 3.581128 -2.350995 0.296744
 4704.000000 3.599338 -2.343519 0.301297
 4705.000000 3.526680 -2.313867 0.280124
 4706.000000 3.549474 -2.332217 0.297520
 4707.000000 3.555667 -2.388302 0.300453
 4708.000000 3.549419 -2.430415 0.285270
 4709.000000 3.499450 -2.329028 0.284022
 4710.000000 3.515459 -2.282874 0.302085
 4711.000000 3.518007 -2.397860 0.280402
 4712.000000 3.541662 -2.385136 0.322102
 4713.000000 3.516252 -2.294713 0.317335
 4714.000000 3.500447 -2.320393 0.291942
 4715.000000 3.570823 -2.338484 0.273824
 4716.000000 3.573358 -2.332895 0.287635
 4717.000000 3.535742 -2.289085 0.257035
 4718.000000 3.547895 -2.364279 0.330996
 4719.000000 3.543818 -2.293329 0.276333
 4720.000000 3.541808 -2.299064 0.278248
 4721.000000 3.572056 -2.398767 0.266597
 4722.000000 3.602381 -2.280931 0.290440
 4723.000000 3.591349 -2.340969 0.296708
 4724.000000 3.557625 -2.299370 0.239058
 4725.000000 3.611284 -2.331089 0.288131
 4726.000000 3.556490 -2.432166 0.291877
 4727.000000 3.552812 -2.390349 0.275570
 4728.000000 3.516851 -2.325148 0.315931
 4729.000000 3.495348 -2.318113 0.301753
 4730.000000 3.498035 -2.443558 0.284077
 4731.000000 3.527211 -2.396401 0.296574
 4732.000000 3.545596 -2.344657 0.321024
 4733.000000 3.535597 -2.443338 0.323867
 4734.000000 3.542388 -2.514577 0.320914
 4735.000000 3.572073 -2.412554 0.325144
 4736.000000 3.545875 -2.324945 0.344903
 4737.000000 3.547786 -2.343211 0.315976
 4738.000000 3.529359 -2.375719 0.294259
 4739.000000 3.566924 -2.342584 0.312027
 4740.000000 3.562929 -2.369260 0.299121
 4741.000000 3.535102 -2.348301 0.284713
 4742.000000 3.584428 -2.249965 0.319976
 4743.000000 3.547672 -2.430732 0.298020
 4744.000000 3.563122 -2.294326 0.298530
 4745.000000 3.567807 -2.351887 0.342043
 4746.000000 3.569860 -2.357801 0.327453
 4747.000000 3.546320 -2.364494 0.347128
 4748.000000 3.565266 -2.349494 0.335901
 4749.000000 3.577655 -2.488073 0.294746
 4750.000000 3.533178 -2.285153 0.365293
 4751.000000 3.536985 -2.357079 0.297454
 4752.000000 3.538527 -2.382128 0.318812
 4753.000000 3.524882 -2.372404 0.339599
 4754.000000 3.522082 -2.241037 0.308469
 4755.000000 3.524043 -2.381722 0.326692
 4756.000000 3.535360 -2.490613 0.315194
 4757.000000 3.537107 -2.353964 0.284489
 4758.000000 3.528710 -2.295503 0.306363
 4759.000000 3.542739 -2.397340 0.297113
 4760.000000 3.543775 -2.406963 0.323033
 4761.000000 3.498933 -2.348143 0.307623
 4762.000000 3.529383 -2.337275 0.330758
 4763.000000 3.553102 -2.397239 0.340979
 4764.000000 3.493390 -2.393339 0.309580
 4765.000000 3.526246 -2.281732 0.309305
 4766.000000 3.542430 -2.320614 0.320358
 4767.000000 3.543832 -2.339135 0.287177
 4768.000000 3.527512 -2.441171 0.311566
 4769.000000 3.503455 -2.367403 0.304960
 4770.000000 3.513730 -2.357236 0.273108
 4771.000000 3.539565 -2.381140 0.296765
 4772.000000 3.524959 -2.374049 0.291091
 4773.000000 3.499947 -2.268944 0.288292
 4774.000000 3.553967 -2.424737 0.298115
 4775.000000 3.544233 -2.347921 0.306679
 4776.000000 3.529600 -2.307961 0.298275
 4777.000000 3.578450 -2.347236 0.339080
 4778.000000 3.462513 -2.300382 0.309272
 4779.000000 3.543348 -2.295993 0.284180
 4780.000000 3.555412 -2.325674 0.319352
 4781.000000 3.612157 -2.308961 0.332836
 4782.000000 3.562661 -2.314906 0.332621
 4783.000000 3.583787 -2.381804 0.319354
 4784.000000 3.567421 -2.243519 0.335410
 4785.000000 3.582957 -2.356094 0.299436
 4786.000000 3.589057 -2.381152 0.287770
 4787.000000 3.542108 -2.326894 0.323581
 4788.000000 3.521231 -2.319305 0.314596
 4789.000000 3.547223 -2.341781 0.302120
 4790.000000 3.593641 -2.339801 0.288084
 4791.000000 3.565422 -2.351203 0.280813
 4792.000000 3.524607 -2.380863 0.307151
 4793.000000 3.533682 -2.324150 0.338939
 4794.000000 3.559234 -2.380948 0.298189
 4795.000000 3.522800 -2.368881 0.296043
 4796.000000 3.540115 -2.220617 0.300543
 4797.000000 3.501804 -2.309745 0.331082
 4798.000000 3.511811 -2.282932 0.293946
 4799.000000 3.506684 -2.249042 0.304910
 4800.000000 3.568889 -2.385089 0.320814
 4801.000000 3.557874 -2.343018 0.339453
 4802.000000 3.525782 -2.407019 0.296595
 4803.000000 3.529643 -2.341168 0.333614
 4804.000000 3.562972 -2.358412 0.329714
[truncated: 22,448,807 more chars]
