# Supplementary material for: Structural basis of dimerization of chemokine receptors CCR5 and CXCR4
Source: Nat Commun. 2023 Oct 13;14:6439. doi: 10.1038/s41467-023-42082-z (PMC10575954; doi:10.1038/s41467-023-42082-z)
Supplement: Supplementary file 6 — Source Data [file 41467_2023_42082_MOESM6_ESM.zip › Figure 6/Panel B/CCR5_minimum_A_complex_membrane.pdb]

REMARK  GENERATED BY CHARMM-GUI (HTTP://WWW.CHARMM-GUI.ORG) V3.7 ON FEB, 15. 2023. JOB
REMARK  INPUT GENERATION                                                              
REMARK   DATE:     2/15/23      7:27:49      CREATED BY USER: apache                  
ATOM      1  N   PRO     1     -44.104 -51.726  22.581  1.00  0.00      PROA
ATOM      2  HN1 PRO     1     -43.144 -51.950  22.322  1.00  0.00      PROA
ATOM      3  HN2 PRO     1     -44.687 -52.127  21.847  1.00  0.00      PROA
ATOM      4  CD  PRO     1     -44.321 -50.267  22.660  1.00  0.00      PROA
ATOM      5  HD1 PRO     1     -44.621 -49.852  21.677  1.00  0.00      PROA
ATOM      6  HD2 PRO     1     -43.384 -49.785  23.011  1.00  0.00      PROA
ATOM      7  CA  PRO     1     -44.450 -52.375  23.874  1.00  0.00      PROA
ATOM      8  HA  PRO     1     -43.535 -52.800  24.260  1.00  0.00      PROA
ATOM      9  CB  PRO     1     -45.023 -51.234  24.703  1.00  0.00      PROA
ATOM     10  HB1 PRO     1     -44.267 -50.849  25.405  1.00  0.00      PROA
ATOM     11  HB2 PRO     1     -45.806 -51.573  25.311  1.00  0.00      PROA
ATOM     12  CG  PRO     1     -45.415 -50.148  23.706  1.00  0.00      PROA
ATOM     13  HG1 PRO     1     -46.408 -50.360  23.251  1.00  0.00      PROA
ATOM     14  HG2 PRO     1     -45.447 -49.154  24.163  1.00  0.00      PROA
ATOM     15  C   PRO     1     -45.437 -53.473  23.588  1.00  0.00      PROA
ATOM     16  O   PRO     1     -46.506 -53.198  23.048  1.00  0.00      PROA
ATOM     17  N   CYS     2     -45.106 -54.719  23.971  1.00  0.00      PROA
ATOM     18  HN  CYS     2     -44.215 -54.932  24.379  1.00  0.00      PROA
ATOM     19  CA  CYS     2     -46.051 -55.803  23.956  1.00  0.00      PROA
ATOM     20  HA  CYS     2     -46.989 -55.431  24.350  1.00  0.00      PROA
ATOM     21  CB  CYS     2     -46.239 -56.450  22.563  1.00  0.00      PROA
ATOM     22  HB1 CYS     2     -45.416 -57.164  22.343  1.00  0.00      PROA
ATOM     23  HB2 CYS     2     -46.174 -55.646  21.797  1.00  0.00      PROA
ATOM     24  SG  CYS     2     -47.876 -57.245  22.414  1.00  0.00      PROA
ATOM     25  HG1 CYS     2     -48.554 -56.100  22.398  1.00  0.00      PROA
ATOM     26  C   CYS     2     -45.482 -56.800  24.934  1.00  0.00      PROA
ATOM     27  O   CYS     2     -44.301 -56.736  25.258  1.00  0.00      PROA
ATOM     28  N   GLN     3     -46.326 -57.687  25.479  1.00  0.00      PROA
ATOM     29  HN  GLN     3     -47.270 -57.777  25.167  1.00  0.00      PROA
ATOM     30  CA  GLN     3     -45.999 -58.389  26.692  1.00  0.00      PROA
ATOM     31  HA  GLN     3     -44.930 -58.432  26.829  1.00  0.00      PROA
ATOM     32  CB  GLN     3     -46.678 -57.689  27.891  1.00  0.00      PROA
ATOM     33  HB1 GLN     3     -47.768 -57.899  27.890  1.00  0.00      PROA
ATOM     34  HB2 GLN     3     -46.563 -56.591  27.746  1.00  0.00      PROA
ATOM     35  CG  GLN     3     -46.047 -58.025  29.247  1.00  0.00      PROA
ATOM     36  HG1 GLN     3     -45.002 -57.640  29.266  1.00  0.00      PROA
ATOM     37  HG2 GLN     3     -46.035 -59.125  29.399  1.00  0.00      PROA
ATOM     38  CD  GLN     3     -46.845 -57.410  30.386  1.00  0.00      PROA
ATOM     39  OE1 GLN     3     -47.828 -56.713  30.162  1.00  0.00      PROA
ATOM     40  NE2 GLN     3     -46.379 -57.646  31.643  1.00  0.00      PROA
ATOM     41 HE21 GLN     3     -46.859 -57.279  32.435  1.00  0.00      PROA
ATOM     42 HE22 GLN     3     -45.565 -58.218  31.772  1.00  0.00      PROA
ATOM     43  C   GLN     3     -46.541 -59.787  26.563  1.00  0.00      PROA
ATOM     44  O   GLN     3     -47.019 -60.354  27.518  1.00  0.00      PROA
ATOM     45  N   LYS     4     -46.463 -60.398  25.368  1.00  0.00      PROA
ATOM     46  HN  LYS     4     -46.008 -59.976  24.585  1.00  0.00      PROA
ATOM     47  CA  LYS     4     -47.143 -61.646  25.108  1.00  0.00      PROA
ATOM     48  HA  LYS     4     -47.207 -62.238  26.010  1.00  0.00      PROA
ATOM     49  CB  LYS     4     -48.555 -61.403  24.508  1.00  0.00      PROA
ATOM     50  HB1 LYS     4     -49.026 -62.388  24.290  1.00  0.00      PROA
ATOM     51  HB2 LYS     4     -48.459 -60.838  23.554  1.00  0.00      PROA
ATOM     52  CG  LYS     4     -49.500 -60.599  25.410  1.00  0.00      PROA
ATOM     53  HG1 LYS     4     -49.033 -59.630  25.693  1.00  0.00      PROA
ATOM     54  HG2 LYS     4     -49.682 -61.178  26.338  1.00  0.00      PROA
ATOM     55  CD  LYS     4     -50.839 -60.257  24.746  1.00  0.00      PROA
ATOM     56  HD1 LYS     4     -50.634 -59.585  23.884  1.00  0.00      PROA
ATOM     57  HD2 LYS     4     -51.444 -59.691  25.486  1.00  0.00      PROA
ATOM     58  CE  LYS     4     -51.622 -61.479  24.264  1.00  0.00      PROA
ATOM     59  HE1 LYS     4     -51.813 -62.180  25.107  1.00  0.00      PROA
ATOM     60  HE2 LYS     4     -51.075 -62.011  23.459  1.00  0.00      PROA
ATOM     61  NZ  LYS     4     -52.929 -61.065  23.708  1.00  0.00      PROA
ATOM     62  HZ1 LYS     4     -52.779 -60.394  22.933  1.00  0.00      PROA
ATOM     63  HZ2 LYS     4     -53.491 -60.617  24.463  1.00  0.00      PROA
ATOM     64  HZ3 LYS     4     -53.436 -61.906  23.359  1.00  0.00      PROA
ATOM     65  C   LYS     4     -46.339 -62.421  24.098  1.00  0.00      PROA
ATOM     66  O   LYS     4     -46.814 -62.674  22.998  1.00  0.00      PROA
ATOM     67  N   ILE     5     -45.082 -62.787  24.427  1.00  0.00      PROA
ATOM     68  HN  ILE     5     -44.706 -62.685  25.350  1.00  0.00      PROA
ATOM     69  CA  ILE     5     -44.122 -63.064  23.375  1.00  0.00      PROA
ATOM     70  HA  ILE     5     -44.623 -63.618  22.592  1.00  0.00      PROA
ATOM     71  CB  ILE     5     -43.616 -61.736  22.791  1.00  0.00      PROA
ATOM     72  HB  ILE     5     -44.543 -61.166  22.534  1.00  0.00      PROA
ATOM     73  CG2 ILE     5     -42.916 -61.921  21.428  1.00  0.00      PROA
ATOM     74 HG21 ILE     5     -43.525 -62.564  20.757  1.00  0.00      PROA
ATOM     75 HG22 ILE     5     -41.910 -62.370  21.516  1.00  0.00      PROA
ATOM     76 HG23 ILE     5     -42.802 -60.941  20.940  1.00  0.00      PROA
ATOM     77  CG1 ILE     5     -42.883 -60.829  23.819  1.00  0.00      PROA
ATOM     78 HG11 ILE     5     -43.159 -61.111  24.852  1.00  0.00      PROA
ATOM     79 HG12 ILE     5     -43.235 -59.788  23.659  1.00  0.00      PROA
ATOM     80  CD  ILE     5     -41.380 -60.774  23.700  1.00  0.00      PROA
ATOM     81  HD1 ILE     5     -41.051 -60.410  22.739  1.00  0.00      PROA
ATOM     82  HD2 ILE     5     -41.044 -61.778  23.713  1.00  0.00      PROA
ATOM     83  HD3 ILE     5     -40.925 -60.151  24.499  1.00  0.00      PROA
ATOM     84  C   ILE     5     -43.006 -63.962  23.863  1.00  0.00      PROA
ATOM     85  O   ILE     5     -41.969 -64.069  23.253  1.00  0.00      PROA
ATOM     86  N   ASN     6     -43.200 -64.724  24.968  1.00  0.00      PROA
ATOM     87  HN  ASN     6     -44.050 -64.675  25.485  1.00  0.00      PROA
ATOM     88  CA  ASN     6     -42.223 -65.698  25.425  1.00  0.00      PROA
ATOM     89  HA  ASN     6     -41.256 -65.493  24.984  1.00  0.00      PROA
ATOM     90  CB  ASN     6     -42.046 -65.758  26.966  1.00  0.00      PROA
ATOM     91  HB1 ASN     6     -41.450 -66.653  27.259  1.00  0.00      PROA
ATOM     92  HB2 ASN     6     -43.028 -65.800  27.468  1.00  0.00      PROA
ATOM     93  CG  ASN     6     -41.295 -64.530  27.459  1.00  0.00      PROA
ATOM     94  OD1 ASN     6     -40.900 -63.664  26.709  1.00  0.00      PROA
ATOM     95  ND2 ASN     6     -41.076 -64.479  28.798  1.00  0.00      PROA
ATOM     96 HD21 ASN     6     -40.582 -63.703  29.196  1.00  0.00      PROA
ATOM     97 HD22 ASN     6     -41.427 -65.207  29.391  1.00  0.00      PROA
ATOM     98  C   ASN     6     -42.590 -67.064  24.899  1.00  0.00      PROA
ATOM     99  O   ASN     6     -42.759 -68.049  25.591  1.00  0.00      PROA
ATOM    100  N   VAL     7     -42.590 -67.236  23.594  1.00  0.00      PROA
ATOM    101  HN  VAL     7     -42.347 -66.485  22.992  1.00  0.00      PROA
ATOM    102  CA  VAL     7     -42.811 -68.502  22.947  1.00  0.00      PROA
ATOM    103  HA  VAL     7     -42.901 -69.291  23.682  1.00  0.00      PROA
ATOM    104  CB  VAL     7     -44.059 -68.532  22.071  1.00  0.00      PROA
ATOM    105  HB  VAL     7     -44.039 -69.424  21.410  1.00  0.00      PROA
ATOM    106  CG1 VAL     7     -45.272 -68.716  23.005  1.00  0.00      PROA
ATOM    107 HG11 VAL     7     -45.369 -67.853  23.697  1.00  0.00      PROA
ATOM    108 HG12 VAL     7     -45.158 -69.642  23.610  1.00  0.00      PROA
ATOM    109 HG13 VAL     7     -46.205 -68.800  22.411  1.00  0.00      PROA
ATOM    110  CG2 VAL     7     -44.192 -67.269  21.189  1.00  0.00      PROA
ATOM    111 HG21 VAL     7     -43.313 -67.136  20.523  1.00  0.00      PROA
ATOM    112 HG22 VAL     7     -44.302 -66.356  21.811  1.00  0.00      PROA
ATOM    113 HG23 VAL     7     -45.094 -67.353  20.548  1.00  0.00      PROA
ATOM    114  C   VAL     7     -41.534 -68.761  22.207  1.00  0.00      PROA
ATOM    115  O   VAL     7     -41.437 -68.655  20.984  1.00  0.00      PROA
ATOM    116  N   LYS     8     -40.471 -69.083  22.978  1.00  0.00      PROA
ATOM    117  HN  LYS     8     -40.565 -69.207  23.962  1.00  0.00      PROA
ATOM    118  CA  LYS     8     -39.133 -69.125  22.465  1.00  0.00      PROA
ATOM    119  HA  LYS     8     -39.105 -68.641  21.505  1.00  0.00      PROA
ATOM    120  CB  LYS     8     -38.184 -68.423  23.365  1.00  0.00      PROA
ATOM    121  HB1 LYS     8     -37.329 -69.042  23.789  1.00  0.00      PROA
ATOM    122  HB2 LYS     8     -38.701 -68.093  24.329  1.00  0.00      PROA
ATOM    123  CG  LYS     8     -37.527 -67.133  22.515  1.00  0.00      PROA
ATOM    124  HG1 LYS     8     -38.484 -66.661  22.972  1.00  0.00      PROA
ATOM    125  HG2 LYS     8     -37.044 -67.963  22.076  1.00  0.00      PROA
ATOM    126  CD  LYS     8     -37.755 -66.400  21.305  1.00  0.00      PROA
ATOM    127  HD1 LYS     8     -37.842 -65.312  21.525  1.00  0.00      PROA
ATOM    128  HD2 LYS     8     -38.714 -66.749  20.908  1.00  0.00      PROA
ATOM    129  CE  LYS     8     -36.647 -66.605  20.275  1.00  0.00      PROA
ATOM    130  HE1 LYS     8     -36.899 -66.029  19.366  1.00  0.00      PROA
ATOM    131  HE2 LYS     8     -36.540 -67.680  20.009  1.00  0.00      PROA
ATOM    132  NZ  LYS     8     -35.335 -66.131  20.768  1.00  0.00      PROA
ATOM    133  HZ1 LYS     8     -35.065 -66.661  21.622  1.00  0.00      PROA
ATOM    134  HZ2 LYS     8     -35.391 -65.118  20.991  1.00  0.00      PROA
ATOM    135  HZ3 LYS     8     -34.615 -66.281  20.032  1.00  0.00      PROA
ATOM    136  C   LYS     8     -38.639 -70.510  22.230  1.00  0.00      PROA
ATOM    137  O   LYS     8     -37.543 -70.680  21.716  1.00  0.00      PROA
ATOM    138  N   GLN     9     -39.458 -71.534  22.539  1.00  0.00      PROA
ATOM    139  HN  GLN     9     -40.349 -71.392  22.960  1.00  0.00      PROA
ATOM    140  CA  GLN     9     -39.093 -72.894  22.233  1.00  0.00      PROA
ATOM    141  HA  GLN     9     -38.028 -72.980  22.070  1.00  0.00      PROA
ATOM    142  CB  GLN     9     -39.484 -73.871  23.349  1.00  0.00      PROA
ATOM    143  HB1 GLN     9     -39.199 -74.906  23.036  1.00  0.00      PROA
ATOM    144  HB2 GLN     9     -40.585 -73.853  23.521  1.00  0.00      PROA
ATOM    145  CG  GLN     9     -38.750 -73.538  24.650  1.00  0.00      PROA
ATOM    146  HG1 GLN     9     -39.186 -72.669  25.098  1.00  0.00      PROA
ATOM    147  HG2 GLN     9     -37.682 -73.348  24.447  1.00  0.00      PROA
ATOM    148  CD  GLN     9     -38.887 -74.705  25.560  1.00  0.00      PROA
ATOM    149  OE1 GLN     9     -39.974 -75.134  25.729  1.00  0.00      PROA
ATOM    150  NE2 GLN     9     -37.769 -75.330  25.931  1.00  0.00      PROA
ATOM    151 HE21 GLN     9     -37.824 -76.058  26.644  1.00  0.00      PROA
ATOM    152 HE22 GLN     9     -36.887 -74.916  25.797  1.00  0.00      PROA
ATOM    153  C   GLN     9     -39.792 -73.327  20.990  1.00  0.00      PROA
ATOM    154  O   GLN     9     -39.511 -74.402  20.470  1.00  0.00      PROA
ATOM    155  N   ILE    10     -40.702 -72.485  20.461  1.00  0.00      PROA
ATOM    156  HN  ILE    10     -40.929 -71.612  20.887  1.00  0.00      PROA
ATOM    157  CA  ILE    10     -41.378 -72.769  19.220  1.00  0.00      PROA
ATOM    158  HA  ILE    10     -41.176 -73.786  18.917  1.00  0.00      PROA
ATOM    159  CB  ILE    10     -42.882 -72.607  19.366  1.00  0.00      PROA
ATOM    160  HB  ILE    10     -43.165 -73.085  20.334  1.00  0.00      PROA
ATOM    161  CG2 ILE    10     -43.302 -71.125  19.445  1.00  0.00      PROA
ATOM    162 HG21 ILE    10     -43.161 -70.610  18.472  1.00  0.00      PROA
ATOM    163 HG22 ILE    10     -42.701 -70.604  20.213  1.00  0.00      PROA
ATOM    164 HG23 ILE    10     -44.375 -71.040  19.721  1.00  0.00      PROA
ATOM    165  CG1 ILE    10     -43.611 -73.397  18.256  1.00  0.00      PROA
ATOM    166 HG11 ILE    10     -43.113 -74.385  18.134  1.00  0.00      PROA
ATOM    167 HG12 ILE    10     -43.529 -72.855  17.289  1.00  0.00      PROA
ATOM    168  CD  ILE    10     -45.083 -73.650  18.581  1.00  0.00      PROA
ATOM    169  HD1 ILE    10     -45.636 -72.690  18.653  1.00  0.00      PROA
ATOM    170  HD2 ILE    10     -45.179 -74.189  19.546  1.00  0.00      PROA
ATOM    171  HD3 ILE    10     -45.549 -74.266  17.784  1.00  0.00      PROA
ATOM    172  C   ILE    10     -40.814 -71.851  18.168  1.00  0.00      PROA
ATOM    173  O   ILE    10     -41.078 -72.015  16.982  1.00  0.00      PROA
ATOM    174  N   ALA    11     -39.930 -70.910  18.583  1.00  0.00      PROA
ATOM    175  HN  ALA    11     -39.718 -70.799  19.549  1.00  0.00      PROA
ATOM    176  CA  ALA    11     -39.194 -70.048  17.696  1.00  0.00      PROA
ATOM    177  HA  ALA    11     -39.624 -70.069  16.704  1.00  0.00      PROA
ATOM    178  CB  ALA    11     -39.158 -68.600  18.220  1.00  0.00      PROA
ATOM    179  HB1 ALA    11     -38.695 -68.555  19.226  1.00  0.00      PROA
ATOM    180  HB2 ALA    11     -40.192 -68.203  18.293  1.00  0.00      PROA
ATOM    181  HB3 ALA    11     -38.584 -67.941  17.531  1.00  0.00      PROA
ATOM    182  C   ALA    11     -37.777 -70.548  17.629  1.00  0.00      PROA
ATOM    183  O   ALA    11     -36.953 -69.984  16.921  1.00  0.00      PROA
ATOM    184  N   ALA    12     -37.478 -71.656  18.346  1.00  0.00      PROA
ATOM    185  HN  ALA    12     -38.163 -72.095  18.920  1.00  0.00      PROA
ATOM    186  CA  ALA    12     -36.190 -72.303  18.333  1.00  0.00      PROA
ATOM    187  HA  ALA    12     -35.448 -71.667  17.878  1.00  0.00      PROA
ATOM    188  CB  ALA    12     -35.777 -72.711  19.761  1.00  0.00      PROA
ATOM    189  HB1 ALA    12     -36.562 -73.330  20.239  1.00  0.00      PROA
ATOM    190  HB2 ALA    12     -35.621 -71.802  20.379  1.00  0.00      PROA
ATOM    191  HB3 ALA    12     -34.826 -73.287  19.767  1.00  0.00      PROA
ATOM    192  C   ALA    12     -36.286 -73.561  17.524  1.00  0.00      PROA
ATOM    193  O   ALA    12     -35.282 -74.221  17.277  1.00  0.00      PROA
ATOM    194  N   ARG    13     -37.512 -73.905  17.076  1.00  0.00      PROA
ATOM    195  HN  ARG    13     -38.303 -73.335  17.258  1.00  0.00      PROA
ATOM    196  CA  ARG    13     -37.783 -75.139  16.394  1.00  0.00      PROA
ATOM    197  HA  ARG    13     -36.870 -75.679  16.181  1.00  0.00      PROA
ATOM    198  CB  ARG    13     -38.745 -76.018  17.216  1.00  0.00      PROA
ATOM    199  HB1 ARG    13     -39.099 -76.894  16.618  1.00  0.00      PROA
ATOM    200  HB2 ARG    13     -39.640 -75.423  17.510  1.00  0.00      PROA
ATOM    201  CG  ARG    13     -38.091 -76.591  18.474  1.00  0.00      PROA
ATOM    202  HG1 ARG    13     -37.717 -75.768  19.119  1.00  0.00      PROA
ATOM    203  HG2 ARG    13     -37.218 -77.201  18.150  1.00  0.00      PROA
ATOM    204  CD  ARG    13     -39.078 -77.438  19.263  1.00  0.00      PROA
ATOM    205  HD1 ARG    13     -39.532 -78.123  18.605  1.00  0.00      PROA
ATOM    206  HD2 ARG    13     -39.893 -76.824  19.685  1.00  0.00      PROA
ATOM    207  NE  ARG    13     -38.319 -78.179  20.307  1.00  0.00      PROA
ATOM    208  HE  ARG    13     -37.493 -78.652  20.027  1.00  0.00      PROA
ATOM    209  CZ  ARG    13     -38.712 -78.312  21.559  1.00  0.00      PROA
ATOM    210  NH1 ARG    13     -37.920 -79.082  22.332  1.00  0.00      PROA
ATOM    211 HH11 ARG    13     -37.142 -79.569  22.037  1.00  0.00      PROA
ATOM    212 HH12 ARG    13     -38.237 -79.243  23.319  1.00  0.00      PROA
ATOM    213  NH2 ARG    13     -39.806 -77.678  22.033  1.00  0.00      PROA
ATOM    214 HH21 ARG    13     -40.411 -77.159  21.476  1.00  0.00      PROA
ATOM    215 HH22 ARG    13     -40.118 -77.875  22.997  1.00  0.00      PROA
ATOM    216  C   ARG    13     -38.486 -74.893  15.106  1.00  0.00      PROA
ATOM    217  O   ARG    13     -38.658 -75.845  14.359  1.00  0.00      PROA
ATOM    218  N   LEU    14     -38.896 -73.625  14.869  1.00  0.00      PROA
ATOM    219  HN  LEU    14     -38.643 -72.906  15.504  1.00  0.00      PROA
ATOM    220  CA  LEU    14     -39.772 -73.166  13.835  1.00  0.00      PROA
ATOM    221  HA  LEU    14     -40.543 -72.669  14.395  1.00  0.00      PROA
ATOM    222  CB  LEU    14     -40.409 -74.264  12.974  1.00  0.00      PROA
ATOM    223  HB1 LEU    14     -41.108 -73.662  12.809  1.00  0.00      PROA
ATOM    224  HB2 LEU    14     -40.830 -75.065  13.579  1.00  0.00      PROA
ATOM    225  CG  LEU    14     -39.872 -74.758  11.612  1.00  0.00      PROA
ATOM    226  HG  LEU    14     -40.205 -74.057  10.806  1.00  0.00      PROA
ATOM    227  CD1 LEU    14     -40.480 -76.136  11.295  1.00  0.00      PROA
ATOM    228 HD11 LEU    14     -41.585 -76.091  11.297  1.00  0.00      PROA
ATOM    229 HD12 LEU    14     -40.171 -76.876  12.058  1.00  0.00      PROA
ATOM    230 HD13 LEU    14     -40.138 -76.483  10.297  1.00  0.00      PROA
ATOM    231  CD2 LEU    14     -38.345 -74.843  11.462  1.00  0.00      PROA
ATOM    232 HD21 LEU    14     -37.882 -75.524  12.199  1.00  0.00      PROA
ATOM    233 HD22 LEU    14     -37.860 -73.853  11.529  1.00  0.00      PROA
ATOM    234 HD23 LEU    14     -38.109 -75.242  10.456  1.00  0.00      PROA
ATOM    235  C   LEU    14     -39.084 -72.128  13.005  1.00  0.00      PROA
ATOM    236  O   LEU    14     -39.595 -71.528  12.094  1.00  0.00      PROA
ATOM    237  N   LEU    15     -37.796 -71.916  13.234  1.00  0.00      PROA
ATOM    238  HN  LEU    15     -37.289 -72.476  13.876  1.00  0.00      PROA
ATOM    239  CA  LEU    15     -37.062 -70.862  12.595  1.00  0.00      PROA
ATOM    240  HA  LEU    15     -37.609 -70.470  11.747  1.00  0.00      PROA
ATOM    241  CB  LEU    15     -36.818 -69.744  13.630  1.00  0.00      PROA
ATOM    242  HB1 LEU    15     -36.376 -70.187  14.546  1.00  0.00      PROA
ATOM    243  HB2 LEU    15     -37.818 -69.351  13.911  1.00  0.00      PROA
ATOM    244  CG  LEU    15     -35.946 -68.552  13.203  1.00  0.00      PROA
ATOM    245  HG  LEU    15     -34.880 -68.878  13.200  1.00  0.00      PROA
ATOM    246  CD1 LEU    15     -36.097 -67.424  14.229  1.00  0.00      PROA
ATOM    247 HD11 LEU    15     -35.893 -67.777  15.257  1.00  0.00      PROA
ATOM    248 HD12 LEU    15     -37.128 -67.007  14.201  1.00  0.00      PROA
ATOM    249 HD13 LEU    15     -35.379 -66.612  14.001  1.00  0.00      PROA
ATOM    250  CD2 LEU    15     -36.270 -68.038  11.797  1.00  0.00      PROA
ATOM    251 HD21 LEU    15     -37.354 -67.872  11.681  1.00  0.00      PROA
ATOM    252 HD22 LEU    15     -35.943 -68.745  11.011  1.00  0.00      PROA
ATOM    253 HD23 LEU    15     -35.753 -67.070  11.626  1.00  0.00      PROA
ATOM    254  C   LEU    15     -35.796 -71.471  12.066  1.00  0.00      PROA
ATOM    255  O   LEU    15     -35.326 -71.081  11.001  1.00  0.00      PROA
ATOM    256  N   PRO    16     -35.285 -72.525  12.691  1.00  0.00      PROA
ATOM    257  CD  PRO    16     -34.349 -72.211  13.778  1.00  0.00      PROA
ATOM    258  HD1 PRO    16     -33.563 -71.500  13.441  1.00  0.00      PROA
ATOM    259  HD2 PRO    16     -34.903 -71.802  14.650  1.00  0.00      PROA
ATOM    260  CA  PRO    16     -34.825 -73.603  11.802  1.00  0.00      PROA
ATOM    261  HA  PRO    16     -34.022 -73.034  11.347  1.00  0.00      PROA
ATOM    262  CB  PRO    16     -34.751 -74.346  13.233  1.00  0.00      PROA
ATOM    263  HB1 PRO    16     -34.499 -75.414  13.447  1.00  0.00      PROA
ATOM    264  HB2 PRO    16     -35.768 -74.242  13.675  1.00  0.00      PROA
ATOM    265  CG  PRO    16     -33.781 -73.549  14.087  1.00  0.00      PROA
ATOM    266  HG1 PRO    16     -33.849 -73.824  15.159  1.00  0.00      PROA
ATOM    267  HG2 PRO    16     -32.735 -73.669  13.728  1.00  0.00      PROA
ATOM    268  C   PRO    16     -34.242 -74.894  11.261  1.00  0.00      PROA
ATOM    269  O   PRO    16     -33.021 -75.013  11.209  1.00  0.00      PROA
ATOM    270  N   PRO    17     -35.084 -75.819  10.791  1.00  0.00      PROA
ATOM    271  CD  PRO    17     -35.094 -77.122  11.492  1.00  0.00      PROA
ATOM    272  HD1 PRO    17     -35.980 -77.130  12.163  1.00  0.00      PROA
ATOM    273  HD2 PRO    17     -34.175 -77.296  12.099  1.00  0.00      PROA
ATOM    274  CA  PRO    17     -35.122 -76.107   9.360  1.00  0.00      PROA
ATOM    275  HA  PRO    17     -34.109 -76.189   9.000  1.00  0.00      PROA
ATOM    276  CB  PRO    17     -35.845 -77.453   9.281  1.00  0.00      PROA
ATOM    277  HB1 PRO    17     -35.681 -77.971   8.312  1.00  0.00      PROA
ATOM    278  HB2 PRO    17     -36.940 -77.335   9.459  1.00  0.00      PROA
ATOM    279  CG  PRO    17     -35.231 -78.216  10.436  1.00  0.00      PROA
ATOM    280  HG1 PRO    17     -35.862 -79.064  10.775  1.00  0.00      PROA
ATOM    281  HG2 PRO    17     -34.223 -78.590  10.148  1.00  0.00      PROA
ATOM    282  C   PRO    17     -35.854 -75.138   8.471  1.00  0.00      PROA
ATOM    283  O   PRO    17     -36.296 -75.584   7.420  1.00  0.00      PROA
ATOM    284  N   LEU    18     -35.986 -73.842   8.804  1.00  0.00      PROA
ATOM    285  HN  LEU    18     -35.650 -73.464   9.662  1.00  0.00      PROA
ATOM    286  CA  LEU    18     -36.589 -72.901   7.883  1.00  0.00      PROA
ATOM    287  HA  LEU    18     -36.884 -73.389   6.967  1.00  0.00      PROA
ATOM    288  CB  LEU    18     -37.809 -72.181   8.489  1.00  0.00      PROA
ATOM    289  HB1 LEU    18     -37.686 -71.074   8.533  1.00  0.00      PROA
ATOM    290  HB2 LEU    18     -37.947 -72.527   9.537  1.00  0.00      PROA
ATOM    291  CG  LEU    18     -39.068 -72.509   7.684  1.00  0.00      PROA
ATOM    292  HG  LEU    18     -38.994 -72.043   6.682  1.00  0.00      PROA
ATOM    293  CD1 LEU    18     -40.129 -71.847   8.244  1.00  0.00      PROA
ATOM    294 HD11 LEU    18     -41.149 -71.901   7.866  1.00  0.00      PROA
ATOM    295 HD12 LEU    18     -40.033 -70.723   8.287  1.00  0.00      PROA
ATOM    296 HD13 LEU    18     -40.380 -72.290   9.335  1.00  0.00      PROA
ATOM    297  CD2 LEU    18     -39.365 -74.005   7.529  1.00  0.00      PROA
ATOM    298 HD21 LEU    18     -39.391 -74.513   8.504  1.00  0.00      PROA
ATOM    299 HD22 LEU    18     -38.620 -74.473   6.869  1.00  0.00      PROA
ATOM    300 HD23 LEU    18     -40.341 -74.185   7.067  1.00  0.00      PROA
ATOM    301  C   LEU    18     -35.553 -71.922   7.451  1.00  0.00      PROA
ATOM    302  O   LEU    18     -35.793 -71.117   6.562  1.00  0.00      PROA
ATOM    303  N   TYR    19     -34.342 -72.041   8.025  1.00  0.00      PROA
ATOM    304  HN  TYR    19     -34.179 -72.695   8.754  1.00  0.00      PROA
ATOM    305  CA  TYR    19     -33.188 -71.311   7.593  1.00  0.00      PROA
ATOM    306  HA  TYR    19     -33.408 -70.677   6.747  1.00  0.00      PROA
ATOM    307  CB  TYR    19     -32.589 -70.477   8.748  1.00  0.00      PROA
ATOM    308  HB1 TYR    19     -31.496 -70.339   8.595  1.00  0.00      PROA
ATOM    309  HB2 TYR    19     -32.744 -71.043   9.690  1.00  0.00      PROA
ATOM    310  CG  TYR    19     -33.146 -69.086   8.974  1.00  0.00      PROA
ATOM    311  CD1 TYR    19     -34.338 -68.543   8.447  1.00  0.00      PROA
ATOM    312  HD1 TYR    19     -34.955 -69.122   7.783  1.00  0.00      PROA
ATOM    313  CE1 TYR    19     -34.757 -67.249   8.806  1.00  0.00      PROA
ATOM    314  HE1 TYR    19     -35.689 -66.859   8.425  1.00  0.00      PROA
ATOM    315  CZ  TYR    19     -33.983 -66.488   9.691  1.00  0.00      PROA
ATOM    316  OH  TYR    19     -34.410 -65.221  10.120  1.00  0.00      PROA
ATOM    317  HH  TYR    19     -35.241 -65.014   9.679  1.00  0.00      PROA
ATOM    318  CD2 TYR    19     -32.388 -68.288   9.844  1.00  0.00      PROA
ATOM    319  HD2 TYR    19     -31.478 -68.678  10.266  1.00  0.00      PROA
ATOM    320  CE2 TYR    19     -32.793 -67.004  10.200  1.00  0.00      PROA
ATOM    321  HE2 TYR    19     -32.196 -66.423  10.888  1.00  0.00      PROA
ATOM    322  C   TYR    19     -32.138 -72.308   7.172  1.00  0.00      PROA
ATOM    323  O   TYR    19     -31.149 -71.925   6.560  1.00  0.00      PROA
ATOM    324  N   SER    20     -32.337 -73.624   7.456  1.00  0.00      PROA
ATOM    325  HN  SER    20     -33.156 -73.940   7.924  1.00  0.00      PROA
ATOM    326  CA  SER    20     -31.350 -74.644   7.163  1.00  0.00      PROA
ATOM    327  HA  SER    20     -30.396 -74.186   6.944  1.00  0.00      PROA
ATOM    328  CB  SER    20     -31.174 -75.616   8.360  1.00  0.00      PROA
ATOM    329  HB1 SER    20     -32.078 -76.238   8.519  1.00  0.00      PROA
ATOM    330  HB2 SER    20     -31.000 -75.013   9.278  1.00  0.00      PROA
ATOM    331  OG  SER    20     -30.053 -76.470   8.190  1.00  0.00      PROA
ATOM    332  HG1 SER    20     -30.262 -77.058   7.456  1.00  0.00      PROA
ATOM    333  C   SER    20     -31.808 -75.426   5.954  1.00  0.00      PROA
ATOM    334  O   SER    20     -31.057 -76.221   5.401  1.00  0.00      PROA
ATOM    335  N   LEU    21     -33.051 -75.168   5.487  1.00  0.00      PROA
ATOM    336  HN  LEU    21     -33.647 -74.515   5.940  1.00  0.00      PROA
ATOM    337  CA  LEU    21     -33.593 -75.771   4.293  1.00  0.00      PROA
ATOM    338  HA  LEU    21     -33.018 -76.643   4.017  1.00  0.00      PROA
ATOM    339  CB  LEU    21     -35.062 -76.153   4.538  1.00  0.00      PROA
ATOM    340  HB1 LEU    21     -35.741 -75.279   4.444  1.00  0.00      PROA
ATOM    341  HB2 LEU    21     -35.122 -76.515   5.584  1.00  0.00      PROA
ATOM    342  CG  LEU    21     -35.591 -77.303   3.722  1.00  0.00      PROA
ATOM    343  HG  LEU    21     -35.110 -78.261   4.075  1.00  0.00      PROA
ATOM    344  CD1 LEU    21     -37.133 -77.422   4.055  1.00  0.00      PROA
ATOM    345 HD11 LEU    21     -37.315 -77.609   5.084  1.00  0.00      PROA
ATOM    346 HD12 LEU    21     -37.602 -78.289   3.670  1.00  0.00      PROA
ATOM    347 HD13 LEU    21     -37.685 -76.607   3.605  1.00  0.00      PROA
ATOM    348  CD2 LEU    21     -35.214 -77.122   2.179  1.00  0.00      PROA
ATOM    349 HD21 LEU    21     -34.205 -77.324   1.988  1.00  0.00      PROA
ATOM    350 HD22 LEU    21     -35.732 -76.303   1.752  1.00  0.00      PROA
ATOM    351 HD23 LEU    21     -35.547 -77.858   1.484  1.00  0.00      PROA
ATOM    352  C   LEU    21     -33.503 -74.708   3.221  1.00  0.00      PROA
ATOM    353  O   LEU    21     -33.291 -74.991   2.047  1.00  0.00      PROA
ATOM    354  N   VAL    22     -33.562 -73.426   3.657  1.00  0.00      PROA
ATOM    355  HN  VAL    22     -33.766 -73.229   4.607  1.00  0.00      PROA
ATOM    356  CA  VAL    22     -33.197 -72.262   2.881  1.00  0.00      PROA
ATOM    357  HA  VAL    22     -33.733 -72.304   1.943  1.00  0.00      PROA
ATOM    358  CB  VAL    22     -33.558 -70.973   3.610  1.00  0.00      PROA
ATOM    359  HB  VAL    22     -33.272 -71.071   4.679  1.00  0.00      PROA
ATOM    360  CG1 VAL    22     -35.088 -70.812   3.521  1.00  0.00      PROA
ATOM    361 HG11 VAL    22     -35.607 -71.690   3.960  1.00  0.00      PROA
ATOM    362 HG12 VAL    22     -35.404 -70.709   2.462  1.00  0.00      PROA
ATOM    363 HG13 VAL    22     -35.410 -69.903   4.073  1.00  0.00      PROA
ATOM    364  CG2 VAL    22     -32.833 -69.727   3.050  1.00  0.00      PROA
ATOM    365 HG21 VAL    22     -33.025 -69.614   1.964  1.00  0.00      PROA
ATOM    366 HG22 VAL    22     -31.737 -69.778   3.226  1.00  0.00      PROA
ATOM    367 HG23 VAL    22     -33.208 -68.818   3.569  1.00  0.00      PROA
ATOM    368  C   VAL    22     -31.732 -72.322   2.566  1.00  0.00      PROA
ATOM    369  O   VAL    22     -31.309 -71.949   1.473  1.00  0.00      PROA
ATOM    370  N   PHE    23     -30.925 -72.840   3.531  1.00  0.00      PROA
ATOM    371  HN  PHE    23     -31.297 -73.136   4.404  1.00  0.00      PROA
ATOM    372  CA  PHE    23     -29.505 -73.018   3.380  1.00  0.00      PROA
ATOM    373  HA  PHE    23     -29.133 -72.045   3.108  1.00  0.00      PROA
ATOM    374  CB  PHE    23     -28.782 -73.518   4.672  1.00  0.00      PROA
ATOM    375  HB1 PHE    23     -29.074 -74.564   4.900  1.00  0.00      PROA
ATOM    376  HB2 PHE    23     -29.098 -72.885   5.521  1.00  0.00      PROA
ATOM    377  CG  PHE    23     -27.257 -73.437   4.626  1.00  0.00      PROA
ATOM    378  CD1 PHE    23     -26.480 -74.252   5.471  1.00  0.00      PROA
ATOM    379  HD1 PHE    23     -26.967 -74.971   6.112  1.00  0.00      PROA
ATOM    380  CE1 PHE    23     -25.088 -74.116   5.522  1.00  0.00      PROA
ATOM    381  HE1 PHE    23     -24.514 -74.745   6.177  1.00  0.00      PROA
ATOM    382  CZ  PHE    23     -24.447 -73.163   4.728  1.00  0.00      PROA
ATOM    383  HZ  PHE    23     -23.383 -73.058   4.764  1.00  0.00      PROA
ATOM    384  CD2 PHE    23     -26.584 -72.494   3.824  1.00  0.00      PROA
ATOM    385  HD2 PHE    23     -27.124 -71.831   3.171  1.00  0.00      PROA
ATOM    386  CE2 PHE    23     -25.194 -72.359   3.871  1.00  0.00      PROA
ATOM    387  HE2 PHE    23     -24.704 -71.625   3.250  1.00  0.00      PROA
ATOM    388  C   PHE    23     -29.198 -73.978   2.265  1.00  0.00      PROA
ATOM    389  O   PHE    23     -28.283 -73.734   1.496  1.00  0.00      PROA
ATOM    390  N   ILE    24     -29.950 -75.091   2.129  1.00  0.00      PROA
ATOM    391  HN  ILE    24     -30.757 -75.273   2.686  1.00  0.00      PROA
ATOM    392  CA  ILE    24     -29.476 -76.182   1.309  1.00  0.00      PROA
ATOM    393  HA  ILE    24     -28.413 -76.057   1.161  1.00  0.00      PROA
ATOM    394  CB  ILE    24     -29.630 -77.521   2.012  1.00  0.00      PROA
ATOM    395  HB  ILE    24     -29.309 -77.353   3.069  1.00  0.00      PROA
ATOM    396  CG2 ILE    24     -31.101 -77.995   2.049  1.00  0.00      PROA
ATOM    397 HG21 ILE    24     -31.462 -78.267   1.036  1.00  0.00      PROA
ATOM    398 HG22 ILE    24     -31.754 -77.197   2.453  1.00  0.00      PROA
ATOM    399 HG23 ILE    24     -31.194 -78.890   2.701  1.00  0.00      PROA
ATOM    400  CG1 ILE    24     -28.646 -78.561   1.417  1.00  0.00      PROA
ATOM    401 HG11 ILE    24     -27.761 -78.034   0.991  1.00  0.00      PROA
ATOM    402 HG12 ILE    24     -29.140 -79.109   0.585  1.00  0.00      PROA
ATOM    403  CD  ILE    24     -28.125 -79.555   2.454  1.00  0.00      PROA
ATOM    404  HD1 ILE    24     -28.967 -80.125   2.899  1.00  0.00      PROA
ATOM    405  HD2 ILE    24     -27.588 -79.020   3.266  1.00  0.00      PROA
ATOM    406  HD3 ILE    24     -27.422 -80.272   1.980  1.00  0.00      PROA
ATOM    407  C   ILE    24     -30.097 -76.196  -0.064  1.00  0.00      PROA
ATOM    408  O   ILE    24     -29.708 -77.014  -0.893  1.00  0.00      PROA
ATOM    409  N   PHE    25     -31.001 -75.233  -0.384  1.00  0.00      PROA
ATOM    410  HN  PHE    25     -31.364 -74.590   0.279  1.00  0.00      PROA
ATOM    411  CA  PHE    25     -31.325 -74.942  -1.760  1.00  0.00      PROA
ATOM    412  HA  PHE    25     -30.870 -75.729  -2.402  1.00  0.00      PROA
ATOM    413  CB  PHE    25     -32.886 -74.737  -1.928  1.00  0.00      PROA
ATOM    414  HB1 PHE    25     -33.267 -73.789  -2.041  1.00  0.00      PROA
ATOM    415  HB2 PHE    25     -33.509 -75.260  -1.126  1.00  0.00      PROA
ATOM    416  CG  PHE    25     -33.252 -75.116  -2.960  1.00  0.00      PROA
ATOM    417  CD1 PHE    25     -33.197 -74.671  -4.432  1.00  0.00      PROA
ATOM    418  HD1 PHE    25     -32.861 -73.826  -4.666  1.00  0.00      PROA
ATOM    419  CE1 PHE    25     -33.359 -75.320  -5.385  1.00  0.00      PROA
ATOM    420  HE1 PHE    25     -33.242 -74.755  -6.465  1.00  0.00      PROA
ATOM    421  CZ  PHE    25     -33.202 -77.090  -5.399  1.00  0.00      PROA
ATOM    422  HZ  PHE    25     -33.684 -77.591  -6.059  1.00  0.00      PROA
ATOM    423  CD2 PHE    25     -32.497 -76.702  -2.361  1.00  0.00      PROA
ATOM    424  HD2 PHE    25     -33.116 -76.632  -1.981  1.00  0.00      PROA
ATOM    425  CE2 PHE    25     -32.747 -78.039  -4.357  1.00  0.00      PROA
ATOM    426  HE2 PHE    25     -33.686 -78.831  -4.342  1.00  0.00      PROA
ATOM    427  C   PHE    25     -30.707 -73.711  -2.180  1.00  0.00      PROA
ATOM    428  O   PHE    25     -30.694 -73.362  -3.356  1.00  0.00      PROA
ATOM    429  N   GLY    26     -30.114 -73.002  -1.208  1.00  0.00      PROA
ATOM    430  HN  GLY    26     -30.115 -73.315  -0.259  1.00  0.00      PROA
ATOM    431  CA  GLY    26     -29.479 -71.736  -1.438  1.00  0.00      PROA
ATOM    432  HA1 GLY    26     -29.609 -71.163  -0.533  1.00  0.00      PROA
ATOM    433  HA2 GLY    26     -29.906 -71.252  -2.306  1.00  0.00      PROA
ATOM    434  C   GLY    26     -28.015 -71.917  -1.662  1.00  0.00      PROA
ATOM    435  O   GLY    26     -27.393 -71.089  -2.313  1.00  0.00      PROA
ATOM    436  N   PHE    27     -27.414 -73.006  -1.141  1.00  0.00      PROA
ATOM    437  HN  PHE    27     -27.929 -73.705  -0.645  1.00  0.00      PROA
ATOM    438  CA  PHE    27     -25.976 -73.181  -1.141  1.00  0.00      PROA
ATOM    439  HA  PHE    27     -25.491 -72.225  -1.287  1.00  0.00      PROA
ATOM    440  CB  PHE    27     -25.516 -73.851   0.181  1.00  0.00      PROA
ATOM    441  HB1 PHE    27     -25.767 -74.930   0.230  1.00  0.00      PROA
ATOM    442  HB2 PHE    27     -26.021 -73.339   1.022  1.00  0.00      PROA
ATOM    443  CG  PHE    27     -24.103 -73.662   0.453  1.00  0.00      PROA
ATOM    444  CD1 PHE    27     -23.207 -74.750   0.682  1.00  0.00      PROA
ATOM    445  HD1 PHE    27     -23.513 -75.748   0.573  1.00  0.00      PROA
ATOM    446  CE1 PHE    27     -22.012 -74.580   1.145  1.00  0.00      PROA
ATOM    447  HE1 PHE    27     -21.204 -75.328   1.309  1.00  0.00      PROA
ATOM    448  CZ  PHE    27     -21.974 -73.266   1.632  1.00  0.00      PROA
ATOM    449  HZ  PHE    27     -21.063 -72.653   2.256  1.00  0.00      PROA
ATOM    450  CD2 PHE    27     -23.649 -72.341   0.667  1.00  0.00      PROA
ATOM    451  HD2 PHE    27     -24.281 -71.506   0.566  1.00  0.00      PROA
ATOM    452  CE2 PHE    27     -22.491 -72.102   1.154  1.00  0.00      PROA
ATOM    453  HE2 PHE    27     -21.983 -71.102   1.302  1.00  0.00      PROA
ATOM    454  C   PHE    27     -25.638 -74.096  -2.287  1.00  0.00      PROA
ATOM    455  O   PHE    27     -24.476 -74.267  -2.623  1.00  0.00      PROA
ATOM    456  N   VAL    28     -26.676 -74.660  -2.950  1.00  0.00      PROA
ATOM    457  HN  VAL    28     -27.616 -74.527  -2.655  1.00  0.00      PROA
ATOM    458  CA  VAL    28     -26.519 -75.430  -4.162  1.00  0.00      PROA
ATOM    459  HA  VAL    28     -25.474 -75.638  -4.345  1.00  0.00      PROA
ATOM    460  CB  VAL    28     -27.293 -76.748  -4.132  1.00  0.00      PROA
ATOM    461  HB  VAL    28     -27.115 -77.303  -5.085  1.00  0.00      PROA
ATOM    462  CG1 VAL    28     -26.732 -77.615  -2.988  1.00  0.00      PROA
ATOM    463 HG11 VAL    28     -26.932 -77.149  -2.000  1.00  0.00      PROA
ATOM    464 HG12 VAL    28     -25.635 -77.745  -3.105  1.00  0.00      PROA
ATOM    465 HG13 VAL    28     -27.209 -78.618  -3.000  1.00  0.00      PROA
ATOM    466  CG2 VAL    28     -28.813 -76.517  -3.991  1.00  0.00      PROA
ATOM    467 HG21 VAL    28     -29.241 -76.031  -4.892  1.00  0.00      PROA
ATOM    468 HG22 VAL    28     -29.021 -75.882  -3.110  1.00  0.00      PROA
ATOM    469 HG23 VAL    28     -29.334 -77.489  -3.851  1.00  0.00      PROA
ATOM    470  C   VAL    28     -27.037 -74.592  -5.295  1.00  0.00      PROA
ATOM    471  O   VAL    28     -26.754 -74.865  -6.455  1.00  0.00      PROA
ATOM    472  N   GLY    29     -27.789 -73.506  -4.969  1.00  0.00      PROA
ATOM    473  HN  GLY    29     -27.977 -73.276  -4.020  1.00  0.00      PROA
ATOM    474  CA  GLY    29     -28.406 -72.653  -5.952  1.00  0.00      PROA
ATOM    475  HA1 GLY    29     -29.296 -72.243  -5.499  1.00  0.00      PROA
ATOM    476  HA2 GLY    29     -28.603 -73.203  -6.862  1.00  0.00      PROA
ATOM    477  C   GLY    29     -27.481 -71.528  -6.250  1.00  0.00      PROA
ATOM    478  O   GLY    29     -27.287 -71.158  -7.401  1.00  0.00      PROA
ATOM    479  N   ASN    30     -26.825 -70.982  -5.200  1.00  0.00      PROA
ATOM    480  HN  ASN    30     -26.948 -71.321  -4.268  1.00  0.00      PROA
ATOM    481  CA  ASN    30     -25.956 -69.830  -5.326  1.00  0.00      PROA
ATOM    482  HA  ASN    30     -26.219 -69.302  -6.226  1.00  0.00      PROA
ATOM    483  CB  ASN    30     -26.027 -68.815  -4.159  1.00  0.00      PROA
ATOM    484  HB1 ASN    30     -25.215 -68.053  -4.247  1.00  0.00      PROA
ATOM    485  HB2 ASN    30     -25.917 -69.310  -3.176  1.00  0.00      PROA
ATOM    486  CG  ASN    30     -27.351 -68.050  -4.237  1.00  0.00      PROA
ATOM    487  OD1 ASN    30     -27.351 -66.847  -4.479  1.00  0.00      PROA
ATOM    488  ND2 ASN    30     -28.500 -68.765  -4.095  1.00  0.00      PROA
ATOM    489 HD21 ASN    30     -28.447 -69.743  -3.916  1.00  0.00      PROA
ATOM    490 HD22 ASN    30     -29.379 -68.302  -4.145  1.00  0.00      PROA
ATOM    491  C   ASN    30     -24.547 -70.313  -5.491  1.00  0.00      PROA
ATOM    492  O   ASN    30     -23.617 -69.521  -5.532  1.00  0.00      PROA
ATOM    493  N   MET    31     -24.392 -71.639  -5.678  1.00  0.00      PROA
ATOM    494  HN  MET    31     -25.165 -72.261  -5.589  1.00  0.00      PROA
ATOM    495  CA  MET    31     -23.192 -72.240  -6.173  1.00  0.00      PROA
ATOM    496  HA  MET    31     -22.438 -71.475  -6.267  1.00  0.00      PROA
ATOM    497  CB  MET    31     -22.631 -73.334  -5.266  1.00  0.00      PROA
ATOM    498  HB1 MET    31     -21.800 -73.884  -5.772  1.00  0.00      PROA
ATOM    499  HB2 MET    31     -23.424 -74.070  -5.006  1.00  0.00      PROA
ATOM    500  CG  MET    31     -22.043 -72.696  -4.018  1.00  0.00      PROA
ATOM    501  HG1 MET    31     -22.838 -72.199  -3.427  1.00  0.00      PROA
ATOM    502  HG2 MET    31     -21.332 -71.903  -4.349  1.00  0.00      PROA
ATOM    503  SD  MET    31     -21.353 -73.946  -2.973  1.00  0.00      PROA
ATOM    504  CE  MET    31     -20.791 -72.694  -2.068  1.00  0.00      PROA
ATOM    505  HE1 MET    31     -21.100 -71.842  -1.589  1.00  0.00      PROA
ATOM    506  HE2 MET    31     -20.076 -71.918  -2.956  1.00  0.00      PROA
ATOM    507  HE3 MET    31     -20.141 -73.430  -1.129  1.00  0.00      PROA
ATOM    508  C   MET    31     -23.437 -72.791  -7.536  1.00  0.00      PROA
ATOM    509  O   MET    31     -22.677 -73.616  -8.032  1.00  0.00      PROA
ATOM    510  N   LEU    32     -24.488 -72.296  -8.211  1.00  0.00      PROA
ATOM    511  HN  LEU    32     -25.132 -71.646  -7.808  1.00  0.00      PROA
ATOM    512  CA  LEU    32     -24.673 -72.596  -9.599  1.00  0.00      PROA
ATOM    513  HA  LEU    32     -23.712 -72.861 -10.004  1.00  0.00      PROA
ATOM    514  CB  LEU    32     -25.708 -73.721  -9.822  1.00  0.00      PROA
ATOM    515  HB1 LEU    32     -26.748 -73.329  -9.849  1.00  0.00      PROA
ATOM    516  HB2 LEU    32     -25.640 -74.387  -8.931  1.00  0.00      PROA
ATOM    517  CG  LEU    32     -25.429 -74.632 -11.045  1.00  0.00      PROA
ATOM    518  HG  LEU    32     -25.752 -74.081 -11.958  1.00  0.00      PROA
ATOM    519  CD1 LEU    32     -26.256 -75.925 -10.947  1.00  0.00      PROA
ATOM    520 HD11 LEU    32     -26.135 -76.533 -11.868  1.00  0.00      PROA
ATOM    521 HD12 LEU    32     -27.333 -75.692 -10.816  1.00  0.00      PROA
ATOM    522 HD13 LEU    32     -25.925 -76.531 -10.077  1.00  0.00      PROA
ATOM    523  CD2 LEU    32     -23.944 -75.002 -11.243  1.00  0.00      PROA
ATOM    524 HD21 LEU    32     -23.513 -75.400 -10.300  1.00  0.00      PROA
ATOM    525 HD22 LEU    32     -23.353 -74.120 -11.568  1.00  0.00      PROA
ATOM    526 HD23 LEU    32     -23.847 -75.776 -12.031  1.00  0.00      PROA
ATOM    527  C   LEU    32     -25.020 -71.305 -10.270  1.00  0.00      PROA
ATOM    528  O   LEU    32     -25.650 -71.278 -11.319  1.00  0.00      PROA
ATOM    529  N   VAL    33     -24.514 -70.200  -9.668  1.00  0.00      PROA
ATOM    530  HN  VAL    33     -24.135 -70.265  -8.750  1.00  0.00      PROA
ATOM    531  CA  VAL    33     -24.215 -68.952 -10.327  1.00  0.00      PROA
ATOM    532  HA  VAL    33     -24.457 -69.030 -11.375  1.00  0.00      PROA
ATOM    533  CB  VAL    33     -24.929 -67.721  -9.762  1.00  0.00      PROA
ATOM    534  HB  VAL    33     -24.303 -66.798  -9.815  1.00  0.00      PROA
ATOM    535  CG1 VAL    33     -26.151 -67.429 -10.647  1.00  0.00      PROA
ATOM    536 HG11 VAL    33     -26.712 -68.361 -10.862  1.00  0.00      PROA
ATOM    537 HG12 VAL    33     -25.821 -66.984 -11.611  1.00  0.00      PROA
ATOM    538 HG13 VAL    33     -26.826 -66.706 -10.150  1.00  0.00      PROA
ATOM    539  CG2 VAL    33     -25.294 -67.939  -8.286  1.00  0.00      PROA
ATOM    540 HG21 VAL    33     -24.395 -68.210  -7.692  1.00  0.00      PROA
ATOM    541 HG22 VAL    33     -26.054 -68.739  -8.189  1.00  0.00      PROA
ATOM    542 HG23 VAL    33     -25.723 -67.008  -7.858  1.00  0.00      PROA
ATOM    543  C   VAL    33     -22.726 -68.739 -10.227  1.00  0.00      PROA
ATOM    544  O   VAL    33     -22.231 -67.745 -10.737  1.00  0.00      PROA
ATOM    545  N   ILE    34     -21.950 -69.670  -9.610  1.00  0.00      PROA
ATOM    546  HN  ILE    34     -22.322 -70.501  -9.213  1.00  0.00      PROA
ATOM    547  CA  ILE    34     -20.516 -69.467  -9.468  1.00  0.00      PROA
ATOM    548  HA  ILE    34     -20.245 -68.479  -9.810  1.00  0.00      PROA
ATOM    549  CB  ILE    34     -19.990 -69.587  -8.043  1.00  0.00      PROA
ATOM    550  HB  ILE    34     -18.911 -69.290  -8.033  1.00  0.00      PROA
ATOM    551  CG2 ILE    34     -20.070 -71.034  -7.510  1.00  0.00      PROA
ATOM    552 HG21 ILE    34     -19.290 -71.668  -7.980  1.00  0.00      PROA
ATOM    553 HG22 ILE    34     -21.055 -71.475  -7.740  1.00  0.00      PROA
ATOM    554 HG23 ILE    34     -19.903 -71.072  -6.414  1.00  0.00      PROA
ATOM    555  CG1 ILE    34     -20.723 -68.573  -7.157  1.00  0.00      PROA
ATOM    556 HG11 ILE    34     -21.768 -68.903  -6.991  1.00  0.00      PROA
ATOM    557 HG12 ILE    34     -20.752 -67.602  -7.703  1.00  0.00      PROA
ATOM    558  CD  ILE    34     -20.024 -68.339  -5.819  1.00  0.00      PROA
ATOM    559  HD1 ILE    34     -18.966 -68.038  -5.980  1.00  0.00      PROA
ATOM    560  HD2 ILE    34     -20.046 -69.254  -5.191  1.00  0.00      PROA
ATOM    561  HD3 ILE    34     -20.540 -67.522  -5.269  1.00  0.00      PROA
ATOM    562  C   ILE    34     -19.740 -70.433 -10.292  1.00  0.00      PROA
ATOM    563  O   ILE    34     -18.610 -70.137 -10.631  1.00  0.00      PROA
ATOM    564  N   LEU    35     -20.320 -71.596 -10.663  1.00  0.00      PROA
ATOM    565  HN  LEU    35     -21.254 -71.829 -10.413  1.00  0.00      PROA
ATOM    566  CA  LEU    35     -19.577 -72.615 -11.376  1.00  0.00      PROA
ATOM    567  HA  LEU    35     -18.514 -72.464 -11.263  1.00  0.00      PROA
ATOM    568  CB  LEU    35     -19.938 -74.041 -10.911  1.00  0.00      PROA
ATOM    569  HB1 LEU    35     -19.346 -74.785 -11.493  1.00  0.00      PROA
ATOM    570  HB2 LEU    35     -21.018 -74.235 -11.101  1.00  0.00      PROA
ATOM    571  CG  LEU    35     -19.677 -74.301  -9.421  1.00  0.00      PROA
ATOM    572  HG  LEU    35     -20.273 -73.579  -8.824  1.00  0.00      PROA
ATOM    573  CD1 LEU    35     -20.142 -75.695  -9.031  1.00  0.00      PROA
ATOM    574 HD11 LEU    35     -21.215 -75.835  -9.256  1.00  0.00      PROA
ATOM    575 HD12 LEU    35     -19.992 -75.867  -7.936  1.00  0.00      PROA
ATOM    576 HD13 LEU    35     -19.564 -76.468  -9.592  1.00  0.00      PROA
ATOM    577  CD2 LEU    35     -18.259 -74.100  -9.062  1.00  0.00      PROA
ATOM    578 HD21 LEU    35     -17.934 -73.025  -9.250  1.00  0.00      PROA
ATOM    579 HD22 LEU    35     -17.544 -74.756  -9.624  1.00  0.00      PROA
ATOM    580 HD23 LEU    35     -18.070 -74.310  -8.005  1.00  0.00      PROA
ATOM    581  C   LEU    35     -19.916 -72.518 -12.827  1.00  0.00      PROA
ATOM    582  O   LEU    35     -19.381 -73.241 -13.657  1.00  0.00      PROA
ATOM    583  N   ILE    36     -20.816 -71.574 -13.150  1.00  0.00      PROA
ATOM    584  HN  ILE    36     -21.200 -70.981 -12.448  1.00  0.00      PROA
ATOM    585  CA  ILE    36     -21.335 -71.348 -14.461  1.00  0.00      PROA
ATOM    586  HA  ILE    36     -20.971 -72.098 -15.151  1.00  0.00      PROA
ATOM    587  CB  ILE    36     -22.852 -71.388 -14.399  1.00  0.00      PROA
ATOM    588  HB  ILE    36     -23.140 -72.403 -14.030  1.00  0.00      PROA
ATOM    589  CG2 ILE    36     -23.376 -70.356 -13.381  1.00  0.00      PROA
ATOM    590 HG21 ILE    36     -23.183 -69.321 -13.724  1.00  0.00      PROA
ATOM    591 HG22 ILE    36     -22.934 -70.501 -12.379  1.00  0.00      PROA
ATOM    592 HG23 ILE    36     -24.475 -70.461 -13.267  1.00  0.00      PROA
ATOM    593  CG1 ILE    36     -23.510 -71.198 -15.778  1.00  0.00      PROA
ATOM    594 HG11 ILE    36     -22.996 -71.843 -16.526  1.00  0.00      PROA
ATOM    595 HG12 ILE    36     -23.413 -70.139 -16.105  1.00  0.00      PROA
ATOM    596  CD  ILE    36     -24.988 -71.563 -15.747  1.00  0.00      PROA
ATOM    597  HD1 ILE    36     -25.537 -71.015 -14.956  1.00  0.00      PROA
ATOM    598  HD2 ILE    36     -25.106 -72.652 -15.564  1.00  0.00      PROA
ATOM    599  HD3 ILE    36     -25.472 -71.306 -16.708  1.00  0.00      PROA
ATOM    600  C   ILE    36     -20.860 -69.995 -14.918  1.00  0.00      PROA
ATOM    601  O   ILE    36     -20.926 -69.695 -16.103  1.00  0.00      PROA
ATOM    602  N   LEU    37     -20.319 -69.170 -13.990  1.00  0.00      PROA
ATOM    603  HN  LEU    37     -20.234 -69.433 -13.034  1.00  0.00      PROA
ATOM    604  CA  LEU    37     -19.815 -67.856 -14.320  1.00  0.00      PROA
ATOM    605  HA  LEU    37     -20.014 -67.628 -15.356  1.00  0.00      PROA
ATOM    606  CB  LEU    37     -20.402 -66.727 -13.442  1.00  0.00      PROA
ATOM    607  HB1 LEU    37     -19.906 -65.762 -13.705  1.00  0.00      PROA
ATOM    608  HB2 LEU    37     -20.188 -66.937 -12.371  1.00  0.00      PROA
ATOM    609  CG  LEU    37     -21.917 -66.497 -13.621  1.00  0.00      PROA
ATOM    610  HG  LEU    37     -22.452 -67.368 -13.185  1.00  0.00      PROA
ATOM    611  CD1 LEU    37     -22.358 -65.247 -12.848  1.00  0.00      PROA
ATOM    612 HD11 LEU    37     -22.085 -65.319 -11.778  1.00  0.00      PROA
ATOM    613 HD12 LEU    37     -23.459 -65.126 -12.918  1.00  0.00      PROA
ATOM    614 HD13 LEU    37     -21.877 -64.337 -13.276  1.00  0.00      PROA
ATOM    615  CD2 LEU    37     -22.353 -66.398 -15.092  1.00  0.00      PROA
ATOM    616 HD21 LEU    37     -22.205 -67.366 -15.616  1.00  0.00      PROA
ATOM    617 HD22 LEU    37     -21.771 -65.610 -15.618  1.00  0.00      PROA
ATOM    618 HD23 LEU    37     -23.428 -66.137 -15.152  1.00  0.00      PROA
ATOM    619  C   LEU    37     -18.330 -67.846 -14.173  1.00  0.00      PROA
ATOM    620  O   LEU    37     -17.693 -66.831 -14.431  1.00  0.00      PROA
ATOM    621  N   ILE    38     -17.744 -69.006 -13.823  1.00  0.00      PROA
ATOM    622  HN  ILE    38     -18.237 -69.822 -13.594  1.00  0.00      PROA
ATOM    623  CA  ILE    38     -16.379 -69.205 -13.899  1.00  0.00      PROA
ATOM    624  HA  ILE    38     -16.021 -68.243 -14.374  1.00  0.00      PROA
ATOM    625  CB  ILE    38     -15.828 -69.625 -12.473  1.00  0.00      PROA
ATOM    626  HB  ILE    38     -14.695 -69.742 -12.558  1.00  0.00      PROA
ATOM    627  CG2 ILE    38     -16.099 -70.952 -12.103  1.00  0.00      PROA
ATOM    628 HG21 ILE    38     -15.478 -71.674 -12.687  1.00  0.00      PROA
ATOM    629 HG22 ILE    38     -17.136 -71.141 -12.242  1.00  0.00      PROA
ATOM    630 HG23 ILE    38     -15.892 -71.054 -11.014  1.00  0.00      PROA
ATOM    631  CG1 ILE    38     -16.391 -68.506 -11.461  1.00  0.00      PROA
ATOM    632 HG11 ILE    38     -17.281 -68.317 -11.341  1.00  0.00      PROA
ATOM    633 HG12 ILE    38     -16.187 -67.311 -11.825  1.00  0.00      PROA
ATOM    634  CD  ILE    38     -15.666 -68.682 -10.245  1.00  0.00      PROA
ATOM    635  HD1 ILE    38     -14.616 -68.706 -10.223  1.00  0.00      PROA
ATOM    636  HD2 ILE    38     -15.814 -69.427  -9.560  1.00  0.00      PROA
ATOM    637  HD3 ILE    38     -15.951 -67.608  -9.855  1.00  0.00      PROA
ATOM    638  C   ILE    38     -15.992 -70.213 -14.879  1.00  0.00      PROA
ATOM    639  O   ILE    38     -14.882 -70.632 -15.050  1.00  0.00      PROA
ATOM    640  N   ASN    39     -16.974 -70.761 -15.572  1.00  0.00      PROA
ATOM    641  HN  ASN    39     -17.916 -70.475 -15.445  1.00  0.00      PROA
ATOM    642  CA  ASN    39     -16.734 -71.843 -16.475  1.00  0.00      PROA
ATOM    643  HA  ASN    39     -15.680 -71.865 -16.716  1.00  0.00      PROA
ATOM    644  CB  ASN    39     -17.167 -73.195 -15.870  1.00  0.00      PROA
ATOM    645  HB1 ASN    39     -18.248 -73.379 -15.914  1.00  0.00      PROA
ATOM    646  HB2 ASN    39     -16.841 -73.249 -14.809  1.00  0.00      PROA
ATOM    647  CG  ASN    39     -16.494 -74.238 -16.615  1.00  0.00      PROA
ATOM    648  OD1 ASN    39     -17.074 -74.994 -17.432  1.00  0.00      PROA
ATOM    649  ND2 ASN    39     -15.180 -74.186 -16.358  1.00  0.00      PROA
ATOM    650 HD21 ASN    39     -14.602 -75.045 -16.803  1.00  0.00      PROA
ATOM    651 HD22 ASN    39     -14.625 -73.804 -15.671  1.00  0.00      PROA
ATOM    652  C   ASN    39     -17.441 -71.574 -17.768  1.00  0.00      PROA
ATOM    653  O   ASN    39     -16.773 -71.271 -18.727  1.00  0.00      PROA
ATOM    654  N   TYR    40     -18.790 -71.665 -17.821  1.00  0.00      PROA
ATOM    655  HN  TYR    40     -19.341 -71.827 -17.012  1.00  0.00      PROA
ATOM    656  CA  TYR    40     -19.509 -71.636 -19.070  1.00  0.00      PROA
ATOM    657  HA  TYR    40     -18.859 -72.080 -19.817  1.00  0.00      PROA
ATOM    658  CB  TYR    40     -20.854 -72.423 -18.988  1.00  0.00      PROA
ATOM    659  HB1 TYR    40     -21.732 -71.853 -19.358  1.00  0.00      PROA
ATOM    660  HB2 TYR    40     -21.050 -72.738 -17.942  1.00  0.00      PROA
ATOM    661  CG  TYR    40     -20.707 -73.643 -19.853  1.00  0.00      PROA
ATOM    662  CD1 TYR    40     -20.621 -74.952 -19.342  1.00  0.00      PROA
ATOM    663  HD1 TYR    40     -20.746 -75.121 -18.285  1.00  0.00      PROA
ATOM    664  CE1 TYR    40     -20.301 -76.025 -20.192  1.00  0.00      PROA
ATOM    665  HE1 TYR    40     -20.206 -77.022 -19.789  1.00  0.00      PROA
ATOM    666  CZ  TYR    40     -20.069 -75.791 -21.553  1.00  0.00      PROA
ATOM    667  OH  TYR    40     -19.669 -76.846 -22.409  1.00  0.00      PROA
ATOM    668  HH  TYR    40     -19.518 -76.463 -23.274  1.00  0.00      PROA
ATOM    669  CD2 TYR    40     -20.536 -73.440 -21.231  1.00  0.00      PROA
ATOM    670  HD2 TYR    40     -20.596 -72.440 -21.635  1.00  0.00      PROA
ATOM    671  CE2 TYR    40     -20.199 -74.500 -22.074  1.00  0.00      PROA
ATOM    672  HE2 TYR    40     -20.019 -74.307 -23.119  1.00  0.00      PROA
ATOM    673  C   TYR    40     -19.747 -70.257 -19.514  1.00  0.00      PROA
ATOM    674  O   TYR    40     -19.967 -70.147 -20.638  1.00  0.00      PROA
ATOM    675  N   LYS    41     -19.755 -69.263 -18.658  1.00  0.00      PROA
ATOM    676  HN  LYS    41     -19.737 -69.491 -17.689  1.00  0.00      PROA
ATOM    677  CA  LYS    41     -19.558 -67.876 -18.941  1.00  0.00      PROA
ATOM    678  HA  LYS    41     -19.307 -67.713 -19.980  1.00  0.00      PROA
ATOM    679  CB  LYS    41     -20.700 -66.952 -18.478  1.00  0.00      PROA
ATOM    680  HB1 LYS    41     -20.448 -65.899 -18.748  1.00  0.00      PROA
ATOM    681  HB2 LYS    41     -20.815 -67.000 -17.373  1.00  0.00      PROA
ATOM    682  CG  LYS    41     -22.037 -67.334 -19.114  1.00  0.00      PROA
ATOM    683  HG1 LYS    41     -22.350 -68.342 -18.765  1.00  0.00      PROA
ATOM    684  HG2 LYS    41     -21.890 -67.381 -20.217  1.00  0.00      PROA
ATOM    685  CD  LYS    41     -23.144 -66.323 -18.811  1.00  0.00      PROA
ATOM    686  HD1 LYS    41     -22.763 -65.304 -19.058  1.00  0.00      PROA
ATOM    687  HD2 LYS    41     -23.372 -66.348 -17.722  1.00  0.00      PROA
ATOM    688  CE  LYS    41     -24.410 -66.608 -19.619  1.00  0.00      PROA
ATOM    689  HE1 LYS    41     -24.851 -67.584 -19.326  1.00  0.00      PROA
ATOM    690  HE2 LYS    41     -24.178 -66.622 -20.706  1.00  0.00      PROA
ATOM    691  NZ  LYS    41     -25.420 -65.558 -19.390  1.00  0.00      PROA
ATOM    692  HZ1 LYS    41     -25.021 -64.628 -19.642  1.00  0.00      PROA
ATOM    693  HZ2 LYS    41     -25.701 -65.552 -18.387  1.00  0.00      PROA
ATOM    694  HZ3 LYS    41     -26.257 -65.747 -19.983  1.00  0.00      PROA
ATOM    695  C   LYS    41     -18.372 -67.625 -18.092  1.00  0.00      PROA
ATOM    696  O   LYS    41     -18.183 -68.292 -17.075  1.00  0.00      PROA
ATOM    697  N   ARG    42     -17.522 -66.695 -18.503  1.00  0.00      PROA
ATOM    698  HN  ARG    42     -17.670 -66.165 -19.336  1.00  0.00      PROA
ATOM    699  CA  ARG    42     -16.374 -66.358 -17.750  1.00  0.00      PROA
ATOM    700  HA  ARG    42     -16.434 -66.730 -16.737  1.00  0.00      PROA
ATOM    701  CB  ARG    42     -15.245 -66.986 -18.451  1.00  0.00      PROA
ATOM    702  HB1 ARG    42     -14.518 -66.618 -18.212  1.00  0.00      PROA
ATOM    703  HB2 ARG    42     -15.006 -66.680 -19.444  1.00  0.00      PROA
ATOM    704  CG  ARG    42     -15.133 -68.513 -18.196  1.00  0.00      PROA
ATOM    705  HG1 ARG    42     -16.024 -68.862 -18.616  1.00  0.00      PROA
ATOM    706  HG2 ARG    42     -15.096 -68.706 -17.088  1.00  0.00      PROA
ATOM    707  CD  ARG    42     -14.119 -69.420 -18.842  1.00  0.00      PROA
ATOM    708  HD1 ARG    42     -13.919 -69.149 -19.957  1.00  0.00      PROA
ATOM    709  HD2 ARG    42     -14.298 -70.365 -18.964  1.00  0.00      PROA
ATOM    710  NE  ARG    42     -13.072 -69.486 -17.909  1.00  0.00      PROA
ATOM    711  HE  ARG    42     -12.557 -68.468 -17.604  1.00  0.00      PROA
ATOM    712  CZ  ARG    42     -12.103 -70.254 -17.949  1.00  0.00      PROA
ATOM    713  NH1 ARG    42     -11.124 -69.944 -17.260  1.00  0.00      PROA
ATOM    714 HH11 ARG    42     -10.488 -69.130 -16.876  1.00  0.00      PROA
ATOM    715 HH12 ARG    42     -10.246 -70.665 -17.130  1.00  0.00      PROA
ATOM    716  NH2 ARG    42     -12.110 -71.407 -18.620  1.00  0.00      PROA
ATOM    717 HH21 ARG    42     -12.855 -71.549 -19.149  1.00  0.00      PROA
ATOM    718 HH22 ARG    42     -11.307 -72.060 -18.552  1.00  0.00      PROA
ATOM    719  C   ARG    42     -16.402 -64.885 -17.644  1.00  0.00      PROA
ATOM    720  O   ARG    42     -17.169 -64.240 -18.354  1.00  0.00      PROA
ATOM    721  N   LEU    43     -15.643 -64.338 -16.683  1.00  0.00      PROA
ATOM    722  HN  LEU    43     -14.987 -64.888 -16.172  1.00  0.00      PROA
ATOM    723  CA  LEU    43     -15.830 -63.003 -16.179  1.00  0.00      PROA
ATOM    724  HA  LEU    43     -16.877 -62.745 -16.264  1.00  0.00      PROA
ATOM    725  CB  LEU    43     -15.398 -62.888 -14.699  1.00  0.00      PROA
ATOM    726  HB1 LEU    43     -15.621 -61.860 -14.327  1.00  0.00      PROA
ATOM    727  HB2 LEU    43     -14.302 -63.061 -14.610  1.00  0.00      PROA
ATOM    728  CG  LEU    43     -16.103 -63.898 -13.774  1.00  0.00      PROA
ATOM    729  HG  LEU    43     -15.820 -64.927 -14.097  1.00  0.00      PROA
ATOM    730  CD1 LEU    43     -15.614 -63.739 -12.328  1.00  0.00      PROA
ATOM    731 HD11 LEU    43     -14.505 -63.784 -12.288  1.00  0.00      PROA
ATOM    732 HD12 LEU    43     -16.011 -64.561 -11.695  1.00  0.00      PROA
ATOM    733 HD13 LEU    43     -15.946 -62.768 -11.907  1.00  0.00      PROA
ATOM    734  CD2 LEU    43     -17.631 -63.781 -13.860  1.00  0.00      PROA
ATOM    735 HD21 LEU    43     -17.997 -64.054 -14.874  1.00  0.00      PROA
ATOM    736 HD22 LEU    43     -17.945 -62.741 -13.635  1.00  0.00      PROA
ATOM    737 HD23 LEU    43     -18.114 -64.465 -13.131  1.00  0.00      PROA
ATOM    738  C   LEU    43     -15.053 -62.027 -17.007  1.00  0.00      PROA
ATOM    739  O   LEU    43     -14.147 -61.358 -16.523  1.00  0.00      PROA
ATOM    740  N   LYS    44     -15.408 -61.954 -18.304  1.00  0.00      PROA
ATOM    741  HN  LYS    44     -16.151 -62.525 -18.656  1.00  0.00      PROA
ATOM    742  CA  LYS    44     -14.805 -61.082 -19.268  1.00  0.00      PROA
ATOM    743  HA  LYS    44     -14.095 -60.459 -18.752  1.00  0.00      PROA
ATOM    744  CB  LYS    44     -14.087 -61.870 -20.394  1.00  0.00      PROA
ATOM    745  HB1 LYS    44     -14.195 -61.398 -21.394  1.00  0.00      PROA
ATOM    746  HB2 LYS    44     -14.540 -62.885 -20.459  1.00  0.00      PROA
ATOM    747  CG  LYS    44     -12.589 -61.980 -20.095  1.00  0.00      PROA
ATOM    748  HG1 LYS    44     -12.124 -62.702 -20.801  1.00  0.00      PROA
ATOM    749  HG2 LYS    44     -12.462 -62.382 -19.062  1.00  0.00      PROA
ATOM    750  CD  LYS    44     -11.869 -60.629 -20.227  1.00  0.00      PROA
ATOM    751  HD1 LYS    44     -12.427 -59.839 -19.672  1.00  0.00      PROA
ATOM    752  HD2 LYS    44     -11.868 -60.341 -21.300  1.00  0.00      PROA
ATOM    753  CE  LYS    44     -10.452 -60.688 -19.689  1.00  0.00      PROA
ATOM    754  HE1 LYS    44      -9.830 -61.418 -20.240  1.00  0.00      PROA
ATOM    755  HE2 LYS    44     -10.434 -60.908 -18.602  1.00  0.00      PROA
ATOM    756  NZ  LYS    44      -9.868 -59.478 -19.883  1.00  0.00      PROA
ATOM    757  HZ1 LYS    44     -10.349 -58.651 -19.368  1.00  0.00      PROA
ATOM    758  HZ2 LYS    44      -9.758 -59.117 -20.864  1.00  0.00      PROA
ATOM    759  HZ3 LYS    44      -8.861 -59.388 -19.482  1.00  0.00      PROA
ATOM    760  C   LYS    44     -15.798 -60.118 -19.820  1.00  0.00      PROA
ATOM    761  O   LYS    44     -15.492 -59.381 -20.756  1.00  0.00      PROA
ATOM    762  N   SER    45     -16.993 -60.065 -19.219  1.00  0.00      PROA
ATOM    763  HN  SER    45     -17.224 -60.681 -18.465  1.00  0.00      PROA
ATOM    764  CA  SER    45     -17.975 -59.058 -19.503  1.00  0.00      PROA
ATOM    765  HA  SER    45     -17.480 -58.180 -19.896  1.00  0.00      PROA
ATOM    766  CB  SER    45     -19.087 -59.484 -20.472  1.00  0.00      PROA
ATOM    767  HB1 SER    45     -19.857 -58.697 -20.583  1.00  0.00      PROA
ATOM    768  HB2 SER    45     -19.571 -60.421 -20.136  1.00  0.00      PROA
ATOM    769  OG  SER    45     -18.522 -59.693 -21.734  1.00  0.00      PROA
ATOM    770  HG1 SER    45     -17.955 -60.472 -21.674  1.00  0.00      PROA
ATOM    771  C   SER    45     -18.531 -58.672 -18.176  1.00  0.00      PROA
ATOM    772  O   SER    45     -18.250 -59.300 -17.158  1.00  0.00      PROA
ATOM    773  N   MET    46     -19.278 -57.554 -18.152  1.00  0.00      PROA
ATOM    774  HN  MET    46     -19.562 -57.102 -18.985  1.00  0.00      PROA
ATOM    775  CA  MET    46     -19.475 -56.796 -16.947  1.00  0.00      PROA
ATOM    776  HA  MET    46     -18.783 -57.142 -16.194  1.00  0.00      PROA
ATOM    777  CB  MET    46     -19.096 -55.333 -17.248  1.00  0.00      PROA
ATOM    778  HB1 MET    46     -19.694 -54.975 -18.112  1.00  0.00      PROA
ATOM    779  HB2 MET    46     -18.033 -55.347 -17.576  1.00  0.00      PROA
ATOM    780  CG  MET    46     -19.195 -54.359 -16.064  1.00  0.00      PROA
ATOM    781  HG1 MET    46     -18.346 -53.650 -16.116  1.00  0.00      PROA
ATOM    782  HG2 MET    46     -19.062 -54.925 -15.117  1.00  0.00      PROA
ATOM    783  SD  MET    46     -20.719 -53.387 -15.988  1.00  0.00      PROA
ATOM    784  CE  MET    46     -20.347 -52.350 -17.431  1.00  0.00      PROA
ATOM    785  HE1 MET    46     -20.390 -52.935 -18.373  1.00  0.00      PROA
ATOM    786  HE2 MET    46     -19.342 -51.894 -17.348  1.00  0.00      PROA
ATOM    787  HE3 MET    46     -21.090 -51.527 -17.517  1.00  0.00      PROA
ATOM    788  C   MET    46     -20.872 -56.947 -16.381  1.00  0.00      PROA
ATOM    789  O   MET    46     -21.145 -56.518 -15.268  1.00  0.00      PROA
ATOM    790  N   THR    47     -21.763 -57.702 -17.069  1.00  0.00      PROA
ATOM    791  HN  THR    47     -21.582 -58.038 -17.983  1.00  0.00      PROA
ATOM    792  CA  THR    47     -22.958 -58.226 -16.420  1.00  0.00      PROA
ATOM    793  HA  THR    47     -23.351 -57.483 -15.740  1.00  0.00      PROA
ATOM    794  CB  THR    47     -24.085 -58.664 -17.354  1.00  0.00      PROA
ATOM    795  HB  THR    47     -24.734 -59.448 -16.899  1.00  0.00      PROA
ATOM    796  OG1 THR    47     -23.567 -59.133 -18.591  1.00  0.00      PROA
ATOM    797  HG1 THR    47     -23.066 -59.948 -18.367  1.00  0.00      PROA
ATOM    798  CG2 THR    47     -24.999 -57.455 -17.621  1.00  0.00      PROA
ATOM    799 HG21 THR    47     -24.466 -56.675 -18.200  1.00  0.00      PROA
ATOM    800 HG22 THR    47     -25.341 -57.008 -16.660  1.00  0.00      PROA
ATOM    801 HG23 THR    47     -25.889 -57.777 -18.186  1.00  0.00      PROA
ATOM    802  C   THR    47     -22.571 -59.423 -15.603  1.00  0.00      PROA
ATOM    803  O   THR    47     -23.233 -59.762 -14.630  1.00  0.00      PROA
ATOM    804  N   ASP    48     -21.454 -60.077 -15.989  1.00  0.00      PROA
ATOM    805  HN  ASP    48     -20.902 -59.766 -16.756  1.00  0.00      PROA
ATOM    806  CA  ASP    48     -21.010 -61.306 -15.381  1.00  0.00      PROA
ATOM    807  HA  ASP    48     -21.874 -61.912 -15.148  1.00  0.00      PROA
ATOM    808  CB  ASP    48     -20.046 -62.110 -16.295  1.00  0.00      PROA
ATOM    809  HB1 ASP    48     -19.811 -63.090 -15.822  1.00  0.00      PROA
ATOM    810  HB2 ASP    48     -19.093 -61.560 -16.430  1.00  0.00      PROA
ATOM    811  CG  ASP    48     -20.612 -62.398 -17.678  1.00  0.00      PROA
ATOM    812  OD1 ASP    48     -21.790 -62.261 -17.929  1.00  0.00      PROA
ATOM    813  OD2 ASP    48     -19.833 -62.787 -18.573  1.00  0.00      PROA
ATOM    814  C   ASP    48     -20.276 -61.012 -14.103  1.00  0.00      PROA
ATOM    815  O   ASP    48     -20.265 -61.840 -13.201  1.00  0.00      PROA
ATOM    816  N   ILE    49     -19.659 -59.807 -13.980  1.00  0.00      PROA
ATOM    817  HN  ILE    49     -19.703 -59.117 -14.695  1.00  0.00      PROA
ATOM    818  CA  ILE    49     -18.816 -59.497 -12.847  1.00  0.00      PROA
ATOM    819  HA  ILE    49     -18.357 -60.416 -12.512  1.00  0.00      PROA
ATOM    820  CB  ILE    49     -17.692 -58.537 -13.218  1.00  0.00      PROA
ATOM    821  HB  ILE    49     -17.253 -58.913 -14.173  1.00  0.00      PROA
ATOM    822  CG2 ILE    49     -18.202 -57.103 -13.472  1.00  0.00      PROA
ATOM    823 HG21 ILE    49     -19.109 -57.119 -14.102  1.00  0.00      PROA
ATOM    824 HG22 ILE    49     -17.421 -56.516 -13.997  1.00  0.00      PROA
ATOM    825 HG23 ILE    49     -18.445 -56.587 -12.517  1.00  0.00      PROA
ATOM    826  CG1 ILE    49     -16.570 -58.581 -12.156  1.00  0.00      PROA
ATOM    827 HG11 ILE    49     -16.357 -59.646 -11.908  1.00  0.00      PROA
ATOM    828 HG12 ILE    49     -16.912 -58.077 -11.226  1.00  0.00      PROA
ATOM    829  CD  ILE    49     -15.269 -57.934 -12.632  1.00  0.00      PROA
ATOM    830  HD1 ILE    49     -15.422 -56.859 -12.860  1.00  0.00      PROA
ATOM    831  HD2 ILE    49     -14.897 -58.440 -13.548  1.00  0.00      PROA
ATOM    832  HD3 ILE    49     -14.491 -58.016 -11.845  1.00  0.00      PROA
ATOM    833  C   ILE    49     -19.632 -58.945 -11.707  1.00  0.00      PROA
ATOM    834  O   ILE    49     -19.295 -59.150 -10.542  1.00  0.00      PROA
ATOM    835  N   TYR    50     -20.780 -58.291 -12.019  1.00  0.00      PROA
ATOM    836  HN  TYR    50     -21.047 -58.144 -12.967  1.00  0.00      PROA
ATOM    837  CA  TYR    50     -21.704 -57.802 -11.030  1.00  0.00      PROA
ATOM    838  HA  TYR    50     -21.148 -57.451 -10.173  1.00  0.00      PROA
ATOM    839  CB  TYR    50     -22.634 -56.690 -11.598  1.00  0.00      PROA
ATOM    840  HB1 TYR    50     -23.532 -56.560 -10.953  1.00  0.00      PROA
ATOM    841  HB2 TYR    50     -22.954 -56.998 -12.614  1.00  0.00      PROA
ATOM    842  CG  TYR    50     -22.019 -55.317 -11.688  1.00  0.00      PROA
ATOM    843  CD1 TYR    50     -22.333 -54.453 -12.757  1.00  0.00      PROA
ATOM    844  HD1 TYR    50     -22.936 -54.810 -13.581  1.00  0.00      PROA
ATOM    845  CE1 TYR    50     -21.936 -53.107 -12.733  1.00  0.00      PROA
ATOM    846  HE1 TYR    50     -22.218 -52.448 -13.542  1.00  0.00      PROA
ATOM    847  CZ  TYR    50     -21.224 -52.610 -11.638  1.00  0.00      PROA
ATOM    848  OH  TYR    50     -20.894 -51.242 -11.574  1.00  0.00      PROA
ATOM    849  HH  TYR    50     -20.426 -51.086 -10.753  1.00  0.00      PROA
ATOM    850  CD2 TYR    50     -21.280 -54.805 -10.610  1.00  0.00      PROA
ATOM    851  HD2 TYR    50     -21.061 -55.424  -9.754  1.00  0.00      PROA
ATOM    852  CE2 TYR    50     -20.887 -53.463 -10.582  1.00  0.00      PROA
ATOM    853  HE2 TYR    50     -20.359 -53.089  -9.718  1.00  0.00      PROA
ATOM    854  C   TYR    50     -22.584 -58.922 -10.549  1.00  0.00      PROA
ATOM    855  O   TYR    50     -23.033 -58.909  -9.407  1.00  0.00      PROA
ATOM    856  N   LEU    51     -22.814 -59.945 -11.410  1.00  0.00      PROA
ATOM    857  HN  LEU    51     -22.427 -59.956 -12.330  1.00  0.00      PROA
ATOM    858  CA  LEU    51     -23.678 -61.051 -11.080  1.00  0.00      PROA
ATOM    859  HA  LEU    51     -24.452 -60.685 -10.423  1.00  0.00      PROA
ATOM    860  CB  LEU    51     -24.346 -61.675 -12.326  1.00  0.00      PROA
ATOM    861  HB1 LEU    51     -23.553 -62.030 -13.012  1.00  0.00      PROA
ATOM    862  HB2 LEU    51     -24.907 -60.873 -12.851  1.00  0.00      PROA
ATOM    863  CG  LEU    51     -25.322 -62.839 -12.001  1.00  0.00      PROA
ATOM    864  HG  LEU    51     -24.764 -63.697 -11.605  1.00  0.00      PROA
ATOM    865  CD1 LEU    51     -26.049 -63.427 -13.128  1.00  0.00      PROA
ATOM    866 HD11 LEU    51     -26.700 -64.222 -13.059  1.00  0.00      PROA
ATOM    867 HD12 LEU    51     -25.684 -63.826 -13.925  1.00  0.00      PROA
ATOM    868 HD13 LEU    51     -26.530 -62.662 -13.350  1.00  0.00      PROA
ATOM    869  CD2 LEU    51     -26.404 -62.434 -10.990  1.00  0.00      PROA
ATOM    870 HD21 LEU    51     -26.956 -61.533 -11.334  1.00  0.00      PROA
ATOM    871 HD22 LEU    51     -25.951 -62.213 -10.008  1.00  0.00      PROA
ATOM    872 HD23 LEU    51     -27.129 -63.262 -10.853  1.00  0.00      PROA
ATOM    873  C   LEU    51     -22.916 -62.125 -10.352  1.00  0.00      PROA
ATOM    874  O   LEU    51     -23.494 -62.908  -9.603  1.00  0.00      PROA
ATOM    875  N   LEU    52     -21.573 -62.154 -10.495  1.00  0.00      PROA
ATOM    876  HN  LEU    52     -21.089 -61.525 -11.098  1.00  0.00      PROA
ATOM    877  CA  LEU    52     -20.755 -63.097  -9.771  1.00  0.00      PROA
ATOM    878  HA  LEU    52     -21.302 -64.026  -9.697  1.00  0.00      PROA
ATOM    879  CB  LEU    52     -19.406 -63.353 -10.487  1.00  0.00      PROA
ATOM    880  HB1 LEU    52     -18.801 -62.425 -10.548  1.00  0.00      PROA
ATOM    881  HB2 LEU    52     -19.682 -63.633 -11.532  1.00  0.00      PROA
ATOM    882  CG  LEU    52     -18.539 -64.530  -9.961  1.00  0.00      PROA
ATOM    883  HG  LEU    52     -17.963 -64.887 -10.850  1.00  0.00      PROA
ATOM    884  CD1 LEU    52     -17.473 -64.110  -8.931  1.00  0.00      PROA
ATOM    885 HD11 LEU    52     -16.861 -63.275  -9.331  1.00  0.00      PROA
ATOM    886 HD12 LEU    52     -16.798 -64.966  -8.717  1.00  0.00      PROA
ATOM    887 HD13 LEU    52     -17.927 -63.786  -7.974  1.00  0.00      PROA
ATOM    888  CD2 LEU    52     -19.350 -65.752  -9.489  1.00  0.00      PROA
ATOM    889 HD21 LEU    52     -20.123 -66.018 -10.241  1.00  0.00      PROA
ATOM    890 HD22 LEU    52     -19.846 -65.549  -8.520  1.00  0.00      PROA
ATOM    891 HD23 LEU    52     -18.678 -66.625  -9.354  1.00  0.00      PROA
ATOM    892  C   LEU    52     -20.536 -62.553  -8.384  1.00  0.00      PROA
ATOM    893  O   LEU    52     -20.243 -63.289  -7.449  1.00  0.00      PROA
ATOM    894  N   ASN    53     -20.761 -61.229  -8.208  1.00  0.00      PROA
ATOM    895  HN  ASN    53     -21.037 -60.643  -8.969  1.00  0.00      PROA
ATOM    896  CA  ASN    53     -20.643 -60.567  -6.934  1.00  0.00      PROA
ATOM    897  HA  ASN    53     -20.051 -61.170  -6.270  1.00  0.00      PROA
ATOM    898  CB  ASN    53     -19.972 -59.177  -7.035  1.00  0.00      PROA
ATOM    899  HB1 ASN    53     -20.225 -58.548  -6.152  1.00  0.00      PROA
ATOM    900  HB2 ASN    53     -20.313 -58.644  -7.944  1.00  0.00      PROA
ATOM    901  CG  ASN    53     -18.441 -59.299  -7.036  1.00  0.00      PROA
ATOM    902  OD1 ASN    53     -17.778 -58.566  -6.299  1.00  0.00      PROA
ATOM    903  ND2 ASN    53     -17.876 -60.269  -7.808  1.00  0.00      PROA
ATOM    904 HD21 ASN    53     -18.454 -60.862  -8.362  1.00  0.00      PROA
ATOM    905 HD22 ASN    53     -16.881 -60.361  -7.834  1.00  0.00      PROA
ATOM    906  C   ASN    53     -22.000 -60.445  -6.291  1.00  0.00      PROA
ATOM    907  O   ASN    53     -22.107 -59.910  -5.196  1.00  0.00      PROA
ATOM    908  N   LEU    54     -23.051 -61.028  -6.906  1.00  0.00      PROA
ATOM    909  HN  LEU    54     -22.961 -61.436  -7.812  1.00  0.00      PROA
ATOM    910  CA  LEU    54     -24.317 -61.255  -6.250  1.00  0.00      PROA
ATOM    911  HA  LEU    54     -24.409 -60.657  -5.355  1.00  0.00      PROA
ATOM    912  CB  LEU    54     -25.500 -61.024  -7.202  1.00  0.00      PROA
ATOM    913  HB1 LEU    54     -26.438 -61.515  -6.843  1.00  0.00      PROA
ATOM    914  HB2 LEU    54     -25.242 -61.465  -8.186  1.00  0.00      PROA
ATOM    915  CG  LEU    54     -25.811 -59.536  -7.377  1.00  0.00      PROA
ATOM    916  HG  LEU    54     -24.848 -58.993  -7.516  1.00  0.00      PROA
ATOM    917  CD1 LEU    54     -26.644 -59.318  -8.640  1.00  0.00      PROA
ATOM    918 HD11 LEU    54     -26.123 -59.746  -9.519  1.00  0.00      PROA
ATOM    919 HD12 LEU    54     -26.793 -58.233  -8.822  1.00  0.00      PROA
ATOM    920 HD13 LEU    54     -27.635 -59.809  -8.545  1.00  0.00      PROA
ATOM    921  CD2 LEU    54     -26.507 -58.974  -6.129  1.00  0.00      PROA
ATOM    922 HD21 LEU    54     -25.847 -59.042  -5.239  1.00  0.00      PROA
ATOM    923 HD22 LEU    54     -27.441 -59.538  -5.918  1.00  0.00      PROA
ATOM    924 HD23 LEU    54     -26.775 -57.910  -6.283  1.00  0.00      PROA
ATOM    925  C   LEU    54     -24.384 -62.691  -5.868  1.00  0.00      PROA
ATOM    926  O   LEU    54     -25.183 -63.078  -5.034  1.00  0.00      PROA
ATOM    927  N   ALA    55     -23.482 -63.504  -6.456  1.00  0.00      PROA
ATOM    928  HN  ALA    55     -22.843 -63.167  -7.139  1.00  0.00      PROA
ATOM    929  CA  ALA    55     -23.392 -64.899  -6.159  1.00  0.00      PROA
ATOM    930  HA  ALA    55     -24.384 -65.292  -5.971  1.00  0.00      PROA
ATOM    931  CB  ALA    55     -22.766 -65.661  -7.332  1.00  0.00      PROA
ATOM    932  HB1 ALA    55     -21.719 -65.345  -7.504  1.00  0.00      PROA
ATOM    933  HB2 ALA    55     -23.344 -65.471  -8.258  1.00  0.00      PROA
ATOM    934  HB3 ALA    55     -22.779 -66.755  -7.132  1.00  0.00      PROA
ATOM    935  C   ALA    55     -22.543 -65.100  -4.936  1.00  0.00      PROA
ATOM    936  O   ALA    55     -22.656 -66.134  -4.298  1.00  0.00      PROA
ATOM    937  N   ILE    56     -21.715 -64.089  -4.549  1.00  0.00      PROA
ATOM    938  HN  ILE    56     -21.629 -63.252  -5.078  1.00  0.00      PROA
ATOM    939  CA  ILE    56     -20.951 -64.151  -3.320  1.00  0.00      PROA
ATOM    940  HA  ILE    56     -21.104 -65.114  -2.862  1.00  0.00      PROA
ATOM    941  CB  ILE    56     -19.444 -64.001  -3.483  1.00  0.00      PROA
ATOM    942  HB  ILE    56     -18.962 -64.023  -2.474  1.00  0.00      PROA
ATOM    943  CG2 ILE    56     -19.072 -62.660  -4.152  1.00  0.00      PROA
ATOM    944 HG21 ILE    56     -19.524 -61.794  -3.626  1.00  0.00      PROA
ATOM    945 HG22 ILE    56     -19.412 -62.675  -5.202  1.00  0.00      PROA
ATOM    946 HG23 ILE    56     -17.969 -62.521  -4.150  1.00  0.00      PROA
ATOM    947  CG1 ILE    56     -18.913 -65.232  -4.247  1.00  0.00      PROA
ATOM    948 HG11 ILE    56     -19.241 -65.185  -5.308  1.00  0.00      PROA
ATOM    949 HG12 ILE    56     -19.363 -66.145  -3.791  1.00  0.00      PROA
ATOM    950  CD  ILE    56     -17.393 -65.373  -4.180  1.00  0.00      PROA
ATOM    951  HD1 ILE    56     -17.057 -65.436  -3.123  1.00  0.00      PROA
ATOM    952  HD2 ILE    56     -16.896 -64.505  -4.660  1.00  0.00      PROA
ATOM    953  HD3 ILE    56     -17.073 -66.297  -4.708  1.00  0.00      PROA
ATOM    954  C   ILE    56     -21.445 -63.151  -2.322  1.00  0.00      PROA
ATOM    955  O   ILE    56     -21.035 -63.203  -1.172  1.00  0.00      PROA
ATOM    956  N   SER    57     -22.406 -62.269  -2.693  1.00  0.00      PROA
ATOM    957  HN  SER    57     -22.757 -62.221  -3.625  1.00  0.00      PROA
ATOM    958  CA  SER    57     -23.048 -61.404  -1.718  1.00  0.00      PROA
ATOM    959  HA  SER    57     -22.414 -61.298  -0.845  1.00  0.00      PROA
ATOM    960  CB  SER    57     -23.340 -59.983  -2.245  1.00  0.00      PROA
ATOM    961  HB1 SER    57     -23.950 -59.402  -1.520  1.00  0.00      PROA
ATOM    962  HB2 SER    57     -23.880 -60.019  -3.217  1.00  0.00      PROA
ATOM    963  OG  SER    57     -22.113 -59.288  -2.412  1.00  0.00      PROA
ATOM    964  HG1 SER    57     -21.672 -59.702  -3.163  1.00  0.00      PROA
ATOM    965  C   SER    57     -24.334 -62.043  -1.271  1.00  0.00      PROA
ATOM    966  O   SER    57     -24.971 -61.561  -0.341  1.00  0.00      PROA
ATOM    967  N   ASP    58     -24.651 -63.216  -1.862  1.00  0.00      PROA
ATOM    968  HN  ASP    58     -24.136 -63.553  -2.645  1.00  0.00      PROA
ATOM    969  CA  ASP    58     -25.688 -64.101  -1.397  1.00  0.00      PROA
ATOM    970  HA  ASP    58     -26.193 -63.671  -0.544  1.00  0.00      PROA
ATOM    971  CB  ASP    58     -26.717 -64.481  -2.488  1.00  0.00      PROA
ATOM    972  HB1 ASP    58     -27.401 -65.281  -2.123  1.00  0.00      PROA
ATOM    973  HB2 ASP    58     -26.181 -64.864  -3.381  1.00  0.00      PROA
ATOM    974  CG  ASP    58     -27.595 -63.306  -2.906  1.00  0.00      PROA
ATOM    975  OD1 ASP    58     -27.476 -62.201  -2.308  1.00  0.00      PROA
ATOM    976  OD2 ASP    58     -28.440 -63.504  -3.817  1.00  0.00      PROA
ATOM    977  C   ASP    58     -25.004 -65.356  -0.927  1.00  0.00      PROA
ATOM    978  O   ASP    58     -25.639 -66.396  -0.806  1.00  0.00      PROA
ATOM    979  N   LEU    59     -23.683 -65.279  -0.620  1.00  0.00      PROA
ATOM    980  HN  LEU    59     -23.165 -64.436  -0.766  1.00  0.00      PROA
ATOM    981  CA  LEU    59     -22.975 -66.322   0.087  1.00  0.00      PROA
ATOM    982  HA  LEU    59     -23.678 -67.008   0.517  1.00  0.00      PROA
ATOM    983  CB  LEU    59     -21.979 -67.141  -0.765  1.00  0.00      PROA
ATOM    984  HB1 LEU    59     -21.347 -67.790  -0.116  1.00  0.00      PROA
ATOM    985  HB2 LEU    59     -21.298 -66.452  -1.304  1.00  0.00      PROA
ATOM    986  CG  LEU    59     -22.660 -68.104  -1.761  1.00  0.00      PROA
ATOM    987  HG  LEU    59     -23.336 -67.510  -2.417  1.00  0.00      PROA
ATOM    988  CD1 LEU    59     -21.602 -68.789  -2.636  1.00  0.00      PROA
ATOM    989 HD11 LEU    59     -20.981 -68.026  -3.151  1.00  0.00      PROA
ATOM    990 HD12 LEU    59     -22.085 -69.433  -3.401  1.00  0.00      PROA
ATOM    991 HD13 LEU    59     -20.936 -69.422  -2.015  1.00  0.00      PROA
ATOM    992  CD2 LEU    59     -23.524 -69.165  -1.063  1.00  0.00      PROA
ATOM    993 HD21 LEU    59     -24.337 -68.694  -0.476  1.00  0.00      PROA
ATOM    994 HD22 LEU    59     -22.898 -69.772  -0.379  1.00  0.00      PROA
ATOM    995 HD23 LEU    59     -23.984 -69.841  -1.816  1.00  0.00      PROA
ATOM    996  C   LEU    59     -22.268 -65.718   1.258  1.00  0.00      PROA
ATOM    997  O   LEU    59     -21.422 -66.371   1.858  1.00  0.00      PROA
ATOM    998  N   PHE    60     -22.630 -64.472   1.654  1.00  0.00      PROA
ATOM    999  HN  PHE    60     -23.300 -63.929   1.158  1.00  0.00      PROA
ATOM   1000  CA  PHE    60     -22.086 -63.887   2.860  1.00  0.00      PROA
ATOM   1001  HA  PHE    60     -21.488 -64.625   3.365  1.00  0.00      PROA
ATOM   1002  CB  PHE    60     -21.217 -62.620   2.606  1.00  0.00      PROA
ATOM   1003  HB1 PHE    60     -21.031 -62.072   3.554  1.00  0.00      PROA
ATOM   1004  HB2 PHE    60     -21.734 -61.938   1.898  1.00  0.00      PROA
ATOM   1005  CG  PHE    60     -19.851 -62.998   2.054  1.00  0.00      PROA
ATOM   1006  CD1 PHE    60     -19.255 -62.272   1.005  1.00  0.00      PROA
ATOM   1007  HD1 PHE    60     -19.768 -61.423   0.579  1.00  0.00      PROA
ATOM   1008  CE1 PHE    60     -18.027 -62.675   0.462  1.00  0.00      PROA
ATOM   1009  HE1 PHE    60     -17.603 -62.139  -0.369  1.00  0.00      PROA
ATOM   1010  CZ  PHE    60     -17.352 -63.783   0.984  1.00  0.00      PROA
ATOM   1011  HZ  PHE    60     -16.406 -64.090   0.565  1.00  0.00      PROA
ATOM   1012  CD2 PHE    60     -19.128 -64.081   2.596  1.00  0.00      PROA
ATOM   1013  HD2 PHE    60     -19.514 -64.642   3.430  1.00  0.00      PROA
ATOM   1014  CE2 PHE    60     -17.901 -64.481   2.061  1.00  0.00      PROA
ATOM   1015  HE2 PHE    60     -17.381 -65.330   2.481  1.00  0.00      PROA
ATOM   1016  C   PHE    60     -23.136 -63.625   3.896  1.00  0.00      PROA
ATOM   1017  O   PHE    60     -22.793 -63.541   5.065  1.00  0.00      PROA
ATOM   1018  N   PHE    61     -24.444 -63.621   3.542  1.00  0.00      PROA
ATOM   1019  HN  PHE    61     -24.754 -63.689   2.598  1.00  0.00      PROA
ATOM   1020  CA  PHE    61     -25.480 -63.638   4.566  1.00  0.00      PROA
ATOM   1021  HA  PHE    61     -25.034 -63.558   5.544  1.00  0.00      PROA
ATOM   1022  CB  PHE    61     -26.503 -62.459   4.483  1.00  0.00      PROA
ATOM   1023  HB1 PHE    61     -25.953 -61.521   4.259  1.00  0.00      PROA
ATOM   1024  HB2 PHE    61     -26.955 -62.344   5.496  1.00  0.00      PROA
ATOM   1025  CG  PHE    61     -27.634 -62.581   3.488  1.00  0.00      PROA
ATOM   1026  CD1 PHE    61     -28.977 -62.470   3.901  1.00  0.00      PROA
ATOM   1027  HD1 PHE    61     -29.204 -62.342   4.946  1.00  0.00      PROA
ATOM   1028  CE1 PHE    61     -30.020 -62.492   2.969  1.00  0.00      PROA
ATOM   1029  HE1 PHE    61     -31.046 -62.412   3.297  1.00  0.00      PROA
ATOM   1030  CZ  PHE    61     -29.725 -62.630   1.611  1.00  0.00      PROA
ATOM   1031  HZ  PHE    61     -30.521 -62.669   0.889  1.00  0.00      PROA
ATOM   1032  CD2 PHE    61     -27.358 -62.708   2.120  1.00  0.00      PROA
ATOM   1033  HD2 PHE    61     -26.338 -62.756   1.776  1.00  0.00      PROA
ATOM   1034  CE2 PHE    61     -28.397 -62.735   1.185  1.00  0.00      PROA
ATOM   1035  HE2 PHE    61     -28.177 -62.825   0.131  1.00  0.00      PROA
ATOM   1036  C   PHE    61     -26.146 -64.992   4.488  1.00  0.00      PROA
ATOM   1037  O   PHE    61     -27.082 -65.276   5.226  1.00  0.00      PROA
ATOM   1038  N   LEU    62     -25.630 -65.878   3.597  1.00  0.00      PROA
ATOM   1039  HN  LEU    62     -24.864 -65.636   3.012  1.00  0.00      PROA
ATOM   1040  CA  LEU    62     -26.116 -67.223   3.445  1.00  0.00      PROA
ATOM   1041  HA  LEU    62     -27.054 -67.334   3.962  1.00  0.00      PROA
ATOM   1042  CB  LEU    62     -26.310 -67.531   1.950  1.00  0.00      PROA
ATOM   1043  HB1 LEU    62     -25.342 -67.414   1.433  1.00  0.00      PROA
ATOM   1044  HB2 LEU    62     -27.004 -66.757   1.551  1.00  0.00      PROA
ATOM   1045  CG  LEU    62     -26.890 -68.910   1.582  1.00  0.00      PROA
ATOM   1046  HG  LEU    62     -26.096 -69.681   1.732  1.00  0.00      PROA
ATOM   1047  CD1 LEU    62     -27.292 -68.953   0.106  1.00  0.00      PROA
ATOM   1048 HD11 LEU    62     -27.895 -69.856  -0.083  1.00  0.00      PROA
ATOM   1049 HD12 LEU    62     -26.403 -68.980  -0.556  1.00  0.00      PROA
ATOM   1050 HD13 LEU    62     -27.899 -68.069  -0.175  1.00  0.00      PROA
ATOM   1051  CD2 LEU    62     -28.076 -69.314   2.466  1.00  0.00      PROA
ATOM   1052 HD21 LEU    62     -28.837 -68.518   2.546  1.00  0.00      PROA
ATOM   1053 HD22 LEU    62     -27.699 -69.520   3.482  1.00  0.00      PROA
ATOM   1054 HD23 LEU    62     -28.556 -70.236   2.079  1.00  0.00      PROA
ATOM   1055  C   LEU    62     -25.101 -68.160   4.048  1.00  0.00      PROA
ATOM   1056  O   LEU    62     -25.398 -69.310   4.336  1.00  0.00      PROA
ATOM   1057  N   LEU    63     -23.880 -67.648   4.344  1.00  0.00      PROA
ATOM   1058  HN  LEU    63     -23.642 -66.725   4.066  1.00  0.00      PROA
ATOM   1059  CA  LEU    63     -22.903 -68.290   5.200  1.00  0.00      PROA
ATOM   1060  HA  LEU    63     -22.700 -69.278   4.812  1.00  0.00      PROA
ATOM   1061  CB  LEU    63     -21.615 -67.426   5.252  1.00  0.00      PROA
ATOM   1062  HB1 LEU    63     -21.741 -66.542   5.913  1.00  0.00      PROA
ATOM   1063  HB2 LEU    63     -21.461 -67.026   4.227  1.00  0.00      PROA
ATOM   1064  CG  LEU    63     -20.304 -68.151   5.616  1.00  0.00      PROA
ATOM   1065  HG  LEU    63     -20.156 -68.948   4.845  1.00  0.00      PROA
ATOM   1066  CD1 LEU    63     -19.111 -67.188   5.494  1.00  0.00      PROA
ATOM   1067 HD11 LEU    63     -19.068 -66.753   4.473  1.00  0.00      PROA
ATOM   1068 HD12 LEU    63     -18.157 -67.722   5.688  1.00  0.00      PROA
ATOM   1069 HD13 LEU    63     -19.210 -66.363   6.230  1.00  0.00      PROA
ATOM   1070  CD2 LEU    63     -20.307 -68.796   7.019  1.00  0.00      PROA
ATOM   1071 HD21 LEU    63     -20.959 -69.705   7.016  1.00  0.00      PROA
ATOM   1072 HD22 LEU    63     -20.605 -68.111   7.796  1.00  0.00      PROA
ATOM   1073 HD23 LEU    63     -19.269 -69.170   7.251  1.00  0.00      PROA
ATOM   1074  C   LEU    63     -23.473 -68.382   6.594  1.00  0.00      PROA
ATOM   1075  O   LEU    63     -23.364 -69.381   7.295  1.00  0.00      PROA
ATOM   1076  N   THR    64     -24.134 -67.281   6.999  1.00  0.00      PROA
ATOM   1077  HN  THR    64     -24.292 -66.531   6.358  1.00  0.00      PROA
ATOM   1078  CA  THR    64     -24.499 -66.964   8.351  1.00  0.00      PROA
ATOM   1079  HA  THR    64     -23.886 -67.542   9.027  1.00  0.00      PROA
ATOM   1080  CB  THR    64     -24.223 -65.475   8.561  1.00  0.00      PROA
ATOM   1081  HB  THR    64     -23.190 -65.267   8.191  1.00  0.00      PROA
ATOM   1082  OG1 THR    64     -25.093 -64.650   7.802  1.00  0.00      PROA
ATOM   1083  HG1 THR    64     -25.989 -64.948   7.993  1.00  0.00      PROA
ATOM   1084  CG2 THR    64     -24.252 -65.076  10.044  1.00  0.00      PROA
ATOM   1085 HG21 THR    64     -23.545 -65.706  10.626  1.00  0.00      PROA
ATOM   1086 HG22 THR    64     -25.261 -65.174  10.487  1.00  0.00      PROA
ATOM   1087 HG23 THR    64     -23.942 -64.015  10.153  1.00  0.00      PROA
ATOM   1088  C   THR    64     -25.952 -67.339   8.566  1.00  0.00      PROA
ATOM   1089  O   THR    64     -26.560 -66.964   9.564  1.00  0.00      PROA
ATOM   1090  N   VAL    65     -26.557 -68.110   7.639  1.00  0.00      PROA
ATOM   1091  HN  VAL    65     -26.078 -68.451   6.833  1.00  0.00      PROA
ATOM   1092  CA  VAL    65     -27.948 -68.477   7.750  1.00  0.00      PROA
ATOM   1093  HA  VAL    65     -28.470 -67.604   8.119  1.00  0.00      PROA
ATOM   1094  CB  VAL    65     -28.545 -68.777   6.370  1.00  0.00      PROA
ATOM   1095  HB  VAL    65     -28.062 -68.093   5.637  1.00  0.00      PROA
ATOM   1096  CG1 VAL    65     -30.048 -68.435   6.354  1.00  0.00      PROA
ATOM   1097 HG11 VAL    65     -30.215 -67.386   6.680  1.00  0.00      PROA
ATOM   1098 HG12 VAL    65     -30.614 -69.111   7.023  1.00  0.00      PROA
ATOM   1099 HG13 VAL    65     -30.454 -68.549   5.325  1.00  0.00      PROA
ATOM   1100  CG2 VAL    65     -28.293 -70.224   5.904  1.00  0.00      PROA
ATOM   1101 HG21 VAL    65     -28.760 -70.962   6.579  1.00  0.00      PROA
ATOM   1102 HG22 VAL    65     -27.206 -70.441   5.831  1.00  0.00      PROA
ATOM   1103 HG23 VAL    65     -28.769 -70.399   4.918  1.00  0.00      PROA
ATOM   1104  C   VAL    65     -28.261 -69.631   8.704  1.00  0.00      PROA
ATOM   1105  O   VAL    65     -29.317 -69.541   9.317  1.00  0.00      PROA
ATOM   1106  N   PRO    66     -27.524 -70.727   8.923  1.00  0.00      PROA
ATOM   1107  CD  PRO    66     -28.193 -72.010   9.157  1.00  0.00      PROA
ATOM   1108  HD1 PRO    66     -28.988 -72.188   8.402  1.00  0.00      PROA
ATOM   1109  HD2 PRO    66     -28.625 -72.009  10.176  1.00  0.00      PROA
ATOM   1110  CA  PRO    66     -26.127 -70.824   9.256  1.00  0.00      PROA
ATOM   1111  HA  PRO    66     -25.499 -70.124   8.733  1.00  0.00      PROA
ATOM   1112  CB  PRO    66     -25.860 -72.243   8.834  1.00  0.00      PROA
ATOM   1113  HB1 PRO    66     -25.155 -72.603   9.521  1.00  0.00      PROA
ATOM   1114  HB2 PRO    66     -25.551 -72.280   7.763  1.00  0.00      PROA
ATOM   1115  CG  PRO    66     -27.105 -73.077   9.056  1.00  0.00      PROA
ATOM   1116  HG1 PRO    66     -27.273 -73.771   8.210  1.00  0.00      PROA
ATOM   1117  HG2 PRO    66     -27.044 -73.664  10.000  1.00  0.00      PROA
ATOM   1118  C   PRO    66     -25.970 -70.636  10.757  1.00  0.00      PROA
ATOM   1119  O   PRO    66     -26.156 -71.583  11.522  1.00  0.00      PROA
ATOM   1120  N   PHE    67     -25.649 -69.409  11.211  1.00  0.00      PROA
ATOM   1121  HN  PHE    67     -25.508 -68.642  10.596  1.00  0.00      PROA
ATOM   1122  CA  PHE    67     -25.455 -69.133  12.619  1.00  0.00      PROA
ATOM   1123  HA  PHE    67     -25.375 -70.055  13.179  1.00  0.00      PROA
ATOM   1124  CB  PHE    67     -24.209 -68.261  12.919  1.00  0.00      PROA
ATOM   1125  HB1 PHE    67     -24.234 -67.884  13.964  1.00  0.00      PROA
ATOM   1126  HB2 PHE    67     -24.168 -67.384  12.237  1.00  0.00      PROA
ATOM   1127  CG  PHE    67     -22.937 -69.024  12.791  1.00  0.00      PROA
ATOM   1128  CD1 PHE    67     -22.109 -69.255  13.916  1.00  0.00      PROA
ATOM   1129  HD1 PHE    67     -22.431 -68.935  14.886  1.00  0.00      PROA
ATOM   1130  CE1 PHE    67     -20.861 -69.876  13.774  1.00  0.00      PROA
ATOM   1131  HE1 PHE    67     -20.238 -70.049  14.632  1.00  0.00      PROA
ATOM   1132  CZ  PHE    67     -20.423 -70.222  12.517  1.00  0.00      PROA
ATOM   1133  HZ  PHE    67     -19.464 -70.738  12.378  1.00  0.00      PROA
ATOM   1134  CD2 PHE    67     -22.504 -69.385  11.535  1.00  0.00      PROA
ATOM   1135  HD2 PHE    67     -23.054 -69.206  10.631  1.00  0.00      PROA
ATOM   1136  CE2 PHE    67     -21.250 -69.744  11.443  1.00  0.00      PROA
ATOM   1137  HE2 PHE    67     -20.919 -69.847  10.372  1.00  0.00      PROA
ATOM   1138  C   PHE    67     -26.616 -68.367  13.174  1.00  0.00      PROA
ATOM   1139  O   PHE    67     -26.675 -68.137  14.378  1.00  0.00      PROA
ATOM   1140  N   TRP    68     -27.589 -67.959  12.327  1.00  0.00      PROA
ATOM   1141  HN  TRP    68     -27.581 -68.175  11.352  1.00  0.00      PROA
ATOM   1142  CA  TRP    68     -28.665 -67.109  12.787  1.00  0.00      PROA
ATOM   1143  HA  TRP    68     -28.437 -66.739  13.779  1.00  0.00      PROA
ATOM   1144  CB  TRP    68     -28.868 -65.892  11.847  1.00  0.00      PROA
ATOM   1145  HB1 TRP    68     -29.627 -66.096  11.059  1.00  0.00      PROA
ATOM   1146  HB2 TRP    68     -27.907 -65.703  11.323  1.00  0.00      PROA
ATOM   1147  CG  TRP    68     -29.216 -64.636  12.587  1.00  0.00      PROA
ATOM   1148  CD1 TRP    68     -30.423 -64.374  13.173  1.00  0.00      PROA
ATOM   1149  HD1 TRP    68     -31.295 -65.013  13.119  1.00  0.00      PROA
ATOM   1150  NE1 TRP    68     -30.375 -63.178  13.830  1.00  0.00      PROA
ATOM   1151  HE1 TRP    68     -31.101 -62.786  14.350  1.00  0.00      PROA
ATOM   1152  CE2 TRP    68     -29.148 -62.616  13.667  1.00  0.00      PROA
ATOM   1153  CD2 TRP    68     -28.372 -63.507  12.888  1.00  0.00      PROA
ATOM   1154  CE3 TRP    68     -27.058 -63.169  12.572  1.00  0.00      PROA
ATOM   1155  HE3 TRP    68     -26.433 -63.822  11.986  1.00  0.00      PROA
ATOM   1156  CZ3 TRP    68     -26.562 -61.936  12.999  1.00  0.00      PROA
ATOM   1157  HZ3 TRP    68     -25.549 -61.650  12.744  1.00  0.00      PROA
ATOM   1158  CZ2 TRP    68     -28.648 -61.409  14.117  1.00  0.00      PROA
ATOM   1159  HZ2 TRP    68     -29.234 -60.726  14.710  1.00  0.00      PROA
ATOM   1160  CH2 TRP    68     -27.345 -61.069  13.755  1.00  0.00      PROA
ATOM   1161  HH2 TRP    68     -26.930 -60.123  14.082  1.00  0.00      PROA
ATOM   1162  C   TRP    68     -29.914 -67.959  12.896  1.00  0.00      PROA
ATOM   1163  O   TRP    68     -30.937 -67.512  13.398  1.00  0.00      PROA
ATOM   1164  N   ALA    69     -29.805 -69.259  12.528  1.00  0.00      PROA
ATOM   1165  HN  ALA    69     -28.976 -69.607  12.099  1.00  0.00      PROA
ATOM   1166  CA  ALA    69     -30.791 -70.259  12.860  1.00  0.00      PROA
ATOM   1167  HA  ALA    69     -31.757 -69.804  13.033  1.00  0.00      PROA
ATOM   1168  CB  ALA    69     -30.885 -71.352  11.784  1.00  0.00      PROA
ATOM   1169  HB1 ALA    69     -29.980 -71.994  11.768  1.00  0.00      PROA
ATOM   1170  HB2 ALA    69     -30.974 -70.880  10.790  1.00  0.00      PROA
ATOM   1171  HB3 ALA    69     -31.771 -72.003  11.952  1.00  0.00      PROA
ATOM   1172  C   ALA    69     -30.314 -70.970  14.089  1.00  0.00      PROA
ATOM   1173  O   ALA    69     -31.038 -71.749  14.693  1.00  0.00      PROA
ATOM   1174  N   HSD    70     -29.056 -70.685  14.489  1.00  0.00      PROA
ATOM   1175  HN  HSD    70     -28.496 -70.022  13.999  1.00  0.00      PROA
ATOM   1176  CA  HSD    70     -28.415 -71.329  15.594  1.00  0.00      PROA
ATOM   1177  HA  HSD    70     -28.907 -72.267  15.817  1.00  0.00      PROA
ATOM   1178  CB  HSD    70     -26.931 -71.559  15.265  1.00  0.00      PROA
ATOM   1179  HB1 HSD    70     -26.333 -70.635  15.285  1.00  0.00      PROA
ATOM   1180  HB2 HSD    70     -26.874 -71.981  14.235  1.00  0.00      PROA
ATOM   1181  ND1 HSD    70     -25.631 -72.304  17.339  1.00  0.00      PROA
ATOM   1182  HD1 HSD    70     -25.588 -71.444  17.794  1.00  0.00      PROA
ATOM   1183  CG  HSD    70     -26.321 -72.466  16.182  1.00  0.00      PROA
ATOM   1184  CE1 HSD    70     -25.072 -73.404  17.857  1.00  0.00      PROA
ATOM   1185  HE1 HSD    70     -24.498 -73.582  18.700  1.00  0.00      PROA
ATOM   1186  NE2 HSD    70     -25.547 -74.272  17.391  1.00  0.00      PROA
ATOM   1187  CD2 HSD    70     -26.207 -73.606  16.028  1.00  0.00      PROA
ATOM   1188  HD2 HSD    70     -26.460 -74.175  14.969  1.00  0.00      PROA
ATOM   1189  C   HSD    70     -28.527 -70.401  16.769  1.00  0.00      PROA
ATOM   1190  O   HSD    70     -28.522 -70.854  17.903  1.00  0.00      PROA
ATOM   1191  N   TYR    71     -28.689 -69.079  16.506  1.00  0.00      PROA
ATOM   1192  HN  TYR    71     -28.636 -68.734  15.576  1.00  0.00      PROA
ATOM   1193  CA  TYR    71     -29.099 -68.104  17.493  1.00  0.00      PROA
ATOM   1194  HA  TYR    71     -28.446 -68.224  18.346  1.00  0.00      PROA
ATOM   1195  CB  TYR    71     -29.028 -66.642  16.940  1.00  0.00      PROA
ATOM   1196  HB1 TYR    71     -29.677 -66.542  16.044  1.00  0.00      PROA
ATOM   1197  HB2 TYR    71     -27.996 -66.411  16.635  1.00  0.00      PROA
ATOM   1198  CG  TYR    71     -29.457 -65.623  17.980  1.00  0.00      PROA
ATOM   1199  CD1 TYR    71     -30.447 -64.660  17.706  1.00  0.00      PROA
ATOM   1200  HD1 TYR    71     -30.851 -64.575  16.708  1.00  0.00      PROA
ATOM   1201  CE1 TYR    71     -30.977 -63.871  18.737  1.00  0.00      PROA
ATOM   1202  HE1 TYR    71     -31.766 -63.165  18.520  1.00  0.00      PROA
ATOM   1203  CZ  TYR    71     -30.497 -64.049  20.034  1.00  0.00      PROA
ATOM   1204  OH  TYR    71     -31.010 -63.381  21.065  1.00  0.00      PROA
ATOM   1205  HH  TYR    71     -30.622 -63.568  21.915  1.00  0.00      PROA
ATOM   1206  CD2 TYR    71     -28.956 -65.723  19.290  1.00  0.00      PROA
ATOM   1207  HD2 TYR    71     -28.210 -66.462  19.537  1.00  0.00      PROA
ATOM   1208  CE2 TYR    71     -29.488 -64.945  20.319  1.00  0.00      PROA
ATOM   1209  HE2 TYR    71     -29.132 -65.080  21.329  1.00  0.00      PROA
ATOM   1210  C   TYR    71     -30.517 -68.383  17.928  1.00  0.00      PROA
ATOM   1211  O   TYR    71     -30.845 -68.351  19.108  1.00  0.00      PROA
ATOM   1212  N   ALA    72     -31.380 -68.657  16.915  1.00  0.00      PROA
ATOM   1213  HN  ALA    72     -31.056 -68.672  15.977  1.00  0.00      PROA
ATOM   1214  CA  ALA    72     -32.782 -68.933  17.070  1.00  0.00      PROA
ATOM   1215  HA  ALA    72     -33.242 -68.086  17.557  1.00  0.00      PROA
ATOM   1216  CB  ALA    72     -33.430 -69.170  15.698  1.00  0.00      PROA
ATOM   1217  HB1 ALA    72     -32.931 -69.999  15.159  1.00  0.00      PROA
ATOM   1218  HB2 ALA    72     -33.348 -68.255  15.077  1.00  0.00      PROA
ATOM   1219  HB3 ALA    72     -34.509 -69.423  15.809  1.00  0.00      PROA
ATOM   1220  C   ALA    72     -33.011 -70.153  17.909  1.00  0.00      PROA
ATOM   1221  O   ALA    72     -33.841 -70.148  18.810  1.00  0.00      PROA
ATOM   1222  N   ALA    73     -32.228 -71.196  17.640  1.00  0.00      PROA
ATOM   1223  HN  ALA    73     -31.527 -71.151  16.914  1.00  0.00      PROA
ATOM   1224  CA  ALA    73     -32.313 -72.387  18.376  1.00  0.00      PROA
ATOM   1225  HA  ALA    73     -33.306 -72.768  18.417  1.00  0.00      PROA
ATOM   1226  CB  ALA    73     -31.546 -72.955  17.628  1.00  0.00      PROA
ATOM   1227  HB1 ALA    73     -30.562 -73.265  17.235  1.00  0.00      PROA
ATOM   1228  HB2 ALA    73     -32.167 -73.341  16.606  1.00  0.00      PROA
ATOM   1229  HB3 ALA    73     -31.547 -74.166  18.324  1.00  0.00      PROA
ATOM   1230  C   ALA    73     -31.588 -72.365  19.640  1.00  0.00      PROA
ATOM   1231  O   ALA    73     -32.231 -72.124  20.634  1.00  0.00      PROA
ATOM   1232  N   ALA    74     -30.246 -72.611  19.643  1.00  0.00      PROA
ATOM   1233  HN  ALA    74     -29.761 -72.802  18.795  1.00  0.00      PROA
ATOM   1234  CA  ALA    74     -29.437 -72.549  20.816  1.00  0.00      PROA
ATOM   1235  HA  ALA    74     -30.028 -72.866  21.664  1.00  0.00      PROA
ATOM   1236  CB  ALA    74     -28.184 -73.407  20.706  1.00  0.00      PROA
ATOM   1237  HB1 ALA    74     -27.601 -73.260  19.791  1.00  0.00      PROA
ATOM   1238  HB2 ALA    74     -28.429 -74.322  20.790  1.00  0.00      PROA
ATOM   1239  HB3 ALA    74     -27.580 -73.461  21.604  1.00  0.00      PROA
ATOM   1240  C   ALA    74     -28.985 -71.127  21.038  1.00  0.00      PROA
ATOM   1241  O   ALA    74     -29.792 -70.264  21.355  1.00  0.00      PROA
ATOM   1242  N   GLN    75     -27.668 -70.872  20.911  1.00  0.00      PROA
ATOM   1243  HN  GLN    75     -27.040 -71.569  20.575  1.00  0.00      PROA
ATOM   1244  CA  GLN    75     -27.034 -69.658  21.352  1.00  0.00      PROA
ATOM   1245  HA  GLN    75     -27.721 -68.826  21.285  1.00  0.00      PROA
ATOM   1246  CB  GLN    75     -26.428 -69.810  22.773  1.00  0.00      PROA
ATOM   1247  HB1 GLN    75     -26.028 -68.831  23.115  1.00  0.00      PROA
ATOM   1248  HB2 GLN    75     -25.583 -70.537  22.718  1.00  0.00      PROA
ATOM   1249  CG  GLN    75     -27.420 -70.349  23.827  1.00  0.00      PROA
ATOM   1250  HG1 GLN    75     -27.902 -71.282  23.468  1.00  0.00      PROA
ATOM   1251  HG2 GLN    75     -28.216 -69.597  24.008  1.00  0.00      PROA
ATOM   1252  CD  GLN    75     -26.753 -70.713  25.162  1.00  0.00      PROA
ATOM   1253  OE1 GLN    75     -27.354 -71.447  25.949  1.00  0.00      PROA
ATOM   1254  NE2 GLN    75     -25.522 -70.201  25.413  1.00  0.00      PROA
ATOM   1255 HE21 GLN    75     -25.056 -70.434  26.263  1.00  0.00      PROA
ATOM   1256 HE22 GLN    75     -25.061 -69.638  24.730  1.00  0.00      PROA
ATOM   1257  C   GLN    75     -25.888 -69.453  20.398  1.00  0.00      PROA
ATOM   1258  O   GLN    75     -25.657 -70.277  19.511  1.00  0.00      PROA
ATOM   1259  N   TRP    76     -25.130 -68.342  20.556  1.00  0.00      PROA
ATOM   1260  HN  TRP    76     -25.350 -67.655  21.242  1.00  0.00      PROA
ATOM   1261  CA  TRP    76     -23.855 -68.165  19.888  1.00  0.00      PROA
ATOM   1262  HA  TRP    76     -23.845 -68.737  18.970  1.00  0.00      PROA
ATOM   1263  CB  TRP    76     -23.501 -66.691  19.558  1.00  0.00      PROA
ATOM   1264  HB1 TRP    76     -22.398 -66.549  19.496  1.00  0.00      PROA
ATOM   1265  HB2 TRP    76     -23.871 -66.031  20.372  1.00  0.00      PROA
ATOM   1266  CG  TRP    76     -24.066 -66.242  18.254  1.00  0.00      PROA
ATOM   1267  CD1 TRP    76     -25.397 -66.072  18.015  1.00  0.00      PROA
ATOM   1268  HD1 TRP    76     -26.173 -66.199  18.751  1.00  0.00      PROA
ATOM   1269  NE1 TRP    76     -25.592 -65.727  16.712  1.00  0.00      PROA
ATOM   1270  HE1 TRP    76     -26.453 -65.535  16.300  1.00  0.00      PROA
ATOM   1271  CE2 TRP    76     -24.398 -65.654  16.070  1.00  0.00      PROA
ATOM   1272  CD2 TRP    76     -23.393 -65.981  17.008  1.00  0.00      PROA
ATOM   1273  CE3 TRP    76     -22.061 -65.996  16.603  1.00  0.00      PROA
ATOM   1274  HE3 TRP    76     -21.265 -66.232  17.291  1.00  0.00      PROA
ATOM   1275  CZ3 TRP    76     -21.765 -65.707  15.272  1.00  0.00      PROA
ATOM   1276  HZ3 TRP    76     -20.734 -65.729  14.949  1.00  0.00      PROA
ATOM   1277  CZ2 TRP    76     -24.107 -65.343  14.755  1.00  0.00      PROA
ATOM   1278  HZ2 TRP    76     -24.875 -65.100  14.038  1.00  0.00      PROA
ATOM   1279  CH2 TRP    76     -22.770 -65.391  14.363  1.00  0.00      PROA
ATOM   1280  HH2 TRP    76     -22.520 -65.195  13.332  1.00  0.00      PROA
ATOM   1281  C   TRP    76     -22.789 -68.725  20.780  1.00  0.00      PROA
ATOM   1282  O   TRP    76     -22.416 -68.103  21.772  1.00  0.00      PROA
ATOM   1283  N   ASP    77     -22.280 -69.920  20.416  1.00  0.00      PROA
ATOM   1284  HN  ASP    77     -22.579 -70.378  19.589  1.00  0.00      PROA
ATOM   1285  CA  ASP    77     -21.378 -70.684  21.252  1.00  0.00      PROA
ATOM   1286  HA  ASP    77     -21.434 -70.333  22.274  1.00  0.00      PROA
ATOM   1287  CB  ASP    77     -21.711 -72.194  21.186  1.00  0.00      PROA
ATOM   1288  HB1 ASP    77     -20.922 -72.798  21.693  1.00  0.00      PROA
ATOM   1289  HB2 ASP    77     -21.780 -72.522  20.130  1.00  0.00      PROA
ATOM   1290  CG  ASP    77     -23.025 -72.473  21.902  1.00  0.00      PROA
ATOM   1291  OD1 ASP    77     -23.361 -71.740  22.869  1.00  0.00      PROA
ATOM   1292  OD2 ASP    77     -23.682 -73.508  21.567  1.00  0.00      PROA
ATOM   1293  C   ASP    77     -19.953 -70.497  20.814  1.00  0.00      PROA
ATOM   1294  O   ASP    77     -19.037 -70.981  21.473  1.00  0.00      PROA
ATOM   1295  N   PHE    78     -19.719 -69.725  19.729  1.00  0.00      PROA
ATOM   1296  HN  PHE    78     -20.467 -69.391  19.161  1.00  0.00      PROA
ATOM   1297  CA  PHE    78     -18.449 -69.085  19.511  1.00  0.00      PROA
ATOM   1298  HA  PHE    78     -17.808 -69.265  20.365  1.00  0.00      PROA
ATOM   1299  CB  PHE    78     -17.696 -69.451  18.211  1.00  0.00      PROA
ATOM   1300  HB1 PHE    78     -17.162 -68.576  17.793  1.00  0.00      PROA
ATOM   1301  HB2 PHE    78     -18.385 -69.855  17.445  1.00  0.00      PROA
ATOM   1302  CG  PHE    78     -16.680 -70.450  18.534  1.00  0.00      PROA
ATOM   1303  CD1 PHE    78     -15.603 -70.080  19.309  1.00  0.00      PROA
ATOM   1304  HD1 PHE    78     -15.237 -69.051  19.345  1.00  0.00      PROA
ATOM   1305  CE1 PHE    78     -14.748 -71.088  19.950  1.00  0.00      PROA
ATOM   1306  HE1 PHE    78     -13.707 -70.693  20.215  1.00  0.00      PROA
ATOM   1307  CZ  PHE    78     -14.885 -72.127  19.419  1.00  0.00      PROA
ATOM   1308  HZ  PHE    78     -14.063 -72.918  19.892  1.00  0.00      PROA
ATOM   1309  CD2 PHE    78     -16.901 -71.775  18.227  1.00  0.00      PROA
ATOM   1310  HD2 PHE    78     -17.775 -72.149  17.796  1.00  0.00      PROA
ATOM   1311  CE2 PHE    78     -16.050 -72.614  18.537  1.00  0.00      PROA
ATOM   1312  HE2 PHE    78     -16.155 -73.749  18.265  1.00  0.00      PROA
ATOM   1313  C   PHE    78     -18.763 -67.629  19.564  1.00  0.00      PROA
ATOM   1314  O   PHE    78     -19.806 -67.185  19.086  1.00  0.00      PROA
ATOM   1315  N   GLY    79     -17.881 -66.897  20.270  1.00  0.00      PROA
ATOM   1316  HN  GLY    79     -17.014 -67.296  20.554  1.00  0.00      PROA
ATOM   1317  CA  GLY    79     -18.181 -65.624  20.871  1.00  0.00      PROA
ATOM   1318  HA1 GLY    79     -17.486 -65.525  21.692  1.00  0.00      PROA
ATOM   1319  HA2 GLY    79     -19.209 -65.638  21.208  1.00  0.00      PROA
ATOM   1320  C   GLY    79     -18.016 -64.438  19.976  1.00  0.00      PROA
ATOM   1321  O   GLY    79     -18.427 -64.418  18.818  1.00  0.00      PROA
ATOM   1322  N   ASN    80     -17.424 -63.383  20.586  1.00  0.00      PROA
ATOM   1323  HN  ASN    80     -17.069 -63.513  21.506  1.00  0.00      PROA
ATOM   1324  CA  ASN    80     -17.371 -62.004  20.160  1.00  0.00      PROA
ATOM   1325  HA  ASN    80     -18.391 -61.658  20.070  1.00  0.00      PROA
ATOM   1326  CB  ASN    80     -16.608 -61.124  21.178  1.00  0.00      PROA
ATOM   1327  HB1 ASN    80     -16.554 -60.069  20.828  1.00  0.00      PROA
ATOM   1328  HB2 ASN    80     -15.571 -61.510  21.307  1.00  0.00      PROA
ATOM   1329  CG  ASN    80     -17.317 -61.134  22.522  1.00  0.00      PROA
ATOM   1330  OD1 ASN    80     -18.465 -61.542  22.681  1.00  0.00      PROA
ATOM   1331  ND2 ASN    80     -16.529 -60.747  23.520  1.00  0.00      PROA
ATOM   1332 HD21 ASN    80     -15.647 -60.293  23.399  1.00  0.00      PROA
ATOM   1333 HD22 ASN    80     -16.955 -60.613  24.473  1.00  0.00      PROA
ATOM   1334  C   ASN    80     -16.696 -61.755  18.845  1.00  0.00      PROA
ATOM   1335  O   ASN    80     -17.158 -60.913  18.082  1.00  0.00      PROA
ATOM   1336  N   THR    81     -15.573 -62.457  18.570  1.00  0.00      PROA
ATOM   1337  HN  THR    81     -15.220 -63.144  19.200  1.00  0.00      PROA
ATOM   1338  CA  THR    81     -14.741 -62.233  17.393  1.00  0.00      PROA
ATOM   1339  HA  THR    81     -14.472 -61.186  17.407  1.00  0.00      PROA
ATOM   1340  CB  THR    81     -13.464 -63.073  17.337  1.00  0.00      PROA
ATOM   1341  HB  THR    81     -13.625 -64.049  16.826  1.00  0.00      PROA
ATOM   1342  OG1 THR    81     -13.000 -63.399  18.643  1.00  0.00      PROA
ATOM   1343  HG1 THR    81     -12.353 -64.100  18.522  1.00  0.00      PROA
ATOM   1344  CG2 THR    81     -12.386 -62.268  16.587  1.00  0.00      PROA
ATOM   1345 HG21 THR    81     -12.177 -61.309  17.108  1.00  0.00      PROA
ATOM   1346 HG22 THR    81     -12.724 -62.032  15.552  1.00  0.00      PROA
ATOM   1347 HG23 THR    81     -11.442 -62.845  16.516  1.00  0.00      PROA
ATOM   1348  C   THR    81     -15.534 -62.508  16.144  1.00  0.00      PROA
ATOM   1349  O   THR    81     -15.406 -61.820  15.133  1.00  0.00      PROA
ATOM   1350  N   MET    82     -16.405 -63.539  16.221  1.00  0.00      PROA
ATOM   1351  HN  MET    82     -16.530 -64.047  17.069  1.00  0.00      PROA
ATOM   1352  CA  MET    82     -17.193 -63.998  15.115  1.00  0.00      PROA
ATOM   1353  HA  MET    82     -16.703 -63.743  14.184  1.00  0.00      PROA
ATOM   1354  CB  MET    82     -17.376 -65.525  15.187  1.00  0.00      PROA
ATOM   1355  HB1 MET    82     -18.124 -65.850  14.426  1.00  0.00      PROA
ATOM   1356  HB2 MET    82     -17.760 -65.805  16.194  1.00  0.00      PROA
ATOM   1357  CG  MET    82     -16.060 -66.259  14.901  1.00  0.00      PROA
ATOM   1358  HG1 MET    82     -15.250 -65.802  15.509  1.00  0.00      PROA
ATOM   1359  HG2 MET    82     -15.798 -66.087  13.834  1.00  0.00      PROA
ATOM   1360  SD  MET    82     -16.087 -68.039  15.247  1.00  0.00      PROA
ATOM   1361  CE  MET    82     -17.593 -68.479  14.337  1.00  0.00      PROA
ATOM   1362  HE1 MET    82     -17.560 -68.094  13.296  1.00  0.00      PROA
ATOM   1363  HE2 MET    82     -18.499 -68.067  14.832  1.00  0.00      PROA
ATOM   1364  HE3 MET    82     -17.711 -69.583  14.291  1.00  0.00      PROA
ATOM   1365  C   MET    82     -18.556 -63.386  15.111  1.00  0.00      PROA
ATOM   1366  O   MET    82     -19.276 -63.522  14.133  1.00  0.00      PROA
ATOM   1367  N   CYS    83     -18.945 -62.649  16.172  1.00  0.00      PROA
ATOM   1368  HN  CYS    83     -18.367 -62.526  16.977  1.00  0.00      PROA
ATOM   1369  CA  CYS    83     -20.224 -61.986  16.189  1.00  0.00      PROA
ATOM   1370  HA  CYS    83     -20.955 -62.596  15.675  1.00  0.00      PROA
ATOM   1371  CB  CYS    83     -20.708 -61.750  17.638  1.00  0.00      PROA
ATOM   1372  HB1 CYS    83     -19.975 -61.123  18.188  1.00  0.00      PROA
ATOM   1373  HB2 CYS    83     -20.723 -62.751  18.123  1.00  0.00      PROA
ATOM   1374  SG  CYS    83     -22.371 -61.020  17.753  1.00  0.00      PROA
ATOM   1375  HG1 CYS    83     -22.000 -59.809  17.367  1.00  0.00      PROA
ATOM   1376  C   CYS    83     -20.100 -60.668  15.472  1.00  0.00      PROA
ATOM   1377  O   CYS    83     -21.043 -60.201  14.834  1.00  0.00      PROA
ATOM   1378  N   GLN    84     -18.899 -60.053  15.523  1.00  0.00      PROA
ATOM   1379  HN  GLN    84     -18.131 -60.440  16.030  1.00  0.00      PROA
ATOM   1380  CA  GLN    84     -18.661 -58.786  14.891  1.00  0.00      PROA
ATOM   1381  HA  GLN    84     -19.528 -58.158  14.997  1.00  0.00      PROA
ATOM   1382  CB  GLN    84     -17.523 -58.065  15.533  1.00  0.00      PROA
ATOM   1383  HB1 GLN    84     -17.220 -57.143  14.968  1.00  0.00      PROA
ATOM   1384  HB2 GLN    84     -16.716 -58.830  15.486  1.00  0.00      PROA
ATOM   1385  CG  GLN    84     -17.810 -57.657  16.980  1.00  0.00      PROA
ATOM   1386  HG1 GLN    84     -18.076 -58.524  17.598  1.00  0.00      PROA
ATOM   1387  HG2 GLN    84     -18.628 -56.920  16.980  1.00  0.00      PROA
ATOM   1388  CD  GLN    84     -16.759 -57.142  17.844  1.00  0.00      PROA
ATOM   1389  OE1 GLN    84     -16.983 -55.937  18.288  1.00  0.00      PROA
ATOM   1390  NE2 GLN    84     -15.732 -58.042  18.097  1.00  0.00      PROA
ATOM   1391 HE21 GLN    84     -14.733 -57.631  18.272  1.00  0.00      PROA
ATOM   1392 HE22 GLN    84     -15.579 -58.850  17.692  1.00  0.00      PROA
ATOM   1393  C   GLN    84     -18.361 -58.940  13.448  1.00  0.00      PROA
ATOM   1394  O   GLN    84     -18.636 -58.032  12.698  1.00  0.00      PROA
ATOM   1395  N   LEU    85     -17.876 -60.122  13.011  1.00  0.00      PROA
ATOM   1396  HN  LEU    85     -17.724 -60.888  13.632  1.00  0.00      PROA
ATOM   1397  CA  LEU    85     -17.506 -60.332  11.635  1.00  0.00      PROA
ATOM   1398  HA  LEU    85     -17.351 -59.376  11.159  1.00  0.00      PROA
ATOM   1399  CB  LEU    85     -16.220 -61.184  11.491  1.00  0.00      PROA
ATOM   1400  HB1 LEU    85     -16.440 -62.245  11.234  1.00  0.00      PROA
ATOM   1401  HB2 LEU    85     -15.702 -61.201  12.476  1.00  0.00      PROA
ATOM   1402  CG  LEU    85     -15.216 -60.606  10.469  1.00  0.00      PROA
ATOM   1403  HG  LEU    85     -14.810 -59.662  10.899  1.00  0.00      PROA
ATOM   1404  CD1 LEU    85     -14.073 -61.547  10.306  1.00  0.00      PROA
ATOM   1405 HD11 LEU    85     -13.548 -61.776  11.271  1.00  0.00      PROA
ATOM   1406 HD12 LEU    85     -13.335 -61.039   9.623  1.00  0.00      PROA
ATOM   1407 HD13 LEU    85     -14.351 -62.519   9.837  1.00  0.00      PROA
ATOM   1408  CD2 LEU    85     -15.804 -60.247   9.093  1.00  0.00      PROA
ATOM   1409 HD21 LEU    85     -15.000 -59.931   8.397  1.00  0.00      PROA
ATOM   1410 HD22 LEU    85     -16.528 -59.408   9.178  1.00  0.00      PROA
ATOM   1411 HD23 LEU    85     -16.321 -61.122   8.646  1.00  0.00      PROA
ATOM   1412  C   LEU    85     -18.631 -61.044  10.938  1.00  0.00      PROA
ATOM   1413  O   LEU    85     -18.609 -61.177   9.725  1.00  0.00      PROA
ATOM   1414  N   LEU    86     -19.680 -61.476  11.670  1.00  0.00      PROA
ATOM   1415  HN  LEU    86     -19.718 -61.365  12.662  1.00  0.00      PROA
ATOM   1416  CA  LEU    86     -20.804 -62.147  11.063  1.00  0.00      PROA
ATOM   1417  HA  LEU    86     -20.692 -62.165   9.990  1.00  0.00      PROA
ATOM   1418  CB  LEU    86     -20.986 -63.603  11.536  1.00  0.00      PROA
ATOM   1419  HB1 LEU    86     -21.873 -64.049  11.038  1.00  0.00      PROA
ATOM   1420  HB2 LEU    86     -21.179 -63.609  12.630  1.00  0.00      PROA
ATOM   1421  CG  LEU    86     -19.779 -64.514  11.205  1.00  0.00      PROA
ATOM   1422  HG  LEU    86     -18.873 -64.093  11.702  1.00  0.00      PROA
ATOM   1423  CD1 LEU    86     -19.978 -65.935  11.752  1.00  0.00      PROA
ATOM   1424 HD11 LEU    86     -20.108 -65.911  12.853  1.00  0.00      PROA
ATOM   1425 HD12 LEU    86     -19.093 -66.566  11.523  1.00  0.00      PROA
ATOM   1426 HD13 LEU    86     -20.877 -66.405  11.299  1.00  0.00      PROA
ATOM   1427  CD2 LEU    86     -19.481 -64.569   9.700  1.00  0.00      PROA
ATOM   1428 HD21 LEU    86     -19.195 -63.567   9.315  1.00  0.00      PROA
ATOM   1429 HD22 LEU    86     -20.371 -64.923   9.137  1.00  0.00      PROA
ATOM   1430 HD23 LEU    86     -18.636 -65.262   9.500  1.00  0.00      PROA
ATOM   1431  C   LEU    86     -22.045 -61.345  11.305  1.00  0.00      PROA
ATOM   1432  O   LEU    86     -23.140 -61.797  11.004  1.00  0.00      PROA
ATOM   1433  N   THR    87     -21.884 -60.082  11.756  1.00  0.00      PROA
ATOM   1434  HN  THR    87     -21.011 -59.764  12.115  1.00  0.00      PROA
ATOM   1435  CA  THR    87     -22.838 -59.031  11.449  1.00  0.00      PROA
ATOM   1436  HA  THR    87     -23.628 -59.436  10.833  1.00  0.00      PROA
ATOM   1437  CB  THR    87     -23.449 -58.324  12.650  1.00  0.00      PROA
ATOM   1438  HB  THR    87     -22.847 -57.449  12.985  1.00  0.00      PROA
ATOM   1439  OG1 THR    87     -23.528 -59.199  13.760  1.00  0.00      PROA
ATOM   1440  HG1 THR    87     -22.621 -59.452  13.980  1.00  0.00      PROA
ATOM   1441  CG2 THR    87     -24.867 -57.874  12.249  1.00  0.00      PROA
ATOM   1442 HG21 THR    87     -25.447 -58.723  11.831  1.00  0.00      PROA
ATOM   1443 HG22 THR    87     -24.814 -57.067  11.491  1.00  0.00      PROA
ATOM   1444 HG23 THR    87     -25.437 -57.481  13.116  1.00  0.00      PROA
ATOM   1445  C   THR    87     -22.060 -58.045  10.611  1.00  0.00      PROA
ATOM   1446  O   THR    87     -22.588 -57.059  10.120  1.00  0.00      PROA
ATOM   1447  N   GLY    88     -20.774 -58.386  10.355  1.00  0.00      PROA
ATOM   1448  HN  GLY    88     -20.369 -59.187  10.787  1.00  0.00      PROA
ATOM   1449  CA  GLY    88     -19.894 -57.736   9.421  1.00  0.00      PROA
ATOM   1450  HA1 GLY    88     -18.897 -57.780   9.835  1.00  0.00      PROA
ATOM   1451  HA2 GLY    88     -20.239 -56.730   9.220  1.00  0.00      PROA
ATOM   1452  C   GLY    88     -19.909 -58.522   8.145  1.00  0.00      PROA
ATOM   1453  O   GLY    88     -19.112 -58.254   7.258  1.00  0.00      PROA
ATOM   1454  N   LEU    89     -20.832 -59.512   8.030  1.00  0.00      PROA
ATOM   1455  HN  LEU    89     -21.427 -59.752   8.786  1.00  0.00      PROA
ATOM   1456  CA  LEU    89     -21.107 -60.198   6.791  1.00  0.00      PROA
ATOM   1457  HA  LEU    89     -20.760 -59.607   5.957  1.00  0.00      PROA
ATOM   1458  CB  LEU    89     -20.540 -61.636   6.709  1.00  0.00      PROA
ATOM   1459  HB1 LEU    89     -21.012 -62.167   5.852  1.00  0.00      PROA
ATOM   1460  HB2 LEU    89     -20.797 -62.196   7.635  1.00  0.00      PROA
ATOM   1461  CG  LEU    89     -19.030 -61.765   6.429  1.00  0.00      PROA
ATOM   1462  HG  LEU    89     -18.470 -61.362   7.300  1.00  0.00      PROA
ATOM   1463  CD1 LEU    89     -18.667 -63.252   6.269  1.00  0.00      PROA
ATOM   1464 HD11 LEU    89     -18.971 -63.831   7.162  1.00  0.00      PROA
ATOM   1465 HD12 LEU    89     -17.574 -63.373   6.123  1.00  0.00      PROA
ATOM   1466 HD13 LEU    89     -19.194 -63.679   5.392  1.00  0.00      PROA
ATOM   1467  CD2 LEU    89     -18.573 -60.977   5.188  1.00  0.00      PROA
ATOM   1468 HD21 LEU    89     -18.721 -59.886   5.327  1.00  0.00      PROA
ATOM   1469 HD22 LEU    89     -19.136 -61.297   4.290  1.00  0.00      PROA
ATOM   1470 HD23 LEU    89     -17.493 -61.154   5.003  1.00  0.00      PROA
ATOM   1471  C   LEU    89     -22.593 -60.341   6.626  1.00  0.00      PROA
ATOM   1472  O   LEU    89     -23.058 -60.440   5.495  1.00  0.00      PROA
ATOM   1473  N   TYR    90     -23.391 -60.335   7.736  1.00  0.00      PROA
ATOM   1474  HN  TYR    90     -23.029 -60.255   8.654  1.00  0.00      PROA
ATOM   1475  CA  TYR    90     -24.836 -60.460   7.620  1.00  0.00      PROA
ATOM   1476  HA  TYR    90     -25.035 -61.304   6.972  1.00  0.00      PROA
ATOM   1477  CB  TYR    90     -25.576 -60.667   8.987  1.00  0.00      PROA
ATOM   1478  HB1 TYR    90     -25.661 -59.737   9.583  1.00  0.00      PROA
ATOM   1479  HB2 TYR    90     -25.005 -61.409   9.577  1.00  0.00      PROA
ATOM   1480  CG  TYR    90     -26.965 -61.245   8.755  1.00  0.00      PROA
ATOM   1481  CD1 TYR    90     -27.197 -62.610   9.002  1.00  0.00      PROA
ATOM   1482  HD1 TYR    90     -26.439 -63.199   9.492  1.00  0.00      PROA
ATOM   1483  CE1 TYR    90     -28.341 -63.246   8.507  1.00  0.00      PROA
ATOM   1484  HE1 TYR    90     -28.457 -64.312   8.631  1.00  0.00      PROA
ATOM   1485  CZ  TYR    90     -29.280 -62.508   7.781  1.00  0.00      PROA
ATOM   1486  OH  TYR    90     -30.331 -63.182   7.130  1.00  0.00      PROA
ATOM   1487  HH  TYR    90     -30.857 -62.529   6.663  1.00  0.00      PROA
ATOM   1488  CD2 TYR    90     -27.999 -60.487   8.171  1.00  0.00      PROA
ATOM   1489  HD2 TYR    90     -27.878 -59.426   8.015  1.00  0.00      PROA
ATOM   1490  CE2 TYR    90     -29.136 -61.122   7.651  1.00  0.00      PROA
ATOM   1491  HE2 TYR    90     -29.870 -60.539   7.113  1.00  0.00      PROA
ATOM   1492  C   TYR    90     -25.386 -59.215   6.981  1.00  0.00      PROA
ATOM   1493  O   TYR    90     -26.179 -59.283   6.049  1.00  0.00      PROA
ATOM   1494  N   PHE    91     -24.939 -58.041   7.483  1.00  0.00      PROA
ATOM   1495  HN  PHE    91     -24.190 -58.009   8.139  1.00  0.00      PROA
ATOM   1496  CA  PHE    91     -25.677 -56.807   7.352  1.00  0.00      PROA
ATOM   1497  HA  PHE    91     -26.712 -57.022   7.125  1.00  0.00      PROA
ATOM   1498  CB  PHE    91     -25.559 -56.055   8.704  1.00  0.00      PROA
ATOM   1499  HB1 PHE    91     -24.607 -55.481   8.787  1.00  0.00      PROA
ATOM   1500  HB2 PHE    91     -25.546 -56.818   9.508  1.00  0.00      PROA
ATOM   1501  CG  PHE    91     -26.721 -55.135   8.995  1.00  0.00      PROA
ATOM   1502  CD1 PHE    91     -27.775 -55.538   9.841  1.00  0.00      PROA
ATOM   1503  HD1 PHE    91     -27.799 -56.546  10.226  1.00  0.00      PROA
ATOM   1504  CE1 PHE    91     -28.762 -54.625  10.238  1.00  0.00      PROA
ATOM   1505  HE1 PHE    91     -29.554 -54.939  10.906  1.00  0.00      PROA
ATOM   1506  CZ  PHE    91     -28.705 -53.300   9.792  1.00  0.00      PROA
ATOM   1507  HZ  PHE    91     -29.458 -52.595  10.109  1.00  0.00      PROA
ATOM   1508  CD2 PHE    91     -26.691 -53.806   8.546  1.00  0.00      PROA
ATOM   1509  HD2 PHE    91     -25.873 -53.470   7.926  1.00  0.00      PROA
ATOM   1510  CE2 PHE    91     -27.677 -52.894   8.936  1.00  0.00      PROA
ATOM   1511  HE2 PHE    91     -27.634 -51.874   8.589  1.00  0.00      PROA
ATOM   1512  C   PHE    91     -25.054 -56.002   6.233  1.00  0.00      PROA
ATOM   1513  O   PHE    91     -25.622 -55.019   5.774  1.00  0.00      PROA
ATOM   1514  N   ILE    92     -23.891 -56.466   5.724  1.00  0.00      PROA
ATOM   1515  HN  ILE    92     -23.442 -57.267   6.105  1.00  0.00      PROA
ATOM   1516  CA  ILE    92     -23.226 -55.883   4.583  1.00  0.00      PROA
ATOM   1517  HA  ILE    92     -23.685 -54.937   4.333  1.00  0.00      PROA
ATOM   1518  CB  ILE    92     -21.749 -55.642   4.861  1.00  0.00      PROA
ATOM   1519  HB  ILE    92     -21.713 -54.959   5.745  1.00  0.00      PROA
ATOM   1520  CG2 ILE    92     -21.044 -56.946   5.275  1.00  0.00      PROA
ATOM   1521 HG21 ILE    92     -21.071 -57.711   4.473  1.00  0.00      PROA
ATOM   1522 HG22 ILE    92     -21.513 -57.372   6.182  1.00  0.00      PROA
ATOM   1523 HG23 ILE    92     -19.979 -56.727   5.507  1.00  0.00      PROA
ATOM   1524  CG1 ILE    92     -21.037 -54.892   3.707  1.00  0.00      PROA
ATOM   1525 HG11 ILE    92     -20.371 -54.139   4.175  1.00  0.00      PROA
ATOM   1526 HG12 ILE    92     -21.791 -54.331   3.113  1.00  0.00      PROA
ATOM   1527  CD  ILE    92     -20.177 -55.749   2.770  1.00  0.00      PROA
ATOM   1528  HD1 ILE    92     -20.755 -56.594   2.341  1.00  0.00      PROA
ATOM   1529  HD2 ILE    92     -19.294 -56.158   3.304  1.00  0.00      PROA
ATOM   1530  HD3 ILE    92     -19.807 -55.129   1.924  1.00  0.00      PROA
ATOM   1531  C   ILE    92     -23.402 -56.809   3.416  1.00  0.00      PROA
ATOM   1532  O   ILE    92     -23.266 -56.404   2.271  1.00  0.00      PROA
ATOM   1533  N   GLY    93     -23.822 -58.073   3.669  1.00  0.00      PROA
ATOM   1534  HN  GLY    93     -23.927 -58.413   4.598  1.00  0.00      PROA
ATOM   1535  CA  GLY    93     -24.244 -58.986   2.626  1.00  0.00      PROA
ATOM   1536  HA1 GLY    93     -24.252 -59.979   3.050  1.00  0.00      PROA
ATOM   1537  HA2 GLY    93     -23.598 -58.888   1.763  1.00  0.00      PROA
ATOM   1538  C   GLY    93     -25.648 -58.624   2.245  1.00  0.00      PROA
ATOM   1539  O   GLY    93     -26.071 -58.815   1.112  1.00  0.00      PROA
ATOM   1540  N   PHE    94     -26.388 -58.053   3.230  1.00  0.00      PROA
ATOM   1541  HN  PHE    94     -25.997 -57.963   4.139  1.00  0.00      PROA
ATOM   1542  CA  PHE    94     -27.705 -57.480   3.107  1.00  0.00      PROA
ATOM   1543  HA  PHE    94     -28.333 -58.231   2.655  1.00  0.00      PROA
ATOM   1544  CB  PHE    94     -28.185 -57.007   4.517  1.00  0.00      PROA
ATOM   1545  HB1 PHE    94     -27.872 -55.967   4.749  1.00  0.00      PROA
ATOM   1546  HB2 PHE    94     -27.710 -57.658   5.270  1.00  0.00      PROA
ATOM   1547  CG  PHE    94     -29.658 -57.152   4.798  1.00  0.00      PROA
ATOM   1548  CD1 PHE    94     -30.296 -56.272   5.695  1.00  0.00      PROA
ATOM   1549  HD1 PHE    94     -29.750 -55.431   6.098  1.00  0.00      PROA
ATOM   1550  CE1 PHE    94     -31.610 -56.510   6.117  1.00  0.00      PROA
ATOM   1551  HE1 PHE    94     -32.087 -55.838   6.815  1.00  0.00      PROA
ATOM   1552  CZ  PHE    94     -32.306 -57.626   5.639  1.00  0.00      PROA
ATOM   1553  HZ  PHE    94     -33.320 -57.813   5.961  1.00  0.00      PROA
ATOM   1554  CD2 PHE    94     -30.369 -58.274   4.339  1.00  0.00      PROA
ATOM   1555  HD2 PHE    94     -29.898 -59.007   3.703  1.00  0.00      PROA
ATOM   1556  CE2 PHE    94     -31.686 -58.506   4.747  1.00  0.00      PROA
ATOM   1557  HE2 PHE    94     -32.215 -59.376   4.387  1.00  0.00      PROA
ATOM   1558  C   PHE    94     -27.650 -56.274   2.205  1.00  0.00      PROA
ATOM   1559  O   PHE    94     -28.477 -56.123   1.314  1.00  0.00      PROA
ATOM   1560  N   PHE    95     -26.629 -55.401   2.412  1.00  0.00      PROA
ATOM   1561  HN  PHE    95     -25.942 -55.567   3.117  1.00  0.00      PROA
ATOM   1562  CA  PHE    95     -26.490 -54.147   1.708  1.00  0.00      PROA
ATOM   1563  HA  PHE    95     -27.480 -53.791   1.474  1.00  0.00      PROA
ATOM   1564  CB  PHE    95     -25.710 -53.063   2.523  1.00  0.00      PROA
ATOM   1565  HB1 PHE    95     -25.376 -52.239   1.852  1.00  0.00      PROA
ATOM   1566  HB2 PHE    95     -24.808 -53.526   2.977  1.00  0.00      PROA
ATOM   1567  CG  PHE    95     -26.508 -52.369   3.612  1.00  0.00      PROA
ATOM   1568  CD1 PHE    95     -25.831 -51.724   4.669  1.00  0.00      PROA
ATOM   1569  HD1 PHE    95     -24.755 -51.792   4.735  1.00  0.00      PROA
ATOM   1570  CE1 PHE    95     -26.527 -50.965   5.620  1.00  0.00      PROA
ATOM   1571  HE1 PHE    95     -25.993 -50.474   6.419  1.00  0.00      PROA
ATOM   1572  CZ  PHE    95     -27.916 -50.834   5.526  1.00  0.00      PROA
ATOM   1573  HZ  PHE    95     -28.454 -50.248   6.255  1.00  0.00      PROA
ATOM   1574  CD2 PHE    95     -27.908 -52.224   3.541  1.00  0.00      PROA
ATOM   1575  HD2 PHE    95     -28.480 -52.658   2.739  1.00  0.00      PROA
ATOM   1576  CE2 PHE    95     -28.604 -51.461   4.484  1.00  0.00      PROA
ATOM   1577  HE2 PHE    95     -29.674 -51.348   4.394  1.00  0.00      PROA
ATOM   1578  C   PHE    95     -25.832 -54.295   0.368  1.00  0.00      PROA
ATOM   1579  O   PHE    95     -26.101 -53.499  -0.523  1.00  0.00      PROA
ATOM   1580  N   SER    96     -25.006 -55.337   0.142  1.00  0.00      PROA
ATOM   1581  HN  SER    96     -24.793 -56.013   0.850  1.00  0.00      PROA
ATOM   1582  CA  SER    96     -24.312 -55.503  -1.120  1.00  0.00      PROA
ATOM   1583  HA  SER    96     -24.189 -54.542  -1.603  1.00  0.00      PROA
ATOM   1584  CB  SER    96     -22.920 -56.159  -0.979  1.00  0.00      PROA
ATOM   1585  HB1 SER    96     -22.460 -56.350  -1.973  1.00  0.00      PROA
ATOM   1586  HB2 SER    96     -22.996 -57.124  -0.430  1.00  0.00      PROA
ATOM   1587  OG  SER    96     -22.046 -55.295  -0.270  1.00  0.00      PROA
ATOM   1588  HG1 SER    96     -21.903 -54.533  -0.834  1.00  0.00      PROA
ATOM   1589  C   SER    96     -25.117 -56.376  -2.028  1.00  0.00      PROA
ATOM   1590  O   SER    96     -24.845 -56.452  -3.220  1.00  0.00      PROA
ATOM   1591  N   GLY    97     -26.186 -57.009  -1.495  1.00  0.00      PROA
ATOM   1592  HN  GLY    97     -26.402 -56.938  -0.524  1.00  0.00      PROA
ATOM   1593  CA  GLY    97     -27.103 -57.808  -2.270  1.00  0.00      PROA
ATOM   1594  HA1 GLY    97     -27.706 -58.367  -1.571  1.00  0.00      PROA
ATOM   1595  HA2 GLY    97     -26.538 -58.438  -2.946  1.00  0.00      PROA
ATOM   1596  C   GLY    97     -28.010 -56.919  -3.064  1.00  0.00      PROA
ATOM   1597  O   GLY    97     -28.403 -57.267  -4.175  1.00  0.00      PROA
ATOM   1598  N   ILE    98     -28.334 -55.713  -2.523  1.00  0.00      PROA
ATOM   1599  HN  ILE    98     -28.009 -55.433  -1.624  1.00  0.00      PROA
ATOM   1600  CA  ILE    98     -29.198 -54.774  -3.203  1.00  0.00      PROA
ATOM   1601  HA  ILE    98     -29.647 -55.291  -4.026  1.00  0.00      PROA
ATOM   1602  CB  ILE    98     -30.356 -54.224  -2.384  1.00  0.00      PROA
ATOM   1603  HB  ILE    98     -30.755 -53.279  -2.835  1.00  0.00      PROA
ATOM   1604  CG2 ILE    98     -29.904 -53.875  -0.948  1.00  0.00      PROA
ATOM   1605 HG21 ILE    98     -29.038 -53.180  -0.963  1.00  0.00      PROA
ATOM   1606 HG22 ILE    98     -29.625 -54.789  -0.390  1.00  0.00      PROA
ATOM   1607 HG23 ILE    98     -30.734 -53.381  -0.396  1.00  0.00      PROA
ATOM   1608  CG1 ILE    98     -31.530 -55.222  -2.483  1.00  0.00      PROA
ATOM   1609 HG11 ILE    98     -31.347 -56.090  -1.817  1.00  0.00      PROA
ATOM   1610 HG12 ILE    98     -31.592 -55.616  -3.524  1.00  0.00      PROA
ATOM   1611  CD  ILE    98     -32.879 -54.566  -2.189  1.00  0.00      PROA
ATOM   1612  HD1 ILE    98     -33.060 -53.722  -2.886  1.00  0.00      PROA
ATOM   1613  HD2 ILE    98     -32.913 -54.179  -1.149  1.00  0.00      PROA
ATOM   1614  HD3 ILE    98     -33.700 -55.301  -2.317  1.00  0.00      PROA
ATOM   1615  C   ILE    98     -28.464 -53.622  -3.809  1.00  0.00      PROA
ATOM   1616  O   ILE    98     -29.056 -52.896  -4.603  1.00  0.00      PROA
ATOM   1617  N   PHE    99     -27.155 -53.452  -3.541  1.00  0.00      PROA
ATOM   1618  HN  PHE    99     -26.658 -54.030  -2.899  1.00  0.00      PROA
ATOM   1619  CA  PHE    99     -26.399 -52.408  -4.197  1.00  0.00      PROA
ATOM   1620  HA  PHE    99     -27.068 -51.761  -4.737  1.00  0.00      PROA
ATOM   1621  CB  PHE    99     -25.580 -51.505  -3.229  1.00  0.00      PROA
ATOM   1622  HB1 PHE    99     -24.950 -50.787  -3.803  1.00  0.00      PROA
ATOM   1623  HB2 PHE    99     -24.921 -52.125  -2.585  1.00  0.00      PROA
ATOM   1624  CG  PHE    99     -26.513 -50.670  -2.365  1.00  0.00      PROA
ATOM   1625  CD1 PHE    99     -26.311 -50.515  -0.979  1.00  0.00      PROA
ATOM   1626  HD1 PHE    99     -25.472 -50.997  -0.501  1.00  0.00      PROA
ATOM   1627  CE1 PHE    99     -27.195 -49.752  -0.201  1.00  0.00      PROA
ATOM   1628  HE1 PHE    99     -27.038 -49.659   0.863  1.00  0.00      PROA
ATOM   1629  CZ  PHE    99     -28.281 -49.109  -0.806  1.00  0.00      PROA
ATOM   1630  HZ  PHE    99     -28.959 -48.514  -0.212  1.00  0.00      PROA
ATOM   1631  CD2 PHE    99     -27.595 -49.986  -2.952  1.00  0.00      PROA
ATOM   1632  HD2 PHE    99     -27.766 -50.035  -4.014  1.00  0.00      PROA
ATOM   1633  CE2 PHE    99     -28.477 -49.225  -2.184  1.00  0.00      PROA
ATOM   1634  HE2 PHE    99     -29.303 -48.715  -2.661  1.00  0.00      PROA
ATOM   1635  C   PHE    99     -25.576 -53.007  -5.297  1.00  0.00      PROA
ATOM   1636  O   PHE    99     -24.793 -52.311  -5.928  1.00  0.00      PROA
ATOM   1637  N   PHE   100     -25.824 -54.302  -5.619  1.00  0.00      PROA
ATOM   1638  HN  PHE   100     -26.439 -54.864  -5.071  1.00  0.00      PROA
ATOM   1639  CA  PHE   100     -25.343 -54.919  -6.833  1.00  0.00      PROA
ATOM   1640  HA  PHE   100     -24.758 -54.200  -7.376  1.00  0.00      PROA
ATOM   1641  CB  PHE   100     -24.476 -56.190  -6.601  1.00  0.00      PROA
ATOM   1642  HB1 PHE   100     -24.421 -56.821  -7.514  1.00  0.00      PROA
ATOM   1643  HB2 PHE   100     -24.911 -56.793  -5.778  1.00  0.00      PROA
ATOM   1644  CG  PHE   100     -23.044 -55.859  -6.271  1.00  0.00      PROA
ATOM   1645  CD1 PHE   100     -22.365 -56.499  -5.220  1.00  0.00      PROA
ATOM   1646  HD1 PHE   100     -22.882 -57.220  -4.603  1.00  0.00      PROA
ATOM   1647  CE1 PHE   100     -21.014 -56.234  -4.973  1.00  0.00      PROA
ATOM   1648  HE1 PHE   100     -20.518 -56.735  -4.157  1.00  0.00      PROA
ATOM   1649  CZ  PHE   100     -20.310 -55.355  -5.803  1.00  0.00      PROA
ATOM   1650  HZ  PHE   100     -19.263 -55.160  -5.625  1.00  0.00      PROA
ATOM   1651  CD2 PHE   100     -22.321 -54.978  -7.096  1.00  0.00      PROA
ATOM   1652  HD2 PHE   100     -22.796 -54.509  -7.943  1.00  0.00      PROA
ATOM   1653  CE2 PHE   100     -20.967 -54.722  -6.862  1.00  0.00      PROA
ATOM   1654  HE2 PHE   100     -20.427 -54.044  -7.504  1.00  0.00      PROA
ATOM   1655  C   PHE   100     -26.473 -55.244  -7.777  1.00  0.00      PROA
ATOM   1656  O   PHE   100     -26.209 -55.688  -8.889  1.00  0.00      PROA
ATOM   1657  N   ILE   101     -27.755 -54.965  -7.412  1.00  0.00      PROA
ATOM   1658  HN  ILE   101     -27.988 -54.616  -6.509  1.00  0.00      PROA
ATOM   1659  CA  ILE   101     -28.863 -55.102  -8.355  1.00  0.00      PROA
ATOM   1660  HA  ILE   101     -28.522 -55.593  -9.255  1.00  0.00      PROA
ATOM   1661  CB  ILE   101     -30.055 -55.890  -7.851  1.00  0.00      PROA
ATOM   1662  HB  ILE   101     -30.840 -55.929  -8.648  1.00  0.00      PROA
ATOM   1663  CG2 ILE   101     -30.701 -55.226  -6.618  1.00  0.00      PROA
ATOM   1664 HG21 ILE   101     -31.237 -54.294  -6.892  1.00  0.00      PROA
ATOM   1665 HG22 ILE   101     -29.917 -54.970  -5.890  1.00  0.00      PROA
ATOM   1666 HG23 ILE   101     -31.433 -55.913  -6.140  1.00  0.00      PROA
ATOM   1667  CG1 ILE   101     -29.600 -57.336  -7.604  1.00  0.00      PROA
ATOM   1668 HG11 ILE   101     -29.813 -57.604  -6.549  1.00  0.00      PROA
ATOM   1669 HG12 ILE   101     -28.505 -57.428  -7.744  1.00  0.00      PROA
ATOM   1670  CD  ILE   101     -30.280 -58.323  -8.551  1.00  0.00      PROA
ATOM   1671  HD1 ILE   101     -30.146 -58.016  -9.607  1.00  0.00      PROA
ATOM   1672  HD2 ILE   101     -31.364 -58.373  -8.321  1.00  0.00      PROA
ATOM   1673  HD3 ILE   101     -29.855 -59.342  -8.425  1.00  0.00      PROA
ATOM   1674  C   ILE   101     -29.338 -53.748  -8.748  1.00  0.00      PROA
ATOM   1675  O   ILE   101     -29.923 -53.581  -9.814  1.00  0.00      PROA
ATOM   1676  N   ILE   102     -28.980 -52.726  -7.939  1.00  0.00      PROA
ATOM   1677  HN  ILE   102     -28.536 -52.897  -7.065  1.00  0.00      PROA
ATOM   1678  CA  ILE   102     -29.047 -51.336  -8.314  1.00  0.00      PROA
ATOM   1679  HA  ILE   102     -30.012 -51.141  -8.762  1.00  0.00      PROA
ATOM   1680  CB  ILE   102     -28.849 -50.427  -7.103  1.00  0.00      PROA
ATOM   1681  HB  ILE   102     -28.009 -50.849  -6.505  1.00  0.00      PROA
ATOM   1682  CG2 ILE   102     -30.137 -50.486  -6.252  1.00  0.00      PROA
ATOM   1683 HG21 ILE   102     -30.489 -51.529  -6.117  1.00  0.00      PROA
ATOM   1684 HG22 ILE   102     -30.950 -49.916  -6.748  1.00  0.00      PROA
ATOM   1685 HG23 ILE   102     -29.962 -50.046  -5.249  1.00  0.00      PROA
ATOM   1686  CG1 ILE   102     -28.488 -48.959  -7.432  1.00  0.00      PROA
ATOM   1687 HG11 ILE   102     -29.386 -48.449  -7.834  1.00  0.00      PROA
ATOM   1688 HG12 ILE   102     -27.695 -48.894  -8.204  1.00  0.00      PROA
ATOM   1689  CD  ILE   102     -27.949 -48.217  -6.213  1.00  0.00      PROA
ATOM   1690  HD1 ILE   102     -27.081 -48.754  -5.783  1.00  0.00      PROA
ATOM   1691  HD2 ILE   102     -28.729 -48.092  -5.433  1.00  0.00      PROA
ATOM   1692  HD3 ILE   102     -27.593 -47.239  -6.497  1.00  0.00      PROA
ATOM   1693  C   ILE   102     -27.987 -51.116  -9.362  1.00  0.00      PROA
ATOM   1694  O   ILE   102     -28.169 -50.309 -10.264  1.00  0.00      PROA
ATOM   1695  N   LEU   103     -26.875 -51.892  -9.276  1.00  0.00      PROA
ATOM   1696  HN  LEU   103     -26.777 -52.572  -8.556  1.00  0.00      PROA
ATOM   1697  CA  LEU   103     -25.727 -51.760 -10.141  1.00  0.00      PROA
ATOM   1698  HA  LEU   103     -25.753 -50.794 -10.611  1.00  0.00      PROA
ATOM   1699  CB  LEU   103     -24.396 -51.872  -9.362  1.00  0.00      PROA
ATOM   1700  HB1 LEU   103     -23.587 -52.345  -9.965  1.00  0.00      PROA
ATOM   1701  HB2 LEU   103     -24.557 -52.520  -8.482  1.00  0.00      PROA
ATOM   1702  CG  LEU   103     -23.834 -50.509  -8.895  1.00  0.00      PROA
ATOM   1703  HG  LEU   103     -23.479 -49.979  -9.810  1.00  0.00      PROA
ATOM   1704  CD1 LEU   103     -22.596 -50.694  -8.005  1.00  0.00      PROA
ATOM   1705 HD11 LEU   103     -22.161 -49.708  -7.737  1.00  0.00      PROA
ATOM   1706 HD12 LEU   103     -21.821 -51.286  -8.536  1.00  0.00      PROA
ATOM   1707 HD13 LEU   103     -22.854 -51.226  -7.066  1.00  0.00      PROA
ATOM   1708  CD2 LEU   103     -24.879 -49.594  -8.232  1.00  0.00      PROA
ATOM   1709 HD21 LEU   103     -25.639 -49.272  -8.975  1.00  0.00      PROA
ATOM   1710 HD22 LEU   103     -24.386 -48.682  -7.833  1.00  0.00      PROA
ATOM   1711 HD23 LEU   103     -25.386 -50.119  -7.396  1.00  0.00      PROA
ATOM   1712  C   LEU   103     -25.719 -52.768 -11.255  1.00  0.00      PROA
ATOM   1713  O   LEU   103     -24.903 -52.656 -12.158  1.00  0.00      PROA
ATOM   1714  N   LEU   104     -26.670 -53.727 -11.299  1.00  0.00      PROA
ATOM   1715  HN  LEU   104     -27.334 -53.863 -10.570  1.00  0.00      PROA
ATOM   1716  CA  LEU   104     -26.861 -54.498 -12.509  1.00  0.00      PROA
ATOM   1717  HA  LEU   104     -25.942 -54.556 -13.069  1.00  0.00      PROA
ATOM   1718  CB  LEU   104     -27.417 -55.916 -12.272  1.00  0.00      PROA
ATOM   1719  HB1 LEU   104     -28.038 -56.247 -13.137  1.00  0.00      PROA
ATOM   1720  HB2 LEU   104     -28.058 -55.900 -11.366  1.00  0.00      PROA
ATOM   1721  CG  LEU   104     -26.366 -57.028 -12.148  1.00  0.00      PROA
ATOM   1722  HG  LEU   104     -25.704 -56.790 -11.286  1.00  0.00      PROA
ATOM   1723  CD1 LEU   104     -27.064 -58.367 -11.866  1.00  0.00      PROA
ATOM   1724 HD11 LEU   104     -27.710 -58.285 -10.965  1.00  0.00      PROA
ATOM   1725 HD12 LEU   104     -26.315 -59.166 -11.701  1.00  0.00      PROA
ATOM   1726 HD13 LEU   104     -27.707 -58.656 -12.724  1.00  0.00      PROA
ATOM   1727  CD2 LEU   104     -25.514 -57.156 -13.421  1.00  0.00      PROA
ATOM   1728 HD21 LEU   104     -24.901 -56.246 -13.595  1.00  0.00      PROA
ATOM   1729 HD22 LEU   104     -26.164 -57.321 -14.307  1.00  0.00      PROA
ATOM   1730 HD23 LEU   104     -24.827 -58.024 -13.327  1.00  0.00      PROA
ATOM   1731  C   LEU   104     -27.846 -53.777 -13.367  1.00  0.00      PROA
ATOM   1732  O   LEU   104     -27.899 -53.992 -14.573  1.00  0.00      PROA
ATOM   1733  N   THR   105     -28.621 -52.860 -12.760  1.00  0.00      PROA
ATOM   1734  HN  THR   105     -28.560 -52.686 -11.781  1.00  0.00      PROA
ATOM   1735  CA  THR   105     -29.589 -52.076 -13.469  1.00  0.00      PROA
ATOM   1736  HA  THR   105     -29.799 -52.535 -14.422  1.00  0.00      PROA
ATOM   1737  CB  THR   105     -30.894 -52.006 -12.689  1.00  0.00      PROA
ATOM   1738  HB  THR   105     -31.123 -53.033 -12.319  1.00  0.00      PROA
ATOM   1739  OG1 THR   105     -30.804 -51.152 -11.558  1.00  0.00      PROA
ATOM   1740  HG1 THR   105     -30.100 -51.504 -11.005  1.00  0.00      PROA
ATOM   1741  CG2 THR   105     -32.051 -51.585 -13.624  1.00  0.00      PROA
ATOM   1742 HG21 THR   105     -32.105 -52.275 -14.495  1.00  0.00      PROA
ATOM   1743 HG22 THR   105     -31.916 -50.552 -14.002  1.00  0.00      PROA
ATOM   1744 HG23 THR   105     -33.023 -51.626 -13.095  1.00  0.00      PROA
ATOM   1745  C   THR   105     -28.969 -50.723 -13.717  1.00  0.00      PROA
ATOM   1746  O   THR   105     -29.586 -49.884 -14.351  1.00  0.00      PROA
ATOM   1747  N   ILE   106     -27.698 -50.497 -13.285  1.00  0.00      PROA
ATOM   1748  HN  ILE   106     -27.188 -51.165 -12.754  1.00  0.00      PROA
ATOM   1749  CA  ILE   106     -26.982 -49.300 -13.641  1.00  0.00      PROA
ATOM   1750  HA  ILE   106     -27.696 -48.531 -13.899  1.00  0.00      PROA
ATOM   1751  CB  ILE   106     -26.120 -48.788 -12.536  1.00  0.00      PROA
ATOM   1752  HB  ILE   106     -26.570 -49.040 -11.551  1.00  0.00      PROA
ATOM   1753  CG2 ILE   106     -24.642 -49.234 -12.531  1.00  0.00      PROA
ATOM   1754 HG21 ILE   106     -24.082 -48.787 -13.383  1.00  0.00      PROA
ATOM   1755 HG22 ILE   106     -24.595 -50.323 -12.598  1.00  0.00      PROA
ATOM   1756 HG23 ILE   106     -24.120 -48.930 -11.593  1.00  0.00      PROA
ATOM   1757  CG1 ILE   106     -26.215 -47.423 -12.820  1.00  0.00      PROA
ATOM   1758 HG11 ILE   106     -27.284 -46.953 -12.677  1.00  0.00      PROA
ATOM   1759 HG12 ILE   106     -25.700 -46.800 -13.520  1.00  0.00      PROA
ATOM   1760  CD  ILE   106     -25.313 -46.946 -12.084  1.00  0.00      PROA
ATOM   1761  HD1 ILE   106     -24.352 -46.932 -11.485  1.00  0.00      PROA
ATOM   1762  HD2 ILE   106     -26.449 -47.446 -10.874  1.00  0.00      PROA
ATOM   1763  HD3 ILE   106     -25.549 -45.318 -12.049  1.00  0.00      PROA
ATOM   1764  C   ILE   106     -26.153 -49.606 -14.854  1.00  0.00      PROA
ATOM   1765  O   ILE   106     -25.799 -48.718 -15.623  1.00  0.00      PROA
ATOM   1766  N   ASP   107     -25.880 -50.913 -15.083  1.00  0.00      PROA
ATOM   1767  HN  ASP   107     -26.132 -51.620 -14.430  1.00  0.00      PROA
ATOM   1768  CA  ASP   107     -25.276 -51.389 -16.302  1.00  0.00      PROA
ATOM   1769  HA  ASP   107     -24.497 -50.699 -16.597  1.00  0.00      PROA
ATOM   1770  CB  ASP   107     -24.679 -52.808 -16.108  1.00  0.00      PROA
ATOM   1771  HB1 ASP   107     -25.484 -53.524 -15.843  1.00  0.00      PROA
ATOM   1772  HB2 ASP   107     -23.957 -52.786 -15.268  1.00  0.00      PROA
ATOM   1773  CG  ASP   107     -23.938 -53.338 -17.347  1.00  0.00      PROA
ATOM   1774  OD1 ASP   107     -23.645 -52.546 -18.277  1.00  0.00      PROA
ATOM   1775  OD2 ASP   107     -23.610 -54.555 -17.350  1.00  0.00      PROA
ATOM   1776  C   ASP   107     -26.340 -51.426 -17.366  1.00  0.00      PROA
ATOM   1777  O   ASP   107     -26.106 -51.100 -18.526  1.00  0.00      PROA
ATOM   1778  N   ARG   108     -27.591 -51.771 -16.962  1.00  0.00      PROA
ATOM   1779  HN  ARG   108     -27.788 -51.979 -16.009  1.00  0.00      PROA
ATOM   1780  CA  ARG   108     -28.678 -51.939 -17.885  1.00  0.00      PROA
ATOM   1781  HA  ARG   108     -28.272 -52.153 -18.856  1.00  0.00      PROA
ATOM   1782  CB  ARG   108     -29.620 -53.104 -17.509  1.00  0.00      PROA
ATOM   1783  HB1 ARG   108     -30.466 -53.164 -18.233  1.00  0.00      PROA
ATOM   1784  HB2 ARG   108     -30.062 -52.896 -16.510  1.00  0.00      PROA
ATOM   1785  CG  ARG   108     -28.926 -54.483 -17.466  1.00  0.00      PROA
ATOM   1786  HG1 ARG   108     -29.230 -54.961 -16.506  1.00  0.00      PROA
ATOM   1787  HG2 ARG   108     -27.822 -54.377 -17.423  1.00  0.00      PROA
ATOM   1788  CD  ARG   108     -29.325 -55.485 -18.565  1.00  0.00      PROA
ATOM   1789  HD1 ARG   108     -30.427 -55.468 -18.708  1.00  0.00      PROA
ATOM   1790  HD2 ARG   108     -29.038 -56.498 -18.240  1.00  0.00      PROA
ATOM   1791  NE  ARG   108     -28.671 -55.154 -19.882  1.00  0.00      PROA
ATOM   1792  HE  ARG   108     -28.929 -54.276 -20.290  1.00  0.00      PROA
ATOM   1793  CZ  ARG   108     -27.890 -55.974 -20.604  1.00  0.00      PROA
ATOM   1794  NH1 ARG   108     -27.477 -55.599 -21.816  1.00  0.00      PROA
ATOM   1795 HH11 ARG   108     -27.780 -54.730 -22.212  1.00  0.00      PROA
ATOM   1796 HH12 ARG   108     -26.907 -56.209 -22.372  1.00  0.00      PROA
ATOM   1797  NH2 ARG   108     -27.466 -57.140 -20.175  1.00  0.00      PROA
ATOM   1798 HH21 ARG   108     -27.757 -57.489 -19.274  1.00  0.00      PROA
ATOM   1799 HH22 ARG   108     -26.907 -57.764 -20.718  1.00  0.00      PROA
ATOM   1800  C   ARG   108     -29.456 -50.654 -17.966  1.00  0.00      PROA
ATOM   1801  O   ARG   108     -30.385 -50.556 -18.760  1.00  0.00      PROA
ATOM   1802  N   TYR   109     -29.020 -49.612 -17.204  1.00  0.00      PROA
ATOM   1803  HN  TYR   109     -28.287 -49.744 -16.542  1.00  0.00      PROA
ATOM   1804  CA  TYR   109     -29.442 -48.231 -17.342  1.00  0.00      PROA
ATOM   1805  HA  TYR   109     -30.517 -48.195 -17.233  1.00  0.00      PROA
ATOM   1806  CB  TYR   109     -28.710 -47.304 -16.312  1.00  0.00      PROA
ATOM   1807  HB1 TYR   109     -27.620 -47.281 -16.506  1.00  0.00      PROA
ATOM   1808  HB2 TYR   109     -28.877 -47.735 -15.310  1.00  0.00      PROA
ATOM   1809  CG  TYR   109     -29.159 -45.891 -16.192  1.00  0.00      PROA
ATOM   1810  CD1 TYR   109     -28.475 -45.065 -15.303  1.00  0.00      PROA
ATOM   1811  HD1 TYR   109     -27.618 -45.368 -14.758  1.00  0.00      PROA
ATOM   1812  CE1 TYR   109     -28.942 -43.903 -15.150  1.00  0.00      PROA
ATOM   1813  HE1 TYR   109     -28.247 -43.073 -14.744  1.00  0.00      PROA
ATOM   1814  CZ  TYR   109     -30.240 -43.482 -15.597  1.00  0.00      PROA
ATOM   1815  OH  TYR   109     -30.758 -42.034 -15.501  1.00  0.00      PROA
ATOM   1816  HH  TYR   109     -30.103 -41.616 -14.846  1.00  0.00      PROA
ATOM   1817  CD2 TYR   109     -30.299 -45.440 -16.849  1.00  0.00      PROA
ATOM   1818  HD2 TYR   109     -30.887 -46.009 -17.514  1.00  0.00      PROA
ATOM   1819  CE2 TYR   109     -30.950 -44.419 -16.320  1.00  0.00      PROA
ATOM   1820  HE2 TYR   109     -31.807 -43.932 -16.993  1.00  0.00      PROA
ATOM   1821  C   TYR   109     -29.043 -47.806 -18.722  1.00  0.00      PROA
ATOM   1822  O   TYR   109     -29.848 -47.281 -19.479  1.00  0.00      PROA
ATOM   1823  N   LEU   110     -27.793 -48.138 -19.105  1.00  0.00      PROA
ATOM   1824  HN  LEU   110     -27.180 -48.644 -18.503  1.00  0.00      PROA
ATOM   1825  CA  LEU   110     -27.219 -47.711 -20.344  1.00  0.00      PROA
ATOM   1826  HA  LEU   110     -27.687 -46.793 -20.670  1.00  0.00      PROA
ATOM   1827  CB  LEU   110     -25.692 -47.504 -20.220  1.00  0.00      PROA
ATOM   1828  HB1 LEU   110     -25.321 -47.016 -21.149  1.00  0.00      PROA
ATOM   1829  HB2 LEU   110     -25.182 -48.492 -20.115  1.00  0.00      PROA
ATOM   1830  CG  LEU   110     -25.238 -46.637 -19.032  1.00  0.00      PROA
ATOM   1831  HG  LEU   110     -25.586 -47.114 -18.087  1.00  0.00      PROA
ATOM   1832  CD1 LEU   110     -23.701 -46.609 -18.973  1.00  0.00      PROA
ATOM   1833 HD11 LEU   110     -23.299 -47.642 -18.867  1.00  0.00      PROA
ATOM   1834 HD12 LEU   110     -23.355 -46.007 -18.108  1.00  0.00      PROA
ATOM   1835 HD13 LEU   110     -23.284 -46.171 -19.904  1.00  0.00      PROA
ATOM   1836  CD2 LEU   110     -25.831 -45.219 -19.094  1.00  0.00      PROA
ATOM   1837 HD21 LEU   110     -26.941 -45.253 -19.048  1.00  0.00      PROA
ATOM   1838 HD22 LEU   110     -25.531 -44.715 -20.036  1.00  0.00      PROA
ATOM   1839 HD23 LEU   110     -25.466 -44.615 -18.237  1.00  0.00      PROA
ATOM   1840  C   LEU   110     -27.415 -48.764 -21.394  1.00  0.00      PROA
ATOM   1841  O   LEU   110     -27.239 -48.491 -22.572  1.00  0.00      PROA
ATOM   1842  N   ALA   111     -27.815 -50.006 -21.037  1.00  0.00      PROA
ATOM   1843  HN  ALA   111     -27.966 -50.254 -20.083  1.00  0.00      PROA
ATOM   1844  CA  ALA   111     -28.049 -51.034 -22.024  1.00  0.00      PROA
ATOM   1845  HA  ALA   111     -27.161 -51.110 -22.636  1.00  0.00      PROA
ATOM   1846  CB  ALA   111     -28.338 -52.406 -21.411  1.00  0.00      PROA
ATOM   1847  HB1 ALA   111     -29.233 -52.367 -20.755  1.00  0.00      PROA
ATOM   1848  HB2 ALA   111     -27.462 -52.738 -20.815  1.00  0.00      PROA
ATOM   1849  HB3 ALA   111     -28.522 -53.158 -22.207  1.00  0.00      PROA
ATOM   1850  C   ALA   111     -29.208 -50.708 -22.923  1.00  0.00      PROA
ATOM   1851  O   ALA   111     -29.173 -50.985 -24.122  1.00  0.00      PROA
ATOM   1852  N   VAL   112     -30.262 -50.102 -22.347  1.00  0.00      PROA
ATOM   1853  HN  VAL   112     -30.278 -49.888 -21.371  1.00  0.00      PROA
ATOM   1854  CA  VAL   112     -31.431 -49.737 -23.071  1.00  0.00      PROA
ATOM   1855  HA  VAL   112     -31.463 -50.240 -24.032  1.00  0.00      PROA
ATOM   1856  CB  VAL   112     -32.727 -50.045 -22.343  1.00  0.00      PROA
ATOM   1857  HB  VAL   112     -33.595 -49.494 -22.790  1.00  0.00      PROA
ATOM   1858  CG1 VAL   112     -33.024 -51.531 -22.560  1.00  0.00      PROA
ATOM   1859 HG11 VAL   112     -32.240 -52.161 -22.092  1.00  0.00      PROA
ATOM   1860 HG12 VAL   112     -33.056 -51.761 -23.645  1.00  0.00      PROA
ATOM   1861 HG13 VAL   112     -34.014 -51.790 -22.126  1.00  0.00      PROA
ATOM   1862  CG2 VAL   112     -32.628 -49.666 -20.853  1.00  0.00      PROA
ATOM   1863 HG21 VAL   112     -31.762 -49.024 -20.604  1.00  0.00      PROA
ATOM   1864 HG22 VAL   112     -32.563 -50.583 -20.232  1.00  0.00      PROA
ATOM   1865 HG23 VAL   112     -33.533 -49.091 -20.568  1.00  0.00      PROA
ATOM   1866  C   VAL   112     -31.483 -48.313 -23.306  1.00  0.00      PROA
ATOM   1867  O   VAL   112     -32.142 -48.104 -24.278  1.00  0.00      PROA
ATOM   1868  N   VAL   113     -31.026 -47.409 -22.416  1.00  0.00      PROA
ATOM   1869  HN  VAL   113     -30.634 -47.712 -21.555  1.00  0.00      PROA
ATOM   1870  CA  VAL   113     -31.319 -45.996 -22.517  1.00  0.00      PROA
ATOM   1871  HA  VAL   113     -32.261 -45.896 -23.037  1.00  0.00      PROA
ATOM   1872  CB  VAL   113     -31.495 -45.311 -21.160  1.00  0.00      PROA
ATOM   1873  HB  VAL   113     -31.769 -46.087 -20.411  1.00  0.00      PROA
ATOM   1874  CG1 VAL   113     -32.711 -44.369 -21.250  1.00  0.00      PROA
ATOM   1875 HG11 VAL   113     -33.621 -44.934 -21.546  1.00  0.00      PROA
ATOM   1876 HG12 VAL   113     -32.533 -43.570 -22.006  1.00  0.00      PROA
ATOM   1877 HG13 VAL   113     -32.903 -43.885 -20.270  1.00  0.00      PROA
ATOM   1878  CG2 VAL   113     -30.234 -44.589 -20.669  1.00  0.00      PROA
ATOM   1879 HG21 VAL   113     -30.020 -43.729 -21.286  1.00  0.00      PROA
ATOM   1880 HG22 VAL   113     -29.333 -45.214 -20.687  1.00  0.00      PROA
ATOM   1881 HG23 VAL   113     -30.425 -44.295 -19.659  1.00  0.00      PROA
ATOM   1882  C   VAL   113     -30.267 -45.330 -23.359  1.00  0.00      PROA
ATOM   1883  O   VAL   113     -30.545 -44.306 -23.978  1.00  0.00      PROA
ATOM   1884  N   HSD   114     -29.063 -45.957 -23.512  1.00  0.00      PROA
ATOM   1885  HN  HSD   114     -28.837 -46.815 -23.053  1.00  0.00      PROA
ATOM   1886  CA  HSD   114     -28.052 -45.366 -24.342  1.00  0.00      PROA
ATOM   1887  HA  HSD   114     -28.506 -45.215 -25.310  1.00  0.00      PROA
ATOM   1888  CB  HSD   114     -27.496 -44.040 -23.763  1.00  0.00      PROA
ATOM   1889  HB1 HSD   114     -26.618 -44.167 -23.095  1.00  0.00      PROA
ATOM   1890  HB2 HSD   114     -28.276 -43.555 -23.138  1.00  0.00      PROA
ATOM   1891  ND1 HSD   114     -27.978 -42.856 -25.964  1.00  0.00      PROA
ATOM   1892  HD1 HSD   114     -28.838 -43.328 -26.173  1.00  0.00      PROA
ATOM   1893  CG  HSD   114     -27.200 -43.053 -24.844  1.00  0.00      PROA
ATOM   1894  CE1 HSD   114     -27.386 -41.876 -26.687  1.00  0.00      PROA
ATOM   1895  HE1 HSD   114     -27.791 -41.507 -27.629  1.00  0.00      PROA
ATOM   1896  NE2 HSD   114     -26.289 -41.429 -26.108  1.00  0.00      PROA
ATOM   1897  CD2 HSD   114     -26.174 -42.176 -24.950  1.00  0.00      PROA
ATOM   1898  HD2 HSD   114     -25.357 -42.009 -24.266  1.00  0.00      PROA
ATOM   1899  C   HSD   114     -26.938 -46.357 -24.516  1.00  0.00      PROA
ATOM   1900  O   HSD   114     -25.969 -46.389 -23.762  1.00  0.00      PROA
ATOM   1901  N   ALA   115     -27.078 -47.220 -25.550  1.00  0.00      PROA
ATOM   1902  HN  ALA   115     -27.820 -47.115 -26.205  1.00  0.00      PROA
ATOM   1903  CA  ALA   115     -26.344 -48.458 -25.652  1.00  0.00      PROA
ATOM   1904  HA  ALA   115     -26.071 -48.811 -24.670  1.00  0.00      PROA
ATOM   1905  CB  ALA   115     -27.232 -49.492 -26.338  1.00  0.00      PROA
ATOM   1906  HB1 ALA   115     -27.438 -49.227 -27.398  1.00  0.00      PROA
ATOM   1907  HB2 ALA   115     -28.184 -49.590 -25.804  1.00  0.00      PROA
ATOM   1908  HB3 ALA   115     -26.756 -50.464 -26.257  1.00  0.00      PROA
ATOM   1909  C   ALA   115     -25.106 -48.366 -26.492  1.00  0.00      PROA
ATOM   1910  O   ALA   115     -24.346 -49.320 -26.583  1.00  0.00      PROA
ATOM   1911  N   VAL   116     -24.876 -47.197 -27.115  1.00  0.00      PROA
ATOM   1912  HN  VAL   116     -25.487 -46.421 -27.015  1.00  0.00      PROA
ATOM   1913  CA  VAL   116     -23.767 -46.967 -28.004  1.00  0.00      PROA
ATOM   1914  HA  VAL   116     -23.293 -47.912 -28.273  1.00  0.00      PROA
ATOM   1915  CB  VAL   116     -24.144 -46.219 -29.277  1.00  0.00      PROA
ATOM   1916  HB  VAL   116     -23.437 -45.411 -29.543  1.00  0.00      PROA
ATOM   1917  CG1 VAL   116     -24.136 -47.235 -30.432  1.00  0.00      PROA
ATOM   1918 HG11 VAL   116     -24.829 -48.079 -30.228  1.00  0.00      PROA
ATOM   1919 HG12 VAL   116     -23.115 -47.638 -30.570  1.00  0.00      PROA
ATOM   1920 HG13 VAL   116     -24.443 -46.745 -31.380  1.00  0.00      PROA
ATOM   1921  CG2 VAL   116     -25.446 -45.480 -29.117  1.00  0.00      PROA
ATOM   1922 HG21 VAL   116     -25.599 -44.900 -28.223  1.00  0.00      PROA
ATOM   1923 HG22 VAL   116     -26.009 -46.154 -28.812  1.00  0.00      PROA
ATOM   1924 HG23 VAL   116     -25.809 -44.989 -30.023  1.00  0.00      PROA
ATOM   1925  C   VAL   116     -22.808 -46.197 -27.237  1.00  0.00      PROA
ATOM   1926  O   VAL   116     -21.737 -46.451 -27.535  1.00  0.00      PROA
ATOM   1927  N   PHE   117     -23.188 -45.531 -26.159  1.00  0.00      PROA
ATOM   1928  HN  PHE   117     -24.154 -45.553 -25.957  1.00  0.00      PROA
ATOM   1929  CA  PHE   117     -22.400 -44.887 -25.150  1.00  0.00      PROA
ATOM   1930  HA  PHE   117     -21.562 -44.378 -25.604  1.00  0.00      PROA
ATOM   1931  CB  PHE   117     -23.374 -43.869 -24.488  1.00  0.00      PROA
ATOM   1932  HB1 PHE   117     -24.324 -44.392 -24.254  1.00  0.00      PROA
ATOM   1933  HB2 PHE   117     -23.614 -43.094 -25.245  1.00  0.00      PROA
ATOM   1934  CG  PHE   117     -22.963 -43.168 -23.223  1.00  0.00      PROA
ATOM   1935  CD1 PHE   117     -22.777 -41.774 -23.199  1.00  0.00      PROA
ATOM   1936  HD1 PHE   117     -22.786 -41.214 -24.122  1.00  0.00      PROA
ATOM   1937  CE1 PHE   117     -22.665 -41.093 -21.983  1.00  0.00      PROA
ATOM   1938  HE1 PHE   117     -22.550 -40.019 -21.977  1.00  0.00      PROA
ATOM   1939  CZ  PHE   117     -22.731 -41.805 -20.779  1.00  0.00      PROA
ATOM   1940  HZ  PHE   117     -22.630 -41.281 -19.838  1.00  0.00      PROA
ATOM   1941  CD2 PHE   117     -23.025 -43.864 -22.006  1.00  0.00      PROA
ATOM   1942  HD2 PHE   117     -23.229 -44.924 -22.002  1.00  0.00      PROA
ATOM   1943  CE2 PHE   117     -22.888 -43.191 -20.790  1.00  0.00      PROA
ATOM   1944  HE2 PHE   117     -22.938 -43.738 -19.861  1.00  0.00      PROA
ATOM   1945  C   PHE   117     -21.881 -45.952 -24.213  1.00  0.00      PROA
ATOM   1946  O   PHE   117     -20.872 -45.764 -23.544  1.00  0.00      PROA
ATOM   1947  N   ALA   118     -22.552 -47.128 -24.231  1.00  0.00      PROA
ATOM   1948  HN  ALA   118     -23.322 -47.249 -24.852  1.00  0.00      PROA
ATOM   1949  CA  ALA   118     -22.330 -48.253 -23.365  1.00  0.00      PROA
ATOM   1950  HA  ALA   118     -21.825 -47.926 -22.472  1.00  0.00      PROA
ATOM   1951  CB  ALA   118     -23.655 -48.931 -22.970  1.00  0.00      PROA
ATOM   1952  HB1 ALA   118     -24.139 -49.425 -23.839  1.00  0.00      PROA
ATOM   1953  HB2 ALA   118     -24.356 -48.175 -22.576  1.00  0.00      PROA
ATOM   1954  HB3 ALA   118     -23.494 -49.696 -22.174  1.00  0.00      PROA
ATOM   1955  C   ALA   118     -21.501 -49.300 -24.049  1.00  0.00      PROA
ATOM   1956  O   ALA   118     -21.625 -50.474 -23.716  1.00  0.00      PROA
ATOM   1957  N   LEU   119     -20.648 -48.927 -25.036  1.00  0.00      PROA
ATOM   1958  HN  LEU   119     -20.559 -47.980 -25.337  1.00  0.00      PROA
ATOM   1959  CA  LEU   119     -19.821 -49.914 -25.703  1.00  0.00      PROA
ATOM   1960  HA  LEU   119     -19.866 -50.831 -25.144  1.00  0.00      PROA
ATOM   1961  CB  LEU   119     -20.282 -50.212 -27.141  1.00  0.00      PROA
ATOM   1962  HB1 LEU   119     -19.466 -50.654 -27.755  1.00  0.00      PROA
ATOM   1963  HB2 LEU   119     -20.600 -49.264 -27.630  1.00  0.00      PROA
ATOM   1964  CG  LEU   119     -21.434 -51.229 -27.141  1.00  0.00      PROA
ATOM   1965  HG  LEU   119     -22.277 -50.810 -26.542  1.00  0.00      PROA
ATOM   1966  CD1 LEU   119     -21.910 -51.429 -28.497  1.00  0.00      PROA
ATOM   1967 HD11 LEU   119     -22.417 -50.601 -28.829  1.00  0.00      PROA
ATOM   1968 HD12 LEU   119     -22.661 -52.031 -28.677  1.00  0.00      PROA
ATOM   1969 HD13 LEU   119     -21.291 -51.901 -29.164  1.00  0.00      PROA
ATOM   1970  CD2 LEU   119     -21.007 -52.581 -26.580  1.00  0.00      PROA
ATOM   1971 HD21 LEU   119     -20.856 -52.514 -25.461  1.00  0.00      PROA
ATOM   1972 HD22 LEU   119     -20.150 -53.010 -27.041  1.00  0.00      PROA
ATOM   1973 HD23 LEU   119     -21.840 -53.331 -26.736  1.00  0.00      PROA
ATOM   1974  C   LEU   119     -18.362 -49.633 -25.634  1.00  0.00      PROA
ATOM   1975  O   LEU   119     -17.570 -50.494 -25.960  1.00  0.00      PROA
ATOM   1976  N   LYS   120     -17.963 -48.495 -25.036  1.00  0.00      PROA
ATOM   1977  HN  LYS   120     -18.604 -47.765 -24.823  1.00  0.00      PROA
ATOM   1978  CA  LYS   120     -16.708 -48.436 -24.314  1.00  0.00      PROA
ATOM   1979  HA  LYS   120     -16.306 -49.435 -24.209  1.00  0.00      PROA
ATOM   1980  CB  LYS   120     -15.604 -47.592 -24.991  1.00  0.00      PROA
ATOM   1981  HB1 LYS   120     -14.900 -47.154 -24.245  1.00  0.00      PROA
ATOM   1982  HB2 LYS   120     -16.084 -46.744 -25.531  1.00  0.00      PROA
ATOM   1983  CG  LYS   120     -14.762 -48.434 -25.972  1.00  0.00      PROA
ATOM   1984  HG1 LYS   120     -14.569 -47.852 -26.901  1.00  0.00      PROA
ATOM   1985  HG2 LYS   120     -15.354 -49.326 -26.265  1.00  0.00      PROA
ATOM   1986  CD  LYS   120     -13.410 -48.902 -25.396  1.00  0.00      PROA
ATOM   1987  HD1 LYS   120     -13.504 -49.018 -24.291  1.00  0.00      PROA
ATOM   1988  HD2 LYS   120     -12.665 -48.101 -25.598  1.00  0.00      PROA
ATOM   1989  CE  LYS   120     -12.929 -50.229 -25.983  1.00  0.00      PROA
ATOM   1990  HE1 LYS   120     -12.951 -50.191 -27.098  1.00  0.00      PROA
ATOM   1991  HE2 LYS   120     -13.580 -51.061 -25.626  1.00  0.00      PROA
ATOM   1992  NZ  LYS   120     -11.545 -50.552 -25.597  1.00  0.00      PROA
ATOM   1993  HZ1 LYS   120     -11.475 -50.551 -24.567  1.00  0.00      PROA
ATOM   1994  HZ2 LYS   120     -10.909 -49.830 -25.985  1.00  0.00      PROA
ATOM   1995  HZ3 LYS   120     -11.283 -51.486 -25.960  1.00  0.00      PROA
ATOM   1996  C   LYS   120     -17.020 -48.027 -22.903  1.00  0.00      PROA
ATOM   1997  O   LYS   120     -16.118 -47.779 -22.115  1.00  0.00      PROA
ATOM   1998  N   ALA   121     -18.334 -48.014 -22.554  1.00  0.00      PROA
ATOM   1999  HN  ALA   121     -19.047 -48.175 -23.227  1.00  0.00      PROA
ATOM   2000  CA  ALA   121     -18.798 -47.950 -21.186  1.00  0.00      PROA
ATOM   2001  HA  ALA   121     -17.945 -47.931 -20.522  1.00  0.00      PROA
ATOM   2002  CB  ALA   121     -19.668 -46.723 -20.854  1.00  0.00      PROA
ATOM   2003  HB1 ALA   121     -20.656 -46.758 -21.348  1.00  0.00      PROA
ATOM   2004  HB2 ALA   121     -19.150 -45.794 -21.165  1.00  0.00      PROA
ATOM   2005  HB3 ALA   121     -19.846 -46.663 -19.757  1.00  0.00      PROA
ATOM   2006  C   ALA   121     -19.564 -49.211 -20.875  1.00  0.00      PROA
ATOM   2007  O   ALA   121     -20.301 -49.271 -19.900  1.00  0.00      PROA
ATOM   2008  N   ARG   122     -19.365 -50.271 -21.688  1.00  0.00      PROA
ATOM   2009  HN  ARG   122     -18.887 -50.180 -22.560  1.00  0.00      PROA
ATOM   2010  CA  ARG   122     -19.434 -51.618 -21.184  1.00  0.00      PROA
ATOM   2011  HA  ARG   122     -19.731 -51.629 -20.144  1.00  0.00      PROA
ATOM   2012  CB  ARG   122     -20.280 -52.655 -21.969  1.00  0.00      PROA
ATOM   2013  HB1 ARG   122     -20.040 -52.588 -23.053  1.00  0.00      PROA
ATOM   2014  HB2 ARG   122     -21.355 -52.401 -21.845  1.00  0.00      PROA
ATOM   2015  CG  ARG   122     -20.045 -54.110 -21.494  1.00  0.00      PROA
ATOM   2016  HG1 ARG   122     -20.336 -54.205 -20.426  1.00  0.00      PROA
ATOM   2017  HG2 ARG   122     -18.960 -54.350 -21.556  1.00  0.00      PROA
ATOM   2018  CD  ARG   122     -20.690 -55.190 -22.347  1.00  0.00      PROA
ATOM   2019  HD1 ARG   122     -20.242 -56.175 -22.195  1.00  0.00      PROA
ATOM   2020  HD2 ARG   122     -20.642 -54.925 -23.432  1.00  0.00      PROA
ATOM   2021  NE  ARG   122     -22.043 -55.381 -21.908  1.00  0.00      PROA
ATOM   2022  HE  ARG   122     -22.639 -54.855 -22.511  1.00  0.00      PROA
ATOM   2023  CZ  ARG   122     -22.675 -56.093 -21.008  1.00  0.00      PROA
ATOM   2024  NH1 ARG   122     -21.896 -56.824 -20.246  1.00  0.00      PROA
ATOM   2025 HH11 ARG   122     -20.907 -56.778 -20.358  1.00  0.00      PROA
ATOM   2026 HH12 ARG   122     -22.301 -57.389 -19.538  1.00  0.00      PROA
ATOM   2027  NH2 ARG   122     -24.010 -56.129 -20.880  1.00  0.00      PROA
ATOM   2028 HH21 ARG   122     -24.619 -55.574 -21.448  1.00  0.00      PROA
ATOM   2029 HH22 ARG   122     -24.408 -56.688 -20.151  1.00  0.00      PROA
ATOM   2030  C   ARG   122     -18.006 -52.016 -21.285  1.00  0.00      PROA
ATOM   2031  O   ARG   122     -17.487 -52.254 -22.373  1.00  0.00      PROA
ATOM   2032  N   THR   123     -17.356 -52.097 -20.127  1.00  0.00      PROA
ATOM   2033  HN  THR   123     -17.805 -51.887 -19.259  1.00  0.00      PROA
ATOM   2034  CA  THR   123     -15.978 -52.469 -20.024  1.00  0.00      PROA
ATOM   2035  HA  THR   123     -15.718 -53.153 -20.819  1.00  0.00      PROA
ATOM   2036  CB  THR   123     -14.987 -51.308 -19.967  1.00  0.00      PROA
ATOM   2037  HB  THR   123     -14.005 -51.643 -19.564  1.00  0.00      PROA
ATOM   2038  OG1 THR   123     -15.476 -50.241 -19.161  1.00  0.00      PROA
ATOM   2039  HG1 THR   123     -15.608 -50.601 -18.287  1.00  0.00      PROA
ATOM   2040  CG2 THR   123     -14.734 -50.791 -21.396  1.00  0.00      PROA
ATOM   2041 HG21 THR   123     -15.673 -50.416 -21.854  1.00  0.00      PROA
ATOM   2042 HG22 THR   123     -14.335 -51.605 -22.033  1.00  0.00      PROA
ATOM   2043 HG23 THR   123     -13.997 -49.960 -21.384  1.00  0.00      PROA
ATOM   2044  C   THR   123     -15.939 -53.229 -18.744  1.00  0.00      PROA
ATOM   2045  O   THR   123     -16.761 -53.005 -17.858  1.00  0.00      PROA
ATOM   2046  N   VAL   124     -14.972 -54.149 -18.614  1.00  0.00      PROA
ATOM   2047  HN  VAL   124     -14.318 -54.331 -19.339  1.00  0.00      PROA
ATOM   2048  CA  VAL   124     -14.793 -54.923 -17.408  1.00  0.00      PROA
ATOM   2049  HA  VAL   124     -15.764 -55.144 -16.988  1.00  0.00      PROA
ATOM   2050  CB  VAL   124     -14.056 -56.234 -17.646  1.00  0.00      PROA
ATOM   2051  HB  VAL   124     -12.998 -56.096 -17.723  1.00  0.00      PROA
ATOM   2052  CG1 VAL   124     -14.361 -57.211 -16.492  1.00  0.00      PROA
ATOM   2053 HG11 VAL   124     -15.456 -57.375 -16.417  1.00  0.00      PROA
ATOM   2054 HG12 VAL   124     -13.993 -56.821 -15.518  1.00  0.00      PROA
ATOM   2055 HG13 VAL   124     -13.871 -58.190 -16.677  1.00  0.00      PROA
ATOM   2056  CG2 VAL   124     -14.462 -56.838 -18.998  1.00  0.00      PROA
ATOM   2057 HG21 VAL   124     -14.124 -56.216 -19.851  1.00  0.00      PROA
ATOM   2058 HG22 VAL   124     -15.563 -56.959 -19.045  1.00  0.00      PROA
ATOM   2059 HG23 VAL   124     -13.995 -57.839 -19.113  1.00  0.00      PROA
ATOM   2060  C   VAL   124     -14.021 -54.067 -16.439  1.00  0.00      PROA
ATOM   2061  O   VAL   124     -14.029 -54.318 -15.243  1.00  0.00      PROA
ATOM   2062  N   THR   125     -13.350 -52.995 -16.951  1.00  0.00      PROA
ATOM   2063  HN  THR   125     -13.373 -52.818 -17.925  1.00  0.00      PROA
ATOM   2064  CA  THR   125     -12.627 -52.007 -16.209  1.00  0.00      PROA
ATOM   2065  HA  THR   125     -11.918 -52.544 -15.581  1.00  0.00      PROA
ATOM   2066  CB  THR   125     -11.873 -51.075 -17.091  1.00  0.00      PROA
ATOM   2067  HB  THR   125     -11.321 -51.727 -17.853  1.00  0.00      PROA
ATOM   2068  OG1 THR   125     -12.630 -50.174 -17.846  1.00  0.00      PROA
ATOM   2069  HG1 THR   125     -13.200 -49.744 -17.202  1.00  0.00      PROA
ATOM   2070  CG2 THR   125     -11.044 -50.184 -16.141  1.00  0.00      PROA
ATOM   2071 HG21 THR   125     -10.392 -50.948 -15.582  1.00  0.00      PROA
ATOM   2072 HG22 THR   125     -11.276 -49.570 -15.483  1.00  0.00      PROA
ATOM   2073 HG23 THR   125     -10.331 -49.498 -16.904  1.00  0.00      PROA
ATOM   2074  C   THR   125     -13.593 -51.279 -15.418  1.00  0.00      PROA
ATOM   2075  O   THR   125     -13.465 -51.282 -14.402  1.00  0.00      PROA
ATOM   2076  N   PHE   126     -14.757 -50.891 -15.796  1.00  0.00      PROA
ATOM   2077  HN  PHE   126     -14.951 -51.113 -16.715  1.00  0.00      PROA
ATOM   2078  CA  PHE   126     -15.862 -50.303 -15.065  1.00  0.00      PROA
ATOM   2079  HA  PHE   126     -15.515 -49.394 -14.593  1.00  0.00      PROA
ATOM   2080  CB  PHE   126     -16.925 -49.967 -16.163  1.00  0.00      PROA
ATOM   2081  HB1 PHE   126     -17.192 -50.901 -16.695  1.00  0.00      PROA
ATOM   2082  HB2 PHE   126     -16.416 -49.291 -16.883  1.00  0.00      PROA
ATOM   2083  CG  PHE   126     -18.234 -49.290 -15.839  1.00  0.00      PROA
ATOM   2084  CD1 PHE   126     -19.021 -48.911 -16.943  1.00  0.00      PROA
ATOM   2085  HD1 PHE   126     -18.655 -49.103 -17.940  1.00  0.00      PROA
ATOM   2086  CE1 PHE   126     -20.267 -48.299 -16.771  1.00  0.00      PROA
ATOM   2087  HE1 PHE   126     -20.857 -48.008 -17.629  1.00  0.00      PROA
ATOM   2088  CZ  PHE   126     -20.749 -48.064 -15.481  1.00  0.00      PROA
ATOM   2089  HZ  PHE   126     -21.707 -47.586 -15.341  1.00  0.00      PROA
ATOM   2090  CD2 PHE   126     -18.725 -49.025 -14.550  1.00  0.00      PROA
ATOM   2091  HD2 PHE   126     -18.157 -49.269 -13.672  1.00  0.00      PROA
ATOM   2092  CE2 PHE   126     -19.979 -48.429 -14.372  1.00  0.00      PROA
ATOM   2093  HE2 PHE   126     -20.345 -48.238 -13.375  1.00  0.00      PROA
ATOM   2094  C   PHE   126     -16.346 -51.248 -13.987  1.00  0.00      PROA
ATOM   2095  O   PHE   126     -16.576 -50.846 -12.853  1.00  0.00      PROA
ATOM   2096  N   GLY   127     -16.424 -52.555 -14.313  1.00  0.00      PROA
ATOM   2097  HN  GLY   127     -16.165 -52.867 -15.223  1.00  0.00      PROA
ATOM   2098  CA  GLY   127     -16.937 -53.584 -13.442  1.00  0.00      PROA
ATOM   2099  HA1 GLY   127     -17.073 -54.443 -14.074  1.00  0.00      PROA
ATOM   2100  HA2 GLY   127     -17.865 -53.237 -13.009  1.00  0.00      PROA
ATOM   2101  C   GLY   127     -16.011 -54.001 -12.339  1.00  0.00      PROA
ATOM   2102  O   GLY   127     -16.456 -54.529 -11.324  1.00  0.00      PROA
ATOM   2103  N   VAL   128     -14.684 -53.804 -12.504  1.00  0.00      PROA
ATOM   2104  HN  VAL   128     -14.319 -53.335 -13.306  1.00  0.00      PROA
ATOM   2105  CA  VAL   128     -13.709 -54.376 -11.619  1.00  0.00      PROA
ATOM   2106  HA  VAL   128     -14.146 -55.145 -11.017  1.00  0.00      PROA
ATOM   2107  CB  VAL   128     -12.581 -54.949 -12.346  1.00  0.00      PROA
ATOM   2108  HB  VAL   128     -12.992 -55.540 -13.202  1.00  0.00      PROA
ATOM   2109  CG1 VAL   128     -12.024 -55.873 -11.296  1.00  0.00      PROA
ATOM   2110 HG11 VAL   128     -12.523 -56.755 -11.055  1.00  0.00      PROA
ATOM   2111 HG12 VAL   128     -11.265 -55.474 -10.625  1.00  0.00      PROA
ATOM   2112 HG13 VAL   128     -11.416 -56.451 -11.509  1.00  0.00      PROA
ATOM   2113  CG2 VAL   128     -11.779 -53.793 -12.838  1.00  0.00      PROA
ATOM   2114 HG21 VAL   128     -11.024 -53.439 -12.159  1.00  0.00      PROA
ATOM   2115 HG22 VAL   128     -12.173 -53.152 -13.583  1.00  0.00      PROA
ATOM   2116 HG23 VAL   128     -11.291 -54.175 -13.348  1.00  0.00      PROA
ATOM   2117  C   VAL   128     -13.310 -53.377 -10.688  1.00  0.00      PROA
ATOM   2118  O   VAL   128     -12.609 -53.685  -9.675  1.00  0.00      PROA
ATOM   2119  N   VAL   129     -13.877 -52.089 -10.912  1.00  0.00      PROA
ATOM   2120  HN  VAL   129     -14.192 -51.765 -11.769  1.00  0.00      PROA
ATOM   2121  CA  VAL   129     -13.735 -50.833 -10.038  1.00  0.00      PROA
ATOM   2122  HA  VAL   129     -13.246 -51.150  -9.040  1.00  0.00      PROA
ATOM   2123  CB  VAL   129     -13.262 -50.025 -11.034  1.00  0.00      PROA
ATOM   2124  HB  VAL   129     -12.693 -50.506 -11.289  1.00  0.00      PROA
ATOM   2125  CG1 VAL   129     -11.677 -47.977  -9.555  1.00  0.00      PROA
ATOM   2126 HG11 VAL   129     -11.301 -48.817  -9.020  1.00  0.00      PROA
ATOM   2127 HG12 VAL   129     -12.521 -48.091  -8.743  1.00  0.00      PROA
ATOM   2128 HG13 VAL   129     -11.533 -47.827 -10.443  1.00  0.00      PROA
ATOM   2129  CG2 VAL   129     -14.113 -48.889 -11.628  1.00  0.00      PROA
ATOM   2130 HG21 VAL   129     -14.643 -48.454 -10.825  1.00  0.00      PROA
ATOM   2131 HG22 VAL   129     -14.501 -49.617 -12.244  1.00  0.00      PROA
ATOM   2132 HG23 VAL   129     -13.494 -48.087 -12.132  1.00  0.00      PROA
ATOM   2133  C   VAL   129     -14.621 -50.561  -9.212  1.00  0.00      PROA
ATOM   2134  O   VAL   129     -14.473 -49.853  -8.230  1.00  0.00      PROA
ATOM   2135  N   THR   130     -15.665 -51.254  -9.524  1.00  0.00      PROA
ATOM   2136  HN  THR   130     -15.689 -51.863 -10.325  1.00  0.00      PROA
ATOM   2137  CA  THR   130     -16.867 -51.138  -8.773  1.00  0.00      PROA
ATOM   2138  HA  THR   130     -16.812 -50.272  -8.138  1.00  0.00      PROA
ATOM   2139  CB  THR   130     -18.110 -51.004  -9.633  1.00  0.00      PROA
ATOM   2140  HB  THR   130     -19.040 -51.139  -9.036  1.00  0.00      PROA
ATOM   2141  OG1 THR   130     -18.100 -51.960 -10.680  1.00  0.00      PROA
ATOM   2142  HG1 THR   130     -18.975 -51.943 -11.082  1.00  0.00      PROA
ATOM   2143  CG2 THR   130     -18.139 -49.581 -10.224  1.00  0.00      PROA
ATOM   2144 HG21 THR   130     -17.225 -49.375 -10.822  1.00  0.00      PROA
ATOM   2145 HG22 THR   130     -18.190 -48.833  -9.403  1.00  0.00      PROA
ATOM   2146 HG23 THR   130     -19.022 -49.440 -10.879  1.00  0.00      PROA
ATOM   2147  C   THR   130     -17.007 -52.350  -7.905  1.00  0.00      PROA
ATOM   2148  O   THR   130     -17.816 -52.355  -6.980  1.00  0.00      PROA
ATOM   2149  N   SER   131     -16.181 -53.399  -8.133  1.00  0.00      PROA
ATOM   2150  HN  SER   131     -15.539 -53.394  -8.895  1.00  0.00      PROA
ATOM   2151  CA  SER   131     -16.105 -54.556  -7.265  1.00  0.00      PROA
ATOM   2152  HA  SER   131     -17.109 -54.937  -7.135  1.00  0.00      PROA
ATOM   2153  CB  SER   131     -15.217 -55.680  -7.838  1.00  0.00      PROA
ATOM   2154  HB1 SER   131     -15.103 -56.496  -7.107  1.00  0.00      PROA
ATOM   2155  HB2 SER   131     -14.212 -55.294  -8.112  1.00  0.00      PROA
ATOM   2156  OG  SER   131     -15.823 -56.240  -8.989  1.00  0.00      PROA
ATOM   2157  HG1 SER   131     -15.827 -55.553  -9.665  1.00  0.00      PROA
ATOM   2158  C   SER   131     -15.577 -54.198  -5.909  1.00  0.00      PROA
ATOM   2159  O   SER   131     -16.079 -54.661  -4.894  1.00  0.00      PROA
ATOM   2160  N   VAL   132     -14.539 -53.334  -5.876  1.00  0.00      PROA
ATOM   2161  HN  VAL   132     -14.155 -52.972  -6.720  1.00  0.00      PROA
ATOM   2162  CA  VAL   132     -13.884 -52.872  -4.671  1.00  0.00      PROA
ATOM   2163  HA  VAL   132     -13.613 -53.749  -4.101  1.00  0.00      PROA
ATOM   2164  CB  VAL   132     -12.629 -52.056  -4.973  1.00  0.00      PROA
ATOM   2165  HB  VAL   132     -12.881 -51.005  -5.261  1.00  0.00      PROA
ATOM   2166  CG1 VAL   132     -11.728 -52.028  -3.724  1.00  0.00      PROA
ATOM   2167 HG11 VAL   132     -11.462 -53.064  -3.421  1.00  0.00      PROA
ATOM   2168 HG12 VAL   132     -12.238 -51.530  -2.873  1.00  0.00      PROA
ATOM   2169 HG13 VAL   132     -10.790 -51.474  -3.939  1.00  0.00      PROA
ATOM   2170  CG2 VAL   132     -11.882 -52.715  -6.124  1.00  0.00      PROA
ATOM   2171 HG21 VAL   132     -12.531 -52.712  -7.034  1.00  0.00      PROA
ATOM   2172 HG22 VAL   132     -11.685 -53.757  -6.018  1.00  0.00      PROA
ATOM   2173 HG23 VAL   132     -10.915 -52.159  -6.318  1.00  0.00      PROA
ATOM   2174  C   VAL   132     -14.808 -52.015  -3.842  1.00  0.00      PROA
ATOM   2175  O   VAL   132     -14.821 -52.080  -2.617  1.00  0.00      PROA
ATOM   2176  N   ILE   133     -15.596 -51.159  -4.534  1.00  0.00      PROA
ATOM   2177  HN  ILE   133     -15.673 -51.208  -5.525  1.00  0.00      PROA
ATOM   2178  CA  ILE   133     -16.077 -49.943  -3.947  1.00  0.00      PROA
ATOM   2179  HA  ILE   133     -15.458 -49.672  -3.113  1.00  0.00      PROA
ATOM   2180  CB  ILE   133     -15.951 -48.892  -4.952  1.00  0.00      PROA
ATOM   2181  HB  ILE   133     -15.103 -49.048  -5.637  1.00  0.00      PROA
ATOM   2182  CG2 ILE   133     -17.263 -49.148  -5.802  1.00  0.00      PROA
ATOM   2183 HG21 ILE   133     -17.555 -49.870  -6.279  1.00  0.00      PROA
ATOM   2184 HG22 ILE   133     -17.297 -48.665  -6.785  1.00  0.00      PROA
ATOM   2185 HG23 ILE   133     -18.129 -48.521  -5.282  1.00  0.00      PROA
ATOM   2186  CG1 ILE   133     -15.614 -47.530  -4.109  1.00  0.00      PROA
ATOM   2187 HG11 ILE   133     -14.762 -47.618  -3.574  1.00  0.00      PROA
ATOM   2188 HG12 ILE   133     -16.547 -47.140  -3.680  1.00  0.00      PROA
ATOM   2189  CD  ILE   133     -15.239 -46.373  -4.794  1.00  0.00      PROA
ATOM   2190  HD1 ILE   133     -15.585 -45.904  -5.739  1.00  0.00      PROA
ATOM   2191  HD2 ILE   133     -14.782 -47.054  -5.540  1.00  0.00      PROA
ATOM   2192  HD3 ILE   133     -15.039 -45.383  -4.666  1.00  0.00      PROA
ATOM   2193  C   ILE   133     -17.499 -50.079  -3.460  1.00  0.00      PROA
ATOM   2194  O   ILE   133     -18.016 -49.181  -2.805  1.00  0.00      PROA
ATOM   2195  N   THR   134     -18.154 -51.239  -3.715  1.00  0.00      PROA
ATOM   2196  HN  THR   134     -17.737 -51.970  -4.249  1.00  0.00      PROA
ATOM   2197  CA  THR   134     -19.483 -51.501  -3.189  1.00  0.00      PROA
ATOM   2198  HA  THR   134     -19.966 -50.571  -2.939  1.00  0.00      PROA
ATOM   2199  CB  THR   134     -20.397 -52.272  -4.131  1.00  0.00      PROA
ATOM   2200  HB  THR   134     -20.222 -53.367  -4.066  1.00  0.00      PROA
ATOM   2201  OG1 THR   134     -20.146 -51.904  -5.477  1.00  0.00      PROA
ATOM   2202  HG1 THR   134     -19.228 -52.143  -5.657  1.00  0.00      PROA
ATOM   2203  CG2 THR   134     -21.870 -51.963  -3.803  1.00  0.00      PROA
ATOM   2204 HG21 THR   134     -22.074 -50.875  -3.894  1.00  0.00      PROA
ATOM   2205 HG22 THR   134     -22.134 -52.285  -2.776  1.00  0.00      PROA
ATOM   2206 HG23 THR   134     -22.539 -52.503  -4.507  1.00  0.00      PROA
ATOM   2207  C   THR   134     -19.287 -52.320  -1.943  1.00  0.00      PROA
ATOM   2208  O   THR   134     -20.230 -52.643  -1.236  1.00  0.00      PROA
ATOM   2209  N   TRP   135     -18.018 -52.633  -1.623  1.00  0.00      PROA
ATOM   2210  HN  TRP   135     -17.261 -52.361  -2.217  1.00  0.00      PROA
ATOM   2211  CA  TRP   135     -17.604 -53.303  -0.421  1.00  0.00      PROA
ATOM   2212  HA  TRP   135     -18.464 -53.537   0.193  1.00  0.00      PROA
ATOM   2213  CB  TRP   135     -16.749 -54.578  -0.643  1.00  0.00      PROA
ATOM   2214  HB1 TRP   135     -16.537 -55.024   0.357  1.00  0.00      PROA
ATOM   2215  HB2 TRP   135     -15.767 -54.301  -1.091  1.00  0.00      PROA
ATOM   2216  CG  TRP   135     -17.334 -55.649  -1.510  1.00  0.00      PROA
ATOM   2217  CD1 TRP   135     -17.880 -55.501  -2.756  1.00  0.00      PROA
ATOM   2218  HD1 TRP   135     -18.114 -54.572  -3.244  1.00  0.00      PROA
ATOM   2219  NE1 TRP   135     -17.992 -56.711  -3.365  1.00  0.00      PROA
ATOM   2220  HE1 TRP   135     -18.325 -56.859  -4.271  1.00  0.00      PROA
ATOM   2221  CE2 TRP   135     -17.554 -57.684  -2.537  1.00  0.00      PROA
ATOM   2222  CD2 TRP   135     -17.156 -57.065  -1.330  1.00  0.00      PROA
ATOM   2223  CE3 TRP   135     -16.667 -57.852  -0.290  1.00  0.00      PROA
ATOM   2224  HE3 TRP   135     -16.362 -57.417   0.647  1.00  0.00      PROA
ATOM   2225  CZ3 TRP   135     -16.550 -59.227  -0.493  1.00  0.00      PROA
ATOM   2226  HZ3 TRP   135     -16.159 -59.848   0.301  1.00  0.00      PROA
ATOM   2227  CZ2 TRP   135     -17.418 -59.042  -2.747  1.00  0.00      PROA
ATOM   2228  HZ2 TRP   135     -17.691 -59.506  -3.681  1.00  0.00      PROA
ATOM   2229  CH2 TRP   135     -16.897 -59.806  -1.709  1.00  0.00      PROA
ATOM   2230  HH2 TRP   135     -16.759 -60.866  -1.861  1.00  0.00      PROA
ATOM   2231  C   TRP   135     -16.764 -52.280   0.284  1.00  0.00      PROA
ATOM   2232  O   TRP   135     -15.856 -52.622   1.032  1.00  0.00      PROA
ATOM   2233  N   VAL   136     -17.063 -50.979   0.057  1.00  0.00      PROA
ATOM   2234  HN  VAL   136     -17.780 -50.702  -0.572  1.00  0.00      PROA
ATOM   2235  CA  VAL   136     -16.387 -49.919   0.752  1.00  0.00      PROA
ATOM   2236  HA  VAL   136     -16.034 -50.300   1.701  1.00  0.00      PROA
ATOM   2237  CB  VAL   136     -15.196 -49.371  -0.044  1.00  0.00      PROA
ATOM   2238  HB  VAL   136     -14.959 -50.097  -0.856  1.00  0.00      PROA
ATOM   2239  CG1 VAL   136     -13.975 -49.347   0.898  1.00  0.00      PROA
ATOM   2240 HG11 VAL   136     -13.780 -50.366   1.301  1.00  0.00      PROA
ATOM   2241 HG12 VAL   136     -14.152 -48.657   1.748  1.00  0.00      PROA
ATOM   2242 HG13 VAL   136     -13.072 -49.011   0.347  1.00  0.00      PROA
ATOM   2243  CG2 VAL   136     -15.434 -48.000  -0.715  1.00  0.00      PROA
ATOM   2244 HG21 VAL   136     -15.575 -47.198   0.040  1.00  0.00      PROA
ATOM   2245 HG22 VAL   136     -16.320 -48.030  -1.380  1.00  0.00      PROA
ATOM   2246 HG23 VAL   136     -14.551 -47.728  -1.332  1.00  0.00      PROA
ATOM   2247  C   VAL   136     -17.412 -48.871   1.082  1.00  0.00      PROA
ATOM   2248  O   VAL   136     -17.183 -48.079   1.988  1.00  0.00      PROA
ATOM   2249  N   VAL   137     -18.600 -48.875   0.415  1.00  0.00      PROA
ATOM   2250  HN  VAL   137     -18.792 -49.516  -0.318  1.00  0.00      PROA
ATOM   2251  CA  VAL   137     -19.672 -47.944   0.733  1.00  0.00      PROA
ATOM   2252  HA  VAL   137     -19.328 -47.225   1.463  1.00  0.00      PROA
ATOM   2253  CB  VAL   137     -20.202 -47.153  -0.464  1.00  0.00      PROA
ATOM   2254  HB  VAL   137     -20.967 -46.420  -0.106  1.00  0.00      PROA
ATOM   2255  CG1 VAL   137     -19.050 -46.319  -1.055  1.00  0.00      PROA
ATOM   2256 HG11 VAL   137     -18.266 -46.971  -1.490  1.00  0.00      PROA
ATOM   2257 HG12 VAL   137     -18.587 -45.684  -0.269  1.00  0.00      PROA
ATOM   2258 HG13 VAL   137     -19.433 -45.657  -1.861  1.00  0.00      PROA
ATOM   2259  CG2 VAL   137     -20.891 -48.061  -1.507  1.00  0.00      PROA
ATOM   2260 HG21 VAL   137     -21.833 -48.492  -1.110  1.00  0.00      PROA
ATOM   2261 HG22 VAL   137     -20.223 -48.891  -1.800  1.00  0.00      PROA
ATOM   2262 HG23 VAL   137     -21.141 -47.473  -2.416  1.00  0.00      PROA
ATOM   2263  C   VAL   137     -20.826 -48.686   1.349  1.00  0.00      PROA
ATOM   2264  O   VAL   137     -21.717 -48.065   1.922  1.00  0.00      PROA
ATOM   2265  N   ALA   138     -20.819 -50.043   1.300  1.00  0.00      PROA
ATOM   2266  HN  ALA   138     -20.090 -50.555   0.859  1.00  0.00      PROA
ATOM   2267  CA  ALA   138     -21.883 -50.830   1.885  1.00  0.00      PROA
ATOM   2268  HA  ALA   138     -22.783 -50.239   1.992  1.00  0.00      PROA
ATOM   2269  CB  ALA   138     -22.204 -52.087   1.059  1.00  0.00      PROA
ATOM   2270  HB1 ALA   138     -21.327 -52.768   1.008  1.00  0.00      PROA
ATOM   2271  HB2 ALA   138     -22.493 -51.802   0.027  1.00  0.00      PROA
ATOM   2272  HB3 ALA   138     -23.051 -52.654   1.508  1.00  0.00      PROA
ATOM   2273  C   ALA   138     -21.437 -51.299   3.240  1.00  0.00      PROA
ATOM   2274  O   ALA   138     -22.242 -51.769   4.035  1.00  0.00      PROA
ATOM   2275  N   VAL   139     -20.128 -51.121   3.547  1.00  0.00      PROA
ATOM   2276  HN  VAL   139     -19.495 -50.712   2.899  1.00  0.00      PROA
ATOM   2277  CA  VAL   139     -19.556 -51.519   4.810  1.00  0.00      PROA
ATOM   2278  HA  VAL   139     -20.201 -52.235   5.297  1.00  0.00      PROA
ATOM   2279  CB  VAL   139     -18.131 -52.065   4.709  1.00  0.00      PROA
ATOM   2280  HB  VAL   139     -17.350 -51.268   4.792  1.00  0.00      PROA
ATOM   2281  CG1 VAL   139     -17.907 -53.075   5.852  1.00  0.00      PROA
ATOM   2282 HG11 VAL   139     -18.010 -52.587   6.845  1.00  0.00      PROA
ATOM   2283 HG12 VAL   139     -16.888 -53.512   5.784  1.00  0.00      PROA
ATOM   2284 HG13 VAL   139     -18.646 -53.901   5.789  1.00  0.00      PROA
ATOM   2285  CG2 VAL   139     -17.912 -52.704   3.336  1.00  0.00      PROA
ATOM   2286 HG21 VAL   139     -17.953 -51.924   2.552  1.00  0.00      PROA
ATOM   2287 HG22 VAL   139     -18.666 -53.479   3.112  1.00  0.00      PROA
ATOM   2288 HG23 VAL   139     -16.908 -53.180   3.301  1.00  0.00      PROA
ATOM   2289  C   VAL   139     -19.462 -50.285   5.644  1.00  0.00      PROA
ATOM   2290  O   VAL   139     -19.369 -50.379   6.859  1.00  0.00      PROA
ATOM   2291  N   PHE   140     -19.521 -49.092   5.002  1.00  0.00      PROA
ATOM   2292  HN  PHE   140     -19.642 -49.036   4.016  1.00  0.00      PROA
ATOM   2293  CA  PHE   140     -19.337 -47.826   5.667  1.00  0.00      PROA
ATOM   2294  HA  PHE   140     -18.599 -47.968   6.441  1.00  0.00      PROA
ATOM   2295  CB  PHE   140     -18.873 -46.727   4.672  1.00  0.00      PROA
ATOM   2296  HB1 PHE   140     -19.641 -45.943   4.486  1.00  0.00      PROA
ATOM   2297  HB2 PHE   140     -18.630 -47.186   3.697  1.00  0.00      PROA
ATOM   2298  CG  PHE   140     -17.619 -46.079   5.210  1.00  0.00      PROA
ATOM   2299  CD1 PHE   140     -16.342 -46.641   5.005  1.00  0.00      PROA
ATOM   2300  HD1 PHE   140     -16.238 -47.549   4.430  1.00  0.00      PROA
ATOM   2301  CE1 PHE   140     -15.205 -46.046   5.568  1.00  0.00      PROA
ATOM   2302  HE1 PHE   140     -14.231 -46.487   5.419  1.00  0.00      PROA
ATOM   2303  CZ  PHE   140     -15.338 -44.893   6.349  1.00  0.00      PROA
ATOM   2304  HZ  PHE   140     -14.471 -44.453   6.811  1.00  0.00      PROA
ATOM   2305  CD2 PHE   140     -17.725 -44.902   5.964  1.00  0.00      PROA
ATOM   2306  HD2 PHE   140     -18.696 -44.457   6.120  1.00  0.00      PROA
ATOM   2307  CE2 PHE   140     -16.596 -44.317   6.545  1.00  0.00      PROA
ATOM   2308  HE2 PHE   140     -16.698 -43.428   7.149  1.00  0.00      PROA
ATOM   2309  C   PHE   140     -20.633 -47.435   6.331  1.00  0.00      PROA
ATOM   2310  O   PHE   140     -20.653 -46.598   7.226  1.00  0.00      PROA
ATOM   2311  N   ALA   141     -21.747 -48.104   5.942  1.00  0.00      PROA
ATOM   2312  HN  ALA   141     -21.706 -48.791   5.220  1.00  0.00      PROA
ATOM   2313  CA  ALA   141     -23.039 -47.932   6.554  1.00  0.00      PROA
ATOM   2314  HA  ALA   141     -23.096 -46.973   7.050  1.00  0.00      PROA
ATOM   2315  CB  ALA   141     -24.152 -48.042   5.494  1.00  0.00      PROA
ATOM   2316  HB1 ALA   141     -24.113 -49.026   4.978  1.00  0.00      PROA
ATOM   2317  HB2 ALA   141     -24.021 -47.247   4.730  1.00  0.00      PROA
ATOM   2318  HB3 ALA   141     -25.158 -47.918   5.952  1.00  0.00      PROA
ATOM   2319  C   ALA   141     -23.267 -49.031   7.565  1.00  0.00      PROA
ATOM   2320  O   ALA   141     -24.271 -49.017   8.283  1.00  0.00      PROA
ATOM   2321  N   SER   142     -22.322 -49.988   7.670  1.00  0.00      PROA
ATOM   2322  HN  SER   142     -21.502 -49.972   7.099  1.00  0.00      PROA
ATOM   2323  CA  SER   142     -22.406 -51.102   8.582  1.00  0.00      PROA
ATOM   2324  HA  SER   142     -23.373 -51.122   9.067  1.00  0.00      PROA
ATOM   2325  CB  SER   142     -22.174 -52.434   7.816  1.00  0.00      PROA
ATOM   2326  HB1 SER   142     -21.132 -52.503   7.438  1.00  0.00      PROA
ATOM   2327  HB2 SER   142     -22.860 -52.461   6.941  1.00  0.00      PROA
ATOM   2328  OG  SER   142     -22.458 -53.574   8.612  1.00  0.00      PROA
ATOM   2329  HG1 SER   142     -21.791 -53.595   9.308  1.00  0.00      PROA
ATOM   2330  C   SER   142     -21.334 -50.927   9.637  1.00  0.00      PROA
ATOM   2331  O   SER   142     -21.213 -51.756  10.533  1.00  0.00      PROA
ATOM   2332  N   LEU   143     -20.526 -49.839   9.571  1.00  0.00      PROA
ATOM   2333  HN  LEU   143     -20.623 -49.171   8.838  1.00  0.00      PROA
ATOM   2334  CA  LEU   143     -19.477 -49.555  10.531  1.00  0.00      PROA
ATOM   2335  HA  LEU   143     -18.950 -50.488  10.630  1.00  0.00      PROA
ATOM   2336  CB  LEU   143     -18.464 -48.473  10.082  1.00  0.00      PROA
ATOM   2337  HB1 LEU   143     -17.878 -48.112  10.959  1.00  0.00      PROA
ATOM   2338  HB2 LEU   143     -19.002 -47.600   9.663  1.00  0.00      PROA
ATOM   2339  CG  LEU   143     -17.419 -48.933   9.075  1.00  0.00      PROA
ATOM   2340  HG  LEU   143     -17.879 -49.011   8.073  1.00  0.00      PROA
ATOM   2341  CD1 LEU   143     -16.260 -47.931   8.949  1.00  0.00      PROA
ATOM   2342 HD11 LEU   143     -16.670 -46.935   8.688  1.00  0.00      PROA
ATOM   2343 HD12 LEU   143     -15.545 -48.235   8.155  1.00  0.00      PROA
ATOM   2344 HD13 LEU   143     -15.708 -47.850   9.909  1.00  0.00      PROA
ATOM   2345  CD2 LEU   143     -16.945 -50.239   9.417  1.00  0.00      PROA
ATOM   2346 HD21 LEU   143     -17.600 -51.139   9.241  1.00  0.00      PROA
ATOM   2347 HD22 LEU   143     -16.413 -50.399  10.391  1.00  0.00      PROA
ATOM   2348 HD23 LEU   143     -16.159 -50.189   8.606  1.00  0.00      PROA
ATOM   2349  C   LEU   143     -19.873 -49.263  11.958  1.00  0.00      PROA
ATOM   2350  O   LEU   143     -19.201 -49.823  12.820  1.00  0.00      PROA
ATOM   2351  N   PRO   144     -20.888 -48.488  12.349  1.00  0.00      PROA
ATOM   2352  CD  PRO   144     -21.654 -47.564  11.507  1.00  0.00      PROA
ATOM   2353  HD1 PRO   144     -22.124 -48.087  10.649  1.00  0.00      PROA
ATOM   2354  HD2 PRO   144     -20.970 -46.764  11.149  1.00  0.00      PROA
ATOM   2355  CA  PRO   144     -21.210 -48.328  13.756  1.00  0.00      PROA
ATOM   2356  HA  PRO   144     -20.309 -48.265  14.352  1.00  0.00      PROA
ATOM   2357  CB  PRO   144     -22.039 -47.035  13.794  1.00  0.00      PROA
ATOM   2358  HB1 PRO   144     -21.337 -46.172  13.859  1.00  0.00      PROA
ATOM   2359  HB2 PRO   144     -22.743 -46.979  14.649  1.00  0.00      PROA
ATOM   2360  CG  PRO   144     -22.729 -46.989  12.433  1.00  0.00      PROA
ATOM   2361  HG1 PRO   144     -23.616 -47.658  12.443  1.00  0.00      PROA
ATOM   2362  HG2 PRO   144     -23.038 -45.963  12.146  1.00  0.00      PROA
ATOM   2363  C   PRO   144     -22.014 -49.522  14.201  1.00  0.00      PROA
ATOM   2364  O   PRO   144     -22.346 -49.602  15.377  1.00  0.00      PROA
ATOM   2365  N   ASN   145     -22.336 -50.459  13.277  1.00  0.00      PROA
ATOM   2366  HN  ASN   145     -22.019 -50.382  12.333  1.00  0.00      PROA
ATOM   2367  CA  ASN   145     -23.179 -51.588  13.551  1.00  0.00      PROA
ATOM   2368  HA  ASN   145     -23.683 -51.415  14.493  1.00  0.00      PROA
ATOM   2369  CB  ASN   145     -24.229 -51.778  12.423  1.00  0.00      PROA
ATOM   2370  HB1 ASN   145     -23.760 -52.204  11.510  1.00  0.00      PROA
ATOM   2371  HB2 ASN   145     -24.652 -50.790  12.158  1.00  0.00      PROA
ATOM   2372  CG  ASN   145     -25.381 -52.693  12.880  1.00  0.00      PROA
ATOM   2373  OD1 ASN   145     -25.628 -53.727  12.272  1.00  0.00      PROA
ATOM   2374  ND2 ASN   145     -26.078 -52.271  13.972  1.00  0.00      PROA
ATOM   2375 HD21 ASN   145     -26.837 -52.835  14.314  1.00  0.00      PROA
ATOM   2376 HD22 ASN   145     -25.823 -51.436  14.444  1.00  0.00      PROA
ATOM   2377  C   ASN   145     -22.345 -52.842  13.691  1.00  0.00      PROA
ATOM   2378  O   ASN   145     -22.854 -53.849  14.153  1.00  0.00      PROA
ATOM   2379  N   ILE   146     -21.022 -52.794  13.400  1.00  0.00      PROA
ATOM   2380  HN  ILE   146     -20.599 -52.002  12.970  1.00  0.00      PROA
ATOM   2381  CA  ILE   146     -20.111 -53.812  13.902  1.00  0.00      PROA
ATOM   2382  HA  ILE   146     -20.644 -54.727  14.109  1.00  0.00      PROA
ATOM   2383  CB  ILE   146     -18.971 -54.144  12.979  1.00  0.00      PROA
ATOM   2384  HB  ILE   146     -18.363 -54.956  13.446  1.00  0.00      PROA
ATOM   2385  CG2 ILE   146     -19.540 -54.718  11.661  1.00  0.00      PROA
ATOM   2386 HG21 ILE   146     -20.259 -55.529  11.889  1.00  0.00      PROA
ATOM   2387 HG22 ILE   146     -18.743 -55.146  11.023  1.00  0.00      PROA
ATOM   2388 HG23 ILE   146     -20.058 -53.928  11.083  1.00  0.00      PROA
ATOM   2389  CG1 ILE   146     -18.115 -52.934  12.790  1.00  0.00      PROA
ATOM   2390 HG11 ILE   146     -17.615 -52.545  13.704  1.00  0.00      PROA
ATOM   2391 HG12 ILE   146     -18.549 -52.134  12.194  1.00  0.00      PROA
ATOM   2392  CD  ILE   146     -17.298 -53.380  12.144  1.00  0.00      PROA
ATOM   2393  HD1 ILE   146     -17.312 -53.799  10.990  1.00  0.00      PROA
ATOM   2394  HD2 ILE   146     -16.914 -54.201  12.408  1.00  0.00      PROA
ATOM   2395  HD3 ILE   146     -16.578 -52.536  12.260  1.00  0.00      PROA
ATOM   2396  C   ILE   146     -19.577 -53.264  15.202  1.00  0.00      PROA
ATOM   2397  O   ILE   146     -19.005 -53.994  16.004  1.00  0.00      PROA
ATOM   2398  N   ILE   147     -19.845 -51.947  15.412  1.00  0.00      PROA
ATOM   2399  HN  ILE   147     -20.310 -51.451  14.689  1.00  0.00      PROA
ATOM   2400  CA  ILE   147     -19.617 -51.113  16.560  1.00  0.00      PROA
ATOM   2401  HA  ILE   147     -20.158 -50.217  16.306  1.00  0.00      PROA
ATOM   2402  CB  ILE   147     -18.172 -50.661  16.711  1.00  0.00      PROA
ATOM   2403  HB  ILE   147     -17.723 -50.645  15.690  1.00  0.00      PROA
ATOM   2404  CG2 ILE   147     -18.219 -49.204  17.206  1.00  0.00      PROA
ATOM   2405 HG21 ILE   147     -18.824 -49.141  18.131  1.00  0.00      PROA
ATOM   2406 HG22 ILE   147     -18.679 -48.545  16.435  1.00  0.00      PROA
ATOM   2407 HG23 ILE   147     -17.205 -48.824  17.434  1.00  0.00      PROA
ATOM   2408  CG1 ILE   147     -17.295 -51.565  17.584  1.00  0.00      PROA
ATOM   2409 HG11 ILE   147     -17.649 -52.590  17.414  1.00  0.00      PROA
ATOM   2410 HG12 ILE   147     -17.429 -51.354  18.660  1.00  0.00      PROA
ATOM   2411  CD  ILE   147     -15.843 -51.398  17.285  1.00  0.00      PROA
ATOM   2412  HD1 ILE   147     -15.389 -50.488  17.558  1.00  0.00      PROA
ATOM   2413  HD2 ILE   147     -15.634 -51.642  16.198  1.00  0.00      PROA
ATOM   2414  HD3 ILE   147     -15.337 -52.093  17.985  1.00  0.00      PROA
ATOM   2415  C   ILE   147     -20.315 -51.651  17.787  1.00  0.00      PROA
ATOM   2416  O   ILE   147     -19.812 -51.623  18.901  1.00  0.00      PROA
ATOM   2417  N   PHE   148     -21.550 -52.160  17.584  1.00  0.00      PROA
ATOM   2418  HN  PHE   148     -21.975 -52.165  16.682  1.00  0.00      PROA
ATOM   2419  CA  PHE   148     -22.307 -52.772  18.641  1.00  0.00      PROA
ATOM   2420  HA  PHE   148     -21.619 -53.337  19.255  1.00  0.00      PROA
ATOM   2421  CB  PHE   148     -23.141 -51.816  19.531  1.00  0.00      PROA
ATOM   2422  HB1 PHE   148     -23.922 -52.355  20.109  1.00  0.00      PROA
ATOM   2423  HB2 PHE   148     -23.645 -51.047  18.902  1.00  0.00      PROA
ATOM   2424  CG  PHE   148     -22.295 -51.158  20.581  1.00  0.00      PROA
ATOM   2425  CD1 PHE   148     -21.593 -51.913  21.544  1.00  0.00      PROA
ATOM   2426  HD1 PHE   148     -21.606 -52.990  21.502  1.00  0.00      PROA
ATOM   2427  CE1 PHE   148     -20.888 -51.272  22.572  1.00  0.00      PROA
ATOM   2428  HE1 PHE   148     -20.348 -51.851  23.303  1.00  0.00      PROA
ATOM   2429  CZ  PHE   148     -20.895 -49.876  22.657  1.00  0.00      PROA
ATOM   2430  HZ  PHE   148     -20.366 -49.379  23.454  1.00  0.00      PROA
ATOM   2431  CD2 PHE   148     -22.289 -49.762  20.679  1.00  0.00      PROA
ATOM   2432  HD2 PHE   148     -22.845 -49.172  19.965  1.00  0.00      PROA
ATOM   2433  CE2 PHE   148     -21.601 -49.124  21.714  1.00  0.00      PROA
ATOM   2434  HE2 PHE   148     -21.631 -48.050  21.793  1.00  0.00      PROA
ATOM   2435  C   PHE   148     -23.240 -53.787  18.075  1.00  0.00      PROA
ATOM   2436  O   PHE   148     -24.449 -53.591  18.047  1.00  0.00      PROA
ATOM   2437  N   THR   149     -22.685 -54.939  17.683  1.00  0.00      PROA
ATOM   2438  HN  THR   149     -21.701 -55.017  17.520  1.00  0.00      PROA
ATOM   2439  CA  THR   149     -23.331 -56.197  17.966  1.00  0.00      PROA
ATOM   2440  HA  THR   149     -23.909 -56.069  18.873  1.00  0.00      PROA
ATOM   2441  CB  THR   149     -24.313 -56.781  16.943  1.00  0.00      PROA
ATOM   2442  HB  THR   149     -25.343 -56.474  17.231  1.00  0.00      PROA
ATOM   2443  OG1 THR   149     -24.317 -58.200  16.873  1.00  0.00      PROA
ATOM   2444  HG1 THR   149     -23.414 -58.468  16.699  1.00  0.00      PROA
ATOM   2445  CG2 THR   149     -24.058 -56.206  15.553  1.00  0.00      PROA
ATOM   2446 HG21 THR   149     -23.013 -56.377  15.221  1.00  0.00      PROA
ATOM   2447 HG22 THR   149     -24.278 -55.115  15.560  1.00  0.00      PROA
ATOM   2448 HG23 THR   149     -24.752 -56.663  14.822  1.00  0.00      PROA
ATOM   2449  C   THR   149     -22.192 -57.084  18.348  1.00  0.00      PROA
ATOM   2450  O   THR   149     -21.217 -57.254  17.618  1.00  0.00      PROA
ATOM   2451  N   ARG   150     -22.296 -57.608  19.568  1.00  0.00      PROA
ATOM   2452  HN  ARG   150     -23.143 -57.484  20.086  1.00  0.00      PROA
ATOM   2453  CA  ARG   150     -21.291 -58.320  20.286  1.00  0.00      PROA
ATOM   2454  HA  ARG   150     -20.525 -58.689  19.617  1.00  0.00      PROA
ATOM   2455  CB  ARG   150     -20.740 -57.412  21.404  1.00  0.00      PROA
ATOM   2456  HB1 ARG   150     -21.557 -57.196  22.128  1.00  0.00      PROA
ATOM   2457  HB2 ARG   150     -20.460 -56.442  20.933  1.00  0.00      PROA
ATOM   2458  CG  ARG   150     -19.490 -57.931  22.127  1.00  0.00      PROA
ATOM   2459  HG1 ARG   150     -18.672 -58.070  21.382  1.00  0.00      PROA
ATOM   2460  HG2 ARG   150     -19.692 -58.920  22.592  1.00  0.00      PROA
ATOM   2461  CD  ARG   150     -19.014 -56.962  23.219  1.00  0.00      PROA
ATOM   2462  HD1 ARG   150     -18.757 -55.979  22.764  1.00  0.00      PROA
ATOM   2463  HD2 ARG   150     -18.124 -57.366  23.735  1.00  0.00      PROA
ATOM   2464  NE  ARG   150     -20.124 -56.813  24.220  1.00  0.00      PROA
ATOM   2465  HE  ARG   150     -20.591 -57.663  24.492  1.00  0.00      PROA
ATOM   2466  CZ  ARG   150     -20.643 -55.653  24.659  1.00  0.00      PROA
ATOM   2467  NH1 ARG   150     -21.775 -55.676  25.369  1.00  0.00      PROA
ATOM   2468 HH11 ARG   150     -22.183 -54.838  25.729  1.00  0.00      PROA
ATOM   2469 HH12 ARG   150     -22.210 -56.553  25.610  1.00  0.00      PROA
ATOM   2470  NH2 ARG   150     -20.079 -54.471  24.375  1.00  0.00      PROA
ATOM   2471 HH21 ARG   150     -19.236 -54.424  23.835  1.00  0.00      PROA
ATOM   2472 HH22 ARG   150     -20.484 -53.621  24.707  1.00  0.00      PROA
ATOM   2473  C   ARG   150     -22.087 -59.459  20.857  1.00  0.00      PROA
ATOM   2474  O   ARG   150     -23.310 -59.439  20.791  1.00  0.00      PROA
ATOM   2475  N   SER   151     -21.407 -60.502  21.364  1.00  0.00      PROA
ATOM   2476  HN  SER   151     -20.421 -60.489  21.477  1.00  0.00      PROA
ATOM   2477  CA  SER   151     -22.039 -61.785  21.566  1.00  0.00      PROA
ATOM   2478  HA  SER   151     -22.919 -61.858  20.944  1.00  0.00      PROA
ATOM   2479  CB  SER   151     -21.070 -62.927  21.169  1.00  0.00      PROA
ATOM   2480  HB1 SER   151     -20.310 -63.131  21.952  1.00  0.00      PROA
ATOM   2481  HB2 SER   151     -20.526 -62.627  20.252  1.00  0.00      PROA
ATOM   2482  OG  SER   151     -21.765 -64.128  20.873  1.00  0.00      PROA
ATOM   2483  HG1 SER   151     -22.155 -64.427  21.703  1.00  0.00      PROA
ATOM   2484  C   SER   151     -22.428 -61.988  23.011  1.00  0.00      PROA
ATOM   2485  O   SER   151     -22.638 -63.129  23.423  1.00  0.00      PROA
ATOM   2486  N   GLN   152     -22.502 -60.925  23.849  1.00  0.00      PROA
ATOM   2487  HN  GLN   152     -22.390 -59.987  23.529  1.00  0.00      PROA
ATOM   2488  CA  GLN   152     -22.634 -61.114  25.275  1.00  0.00      PROA
ATOM   2489  HA  GLN   152     -22.652 -62.174  25.491  1.00  0.00      PROA
ATOM   2490  CB  GLN   152     -21.416 -60.619  26.074  1.00  0.00      PROA
ATOM   2491  HB1 GLN   152     -21.676 -60.526  27.158  1.00  0.00      PROA
ATOM   2492  HB2 GLN   152     -21.104 -59.617  25.711  1.00  0.00      PROA
ATOM   2493  CG  GLN   152     -20.267 -61.632  25.956  1.00  0.00      PROA
ATOM   2494  HG1 GLN   152     -19.932 -61.700  24.900  1.00  0.00      PROA
ATOM   2495  HG2 GLN   152     -20.617 -62.640  26.272  1.00  0.00      PROA
ATOM   2496  CD  GLN   152     -19.088 -61.219  26.830  1.00  0.00      PROA
ATOM   2497  OE1 GLN   152     -18.006 -60.941  26.313  1.00  0.00      PROA
ATOM   2498  NE2 GLN   152     -19.292 -61.215  28.177  1.00  0.00      PROA
ATOM   2499 HE21 GLN   152     -18.556 -60.953  28.791  1.00  0.00      PROA
ATOM   2500 HE22 GLN   152     -20.193 -61.457  28.546  1.00  0.00      PROA
ATOM   2501  C   GLN   152     -23.883 -60.589  25.906  1.00  0.00      PROA
ATOM   2502  O   GLN   152     -24.065 -59.395  26.118  1.00  0.00      PROA
ATOM   2503  N   LYS   153     -24.718 -61.566  26.323  1.00  0.00      PROA
ATOM   2504  HN  LYS   153     -24.605 -62.498  25.984  1.00  0.00      PROA
ATOM   2505  CA  LYS   153     -25.458 -61.497  27.550  1.00  0.00      PROA
ATOM   2506  HA  LYS   153     -25.259 -60.549  28.025  1.00  0.00      PROA
ATOM   2507  CB  LYS   153     -26.979 -61.731  27.432  1.00  0.00      PROA
ATOM   2508  HB1 LYS   153     -27.406 -62.220  28.338  1.00  0.00      PROA
ATOM   2509  HB2 LYS   153     -27.156 -62.421  26.575  1.00  0.00      PROA
ATOM   2510  CG  LYS   153     -27.722 -60.431  27.224  1.00  0.00      PROA
ATOM   2511  HG1 LYS   153     -28.617 -60.759  26.656  1.00  0.00      PROA
ATOM   2512  HG2 LYS   153     -27.216 -59.760  26.518  1.00  0.00      PROA
ATOM   2513  CD  LYS   153     -28.041 -59.634  28.546  1.00  0.00      PROA
ATOM   2514  HD1 LYS   153     -28.706 -60.302  29.181  1.00  0.00      PROA
ATOM   2515  HD2 LYS   153     -28.705 -58.757  28.227  1.00  0.00      PROA
ATOM   2516  CE  LYS   153     -26.911 -59.098  29.322  1.00  0.00      PROA
ATOM   2517  HE1 LYS   153     -26.264 -58.491  28.660  1.00  0.00      PROA
ATOM   2518  HE2 LYS   153     -26.339 -59.932  29.764  1.00  0.00      PROA
ATOM   2519  NZ  LYS   153     -27.382 -58.242  30.429  1.00  0.00      PROA
ATOM   2520  HZ1 LYS   153     -27.997 -58.788  31.062  1.00  0.00      PROA
ATOM   2521  HZ2 LYS   153     -27.904 -57.430  30.045  1.00  0.00      PROA
ATOM   2522  HZ3 LYS   153     -26.551 -57.900  30.957  1.00  0.00      PROA
ATOM   2523  C   LYS   153     -24.842 -62.548  28.411  1.00  0.00      PROA
ATOM   2524  O   LYS   153     -24.207 -63.461  27.899  1.00  0.00      PROA
ATOM   2525  N   GLU   154     -24.999 -62.400  29.735  1.00  0.00      PROA
ATOM   2526  HN  GLU   154     -25.520 -61.660  30.139  1.00  0.00      PROA
ATOM   2527  CA  GLU   154     -24.363 -63.296  30.665  1.00  0.00      PROA
ATOM   2528  HA  GLU   154     -24.197 -64.249  30.182  1.00  0.00      PROA
ATOM   2529  CB  GLU   154     -23.005 -62.819  31.199  1.00  0.00      PROA
ATOM   2530  HB1 GLU   154     -22.693 -63.500  32.034  1.00  0.00      PROA
ATOM   2531  HB2 GLU   154     -23.063 -61.789  31.608  1.00  0.00      PROA
ATOM   2532  CG  GLU   154     -21.923 -62.897  30.108  1.00  0.00      PROA
ATOM   2533  HG1 GLU   154     -21.938 -61.983  29.482  1.00  0.00      PROA
ATOM   2534  HG2 GLU   154     -22.115 -63.777  29.456  1.00  0.00      PROA
ATOM   2535  CD  GLU   154     -20.567 -63.075  30.768  1.00  0.00      PROA
ATOM   2536  OE1 GLU   154     -20.203 -62.216  31.611  1.00  0.00      PROA
ATOM   2537  OE2 GLU   154     -19.850 -64.058  30.433  1.00  0.00      PROA
ATOM   2538  C   GLU   154     -25.280 -63.603  31.775  1.00  0.00      PROA
ATOM   2539  O   GLU   154     -25.007 -63.273  32.891  1.00  0.00      PROA
ATOM   2540  N   GLY   155     -26.398 -64.270  31.451  1.00  0.00      PROA
ATOM   2541  HN  GLY   155     -26.675 -64.331  30.500  1.00  0.00      PROA
ATOM   2542  CA  GLY   155     -26.998 -65.278  32.299  1.00  0.00      PROA
ATOM   2543  HA1 GLY   155     -28.016 -65.406  31.991  1.00  0.00      PROA
ATOM   2544  HA2 GLY   155     -26.846 -65.048  33.343  1.00  0.00      PROA
ATOM   2545  C   GLY   155     -26.231 -66.454  31.900  1.00  0.00      PROA
ATOM   2546  O   GLY   155     -25.109 -66.488  32.189  1.00  0.00      PROA
ATOM   2547  N   LEU   156     -26.736 -67.246  30.984  1.00  0.00      PROA
ATOM   2548  HN  LEU   156     -27.739 -67.312  30.848  1.00  0.00      PROA
ATOM   2549  CA  LEU   156     -25.969 -68.241  30.260  1.00  0.00      PROA
ATOM   2550  HA  LEU   156     -25.017 -67.777  30.115  1.00  0.00      PROA
ATOM   2551  CB  LEU   156     -25.758 -69.686  30.839  1.00  0.00      PROA
ATOM   2552  HB1 LEU   156     -26.735 -70.243  30.876  1.00  0.00      PROA
ATOM   2553  HB2 LEU   156     -25.460 -69.517  31.914  1.00  0.00      PROA
ATOM   2554  CG  LEU   156     -24.677 -70.545  30.204  1.00  0.00      PROA
ATOM   2555  HG  LEU   156     -24.136 -71.026  31.058  1.00  0.00      PROA
ATOM   2556  CD1 LEU   156     -25.160 -71.631  29.320  1.00  0.00      PROA
ATOM   2557 HD11 LEU   156     -25.480 -72.231  29.895  1.00  0.00      PROA
ATOM   2558 HD12 LEU   156     -24.519 -72.400  29.159  1.00  0.00      PROA
ATOM   2559 HD13 LEU   156     -25.776 -71.414  28.466  1.00  0.00      PROA
ATOM   2560  CD2 LEU   156     -23.644 -69.785  29.383  1.00  0.00      PROA
ATOM   2561 HD21 LEU   156     -23.182 -68.984  29.994  1.00  0.00      PROA
ATOM   2562 HD22 LEU   156     -24.104 -69.331  28.479  1.00  0.00      PROA
ATOM   2563 HD23 LEU   156     -22.841 -70.475  29.047  1.00  0.00      PROA
ATOM   2564  C   LEU   156     -26.674 -68.263  28.942  1.00  0.00      PROA
ATOM   2565  O   LEU   156     -26.901 -69.300  28.332  1.00  0.00      PROA
ATOM   2566  N   HSD   157     -27.037 -67.052  28.478  1.00  0.00      PROA
ATOM   2567  HN  HSD   157     -26.887 -66.236  29.028  1.00  0.00      PROA
ATOM   2568  CA  HSD   157     -27.453 -66.800  27.126  1.00  0.00      PROA
ATOM   2569  HA  HSD   157     -27.800 -67.708  26.651  1.00  0.00      PROA
ATOM   2570  CB  HSD   157     -28.493 -65.661  27.014  1.00  0.00      PROA
ATOM   2571  HB1 HSD   157     -28.801 -65.525  25.955  1.00  0.00      PROA
ATOM   2572  HB2 HSD   157     -28.040 -64.707  27.368  1.00  0.00      PROA
ATOM   2573  ND1 HSD   157     -30.614 -64.852  28.097  1.00  0.00      PROA
ATOM   2574  HD1 HSD   157     -30.543 -63.909  27.774  1.00  0.00      PROA
ATOM   2575  CG  HSD   157     -29.726 -65.869  27.831  1.00  0.00      PROA
ATOM   2576  CE1 HSD   157     -31.586 -65.372  28.881  1.00  0.00      PROA
ATOM   2577  HE1 HSD   157     -32.430 -64.788  29.248  1.00  0.00      PROA
ATOM   2578  NE2 HSD   157     -31.377 -66.649  29.137  1.00  0.00      PROA
ATOM   2579  CD2 HSD   157     -30.208 -66.965  28.475  1.00  0.00      PROA
ATOM   2580  HD2 HSD   157     -29.815 -67.971  28.526  1.00  0.00      PROA
ATOM   2581  C   HSD   157     -26.224 -66.291  26.445  1.00  0.00      PROA
ATOM   2582  O   HSD   157     -25.290 -65.874  27.117  1.00  0.00      PROA
ATOM   2583  N   TYR   158     -26.228 -66.272  25.103  1.00  0.00      PROA
ATOM   2584  HN  TYR   158     -26.965 -66.688  24.578  1.00  0.00      PROA
ATOM   2585  CA  TYR   158     -25.311 -65.462  24.337  1.00  0.00      PROA
ATOM   2586  HA  TYR   158     -24.918 -64.674  24.966  1.00  0.00      PROA
ATOM   2587  CB  TYR   158     -24.153 -66.233  23.656  1.00  0.00      PROA
ATOM   2588  HB1 TYR   158     -23.557 -65.568  22.995  1.00  0.00      PROA
ATOM   2589  HB2 TYR   158     -24.551 -67.076  23.054  1.00  0.00      PROA
ATOM   2590  CG  TYR   158     -23.227 -66.771  24.723  1.00  0.00      PROA
ATOM   2591  CD1 TYR   158     -22.966 -68.148  24.851  1.00  0.00      PROA
ATOM   2592  HD1 TYR   158     -23.383 -68.843  24.137  1.00  0.00      PROA
ATOM   2593  CE1 TYR   158     -22.223 -68.639  25.935  1.00  0.00      PROA
ATOM   2594  HE1 TYR   158     -22.065 -69.704  26.036  1.00  0.00      PROA
ATOM   2595  CZ  TYR   158     -21.728 -67.753  26.900  1.00  0.00      PROA
ATOM   2596  OH  TYR   158     -21.035 -68.240  28.031  1.00  0.00      PROA
ATOM   2597  HH  TYR   158     -20.781 -67.480  28.565  1.00  0.00      PROA
ATOM   2598  CD2 TYR   158     -22.652 -65.889  25.656  1.00  0.00      PROA
ATOM   2599  HD2 TYR   158     -22.824 -64.826  25.576  1.00  0.00      PROA
ATOM   2600  CE2 TYR   158     -21.929 -66.376  26.752  1.00  0.00      PROA
ATOM   2601  HE2 TYR   158     -21.545 -65.683  27.487  1.00  0.00      PROA
ATOM   2602  C   TYR   158     -26.182 -64.791  23.328  1.00  0.00      PROA
ATOM   2603  O   TYR   158     -27.044 -65.430  22.724  1.00  0.00      PROA
ATOM   2604  N   THR   159     -26.033 -63.461  23.203  1.00  0.00      PROA
ATOM   2605  HN  THR   159     -25.283 -62.977  23.652  1.00  0.00      PROA
ATOM   2606  CA  THR   159     -26.997 -62.606  22.551  1.00  0.00      PROA
ATOM   2607  HA  THR   159     -27.803 -63.207  22.156  1.00  0.00      PROA
ATOM   2608  CB  THR   159     -27.588 -61.610  23.547  1.00  0.00      PROA
ATOM   2609  HB  THR   159     -27.924 -62.175  24.446  1.00  0.00      PROA
ATOM   2610  OG1 THR   159     -26.670 -60.627  23.994  1.00  0.00      PROA
ATOM   2611  HG1 THR   159     -25.950 -61.096  24.434  1.00  0.00      PROA
ATOM   2612  CG2 THR   159     -28.820 -60.936  22.931  1.00  0.00      PROA
ATOM   2613 HG21 THR   159     -29.556 -61.691  22.601  1.00  0.00      PROA
ATOM   2614 HG22 THR   159     -28.538 -60.298  22.074  1.00  0.00      PROA
ATOM   2615 HG23 THR   159     -29.301 -60.303  23.665  1.00  0.00      PROA
ATOM   2616  C   THR   159     -26.306 -61.929  21.397  1.00  0.00      PROA
ATOM   2617  O   THR   159     -25.208 -61.421  21.553  1.00  0.00      PROA
ATOM   2618  N   CYS   160     -26.949 -61.946  20.208  1.00  0.00      PROA
ATOM   2619  HN  CYS   160     -27.846 -62.355  20.109  1.00  0.00      PROA
ATOM   2620  CA  CYS   160     -26.366 -61.442  18.977  1.00  0.00      PROA
ATOM   2621  HA  CYS   160     -25.330 -61.175  19.138  1.00  0.00      PROA
ATOM   2622  CB  CYS   160     -26.464 -62.513  17.856  1.00  0.00      PROA
ATOM   2623  HB1 CYS   160     -27.520 -62.657  17.542  1.00  0.00      PROA
ATOM   2624  HB2 CYS   160     -26.132 -63.466  18.318  1.00  0.00      PROA
ATOM   2625  SG  CYS   160     -25.394 -62.186  16.412  1.00  0.00      PROA
ATOM   2626  HG1 CYS   160     -26.146 -61.199  15.936  1.00  0.00      PROA
ATOM   2627  C   CYS   160     -27.122 -60.198  18.571  1.00  0.00      PROA
ATOM   2628  O   CYS   160     -27.130 -59.806  17.409  1.00  0.00      PROA
ATOM   2629  N   SER   161     -27.813 -59.549  19.537  1.00  0.00      PROA
ATOM   2630  HN  SER   161     -27.805 -59.871  20.475  1.00  0.00      PROA
ATOM   2631  CA  SER   161     -28.531 -58.318  19.307  1.00  0.00      PROA
ATOM   2632  HA  SER   161     -29.081 -58.406  18.379  1.00  0.00      PROA
ATOM   2633  CB  SER   161     -29.505 -57.972  20.457  1.00  0.00      PROA
ATOM   2634  HB1 SER   161     -30.045 -57.023  20.259  1.00  0.00      PROA
ATOM   2635  HB2 SER   161     -28.955 -57.873  21.421  1.00  0.00      PROA
ATOM   2636  OG  SER   161     -30.480 -58.997  20.592  1.00  0.00      PROA
ATOM   2637  HG1 SER   161     -29.991 -59.777  20.865  1.00  0.00      PROA
ATOM   2638  C   SER   161     -27.567 -57.178  19.185  1.00  0.00      PROA
ATOM   2639  O   SER   161     -26.393 -57.286  19.537  1.00  0.00      PROA
ATOM   2640  N   SER   162     -28.071 -56.019  18.700  1.00  0.00      PROA
ATOM   2641  HN  SER   162     -28.999 -55.969  18.351  1.00  0.00      PROA
ATOM   2642  CA  SER   162     -27.384 -54.758  18.809  1.00  0.00      PROA
ATOM   2643  HA  SER   162     -26.389 -54.892  18.415  1.00  0.00      PROA
ATOM   2644  CB  SER   162     -28.116 -53.616  18.059  1.00  0.00      PROA
ATOM   2645  HB1 SER   162     -29.106 -53.403  18.519  1.00  0.00      PROA
ATOM   2646  HB2 SER   162     -28.273 -53.943  17.005  1.00  0.00      PROA
ATOM   2647  OG  SER   162     -27.352 -52.418  18.033  1.00  0.00      PROA
ATOM   2648  HG1 SER   162     -27.304 -52.095  18.946  1.00  0.00      PROA
ATOM   2649  C   SER   162     -27.313 -54.435  20.276  1.00  0.00      PROA
ATOM   2650  O   SER   162     -28.327 -54.521  20.970  1.00  0.00      PROA
ATOM   2651  N   HSD   163     -26.112 -54.103  20.784  1.00  0.00      PROA
ATOM   2652  HN  HSD   163     -25.297 -54.038  20.215  1.00  0.00      PROA
ATOM   2653  CA  HSD   163     -25.949 -53.786  22.177  1.00  0.00      PROA
ATOM   2654  HA  HSD   163     -26.723 -54.305  22.727  1.00  0.00      PROA
ATOM   2655  CB  HSD   163     -24.629 -54.279  22.790  1.00  0.00      PROA
ATOM   2656  HB1 HSD   163     -24.375 -53.736  23.718  1.00  0.00      PROA
ATOM   2657  HB2 HSD   163     -23.797 -54.140  22.068  1.00  0.00      PROA
ATOM   2658  ND1 HSD   163     -25.494 -56.186  24.232  1.00  0.00      PROA
ATOM   2659  HD1 HSD   163     -25.917 -55.624  24.933  1.00  0.00      PROA
ATOM   2660  CG  HSD   163     -24.811 -55.733  23.124  1.00  0.00      PROA
ATOM   2661  CE1 HSD   163     -25.490 -57.543  24.168  1.00  0.00      PROA
ATOM   2662  HE1 HSD   163     -25.966 -58.175  24.918  1.00  0.00      PROA
ATOM   2663  NE2 HSD   163     -24.846 -57.977  23.107  1.00  0.00      PROA
ATOM   2664  CD2 HSD   163     -24.424 -56.845  22.449  1.00  0.00      PROA
ATOM   2665  HD2 HSD   163     -23.891 -56.921  21.517  1.00  0.00      PROA
ATOM   2666  C   HSD   163     -26.240 -52.343  22.398  1.00  0.00      PROA
ATOM   2667  O   HSD   163     -26.157 -51.526  21.488  1.00  0.00      PROA
ATOM   2668  N   PHE   164     -26.710 -52.071  23.622  1.00  0.00      PROA
ATOM   2669  HN  PHE   164     -26.673 -52.744  24.353  1.00  0.00      PROA
ATOM   2670  CA  PHE   164     -27.517 -50.925  23.915  1.00  0.00      PROA
ATOM   2671  HA  PHE   164     -27.723 -50.354  23.031  1.00  0.00      PROA
ATOM   2672  CB  PHE   164     -28.847 -51.380  24.595  1.00  0.00      PROA
ATOM   2673  HB1 PHE   164     -29.449 -50.483  24.849  1.00  0.00      PROA
ATOM   2674  HB2 PHE   164     -28.631 -51.942  25.528  1.00  0.00      PROA
ATOM   2675  CG  PHE   164     -29.703 -52.255  23.696  1.00  0.00      PROA
ATOM   2676  CD1 PHE   164     -30.372 -53.388  24.201  1.00  0.00      PROA
ATOM   2677  HD1 PHE   164     -30.209 -53.693  25.217  1.00  0.00      PROA
ATOM   2678  CE1 PHE   164     -31.299 -54.090  23.417  1.00  0.00      PROA
ATOM   2679  HE1 PHE   164     -31.813 -54.949  23.825  1.00  0.00      PROA
ATOM   2680  CZ  PHE   164     -31.562 -53.672  22.108  1.00  0.00      PROA
ATOM   2681  HZ  PHE   164     -32.278 -54.208  21.502  1.00  0.00      PROA
ATOM   2682  CD2 PHE   164     -29.978 -51.857  22.375  1.00  0.00      PROA
ATOM   2683  HD2 PHE   164     -29.512 -50.971  21.970  1.00  0.00      PROA
ATOM   2684  CE2 PHE   164     -30.897 -52.559  21.587  1.00  0.00      PROA
ATOM   2685  HE2 PHE   164     -31.102 -52.221  20.584  1.00  0.00      PROA
ATOM   2686  C   PHE   164     -26.705 -50.051  24.743  1.00  0.00      PROA
ATOM   2687  O   PHE   164     -27.037 -49.943  25.788  1.00  0.00      PROA
ATOM   2688  N   PRO   165     -25.607 -49.477  24.426  1.00  0.00      PROA
ATOM   2689  CD  PRO   165     -24.392 -49.808  25.183  1.00  0.00      PROA
ATOM   2690  HD1 PRO   165     -23.834 -50.562  24.586  1.00  0.00      PROA
ATOM   2691  HD2 PRO   165     -24.595 -50.217  26.198  1.00  0.00      PROA
ATOM   2692  CA  PRO   165     -25.602 -48.044  24.197  1.00  0.00      PROA
ATOM   2693  HA  PRO   165     -26.096 -47.553  25.022  1.00  0.00      PROA
ATOM   2694  CB  PRO   165     -24.123 -47.683  24.147  1.00  0.00      PROA
ATOM   2695  HB1 PRO   165     -23.947 -46.598  24.286  1.00  0.00      PROA
ATOM   2696  HB2 PRO   165     -23.665 -48.019  23.189  1.00  0.00      PROA
ATOM   2697  CG  PRO   165     -23.570 -48.516  25.290  1.00  0.00      PROA
ATOM   2698  HG1 PRO   165     -22.481 -48.697  25.202  1.00  0.00      PROA
ATOM   2699  HG2 PRO   165     -23.788 -48.011  26.257  1.00  0.00      PROA
ATOM   2700  C   PRO   165     -26.257 -47.723  22.882  1.00  0.00      PROA
ATOM   2701  O   PRO   165     -26.090 -48.516  21.968  1.00  0.00      PROA
ATOM   2702  N   TYR   166     -27.008 -46.611  22.722  1.00  0.00      PROA
ATOM   2703  HN  TYR   166     -27.491 -46.484  21.866  1.00  0.00      PROA
ATOM   2704  CA  TYR   166     -27.114 -45.487  23.610  1.00  0.00      PROA
ATOM   2705  HA  TYR   166     -26.124 -45.262  23.979  1.00  0.00      PROA
ATOM   2706  CB  TYR   166     -27.708 -44.224  22.924  1.00  0.00      PROA
ATOM   2707  HB1 TYR   166     -27.599 -43.333  23.578  1.00  0.00      PROA
ATOM   2708  HB2 TYR   166     -28.793 -44.393  22.727  1.00  0.00      PROA
ATOM   2709  CG  TYR   166     -27.038 -43.888  21.611  1.00  0.00      PROA
ATOM   2710  CD1 TYR   166     -25.652 -44.009  21.369  1.00  0.00      PROA
ATOM   2711  HD1 TYR   166     -24.992 -44.342  22.155  1.00  0.00      PROA
ATOM   2712  CE1 TYR   166     -25.123 -43.741  20.095  1.00  0.00      PROA
ATOM   2713  HE1 TYR   166     -24.067 -43.876  19.914  1.00  0.00      PROA
ATOM   2714  CZ  TYR   166     -25.975 -43.326  19.062  1.00  0.00      PROA
ATOM   2715  OH  TYR   166     -25.469 -43.095  17.769  1.00  0.00      PROA
ATOM   2716  HH  TYR   166     -24.521 -43.223  17.792  1.00  0.00      PROA
ATOM   2717  CD2 TYR   166     -27.861 -43.438  20.571  1.00  0.00      PROA
ATOM   2718  HD2 TYR   166     -28.923 -43.344  20.730  1.00  0.00      PROA
ATOM   2719  CE2 TYR   166     -27.340 -43.161  19.307  1.00  0.00      PROA
ATOM   2720  HE2 TYR   166     -28.008 -42.839  18.523  1.00  0.00      PROA
ATOM   2721  C   TYR   166     -27.977 -45.860  24.779  1.00  0.00      PROA
ATOM   2722  O   TYR   166     -28.602 -46.917  24.801  1.00  0.00      PROA
ATOM   2723  N   SER   167     -27.987 -44.972  25.795  1.00  0.00      PROA
ATOM   2724  HN  SER   167     -27.497 -44.114  25.704  1.00  0.00      PROA
ATOM   2725  CA  SER   167     -28.513 -45.207  27.110  1.00  0.00      PROA
ATOM   2726  HA  SER   167     -27.976 -46.036  27.546  1.00  0.00      PROA
ATOM   2727  CB  SER   167     -28.320 -43.965  28.002  1.00  0.00      PROA
ATOM   2728  HB1 SER   167     -28.712 -44.148  29.004  1.00  0.00      PROA
ATOM   2729  HB2 SER   167     -28.825 -43.077  27.567  1.00  0.00      PROA
ATOM   2730  OG  SER   167     -26.939 -43.688  28.137  1.00  0.00      PROA
ATOM   2731  HG1 SER   167     -26.566 -44.417  28.652  1.00  0.00      PROA
ATOM   2732  C   SER   167     -29.945 -45.613  27.025  1.00  0.00      PROA
ATOM   2733  O   SER   167     -30.383 -46.538  27.735  1.00  0.00      PROA
ATOM   2734  N   GLN   168     -30.748 -44.906  26.202  1.00  0.00      PROA
ATOM   2735  HN  GLN   168     -30.396 -44.151  25.668  1.00  0.00      PROA
ATOM   2736  CA  GLN   168     -32.056 -45.378  25.860  1.00  0.00      PROA
ATOM   2737  HA  GLN   168     -32.507 -45.857  26.713  1.00  0.00      PROA
ATOM   2738  CB  GLN   168     -32.995 -44.261  25.405  1.00  0.00      PROA
ATOM   2739  HB1 GLN   168     -33.967 -44.706  25.079  1.00  0.00      PROA
ATOM   2740  HB2 GLN   168     -32.554 -43.708  24.545  1.00  0.00      PROA
ATOM   2741  CG  GLN   168     -33.230 -43.298  26.575  1.00  0.00      PROA
ATOM   2742  HG1 GLN   168     -32.298 -42.761  26.841  1.00  0.00      PROA
ATOM   2743  HG2 GLN   168     -33.566 -43.874  27.467  1.00  0.00      PROA
ATOM   2744  CD  GLN   168     -34.327 -42.316  26.198  1.00  0.00      PROA
ATOM   2745  OE1 GLN   168     -35.486 -42.631  26.385  1.00  0.00      PROA
ATOM   2746  NE2 GLN   168     -33.932 -41.136  25.651  1.00  0.00      PROA
ATOM   2747 HE21 GLN   168     -34.611 -40.458  25.388  1.00  0.00      PROA
ATOM   2748 HE22 GLN   168     -32.963 -40.957  25.518  1.00  0.00      PROA
ATOM   2749  C   GLN   168     -31.866 -46.401  24.794  1.00  0.00      PROA
ATOM   2750  O   GLN   168     -31.307 -46.121  23.729  1.00  0.00      PROA
ATOM   2751  N   TYR   169     -32.308 -47.632  25.104  1.00  0.00      PROA
ATOM   2752  HN  TYR   169     -32.789 -47.805  25.954  1.00  0.00      PROA
ATOM   2753  CA  TYR   169     -31.968 -48.815  24.355  1.00  0.00      PROA
ATOM   2754  HA  TYR   169     -30.938 -48.724  24.034  1.00  0.00      PROA
ATOM   2755  CB  TYR   169     -32.075 -50.082  25.243  1.00  0.00      PROA
ATOM   2756  HB1 TYR   169     -31.359 -49.939  25.995  1.00  0.00      PROA
ATOM   2757  HB2 TYR   169     -31.775 -50.974  24.665  1.00  0.00      PROA
ATOM   2758  CG  TYR   169     -33.389 -50.403  25.906  1.00  0.00      PROA
ATOM   2759  CD1 TYR   169     -33.565 -50.393  27.308  1.00  0.00      PROA
ATOM   2760  HD1 TYR   169     -32.785 -50.007  27.946  1.00  0.00      PROA
ATOM   2761  CE1 TYR   169     -34.703 -50.971  27.890  1.00  0.00      PROA
ATOM   2762  HE1 TYR   169     -34.808 -50.992  28.965  1.00  0.00      PROA
ATOM   2763  CZ  TYR   169     -35.665 -51.552  27.079  1.00  0.00      PROA
ATOM   2764  OH  TYR   169     -36.738 -52.146  27.702  1.00  0.00      PROA
ATOM   2765  HH  TYR   169     -36.719 -52.144  28.617  1.00  0.00      PROA
ATOM   2766  CD2 TYR   169     -34.391 -50.970  25.110  1.00  0.00      PROA
ATOM   2767  HD2 TYR   169     -34.259 -51.049  24.042  1.00  0.00      PROA
ATOM   2768  CE2 TYR   169     -35.523 -51.536  25.684  1.00  0.00      PROA
ATOM   2769  HE2 TYR   169     -36.254 -51.999  25.039  1.00  0.00      PROA
ATOM   2770  C   TYR   169     -32.819 -48.926  23.116  1.00  0.00      PROA
ATOM   2771  O   TYR   169     -32.504 -49.653  22.179  1.00  0.00      PROA
ATOM   2772  N   GLN   170     -33.915 -48.141  23.095  1.00  0.00      PROA
ATOM   2773  HN  GLN   170     -34.098 -47.538  23.866  1.00  0.00      PROA
ATOM   2774  CA  GLN   170     -34.898 -48.086  22.058  1.00  0.00      PROA
ATOM   2775  HA  GLN   170     -34.888 -48.999  21.482  1.00  0.00      PROA
ATOM   2776  CB  GLN   170     -36.270 -47.885  22.710  1.00  0.00      PROA
ATOM   2777  HB1 GLN   170     -36.572 -48.862  23.159  1.00  0.00      PROA
ATOM   2778  HB2 GLN   170     -37.011 -47.621  21.927  1.00  0.00      PROA
ATOM   2779  CG  GLN   170     -36.260 -46.822  23.814  1.00  0.00      PROA
ATOM   2780  HG1 GLN   170     -35.893 -45.854  23.412  1.00  0.00      PROA
ATOM   2781  HG2 GLN   170     -35.625 -47.121  24.668  1.00  0.00      PROA
ATOM   2782  CD  GLN   170     -37.622 -46.595  24.333  1.00  0.00      PROA
ATOM   2783  OE1 GLN   170     -38.034 -45.424  24.254  1.00  0.00      PROA
ATOM   2784  NE2 GLN   170     -38.294 -47.707  24.828  1.00  0.00      PROA
ATOM   2785 HE21 GLN   170     -37.883 -48.589  24.835  1.00  0.00      PROA
ATOM   2786 HE22 GLN   170     -39.230 -47.587  25.233  1.00  0.00      PROA
ATOM   2787  C   GLN   170     -34.634 -46.928  21.135  1.00  0.00      PROA
ATOM   2788  O   GLN   170     -35.326 -46.760  20.136  1.00  0.00      PROA
ATOM   2789  N   PHE   171     -33.587 -46.114  21.437  1.00  0.00      PROA
ATOM   2790  HN  PHE   171     -33.025 -46.269  22.245  1.00  0.00      PROA
ATOM   2791  CA  PHE   171     -33.190 -45.006  20.604  1.00  0.00      PROA
ATOM   2792  HA  PHE   171     -34.092 -44.571  20.197  1.00  0.00      PROA
ATOM   2793  CB  PHE   171     -32.411 -43.922  21.420  1.00  0.00      PROA
ATOM   2794  HB1 PHE   171     -31.449 -44.347  21.778  1.00  0.00      PROA
ATOM   2795  HB2 PHE   171     -33.026 -43.653  22.303  1.00  0.00      PROA
ATOM   2796  CG  PHE   171     -32.120 -42.621  20.687  1.00  0.00      PROA
ATOM   2797  CD1 PHE   171     -31.098 -41.772  21.152  1.00  0.00      PROA
ATOM   2798  HD1 PHE   171     -30.537 -42.063  22.018  1.00  0.00      PROA
ATOM   2799  CE1 PHE   171     -30.791 -40.575  20.492  1.00  0.00      PROA
ATOM   2800  HE1 PHE   171     -29.995 -39.945  20.858  1.00  0.00      PROA
ATOM   2801  CZ  PHE   171     -31.515 -40.201  19.356  1.00  0.00      PROA
ATOM   2802  HZ  PHE   171     -31.278 -39.282  18.839  1.00  0.00      PROA
ATOM   2803  CD2 PHE   171     -32.867 -42.199  19.570  1.00  0.00      PROA
ATOM   2804  HD2 PHE   171     -33.685 -42.794  19.195  1.00  0.00      PROA
ATOM   2805  CE2 PHE   171     -32.560 -41.011  18.901  1.00  0.00      PROA
ATOM   2806  HE2 PHE   171     -33.135 -40.717  18.035  1.00  0.00      PROA
ATOM   2807  C   PHE   171     -32.353 -45.548  19.462  1.00  0.00      PROA
ATOM   2808  O   PHE   171     -32.360 -44.990  18.372  1.00  0.00      PROA
ATOM   2809  N   TRP   172     -31.672 -46.711  19.667  1.00  0.00      PROA
ATOM   2810  HN  TRP   172     -31.675 -47.161  20.557  1.00  0.00      PROA
ATOM   2811  CA  TRP   172     -30.949 -47.404  18.618  1.00  0.00      PROA
ATOM   2812  HA  TRP   172     -30.489 -46.658  17.984  1.00  0.00      PROA
ATOM   2813  CB  TRP   172     -29.870 -48.383  19.145  1.00  0.00      PROA
ATOM   2814  HB1 TRP   172     -29.889 -49.383  18.656  1.00  0.00      PROA
ATOM   2815  HB2 TRP   172     -30.056 -48.567  20.226  1.00  0.00      PROA
ATOM   2816  CG  TRP   172     -28.495 -47.845  18.960  1.00  0.00      PROA
ATOM   2817  CD1 TRP   172     -27.967 -46.889  19.770  1.00  0.00      PROA
ATOM   2818  HD1 TRP   172     -28.503 -46.414  20.574  1.00  0.00      PROA
ATOM   2819  NE1 TRP   172     -26.682 -46.627  19.402  1.00  0.00      PROA
ATOM   2820  HE1 TRP   172     -26.082 -46.002  19.845  1.00  0.00      PROA
ATOM   2821  CE2 TRP   172     -26.358 -47.368  18.311  1.00  0.00      PROA
ATOM   2822  CD2 TRP   172     -27.495 -48.135  17.969  1.00  0.00      PROA
ATOM   2823  CE3 TRP   172     -27.455 -48.955  16.843  1.00  0.00      PROA
ATOM   2824  HE3 TRP   172     -28.303 -49.548  16.558  1.00  0.00      PROA
ATOM   2825  CZ3 TRP   172     -26.288 -48.984  16.080  1.00  0.00      PROA
ATOM   2826  HZ3 TRP   172     -26.245 -49.598  15.195  1.00  0.00      PROA
ATOM   2827  CZ2 TRP   172     -25.188 -47.422  17.579  1.00  0.00      PROA
ATOM   2828  HZ2 TRP   172     -24.322 -46.834  17.838  1.00  0.00      PROA
ATOM   2829  CH2 TRP   172     -25.178 -48.228  16.443  1.00  0.00      PROA
ATOM   2830  HH2 TRP   172     -24.301 -48.242  15.820  1.00  0.00      PROA
ATOM   2831  C   TRP   172     -31.863 -48.208  17.754  1.00  0.00      PROA
ATOM   2832  O   TRP   172     -31.502 -48.551  16.632  1.00  0.00      PROA
ATOM   2833  N   LYS   173     -33.077 -48.506  18.247  1.00  0.00      PROA
ATOM   2834  HN  LYS   173     -33.361 -48.201  19.153  1.00  0.00      PROA
ATOM   2835  CA  LYS   173     -34.069 -49.253  17.514  1.00  0.00      PROA
ATOM   2836  HA  LYS   173     -33.589 -49.753  16.689  1.00  0.00      PROA
ATOM   2837  CB  LYS   173     -34.762 -50.329  18.389  1.00  0.00      PROA
ATOM   2838  HB1 LYS   173     -35.872 -50.334  18.268  1.00  0.00      PROA
ATOM   2839  HB2 LYS   173     -34.607 -50.066  19.459  1.00  0.00      PROA
ATOM   2840  CG  LYS   173     -34.225 -51.805  18.126  1.00  0.00      PROA
ATOM   2841  HG1 LYS   173     -33.293 -51.379  18.610  1.00  0.00      PROA
ATOM   2842  HG2 LYS   173     -34.811 -51.617  17.170  1.00  0.00      PROA
ATOM   2843  CD  LYS   173     -33.167 -52.362  17.077  1.00  0.00      PROA
ATOM   2844  HD1 LYS   173     -32.616 -51.528  16.588  1.00  0.00      PROA
ATOM   2845  HD2 LYS   173     -33.678 -52.934  16.266  1.00  0.00      PROA
ATOM   2846  CE  LYS   173     -32.131 -53.310  17.700  1.00  0.00      PROA
ATOM   2847  HE1 LYS   173     -31.523 -52.783  18.464  1.00  0.00      PROA
ATOM   2848  HE2 LYS   173     -31.457 -53.710  16.914  1.00  0.00      PROA
ATOM   2849  NZ  LYS   173     -32.799 -54.457  18.354  1.00  0.00      PROA
ATOM   2850  HZ1 LYS   173     -33.369 -54.973  17.653  1.00  0.00      PROA
ATOM   2851  HZ2 LYS   173     -33.422 -54.107  19.113  1.00  0.00      PROA
ATOM   2852  HZ3 LYS   173     -32.083 -55.094  18.751  1.00  0.00      PROA
ATOM   2853  C   LYS   173     -35.045 -48.318  16.864  1.00  0.00      PROA
ATOM   2854  O   LYS   173     -36.113 -48.729  16.436  1.00  0.00      PROA
ATOM   2855  N   ASN   174     -34.646 -47.035  16.733  1.00  0.00      PROA
ATOM   2856  HN  ASN   174     -33.787 -46.726  17.126  1.00  0.00      PROA
ATOM   2857  CA  ASN   174     -35.346 -46.054  15.944  1.00  0.00      PROA
ATOM   2858  HA  ASN   174     -36.112 -46.518  15.336  1.00  0.00      PROA
ATOM   2859  CB  ASN   174     -35.920 -44.924  16.835  1.00  0.00      PROA
ATOM   2860  HB1 ASN   174     -36.228 -44.048  16.223  1.00  0.00      PROA
ATOM   2861  HB2 ASN   174     -35.145 -44.590  17.557  1.00  0.00      PROA
ATOM   2862  CG  ASN   174     -37.157 -45.416  17.592  1.00  0.00      PROA
ATOM   2863  OD1 ASN   174     -37.688 -46.499  17.360  1.00  0.00      PROA
ATOM   2864  ND2 ASN   174     -37.636 -44.557  18.535  1.00  0.00      PROA
ATOM   2865 HD21 ASN   174     -37.192 -43.680  18.682  1.00  0.00      PROA
ATOM   2866 HD22 ASN   174     -38.446 -44.812  19.065  1.00  0.00      PROA
ATOM   2867  C   ASN   174     -34.343 -45.428  15.008  1.00  0.00      PROA
ATOM   2868  O   ASN   174     -34.707 -44.653  14.133  1.00  0.00      PROA
ATOM   2869  N   PHE   175     -33.046 -45.778  15.162  1.00  0.00      PROA
ATOM   2870  HN  PHE   175     -32.783 -46.456  15.840  1.00  0.00      PROA
ATOM   2871  CA  PHE   175     -31.942 -45.149  14.476  1.00  0.00      PROA
ATOM   2872  HA  PHE   175     -32.250 -44.219  14.017  1.00  0.00      PROA
ATOM   2873  CB  PHE   175     -30.807 -44.928  15.526  1.00  0.00      PROA
ATOM   2874  HB1 PHE   175     -30.465 -45.894  15.947  1.00  0.00      PROA
ATOM   2875  HB2 PHE   175     -31.276 -44.346  16.346  1.00  0.00      PROA
ATOM   2876  CG  PHE   175     -29.568 -44.160  15.110  1.00  0.00      PROA
ATOM   2877  CD1 PHE   175     -29.080 -43.149  15.962  1.00  0.00      PROA
ATOM   2878  HD1 PHE   175     -29.631 -42.886  16.852  1.00  0.00      PROA
ATOM   2879  CE1 PHE   175     -27.875 -42.493  15.687  1.00  0.00      PROA
ATOM   2880  HE1 PHE   175     -27.519 -41.718  16.351  1.00  0.00      PROA
ATOM   2881  CZ  PHE   175     -27.143 -42.831  14.547  1.00  0.00      PROA
ATOM   2882  HZ  PHE   175     -26.225 -42.310  14.327  1.00  0.00      PROA
ATOM   2883  CD2 PHE   175     -28.795 -44.508  13.987  1.00  0.00      PROA
ATOM   2884  HD2 PHE   175     -29.081 -45.319  13.342  1.00  0.00      PROA
ATOM   2885  CE2 PHE   175     -27.604 -43.835  13.693  1.00  0.00      PROA
ATOM   2886  HE2 PHE   175     -27.032 -44.107  12.819  1.00  0.00      PROA
ATOM   2887  C   PHE   175     -31.522 -46.133  13.425  1.00  0.00      PROA
ATOM   2888  O   PHE   175     -31.341 -45.794  12.260  1.00  0.00      PROA
ATOM   2889  N   GLN   176     -31.384 -47.410  13.841  1.00  0.00      PROA
ATOM   2890  HN  GLN   176     -31.580 -47.661  14.788  1.00  0.00      PROA
ATOM   2891  CA  GLN   176     -30.885 -48.486  13.030  1.00  0.00      PROA
ATOM   2892  HA  GLN   176     -30.115 -48.116  12.367  1.00  0.00      PROA
ATOM   2893  CB  GLN   176     -30.344 -49.581  13.958  1.00  0.00      PROA
ATOM   2894  HB1 GLN   176     -31.206 -50.030  14.510  1.00  0.00      PROA
ATOM   2895  HB2 GLN   176     -29.690 -49.103  14.721  1.00  0.00      PROA
ATOM   2896  CG  GLN   176     -29.510 -50.656  13.249  1.00  0.00      PROA
ATOM   2897  HG1 GLN   176     -28.444 -50.357  13.203  1.00  0.00      PROA
ATOM   2898  HG2 GLN   176     -29.861 -50.832  12.211  1.00  0.00      PROA
ATOM   2899  CD  GLN   176     -29.663 -51.970  14.017  1.00  0.00      PROA
ATOM   2900  OE1 GLN   176     -30.131 -52.949  13.450  1.00  0.00      PROA
ATOM   2901  NE2 GLN   176     -29.309 -51.939  15.333  1.00  0.00      PROA
ATOM   2902 HE21 GLN   176     -28.958 -51.099  15.736  1.00  0.00      PROA
ATOM   2903 HE22 GLN   176     -29.390 -52.770  15.878  1.00  0.00      PROA
ATOM   2904  C   GLN   176     -32.020 -49.075  12.237  1.00  0.00      PROA
ATOM   2905  O   GLN   176     -31.810 -49.692  11.197  1.00  0.00      PROA
ATOM   2906  N   THR   177     -33.268 -48.822  12.699  1.00  0.00      PROA
ATOM   2907  HN  THR   177     -33.402 -48.337  13.560  1.00  0.00      PROA
ATOM   2908  CA  THR   177     -34.494 -49.119  11.989  1.00  0.00      PROA
ATOM   2909  HA  THR   177     -34.448 -50.137  11.630  1.00  0.00      PROA
ATOM   2910  CB  THR   177     -35.705 -48.950  12.891  1.00  0.00      PROA
ATOM   2911  HB  THR   177     -35.702 -47.935  13.352  1.00  0.00      PROA
ATOM   2912  OG1 THR   177     -35.607 -49.895  13.941  1.00  0.00      PROA
ATOM   2913  HG1 THR   177     -35.422 -50.742  13.528  1.00  0.00      PROA
ATOM   2914  CG2 THR   177     -37.044 -49.156  12.159  1.00  0.00      PROA
ATOM   2915 HG21 THR   177     -37.098 -50.166  11.702  1.00  0.00      PROA
ATOM   2916 HG22 THR   177     -37.198 -48.399  11.362  1.00  0.00      PROA
ATOM   2917 HG23 THR   177     -37.888 -49.043  12.873  1.00  0.00      PROA
ATOM   2918  C   THR   177     -34.597 -48.188  10.813  1.00  0.00      PROA
ATOM   2919  O   THR   177     -35.161 -48.530   9.780  1.00  0.00      PROA
ATOM   2920  N   LEU   178     -33.973 -47.000  10.940  1.00  0.00      PROA
ATOM   2921  HN  LEU   178     -33.482 -46.769  11.778  1.00  0.00      PROA
ATOM   2922  CA  LEU   178     -33.966 -45.955   9.948  1.00  0.00      PROA
ATOM   2923  HA  LEU   178     -34.705 -46.168   9.199  1.00  0.00      PROA
ATOM   2924  CB  LEU   178     -34.322 -44.585  10.556  1.00  0.00      PROA
ATOM   2925  HB1 LEU   178     -33.831 -43.740  10.019  1.00  0.00      PROA
ATOM   2926  HB2 LEU   178     -33.973 -44.551  11.608  1.00  0.00      PROA
ATOM   2927  CG  LEU   178     -35.833 -44.304  10.490  1.00  0.00      PROA
ATOM   2928  HG  LEU   178     -36.093 -44.183   9.406  1.00  0.00      PROA
ATOM   2929  CD1 LEU   178     -36.127 -43.004  11.192  1.00  0.00      PROA
ATOM   2930 HD11 LEU   178     -37.126 -42.644  11.179  1.00  0.00      PROA
ATOM   2931 HD12 LEU   178     -35.549 -42.255  10.714  1.00  0.00      PROA
ATOM   2932 HD13 LEU   178     -35.942 -43.021  12.262  1.00  0.00      PROA
ATOM   2933  CD2 LEU   178     -36.729 -45.423  11.047  1.00  0.00      PROA
ATOM   2934 HD21 LEU   178     -36.463 -45.665  12.084  1.00  0.00      PROA
ATOM   2935 HD22 LEU   178     -36.664 -46.332  10.415  1.00  0.00      PROA
ATOM   2936 HD23 LEU   178     -37.796 -45.111  11.049  1.00  0.00      PROA
ATOM   2937  C   LEU   178     -32.656 -45.935   9.213  1.00  0.00      PROA
ATOM   2938  O   LEU   178     -32.293 -44.941   8.598  1.00  0.00      PROA
ATOM   2939  N   LYS   179     -31.951 -47.083   9.203  1.00  0.00      PROA
ATOM   2940  HN  LYS   179     -32.226 -47.858   9.766  1.00  0.00      PROA
ATOM   2941  CA  LYS   179     -30.904 -47.348   8.254  1.00  0.00      PROA
ATOM   2942  HA  LYS   179     -30.765 -46.503   7.591  1.00  0.00      PROA
ATOM   2943  CB  LYS   179     -29.557 -47.660   8.948  1.00  0.00      PROA
ATOM   2944  HB1 LYS   179     -28.862 -48.172   8.244  1.00  0.00      PROA
ATOM   2945  HB2 LYS   179     -29.753 -48.338   9.806  1.00  0.00      PROA
ATOM   2946  CG  LYS   179     -28.861 -46.385   9.438  1.00  0.00      PROA
ATOM   2947  HG1 LYS   179     -29.610 -45.724   9.937  1.00  0.00      PROA
ATOM   2948  HG2 LYS   179     -28.480 -45.836   8.546  1.00  0.00      PROA
ATOM   2949  CD  LYS   179     -27.702 -46.607  10.423  1.00  0.00      PROA
ATOM   2950  HD1 LYS   179     -28.109 -46.926  11.407  1.00  0.00      PROA
ATOM   2951  HD2 LYS   179     -27.228 -45.609  10.581  1.00  0.00      PROA
ATOM   2952  CE  LYS   179     -26.608 -47.579   9.958  1.00  0.00      PROA
ATOM   2953  HE1 LYS   179     -25.673 -47.390  10.530  1.00  0.00      PROA
ATOM   2954  HE2 LYS   179     -26.403 -47.449   8.875  1.00  0.00      PROA
ATOM   2955  NZ  LYS   179     -26.973 -48.996  10.198  1.00  0.00      PROA
ATOM   2956  HZ1 LYS   179     -27.834 -49.228   9.664  1.00  0.00      PROA
ATOM   2957  HZ2 LYS   179     -27.146 -49.141  11.211  1.00  0.00      PROA
ATOM   2958  HZ3 LYS   179     -26.194 -49.611   9.884  1.00  0.00      PROA
ATOM   2959  C   LYS   179     -31.315 -48.511   7.396  1.00  0.00      PROA
ATOM   2960  O   LYS   179     -30.653 -48.796   6.405  1.00  0.00      PROA
ATOM   2961  N   ILE   180     -32.440 -49.187   7.733  1.00  0.00      PROA
ATOM   2962  HN  ILE   180     -32.986 -48.934   8.529  1.00  0.00      PROA
ATOM   2963  CA  ILE   180     -32.916 -50.345   7.003  1.00  0.00      PROA
ATOM   2964  HA  ILE   180     -32.237 -50.554   6.190  1.00  0.00      PROA
ATOM   2965  CB  ILE   180     -33.055 -51.610   7.847  1.00  0.00      PROA
ATOM   2966  HB  ILE   180     -33.552 -52.419   7.255  1.00  0.00      PROA
ATOM   2967  CG2 ILE   180     -33.939 -51.363   9.086  1.00  0.00      PROA
ATOM   2968 HG21 ILE   180     -34.959 -51.035   8.795  1.00  0.00      PROA
ATOM   2969 HG22 ILE   180     -33.485 -50.592   9.735  1.00  0.00      PROA
ATOM   2970 HG23 ILE   180     -34.035 -52.300   9.679  1.00  0.00      PROA
ATOM   2971  CG1 ILE   180     -31.664 -52.163   8.208  1.00  0.00      PROA
ATOM   2972 HG11 ILE   180     -31.802 -52.977   8.949  1.00  0.00      PROA
ATOM   2973 HG12 ILE   180     -31.043 -51.375   8.684  1.00  0.00      PROA
ATOM   2974  CD  ILE   180     -30.937 -52.747   6.996  1.00  0.00      PROA
ATOM   2975  HD1 ILE   180     -30.660 -51.946   6.283  1.00  0.00      PROA
ATOM   2976  HD2 ILE   180     -31.587 -53.478   6.469  1.00  0.00      PROA
ATOM   2977  HD3 ILE   180     -30.008 -53.271   7.305  1.00  0.00      PROA
ATOM   2978  C   ILE   180     -34.235 -50.078   6.347  1.00  0.00      PROA
ATOM   2979  O   ILE   180     -34.679 -50.895   5.551  1.00  0.00      PROA
ATOM   2980  N   VAL   181     -34.861 -48.910   6.586  1.00  0.00      PROA
ATOM   2981  HN  VAL   181     -34.525 -48.241   7.244  1.00  0.00      PROA
ATOM   2982  CA  VAL   181     -36.012 -48.507   5.836  1.00  0.00      PROA
ATOM   2983  HA  VAL   181     -36.340 -49.300   5.160  1.00  0.00      PROA
ATOM   2984  CB  VAL   181     -37.224 -48.072   6.630  1.00  0.00      PROA
ATOM   2985  HB  VAL   181     -38.066 -47.869   5.934  1.00  0.00      PROA
ATOM   2986  CG1 VAL   181     -37.668 -49.254   7.514  1.00  0.00      PROA
ATOM   2987 HG11 VAL   181     -36.892 -49.514   8.261  1.00  0.00      PROA
ATOM   2988 HG12 VAL   181     -37.863 -50.150   6.888  1.00  0.00      PROA
ATOM   2989 HG13 VAL   181     -38.602 -48.997   8.058  1.00  0.00      PROA
ATOM   2990  CG2 VAL   181     -36.930 -46.802   7.431  1.00  0.00      PROA
ATOM   2991 HG21 VAL   181     -36.730 -45.928   6.810  1.00  0.00      PROA
ATOM   2992 HG22 VAL   181     -36.116 -46.959   8.138  1.00  0.00      PROA
ATOM   2993 HG23 VAL   181     -37.775 -46.590   7.958  1.00  0.00      PROA
ATOM   2994  C   VAL   181     -35.415 -47.471   5.070  1.00  0.00      PROA
ATOM   2995  O   VAL   181     -35.689 -47.283   4.137  1.00  0.00      PROA
ATOM   2996  N   ILE   182     -34.221 -47.039   5.028  1.00  0.00      PROA
ATOM   2997  HN  ILE   182     -33.607 -47.559   5.538  1.00  0.00      PROA
ATOM   2998  CA  ILE   182     -33.709 -45.863   4.353  1.00  0.00      PROA
ATOM   2999  HA  ILE   182     -34.465 -45.393   3.743  1.00  0.00      PROA
ATOM   3000  CB  ILE   182     -33.274 -44.859   5.422  1.00  0.00      PROA
ATOM   3001  HB  ILE   182     -33.313 -45.391   6.400  1.00  0.00      PROA
ATOM   3002  CG2 ILE   182     -31.832 -44.330   5.269  1.00  0.00      PROA
ATOM   3003 HG21 ILE   182     -31.678 -43.851   4.279  1.00  0.00      PROA
ATOM   3004 HG22 ILE   182     -31.106 -45.156   5.404  1.00  0.00      PROA
ATOM   3005 HG23 ILE   182     -31.617 -43.580   6.057  1.00  0.00      PROA
ATOM   3006  CG1 ILE   182     -34.325 -43.727   5.490  1.00  0.00      PROA
ATOM   3007 HG11 ILE   182     -35.330 -44.190   5.465  1.00  0.00      PROA
ATOM   3008 HG12 ILE   182     -34.226 -43.088   4.586  1.00  0.00      PROA
ATOM   3009  CD  ILE   182     -34.237 -42.861   6.744  1.00  0.00      PROA
ATOM   3010  HD1 ILE   182     -33.260 -42.333   6.795  1.00  0.00      PROA
ATOM   3011  HD2 ILE   182     -34.351 -43.485   7.656  1.00  0.00      PROA
ATOM   3012  HD3 ILE   182     -35.042 -42.098   6.741  1.00  0.00      PROA
ATOM   3013  C   ILE   182     -32.629 -46.278   3.397  1.00  0.00      PROA
ATOM   3014  O   ILE   182     -32.550 -45.753   2.294  1.00  0.00      PROA
ATOM   3015  N   LEU   183     -31.792 -47.283   3.740  1.00  0.00      PROA
ATOM   3016  HN  LEU   183     -31.823 -47.737   4.626  1.00  0.00      PROA
ATOM   3017  CA  LEU   183     -30.821 -47.792   2.791  1.00  0.00      PROA
ATOM   3018  HA  LEU   183     -30.857 -47.241   1.863  1.00  0.00      PROA
ATOM   3019  CB  LEU   183     -29.374 -47.756   3.315  1.00  0.00      PROA
ATOM   3020  HB1 LEU   183     -28.690 -48.236   2.574  1.00  0.00      PROA
ATOM   3021  HB2 LEU   183     -29.291 -48.326   4.266  1.00  0.00      PROA
ATOM   3022  CG  LEU   183     -28.871 -46.336   3.548  1.00  0.00      PROA
ATOM   3023  HG  LEU   183     -29.451 -45.864   4.366  1.00  0.00      PROA
ATOM   3024  CD1 LEU   183     -27.463 -46.484   4.037  1.00  0.00      PROA
ATOM   3025 HD11 LEU   183     -27.288 -46.941   4.967  1.00  0.00      PROA
ATOM   3026 HD12 LEU   183     -27.305 -45.538   4.321  1.00  0.00      PROA
ATOM   3027 HD13 LEU   183     -26.742 -46.776   3.241  1.00  0.00      PROA
ATOM   3028  CD2 LEU   183     -29.076 -45.451   2.320  1.00  0.00      PROA
ATOM   3029 HD21 LEU   183     -30.101 -45.244   2.074  1.00  0.00      PROA
ATOM   3030 HD22 LEU   183     -28.621 -45.968   1.444  1.00  0.00      PROA
ATOM   3031 HD23 LEU   183     -28.627 -44.441   2.451  1.00  0.00      PROA
ATOM   3032  C   LEU   183     -31.185 -49.190   2.421  1.00  0.00      PROA
ATOM   3033  O   LEU   183     -30.589 -49.767   1.518  1.00  0.00      PROA
ATOM   3034  N   GLY   184     -32.247 -49.734   3.059  1.00  0.00      PROA
ATOM   3035  HN  GLY   184     -32.716 -49.261   3.796  1.00  0.00      PROA
ATOM   3036  CA  GLY   184     -32.856 -50.961   2.617  1.00  0.00      PROA
ATOM   3037  HA1 GLY   184     -33.422 -51.357   3.444  1.00  0.00      PROA
ATOM   3038  HA2 GLY   184     -32.099 -51.644   2.253  1.00  0.00      PROA
ATOM   3039  C   GLY   184     -33.808 -50.641   1.510  1.00  0.00      PROA
ATOM   3040  O   GLY   184     -33.814 -51.317   0.492  1.00  0.00      PROA
ATOM   3041  N   LEU   185     -34.590 -49.558   1.674  1.00  0.00      PROA
ATOM   3042  HN  LEU   185     -34.546 -48.978   2.490  1.00  0.00      PROA
ATOM   3043  CA  LEU   185     -35.582 -49.205   0.747  1.00  0.00      PROA
ATOM   3044  HA  LEU   185     -35.236 -49.324  -0.267  1.00  0.00      PROA
ATOM   3045  CB  LEU   185     -36.951 -49.962   0.909  1.00  0.00      PROA
ATOM   3046  HB1 LEU   185     -37.781 -49.564   0.392  1.00  0.00      PROA
ATOM   3047  HB2 LEU   185     -37.262 -49.939   1.968  1.00  0.00      PROA
ATOM   3048  CG  LEU   185     -36.963 -51.402   0.370  1.00  0.00      PROA
ATOM   3049  HG  LEU   185     -36.220 -51.988   0.952  1.00  0.00      PROA
ATOM   3050  CD1 LEU   185     -38.336 -52.049   0.612  1.00  0.00      PROA
ATOM   3051 HD11 LEU   185     -38.573 -52.053   1.698  1.00  0.00      PROA
ATOM   3052 HD12 LEU   185     -38.339 -53.097   0.247  1.00  0.00      PROA
ATOM   3053 HD13 LEU   185     -39.131 -51.488   0.078  1.00  0.00      PROA
ATOM   3054  CD2 LEU   185     -36.595 -51.486  -1.124  1.00  0.00      PROA
ATOM   3055 HD21 LEU   185     -35.580 -51.088  -1.324  1.00  0.00      PROA
ATOM   3056 HD22 LEU   185     -37.323 -50.915  -1.733  1.00  0.00      PROA
ATOM   3057 HD23 LEU   185     -36.615 -52.546  -1.460  1.00  0.00      PROA
ATOM   3058  C   LEU   185     -35.617 -47.803   1.243  1.00  0.00      PROA
ATOM   3059  O   LEU   185     -36.708 -47.551   1.696  1.00  0.00      PROA
ATOM   3060  N   VAL   186     -34.827 -46.881   0.560  1.00  0.00      PROA
ATOM   3061  HN  VAL   186     -33.967 -47.199   0.358  1.00  0.00      PROA
ATOM   3062  CA  VAL   186     -35.107 -45.522   0.052  1.00  0.00      PROA
ATOM   3063  HA  VAL   186     -35.864 -45.628  -0.667  1.00  0.00      PROA
ATOM   3064  CB  VAL   186     -35.401 -44.401   1.054  1.00  0.00      PROA
ATOM   3065  HB  VAL   186     -35.583 -44.981   2.015  1.00  0.00      PROA
ATOM   3066  CG1 VAL   186     -36.566 -43.358   0.410  1.00  0.00      PROA
ATOM   3067 HG11 VAL   186     -38.238 -43.796   0.470  1.00  0.00      PROA
ATOM   3068 HG12 VAL   186     -36.675 -43.147  -0.432  1.00  0.00      PROA
ATOM   3069 HG13 VAL   186     -37.444 -42.656   1.309  1.00  0.00      PROA
ATOM   3070  CG2 VAL   186     -34.675 -43.414   1.622  1.00  0.00      PROA
ATOM   3071 HG21 VAL   186     -34.521 -42.740   0.781  1.00  0.00      PROA
ATOM   3072 HG22 VAL   186     -33.770 -43.854   1.996  1.00  0.00      PROA
ATOM   3073 HG23 VAL   186     -35.215 -42.876   2.434  1.00  0.00      PROA
ATOM   3074  C   VAL   186     -33.965 -45.072  -0.691  1.00  0.00      PROA
ATOM   3075  O   VAL   186     -33.984 -44.002  -1.287  1.00  0.00      PROA
ATOM   3076  N   LEU   187     -32.926 -45.931  -0.776  1.00  0.00      PROA
ATOM   3077  HN  LEU   187     -32.903 -46.789  -0.282  1.00  0.00      PROA
ATOM   3078  CA  LEU   187     -31.829 -45.695  -1.670  1.00  0.00      PROA
ATOM   3079  HA  LEU   187     -32.047 -44.799  -2.229  1.00  0.00      PROA
ATOM   3080  CB  LEU   187     -30.496 -45.503  -0.945  1.00  0.00      PROA
ATOM   3081  HB1 LEU   187     -30.083 -46.455  -0.537  1.00  0.00      PROA
ATOM   3082  HB2 LEU   187     -30.705 -44.844  -0.078  1.00  0.00      PROA
ATOM   3083  CG  LEU   187     -29.494 -44.787  -1.783  1.00  0.00      PROA
ATOM   3084  HG  LEU   187     -29.049 -44.051  -0.978  1.00  0.00      PROA
ATOM   3085  CD1 LEU   187     -28.488 -46.059  -2.342  1.00  0.00      PROA
ATOM   3086 HD11 LEU   187     -28.811 -46.424  -3.098  1.00  0.00      PROA
ATOM   3087 HD12 LEU   187     -27.956 -46.546  -1.612  1.00  0.00      PROA
ATOM   3088 HD13 LEU   187     -27.589 -45.292  -2.743  1.00  0.00      PROA
ATOM   3089  CD2 LEU   187     -29.998 -43.705  -2.729  1.00  0.00      PROA
ATOM   3090 HD21 LEU   187     -29.281 -43.170  -3.255  1.00  0.00      PROA
ATOM   3091 HD22 LEU   187     -30.604 -42.994  -2.284  1.00  0.00      PROA
ATOM   3092 HD23 LEU   187     -30.409 -44.212  -3.618  1.00  0.00      PROA
ATOM   3093  C   LEU   187     -31.723 -46.789  -2.697  1.00  0.00      PROA
ATOM   3094  O   LEU   187     -30.929 -46.636  -3.607  1.00  0.00      PROA
ATOM   3095  N   PRO   188     -32.531 -47.843  -2.751  1.00  0.00      PROA
ATOM   3096  CD  PRO   188     -32.467 -48.922  -1.763  1.00  0.00      PROA
ATOM   3097  HD1 PRO   188     -33.313 -48.791  -1.061  1.00  0.00      PROA
ATOM   3098  HD2 PRO   188     -31.506 -48.924  -1.205  1.00  0.00      PROA
ATOM   3099  CA  PRO   188     -32.863 -48.392  -4.051  1.00  0.00      PROA
ATOM   3100  HA  PRO   188     -31.983 -48.488  -4.661  1.00  0.00      PROA
ATOM   3101  CB  PRO   188     -33.486 -49.754  -3.753  1.00  0.00      PROA
ATOM   3102  HB1 PRO   188     -33.421 -50.444  -4.622  1.00  0.00      PROA
ATOM   3103  HB2 PRO   188     -34.547 -49.672  -3.423  1.00  0.00      PROA
ATOM   3104  CG  PRO   188     -32.641 -50.215  -2.573  1.00  0.00      PROA
ATOM   3105  HG1 PRO   188     -33.124 -51.031  -1.998  1.00  0.00      PROA
ATOM   3106  HG2 PRO   188     -31.648 -50.562  -2.940  1.00  0.00      PROA
ATOM   3107  C   PRO   188     -33.803 -47.520  -4.744  1.00  0.00      PROA
ATOM   3108  O   PRO   188     -33.751 -47.346  -5.942  1.00  0.00      PROA
ATOM   3109  N   LEU   189     -34.712 -47.091  -4.032  1.00  0.00      PROA
ATOM   3110  HN  LEU   189     -34.780 -46.958  -3.011  1.00  0.00      PROA
ATOM   3111  CA  LEU   189     -35.891 -46.805  -4.714  1.00  0.00      PROA
ATOM   3112  HA  LEU   189     -36.213 -47.064  -5.337  1.00  0.00      PROA
ATOM   3113  CB  LEU   189     -36.919 -46.611  -3.037  1.00  0.00      PROA
ATOM   3114  HB1 LEU   189     -37.578 -45.332  -3.968  1.00  0.00      PROA
ATOM   3115  HB2 LEU   189     -37.095 -45.801  -2.594  1.00  0.00      PROA
ATOM   3116  CG  LEU   189     -37.441 -47.715  -2.721  1.00  0.00      PROA
ATOM   3117  HG  LEU   189     -36.557 -47.896  -2.505  1.00  0.00      PROA
ATOM   3118  CD1 LEU   189     -38.601 -47.562  -2.189  1.00  0.00      PROA
ATOM   3119 HD11 LEU   189     -38.908 -47.327  -1.420  1.00  0.00      PROA
ATOM   3120 HD12 LEU   189     -39.018 -48.219  -1.547  1.00  0.00      PROA
ATOM   3121 HD13 LEU   189     -39.334 -46.917  -2.271  1.00  0.00      PROA
ATOM   3122  CD2 LEU   189     -37.729 -49.102  -3.796  1.00  0.00      PROA
ATOM   3123 HD21 LEU   189     -36.787 -48.913  -4.299  1.00  0.00      PROA
ATOM   3124 HD22 LEU   189     -38.489 -48.794  -4.628  1.00  0.00      PROA
ATOM   3125 HD23 LEU   189     -38.143 -49.565  -3.139  1.00  0.00      PROA
ATOM   3126  C   LEU   189     -35.511 -45.022  -5.905  1.00  0.00      PROA
ATOM   3127  O   LEU   189     -36.575 -44.415  -6.107  1.00  0.00      PROA
ATOM   3128  N   LEU   190     -34.300 -44.301  -5.293  1.00  0.00      PROA
ATOM   3129  HN  LEU   190     -33.896 -44.698  -4.377  1.00  0.00      PROA
ATOM   3130  CA  LEU   190     -34.214 -42.983  -5.524  1.00  0.00      PROA
ATOM   3131  HA  LEU   190     -35.130 -42.547  -5.868  1.00  0.00      PROA
ATOM   3132  CB  LEU   190     -33.605 -42.124  -4.426  1.00  0.00      PROA
ATOM   3133  HB1 LEU   190     -32.873 -41.409  -4.872  1.00  0.00      PROA
ATOM   3134  HB2 LEU   190     -33.052 -42.760  -3.707  1.00  0.00      PROA
ATOM   3135  CG  LEU   190     -34.657 -41.266  -3.677  1.00  0.00      PROA
ATOM   3136  HG  LEU   190     -34.911 -40.413  -4.351  1.00  0.00      PROA
ATOM   3137  CD1 LEU   190     -34.069 -40.675  -2.390  1.00  0.00      PROA
ATOM   3138 HD11 LEU   190     -34.769 -39.936  -1.950  1.00  0.00      PROA
ATOM   3139 HD12 LEU   190     -33.108 -40.169  -2.598  1.00  0.00      PROA
ATOM   3140 HD13 LEU   190     -33.890 -41.476  -1.642  1.00  0.00      PROA
ATOM   3141  CD2 LEU   190     -35.987 -41.959  -3.363  1.00  0.00      PROA
ATOM   3142 HD21 LEU   190     -36.530 -42.252  -4.293  1.00  0.00      PROA
ATOM   3143 HD22 LEU   190     -36.647 -41.311  -2.772  1.00  0.00      PROA
ATOM   3144 HD23 LEU   190     -35.803 -42.843  -2.741  1.00  0.00      PROA
ATOM   3145  C   LEU   190     -33.318 -43.165  -6.682  1.00  0.00      PROA
ATOM   3146  O   LEU   190     -33.127 -42.225  -7.425  1.00  0.00      PROA
ATOM   3147  N   VAL   191     -32.814 -44.403  -6.936  1.00  0.00      PROA
ATOM   3148  HN  VAL   191     -32.988 -45.175  -6.314  1.00  0.00      PROA
ATOM   3149  CA  VAL   191     -32.132 -44.702  -8.111  1.00  0.00      PROA
ATOM   3150  HA  VAL   191     -31.808 -43.797  -8.623  1.00  0.00      PROA
ATOM   3151  CB  VAL   191     -31.071 -45.555  -7.772  1.00  0.00      PROA
ATOM   3152  HB  VAL   191     -31.168 -46.697  -8.062  1.00  0.00      PROA
ATOM   3153  CG1 VAL   191     -30.180 -44.822  -8.166  1.00  0.00      PROA
ATOM   3154 HG11 VAL   191     -29.647 -43.945  -8.622  1.00  0.00      PROA
ATOM   3155 HG12 VAL   191     -30.670 -45.568  -9.127  1.00  0.00      PROA
ATOM   3156 HG13 VAL   191     -29.078 -45.516  -7.769  1.00  0.00      PROA
ATOM   3157  CG2 VAL   191     -30.520 -45.545  -6.442  1.00  0.00      PROA
ATOM   3158 HG21 VAL   191     -31.217 -46.048  -5.808  1.00  0.00      PROA
ATOM   3159 HG22 VAL   191     -30.331 -44.496  -6.089  1.00  0.00      PROA
ATOM   3160 HG23 VAL   191     -29.562 -46.143  -6.359  1.00  0.00      PROA
ATOM   3161  C   VAL   191     -33.042 -45.473  -9.001  1.00  0.00      PROA
ATOM   3162  O   VAL   191     -32.739 -45.720 -10.160  1.00  0.00      PROA
ATOM   3163  N   MET   192     -34.219 -45.830  -8.481  1.00  0.00      PROA
ATOM   3164  HN  MET   192     -34.452 -45.602  -7.536  1.00  0.00      PROA
ATOM   3165  CA  MET   192     -35.181 -46.608  -9.160  1.00  0.00      PROA
ATOM   3166  HA  MET   192     -34.792 -46.981 -10.080  1.00  0.00      PROA
ATOM   3167  CB  MET   192     -35.447 -47.876  -8.300  1.00  0.00      PROA
ATOM   3168  HB1 MET   192     -36.141 -48.552  -8.932  1.00  0.00      PROA
ATOM   3169  HB2 MET   192     -35.909 -47.463  -7.362  1.00  0.00      PROA
ATOM   3170  CG  MET   192     -34.678 -48.994  -8.202  1.00  0.00      PROA
ATOM   3171  HG1 MET   192     -35.075 -49.593  -7.360  1.00  0.00      PROA
ATOM   3172  HG2 MET   192     -33.723 -48.570  -7.949  1.00  0.00      PROA
ATOM   3173  SD  MET   192     -34.584 -49.988  -9.717  1.00  0.00      PROA
ATOM   3174  CE  MET   192     -33.035 -49.268 -10.265  1.00  0.00      PROA
ATOM   3175  HE1 MET   192     -33.040 -48.165 -10.223  1.00  0.00      PROA
ATOM   3176  HE2 MET   192     -32.831 -49.562 -11.315  1.00  0.00      PROA
ATOM   3177  HE3 MET   192     -32.196 -49.630  -9.632  1.00  0.00      PROA
ATOM   3178  C   MET   192     -36.263 -45.647  -9.552  1.00  0.00      PROA
ATOM   3179  O   MET   192     -37.152 -45.947 -10.164  1.00  0.00      PROA
ATOM   3180  N   VAL   193     -36.180 -44.373  -9.400  1.00  0.00      PROA
ATOM   3181  HN  VAL   193     -35.393 -44.002  -8.954  1.00  0.00      PROA
ATOM   3182  CA  VAL   193     -37.077 -43.434 -10.042  1.00  0.00      PROA
ATOM   3183  HA  VAL   193     -37.774 -43.937 -10.696  1.00  0.00      PROA
ATOM   3184  CB  VAL   193     -37.873 -42.593  -9.054  1.00  0.00      PROA
ATOM   3185  HB  VAL   193     -38.482 -41.839  -9.609  1.00  0.00      PROA
ATOM   3186  CG1 VAL   193     -38.872 -43.519  -8.330  1.00  0.00      PROA
ATOM   3187 HG11 VAL   193     -38.345 -44.303  -7.750  1.00  0.00      PROA
ATOM   3188 HG12 VAL   193     -39.538 -44.018  -9.067  1.00  0.00      PROA
ATOM   3189 HG13 VAL   193     -39.500 -42.930  -7.630  1.00  0.00      PROA
ATOM   3190  CG2 VAL   193     -36.941 -41.834  -8.090  1.00  0.00      PROA
ATOM   3191 HG21 VAL   193     -36.333 -41.088  -8.637  1.00  0.00      PROA
ATOM   3192 HG22 VAL   193     -36.262 -42.530  -7.564  1.00  0.00      PROA
ATOM   3193 HG23 VAL   193     -37.540 -41.288  -7.328  1.00  0.00      PROA
ATOM   3194  C   VAL   193     -36.227 -42.559 -10.920  1.00  0.00      PROA
ATOM   3195  O   VAL   193     -36.740 -41.690 -11.615  1.00  0.00      PROA
ATOM   3196  N   ILE   194     -34.898 -42.817 -10.938  1.00  0.00      PROA
ATOM   3197  HN  ILE   194     -34.503 -43.534 -10.376  1.00  0.00      PROA
ATOM   3198  CA  ILE   194     -33.947 -42.081 -11.738  1.00  0.00      PROA
ATOM   3199  HA  ILE   194     -34.401 -41.201 -12.166  1.00  0.00      PROA
ATOM   3200  CB  ILE   194     -32.775 -41.657 -10.865  1.00  0.00      PROA
ATOM   3201  HB  ILE   194     -32.746 -42.273  -9.953  1.00  0.00      PROA
ATOM   3202  CG2 ILE   194     -31.577 -41.859 -11.403  1.00  0.00      PROA
ATOM   3203 HG21 ILE   194     -31.616 -41.670 -12.571  1.00  0.00      PROA
ATOM   3204 HG22 ILE   194     -31.441 -42.643 -11.551  1.00  0.00      PROA
ATOM   3205 HG23 ILE   194     -30.575 -41.580 -10.885  1.00  0.00      PROA
ATOM   3206  CG1 ILE   194     -32.831 -40.180 -10.503  1.00  0.00      PROA
ATOM   3207 HG11 ILE   194     -32.723 -39.561 -11.422  1.00  0.00      PROA
ATOM   3208 HG12 ILE   194     -31.977 -39.943  -9.829  1.00  0.00      PROA
ATOM   3209  CD  ILE   194     -34.134 -39.811  -9.802  1.00  0.00      PROA
ATOM   3210  HD1 ILE   194     -34.292 -40.464  -8.921  1.00  0.00      PROA
ATOM   3211  HD2 ILE   194     -35.000 -39.912 -10.490  1.00  0.00      PROA
ATOM   3212  HD3 ILE   194     -34.107 -38.763  -9.455  1.00  0.00      PROA
ATOM   3213  C   ILE   194     -33.599 -42.977 -12.887  1.00  0.00      PROA
ATOM   3214  O   ILE   194     -33.500 -42.530 -14.023  1.00  0.00      PROA
ATOM   3215  N   CYS   195     -33.475 -44.292 -12.605  1.00  0.00      PROA
ATOM   3216  HN  CYS   195     -33.576 -44.635 -11.675  1.00  0.00      PROA
ATOM   3217  CA  CYS   195     -33.148 -45.275 -13.593  1.00  0.00      PROA
ATOM   3218  HA  CYS   195     -32.702 -44.810 -14.459  1.00  0.00      PROA
ATOM   3219  CB  CYS   195     -32.227 -46.394 -13.046  1.00  0.00      PROA
ATOM   3220  HB1 CYS   195     -32.706 -46.933 -12.211  1.00  0.00      PROA
ATOM   3221  HB2 CYS   195     -31.372 -45.960 -12.604  1.00  0.00      PROA
ATOM   3222  SG  CYS   195     -31.690 -47.592 -14.293  1.00  0.00      PROA
ATOM   3223  HG1 CYS   195     -32.882 -48.156 -14.409  1.00  0.00      PROA
ATOM   3224  C   CYS   195     -34.434 -45.919 -13.976  1.00  0.00      PROA
ATOM   3225  O   CYS   195     -34.666 -46.169 -15.153  1.00  0.00      PROA
ATOM   3226  N   TYR   196     -35.314 -46.202 -12.980  1.00  0.00      PROA
ATOM   3227  HN  TYR   196     -35.149 -45.921 -12.039  1.00  0.00      PROA
ATOM   3228  CA  TYR   196     -36.429 -47.102 -13.164  1.00  0.00      PROA
ATOM   3229  HA  TYR   196     -36.282 -47.559 -14.101  1.00  0.00      PROA
ATOM   3230  CB  TYR   196     -36.331 -48.347 -12.235  1.00  0.00      PROA
ATOM   3231  HB1 TYR   196     -36.124 -47.979 -11.214  1.00  0.00      PROA
ATOM   3232  HB2 TYR   196     -35.418 -48.906 -12.497  1.00  0.00      PROA
ATOM   3233  CG  TYR   196     -37.487 -49.385 -12.153  1.00  0.00      PROA
ATOM   3234  CD1 TYR   196     -37.331 -50.691 -12.548  1.00  0.00      PROA
ATOM   3235  HD1 TYR   196     -36.457 -50.977 -13.093  1.00  0.00      PROA
ATOM   3236  CE1 TYR   196     -38.305 -51.658 -12.220  1.00  0.00      PROA
ATOM   3237  HE1 TYR   196     -38.182 -52.664 -12.538  1.00  0.00      PROA
ATOM   3238  CZ  TYR   196     -39.420 -51.305 -11.434  1.00  0.00      PROA
ATOM   3239  OH  TYR   196     -40.385 -52.233 -11.054  1.00  0.00      PROA
ATOM   3240  HH  TYR   196     -41.060 -51.776 -10.551  1.00  0.00      PROA
ATOM   3241  CD2 TYR   196     -38.781 -49.181 -11.642  1.00  0.00      PROA
ATOM   3242  HD2 TYR   196     -39.059 -48.101 -11.545  1.00  0.00      PROA
ATOM   3243  CE2 TYR   196     -39.607 -50.039 -11.036  1.00  0.00      PROA
ATOM   3244  HE2 TYR   196     -40.425 -49.693 -10.407  1.00  0.00      PROA
ATOM   3245  C   TYR   196     -37.731 -46.373 -13.379  1.00  0.00      PROA
ATOM   3246  O   TYR   196     -38.805 -46.951 -13.401  1.00  0.00      PROA
ATOM   3247  N   SER   197     -37.637 -45.061 -13.688  1.00  0.00      PROA
ATOM   3248  HN  SER   197     -36.772 -44.572 -13.649  1.00  0.00      PROA
ATOM   3249  CA  SER   197     -38.745 -44.340 -14.273  1.00  0.00      PROA
ATOM   3250  HA  SER   197     -39.670 -44.883 -14.138  1.00  0.00      PROA
ATOM   3251  CB  SER   197     -38.883 -42.926 -13.658  1.00  0.00      PROA
ATOM   3252  HB1 SER   197     -38.020 -42.275 -13.922  1.00  0.00      PROA
ATOM   3253  HB2 SER   197     -38.915 -43.023 -12.551  1.00  0.00      PROA
ATOM   3254  OG  SER   197     -40.094 -42.304 -14.069  1.00  0.00      PROA
ATOM   3255  HG1 SER   197     -40.003 -42.145 -15.009  1.00  0.00      PROA
ATOM   3256  C   SER   197     -38.468 -44.206 -15.754  1.00  0.00      PROA
ATOM   3257  O   SER   197     -39.375 -43.928 -16.543  1.00  0.00      PROA
ATOM   3258  N   GLY   198     -37.202 -44.445 -16.181  1.00  0.00      PROA
ATOM   3259  HN  GLY   198     -36.485 -44.715 -15.540  1.00  0.00      PROA
ATOM   3260  CA  GLY   198     -36.779 -44.287 -17.553  1.00  0.00      PROA
ATOM   3261  HA1 GLY   198     -35.770 -43.902 -17.515  1.00  0.00      PROA
ATOM   3262  HA2 GLY   198     -37.455 -43.631 -18.083  1.00  0.00      PROA
ATOM   3263  C   GLY   198     -36.732 -45.607 -18.254  1.00  0.00      PROA
ATOM   3264  O   GLY   198     -37.125 -45.706 -19.412  1.00  0.00      PROA
ATOM   3265  N   ILE   199     -36.261 -46.664 -17.553  1.00  0.00      PROA
ATOM   3266  HN  ILE   199     -35.968 -46.567 -16.603  1.00  0.00      PROA
ATOM   3267  CA  ILE   199     -36.073 -47.991 -18.109  1.00  0.00      PROA
ATOM   3268  HA  ILE   199     -35.733 -47.876 -19.127  1.00  0.00      PROA
ATOM   3269  CB  ILE   199     -35.018 -48.787 -17.337  1.00  0.00      PROA
ATOM   3270  HB  ILE   199     -34.106 -48.144 -17.292  1.00  0.00      PROA
ATOM   3271  CG2 ILE   199     -35.457 -49.123 -15.902  1.00  0.00      PROA
ATOM   3272 HG21 ILE   199     -36.320 -48.503 -15.635  1.00  0.00      PROA
ATOM   3273 HG22 ILE   199     -34.626 -48.962 -15.182  1.00  0.00      PROA
ATOM   3274 HG23 ILE   199     -35.794 -50.177 -15.821  1.00  0.00      PROA
ATOM   3275  CG1 ILE   199     -34.642 -50.105 -18.024  1.00  0.00      PROA
ATOM   3276 HG11 ILE   199     -34.597 -49.957 -19.117  1.00  0.00      PROA
ATOM   3277 HG12 ILE   199     -35.445 -50.851 -17.846  1.00  0.00      PROA
ATOM   3278  CD  ILE   199     -33.311 -50.643 -17.496  1.00  0.00      PROA
ATOM   3279  HD1 ILE   199     -33.406 -50.965 -16.439  1.00  0.00      PROA
ATOM   3280  HD2 ILE   199     -32.530 -49.854 -17.555  1.00  0.00      PROA
ATOM   3281  HD3 ILE   199     -32.974 -51.513 -18.099  1.00  0.00      PROA
ATOM   3282  C   ILE   199     -37.377 -48.742 -18.115  1.00  0.00      PROA
ATOM   3283  O   ILE   199     -37.597 -49.618 -18.947  1.00  0.00      PROA
ATOM   3284  N   LEU   200     -38.290 -48.379 -17.181  1.00  0.00      PROA
ATOM   3285  HN  LEU   200     -38.075 -47.677 -16.510  1.00  0.00      PROA
ATOM   3286  CA  LEU   200     -39.606 -48.940 -17.076  1.00  0.00      PROA
ATOM   3287  HA  LEU   200     -39.492 -50.015 -17.074  1.00  0.00      PROA
ATOM   3288  CB  LEU   200     -40.296 -48.490 -15.771  1.00  0.00      PROA
ATOM   3289  HB1 LEU   200     -40.341 -47.380 -15.729  1.00  0.00      PROA
ATOM   3290  HB2 LEU   200     -39.651 -48.833 -14.931  1.00  0.00      PROA
ATOM   3291  CG  LEU   200     -41.711 -49.067 -15.541  1.00  0.00      PROA
ATOM   3292  HG  LEU   200     -42.395 -48.656 -16.320  1.00  0.00      PROA
ATOM   3293  CD1 LEU   200     -42.260 -48.639 -14.172  1.00  0.00      PROA
ATOM   3294 HD11 LEU   200     -43.295 -49.019 -14.036  1.00  0.00      PROA
ATOM   3295 HD12 LEU   200     -42.277 -47.531 -14.090  1.00  0.00      PROA
ATOM   3296 HD13 LEU   200     -41.625 -49.044 -13.356  1.00  0.00      PROA
ATOM   3297  CD2 LEU   200     -41.738 -50.597 -15.652  1.00  0.00      PROA
ATOM   3298 HD21 LEU   200     -41.049 -51.043 -14.902  1.00  0.00      PROA
ATOM   3299 HD22 LEU   200     -41.434 -50.934 -16.666  1.00  0.00      PROA
ATOM   3300 HD23 LEU   200     -42.760 -50.981 -15.454  1.00  0.00      PROA
ATOM   3301  C   LEU   200     -40.426 -48.553 -18.269  1.00  0.00      PROA
ATOM   3302  O   LEU   200     -41.110 -49.381 -18.858  1.00  0.00      PROA
ATOM   3303  N   LYS   201     -40.313 -47.263 -18.672  1.00  0.00      PROA
ATOM   3304  HN  LYS   201     -39.750 -46.630 -18.152  1.00  0.00      PROA
ATOM   3305  CA  LYS   201     -40.906 -46.718 -19.860  1.00  0.00      PROA
ATOM   3306  HA  LYS   201     -41.966 -46.932 -19.829  1.00  0.00      PROA
ATOM   3307  CB  LYS   201     -40.696 -45.221 -19.933  1.00  0.00      PROA
ATOM   3308  HB1 LYS   201     -39.615 -44.956 -19.914  1.00  0.00      PROA
ATOM   3309  HB2 LYS   201     -41.148 -44.768 -19.030  1.00  0.00      PROA
ATOM   3310  CG  LYS   201     -41.208 -44.632 -21.194  1.00  0.00      PROA
ATOM   3311  HG1 LYS   201     -42.215 -44.925 -21.371  1.00  0.00      PROA
ATOM   3312  HG2 LYS   201     -40.948 -45.014 -22.126  1.00  0.00      PROA
ATOM   3313  CD  LYS   201     -40.880 -43.344 -20.874  1.00  0.00      PROA
ATOM   3314  HD1 LYS   201     -41.831 -43.359 -22.401  1.00  0.00      PROA
ATOM   3315  HD2 LYS   201     -39.743 -42.990 -21.264  1.00  0.00      PROA
ATOM   3316  CE  LYS   201     -41.325 -42.220 -19.939  1.00  0.00      PROA
ATOM   3317  HE1 LYS   201     -42.322 -42.365 -19.908  1.00  0.00      PROA
ATOM   3318  HE2 LYS   201     -41.528 -41.028 -19.987  1.00  0.00      PROA
ATOM   3319  NZ  LYS   201     -40.455 -42.166 -18.985  1.00  0.00      PROA
ATOM   3320  HZ1 LYS   201     -39.574 -41.875 -19.350  1.00  0.00      PROA
ATOM   3321  HZ2 LYS   201     -40.492 -43.145 -18.649  1.00  0.00      PROA
ATOM   3322  HZ3 LYS   201     -40.872 -41.529 -18.279  1.00  0.00      PROA
ATOM   3323  C   LYS   201     -40.343 -47.309 -21.118  1.00  0.00      PROA
ATOM   3324  O   LYS   201     -41.072 -47.543 -22.077  1.00  0.00      PROA
ATOM   3325  N   THR   202     -39.012 -47.550 -21.137  1.00  0.00      PROA
ATOM   3326  HN  THR   202     -38.443 -47.396 -20.335  1.00  0.00      PROA
ATOM   3327  CA  THR   202     -38.298 -47.961 -22.327  1.00  0.00      PROA
ATOM   3328  HA  THR   202     -38.659 -47.349 -23.137  1.00  0.00      PROA
ATOM   3329  CB  THR   202     -36.779 -47.737 -22.199  1.00  0.00      PROA
ATOM   3330  HB  THR   202     -36.608 -46.786 -21.645  1.00  0.00      PROA
ATOM   3331  OG1 THR   202     -36.081 -48.768 -21.505  1.00  0.00      PROA
ATOM   3332  HG1 THR   202     -36.482 -48.825 -20.633  1.00  0.00      PROA
ATOM   3333  CG2 THR   202     -36.163 -47.557 -23.601  1.00  0.00      PROA
ATOM   3334 HG21 THR   202     -36.665 -46.724 -24.139  1.00  0.00      PROA
ATOM   3335 HG22 THR   202     -36.271 -48.481 -24.207  1.00  0.00      PROA
ATOM   3336 HG23 THR   202     -35.082 -47.317 -23.522  1.00  0.00      PROA
ATOM   3337  C   THR   202     -38.641 -49.397 -22.639  1.00  0.00      PROA
ATOM   3338  O   THR   202     -38.420 -49.839 -23.757  1.00  0.00      PROA
ATOM   3339  N   LEU   203     -39.201 -50.139 -21.652  1.00  0.00      PROA
ATOM   3340  HN  LEU   203     -39.413 -49.749 -20.761  1.00  0.00      PROA
ATOM   3341  CA  LEU   203     -39.476 -51.538 -21.807  1.00  0.00      PROA
ATOM   3342  HA  LEU   203     -39.011 -51.889 -22.716  1.00  0.00      PROA
ATOM   3343  CB  LEU   203     -38.901 -52.301 -20.591  1.00  0.00      PROA
ATOM   3344  HB1 LEU   203     -39.433 -52.007 -19.661  1.00  0.00      PROA
ATOM   3345  HB2 LEU   203     -37.840 -51.980 -20.483  1.00  0.00      PROA
ATOM   3346  CG  LEU   203     -38.901 -53.833 -20.730  1.00  0.00      PROA
ATOM   3347  HG  LEU   203     -39.950 -54.200 -20.695  1.00  0.00      PROA
ATOM   3348  CD1 LEU   203     -38.157 -54.476 -19.556  1.00  0.00      PROA
ATOM   3349 HD11 LEU   203     -38.653 -54.218 -18.596  1.00  0.00      PROA
ATOM   3350 HD12 LEU   203     -37.119 -54.097 -19.527  1.00  0.00      PROA
ATOM   3351 HD13 LEU   203     -38.132 -55.581 -19.657  1.00  0.00      PROA
ATOM   3352  CD2 LEU   203     -38.283 -54.210 -22.068  1.00  0.00      PROA
ATOM   3353 HD21 LEU   203     -37.274 -53.840 -22.194  1.00  0.00      PROA
ATOM   3354 HD22 LEU   203     -38.919 -53.967 -22.934  1.00  0.00      PROA
ATOM   3355 HD23 LEU   203     -38.018 -55.183 -22.108  1.00  0.00      PROA
ATOM   3356  C   LEU   203     -40.956 -51.821 -21.911  1.00  0.00      PROA
ATOM   3357  O   LEU   203     -41.339 -52.838 -22.477  1.00  0.00      PROA
ATOM   3358  N   LEU   204     -41.835 -50.923 -21.402  1.00  0.00      PROA
ATOM   3359  HN  LEU   204     -41.539 -50.081 -20.964  1.00  0.00      PROA
ATOM   3360  CA  LEU   204     -43.271 -51.155 -21.432  1.00  0.00      PROA
ATOM   3361  HA  LEU   204     -43.480 -52.194 -21.650  1.00  0.00      PROA
ATOM   3362  CB  LEU   204     -43.981 -50.802 -20.102  1.00  0.00      PROA
ATOM   3363  HB1 LEU   204     -45.007 -50.401 -20.275  1.00  0.00      PROA
ATOM   3364  HB2 LEU   204     -43.411 -50.009 -19.581  1.00  0.00      PROA
ATOM   3365  CG  LEU   204     -44.161 -52.033 -19.183  1.00  0.00      PROA
ATOM   3366  HG  LEU   204     -44.880 -52.714 -19.695  1.00  0.00      PROA
ATOM   3367  CD1 LEU   204     -44.799 -51.625 -17.846  1.00  0.00      PROA
ATOM   3368 HD11 LEU   204     -44.968 -52.520 -17.210  1.00  0.00      PROA
ATOM   3369 HD12 LEU   204     -45.777 -51.128 -18.021  1.00  0.00      PROA
ATOM   3370 HD13 LEU   204     -44.137 -50.921 -17.304  1.00  0.00      PROA
ATOM   3371  CD2 LEU   204     -42.871 -52.845 -18.966  1.00  0.00      PROA
ATOM   3372 HD21 LEU   204     -42.077 -52.205 -18.530  1.00  0.00      PROA
ATOM   3373 HD22 LEU   204     -42.499 -53.271 -19.923  1.00  0.00      PROA
ATOM   3374 HD23 LEU   204     -43.068 -53.693 -18.276  1.00  0.00      PROA
ATOM   3375  C   LEU   204     -43.843 -50.365 -22.546  1.00  0.00      PROA
ATOM   3376  O   LEU   204     -44.892 -50.564 -22.991  1.00  0.00      PROA
ATOM   3377  N   ARG   205     -43.108 -49.480 -23.176  1.00  0.00      PROA
ATOM   3378  HN  ARG   205     -42.206 -49.267 -22.823  1.00  0.00      PROA
ATOM   3379  CA  ARG   205     -43.375 -48.982 -24.493  1.00  0.00      PROA
ATOM   3380  HA  ARG   205     -44.210 -49.507 -24.936  1.00  0.00      PROA
ATOM   3381  CB  ARG   205     -43.619 -47.466 -24.598  1.00  0.00      PROA
ATOM   3382  HB1 ARG   205     -43.574 -47.163 -25.669  1.00  0.00      PROA
ATOM   3383  HB2 ARG   205     -42.829 -46.903 -24.051  1.00  0.00      PROA
ATOM   3384  CG  ARG   205     -45.006 -47.067 -24.082  1.00  0.00      PROA
ATOM   3385  HG1 ARG   205     -45.041 -47.188 -22.975  1.00  0.00      PROA
ATOM   3386  HG2 ARG   205     -45.745 -47.771 -24.526  1.00  0.00      PROA
ATOM   3387  CD  ARG   205     -45.363 -45.634 -24.479  1.00  0.00      PROA
ATOM   3388  HD1 ARG   205     -45.205 -45.468 -25.568  1.00  0.00      PROA
ATOM   3389  HD2 ARG   205     -44.720 -44.932 -23.927  1.00  0.00      PROA
ATOM   3390  NE  ARG   205     -46.797 -45.339 -24.135  1.00  0.00      PROA
ATOM   3391  HE  ARG   205     -46.961 -44.835 -23.285  1.00  0.00      PROA
ATOM   3392  CZ  ARG   205     -47.842 -45.628 -24.931  1.00  0.00      PROA
ATOM   3393  NH1 ARG   205     -47.703 -46.292 -26.089  1.00  0.00      PROA
ATOM   3394 HH11 ARG   205     -46.797 -46.607 -26.375  1.00  0.00      PROA
ATOM   3395 HH12 ARG   205     -48.498 -46.498 -26.655  1.00  0.00      PROA
ATOM   3396  NH2 ARG   205     -49.060 -45.245 -24.561  1.00  0.00      PROA
ATOM   3397 HH21 ARG   205     -49.190 -44.720 -23.709  1.00  0.00      PROA
ATOM   3398 HH22 ARG   205     -49.863 -45.416 -25.122  1.00  0.00      PROA
ATOM   3399  C   ARG   205     -42.159 -49.353 -25.261  1.00  0.00      PROA
ATOM   3400  O   ARG   205     -41.090 -49.494 -24.685  1.00  0.00      PROA
ATOM   3401  N   CYS   206     -42.325 -49.569 -26.578  1.00  0.00      PROA
ATOM   3402  HN  CYS   206     -43.186 -49.417 -27.035  1.00  0.00      PROA
ATOM   3403  CA  CYS   206     -41.277 -50.166 -27.354  1.00  0.00      PROA
ATOM   3404  HA  CYS   206     -40.443 -50.446 -26.722  1.00  0.00      PROA
ATOM   3405  CB  CYS   206     -41.738 -51.452 -28.080  1.00  0.00      PROA
ATOM   3406  HB1 CYS   206     -40.963 -51.771 -28.808  1.00  0.00      PROA
ATOM   3407  HB2 CYS   206     -42.676 -51.255 -28.640  1.00  0.00      PROA
ATOM   3408  SG  CYS   206     -41.952 -52.792 -26.917  1.00  0.00      PROA
ATOM   3409  HG1 CYS   206     -43.054 -52.270 -26.334  1.00  0.00      PROA
ATOM   3410  C   CYS   206     -40.741 -49.200 -28.353  1.00  0.00      PROA
ATOM   3411  O   CYS   206     -41.363 -48.933 -29.384  1.00  0.00      PROA
ATOM   3412  N   ARG   207     -39.494 -48.751 -28.095  1.00  0.00      PROA
ATOM   3413  HN  ARG   207     -39.145 -48.769 -27.160  1.00  0.00      PROA
ATOM   3414  CA  ARG   207     -38.446 -48.823 -29.077  1.00  0.00      PROA
ATOM   3415  HA  ARG   207     -38.801 -48.381 -30.000  1.00  0.00      PROA
ATOM   3416  CB  ARG   207     -37.176 -48.110 -28.633  1.00  0.00      PROA
ATOM   3417  HB1 ARG   207     -36.437 -48.572 -29.194  1.00  0.00      PROA
ATOM   3418  HB2 ARG   207     -36.902 -48.372 -27.600  1.00  0.00      PROA
ATOM   3419  CG  ARG   207     -37.249 -46.596 -28.813  1.00  0.00      PROA
ATOM   3420  HG1 ARG   207     -38.099 -46.201 -28.227  1.00  0.00      PROA
ATOM   3421  HG2 ARG   207     -37.453 -46.425 -29.869  1.00  0.00      PROA
ATOM   3422  CD  ARG   207     -35.993 -45.870 -28.389  1.00  0.00      PROA
ATOM   3423  HD1 ARG   207     -35.226 -46.432 -28.781  1.00  0.00      PROA
ATOM   3424  HD2 ARG   207     -35.894 -45.767 -27.290  1.00  0.00      PROA
ATOM   3425  NE  ARG   207     -35.835 -44.566 -29.082  1.00  0.00      PROA
ATOM   3426  HE  ARG   207     -35.241 -44.529 -29.895  1.00  0.00      PROA
ATOM   3427  CZ  ARG   207     -36.463 -43.449 -28.699  1.00  0.00      PROA
ATOM   3428  NH1 ARG   207     -36.285 -42.343 -29.410  1.00  0.00      PROA
ATOM   3429 HH11 ARG   207     -35.687 -42.341 -30.221  1.00  0.00      PROA
ATOM   3430 HH12 ARG   207     -36.742 -41.487 -29.155  1.00  0.00      PROA
ATOM   3431  NH2 ARG   207     -37.235 -43.402 -27.627  1.00  0.00      PROA
ATOM   3432 HH21 ARG   207     -37.433 -44.247 -27.100  1.00  0.00      PROA
ATOM   3433 HH22 ARG   207     -37.739 -42.573 -27.380  1.00  0.00      PROA
ATOM   3434  C   ARG   207     -38.159 -50.277 -29.332  1.00  0.00      PROA
ATOM   3435  O   ARG   207     -38.198 -51.084 -28.417  1.00  0.00      PROA
ATOM   3436  N   ASN   208     -37.956 -50.637 -30.609  1.00  0.00      PROA
ATOM   3437  HN  ASN   208     -37.767 -49.980 -31.332  1.00  0.00      PROA
ATOM   3438  CA  ASN   208     -38.471 -51.908 -31.056  1.00  0.00      PROA
ATOM   3439  HA  ASN   208     -39.172 -52.280 -30.320  1.00  0.00      PROA
ATOM   3440  CB  ASN   208     -39.214 -51.703 -32.394  1.00  0.00      PROA
ATOM   3441  HB1 ASN   208     -38.530 -51.687 -33.264  1.00  0.00      PROA
ATOM   3442  HB2 ASN   208     -39.705 -50.775 -32.362  1.00  0.00      PROA
ATOM   3443  CG  ASN   208     -40.317 -52.729 -32.597  1.00  0.00      PROA
ATOM   3444  OD1 ASN   208     -40.249 -53.570 -33.469  1.00  0.00      PROA
ATOM   3445  ND2 ASN   208     -41.349 -52.712 -31.702  1.00  0.00      PROA
ATOM   3446 HD21 ASN   208     -41.362 -52.015 -30.989  1.00  0.00      PROA
ATOM   3447 HD22 ASN   208     -42.095 -53.359 -31.789  1.00  0.00      PROA
ATOM   3448  C   ASN   208     -37.410 -52.966 -31.232  1.00  0.00      PROA
ATOM   3449  O   ASN   208     -37.747 -54.090 -31.596  1.00  0.00      PROA
ATOM   3450  N   GLU   209     -36.124 -52.668 -30.939  1.00  0.00      PROA
ATOM   3451  HN  GLU   209     -35.849 -51.764 -30.619  1.00  0.00      PROA
ATOM   3452  CA  GLU   209     -35.067 -53.650 -31.057  1.00  0.00      PROA
ATOM   3453  HA  GLU   209     -35.506 -54.624 -31.206  1.00  0.00      PROA
ATOM   3454  CB  GLU   209     -34.117 -53.437 -32.229  1.00  0.00      PROA
ATOM   3455  HB1 GLU   209     -33.265 -54.154 -32.116  1.00  0.00      PROA
ATOM   3456  HB2 GLU   209     -33.698 -52.410 -32.258  1.00  0.00      PROA
ATOM   3457  CG  GLU   209     -34.896 -53.747 -33.538  1.00  0.00      PROA
ATOM   3458  HG1 GLU   209     -35.367 -52.836 -33.928  1.00  0.00      PROA
ATOM   3459  HG2 GLU   209     -35.666 -54.503 -33.331  1.00  0.00      PROA
ATOM   3460  CD  GLU   209     -34.065 -54.331 -34.604  1.00  0.00      PROA
ATOM   3461  OE1 GLU   209     -34.547 -54.851 -35.639  1.00  0.00      PROA
ATOM   3462  OE2 GLU   209     -32.929 -54.034 -34.270  1.00  0.00      PROA
ATOM   3463  C   GLU   209     -34.344 -53.772 -29.771  1.00  0.00      PROA
ATOM   3464  O   GLU   209     -34.360 -52.853 -28.950  1.00  0.00      PROA
ATOM   3465  N   LYS   210     -33.786 -54.980 -29.503  1.00  0.00      PROA
ATOM   3466  HN  LYS   210     -33.613 -55.662 -30.208  1.00  0.00      PROA
ATOM   3467  CA  LYS   210     -34.046 -55.485 -28.188  1.00  0.00      PROA
ATOM   3468  HA  LYS   210     -33.705 -54.727 -27.508  1.00  0.00      PROA
ATOM   3469  CB  LYS   210     -35.565 -55.796 -28.037  1.00  0.00      PROA
ATOM   3470  HB1 LYS   210     -36.138 -54.845 -28.104  1.00  0.00      PROA
ATOM   3471  HB2 LYS   210     -35.805 -56.194 -27.027  1.00  0.00      PROA
ATOM   3472  CG  LYS   210     -36.091 -56.749 -29.123  1.00  0.00      PROA
ATOM   3473  HG1 LYS   210     -35.250 -57.312 -29.586  1.00  0.00      PROA
ATOM   3474  HG2 LYS   210     -36.563 -56.152 -29.932  1.00  0.00      PROA
ATOM   3475  CD  LYS   210     -37.087 -57.791 -28.594  1.00  0.00      PROA
ATOM   3476  HD1 LYS   210     -36.542 -58.478 -27.903  1.00  0.00      PROA
ATOM   3477  HD2 LYS   210     -37.443 -58.404 -29.451  1.00  0.00      PROA
ATOM   3478  CE  LYS   210     -38.287 -57.205 -27.844  1.00  0.00      PROA
ATOM   3479  HE1 LYS   210     -37.971 -56.682 -26.918  1.00  0.00      PROA
ATOM   3480  HE2 LYS   210     -38.992 -58.019 -27.571  1.00  0.00      PROA
ATOM   3481  NZ  LYS   210     -39.024 -56.235 -28.683  1.00  0.00      PROA
ATOM   3482  HZ1 LYS   210     -39.336 -56.697 -29.556  1.00  0.00      PROA
ATOM   3483  HZ2 LYS   210     -38.394 -55.438 -28.925  1.00  0.00      PROA
ATOM   3484  HZ3 LYS   210     -39.844 -55.875 -28.157  1.00  0.00      PROA
ATOM   3485  C   LYS   210     -33.333 -56.744 -27.769  1.00  0.00      PROA
ATOM   3486  O   LYS   210     -33.879 -57.517 -26.987  1.00  0.00      PROA
ATOM   3487  N   LYS   211     -32.084 -56.999 -28.209  1.00  0.00      PROA
ATOM   3488  HN  LYS   211     -31.606 -56.427 -28.868  1.00  0.00      PROA
ATOM   3489  CA  LYS   211     -31.331 -58.080 -27.592  1.00  0.00      PROA
ATOM   3490  HA  LYS   211     -31.983 -58.936 -27.484  1.00  0.00      PROA
ATOM   3491  CB  LYS   211     -30.116 -58.500 -28.447  1.00  0.00      PROA
ATOM   3492  HB1 LYS   211     -29.197 -57.934 -28.177  1.00  0.00      PROA
ATOM   3493  HB2 LYS   211     -30.351 -58.241 -29.504  1.00  0.00      PROA
ATOM   3494  CG  LYS   211     -29.838 -60.018 -28.441  1.00  0.00      PROA
ATOM   3495  HG1 LYS   211     -29.004 -60.191 -29.160  1.00  0.00      PROA
ATOM   3496  HG2 LYS   211     -30.724 -60.561 -28.822  1.00  0.00      PROA
ATOM   3497  CD  LYS   211     -29.456 -60.592 -27.079  1.00  0.00      PROA
ATOM   3498  HD1 LYS   211     -29.075 -59.828 -26.468  1.00  0.00      PROA
ATOM   3499  HD2 LYS   211     -28.625 -61.155 -27.093  1.00  0.00      PROA
ATOM   3500  CE  LYS   211     -30.514 -61.348 -26.292  1.00  0.00      PROA
ATOM   3501  HE1 LYS   211     -31.417 -60.719 -26.197  1.00  0.00      PROA
ATOM   3502  HE2 LYS   211     -30.135 -61.607 -25.282  1.00  0.00      PROA
ATOM   3503  NZ  LYS   211     -30.903 -62.612 -26.957  1.00  0.00      PROA
ATOM   3504  HZ1 LYS   211     -30.066 -63.225 -27.054  1.00  0.00      PROA
ATOM   3505  HZ2 LYS   211     -31.298 -62.410 -27.895  1.00  0.00      PROA
ATOM   3506  HZ3 LYS   211     -31.619 -63.100 -26.370  1.00  0.00      PROA
ATOM   3507  C   LYS   211     -30.869 -57.613 -26.217  1.00  0.00      PROA
ATOM   3508  O   LYS   211     -30.830 -58.381 -25.271  1.00  0.00      PROA
ATOM   3509  N   ARG   212     -30.594 -56.293 -26.080  1.00  0.00      PROA
ATOM   3510  HN  ARG   212     -30.679 -55.678 -26.851  1.00  0.00      PROA
ATOM   3511  CA  ARG   212     -30.120 -55.677 -24.858  1.00  0.00      PROA
ATOM   3512  HA  ARG   212     -29.405 -56.323 -24.368  1.00  0.00      PROA
ATOM   3513  CB  ARG   212     -29.530 -54.275 -25.150  1.00  0.00      PROA
ATOM   3514  HB1 ARG   212     -29.060 -53.859 -24.229  1.00  0.00      PROA
ATOM   3515  HB2 ARG   212     -30.355 -53.581 -25.432  1.00  0.00      PROA
ATOM   3516  CG  ARG   212     -28.524 -54.210 -26.295  1.00  0.00      PROA
ATOM   3517  HG1 ARG   212     -28.648 -55.022 -27.028  1.00  0.00      PROA
ATOM   3518  HG2 ARG   212     -27.590 -54.353 -25.850  1.00  0.00      PROA
ATOM   3519  CD  ARG   212     -28.538 -52.867 -27.023  1.00  0.00      PROA
ATOM   3520  HD1 ARG   212     -27.716 -52.823 -27.746  1.00  0.00      PROA
ATOM   3521  HD2 ARG   212     -28.457 -52.044 -26.283  1.00  0.00      PROA
ATOM   3522  NE  ARG   212     -29.824 -52.755 -27.795  1.00  0.00      PROA
ATOM   3523  HE  ARG   212     -30.184 -53.604 -28.182  1.00  0.00      PROA
ATOM   3524  CZ  ARG   212     -30.484 -51.612 -28.038  1.00  0.00      PROA
ATOM   3525  NH1 ARG   212     -31.599 -51.662 -28.777  1.00  0.00      PROA
ATOM   3526 HH11 ARG   212     -31.944 -52.529 -29.141  1.00  0.00      PROA
ATOM   3527 HH12 ARG   212     -32.127 -50.841 -28.968  1.00  0.00      PROA
ATOM   3528  NH2 ARG   212     -30.075 -50.427 -27.581  1.00  0.00      PROA
ATOM   3529 HH21 ARG   212     -29.251 -50.356 -27.019  1.00  0.00      PROA
ATOM   3530 HH22 ARG   212     -30.600 -49.595 -27.773  1.00  0.00      PROA
ATOM   3531  C   ARG   212     -31.280 -55.387 -23.941  1.00  0.00      PROA
ATOM   3532  O   ARG   212     -31.115 -55.151 -22.750  1.00  0.00      PROA
ATOM   3533  N   HSD   213     -32.486 -55.326 -24.541  1.00  0.00      PROA
ATOM   3534  HN  HSD   213     -32.591 -55.617 -25.487  1.00  0.00      PROA
ATOM   3535  CA  HSD   213     -33.650 -54.693 -23.987  1.00  0.00      PROA
ATOM   3536  HA  HSD   213     -33.372 -54.002 -23.211  1.00  0.00      PROA
ATOM   3537  CB  HSD   213     -34.335 -54.005 -25.184  1.00  0.00      PROA
ATOM   3538  HB1 HSD   213     -34.732 -54.810 -25.823  1.00  0.00      PROA
ATOM   3539  HB2 HSD   213     -33.553 -53.461 -25.759  1.00  0.00      PROA
ATOM   3540  ND1 HSD   213     -35.397 -51.727 -25.229  1.00  0.00      PROA
ATOM   3541  HD1 HSD   213     -34.553 -51.192 -25.276  1.00  0.00      PROA
ATOM   3542  CG  HSD   213     -35.492 -53.083 -25.003  1.00  0.00      PROA
ATOM   3543  CE1 HSD   213     -36.658 -51.282 -25.465  1.00  0.00      PROA
ATOM   3544  HE1 HSD   213     -36.886 -50.239 -25.681  1.00  0.00      PROA
ATOM   3545  NE2 HSD   213     -37.544 -52.261 -25.427  1.00  0.00      PROA
ATOM   3546  CD2 HSD   213     -36.810 -53.387 -25.140  1.00  0.00      PROA
ATOM   3547  HD2 HSD   213     -37.288 -54.353 -25.141  1.00  0.00      PROA
ATOM   3548  C   HSD   213     -34.556 -55.754 -23.441  1.00  0.00      PROA
ATOM   3549  O   HSD   213     -35.482 -55.474 -22.693  1.00  0.00      PROA
ATOM   3550  N   ARG   214     -34.255 -57.022 -23.776  1.00  0.00      PROA
ATOM   3551  HN  ARG   214     -33.481 -57.227 -24.376  1.00  0.00      PROA
ATOM   3552  CA  ARG   214     -34.960 -58.177 -23.296  1.00  0.00      PROA
ATOM   3553  HA  ARG   214     -35.933 -57.894 -22.918  1.00  0.00      PROA
ATOM   3554  CB  ARG   214     -35.108 -59.185 -24.454  1.00  0.00      PROA
ATOM   3555  HB1 ARG   214     -34.107 -59.469 -24.850  1.00  0.00      PROA
ATOM   3556  HB2 ARG   214     -35.653 -58.660 -25.269  1.00  0.00      PROA
ATOM   3557  CG  ARG   214     -35.902 -60.451 -24.102  1.00  0.00      PROA
ATOM   3558  HG1 ARG   214     -36.807 -60.155 -23.528  1.00  0.00      PROA
ATOM   3559  HG2 ARG   214     -35.274 -61.101 -23.458  1.00  0.00      PROA
ATOM   3560  CD  ARG   214     -36.320 -61.228 -25.342  1.00  0.00      PROA
ATOM   3561  HD1 ARG   214     -35.432 -61.510 -25.952  1.00  0.00      PROA
ATOM   3562  HD2 ARG   214     -37.006 -60.593 -25.949  1.00  0.00      PROA
ATOM   3563  NE  ARG   214     -37.020 -62.482 -24.906  1.00  0.00      PROA
ATOM   3564  HE  ARG   214     -36.660 -62.928 -24.077  1.00  0.00      PROA
ATOM   3565  CZ  ARG   214     -38.019 -63.083 -25.574  1.00  0.00      PROA
ATOM   3566  NH1 ARG   214     -38.553 -62.564 -26.684  1.00  0.00      PROA
ATOM   3567 HH11 ARG   214     -38.149 -61.723 -27.083  1.00  0.00      PROA
ATOM   3568 HH12 ARG   214     -39.276 -63.021 -27.183  1.00  0.00      PROA
ATOM   3569  NH2 ARG   214     -38.546 -64.207 -25.083  1.00  0.00      PROA
ATOM   3570 HH21 ARG   214     -38.166 -64.630 -24.254  1.00  0.00      PROA
ATOM   3571 HH22 ARG   214     -39.285 -64.674 -25.569  1.00  0.00      PROA
ATOM   3572  C   ARG   214     -34.140 -58.784 -22.180  1.00  0.00      PROA
ATOM   3573  O   ARG   214     -34.592 -59.690 -21.481  1.00  0.00      PROA
ATOM   3574  N   ASP   215     -32.942 -58.208 -21.933  1.00  0.00      PROA
ATOM   3575  HN  ASP   215     -32.603 -57.461 -22.496  1.00  0.00      PROA
ATOM   3576  CA  ASP   215     -32.058 -58.623 -20.871  1.00  0.00      PROA
ATOM   3577  HA  ASP   215     -32.273 -59.641 -20.576  1.00  0.00      PROA
ATOM   3578  CB  ASP   215     -30.572 -58.470 -21.261  1.00  0.00      PROA
ATOM   3579  HB1 ASP   215     -29.913 -58.670 -20.388  1.00  0.00      PROA
ATOM   3580  HB2 ASP   215     -30.375 -57.439 -21.619  1.00  0.00      PROA
ATOM   3581  CG  ASP   215     -30.199 -59.466 -22.352  1.00  0.00      PROA
ATOM   3582  OD1 ASP   215     -30.991 -60.363 -22.705  1.00  0.00      PROA
ATOM   3583  OD2 ASP   215     -29.086 -59.380 -22.837  1.00  0.00      PROA
ATOM   3584  C   ASP   215     -32.302 -57.730 -19.692  1.00  0.00      PROA
ATOM   3585  O   ASP   215     -31.737 -57.910 -18.617  1.00  0.00      PROA
ATOM   3586  N   VAL   216     -33.216 -56.745 -19.849  1.00  0.00      PROA
ATOM   3587  HN  VAL   216     -33.659 -56.596 -20.730  1.00  0.00      PROA
ATOM   3588  CA  VAL   216     -33.681 -55.911 -18.779  1.00  0.00      PROA
ATOM   3589  HA  VAL   216     -32.847 -55.654 -18.146  1.00  0.00      PROA
ATOM   3590  CB  VAL   216     -34.337 -54.644 -19.288  1.00  0.00      PROA
ATOM   3591  HB  VAL   216     -35.182 -54.891 -19.971  1.00  0.00      PROA
ATOM   3592  CG1 VAL   216     -34.858 -53.757 -18.136  1.00  0.00      PROA
ATOM   3593 HG11 VAL   216     -34.059 -53.566 -17.390  1.00  0.00      PROA
ATOM   3594 HG12 VAL   216     -35.732 -54.209 -17.622  1.00  0.00      PROA
ATOM   3595 HG13 VAL   216     -35.199 -52.790 -18.558  1.00  0.00      PROA
ATOM   3596  CG2 VAL   216     -33.285 -53.878 -20.094  1.00  0.00      PROA
ATOM   3597 HG21 VAL   216     -33.054 -54.393 -21.047  1.00  0.00      PROA
ATOM   3598 HG22 VAL   216     -32.351 -53.759 -19.511  1.00  0.00      PROA
ATOM   3599 HG23 VAL   216     -33.678 -52.866 -20.323  1.00  0.00      PROA
ATOM   3600  C   VAL   216     -34.694 -56.673 -17.995  1.00  0.00      PROA
ATOM   3601  O   VAL   216     -34.930 -56.376 -16.832  1.00  0.00      PROA
ATOM   3602  N   ARG   217     -35.299 -57.726 -18.587  1.00  0.00      PROA
ATOM   3603  HN  ARG   217     -35.025 -58.057 -19.488  1.00  0.00      PROA
ATOM   3604  CA  ARG   217     -36.488 -58.311 -18.038  1.00  0.00      PROA
ATOM   3605  HA  ARG   217     -37.029 -57.541 -17.513  1.00  0.00      PROA
ATOM   3606  CB  ARG   217     -37.396 -58.841 -19.148  1.00  0.00      PROA
ATOM   3607  HB1 ARG   217     -37.090 -59.831 -19.541  1.00  0.00      PROA
ATOM   3608  HB2 ARG   217     -37.333 -58.120 -19.993  1.00  0.00      PROA
ATOM   3609  CG  ARG   217     -38.790 -58.811 -18.731  1.00  0.00      PROA
ATOM   3610  HG1 ARG   217     -39.043 -58.073 -17.946  1.00  0.00      PROA
ATOM   3611  HG2 ARG   217     -39.055 -59.832 -18.238  1.00  0.00      PROA
ATOM   3612  CD  ARG   217     -39.669 -58.345 -20.020  1.00  0.00      PROA
ATOM   3613  HD1 ARG   217     -39.651 -57.473 -20.278  1.00  0.00      PROA
ATOM   3614  HD2 ARG   217     -40.852 -58.039 -19.778  1.00  0.00      PROA
ATOM   3615  NE  ARG   217     -39.674 -59.494 -21.022  1.00  0.00      PROA
ATOM   3616  HE  ARG   217     -39.092 -59.278 -21.726  1.00  0.00      PROA
ATOM   3617  CZ  ARG   217     -40.162 -60.712 -21.092  1.00  0.00      PROA
ATOM   3618  NH1 ARG   217     -40.546 -61.470 -20.131  1.00  0.00      PROA
ATOM   3619 HH11 ARG   217     -41.307 -60.811 -19.458  1.00  0.00      PROA
ATOM   3620 HH12 ARG   217     -41.507 -61.972 -20.231  1.00  0.00      PROA
ATOM   3621  NH2 ARG   217     -40.027 -61.493 -22.147  1.00  0.00      PROA
ATOM   3622 HH21 ARG   217     -40.631 -62.330 -22.241  1.00  0.00      PROA
ATOM   3623 HH22 ARG   217     -39.518 -61.177 -22.882  1.00  0.00      PROA
ATOM   3624  C   ARG   217     -36.111 -59.408 -17.079  1.00  0.00      PROA
ATOM   3625  O   ARG   217     -36.979 -60.119 -16.579  1.00  0.00      PROA
ATOM   3626  N   LEU   218     -34.809 -59.495 -16.725  1.00  0.00      PROA
ATOM   3627  HN  LEU   218     -34.104 -58.949 -17.176  1.00  0.00      PROA
ATOM   3628  CA  LEU   218     -34.394 -60.215 -15.558  1.00  0.00      PROA
ATOM   3629  HA  LEU   218     -35.277 -60.348 -14.955  1.00  0.00      PROA
ATOM   3630  CB  LEU   218     -33.779 -61.582 -15.854  1.00  0.00      PROA
ATOM   3631  HB1 LEU   218     -32.712 -61.676 -15.555  1.00  0.00      PROA
ATOM   3632  HB2 LEU   218     -33.824 -61.760 -16.952  1.00  0.00      PROA
ATOM   3633  CG  LEU   218     -34.615 -62.670 -15.158  1.00  0.00      PROA
ATOM   3634  HG  LEU   218     -35.639 -62.632 -15.602  1.00  0.00      PROA
ATOM   3635  CD1 LEU   218     -34.011 -64.034 -15.451  1.00  0.00      PROA
ATOM   3636 HD11 LEU   218     -33.285 -64.288 -14.659  1.00  0.00      PROA
ATOM   3637 HD12 LEU   218     -33.513 -64.050 -16.442  1.00  0.00      PROA
ATOM   3638 HD13 LEU   218     -34.785 -64.819 -15.429  1.00  0.00      PROA
ATOM   3639  CD2 LEU   218     -34.748 -62.488 -13.633  1.00  0.00      PROA
ATOM   3640 HD21 LEU   218     -35.267 -61.552 -13.356  1.00  0.00      PROA
ATOM   3641 HD22 LEU   218     -33.746 -62.485 -13.155  1.00  0.00      PROA
ATOM   3642 HD23 LEU   218     -35.323 -63.332 -13.210  1.00  0.00      PROA
ATOM   3643  C   LEU   218     -33.488 -59.398 -14.692  1.00  0.00      PROA
ATOM   3644  O   LEU   218     -32.865 -59.918 -13.776  1.00  0.00      PROA
ATOM   3645  N   ILE   219     -33.495 -58.069 -14.902  1.00  0.00      PROA
ATOM   3646  HN  ILE   219     -33.930 -57.669 -15.705  1.00  0.00      PROA
ATOM   3647  CA  ILE   219     -33.197 -57.121 -13.853  1.00  0.00      PROA
ATOM   3648  HA  ILE   219     -32.885 -57.672 -12.992  1.00  0.00      PROA
ATOM   3649  CB  ILE   219     -32.084 -56.121 -14.131  1.00  0.00      PROA
ATOM   3650  HB  ILE   219     -32.184 -55.208 -13.492  1.00  0.00      PROA
ATOM   3651  CG2 ILE   219     -32.088 -55.640 -15.589  1.00  0.00      PROA
ATOM   3652 HG21 ILE   219     -33.045 -55.133 -15.827  1.00  0.00      PROA
ATOM   3653 HG22 ILE   219     -31.923 -56.483 -16.292  1.00  0.00      PROA
ATOM   3654 HG23 ILE   219     -31.274 -54.902 -15.738  1.00  0.00      PROA
ATOM   3655  CG1 ILE   219     -30.753 -56.768 -13.715  1.00  0.00      PROA
ATOM   3656 HG11 ILE   219     -29.919 -56.229 -14.212  1.00  0.00      PROA
ATOM   3657 HG12 ILE   219     -30.724 -57.823 -14.053  1.00  0.00      PROA
ATOM   3658  CD  ILE   219     -30.565 -56.700 -12.199  1.00  0.00      PROA
ATOM   3659  HD1 ILE   219     -31.490 -56.966 -11.654  1.00  0.00      PROA
ATOM   3660  HD2 ILE   219     -30.291 -55.666 -11.898  1.00  0.00      PROA
ATOM   3661  HD3 ILE   219     -29.762 -57.395 -11.875  1.00  0.00      PROA
ATOM   3662  C   ILE   219     -34.486 -56.450 -13.471  1.00  0.00      PROA
ATOM   3663  O   ILE   219     -34.507 -55.511 -12.692  1.00  0.00      PROA
ATOM   3664  N   PHE   220     -35.619 -56.980 -13.984  1.00  0.00      PROA
ATOM   3665  HN  PHE   220     -35.578 -57.775 -14.580  1.00  0.00      PROA
ATOM   3666  CA  PHE   220     -36.930 -56.414 -13.815  1.00  0.00      PROA
ATOM   3667  HA  PHE   220     -36.876 -55.413 -13.408  1.00  0.00      PROA
ATOM   3668  CB  PHE   220     -37.674 -56.490 -15.160  1.00  0.00      PROA
ATOM   3669  HB1 PHE   220     -37.952 -57.522 -15.465  1.00  0.00      PROA
ATOM   3670  HB2 PHE   220     -37.015 -56.090 -15.945  1.00  0.00      PROA
ATOM   3671  CG  PHE   220     -38.818 -55.579 -15.227  1.00  0.00      PROA
ATOM   3672  CD1 PHE   220     -39.966 -55.994 -15.506  1.00  0.00      PROA
ATOM   3673  HD1 PHE   220     -40.132 -56.916 -15.476  1.00  0.00      PROA
ATOM   3674  CE1 PHE   220     -41.148 -55.128 -15.886  1.00  0.00      PROA
ATOM   3675  HE1 PHE   220     -42.214 -55.510 -15.985  1.00  0.00      PROA
ATOM   3676  CZ  PHE   220     -41.014 -53.882 -15.934  1.00  0.00      PROA
ATOM   3677  HZ  PHE   220     -41.864 -53.310 -16.210  1.00  0.00      PROA
ATOM   3678  CD2 PHE   220     -38.665 -54.223 -15.423  1.00  0.00      PROA
ATOM   3679  HD2 PHE   220     -37.679 -53.827 -15.381  1.00  0.00      PROA
ATOM   3680  CE2 PHE   220     -39.736 -53.392 -15.787  1.00  0.00      PROA
ATOM   3681  HE2 PHE   220     -39.562 -52.364 -15.985  1.00  0.00      PROA
ATOM   3682  C   PHE   220     -37.629 -57.333 -12.879  1.00  0.00      PROA
ATOM   3683  O   PHE   220     -38.302 -56.917 -11.944  1.00  0.00      PROA
ATOM   3684  N   THR   221     -37.411 -58.654 -13.134  1.00  0.00      PROA
ATOM   3685  HN  THR   221     -36.867 -58.955 -13.887  1.00  0.00      PROA
ATOM   3686  CA  THR   221     -37.845 -59.783 -12.400  1.00  0.00      PROA
ATOM   3687  HA  THR   221     -38.477 -59.297 -11.963  1.00  0.00      PROA
ATOM   3688  CB  THR   221     -38.064 -61.009 -13.248  1.00  0.00      PROA
ATOM   3689  HB  THR   221     -37.523 -60.876 -14.204  1.00  0.00      PROA
ATOM   3690  OG1 THR   221     -37.841 -62.224 -12.693  1.00  0.00      PROA
ATOM   3691  HG1 THR   221     -36.923 -62.177 -12.553  1.00  0.00      PROA
ATOM   3692  CG2 THR   221     -39.031 -61.430 -13.486  1.00  0.00      PROA
ATOM   3693 HG21 THR   221     -38.999 -60.296 -13.959  1.00  0.00      PROA
ATOM   3694 HG22 THR   221     -39.836 -61.557 -12.835  1.00  0.00      PROA
ATOM   3695 HG23 THR   221     -39.556 -62.143 -14.249  1.00  0.00      PROA
ATOM   3696  C   THR   221     -37.212 -60.008 -11.122  1.00  0.00      PROA
ATOM   3697  O   THR   221     -37.659 -60.592 -10.127  1.00  0.00      PROA
ATOM   3698  N   ILE   222     -36.028 -59.539 -11.049  1.00  0.00      PROA
ATOM   3699  HN  ILE   222     -35.591 -59.088 -11.808  1.00  0.00      PROA
ATOM   3700  CA  ILE   222     -35.248 -59.795  -9.877  1.00  0.00      PROA
ATOM   3701  HA  ILE   222     -35.645 -60.643  -9.344  1.00  0.00      PROA
ATOM   3702  CB  ILE   222     -33.827 -60.153 -10.254  1.00  0.00      PROA
ATOM   3703  HB  ILE   222     -33.886 -60.835 -11.137  1.00  0.00      PROA
ATOM   3704  CG2 ILE   222     -33.053 -58.896 -10.680  1.00  0.00      PROA
ATOM   3705 HG21 ILE   222     -32.806 -58.254  -9.811  1.00  0.00      PROA
ATOM   3706 HG22 ILE   222     -33.685 -58.299 -11.364  1.00  0.00      PROA
ATOM   3707 HG23 ILE   222     -32.107 -59.173 -11.197  1.00  0.00      PROA
ATOM   3708  CG1 ILE   222     -33.154 -60.960  -9.121  1.00  0.00      PROA
ATOM   3709 HG11 ILE   222     -33.868 -61.735  -8.759  1.00  0.00      PROA
ATOM   3710 HG12 ILE   222     -32.922 -60.291  -8.265  1.00  0.00      PROA
ATOM   3711  CD  ILE   222     -31.878 -61.675  -9.565  1.00  0.00      PROA
ATOM   3712  HD1 ILE   222     -31.102 -60.942  -9.866  1.00  0.00      PROA
ATOM   3713  HD2 ILE   222     -32.085 -62.345 -10.426  1.00  0.00      PROA
ATOM   3714  HD3 ILE   222     -31.474 -62.292  -8.734  1.00  0.00      PROA
ATOM   3715  C   ILE   222     -35.306 -58.571  -8.994  1.00  0.00      PROA
ATOM   3716  O   ILE   222     -34.886 -58.599  -7.845  1.00  0.00      PROA
ATOM   3717  N   MET   223     -35.912 -57.475  -9.502  1.00  0.00      PROA
ATOM   3718  HN  MET   223     -36.263 -57.465 -10.435  1.00  0.00      PROA
ATOM   3719  CA  MET   223     -36.134 -56.257  -8.766  1.00  0.00      PROA
ATOM   3720  HA  MET   223     -35.793 -56.385  -7.748  1.00  0.00      PROA
ATOM   3721  CB  MET   223     -35.406 -55.042  -9.343  1.00  0.00      PROA
ATOM   3722  HB1 MET   223     -35.734 -54.116  -8.808  1.00  0.00      PROA
ATOM   3723  HB2 MET   223     -35.662 -54.926 -10.419  1.00  0.00      PROA
ATOM   3724  CG  MET   223     -33.890 -55.171  -9.152  1.00  0.00      PROA
ATOM   3725  HG1 MET   223     -33.469 -55.801  -9.967  1.00  0.00      PROA
ATOM   3726  HG2 MET   223     -33.700 -55.705  -8.195  1.00  0.00      PROA
ATOM   3727  SD  MET   223     -33.057 -53.569  -9.071  1.00  0.00      PROA
ATOM   3728  CE  MET   223     -33.546 -53.070 -10.736  1.00  0.00      PROA
ATOM   3729  HE1 MET   223     -34.648 -52.993 -10.847  1.00  0.00      PROA
ATOM   3730  HE2 MET   223     -33.159 -53.781 -11.494  1.00  0.00      PROA
ATOM   3731  HE3 MET   223     -33.127 -52.073 -10.964  1.00  0.00      PROA
ATOM   3732  C   MET   223     -37.593 -55.989  -8.677  1.00  0.00      PROA
ATOM   3733  O   MET   223     -38.034 -54.855  -8.544  1.00  0.00      PROA
ATOM   3734  N   ILE   224     -38.386 -57.063  -8.691  1.00  0.00      PROA
ATOM   3735  HN  ILE   224     -38.043 -57.981  -8.874  1.00  0.00      PROA
ATOM   3736  CA  ILE   224     -39.756 -56.959  -8.292  1.00  0.00      PROA
ATOM   3737  HA  ILE   224     -39.921 -56.086  -7.714  1.00  0.00      PROA
ATOM   3738  CB  ILE   224     -40.715 -56.870  -9.438  1.00  0.00      PROA
ATOM   3739  HB  ILE   224     -40.269 -56.267 -10.256  1.00  0.00      PROA
ATOM   3740  CG2 ILE   224     -41.075 -57.943  -9.910  1.00  0.00      PROA
ATOM   3741 HG21 ILE   224     -41.469 -58.798  -9.611  1.00  0.00      PROA
ATOM   3742 HG22 ILE   224     -39.774 -58.319  -9.852  1.00  0.00      PROA
ATOM   3743 HG23 ILE   224     -41.435 -58.094 -11.048  1.00  0.00      PROA
ATOM   3744  CG1 ILE   224     -42.041 -56.446  -9.049  1.00  0.00      PROA
ATOM   3745 HG11 ILE   224     -41.859 -55.452  -8.505  1.00  0.00      PROA
ATOM   3746 HG12 ILE   224     -42.633 -57.055  -8.402  1.00  0.00      PROA
ATOM   3747  CD  ILE   224     -42.990 -56.459 -10.204  1.00  0.00      PROA
ATOM   3748  HD1 ILE   224     -43.314 -57.069 -10.860  1.00  0.00      PROA
ATOM   3749  HD2 ILE   224     -42.174 -55.682 -10.787  1.00  0.00      PROA
ATOM   3750  HD3 ILE   224     -44.046 -55.817  -9.994  1.00  0.00      PROA
ATOM   3751  C   ILE   224     -39.961 -57.919  -7.244  1.00  0.00      PROA
ATOM   3752  O   ILE   224     -41.141 -58.011  -6.897  1.00  0.00      PROA
ATOM   3753  N   VAL   225     -38.764 -58.763  -6.852  1.00  0.00      PROA
ATOM   3754  HN  VAL   225     -38.128 -58.958  -7.628  1.00  0.00      PROA
ATOM   3755  CA  VAL   225     -38.768 -60.117  -6.160  1.00  0.00      PROA
ATOM   3756  HA  VAL   225     -39.518 -60.288  -5.585  1.00  0.00      PROA
ATOM   3757  CB  VAL   225     -38.403 -61.601  -6.748  1.00  0.00      PROA
ATOM   3758  HB  VAL   225     -38.625 -62.332  -5.970  1.00  0.00      PROA
ATOM   3759  CG1 VAL   225     -39.118 -62.329  -7.912  1.00  0.00      PROA
ATOM   3760 HG11 VAL   225     -39.465 -61.854  -9.012  1.00  0.00      PROA
ATOM   3761 HG12 VAL   225     -40.091 -62.263  -7.475  1.00  0.00      PROA
ATOM   3762 HG13 VAL   225     -39.040 -63.112  -8.362  1.00  0.00      PROA
ATOM   3763  CG2 VAL   225     -37.066 -61.425  -7.171  1.00  0.00      PROA
ATOM   3764 HG21 VAL   225     -36.469 -61.292  -6.273  1.00  0.00      PROA
ATOM   3765 HG22 VAL   225     -36.952 -60.547  -7.839  1.00  0.00      PROA
ATOM   3766 HG23 VAL   225     -36.753 -62.335  -7.688  1.00  0.00      PROA
ATOM   3767  C   VAL   225     -38.461 -59.900  -4.942  1.00  0.00      PROA
ATOM   3768  O   VAL   225     -39.123 -60.204  -3.939  1.00  0.00      PROA
ATOM   3769  N   TYR   226     -37.316 -59.276  -4.923  1.00  0.00      PROA
ATOM   3770  HN  TYR   226     -36.834 -59.036  -5.771  1.00  0.00      PROA
ATOM   3771  CA  TYR   226     -36.701 -58.910  -3.689  1.00  0.00      PROA
ATOM   3772  HA  TYR   226     -37.395 -59.165  -2.909  1.00  0.00      PROA
ATOM   3773  CB  TYR   226     -35.428 -59.658  -3.218  1.00  0.00      PROA
ATOM   3774  HB1 TYR   226     -35.750 -60.691  -2.966  1.00  0.00      PROA
ATOM   3775  HB2 TYR   226     -35.067 -59.196  -2.275  1.00  0.00      PROA
ATOM   3776  CG  TYR   226     -34.230 -59.783  -4.120  1.00  0.00      PROA
ATOM   3777  CD1 TYR   226     -33.374 -60.883  -3.920  1.00  0.00      PROA
ATOM   3778  HD1 TYR   226     -33.648 -61.649  -3.212  1.00  0.00      PROA
ATOM   3779  CE1 TYR   226     -32.123 -60.951  -4.537  1.00  0.00      PROA
ATOM   3780  HE1 TYR   226     -31.466 -61.785  -4.330  1.00  0.00      PROA
ATOM   3781  CZ  TYR   226     -31.708 -59.908  -5.365  1.00  0.00      PROA
ATOM   3782  OH  TYR   226     -30.410 -59.959  -5.903  1.00  0.00      PROA
ATOM   3783  HH  TYR   226     -30.002 -60.783  -5.612  1.00  0.00      PROA
ATOM   3784  CD2 TYR   226     -33.819 -58.762  -4.987  1.00  0.00      PROA
ATOM   3785  HD2 TYR   226     -34.431 -57.888  -5.137  1.00  0.00      PROA
ATOM   3786  CE2 TYR   226     -32.561 -58.822  -5.606  1.00  0.00      PROA
ATOM   3787  HE2 TYR   226     -32.249 -58.008  -6.239  1.00  0.00      PROA
ATOM   3788  C   TYR   226     -36.663 -57.428  -3.588  1.00  0.00      PROA
ATOM   3789  O   TYR   226     -35.809 -56.821  -2.962  1.00  0.00      PROA
ATOM   3790  N   PHE   227     -37.700 -56.840  -4.194  1.00  0.00      PROA
ATOM   3791  HN  PHE   227     -38.320 -57.376  -4.758  1.00  0.00      PROA
ATOM   3792  CA  PHE   227     -38.160 -55.524  -3.924  1.00  0.00      PROA
ATOM   3793  HA  PHE   227     -37.408 -54.931  -3.415  1.00  0.00      PROA
ATOM   3794  CB  PHE   227     -38.594 -54.984  -5.282  1.00  0.00      PROA
ATOM   3795  HB1 PHE   227     -39.748 -55.160  -5.476  1.00  0.00      PROA
ATOM   3796  HB2 PHE   227     -38.090 -55.549  -6.084  1.00  0.00      PROA
ATOM   3797  CG  PHE   227     -37.954 -53.704  -5.442  1.00  0.00      PROA
ATOM   3798  CD1 PHE   227     -36.910 -53.189  -6.065  1.00  0.00      PROA
ATOM   3799  HD1 PHE   227     -36.231 -53.947  -6.237  1.00  0.00      PROA
ATOM   3800  CE1 PHE   227     -36.675 -51.865  -6.438  1.00  0.00      PROA
ATOM   3801  HE1 PHE   227     -35.760 -51.615  -6.892  1.00  0.00      PROA
ATOM   3802  CZ  PHE   227     -37.536 -50.887  -6.158  1.00  0.00      PROA
ATOM   3803  HZ  PHE   227     -37.503 -49.821  -6.269  1.00  0.00      PROA
ATOM   3804  CD2 PHE   227     -38.706 -53.261  -5.626  1.00  0.00      PROA
ATOM   3805  HD2 PHE   227     -40.233 -53.696  -4.675  1.00  0.00      PROA
ATOM   3806  CE2 PHE   227     -38.497 -51.166  -6.062  1.00  0.00      PROA
ATOM   3807  HE2 PHE   227     -39.504 -50.228  -6.119  1.00  0.00      PROA
ATOM   3808  C   PHE   227     -39.364 -55.769  -3.044  1.00  0.00      PROA
ATOM   3809  O   PHE   227     -39.697 -54.969  -2.185  1.00  0.00      PROA
ATOM   3810  N   LEU   228     -39.996 -56.962  -3.240  1.00  0.00      PROA
ATOM   3811  HN  LEU   228     -39.657 -57.600  -3.923  1.00  0.00      PROA
ATOM   3812  CA  LEU   228     -41.215 -57.401  -2.606  1.00  0.00      PROA
ATOM   3813  HA  LEU   228     -41.643 -56.587  -2.052  1.00  0.00      PROA
ATOM   3814  CB  LEU   228     -42.222 -57.934  -3.629  1.00  0.00      PROA
ATOM   3815  HB1 LEU   228     -42.931 -58.691  -3.201  1.00  0.00      PROA
ATOM   3816  HB2 LEU   228     -41.696 -58.420  -4.464  1.00  0.00      PROA
ATOM   3817  CG  LEU   228     -43.069 -56.886  -4.171  1.00  0.00      PROA
ATOM   3818  HG  LEU   228     -43.634 -56.614  -3.232  1.00  0.00      PROA
ATOM   3819  CD1 LEU   228     -43.923 -57.587  -5.139  1.00  0.00      PROA
ATOM   3820 HD11 LEU   228     -44.610 -56.777  -5.400  1.00  0.00      PROA
ATOM   3821 HD12 LEU   228     -44.692 -58.296  -4.814  1.00  0.00      PROA
ATOM   3822 HD13 LEU   228     -43.513 -57.798  -6.122  1.00  0.00      PROA
ATOM   3823  CD2 LEU   228     -42.467 -55.625  -4.772  1.00  0.00      PROA
ATOM   3824 HD21 LEU   228     -41.887 -55.211  -3.941  1.00  0.00      PROA
ATOM   3825 HD22 LEU   228     -43.214 -54.874  -5.149  1.00  0.00      PROA
ATOM   3826 HD23 LEU   228     -41.762 -55.863  -5.546  1.00  0.00      PROA
ATOM   3827  C   LEU   228     -40.958 -58.510  -1.642  1.00  0.00      PROA
ATOM   3828  O   LEU   228     -41.887 -58.977  -0.994  1.00  0.00      PROA
ATOM   3829  N   PHE   229     -39.686 -58.926  -1.464  1.00  0.00      PROA
ATOM   3830  HN  PHE   229     -38.935 -58.602  -2.020  1.00  0.00      PROA
ATOM   3831  CA  PHE   229     -39.321 -59.777  -0.377  1.00  0.00      PROA
ATOM   3832  HA  PHE   229     -40.125 -60.290  -0.175  1.00  0.00      PROA
ATOM   3833  CB  PHE   229     -38.111 -60.699  -0.638  1.00  0.00      PROA
ATOM   3834  HB1 PHE   229     -37.727 -61.094   0.327  1.00  0.00      PROA
ATOM   3835  HB2 PHE   229     -37.295 -60.124  -1.103  1.00  0.00      PROA
ATOM   3836  CG  PHE   229     -38.348 -61.926  -1.460  1.00  0.00      PROA
ATOM   3837  CD1 PHE   229     -39.382 -62.329  -2.131  1.00  0.00      PROA
ATOM   3838  HD1 PHE   229     -40.050 -61.869  -2.359  1.00  0.00      PROA
ATOM   3839  CE1 PHE   229     -39.565 -63.460  -2.944  1.00  0.00      PROA
ATOM   3840  HE1 PHE   229     -40.612 -64.079  -2.976  1.00  0.00      PROA
ATOM   3841  CZ  PHE   229     -38.682 -64.456  -2.801  1.00  0.00      PROA
ATOM   3842  HZ  PHE   229     -38.961 -65.433  -3.130  1.00  0.00      PROA
ATOM   3843  CD2 PHE   229     -37.315 -62.831  -1.642  1.00  0.00      PROA
ATOM   3844  HD2 PHE   229     -36.357 -62.574  -1.270  1.00  0.00      PROA
ATOM   3845  CE2 PHE   229     -37.500 -64.091  -2.243  1.00  0.00      PROA
ATOM   3846  HE2 PHE   229     -36.701 -64.764  -2.356  1.00  0.00      PROA
ATOM   3847  C   PHE   229     -39.154 -58.971   0.864  1.00  0.00      PROA
ATOM   3848  O   PHE   229     -39.374 -59.451   1.972  1.00  0.00      PROA
ATOM   3849  N   TRP   230     -38.812 -57.670   0.683  1.00  0.00      PROA
ATOM   3850  HN  TRP   230     -38.670 -57.280  -0.221  1.00  0.00      PROA
ATOM   3851  CA  TRP   230     -38.637 -56.765   1.790  1.00  0.00      PROA
ATOM   3852  HA  TRP   230     -38.659 -57.328   2.706  1.00  0.00      PROA
ATOM   3853  CB  TRP   230     -37.352 -55.883   1.778  1.00  0.00      PROA
ATOM   3854  HB1 TRP   230     -37.212 -55.510   2.821  1.00  0.00      PROA
ATOM   3855  HB2 TRP   230     -37.493 -54.982   1.137  1.00  0.00      PROA
ATOM   3856  CG  TRP   230     -36.062 -56.468   1.325  1.00  0.00      PROA
ATOM   3857  CD1 TRP   230     -35.854 -57.009   0.091  1.00  0.00      PROA
ATOM   3858  HD1 TRP   230     -36.619 -57.338  -0.589  1.00  0.00      PROA
ATOM   3859  NE1 TRP   230     -34.528 -56.999  -0.198  1.00  0.00      PROA
ATOM   3860  HE1 TRP   230     -34.130 -57.264  -1.051  1.00  0.00      PROA
ATOM   3861  CE2 TRP   230     -33.830 -56.469   0.837  1.00  0.00      PROA
ATOM   3862  CD2 TRP   230     -34.763 -56.123   1.837  1.00  0.00      PROA
ATOM   3863  CE3 TRP   230     -34.315 -55.506   3.002  1.00  0.00      PROA
ATOM   3864  HE3 TRP   230     -34.995 -55.219   3.785  1.00  0.00      PROA
ATOM   3865  CZ3 TRP   230     -32.952 -55.236   3.133  1.00  0.00      PROA
ATOM   3866  HZ3 TRP   230     -32.594 -54.744   4.024  1.00  0.00      PROA
ATOM   3867  CZ2 TRP   230     -32.478 -56.216   0.977  1.00  0.00      PROA
ATOM   3868  HZ2 TRP   230     -31.766 -56.491   0.221  1.00  0.00      PROA
ATOM   3869  CH2 TRP   230     -32.050 -55.584   2.138  1.00  0.00      PROA
ATOM   3870  HH2 TRP   230     -30.998 -55.367   2.266  1.00  0.00      PROA
ATOM   3871  C   TRP   230     -39.747 -55.754   1.796  1.00  0.00      PROA
ATOM   3872  O   TRP   230     -39.811 -54.957   2.725  1.00  0.00      PROA
ATOM   3873  N   ALA   231     -40.642 -55.727   0.782  1.00  0.00      PROA
ATOM   3874  HN  ALA   231     -40.592 -56.337  -0.002  1.00  0.00      PROA
ATOM   3875  CA  ALA   231     -41.743 -54.828   0.829  1.00  0.00      PROA
ATOM   3876  HA  ALA   231     -41.354 -53.827   0.989  1.00  0.00      PROA
ATOM   3877  CB  ALA   231     -42.443 -54.874  -0.347  1.00  0.00      PROA
ATOM   3878  HB1 ALA   231     -42.942 -55.669  -0.822  1.00  0.00      PROA
ATOM   3879  HB2 ALA   231     -41.826 -54.384  -1.274  1.00  0.00      PROA
ATOM   3880  HB3 ALA   231     -43.431 -54.185  -0.041  1.00  0.00      PROA
ATOM   3881  C   ALA   231     -42.713 -55.101   1.941  1.00  0.00      PROA
ATOM   3882  O   ALA   231     -43.165 -54.131   2.535  1.00  0.00      PROA
ATOM   3883  N   PRO   232     -43.023 -56.339   2.332  1.00  0.00      PROA
ATOM   3884  CD  PRO   232     -43.206 -57.484   1.438  1.00  0.00      PROA
ATOM   3885  HD1 PRO   232     -42.265 -58.073   1.440  1.00  0.00      PROA
ATOM   3886  HD2 PRO   232     -43.470 -57.178   0.407  1.00  0.00      PROA
ATOM   3887  CA  PRO   232     -43.667 -56.586   3.603  1.00  0.00      PROA
ATOM   3888  HA  PRO   232     -44.518 -55.927   3.698  1.00  0.00      PROA
ATOM   3889  CB  PRO   232     -44.087 -58.060   3.550  1.00  0.00      PROA
ATOM   3890  HB1 PRO   232     -44.975 -58.257   4.184  1.00  0.00      PROA
ATOM   3891  HB2 PRO   232     -43.257 -58.739   3.858  1.00  0.00      PROA
ATOM   3892  CG  PRO   232     -44.342 -58.289   2.067  1.00  0.00      PROA
ATOM   3893  HG1 PRO   232     -44.317 -59.361   1.792  1.00  0.00      PROA
ATOM   3894  HG2 PRO   232     -45.323 -57.852   1.777  1.00  0.00      PROA
ATOM   3895  C   PRO   232     -42.731 -56.350   4.754  1.00  0.00      PROA
ATOM   3896  O   PRO   232     -43.188 -55.797   5.747  1.00  0.00      PROA
ATOM   3897  N   TYR   233     -41.443 -56.769   4.667  1.00  0.00      PROA
ATOM   3898  HN  TYR   233     -41.098 -57.168   3.825  1.00  0.00      PROA
ATOM   3899  CA  TYR   233     -40.514 -56.768   5.784  1.00  0.00      PROA
ATOM   3900  HA  TYR   233     -40.986 -57.357   6.555  1.00  0.00      PROA
ATOM   3901  CB  TYR   233     -39.144 -57.438   5.425  1.00  0.00      PROA
ATOM   3902  HB1 TYR   233     -38.678 -56.842   4.617  1.00  0.00      PROA
ATOM   3903  HB2 TYR   233     -39.308 -58.476   5.071  1.00  0.00      PROA
ATOM   3904  CG  TYR   233     -38.159 -57.472   6.578  1.00  0.00      PROA
ATOM   3905  CD1 TYR   233     -36.853 -56.953   6.453  1.00  0.00      PROA
ATOM   3906  HD1 TYR   233     -36.505 -56.596   5.495  1.00  0.00      PROA
ATOM   3907  CE1 TYR   233     -36.033 -56.815   7.582  1.00  0.00      PROA
ATOM   3908  HE1 TYR   233     -35.051 -56.376   7.481  1.00  0.00      PROA
ATOM   3909  CZ  TYR   233     -36.511 -57.204   8.840  1.00  0.00      PROA
ATOM   3910  OH  TYR   233     -35.737 -57.006   9.981  1.00  0.00      PROA
ATOM   3911  HH  TYR   233     -36.227 -57.331  10.748  1.00  0.00      PROA
ATOM   3912  CD2 TYR   233     -38.589 -57.933   7.832  1.00  0.00      PROA
ATOM   3913  HD2 TYR   233     -39.581 -58.342   7.950  1.00  0.00      PROA
ATOM   3914  CE2 TYR   233     -37.778 -57.778   8.962  1.00  0.00      PROA
ATOM   3915  HE2 TYR   233     -38.148 -58.091   9.927  1.00  0.00      PROA
ATOM   3916  C   TYR   233     -40.271 -55.398   6.384  1.00  0.00      PROA
ATOM   3917  O   TYR   233     -40.215 -55.257   7.602  1.00  0.00      PROA
ATOM   3918  N   ASN   234     -40.117 -54.352   5.545  1.00  0.00      PROA
ATOM   3919  HN  ASN   234     -40.230 -54.462   4.555  1.00  0.00      PROA
ATOM   3920  CA  ASN   234     -39.638 -53.060   5.977  1.00  0.00      PROA
ATOM   3921  HA  ASN   234     -39.091 -53.175   6.902  1.00  0.00      PROA
ATOM   3922  CB  ASN   234     -38.733 -52.381   4.909  1.00  0.00      PROA
ATOM   3923  HB1 ASN   234     -38.580 -51.299   5.120  1.00  0.00      PROA
ATOM   3924  HB2 ASN   234     -39.218 -52.462   3.912  1.00  0.00      PROA
ATOM   3925  CG  ASN   234     -37.334 -53.006   4.838  1.00  0.00      PROA
ATOM   3926  OD1 ASN   234     -36.782 -53.152   3.749  1.00  0.00      PROA
ATOM   3927  ND2 ASN   234     -36.755 -53.389   6.011  1.00  0.00      PROA
ATOM   3928 HD21 ASN   234     -35.841 -53.790   6.004  1.00  0.00      PROA
ATOM   3929 HD22 ASN   234     -37.238 -53.258   6.875  1.00  0.00      PROA
ATOM   3930  C   ASN   234     -40.772 -52.123   6.295  1.00  0.00      PROA
ATOM   3931  O   ASN   234     -40.511 -50.986   6.674  1.00  0.00      PROA
ATOM   3932  N   ILE   235     -42.045 -52.578   6.223  1.00  0.00      PROA
ATOM   3933  HN  ILE   235     -42.267 -53.488   5.874  1.00  0.00      PROA
ATOM   3934  CA  ILE   235     -43.136 -51.832   6.819  1.00  0.00      PROA
ATOM   3935  HA  ILE   235     -42.756 -50.939   7.287  1.00  0.00      PROA
ATOM   3936  CB  ILE   235     -44.241 -51.391   5.871  1.00  0.00      PROA
ATOM   3937  HB  ILE   235     -45.128 -51.042   6.459  1.00  0.00      PROA
ATOM   3938  CG2 ILE   235     -44.700 -52.560   4.980  1.00  0.00      PROA
ATOM   3939 HG21 ILE   235     -45.554 -52.254   4.339  1.00  0.00      PROA
ATOM   3940 HG22 ILE   235     -45.014 -53.436   5.585  1.00  0.00      PROA
ATOM   3941 HG23 ILE   235     -43.865 -52.863   4.321  1.00  0.00      PROA
ATOM   3942  CG1 ILE   235     -43.755 -50.159   5.081  1.00  0.00      PROA
ATOM   3943 HG11 ILE   235     -43.019 -50.460   4.314  1.00  0.00      PROA
ATOM   3944 HG12 ILE   235     -43.256 -49.456   5.787  1.00  0.00      PROA
ATOM   3945  CD  ILE   235     -44.863 -49.426   4.413  1.00  0.00      PROA
ATOM   3946  HD1 ILE   235     -45.582 -49.214   5.194  1.00  0.00      PROA
ATOM   3947  HD2 ILE   235     -45.414 -50.019   3.657  1.00  0.00      PROA
ATOM   3948  HD3 ILE   235     -44.542 -48.469   3.942  1.00  0.00      PROA
ATOM   3949  C   ILE   235     -43.749 -52.618   7.928  1.00  0.00      PROA
ATOM   3950  O   ILE   235     -44.420 -52.039   8.774  1.00  0.00      PROA
ATOM   3951  N   VAL   236     -43.483 -53.940   8.021  1.00  0.00      PROA
ATOM   3952  HN  VAL   236     -42.938 -54.418   7.334  1.00  0.00      PROA
ATOM   3953  CA  VAL   236     -43.935 -54.745   9.134  1.00  0.00      PROA
ATOM   3954  HA  VAL   236     -44.906 -54.393   9.453  1.00  0.00      PROA
ATOM   3955  CB  VAL   236     -44.077 -56.220   8.760  1.00  0.00      PROA
ATOM   3956  HB  VAL   236     -43.178 -56.550   8.193  1.00  0.00      PROA
ATOM   3957  CG1 VAL   236     -45.332 -56.365   7.873  1.00  0.00      PROA
ATOM   3958 HG11 VAL   236     -45.295 -55.693   6.994  1.00  0.00      PROA
ATOM   3959 HG12 VAL   236     -46.242 -56.118   8.459  1.00  0.00      PROA
ATOM   3960 HG13 VAL   236     -45.422 -57.412   7.512  1.00  0.00      PROA
ATOM   3961  CG2 VAL   236     -44.221 -57.135   9.989  1.00  0.00      PROA
ATOM   3962 HG21 VAL   236     -45.082 -56.816  10.612  1.00  0.00      PROA
ATOM   3963 HG22 VAL   236     -43.311 -57.116  10.619  1.00  0.00      PROA
ATOM   3964 HG23 VAL   236     -44.398 -58.183   9.666  1.00  0.00      PROA
ATOM   3965  C   VAL   236     -42.982 -54.527  10.280  1.00  0.00      PROA
ATOM   3966  O   VAL   236     -43.364 -54.625  11.441  1.00  0.00      PROA
ATOM   3967  N   LEU   237     -41.726 -54.123   9.969  1.00  0.00      PROA
ATOM   3968  HN  LEU   237     -41.437 -54.012   9.020  1.00  0.00      PROA
ATOM   3969  CA  LEU   237     -40.707 -53.847  10.954  1.00  0.00      PROA
ATOM   3970  HA  LEU   237     -41.085 -54.139  11.921  1.00  0.00      PROA
ATOM   3971  CB  LEU   237     -39.390 -54.609  10.648  1.00  0.00      PROA
ATOM   3972  HB1 LEU   237     -38.889 -54.201   9.745  1.00  0.00      PROA
ATOM   3973  HB2 LEU   237     -39.707 -55.647  10.390  1.00  0.00      PROA
ATOM   3974  CG  LEU   237     -38.366 -54.754  11.812  1.00  0.00      PROA
ATOM   3975  HG  LEU   237     -38.011 -55.814  11.764  1.00  0.00      PROA
ATOM   3976  CD1 LEU   237     -37.107 -53.901  11.618  1.00  0.00      PROA
ATOM   3977 HD11 LEU   237     -36.648 -54.111  10.627  1.00  0.00      PROA
ATOM   3978 HD12 LEU   237     -36.375 -54.162  12.387  1.00  0.00      PROA
ATOM   3979 HD13 LEU   237     -37.305 -52.820  11.692  1.00  0.00      PROA
ATOM   3980  CD2 LEU   237     -38.953 -54.569  13.224  1.00  0.00      PROA
ATOM   3981 HD21 LEU   237     -38.189 -54.808  13.988  1.00  0.00      PROA
ATOM   3982 HD22 LEU   237     -39.816 -55.244  13.372  1.00  0.00      PROA
ATOM   3983 HD23 LEU   237     -39.289 -53.526  13.395  1.00  0.00      PROA
ATOM   3984  C   LEU   237     -40.475 -52.358  10.977  1.00  0.00      PROA
ATOM   3985  O   LEU   237     -39.511 -51.876  11.551  1.00  0.00      PROA
ATOM   3986  N   LEU   238     -41.407 -51.575  10.395  1.00  0.00      PROA
ATOM   3987  HN  LEU   238     -42.161 -51.955   9.867  1.00  0.00      PROA
ATOM   3988  CA  LEU   238     -41.503 -50.169  10.701  1.00  0.00      PROA
ATOM   3989  HA  LEU   238     -40.648 -49.849  11.279  1.00  0.00      PROA
ATOM   3990  CB  LEU   238     -41.630 -49.317   9.418  1.00  0.00      PROA
ATOM   3991  HB1 LEU   238     -42.571 -49.567   8.886  1.00  0.00      PROA
ATOM   3992  HB2 LEU   238     -40.779 -49.600   8.759  1.00  0.00      PROA
ATOM   3993  CG  LEU   238     -41.567 -47.789   9.608  1.00  0.00      PROA
ATOM   3994  HG  LEU   238     -42.451 -47.451  10.187  1.00  0.00      PROA
ATOM   3995  CD1 LEU   238     -41.634 -47.071   8.244  1.00  0.00      PROA
ATOM   3996 HD11 LEU   238     -41.637 -45.969   8.383  1.00  0.00      PROA
ATOM   3997 HD12 LEU   238     -42.563 -47.363   7.710  1.00  0.00      PROA
ATOM   3998 HD13 LEU   238     -40.762 -47.348   7.615  1.00  0.00      PROA
ATOM   3999  CD2 LEU   238     -40.376 -47.407  10.444  1.00  0.00      PROA
ATOM   4000 HD21 LEU   238     -39.419 -47.740   9.896  1.00  0.00      PROA
ATOM   4001 HD22 LEU   238     -40.294 -47.778  11.428  1.00  0.00      PROA
ATOM   4002 HD23 LEU   238     -40.374 -46.266  10.558  1.00  0.00      PROA
ATOM   4003  C   LEU   238     -42.740 -50.006  11.545  1.00  0.00      PROA
ATOM   4004  O   LEU   238     -42.970 -48.950  12.126  1.00  0.00      PROA
ATOM   4005  N   LEU   239     -43.543 -51.084  11.699  1.00  0.00      PROA
ATOM   4006  HN  LEU   239     -43.335 -51.951  11.253  1.00  0.00      PROA
ATOM   4007  CA  LEU   239     -44.756 -51.069  12.476  1.00  0.00      PROA
ATOM   4008  HA  LEU   239     -45.028 -50.056  12.729  1.00  0.00      PROA
ATOM   4009  CB  LEU   239     -45.925 -51.764  11.737  1.00  0.00      PROA
ATOM   4010  HB1 LEU   239     -46.733 -52.071  12.443  1.00  0.00      PROA
ATOM   4011  HB2 LEU   239     -45.537 -52.685  11.248  1.00  0.00      PROA
ATOM   4012  CG  LEU   239     -46.629 -50.880  10.692  1.00  0.00      PROA
ATOM   4013  HG  LEU   239     -45.850 -50.381  10.071  1.00  0.00      PROA
ATOM   4014  CD1 LEU   239     -47.511 -51.736   9.767  1.00  0.00      PROA
ATOM   4015 HD11 LEU   239     -46.911 -52.529   9.274  1.00  0.00      PROA
ATOM   4016 HD12 LEU   239     -47.974 -51.103   8.981  1.00  0.00      PROA
ATOM   4017 HD13 LEU   239     -48.320 -52.223  10.353  1.00  0.00      PROA
ATOM   4018  CD2 LEU   239     -47.475 -49.787  11.364  1.00  0.00      PROA
ATOM   4019 HD21 LEU   239     -46.867 -49.190  12.066  1.00  0.00      PROA
ATOM   4020 HD22 LEU   239     -48.309 -50.243  11.940  1.00  0.00      PROA
ATOM   4021 HD23 LEU   239     -47.905 -49.107  10.602  1.00  0.00      PROA
ATOM   4022  C   LEU   239     -44.575 -51.813  13.762  1.00  0.00      PROA
ATOM   4023  O   LEU   239     -45.439 -51.727  14.621  1.00  0.00      PROA
ATOM   4024  N   ASN   240     -43.448 -52.534  13.943  1.00  0.00      PROA
ATOM   4025  HN  ASN   240     -42.729 -52.584  13.259  1.00  0.00      PROA
ATOM   4026  CA  ASN   240     -43.260 -53.334  15.134  1.00  0.00      PROA
ATOM   4027  HA  ASN   240     -44.185 -53.403  15.691  1.00  0.00      PROA
ATOM   4028  CB  ASN   240     -42.789 -54.761  14.760  1.00  0.00      PROA
ATOM   4029  HB1 ASN   240     -41.712 -54.785  14.505  1.00  0.00      PROA
ATOM   4030  HB2 ASN   240     -43.355 -55.077  13.856  1.00  0.00      PROA
ATOM   4031  CG  ASN   240     -43.133 -55.792  15.847  1.00  0.00      PROA
ATOM   4032  OD1 ASN   240     -44.223 -56.371  15.816  1.00  0.00      PROA
ATOM   4033  ND2 ASN   240     -42.176 -56.067  16.769  1.00  0.00      PROA
ATOM   4034 HD21 ASN   240     -41.306 -55.571  16.752  1.00  0.00      PROA
ATOM   4035 HD22 ASN   240     -42.355 -56.738  17.490  1.00  0.00      PROA
ATOM   4036  C   ASN   240     -42.241 -52.646  16.000  1.00  0.00      PROA
ATOM   4037  O   ASN   240     -41.994 -53.071  17.095  1.00  0.00      PROA
ATOM   4038  N   THR   241     -41.645 -51.540  15.514  1.00  0.00      PROA
ATOM   4039  HN  THR   241     -41.862 -51.195  14.611  1.00  0.00      PROA
ATOM   4040  CA  THR   241     -40.668 -50.780  16.258  1.00  0.00      PROA
ATOM   4041  HA  THR   241     -40.485 -51.224  17.225  1.00  0.00      PROA
ATOM   4042  CB  THR   241     -39.333 -50.604  15.533  1.00  0.00      PROA
ATOM   4043  HB  THR   241     -38.780 -49.693  15.862  1.00  0.00      PROA
ATOM   4044  OG1 THR   241     -39.518 -50.538  14.125  1.00  0.00      PROA
ATOM   4045  HG1 THR   241     -40.026 -49.747  13.952  1.00  0.00      PROA
ATOM   4046  CG2 THR   241     -38.444 -51.811  15.884  1.00  0.00      PROA
ATOM   4047 HG21 THR   241     -38.936 -52.765  15.610  1.00  0.00      PROA
ATOM   4048 HG22 THR   241     -38.243 -51.825  16.980  1.00  0.00      PROA
ATOM   4049 HG23 THR   241     -37.470 -51.746  15.359  1.00  0.00      PROA
ATOM   4050  C   THR   241     -41.224 -49.428  16.489  1.00  0.00      PROA
ATOM   4051  O   THR   241     -41.135 -48.911  17.549  1.00  0.00      PROA
ATOM   4052  N   PHE   242     -41.779 -48.783  15.455  1.00  0.00      PROA
ATOM   4053  HN  PHE   242     -41.955 -49.248  14.603  1.00  0.00      PROA
ATOM   4054  CA  PHE   242     -41.847 -47.344  15.400  1.00  0.00      PROA
ATOM   4055  HA  PHE   242     -41.269 -46.892  16.196  1.00  0.00      PROA
ATOM   4056  CB  PHE   242     -41.348 -46.909  13.996  1.00  0.00      PROA
ATOM   4057  HB1 PHE   242     -42.131 -46.896  13.213  1.00  0.00      PROA
ATOM   4058  HB2 PHE   242     -40.595 -47.656  13.660  1.00  0.00      PROA
ATOM   4059  CG  PHE   242     -40.649 -45.585  13.974  1.00  0.00      PROA
ATOM   4060  CD1 PHE   242     -41.198 -44.453  13.340  1.00  0.00      PROA
ATOM   4061  HD1 PHE   242     -42.206 -44.468  12.964  1.00  0.00      PROA
ATOM   4062  CE1 PHE   242     -40.423 -43.323  13.111  1.00  0.00      PROA
ATOM   4063  HE1 PHE   242     -40.830 -42.456  12.611  1.00  0.00      PROA
ATOM   4064  CZ  PHE   242     -39.108 -43.390  13.479  1.00  0.00      PROA
ATOM   4065  HZ  PHE   242     -38.509 -42.622  13.236  1.00  0.00      PROA
ATOM   4066  CD2 PHE   242     -39.311 -45.548  14.396  1.00  0.00      PROA
ATOM   4067  HD2 PHE   242     -38.862 -46.423  14.838  1.00  0.00      PROA
ATOM   4068  CE2 PHE   242     -38.526 -44.430  14.161  1.00  0.00      PROA
ATOM   4069  HE2 PHE   242     -37.486 -44.410  14.448  1.00  0.00      PROA
ATOM   4070  C   PHE   242     -43.289 -46.971  15.527  1.00  0.00      PROA
ATOM   4071  O   PHE   242     -43.661 -46.151  16.361  1.00  0.00      PROA
ATOM   4072  N   GLN   243     -44.143 -47.606  14.688  1.00  0.00      PROA
ATOM   4073  HN  GLN   243     -43.818 -48.330  14.084  1.00  0.00      PROA
ATOM   4074  CA  GLN   243     -45.493 -47.180  14.428  1.00  0.00      PROA
ATOM   4075  HA  GLN   243     -45.679 -46.253  14.949  1.00  0.00      PROA
ATOM   4076  CB  GLN   243     -45.734 -46.911  12.932  1.00  0.00      PROA
ATOM   4077  HB1 GLN   243     -46.819 -46.783  12.718  1.00  0.00      PROA
ATOM   4078  HB2 GLN   243     -45.346 -47.775  12.346  1.00  0.00      PROA
ATOM   4079  CG  GLN   243     -45.012 -45.629  12.485  1.00  0.00      PROA
ATOM   4080  HG1 GLN   243     -43.940 -45.701  12.758  1.00  0.00      PROA
ATOM   4081  HG2 GLN   243     -45.439 -44.750  13.011  1.00  0.00      PROA
ATOM   4082  CD  GLN   243     -45.085 -45.384  10.978  1.00  0.00      PROA
ATOM   4083  OE1 GLN   243     -44.299 -44.602  10.458  1.00  0.00      PROA
ATOM   4084  NE2 GLN   243     -46.022 -46.058  10.283  1.00  0.00      PROA
ATOM   4085 HE21 GLN   243     -46.101 -45.925   9.288  1.00  0.00      PROA
ATOM   4086 HE22 GLN   243     -46.632 -46.706  10.734  1.00  0.00      PROA
ATOM   4087  C   GLN   243     -46.475 -48.167  14.968  1.00  0.00      PROA
ATOM   4088  O   GLN   243     -47.632 -48.200  14.559  1.00  0.00      PROA
ATOM   4089  N   GLU   244     -46.037 -48.963  15.956  1.00  0.00      PROA
ATOM   4090  HN  GLU   244     -45.073 -48.999  16.205  1.00  0.00      PROA
ATOM   4091  CA  GLU   244     -46.917 -49.596  16.906  1.00  0.00      PROA
ATOM   4092  HA  GLU   244     -47.673 -50.117  16.339  1.00  0.00      PROA
ATOM   4093  CB  GLU   244     -46.183 -50.624  17.786  1.00  0.00      PROA
ATOM   4094  HB1 GLU   244     -45.926 -51.491  17.135  1.00  0.00      PROA
ATOM   4095  HB2 GLU   244     -46.867 -51.007  18.581  1.00  0.00      PROA
ATOM   4096  CG  GLU   244     -44.879 -50.089  18.418  1.00  0.00      PROA
ATOM   4097  HG1 GLU   244     -45.098 -49.289  19.153  1.00  0.00      PROA
ATOM   4098  HG2 GLU   244     -44.216 -49.679  17.630  1.00  0.00      PROA
ATOM   4099  CD  GLU   244     -44.113 -51.200  19.126  1.00  0.00      PROA
ATOM   4100  OE1 GLU   244     -44.673 -52.306  19.328  1.00  0.00      PROA
ATOM   4101  OE2 GLU   244     -42.953 -50.937  19.531  1.00  0.00      PROA
ATOM   4102  C   GLU   244     -47.608 -48.566  17.773  1.00  0.00      PROA
ATOM   4103  O   GLU   244     -48.808 -48.629  18.016  1.00  0.00      PROA
ATOM   4104  N   PHE   245     -46.854 -47.527  18.214  1.00  0.00      PROA
ATOM   4105  HN  PHE   245     -45.877 -47.501  18.027  1.00  0.00      PROA
ATOM   4106  CA  PHE   245     -47.375 -46.394  18.927  1.00  0.00      PROA
ATOM   4107  HA  PHE   245     -47.942 -46.772  19.770  1.00  0.00      PROA
ATOM   4108  CB  PHE   245     -46.250 -45.425  19.382  1.00  0.00      PROA
ATOM   4109  HB1 PHE   245     -46.621 -44.393  19.554  1.00  0.00      PROA
ATOM   4110  HB2 PHE   245     -45.457 -45.385  18.605  1.00  0.00      PROA
ATOM   4111  CG  PHE   245     -45.653 -45.847  20.688  1.00  0.00      PROA
ATOM   4112  CD1 PHE   245     -44.265 -45.987  20.857  1.00  0.00      PROA
ATOM   4113  HD1 PHE   245     -43.599 -45.857  20.019  1.00  0.00      PROA
ATOM   4114  CE1 PHE   245     -43.741 -46.266  22.105  1.00  0.00      PROA
ATOM   4115  HE1 PHE   245     -42.705 -46.323  22.247  1.00  0.00      PROA
ATOM   4116  CZ  PHE   245     -44.586 -46.392  23.153  1.00  0.00      PROA
ATOM   4117  HZ  PHE   245     -44.029 -46.460  23.989  1.00  0.00      PROA
ATOM   4118  CD2 PHE   245     -46.493 -45.986  21.807  1.00  0.00      PROA
ATOM   4119  HD2 PHE   245     -47.557 -45.841  21.707  1.00  0.00      PROA
ATOM   4120  CE2 PHE   245     -45.968 -46.279  23.061  1.00  0.00      PROA
ATOM   4121  HE2 PHE   245     -46.619 -46.386  23.917  1.00  0.00      PROA
ATOM   4122  C   PHE   245     -48.317 -45.605  18.109  1.00  0.00      PROA
ATOM   4123  O   PHE   245     -49.369 -45.331  18.602  1.00  0.00      PROA
ATOM   4124  N   PHE   246     -47.964 -45.313  16.844  1.00  0.00      PROA
ATOM   4125  HN  PHE   246     -47.148 -45.713  16.452  1.00  0.00      PROA
ATOM   4126  CA  PHE   246     -48.607 -44.348  16.020  1.00  0.00      PROA
ATOM   4127  HA  PHE   246     -48.819 -43.572  16.628  1.00  0.00      PROA
ATOM   4128  CB  PHE   246     -47.703 -43.761  14.933  1.00  0.00      PROA
ATOM   4129  HB1 PHE   246     -48.408 -43.203  14.363  1.00  0.00      PROA
ATOM   4130  HB2 PHE   246     -47.307 -44.554  14.283  1.00  0.00      PROA
ATOM   4131  CG  PHE   246     -46.540 -42.929  15.454  1.00  0.00      PROA
ATOM   4132  CD1 PHE   246     -46.416 -41.550  15.273  1.00  0.00      PROA
ATOM   4133  HD1 PHE   246     -47.151 -41.022  14.693  1.00  0.00      PROA
ATOM   4134  CE1 PHE   246     -45.275 -40.854  15.647  1.00  0.00      PROA
ATOM   4135  HE1 PHE   246     -45.196 -39.839  15.439  1.00  0.00      PROA
ATOM   4136  CZ  PHE   246     -44.285 -41.487  16.375  1.00  0.00      PROA
ATOM   4137  HZ  PHE   246     -43.427 -40.936  16.726  1.00  0.00      PROA
ATOM   4138  CD2 PHE   246     -45.518 -43.557  16.171  1.00  0.00      PROA
ATOM   4139  HD2 PHE   246     -45.576 -44.610  16.373  1.00  0.00      PROA
ATOM   4140  CE2 PHE   246     -44.411 -42.849  16.648  1.00  0.00      PROA
ATOM   4141  HE2 PHE   246     -43.645 -43.360  17.212  1.00  0.00      PROA
ATOM   4142  C   PHE   246     -49.821 -44.992  15.369  1.00  0.00      PROA
ATOM   4143  O   PHE   246     -50.930 -44.593  15.173  1.00  0.00      PROA
ATOM   4144  N   GLY   247     -49.701 -46.196  14.908  1.00  0.00      PROA
ATOM   4145  HN  GLY   247     -48.882 -46.718  15.039  1.00  0.00      PROA
ATOM   4146  CA  GLY   247     -50.698 -46.775  14.028  1.00  0.00      PROA
ATOM   4147  HA1 GLY   247     -50.149 -47.094  13.157  1.00  0.00      PROA
ATOM   4148  HA2 GLY   247     -51.470 -46.061  13.766  1.00  0.00      PROA
ATOM   4149  C   GLY   247     -51.386 -47.985  14.578  1.00  0.00      PROA
ATOM   4150  O   GLY   247     -52.506 -48.268  14.168  1.00  0.00      PROA
ATOM   4151  N   LEU   248     -50.764 -48.753  15.501  1.00  0.00      PROA
ATOM   4152  HN  LEU   248     -49.881 -48.525  15.910  1.00  0.00      PROA
ATOM   4153  CA  LEU   248     -51.281 -50.079  15.749  1.00  0.00      PROA
ATOM   4154  HA  LEU   248     -52.353 -50.010  15.878  1.00  0.00      PROA
ATOM   4155  CB  LEU   248     -50.934 -51.063  14.597  1.00  0.00      PROA
ATOM   4156  HB1 LEU   248     -49.828 -51.095  14.456  1.00  0.00      PROA
ATOM   4157  HB2 LEU   248     -51.366 -50.657  13.659  1.00  0.00      PROA
ATOM   4158  CG  LEU   248     -51.464 -52.508  14.757  1.00  0.00      PROA
ATOM   4159  HG  LEU   248     -50.987 -52.981  15.648  1.00  0.00      PROA
ATOM   4160  CD1 LEU   248     -51.058 -53.359  13.542  1.00  0.00      PROA
ATOM   4161 HD11 LEU   248     -51.377 -54.413  13.685  1.00  0.00      PROA
ATOM   4162 HD12 LEU   248     -49.954 -53.342  13.413  1.00  0.00      PROA
ATOM   4163 HD13 LEU   248     -51.527 -52.966  12.618  1.00  0.00      PROA
ATOM   4164  CD2 LEU   248     -52.986 -52.543  14.978  1.00  0.00      PROA
ATOM   4165 HD21 LEU   248     -53.511 -52.068  14.121  1.00  0.00      PROA
ATOM   4166 HD22 LEU   248     -53.267 -52.005  15.906  1.00  0.00      PROA
ATOM   4167 HD23 LEU   248     -53.337 -53.593  15.066  1.00  0.00      PROA
ATOM   4168  C   LEU   248     -50.716 -50.641  17.017  1.00  0.00      PROA
ATOM   4169  O   LEU   248     -49.678 -51.294  17.015  1.00  0.00      PROA
ATOM   4170  N   ASN   249     -51.433 -50.415  18.141  1.00  0.00      PROA
ATOM   4171  HN  ASN   249     -52.255 -49.859  18.132  1.00  0.00      PROA
ATOM   4172  CA  ASN   249     -51.086 -51.012  19.407  1.00  0.00      PROA
ATOM   4173  HA  ASN   249     -50.211 -51.631  19.255  1.00  0.00      PROA
ATOM   4174  CB  ASN   249     -50.781 -50.001  20.542  1.00  0.00      PROA
ATOM   4175  HB1 ASN   249     -51.628 -49.857  21.218  1.00  0.00      PROA
ATOM   4176  HB2 ASN   249     -50.542 -49.018  20.083  1.00  0.00      PROA
ATOM   4177  CG  ASN   249     -49.533 -50.459  21.321  1.00  0.00      PROA
ATOM   4178  OD1 ASN   249     -48.540 -49.729  21.381  1.00  0.00      PROA
ATOM   4179  ND2 ASN   249     -49.561 -51.701  21.874  1.00  0.00      PROA
ATOM   4180 HD21 ASN   249     -48.767 -52.041  22.373  1.00  0.00      PROA
ATOM   4181 HD22 ASN   249     -50.379 -52.271  21.770  1.00  0.00      PROA
ATOM   4182  C   ASN   249     -52.190 -51.972  19.738  1.00  0.00      PROA
ATOM   4183  O   ASN   249     -52.497 -52.231  20.883  1.00  0.00      PROA
ATOM   4184  N   ASN   250     -52.807 -52.572  18.683  1.00  0.00      PROA
ATOM   4185  HN  ASN   250     -52.683 -52.179  17.778  1.00  0.00      PROA
ATOM   4186  CA  ASN   250     -53.257 -53.954  18.625  1.00  0.00      PROA
ATOM   4187  HA  ASN   250     -52.933 -54.243  17.639  1.00  0.00      PROA
ATOM   4188  CB  ASN   250     -54.790 -54.198  18.590  1.00  0.00      PROA
ATOM   4189  HB1 ASN   250     -55.010 -55.288  18.570  1.00  0.00      PROA
ATOM   4190  HB2 ASN   250     -55.185 -53.772  17.641  1.00  0.00      PROA
ATOM   4191  CG  ASN   250     -55.536 -53.552  19.758  1.00  0.00      PROA
ATOM   4192  OD1 ASN   250     -55.913 -54.241  20.710  1.00  0.00      PROA
ATOM   4193  ND2 ASN   250     -55.779 -52.214  19.671  1.00  0.00      PROA
ATOM   4194 HD21 ASN   250     -55.480 -51.710  18.866  1.00  0.00      PROA
ATOM   4195 HD22 ASN   250     -56.259 -51.744  20.410  1.00  0.00      PROA
ATOM   4196  C   ASN   250     -52.450 -54.855  19.539  1.00  0.00      PROA
ATOM   4197  O   ASN   250     -51.243 -54.905  19.361  1.00  0.00      PROA
ATOM   4198  N   CYS   251     -53.038 -55.572  20.525  1.00  0.00      PROA
ATOM   4199  HN  CYS   251     -54.024 -55.571  20.681  1.00  0.00      PROA
ATOM   4200  CA  CYS   251     -52.202 -56.246  21.497  1.00  0.00      PROA
ATOM   4201  HA  CYS   251     -51.211 -55.811  21.512  1.00  0.00      PROA
ATOM   4202  CB  CYS   251     -52.786 -56.147  22.922  1.00  0.00      PROA
ATOM   4203  HB1 CYS   251     -53.707 -56.755  23.025  1.00  0.00      PROA
ATOM   4204  HB2 CYS   251     -53.071 -55.086  23.091  1.00  0.00      PROA
ATOM   4205  SG  CYS   251     -51.576 -56.621  24.119  1.00  0.00      PROA
ATOM   4206  HG1 CYS   251     -51.548 -57.903  23.903  1.00  0.00      PROA
ATOM   4207  C   CYS   251     -52.079 -57.693  21.111  1.00  0.00      PROA
ATOM   4208  O   CYS   251     -51.103 -58.359  21.443  1.00  0.00      PROA
ATOM   4209  N   SER   252     -53.052 -58.206  20.329  1.00  0.00      PROA
ATOM   4210  HN  SER   252     -53.850 -57.664  20.060  1.00  0.00      PROA
ATOM   4211  CA  SER   252     -52.982 -59.521  19.732  1.00  0.00      PROA
ATOM   4212  HA  SER   252     -52.214 -60.112  20.212  1.00  0.00      PROA
ATOM   4213  CB  SER   252     -54.345 -60.251  19.828  1.00  0.00      PROA
ATOM   4214  HB1 SER   252     -55.123 -59.743  19.215  1.00  0.00      PROA
ATOM   4215  HB2 SER   252     -54.680 -60.236  20.888  1.00  0.00      PROA
ATOM   4216  OG  SER   252     -54.227 -61.612  19.440  1.00  0.00      PROA
ATOM   4217  HG1 SER   252     -54.044 -61.603  18.492  1.00  0.00      PROA
ATOM   4218  C   SER   252     -52.623 -59.319  18.278  1.00  0.00      PROA
ATOM   4219  O   SER   252     -52.388 -60.274  17.545  1.00  0.00      PROA
ATOM   4220  N   SER   253     -52.502 -58.037  17.865  1.00  0.00      PROA
ATOM   4221  HN  SER   253     -52.674 -57.279  18.487  1.00  0.00      PROA
ATOM   4222  CA  SER   253     -52.137 -57.642  16.537  1.00  0.00      PROA
ATOM   4223  HA  SER   253     -51.987 -58.519  15.917  1.00  0.00      PROA
ATOM   4224  CB  SER   253     -53.196 -56.744  15.957  1.00  0.00      PROA
ATOM   4225  HB1 SER   253     -53.282 -55.750  16.367  1.00  0.00      PROA
ATOM   4226  HB2 SER   253     -54.190 -57.254  16.048  1.00  0.00      PROA
ATOM   4227  OG  SER   253     -52.819 -56.506  14.710  1.00  0.00      PROA
ATOM   4228  HG1 SER   253     -52.157 -56.037  14.406  1.00  0.00      PROA
ATOM   4229  C   SER   253     -50.819 -56.906  16.640  1.00  0.00      PROA
ATOM   4230  O   SER   253     -50.418 -56.192  15.733  1.00  0.00      PROA
ATOM   4231  N   SER   254     -50.101 -57.120  17.763  1.00  0.00      PROA
ATOM   4232  HN  SER   254     -50.495 -57.604  18.532  1.00  0.00      PROA
ATOM   4233  CA  SER   254     -48.676 -56.894  17.868  1.00  0.00      PROA
ATOM   4234  HA  SER   254     -48.265 -56.711  16.891  1.00  0.00      PROA
ATOM   4235  CB  SER   254     -48.244 -55.761  18.825  1.00  0.00      PROA
ATOM   4236  HB1 SER   254     -47.148 -55.786  19.006  1.00  0.00      PROA
ATOM   4237  HB2 SER   254     -48.770 -55.848  19.800  1.00  0.00      PROA
ATOM   4238  OG  SER   254     -48.547 -54.503  18.247  1.00  0.00      PROA
ATOM   4239  HG1 SER   254     -47.975 -54.410  17.477  1.00  0.00      PROA
ATOM   4240  C   SER   254     -48.115 -58.187  18.369  1.00  0.00      PROA
ATOM   4241  O   SER   254     -46.967 -58.512  18.096  1.00  0.00      PROA
ATOM   4242  N   ASN   255     -48.997 -58.995  19.019  1.00  0.00      PROA
ATOM   4243  HN  ASN   255     -49.901 -58.645  19.225  1.00  0.00      PROA
ATOM   4244  CA  ASN   255     -48.857 -60.390  19.384  1.00  0.00      PROA
ATOM   4245  HA  ASN   255     -49.853 -60.664  19.699  1.00  0.00      PROA
ATOM   4246  CB  ASN   255     -47.959 -60.688  20.619  1.00  0.00      PROA
ATOM   4247  HB1 ASN   255     -48.155 -61.739  20.936  1.00  0.00      PROA
ATOM   4248  HB2 ASN   255     -48.277 -60.032  21.449  1.00  0.00      PROA
ATOM   4249  CG  ASN   255     -46.446 -60.555  20.384  1.00  0.00      PROA
ATOM   4250  OD1 ASN   255     -45.782 -61.507  19.978  1.00  0.00      PROA
ATOM   4251  ND2 ASN   255     -45.870 -59.366  20.732  1.00  0.00      PROA
ATOM   4252 HD21 ASN   255     -46.436 -58.628  21.088  1.00  0.00      PROA
ATOM   4253 HD22 ASN   255     -44.888 -59.237  20.591  1.00  0.00      PROA
ATOM   4254  C   ASN   255     -48.584 -61.244  18.173  1.00  0.00      PROA
ATOM   4255  O   ASN   255     -47.808 -62.189  18.190  1.00  0.00      PROA
ATOM   4256  N   ARG   256     -49.258 -60.903  17.058  1.00  0.00      PROA
ATOM   4257  HN  ARG   256     -49.901 -60.141  17.051  1.00  0.00      PROA
ATOM   4258  CA  ARG   256     -49.077 -61.575  15.803  1.00  0.00      PROA
ATOM   4259  HA  ARG   256     -48.129 -62.094  15.811  1.00  0.00      PROA
ATOM   4260  CB  ARG   256     -50.168 -62.615  15.481  1.00  0.00      PROA
ATOM   4261  HB1 ARG   256     -50.043 -62.994  14.440  1.00  0.00      PROA
ATOM   4262  HB2 ARG   256     -51.175 -62.154  15.570  1.00  0.00      PROA
ATOM   4263  CG  ARG   256     -50.035 -63.824  16.418  1.00  0.00      PROA
ATOM   4264  HG1 ARG   256     -50.280 -63.521  17.459  1.00  0.00      PROA
ATOM   4265  HG2 ARG   256     -48.969 -64.153  16.409  1.00  0.00      PROA
ATOM   4266  CD  ARG   256     -50.874 -65.031  16.057  1.00  0.00      PROA
ATOM   4267  HD1 ARG   256     -50.673 -65.877  16.727  1.00  0.00      PROA
ATOM   4268  HD2 ARG   256     -50.600 -65.376  15.025  1.00  0.00      PROA
ATOM   4269  NE  ARG   256     -52.341 -64.632  16.181  1.00  0.00      PROA
ATOM   4270  HE  ARG   256     -52.556 -63.687  15.939  1.00  0.00      PROA
ATOM   4271  CZ  ARG   256     -53.349 -65.452  16.513  1.00  0.00      PROA
ATOM   4272  NH1 ARG   256     -53.128 -66.687  17.019  1.00  0.00      PROA
ATOM   4273 HH11 ARG   256     -52.232 -67.150  16.626  1.00  0.00      PROA
ATOM   4274 HH12 ARG   256     -53.866 -67.403  16.817  1.00  0.00      PROA
ATOM   4275  NH2 ARG   256     -54.602 -65.032  16.421  1.00  0.00      PROA
ATOM   4276 HH21 ARG   256     -54.777 -64.070  16.233  1.00  0.00      PROA
ATOM   4277 HH22 ARG   256     -55.365 -65.649  16.615  1.00  0.00      PROA
ATOM   4278  C   ARG   256     -48.944 -60.539  14.741  1.00  0.00      PROA
ATOM   4279  O   ARG   256     -49.416 -60.707  13.624  1.00  0.00      PROA
ATOM   4280  N   LEU   257     -48.204 -59.461  15.077  1.00  0.00      PROA
ATOM   4281  HN  LEU   257     -47.913 -59.297  16.015  1.00  0.00      PROA
ATOM   4282  CA  LEU   257     -47.520 -58.684  14.077  1.00  0.00      PROA
ATOM   4283  HA  LEU   257     -47.913 -58.912  13.101  1.00  0.00      PROA
ATOM   4284  CB  LEU   257     -47.569 -57.166  14.326  1.00  0.00      PROA
ATOM   4285  HB1 LEU   257     -47.055 -56.910  15.279  1.00  0.00      PROA
ATOM   4286  HB2 LEU   257     -48.634 -56.880  14.407  1.00  0.00      PROA
ATOM   4287  CG  LEU   257     -46.963 -56.299  13.197  1.00  0.00      PROA
ATOM   4288  HG  LEU   257     -45.882 -56.544  13.082  1.00  0.00      PROA
ATOM   4289  CD1 LEU   257     -47.009 -54.815  13.576  1.00  0.00      PROA
ATOM   4290 HD11 LEU   257     -46.510 -54.217  12.789  1.00  0.00      PROA
ATOM   4291 HD12 LEU   257     -46.477 -54.641  14.538  1.00  0.00      PROA
ATOM   4292 HD13 LEU   257     -48.057 -54.469  13.684  1.00  0.00      PROA
ATOM   4293  CD2 LEU   257     -47.649 -56.545  11.840  1.00  0.00      PROA
ATOM   4294 HD21 LEU   257     -48.743 -56.377  11.923  1.00  0.00      PROA
ATOM   4295 HD22 LEU   257     -47.471 -57.581  11.486  1.00  0.00      PROA
ATOM   4296 HD23 LEU   257     -47.241 -55.849  11.078  1.00  0.00      PROA
ATOM   4297  C   LEU   257     -46.077 -59.081  14.149  1.00  0.00      PROA
ATOM   4298  O   LEU   257     -45.336 -58.930  13.186  1.00  0.00      PROA
ATOM   4299  N   ASP   258     -45.652 -59.676  15.291  1.00  0.00      PROA
ATOM   4300  HN  ASP   258     -46.251 -59.817  16.074  1.00  0.00      PROA
ATOM   4301  CA  ASP   258     -44.299 -60.135  15.459  1.00  0.00      PROA
ATOM   4302  HA  ASP   258     -43.640 -59.431  14.969  1.00  0.00      PROA
ATOM   4303  CB  ASP   258     -43.903 -60.254  16.951  1.00  0.00      PROA
ATOM   4304  HB1 ASP   258     -44.532 -61.014  17.463  1.00  0.00      PROA
ATOM   4305  HB2 ASP   258     -44.093 -59.275  17.446  1.00  0.00      PROA
ATOM   4306  CG  ASP   258     -42.423 -60.703  17.010  1.00  0.00      PROA
ATOM   4307  OD1 ASP   258     -41.601 -60.147  16.265  1.00  0.00      PROA
ATOM   4308  OD2 ASP   258     -42.041 -61.582  17.898  1.00  0.00      PROA
ATOM   4309  C   ASP   258     -44.145 -61.483  14.799  1.00  0.00      PROA
ATOM   4310  O   ASP   258     -43.067 -61.849  14.343  1.00  0.00      PROA
ATOM   4311  N   GLN   259     -45.260 -62.244  14.674  1.00  0.00      PROA
ATOM   4312  HN  GLN   259     -46.142 -61.946  15.021  1.00  0.00      PROA
ATOM   4313  CA  GLN   259     -45.219 -63.543  14.057  1.00  0.00      PROA
ATOM   4314  HA  GLN   259     -44.207 -63.920  14.049  1.00  0.00      PROA
ATOM   4315  CB  GLN   259     -46.120 -64.542  14.812  1.00  0.00      PROA
ATOM   4316  HB1 GLN   259     -47.200 -64.343  14.647  1.00  0.00      PROA
ATOM   4317  HB2 GLN   259     -45.928 -64.367  15.896  1.00  0.00      PROA
ATOM   4318  CG  GLN   259     -45.732 -66.014  14.551  1.00  0.00      PROA
ATOM   4319  HG1 GLN   259     -45.780 -66.581  15.506  1.00  0.00      PROA
ATOM   4320  HG2 GLN   259     -44.687 -66.076  14.177  1.00  0.00      PROA
ATOM   4321  CD  GLN   259     -46.661 -66.680  13.534  1.00  0.00      PROA
ATOM   4322  OE1 GLN   259     -46.304 -66.887  12.376  1.00  0.00      PROA
ATOM   4323  NE2 GLN   259     -47.889 -67.028  14.011  1.00  0.00      PROA
ATOM   4324 HE21 GLN   259     -48.539 -67.513  13.417  1.00  0.00      PROA
ATOM   4325 HE22 GLN   259     -48.122 -66.864  14.964  1.00  0.00      PROA
ATOM   4326  C   GLN   259     -45.696 -63.365  12.640  1.00  0.00      PROA
ATOM   4327  O   GLN   259     -45.469 -64.220  11.797  1.00  0.00      PROA
ATOM   4328  N   ALA   260     -46.271 -62.178  12.319  1.00  0.00      PROA
ATOM   4329  HN  ALA   260     -46.466 -61.486  13.006  1.00  0.00      PROA
ATOM   4330  CA  ALA   260     -46.516 -61.781  10.955  1.00  0.00      PROA
ATOM   4331  HA  ALA   260     -46.877 -62.634  10.399  1.00  0.00      PROA
ATOM   4332  CB  ALA   260     -47.529 -60.633  10.826  1.00  0.00      PROA
ATOM   4333  HB1 ALA   260     -47.168 -59.727  11.351  1.00  0.00      PROA
ATOM   4334  HB2 ALA   260     -48.505 -60.934  11.256  1.00  0.00      PROA
ATOM   4335  HB3 ALA   260     -47.699 -60.370   9.756  1.00  0.00      PROA
ATOM   4336  C   ALA   260     -45.236 -61.292  10.345  1.00  0.00      PROA
ATOM   4337  O   ALA   260     -45.113 -61.278   9.128  1.00  0.00      PROA
ATOM   4338  N   MET   261     -44.241 -60.914  11.183  1.00  0.00      PROA
ATOM   4339  HN  MET   261     -44.365 -60.935  12.174  1.00  0.00      PROA
ATOM   4340  CA  MET   261     -42.951 -60.464  10.742  1.00  0.00      PROA
ATOM   4341  HA  MET   261     -43.039 -59.942   9.802  1.00  0.00      PROA
ATOM   4342  CB  MET   261     -42.290 -59.546  11.782  1.00  0.00      PROA
ATOM   4343  HB1 MET   261     -42.041 -60.124  12.701  1.00  0.00      PROA
ATOM   4344  HB2 MET   261     -43.043 -58.785  12.073  1.00  0.00      PROA
ATOM   4345  CG  MET   261     -41.057 -58.781  11.252  1.00  0.00      PROA
ATOM   4346  HG1 MET   261     -41.367 -57.948  10.622  1.00  0.00      PROA
ATOM   4347  HG2 MET   261     -40.439 -59.446  10.599  1.00  0.00      PROA
ATOM   4348  SD  MET   261     -40.016 -57.964  12.499  1.00  0.00      PROA
ATOM   4349  CE  MET   261     -41.274 -57.496  13.611  1.00  0.00      PROA
ATOM   4350  HE1 MET   261     -40.810 -56.925  14.425  1.00  0.00      PROA
ATOM   4351  HE2 MET   261     -41.865 -58.310  14.089  1.00  0.00      PROA
ATOM   4352  HE3 MET   261     -41.917 -56.850  13.025  1.00  0.00      PROA
ATOM   4353  C   MET   261     -42.044 -61.648  10.609  1.00  0.00      PROA
ATOM   4354  O   MET   261     -41.092 -61.610   9.842  1.00  0.00      PROA
ATOM   4355  N   GLN   262     -42.325 -62.759  11.323  1.00  0.00      PROA
ATOM   4356  HN  GLN   262     -43.122 -62.821  11.918  1.00  0.00      PROA
ATOM   4357  CA  GLN   262     -41.431 -63.891  11.330  1.00  0.00      PROA
ATOM   4358  HA  GLN   262     -40.414 -63.518  11.328  1.00  0.00      PROA
ATOM   4359  CB  GLN   262     -41.644 -64.768  12.588  1.00  0.00      PROA
ATOM   4360  HB1 GLN   262     -42.321 -65.627  12.390  1.00  0.00      PROA
ATOM   4361  HB2 GLN   262     -42.138 -64.143  13.364  1.00  0.00      PROA
ATOM   4362  CG  GLN   262     -40.324 -65.257  13.224  1.00  0.00      PROA
ATOM   4363  HG1 GLN   262     -40.541 -65.920  14.081  1.00  0.00      PROA
ATOM   4364  HG2 GLN   262     -39.766 -64.377  13.612  1.00  0.00      PROA
ATOM   4365  CD  GLN   262     -39.431 -65.973  12.207  1.00  0.00      PROA
ATOM   4366  OE1 GLN   262     -38.440 -65.423  11.735  1.00  0.00      PROA
ATOM   4367  NE2 GLN   262     -39.824 -67.223  11.839  1.00  0.00      PROA
ATOM   4368 HE21 GLN   262     -39.286 -67.748  11.193  1.00  0.00      PROA
ATOM   4369 HE22 GLN   262     -40.639 -67.624  12.269  1.00  0.00      PROA
ATOM   4370  C   GLN   262     -41.667 -64.691  10.072  1.00  0.00      PROA
ATOM   4371  O   GLN   262     -40.777 -65.378   9.575  1.00  0.00      PROA
ATOM   4372  N   VAL   263     -42.868 -64.543   9.460  1.00  0.00      PROA
ATOM   4373  HN  VAL   263     -43.585 -63.963   9.842  1.00  0.00      PROA
ATOM   4374  CA  VAL   263     -43.202 -65.201   8.217  1.00  0.00      PROA
ATOM   4375  HA  VAL   263     -42.579 -66.074   8.095  1.00  0.00      PROA
ATOM   4376  CB  VAL   263     -44.657 -65.655   8.154  1.00  0.00      PROA
ATOM   4377  HB  VAL   263     -44.852 -66.161   7.178  1.00  0.00      PROA
ATOM   4378  CG1 VAL   263     -44.879 -66.705   9.255  1.00  0.00      PROA
ATOM   4379 HG11 VAL   263     -44.180 -67.556   9.122  1.00  0.00      PROA
ATOM   4380 HG12 VAL   263     -45.917 -67.096   9.209  1.00  0.00      PROA
ATOM   4381 HG13 VAL   263     -44.720 -66.271  10.264  1.00  0.00      PROA
ATOM   4382  CG2 VAL   263     -45.633 -64.466   8.278  1.00  0.00      PROA
ATOM   4383 HG21 VAL   263     -45.523 -63.755   7.434  1.00  0.00      PROA
ATOM   4384 HG22 VAL   263     -45.465 -63.923   9.229  1.00  0.00      PROA
ATOM   4385 HG23 VAL   263     -46.680 -64.836   8.275  1.00  0.00      PROA
ATOM   4386  C   VAL   263     -42.945 -64.261   7.066  1.00  0.00      PROA
ATOM   4387  O   VAL   263     -42.993 -64.673   5.913  1.00  0.00      PROA
ATOM   4388  N   THR   264     -42.615 -62.985   7.369  1.00  0.00      PROA
ATOM   4389  HN  THR   264     -42.558 -62.687   8.320  1.00  0.00      PROA
ATOM   4390  CA  THR   264     -42.345 -61.946   6.397  1.00  0.00      PROA
ATOM   4391  HA  THR   264     -42.674 -62.262   5.418  1.00  0.00      PROA
ATOM   4392  CB  THR   264     -43.099 -60.663   6.778  1.00  0.00      PROA
ATOM   4393  HB  THR   264     -43.204 -60.648   7.879  1.00  0.00      PROA
ATOM   4394  OG1 THR   264     -42.465 -59.429   6.468  1.00  0.00      PROA
ATOM   4395  HG1 THR   264     -41.630 -59.434   6.949  1.00  0.00      PROA
ATOM   4396  CG2 THR   264     -44.489 -60.708   6.120  1.00  0.00      PROA
ATOM   4397 HG21 THR   264     -45.039 -61.619   6.441  1.00  0.00      PROA
ATOM   4398 HG22 THR   264     -44.398 -60.726   5.015  1.00  0.00      PROA
ATOM   4399 HG23 THR   264     -45.090 -59.820   6.414  1.00  0.00      PROA
ATOM   4400  C   THR   264     -40.855 -61.750   6.317  1.00  0.00      PROA
ATOM   4401  O   THR   264     -40.349 -61.077   5.426  1.00  0.00      PROA
ATOM   4402  N   GLU   265     -40.109 -62.393   7.236  1.00  0.00      PROA
ATOM   4403  HN  GLU   265     -40.532 -62.946   7.957  1.00  0.00      PROA
ATOM   4404  CA  GLU   265     -38.675 -62.329   7.294  1.00  0.00      PROA
ATOM   4405  HA  GLU   265     -38.295 -61.597   6.594  1.00  0.00      PROA
ATOM   4406  CB  GLU   265     -38.200 -62.000   8.715  1.00  0.00      PROA
ATOM   4407  HB1 GLU   265     -38.415 -62.850   9.402  1.00  0.00      PROA
ATOM   4408  HB2 GLU   265     -38.775 -61.119   9.079  1.00  0.00      PROA
ATOM   4409  CG  GLU   265     -36.719 -61.598   8.764  1.00  0.00      PROA
ATOM   4410  HG1 GLU   265     -36.575 -60.622   8.255  1.00  0.00      PROA
ATOM   4411  HG2 GLU   265     -36.077 -62.347   8.269  1.00  0.00      PROA
ATOM   4412  CD  GLU   265     -36.279 -61.514  10.212  1.00  0.00      PROA
ATOM   4413  OE1 GLU   265     -35.954 -60.403  10.621  1.00  0.00      PROA
ATOM   4414  OE2 GLU   265     -36.231 -62.563  10.891  1.00  0.00      PROA
ATOM   4415  C   GLU   265     -38.173 -63.695   6.916  1.00  0.00      PROA
ATOM   4416  O   GLU   265     -36.996 -63.886   6.653  1.00  0.00      PROA
ATOM   4417  N   THR   266     -39.101 -64.668   6.754  1.00  0.00      PROA
ATOM   4418  HN  THR   266     -40.059 -64.524   6.983  1.00  0.00      PROA
ATOM   4419  CA  THR   266     -38.795 -65.942   6.141  1.00  0.00      PROA
ATOM   4420  HA  THR   266     -37.731 -66.121   6.184  1.00  0.00      PROA
ATOM   4421  CB  THR   266     -39.511 -67.091   6.856  1.00  0.00      PROA
ATOM   4422  HB  THR   266     -39.416 -66.934   7.955  1.00  0.00      PROA
ATOM   4423  OG1 THR   266     -40.897 -67.180   6.549  1.00  0.00      PROA
ATOM   4424  HG1 THR   266     -41.295 -66.359   6.845  1.00  0.00      PROA
ATOM   4425  CG2 THR   266     -38.806 -68.420   6.524  1.00  0.00      PROA
ATOM   4426 HG21 THR   266     -37.726 -68.359   6.783  1.00  0.00      PROA
ATOM   4427 HG22 THR   266     -38.897 -68.670   5.446  1.00  0.00      PROA
ATOM   4428 HG23 THR   266     -39.251 -69.250   7.109  1.00  0.00      PROA
ATOM   4429  C   THR   266     -39.208 -65.793   4.690  1.00  0.00      PROA
ATOM   4430  O   THR   266     -38.960 -66.657   3.862  1.00  0.00      PROA
ATOM   4431  N   LEU   267     -39.781 -64.618   4.350  1.00  0.00      PROA
ATOM   4432  HN  LEU   267     -39.983 -63.924   5.034  1.00  0.00      PROA
ATOM   4433  CA  LEU   267     -40.103 -64.235   3.027  1.00  0.00      PROA
ATOM   4434  HA  LEU   267     -40.150 -65.102   2.379  1.00  0.00      PROA
ATOM   4435  CB  LEU   267     -41.494 -63.458   3.176  1.00  0.00      PROA
ATOM   4436  HB1 LEU   267     -41.237 -62.347   3.284  1.00  0.00      PROA
ATOM   4437  HB2 LEU   267     -42.084 -63.810   3.877  1.00  0.00      PROA
ATOM   4438  CG  LEU   267     -42.425 -63.478   1.899  1.00  0.00      PROA
ATOM   4439  HG  LEU   267     -42.826 -64.128   1.876  1.00  0.00      PROA
ATOM   4440  CD1 LEU   267     -43.358 -62.056   1.661  1.00  0.00      PROA
ATOM   4441 HD11 LEU   267     -43.655 -61.802   2.501  1.00  0.00      PROA
ATOM   4442 HD12 LEU   267     -43.773 -62.150   0.669  1.00  0.00      PROA
ATOM   4443 HD13 LEU   267     -42.720 -60.949   1.521  1.00  0.00      PROA
ATOM   4444  CD2 LEU   267     -41.796 -64.302   0.919  1.00  0.00      PROA
ATOM   4445 HD21 LEU   267     -42.256 -64.557  -0.221  1.00  0.00      PROA
ATOM   4446 HD22 LEU   267     -41.408 -65.090   0.873  1.00  0.00      PROA
ATOM   4447 HD23 LEU   267     -40.539 -63.668   0.621  1.00  0.00      PROA
ATOM   4448  C   LEU   267     -38.929 -63.335   2.593  1.00  0.00      PROA
ATOM   4449  O   LEU   267     -38.584 -63.262   1.416  1.00  0.00      PROA
ATOM   4450  N   GLY   268     -38.346 -62.613   3.548  1.00  0.00      PROA
ATOM   4451  HN  GLY   268     -38.625 -62.715   4.494  1.00  0.00      PROA
ATOM   4452  CA  GLY   268     -37.336 -61.613   3.315  1.00  0.00      PROA
ATOM   4453  HA1 GLY   268     -37.353 -60.957   4.172  1.00  0.00      PROA
ATOM   4454  HA2 GLY   268     -37.534 -61.099   2.391  1.00  0.00      PROA
ATOM   4455  C   GLY   268     -35.981 -62.222   3.239  1.00  0.00      PROA
ATOM   4456  O   GLY   268     -35.037 -61.588   2.776  1.00  0.00      PROA
ATOM   4457  N   MET   269     -35.846 -63.480   3.712  1.00  0.00      PROA
ATOM   4458  HN  MET   269     -36.634 -63.979   4.067  1.00  0.00      PROA
ATOM   4459  CA  MET   269     -34.587 -64.174   3.808  1.00  0.00      PROA
ATOM   4460  HA  MET   269     -33.822 -63.590   3.315  1.00  0.00      PROA
ATOM   4461  CB  MET   269     -34.133 -64.366   5.263  1.00  0.00      PROA
ATOM   4462  HB1 MET   269     -33.171 -64.931   5.297  1.00  0.00      PROA
ATOM   4463  HB2 MET   269     -34.889 -64.946   5.834  1.00  0.00      PROA
ATOM   4464  CG  MET   269     -33.898 -62.989   5.902  1.00  0.00      PROA
ATOM   4465  HG1 MET   269     -34.822 -62.378   5.818  1.00  0.00      PROA
ATOM   4466  HG2 MET   269     -33.110 -62.473   5.309  1.00  0.00      PROA
ATOM   4467  SD  MET   269     -33.428 -63.036   7.631  1.00  0.00      PROA
ATOM   4468  CE  MET   269     -33.123 -61.312   7.524  1.00  0.00      PROA
ATOM   4469  HE1 MET   269     -32.577 -61.174   8.485  1.00  0.00      PROA
ATOM   4470  HE2 MET   269     -34.075 -60.681   7.411  1.00  0.00      PROA
ATOM   4471  HE3 MET   269     -32.348 -60.919   6.927  1.00  0.00      PROA
ATOM   4472  C   MET   269     -34.669 -65.461   3.049  1.00  0.00      PROA
ATOM   4473  O   MET   269     -33.870 -66.368   3.245  1.00  0.00      PROA
ATOM   4474  N   THR   270     -35.614 -65.504   2.082  1.00  0.00      PROA
ATOM   4475  HN  THR   270     -36.298 -64.783   2.001  1.00  0.00      PROA
ATOM   4476  CA  THR   270     -35.574 -66.421   0.954  1.00  0.00      PROA
ATOM   4477  HA  THR   270     -34.928 -67.255   1.191  1.00  0.00      PROA
ATOM   4478  CB  THR   270     -36.931 -66.969   0.553  1.00  0.00      PROA
ATOM   4479  HB  THR   270     -36.944 -67.375  -0.482  1.00  0.00      PROA
ATOM   4480  OG1 THR   270     -37.956 -65.992   0.657  1.00  0.00      PROA
ATOM   4481  HG1 THR   270     -37.855 -65.576   1.513  1.00  0.00      PROA
ATOM   4482  CG2 THR   270     -37.199 -68.128   1.508  1.00  0.00      PROA
ATOM   4483 HG21 THR   270     -37.191 -67.835   2.566  1.00  0.00      PROA
ATOM   4484 HG22 THR   270     -36.506 -68.966   1.342  1.00  0.00      PROA
ATOM   4485 HG23 THR   270     -38.094 -68.510   1.309  1.00  0.00      PROA
ATOM   4486  C   THR   270     -34.939 -65.688  -0.204  1.00  0.00      PROA
ATOM   4487  O   THR   270     -34.872 -66.174  -1.328  1.00  0.00      PROA
ATOM   4488  N   HSD   271     -34.377 -64.497   0.113  1.00  0.00      PROA
ATOM   4489  HN  HSD   271     -34.473 -64.163   1.045  1.00  0.00      PROA
ATOM   4490  CA  HSD   271     -33.583 -63.622  -0.708  1.00  0.00      PROA
ATOM   4491  HA  HSD   271     -34.097 -63.433  -1.638  1.00  0.00      PROA
ATOM   4492  CB  HSD   271     -33.370 -62.339   0.122  1.00  0.00      PROA
ATOM   4493  HB1 HSD   271     -32.830 -62.565   1.067  1.00  0.00      PROA
ATOM   4494  HB2 HSD   271     -34.386 -61.988   0.405  1.00  0.00      PROA
ATOM   4495  ND1 HSD   271     -31.423 -61.080  -0.990  1.00  0.00      PROA
ATOM   4496  HD1 HSD   271     -30.765 -61.836  -1.060  1.00  0.00      PROA
ATOM   4497  CG  HSD   271     -32.720 -61.164  -0.537  1.00  0.00      PROA
ATOM   4498  CE1 HSD   271     -31.205 -59.783  -1.323  1.00  0.00      PROA
ATOM   4499  HE1 HSD   271     -30.254 -59.420  -1.711  1.00  0.00      PROA
ATOM   4500  NE2 HSD   271     -32.270 -59.036  -1.108  1.00  0.00      PROA
ATOM   4501  CD2 HSD   271     -33.214 -59.905  -0.604  1.00  0.00      PROA
ATOM   4502  HD2 HSD   271     -34.184 -59.555  -0.282  1.00  0.00      PROA
ATOM   4503  C   HSD   271     -32.236 -64.247  -0.958  1.00  0.00      PROA
ATOM   4504  O   HSD   271     -31.574 -63.964  -1.945  1.00  0.00      PROA
ATOM   4505  N   CYS   272     -31.837 -65.156  -0.044  1.00  0.00      PROA
ATOM   4506  HN  CYS   272     -32.391 -65.335   0.764  1.00  0.00      PROA
ATOM   4507  CA  CYS   272     -30.635 -65.939  -0.123  1.00  0.00      PROA
ATOM   4508  HA  CYS   272     -29.795 -65.258  -0.160  1.00  0.00      PROA
ATOM   4509  CB  CYS   272     -30.509 -66.877   1.100  1.00  0.00      PROA
ATOM   4510  HB1 CYS   272     -29.535 -67.399   1.016  1.00  0.00      PROA
ATOM   4511  HB2 CYS   272     -31.310 -67.649   1.076  1.00  0.00      PROA
ATOM   4512  SG  CYS   272     -30.595 -66.006   2.691  1.00  0.00      PROA
ATOM   4513  HG1 CYS   272     -29.493 -65.293   2.506  1.00  0.00      PROA
ATOM   4514  C   CYS   272     -30.605 -66.822  -1.345  1.00  0.00      PROA
ATOM   4515  O   CYS   272     -29.582 -66.933  -2.005  1.00  0.00      PROA
ATOM   4516  N   CYS   273     -31.751 -67.481  -1.649  1.00  0.00      PROA
ATOM   4517  HN  CYS   273     -32.588 -67.316  -1.132  1.00  0.00      PROA
ATOM   4518  CA  CYS   273     -31.809 -68.600  -2.561  1.00  0.00      PROA
ATOM   4519  HA  CYS   273     -30.808 -68.878  -2.852  1.00  0.00      PROA
ATOM   4520  CB  CYS   273     -32.459 -69.840  -1.875  1.00  0.00      PROA
ATOM   4521  HB1 CYS   273     -31.813 -70.098  -1.008  1.00  0.00      PROA
ATOM   4522  HB2 CYS   273     -32.421 -70.714  -2.567  1.00  0.00      PROA
ATOM   4523  SG  CYS   273     -34.165 -69.585  -1.268  1.00  0.00      PROA
ATOM   4524  HG1 CYS   273     -34.707 -69.536  -2.478  1.00  0.00      PROA
ATOM   4525  C   CYS   273     -32.582 -68.279  -3.819  1.00  0.00      PROA
ATOM   4526  O   CYS   273     -32.916 -69.188  -4.573  1.00  0.00      PROA
ATOM   4527  N   ILE   274     -32.886 -66.991  -4.098  1.00  0.00      PROA
ATOM   4528  HN  ILE   274     -32.582 -66.230  -3.524  1.00  0.00      PROA
ATOM   4529  CA  ILE   274     -33.762 -66.647  -5.204  1.00  0.00      PROA
ATOM   4530  HA  ILE   274     -34.358 -67.509  -5.470  1.00  0.00      PROA
ATOM   4531  CB  ILE   274     -34.737 -65.532  -4.841  1.00  0.00      PROA
ATOM   4532  HB  ILE   274     -35.310 -65.893  -3.956  1.00  0.00      PROA
ATOM   4533  CG2 ILE   274     -34.000 -64.242  -4.427  1.00  0.00      PROA
ATOM   4534 HG21 ILE   274     -33.433 -63.807  -5.277  1.00  0.00      PROA
ATOM   4535 HG22 ILE   274     -33.296 -64.441  -3.597  1.00  0.00      PROA
ATOM   4536 HG23 ILE   274     -34.738 -63.485  -4.080  1.00  0.00      PROA
ATOM   4537  CG1 ILE   274     -35.763 -65.289  -5.977  1.00  0.00      PROA
ATOM   4538 HG11 ILE   274     -35.939 -66.247  -6.517  1.00  0.00      PROA
ATOM   4539 HG12 ILE   274     -35.353 -64.556  -6.705  1.00  0.00      PROA
ATOM   4540  CD  ILE   274     -37.115 -64.793  -5.494  1.00  0.00      PROA
ATOM   4541  HD1 ILE   274     -37.004 -63.838  -4.936  1.00  0.00      PROA
ATOM   4542  HD2 ILE   274     -37.575 -65.556  -4.832  1.00  0.00      PROA
ATOM   4543  HD3 ILE   274     -37.798 -64.619  -6.352  1.00  0.00      PROA
ATOM   4544  C   ILE   274     -32.970 -66.244  -6.421  1.00  0.00      PROA
ATOM   4545  O   ILE   274     -33.520 -66.030  -7.499  1.00  0.00      PROA
ATOM   4546  N   ASN   275     -31.635 -66.173  -6.300  1.00  0.00      PROA
ATOM   4547  HN  ASN   275     -31.167 -66.426  -5.458  1.00  0.00      PROA
ATOM   4548  CA  ASN   275     -30.815 -65.633  -7.343  1.00  0.00      PROA
ATOM   4549  HA  ASN   275     -31.236 -64.653  -7.524  1.00  0.00      PROA
ATOM   4550  CB  ASN   275     -29.368 -65.393  -6.848  1.00  0.00      PROA
ATOM   4551  HB1 ASN   275     -28.814 -66.348  -6.775  1.00  0.00      PROA
ATOM   4552  HB2 ASN   275     -29.423 -64.953  -5.827  1.00  0.00      PROA
ATOM   4553  CG  ASN   275     -28.636 -64.376  -7.737  1.00  0.00      PROA
ATOM   4554  OD1 ASN   275     -29.014 -63.203  -7.795  1.00  0.00      PROA
ATOM   4555  ND2 ASN   275     -27.581 -64.843  -8.458  1.00  0.00      PROA
ATOM   4556 HD21 ASN   275     -27.071 -64.218  -9.039  1.00  0.00      PROA
ATOM   4557 HD22 ASN   275     -27.331 -65.807  -8.408  1.00  0.00      PROA
ATOM   4558  C   ASN   275     -30.803 -66.334  -8.700  1.00  0.00      PROA
ATOM   4559  O   ASN   275     -30.841 -65.563  -9.642  1.00  0.00      PROA
ATOM   4560  N   PRO   276     -30.745 -67.637  -9.006  1.00  0.00      PROA
ATOM   4561  CD  PRO   276     -29.772 -68.075 -10.018  1.00  0.00      PROA
ATOM   4562  HD1 PRO   276     -29.017 -67.290 -10.245  1.00  0.00      PROA
ATOM   4563  HD2 PRO   276     -30.314 -68.354 -10.949  1.00  0.00      PROA
ATOM   4564  CA  PRO   276     -31.100 -68.755  -8.169  1.00  0.00      PROA
ATOM   4565  HA  PRO   276     -31.521 -68.480  -7.218  1.00  0.00      PROA
ATOM   4566  CB  PRO   276     -29.780 -69.501  -8.049  1.00  0.00      PROA
ATOM   4567  HB1 PRO   276     -29.903 -70.569  -7.772  1.00  0.00      PROA
ATOM   4568  HB2 PRO   276     -29.165 -68.997  -7.270  1.00  0.00      PROA
ATOM   4569  CG  PRO   276     -29.083 -69.308  -9.409  1.00  0.00      PROA
ATOM   4570  HG1 PRO   276     -27.997 -69.155  -9.261  1.00  0.00      PROA
ATOM   4571  HG2 PRO   276     -29.232 -70.197 -10.060  1.00  0.00      PROA
ATOM   4572  C   PRO   276     -32.137 -69.557  -8.924  1.00  0.00      PROA
ATOM   4573  O   PRO   276     -31.803 -70.444  -9.710  1.00  0.00      PROA
ATOM   4574  N   ILE   277     -33.425 -69.254  -8.708  1.00  0.00      PROA
ATOM   4575  HN  ILE   277     -33.697 -68.526  -8.084  1.00  0.00      PROA
ATOM   4576  CA  ILE   277     -34.504 -69.981  -9.331  1.00  0.00      PROA
ATOM   4577  HA  ILE   277     -34.119 -70.818  -9.897  1.00  0.00      PROA
ATOM   4578  CB  ILE   277     -35.496 -70.524  -8.311  1.00  0.00      PROA
ATOM   4579  HB  ILE   277     -36.264 -71.133  -8.848  1.00  0.00      PROA
ATOM   4580  CG2 ILE   277     -36.230 -69.388  -7.556  1.00  0.00      PROA
ATOM   4581 HG21 ILE   277     -36.800 -68.732  -8.247  1.00  0.00      PROA
ATOM   4582 HG22 ILE   277     -35.510 -68.766  -6.988  1.00  0.00      PROA
ATOM   4583 HG23 ILE   277     -36.958 -69.818  -6.835  1.00  0.00      PROA
ATOM   4584  CG1 ILE   277     -34.739 -71.473  -7.355  1.00  0.00      PROA
ATOM   4585 HG11 ILE   277     -34.102 -70.878  -6.662  1.00  0.00      PROA
ATOM   4586 HG12 ILE   277     -34.067 -72.126  -7.961  1.00  0.00      PROA
ATOM   4587  CD  ILE   277     -35.670 -72.370  -6.542  1.00  0.00      PROA
ATOM   4588  HD1 ILE   277     -36.327 -72.960  -7.216  1.00  0.00      PROA
ATOM   4589  HD2 ILE   277     -36.307 -71.766  -5.862  1.00  0.00      PROA
ATOM   4590  HD3 ILE   277     -35.076 -73.076  -5.923  1.00  0.00      PROA
ATOM   4591  C   ILE   277     -35.189 -69.066 -10.295  1.00  0.00      PROA
ATOM   4592  O   ILE   277     -36.216 -69.415 -10.866  1.00  0.00      PROA
ATOM   4593  N   ILE   278     -34.617 -67.857 -10.511  1.00  0.00      PROA
ATOM   4594  HN  ILE   278     -33.751 -67.592 -10.092  1.00  0.00      PROA
ATOM   4595  CA  ILE   278     -35.307 -66.837 -11.244  1.00  0.00      PROA
ATOM   4596  HA  ILE   278     -36.322 -67.155 -11.432  1.00  0.00      PROA
ATOM   4597  CB  ILE   278     -35.384 -65.554 -10.444  1.00  0.00      PROA
ATOM   4598  HB  ILE   278     -35.559 -65.840  -9.379  1.00  0.00      PROA
ATOM   4599  CG2 ILE   278     -34.067 -64.749 -10.484  1.00  0.00      PROA
ATOM   4600 HG21 ILE   278     -33.868 -64.333 -11.493  1.00  0.00      PROA
ATOM   4601 HG22 ILE   278     -33.218 -65.399 -10.195  1.00  0.00      PROA
ATOM   4602 HG23 ILE   278     -34.107 -63.900  -9.768  1.00  0.00      PROA
ATOM   4603  CG1 ILE   278     -36.636 -64.777 -10.890  1.00  0.00      PROA
ATOM   4604 HG11 ILE   278     -37.509 -65.470 -10.882  1.00  0.00      PROA
ATOM   4605 HG12 ILE   278     -36.520 -64.407 -11.926  1.00  0.00      PROA
ATOM   4606  CD  ILE   278     -36.956 -63.626  -9.955  1.00  0.00      PROA
ATOM   4607  HD1 ILE   278     -36.184 -62.832 -10.018  1.00  0.00      PROA
ATOM   4608  HD2 ILE   278     -37.011 -63.998  -8.910  1.00  0.00      PROA
ATOM   4609  HD3 ILE   278     -37.940 -63.179 -10.217  1.00  0.00      PROA
ATOM   4610  C   ILE   278     -34.657 -66.623 -12.579  1.00  0.00      PROA
ATOM   4611  O   ILE   278     -35.338 -66.199 -13.505  1.00  0.00      PROA
ATOM   4612  N   TYR   279     -33.368 -67.025 -12.766  1.00  0.00      PROA
ATOM   4613  HN  TYR   279     -32.816 -67.384 -12.020  1.00  0.00      PROA
ATOM   4614  CA  TYR   279     -32.788 -67.118 -14.096  1.00  0.00      PROA
ATOM   4615  HA  TYR   279     -33.347 -66.508 -14.785  1.00  0.00      PROA
ATOM   4616  CB  TYR   279     -31.271 -66.756 -14.250  1.00  0.00      PROA
ATOM   4617  HB1 TYR   279     -30.992 -66.811 -15.322  1.00  0.00      PROA
ATOM   4618  HB2 TYR   279     -30.667 -67.507 -13.692  1.00  0.00      PROA
ATOM   4619  CG  TYR   279     -30.851 -65.382 -13.768  1.00  0.00      PROA
ATOM   4620  CD1 TYR   279     -30.824 -64.221 -14.574  1.00  0.00      PROA
ATOM   4621  HD1 TYR   279     -31.174 -64.271 -15.594  1.00  0.00      PROA
ATOM   4622  CE1 TYR   279     -30.414 -62.983 -14.045  1.00  0.00      PROA
ATOM   4623  HE1 TYR   279     -30.455 -62.093 -14.658  1.00  0.00      PROA
ATOM   4624  CZ  TYR   279     -29.946 -62.910 -12.727  1.00  0.00      PROA
ATOM   4625  OH  TYR   279     -29.537 -61.685 -12.161  1.00  0.00      PROA
ATOM   4626  HH  TYR   279     -29.264 -61.853 -11.256  1.00  0.00      PROA
ATOM   4627  CD2 TYR   279     -30.292 -65.292 -12.493  1.00  0.00      PROA
ATOM   4628  HD2 TYR   279     -30.220 -66.189 -11.906  1.00  0.00      PROA
ATOM   4629  CE2 TYR   279     -29.836 -64.076 -11.971  1.00  0.00      PROA
ATOM   4630  HE2 TYR   279     -29.427 -64.037 -10.971  1.00  0.00      PROA
ATOM   4631  C   TYR   279     -32.941 -68.564 -14.524  1.00  0.00      PROA
ATOM   4632  O   TYR   279     -32.604 -68.916 -15.645  1.00  0.00      PROA
ATOM   4633  N   ALA   280     -33.509 -69.422 -13.638  1.00  0.00      PROA
ATOM   4634  HN  ALA   280     -33.800 -69.119 -12.740  1.00  0.00      PROA
ATOM   4635  CA  ALA   280     -33.828 -70.789 -13.961  1.00  0.00      PROA
ATOM   4636  HA  ALA   280     -33.037 -71.193 -14.578  1.00  0.00      PROA
ATOM   4637  CB  ALA   280     -33.986 -71.654 -12.694  1.00  0.00      PROA
ATOM   4638  HB1 ALA   280     -34.816 -71.280 -12.060  1.00  0.00      PROA
ATOM   4639  HB2 ALA   280     -33.047 -71.629 -12.102  1.00  0.00      PROA
ATOM   4640  HB3 ALA   280     -34.200 -72.713 -12.967  1.00  0.00      PROA
ATOM   4641  C   ALA   280     -35.126 -70.843 -14.731  1.00  0.00      PROA
ATOM   4642  O   ALA   280     -35.369 -71.804 -15.454  1.00  0.00      PROA
ATOM   4643  N   PHE   281     -35.962 -69.781 -14.607  1.00  0.00      PROA
ATOM   4644  HN  PHE   281     -35.735 -69.008 -14.021  1.00  0.00      PROA
ATOM   4645  CA  PHE   281     -37.234 -69.701 -15.277  1.00  0.00      PROA
ATOM   4646  HA  PHE   281     -37.535 -70.674 -15.646  1.00  0.00      PROA
ATOM   4647  CB  PHE   281     -38.334 -69.090 -14.373  1.00  0.00      PROA
ATOM   4648  HB1 PHE   281     -39.173 -68.820 -14.816  1.00  0.00      PROA
ATOM   4649  HB2 PHE   281     -38.091 -68.087 -14.034  1.00  0.00      PROA
ATOM   4650  CG  PHE   281     -38.831 -69.851 -13.201  1.00  0.00      PROA
ATOM   4651  CD1 PHE   281     -38.316 -71.078 -12.751  1.00  0.00      PROA
ATOM   4652  HD1 PHE   281     -37.539 -71.588 -13.297  1.00  0.00      PROA
ATOM   4653  CE1 PHE   281     -38.781 -71.640 -11.554  1.00  0.00      PROA
ATOM   4654  HE1 PHE   281     -38.368 -72.572 -11.199  1.00  0.00      PROA
ATOM   4655  CZ  PHE   281     -39.778 -70.993 -10.816  1.00  0.00      PROA
ATOM   4656  HZ  PHE   281     -40.146 -71.434  -9.903  1.00  0.00      PROA
ATOM   4657  CD2 PHE   281     -39.843 -69.224 -12.455  1.00  0.00      PROA
ATOM   4658  HD2 PHE   281     -40.249 -68.280 -12.792  1.00  0.00      PROA
ATOM   4659  CE2 PHE   281     -40.313 -69.785 -11.270  1.00  0.00      PROA
ATOM   4660  HE2 PHE   281     -41.090 -69.291 -10.707  1.00  0.00      PROA
ATOM   4661  C   PHE   281     -37.071 -68.774 -16.451  1.00  0.00      PROA
ATOM   4662  O   PHE   281     -37.100 -69.196 -17.605  1.00  0.00      PROA
ATOM   4663  N   VAL   282     -36.930 -67.458 -16.157  1.00  0.00      PROA
ATOM   4664  HN  VAL   282     -36.835 -67.148 -15.211  1.00  0.00      PROA
ATOM   4665  CA  VAL   282     -37.087 -66.386 -17.107  1.00  0.00      PROA
ATOM   4666  HA  VAL   282     -37.604 -66.774 -17.972  1.00  0.00      PROA
ATOM   4667  CB  VAL   282     -37.953 -65.228 -16.581  1.00  0.00      PROA
ATOM   4668  HB  VAL   282     -37.775 -64.290 -17.159  1.00  0.00      PROA
ATOM   4669  CG1 VAL   282     -39.421 -65.617 -16.815  1.00  0.00      PROA
ATOM   4670 HG11 VAL   282     -39.676 -66.548 -16.270  1.00  0.00      PROA
ATOM   4671 HG12 VAL   282     -39.615 -65.774 -17.894  1.00  0.00      PROA
ATOM   4672 HG13 VAL   282     -40.088 -64.806 -16.455  1.00  0.00      PROA
ATOM   4673  CG2 VAL   282     -37.720 -64.923 -15.088  1.00  0.00      PROA
ATOM   4674 HG21 VAL   282     -36.679 -64.611 -14.892  1.00  0.00      PROA
ATOM   4675 HG22 VAL   282     -37.959 -65.795 -14.447  1.00  0.00      PROA
ATOM   4676 HG23 VAL   282     -38.377 -64.086 -14.769  1.00  0.00      PROA
ATOM   4677  C   VAL   282     -35.764 -65.941 -17.623  1.00  0.00      PROA
ATOM   4678  O   VAL   282     -35.743 -64.999 -18.346  1.00  0.00      PROA
ATOM   4679  N   GLY   283     -34.661 -66.655 -17.320  1.00  0.00      PROA
ATOM   4680  HN  GLY   283     -34.726 -67.437 -16.706  1.00  0.00      PROA
ATOM   4681  CA  GLY   283     -33.381 -66.494 -17.979  1.00  0.00      PROA
ATOM   4682  HA1 GLY   283     -32.611 -66.743 -17.263  1.00  0.00      PROA
ATOM   4683  HA2 GLY   283     -33.281 -65.507 -18.407  1.00  0.00      PROA
ATOM   4684  C   GLY   283     -33.390 -67.525 -19.055  1.00  0.00      PROA
ATOM   4685  O   GLY   283     -33.623 -68.696 -18.773  1.00  0.00      PROA
ATOM   4686  N   GLU   284     -33.195 -67.106 -20.323  1.00  0.00      PROA
ATOM   4687  HN  GLU   284     -32.995 -66.151 -20.531  1.00  0.00      PROA
ATOM   4688  CA  GLU   284     -33.330 -67.965 -21.479  1.00  0.00      PROA
ATOM   4689  HA  GLU   284     -34.308 -68.421 -21.429  1.00  0.00      PROA
ATOM   4690  CB  GLU   284     -33.226 -67.165 -22.788  1.00  0.00      PROA
ATOM   4691  HB1 GLU   284     -33.237 -67.872 -23.655  1.00  0.00      PROA
ATOM   4692  HB2 GLU   284     -32.282 -66.590 -22.824  1.00  0.00      PROA
ATOM   4693  CG  GLU   284     -34.385 -66.202 -22.964  1.00  0.00      PROA
ATOM   4694  HG1 GLU   284     -34.376 -65.383 -22.223  1.00  0.00      PROA
ATOM   4695  HG2 GLU   284     -35.202 -66.870 -22.815  1.00  0.00      PROA
ATOM   4696  CD  GLU   284     -34.401 -65.650 -24.374  1.00  0.00      PROA
ATOM   4697  OE1 GLU   284     -33.466 -64.874 -24.692  1.00  0.00      PROA
ATOM   4698  OE2 GLU   284     -35.314 -66.015 -25.139  1.00  0.00      PROA
ATOM   4699  C   GLU   284     -32.320 -69.070 -21.567  1.00  0.00      PROA
ATOM   4700  O   GLU   284     -32.654 -70.227 -21.805  1.00  0.00      PROA
ATOM   4701  N   GLU   285     -31.036 -68.728 -21.337  1.00  0.00      PROA
ATOM   4702  HN  GLU   285     -30.787 -67.799 -21.073  1.00  0.00      PROA
ATOM   4703  CA  GLU   285     -29.926 -69.610 -21.586  1.00  0.00      PROA
ATOM   4704  HA  GLU   285     -30.226 -70.447 -22.183  1.00  0.00      PROA
ATOM   4705  CB  GLU   285     -28.760 -68.869 -22.251  1.00  0.00      PROA
ATOM   4706  HB1 GLU   285     -27.888 -69.560 -22.379  1.00  0.00      PROA
ATOM   4707  HB2 GLU   285     -28.434 -68.023 -21.601  1.00  0.00      PROA
ATOM   4708  CG  GLU   285     -29.117 -68.310 -23.634  1.00  0.00      PROA
ATOM   4709  HG1 GLU   285     -29.966 -67.604 -23.568  1.00  0.00      PROA
ATOM   4710  HG2 GLU   285     -29.379 -69.127 -24.332  1.00  0.00      PROA
ATOM   4711  CD  GLU   285     -27.896 -67.582 -24.139  1.00  0.00      PROA
ATOM   4712  OE1 GLU   285     -26.869 -68.272 -24.213  1.00  0.00      PROA
ATOM   4713  OE2 GLU   285     -27.977 -66.364 -24.302  1.00  0.00      PROA
ATOM   4714  C   GLU   285     -29.379 -70.100 -20.298  1.00  0.00      PROA
ATOM   4715  O   GLU   285     -28.423 -70.862 -20.279  1.00  0.00      PROA
ATOM   4716  N   PHE   286     -29.974 -69.671 -19.175  1.00  0.00      PROA
ATOM   4717  HN  PHE   286     -30.799 -69.110 -19.206  1.00  0.00      PROA
ATOM   4718  CA  PHE   286     -29.436 -69.898 -17.862  1.00  0.00      PROA
ATOM   4719  HA  PHE   286     -28.433 -70.297 -17.941  1.00  0.00      PROA
ATOM   4720  CB  PHE   286     -29.423 -68.557 -17.095  1.00  0.00      PROA
ATOM   4721  HB1 PHE   286     -30.397 -68.362 -16.605  1.00  0.00      PROA
ATOM   4722  HB2 PHE   286     -29.242 -67.733 -17.813  1.00  0.00      PROA
ATOM   4723  CG  PHE   286     -28.308 -68.523 -16.079  1.00  0.00      PROA
ATOM   4724  CD1 PHE   286     -27.038 -68.012 -16.416  1.00  0.00      PROA
ATOM   4725  HD1 PHE   286     -26.848 -67.666 -17.418  1.00  0.00      PROA
ATOM   4726  CE1 PHE   286     -26.020 -67.947 -15.457  1.00  0.00      PROA
ATOM   4727  HE1 PHE   286     -25.049 -67.561 -15.724  1.00  0.00      PROA
ATOM   4728  CZ  PHE   286     -26.262 -68.390 -14.153  1.00  0.00      PROA
ATOM   4729  HZ  PHE   286     -25.476 -68.338 -13.417  1.00  0.00      PROA
ATOM   4730  CD2 PHE   286     -28.533 -68.951 -14.763  1.00  0.00      PROA
ATOM   4731  HD2 PHE   286     -29.503 -69.331 -14.477  1.00  0.00      PROA
ATOM   4732  CE2 PHE   286     -27.518 -68.898 -13.805  1.00  0.00      PROA
ATOM   4733  HE2 PHE   286     -27.705 -69.249 -12.800  1.00  0.00      PROA
ATOM   4734  C   PHE   286     -30.332 -70.949 -17.237  1.00  0.00      PROA
ATOM   4735  O   PHE   286     -30.477 -71.044 -16.025  1.00  0.00      PROA
ATOM   4736  N   ARG   287     -30.944 -71.782 -18.107  1.00  0.00      PROA
ATOM   4737  HN  ARG   287     -30.868 -71.620 -19.082  1.00  0.00      PROA
ATOM   4738  CA  ARG   287     -31.622 -72.999 -17.752  1.00  0.00      PROA
ATOM   4739  HA  ARG   287     -31.630 -73.146 -16.681  1.00  0.00      PROA
ATOM   4740  CB  ARG   287     -33.041 -73.092 -18.377  1.00  0.00      PROA
ATOM   4741  HB1 ARG   287     -33.662 -73.775 -17.753  1.00  0.00      PROA
ATOM   4742  HB2 ARG   287     -33.016 -73.523 -19.399  1.00  0.00      PROA
ATOM   4743  CG  ARG   287     -33.741 -71.733 -18.506  1.00  0.00      PROA
ATOM   4744  HG1 ARG   287     -33.112 -71.048 -19.113  1.00  0.00      PROA
ATOM   4745  HG2 ARG   287     -33.843 -71.282 -17.490  1.00  0.00      PROA
ATOM   4746  CD  ARG   287     -35.118 -71.788 -19.172  1.00  0.00      PROA
ATOM   4747  HD1 ARG   287     -35.601 -70.787 -19.129  1.00  0.00      PROA
ATOM   4748  HD2 ARG   287     -35.757 -72.539 -18.666  1.00  0.00      PROA
ATOM   4749  NE  ARG   287     -34.943 -72.174 -20.618  1.00  0.00      PROA
ATOM   4750  HE  ARG   287     -34.016 -72.364 -20.924  1.00  0.00      PROA
ATOM   4751  CZ  ARG   287     -35.944 -72.202 -21.510  1.00  0.00      PROA
ATOM   4752  NH1 ARG   287     -37.191 -71.868 -21.212  1.00  0.00      PROA
ATOM   4753 HH11 ARG   287     -37.435 -71.675 -20.237  1.00  0.00      PROA
ATOM   4754 HH12 ARG   287     -37.943 -71.955 -21.842  1.00  0.00      PROA
ATOM   4755  NH2 ARG   287     -35.672 -72.576 -22.751  1.00  0.00      PROA
ATOM   4756 HH21 ARG   287     -34.729 -72.707 -23.063  1.00  0.00      PROA
ATOM   4757 HH22 ARG   287     -36.397 -72.547 -23.453  1.00  0.00      PROA
ATOM   4758  C   ARG   287     -30.783 -74.043 -18.430  1.00  0.00      PROA
ATOM   4759  O   ARG   287     -30.628 -75.152 -17.939  1.00  0.00      PROA
ATOM   4760  N   ASN   288     -30.211 -73.674 -19.609  1.00  0.00      PROA
ATOM   4761  HN  ASN   288     -30.302 -72.744 -19.948  1.00  0.00      PROA
ATOM   4762  CA  ASN   288     -29.540 -74.570 -20.511  1.00  0.00      PROA
ATOM   4763  HA  ASN   288     -29.788 -75.592 -20.265  1.00  0.00      PROA
ATOM   4764  CB  ASN   288     -29.940 -74.289 -21.965  1.00  0.00      PROA
ATOM   4765  HB1 ASN   288     -29.254 -74.838 -22.656  1.00  0.00      PROA
ATOM   4766  HB2 ASN   288     -29.879 -73.201 -22.198  1.00  0.00      PROA
ATOM   4767  CG  ASN   288     -31.341 -74.829 -22.252  1.00  0.00      PROA
ATOM   4768  OD1 ASN   288     -31.490 -75.947 -22.742  1.00  0.00      PROA
ATOM   4769  ND2 ASN   288     -32.390 -73.996 -21.966  1.00  0.00      PROA
ATOM   4770 HD21 ASN   288     -32.212 -73.100 -21.579  1.00  0.00      PROA
ATOM   4771 HD22 ASN   288     -33.319 -74.320 -22.131  1.00  0.00      PROA
ATOM   4772  C   ASN   288     -28.045 -74.438 -20.404  1.00  0.00      PROA
ATOM   4773  O   ASN   288     -27.332 -75.145 -21.100  1.00  0.00      PROA
ATOM   4774  N   TYR   289     -27.521 -73.567 -19.506  1.00  0.00      PROA
ATOM   4775  HN  TYR   289     -28.097 -72.978 -18.945  1.00  0.00      PROA
ATOM   4776  CA  TYR   289     -26.089 -73.457 -19.284  1.00  0.00      PROA
ATOM   4777  HA  TYR   289     -25.565 -73.976 -20.070  1.00  0.00      PROA
ATOM   4778  CB  TYR   289     -25.520 -71.996 -19.260  1.00  0.00      PROA
ATOM   4779  HB1 TYR   289     -24.617 -71.945 -18.612  1.00  0.00      PROA
ATOM   4780  HB2 TYR   289     -26.276 -71.289 -18.865  1.00  0.00      PROA
ATOM   4781  CG  TYR   289     -25.063 -71.520 -20.629  1.00  0.00      PROA
ATOM   4782  CD1 TYR   289     -23.921 -70.699 -20.768  1.00  0.00      PROA
ATOM   4783  HD1 TYR   289     -23.388 -70.369 -19.890  1.00  0.00      PROA
ATOM   4784  CE1 TYR   289     -23.443 -70.332 -22.036  1.00  0.00      PROA
ATOM   4785  HE1 TYR   289     -22.556 -69.722 -22.124  1.00  0.00      PROA
ATOM   4786  CZ  TYR   289     -24.120 -70.763 -23.178  1.00  0.00      PROA
ATOM   4787  OH  TYR   289     -23.644 -70.446 -24.456  1.00  0.00      PROA
ATOM   4788  HH  TYR   289     -24.231 -70.852 -25.108  1.00  0.00      PROA
ATOM   4789  CD2 TYR   289     -25.739 -71.911 -21.797  1.00  0.00      PROA
ATOM   4790  HD2 TYR   289     -26.629 -72.511 -21.750  1.00  0.00      PROA
ATOM   4791  CE2 TYR   289     -25.282 -71.533 -23.053  1.00  0.00      PROA
ATOM   4792  HE2 TYR   289     -25.809 -71.873 -23.938  1.00  0.00      PROA
ATOM   4793  C   TYR   289     -25.733 -74.200 -18.018  1.00  0.00      PROA
ATOM   4794  O   TYR   289     -24.562 -74.313 -17.674  1.00  0.00      PROA
ATOM   4795  N   LEU   290     -26.748 -74.786 -17.338  1.00  0.00      PROA
ATOM   4796  HN  LEU   290     -27.690 -74.692 -17.644  1.00  0.00      PROA
ATOM   4797  CA  LEU   290     -26.572 -75.585 -16.146  1.00  0.00      PROA
ATOM   4798  HA  LEU   290     -25.561 -75.510 -15.771  1.00  0.00      PROA
ATOM   4799  CB  LEU   290     -27.606 -75.275 -15.030  1.00  0.00      PROA
ATOM   4800  HB1 LEU   290     -27.419 -75.973 -14.176  1.00  0.00      PROA
ATOM   4801  HB2 LEU   290     -28.640 -75.464 -15.398  1.00  0.00      PROA
ATOM   4802  CG  LEU   290     -27.587 -73.848 -14.448  1.00  0.00      PROA
ATOM   4803  HG  LEU   290     -26.544 -73.606 -14.144  1.00  0.00      PROA
ATOM   4804  CD1 LEU   290     -28.467 -73.780 -13.190  1.00  0.00      PROA
ATOM   4805 HD11 LEU   290     -28.393 -72.775 -12.721  1.00  0.00      PROA
ATOM   4806 HD12 LEU   290     -28.150 -74.537 -12.448  1.00  0.00      PROA
ATOM   4807 HD13 LEU   290     -29.530 -73.971 -13.450  1.00  0.00      PROA
ATOM   4808  CD2 LEU   290     -28.083 -72.784 -15.434  1.00  0.00      PROA
ATOM   4809 HD21 LEU   290     -29.068 -73.091 -15.839  1.00  0.00      PROA
ATOM   4810 HD22 LEU   290     -27.391 -72.624 -16.280  1.00  0.00      PROA
ATOM   4811 HD23 LEU   290     -28.196 -71.809 -14.911  1.00  0.00      PROA
ATOM   4812  C   LEU   290     -26.871 -77.002 -16.522  1.00  0.00      PROA
ATOM   4813  O   LEU   290     -26.428 -77.939 -15.869  1.00  0.00      PROA
ATOM   4814  N   LEU   291     -27.634 -77.170 -17.620  1.00  0.00      PROA
ATOM   4815  HN  LEU   291     -27.939 -76.401 -18.168  1.00  0.00      PROA
ATOM   4816  CA  LEU   291     -28.161 -78.419 -18.014  1.00  0.00      PROA
ATOM   4817  HA  LEU   291     -28.164 -79.119 -17.184  1.00  0.00      PROA
ATOM   4818  CB  LEU   291     -29.591 -78.238 -18.583  1.00  0.00      PROA
ATOM   4819  HB1 LEU   291     -29.556 -77.711 -19.560  1.00  0.00      PROA
ATOM   4820  HB2 LEU   291     -30.118 -77.573 -17.865  1.00  0.00      PROA
ATOM   4821  CG  LEU   291     -30.471 -79.502 -18.698  1.00  0.00      PROA
ATOM   4822  HG  LEU   291     -29.999 -80.200 -19.424  1.00  0.00      PROA
ATOM   4823  CD1 LEU   291     -31.858 -79.127 -19.249  1.00  0.00      PROA
ATOM   4824 HD11 LEU   291     -32.482 -80.036 -19.373  1.00  0.00      PROA
ATOM   4825 HD12 LEU   291     -31.760 -78.633 -20.240  1.00  0.00      PROA
ATOM   4826 HD13 LEU   291     -32.372 -78.427 -18.563  1.00  0.00      PROA
ATOM   4827  CD2 LEU   291     -30.602 -80.241 -17.358  1.00  0.00      PROA
ATOM   4828 HD21 LEU   291     -30.977 -79.557 -16.569  1.00  0.00      PROA
ATOM   4829 HD22 LEU   291     -29.625 -80.657 -17.038  1.00  0.00      PROA
ATOM   4830 HD23 LEU   291     -31.316 -81.088 -17.454  1.00  0.00      PROA
ATOM   4831  C   LEU   291     -27.274 -78.857 -19.029  1.00  0.00      PROA
ATOM   4832  O   LEU   291     -27.643 -79.833 -19.267  1.00  0.00      PROA
ATOM   4833  N   VAL   292     -26.264 -78.167 -19.522  1.00  0.00      PROA
ATOM   4834  HN  VAL   292     -26.209 -77.237 -19.180  1.00  0.00      PROA
ATOM   4835  CA  VAL   292     -25.190 -78.556 -20.387  1.00  0.00      PROA
ATOM   4836  HA  VAL   292     -25.417 -79.447 -20.909  1.00  0.00      PROA
ATOM   4837  CB  VAL   292     -24.917 -77.453 -21.407  1.00  0.00      PROA
ATOM   4838  HB  VAL   292     -25.904 -77.121 -21.806  1.00  0.00      PROA
ATOM   4839  CG1 VAL   292     -24.137 -77.996 -22.611  1.00  0.00      PROA
ATOM   4840 HG11 VAL   292     -24.024 -77.213 -23.389  1.00  0.00      PROA
ATOM   4841 HG12 VAL   292     -24.656 -78.870 -23.059  1.00  0.00      PROA
ATOM   4842 HG13 VAL   292     -23.135 -78.270 -22.303  1.00  0.00      PROA
ATOM   4843  CG2 VAL   292     -24.224 -76.234 -20.767  1.00  0.00      PROA
ATOM   4844 HG21 VAL   292     -23.165 -76.455 -20.521  1.00  0.00      PROA
ATOM   4845 HG22 VAL   292     -24.745 -75.938 -19.837  1.00  0.00      PROA
ATOM   4846 HG23 VAL   292     -24.236 -75.373 -21.470  1.00  0.00      PROA
ATOM   4847  C   VAL   292     -23.994 -78.786 -19.498  1.00  0.00      PROA
ATOM   4848  O   VAL   292     -22.947 -79.231 -19.955  1.00  0.00      PROA
ATOM   4849  N   PHE   293     -24.136 -78.501 -18.180  1.00  0.00      PROA
ATOM   4850  HN  PHE   293     -24.998 -78.198 -17.787  1.00  0.00      PROA
ATOM   4851  CA  PHE   293     -23.035 -78.507 -17.299  1.00  0.00      PROA
ATOM   4852  HA  PHE   293     -22.106 -78.586 -17.820  1.00  0.00      PROA
ATOM   4853  CB  PHE   293     -23.045 -77.350 -16.268  1.00  0.00      PROA
ATOM   4854  HB1 PHE   293     -23.862 -77.442 -15.522  1.00  0.00      PROA
ATOM   4855  HB2 PHE   293     -23.208 -76.426 -16.857  1.00  0.00      PROA
ATOM   4856  CG  PHE   293     -21.721 -77.170 -15.551  1.00  0.00      PROA
ATOM   4857  CD1 PHE   293     -21.640 -76.976 -14.159  1.00  0.00      PROA
ATOM   4858  HD1 PHE   293     -22.537 -76.976 -13.564  1.00  0.00      PROA
ATOM   4859  CE1 PHE   293     -20.401 -76.780 -13.535  1.00  0.00      PROA
ATOM   4860  HE1 PHE   293     -20.344 -76.639 -12.469  1.00  0.00      PROA
ATOM   4861  CZ  PHE   293     -19.249 -76.733 -14.299  1.00  0.00      PROA
ATOM   4862  HZ  PHE   293     -18.273 -76.621 -13.823  1.00  0.00      PROA
ATOM   4863  CD2 PHE   293     -20.539 -77.154 -16.301  1.00  0.00      PROA
ATOM   4864  HD2 PHE   293     -20.561 -77.280 -17.372  1.00  0.00      PROA
ATOM   4865  CE2 PHE   293     -19.337 -76.955 -15.670  1.00  0.00      PROA
ATOM   4866  HE2 PHE   293     -18.544 -76.935 -16.266  1.00  0.00      PROA
ATOM   4867  C   PHE   293     -23.094 -79.639 -16.700  1.00  0.00      PROA
ATOM   4868  O   PHE   293     -21.934 -79.883 -16.290  1.00  0.00      PROA
ATOM   4869  N   PHE   294     -24.401 -80.394 -16.549  1.00  0.00      PROA
ATOM   4870  HN  PHE   294     -25.194 -80.118 -16.908  1.00  0.00      PROA
ATOM   4871  CA  PHE   294     -24.535 -81.719 -15.786  1.00  0.00      PROA
ATOM   4872  HA  PHE   294     -24.238 -82.166 -15.040  1.00  0.00      PROA
ATOM   4873  CB  PHE   294     -25.947 -82.153 -15.383  1.00  0.00      PROA
ATOM   4874  HB1 PHE   294     -25.953 -83.249 -15.102  1.00  0.00      PROA
ATOM   4875  HB2 PHE   294     -26.558 -82.082 -16.305  1.00  0.00      PROA
ATOM   4876  CG  PHE   294     -26.408 -81.318 -14.382  1.00  0.00      PROA
ATOM   4877  CD1 PHE   294     -27.578 -80.597 -14.505  1.00  0.00      PROA
ATOM   4878  HD1 PHE   294     -28.182 -80.708 -15.386  1.00  0.00      PROA
ATOM   4879  CE1 PHE   294     -27.959 -79.693 -13.503  1.00  0.00      PROA
ATOM   4880  HE1 PHE   294     -28.864 -79.123 -13.614  1.00  0.00      PROA
ATOM   4881  CZ  PHE   294     -27.151 -79.515 -12.372  1.00  0.00      PROA
ATOM   4882  HZ  PHE   294     -27.436 -78.815 -11.606  1.00  0.00      PROA
ATOM   4883  CD2 PHE   294     -25.754 -81.208 -13.204  1.00  0.00      PROA
ATOM   4884  HD2 PHE   294     -25.015 -81.867 -13.044  1.00  0.00      PROA
ATOM   4885  CE2 PHE   294     -25.997 -80.266 -12.221  1.00  0.00      PROA
ATOM   4886  HE2 PHE   294     -25.361 -80.150 -11.352  1.00  0.00      PROA
ATOM   4887  C   PHE   294     -23.987 -83.295 -15.976  1.00  0.00      PROA
ATOM   4888  O   PHE   294     -24.526 -84.524 -15.752  1.00  0.00      PROA
ATOM   4889  N   GLN   295     -24.395 -83.365 -18.581  1.00  0.00      PROA
ATOM   4890  HN  GLN   295     -24.723 -82.243 -18.465  1.00  0.00      PROA
ATOM   4891  CA  GLN   295     -23.452 -83.738 -18.925  1.00  0.00      PROA
ATOM   4892  HA  GLN   295     -23.909 -82.462 -19.689  1.00  0.00      PROA
ATOM   4893  CB  GLN   295     -20.796 -82.553 -18.963  1.00  0.00      PROA
ATOM   4894  HB1 GLN   295     -20.900 -83.140 -18.000  1.00  0.00      PROA
ATOM   4895  HB2 GLN   295     -21.279 -81.002 -19.034  1.00  0.00      PROA
ATOM   4896  CG  GLN   295     -20.314 -82.246 -19.851  1.00  0.00      PROA
ATOM   4897  HG1 GLN   295     -20.722 -81.491 -20.737  1.00  0.00      PROA
ATOM   4898  HG2 GLN   295     -20.216 -83.437 -20.140  1.00  0.00      PROA
ATOM   4899  CD  GLN   295     -19.416 -81.531 -19.518  1.00  0.00      PROA
ATOM   4900  OE1 GLN   295     -18.487 -82.089 -19.150  1.00  0.00      PROA
ATOM   4901  NE2 GLN   295     -19.594 -80.169 -19.426  1.00  0.00      PROA
ATOM   4902 HE21 GLN   295     -18.925 -79.658 -19.074  1.00  0.00      PROA
ATOM   4903 HE22 GLN   295     -20.594 -79.869 -19.526  1.00  0.00      PROA
ATOM   4904  C   GLN   295     -23.212 -85.147 -19.264  1.00  0.00      PROA
ATOM   4905  OT1 GLN   295     -23.566 -85.863 -18.535  1.00  0.00      PROA
ATOM   4906  OT2 GLN   295     -22.424 -85.583 -20.171  1.00  0.00      PROA
ATOM   4907  N   PRO   296      -7.547 -33.666  21.906  1.00  0.00      PROB
ATOM   4908  HN1 PRO   296      -6.909 -33.024  21.463  1.00  0.00      PROB
ATOM   4909  HN2 PRO   296      -7.065 -34.114  22.669  1.00  0.00      PROB
ATOM   4910  CD  PRO   296      -8.014 -34.716  20.949  1.00  0.00      PROB
ATOM   4911  HD1 PRO   296      -7.364 -35.611  21.015  1.00  0.00      PROB
ATOM   4912  HD2 PRO   296      -7.989 -34.307  19.916  1.00  0.00      PROB
ATOM   4913  CA  PRO   296      -8.741 -32.965  22.425  1.00  0.00      PROB
ATOM   4914  HA  PRO   296      -8.986 -32.219  21.685  1.00  0.00      PROB
ATOM   4915  CB  PRO   296      -9.765 -34.084  22.563  1.00  0.00      PROB
ATOM   4916  HB1 PRO   296     -10.806 -33.692  22.526  1.00  0.00      PROB
ATOM   4917  HB2 PRO   296      -9.632 -34.655  23.512  1.00  0.00      PROB
ATOM   4918  CG  PRO   296      -9.462 -35.019  21.378  1.00  0.00      PROB
ATOM   4919  HG1 PRO   296      -9.578 -36.082  21.677  1.00  0.00      PROB
ATOM   4920  HG2 PRO   296     -10.151 -34.801  20.534  1.00  0.00      PROB
ATOM   4921  C   PRO   296      -8.283 -32.319  23.688  1.00  0.00      PROB
ATOM   4922  O   PRO   296      -8.020 -33.011  24.669  1.00  0.00      PROB
ATOM   4923  N   CYS   297      -8.124 -30.996  23.642  1.00  0.00      PROB
ATOM   4924  HN  CYS   297      -8.409 -30.457  22.836  1.00  0.00      PROB
ATOM   4925  CA  CYS   297      -7.381 -30.257  24.614  1.00  0.00      PROB
ATOM   4926  HA  CYS   297      -7.425 -30.745  25.572  1.00  0.00      PROB
ATOM   4927  CB  CYS   297      -5.912 -30.044  24.143  1.00  0.00      PROB
ATOM   4928  HB1 CYS   297      -5.903 -29.483  23.180  1.00  0.00      PROB
ATOM   4929  HB2 CYS   297      -5.491 -31.049  23.928  1.00  0.00      PROB
ATOM   4930  SG  CYS   297      -4.839 -29.211  25.352  1.00  0.00      PROB
ATOM   4931  HG1 CYS   297      -3.723 -29.379  24.654  1.00  0.00      PROB
ATOM   4932  C   CYS   297      -8.017 -28.925  24.727  1.00  0.00      PROB
ATOM   4933  O   CYS   297      -8.292 -28.286  23.737  1.00  0.00      PROB
ATOM   4934  N   GLN   298      -8.074 -28.354  25.917  1.00  0.00      PROB
ATOM   4935  HN  GLN   298      -7.572 -28.753  26.670  1.00  0.00      PROB
ATOM   4936  CA  GLN   298      -8.749 -27.120  26.199  1.00  0.00      PROB
ATOM   4937  HA  GLN   298      -9.003 -26.587  25.293  1.00  0.00      PROB
ATOM   4938  CB  GLN   298      -9.999 -27.378  27.059  1.00  0.00      PROB
ATOM   4939  HB1 GLN   298      -9.683 -27.854  28.016  1.00  0.00      PROB
ATOM   4940  HB2 GLN   298     -10.641 -28.124  26.540  1.00  0.00      PROB
ATOM   4941  CG  GLN   298     -10.834 -26.108  27.282  1.00  0.00      PROB
ATOM   4942  HG1 GLN   298     -11.540 -25.964  26.435  1.00  0.00      PROB
ATOM   4943  HG2 GLN   298     -10.210 -25.203  27.363  1.00  0.00      PROB
ATOM   4944  CD  GLN   298     -11.585 -26.263  28.568  1.00  0.00      PROB
ATOM   4945  OE1 GLN   298     -12.720 -26.559  28.409  1.00  0.00      PROB
ATOM   4946  NE2 GLN   298     -10.906 -26.246  29.722  1.00  0.00      PROB
ATOM   4947 HE21 GLN   298      -9.922 -26.104  29.702  1.00  0.00      PROB
ATOM   4948 HE22 GLN   298     -11.380 -26.308  30.610  1.00  0.00      PROB
ATOM   4949  C   GLN   298      -7.739 -26.319  26.971  1.00  0.00      PROB
ATOM   4950  O   GLN   298      -7.933 -25.997  28.144  1.00  0.00      PROB
ATOM   4951  N   LYS   299      -6.596 -26.031  26.311  1.00  0.00      PROB
ATOM   4952  HN  LYS   299      -6.462 -26.313  25.371  1.00  0.00      PROB
ATOM   4953  CA  LYS   299      -5.526 -25.264  26.894  1.00  0.00      PROB
ATOM   4954  HA  LYS   299      -5.552 -25.415  27.965  1.00  0.00      PROB
ATOM   4955  CB  LYS   299      -4.125 -25.680  26.407  1.00  0.00      PROB
ATOM   4956  HB1 LYS   299      -3.464 -24.807  26.200  1.00  0.00      PROB
ATOM   4957  HB2 LYS   299      -4.201 -26.270  25.471  1.00  0.00      PROB
ATOM   4958  CG  LYS   299      -3.423 -26.486  27.496  1.00  0.00      PROB
ATOM   4959  HG1 LYS   299      -3.902 -27.477  27.619  1.00  0.00      PROB
ATOM   4960  HG2 LYS   299      -3.543 -25.927  28.455  1.00  0.00      PROB
ATOM   4961  CD  LYS   299      -1.925 -26.639  27.246  1.00  0.00      PROB
ATOM   4962  HD1 LYS   299      -1.527 -25.664  26.879  1.00  0.00      PROB
ATOM   4963  HD2 LYS   299      -1.758 -27.400  26.452  1.00  0.00      PROB
ATOM   4964  CE  LYS   299      -1.199 -27.014  28.535  1.00  0.00      PROB
ATOM   4965  HE1 LYS   299      -1.534 -28.004  28.906  1.00  0.00      PROB
ATOM   4966  HE2 LYS   299      -1.381 -26.248  29.321  1.00  0.00      PROB
ATOM   4967  NZ  LYS   299       0.237 -27.072  28.311  1.00  0.00      PROB
ATOM   4968  HZ1 LYS   299       0.604 -26.155  27.985  1.00  0.00      PROB
ATOM   4969  HZ2 LYS   299       0.471 -27.796  27.593  1.00  0.00      PROB
ATOM   4970  HZ3 LYS   299       0.737 -27.324  29.195  1.00  0.00      PROB
ATOM   4971  C   LYS   299      -5.775 -23.813  26.681  1.00  0.00      PROB
ATOM   4972  O   LYS   299      -6.350 -23.155  27.539  1.00  0.00      PROB
ATOM   4973  N   ILE   300      -5.338 -23.271  25.518  1.00  0.00      PROB
ATOM   4974  HN  ILE   300      -4.828 -23.803  24.849  1.00  0.00      PROB
ATOM   4975  CA  ILE   300      -5.743 -21.955  25.085  1.00  0.00      PROB
ATOM   4976  HA  ILE   300      -5.515 -21.274  25.888  1.00  0.00      PROB
ATOM   4977  CB  ILE   300      -5.058 -21.443  23.818  1.00  0.00      PROB
ATOM   4978  HB  ILE   300      -5.426 -20.409  23.611  1.00  0.00      PROB
ATOM   4979  CG2 ILE   300      -5.388 -22.302  22.580  1.00  0.00      PROB
ATOM   4980 HG21 ILE   300      -6.477 -22.316  22.363  1.00  0.00      PROB
ATOM   4981 HG22 ILE   300      -5.041 -23.340  22.736  1.00  0.00      PROB
ATOM   4982 HG23 ILE   300      -4.880 -21.916  21.678  1.00  0.00      PROB
ATOM   4983  CG1 ILE   300      -3.539 -21.346  24.066  1.00  0.00      PROB
ATOM   4984 HG11 ILE   300      -3.112 -22.367  24.187  1.00  0.00      PROB
ATOM   4985 HG12 ILE   300      -3.372 -20.791  25.017  1.00  0.00      PROB
ATOM   4986  CD  ILE   300      -2.792 -20.616  22.947  1.00  0.00      PROB
ATOM   4987  HD1 ILE   300      -3.231 -19.612  22.775  1.00  0.00      PROB
ATOM   4988  HD2 ILE   300      -2.839 -21.194  21.997  1.00  0.00      PROB
ATOM   4989  HD3 ILE   300      -1.721 -20.494  23.219  1.00  0.00      PROB
ATOM   4990  C   ILE   300      -7.212 -21.951  24.922  1.00  0.00      PROB
ATOM   4991  O   ILE   300      -7.715 -22.896  24.468  1.00  0.00      PROB
ATOM   4992  N   ASN   301      -7.900 -20.904  25.340  1.00  0.00      PROB
ATOM   4993  HN  ASN   301      -7.440 -20.148  25.792  1.00  0.00      PROB
ATOM   4994  CA  ASN   301      -9.289 -20.734  25.060  1.00  0.00      PROB
ATOM   4995  HA  ASN   301      -9.725 -21.626  24.626  1.00  0.00      PROB
ATOM   4996  CB  ASN   301     -10.168 -20.257  26.244  1.00  0.00      PROB
ATOM   4997  HB1 ASN   301     -11.118 -19.831  25.860  1.00  0.00      PROB
ATOM   4998  HB2 ASN   301      -9.635 -19.478  26.828  1.00  0.00      PROB
ATOM   4999  CG  ASN   301     -10.488 -21.448  27.150  1.00  0.00      PROB
ATOM   5000  OD1 ASN   301      -9.849 -22.495  27.117  1.00  0.00      PROB
ATOM   5001  ND2 ASN   301     -11.593 -21.294  27.949  1.00  0.00      PROB
ATOM   5002 HD21 ASN   301     -11.871 -22.050  28.543  1.00  0.00      PROB
ATOM   5003 HD22 ASN   301     -12.098 -20.448  27.922  1.00  0.00      PROB
ATOM   5004  C   ASN   301      -9.250 -19.692  24.012  1.00  0.00      PROB
ATOM   5005  O   ASN   301      -8.920 -18.540  24.279  1.00  0.00      PROB
ATOM   5006  N   VAL   302      -9.654 -20.112  22.803  1.00  0.00      PROB
ATOM   5007  HN  VAL   302      -9.880 -21.070  22.650  1.00  0.00      PROB
ATOM   5008  CA  VAL   302      -9.873 -19.270  21.662  1.00  0.00      PROB
ATOM   5009  HA  VAL   302      -9.403 -18.339  21.786  1.00  0.00      PROB
ATOM   5010  CB  VAL   302      -9.416 -19.903  20.359  1.00  0.00      PROB
ATOM   5011  HB  VAL   302      -9.675 -19.240  19.497  1.00  0.00      PROB
ATOM   5012  CG1 VAL   302     -10.081 -21.276  20.141  1.00  0.00      PROB
ATOM   5013 HG11 VAL   302      -9.728 -21.714  19.184  1.00  0.00      PROB
ATOM   5014 HG12 VAL   302     -11.188 -21.183  20.086  1.00  0.00      PROB
ATOM   5015 HG13 VAL   302      -9.820 -21.981  20.955  1.00  0.00      PROB
ATOM   5016  CG2 VAL   302      -7.885 -20.018  20.393  1.00  0.00      PROB
ATOM   5017 HG21 VAL   302      -7.547 -20.669  21.224  1.00  0.00      PROB
ATOM   5018 HG22 VAL   302      -7.426 -19.027  20.495  1.00  0.00      PROB
ATOM   5019 HG23 VAL   302      -7.491 -20.396  19.449  1.00  0.00      PROB
ATOM   5020  C   VAL   302     -11.322 -18.945  21.648  1.00  0.00      PROB
ATOM   5021  O   VAL   302     -11.881 -18.568  20.634  1.00  0.00      PROB
ATOM   5022  N   LYS   303     -11.988 -19.099  22.817  1.00  0.00      PROB
ATOM   5023  HN  LYS   303     -11.487 -19.408  23.618  1.00  0.00      PROB
ATOM   5024  CA  LYS   303     -13.383 -18.879  23.043  1.00  0.00      PROB
ATOM   5025  HA  LYS   303     -13.934 -19.534  22.382  1.00  0.00      PROB
ATOM   5026  CB  LYS   303     -13.702 -19.222  24.515  1.00  0.00      PROB
ATOM   5027  HB1 LYS   303     -13.139 -18.532  25.173  1.00  0.00      PROB
ATOM   5028  HB2 LYS   303     -13.333 -20.254  24.708  1.00  0.00      PROB
ATOM   5029  CG  LYS   303     -15.194 -19.185  24.852  1.00  0.00      PROB
ATOM   5030  HG1 LYS   303     -15.728 -19.839  24.119  1.00  0.00      PROB
ATOM   5031  HG2 LYS   303     -15.600 -18.154  24.729  1.00  0.00      PROB
ATOM   5032  CD  LYS   303     -15.513 -19.675  26.263  1.00  0.00      PROB
ATOM   5033  HD1 LYS   303     -15.078 -20.682  26.435  1.00  0.00      PROB
ATOM   5034  HD2 LYS   303     -16.587 -19.754  26.231  1.00  0.00      PROB
ATOM   5035  CE  LYS   303     -15.179 -18.718  27.413  1.00  0.00      PROB
ATOM   5036  HE1 LYS   303     -15.678 -19.057  28.346  1.00  0.00      PROB
ATOM   5037  HE2 LYS   303     -15.522 -17.690  27.173  1.00  0.00      PROB
ATOM   5038  NZ  LYS   303     -13.725 -18.668  27.690  1.00  0.00      PROB
ATOM   5039  HZ1 LYS   303     -13.226 -18.338  26.843  1.00  0.00      PROB
ATOM   5040  HZ2 LYS   303     -13.394 -19.614  27.952  1.00  0.00      PROB
ATOM   5041  HZ3 LYS   303     -13.549 -18.010  28.477  1.00  0.00      PROB
ATOM   5042  C   LYS   303     -13.788 -17.454  22.770  1.00  0.00      PROB
ATOM   5043  O   LYS   303     -14.826 -17.218  22.167  1.00  0.00      PROB
ATOM   5044  N   GLN   304     -12.960 -16.471  23.209  1.00  0.00      PROB
ATOM   5045  HN  GLN   304     -12.089 -16.667  23.646  1.00  0.00      PROB
ATOM   5046  CA  GLN   304     -13.348 -15.081  23.154  1.00  0.00      PROB
ATOM   5047  HA  GLN   304     -14.422 -15.012  23.049  1.00  0.00      PROB
ATOM   5048  CB  GLN   304     -12.921 -14.339  24.452  1.00  0.00      PROB
ATOM   5049  HB1 GLN   304     -11.985 -13.753  24.315  1.00  0.00      PROB
ATOM   5050  HB2 GLN   304     -12.705 -15.102  25.229  1.00  0.00      PROB
ATOM   5051  CG  GLN   304     -14.023 -13.421  25.036  1.00  0.00      PROB
ATOM   5052  HG1 GLN   304     -13.630 -12.873  25.913  1.00  0.00      PROB
ATOM   5053  HG2 GLN   304     -14.864 -14.064  25.380  1.00  0.00      PROB
ATOM   5054  CD  GLN   304     -14.586 -12.436  24.001  1.00  0.00      PROB
ATOM   5055  OE1 GLN   304     -15.646 -12.667  23.416  1.00  0.00      PROB
ATOM   5056  NE2 GLN   304     -13.858 -11.303  23.795  1.00  0.00      PROB
ATOM   5057 HE21 GLN   304     -13.009 -11.155  24.293  1.00  0.00      PROB
ATOM   5058 HE22 GLN   304     -14.166 -10.638  23.120  1.00  0.00      PROB
ATOM   5059  C   GLN   304     -12.703 -14.409  21.967  1.00  0.00      PROB
ATOM   5060  O   GLN   304     -13.135 -13.337  21.560  1.00  0.00      PROB
ATOM   5061  N   ILE   305     -11.679 -15.038  21.339  1.00  0.00      PROB
ATOM   5062  HN  ILE   305     -11.333 -15.924  21.635  1.00  0.00      PROB
ATOM   5063  CA  ILE   305     -11.025 -14.443  20.187  1.00  0.00      PROB
ATOM   5064  HA  ILE   305     -11.312 -13.407  20.118  1.00  0.00      PROB
ATOM   5065  CB  ILE   305      -9.503 -14.444  20.222  1.00  0.00      PROB
ATOM   5066  HB  ILE   305      -9.091 -14.996  19.316  1.00  0.00      PROB
ATOM   5067  CG2 ILE   305      -8.994 -15.034  21.602  1.00  0.00      PROB
ATOM   5068 HG21 ILE   305      -9.384 -16.099  21.765  1.00  0.00      PROB
ATOM   5069 HG22 ILE   305      -9.322 -14.500  22.434  1.00  0.00      PROB
ATOM   5070 HG23 ILE   305      -7.876 -15.140  21.545  1.00  0.00      PROB
ATOM   5071  CG1 ILE   305      -8.906 -13.068  19.998  1.00  0.00      PROB
ATOM   5072 HG11 ILE   305      -7.798 -13.148  20.068  1.00  0.00      PROB
ATOM   5073 HG12 ILE   305      -9.256 -12.420  20.825  1.00  0.00      PROB
ATOM   5074  CD  ILE   305      -9.261 -12.424  18.657  1.00  0.00      PROB
ATOM   5075  HD1 ILE   305     -10.354 -12.241  18.573  1.00  0.00      PROB
ATOM   5076  HD2 ILE   305      -8.946 -13.074  17.812  1.00  0.00      PROB
ATOM   5077  HD3 ILE   305      -8.743 -11.446  18.557  1.00  0.00      PROB
ATOM   5078  C   ILE   305     -11.539 -15.130  18.943  1.00  0.00      PROB
ATOM   5079  O   ILE   305     -11.236 -14.704  17.833  1.00  0.00      PROB
ATOM   5080  N   ALA   306     -12.395 -16.165  19.098  1.00  0.00      PROB
ATOM   5081  HN  ALA   306     -12.635 -16.518  19.998  1.00  0.00      PROB
ATOM   5082  CA  ALA   306     -13.102 -16.750  17.984  1.00  0.00      PROB
ATOM   5083  HA  ALA   306     -12.580 -16.553  17.059  1.00  0.00      PROB
ATOM   5084  CB  ALA   306     -13.342 -18.265  18.115  1.00  0.00      PROB
ATOM   5085  HB1 ALA   306     -13.891 -18.654  17.229  1.00  0.00      PROB
ATOM   5086  HB2 ALA   306     -13.927 -18.508  19.028  1.00  0.00      PROB
ATOM   5087  HB3 ALA   306     -12.370 -18.797  18.167  1.00  0.00      PROB
ATOM   5088  C   ALA   306     -14.455 -16.116  17.942  1.00  0.00      PROB
ATOM   5089  O   ALA   306     -15.061 -15.999  16.884  1.00  0.00      PROB
ATOM   5090  N   ALA   307     -14.935 -15.627  19.107  1.00  0.00      PROB
ATOM   5091  HN  ALA   307     -14.437 -15.727  19.964  1.00  0.00      PROB
ATOM   5092  CA  ALA   307     -16.208 -14.965  19.213  1.00  0.00      PROB
ATOM   5093  HA  ALA   307     -16.951 -15.581  18.729  1.00  0.00      PROB
ATOM   5094  CB  ALA   307     -16.617 -14.718  20.675  1.00  0.00      PROB
ATOM   5095  HB1 ALA   307     -15.868 -14.089  21.197  1.00  0.00      PROB
ATOM   5096  HB2 ALA   307     -16.704 -15.681  21.219  1.00  0.00      PROB
ATOM   5097  HB3 ALA   307     -17.607 -14.209  20.736  1.00  0.00      PROB
ATOM   5098  C   ALA   307     -16.205 -13.628  18.540  1.00  0.00      PROB
ATOM   5099  O   ALA   307     -17.245 -13.188  18.070  1.00  0.00      PROB
ATOM   5100  N   ARG   308     -15.043 -12.938  18.483  1.00  0.00      PROB
ATOM   5101  HN  ARG   308     -14.191 -13.318  18.834  1.00  0.00      PROB
ATOM   5102  CA  ARG   308     -14.997 -11.559  18.066  1.00  0.00      PROB
ATOM   5103  HA  ARG   308     -16.001 -11.218  17.856  1.00  0.00      PROB
ATOM   5104  CB  ARG   308     -14.471 -10.626  19.173  1.00  0.00      PROB
ATOM   5105  HB1 ARG   308     -14.287  -9.606  18.762  1.00  0.00      PROB
ATOM   5106  HB2 ARG   308     -13.512 -11.001  19.591  1.00  0.00      PROB
ATOM   5107  CG  ARG   308     -15.525 -10.458  20.280  1.00  0.00      PROB
ATOM   5108  HG1 ARG   308     -15.346 -11.211  21.077  1.00  0.00      PROB
ATOM   5109  HG2 ARG   308     -16.530 -10.666  19.841  1.00  0.00      PROB
ATOM   5110  CD  ARG   308     -15.547  -9.037  20.842  1.00  0.00      PROB
ATOM   5111  HD1 ARG   308     -15.713  -8.316  20.010  1.00  0.00      PROB
ATOM   5112  HD2 ARG   308     -14.593  -8.801  21.362  1.00  0.00      PROB
ATOM   5113  NE  ARG   308     -16.663  -8.928  21.819  1.00  0.00      PROB
ATOM   5114  HE  ARG   308     -17.000  -9.769  22.250  1.00  0.00      PROB
ATOM   5115  CZ  ARG   308     -17.245  -7.769  22.130  1.00  0.00      PROB
ATOM   5116  NH1 ARG   308     -18.211  -7.849  22.928  1.00  0.00      PROB
ATOM   5117 HH11 ARG   308     -18.612  -8.645  23.405  1.00  0.00      PROB
ATOM   5118 HH12 ARG   308     -18.736  -6.981  23.241  1.00  0.00      PROB
ATOM   5119  NH2 ARG   308     -16.871  -6.590  21.640  1.00  0.00      PROB
ATOM   5120 HH21 ARG   308     -16.102  -6.561  21.011  1.00  0.00      PROB
ATOM   5121 HH22 ARG   308     -17.331  -5.740  21.906  1.00  0.00      PROB
ATOM   5122  C   ARG   308     -14.275 -11.340  16.777  1.00  0.00      PROB
ATOM   5123  O   ARG   308     -13.919 -10.208  16.460  1.00  0.00      PROB
ATOM   5124  N   LEU   309     -14.096 -12.392  15.958  1.00  0.00      PROB
ATOM   5125  HN  LEU   309     -14.360 -13.324  16.190  1.00  0.00      PROB
ATOM   5126  CA  LEU   309     -13.595 -12.154  14.641  1.00  0.00      PROB
ATOM   5127  HA  LEU   309     -13.993 -11.208  14.297  1.00  0.00      PROB
ATOM   5128  CB  LEU   309     -12.080 -12.154  14.645  1.00  0.00      PROB
ATOM   5129  HB1 LEU   309     -11.621 -13.178  14.657  1.00  0.00      PROB
ATOM   5130  HB2 LEU   309     -11.719 -11.654  15.570  1.00  0.00      PROB
ATOM   5131  CG  LEU   309     -11.693 -11.234  13.589  1.00  0.00      PROB
ATOM   5132  HG  LEU   309     -10.708 -10.621  14.255  1.00  0.00      PROB
ATOM   5133  CD1 LEU   309     -11.525 -12.061  12.301  1.00  0.00      PROB
ATOM   5134 HD11 LEU   309     -10.782 -13.369  12.817  1.00  0.00      PROB
ATOM   5135 HD12 LEU   309     -10.625 -11.393  11.552  1.00  0.00      PROB
ATOM   5136 HD13 LEU   309     -11.712 -12.739  11.698  1.00  0.00      PROB
ATOM   5137  CD2 LEU   309     -12.245 -10.117  12.945  1.00  0.00      PROB
ATOM   5138 HD21 LEU   309     -12.524  -9.489  13.781  1.00  0.00      PROB
ATOM   5139 HD22 LEU   309     -13.087 -10.513  12.382  1.00  0.00      PROB
ATOM   5140 HD23 LEU   309     -11.576  -9.551  12.245  1.00  0.00      PROB
ATOM   5141  C   LEU   309     -14.149 -13.187  13.703  1.00  0.00      PROB
ATOM   5142  O   LEU   309     -13.857 -13.201  12.515  1.00  0.00      PROB
ATOM   5143  N   LEU   310     -15.044 -14.057  14.198  1.00  0.00      PROB
ATOM   5144  HN  LEU   310     -15.313 -14.048  15.157  1.00  0.00      PROB
ATOM   5145  CA  LEU   310     -15.711 -15.046  13.385  1.00  0.00      PROB
ATOM   5146  HA  LEU   310     -15.655 -14.783  12.337  1.00  0.00      PROB
ATOM   5147  CB  LEU   310     -15.156 -16.505  13.607  1.00  0.00      PROB
ATOM   5148  HB1 LEU   310     -15.795 -17.210  13.030  1.00  0.00      PROB
ATOM   5149  HB2 LEU   310     -15.249 -16.784  14.676  1.00  0.00      PROB
ATOM   5150  CG  LEU   310     -13.717 -16.884  13.174  1.00  0.00      PROB
ATOM   5151  HG  LEU   310     -13.628 -16.684  12.081  1.00  0.00      PROB
ATOM   5152  CD1 LEU   310     -13.514 -18.398  13.383  1.00  0.00      PROB
ATOM   5153 HD11 LEU   310     -12.505 -18.706  13.032  1.00  0.00      PROB
ATOM   5154 HD12 LEU   310     -14.268 -18.980  12.813  1.00  0.00      PROB
ATOM   5155 HD13 LEU   310     -13.602 -18.661  14.460  1.00  0.00      PROB
ATOM   5156  CD2 LEU   310     -12.583 -16.132  13.887  1.00  0.00      PROB
ATOM   5157 HD21 LEU   310     -12.801 -16.031  14.970  1.00  0.00      PROB
ATOM   5158 HD22 LEU   310     -12.441 -15.124  13.452  1.00  0.00      PROB
ATOM   5159 HD23 LEU   310     -11.623 -16.675  13.767  1.00  0.00      PROB
ATOM   5160  C   LEU   310     -17.188 -15.070  13.799  1.00  0.00      PROB
ATOM   5161  O   LEU   310     -17.578 -16.172  14.179  1.00  0.00      PROB
ATOM   5162  N   PRO   311     -18.133 -14.091  13.824  1.00  0.00      PROB
ATOM   5163  CD  PRO   311     -19.095 -14.169  14.931  1.00  0.00      PROB
ATOM   5164  HD1 PRO   311     -18.825 -14.907  15.721  1.00  0.00      PROB
ATOM   5165  HD2 PRO   311     -20.103 -14.396  14.524  1.00  0.00      PROB
ATOM   5166  CA  PRO   311     -18.044 -12.677  13.525  1.00  0.00      PROB
ATOM   5167  HA  PRO   311     -19.060 -12.387  13.291  1.00  0.00      PROB
ATOM   5168  CB  PRO   311     -17.834 -12.117  14.920  1.00  0.00      PROB
ATOM   5169  HB1 PRO   311     -17.908 -11.023  15.036  1.00  0.00      PROB
ATOM   5170  HB2 PRO   311     -16.900 -12.494  15.379  1.00  0.00      PROB
ATOM   5171  CG  PRO   311     -19.070 -12.761  15.557  1.00  0.00      PROB
ATOM   5172  HG1 PRO   311     -19.046 -12.763  16.658  1.00  0.00      PROB
ATOM   5173  HG2 PRO   311     -19.983 -12.207  15.244  1.00  0.00      PROB
ATOM   5174  C   PRO   311     -17.414 -12.269  12.226  1.00  0.00      PROB
ATOM   5175  O   PRO   311     -17.587 -13.133  11.365  1.00  0.00      PROB
ATOM   5176  N   PRO   312     -16.818 -11.096  11.913  1.00  0.00      PROB
ATOM   5177  CD  PRO   312     -16.755  -9.979  12.866  1.00  0.00      PROB
ATOM   5178  HD1 PRO   312     -17.721  -9.867  13.408  1.00  0.00      PROB
ATOM   5179  HD2 PRO   312     -15.907 -10.121  13.561  1.00  0.00      PROB
ATOM   5180  CA  PRO   312     -16.919 -10.548  10.568  1.00  0.00      PROB
ATOM   5181  HA  PRO   312     -17.968 -10.476  10.328  1.00  0.00      PROB
ATOM   5182  CB  PRO   312     -16.218  -9.191  10.682  1.00  0.00      PROB
ATOM   5183  HB1 PRO   312     -16.536  -8.490   9.878  1.00  0.00      PROB
ATOM   5184  HB2 PRO   312     -15.116  -9.284  10.650  1.00  0.00      PROB
ATOM   5185  CG  PRO   312     -16.575  -8.706  12.086  1.00  0.00      PROB
ATOM   5186  HG1 PRO   312     -15.852  -7.991  12.489  1.00  0.00      PROB
ATOM   5187  HG2 PRO   312     -17.548  -8.218  12.178  1.00  0.00      PROB
ATOM   5188  C   PRO   312     -16.222 -11.260   9.450  1.00  0.00      PROB
ATOM   5189  O   PRO   312     -16.313 -10.756   8.339  1.00  0.00      PROB
ATOM   5190  N   LEU   313     -15.534 -12.392   9.678  1.00  0.00      PROB
ATOM   5191  HN  LEU   313     -15.468 -12.797  10.588  1.00  0.00      PROB
[truncated: 20,125,831 more chars]
