# Supplementary material for: Structural basis of dimerization of chemokine receptors CCR5 and CXCR4
Source: Nat Commun. 2023 Oct 13;14:6439. doi: 10.1038/s41467-023-42082-z (PMC10575954; doi:10.1038/s41467-023-42082-z)
Supplement: Supplementary file 6 — Source Data [file 41467_2023_42082_MOESM6_ESM.zip › Figure 6/Panel B/CCR5_minimum_A_membrane_POPC-CHL.pdb]

TITLE     Protein t= 53780.00000 step= 26890000
REMARK    GENERATED BY TRJCONV
REMARK    THIS IS A SIMULATION BOX
HELIX    1   1 GLN A   27  LYS A   59  1                                  33
HELIX    2   2 MET A   64  HIS A   88  1                                  25
HELIX    3   3 GLY A   97  VAL A  131  1                                  35
HELIX    4   4 ALA A  133  ALA A  139  1                                   7
HELIX    5   5 VAL A  142  ALA A  159  1                                  18
HELIX    6   6 ASN A  163  PHE A  166  1                                   4
HELIX    7   7 TYR A  187  LEU A  222  1                                  36
HELIX    8   8 LYS A  229  HIS A  231  1                                   3
HELIX    9   9 ARG A  235  ASN A  258  1                                  24
HELIX   10  10 GLU A  262  PHE A  264  1                                   3
HELIX   11  11 CYS A  269  MET A  287  1                                  19
HELIX   12  12 HIS A  289  PHE A  299  1                                  11
HELIX   13  13 GLU A  302  LEU A  308  1                                   7
HELIX   14  14 LYS B   26  TYR B   58  1                                  33
HELIX   15  15 MET B   64  ALA B   91  1                                  28
HELIX   16  16 ASN B   98  VAL B  131  1                                  34
HELIX   17  17 ALA B  133  ALA B  139  1                                   7
HELIX   18  18 VAL B  142  ILE B  165  1                                  24
HELIX   19  19 TYR B  187  ARG B  223  1                                  37
HELIX   20  20 LYS B  229  PHE B  264  1                                  36
HELIX   21  21 CYS B  269  VAL B  300  1                                  32
HELIX   22  22 GLU B  302  PHE B  311  1                                  10
SHEET    1   1 1 THR B 167  LYS B 171  0
SHEET    2   2 1 TYR B 176  SER B 180  0
CRYST1  188.438  188.438  102.133  90.00  90.00  90.00 P 1           1
ATOM      1  N   PRO A  19     -52.165 -55.897  33.559  1.00  0.00           N
ATOM      2  HN1 PRO A  19     -52.830 -56.469  33.075  1.00  0.00           H
ATOM      3  HN2 PRO A  19     -52.652 -55.094  33.935  1.00  0.00           H
ATOM      4  CD  PRO A  19     -51.570 -56.816  34.585  1.00  0.00           C
ATOM      5  HD1 PRO A  19     -51.438 -57.854  34.186  1.00  0.00           H
ATOM      6  HD2 PRO A  19     -52.238 -56.837  35.469  1.00  0.00           H
ATOM      7  CA  PRO A  19     -51.100 -55.420  32.636  1.00  0.00           C
ATOM      8  HA  PRO A  19     -51.321 -54.374  32.484  1.00  0.00           H
ATOM      9  CB  PRO A  19     -49.778 -55.706  33.355  1.00  0.00           C
ATOM     10  HB1 PRO A  19     -49.162 -56.548  32.983  1.00  0.00           H
ATOM     11  HB2 PRO A  19     -49.073 -54.852  33.358  1.00  0.00           H
ATOM     12  CG  PRO A  19     -50.238 -56.079  34.781  1.00  0.00           C
ATOM     13  HG1 PRO A  19     -49.466 -56.710  35.270  1.00  0.00           H
ATOM     14  HG2 PRO A  19     -50.392 -55.187  35.415  1.00  0.00           H
ATOM     15  C   PRO A  19     -51.155 -56.242  31.400  1.00  0.00           C
ATOM     16  O   PRO A  19     -51.513 -57.418  31.446  1.00  0.00           O
ATOM     17  N   CYS A  20     -50.552 -55.815  30.277  1.00  0.00           N
ATOM     18  HN  CYS A  20     -50.102 -54.921  30.253  1.00  0.00           H
ATOM     19  CA  CYS A  20     -50.553 -56.456  28.993  1.00  0.00           C
ATOM     20  HA  CYS A  20     -51.453 -57.044  28.851  1.00  0.00           H
ATOM     21  CB  CYS A  20     -50.461 -55.345  27.942  1.00  0.00           C
ATOM     22  HB1 CYS A  20     -49.629 -54.668  28.239  1.00  0.00           H
ATOM     23  HB2 CYS A  20     -51.411 -54.789  28.076  1.00  0.00           H
ATOM     24  SG  CYS A  20     -50.194 -55.753  26.189  1.00  0.00           S
ATOM     25  C   CYS A  20     -49.346 -57.325  28.910  1.00  0.00           C
ATOM     26  O   CYS A  20     -48.257 -56.982  29.368  1.00  0.00           O
ATOM     27  N   GLN A  21     -49.427 -58.545  28.359  1.00  0.00           N
ATOM     28  HN  GLN A  21     -50.199 -58.669  27.742  1.00  0.00           H
ATOM     29  CA  GLN A  21     -48.371 -59.501  28.274  1.00  0.00           C
ATOM     30  HA  GLN A  21     -47.678 -59.149  29.023  1.00  0.00           H
ATOM     31  CB  GLN A  21     -48.765 -60.934  28.663  1.00  0.00           C
ATOM     32  HB1 GLN A  21     -49.606 -61.249  28.010  1.00  0.00           H
ATOM     33  HB2 GLN A  21     -47.912 -61.624  28.480  1.00  0.00           H
ATOM     34  CG  GLN A  21     -49.282 -61.196  30.076  1.00  0.00           C
ATOM     35  HG1 GLN A  21     -49.550 -62.267  30.266  1.00  0.00           H
ATOM     36  HG2 GLN A  21     -50.238 -60.670  30.306  1.00  0.00           H
ATOM     37  CD  GLN A  21     -48.272 -60.721  31.108  1.00  0.00           C
ATOM     38  OE1 GLN A  21     -47.061 -60.926  31.001  1.00  0.00           O
ATOM     39  NE2 GLN A  21     -48.803 -60.113  32.199  1.00  0.00           N
ATOM     40 1HE2 GLN A  21     -48.163 -59.839  32.916  1.00  0.00           H
ATOM     41 2HE2 GLN A  21     -49.770 -59.857  32.156  1.00  0.00           H
ATOM     42  C   GLN A  21     -47.692 -59.505  26.935  1.00  0.00           C
ATOM     43  O   GLN A  21     -48.260 -59.726  25.877  1.00  0.00           O
ATOM     44  N   LYS A  22     -46.413 -59.091  26.954  1.00  0.00           N
ATOM     45  HN  LYS A  22     -46.107 -58.614  27.783  1.00  0.00           H
ATOM     46  CA  LYS A  22     -45.624 -58.964  25.776  1.00  0.00           C
ATOM     47  HA  LYS A  22     -46.247 -59.152  24.915  1.00  0.00           H
ATOM     48  CB  LYS A  22     -45.084 -57.523  25.897  1.00  0.00           C
ATOM     49  HB1 LYS A  22     -44.347 -57.275  25.098  1.00  0.00           H
ATOM     50  HB2 LYS A  22     -44.552 -57.295  26.839  1.00  0.00           H
ATOM     51  CG  LYS A  22     -46.118 -56.404  25.843  1.00  0.00           C
ATOM     52  HG1 LYS A  22     -46.518 -56.588  26.863  1.00  0.00           H
ATOM     53  HG2 LYS A  22     -46.922 -56.628  25.110  1.00  0.00           H
ATOM     54  CD  LYS A  22     -45.470 -55.015  25.748  1.00  0.00           C
ATOM     55  HD1 LYS A  22     -45.088 -54.952  24.701  1.00  0.00           H
ATOM     56  HD2 LYS A  22     -46.216 -54.297  26.122  1.00  0.00           H
ATOM     57  CE  LYS A  22     -44.323 -54.764  26.736  1.00  0.00           C
ATOM     58  HE1 LYS A  22     -44.724 -54.948  27.756  1.00  0.00           H
ATOM     59  HE2 LYS A  22     -43.438 -55.371  26.451  1.00  0.00           H
ATOM     60  NZ  LYS A  22     -43.993 -53.333  26.597  1.00  0.00           N
ATOM     61  HZ1 LYS A  22     -44.730 -52.759  26.141  1.00  0.00           H
ATOM     62  HZ2 LYS A  22     -43.897 -52.755  27.457  1.00  0.00           H
ATOM     63  HZ3 LYS A  22     -43.148 -53.189  26.003  1.00  0.00           H
ATOM     64  C   LYS A  22     -44.455 -59.880  25.701  1.00  0.00           C
ATOM     65  O   LYS A  22     -43.564 -59.721  24.868  1.00  0.00           O
ATOM     66  N   ILE A  23     -44.528 -60.936  26.529  1.00  0.00           N
ATOM     67  HN  ILE A  23     -45.278 -60.883  27.184  1.00  0.00           H
ATOM     68  CA  ILE A  23     -43.582 -62.008  26.502  1.00  0.00           C
ATOM     69  HA  ILE A  23     -42.680 -61.545  26.124  1.00  0.00           H
ATOM     70  CB  ILE A  23     -43.225 -62.624  27.825  1.00  0.00           C
ATOM     71  HB  ILE A  23     -42.226 -63.091  27.662  1.00  0.00           H
ATOM     72  CG2 ILE A  23     -42.822 -61.468  28.744  1.00  0.00           C
ATOM     73 1HG2 ILE A  23     -43.707 -60.877  29.057  1.00  0.00           H
ATOM     74 2HG2 ILE A  23     -42.411 -61.870  29.697  1.00  0.00           H
ATOM     75 3HG2 ILE A  23     -42.175 -60.703  28.261  1.00  0.00           H
ATOM     76  CG1 ILE A  23     -44.075 -63.713  28.507  1.00  0.00           C
ATOM     77 1HG1 ILE A  23     -43.819 -63.753  29.592  1.00  0.00           H
ATOM     78 2HG1 ILE A  23     -43.825 -64.668  28.003  1.00  0.00           H
ATOM     79  CD  ILE A  23     -45.577 -63.446  28.506  1.00  0.00           C
ATOM     80  HD1 ILE A  23     -46.150 -64.172  29.107  1.00  0.00           H
ATOM     81  HD2 ILE A  23     -45.960 -63.526  27.465  1.00  0.00           H
ATOM     82  HD3 ILE A  23     -45.826 -62.441  28.907  1.00  0.00           H
ATOM     83  C   ILE A  23     -43.952 -63.012  25.464  1.00  0.00           C
ATOM     84  O   ILE A  23     -45.135 -63.241  25.205  1.00  0.00           O
ATOM     85  N   ASN A  24     -42.938 -63.595  24.816  1.00  0.00           N
ATOM     86  HN  ASN A  24     -42.047 -63.305  25.161  1.00  0.00           H
ATOM     87  CA  ASN A  24     -42.993 -64.531  23.742  1.00  0.00           C
ATOM     88  HA  ASN A  24     -43.953 -64.423  23.258  1.00  0.00           H
ATOM     89  CB  ASN A  24     -41.781 -64.190  22.856  1.00  0.00           C
ATOM     90  HB1 ASN A  24     -41.733 -64.811  21.930  1.00  0.00           H
ATOM     91  HB2 ASN A  24     -40.758 -64.232  23.278  1.00  0.00           H
ATOM     92  CG  ASN A  24     -41.941 -62.752  22.382  1.00  0.00           C
ATOM     93  OD1 ASN A  24     -41.093 -61.863  22.479  1.00  0.00           O
ATOM     94  ND2 ASN A  24     -43.131 -62.586  21.754  1.00  0.00           N
ATOM     95 1HD2 ASN A  24     -43.325 -61.647  21.470  1.00  0.00           H
ATOM     96 2HD2 ASN A  24     -43.823 -63.298  21.649  1.00  0.00           H
ATOM     97  C   ASN A  24     -42.852 -65.926  24.243  1.00  0.00           C
ATOM     98  O   ASN A  24     -42.040 -66.178  25.124  1.00  0.00           O
ATOM     99  N   VAL A  25     -43.640 -66.821  23.617  1.00  0.00           N
ATOM    100  HN  VAL A  25     -44.454 -66.556  23.099  1.00  0.00           H
ATOM    101  CA  VAL A  25     -43.286 -68.212  23.679  1.00  0.00           C
ATOM    102  HA  VAL A  25     -42.594 -68.388  24.481  1.00  0.00           H
ATOM    103  CB  VAL A  25     -44.581 -68.972  23.750  1.00  0.00           C
ATOM    104  HB  VAL A  25     -45.216 -68.709  22.879  1.00  0.00           H
ATOM    105  CG1 VAL A  25     -44.466 -70.504  23.676  1.00  0.00           C
ATOM    106 1HG1 VAL A  25     -43.851 -70.858  24.536  1.00  0.00           H
ATOM    107 2HG1 VAL A  25     -45.476 -70.977  23.763  1.00  0.00           H
ATOM    108 3HG1 VAL A  25     -44.163 -70.901  22.688  1.00  0.00           H
ATOM    109  CG2 VAL A  25     -45.348 -68.692  25.056  1.00  0.00           C
ATOM    110 1HG2 VAL A  25     -46.367 -69.103  24.950  1.00  0.00           H
ATOM    111 2HG2 VAL A  25     -45.526 -67.605  25.133  1.00  0.00           H
ATOM    112 3HG2 VAL A  25     -44.849 -69.156  25.933  1.00  0.00           H
ATOM    113  C   VAL A  25     -42.578 -68.633  22.440  1.00  0.00           C
ATOM    114  O   VAL A  25     -42.928 -68.266  21.322  1.00  0.00           O
ATOM    115  N   LYS A  26     -41.444 -69.342  22.589  1.00  0.00           N
ATOM    116  HN  LYS A  26     -41.174 -69.598  23.517  1.00  0.00           H
ATOM    117  CA  LYS A  26     -40.462 -69.583  21.579  1.00  0.00           C
ATOM    118  HA  LYS A  26     -40.713 -68.976  20.717  1.00  0.00           H
ATOM    119  CB  LYS A  26     -39.091 -69.042  21.994  1.00  0.00           C
ATOM    120  HB1 LYS A  26     -38.421 -69.296  21.145  1.00  0.00           H
ATOM    121  HB2 LYS A  26     -38.713 -69.664  22.835  1.00  0.00           H
ATOM    122  CG  LYS A  26     -38.956 -67.529  22.212  1.00  0.00           C
ATOM    123  HG1 LYS A  26     -37.909 -67.290  22.500  1.00  0.00           H
ATOM    124  HG2 LYS A  26     -39.557 -67.246  23.104  1.00  0.00           H
ATOM    125  CD  LYS A  26     -39.284 -66.558  21.079  1.00  0.00           C
ATOM    126  HD1 LYS A  26     -39.069 -67.091  20.126  1.00  0.00           H
ATOM    127  HD2 LYS A  26     -40.368 -66.317  21.124  1.00  0.00           H
ATOM    128  CE  LYS A  26     -38.691 -65.153  21.084  1.00  0.00           C
ATOM    129  HE1 LYS A  26     -39.280 -64.450  21.696  1.00  0.00           H
ATOM    130  HE2 LYS A  26     -37.647 -65.263  21.453  1.00  0.00           H
ATOM    131  NZ  LYS A  26     -38.540 -64.540  19.739  1.00  0.00           N
ATOM    132  HZ1 LYS A  26     -38.204 -63.573  19.606  1.00  0.00           H
ATOM    133  HZ2 LYS A  26     -39.468 -64.678  19.309  1.00  0.00           H
ATOM    134  HZ3 LYS A  26     -37.886 -65.056  19.121  1.00  0.00           H
ATOM    135  C   LYS A  26     -40.475 -71.022  21.194  1.00  0.00           C
ATOM    136  O   LYS A  26     -39.574 -71.498  20.496  1.00  0.00           O
ATOM    137  N   GLN A  27     -41.486 -71.827  21.571  1.00  0.00           N
ATOM    138  HN  GLN A  27     -42.347 -71.595  22.016  1.00  0.00           H
ATOM    139  CA  GLN A  27     -41.508 -73.201  21.167  1.00  0.00           C
ATOM    140  HA  GLN A  27     -40.612 -73.589  21.637  1.00  0.00           H
ATOM    141  CB  GLN A  27     -42.643 -73.986  21.854  1.00  0.00           C
ATOM    142  HB1 GLN A  27     -43.601 -73.696  21.378  1.00  0.00           H
ATOM    143  HB2 GLN A  27     -42.528 -75.076  21.657  1.00  0.00           H
ATOM    144  CG  GLN A  27     -42.753 -73.857  23.369  1.00  0.00           C
ATOM    145  HG1 GLN A  27     -42.624 -72.799  23.707  1.00  0.00           H
ATOM    146  HG2 GLN A  27     -41.857 -74.411  23.733  1.00  0.00           H
ATOM    147  CD  GLN A  27     -44.000 -74.567  23.876  1.00  0.00           C
ATOM    148  OE1 GLN A  27     -45.145 -74.191  23.635  1.00  0.00           O
ATOM    149  NE2 GLN A  27     -43.820 -75.831  24.327  1.00  0.00           N
ATOM    150 1HE2 GLN A  27     -42.906 -76.247  24.310  1.00  0.00           H
ATOM    151 2HE2 GLN A  27     -44.557 -76.324  24.796  1.00  0.00           H
ATOM    152  C   GLN A  27     -41.530 -73.508  19.715  1.00  0.00           C
ATOM    153  O   GLN A  27     -40.657 -74.224  19.220  1.00  0.00           O
ATOM    154  N   ILE A  28     -42.464 -72.872  18.975  1.00  0.00           N
ATOM    155  HN  ILE A  28     -43.085 -72.253  19.443  1.00  0.00           H
ATOM    156  CA  ILE A  28     -42.603 -73.113  17.575  1.00  0.00           C
ATOM    157  HA  ILE A  28     -42.644 -74.184  17.439  1.00  0.00           H
ATOM    158  CB  ILE A  28     -43.820 -72.429  17.022  1.00  0.00           C
ATOM    159  HB  ILE A  28     -43.858 -71.426  17.506  1.00  0.00           H
ATOM    160  CG2 ILE A  28     -43.815 -72.302  15.489  1.00  0.00           C
ATOM    161 1HG2 ILE A  28     -43.675 -73.289  14.998  1.00  0.00           H
ATOM    162 2HG2 ILE A  28     -44.737 -71.820  15.108  1.00  0.00           H
ATOM    163 3HG2 ILE A  28     -42.989 -71.607  15.225  1.00  0.00           H
ATOM    164  CG1 ILE A  28     -45.197 -72.950  17.474  1.00  0.00           C
ATOM    165 1HG1 ILE A  28     -46.015 -72.283  17.121  1.00  0.00           H
ATOM    166 2HG1 ILE A  28     -45.325 -72.875  18.575  1.00  0.00           H
ATOM    167  CD  ILE A  28     -45.454 -74.422  17.139  1.00  0.00           C
ATOM    168  HD1 ILE A  28     -45.211 -74.636  16.082  1.00  0.00           H
ATOM    169  HD2 ILE A  28     -46.533 -74.682  17.274  1.00  0.00           H
ATOM    170  HD3 ILE A  28     -44.920 -75.028  17.907  1.00  0.00           H
ATOM    171  C   ILE A  28     -41.396 -72.619  16.855  1.00  0.00           C
ATOM    172  O   ILE A  28     -40.970 -73.270  15.909  1.00  0.00           O
ATOM    173  N   ALA A  29     -40.790 -71.483  17.257  1.00  0.00           N
ATOM    174  HN  ALA A  29     -41.239 -71.060  18.040  1.00  0.00           H
ATOM    175  CA  ALA A  29     -39.631 -70.843  16.716  1.00  0.00           C
ATOM    176  HA  ALA A  29     -39.705 -70.718  15.647  1.00  0.00           H
ATOM    177  CB  ALA A  29     -39.476 -69.468  17.400  1.00  0.00           C
ATOM    178  HB1 ALA A  29     -40.221 -68.763  16.981  1.00  0.00           H
ATOM    179  HB2 ALA A  29     -38.452 -69.063  17.300  1.00  0.00           H
ATOM    180  HB3 ALA A  29     -39.755 -69.593  18.465  1.00  0.00           H
ATOM    181  C   ALA A  29     -38.386 -71.600  17.000  1.00  0.00           C
ATOM    182  O   ALA A  29     -37.524 -71.681  16.125  1.00  0.00           O
ATOM    183  N   ALA A  30     -38.269 -72.274  18.154  1.00  0.00           N
ATOM    184  HN  ALA A  30     -39.037 -72.160  18.789  1.00  0.00           H
ATOM    185  CA  ALA A  30     -37.209 -73.222  18.338  1.00  0.00           C
ATOM    186  HA  ALA A  30     -36.290 -72.708  18.075  1.00  0.00           H
ATOM    187  CB  ALA A  30     -37.119 -73.659  19.805  1.00  0.00           C
ATOM    188  HB1 ALA A  30     -37.173 -72.837  20.558  1.00  0.00           H
ATOM    189  HB2 ALA A  30     -37.918 -74.395  20.054  1.00  0.00           H
ATOM    190  HB3 ALA A  30     -36.187 -74.218  20.028  1.00  0.00           H
ATOM    191  C   ALA A  30     -37.174 -74.429  17.462  1.00  0.00           C
ATOM    192  O   ALA A  30     -36.159 -74.976  17.048  1.00  0.00           O
ATOM    193  N   ARG A  31     -38.412 -74.904  17.259  1.00  0.00           N
ATOM    194  HN  ARG A  31     -39.234 -74.574  17.719  1.00  0.00           H
ATOM    195  CA  ARG A  31     -38.688 -75.957  16.333  1.00  0.00           C
ATOM    196  HA  ARG A  31     -38.067 -76.823  16.480  1.00  0.00           H
ATOM    197  CB  ARG A  31     -40.093 -76.570  16.505  1.00  0.00           C
ATOM    198  HB1 ARG A  31     -40.831 -75.752  16.388  1.00  0.00           H
ATOM    199  HB2 ARG A  31     -40.338 -77.312  15.719  1.00  0.00           H
ATOM    200  CG  ARG A  31     -40.213 -77.281  17.864  1.00  0.00           C
ATOM    201  HG1 ARG A  31     -39.463 -78.091  17.964  1.00  0.00           H
ATOM    202  HG2 ARG A  31     -39.944 -76.653  18.741  1.00  0.00           H
ATOM    203  CD  ARG A  31     -41.636 -77.783  18.109  1.00  0.00           C
ATOM    204  HD1 ARG A  31     -41.745 -78.225  19.124  1.00  0.00           H
ATOM    205  HD2 ARG A  31     -42.310 -76.899  18.052  1.00  0.00           H
ATOM    206  NE  ARG A  31     -41.903 -78.851  17.098  1.00  0.00           N
ATOM    207  HE  ARG A  31     -41.160 -79.511  16.942  1.00  0.00           H
ATOM    208  CZ  ARG A  31     -43.137 -79.120  16.590  1.00  0.00           C
ATOM    209  NH1 ARG A  31     -44.309 -78.491  16.882  1.00  0.00           N
ATOM    210 1HH1 ARG A  31     -45.162 -78.883  16.520  1.00  0.00           H
ATOM    211 2HH1 ARG A  31     -44.424 -77.978  17.728  1.00  0.00           H
ATOM    212  NH2 ARG A  31     -43.300 -80.151  15.711  1.00  0.00           N
ATOM    213 1HH2 ARG A  31     -44.132 -80.368  15.192  1.00  0.00           H
ATOM    214 2HH2 ARG A  31     -42.462 -80.677  15.540  1.00  0.00           H
ATOM    215  C   ARG A  31     -38.498 -75.690  14.878  1.00  0.00           C
ATOM    216  O   ARG A  31     -38.109 -76.532  14.083  1.00  0.00           O
ATOM    217  N   LEU A  32     -38.896 -74.471  14.478  1.00  0.00           N
ATOM    218  HN  LEU A  32     -39.315 -73.857  15.150  1.00  0.00           H
ATOM    219  CA  LEU A  32     -39.117 -74.195  13.097  1.00  0.00           C
ATOM    220  HA  LEU A  32     -38.978 -75.004  12.387  1.00  0.00           H
ATOM    221  CB  LEU A  32     -40.543 -73.653  12.853  1.00  0.00           C
ATOM    222  HB1 LEU A  32     -40.805 -72.775  13.463  1.00  0.00           H
ATOM    223  HB2 LEU A  32     -41.256 -74.458  13.116  1.00  0.00           H
ATOM    224  CG  LEU A  32     -40.940 -73.188  11.443  1.00  0.00           C
ATOM    225  HG  LEU A  32     -40.172 -72.448  11.110  1.00  0.00           H
ATOM    226  CD1 LEU A  32     -40.894 -74.304  10.381  1.00  0.00           C
ATOM    227 1HD1 LEU A  32     -41.221 -74.022   9.361  1.00  0.00           H
ATOM    228 2HD1 LEU A  32     -41.540 -75.149  10.704  1.00  0.00           H
ATOM    229 3HD1 LEU A  32     -39.859 -74.697  10.300  1.00  0.00           H
ATOM    230  CD2 LEU A  32     -42.285 -72.444  11.331  1.00  0.00           C
ATOM    231 1HD2 LEU A  32     -42.458 -71.658  12.095  1.00  0.00           H
ATOM    232 2HD2 LEU A  32     -43.061 -73.199  11.608  1.00  0.00           H
ATOM    233 3HD2 LEU A  32     -42.557 -72.191  10.289  1.00  0.00           H
ATOM    234  C   LEU A  32     -38.103 -73.286  12.496  1.00  0.00           C
ATOM    235  O   LEU A  32     -37.675 -73.504  11.364  1.00  0.00           O
ATOM    236  N   LEU A  33     -37.405 -72.416  13.262  1.00  0.00           N
ATOM    237  HN  LEU A  33     -37.644 -72.424  14.232  1.00  0.00           H
ATOM    238  CA  LEU A  33     -36.341 -71.647  12.708  1.00  0.00           C
ATOM    239  HA  LEU A  33     -36.725 -71.269  11.763  1.00  0.00           H
ATOM    240  CB  LEU A  33     -35.954 -70.378  13.496  1.00  0.00           C
ATOM    241  HB1 LEU A  33     -34.949 -69.979  13.269  1.00  0.00           H
ATOM    242  HB2 LEU A  33     -35.818 -70.734  14.533  1.00  0.00           H
ATOM    243  CG  LEU A  33     -37.048 -69.304  13.571  1.00  0.00           C
ATOM    244  HG  LEU A  33     -37.978 -69.694  14.032  1.00  0.00           H
ATOM    245  CD1 LEU A  33     -37.243 -68.613  12.218  1.00  0.00           C
ATOM    246 1HD1 LEU A  33     -36.264 -68.467  11.710  1.00  0.00           H
ATOM    247 2HD1 LEU A  33     -37.952 -69.161  11.570  1.00  0.00           H
ATOM    248 3HD1 LEU A  33     -37.683 -67.614  12.435  1.00  0.00           H
ATOM    249  CD2 LEU A  33     -36.507 -68.221  14.519  1.00  0.00           C
ATOM    250 1HD2 LEU A  33     -35.553 -67.832  14.111  1.00  0.00           H
ATOM    251 2HD2 LEU A  33     -36.336 -68.717  15.500  1.00  0.00           H
ATOM    252 3HD2 LEU A  33     -37.174 -67.371  14.795  1.00  0.00           H
ATOM    253  C   LEU A  33     -35.149 -72.449  12.330  1.00  0.00           C
ATOM    254  O   LEU A  33     -34.726 -72.071  11.230  1.00  0.00           O
ATOM    255  N   PRO A  34     -34.655 -73.466  12.957  1.00  0.00           N
ATOM    256  CD  PRO A  34     -34.715 -73.577  14.406  1.00  0.00           C
ATOM    257  HD1 PRO A  34     -35.612 -74.175  14.704  1.00  0.00           H
ATOM    258  HD2 PRO A  34     -34.655 -72.547  14.823  1.00  0.00           H
ATOM    259  CA  PRO A  34     -33.526 -74.203  12.443  1.00  0.00           C
ATOM    260  HA  PRO A  34     -32.794 -73.442  12.224  1.00  0.00           H
ATOM    261  CB  PRO A  34     -32.985 -75.072  13.567  1.00  0.00           C
ATOM    262  HB1 PRO A  34     -31.879 -75.186  13.520  1.00  0.00           H
ATOM    263  HB2 PRO A  34     -33.262 -76.161  13.588  1.00  0.00           H
ATOM    264  CG  PRO A  34     -33.518 -74.434  14.859  1.00  0.00           C
ATOM    265  HG1 PRO A  34     -32.680 -73.761  15.125  1.00  0.00           H
ATOM    266  HG2 PRO A  34     -33.723 -75.043  15.758  1.00  0.00           H
ATOM    267  C   PRO A  34     -33.746 -74.974  11.191  1.00  0.00           C
ATOM    268  O   PRO A  34     -32.838 -74.927  10.357  1.00  0.00           O
ATOM    269  N   PRO A  35     -34.741 -75.761  10.875  1.00  0.00           N
ATOM    270  CD  PRO A  35     -35.533 -76.452  11.873  1.00  0.00           C
ATOM    271  HD1 PRO A  35     -36.133 -75.757  12.503  1.00  0.00           H
ATOM    272  HD2 PRO A  35     -34.869 -77.131  12.464  1.00  0.00           H
ATOM    273  CA  PRO A  35     -34.726 -76.469   9.630  1.00  0.00           C
ATOM    274  HA  PRO A  35     -33.748 -76.800   9.319  1.00  0.00           H
ATOM    275  CB  PRO A  35     -35.765 -77.577   9.766  1.00  0.00           C
ATOM    276  HB1 PRO A  35     -36.504 -77.763   8.955  1.00  0.00           H
ATOM    277  HB2 PRO A  35     -35.273 -78.566   9.915  1.00  0.00           H
ATOM    278  CG  PRO A  35     -36.508 -77.347  11.095  1.00  0.00           C
ATOM    279  HG1 PRO A  35     -36.765 -78.295  11.599  1.00  0.00           H
ATOM    280  HG2 PRO A  35     -37.441 -76.757  11.002  1.00  0.00           H
ATOM    281  C   PRO A  35     -35.087 -75.517   8.541  1.00  0.00           C
ATOM    282  O   PRO A  35     -34.667 -75.671   7.390  1.00  0.00           O
ATOM    283  N   LEU A  36     -35.967 -74.554   8.840  1.00  0.00           N
ATOM    284  HN  LEU A  36     -36.353 -74.444   9.748  1.00  0.00           H
ATOM    285  CA  LEU A  36     -36.271 -73.467   7.960  1.00  0.00           C
ATOM    286  HA  LEU A  36     -36.769 -73.903   7.110  1.00  0.00           H
ATOM    287  CB  LEU A  36     -37.264 -72.429   8.520  1.00  0.00           C
ATOM    288  HB1 LEU A  36     -38.038 -73.065   8.987  1.00  0.00           H
ATOM    289  HB2 LEU A  36     -36.806 -71.864   9.351  1.00  0.00           H
ATOM    290  CG  LEU A  36     -38.051 -71.451   7.620  1.00  0.00           C
ATOM    291  HG  LEU A  36     -37.187 -70.971   7.119  1.00  0.00           H
ATOM    292  CD1 LEU A  36     -38.795 -70.483   8.549  1.00  0.00           C
ATOM    293 1HD1 LEU A  36     -38.136 -69.824   9.143  1.00  0.00           H
ATOM    294 2HD1 LEU A  36     -39.422 -71.073   9.256  1.00  0.00           H
ATOM    295 3HD1 LEU A  36     -39.508 -69.760   8.096  1.00  0.00           H
ATOM    296  CD2 LEU A  36     -39.047 -72.141   6.677  1.00  0.00           C
ATOM    297 1HD2 LEU A  36     -39.793 -72.703   7.275  1.00  0.00           H
ATOM    298 2HD2 LEU A  36     -38.484 -72.832   6.003  1.00  0.00           H
ATOM    299 3HD2 LEU A  36     -39.518 -71.371   6.032  1.00  0.00           H
ATOM    300  C   LEU A  36     -35.032 -72.776   7.479  1.00  0.00           C
ATOM    301  O   LEU A  36     -34.964 -72.500   6.281  1.00  0.00           O
ATOM    302  N   TYR A  37     -34.043 -72.427   8.318  1.00  0.00           N
ATOM    303  HN  TYR A  37     -34.192 -72.510   9.292  1.00  0.00           H
ATOM    304  CA  TYR A  37     -32.791 -71.872   7.903  1.00  0.00           C
ATOM    305  HA  TYR A  37     -32.871 -71.038   7.218  1.00  0.00           H
ATOM    306  CB  TYR A  37     -32.129 -71.225   9.131  1.00  0.00           C
ATOM    307  HB1 TYR A  37     -32.110 -71.844  10.061  1.00  0.00           H
ATOM    308  HB2 TYR A  37     -31.032 -71.193   8.970  1.00  0.00           H
ATOM    309  CG  TYR A  37     -32.616 -69.900   9.607  1.00  0.00           C
ATOM    310  CD1 TYR A  37     -31.806 -69.189  10.464  1.00  0.00           C
ATOM    311  HD1 TYR A  37     -30.811 -69.533  10.706  1.00  0.00           H
ATOM    312  CE1 TYR A  37     -32.168 -67.977  10.990  1.00  0.00           C
ATOM    313  HE1 TYR A  37     -31.660 -67.538  11.841  1.00  0.00           H
ATOM    314  CZ  TYR A  37     -33.451 -67.530  10.791  1.00  0.00           C
ATOM    315  OH  TYR A  37     -33.885 -66.372  11.473  1.00  0.00           O
ATOM    316  HH  TYR A  37     -34.746 -66.140  11.107  1.00  0.00           H
ATOM    317  CD2 TYR A  37     -33.817 -69.313   9.272  1.00  0.00           C
ATOM    318  HD2 TYR A  37     -34.577 -69.854   8.723  1.00  0.00           H
ATOM    319  CE2 TYR A  37     -34.227 -68.137   9.837  1.00  0.00           C
ATOM    320  HE2 TYR A  37     -35.211 -67.721   9.641  1.00  0.00           H
ATOM    321  C   TYR A  37     -31.904 -72.837   7.193  1.00  0.00           C
ATOM    322  O   TYR A  37     -31.024 -72.454   6.417  1.00  0.00           O
ATOM    323  N   SER A  38     -32.041 -74.143   7.460  1.00  0.00           N
ATOM    324  HN  SER A  38     -32.824 -74.421   8.022  1.00  0.00           H
ATOM    325  CA  SER A  38     -31.220 -75.082   6.770  1.00  0.00           C
ATOM    326  HA  SER A  38     -30.270 -74.601   6.576  1.00  0.00           H
ATOM    327  CB  SER A  38     -30.890 -76.327   7.620  1.00  0.00           C
ATOM    328  HB1 SER A  38     -31.763 -77.006   7.750  1.00  0.00           H
ATOM    329  HB2 SER A  38     -30.048 -76.876   7.158  1.00  0.00           H
ATOM    330  OG  SER A  38     -30.530 -75.902   8.926  1.00  0.00           O
ATOM    331  HG1 SER A  38     -31.311 -75.487   9.294  1.00  0.00           H
ATOM    332  C   SER A  38     -31.678 -75.366   5.381  1.00  0.00           C
ATOM    333  O   SER A  38     -30.874 -75.372   4.444  1.00  0.00           O
ATOM    334  N   LEU A  39     -33.013 -75.406   5.199  1.00  0.00           N
ATOM    335  HN  LEU A  39     -33.642 -75.362   5.977  1.00  0.00           H
ATOM    336  CA  LEU A  39     -33.610 -75.654   3.927  1.00  0.00           C
ATOM    337  HA  LEU A  39     -33.225 -76.587   3.523  1.00  0.00           H
ATOM    338  CB  LEU A  39     -35.136 -75.748   4.093  1.00  0.00           C
ATOM    339  HB1 LEU A  39     -35.680 -75.738   3.127  1.00  0.00           H
ATOM    340  HB2 LEU A  39     -35.413 -74.836   4.658  1.00  0.00           H
ATOM    341  CG  LEU A  39     -35.563 -77.052   4.794  1.00  0.00           C
ATOM    342  HG  LEU A  39     -34.767 -77.224   5.545  1.00  0.00           H
ATOM    343  CD1 LEU A  39     -36.950 -76.922   5.452  1.00  0.00           C
ATOM    344 1HD1 LEU A  39     -37.332 -77.820   5.965  1.00  0.00           H
ATOM    345 2HD1 LEU A  39     -37.754 -76.619   4.737  1.00  0.00           H
ATOM    346 3HD1 LEU A  39     -36.933 -76.197   6.294  1.00  0.00           H
ATOM    347  CD2 LEU A  39     -35.782 -78.151   3.751  1.00  0.00           C
ATOM    348 1HD2 LEU A  39     -34.885 -78.226   3.096  1.00  0.00           H
ATOM    349 2HD2 LEU A  39     -36.678 -77.911   3.136  1.00  0.00           H
ATOM    350 3HD2 LEU A  39     -36.070 -79.133   4.193  1.00  0.00           H
ATOM    351  C   LEU A  39     -33.332 -74.562   2.952  1.00  0.00           C
ATOM    352  O   LEU A  39     -32.913 -74.784   1.818  1.00  0.00           O
ATOM    353  N   VAL A  40     -33.341 -73.285   3.352  1.00  0.00           N
ATOM    354  HN  VAL A  40     -33.616 -73.074   4.293  1.00  0.00           H
ATOM    355  CA  VAL A  40     -32.937 -72.177   2.547  1.00  0.00           C
ATOM    356  HA  VAL A  40     -33.530 -72.252   1.661  1.00  0.00           H
ATOM    357  CB  VAL A  40     -33.238 -70.788   3.055  1.00  0.00           C
ATOM    358  HB  VAL A  40     -32.882 -70.043   2.313  1.00  0.00           H
ATOM    359  CG1 VAL A  40     -34.764 -70.636   3.109  1.00  0.00           C
ATOM    360 1HG1 VAL A  40     -35.152 -71.333   3.879  1.00  0.00           H
ATOM    361 2HG1 VAL A  40     -35.342 -70.631   2.159  1.00  0.00           H
ATOM    362 3HG1 VAL A  40     -35.045 -69.715   3.675  1.00  0.00           H
ATOM    363  CG2 VAL A  40     -32.514 -70.570   4.395  1.00  0.00           C
ATOM    364 1HG2 VAL A  40     -32.792 -69.642   4.931  1.00  0.00           H
ATOM    365 2HG2 VAL A  40     -32.634 -71.461   5.048  1.00  0.00           H
ATOM    366 3HG2 VAL A  40     -31.412 -70.476   4.268  1.00  0.00           H
ATOM    367  C   VAL A  40     -31.511 -72.226   2.125  1.00  0.00           C
ATOM    368  O   VAL A  40     -31.247 -71.886   0.970  1.00  0.00           O
ATOM    369  N   PHE A  41     -30.573 -72.656   2.991  1.00  0.00           N
ATOM    370  HN  PHE A  41     -30.872 -73.005   3.873  1.00  0.00           H
ATOM    371  CA  PHE A  41     -29.199 -72.733   2.619  1.00  0.00           C
ATOM    372  HA  PHE A  41     -28.918 -71.735   2.313  1.00  0.00           H
ATOM    373  CB  PHE A  41     -28.395 -72.953   3.916  1.00  0.00           C
ATOM    374  HB1 PHE A  41     -28.712 -73.816   4.545  1.00  0.00           H
ATOM    375  HB2 PHE A  41     -28.460 -72.121   4.649  1.00  0.00           H
ATOM    376  CG  PHE A  41     -26.959 -73.227   3.632  1.00  0.00           C
ATOM    377  CD1 PHE A  41     -26.439 -74.501   3.489  1.00  0.00           C
ATOM    378  HD1 PHE A  41     -27.123 -75.328   3.504  1.00  0.00           H
ATOM    379  CE1 PHE A  41     -25.099 -74.714   3.270  1.00  0.00           C
ATOM    380  HE1 PHE A  41     -24.775 -75.726   3.070  1.00  0.00           H
ATOM    381  CZ  PHE A  41     -24.276 -73.631   3.066  1.00  0.00           C
ATOM    382  HZ  PHE A  41     -23.234 -73.745   2.828  1.00  0.00           H
ATOM    383  CD2 PHE A  41     -26.059 -72.196   3.580  1.00  0.00           C
ATOM    384  HD2 PHE A  41     -26.490 -71.262   3.876  1.00  0.00           H
ATOM    385  CE2 PHE A  41     -24.719 -72.343   3.292  1.00  0.00           C
ATOM    386  HE2 PHE A  41     -24.034 -71.516   3.339  1.00  0.00           H
ATOM    387  C   PHE A  41     -28.915 -73.565   1.416  1.00  0.00           C
ATOM    388  O   PHE A  41     -28.227 -73.141   0.495  1.00  0.00           O
ATOM    389  N   ILE A  42     -29.474 -74.785   1.412  1.00  0.00           N
ATOM    390  HN  ILE A  42     -29.837 -75.102   2.284  1.00  0.00           H
ATOM    391  CA  ILE A  42     -29.210 -75.741   0.385  1.00  0.00           C
ATOM    392  HA  ILE A  42     -28.138 -75.876   0.392  1.00  0.00           H
ATOM    393  CB  ILE A  42     -29.614 -77.161   0.683  1.00  0.00           C
ATOM    394  HB  ILE A  42     -29.343 -77.759  -0.216  1.00  0.00           H
ATOM    395  CG2 ILE A  42     -28.682 -77.689   1.785  1.00  0.00           C
ATOM    396 1HG2 ILE A  42     -27.609 -77.788   1.522  1.00  0.00           H
ATOM    397 2HG2 ILE A  42     -29.033 -78.720   2.006  1.00  0.00           H
ATOM    398 3HG2 ILE A  42     -28.741 -77.009   2.661  1.00  0.00           H
ATOM    399  CG1 ILE A  42     -31.104 -77.262   1.027  1.00  0.00           C
ATOM    400 1HG1 ILE A  42     -31.347 -76.690   1.944  1.00  0.00           H
ATOM    401 2HG1 ILE A  42     -31.808 -76.931   0.235  1.00  0.00           H
ATOM    402  CD  ILE A  42     -31.589 -78.705   1.220  1.00  0.00           C
ATOM    403  HD1 ILE A  42     -32.693 -78.623   1.260  1.00  0.00           H
ATOM    404  HD2 ILE A  42     -31.278 -79.218   0.291  1.00  0.00           H
ATOM    405  HD3 ILE A  42     -31.139 -79.110   2.145  1.00  0.00           H
ATOM    406  C   ILE A  42     -29.468 -75.427  -1.043  1.00  0.00           C
ATOM    407  O   ILE A  42     -28.608 -75.596  -1.916  1.00  0.00           O
ATOM    408  N   PHE A  43     -30.677 -74.955  -1.413  1.00  0.00           N
ATOM    409  HN  PHE A  43     -31.398 -74.842  -0.733  1.00  0.00           H
ATOM    410  CA  PHE A  43     -30.996 -74.408  -2.696  1.00  0.00           C
ATOM    411  HA  PHE A  43     -30.845 -75.060  -3.536  1.00  0.00           H
ATOM    412  CB  PHE A  43     -32.476 -74.012  -2.833  1.00  0.00           C
ATOM    413  HB1 PHE A  43     -32.685 -73.745  -3.886  1.00  0.00           H
ATOM    414  HB2 PHE A  43     -32.735 -73.210  -2.095  1.00  0.00           H
ATOM    415  CG  PHE A  43     -33.347 -75.133  -2.395  1.00  0.00           C
ATOM    416  CD1 PHE A  43     -34.063 -75.221  -1.222  1.00  0.00           C
ATOM    417  HD1 PHE A  43     -34.011 -74.473  -0.444  1.00  0.00           H
ATOM    418  CE1 PHE A  43     -34.799 -76.336  -0.904  1.00  0.00           C
ATOM    419  HE1 PHE A  43     -35.174 -76.433   0.106  1.00  0.00           H
ATOM    420  CZ  PHE A  43     -34.929 -77.345  -1.837  1.00  0.00           C
ATOM    421  HZ  PHE A  43     -35.497 -78.240  -1.619  1.00  0.00           H
ATOM    422  CD2 PHE A  43     -33.567 -76.134  -3.315  1.00  0.00           C
ATOM    423  HD2 PHE A  43     -32.971 -76.051  -4.213  1.00  0.00           H
ATOM    424  CE2 PHE A  43     -34.371 -77.227  -3.081  1.00  0.00           C
ATOM    425  HE2 PHE A  43     -34.529 -78.000  -3.813  1.00  0.00           H
ATOM    426  C   PHE A  43     -30.196 -73.177  -2.994  1.00  0.00           C
ATOM    427  O   PHE A  43     -29.867 -72.962  -4.158  1.00  0.00           O
ATOM    428  N   GLY A  44     -29.826 -72.336  -2.011  1.00  0.00           N
ATOM    429  HN  GLY A  44     -30.224 -72.580  -1.137  1.00  0.00           H
ATOM    430  CA  GLY A  44     -28.942 -71.223  -2.130  1.00  0.00           C
ATOM    431  HA1 GLY A  44     -29.344 -70.588  -2.910  1.00  0.00           H
ATOM    432  HA2 GLY A  44     -28.907 -70.824  -1.119  1.00  0.00           H
ATOM    433  C   GLY A  44     -27.518 -71.507  -2.448  1.00  0.00           C
ATOM    434  O   GLY A  44     -26.924 -70.935  -3.367  1.00  0.00           O
ATOM    435  N   PHE A  45     -26.909 -72.431  -1.678  1.00  0.00           N
ATOM    436  HN  PHE A  45     -27.293 -72.743  -0.816  1.00  0.00           H
ATOM    437  CA  PHE A  45     -25.596 -72.914  -1.956  1.00  0.00           C
ATOM    438  HA  PHE A  45     -24.935 -72.071  -2.113  1.00  0.00           H
ATOM    439  CB  PHE A  45     -25.127 -73.738  -0.747  1.00  0.00           C
ATOM    440  HB1 PHE A  45     -25.393 -73.113   0.127  1.00  0.00           H
ATOM    441  HB2 PHE A  45     -25.766 -74.649  -0.715  1.00  0.00           H
ATOM    442  CG  PHE A  45     -23.679 -74.102  -0.679  1.00  0.00           C
ATOM    443  CD1 PHE A  45     -23.156 -75.074  -1.498  1.00  0.00           C
ATOM    444  HD1 PHE A  45     -23.775 -75.665  -2.146  1.00  0.00           H
ATOM    445  CE1 PHE A  45     -21.803 -75.341  -1.501  1.00  0.00           C
ATOM    446  HE1 PHE A  45     -21.465 -76.077  -2.207  1.00  0.00           H
ATOM    447  CZ  PHE A  45     -20.943 -74.559  -0.758  1.00  0.00           C
ATOM    448  HZ  PHE A  45     -19.892 -74.787  -0.886  1.00  0.00           H
ATOM    449  CD2 PHE A  45     -22.797 -73.356   0.069  1.00  0.00           C
ATOM    450  HD2 PHE A  45     -23.187 -72.613   0.750  1.00  0.00           H
ATOM    451  CE2 PHE A  45     -21.440 -73.549   0.020  1.00  0.00           C
ATOM    452  HE2 PHE A  45     -20.830 -72.862   0.595  1.00  0.00           H
ATOM    453  C   PHE A  45     -25.473 -73.722  -3.201  1.00  0.00           C
ATOM    454  O   PHE A  45     -24.599 -73.483  -4.029  1.00  0.00           O
ATOM    455  N   VAL A  46     -26.387 -74.667  -3.491  1.00  0.00           N
ATOM    456  HN  VAL A  46     -27.148 -74.949  -2.918  1.00  0.00           H
ATOM    457  CA  VAL A  46     -26.442 -75.308  -4.771  1.00  0.00           C
ATOM    458  HA  VAL A  46     -25.555 -75.928  -4.792  1.00  0.00           H
ATOM    459  CB  VAL A  46     -27.505 -76.352  -4.932  1.00  0.00           C
ATOM    460  HB  VAL A  46     -28.527 -76.048  -4.621  1.00  0.00           H
ATOM    461  CG1 VAL A  46     -27.262 -77.617  -4.095  1.00  0.00           C
ATOM    462 1HG1 VAL A  46     -28.203 -78.208  -4.118  1.00  0.00           H
ATOM    463 2HG1 VAL A  46     -26.993 -77.431  -3.033  1.00  0.00           H
ATOM    464 3HG1 VAL A  46     -26.363 -78.177  -4.431  1.00  0.00           H
ATOM    465  CG2 VAL A  46     -27.605 -76.691  -6.430  1.00  0.00           C
ATOM    466 1HG2 VAL A  46     -28.201 -76.003  -7.056  1.00  0.00           H
ATOM    467 2HG2 VAL A  46     -26.584 -76.885  -6.820  1.00  0.00           H
ATOM    468 3HG2 VAL A  46     -28.161 -77.643  -6.541  1.00  0.00           H
ATOM    469  C   VAL A  46     -26.480 -74.320  -5.881  1.00  0.00           C
ATOM    470  O   VAL A  46     -25.702 -74.430  -6.836  1.00  0.00           O
ATOM    471  N   GLY A  47     -27.334 -73.285  -5.821  1.00  0.00           N
ATOM    472  HN  GLY A  47     -27.908 -73.094  -5.027  1.00  0.00           H
ATOM    473  CA  GLY A  47     -27.599 -72.396  -6.906  1.00  0.00           C
ATOM    474  HA1 GLY A  47     -27.761 -72.980  -7.805  1.00  0.00           H
ATOM    475  HA2 GLY A  47     -28.499 -71.853  -6.657  1.00  0.00           H
ATOM    476  C   GLY A  47     -26.516 -71.408  -7.187  1.00  0.00           C
ATOM    477  O   GLY A  47     -26.061 -71.356  -8.331  1.00  0.00           O
ATOM    478  N   ASN A  48     -26.117 -70.589  -6.205  1.00  0.00           N
ATOM    479  HN  ASN A  48     -26.541 -70.674  -5.307  1.00  0.00           H
ATOM    480  CA  ASN A  48     -25.035 -69.668  -6.417  1.00  0.00           C
ATOM    481  HA  ASN A  48     -25.251 -69.087  -7.302  1.00  0.00           H
ATOM    482  CB  ASN A  48     -24.809 -68.719  -5.240  1.00  0.00           C
ATOM    483  HB1 ASN A  48     -24.622 -69.396  -4.365  1.00  0.00           H
ATOM    484  HB2 ASN A  48     -23.910 -68.084  -5.438  1.00  0.00           H
ATOM    485  CG  ASN A  48     -25.972 -67.759  -5.029  1.00  0.00           C
ATOM    486  OD1 ASN A  48     -26.156 -66.929  -5.913  1.00  0.00           O
ATOM    487  ND2 ASN A  48     -26.816 -68.034  -3.990  1.00  0.00           N
ATOM    488 1HD2 ASN A  48     -27.595 -67.450  -3.781  1.00  0.00           H
ATOM    489 2HD2 ASN A  48     -26.781 -68.913  -3.514  1.00  0.00           H
ATOM    490  C   ASN A  48     -23.739 -70.318  -6.762  1.00  0.00           C
ATOM    491  O   ASN A  48     -22.981 -69.714  -7.515  1.00  0.00           O
ATOM    492  N   MET A  49     -23.339 -71.499  -6.262  1.00  0.00           N
ATOM    493  HN  MET A  49     -23.860 -71.935  -5.540  1.00  0.00           H
ATOM    494  CA  MET A  49     -22.249 -72.268  -6.797  1.00  0.00           C
ATOM    495  HA  MET A  49     -21.322 -71.706  -6.761  1.00  0.00           H
ATOM    496  CB  MET A  49     -21.857 -73.581  -6.109  1.00  0.00           C
ATOM    497  HB1 MET A  49     -22.701 -74.298  -6.262  1.00  0.00           H
ATOM    498  HB2 MET A  49     -21.058 -74.057  -6.714  1.00  0.00           H
ATOM    499  CG  MET A  49     -21.385 -73.464  -4.659  1.00  0.00           C
ATOM    500  HG1 MET A  49     -21.179 -74.510  -4.355  1.00  0.00           H
ATOM    501  HG2 MET A  49     -22.246 -73.249  -3.991  1.00  0.00           H
ATOM    502  SD  MET A  49     -19.995 -72.357  -4.288  1.00  0.00           S
ATOM    503  CE  MET A  49     -18.782 -73.689  -4.425  1.00  0.00           C
ATOM    504  HE1 MET A  49     -17.762 -73.342  -4.138  1.00  0.00           H
ATOM    505  HE2 MET A  49     -19.108 -74.472  -3.719  1.00  0.00           H
ATOM    506  HE3 MET A  49     -18.622 -74.077  -5.466  1.00  0.00           H
ATOM    507  C   MET A  49     -22.340 -72.524  -8.256  1.00  0.00           C
ATOM    508  O   MET A  49     -21.370 -72.609  -9.008  1.00  0.00           O
ATOM    509  N   LEU A  50     -23.543 -72.730  -8.820  1.00  0.00           N
ATOM    510  HN  LEU A  50     -24.349 -72.940  -8.257  1.00  0.00           H
ATOM    511  CA  LEU A  50     -23.800 -72.840 -10.224  1.00  0.00           C
ATOM    512  HA  LEU A  50     -22.944 -73.426 -10.507  1.00  0.00           H
ATOM    513  CB  LEU A  50     -25.058 -73.619 -10.646  1.00  0.00           C
ATOM    514  HB1 LEU A  50     -25.956 -73.301 -10.094  1.00  0.00           H
ATOM    515  HB2 LEU A  50     -25.279 -73.556 -11.733  1.00  0.00           H
ATOM    516  CG  LEU A  50     -24.953 -75.091 -10.216  1.00  0.00           C
ATOM    517  HG  LEU A  50     -24.382 -75.142  -9.266  1.00  0.00           H
ATOM    518  CD1 LEU A  50     -26.330 -75.661  -9.857  1.00  0.00           C
ATOM    519 1HD1 LEU A  50     -26.946 -75.555 -10.779  1.00  0.00           H
ATOM    520 2HD1 LEU A  50     -26.302 -76.751  -9.611  1.00  0.00           H
ATOM    521 3HD1 LEU A  50     -26.912 -75.174  -9.043  1.00  0.00           H
ATOM    522  CD2 LEU A  50     -24.152 -75.890 -11.258  1.00  0.00           C
ATOM    523 1HD2 LEU A  50     -24.173 -76.920 -10.840  1.00  0.00           H
ATOM    524 2HD2 LEU A  50     -24.611 -75.915 -12.274  1.00  0.00           H
ATOM    525 3HD2 LEU A  50     -23.113 -75.519 -11.374  1.00  0.00           H
ATOM    526  C   LEU A  50     -23.543 -71.562 -10.946  1.00  0.00           C
ATOM    527  O   LEU A  50     -23.063 -71.524 -12.081  1.00  0.00           O
ATOM    528  N   VAL A  51     -23.866 -70.402 -10.355  1.00  0.00           N
ATOM    529  HN  VAL A  51     -24.177 -70.528  -9.417  1.00  0.00           H
ATOM    530  CA  VAL A  51     -23.727 -69.059 -10.829  1.00  0.00           C
ATOM    531  HA  VAL A  51     -24.092 -69.051 -11.840  1.00  0.00           H
ATOM    532  CB  VAL A  51     -24.372 -67.965 -10.038  1.00  0.00           C
ATOM    533  HB  VAL A  51     -23.963 -68.078  -9.015  1.00  0.00           H
ATOM    534  CG1 VAL A  51     -24.161 -66.555 -10.625  1.00  0.00           C
ATOM    535 1HG1 VAL A  51     -23.143 -66.196 -10.345  1.00  0.00           H
ATOM    536 2HG1 VAL A  51     -24.867 -65.737 -10.369  1.00  0.00           H
ATOM    537 3HG1 VAL A  51     -24.307 -66.581 -11.723  1.00  0.00           H
ATOM    538  CG2 VAL A  51     -25.867 -68.291  -9.845  1.00  0.00           C
ATOM    539 1HG2 VAL A  51     -26.395 -67.477  -9.306  1.00  0.00           H
ATOM    540 2HG2 VAL A  51     -26.384 -68.421 -10.817  1.00  0.00           H
ATOM    541 3HG2 VAL A  51     -26.016 -69.242  -9.279  1.00  0.00           H
ATOM    542  C   VAL A  51     -22.288 -68.704 -11.001  1.00  0.00           C
ATOM    543  O   VAL A  51     -21.868 -68.217 -12.048  1.00  0.00           O
ATOM    544  N   ILE A  52     -21.497 -69.066  -9.972  1.00  0.00           N
ATOM    545  HN  ILE A  52     -21.948 -69.486  -9.191  1.00  0.00           H
ATOM    546  CA  ILE A  52     -20.072 -69.052  -9.950  1.00  0.00           C
ATOM    547  HA  ILE A  52     -19.774 -68.036 -10.138  1.00  0.00           H
ATOM    548  CB  ILE A  52     -19.469 -69.333  -8.603  1.00  0.00           C
ATOM    549  HB  ILE A  52     -19.995 -70.206  -8.172  1.00  0.00           H
ATOM    550  CG2 ILE A  52     -18.007 -69.799  -8.473  1.00  0.00           C
ATOM    551 1HG2 ILE A  52     -17.864 -70.092  -7.411  1.00  0.00           H
ATOM    552 2HG2 ILE A  52     -17.726 -70.640  -9.135  1.00  0.00           H
ATOM    553 3HG2 ILE A  52     -17.353 -68.907  -8.559  1.00  0.00           H
ATOM    554  CG1 ILE A  52     -19.772 -68.163  -7.649  1.00  0.00           C
ATOM    555 1HG1 ILE A  52     -20.710 -67.665  -7.967  1.00  0.00           H
ATOM    556 2HG1 ILE A  52     -18.968 -67.398  -7.613  1.00  0.00           H
ATOM    557  CD  ILE A  52     -20.006 -68.588  -6.191  1.00  0.00           C
ATOM    558  HD1 ILE A  52     -20.172 -67.673  -5.594  1.00  0.00           H
ATOM    559  HD2 ILE A  52     -20.921 -69.208  -6.053  1.00  0.00           H
ATOM    560  HD3 ILE A  52     -19.062 -69.040  -5.811  1.00  0.00           H
ATOM    561  C   ILE A  52     -19.432 -69.910 -10.990  1.00  0.00           C
ATOM    562  O   ILE A  52     -18.592 -69.465 -11.777  1.00  0.00           O
ATOM    563  N   LEU A  53     -19.891 -71.151 -11.224  1.00  0.00           N
ATOM    564  HN  LEU A  53     -20.637 -71.500 -10.674  1.00  0.00           H
ATOM    565  CA  LEU A  53     -19.503 -72.011 -12.290  1.00  0.00           C
ATOM    566  HA  LEU A  53     -18.457 -72.282 -12.242  1.00  0.00           H
ATOM    567  CB  LEU A  53     -20.225 -73.359 -12.090  1.00  0.00           C
ATOM    568  HB1 LEU A  53     -19.977 -73.744 -11.089  1.00  0.00           H
ATOM    569  HB2 LEU A  53     -21.341 -73.284 -12.094  1.00  0.00           H
ATOM    570  CG  LEU A  53     -19.700 -74.409 -13.080  1.00  0.00           C
ATOM    571  HG  LEU A  53     -20.019 -74.174 -14.119  1.00  0.00           H
ATOM    572  CD1 LEU A  53     -20.313 -75.742 -12.609  1.00  0.00           C
ATOM    573 1HD1 LEU A  53     -19.827 -76.251 -11.754  1.00  0.00           H
ATOM    574 2HD1 LEU A  53     -21.411 -75.647 -12.442  1.00  0.00           H
ATOM    575 3HD1 LEU A  53     -20.089 -76.472 -13.407  1.00  0.00           H
ATOM    576  CD2 LEU A  53     -18.190 -74.710 -13.053  1.00  0.00           C
ATOM    577 1HD2 LEU A  53     -17.914 -75.116 -12.054  1.00  0.00           H
ATOM    578 2HD2 LEU A  53     -17.881 -75.473 -13.788  1.00  0.00           H
ATOM    579 3HD2 LEU A  53     -17.563 -73.808 -13.192  1.00  0.00           H
ATOM    580  C   LEU A  53     -19.735 -71.562 -13.697  1.00  0.00           C
ATOM    581  O   LEU A  53     -18.863 -71.621 -14.556  1.00  0.00           O
ATOM    582  N   ILE A  54     -20.949 -71.134 -14.078  1.00  0.00           N
ATOM    583  HN  ILE A  54     -21.590 -71.262 -13.327  1.00  0.00           H
ATOM    584  CA  ILE A  54     -21.387 -70.573 -15.318  1.00  0.00           C
ATOM    585  HA  ILE A  54     -20.964 -71.213 -16.087  1.00  0.00           H
ATOM    586  CB  ILE A  54     -22.869 -70.657 -15.555  1.00  0.00           C
ATOM    587  HB  ILE A  54     -23.444 -70.204 -14.717  1.00  0.00           H
ATOM    588  CG2 ILE A  54     -23.320 -69.731 -16.689  1.00  0.00           C
ATOM    589 1HG2 ILE A  54     -22.779 -70.008 -17.617  1.00  0.00           H
ATOM    590 2HG2 ILE A  54     -24.426 -69.765 -16.787  1.00  0.00           H
ATOM    591 3HG2 ILE A  54     -23.076 -68.662 -16.482  1.00  0.00           H
ATOM    592  CG1 ILE A  54     -23.281 -72.126 -15.740  1.00  0.00           C
ATOM    593 1HG1 ILE A  54     -22.593 -72.671 -15.057  1.00  0.00           H
ATOM    594 2HG1 ILE A  54     -23.166 -72.510 -16.775  1.00  0.00           H
ATOM    595  CD  ILE A  54     -24.708 -72.407 -15.285  1.00  0.00           C
ATOM    596  HD1 ILE A  54     -24.902 -73.488 -15.192  1.00  0.00           H
ATOM    597  HD2 ILE A  54     -25.404 -71.912 -16.010  1.00  0.00           H
ATOM    598  HD3 ILE A  54     -24.850 -71.919 -14.293  1.00  0.00           H
ATOM    599  C   ILE A  54     -20.667 -69.345 -15.768  1.00  0.00           C
ATOM    600  O   ILE A  54     -20.375 -69.323 -16.956  1.00  0.00           O
ATOM    601  N   LEU A  55     -20.325 -68.414 -14.861  1.00  0.00           N
ATOM    602  HN  LEU A  55     -20.594 -68.420 -13.904  1.00  0.00           H
ATOM    603  CA  LEU A  55     -19.650 -67.231 -15.274  1.00  0.00           C
ATOM    604  HA  LEU A  55     -20.029 -66.923 -16.233  1.00  0.00           H
ATOM    605  CB  LEU A  55     -19.886 -66.019 -14.356  1.00  0.00           C
ATOM    606  HB1 LEU A  55     -19.451 -66.175 -13.339  1.00  0.00           H
ATOM    607  HB2 LEU A  55     -19.456 -65.118 -14.842  1.00  0.00           H
ATOM    608  CG  LEU A  55     -21.365 -65.653 -14.129  1.00  0.00           C
ATOM    609  HG  LEU A  55     -21.958 -66.566 -13.918  1.00  0.00           H
ATOM    610  CD1 LEU A  55     -21.465 -64.846 -12.830  1.00  0.00           C
ATOM    611 1HD1 LEU A  55     -20.783 -65.257 -12.058  1.00  0.00           H
ATOM    612 2HD1 LEU A  55     -22.483 -64.665 -12.422  1.00  0.00           H
ATOM    613 3HD1 LEU A  55     -21.108 -63.853 -13.192  1.00  0.00           H
ATOM    614  CD2 LEU A  55     -22.017 -65.048 -15.392  1.00  0.00           C
ATOM    615 1HD2 LEU A  55     -21.612 -64.037 -15.632  1.00  0.00           H
ATOM    616 2HD2 LEU A  55     -21.942 -65.761 -16.232  1.00  0.00           H
ATOM    617 3HD2 LEU A  55     -23.105 -64.899 -15.202  1.00  0.00           H
ATOM    618  C   LEU A  55     -18.184 -67.425 -15.456  1.00  0.00           C
ATOM    619  O   LEU A  55     -17.608 -67.007 -16.461  1.00  0.00           O
ATOM    620  N   ILE A  56     -17.575 -68.086 -14.456  1.00  0.00           N
ATOM    621  HN  ILE A  56     -18.021 -68.251 -13.581  1.00  0.00           H
ATOM    622  CA  ILE A  56     -16.225 -68.525 -14.598  1.00  0.00           C
ATOM    623  HA  ILE A  56     -15.661 -67.623 -14.804  1.00  0.00           H
ATOM    624  CB  ILE A  56     -15.761 -69.129 -13.303  1.00  0.00           C
ATOM    625  HB  ILE A  56     -16.477 -69.892 -12.918  1.00  0.00           H
ATOM    626  CG2 ILE A  56     -14.318 -69.653 -13.382  1.00  0.00           C
ATOM    627 1HG2 ILE A  56     -14.132 -70.232 -12.447  1.00  0.00           H
ATOM    628 2HG2 ILE A  56     -13.645 -68.785 -13.533  1.00  0.00           H
ATOM    629 3HG2 ILE A  56     -14.267 -70.465 -14.132  1.00  0.00           H
ATOM    630  CG1 ILE A  56     -15.707 -67.967 -12.294  1.00  0.00           C
ATOM    631 1HG1 ILE A  56     -15.016 -67.161 -12.610  1.00  0.00           H
ATOM    632 2HG1 ILE A  56     -16.712 -67.496 -12.224  1.00  0.00           H
ATOM    633  CD  ILE A  56     -15.335 -68.338 -10.856  1.00  0.00           C
ATOM    634  HD1 ILE A  56     -15.155 -67.468 -10.194  1.00  0.00           H
ATOM    635  HD2 ILE A  56     -14.399 -68.921 -10.793  1.00  0.00           H
ATOM    636  HD3 ILE A  56     -16.226 -68.793 -10.373  1.00  0.00           H
ATOM    637  C   ILE A  56     -15.882 -69.448 -15.712  1.00  0.00           C
ATOM    638  O   ILE A  56     -14.924 -69.247 -16.457  1.00  0.00           O
ATOM    639  N   ASN A  57     -16.631 -70.540 -15.924  1.00  0.00           N
ATOM    640  HN  ASN A  57     -17.322 -70.823 -15.262  1.00  0.00           H
ATOM    641  CA  ASN A  57     -16.252 -71.584 -16.824  1.00  0.00           C
ATOM    642  HA  ASN A  57     -15.189 -71.704 -16.671  1.00  0.00           H
ATOM    643  CB  ASN A  57     -16.920 -72.934 -16.496  1.00  0.00           C
ATOM    644  HB1 ASN A  57     -17.014 -73.083 -15.397  1.00  0.00           H
ATOM    645  HB2 ASN A  57     -17.998 -73.025 -16.767  1.00  0.00           H
ATOM    646  CG  ASN A  57     -16.087 -74.094 -17.005  1.00  0.00           C
ATOM    647  OD1 ASN A  57     -14.941 -74.090 -17.455  1.00  0.00           O
ATOM    648  ND2 ASN A  57     -16.736 -75.288 -16.910  1.00  0.00           N
ATOM    649 1HD2 ASN A  57     -16.292 -76.081 -17.309  1.00  0.00           H
ATOM    650 2HD2 ASN A  57     -17.650 -75.382 -16.508  1.00  0.00           H
ATOM    651  C   ASN A  57     -16.408 -71.189 -18.255  1.00  0.00           C
ATOM    652  O   ASN A  57     -15.601 -71.564 -19.106  1.00  0.00           O
ATOM    653  N   TYR A  58     -17.393 -70.361 -18.642  1.00  0.00           N
ATOM    654  HN  TYR A  58     -17.849 -69.856 -17.914  1.00  0.00           H
ATOM    655  CA  TYR A  58     -17.826 -70.136 -19.993  1.00  0.00           C
ATOM    656  HA  TYR A  58     -17.165 -70.638 -20.679  1.00  0.00           H
ATOM    657  CB  TYR A  58     -19.267 -70.659 -20.165  1.00  0.00           C
ATOM    658  HB1 TYR A  58     -19.494 -70.608 -21.255  1.00  0.00           H
ATOM    659  HB2 TYR A  58     -20.073 -70.198 -19.553  1.00  0.00           H
ATOM    660  CG  TYR A  58     -19.193 -72.130 -19.932  1.00  0.00           C
ATOM    661  CD1 TYR A  58     -18.852 -72.957 -20.975  1.00  0.00           C
ATOM    662  HD1 TYR A  58     -18.563 -72.646 -21.969  1.00  0.00           H
ATOM    663  CE1 TYR A  58     -18.936 -74.315 -20.735  1.00  0.00           C
ATOM    664  HE1 TYR A  58     -18.593 -75.073 -21.424  1.00  0.00           H
ATOM    665  CZ  TYR A  58     -19.364 -74.851 -19.545  1.00  0.00           C
ATOM    666  OH  TYR A  58     -19.472 -76.243 -19.345  1.00  0.00           O
ATOM    667  HH  TYR A  58     -19.958 -76.359 -18.524  1.00  0.00           H
ATOM    668  CD2 TYR A  58     -19.824 -72.631 -18.817  1.00  0.00           C
ATOM    669  HD2 TYR A  58     -20.238 -71.922 -18.114  1.00  0.00           H
ATOM    670  CE2 TYR A  58     -19.901 -73.989 -18.617  1.00  0.00           C
ATOM    671  HE2 TYR A  58     -20.408 -74.379 -17.754  1.00  0.00           H
ATOM    672  C   TYR A  58     -17.564 -68.750 -20.457  1.00  0.00           C
ATOM    673  O   TYR A  58     -16.730 -68.397 -21.285  1.00  0.00           O
ATOM    674  N   LYS A  59     -18.384 -67.859 -19.869  1.00  0.00           N
ATOM    675  HN  LYS A  59     -18.839 -68.269 -19.087  1.00  0.00           H
ATOM    676  CA  LYS A  59     -18.439 -66.447 -20.092  1.00  0.00           C
ATOM    677  HA  LYS A  59     -18.677 -66.322 -21.136  1.00  0.00           H
ATOM    678  CB  LYS A  59     -19.605 -65.837 -19.300  1.00  0.00           C
ATOM    679  HB1 LYS A  59     -19.457 -66.202 -18.253  1.00  0.00           H
ATOM    680  HB2 LYS A  59     -19.577 -64.729 -19.218  1.00  0.00           H
ATOM    681  CG  LYS A  59     -20.990 -66.096 -19.882  1.00  0.00           C
ATOM    682  HG1 LYS A  59     -21.612 -65.364 -19.319  1.00  0.00           H
ATOM    683  HG2 LYS A  59     -21.437 -67.048 -19.511  1.00  0.00           H
ATOM    684  CD  LYS A  59     -21.195 -65.932 -21.388  1.00  0.00           C
ATOM    685  HD1 LYS A  59     -20.571 -66.727 -21.831  1.00  0.00           H
ATOM    686  HD2 LYS A  59     -22.309 -66.033 -21.428  1.00  0.00           H
ATOM    687  CE  LYS A  59     -20.787 -64.619 -22.057  1.00  0.00           C
ATOM    688  HE1 LYS A  59     -21.082 -64.761 -23.113  1.00  0.00           H
ATOM    689  HE2 LYS A  59     -19.698 -64.422 -21.938  1.00  0.00           H
ATOM    690  NZ  LYS A  59     -21.624 -63.500 -21.567  1.00  0.00           N
ATOM    691  HZ1 LYS A  59     -21.491 -62.730 -22.245  1.00  0.00           H
ATOM    692  HZ2 LYS A  59     -22.646 -63.687 -21.606  1.00  0.00           H
ATOM    693  HZ3 LYS A  59     -21.339 -63.100 -20.654  1.00  0.00           H
ATOM    694  C   LYS A  59     -17.147 -65.711 -19.911  1.00  0.00           C
ATOM    695  O   LYS A  59     -16.811 -64.909 -20.776  1.00  0.00           O
ATOM    696  N   ARG A  60     -16.428 -65.995 -18.800  1.00  0.00           N
ATOM    697  HN  ARG A  60     -16.932 -66.542 -18.144  1.00  0.00           H
ATOM    698  CA  ARG A  60     -15.031 -65.711 -18.652  1.00  0.00           C
ATOM    699  HA  ARG A  60     -14.793 -66.263 -17.759  1.00  0.00           H
ATOM    700  CB  ARG A  60     -14.042 -66.364 -19.635  1.00  0.00           C
ATOM    701  HB1 ARG A  60     -14.243 -66.012 -20.659  1.00  0.00           H
ATOM    702  HB2 ARG A  60     -13.024 -65.987 -19.392  1.00  0.00           H
ATOM    703  CG  ARG A  60     -14.101 -67.881 -19.476  1.00  0.00           C
ATOM    704  HG1 ARG A  60     -15.151 -68.259 -19.466  1.00  0.00           H
ATOM    705  HG2 ARG A  60     -13.823 -68.415 -18.544  1.00  0.00           H
ATOM    706  CD  ARG A  60     -13.333 -68.570 -20.602  1.00  0.00           C
ATOM    707  HD1 ARG A  60     -13.837 -68.197 -21.518  1.00  0.00           H
ATOM    708  HD2 ARG A  60     -12.229 -68.423 -20.717  1.00  0.00           H
ATOM    709  NE  ARG A  60     -13.601 -70.033 -20.638  1.00  0.00           N
ATOM    710  HE  ARG A  60     -14.197 -70.478 -19.959  1.00  0.00           H
ATOM    711  CZ  ARG A  60     -13.207 -70.883 -21.629  1.00  0.00           C
ATOM    712  NH1 ARG A  60     -12.412 -70.578 -22.697  1.00  0.00           N
ATOM    713 1HH1 ARG A  60     -12.182 -69.620 -22.873  1.00  0.00           H
ATOM    714 2HH1 ARG A  60     -12.103 -71.309 -23.302  1.00  0.00           H
ATOM    715  NH2 ARG A  60     -13.430 -72.218 -21.500  1.00  0.00           N
ATOM    716 1HH2 ARG A  60     -13.093 -72.760 -22.268  1.00  0.00           H
ATOM    717 2HH2 ARG A  60     -13.928 -72.541 -20.694  1.00  0.00           H
ATOM    718  C   ARG A  60     -14.751 -64.287 -18.294  1.00  0.00           C
ATOM    719  O   ARG A  60     -13.596 -63.855 -18.335  1.00  0.00           O
ATOM    720  N   LEU A  61     -15.751 -63.543 -17.797  1.00  0.00           N
ATOM    721  HN  LEU A  61     -16.656 -63.928 -17.999  1.00  0.00           H
ATOM    722  CA  LEU A  61     -15.639 -62.291 -17.122  1.00  0.00           C
ATOM    723  HA  LEU A  61     -16.655 -61.925 -17.157  1.00  0.00           H
ATOM    724  CB  LEU A  61     -15.081 -62.387 -15.691  1.00  0.00           C
ATOM    725  HB1 LEU A  61     -15.105 -61.372 -15.244  1.00  0.00           H
ATOM    726  HB2 LEU A  61     -14.053 -62.812 -15.790  1.00  0.00           H
ATOM    727  CG  LEU A  61     -15.938 -63.197 -14.704  1.00  0.00           C
ATOM    728  HG  LEU A  61     -15.538 -62.886 -13.716  1.00  0.00           H
ATOM    729  CD1 LEU A  61     -15.757 -64.723 -14.801  1.00  0.00           C
ATOM    730 1HD1 LEU A  61     -16.135 -65.187 -13.858  1.00  0.00           H
ATOM    731 2HD1 LEU A  61     -16.354 -65.119 -15.652  1.00  0.00           H
ATOM    732 3HD1 LEU A  61     -14.707 -65.001 -15.011  1.00  0.00           H
ATOM    733  CD2 LEU A  61     -17.417 -62.801 -14.841  1.00  0.00           C
ATOM    734 1HD2 LEU A  61     -17.512 -61.703 -14.712  1.00  0.00           H
ATOM    735 2HD2 LEU A  61     -17.993 -63.152 -15.721  1.00  0.00           H
ATOM    736 3HD2 LEU A  61     -17.930 -63.219 -13.953  1.00  0.00           H
ATOM    737  C   LEU A  61     -15.029 -61.194 -17.920  1.00  0.00           C
ATOM    738  O   LEU A  61     -14.160 -60.473 -17.425  1.00  0.00           O
ATOM    739  N   LYS A  62     -15.392 -61.084 -19.206  1.00  0.00           N
ATOM    740  HN  LYS A  62     -16.034 -61.772 -19.527  1.00  0.00           H
ATOM    741  CA  LYS A  62     -15.075 -59.977 -20.061  1.00  0.00           C
ATOM    742  HA  LYS A  62     -14.314 -59.350 -19.627  1.00  0.00           H
ATOM    743  CB  LYS A  62     -14.476 -60.641 -21.311  1.00  0.00           C
ATOM    744  HB1 LYS A  62     -13.909 -59.912 -21.943  1.00  0.00           H
ATOM    745  HB2 LYS A  62     -15.263 -60.959 -22.021  1.00  0.00           H
ATOM    746  CG  LYS A  62     -13.648 -61.910 -21.135  1.00  0.00           C
ATOM    747  HG1 LYS A  62     -12.651 -61.693 -20.702  1.00  0.00           H
ATOM    748  HG2 LYS A  62     -14.168 -62.656 -20.491  1.00  0.00           H
ATOM    749  CD  LYS A  62     -13.388 -62.644 -22.454  1.00  0.00           C
ATOM    750  HD1 LYS A  62     -12.529 -63.356 -22.374  1.00  0.00           H
ATOM    751  HD2 LYS A  62     -12.975 -61.959 -23.224  1.00  0.00           H
ATOM    752  CE  LYS A  62     -14.524 -63.464 -23.068  1.00  0.00           C
ATOM    753  HE1 LYS A  62     -15.079 -63.923 -22.224  1.00  0.00           H
ATOM    754  HE2 LYS A  62     -15.220 -62.706 -23.502  1.00  0.00           H
ATOM    755  NZ  LYS A  62     -14.109 -64.466 -24.068  1.00  0.00           N
ATOM    756  HZ1 LYS A  62     -13.237 -64.986 -23.823  1.00  0.00           H
ATOM    757  HZ2 LYS A  62     -14.837 -65.202 -24.049  1.00  0.00           H
ATOM    758  HZ3 LYS A  62     -13.938 -64.058 -25.003  1.00  0.00           H
ATOM    759  C   LYS A  62     -16.204 -59.027 -20.282  1.00  0.00           C
ATOM    760  O   LYS A  62     -16.022 -57.954 -20.850  1.00  0.00           O
ATOM    761  N   SER A  63     -17.429 -59.213 -19.756  1.00  0.00           N
ATOM    762  HN  SER A  63     -17.582 -60.091 -19.309  1.00  0.00           H
ATOM    763  CA  SER A  63     -18.571 -58.355 -19.721  1.00  0.00           C
ATOM    764  HA  SER A  63     -18.419 -57.478 -20.343  1.00  0.00           H
ATOM    765  CB  SER A  63     -19.805 -59.084 -20.254  1.00  0.00           C
ATOM    766  HB1 SER A  63     -19.559 -59.373 -21.306  1.00  0.00           H
ATOM    767  HB2 SER A  63     -19.881 -60.032 -19.680  1.00  0.00           H
ATOM    768  OG  SER A  63     -20.997 -58.314 -20.191  1.00  0.00           O
ATOM    769  HG1 SER A  63     -21.752 -58.862 -20.443  1.00  0.00           H
ATOM    770  C   SER A  63     -18.888 -57.820 -18.367  1.00  0.00           C
ATOM    771  O   SER A  63     -19.004 -58.541 -17.380  1.00  0.00           O
ATOM    772  N   MET A  64     -19.230 -56.520 -18.313  1.00  0.00           N
ATOM    773  HN  MET A  64     -19.180 -55.970 -19.137  1.00  0.00           H
ATOM    774  CA  MET A  64     -19.614 -55.831 -17.119  1.00  0.00           C
ATOM    775  HA  MET A  64     -18.845 -55.927 -16.364  1.00  0.00           H
ATOM    776  CB  MET A  64     -19.927 -54.369 -17.500  1.00  0.00           C
ATOM    777  HB1 MET A  64     -20.804 -54.253 -18.169  1.00  0.00           H
ATOM    778  HB2 MET A  64     -20.187 -53.815 -16.578  1.00  0.00           H
ATOM    779  CG  MET A  64     -18.802 -53.669 -18.278  1.00  0.00           C
ATOM    780  HG1 MET A  64     -18.509 -54.188 -19.210  1.00  0.00           H
ATOM    781  HG2 MET A  64     -19.135 -52.644 -18.548  1.00  0.00           H
ATOM    782  SD  MET A  64     -17.212 -53.492 -17.415  1.00  0.00           S
ATOM    783  CE  MET A  64     -17.949 -52.639 -15.985  1.00  0.00           C
ATOM    784  HE1 MET A  64     -18.064 -53.308 -15.110  1.00  0.00           H
ATOM    785  HE2 MET A  64     -18.992 -52.345 -16.223  1.00  0.00           H
ATOM    786  HE3 MET A  64     -17.416 -51.688 -15.732  1.00  0.00           H
ATOM    787  C   MET A  64     -20.816 -56.428 -16.481  1.00  0.00           C
ATOM    788  O   MET A  64     -20.747 -56.612 -15.271  1.00  0.00           O
ATOM    789  N   THR A  65     -21.854 -56.928 -17.172  1.00  0.00           N
ATOM    790  HN  THR A  65     -22.012 -56.650 -18.115  1.00  0.00           H
ATOM    791  CA  THR A  65     -22.963 -57.676 -16.650  1.00  0.00           C
ATOM    792  HA  THR A  65     -23.530 -57.090 -15.936  1.00  0.00           H
ATOM    793  CB  THR A  65     -23.763 -58.168 -17.818  1.00  0.00           C
ATOM    794  HB  THR A  65     -23.280 -58.995 -18.375  1.00  0.00           H
ATOM    795  OG1 THR A  65     -23.927 -57.198 -18.843  1.00  0.00           O
ATOM    796  HG1 THR A  65     -24.073 -56.339 -18.441  1.00  0.00           H
ATOM    797  CG2 THR A  65     -25.172 -58.561 -17.364  1.00  0.00           C
ATOM    798 1HG2 THR A  65     -25.173 -59.530 -16.818  1.00  0.00           H
ATOM    799 2HG2 THR A  65     -25.720 -57.837 -16.723  1.00  0.00           H
ATOM    800 3HG2 THR A  65     -25.801 -58.744 -18.266  1.00  0.00           H
ATOM    801  C   THR A  65     -22.630 -58.898 -15.866  1.00  0.00           C
ATOM    802  O   THR A  65     -23.272 -59.210 -14.867  1.00  0.00           O
ATOM    803  N   ASP A  66     -21.703 -59.647 -16.486  1.00  0.00           N
ATOM    804  HN  ASP A  66     -21.185 -59.251 -17.234  1.00  0.00           H
ATOM    805  CA  ASP A  66     -21.214 -60.888 -15.948  1.00  0.00           C
ATOM    806  HA  ASP A  66     -22.102 -61.370 -15.552  1.00  0.00           H
ATOM    807  CB  ASP A  66     -20.474 -61.766 -16.972  1.00  0.00           C
ATOM    808  HB1 ASP A  66     -19.504 -61.295 -17.258  1.00  0.00           H
ATOM    809  HB2 ASP A  66     -20.234 -62.759 -16.530  1.00  0.00           H
ATOM    810  CG  ASP A  66     -21.319 -61.993 -18.212  1.00  0.00           C
ATOM    811  OD1 ASP A  66     -22.559 -61.817 -18.248  1.00  0.00           O
ATOM    812  OD2 ASP A  66     -20.739 -62.501 -19.216  1.00  0.00           O
ATOM    813  C   ASP A  66     -20.326 -60.721 -14.777  1.00  0.00           C
ATOM    814  O   ASP A  66     -20.337 -61.597 -13.915  1.00  0.00           O
ATOM    815  N   ILE A  67     -19.579 -59.600 -14.672  1.00  0.00           N
ATOM    816  HN  ILE A  67     -19.522 -58.969 -15.448  1.00  0.00           H
ATOM    817  CA  ILE A  67     -18.913 -59.238 -13.472  1.00  0.00           C
ATOM    818  HA  ILE A  67     -18.308 -60.105 -13.224  1.00  0.00           H
ATOM    819  CB  ILE A  67     -17.984 -58.114 -13.811  1.00  0.00           C
ATOM    820  HB  ILE A  67     -18.528 -57.348 -14.403  1.00  0.00           H
ATOM    821  CG2 ILE A  67     -17.521 -57.374 -12.542  1.00  0.00           C
ATOM    822 1HG2 ILE A  67     -16.808 -57.982 -11.941  1.00  0.00           H
ATOM    823 2HG2 ILE A  67     -17.007 -56.413 -12.761  1.00  0.00           H
ATOM    824 3HG2 ILE A  67     -18.431 -57.098 -11.959  1.00  0.00           H
ATOM    825  CG1 ILE A  67     -16.771 -58.477 -14.680  1.00  0.00           C
ATOM    826 1HG1 ILE A  67     -15.934 -58.842 -14.036  1.00  0.00           H
ATOM    827 2HG1 ILE A  67     -17.009 -59.254 -15.441  1.00  0.00           H
ATOM    828  CD  ILE A  67     -16.151 -57.342 -15.488  1.00  0.00           C
ATOM    829  HD1 ILE A  67     -15.249 -57.620 -16.083  1.00  0.00           H
ATOM    830  HD2 ILE A  67     -16.869 -56.860 -16.188  1.00  0.00           H
ATOM    831  HD3 ILE A  67     -15.936 -56.482 -14.824  1.00  0.00           H
ATOM    832  C   ILE A  67     -19.829 -59.007 -12.324  1.00  0.00           C
ATOM    833  O   ILE A  67     -19.621 -59.540 -11.235  1.00  0.00           O
ATOM    834  N   TYR A  68     -20.928 -58.241 -12.479  1.00  0.00           N
ATOM    835  HN  TYR A  68     -21.167 -57.953 -13.407  1.00  0.00           H
ATOM    836  CA  TYR A  68     -21.826 -57.890 -11.427  1.00  0.00           C
ATOM    837  HA  TYR A  68     -21.231 -57.727 -10.543  1.00  0.00           H
ATOM    838  CB  TYR A  68     -22.692 -56.685 -11.815  1.00  0.00           C
ATOM    839  HB1 TYR A  68     -23.372 -56.353 -11.002  1.00  0.00           H
ATOM    840  HB2 TYR A  68     -23.231 -56.993 -12.745  1.00  0.00           H
ATOM    841  CG  TYR A  68     -21.887 -55.474 -12.169  1.00  0.00           C
ATOM    842  CD1 TYR A  68     -22.285 -54.665 -13.199  1.00  0.00           C
ATOM    843  HD1 TYR A  68     -23.122 -55.022 -13.788  1.00  0.00           H
ATOM    844  CE1 TYR A  68     -21.574 -53.521 -13.493  1.00  0.00           C
ATOM    845  HE1 TYR A  68     -21.936 -52.967 -14.347  1.00  0.00           H
ATOM    846  CZ  TYR A  68     -20.391 -53.260 -12.858  1.00  0.00           C
ATOM    847  OH  TYR A  68     -19.669 -52.075 -13.112  1.00  0.00           O
ATOM    848  HH  TYR A  68     -20.266 -51.553 -13.658  1.00  0.00           H
ATOM    849  CD2 TYR A  68     -20.748 -55.141 -11.482  1.00  0.00           C
ATOM    850  HD2 TYR A  68     -20.454 -55.787 -10.674  1.00  0.00           H
ATOM    851  CE2 TYR A  68     -19.970 -54.052 -11.812  1.00  0.00           C
ATOM    852  HE2 TYR A  68     -19.056 -53.861 -11.280  1.00  0.00           H
ATOM    853  C   TYR A  68     -22.727 -59.022 -11.046  1.00  0.00           C
ATOM    854  O   TYR A  68     -23.114 -59.128  -9.886  1.00  0.00           O
ATOM    855  N   LEU A  69     -22.982 -59.999 -11.934  1.00  0.00           N
ATOM    856  HN  LEU A  69     -22.703 -59.841 -12.879  1.00  0.00           H
ATOM    857  CA  LEU A  69     -23.584 -61.259 -11.612  1.00  0.00           C
ATOM    858  HA  LEU A  69     -24.491 -61.027 -11.079  1.00  0.00           H
ATOM    859  CB  LEU A  69     -23.935 -62.044 -12.879  1.00  0.00           C
ATOM    860  HB1 LEU A  69     -23.128 -61.814 -13.613  1.00  0.00           H
ATOM    861  HB2 LEU A  69     -24.114 -63.141 -12.788  1.00  0.00           H
ATOM    862  CG  LEU A  69     -25.274 -61.679 -13.532  1.00  0.00           C
ATOM    863  HG  LEU A  69     -25.264 -60.577 -13.392  1.00  0.00           H
ATOM    864  CD1 LEU A  69     -25.347 -61.995 -15.043  1.00  0.00           C
ATOM    865 1HD1 LEU A  69     -25.240 -63.084 -15.199  1.00  0.00           H
ATOM    866 2HD1 LEU A  69     -26.245 -61.481 -15.435  1.00  0.00           H
ATOM    867 3HD1 LEU A  69     -24.542 -61.426 -15.561  1.00  0.00           H
ATOM    868  CD2 LEU A  69     -26.463 -62.217 -12.706  1.00  0.00           C
ATOM    869 1HD2 LEU A  69     -26.670 -61.470 -11.913  1.00  0.00           H
ATOM    870 2HD2 LEU A  69     -27.355 -62.182 -13.373  1.00  0.00           H
ATOM    871 3HD2 LEU A  69     -26.443 -63.293 -12.437  1.00  0.00           H
ATOM    872  C   LEU A  69     -22.846 -62.061 -10.587  1.00  0.00           C
ATOM    873  O   LEU A  69     -23.396 -62.542  -9.603  1.00  0.00           O
ATOM    874  N   LEU A  70     -21.522 -62.226 -10.746  1.00  0.00           N
ATOM    875  HN  LEU A  70     -21.139 -61.638 -11.457  1.00  0.00           H
ATOM    876  CA  LEU A  70     -20.535 -62.933  -9.985  1.00  0.00           C
ATOM    877  HA  LEU A  70     -20.820 -63.974 -10.006  1.00  0.00           H
ATOM    878  CB  LEU A  70     -19.208 -62.893 -10.758  1.00  0.00           C
ATOM    879  HB1 LEU A  70     -19.525 -63.409 -11.698  1.00  0.00           H
ATOM    880  HB2 LEU A  70     -18.869 -61.889 -11.098  1.00  0.00           H
ATOM    881  CG  LEU A  70     -18.047 -63.613 -10.053  1.00  0.00           C
ATOM    882  HG  LEU A  70     -17.678 -63.153  -9.119  1.00  0.00           H
ATOM    883  CD1 LEU A  70     -16.880 -63.548 -11.063  1.00  0.00           C
ATOM    884 1HD1 LEU A  70     -16.679 -62.488 -11.334  1.00  0.00           H
ATOM    885 2HD1 LEU A  70     -15.909 -63.878 -10.645  1.00  0.00           H
ATOM    886 3HD1 LEU A  70     -17.086 -64.111 -11.992  1.00  0.00           H
ATOM    887  CD2 LEU A  70     -18.250 -65.106  -9.720  1.00  0.00           C
ATOM    888 1HD2 LEU A  70     -18.761 -65.600 -10.573  1.00  0.00           H
ATOM    889 2HD2 LEU A  70     -17.316 -65.645  -9.483  1.00  0.00           H
ATOM    890 3HD2 LEU A  70     -18.910 -65.126  -8.825  1.00  0.00           H
ATOM    891  C   LEU A  70     -20.444 -62.463  -8.573  1.00  0.00           C
ATOM    892  O   LEU A  70     -20.451 -63.219  -7.593  1.00  0.00           O
ATOM    893  N   ASN A  71     -20.360 -61.140  -8.369  1.00  0.00           N
ATOM    894  HN  ASN A  71     -20.366 -60.560  -9.172  1.00  0.00           H
ATOM    895  CA  ASN A  71     -20.250 -60.499  -7.095  1.00  0.00           C
ATOM    896  HA  ASN A  71     -19.529 -61.075  -6.538  1.00  0.00           H
ATOM    897  CB  ASN A  71     -19.809 -59.035  -7.257  1.00  0.00           C
ATOM    898  HB1 ASN A  71     -20.448 -58.468  -7.961  1.00  0.00           H
ATOM    899  HB2 ASN A  71     -19.992 -58.368  -6.385  1.00  0.00           H
ATOM    900  CG  ASN A  71     -18.339 -58.746  -7.542  1.00  0.00           C
ATOM    901  OD1 ASN A  71     -17.510 -58.356  -6.720  1.00  0.00           O
ATOM    902  ND2 ASN A  71     -18.039 -58.970  -8.853  1.00  0.00           N
ATOM    903 1HD2 ASN A  71     -18.672 -59.443  -9.467  1.00  0.00           H
ATOM    904 2HD2 ASN A  71     -17.129 -58.689  -9.165  1.00  0.00           H
ATOM    905  C   ASN A  71     -21.557 -60.480  -6.369  1.00  0.00           C
ATOM    906  O   ASN A  71     -21.555 -60.657  -5.154  1.00  0.00           O
ATOM    907  N   LEU A  72     -22.711 -60.486  -7.050  1.00  0.00           N
ATOM    908  HN  LEU A  72     -22.747 -60.510  -8.044  1.00  0.00           H
ATOM    909  CA  LEU A  72     -23.994 -60.776  -6.480  1.00  0.00           C
ATOM    910  HA  LEU A  72     -24.066 -60.106  -5.638  1.00  0.00           H
ATOM    911  CB  LEU A  72     -25.187 -60.352  -7.352  1.00  0.00           C
ATOM    912  HB1 LEU A  72     -24.993 -59.307  -7.678  1.00  0.00           H
ATOM    913  HB2 LEU A  72     -25.315 -61.014  -8.232  1.00  0.00           H
ATOM    914  CG  LEU A  72     -26.574 -60.501  -6.700  1.00  0.00           C
ATOM    915  HG  LEU A  72     -26.682 -61.549  -6.366  1.00  0.00           H
ATOM    916  CD1 LEU A  72     -27.592 -60.187  -7.814  1.00  0.00           C
ATOM    917 1HD1 LEU A  72     -28.580 -60.420  -7.387  1.00  0.00           H
ATOM    918 2HD1 LEU A  72     -27.552 -60.875  -8.683  1.00  0.00           H
ATOM    919 3HD1 LEU A  72     -27.456 -59.131  -8.133  1.00  0.00           H
ATOM    920  CD2 LEU A  72     -26.794 -59.583  -5.482  1.00  0.00           C
ATOM    921 1HD2 LEU A  72     -26.067 -59.801  -4.675  1.00  0.00           H
ATOM    922 2HD2 LEU A  72     -27.859 -59.648  -5.192  1.00  0.00           H
ATOM    923 3HD2 LEU A  72     -26.618 -58.509  -5.701  1.00  0.00           H
ATOM    924  C   LEU A  72     -24.152 -62.174  -5.978  1.00  0.00           C
ATOM    925  O   LEU A  72     -24.524 -62.297  -4.809  1.00  0.00           O
ATOM    926  N   ALA A  73     -23.816 -63.209  -6.767  1.00  0.00           N
ATOM    927  HN  ALA A  73     -23.677 -62.950  -7.715  1.00  0.00           H
ATOM    928  CA  ALA A  73     -23.840 -64.574  -6.358  1.00  0.00           C
ATOM    929  HA  ALA A  73     -24.882 -64.754  -6.099  1.00  0.00           H
ATOM    930  CB  ALA A  73     -23.365 -65.399  -7.561  1.00  0.00           C
ATOM    931  HB1 ALA A  73     -22.353 -65.068  -7.884  1.00  0.00           H
ATOM    932  HB2 ALA A  73     -23.455 -66.490  -7.378  1.00  0.00           H
ATOM    933  HB3 ALA A  73     -24.099 -65.082  -8.338  1.00  0.00           H
ATOM    934  C   ALA A  73     -22.981 -64.809  -5.161  1.00  0.00           C
ATOM    935  O   ALA A  73     -23.429 -65.585  -4.318  1.00  0.00           O
ATOM    936  N   ILE A  74     -21.806 -64.170  -5.043  1.00  0.00           N
ATOM    937  HN  ILE A  74     -21.442 -63.752  -5.874  1.00  0.00           H
ATOM    938  CA  ILE A  74     -20.939 -64.209  -3.907  1.00  0.00           C
ATOM    939  HA  ILE A  74     -20.845 -65.243  -3.598  1.00  0.00           H
ATOM    940  CB  ILE A  74     -19.571 -63.888  -4.411  1.00  0.00           C
ATOM    941  HB  ILE A  74     -19.622 -63.075  -5.160  1.00  0.00           H
ATOM    942  CG2 ILE A  74     -18.623 -63.478  -3.263  1.00  0.00           C
ATOM    943 1HG2 ILE A  74     -18.550 -64.293  -2.513  1.00  0.00           H
ATOM    944 2HG2 ILE A  74     -19.061 -62.525  -2.901  1.00  0.00           H
ATOM    945 3HG2 ILE A  74     -17.594 -63.375  -3.665  1.00  0.00           H
ATOM    946  CG1 ILE A  74     -18.869 -65.059  -5.131  1.00  0.00           C
ATOM    947 1HG1 ILE A  74     -19.613 -65.568  -5.774  1.00  0.00           H
ATOM    948 2HG1 ILE A  74     -18.491 -65.812  -4.410  1.00  0.00           H
ATOM    949  CD  ILE A  74     -17.713 -64.689  -6.057  1.00  0.00           C
ATOM    950  HD1 ILE A  74     -16.804 -64.409  -5.487  1.00  0.00           H
ATOM    951  HD2 ILE A  74     -17.963 -63.817  -6.700  1.00  0.00           H
ATOM    952  HD3 ILE A  74     -17.508 -65.557  -6.722  1.00  0.00           H
ATOM    953  C   ILE A  74     -21.453 -63.530  -2.684  1.00  0.00           C
ATOM    954  O   ILE A  74     -21.276 -63.964  -1.546  1.00  0.00           O
ATOM    955  N   SER A  75     -22.075 -62.355  -2.879  1.00  0.00           N
ATOM    956  HN  SER A  75     -22.071 -61.937  -3.790  1.00  0.00           H
ATOM    957  CA  SER A  75     -22.724 -61.632  -1.827  1.00  0.00           C
ATOM    958  HA  SER A  75     -22.037 -61.522  -0.996  1.00  0.00           H
ATOM    959  CB  SER A  75     -23.287 -60.250  -2.210  1.00  0.00           C
ATOM    960  HB1 SER A  75     -23.523 -59.842  -1.203  1.00  0.00           H
ATOM    961  HB2 SER A  75     -24.173 -60.267  -2.876  1.00  0.00           H
ATOM    962  OG  SER A  75     -22.316 -59.446  -2.857  1.00  0.00           O
ATOM    963  HG1 SER A  75     -21.974 -59.961  -3.581  1.00  0.00           H
ATOM    964  C   SER A  75     -23.792 -62.457  -1.203  1.00  0.00           C
ATOM    965  O   SER A  75     -23.910 -62.409   0.017  1.00  0.00           O
ATOM    966  N   ASP A  76     -24.585 -63.182  -2.010  1.00  0.00           N
ATOM    967  HN  ASP A  76     -24.555 -62.856  -2.955  1.00  0.00           H
ATOM    968  CA  ASP A  76     -25.578 -64.130  -1.641  1.00  0.00           C
ATOM    969  HA  ASP A  76     -26.199 -63.610  -0.916  1.00  0.00           H
ATOM    970  CB  ASP A  76     -26.469 -64.535  -2.821  1.00  0.00           C
ATOM    971  HB1 ASP A  76     -27.090 -65.440  -2.652  1.00  0.00           H
ATOM    972  HB2 ASP A  76     -25.857 -64.713  -3.731  1.00  0.00           H
ATOM    973  CG  ASP A  76     -27.515 -63.508  -3.244  1.00  0.00           C
ATOM    974  OD1 ASP A  76     -27.593 -62.409  -2.651  1.00  0.00           O
ATOM    975  OD2 ASP A  76     -28.335 -63.895  -4.125  1.00  0.00           O
ATOM    976  C   ASP A  76     -25.052 -65.325  -0.915  1.00  0.00           C
ATOM    977  O   ASP A  76     -25.578 -65.738   0.106  1.00  0.00           O
ATOM    978  N   LEU A  77     -23.931 -65.899  -1.385  1.00  0.00           N
ATOM    979  HN  LEU A  77     -23.609 -65.553  -2.266  1.00  0.00           H
ATOM    980  CA  LEU A  77     -23.178 -66.981  -0.829  1.00  0.00           C
ATOM    981  HA  LEU A  77     -23.854 -67.823  -0.775  1.00  0.00           H
ATOM    982  CB  LEU A  77     -22.043 -67.344  -1.808  1.00  0.00           C
ATOM    983  HB1 LEU A  77     -21.272 -66.550  -1.821  1.00  0.00           H
ATOM    984  HB2 LEU A  77     -22.624 -67.329  -2.756  1.00  0.00           H
ATOM    985  CG  LEU A  77     -21.415 -68.720  -1.500  1.00  0.00           C
ATOM    986  HG  LEU A  77     -20.997 -68.797  -0.479  1.00  0.00           H
ATOM    987  CD1 LEU A  77     -20.208 -68.949  -2.413  1.00  0.00           C
ATOM    988 1HD1 LEU A  77     -20.350 -68.801  -3.505  1.00  0.00           H
ATOM    989 2HD1 LEU A  77     -19.726 -69.941  -2.265  1.00  0.00           H
ATOM    990 3HD1 LEU A  77     -19.434 -68.181  -2.205  1.00  0.00           H
ATOM    991  CD2 LEU A  77     -22.434 -69.869  -1.586  1.00  0.00           C
ATOM    992 1HD2 LEU A  77     -22.076 -70.907  -1.748  1.00  0.00           H
ATOM    993 2HD2 LEU A  77     -23.109 -69.839  -0.703  1.00  0.00           H
ATOM    994 3HD2 LEU A  77     -23.135 -69.679  -2.428  1.00  0.00           H
ATOM    995  C   LEU A  77     -22.574 -66.619   0.488  1.00  0.00           C
ATOM    996  O   LEU A  77     -22.576 -67.411   1.441  1.00  0.00           O
ATOM    997  N   PHE A  78     -22.086 -65.383   0.684  1.00  0.00           N
ATOM    998  HN  PHE A  78     -22.025 -64.697  -0.029  1.00  0.00           H
ATOM    999  CA  PHE A  78     -21.592 -64.874   1.918  1.00  0.00           C
ATOM   1000  HA  PHE A  78     -20.844 -65.507   2.363  1.00  0.00           H
ATOM   1001  CB  PHE A  78     -20.963 -63.492   1.634  1.00  0.00           C
ATOM   1002  HB1 PHE A  78     -21.650 -62.731   1.201  1.00  0.00           H
ATOM   1003  HB2 PHE A  78     -20.594 -63.032   2.568  1.00  0.00           H
ATOM   1004  CG  PHE A  78     -19.734 -63.444   0.791  1.00  0.00           C
ATOM   1005  CD1 PHE A  78     -19.371 -62.242   0.228  1.00  0.00           C
ATOM   1006  HD1 PHE A  78     -20.018 -61.381   0.303  1.00  0.00           H
ATOM   1007  CE1 PHE A  78     -18.131 -62.106  -0.349  1.00  0.00           C
ATOM   1008  HE1 PHE A  78     -17.746 -61.119  -0.555  1.00  0.00           H
ATOM   1009  CZ  PHE A  78     -17.215 -63.125  -0.245  1.00  0.00           C
ATOM   1010  HZ  PHE A  78     -16.231 -62.918  -0.658  1.00  0.00           H
ATOM   1011  CD2 PHE A  78     -18.871 -64.510   0.798  1.00  0.00           C
ATOM   1012  HD2 PHE A  78     -19.103 -65.488   1.216  1.00  0.00           H
ATOM   1013  CE2 PHE A  78     -17.654 -64.356   0.192  1.00  0.00           C
ATOM   1014  HE2 PHE A  78     -16.950 -65.162   0.360  1.00  0.00           H
ATOM   1015  C   PHE A  78     -22.626 -64.728   2.985  1.00  0.00           C
ATOM   1016  O   PHE A  78     -22.472 -65.161   4.131  1.00  0.00           O
ATOM   1017  N   PHE A  79     -23.760 -64.180   2.524  1.00  0.00           N
ATOM   1018  HN  PHE A  79     -23.961 -63.879   1.602  1.00  0.00           H
ATOM   1019  CA  PHE A  79     -24.886 -64.209   3.412  1.00  0.00           C
ATOM   1020  HA  PHE A  79     -24.545 -63.791   4.344  1.00  0.00           H
ATOM   1021  CB  PHE A  79     -25.940 -63.299   2.769  1.00  0.00           C
ATOM   1022  HB1 PHE A  79     -26.235 -63.817   1.830  1.00  0.00           H
ATOM   1023  HB2 PHE A  79     -25.484 -62.310   2.580  1.00  0.00           H
ATOM   1024  CG  PHE A  79     -27.103 -63.175   3.695  1.00  0.00           C
ATOM   1025  CD1 PHE A  79     -28.231 -63.961   3.592  1.00  0.00           C
ATOM   1026  HD1 PHE A  79     -28.312 -64.673   2.787  1.00  0.00           H
ATOM   1027  CE1 PHE A  79     -29.357 -63.695   4.336  1.00  0.00           C
ATOM   1028  HE1 PHE A  79     -30.287 -64.180   4.100  1.00  0.00           H
ATOM   1029  CZ  PHE A  79     -29.293 -62.805   5.381  1.00  0.00           C
ATOM   1030  HZ  PHE A  79     -30.168 -62.685   6.007  1.00  0.00           H
ATOM   1031  CD2 PHE A  79     -27.108 -62.201   4.669  1.00  0.00           C
ATOM   1032  HD2 PHE A  79     -26.148 -61.783   4.924  1.00  0.00           H
ATOM   1033  CE2 PHE A  79     -28.194 -61.997   5.486  1.00  0.00           C
ATOM   1034  HE2 PHE A  79     -28.065 -61.202   6.220  1.00  0.00           H
ATOM   1035  C   PHE A  79     -25.279 -65.591   3.822  1.00  0.00           C
ATOM   1036  O   PHE A  79     -25.362 -65.913   5.009  1.00  0.00           O
ATOM   1037  N   LEU A  80     -25.526 -66.486   2.850  1.00  0.00           N
ATOM   1038  HN  LEU A  80     -25.508 -66.216   1.892  1.00  0.00           H
ATOM   1039  CA  LEU A  80     -25.893 -67.845   3.061  1.00  0.00           C
ATOM   1040  HA  LEU A  80     -26.850 -67.829   3.554  1.00  0.00           H
ATOM   1041  CB  LEU A  80     -25.921 -68.640   1.732  1.00  0.00           C
ATOM   1042  HB1 LEU A  80     -24.959 -68.333   1.256  1.00  0.00           H
ATOM   1043  HB2 LEU A  80     -25.826 -69.738   1.850  1.00  0.00           H
ATOM   1044  CG  LEU A  80     -27.124 -68.353   0.820  1.00  0.00           C
ATOM   1045  HG  LEU A  80     -27.394 -67.279   0.833  1.00  0.00           H
ATOM   1046  CD1 LEU A  80     -26.952 -68.862  -0.615  1.00  0.00           C
ATOM   1047 1HD1 LEU A  80     -26.699 -69.939  -0.590  1.00  0.00           H
ATOM   1048 2HD1 LEU A  80     -26.080 -68.315  -1.049  1.00  0.00           H
ATOM   1049 3HD1 LEU A  80     -27.800 -68.635  -1.299  1.00  0.00           H
ATOM   1050  CD2 LEU A  80     -28.386 -68.961   1.459  1.00  0.00           C
ATOM   1051 1HD2 LEU A  80     -28.067 -69.902   1.961  1.00  0.00           H
ATOM   1052 2HD2 LEU A  80     -28.812 -68.328   2.258  1.00  0.00           H
ATOM   1053 3HD2 LEU A  80     -29.202 -69.078   0.706  1.00  0.00           H
ATOM   1054  C   LEU A  80     -25.000 -68.584   3.992  1.00  0.00           C
ATOM   1055  O   LEU A  80     -25.452 -69.433   4.754  1.00  0.00           O
ATOM   1056  N   LEU A  81     -23.673 -68.333   3.930  1.00  0.00           N
ATOM   1057  HN  LEU A  81     -23.170 -67.803   3.250  1.00  0.00           H
ATOM   1058  CA  LEU A  81     -22.776 -68.997   4.815  1.00  0.00           C
ATOM   1059  HA  LEU A  81     -22.931 -70.060   4.761  1.00  0.00           H
ATOM   1060  CB  LEU A  81     -21.355 -68.630   4.346  1.00  0.00           C
ATOM   1061  HB1 LEU A  81     -20.591 -68.509   5.146  1.00  0.00           H
ATOM   1062  HB2 LEU A  81     -21.546 -67.620   3.902  1.00  0.00           H
ATOM   1063  CG  LEU A  81     -20.852 -69.446   3.147  1.00  0.00           C
ATOM   1064  HG  LEU A  81     -21.766 -69.556   2.519  1.00  0.00           H
ATOM   1065  CD1 LEU A  81     -20.381 -70.841   3.599  1.00  0.00           C
ATOM   1066 1HD1 LEU A  81     -20.254 -71.444   2.675  1.00  0.00           H
ATOM   1067 2HD1 LEU A  81     -19.371 -70.694   4.029  1.00  0.00           H
ATOM   1068 3HD1 LEU A  81     -20.928 -71.462   4.338  1.00  0.00           H
ATOM   1069  CD2 LEU A  81     -19.758 -68.779   2.308  1.00  0.00           C
ATOM   1070 1HD2 LEU A  81     -20.161 -67.999   1.620  1.00  0.00           H
ATOM   1071 2HD2 LEU A  81     -19.422 -69.454   1.492  1.00  0.00           H
ATOM   1072 3HD2 LEU A  81     -18.921 -68.538   3.007  1.00  0.00           H
ATOM   1073  C   LEU A  81     -22.878 -68.671   6.269  1.00  0.00           C
ATOM   1074  O   LEU A  81     -22.390 -69.356   7.150  1.00  0.00           O
ATOM   1075  N   THR A  82     -23.632 -67.608   6.633  1.00  0.00           N
ATOM   1076  HN  THR A  82     -24.239 -67.138   5.993  1.00  0.00           H
ATOM   1077  CA  THR A  82     -23.765 -67.281   8.012  1.00  0.00           C
ATOM   1078  HA  THR A  82     -22.830 -67.456   8.521  1.00  0.00           H
ATOM   1079  CB  THR A  82     -24.106 -65.844   8.280  1.00  0.00           C
ATOM   1080  HB  THR A  82     -24.152 -65.696   9.384  1.00  0.00           H
ATOM   1081  OG1 THR A  82     -25.341 -65.395   7.737  1.00  0.00           O
ATOM   1082  HG1 THR A  82     -25.173 -65.484   6.801  1.00  0.00           H
ATOM   1083  CG2 THR A  82     -23.086 -64.856   7.675  1.00  0.00           C
ATOM   1084 1HG2 THR A  82     -22.109 -64.878   8.200  1.00  0.00           H
ATOM   1085 2HG2 THR A  82     -22.855 -65.028   6.605  1.00  0.00           H
ATOM   1086 3HG2 THR A  82     -23.353 -63.792   7.882  1.00  0.00           H
ATOM   1087  C   THR A  82     -24.853 -68.099   8.615  1.00  0.00           C
ATOM   1088  O   THR A  82     -24.900 -68.378   9.815  1.00  0.00           O
ATOM   1089  N   VAL A  83     -25.846 -68.439   7.777  1.00  0.00           N
ATOM   1090  HN  VAL A  83     -25.684 -68.181   6.821  1.00  0.00           H
ATOM   1091  CA  VAL A  83     -27.162 -68.897   8.063  1.00  0.00           C
ATOM   1092  HA  VAL A  83     -27.625 -68.193   8.749  1.00  0.00           H
ATOM   1093  CB  VAL A  83     -28.095 -68.865   6.888  1.00  0.00           C
ATOM   1094  HB  VAL A  83     -27.676 -69.364   5.983  1.00  0.00           H
ATOM   1095  CG1 VAL A  83     -28.352 -67.368   6.612  1.00  0.00           C
ATOM   1096 1HG1 VAL A  83     -27.378 -66.853   6.458  1.00  0.00           H
ATOM   1097 2HG1 VAL A  83     -28.874 -67.262   5.637  1.00  0.00           H
ATOM   1098 3HG1 VAL A  83     -28.957 -66.944   7.431  1.00  0.00           H
ATOM   1099  CG2 VAL A  83     -29.465 -69.435   7.268  1.00  0.00           C
ATOM   1100 1HG2 VAL A  83     -29.884 -69.247   8.282  1.00  0.00           H
ATOM   1101 2HG2 VAL A  83     -29.517 -70.512   7.016  1.00  0.00           H
ATOM   1102 3HG2 VAL A  83     -30.075 -68.892   6.510  1.00  0.00           H
ATOM   1103  C   VAL A  83     -27.241 -70.130   8.905  1.00  0.00           C
ATOM   1104  O   VAL A  83     -27.968 -70.126   9.891  1.00  0.00           O
ATOM   1105  N   PRO A  84     -26.481 -71.163   8.692  1.00  0.00           N
ATOM   1106  CD  PRO A  84     -26.074 -71.524   7.343  1.00  0.00           C
ATOM   1107  HD1 PRO A  84     -25.052 -71.141   7.176  1.00  0.00           H
ATOM   1108  HD2 PRO A  84     -26.770 -71.210   6.539  1.00  0.00           H
ATOM   1109  CA  PRO A  84     -26.604 -72.308   9.559  1.00  0.00           C
ATOM   1110  HA  PRO A  84     -27.628 -72.582   9.769  1.00  0.00           H
ATOM   1111  CB  PRO A  84     -25.790 -73.359   8.814  1.00  0.00           C
ATOM   1112  HB1 PRO A  84     -26.018 -74.428   9.018  1.00  0.00           H
ATOM   1113  HB2 PRO A  84     -24.701 -73.212   8.974  1.00  0.00           H
ATOM   1114  CG  PRO A  84     -26.009 -73.063   7.324  1.00  0.00           C
ATOM   1115  HG1 PRO A  84     -26.975 -73.511   6.980  1.00  0.00           H
ATOM   1116  HG2 PRO A  84     -25.181 -73.329   6.633  1.00  0.00           H
ATOM   1117  C   PRO A  84     -26.029 -72.073  10.918  1.00  0.00           C
ATOM   1118  O   PRO A  84     -26.435 -72.694  11.897  1.00  0.00           O
ATOM   1119  N   PHE A  85     -25.065 -71.169  11.122  1.00  0.00           N
ATOM   1120  HN  PHE A  85     -24.671 -70.656  10.365  1.00  0.00           H
ATOM   1121  CA  PHE A  85     -24.683 -70.714  12.426  1.00  0.00           C
ATOM   1122  HA  PHE A  85     -24.392 -71.599  12.978  1.00  0.00           H
ATOM   1123  CB  PHE A  85     -23.496 -69.738  12.431  1.00  0.00           C
ATOM   1124  HB1 PHE A  85     -23.212 -69.489  13.467  1.00  0.00           H
ATOM   1125  HB2 PHE A  85     -23.647 -68.758  11.934  1.00  0.00           H
ATOM   1126  CG  PHE A  85     -22.237 -70.351  11.915  1.00  0.00           C
ATOM   1127  CD1 PHE A  85     -21.883 -70.019  10.624  1.00  0.00           C
ATOM   1128  HD1 PHE A  85     -22.442 -69.368   9.976  1.00  0.00           H
ATOM   1129  CE1 PHE A  85     -20.731 -70.576  10.119  1.00  0.00           C
ATOM   1130  HE1 PHE A  85     -20.443 -70.236   9.141  1.00  0.00           H
ATOM   1131  CZ  PHE A  85     -20.025 -71.510  10.845  1.00  0.00           C
ATOM   1132  HZ  PHE A  85     -19.161 -71.917  10.354  1.00  0.00           H
ATOM   1133  CD2 PHE A  85     -21.550 -71.309  12.614  1.00  0.00           C
ATOM   1134  HD2 PHE A  85     -21.916 -71.632  13.577  1.00  0.00           H
ATOM   1135  CE2 PHE A  85     -20.416 -71.904  12.100  1.00  0.00           C
ATOM   1136  HE2 PHE A  85     -19.981 -72.799  12.520  1.00  0.00           H
ATOM   1137  C   PHE A  85     -25.794 -70.105  13.213  1.00  0.00           C
ATOM   1138  O   PHE A  85     -25.989 -70.382  14.398  1.00  0.00           O
ATOM   1139  N   TRP A  86     -26.644 -69.325  12.511  1.00  0.00           N
ATOM   1140  HN  TRP A  86     -26.606 -69.227  11.529  1.00  0.00           H
ATOM   1141  CA  TRP A  86     -27.829 -68.821  13.125  1.00  0.00           C
ATOM   1142  HA  TRP A  86     -27.611 -68.332  14.071  1.00  0.00           H
ATOM   1143  CB  TRP A  86     -28.368 -67.552  12.444  1.00  0.00           C
ATOM   1144  HB1 TRP A  86     -29.138 -67.146  13.140  1.00  0.00           H
ATOM   1145  HB2 TRP A  86     -28.925 -67.881  11.539  1.00  0.00           H
ATOM   1146  CG  TRP A  86     -27.561 -66.403  11.955  1.00  0.00           C
ATOM   1147  CD1 TRP A  86     -27.524 -65.850  10.709  1.00  0.00           C
ATOM   1148  HD1 TRP A  86     -28.134 -66.190   9.879  1.00  0.00           H
ATOM   1149  NE1 TRP A  86     -26.721 -64.742  10.693  1.00  0.00           N
ATOM   1150  HE1 TRP A  86     -26.352 -64.247   9.931  1.00  0.00           H
ATOM   1151  CE2 TRP A  86     -26.088 -64.663  11.902  1.00  0.00           C
ATOM   1152  CD2 TRP A  86     -26.554 -65.707  12.694  1.00  0.00           C
ATOM   1153  CE3 TRP A  86     -25.998 -65.889  13.933  1.00  0.00           C
ATOM   1154  HE3 TRP A  86     -26.166 -66.732  14.581  1.00  0.00           H
ATOM   1155  CZ3 TRP A  86     -24.921 -65.093  14.249  1.00  0.00           C
ATOM   1156  HZ3 TRP A  86     -24.413 -65.179  15.206  1.00  0.00           H
ATOM   1157  CZ2 TRP A  86     -25.103 -63.815  12.281  1.00  0.00           C
ATOM   1158  HZ2 TRP A  86     -24.707 -63.069  11.615  1.00  0.00           H
ATOM   1159  CH2 TRP A  86     -24.503 -64.021  13.499  1.00  0.00           C
ATOM   1160  HH2 TRP A  86     -23.748 -63.326  13.834  1.00  0.00           H
ATOM   1161  C   TRP A  86     -28.895 -69.839  13.369  1.00  0.00           C
ATOM   1162  O   TRP A  86     -29.585 -69.740  14.389  1.00  0.00           O
ATOM   1163  N   ALA A  87     -28.982 -70.921  12.579  1.00  0.00           N
ATOM   1164  HN  ALA A  87     -28.285 -71.005  11.861  1.00  0.00           H
ATOM   1165  CA  ALA A  87     -29.792 -72.077  12.790  1.00  0.00           C
ATOM   1166  HA  ALA A  87     -30.812 -71.702  12.818  1.00  0.00           H
ATOM   1167  CB  ALA A  87     -29.626 -72.992  11.567  1.00  0.00           C
ATOM   1168  HB1 ALA A  87     -30.399 -73.792  11.548  1.00  0.00           H
ATOM   1169  HB2 ALA A  87     -29.669 -72.443  10.610  1.00  0.00           H
ATOM   1170  HB3 ALA A  87     -28.660 -73.529  11.736  1.00  0.00           H
ATOM   1171  C   ALA A  87     -29.440 -72.802  14.048  1.00  0.00           C
ATOM   1172  O   ALA A  87     -30.308 -73.191  14.824  1.00  0.00           O
ATOM   1173  N   HIS A  88     -28.151 -73.089  14.271  1.00  0.00           N
ATOM   1174  HN  HIS A  88     -27.406 -72.857  13.645  1.00  0.00           H
ATOM   1175  CA  HIS A  88     -27.553 -73.724  15.409  1.00  0.00           C
ATOM   1176  HA  HIS A  88     -28.049 -74.682  15.456  1.00  0.00           H
ATOM   1177  CB  HIS A  88     -26.064 -74.003  15.201  1.00  0.00           C
ATOM   1178  HB1 HIS A  88     -25.554 -73.130  14.737  1.00  0.00           H
ATOM   1179  HB2 HIS A  88     -25.534 -74.304  16.136  1.00  0.00           H
ATOM   1180  ND1 HIS A  88     -26.459 -76.191  14.087  1.00  0.00           N
ATOM   1181  CG  HIS A  88     -25.776 -74.991  14.099  1.00  0.00           C
ATOM   1182  CE1 HIS A  88     -26.065 -76.759  12.970  1.00  0.00           C
ATOM   1183  HE1 HIS A  88     -26.251 -77.790  12.663  1.00  0.00           H
ATOM   1184  NE2 HIS A  88     -25.285 -75.931  12.215  1.00  0.00           N
ATOM   1185  HE2 HIS A  88     -24.964 -75.997  11.279  1.00  0.00           H
ATOM   1186  CD2 HIS A  88     -24.986 -74.846  13.007  1.00  0.00           C
ATOM   1187  HD2 HIS A  88     -24.328 -74.025  12.721  1.00  0.00           H
ATOM   1188  C   HIS A  88     -27.753 -72.897  16.630  1.00  0.00           C
ATOM   1189  O   HIS A  88     -27.816 -73.456  17.728  1.00  0.00           O
ATOM   1190  N   TYR A  89     -27.967 -71.573  16.568  1.00  0.00           N
ATOM   1191  HN  TYR A  89     -28.003 -71.139  15.670  1.00  0.00           H
ATOM   1192  CA  TYR A  89     -28.271 -70.618  17.580  1.00  0.00           C
ATOM   1193  HA  TYR A  89     -27.992 -71.068  18.530  1.00  0.00           H
ATOM   1194  CB  TYR A  89     -27.285 -69.471  17.293  1.00  0.00           C
ATOM   1195  HB1 TYR A  89     -26.237 -69.836  17.332  1.00  0.00           H
ATOM   1196  HB2 TYR A  89     -27.558 -69.074  16.292  1.00  0.00           H
ATOM   1197  CG  TYR A  89     -27.320 -68.332  18.247  1.00  0.00           C
ATOM   1198  CD1 TYR A  89     -27.117 -68.480  19.602  1.00  0.00           C
ATOM   1199  HD1 TYR A  89     -27.103 -69.454  20.077  1.00  0.00           H
ATOM   1200  CE1 TYR A  89     -27.258 -67.431  20.475  1.00  0.00           C
ATOM   1201  HE1 TYR A  89     -27.275 -67.599  21.537  1.00  0.00           H
ATOM   1202  CZ  TYR A  89     -27.633 -66.198  19.978  1.00  0.00           C
ATOM   1203  OH  TYR A  89     -28.110 -65.114  20.743  1.00  0.00           O
ATOM   1204  HH  TYR A  89     -28.208 -64.383  20.117  1.00  0.00           H
ATOM   1205  CD2 TYR A  89     -27.534 -67.072  17.751  1.00  0.00           C
ATOM   1206  HD2 TYR A  89     -27.839 -66.889  16.732  1.00  0.00           H
ATOM   1207  CE2 TYR A  89     -27.678 -66.012  18.616  1.00  0.00           C
ATOM   1208  HE2 TYR A  89     -27.959 -65.009  18.337  1.00  0.00           H
ATOM   1209  C   TYR A  89     -29.721 -70.291  17.719  1.00  0.00           C
ATOM   1210  O   TYR A  89     -30.072 -69.369  18.443  1.00  0.00           O
ATOM   1211  N   ALA A  90     -30.627 -71.056  17.089  1.00  0.00           N
ATOM   1212  HN  ALA A  90     -30.355 -71.684  16.368  1.00  0.00           H
ATOM   1213  CA  ALA A  90     -32.037 -70.890  17.311  1.00  0.00           C
ATOM   1214  HA  ALA A  90     -32.225 -69.955  17.807  1.00  0.00           H
ATOM   1215  CB  ALA A  90     -32.796 -70.756  15.980  1.00  0.00           C
ATOM   1216  HB1 ALA A  90     -33.865 -70.484  16.125  1.00  0.00           H
ATOM   1217  HB2 ALA A  90     -32.261 -69.930  15.468  1.00  0.00           H
ATOM   1218  HB3 ALA A  90     -32.662 -71.641  15.325  1.00  0.00           H
ATOM   1219  C   ALA A  90     -32.801 -71.801  18.204  1.00  0.00           C
ATOM   1220  O   ALA A  90     -33.924 -71.462  18.594  1.00  0.00           O
ATOM   1221  N   ALA A  91     -32.240 -72.942  18.626  1.00  0.00           N
ATOM   1222  HN  ALA A  91     -31.415 -73.248  18.162  1.00  0.00           H
ATOM   1223  CA  ALA A  91     -32.839 -73.720  19.666  1.00  0.00           C
ATOM   1224  HA  ALA A  91     -33.717 -73.180  19.979  1.00  0.00           H
ATOM   1225  CB  ALA A  91     -33.156 -75.106  19.076  1.00  0.00           C
ATOM   1226  HB1 ALA A  91     -33.712 -75.812  19.725  1.00  0.00           H
ATOM   1227  HB2 ALA A  91     -32.203 -75.686  19.029  1.00  0.00           H
ATOM   1228  HB3 ALA A  91     -33.595 -74.974  18.064  1.00  0.00           H
ATOM   1229  C   ALA A  91     -31.901 -73.874  20.805  1.00  0.00           C
ATOM   1230  O   ALA A  91     -32.184 -74.549  21.795  1.00  0.00           O
ATOM   1231  N   ALA A  92     -30.744 -73.207  20.660  1.00  0.00           N
ATOM   1232  HN  ALA A  92     -30.510 -72.716  19.822  1.00  0.00           H
ATOM   1233  CA  ALA A  92     -29.631 -73.369  21.538  1.00  0.00           C
ATOM   1234  HA  ALA A  92     -29.934 -73.529  22.563  1.00  0.00           H
ATOM   1235  CB  ALA A  92     -28.843 -74.609  21.080  1.00  0.00           C
ATOM   1236  HB1 ALA A  92     -28.362 -74.339  20.106  1.00  0.00           H
ATOM   1237  HB2 ALA A  92     -27.996 -74.886  21.743  1.00  0.00           H
ATOM   1238  HB3 ALA A  92     -29.598 -75.418  20.968  1.00  0.00           H
ATOM   1239  C   ALA A  92     -28.785 -72.156  21.693  1.00  0.00           C
ATOM   1240  O   ALA A  92     -28.923 -71.165  20.973  1.00  0.00           O
ATOM   1241  N   GLN A  93     -27.821 -72.221  22.627  1.00  0.00           N
ATOM   1242  HN  GLN A  93     -27.647 -73.073  23.113  1.00  0.00           H
ATOM   1243  CA  GLN A  93     -26.814 -71.262  22.970  1.00  0.00           C
ATOM   1244  HA  GLN A  93     -27.213 -70.292  22.693  1.00  0.00           H
ATOM   1245  CB  GLN A  93     -26.493 -71.362  24.480  1.00  0.00           C
ATOM   1246  HB1 GLN A  93     -25.776 -70.615  24.873  1.00  0.00           H
ATOM   1247  HB2 GLN A  93     -25.976 -72.348  24.541  1.00  0.00           H
ATOM   1248  CG  GLN A  93     -27.710 -71.268  25.405  1.00  0.00           C
ATOM   1249  HG1 GLN A  93     -27.460 -71.468  26.466  1.00  0.00           H
ATOM   1250  HG2 GLN A  93     -28.388 -72.097  25.133  1.00  0.00           H
ATOM   1251  CD  GLN A  93     -28.588 -70.039  25.226  1.00  0.00           C
ATOM   1252  OE1 GLN A  93     -29.783 -70.178  24.985  1.00  0.00           O
ATOM   1253  NE2 GLN A  93     -27.929 -68.872  25.003  1.00  0.00           N
ATOM   1254 1HE2 GLN A  93     -26.965 -68.741  25.240  1.00  0.00           H
ATOM   1255 2HE2 GLN A  93     -28.488 -68.041  24.937  1.00  0.00           H
ATOM   1256  C   GLN A  93     -25.602 -71.348  22.119  1.00  0.00           C
ATOM   1257  O   GLN A  93     -25.288 -72.266  21.352  1.00  0.00           O
ATOM   1258  N   TRP A  94     -24.794 -70.279  22.218  1.00  0.00           N
ATOM   1259  HN  TRP A  94     -25.000 -69.482  22.786  1.00  0.00           H
ATOM   1260  CA  TRP A  94     -23.699 -70.119  21.314  1.00  0.00           C
ATOM   1261  HA  TRP A  94     -24.022 -70.517  20.367  1.00  0.00           H
ATOM   1262  CB  TRP A  94     -23.421 -68.636  21.006  1.00  0.00           C
ATOM   1263  HB1 TRP A  94     -23.389 -68.126  21.999  1.00  0.00           H
ATOM   1264  HB2 TRP A  94     -24.386 -68.243  20.613  1.00  0.00           H
ATOM   1265  CG  TRP A  94     -22.405 -68.247  19.988  1.00  0.00           C
ATOM   1266  CD1 TRP A  94     -21.115 -67.841  20.141  1.00  0.00           C
ATOM   1267  HD1 TRP A  94     -20.573 -67.921  21.071  1.00  0.00           H
ATOM   1268  NE1 TRP A  94     -20.543 -67.561  18.932  1.00  0.00           N
ATOM   1269  HE1 TRP A  94     -19.611 -67.333  18.724  1.00  0.00           H
ATOM   1270  CE2 TRP A  94     -21.459 -67.872  17.964  1.00  0.00           C
ATOM   1271  CD2 TRP A  94     -22.601 -68.344  18.573  1.00  0.00           C
ATOM   1272  CE3 TRP A  94     -23.608 -68.926  17.857  1.00  0.00           C
ATOM   1273  HE3 TRP A  94     -24.381 -69.511  18.345  1.00  0.00           H
ATOM   1274  CZ3 TRP A  94     -23.699 -68.673  16.515  1.00  0.00           C
ATOM   1275  HZ3 TRP A  94     -24.559 -69.045  15.961  1.00  0.00           H
ATOM   1276  CZ2 TRP A  94     -21.450 -67.721  16.611  1.00  0.00           C
ATOM   1277  HZ2 TRP A  94     -20.568 -67.450  16.048  1.00  0.00           H
ATOM   1278  CH2 TRP A  94     -22.604 -68.054  15.953  1.00  0.00           C
ATOM   1279  HH2 TRP A  94     -22.704 -67.885  14.891  1.00  0.00           H
ATOM   1280  C   TRP A  94     -22.410 -70.802  21.638  1.00  0.00           C
ATOM   1281  O   TRP A  94     -21.713 -70.392  22.564  1.00  0.00           O
ATOM   1282  N   ASP A  95     -22.009 -71.733  20.764  1.00  0.00           N
ATOM   1283  HN  ASP A  95     -22.712 -71.942  20.096  1.00  0.00           H
ATOM   1284  CA  ASP A  95     -20.898 -72.622  20.904  1.00  0.00           C
ATOM   1285  HA  ASP A  95     -20.421 -72.526  21.865  1.00  0.00           H
ATOM   1286  CB  ASP A  95     -21.384 -74.066  20.666  1.00  0.00           C
ATOM   1287  HB1 ASP A  95     -21.901 -74.001  19.683  1.00  0.00           H
ATOM   1288  HB2 ASP A  95     -20.574 -74.816  20.610  1.00  0.00           H
ATOM   1289  CG  ASP A  95     -22.434 -74.479  21.686  1.00  0.00           C
ATOM   1290  OD1 ASP A  95     -23.206 -75.423  21.380  1.00  0.00           O
ATOM   1291  OD2 ASP A  95     -22.305 -74.028  22.851  1.00  0.00           O
ATOM   1292  C   ASP A  95     -19.810 -72.395  19.911  1.00  0.00           C
ATOM   1293  O   ASP A  95     -18.875 -73.177  19.748  1.00  0.00           O
ATOM   1294  N   PHE A  96     -19.699 -71.276  19.171  1.00  0.00           N
ATOM   1295  HN  PHE A  96     -20.448 -70.613  19.174  1.00  0.00           H
ATOM   1296  CA  PHE A  96     -18.653 -71.070  18.210  1.00  0.00           C
ATOM   1297  HA  PHE A  96     -17.947 -71.889  18.211  1.00  0.00           H
ATOM   1298  CB  PHE A  96     -19.201 -70.823  16.801  1.00  0.00           C
ATOM   1299  HB1 PHE A  96     -19.886 -69.944  16.752  1.00  0.00           H
ATOM   1300  HB2 PHE A  96     -18.476 -70.681  15.969  1.00  0.00           H
ATOM   1301  CG  PHE A  96     -19.977 -71.987  16.263  1.00  0.00           C
ATOM   1302  CD1 PHE A  96     -19.292 -72.982  15.610  1.00  0.00           C
ATOM   1303  HD1 PHE A  96     -18.216 -73.008  15.681  1.00  0.00           H
ATOM   1304  CE1 PHE A  96     -19.905 -74.085  15.060  1.00  0.00           C
ATOM   1305  HE1 PHE A  96     -19.417 -74.851  14.476  1.00  0.00           H
ATOM   1306  CZ  PHE A  96     -21.278 -74.121  15.090  1.00  0.00           C
ATOM   1307  HZ  PHE A  96     -21.742 -74.994  14.655  1.00  0.00           H
ATOM   1308  CD2 PHE A  96     -21.335 -72.091  16.404  1.00  0.00           C
ATOM   1309  HD2 PHE A  96     -22.057 -71.389  16.797  1.00  0.00           H
ATOM   1310  CE2 PHE A  96     -21.950 -73.182  15.846  1.00  0.00           C
ATOM   1311  HE2 PHE A  96     -23.019 -73.287  15.923  1.00  0.00           H
ATOM   1312  C   PHE A  96     -17.703 -69.984  18.574  1.00  0.00           C
ATOM   1313  O   PHE A  96     -16.794 -69.770  17.776  1.00  0.00           O
ATOM   1314  N   GLY A  97     -17.849 -69.355  19.749  1.00  0.00           N
ATOM   1315  HN  GLY A  97     -18.540 -69.588  20.432  1.00  0.00           H
ATOM   1316  CA  GLY A  97     -16.933 -68.322  20.098  1.00  0.00           C
ATOM   1317  HA1 GLY A  97     -15.956 -68.721  19.866  1.00  0.00           H
ATOM   1318  HA2 GLY A  97     -16.981 -68.113  21.154  1.00  0.00           H
ATOM   1319  C   GLY A  97     -17.108 -66.965  19.493  1.00  0.00           C
ATOM   1320  O   GLY A  97     -17.794 -66.712  18.502  1.00  0.00           O
ATOM   1321  N   ASN A  98     -16.381 -66.099  20.219  1.00  0.00           N
ATOM   1322  HN  ASN A  98     -15.915 -66.355  21.065  1.00  0.00           H
ATOM   1323  CA  ASN A  98     -16.358 -64.690  19.984  1.00  0.00           C
ATOM   1324  HA  ASN A  98     -17.399 -64.458  19.856  1.00  0.00           H
ATOM   1325  CB  ASN A  98     -15.605 -63.934  21.090  1.00  0.00           C
ATOM   1326  HB1 ASN A  98     -16.046 -64.333  22.020  1.00  0.00           H
ATOM   1327  HB2 ASN A  98     -14.510 -64.117  20.987  1.00  0.00           H
ATOM   1328  CG  ASN A  98     -15.881 -62.445  21.129  1.00  0.00           C
ATOM   1329  OD1 ASN A  98     -16.911 -61.975  20.652  1.00  0.00           O
ATOM   1330  ND2 ASN A  98     -14.923 -61.587  21.579  1.00  0.00           N
ATOM   1331 1HD2 ASN A  98     -15.233 -60.643  21.458  1.00  0.00           H
ATOM   1332 2HD2 ASN A  98     -14.027 -61.925  21.885  1.00  0.00           H
ATOM   1333  C   ASN A  98     -15.810 -64.280  18.656  1.00  0.00           C
ATOM   1334  O   ASN A  98     -16.428 -63.407  18.038  1.00  0.00           O
ATOM   1335  N   THR A  99     -14.724 -64.894  18.153  1.00  0.00           N
ATOM   1336  HN  THR A  99     -14.206 -65.498  18.756  1.00  0.00           H
ATOM   1337  CA  THR A  99     -14.086 -64.573  16.909  1.00  0.00           C
ATOM   1338  HA  THR A  99     -13.800 -63.532  16.868  1.00  0.00           H
ATOM   1339  CB  THR A  99     -12.808 -65.326  16.745  1.00  0.00           C
ATOM   1340  HB  THR A  99     -13.080 -66.357  17.066  1.00  0.00           H
ATOM   1341  OG1 THR A  99     -11.907 -64.721  17.660  1.00  0.00           O
ATOM   1342  HG1 THR A  99     -12.324 -64.839  18.518  1.00  0.00           H
ATOM   1343  CG2 THR A  99     -12.122 -65.300  15.371  1.00  0.00           C
ATOM   1344 1HG2 THR A  99     -12.719 -65.501  14.448  1.00  0.00           H
ATOM   1345 2HG2 THR A  99     -11.333 -66.060  15.517  1.00  0.00           H
ATOM   1346 3HG2 THR A  99     -11.744 -64.262  15.360  1.00  0.00           H
ATOM   1347  C   THR A  99     -15.069 -64.712  15.806  1.00  0.00           C
ATOM   1348  O   THR A  99     -15.289 -63.776  15.046  1.00  0.00           O
ATOM   1349  N   MET A 100     -15.740 -65.887  15.800  1.00  0.00           N
ATOM   1350  HN  MET A 100     -15.495 -66.637  16.417  1.00  0.00           H
ATOM   1351  CA  MET A 100     -16.897 -66.259  15.052  1.00  0.00           C
ATOM   1352  HA  MET A 100     -16.555 -66.246  14.022  1.00  0.00           H
ATOM   1353  CB  MET A 100     -17.301 -67.729  15.258  1.00  0.00           C
ATOM   1354  HB1 MET A 100     -18.310 -68.003  14.884  1.00  0.00           H
ATOM   1355  HB2 MET A 100     -17.316 -67.891  16.352  1.00  0.00           H
ATOM   1356  CG  MET A 100     -16.339 -68.765  14.685  1.00  0.00           C
ATOM   1357  HG1 MET A 100     -16.789 -69.757  14.904  1.00  0.00           H
ATOM   1358  HG2 MET A 100     -15.411 -68.842  15.295  1.00  0.00           H
ATOM   1359  SD  MET A 100     -15.910 -68.637  12.927  1.00  0.00           S
ATOM   1360  CE  MET A 100     -17.240 -69.518  12.065  1.00  0.00           C
ATOM   1361  HE1 MET A 100     -18.215 -69.001  12.179  1.00  0.00           H
ATOM   1362  HE2 MET A 100     -17.355 -70.563  12.430  1.00  0.00           H
ATOM   1363  HE3 MET A 100     -17.015 -69.571  10.978  1.00  0.00           H
ATOM   1364  C   MET A 100     -18.057 -65.324  15.102  1.00  0.00           C
ATOM   1365  O   MET A 100     -18.684 -65.044  14.082  1.00  0.00           O
ATOM   1366  N   CYS A 101     -18.407 -64.876  16.321  1.00  0.00           N
ATOM   1367  HN  CYS A 101     -17.971 -65.162  17.157  1.00  0.00           H
ATOM   1368  CA  CYS A 101     -19.485 -63.951  16.541  1.00  0.00           C
ATOM   1369  HA  CYS A 101     -20.303 -64.383  15.989  1.00  0.00           H
ATOM   1370  CB  CYS A 101     -19.825 -63.794  18.029  1.00  0.00           C
ATOM   1371  HB1 CYS A 101     -20.078 -64.767  18.497  1.00  0.00           H
ATOM   1372  HB2 CYS A 101     -19.013 -63.340  18.636  1.00  0.00           H
ATOM   1373  SG  CYS A 101     -21.256 -62.705  18.299  1.00  0.00           S
ATOM   1374  C   CYS A 101     -19.255 -62.599  15.955  1.00  0.00           C
ATOM   1375  O   CYS A 101     -20.087 -61.929  15.365  1.00  0.00           O
ATOM   1376  N   GLN A 102     -18.038 -62.068  16.167  1.00  0.00           N
ATOM   1377  HN  GLN A 102     -17.462 -62.455  16.882  1.00  0.00           H
ATOM   1378  CA  GLN A 102     -17.546 -60.856  15.577  1.00  0.00           C
ATOM   1379  HA  GLN A 102     -18.193 -60.012  15.751  1.00  0.00           H
ATOM   1380  CB  GLN A 102     -16.174 -60.626  16.235  1.00  0.00           C
ATOM   1381  HB1 GLN A 102     -15.581 -61.568  16.322  1.00  0.00           H
ATOM   1382  HB2 GLN A 102     -15.563 -59.937  15.609  1.00  0.00           H
ATOM   1383  CG  GLN A 102     -16.158 -59.938  17.592  1.00  0.00           C
ATOM   1384  HG1 GLN A 102     -16.266 -60.689  18.399  1.00  0.00           H
ATOM   1385  HG2 GLN A 102     -15.149 -59.481  17.666  1.00  0.00           H
ATOM   1386  CD  GLN A 102     -17.240 -58.889  17.838  1.00  0.00           C
ATOM   1387  OE1 GLN A 102     -17.386 -57.945  17.066  1.00  0.00           O
ATOM   1388  NE2 GLN A 102     -18.121 -59.159  18.833  1.00  0.00           N
ATOM   1389 1HE2 GLN A 102     -18.596 -58.382  19.256  1.00  0.00           H
ATOM   1390 2HE2 GLN A 102     -17.911 -59.949  19.417  1.00  0.00           H
ATOM   1391  C   GLN A 102     -17.534 -60.864  14.088  1.00  0.00           C
ATOM   1392  O   GLN A 102     -17.987 -59.941  13.405  1.00  0.00           O
ATOM   1393  N   LEU A 103     -16.973 -61.970  13.563  1.00  0.00           N
ATOM   1394  HN  LEU A 103     -16.485 -62.588  14.180  1.00  0.00           H
ATOM   1395  CA  LEU A 103     -16.825 -62.348  12.195  1.00  0.00           C
ATOM   1396  HA  LEU A 103     -16.434 -61.497  11.663  1.00  0.00           H
ATOM   1397  CB  LEU A 103     -15.923 -63.593  12.136  1.00  0.00           C
ATOM   1398  HB1 LEU A 103     -14.998 -63.265  12.647  1.00  0.00           H
ATOM   1399  HB2 LEU A 103     -16.271 -64.469  12.719  1.00  0.00           H
ATOM   1400  CG  LEU A 103     -15.587 -64.053  10.708  1.00  0.00           C
ATOM   1401  HG  LEU A 103     -15.565 -63.153  10.047  1.00  0.00           H
ATOM   1402  CD1 LEU A 103     -14.197 -64.704  10.628  1.00  0.00           C
ATOM   1403 1HD1 LEU A 103     -13.830 -64.853   9.586  1.00  0.00           H
ATOM   1404 2HD1 LEU A 103     -13.402 -64.106  11.110  1.00  0.00           H
ATOM   1405 3HD1 LEU A 103     -14.303 -65.730  11.028  1.00  0.00           H
ATOM   1406  CD2 LEU A 103     -16.591 -65.057  10.130  1.00  0.00           C
ATOM   1407 1HD2 LEU A 103     -16.633 -66.014  10.705  1.00  0.00           H
ATOM   1408 2HD2 LEU A 103     -17.651 -64.733   9.990  1.00  0.00           H
ATOM   1409 3HD2 LEU A 103     -16.234 -65.343   9.110  1.00  0.00           H
ATOM   1410  C   LEU A 103     -18.106 -62.634  11.493  1.00  0.00           C
ATOM   1411  O   LEU A 103     -18.386 -62.039  10.451  1.00  0.00           O
ATOM   1412  N   LEU A 104     -19.026 -63.495  11.950  1.00  0.00           N
ATOM   1413  HN  LEU A 104     -18.792 -64.072  12.725  1.00  0.00           H
ATOM   1414  CA  LEU A 104     -20.356 -63.753  11.485  1.00  0.00           C
ATOM   1415  HA  LEU A 104     -20.288 -64.102  10.464  1.00  0.00           H
ATOM   1416  CB  LEU A 104     -21.043 -64.946  12.173  1.00  0.00           C
ATOM   1417  HB1 LEU A 104     -22.082 -64.939  11.793  1.00  0.00           H
ATOM   1418  HB2 LEU A 104     -21.010 -64.877  13.279  1.00  0.00           H
ATOM   1419  CG  LEU A 104     -20.344 -66.255  11.742  1.00  0.00           C
ATOM   1420  HG  LEU A 104     -19.242 -66.079  11.766  1.00  0.00           H
ATOM   1421  CD1 LEU A 104     -20.736 -67.422  12.659  1.00  0.00           C
ATOM   1422 1HD1 LEU A 104     -21.778 -67.782  12.459  1.00  0.00           H
ATOM   1423 2HD1 LEU A 104     -19.922 -68.145  12.455  1.00  0.00           H
ATOM   1424 3HD1 LEU A 104     -20.632 -67.204  13.742  1.00  0.00           H
ATOM   1425  CD2 LEU A 104     -20.721 -66.583  10.280  1.00  0.00           C
ATOM   1426 1HD2 LEU A 104     -20.322 -67.603  10.096  1.00  0.00           H
ATOM   1427 2HD2 LEU A 104     -21.820 -66.638  10.190  1.00  0.00           H
ATOM   1428 3HD2 LEU A 104     -20.201 -65.921   9.557  1.00  0.00           H
ATOM   1429  C   LEU A 104     -21.234 -62.556  11.495  1.00  0.00           C
ATOM   1430  O   LEU A 104     -22.031 -62.535  10.547  1.00  0.00           O
ATOM   1431  N   THR A 105     -21.228 -61.658  12.495  1.00  0.00           N
ATOM   1432  HN  THR A 105     -20.763 -61.882  13.346  1.00  0.00           H
ATOM   1433  CA  THR A 105     -21.968 -60.433  12.452  1.00  0.00           C
ATOM   1434  HA  THR A 105     -22.981 -60.751  12.253  1.00  0.00           H
ATOM   1435  CB  THR A 105     -22.096 -59.866  13.831  1.00  0.00           C
ATOM   1436  HB  THR A 105     -21.135 -59.462  14.228  1.00  0.00           H
ATOM   1437  OG1 THR A 105     -22.515 -60.825  14.800  1.00  0.00           O
ATOM   1438  HG1 THR A 105     -21.680 -61.177  15.117  1.00  0.00           H
ATOM   1439  CG2 THR A 105     -23.082 -58.697  13.773  1.00  0.00           C
ATOM   1440 1HG2 THR A 105     -22.612 -57.909  13.154  1.00  0.00           H
ATOM   1441 2HG2 THR A 105     -24.075 -58.989  13.345  1.00  0.00           H
ATOM   1442 3HG2 THR A 105     -23.307 -58.283  14.771  1.00  0.00           H
ATOM   1443  C   THR A 105     -21.470 -59.439  11.448  1.00  0.00           C
ATOM   1444  O   THR A 105     -22.215 -58.735  10.782  1.00  0.00           O
ATOM   1445  N   GLY A 106     -20.151 -59.385  11.201  1.00  0.00           N
ATOM   1446  HN  GLY A 106     -19.539 -59.974  11.724  1.00  0.00           H
ATOM   1447  CA  GLY A 106     -19.609 -58.527  10.203  1.00  0.00           C
ATOM   1448  HA1 GLY A 106     -20.192 -57.615  10.182  1.00  0.00           H
ATOM   1449  HA2 GLY A 106     -18.553 -58.433  10.410  1.00  0.00           H
ATOM   1450  C   GLY A 106     -19.734 -59.183   8.862  1.00  0.00           C
ATOM   1451  O   GLY A 106     -19.859 -58.426   7.900  1.00  0.00           O
ATOM   1452  N   LEU A 107     -19.744 -60.516   8.745  1.00  0.00           N
ATOM   1453  HN  LEU A 107     -19.442 -61.116   9.481  1.00  0.00           H
ATOM   1454  CA  LEU A 107     -20.010 -61.187   7.500  1.00  0.00           C
ATOM   1455  HA  LEU A 107     -19.432 -60.731   6.719  1.00  0.00           H
ATOM   1456  CB  LEU A 107     -19.478 -62.633   7.568  1.00  0.00           C
ATOM   1457  HB1 LEU A 107     -18.391 -62.523   7.751  1.00  0.00           H
ATOM   1458  HB2 LEU A 107     -19.930 -63.105   8.461  1.00  0.00           H
ATOM   1459  CG  LEU A 107     -19.750 -63.613   6.411  1.00  0.00           C
ATOM   1460  HG  LEU A 107     -20.841 -63.535   6.257  1.00  0.00           H
ATOM   1461  CD1 LEU A 107     -19.029 -63.169   5.129  1.00  0.00           C
ATOM   1462 1HD1 LEU A 107     -19.368 -62.138   4.880  1.00  0.00           H
ATOM   1463 2HD1 LEU A 107     -19.311 -63.741   4.221  1.00  0.00           H
ATOM   1464 3HD1 LEU A 107     -17.917 -63.252   5.171  1.00  0.00           H
ATOM   1465  CD2 LEU A 107     -19.312 -65.059   6.716  1.00  0.00           C
ATOM   1466 1HD2 LEU A 107     -18.301 -65.060   7.187  1.00  0.00           H
ATOM   1467 2HD2 LEU A 107     -19.388 -65.710   5.823  1.00  0.00           H
ATOM   1468 3HD2 LEU A 107     -19.894 -65.475   7.567  1.00  0.00           H
ATOM   1469  C   LEU A 107     -21.445 -61.141   7.110  1.00  0.00           C
ATOM   1470  O   LEU A 107     -21.793 -61.065   5.931  1.00  0.00           O
ATOM   1471  N   TYR A 108     -22.387 -61.209   8.059  1.00  0.00           N
ATOM   1472  HN  TYR A 108     -22.163 -61.430   9.000  1.00  0.00           H
ATOM   1473  CA  TYR A 108     -23.801 -61.119   7.834  1.00  0.00           C
ATOM   1474  HA  TYR A 108     -24.070 -61.780   7.021  1.00  0.00           H
ATOM   1475  CB  TYR A 108     -24.483 -61.481   9.158  1.00  0.00           C
ATOM   1476  HB1 TYR A 108     -24.011 -60.936  10.007  1.00  0.00           H
ATOM   1477  HB2 TYR A 108     -24.334 -62.565   9.376  1.00  0.00           H
ATOM   1478  CG  TYR A 108     -25.955 -61.266   9.271  1.00  0.00           C
ATOM   1479  CD1 TYR A 108     -26.840 -62.167   8.727  1.00  0.00           C
ATOM   1480  HD1 TYR A 108     -26.432 -62.921   8.086  1.00  0.00           H
ATOM   1481  CE1 TYR A 108     -28.177 -62.112   9.057  1.00  0.00           C
ATOM   1482  HE1 TYR A 108     -28.897 -62.848   8.717  1.00  0.00           H
ATOM   1483  CZ  TYR A 108     -28.664 -61.114   9.864  1.00  0.00           C
ATOM   1484  OH  TYR A 108     -30.053 -61.070  10.145  1.00  0.00           O
ATOM   1485  HH  TYR A 108     -30.315 -60.142  10.150  1.00  0.00           H
ATOM   1486  CD2 TYR A 108     -26.487 -60.297  10.089  1.00  0.00           C
ATOM   1487  HD2 TYR A 108     -25.763 -59.617  10.509  1.00  0.00           H
ATOM   1488  CE2 TYR A 108     -27.821 -60.185  10.410  1.00  0.00           C
ATOM   1489  HE2 TYR A 108     -28.084 -59.358  11.061  1.00  0.00           H
ATOM   1490  C   TYR A 108     -24.251 -59.847   7.193  1.00  0.00           C
ATOM   1491  O   TYR A 108     -24.950 -59.931   6.192  1.00  0.00           O
ATOM   1492  N   PHE A 109     -23.745 -58.688   7.631  1.00  0.00           N
ATOM   1493  HN  PHE A 109     -23.169 -58.811   8.443  1.00  0.00           H
ATOM   1494  CA  PHE A 109     -24.019 -57.375   7.129  1.00  0.00           C
ATOM   1495  HA  PHE A 109     -25.056 -57.445   6.826  1.00  0.00           H
ATOM   1496  CB  PHE A 109     -23.819 -56.151   8.033  1.00  0.00           C
ATOM   1497  HB1 PHE A 109     -22.811 -56.076   8.498  1.00  0.00           H
ATOM   1498  HB2 PHE A 109     -23.961 -55.251   7.396  1.00  0.00           H
ATOM   1499  CG  PHE A 109     -24.854 -56.219   9.095  1.00  0.00           C
ATOM   1500  CD1 PHE A 109     -26.182 -55.947   8.815  1.00  0.00           C
ATOM   1501  HD1 PHE A 109     -26.605 -55.619   7.886  1.00  0.00           H
ATOM   1502  CE1 PHE A 109     -27.109 -56.282   9.771  1.00  0.00           C
ATOM   1503  HE1 PHE A 109     -28.161 -56.203   9.508  1.00  0.00           H
ATOM   1504  CZ  PHE A 109     -26.784 -56.865  10.964  1.00  0.00           C
ATOM   1505  HZ  PHE A 109     -27.461 -57.053  11.791  1.00  0.00           H
ATOM   1506  CD2 PHE A 109     -24.449 -56.487  10.384  1.00  0.00           C
ATOM   1507  HD2 PHE A 109     -23.418 -56.658  10.635  1.00  0.00           H
ATOM   1508  CE2 PHE A 109     -25.446 -56.804  11.275  1.00  0.00           C
ATOM   1509  HE2 PHE A 109     -25.267 -57.201  12.267  1.00  0.00           H
ATOM   1510  C   PHE A 109     -23.335 -57.187   5.820  1.00  0.00           C
ATOM   1511  O   PHE A 109     -23.908 -56.632   4.884  1.00  0.00           O
ATOM   1512  N   ILE A 110     -22.084 -57.653   5.622  1.00  0.00           N
ATOM   1513  HN  ILE A 110     -21.524 -57.958   6.394  1.00  0.00           H
ATOM   1514  CA  ILE A 110     -21.342 -57.378   4.429  1.00  0.00           C
ATOM   1515  HA  ILE A 110     -21.470 -56.316   4.321  1.00  0.00           H
ATOM   1516  CB  ILE A 110     -19.889 -57.764   4.576  1.00  0.00           C
ATOM   1517  HB  ILE A 110     -19.742 -58.671   5.201  1.00  0.00           H
ATOM   1518  CG2 ILE A 110     -19.193 -58.111   3.258  1.00  0.00           C
ATOM   1519 1HG2 ILE A 110     -18.158 -58.504   3.361  1.00  0.00           H
ATOM   1520 2HG2 ILE A 110     -19.105 -57.238   2.578  1.00  0.00           H
ATOM   1521 3HG2 ILE A 110     -19.750 -58.819   2.602  1.00  0.00           H
ATOM   1522  CG1 ILE A 110     -19.139 -56.688   5.379  1.00  0.00           C
ATOM   1523 1HG1 ILE A 110     -19.701 -56.404   6.286  1.00  0.00           H
ATOM   1524 2HG1 ILE A 110     -19.166 -55.857   4.637  1.00  0.00           H
ATOM   1525  CD  ILE A 110     -17.743 -57.127   5.837  1.00  0.00           C
ATOM   1526  HD1 ILE A 110     -17.130 -57.240   4.920  1.00  0.00           H
ATOM   1527  HD2 ILE A 110     -17.342 -56.469   6.631  1.00  0.00           H
ATOM   1528  HD3 ILE A 110     -17.894 -58.149   6.244  1.00  0.00           H
ATOM   1529  C   ILE A 110     -22.021 -57.963   3.243  1.00  0.00           C
ATOM   1530  O   ILE A 110     -22.197 -57.329   2.198  1.00  0.00           O
ATOM   1531  N   GLY A 111     -22.435 -59.240   3.313  1.00  0.00           N
ATOM   1532  HN  GLY A 111     -22.178 -59.884   4.025  1.00  0.00           H
ATOM   1533  CA  GLY A 111     -23.191 -59.953   2.329  1.00  0.00           C
ATOM   1534  HA1 GLY A 111     -23.488 -60.936   2.637  1.00  0.00           H
ATOM   1535  HA2 GLY A 111     -22.732 -59.992   1.350  1.00  0.00           H
ATOM   1536  C   GLY A 111     -24.477 -59.266   2.046  1.00  0.00           C
ATOM   1537  O   GLY A 111     -24.780 -59.046   0.882  1.00  0.00           O
ATOM   1538  N   PHE A 112     -25.261 -58.857   3.070  1.00  0.00           N
ATOM   1539  HN  PHE A 112     -25.021 -58.946   4.030  1.00  0.00           H
ATOM   1540  CA  PHE A 112     -26.611 -58.419   2.904  1.00  0.00           C
ATOM   1541  HA  PHE A 112     -27.126 -59.071   2.203  1.00  0.00           H
ATOM   1542  CB  PHE A 112     -27.327 -58.508   4.262  1.00  0.00           C
ATOM   1543  HB1 PHE A 112     -26.656 -57.972   4.965  1.00  0.00           H
ATOM   1544  HB2 PHE A 112     -27.608 -59.522   4.596  1.00  0.00           H
ATOM   1545  CG  PHE A 112     -28.643 -57.818   4.336  1.00  0.00           C
ATOM   1546  CD1 PHE A 112     -29.580 -57.893   3.334  1.00  0.00           C
ATOM   1547  HD1 PHE A 112     -29.347 -58.487   2.462  1.00  0.00           H
ATOM   1548  CE1 PHE A 112     -30.706 -57.099   3.337  1.00  0.00           C
ATOM   1549  HE1 PHE A 112     -31.477 -57.155   2.581  1.00  0.00           H
ATOM   1550  CZ  PHE A 112     -30.830 -56.161   4.332  1.00  0.00           C
ATOM   1551  HZ  PHE A 112     -31.692 -55.521   4.288  1.00  0.00           H
ATOM   1552  CD2 PHE A 112     -28.905 -56.988   5.408  1.00  0.00           C
ATOM   1553  HD2 PHE A 112     -28.298 -57.015   6.295  1.00  0.00           H
ATOM   1554  CE2 PHE A 112     -30.019 -56.186   5.455  1.00  0.00           C
ATOM   1555  HE2 PHE A 112     -30.184 -55.565   6.318  1.00  0.00           H
ATOM   1556  C   PHE A 112     -26.542 -57.043   2.337  1.00  0.00           C
ATOM   1557  O   PHE A 112     -27.437 -56.619   1.598  1.00  0.00           O
ATOM   1558  N   PHE A 113     -25.516 -56.241   2.690  1.00  0.00           N
ATOM   1559  HN  PHE A 113     -24.816 -56.382   3.377  1.00  0.00           H
ATOM   1560  CA  PHE A 113     -25.437 -54.958   2.064  1.00  0.00           C
ATOM   1561  HA  PHE A 113     -26.389 -54.523   1.762  1.00  0.00           H
ATOM   1562  CB  PHE A 113     -24.671 -53.994   2.990  1.00  0.00           C
ATOM   1563  HB1 PHE A 113     -24.284 -53.069   2.524  1.00  0.00           H
ATOM   1564  HB2 PHE A 113     -23.767 -54.416   3.484  1.00  0.00           H
ATOM   1565  CG  PHE A 113     -25.506 -53.609   4.168  1.00  0.00           C
ATOM   1566  CD1 PHE A 113     -26.872 -53.468   4.184  1.00  0.00           C
ATOM   1567  HD1 PHE A 113     -27.486 -53.686   3.327  1.00  0.00           H
ATOM   1568  CE1 PHE A 113     -27.501 -53.161   5.376  1.00  0.00           C
ATOM   1569  HE1 PHE A 113     -28.562 -53.005   5.396  1.00  0.00           H
ATOM   1570  CZ  PHE A 113     -26.764 -52.980   6.525  1.00  0.00           C
ATOM   1571  HZ  PHE A 113     -27.285 -52.563   7.371  1.00  0.00           H
ATOM   1572  CD2 PHE A 113     -24.750 -53.407   5.292  1.00  0.00           C
ATOM   1573  HD2 PHE A 113     -23.675 -53.485   5.290  1.00  0.00           H
ATOM   1574  CE2 PHE A 113     -25.397 -52.957   6.430  1.00  0.00           C
ATOM   1575  HE2 PHE A 113     -24.767 -52.721   7.282  1.00  0.00           H
ATOM   1576  C   PHE A 113     -24.738 -54.938   0.752  1.00  0.00           C
ATOM   1577  O   PHE A 113     -25.017 -54.094  -0.105  1.00  0.00           O
ATOM   1578  N   SER A 114     -23.752 -55.827   0.500  1.00  0.00           N
ATOM   1579  HN  SER A 114     -23.338 -56.437   1.163  1.00  0.00           H
ATOM   1580  CA  SER A 114     -23.187 -55.921  -0.808  1.00  0.00           C
ATOM   1581  HA  SER A 114     -22.817 -54.983  -1.201  1.00  0.00           H
ATOM   1582  CB  SER A 114     -21.946 -56.834  -0.814  1.00  0.00           C
ATOM   1583  HB1 SER A 114     -22.231 -57.892  -0.613  1.00  0.00           H
ATOM   1584  HB2 SER A 114     -21.510 -56.906  -1.843  1.00  0.00           H
ATOM   1585  OG  SER A 114     -20.946 -56.299   0.034  1.00  0.00           O
ATOM   1586  HG1 SER A 114     -21.206 -56.681   0.873  1.00  0.00           H
ATOM   1587  C   SER A 114     -24.138 -56.452  -1.826  1.00  0.00           C
ATOM   1588  O   SER A 114     -24.077 -56.013  -2.983  1.00  0.00           O
ATOM   1589  N   GLY A 115     -25.049 -57.376  -1.484  1.00  0.00           N
ATOM   1590  HN  GLY A 115     -25.142 -57.671  -0.539  1.00  0.00           H
ATOM   1591  CA  GLY A 115     -26.138 -57.703  -2.350  1.00  0.00           C
ATOM   1592  HA1 GLY A 115     -26.959 -58.143  -1.805  1.00  0.00           H
ATOM   1593  HA2 GLY A 115     -25.728 -58.386  -3.082  1.00  0.00           H
ATOM   1594  C   GLY A 115     -26.784 -56.529  -3.023  1.00  0.00           C
ATOM   1595  O   GLY A 115     -26.812 -56.456  -4.253  1.00  0.00           O
ATOM   1596  N   ILE A 116     -27.321 -55.521  -2.318  1.00  0.00           N
ATOM   1597  HN  ILE A 116     -27.141 -55.374  -1.345  1.00  0.00           H
ATOM   1598  CA  ILE A 116     -28.080 -54.501  -2.963  1.00  0.00           C
ATOM   1599  HA  ILE A 116     -28.786 -54.945  -3.651  1.00  0.00           H
ATOM   1600  CB  ILE A 116     -28.877 -53.790  -1.905  1.00  0.00           C
ATOM   1601  HB  ILE A 116     -29.253 -54.579  -1.205  1.00  0.00           H
ATOM   1602  CG2 ILE A 116     -28.155 -52.688  -1.119  1.00  0.00           C
ATOM   1603 1HG2 ILE A 116     -28.109 -51.707  -1.638  1.00  0.00           H
ATOM   1604 2HG2 ILE A 116     -27.102 -52.946  -0.883  1.00  0.00           H
ATOM   1605 3HG2 ILE A 116     -28.520 -52.551  -0.069  1.00  0.00           H
ATOM   1606  CG1 ILE A 116     -30.182 -53.257  -2.522  1.00  0.00           C
ATOM   1607 1HG1 ILE A 116     -30.032 -52.615  -3.420  1.00  0.00           H
ATOM   1608 2HG1 ILE A 116     -30.796 -54.117  -2.856  1.00  0.00           H
ATOM   1609  CD  ILE A 116     -31.067 -52.502  -1.535  1.00  0.00           C
ATOM   1610  HD1 ILE A 116     -32.082 -52.280  -1.919  1.00  0.00           H
ATOM   1611  HD2 ILE A 116     -31.219 -53.183  -0.667  1.00  0.00           H
ATOM   1612  HD3 ILE A 116     -30.680 -51.561  -1.094  1.00  0.00           H
ATOM   1613  C   ILE A 116     -27.305 -53.550  -3.816  1.00  0.00           C
ATOM   1614  O   ILE A 116     -27.757 -52.953  -4.793  1.00  0.00           O
ATOM   1615  N   PHE A 117     -26.025 -53.379  -3.447  1.00  0.00           N
ATOM   1616  HN  PHE A 117     -25.639 -53.935  -2.724  1.00  0.00           H
ATOM   1617  CA  PHE A 117     -25.097 -52.602  -4.217  1.00  0.00           C
ATOM   1618  HA  PHE A 117     -25.592 -51.716  -4.584  1.00  0.00           H
ATOM   1619  CB  PHE A 117     -23.755 -52.302  -3.528  1.00  0.00           C
ATOM   1620  HB1 PHE A 117     -23.288 -53.277  -3.265  1.00  0.00           H
ATOM   1621  HB2 PHE A 117     -23.101 -51.671  -4.161  1.00  0.00           H
ATOM   1622  CG  PHE A 117     -23.881 -51.582  -2.219  1.00  0.00           C
ATOM   1623  CD1 PHE A 117     -22.819 -51.558  -1.345  1.00  0.00           C
ATOM   1624  HD1 PHE A 117     -21.860 -51.894  -1.723  1.00  0.00           H
ATOM   1625  CE1 PHE A 117     -22.895 -51.027  -0.081  1.00  0.00           C
ATOM   1626  HE1 PHE A 117     -21.972 -50.934   0.472  1.00  0.00           H
ATOM   1627  CZ  PHE A 117     -24.085 -50.518   0.369  1.00  0.00           C
ATOM   1628  HZ  PHE A 117     -24.118 -50.061   1.344  1.00  0.00           H
ATOM   1629  CD2 PHE A 117     -25.043 -50.995  -1.780  1.00  0.00           C
ATOM   1630  HD2 PHE A 117     -25.922 -50.933  -2.389  1.00  0.00           H
ATOM   1631  CE2 PHE A 117     -25.144 -50.486  -0.510  1.00  0.00           C
ATOM   1632  HE2 PHE A 117     -25.982 -49.911  -0.124  1.00  0.00           H
ATOM   1633  C   PHE A 117     -24.670 -53.215  -5.505  1.00  0.00           C
ATOM   1634  O   PHE A 117     -24.602 -52.498  -6.507  1.00  0.00           O
ATOM   1635  N   PHE A 118     -24.566 -54.556  -5.581  1.00  0.00           N
ATOM   1636  HN  PHE A 118     -24.742 -55.107  -4.769  1.00  0.00           H
ATOM   1637  CA  PHE A 118     -24.381 -55.185  -6.854  1.00  0.00           C
ATOM   1638  HA  PHE A 118     -23.758 -54.521  -7.433  1.00  0.00           H
ATOM   1639  CB  PHE A 118     -23.647 -56.537  -6.777  1.00  0.00           C
ATOM   1640  HB1 PHE A 118     -24.053 -57.174  -5.956  1.00  0.00           H
ATOM   1641  HB2 PHE A 118     -23.606 -57.008  -7.775  1.00  0.00           H
ATOM   1642  CG  PHE A 118     -22.256 -56.216  -6.355  1.00  0.00           C
ATOM   1643  CD1 PHE A 118     -21.433 -55.526  -7.216  1.00  0.00           C
ATOM   1644  HD1 PHE A 118     -21.866 -55.252  -8.167  1.00  0.00           H
ATOM   1645  CE1 PHE A 118     -20.094 -55.349  -7.015  1.00  0.00           C
ATOM   1646  HE1 PHE A 118     -19.458 -54.969  -7.795  1.00  0.00           H
ATOM   1647  CZ  PHE A 118     -19.595 -55.682  -5.772  1.00  0.00           C
ATOM   1648  HZ  PHE A 118     -18.544 -55.451  -5.618  1.00  0.00           H
ATOM   1649  CD2 PHE A 118     -21.709 -56.549  -5.138  1.00  0.00           C
ATOM   1650  HD2 PHE A 118     -22.278 -57.101  -4.408  1.00  0.00           H
ATOM   1651  CE2 PHE A 118     -20.397 -56.280  -4.838  1.00  0.00           C
ATOM   1652  HE2 PHE A 118     -19.951 -56.561  -3.887  1.00  0.00           H
ATOM   1653  C   PHE A 118     -25.664 -55.280  -7.608  1.00  0.00           C
ATOM   1654  O   PHE A 118     -25.609 -55.295  -8.838  1.00  0.00           O
ATOM   1655  N   ILE A 119     -26.856 -55.232  -6.988  1.00  0.00           N
ATOM   1656  HN  ILE A 119     -26.779 -55.352  -6.010  1.00  0.00           H
ATOM   1657  CA  ILE A 119     -28.056 -55.038  -7.735  1.00  0.00           C
ATOM   1658  HA  ILE A 119     -28.164 -55.724  -8.557  1.00  0.00           H
ATOM   1659  CB  ILE A 119     -29.282 -55.309  -6.908  1.00  0.00           C
ATOM   1660  HB  ILE A 119     -29.186 -54.650  -6.021  1.00  0.00           H
ATOM   1661  CG2 ILE A 119     -30.545 -54.787  -7.623  1.00  0.00           C
ATOM   1662 1HG2 ILE A 119     -30.599 -53.686  -7.674  1.00  0.00           H
ATOM   1663 2HG2 ILE A 119     -30.566 -55.142  -8.674  1.00  0.00           H
ATOM   1664 3HG2 ILE A 119     -31.405 -55.144  -7.014  1.00  0.00           H
ATOM   1665  CG1 ILE A 119     -29.461 -56.783  -6.506  1.00  0.00           C
ATOM   1666 1HG1 ILE A 119     -28.561 -57.262  -6.065  1.00  0.00           H
ATOM   1667 2HG1 ILE A 119     -29.828 -57.289  -7.419  1.00  0.00           H
ATOM   1668  CD  ILE A 119     -30.550 -57.111  -5.493  1.00  0.00           C
ATOM   1669  HD1 ILE A 119     -30.302 -58.054  -4.947  1.00  0.00           H
ATOM   1670  HD2 ILE A 119     -31.561 -57.243  -5.950  1.00  0.00           H
ATOM   1671  HD3 ILE A 119     -30.443 -56.346  -4.695  1.00  0.00           H
ATOM   1672  C   ILE A 119     -28.075 -53.699  -8.400  1.00  0.00           C
ATOM   1673  O   ILE A 119     -28.381 -53.618  -9.584  1.00  0.00           O
ATOM   1674  N   ILE A 120     -27.783 -52.562  -7.732  1.00  0.00           N
ATOM   1675  HN  ILE A 120     -27.666 -52.793  -6.773  1.00  0.00           H
ATOM   1676  CA  ILE A 120     -27.673 -51.233  -8.253  1.00  0.00           C
ATOM   1677  HA  ILE A 120     -28.604 -50.803  -8.605  1.00  0.00           H
ATOM   1678  CB  ILE A 120     -27.191 -50.339  -7.155  1.00  0.00           C
ATOM   1679  HB  ILE A 120     -26.502 -51.029  -6.625  1.00  0.00           H
ATOM   1680  CG2 ILE A 120     -26.439 -49.059  -7.581  1.00  0.00           C
ATOM   1681 1HG2 ILE A 120     -25.420 -49.288  -7.959  1.00  0.00           H
ATOM   1682 2HG2 ILE A 120     -26.293 -48.376  -6.725  1.00  0.00           H
ATOM   1683 3HG2 ILE A 120     -27.095 -48.528  -8.305  1.00  0.00           H
ATOM   1684  CG1 ILE A 120     -28.218 -49.929  -6.093  1.00  0.00           C
ATOM   1685 1HG1 ILE A 120     -27.616 -49.506  -5.257  1.00  0.00           H
ATOM   1686 2HG1 ILE A 120     -28.664 -50.881  -5.722  1.00  0.00           H
ATOM   1687  CD  ILE A 120     -29.246 -48.883  -6.531  1.00  0.00           C
ATOM   1688  HD1 ILE A 120     -29.602 -49.184  -7.544  1.00  0.00           H
ATOM   1689  HD2 ILE A 120     -30.118 -48.838  -5.839  1.00  0.00           H
ATOM   1690  HD3 ILE A 120     -28.758 -47.893  -6.470  1.00  0.00           H
ATOM   1691  C   ILE A 120     -26.829 -51.038  -9.452  1.00  0.00           C
ATOM   1692  O   ILE A 120     -27.249 -50.343 -10.375  1.00  0.00           O
ATOM   1693  N   LEU A 121     -25.606 -51.612  -9.399  1.00  0.00           N
ATOM   1694  HN  LEU A 121     -25.292 -52.072  -8.571  1.00  0.00           H
ATOM   1695  CA  LEU A 121     -24.670 -51.785 -10.461  1.00  0.00           C
ATOM   1696  HA  LEU A 121     -24.562 -50.837 -10.970  1.00  0.00           H
ATOM   1697  CB  LEU A 121     -23.295 -52.352 -10.063  1.00  0.00           C
ATOM   1698  HB1 LEU A 121     -23.189 -53.328  -9.559  1.00  0.00           H
ATOM   1699  HB2 LEU A 121     -22.718 -52.506 -11.002  1.00  0.00           H
ATOM   1700  CG  LEU A 121     -22.505 -51.371  -9.182  1.00  0.00           C
ATOM   1701  HG  LEU A 121     -23.210 -51.092  -8.363  1.00  0.00           H
ATOM   1702  CD1 LEU A 121     -22.193 -50.109 -10.006  1.00  0.00           C
ATOM   1703 1HD1 LEU A 121     -23.132 -49.647 -10.372  1.00  0.00           H
ATOM   1704 2HD1 LEU A 121     -21.458 -50.325 -10.809  1.00  0.00           H
ATOM   1705 3HD1 LEU A 121     -21.853 -49.447  -9.176  1.00  0.00           H
ATOM   1706  CD2 LEU A 121     -21.249 -52.006  -8.574  1.00  0.00           C
ATOM   1707 1HD2 LEU A 121     -21.498 -52.872  -7.908  1.00  0.00           H
ATOM   1708 2HD2 LEU A 121     -20.478 -52.377  -9.283  1.00  0.00           H
ATOM   1709 3HD2 LEU A 121     -20.723 -51.249  -7.962  1.00  0.00           H
ATOM   1710  C   LEU A 121     -25.169 -52.665 -11.558  1.00  0.00           C
ATOM   1711  O   LEU A 121     -25.025 -52.363 -12.743  1.00  0.00           O
ATOM   1712  N   LEU A 122     -25.791 -53.805 -11.223  1.00  0.00           N
ATOM   1713  HN  LEU A 122     -25.863 -54.022 -10.249  1.00  0.00           H
ATOM   1714  CA  LEU A 122     -26.359 -54.648 -12.237  1.00  0.00           C
ATOM   1715  HA  LEU A 122     -25.617 -54.850 -12.985  1.00  0.00           H
ATOM   1716  CB  LEU A 122     -26.645 -55.971 -11.506  1.00  0.00           C
ATOM   1717  HB1 LEU A 122     -25.662 -56.340 -11.146  1.00  0.00           H
ATOM   1718  HB2 LEU A 122     -27.296 -55.825 -10.616  1.00  0.00           H
ATOM   1719  CG  LEU A 122     -27.246 -57.129 -12.332  1.00  0.00           C
ATOM   1720  HG  LEU A 122     -28.224 -56.831 -12.768  1.00  0.00           H
ATOM   1721  CD1 LEU A 122     -27.558 -58.275 -11.362  1.00  0.00           C
ATOM   1722 1HD1 LEU A 122     -28.587 -58.265 -10.929  1.00  0.00           H
ATOM   1723 2HD1 LEU A 122     -27.511 -59.311 -11.770  1.00  0.00           H
ATOM   1724 3HD1 LEU A 122     -26.790 -58.326 -10.557  1.00  0.00           H
ATOM   1725  CD2 LEU A 122     -26.355 -57.593 -13.491  1.00  0.00           C
ATOM   1726 1HD2 LEU A 122     -25.583 -58.291 -13.119  1.00  0.00           H
ATOM   1727 2HD2 LEU A 122     -25.787 -56.796 -14.016  1.00  0.00           H
ATOM   1728 3HD2 LEU A 122     -27.053 -58.071 -14.215  1.00  0.00           H
ATOM   1729  C   LEU A 122     -27.483 -54.064 -13.017  1.00  0.00           C
ATOM   1730  O   LEU A 122     -27.697 -54.316 -14.200  1.00  0.00           O
ATOM   1731  N   THR A 123     -28.272 -53.222 -12.324  1.00  0.00           N
ATOM   1732  HN  THR A 123     -28.029 -53.027 -11.375  1.00  0.00           H
ATOM   1733  CA  THR A 123     -29.406 -52.479 -12.794  1.00  0.00           C
ATOM   1734  HA  THR A 123     -30.006 -53.145 -13.405  1.00  0.00           H
ATOM   1735  CB  THR A 123     -30.271 -51.846 -11.742  1.00  0.00           C
ATOM   1736  HB  THR A 123     -29.724 -51.522 -10.829  1.00  0.00           H
ATOM   1737  OG1 THR A 123     -31.200 -52.840 -11.345  1.00  0.00           O
ATOM   1738  HG1 THR A 123     -30.883 -53.161 -10.498  1.00  0.00           H
ATOM   1739  CG2 THR A 123     -31.058 -50.574 -12.098  1.00  0.00           C
ATOM   1740 1HG2 THR A 123     -30.375 -49.700 -12.133  1.00  0.00           H
ATOM   1741 2HG2 THR A 123     -31.636 -50.634 -13.041  1.00  0.00           H
ATOM   1742 3HG2 THR A 123     -31.753 -50.371 -11.252  1.00  0.00           H
ATOM   1743  C   THR A 123     -28.977 -51.385 -13.713  1.00  0.00           C
ATOM   1744  O   THR A 123     -29.362 -51.304 -14.874  1.00  0.00           O
ATOM   1745  N   ILE A 124     -28.054 -50.502 -13.292  1.00  0.00           N
ATOM   1746  HN  ILE A 124     -27.783 -50.524 -12.335  1.00  0.00           H
ATOM   1747  CA  ILE A 124     -27.396 -49.500 -14.063  1.00  0.00           C
ATOM   1748  HA  ILE A 124     -28.201 -48.839 -14.354  1.00  0.00           H
ATOM   1749  CB  ILE A 124     -26.468 -48.641 -13.246  1.00  0.00           C
ATOM   1750  HB  ILE A 124     -25.927 -49.344 -12.579  1.00  0.00           H
ATOM   1751  CG2 ILE A 124     -25.443 -47.806 -14.015  1.00  0.00           C
ATOM   1752 1HG2 ILE A 124     -24.604 -48.313 -14.541  1.00  0.00           H
ATOM   1753 2HG2 ILE A 124     -24.970 -47.028 -13.384  1.00  0.00           H
ATOM   1754 3HG2 ILE A 124     -25.929 -47.248 -14.840  1.00  0.00           H
ATOM   1755  CG1 ILE A 124     -27.296 -47.797 -12.268  1.00  0.00           C
ATOM   1756 1HG1 ILE A 124     -27.998 -48.498 -11.777  1.00  0.00           H
ATOM   1757 2HG1 ILE A 124     -27.916 -46.997 -12.727  1.00  0.00           H
ATOM   1758  CD  ILE A 124     -26.523 -47.115 -11.134  1.00  0.00           C
ATOM   1759  HD1 ILE A 124     -27.250 -46.966 -10.303  1.00  0.00           H
ATOM   1760  HD2 ILE A 124     -25.654 -47.773 -10.908  1.00  0.00           H
ATOM   1761  HD3 ILE A 124     -26.115 -46.146 -11.496  1.00  0.00           H
ATOM   1762  C   ILE A 124     -26.798 -50.150 -15.269  1.00  0.00           C
ATOM   1763  O   ILE A 124     -27.030 -49.667 -16.371  1.00  0.00           O
ATOM   1764  N   ASP A 125     -26.110 -51.302 -15.257  1.00  0.00           N
ATOM   1765  HN  ASP A 125     -25.918 -51.770 -14.391  1.00  0.00           H
ATOM   1766  CA  ASP A 125     -25.621 -51.837 -16.491  1.00  0.00           C
ATOM   1767  HA  ASP A 125     -25.034 -50.985 -16.797  1.00  0.00           H
ATOM   1768  CB  ASP A 125     -24.719 -53.032 -16.148  1.00  0.00           C
ATOM   1769  HB1 ASP A 125     -25.362 -53.871 -15.793  1.00  0.00           H
ATOM   1770  HB2 ASP A 125     -23.865 -52.838 -15.458  1.00  0.00           H
ATOM   1771  CG  ASP A 125     -23.938 -53.613 -17.311  1.00  0.00           C
ATOM   1772  OD1 ASP A 125     -23.195 -52.844 -17.989  1.00  0.00           O
ATOM   1773  OD2 ASP A 125     -24.112 -54.797 -17.700  1.00  0.00           O
ATOM   1774  C   ASP A 125     -26.594 -52.068 -17.602  1.00  0.00           C
ATOM   1775  O   ASP A 125     -26.401 -51.679 -18.753  1.00  0.00           O
ATOM   1776  N   ARG A 126     -27.752 -52.640 -17.262  1.00  0.00           N
ATOM   1777  HN  ARG A 126     -27.916 -52.836 -16.293  1.00  0.00           H
ATOM   1778  CA  ARG A 126     -28.791 -52.814 -18.224  1.00  0.00           C
ATOM   1779  HA  ARG A 126     -28.328 -53.074 -19.166  1.00  0.00           H
ATOM   1780  CB  ARG A 126     -29.749 -53.949 -17.819  1.00  0.00           C
ATOM   1781  HB1 ARG A 126     -29.888 -53.734 -16.740  1.00  0.00           H
ATOM   1782  HB2 ARG A 126     -30.771 -53.742 -18.195  1.00  0.00           H
ATOM   1783  CG  ARG A 126     -29.421 -55.396 -18.182  1.00  0.00           C
ATOM   1784  HG1 ARG A 126     -30.300 -55.956 -17.812  1.00  0.00           H
ATOM   1785  HG2 ARG A 126     -29.499 -55.459 -19.291  1.00  0.00           H
ATOM   1786  CD  ARG A 126     -28.186 -56.126 -17.637  1.00  0.00           C
ATOM   1787  HD1 ARG A 126     -28.046 -57.210 -17.809  1.00  0.00           H
ATOM   1788  HD2 ARG A 126     -28.184 -55.958 -16.544  1.00  0.00           H
ATOM   1789  NE  ARG A 126     -26.998 -55.490 -18.278  1.00  0.00           N
ATOM   1790  HE  ARG A 126     -26.368 -54.877 -17.799  1.00  0.00           H
ATOM   1791  CZ  ARG A 126     -26.619 -55.566 -19.591  1.00  0.00           C
ATOM   1792  NH1 ARG A 126     -27.187 -56.508 -20.410  1.00  0.00           N
ATOM   1793 1HH1 ARG A 126     -26.936 -56.540 -21.377  1.00  0.00           H
ATOM   1794 2HH1 ARG A 126     -27.858 -57.127 -20.011  1.00  0.00           H
ATOM   1795  NH2 ARG A 126     -25.747 -54.709 -20.196  1.00  0.00           N
ATOM   1796 1HH2 ARG A 126     -25.500 -55.125 -21.070  1.00  0.00           H
ATOM   1797 2HH2 ARG A 126     -25.248 -53.992 -19.719  1.00  0.00           H
ATOM   1798  C   ARG A 126     -29.492 -51.540 -18.591  1.00  0.00           C
ATOM   1799  O   ARG A 126     -29.767 -51.425 -19.775  1.00  0.00           O
ATOM   1800  N   TYR A 127     -29.619 -50.609 -17.628  1.00  0.00           N
ATOM   1801  HN  TYR A 127     -29.334 -50.785 -16.692  1.00  0.00           H
ATOM   1802  CA  TYR A 127     -30.028 -49.283 -17.986  1.00  0.00           C
ATOM   1803  HA  TYR A 127     -30.952 -49.347 -18.523  1.00  0.00           H
ATOM   1804  CB  TYR A 127     -30.272 -48.448 -16.717  1.00  0.00           C
ATOM   1805  HB1 TYR A 127     -29.357 -48.469 -16.085  1.00  0.00           H
ATOM   1806  HB2 TYR A 127     -31.031 -49.119 -16.266  1.00  0.00           H
ATOM   1807  CG  TYR A 127     -30.783 -47.058 -16.917  1.00  0.00           C
ATOM   1808  CD1 TYR A 127     -31.931 -46.902 -17.646  1.00  0.00           C
ATOM   1809  HD1 TYR A 127     -32.433 -47.739 -18.118  1.00  0.00           H
ATOM   1810  CE1 TYR A 127     -32.511 -45.654 -17.730  1.00  0.00           C
ATOM   1811  HE1 TYR A 127     -33.511 -45.564 -18.129  1.00  0.00           H
ATOM   1812  CZ  TYR A 127     -31.787 -44.564 -17.305  1.00  0.00           C
ATOM   1813  OH  TYR A 127     -32.252 -43.273 -17.646  1.00  0.00           O
ATOM   1814  HH  TYR A 127     -33.195 -43.181 -17.505  1.00  0.00           H
ATOM   1815  CD2 TYR A 127     -30.196 -45.992 -16.276  1.00  0.00           C
ATOM   1816  HD2 TYR A 127     -29.421 -46.044 -15.511  1.00  0.00           H
ATOM   1817  CE2 TYR A 127     -30.641 -44.725 -16.557  1.00  0.00           C
ATOM   1818  HE2 TYR A 127     -30.094 -43.907 -16.126  1.00  0.00           H
ATOM   1819  C   TYR A 127     -29.254 -48.597 -19.059  1.00  0.00           C
ATOM   1820  O   TYR A 127     -29.809 -48.134 -20.044  1.00  0.00           O
ATOM   1821  N   LEU A 128     -27.931 -48.549 -18.824  1.00  0.00           N
ATOM   1822  HN  LEU A 128     -27.454 -48.748 -17.966  1.00  0.00           H
ATOM   1823  CA  LEU A 128     -26.972 -47.985 -19.729  1.00  0.00           C
ATOM   1824  HA  LEU A 128     -27.172 -46.926 -19.722  1.00  0.00           H
ATOM   1825  CB  LEU A 128     -25.568 -48.048 -19.119  1.00  0.00           C
ATOM   1826  HB1 LEU A 128     -24.791 -47.733 -19.848  1.00  0.00           H
ATOM   1827  HB2 LEU A 128     -25.259 -49.010 -18.644  1.00  0.00           H
ATOM   1828  CG  LEU A 128     -25.446 -47.088 -17.920  1.00  0.00           C
ATOM   1829  HG  LEU A 128     -26.190 -47.448 -17.177  1.00  0.00           H
ATOM   1830  CD1 LEU A 128     -24.051 -47.251 -17.312  1.00  0.00           C
ATOM   1831 1HD1 LEU A 128     -23.869 -46.641 -16.396  1.00  0.00           H
ATOM   1832 2HD1 LEU A 128     -23.228 -46.940 -17.986  1.00  0.00           H
ATOM   1833 3HD1 LEU A 128     -23.879 -48.319 -17.077  1.00  0.00           H
ATOM   1834  CD2 LEU A 128     -25.792 -45.597 -18.104  1.00  0.00           C
ATOM   1835 1HD2 LEU A 128     -26.847 -45.460 -18.396  1.00  0.00           H
ATOM   1836 2HD2 LEU A 128     -25.516 -45.052 -17.171  1.00  0.00           H
ATOM   1837 3HD2 LEU A 128     -25.145 -45.176 -18.906  1.00  0.00           H
ATOM   1838  C   LEU A 128     -27.011 -48.607 -21.085  1.00  0.00           C
ATOM   1839  O   LEU A 128     -27.057 -47.851 -22.060  1.00  0.00           O
ATOM   1840  N   ALA A 129     -27.085 -49.944 -21.127  1.00  0.00           N
ATOM   1841  HN  ALA A 129     -27.130 -50.464 -20.275  1.00  0.00           H
ATOM   1842  CA  ALA A 129     -27.257 -50.599 -22.390  1.00  0.00           C
ATOM   1843  HA  ALA A 129     -26.436 -50.208 -22.965  1.00  0.00           H
ATOM   1844  CB  ALA A 129     -27.171 -52.125 -22.373  1.00  0.00           C
ATOM   1845  HB1 ALA A 129     -27.294 -52.662 -23.340  1.00  0.00           H
ATOM   1846  HB2 ALA A 129     -26.230 -52.486 -21.903  1.00  0.00           H
ATOM   1847  HB3 ALA A 129     -27.868 -52.486 -21.584  1.00  0.00           H
ATOM   1848  C   ALA A 129     -28.503 -50.319 -23.164  1.00  0.00           C
ATOM   1849  O   ALA A 129     -28.455 -50.103 -24.377  1.00  0.00           O
ATOM   1850  N   VAL A 130     -29.653 -50.431 -22.471  1.00  0.00           N
ATOM   1851  HN  VAL A 130     -29.617 -50.651 -21.497  1.00  0.00           H
ATOM   1852  CA  VAL A 130     -30.949 -50.239 -23.032  1.00  0.00           C
ATOM   1853  HA  VAL A 130     -30.911 -50.800 -23.957  1.00  0.00           H
ATOM   1854  CB  VAL A 130     -32.038 -50.799 -22.181  1.00  0.00           C
ATOM   1855  HB  VAL A 130     -31.908 -50.560 -21.101  1.00  0.00           H
ATOM   1856  CG1 VAL A 130     -33.399 -50.268 -22.657  1.00  0.00           C
ATOM   1857 1HG1 VAL A 130     -34.233 -50.849 -22.195  1.00  0.00           H
ATOM   1858 2HG1 VAL A 130     -33.610 -50.496 -23.722  1.00  0.00           H
ATOM   1859 3HG1 VAL A 130     -33.550 -49.206 -22.377  1.00  0.00           H
ATOM   1860  CG2 VAL A 130     -32.017 -52.330 -22.336  1.00  0.00           C
ATOM   1861 1HG2 VAL A 130     -32.692 -52.824 -21.603  1.00  0.00           H
ATOM   1862 2HG2 VAL A 130     -32.244 -52.541 -23.409  1.00  0.00           H
ATOM   1863 3HG2 VAL A 130     -30.997 -52.671 -22.059  1.00  0.00           H
ATOM   1864  C   VAL A 130     -31.207 -48.893 -23.628  1.00  0.00           C
ATOM   1865  O   VAL A 130     -31.754 -48.775 -24.725  1.00  0.00           O
ATOM   1866  N   VAL A 131     -30.927 -47.847 -22.836  1.00  0.00           N
ATOM   1867  HN  VAL A 131     -30.428 -47.919 -21.980  1.00  0.00           H
ATOM   1868  CA  VAL A 131     -31.282 -46.491 -23.131  1.00  0.00           C
ATOM   1869  HA  VAL A 131     -31.973 -46.525 -23.967  1.00  0.00           H
ATOM   1870  CB  VAL A 131     -31.872 -45.791 -21.945  1.00  0.00           C
ATOM   1871  HB  VAL A 131     -31.168 -45.778 -21.081  1.00  0.00           H
ATOM   1872  CG1 VAL A 131     -33.106 -46.521 -21.410  1.00  0.00           C
ATOM   1873 1HG1 VAL A 131     -33.682 -47.086 -22.182  1.00  0.00           H
ATOM   1874 2HG1 VAL A 131     -33.793 -45.727 -21.035  1.00  0.00           H
ATOM   1875 3HG1 VAL A 131     -32.786 -47.213 -20.599  1.00  0.00           H
ATOM   1876  CG2 VAL A 131     -32.231 -44.326 -22.248  1.00  0.00           C
ATOM   1877 1HG2 VAL A 131     -32.791 -43.891 -21.402  1.00  0.00           H
ATOM   1878 2HG2 VAL A 131     -32.890 -44.327 -23.146  1.00  0.00           H
ATOM   1879 3HG2 VAL A 131     -31.302 -43.743 -22.392  1.00  0.00           H
ATOM   1880  C   VAL A 131     -30.119 -45.711 -23.662  1.00  0.00           C
ATOM   1881  O   VAL A 131     -30.239 -45.011 -24.657  1.00  0.00           O
ATOM   1882  N   HIS A 132     -28.905 -45.828 -23.083  1.00  0.00           N
ATOM   1883  HN  HIS A 132     -28.744 -46.525 -22.392  1.00  0.00           H
ATOM   1884  CA  HIS A 132     -27.797 -44.968 -23.387  1.00  0.00           C
ATOM   1885  HA  HIS A 132     -28.127 -44.133 -23.985  1.00  0.00           H
ATOM   1886  CB  HIS A 132     -27.240 -44.525 -22.017  1.00  0.00           C
ATOM   1887  HB1 HIS A 132     -26.829 -45.370 -21.435  1.00  0.00           H
ATOM   1888  HB2 HIS A 132     -26.310 -43.922 -22.023  1.00  0.00           H
ATOM   1889  ND1 HIS A 132     -28.868 -42.683 -21.588  1.00  0.00           N
ATOM   1890  CG  HIS A 132     -28.299 -43.871 -21.185  1.00  0.00           C
ATOM   1891  CE1 HIS A 132     -29.765 -42.363 -20.666  1.00  0.00           C
ATOM   1892  HE1 HIS A 132     -30.432 -41.511 -20.646  1.00  0.00           H
ATOM   1893  NE2 HIS A 132     -29.848 -43.325 -19.716  1.00  0.00           N
ATOM   1894  HE2 HIS A 132     -30.535 -43.337 -18.986  1.00  0.00           H
ATOM   1895  CD2 HIS A 132     -28.888 -44.267 -20.023  1.00  0.00           C
ATOM   1896  HD2 HIS A 132     -28.875 -45.177 -19.422  1.00  0.00           H
ATOM   1897  C   HIS A 132     -26.698 -45.734 -24.044  1.00  0.00           C
ATOM   1898  O   HIS A 132     -25.559 -45.811 -23.608  1.00  0.00           O
ATOM   1899  N   ALA A 133     -27.038 -46.282 -25.220  1.00  0.00           N
ATOM   1900  HN  ALA A 133     -27.871 -45.959 -25.677  1.00  0.00           H
ATOM   1901  CA  ALA A 133     -26.383 -47.421 -25.794  1.00  0.00           C
ATOM   1902  HA  ALA A 133     -26.183 -48.037 -24.928  1.00  0.00           H
ATOM   1903  CB  ALA A 133     -27.446 -48.169 -26.601  1.00  0.00           C
ATOM   1904  HB1 ALA A 133     -27.427 -47.849 -27.661  1.00  0.00           H
ATOM   1905  HB2 ALA A 133     -27.342 -49.266 -26.472  1.00  0.00           H
ATOM   1906  HB3 ALA A 133     -28.461 -47.917 -26.229  1.00  0.00           H
ATOM   1907  C   ALA A 133     -25.039 -47.149 -26.372  1.00  0.00           C
ATOM   1908  O   ALA A 133     -24.198 -48.046 -26.323  1.00  0.00           O
ATOM   1909  N   VAL A 134     -24.777 -45.928 -26.881  1.00  0.00           N
ATOM   1910  HN  VAL A 134     -25.449 -45.201 -26.836  1.00  0.00           H
ATOM   1911  CA  VAL A 134     -23.441 -45.492 -27.179  1.00  0.00           C
ATOM   1912  HA  VAL A 134     -23.031 -46.356 -27.679  1.00  0.00           H
ATOM   1913  CB  VAL A 134     -23.335 -44.269 -28.031  1.00  0.00           C
ATOM   1914  HB  VAL A 134     -23.747 -43.392 -27.488  1.00  0.00           H
ATOM   1915  CG1 VAL A 134     -24.277 -44.452 -29.231  1.00  0.00           C
ATOM   1916 1HG1 VAL A 134     -24.023 -43.837 -30.124  1.00  0.00           H
ATOM   1917 2HG1 VAL A 134     -24.263 -45.439 -29.735  1.00  0.00           H
ATOM   1918 3HG1 VAL A 134     -25.268 -44.099 -28.887  1.00  0.00           H
ATOM   1919  CG2 VAL A 134     -21.910 -44.041 -28.560  1.00  0.00           C
ATOM   1920 1HG2 VAL A 134     -21.101 -44.069 -27.797  1.00  0.00           H
ATOM   1921 2HG2 VAL A 134     -21.644 -44.779 -29.345  1.00  0.00           H
ATOM   1922 3HG2 VAL A 134     -21.735 -43.034 -29.018  1.00  0.00           H
ATOM   1923  C   VAL A 134     -22.613 -45.334 -25.954  1.00  0.00           C
ATOM   1924  O   VAL A 134     -21.419 -45.640 -25.951  1.00  0.00           O
ATOM   1925  N   PHE A 135     -23.138 -44.744 -24.867  1.00  0.00           N
ATOM   1926  HN  PHE A 135     -24.123 -44.609 -24.814  1.00  0.00           H
ATOM   1927  CA  PHE A 135     -22.351 -44.427 -23.715  1.00  0.00           C
ATOM   1928  HA  PHE A 135     -21.490 -43.886 -24.070  1.00  0.00           H
ATOM   1929  CB  PHE A 135     -23.214 -43.607 -22.736  1.00  0.00           C
ATOM   1930  HB1 PHE A 135     -23.510 -42.652 -23.212  1.00  0.00           H
ATOM   1931  HB2 PHE A 135     -24.178 -44.084 -22.471  1.00  0.00           H
ATOM   1932  CG  PHE A 135     -22.531 -43.344 -21.432  1.00  0.00           C
ATOM   1933  CD1 PHE A 135     -21.331 -42.684 -21.318  1.00  0.00           C
ATOM   1934  HD1 PHE A 135     -20.972 -42.342 -22.278  1.00  0.00           H
ATOM   1935  CE1 PHE A 135     -20.691 -42.494 -20.115  1.00  0.00           C
ATOM   1936  HE1 PHE A 135     -19.688 -42.084 -20.104  1.00  0.00           H
ATOM   1937  CZ  PHE A 135     -21.283 -42.914 -18.949  1.00  0.00           C
ATOM   1938  HZ  PHE A 135     -20.883 -42.799 -17.950  1.00  0.00           H
ATOM   1939  CD2 PHE A 135     -23.123 -43.713 -20.245  1.00  0.00           C
ATOM   1940  HD2 PHE A 135     -24.117 -44.121 -20.317  1.00  0.00           H
ATOM   1941  CE2 PHE A 135     -22.530 -43.491 -19.020  1.00  0.00           C
ATOM   1942  HE2 PHE A 135     -23.030 -43.849 -18.139  1.00  0.00           H
ATOM   1943  C   PHE A 135     -21.844 -45.679 -23.075  1.00  0.00           C
ATOM   1944  O   PHE A 135     -20.701 -45.747 -22.616  1.00  0.00           O
ATOM   1945  N   ALA A 136     -22.688 -46.725 -23.071  1.00  0.00           N
ATOM   1946  HN  ALA A 136     -23.676 -46.627 -23.180  1.00  0.00           H
ATOM   1947  CA  ALA A 136     -22.393 -48.043 -22.620  1.00  0.00           C
ATOM   1948  HA  ALA A 136     -22.036 -47.969 -21.604  1.00  0.00           H
ATOM   1949  CB  ALA A 136     -23.575 -49.025 -22.647  1.00  0.00           C
ATOM   1950  HB1 ALA A 136     -24.177 -48.840 -23.561  1.00  0.00           H
ATOM   1951  HB2 ALA A 136     -24.206 -48.706 -21.780  1.00  0.00           H
ATOM   1952  HB3 ALA A 136     -23.230 -50.074 -22.586  1.00  0.00           H
ATOM   1953  C   ALA A 136     -21.261 -48.741 -23.290  1.00  0.00           C
ATOM   1954  O   ALA A 136     -20.458 -49.374 -22.604  1.00  0.00           O
ATOM   1955  N   LEU A 137     -21.171 -48.649 -24.627  1.00  0.00           N
ATOM   1956  HN  LEU A 137     -21.878 -48.145 -25.116  1.00  0.00           H
ATOM   1957  CA  LEU A 137     -20.214 -49.221 -25.524  1.00  0.00           C
ATOM   1958  HA  LEU A 137     -20.221 -50.285 -25.379  1.00  0.00           H
ATOM   1959  CB  LEU A 137     -20.572 -48.936 -26.999  1.00  0.00           C
ATOM   1960  HB1 LEU A 137     -20.733 -47.863 -27.242  1.00  0.00           H
ATOM   1961  HB2 LEU A 137     -21.612 -49.309 -27.120  1.00  0.00           H
ATOM   1962  CG  LEU A 137     -19.629 -49.504 -28.071  1.00  0.00           C
ATOM   1963  HG  LEU A 137     -18.575 -49.267 -27.824  1.00  0.00           H
ATOM   1964  CD1 LEU A 137     -19.971 -48.857 -29.417  1.00  0.00           C
ATOM   1965 1HD1 LEU A 137     -19.856 -47.748 -29.471  1.00  0.00           H
ATOM   1966 2HD1 LEU A 137     -21.049 -48.883 -29.695  1.00  0.00           H
ATOM   1967 3HD1 LEU A 137     -19.392 -49.287 -30.261  1.00  0.00           H
ATOM   1968  CD2 LEU A 137     -19.597 -51.045 -28.084  1.00  0.00           C
ATOM   1969 1HD2 LEU A 137     -19.268 -51.359 -27.069  1.00  0.00           H
ATOM   1970 2HD2 LEU A 137     -18.934 -51.511 -28.844  1.00  0.00           H
ATOM   1971 3HD2 LEU A 137     -20.608 -51.488 -28.236  1.00  0.00           H
ATOM   1972  C   LEU A 137     -18.841 -48.759 -25.147  1.00  0.00           C
ATOM   1973  O   LEU A 137     -17.897 -49.538 -25.123  1.00  0.00           O
ATOM   1974  N   LYS A 138     -18.660 -47.461 -24.836  1.00  0.00           N
ATOM   1975  HN  LYS A 138     -19.456 -46.863 -24.933  1.00  0.00           H
ATOM   1976  CA  LYS A 138     -17.386 -46.958 -24.408  1.00  0.00           C
ATOM   1977  HA  LYS A 138     -16.706 -47.503 -25.050  1.00  0.00           H
ATOM   1978  CB  LYS A 138     -17.211 -45.525 -24.952  1.00  0.00           C
ATOM   1979  HB1 LYS A 138     -18.242 -45.109 -24.937  1.00  0.00           H
ATOM   1980  HB2 LYS A 138     -16.557 -44.844 -24.374  1.00  0.00           H
ATOM   1981  CG  LYS A 138     -16.602 -45.447 -26.353  1.00  0.00           C
ATOM   1982  HG1 LYS A 138     -15.661 -46.036 -26.372  1.00  0.00           H
ATOM   1983  HG2 LYS A 138     -17.275 -45.838 -27.149  1.00  0.00           H
ATOM   1984  CD  LYS A 138     -16.277 -43.994 -26.693  1.00  0.00           C
ATOM   1985  HD1 LYS A 138     -15.487 -43.604 -26.019  1.00  0.00           H
ATOM   1986  HD2 LYS A 138     -17.260 -43.476 -26.601  1.00  0.00           H
ATOM   1987  CE  LYS A 138     -15.944 -43.642 -28.147  1.00  0.00           C
ATOM   1988  HE1 LYS A 138     -15.691 -42.570 -28.061  1.00  0.00           H
ATOM   1989  HE2 LYS A 138     -16.687 -43.852 -28.953  1.00  0.00           H
ATOM   1990  NZ  LYS A 138     -14.673 -44.294 -28.536  1.00  0.00           N
ATOM   1991  HZ1 LYS A 138     -13.961 -44.115 -27.801  1.00  0.00           H
ATOM   1992  HZ2 LYS A 138     -14.819 -45.322 -28.582  1.00  0.00           H
ATOM   1993  HZ3 LYS A 138     -14.346 -43.937 -29.466  1.00  0.00           H
ATOM   1994  C   LYS A 138     -17.041 -47.059 -22.967  1.00  0.00           C
ATOM   1995  O   LYS A 138     -15.912 -46.859 -22.525  1.00  0.00           O
ATOM   1996  N   ALA A 139     -17.959 -47.536 -22.101  1.00  0.00           N
ATOM   1997  HN  ALA A 139     -18.839 -47.722 -22.526  1.00  0.00           H
ATOM   1998  CA  ALA A 139     -17.776 -47.826 -20.717  1.00  0.00           C
ATOM   1999  HA  ALA A 139     -17.005 -47.131 -20.412  1.00  0.00           H
ATOM   2000  CB  ALA A 139     -19.034 -47.327 -19.978  1.00  0.00           C
ATOM   2001  HB1 ALA A 139     -19.019 -47.544 -18.883  1.00  0.00           H
ATOM   2002  HB2 ALA A 139     -19.900 -47.861 -20.423  1.00  0.00           H
ATOM   2003  HB3 ALA A 139     -19.106 -46.247 -20.200  1.00  0.00           H
ATOM   2004  C   ALA A 139     -17.306 -49.206 -20.416  1.00  0.00           C
ATOM   2005  O   ALA A 139     -16.988 -49.525 -19.270  1.00  0.00           O
ATOM   2006  N   ARG A 140     -17.288 -50.119 -21.406  1.00  0.00           N
ATOM   2007  HN  ARG A 140     -17.351 -49.858 -22.364  1.00  0.00           H
ATOM   2008  CA  ARG A 140     -16.906 -51.485 -21.244  1.00  0.00           C
ATOM   2009  HA  ARG A 140     -17.161 -51.856 -20.269  1.00  0.00           H
ATOM   2010  CB  ARG A 140     -17.526 -52.340 -22.368  1.00  0.00           C
ATOM   2011  HB1 ARG A 140     -17.187 -53.404 -22.363  1.00  0.00           H
ATOM   2012  HB2 ARG A 140     -17.383 -51.729 -23.283  1.00  0.00           H
ATOM   2013  CG  ARG A 140     -19.035 -52.513 -22.145  1.00  0.00           C
ATOM   2014  HG1 ARG A 140     -19.404 -51.499 -21.866  1.00  0.00           H
ATOM   2015  HG2 ARG A 140     -19.287 -53.058 -21.217  1.00  0.00           H
ATOM   2016  CD  ARG A 140     -19.856 -53.117 -23.277  1.00  0.00           C
ATOM   2017  HD1 ARG A 140     -19.886 -52.572 -24.244  1.00  0.00           H
ATOM   2018  HD2 ARG A 140     -19.506 -54.156 -23.450  1.00  0.00           H
ATOM   2019  NE  ARG A 140     -21.275 -53.185 -22.848  1.00  0.00           N
ATOM   2020  HE  ARG A 140     -21.581 -53.071 -21.910  1.00  0.00           H
ATOM   2021  CZ  ARG A 140     -22.266 -53.503 -23.743  1.00  0.00           C
ATOM   2022  NH1 ARG A 140     -22.013 -53.958 -25.004  1.00  0.00           N
ATOM   2023 1HH1 ARG A 140     -21.076 -54.112 -25.302  1.00  0.00           H
ATOM   2024 2HH1 ARG A 140     -22.732 -53.920 -25.694  1.00  0.00           H
ATOM   2025  NH2 ARG A 140     -23.540 -53.185 -23.362  1.00  0.00           N
ATOM   2026 1HH2 ARG A 140     -24.335 -53.258 -23.950  1.00  0.00           H
ATOM   2027 2HH2 ARG A 140     -23.687 -52.756 -22.476  1.00  0.00           H
ATOM   2028  C   ARG A 140     -15.427 -51.688 -21.293  1.00  0.00           C
ATOM   2029  O   ARG A 140     -14.805 -51.663 -22.355  1.00  0.00           O
ATOM   2030  N   THR A 141     -14.840 -51.819 -20.091  1.00  0.00           N
ATOM   2031  HN  THR A 141     -15.330 -51.468 -19.297  1.00  0.00           H
ATOM   2032  CA  THR A 141     -13.493 -52.248 -19.862  1.00  0.00           C
ATOM   2033  HA  THR A 141     -13.178 -53.016 -20.556  1.00  0.00           H
ATOM   2034  CB  THR A 141     -12.472 -51.160 -20.045  1.00  0.00           C
ATOM   2035  HB  THR A 141     -12.178 -51.052 -21.102  1.00  0.00           H
ATOM   2036  OG1 THR A 141     -11.215 -51.367 -19.419  1.00  0.00           O
ATOM   2037  HG1 THR A 141     -10.753 -51.892 -20.078  1.00  0.00           H
ATOM   2038  CG2 THR A 141     -13.032 -49.823 -19.543  1.00  0.00           C
ATOM   2039 1HG2 THR A 141     -12.305 -49.038 -19.850  1.00  0.00           H
ATOM   2040 2HG2 THR A 141     -13.968 -49.617 -20.107  1.00  0.00           H
ATOM   2041 3HG2 THR A 141     -13.257 -49.704 -18.463  1.00  0.00           H
ATOM   2042  C   THR A 141     -13.518 -52.910 -18.525  1.00  0.00           C
ATOM   2043  O   THR A 141     -14.012 -52.401 -17.523  1.00  0.00           O
ATOM   2044  N   VAL A 142     -12.792 -54.047 -18.455  1.00  0.00           N
ATOM   2045  HN  VAL A 142     -12.207 -54.446 -19.148  1.00  0.00           H
ATOM   2046  CA  VAL A 142     -12.728 -54.865 -17.275  1.00  0.00           C
ATOM   2047  HA  VAL A 142     -13.772 -55.001 -17.028  1.00  0.00           H
ATOM   2048  CB  VAL A 142     -12.085 -56.194 -17.521  1.00  0.00           C
ATOM   2049  HB  VAL A 142     -11.077 -56.036 -17.972  1.00  0.00           H
ATOM   2050  CG1 VAL A 142     -12.033 -57.054 -16.248  1.00  0.00           C
ATOM   2051 1HG1 VAL A 142     -13.049 -56.999 -15.794  1.00  0.00           H
ATOM   2052 2HG1 VAL A 142     -11.768 -58.074 -16.590  1.00  0.00           H
ATOM   2053 3HG1 VAL A 142     -11.369 -56.534 -15.529  1.00  0.00           H
ATOM   2054  CG2 VAL A 142     -13.008 -56.731 -18.629  1.00  0.00           C
ATOM   2055 1HG2 VAL A 142     -12.882 -56.205 -19.594  1.00  0.00           H
ATOM   2056 2HG2 VAL A 142     -12.836 -57.815 -18.798  1.00  0.00           H
ATOM   2057 3HG2 VAL A 142     -14.098 -56.635 -18.451  1.00  0.00           H
ATOM   2058  C   VAL A 142     -12.091 -54.122 -16.152  1.00  0.00           C
ATOM   2059  O   VAL A 142     -12.399 -54.309 -14.980  1.00  0.00           O
ATOM   2060  N   THR A 143     -11.157 -53.184 -16.406  1.00  0.00           N
ATOM   2061  HN  THR A 143     -10.915 -53.038 -17.358  1.00  0.00           H
ATOM   2062  CA  THR A 143     -10.656 -52.349 -15.360  1.00  0.00           C
ATOM   2063  HA  THR A 143     -10.171 -52.959 -14.608  1.00  0.00           H
ATOM   2064  CB  THR A 143      -9.590 -51.364 -15.724  1.00  0.00           C
ATOM   2065  HB  THR A 143     -10.049 -50.700 -16.483  1.00  0.00           H
ATOM   2066  OG1 THR A 143      -8.438 -51.937 -16.325  1.00  0.00           O
ATOM   2067  HG1 THR A 143      -8.767 -52.446 -17.080  1.00  0.00           H
ATOM   2068  CG2 THR A 143      -9.056 -50.540 -14.543  1.00  0.00           C
ATOM   2069 1HG2 THR A 143      -9.804 -49.762 -14.270  1.00  0.00           H
ATOM   2070 2HG2 THR A 143      -8.198 -49.942 -14.927  1.00  0.00           H
ATOM   2071 3HG2 THR A 143      -8.786 -51.174 -13.674  1.00  0.00           H
ATOM   2072  C   THR A 143     -11.734 -51.555 -14.695  1.00  0.00           C
ATOM   2073  O   THR A 143     -11.675 -51.398 -13.476  1.00  0.00           O
ATOM   2074  N   PHE A 144     -12.751 -50.993 -15.367  1.00  0.00           N
ATOM   2075  HN  PHE A 144     -12.902 -51.094 -16.347  1.00  0.00           H
ATOM   2076  CA  PHE A 144     -13.781 -50.245 -14.707  1.00  0.00           C
ATOM   2077  HA  PHE A 144     -13.264 -49.523 -14.093  1.00  0.00           H
ATOM   2078  CB  PHE A 144     -14.546 -49.484 -15.804  1.00  0.00           C
ATOM   2079  HB1 PHE A 144     -13.999 -48.797 -16.488  1.00  0.00           H
ATOM   2080  HB2 PHE A 144     -14.973 -50.329 -16.384  1.00  0.00           H
ATOM   2081  CG  PHE A 144     -15.653 -48.636 -15.264  1.00  0.00           C
ATOM   2082  CD1 PHE A 144     -15.312 -47.742 -14.273  1.00  0.00           C
ATOM   2083  HD1 PHE A 144     -14.276 -47.738 -13.963  1.00  0.00           H
ATOM   2084  CE1 PHE A 144     -16.312 -46.948 -13.754  1.00  0.00           C
ATOM   2085  HE1 PHE A 144     -16.144 -46.235 -12.962  1.00  0.00           H
ATOM   2086  CZ  PHE A 144     -17.590 -47.064 -14.245  1.00  0.00           C
ATOM   2087  HZ  PHE A 144     -18.369 -46.512 -13.725  1.00  0.00           H
ATOM   2088  CD2 PHE A 144     -16.932 -48.754 -15.746  1.00  0.00           C
ATOM   2089  HD2 PHE A 144     -17.272 -49.532 -16.405  1.00  0.00           H
ATOM   2090  CE2 PHE A 144     -17.938 -47.989 -15.193  1.00  0.00           C
ATOM   2091  HE2 PHE A 144     -18.973 -48.056 -15.515  1.00  0.00           H
ATOM   2092  C   PHE A 144     -14.622 -50.973 -13.722  1.00  0.00           C
ATOM   2093  O   PHE A 144     -14.861 -50.474 -12.625  1.00  0.00           O
ATOM   2094  N   GLY A 145     -15.001 -52.177 -14.187  1.00  0.00           N
ATOM   2095  HN  GLY A 145     -14.517 -52.426 -15.022  1.00  0.00           H
ATOM   2096  CA  GLY A 145     -15.813 -53.221 -13.625  1.00  0.00           C
ATOM   2097  HA1 GLY A 145     -15.712 -54.093 -14.239  1.00  0.00           H
ATOM   2098  HA2 GLY A 145     -16.835 -52.918 -13.437  1.00  0.00           H
ATOM   2099  C   GLY A 145     -15.143 -53.707 -12.387  1.00  0.00           C
ATOM   2100  O   GLY A 145     -15.858 -53.810 -11.381  1.00  0.00           O
ATOM   2101  N   VAL A 146     -13.846 -54.060 -12.454  1.00  0.00           N
ATOM   2102  HN  VAL A 146     -13.369 -54.143 -13.328  1.00  0.00           H
ATOM   2103  CA  VAL A 146     -13.116 -54.763 -11.451  1.00  0.00           C
ATOM   2104  HA  VAL A 146     -13.762 -55.542 -11.073  1.00  0.00           H
ATOM   2105  CB  VAL A 146     -11.869 -55.401 -11.974  1.00  0.00           C
ATOM   2106  HB  VAL A 146     -11.222 -54.733 -12.580  1.00  0.00           H
ATOM   2107  CG1 VAL A 146     -11.075 -56.002 -10.799  1.00  0.00           C
ATOM   2108 1HG1 VAL A 146     -10.655 -55.270 -10.080  1.00  0.00           H
ATOM   2109 2HG1 VAL A 146     -10.211 -56.589 -11.185  1.00  0.00           H
ATOM   2110 3HG1 VAL A 146     -11.633 -56.746 -10.189  1.00  0.00           H
ATOM   2111  CG2 VAL A 146     -12.396 -56.520 -12.867  1.00  0.00           C
ATOM   2112 1HG2 VAL A 146     -11.513 -57.033 -13.328  1.00  0.00           H
ATOM   2113 2HG2 VAL A 146     -13.017 -57.147 -12.188  1.00  0.00           H
ATOM   2114 3HG2 VAL A 146     -13.108 -56.122 -13.624  1.00  0.00           H
ATOM   2115  C   VAL A 146     -12.862 -53.854 -10.301  1.00  0.00           C
ATOM   2116  O   VAL A 146     -13.134 -54.228  -9.154  1.00  0.00           O
ATOM   2117  N   VAL A 147     -12.385 -52.625 -10.580  1.00  0.00           N
ATOM   2118  HN  VAL A 147     -12.267 -52.510 -11.561  1.00  0.00           H
ATOM   2119  CA  VAL A 147     -12.131 -51.486  -9.761  1.00  0.00           C
ATOM   2120  HA  VAL A 147     -11.394 -51.764  -9.017  1.00  0.00           H
ATOM   2121  CB  VAL A 147     -11.507 -50.408 -10.602  1.00  0.00           C
ATOM   2122  HB  VAL A 147     -12.184 -50.365 -11.482  1.00  0.00           H
ATOM   2123  CG1 VAL A 147     -11.403 -49.060  -9.878  1.00  0.00           C
ATOM   2124 1HG1 VAL A 147     -12.384 -48.554 -10.024  1.00  0.00           H
ATOM   2125 2HG1 VAL A 147     -11.254 -49.257  -8.795  1.00  0.00           H
ATOM   2126 3HG1 VAL A 147     -10.585 -48.445 -10.314  1.00  0.00           H
ATOM   2127  CG2 VAL A 147     -10.110 -50.912 -11.020  1.00  0.00           C
ATOM   2128 1HG2 VAL A 147      -9.539 -50.259 -11.709  1.00  0.00           H
ATOM   2129 2HG2 VAL A 147      -9.517 -51.049 -10.086  1.00  0.00           H
ATOM   2130 3HG2 VAL A 147     -10.218 -51.927 -11.439  1.00  0.00           H
ATOM   2131  C   VAL A 147     -13.327 -51.021  -9.003  1.00  0.00           C
ATOM   2132  O   VAL A 147     -13.356 -50.919  -7.783  1.00  0.00           O
ATOM   2133  N   THR A 148     -14.456 -50.858  -9.729  1.00  0.00           N
ATOM   2134  HN  THR A 148     -14.387 -50.844 -10.725  1.00  0.00           H
ATOM   2135  CA  THR A 148     -15.751 -50.551  -9.208  1.00  0.00           C
ATOM   2136  HA  THR A 148     -15.635 -49.603  -8.700  1.00  0.00           H
ATOM   2137  CB  THR A 148     -16.772 -50.227 -10.259  1.00  0.00           C
ATOM   2138  HB  THR A 148     -16.954 -51.002 -11.035  1.00  0.00           H
ATOM   2139  OG1 THR A 148     -16.385 -49.054 -10.970  1.00  0.00           O
ATOM   2140  HG1 THR A 148     -15.734 -49.202 -11.665  1.00  0.00           H
ATOM   2141  CG2 THR A 148     -18.150 -49.897  -9.670  1.00  0.00           C
ATOM   2142 1HG2 THR A 148     -18.093 -49.205  -8.811  1.00  0.00           H
ATOM   2143 2HG2 THR A 148     -18.955 -49.597 -10.375  1.00  0.00           H
ATOM   2144 3HG2 THR A 148     -18.606 -50.802  -9.218  1.00  0.00           H
ATOM   2145  C   THR A 148     -16.294 -51.608  -8.314  1.00  0.00           C
ATOM   2146  O   THR A 148     -16.835 -51.264  -7.269  1.00  0.00           O
ATOM   2147  N   SER A 149     -16.123 -52.923  -8.583  1.00  0.00           N
ATOM   2148  HN  SER A 149     -15.692 -53.201  -9.430  1.00  0.00           H
ATOM   2149  CA  SER A 149     -16.467 -53.874  -7.565  1.00  0.00           C
ATOM   2150  HA  SER A 149     -17.526 -53.711  -7.390  1.00  0.00           H
ATOM   2151  CB  SER A 149     -16.284 -55.230  -8.262  1.00  0.00           C
ATOM   2152  HB1 SER A 149     -16.466 -56.087  -7.567  1.00  0.00           H
ATOM   2153  HB2 SER A 149     -15.272 -55.423  -8.673  1.00  0.00           H
ATOM   2154  OG  SER A 149     -17.160 -55.339  -9.368  1.00  0.00           O
ATOM   2155  HG1 SER A 149     -16.775 -54.796 -10.068  1.00  0.00           H
ATOM   2156  C   SER A 149     -15.713 -53.805  -6.294  1.00  0.00           C
ATOM   2157  O   SER A 149     -16.223 -53.937  -5.182  1.00  0.00           O
ATOM   2158  N   VAL A 150     -14.396 -53.524  -6.360  1.00  0.00           N
ATOM   2159  HN  VAL A 150     -13.959 -53.543  -7.255  1.00  0.00           H
ATOM   2160  CA  VAL A 150     -13.594 -53.321  -5.201  1.00  0.00           C
ATOM   2161  HA  VAL A 150     -13.655 -54.190  -4.557  1.00  0.00           H
ATOM   2162  CB  VAL A 150     -12.137 -53.126  -5.538  1.00  0.00           C
ATOM   2163  HB  VAL A 150     -11.939 -52.284  -6.234  1.00  0.00           H
ATOM   2164  CG1 VAL A 150     -11.620 -54.389  -6.244  1.00  0.00           C
ATOM   2165 1HG1 VAL A 150     -10.580 -54.328  -6.630  1.00  0.00           H
ATOM   2166 2HG1 VAL A 150     -12.270 -54.519  -7.127  1.00  0.00           H
ATOM   2167 3HG1 VAL A 150     -11.581 -55.260  -5.560  1.00  0.00           H
ATOM   2168  CG2 VAL A 150     -11.246 -52.868  -4.316  1.00  0.00           C
ATOM   2169 1HG2 VAL A 150     -11.320 -53.763  -3.670  1.00  0.00           H
ATOM   2170 2HG2 VAL A 150     -10.177 -52.797  -4.636  1.00  0.00           H
ATOM   2171 3HG2 VAL A 150     -11.506 -51.903  -3.832  1.00  0.00           H
ATOM   2172  C   VAL A 150     -14.063 -52.237  -4.291  1.00  0.00           C
ATOM   2173  O   VAL A 150     -14.201 -52.495  -3.096  1.00  0.00           O
ATOM   2174  N   ILE A 151     -14.416 -51.072  -4.852  1.00  0.00           N
ATOM   2175  HN  ILE A 151     -14.308 -51.043  -5.851  1.00  0.00           H
ATOM   2176  CA  ILE A 151     -14.886 -49.891  -4.189  1.00  0.00           C
ATOM   2177  HA  ILE A 151     -14.196 -49.611  -3.404  1.00  0.00           H
ATOM   2178  CB  ILE A 151     -15.131 -48.796  -5.175  1.00  0.00           C
ATOM   2179  HB  ILE A 151     -15.733 -49.219  -6.011  1.00  0.00           H
ATOM   2180  CG2 ILE A 151     -15.869 -47.568  -4.611  1.00  0.00           C
ATOM   2181 1HG2 ILE A 151     -15.806 -46.746  -5.356  1.00  0.00           H
ATOM   2182 2HG2 ILE A 151     -16.932 -47.842  -4.415  1.00  0.00           H
ATOM   2183 3HG2 ILE A 151     -15.544 -47.117  -3.652  1.00  0.00           H
ATOM   2184  CG1 ILE A 151     -13.782 -48.349  -5.757  1.00  0.00           C
ATOM   2185 1HG1 ILE A 151     -13.133 -49.239  -5.910  1.00  0.00           H
ATOM   2186 2HG1 ILE A 151     -13.270 -47.818  -4.927  1.00  0.00           H
ATOM   2187  CD  ILE A 151     -13.852 -47.479  -7.008  1.00  0.00           C
ATOM   2188  HD1 ILE A 151     -14.023 -46.408  -6.760  1.00  0.00           H
ATOM   2189  HD2 ILE A 151     -12.898 -47.580  -7.571  1.00  0.00           H
ATOM   2190  HD3 ILE A 151     -14.635 -47.853  -7.699  1.00  0.00           H
ATOM   2191  C   ILE A 151     -16.148 -50.270  -3.501  1.00  0.00           C
ATOM   2192  O   ILE A 151     -16.362 -49.981  -2.323  1.00  0.00           O
ATOM   2193  N   THR A 152     -17.097 -50.943  -4.189  1.00  0.00           N
ATOM   2194  HN  THR A 152     -16.956 -51.156  -5.154  1.00  0.00           H
ATOM   2195  CA  THR A 152     -18.383 -51.291  -3.672  1.00  0.00           C
ATOM   2196  HA  THR A 152     -18.847 -50.409  -3.266  1.00  0.00           H
ATOM   2197  CB  THR A 152     -19.141 -51.795  -4.870  1.00  0.00           C
ATOM   2198  HB  THR A 152     -18.739 -52.726  -5.312  1.00  0.00           H
ATOM   2199  OG1 THR A 152     -19.251 -50.826  -5.899  1.00  0.00           O
ATOM   2200  HG1 THR A 152     -18.390 -50.844  -6.330  1.00  0.00           H
ATOM   2201  CG2 THR A 152     -20.530 -52.193  -4.343  1.00  0.00           C
ATOM   2202 1HG2 THR A 152     -20.512 -53.043  -3.636  1.00  0.00           H
ATOM   2203 2HG2 THR A 152     -21.201 -52.432  -5.199  1.00  0.00           H
ATOM   2204 3HG2 THR A 152     -20.892 -51.344  -3.718  1.00  0.00           H
ATOM   2205  C   THR A 152     -18.316 -52.186  -2.477  1.00  0.00           C
ATOM   2206  O   THR A 152     -19.001 -51.995  -1.479  1.00  0.00           O
ATOM   2207  N   TRP A 153     -17.356 -53.130  -2.467  1.00  0.00           N
ATOM   2208  HN  TRP A 153     -16.694 -53.072  -3.199  1.00  0.00           H
ATOM   2209  CA  TRP A 153     -17.137 -53.950  -1.313  1.00  0.00           C
ATOM   2210  HA  TRP A 153     -18.137 -54.306  -1.074  1.00  0.00           H
ATOM   2211  CB  TRP A 153     -16.054 -54.964  -1.695  1.00  0.00           C
ATOM   2212  HB1 TRP A 153     -15.194 -54.428  -2.153  1.00  0.00           H
ATOM   2213  HB2 TRP A 153     -15.617 -55.445  -0.794  1.00  0.00           H
ATOM   2214  CG  TRP A 153     -16.531 -56.079  -2.572  1.00  0.00           C
ATOM   2215  CD1 TRP A 153     -15.985 -56.313  -3.798  1.00  0.00           C
ATOM   2216  HD1 TRP A 153     -15.124 -55.739  -4.095  1.00  0.00           H
ATOM   2217  NE1 TRP A 153     -16.656 -57.340  -4.409  1.00  0.00           N
ATOM   2218  HE1 TRP A 153     -16.818 -57.711  -5.294  1.00  0.00           H
ATOM   2219  CE2 TRP A 153     -17.637 -57.802  -3.578  1.00  0.00           C
ATOM   2220  CD2 TRP A 153     -17.618 -57.009  -2.444  1.00  0.00           C
ATOM   2221  CE3 TRP A 153     -18.420 -57.426  -1.428  1.00  0.00           C
ATOM   2222  HE3 TRP A 153     -18.430 -56.938  -0.464  1.00  0.00           H
ATOM   2223  CZ3 TRP A 153     -19.160 -58.581  -1.508  1.00  0.00           C
ATOM   2224  HZ3 TRP A 153     -19.681 -58.985  -0.660  1.00  0.00           H
ATOM   2225  CZ2 TRP A 153     -18.372 -58.931  -3.734  1.00  0.00           C
ATOM   2226  HZ2 TRP A 153     -18.155 -59.543  -4.601  1.00  0.00           H
ATOM   2227  CH2 TRP A 153     -19.163 -59.310  -2.671  1.00  0.00           C
ATOM   2228  HH2 TRP A 153     -19.810 -60.156  -2.838  1.00  0.00           H
ATOM   2229  C   TRP A 153     -16.782 -53.274  -0.034  1.00  0.00           C
ATOM   2230  O   TRP A 153     -17.346 -53.504   1.032  1.00  0.00           O
ATOM   2231  N   VAL A 154     -15.933 -52.234  -0.183  1.00  0.00           N
ATOM   2232  HN  VAL A 154     -15.440 -52.153  -1.033  1.00  0.00           H
ATOM   2233  CA  VAL A 154     -15.551 -51.385   0.906  1.00  0.00           C
ATOM   2234  HA  VAL A 154     -15.309 -51.996   1.767  1.00  0.00           H
ATOM   2235  CB  VAL A 154     -14.271 -50.706   0.520  1.00  0.00           C
ATOM   2236  HB  VAL A 154     -14.357 -50.083  -0.398  1.00  0.00           H
ATOM   2237  CG1 VAL A 154     -13.657 -49.915   1.681  1.00  0.00           C
ATOM   2238 1HG1 VAL A 154     -13.846 -50.393   2.671  1.00  0.00           H
ATOM   2239 2HG1 VAL A 154     -14.237 -48.962   1.680  1.00  0.00           H
ATOM   2240 3HG1 VAL A 154     -12.594 -49.591   1.578  1.00  0.00           H
ATOM   2241  CG2 VAL A 154     -13.130 -51.697   0.251  1.00  0.00           C
ATOM   2242 1HG2 VAL A 154     -13.237 -52.086  -0.789  1.00  0.00           H
ATOM   2243 2HG2 VAL A 154     -12.151 -51.173   0.182  1.00  0.00           H
ATOM   2244 3HG2 VAL A 154     -13.014 -52.489   1.020  1.00  0.00           H
ATOM   2245  C   VAL A 154     -16.601 -50.450   1.377  1.00  0.00           C
ATOM   2246  O   VAL A 154     -16.752 -50.160   2.563  1.00  0.00           O
ATOM   2247  N   VAL A 155     -17.535 -50.027   0.500  1.00  0.00           N
ATOM   2248  HN  VAL A 155     -17.419 -50.160  -0.481  1.00  0.00           H
ATOM   2249  CA  VAL A 155     -18.789 -49.437   0.848  1.00  0.00           C
ATOM   2250  HA  VAL A 155     -18.507 -48.566   1.408  1.00  0.00           H
ATOM   2251  CB  VAL A 155     -19.549 -48.829  -0.292  1.00  0.00           C
ATOM   2252  HB  VAL A 155     -20.049 -49.612  -0.889  1.00  0.00           H
ATOM   2253  CG1 VAL A 155     -18.687 -47.942  -1.213  1.00  0.00           C
ATOM   2254 1HG1 VAL A 155     -19.418 -47.437  -1.878  1.00  0.00           H
ATOM   2255 2HG1 VAL A 155     -18.024 -47.242  -0.661  1.00  0.00           H
ATOM   2256 3HG1 VAL A 155     -18.152 -48.576  -1.960  1.00  0.00           H
ATOM   2257  CG2 VAL A 155     -20.724 -47.992   0.229  1.00  0.00           C
ATOM   2258 1HG2 VAL A 155     -21.482 -48.528   0.841  1.00  0.00           H
ATOM   2259 2HG2 VAL A 155     -21.250 -47.451  -0.586  1.00  0.00           H
ATOM   2260 3HG2 VAL A 155     -20.362 -47.070   0.725  1.00  0.00           H
ATOM   2261  C   VAL A 155     -19.702 -50.201   1.756  1.00  0.00           C
ATOM   2262  O   VAL A 155     -20.201 -49.621   2.711  1.00  0.00           O
ATOM   2263  N   ALA A 156     -19.862 -51.521   1.556  1.00  0.00           N
ATOM   2264  HN  ALA A 156     -19.626 -51.977   0.703  1.00  0.00           H
ATOM   2265  CA  ALA A 156     -20.462 -52.449   2.461  1.00  0.00           C
ATOM   2266  HA  ALA A 156     -21.480 -52.120   2.634  1.00  0.00           H
ATOM   2267  CB  ALA A 156     -20.650 -53.811   1.756  1.00  0.00           C
ATOM   2268  HB1 ALA A 156     -20.972 -53.714   0.697  1.00  0.00           H
ATOM   2269  HB2 ALA A 156     -19.687 -54.370   1.735  1.00  0.00           H
ATOM   2270  HB3 ALA A 156     -21.336 -54.427   2.359  1.00  0.00           H
ATOM   2271  C   ALA A 156     -19.857 -52.578   3.809  1.00  0.00           C
ATOM   2272  O   ALA A 156     -20.565 -52.814   4.787  1.00  0.00           O
ATOM   2273  N   VAL A 157     -18.515 -52.524   3.923  1.00  0.00           N
ATOM   2274  HN  VAL A 157     -18.063 -52.316   3.057  1.00  0.00           H
ATOM   2275  CA  VAL A 157     -17.832 -52.490   5.179  1.00  0.00           C
ATOM   2276  HA  VAL A 157     -18.215 -53.340   5.722  1.00  0.00           H
ATOM   2277  CB  VAL A 157     -16.339 -52.629   5.043  1.00  0.00           C
ATOM   2278  HB  VAL A 157     -15.904 -51.996   4.244  1.00  0.00           H
ATOM   2279  CG1 VAL A 157     -16.129 -54.108   4.681  1.00  0.00           C
ATOM   2280 1HG1 VAL A 157     -16.771 -54.435   3.830  1.00  0.00           H
ATOM   2281 2HG1 VAL A 157     -16.354 -54.695   5.593  1.00  0.00           H
ATOM   2282 3HG1 VAL A 157     -15.065 -54.226   4.383  1.00  0.00           H
ATOM   2283  CG2 VAL A 157     -15.408 -52.386   6.244  1.00  0.00           C
ATOM   2284 1HG2 VAL A 157     -15.590 -51.322   6.511  1.00  0.00           H
ATOM   2285 2HG2 VAL A 157     -15.587 -53.121   7.058  1.00  0.00           H
ATOM   2286 3HG2 VAL A 157     -14.347 -52.575   5.982  1.00  0.00           H
ATOM   2287  C   VAL A 157     -18.186 -51.246   5.908  1.00  0.00           C
ATOM   2288  O   VAL A 157     -18.438 -51.266   7.111  1.00  0.00           O
ATOM   2289  N   PHE A 158     -18.229 -50.104   5.209  1.00  0.00           N
ATOM   2290  HN  PHE A 158     -17.914 -50.149   4.266  1.00  0.00           H
ATOM   2291  CA  PHE A 158     -18.557 -48.822   5.774  1.00  0.00           C
ATOM   2292  HA  PHE A 158     -18.055 -48.591   6.694  1.00  0.00           H
ATOM   2293  CB  PHE A 158     -18.344 -47.702   4.747  1.00  0.00           C
ATOM   2294  HB1 PHE A 158     -18.678 -46.712   5.116  1.00  0.00           H
ATOM   2295  HB2 PHE A 158     -18.901 -47.818   3.794  1.00  0.00           H
ATOM   2296  CG  PHE A 158     -16.892 -47.435   4.486  1.00  0.00           C
ATOM   2297  CD1 PHE A 158     -15.911 -47.809   5.368  1.00  0.00           C
ATOM   2298  HD1 PHE A 158     -16.173 -48.245   6.328  1.00  0.00           H
ATOM   2299  CE1 PHE A 158     -14.635 -47.353   5.139  1.00  0.00           C
ATOM   2300  HE1 PHE A 158     -13.830 -47.637   5.807  1.00  0.00           H
ATOM   2301  CZ  PHE A 158     -14.323 -46.780   3.925  1.00  0.00           C
ATOM   2302  HZ  PHE A 158     -13.295 -46.465   3.796  1.00  0.00           H
ATOM   2303  CD2 PHE A 158     -16.563 -46.828   3.301  1.00  0.00           C
ATOM   2304  HD2 PHE A 158     -17.312 -46.557   2.575  1.00  0.00           H
ATOM   2305  CE2 PHE A 158     -15.276 -46.412   3.014  1.00  0.00           C
ATOM   2306  HE2 PHE A 158     -15.158 -45.902   2.065  1.00  0.00           H
ATOM   2307  C   PHE A 158     -19.980 -48.784   6.204  1.00  0.00           C
ATOM   2308  O   PHE A 158     -20.308 -48.453   7.340  1.00  0.00           O
ATOM   2309  N   ALA A 159     -20.887 -49.305   5.347  1.00  0.00           N
ATOM   2310  HN  ALA A 159     -20.614 -49.748   4.501  1.00  0.00           H
ATOM   2311  CA  ALA A 159     -22.272 -49.481   5.665  1.00  0.00           C
ATOM   2312  HA  ALA A 159     -22.690 -48.518   5.948  1.00  0.00           H
ATOM   2313  CB  ALA A 159     -22.965 -49.979   4.382  1.00  0.00           C
ATOM   2314  HB1 ALA A 159     -23.015 -49.164   3.624  1.00  0.00           H
ATOM   2315  HB2 ALA A 159     -23.897 -50.404   4.796  1.00  0.00           H
ATOM   2316  HB3 ALA A 159     -22.365 -50.856   4.053  1.00  0.00           H
ATOM   2317  C   ALA A 159     -22.553 -50.398   6.810  1.00  0.00           C
ATOM   2318  O   ALA A 159     -23.569 -50.196   7.470  1.00  0.00           O
ATOM   2319  N   SER A 160     -21.700 -51.384   7.150  1.00  0.00           N
ATOM   2320  HN  SER A 160     -20.923 -51.546   6.557  1.00  0.00           H
ATOM   2321  CA  SER A 160     -21.840 -52.236   8.282  1.00  0.00           C
ATOM   2322  HA  SER A 160     -22.837 -52.650   8.239  1.00  0.00           H
ATOM   2323  CB  SER A 160     -20.883 -53.433   8.126  1.00  0.00           C
ATOM   2324  HB1 SER A 160     -20.892 -54.059   9.041  1.00  0.00           H
ATOM   2325  HB2 SER A 160     -19.862 -53.067   7.874  1.00  0.00           H
ATOM   2326  OG  SER A 160     -21.285 -54.209   7.010  1.00  0.00           O
ATOM   2327  HG1 SER A 160     -21.007 -53.724   6.236  1.00  0.00           H
ATOM   2328  C   SER A 160     -21.616 -51.571   9.594  1.00  0.00           C
ATOM   2329  O   SER A 160     -21.922 -52.115  10.650  1.00  0.00           O
ATOM   2330  N   LEU A 161     -21.036 -50.358   9.619  1.00  0.00           N
ATOM   2331  HN  LEU A 161     -20.801 -49.848   8.794  1.00  0.00           H
ATOM   2332  CA  LEU A 161     -20.823 -49.649  10.846  1.00  0.00           C
ATOM   2333  HA  LEU A 161     -20.605 -50.259  11.715  1.00  0.00           H
ATOM   2334  CB  LEU A 161     -19.548 -48.800  10.710  1.00  0.00           C
ATOM   2335  HB1 LEU A 161     -19.429 -48.240  11.661  1.00  0.00           H
ATOM   2336  HB2 LEU A 161     -19.660 -48.034   9.915  1.00  0.00           H
ATOM   2337  CG  LEU A 161     -18.236 -49.597  10.561  1.00  0.00           C
ATOM   2338  HG  LEU A 161     -18.367 -50.411   9.812  1.00  0.00           H
ATOM   2339  CD1 LEU A 161     -17.262 -48.574   9.970  1.00  0.00           C
ATOM   2340 1HD1 LEU A 161     -17.329 -47.648  10.589  1.00  0.00           H
ATOM   2341 2HD1 LEU A 161     -16.225 -48.962  10.053  1.00  0.00           H
ATOM   2342 3HD1 LEU A 161     -17.510 -48.436   8.896  1.00  0.00           H
ATOM   2343  CD2 LEU A 161     -17.754 -50.130  11.925  1.00  0.00           C
ATOM   2344 1HD2 LEU A 161     -16.750 -50.556  11.720  1.00  0.00           H
ATOM   2345 2HD2 LEU A 161     -17.605 -49.278  12.621  1.00  0.00           H
ATOM   2346 3HD2 LEU A 161     -18.433 -50.880  12.377  1.00  0.00           H
ATOM   2347  C   LEU A 161     -22.036 -48.808  11.014  1.00  0.00           C
ATOM   2348  O   LEU A 161     -22.593 -48.235  10.073  1.00  0.00           O
ATOM   2349  N   PRO A 162     -22.492 -48.500  12.194  1.00  0.00           N
ATOM   2350  CD  PRO A 162     -23.767 -47.791  12.246  1.00  0.00           C
ATOM   2351  HD1 PRO A 162     -24.631 -48.352  11.836  1.00  0.00           H
ATOM   2352  HD2 PRO A 162     -23.638 -46.782  11.803  1.00  0.00           H
ATOM   2353  CA  PRO A 162     -22.004 -48.939  13.464  1.00  0.00           C
ATOM   2354  HA  PRO A 162     -20.929 -48.872  13.555  1.00  0.00           H
ATOM   2355  CB  PRO A 162     -22.540 -47.783  14.310  1.00  0.00           C
ATOM   2356  HB1 PRO A 162     -21.983 -46.829  14.227  1.00  0.00           H
ATOM   2357  HB2 PRO A 162     -22.494 -48.162  15.354  1.00  0.00           H
ATOM   2358  CG  PRO A 162     -23.974 -47.634  13.767  1.00  0.00           C
ATOM   2359  HG1 PRO A 162     -24.607 -48.485  14.090  1.00  0.00           H
ATOM   2360  HG2 PRO A 162     -24.357 -46.614  13.984  1.00  0.00           H
ATOM   2361  C   PRO A 162     -22.463 -50.262  13.952  1.00  0.00           C
ATOM   2362  O   PRO A 162     -22.224 -50.682  15.079  1.00  0.00           O
ATOM   2363  N   ASN A 163     -23.141 -51.092  13.125  1.00  0.00           N
ATOM   2364  HN  ASN A 163     -23.355 -50.734  12.224  1.00  0.00           H
ATOM   2365  CA  ASN A 163     -23.712 -52.354  13.460  1.00  0.00           C
ATOM   2366  HA  ASN A 163     -24.564 -52.184  14.098  1.00  0.00           H
ATOM   2367  CB  ASN A 163     -24.312 -53.248  12.360  1.00  0.00           C
ATOM   2368  HB1 ASN A 163     -24.782 -54.215  12.644  1.00  0.00           H
ATOM   2369  HB2 ASN A 163     -23.591 -53.445  11.539  1.00  0.00           H
ATOM   2370  CG  ASN A 163     -25.409 -52.526  11.591  1.00  0.00           C
ATOM   2371  OD1 ASN A 163     -25.535 -51.297  11.641  1.00  0.00           O
ATOM   2372  ND2 ASN A 163     -26.298 -53.271  10.884  1.00  0.00           N
ATOM   2373 1HD2 ASN A 163     -27.113 -52.845  10.491  1.00  0.00           H
ATOM   2374 2HD2 ASN A 163     -26.205 -54.274  10.888  1.00  0.00           H
ATOM   2375  C   ASN A 163     -22.746 -53.252  14.158  1.00  0.00           C
ATOM   2376  O   ASN A 163     -22.979 -53.674  15.289  1.00  0.00           O
ATOM   2377  N   ILE A 164     -21.519 -53.357  13.633  1.00  0.00           N
ATOM   2378  HN  ILE A 164     -21.410 -52.866  12.771  1.00  0.00           H
ATOM   2379  CA  ILE A 164     -20.520 -54.267  14.096  1.00  0.00           C
ATOM   2380  HA  ILE A 164     -21.006 -55.186  14.378  1.00  0.00           H
ATOM   2381  CB  ILE A 164     -19.562 -54.607  12.981  1.00  0.00           C
ATOM   2382  HB  ILE A 164     -18.763 -55.231  13.423  1.00  0.00           H
ATOM   2383  CG2 ILE A 164     -20.331 -55.397  11.917  1.00  0.00           C
ATOM   2384 1HG2 ILE A 164     -21.114 -54.771  11.436  1.00  0.00           H
ATOM   2385 2HG2 ILE A 164     -19.622 -55.733  11.127  1.00  0.00           H
ATOM   2386 3HG2 ILE A 164     -20.753 -56.313  12.381  1.00  0.00           H
ATOM   2387  CG1 ILE A 164     -18.812 -53.398  12.396  1.00  0.00           C
ATOM   2388 1HG1 ILE A 164     -19.509 -52.642  11.971  1.00  0.00           H
ATOM   2389 2HG1 ILE A 164     -18.208 -52.936  13.200  1.00  0.00           H
ATOM   2390  CD  ILE A 164     -17.845 -53.719  11.255  1.00  0.00           C
ATOM   2391  HD1 ILE A 164     -16.949 -54.288  11.584  1.00  0.00           H
ATOM   2392  HD2 ILE A 164     -18.303 -54.284  10.423  1.00  0.00           H
ATOM   2393  HD3 ILE A 164     -17.506 -52.728  10.870  1.00  0.00           H
ATOM   2394  C   ILE A 164     -19.878 -53.761  15.344  1.00  0.00           C
ATOM   2395  O   ILE A 164     -19.233 -54.576  15.998  1.00  0.00           O
ATOM   2396  N   ILE A 165     -20.035 -52.498  15.758  1.00  0.00           N
ATOM   2397  HN  ILE A 165     -20.616 -51.861  15.269  1.00  0.00           H
ATOM   2398  CA  ILE A 165     -19.452 -51.902  16.927  1.00  0.00           C
ATOM   2399  HA  ILE A 165     -18.456 -52.309  17.033  1.00  0.00           H
ATOM   2400  CB  ILE A 165     -19.450 -50.420  16.725  1.00  0.00           C
ATOM   2401  HB  ILE A 165     -20.506 -50.072  16.774  1.00  0.00           H
ATOM   2402  CG2 ILE A 165     -18.738 -49.733  17.895  1.00  0.00           C
ATOM   2403 1HG2 ILE A 165     -17.642 -49.916  17.915  1.00  0.00           H
ATOM   2404 2HG2 ILE A 165     -19.142 -50.104  18.865  1.00  0.00           H
ATOM   2405 3HG2 ILE A 165     -19.059 -48.667  17.912  1.00  0.00           H
ATOM   2406  CG1 ILE A 165     -18.836 -49.921  15.402  1.00  0.00           C
ATOM   2407 1HG1 ILE A 165     -19.424 -50.396  14.587  1.00  0.00           H
ATOM   2408 2HG1 ILE A 165     -17.797 -50.306  15.343  1.00  0.00           H
ATOM   2409  CD  ILE A 165     -18.709 -48.409  15.291  1.00  0.00           C
ATOM   2410  HD1 ILE A 165     -19.649 -47.850  15.489  1.00  0.00           H
ATOM   2411  HD2 ILE A 165     -17.993 -47.894  15.963  1.00  0.00           H
ATOM   2412  HD3 ILE A 165     -18.372 -48.243  14.240  1.00  0.00           H
ATOM   2413  C   ILE A 165     -20.243 -52.263  18.138  1.00  0.00           C
ATOM   2414  O   ILE A 165     -19.699 -52.486  19.213  1.00  0.00           O
ATOM   2415  N   PHE A 166     -21.538 -52.594  17.918  1.00  0.00           N
ATOM   2416  HN  PHE A 166     -21.839 -52.552  16.973  1.00  0.00           H
ATOM   2417  CA  PHE A 166     -22.463 -53.071  18.896  1.00  0.00           C
ATOM   2418  HA  PHE A 166     -22.106 -52.751  19.861  1.00  0.00           H
ATOM   2419  CB  PHE A 166     -23.836 -52.501  18.478  1.00  0.00           C
ATOM   2420  HB1 PHE A 166     -24.550 -52.864  19.244  1.00  0.00           H
ATOM   2421  HB2 PHE A 166     -24.164 -52.859  17.477  1.00  0.00           H
ATOM   2422  CG  PHE A 166     -23.809 -51.017  18.505  1.00  0.00           C
ATOM   2423  CD1 PHE A 166     -23.271 -50.334  19.574  1.00  0.00           C
ATOM   2424  HD1 PHE A 166     -22.630 -50.912  20.225  1.00  0.00           H
ATOM   2425  CE1 PHE A 166     -23.659 -49.030  19.758  1.00  0.00           C
ATOM   2426  HE1 PHE A 166     -23.382 -48.630  20.722  1.00  0.00           H
ATOM   2427  CZ  PHE A 166     -24.251 -48.316  18.740  1.00  0.00           C
ATOM   2428  HZ  PHE A 166     -24.586 -47.326  18.986  1.00  0.00           H
ATOM   2429  CD2 PHE A 166     -24.509 -50.348  17.518  1.00  0.00           C
ATOM   2430  HD2 PHE A 166     -24.862 -50.891  16.660  1.00  0.00           H
ATOM   2431  CE2 PHE A 166     -24.633 -48.984  17.607  1.00  0.00           C
ATOM   2432  HE2 PHE A 166     -25.204 -48.373  16.918  1.00  0.00           H
ATOM   2433  C   PHE A 166     -22.589 -54.551  19.004  1.00  0.00           C
ATOM   2434  O   PHE A 166     -23.530 -55.028  19.631  1.00  0.00           O
ATOM   2435  N   THR A 167     -21.688 -55.304  18.351  1.00  0.00           N
ATOM   2436  HN  THR A 167     -21.131 -54.909  17.627  1.00  0.00           H
ATOM   2437  CA  THR A 167     -21.617 -56.731  18.449  1.00  0.00           C
ATOM   2438  HA  THR A 167     -22.582 -57.145  18.224  1.00  0.00           H
ATOM   2439  CB  THR A 167     -20.747 -57.387  17.412  1.00  0.00           C
ATOM   2440  HB  THR A 167     -19.673 -57.108  17.527  1.00  0.00           H
ATOM   2441  OG1 THR A 167     -21.023 -56.947  16.091  1.00  0.00           O
ATOM   2442  HG1 THR A 167     -20.172 -57.067  15.668  1.00  0.00           H
ATOM   2443  CG2 THR A 167     -20.969 -58.903  17.339  1.00  0.00           C
ATOM   2444 1HG2 THR A 167     -20.227 -59.267  16.598  1.00  0.00           H
ATOM   2445 2HG2 THR A 167     -22.009 -59.160  17.048  1.00  0.00           H
ATOM   2446 3HG2 THR A 167     -20.726 -59.412  18.304  1.00  0.00           H
ATOM   2447  C   THR A 167     -21.160 -57.285  19.754  1.00  0.00           C
ATOM   2448  O   THR A 167     -20.063 -56.925  20.196  1.00  0.00           O
ATOM   2449  N   ARG A 168     -21.957 -58.102  20.468  1.00  0.00           N
ATOM   2450  HN  ARG A 168     -22.810 -58.525  20.160  1.00  0.00           H
ATOM   2451  CA  ARG A 168     -21.677 -58.419  21.836  1.00  0.00           C
ATOM   2452  HA  ARG A 168     -20.681 -58.121  22.111  1.00  0.00           H
ATOM   2453  CB  ARG A 168     -22.759 -57.846  22.772  1.00  0.00           C
ATOM   2454  HB1 ARG A 168     -22.583 -58.331  23.766  1.00  0.00           H
ATOM   2455  HB2 ARG A 168     -23.796 -58.031  22.445  1.00  0.00           H
ATOM   2456  CG  ARG A 168     -22.463 -56.357  22.970  1.00  0.00           C
ATOM   2457  HG1 ARG A 168     -22.556 -55.894  21.970  1.00  0.00           H
ATOM   2458  HG2 ARG A 168     -23.267 -55.908  23.590  1.00  0.00           H
ATOM   2459  CD  ARG A 168     -21.110 -55.870  23.474  1.00  0.00           C
ATOM   2460  HD1 ARG A 168     -20.185 -56.230  22.968  1.00  0.00           H
ATOM   2461  HD2 ARG A 168     -21.150 -56.168  24.548  1.00  0.00           H
ATOM   2462  NE  ARG A 168     -21.020 -54.385  23.384  1.00  0.00           N
ATOM   2463  HE  ARG A 168     -21.379 -53.825  24.123  1.00  0.00           H
ATOM   2464  CZ  ARG A 168     -20.573 -53.677  22.305  1.00  0.00           C
ATOM   2465  NH1 ARG A 168     -20.038 -54.247  21.181  1.00  0.00           N
ATOM   2466 1HH1 ARG A 168     -19.956 -53.648  20.391  1.00  0.00           H
ATOM   2467 2HH1 ARG A 168     -20.012 -55.243  21.129  1.00  0.00           H
ATOM   2468  NH2 ARG A 168     -20.665 -52.311  22.387  1.00  0.00           N
ATOM   2469 1HH2 ARG A 168     -20.149 -51.723  21.771  1.00  0.00           H
ATOM   2470 2HH2 ARG A 168     -20.778 -51.974  23.319  1.00  0.00           H
ATOM   2471  C   ARG A 168     -21.620 -59.890  22.036  1.00  0.00           C
ATOM   2472  O   ARG A 168     -22.374 -60.633  21.415  1.00  0.00           O
ATOM   2473  N   SER A 169     -20.721 -60.438  22.873  1.00  0.00           N
ATOM   2474  HN  SER A 169     -20.012 -59.855  23.261  1.00  0.00           H
ATOM   2475  CA  SER A 169     -20.760 -61.848  23.138  1.00  0.00           C
ATOM   2476  HA  SER A 169     -21.786 -62.159  23.186  1.00  0.00           H
ATOM   2477  CB  SER A 169     -19.747 -62.581  22.233  1.00  0.00           C
ATOM   2478  HB1 SER A 169     -18.772 -62.050  22.360  1.00  0.00           H
ATOM   2479  HB2 SER A 169     -20.103 -62.425  21.194  1.00  0.00           H
ATOM   2480  OG  SER A 169     -19.659 -63.957  22.569  1.00  0.00           O
ATOM   2481  HG1 SER A 169     -20.526 -64.329  22.435  1.00  0.00           H
ATOM   2482  C   SER A 169     -20.538 -61.976  24.601  1.00  0.00           C
ATOM   2483  O   SER A 169     -21.388 -62.394  25.394  1.00  0.00           O
ATOM   2484  N   GLN A 170     -19.286 -61.800  25.061  1.00  0.00           N
ATOM   2485  HN  GLN A 170     -18.520 -61.507  24.501  1.00  0.00           H
ATOM   2486  CA  GLN A 170     -18.887 -62.080  26.408  1.00  0.00           C
ATOM   2487  HA  GLN A 170     -18.798 -63.125  26.649  1.00  0.00           H
ATOM   2488  CB  GLN A 170     -17.401 -61.741  26.617  1.00  0.00           C
ATOM   2489  HB1 GLN A 170     -17.394 -60.626  26.616  1.00  0.00           H
ATOM   2490  HB2 GLN A 170     -17.004 -62.026  27.613  1.00  0.00           H
ATOM   2491  CG  GLN A 170     -16.362 -62.388  25.702  1.00  0.00           C
ATOM   2492  HG1 GLN A 170     -15.437 -62.156  26.274  1.00  0.00           H
ATOM   2493  HG2 GLN A 170     -16.392 -61.891  24.705  1.00  0.00           H
ATOM   2494  CD  GLN A 170     -16.510 -63.896  25.556  1.00  0.00           C
ATOM   2495  OE1 GLN A 170     -16.031 -64.664  26.397  1.00  0.00           O
ATOM   2496  NE2 GLN A 170     -17.195 -64.361  24.476  1.00  0.00           N
ATOM   2497 1HE2 GLN A 170     -17.800 -63.789  23.940  1.00  0.00           H
ATOM   2498 2HE2 GLN A 170     -17.254 -65.355  24.354  1.00  0.00           H
ATOM   2499  C   GLN A 170     -19.662 -61.406  27.478  1.00  0.00           C
ATOM   2500  O   GLN A 170     -20.010 -60.231  27.371  1.00  0.00           O
ATOM   2501  N   LYS A 171     -20.012 -62.140  28.541  1.00  0.00           N
ATOM   2502  HN  LYS A 171     -19.764 -63.113  28.516  1.00  0.00           H
ATOM   2503  CA  LYS A 171     -20.830 -61.654  29.609  1.00  0.00           C
ATOM   2504  HA  LYS A 171     -20.679 -60.583  29.664  1.00  0.00           H
ATOM   2505  CB  LYS A 171     -22.304 -61.968  29.344  1.00  0.00           C
ATOM   2506  HB1 LYS A 171     -22.744 -61.380  28.500  1.00  0.00           H
ATOM   2507  HB2 LYS A 171     -22.941 -61.694  30.211  1.00  0.00           H
ATOM   2508  CG  LYS A 171     -22.699 -63.403  28.993  1.00  0.00           C
ATOM   2509  HG1 LYS A 171     -22.539 -64.020  29.907  1.00  0.00           H
ATOM   2510  HG2 LYS A 171     -22.029 -63.820  28.213  1.00  0.00           H
ATOM   2511  CD  LYS A 171     -24.136 -63.507  28.469  1.00  0.00           C
ATOM   2512  HD1 LYS A 171     -24.193 -62.855  27.573  1.00  0.00           H
ATOM   2513  HD2 LYS A 171     -24.231 -64.526  28.040  1.00  0.00           H
ATOM   2514  CE  LYS A 171     -25.183 -63.090  29.509  1.00  0.00           C
ATOM   2515  HE1 LYS A 171     -25.324 -63.879  30.274  1.00  0.00           H
ATOM   2516  HE2 LYS A 171     -24.879 -62.077  29.855  1.00  0.00           H
ATOM   2517  NZ  LYS A 171     -26.525 -62.898  28.912  1.00  0.00           N
ATOM   2518  HZ1 LYS A 171     -27.101 -62.694  29.750  1.00  0.00           H
ATOM   2519  HZ2 LYS A 171     -26.554 -62.104  28.255  1.00  0.00           H
ATOM   2520  HZ3 LYS A 171     -26.929 -63.646  28.315  1.00  0.00           H
ATOM   2521  C   LYS A 171     -20.462 -62.133  30.972  1.00  0.00           C
ATOM   2522  O   LYS A 171     -19.577 -62.954  31.176  1.00  0.00           O
ATOM   2523  N   GLU A 172     -21.119 -61.572  32.010  1.00  0.00           N
ATOM   2524  HN  GLU A 172     -21.546 -60.677  31.919  1.00  0.00           H
ATOM   2525  CA  GLU A 172     -21.079 -62.079  33.345  1.00  0.00           C
ATOM   2526  HA  GLU A 172     -20.097 -62.435  33.625  1.00  0.00           H
ATOM   2527  CB  GLU A 172     -21.428 -61.007  34.387  1.00  0.00           C
ATOM   2528  HB1 GLU A 172     -21.413 -61.567  35.349  1.00  0.00           H
ATOM   2529  HB2 GLU A 172     -22.382 -60.493  34.132  1.00  0.00           H
ATOM   2530  CG  GLU A 172     -20.357 -59.928  34.556  1.00  0.00           C
ATOM   2531  HG1 GLU A 172     -19.321 -60.319  34.403  1.00  0.00           H
ATOM   2532  HG2 GLU A 172     -20.518 -59.132  33.793  1.00  0.00           H
ATOM   2533  CD  GLU A 172     -20.335 -59.260  35.920  1.00  0.00           C
ATOM   2534  OE1 GLU A 172     -19.388 -59.525  36.719  1.00  0.00           O
ATOM   2535  OE2 GLU A 172     -21.286 -58.478  36.174  1.00  0.00           O
ATOM   2536  C   GLU A 172     -21.972 -63.261  33.531  1.00  0.00           C
ATOM   2537  O   GLU A 172     -21.662 -64.287  34.127  1.00  0.00           O
ATOM   2538  N   GLY A 173     -23.250 -63.082  33.143  1.00  0.00           N
ATOM   2539  HN  GLY A 173     -23.686 -62.255  32.801  1.00  0.00           H
ATOM   2540  CA  GLY A 173     -24.258 -64.093  33.220  1.00  0.00           C
ATOM   2541  HA1 GLY A 173     -25.127 -63.731  32.707  1.00  0.00           H
ATOM   2542  HA2 GLY A 173     -24.496 -64.296  34.263  1.00  0.00           H
ATOM   2543  C   GLY A 173     -23.872 -65.418  32.652  1.00  0.00           C
ATOM   2544  O   GLY A 173     -22.964 -65.534  31.826  1.00  0.00           O
ATOM   2545  N   LEU A 174     -24.673 -66.440  32.984  1.00  0.00           N
ATOM   2546  HN  LEU A 174     -25.443 -66.345  33.605  1.00  0.00           H
ATOM   2547  CA  LEU A 174     -24.657 -67.752  32.423  1.00  0.00           C
ATOM   2548  HA  LEU A 174     -23.619 -68.039  32.487  1.00  0.00           H
ATOM   2549  CB  LEU A 174     -25.582 -68.703  33.209  1.00  0.00           C
ATOM   2550  HB1 LEU A 174     -25.456 -69.736  32.830  1.00  0.00           H
ATOM   2551  HB2 LEU A 174     -26.639 -68.407  33.053  1.00  0.00           H
ATOM   2552  CG  LEU A 174     -25.260 -68.918  34.695  1.00  0.00           C
ATOM   2553  HG  LEU A 174     -25.132 -67.894  35.107  1.00  0.00           H
ATOM   2554  CD1 LEU A 174     -26.416 -69.566  35.481  1.00  0.00           C
ATOM   2555 1HD1 LEU A 174     -26.876 -70.413  34.908  1.00  0.00           H
ATOM   2556 2HD1 LEU A 174     -27.110 -68.738  35.708  1.00  0.00           H
ATOM   2557 3HD1 LEU A 174     -25.966 -69.970  36.406  1.00  0.00           H
ATOM   2558  CD2 LEU A 174     -24.042 -69.796  35.002  1.00  0.00           C
ATOM   2559 1HD2 LEU A 174     -23.822 -69.696  36.082  1.00  0.00           H
ATOM   2560 2HD2 LEU A 174     -23.143 -69.571  34.369  1.00  0.00           H
ATOM   2561 3HD2 LEU A 174     -24.282 -70.841  34.728  1.00  0.00           H
ATOM   2562  C   LEU A 174     -25.064 -67.750  30.986  1.00  0.00           C
ATOM   2563  O   LEU A 174     -25.944 -66.983  30.608  1.00  0.00           O
ATOM   2564  N   HIS A 175     -24.416 -68.657  30.245  1.00  0.00           N
ATOM   2565  HN  HIS A 175     -23.700 -69.191  30.677  1.00  0.00           H
ATOM   2566  CA  HIS A 175     -24.788 -69.107  28.933  1.00  0.00           C
ATOM   2567  HA  HIS A 175     -24.170 -69.978  28.791  1.00  0.00           H
ATOM   2568  CB  HIS A 175     -26.246 -69.568  28.803  1.00  0.00           C
ATOM   2569  HB1 HIS A 175     -26.995 -68.756  28.632  1.00  0.00           H
ATOM   2570  HB2 HIS A 175     -26.176 -70.258  27.947  1.00  0.00           H
ATOM   2571  ND1 HIS A 175     -26.209 -71.477  30.367  1.00  0.00           N
ATOM   2572  CG  HIS A 175     -26.813 -70.295  29.990  1.00  0.00           C
ATOM   2573  CE1 HIS A 175     -27.056 -72.003  31.230  1.00  0.00           C
ATOM   2574  HE1 HIS A 175     -27.096 -73.007  31.641  1.00  0.00           H
ATOM   2575  NE2 HIS A 175     -28.086 -71.157  31.510  1.00  0.00           N
ATOM   2576  HE2 HIS A 175     -28.410 -71.049  32.444  1.00  0.00           H
ATOM   2577  CD2 HIS A 175     -27.976 -70.073  30.660  1.00  0.00           C
ATOM   2578  HD2 HIS A 175     -28.596 -69.190  30.598  1.00  0.00           H
ATOM   2579  C   HIS A 175     -24.392 -68.113  27.898  1.00  0.00           C
ATOM   2580  O   HIS A 175     -24.738 -66.933  28.018  1.00  0.00           O
ATOM   2581  N   TYR A 176     -23.496 -68.615  27.030  1.00  0.00           N
ATOM   2582  HN  TYR A 176     -23.240 -69.573  26.998  1.00  0.00           H
ATOM   2583  CA  TYR A 176     -22.881 -67.786  26.043  1.00  0.00           C
ATOM   2584  HA  TYR A 176     -22.493 -66.909  26.543  1.00  0.00           H
ATOM   2585  CB  TYR A 176     -21.767 -68.440  25.206  1.00  0.00           C
ATOM   2586  HB1 TYR A 176     -21.423 -67.801  24.369  1.00  0.00           H
ATOM   2587  HB2 TYR A 176     -22.335 -69.316  24.822  1.00  0.00           H
ATOM   2588  CG  TYR A 176     -20.557 -68.860  25.968  1.00  0.00           C
ATOM   2589  CD1 TYR A 176     -20.484 -70.036  26.683  1.00  0.00           C
ATOM   2590  HD1 TYR A 176     -21.408 -70.576  26.837  1.00  0.00           H
ATOM   2591  CE1 TYR A 176     -19.344 -70.390  27.349  1.00  0.00           C
ATOM   2592  HE1 TYR A 176     -19.388 -71.287  27.947  1.00  0.00           H
ATOM   2593  CZ  TYR A 176     -18.242 -69.558  27.449  1.00  0.00           C
ATOM   2594  OH  TYR A 176     -17.100 -69.679  28.267  1.00  0.00           O
ATOM   2595  HH  TYR A 176     -16.508 -68.996  27.956  1.00  0.00           H
ATOM   2596  CD2 TYR A 176     -19.392 -68.127  25.899  1.00  0.00           C
ATOM   2597  HD2 TYR A 176     -19.349 -67.265  25.253  1.00  0.00           H
ATOM   2598  CE2 TYR A 176     -18.281 -68.457  26.619  1.00  0.00           C
ATOM   2599  HE2 TYR A 176     -17.417 -67.830  26.457  1.00  0.00           H
ATOM   2600  C   TYR A 176     -23.913 -67.418  25.032  1.00  0.00           C
ATOM   2601  O   TYR A 176     -24.811 -68.183  24.669  1.00  0.00           O
ATOM   2602  N   THR A 177     -23.722 -66.182  24.530  1.00  0.00           N
ATOM   2603  HN  THR A 177     -22.918 -65.614  24.709  1.00  0.00           H
ATOM   2604  CA  THR A 177     -24.558 -65.488  23.606  1.00  0.00           C
ATOM   2605  HA  THR A 177     -25.212 -66.265  23.214  1.00  0.00           H
ATOM   2606  CB  THR A 177     -25.336 -64.458  24.361  1.00  0.00           C
ATOM   2607  HB  THR A 177     -25.837 -64.721  25.313  1.00  0.00           H
ATOM   2608  OG1 THR A 177     -26.447 -64.192  23.515  1.00  0.00           O
ATOM   2609  HG1 THR A 177     -27.008 -64.972  23.521  1.00  0.00           H
ATOM   2610  CG2 THR A 177     -24.602 -63.102  24.452  1.00  0.00           C
ATOM   2611 1HG2 THR A 177     -25.185 -62.337  25.027  1.00  0.00           H
ATOM   2612 2HG2 THR A 177     -23.702 -63.319  25.061  1.00  0.00           H
ATOM   2613 3HG2 THR A 177     -24.337 -62.661  23.462  1.00  0.00           H
ATOM   2614  C   THR A 177     -23.713 -65.013  22.476  1.00  0.00           C
ATOM   2615  O   THR A 177     -22.524 -64.722  22.574  1.00  0.00           O
ATOM   2616  N   CYS A 178     -24.346 -64.796  21.309  1.00  0.00           N
ATOM   2617  HN  CYS A 178     -25.328 -64.966  21.319  1.00  0.00           H
ATOM   2618  CA  CYS A 178     -23.808 -64.012  20.234  1.00  0.00           C
ATOM   2619  HA  CYS A 178     -22.962 -63.570  20.729  1.00  0.00           H
ATOM   2620  CB  CYS A 178     -23.484 -64.794  18.952  1.00  0.00           C
ATOM   2621  HB1 CYS A 178     -24.480 -65.141  18.585  1.00  0.00           H
ATOM   2622  HB2 CYS A 178     -22.821 -65.654  19.156  1.00  0.00           H
ATOM   2623  SG  CYS A 178     -22.730 -63.888  17.565  1.00  0.00           S
ATOM   2624  C   CYS A 178     -24.864 -62.991  19.942  1.00  0.00           C
ATOM   2625  O   CYS A 178     -25.987 -63.373  19.637  1.00  0.00           O
ATOM   2626  N   SER A 179     -24.631 -61.700  20.216  1.00  0.00           N
ATOM   2627  HN  SER A 179     -23.728 -61.532  20.608  1.00  0.00           H
ATOM   2628  CA  SER A 179     -25.717 -60.775  20.168  1.00  0.00           C
ATOM   2629  HA  SER A 179     -26.526 -61.138  19.549  1.00  0.00           H
ATOM   2630  CB  SER A 179     -26.389 -60.721  21.549  1.00  0.00           C
ATOM   2631  HB1 SER A 179     -25.589 -60.326  22.215  1.00  0.00           H
ATOM   2632  HB2 SER A 179     -26.638 -61.753  21.862  1.00  0.00           H
ATOM   2633  OG  SER A 179     -27.606 -60.005  21.619  1.00  0.00           O
ATOM   2634  HG1 SER A 179     -28.308 -60.424  21.112  1.00  0.00           H
ATOM   2635  C   SER A 179     -25.294 -59.445  19.627  1.00  0.00           C
ATOM   2636  O   SER A 179     -24.133 -59.080  19.429  1.00  0.00           O
ATOM   2637  N   SER A 180     -26.271 -58.537  19.473  1.00  0.00           N
ATOM   2638  HN  SER A 180     -27.211 -58.782  19.698  1.00  0.00           H
ATOM   2639  CA  SER A 180     -25.976 -57.246  18.942  1.00  0.00           C
ATOM   2640  HA  SER A 180     -24.913 -57.070  18.818  1.00  0.00           H
ATOM   2641  CB  SER A 180     -26.703 -56.929  17.622  1.00  0.00           C
ATOM   2642  HB1 SER A 180     -26.524 -57.686  16.824  1.00  0.00           H
ATOM   2643  HB2 SER A 180     -27.804 -56.888  17.787  1.00  0.00           H
ATOM   2644  OG  SER A 180     -26.363 -55.626  17.180  1.00  0.00           O
ATOM   2645  HG1 SER A 180     -25.430 -55.609  16.948  1.00  0.00           H
ATOM   2646  C   SER A 180     -26.671 -56.453  19.994  1.00  0.00           C
ATOM   2647  O   SER A 180     -27.733 -56.758  20.553  1.00  0.00           O
ATOM   2648  N   HIS A 181     -26.039 -55.360  20.451  1.00  0.00           N
ATOM   2649  HN  HIS A 181     -25.122 -55.130  20.139  1.00  0.00           H
ATOM   2650  CA  HIS A 181     -26.508 -54.555  21.538  1.00  0.00           C
ATOM   2651  HA  HIS A 181     -26.845 -55.244  22.304  1.00  0.00           H
ATOM   2652  CB  HIS A 181     -25.395 -53.717  22.184  1.00  0.00           C
ATOM   2653  HB1 HIS A 181     -25.099 -53.014  21.375  1.00  0.00           H
ATOM   2654  HB2 HIS A 181     -24.523 -54.369  22.381  1.00  0.00           H
ATOM   2655  ND1 HIS A 181     -25.771 -53.505  24.716  1.00  0.00           N
ATOM   2656  CG  HIS A 181     -25.695 -52.967  23.451  1.00  0.00           C
ATOM   2657  CE1 HIS A 181     -25.866 -52.474  25.539  1.00  0.00           C
ATOM   2658  HE1 HIS A 181     -26.032 -52.495  26.617  1.00  0.00           H
ATOM   2659  NE2 HIS A 181     -25.820 -51.293  24.868  1.00  0.00           N
ATOM   2660  HE2 HIS A 181     -26.029 -50.386  25.232  1.00  0.00           H
ATOM   2661  CD2 HIS A 181     -25.814 -51.608  23.519  1.00  0.00           C
ATOM   2662  HD2 HIS A 181     -25.886 -50.987  22.646  1.00  0.00           H
ATOM   2663  C   HIS A 181     -27.638 -53.671  21.138  1.00  0.00           C
ATOM   2664  O   HIS A 181     -27.607 -53.016  20.098  1.00  0.00           O
ATOM   2665  N   PHE A 182     -28.649 -53.656  22.016  1.00  0.00           N
ATOM   2666  HN  PHE A 182     -28.796 -54.341  22.730  1.00  0.00           H
ATOM   2667  CA  PHE A 182     -29.747 -52.738  21.924  1.00  0.00           C
ATOM   2668  HA  PHE A 182     -29.219 -51.829  21.664  1.00  0.00           H
ATOM   2669  CB  PHE A 182     -30.710 -53.146  20.797  1.00  0.00           C
ATOM   2670  HB1 PHE A 182     -31.600 -52.483  20.684  1.00  0.00           H
ATOM   2671  HB2 PHE A 182     -30.112 -52.993  19.873  1.00  0.00           H
ATOM   2672  CG  PHE A 182     -31.189 -54.544  20.990  1.00  0.00           C
ATOM   2673  CD1 PHE A 182     -32.152 -54.854  21.917  1.00  0.00           C
ATOM   2674  HD1 PHE A 182     -32.675 -54.112  22.503  1.00  0.00           H
ATOM   2675  CE1 PHE A 182     -32.451 -56.187  22.121  1.00  0.00           C
ATOM   2676  HE1 PHE A 182     -33.207 -56.294  22.875  1.00  0.00           H
ATOM   2677  CZ  PHE A 182     -31.838 -57.184  21.388  1.00  0.00           C
ATOM   2678  HZ  PHE A 182     -32.144 -58.218  21.346  1.00  0.00           H
ATOM   2679  CD2 PHE A 182     -30.556 -55.548  20.278  1.00  0.00           C
ATOM   2680  HD2 PHE A 182     -29.743 -55.206  19.661  1.00  0.00           H
ATOM   2681  CE2 PHE A 182     -30.851 -56.871  20.495  1.00  0.00           C
ATOM   2682  HE2 PHE A 182     -30.489 -57.623  19.808  1.00  0.00           H
ATOM   2683  C   PHE A 182     -30.360 -52.415  23.244  1.00  0.00           C
ATOM   2684  O   PHE A 182     -30.213 -53.240  24.144  1.00  0.00           O
ATOM   2685  N   PRO A 183     -30.856 -51.239  23.503  1.00  0.00           N
ATOM   2686  CD  PRO A 183     -31.662 -51.008  24.693  1.00  0.00           C
ATOM   2687  HD1 PRO A 183     -32.498 -51.740  24.713  1.00  0.00           H
ATOM   2688  HD2 PRO A 183     -31.057 -51.235  25.609  1.00  0.00           H
ATOM   2689  CA  PRO A 183     -30.894 -50.119  22.626  1.00  0.00           C
ATOM   2690  HA  PRO A 183     -30.877 -50.329  21.567  1.00  0.00           H
ATOM   2691  CB  PRO A 183     -32.075 -49.263  23.088  1.00  0.00           C
ATOM   2692  HB1 PRO A 183     -32.949 -49.714  22.588  1.00  0.00           H
ATOM   2693  HB2 PRO A 183     -32.006 -48.181  22.850  1.00  0.00           H
ATOM   2694  CG  PRO A 183     -32.231 -49.590  24.585  1.00  0.00           C
ATOM   2695  HG1 PRO A 183     -31.687 -48.811  25.172  1.00  0.00           H
ATOM   2696  HG2 PRO A 183     -33.294 -49.552  24.907  1.00  0.00           H
ATOM   2697  C   PRO A 183     -29.606 -49.425  22.921  1.00  0.00           C
ATOM   2698  O   PRO A 183     -28.989 -49.658  23.960  1.00  0.00           O
ATOM   2699  N   TYR A 184     -29.108 -48.642  21.954  1.00  0.00           N
ATOM   2700  HN  TYR A 184     -29.516 -48.496  21.051  1.00  0.00           H
ATOM   2701  CA  TYR A 184     -28.163 -47.600  22.247  1.00  0.00           C
ATOM   2702  HA  TYR A 184     -27.785 -47.826  23.233  1.00  0.00           H
ATOM   2703  CB  TYR A 184     -26.937 -47.756  21.330  1.00  0.00           C
ATOM   2704  HB1 TYR A 184     -27.157 -47.462  20.282  1.00  0.00           H
ATOM   2705  HB2 TYR A 184     -26.488 -48.769  21.337  1.00  0.00           H
ATOM   2706  CG  TYR A 184     -25.857 -46.807  21.699  1.00  0.00           C
ATOM   2707  CD1 TYR A 184     -25.781 -45.597  21.047  1.00  0.00           C
ATOM   2708  HD1 TYR A 184     -26.418 -45.372  20.199  1.00  0.00           H
ATOM   2709  CE1 TYR A 184     -24.893 -44.639  21.460  1.00  0.00           C
ATOM   2710  HE1 TYR A 184     -24.722 -43.724  20.899  1.00  0.00           H
ATOM   2711  CZ  TYR A 184     -24.130 -44.865  22.577  1.00  0.00           C
ATOM   2712  OH  TYR A 184     -23.349 -43.787  23.066  1.00  0.00           O
ATOM   2713  HH  TYR A 184     -22.893 -44.080  23.861  1.00  0.00           H
ATOM   2714  CD2 TYR A 184     -25.058 -47.037  22.798  1.00  0.00           C
ATOM   2715  HD2 TYR A 184     -25.030 -47.997  23.287  1.00  0.00           H
ATOM   2716  CE2 TYR A 184     -24.219 -46.053  23.263  1.00  0.00           C
ATOM   2717  HE2 TYR A 184     -23.751 -46.271  24.209  1.00  0.00           H
ATOM   2718  C   TYR A 184     -28.808 -46.260  22.299  1.00  0.00           C
ATOM   2719  O   TYR A 184     -29.482 -45.850  21.363  1.00  0.00           O
ATOM   2720  N   SER A 185     -28.445 -45.583  23.401  1.00  0.00           N
ATOM   2721  HN  SER A 185     -27.882 -45.994  24.111  1.00  0.00           H
ATOM   2722  CA  SER A 185     -29.054 -44.363  23.853  1.00  0.00           C
ATOM   2723  HA  SER A 185     -28.611 -44.093  24.796  1.00  0.00           H
ATOM   2724  CB  SER A 185     -28.651 -43.157  22.986  1.00  0.00           C
ATOM   2725  HB1 SER A 185     -27.631 -43.351  22.596  1.00  0.00           H
ATOM   2726  HB2 SER A 185     -29.257 -43.080  22.059  1.00  0.00           H
ATOM   2727  OG  SER A 185     -28.715 -41.980  23.781  1.00  0.00           O
ATOM   2728  HG1 SER A 185     -29.079 -41.264  23.238  1.00  0.00           H
ATOM   2729  C   SER A 185     -30.504 -44.513  24.190  1.00  0.00           C
ATOM   2730  O   SER A 185     -30.943 -45.578  24.611  1.00  0.00           O
ATOM   2731  N   GLN A 186     -31.299 -43.437  24.080  1.00  0.00           N
ATOM   2732  HN  GLN A 186     -30.938 -42.581  23.710  1.00  0.00           H
ATOM   2733  CA  GLN A 186     -32.674 -43.509  24.441  1.00  0.00           C
ATOM   2734  HA  GLN A 186     -32.790 -43.786  25.480  1.00  0.00           H
ATOM   2735  CB  GLN A 186     -33.314 -42.110  24.414  1.00  0.00           C
ATOM   2736  HB1 GLN A 186     -33.154 -41.774  23.371  1.00  0.00           H
ATOM   2737  HB2 GLN A 186     -34.420 -42.146  24.573  1.00  0.00           H
ATOM   2738  CG  GLN A 186     -32.723 -41.169  25.471  1.00  0.00           C
ATOM   2739  HG1 GLN A 186     -31.618 -41.102  25.442  1.00  0.00           H
ATOM   2740  HG2 GLN A 186     -33.053 -40.119  25.320  1.00  0.00           H
ATOM   2741  CD  GLN A 186     -32.937 -41.585  26.923  1.00  0.00           C
ATOM   2742  OE1 GLN A 186     -32.099 -41.815  27.790  1.00  0.00           O
ATOM   2743  NE2 GLN A 186     -34.245 -41.666  27.288  1.00  0.00           N
ATOM   2744 1HE2 GLN A 186     -34.916 -40.970  27.018  1.00  0.00           H
ATOM   2745 2HE2 GLN A 186     -34.435 -42.211  28.100  1.00  0.00           H
ATOM   2746  C   GLN A 186     -33.542 -44.442  23.676  1.00  0.00           C
ATOM   2747  O   GLN A 186     -33.381 -44.661  22.476  1.00  0.00           O
ATOM   2748  N   TYR A 187     -34.508 -45.169  24.258  1.00  0.00           N
ATOM   2749  HN  TYR A 187     -34.580 -45.172  25.246  1.00  0.00           H
ATOM   2750  CA  TYR A 187     -35.256 -46.209  23.626  1.00  0.00           C
ATOM   2751  HA  TYR A 187     -34.609 -46.922  23.131  1.00  0.00           H
ATOM   2752  CB  TYR A 187     -35.990 -47.042  24.692  1.00  0.00           C
ATOM   2753  HB1 TYR A 187     -36.521 -46.481  25.496  1.00  0.00           H
ATOM   2754  HB2 TYR A 187     -35.343 -47.672  25.344  1.00  0.00           H
ATOM   2755  CG  TYR A 187     -36.991 -47.940  24.065  1.00  0.00           C
ATOM   2756  CD1 TYR A 187     -38.266 -47.476  23.850  1.00  0.00           C
ATOM   2757  HD1 TYR A 187     -38.483 -46.419  23.896  1.00  0.00           H
ATOM   2758  CE1 TYR A 187     -39.198 -48.360  23.356  1.00  0.00           C
ATOM   2759  HE1 TYR A 187     -40.236 -48.073  23.292  1.00  0.00           H
ATOM   2760  CZ  TYR A 187     -38.892 -49.672  23.101  1.00  0.00           C
ATOM   2761  OH  TYR A 187     -39.944 -50.546  22.731  1.00  0.00           O
ATOM   2762  HH  TYR A 187     -40.628 -50.041  22.286  1.00  0.00           H
ATOM   2763  CD2 TYR A 187     -36.699 -49.265  23.796  1.00  0.00           C
ATOM   2764  HD2 TYR A 187     -35.697 -49.643  23.940  1.00  0.00           H
ATOM   2765  CE2 TYR A 187     -37.618 -50.155  23.302  1.00  0.00           C
ATOM   2766  HE2 TYR A 187     -37.462 -51.223  23.257  1.00  0.00           H
ATOM   2767  C   TYR A 187     -36.084 -45.793  22.450  1.00  0.00           C
ATOM   2768  O   TYR A 187     -36.070 -46.355  21.359  1.00  0.00           O
ATOM   2769  N   GLN A 188     -36.686 -44.592  22.529  1.00  0.00           N
ATOM   2770  HN  GLN A 188     -36.652 -44.176  23.441  1.00  0.00           H
ATOM   2771  CA  GLN A 188     -37.469 -43.950  21.518  1.00  0.00           C
ATOM   2772  HA  GLN A 188     -38.188 -44.686  21.179  1.00  0.00           H
ATOM   2773  CB  GLN A 188     -38.213 -42.703  22.024  1.00  0.00           C
ATOM   2774  HB1 GLN A 188     -37.459 -42.125  22.600  1.00  0.00           H
ATOM   2775  HB2 GLN A 188     -38.643 -42.094  21.205  1.00  0.00           H
ATOM   2776  CG  GLN A 188     -39.360 -43.103  22.954  1.00  0.00           C
ATOM   2777  HG1 GLN A 188     -40.086 -43.770  22.455  1.00  0.00           H
ATOM   2778  HG2 GLN A 188     -38.975 -43.693  23.814  1.00  0.00           H
ATOM   2779  CD  GLN A 188     -39.861 -41.756  23.464  1.00  0.00           C
ATOM   2780  OE1 GLN A 188     -39.613 -40.679  22.945  1.00  0.00           O
ATOM   2781  NE2 GLN A 188     -40.527 -41.872  24.647  1.00  0.00           N
ATOM   2782 1HE2 GLN A 188     -40.945 -40.992  24.851  1.00  0.00           H
ATOM   2783 2HE2 GLN A 188     -40.863 -42.724  25.050  1.00  0.00           H
ATOM   2784  C   GLN A 188     -36.691 -43.634  20.286  1.00  0.00           C
ATOM   2785  O   GLN A 188     -37.063 -44.035  19.190  1.00  0.00           O
ATOM   2786  N   PHE A 189     -35.489 -43.053  20.487  1.00  0.00           N
ATOM   2787  HN  PHE A 189     -35.175 -42.872  21.419  1.00  0.00           H
ATOM   2788  CA  PHE A 189     -34.495 -42.776  19.505  1.00  0.00           C
ATOM   2789  HA  PHE A 189     -35.021 -42.136  18.807  1.00  0.00           H
ATOM   2790  CB  PHE A 189     -33.349 -42.050  20.244  1.00  0.00           C
ATOM   2791  HB1 PHE A 189     -33.166 -42.520  21.232  1.00  0.00           H
ATOM   2792  HB2 PHE A 189     -33.666 -41.023  20.500  1.00  0.00           H
ATOM   2793  CG  PHE A 189     -32.016 -42.112  19.574  1.00  0.00           C
ATOM   2794  CD1 PHE A 189     -31.035 -42.962  20.027  1.00  0.00           C
ATOM   2795  HD1 PHE A 189     -31.203 -43.397  20.997  1.00  0.00           H
ATOM   2796  CE1 PHE A 189     -29.837 -43.063  19.356  1.00  0.00           C
ATOM   2797  HE1 PHE A 189     -29.010 -43.563  19.826  1.00  0.00           H
ATOM   2798  CZ  PHE A 189     -29.642 -42.358  18.189  1.00  0.00           C
ATOM   2799  HZ  PHE A 189     -28.679 -42.359  17.689  1.00  0.00           H
ATOM   2800  CD2 PHE A 189     -31.837 -41.492  18.367  1.00  0.00           C
ATOM   2801  HD2 PHE A 189     -32.577 -40.825  17.930  1.00  0.00           H
ATOM   2802  CE2 PHE A 189     -30.645 -41.570  17.679  1.00  0.00           C
ATOM   2803  HE2 PHE A 189     -30.578 -41.018  16.754  1.00  0.00           H
ATOM   2804  C   PHE A 189     -34.051 -44.028  18.825  1.00  0.00           C
ATOM   2805  O   PHE A 189     -33.914 -44.100  17.602  1.00  0.00           O
ATOM   2806  N   TRP A 190     -33.834 -45.133  19.559  1.00  0.00           N
ATOM   2807  HN  TRP A 190     -33.831 -45.078  20.557  1.00  0.00           H
ATOM   2808  CA  TRP A 190     -33.376 -46.340  18.962  1.00  0.00           C
ATOM   2809  HA  TRP A 190     -32.490 -46.140  18.384  1.00  0.00           H
ATOM   2810  CB  TRP A 190     -32.984 -47.307  20.081  1.00  0.00           C
ATOM   2811  HB1 TRP A 190     -33.914 -47.679  20.567  1.00  0.00           H
ATOM   2812  HB2 TRP A 190     -32.420 -46.881  20.945  1.00  0.00           H
ATOM   2813  CG  TRP A 190     -32.238 -48.486  19.559  1.00  0.00           C
ATOM   2814  CD1 TRP A 190     -32.762 -49.746  19.489  1.00  0.00           C
ATOM   2815  HD1 TRP A 190     -33.797 -50.027  19.655  1.00  0.00           H
ATOM   2816  NE1 TRP A 190     -31.805 -50.533  18.896  1.00  0.00           N
ATOM   2817  HE1 TRP A 190     -31.953 -51.399  18.473  1.00  0.00           H
ATOM   2818  CE2 TRP A 190     -30.694 -49.796  18.628  1.00  0.00           C
ATOM   2819  CD2 TRP A 190     -30.922 -48.486  18.993  1.00  0.00           C
ATOM   2820  CE3 TRP A 190     -29.989 -47.500  18.903  1.00  0.00           C
ATOM   2821  HE3 TRP A 190     -30.089 -46.528  19.374  1.00  0.00           H
ATOM   2822  CZ3 TRP A 190     -28.825 -47.834  18.261  1.00  0.00           C
ATOM   2823  HZ3 TRP A 190     -28.103 -47.061  18.074  1.00  0.00           H
ATOM   2824  CZ2 TRP A 190     -29.468 -50.118  18.107  1.00  0.00           C
ATOM   2825  HZ2 TRP A 190     -29.392 -51.122  17.709  1.00  0.00           H
ATOM   2826  CH2 TRP A 190     -28.649 -49.092  17.727  1.00  0.00           C
ATOM   2827  HH2 TRP A 190     -27.690 -49.282  17.249  1.00  0.00           H
ATOM   2828  C   TRP A 190     -34.362 -46.877  17.970  1.00  0.00           C
ATOM   2829  O   TRP A 190     -34.030 -47.263  16.855  1.00  0.00           O
ATOM   2830  N   LYS A 191     -35.627 -46.818  18.431  1.00  0.00           N
ATOM   2831  HN  LYS A 191     -35.855 -46.558  19.376  1.00  0.00           H
ATOM   2832  CA  LYS A 191     -36.708 -47.096  17.546  1.00  0.00           C
ATOM   2833  HA  LYS A 191     -36.519 -48.047  17.078  1.00  0.00           H
ATOM   2834  CB  LYS A 191     -38.052 -47.252  18.272  1.00  0.00           C
ATOM   2835  HB1 LYS A 191     -38.184 -46.381  18.945  1.00  0.00           H
ATOM   2836  HB2 LYS A 191     -38.878 -47.277  17.527  1.00  0.00           H
ATOM   2837  CG  LYS A 191     -38.177 -48.550  19.076  1.00  0.00           C
ATOM   2838  HG1 LYS A 191     -39.090 -48.445  19.705  1.00  0.00           H
ATOM   2839  HG2 LYS A 191     -37.336 -48.677  19.790  1.00  0.00           H
ATOM   2840  CD  LYS A 191     -38.216 -49.861  18.273  1.00  0.00           C
ATOM   2841  HD1 LYS A 191     -37.250 -49.874  17.720  1.00  0.00           H
ATOM   2842  HD2 LYS A 191     -38.919 -49.610  17.444  1.00  0.00           H
ATOM   2843  CE  LYS A 191     -38.584 -51.142  19.025  1.00  0.00           C
ATOM   2844  HE1 LYS A 191     -39.354 -50.932  19.793  1.00  0.00           H
ATOM   2845  HE2 LYS A 191     -37.619 -51.517  19.443  1.00  0.00           H
ATOM   2846  NZ  LYS A 191     -39.070 -52.159  18.065  1.00  0.00           N
ATOM   2847  HZ1 LYS A 191     -39.106 -53.153  18.366  1.00  0.00           H
ATOM   2848  HZ2 LYS A 191     -38.489 -52.205  17.199  1.00  0.00           H
ATOM   2849  HZ3 LYS A 191     -39.933 -51.784  17.616  1.00  0.00           H
ATOM   2850  C   LYS A 191     -36.914 -46.182  16.382  1.00  0.00           C
ATOM   2851  O   LYS A 191     -37.128 -46.580  15.230  1.00  0.00           O
ATOM   2852  N   ASN A 192     -36.766 -44.855  16.512  1.00  0.00           N
ATOM   2853  HN  ASN A 192     -36.794 -44.439  17.417  1.00  0.00           H
ATOM   2854  CA  ASN A 192     -36.728 -43.921  15.438  1.00  0.00           C
ATOM   2855  HA  ASN A 192     -37.687 -43.993  14.937  1.00  0.00           H
ATOM   2856  CB  ASN A 192     -36.621 -42.483  15.966  1.00  0.00           C
ATOM   2857  HB1 ASN A 192     -35.787 -42.443  16.705  1.00  0.00           H
ATOM   2858  HB2 ASN A 192     -36.409 -41.776  15.140  1.00  0.00           H
ATOM   2859  CG  ASN A 192     -37.936 -42.038  16.585  1.00  0.00           C
ATOM   2860  OD1 ASN A 192     -38.927 -42.767  16.693  1.00  0.00           O
ATOM   2861  ND2 ASN A 192     -37.862 -40.783  17.103  1.00  0.00           N
ATOM   2862 1HD2 ASN A 192     -38.346 -40.533  17.938  1.00  0.00           H
ATOM   2863 2HD2 ASN A 192     -37.003 -40.329  16.873  1.00  0.00           H
ATOM   2864  C   ASN A 192     -35.629 -44.179  14.467  1.00  0.00           C
ATOM   2865  O   ASN A 192     -35.817 -44.244  13.254  1.00  0.00           O
ATOM   2866  N   PHE A 193     -34.408 -44.461  14.951  1.00  0.00           N
ATOM   2867  HN  PHE A 193     -34.289 -44.425  15.936  1.00  0.00           H
ATOM   2868  CA  PHE A 193     -33.269 -44.832  14.155  1.00  0.00           C
ATOM   2869  HA  PHE A 193     -33.163 -44.069  13.402  1.00  0.00           H
ATOM   2870  CB  PHE A 193     -32.052 -44.695  15.086  1.00  0.00           C
ATOM   2871  HB1 PHE A 193     -31.800 -43.643  15.342  1.00  0.00           H
ATOM   2872  HB2 PHE A 193     -32.233 -45.241  16.042  1.00  0.00           H
ATOM   2873  CG  PHE A 193     -30.801 -45.244  14.490  1.00  0.00           C
ATOM   2874  CD1 PHE A 193     -29.981 -46.052  15.234  1.00  0.00           C
ATOM   2875  HD1 PHE A 193     -30.188 -46.306  16.259  1.00  0.00           H
ATOM   2876  CE1 PHE A 193     -28.819 -46.558  14.700  1.00  0.00           C
ATOM   2877  HE1 PHE A 193     -28.286 -47.230  15.351  1.00  0.00           H
ATOM   2878  CZ  PHE A 193     -28.460 -46.215  13.422  1.00  0.00           C
ATOM   2879  HZ  PHE A 193     -27.523 -46.565  13.011  1.00  0.00           H
ATOM   2880  CD2 PHE A 193     -30.456 -44.864  13.218  1.00  0.00           C
ATOM   2881  HD2 PHE A 193     -31.067 -44.190  12.642  1.00  0.00           H
ATOM   2882  CE2 PHE A 193     -29.293 -45.383  12.702  1.00  0.00           C
ATOM   2883  HE2 PHE A 193     -29.089 -45.118  11.669  1.00  0.00           H
ATOM   2884  C   PHE A 193     -33.444 -46.134  13.444  1.00  0.00           C
ATOM   2885  O   PHE A 193     -33.160 -46.276  12.251  1.00  0.00           O
ATOM   2886  N   GLN A 194     -33.957 -47.208  14.071  1.00  0.00           N
ATOM   2887  HN  GLN A 194     -34.040 -47.333  15.052  1.00  0.00           H
ATOM   2888  CA  GLN A 194     -34.346 -48.383  13.354  1.00  0.00           C
ATOM   2889  HA  GLN A 194     -33.512 -48.851  12.846  1.00  0.00           H
ATOM   2890  CB  GLN A 194     -34.720 -49.528  14.308  1.00  0.00           C
ATOM   2891  HB1 GLN A 194     -35.493 -49.047  14.938  1.00  0.00           H
ATOM   2892  HB2 GLN A 194     -35.093 -50.424  13.765  1.00  0.00           H
ATOM   2893  CG  GLN A 194     -33.588 -50.178  15.106  1.00  0.00           C
ATOM   2894  HG1 GLN A 194     -33.591 -49.741  16.132  1.00  0.00           H
ATOM   2895  HG2 GLN A 194     -33.866 -51.236  15.267  1.00  0.00           H
ATOM   2896  CD  GLN A 194     -32.214 -49.974  14.486  1.00  0.00           C
ATOM   2897  OE1 GLN A 194     -31.846 -50.369  13.372  1.00  0.00           O
ATOM   2898  NE2 GLN A 194     -31.348 -49.309  15.297  1.00  0.00           N
ATOM   2899 1HE2 GLN A 194     -31.705 -48.762  16.054  1.00  0.00           H
ATOM   2900 2HE2 GLN A 194     -30.377 -49.344  15.068  1.00  0.00           H
ATOM   2901  C   GLN A 194     -35.438 -48.109  12.378  1.00  0.00           C
ATOM   2902  O   GLN A 194     -35.417 -48.705  11.311  1.00  0.00           O
ATOM   2903  N   THR A 195     -36.484 -47.298  12.639  1.00  0.00           N
ATOM   2904  HN  THR A 195     -36.493 -46.742  13.463  1.00  0.00           H
ATOM   2905  CA  THR A 195     -37.397 -47.092  11.564  1.00  0.00           C
ATOM   2906  HA  THR A 195     -37.750 -48.094  11.360  1.00  0.00           H
ATOM   2907  CB  THR A 195     -38.662 -46.443  12.046  1.00  0.00           C
ATOM   2908  HB  THR A 195     -38.385 -45.453  12.467  1.00  0.00           H
ATOM   2909  OG1 THR A 195     -39.312 -47.231  13.028  1.00  0.00           O
ATOM   2910  HG1 THR A 195     -39.945 -46.652  13.456  1.00  0.00           H
ATOM   2911  CG2 THR A 195     -39.775 -46.198  11.001  1.00  0.00           C
ATOM   2912 1HG2 THR A 195     -40.662 -45.692  11.430  1.00  0.00           H
ATOM   2913 2HG2 THR A 195     -39.508 -45.522  10.164  1.00  0.00           H
ATOM   2914 3HG2 THR A 195     -40.112 -47.165  10.570  1.00  0.00           H
ATOM   2915  C   THR A 195     -36.891 -46.392  10.345  1.00  0.00           C
ATOM   2916  O   THR A 195     -37.211 -46.701   9.201  1.00  0.00           O
ATOM   2917  N   LEU A 196     -36.104 -45.336  10.594  1.00  0.00           N
ATOM   2918  HN  LEU A 196     -35.906 -45.069  11.532  1.00  0.00           H
ATOM   2919  CA  LEU A 196     -35.600 -44.541   9.507  1.00  0.00           C
ATOM   2920  HA  LEU A 196     -36.468 -44.276   8.932  1.00  0.00           H
ATOM   2921  CB  LEU A 196     -35.028 -43.261  10.131  1.00  0.00           C
ATOM   2922  HB1 LEU A 196     -34.602 -42.648   9.306  1.00  0.00           H
ATOM   2923  HB2 LEU A 196     -34.194 -43.535  10.804  1.00  0.00           H
ATOM   2924  CG  LEU A 196     -36.088 -42.364  10.799  1.00  0.00           C
ATOM   2925  HG  LEU A 196     -36.817 -42.875  11.450  1.00  0.00           H
ATOM   2926  CD1 LEU A 196     -35.366 -41.279  11.622  1.00  0.00           C
ATOM   2927 1HD1 LEU A 196     -34.824 -40.717  10.839  1.00  0.00           H
ATOM   2928 2HD1 LEU A 196     -36.103 -40.706  12.233  1.00  0.00           H
ATOM   2929 3HD1 LEU A 196     -34.564 -41.601  12.322  1.00  0.00           H
ATOM   2930  CD2 LEU A 196     -36.980 -41.738   9.711  1.00  0.00           C
ATOM   2931 1HD2 LEU A 196     -37.497 -40.867  10.192  1.00  0.00           H
ATOM   2932 2HD2 LEU A 196     -37.778 -42.391   9.289  1.00  0.00           H
ATOM   2933 3HD2 LEU A 196     -36.450 -41.366   8.816  1.00  0.00           H
ATOM   2934  C   LEU A 196     -34.629 -45.249   8.614  1.00  0.00           C
ATOM   2935  O   LEU A 196     -34.642 -45.013   7.410  1.00  0.00           O
ATOM   2936  N   LYS A 197     -33.674 -45.972   9.215  1.00  0.00           N
ATOM   2937  HN  LYS A 197     -33.650 -46.072  10.213  1.00  0.00           H
ATOM   2938  CA  LYS A 197     -32.642 -46.618   8.464  1.00  0.00           C
ATOM   2939  HA  LYS A 197     -32.119 -45.898   7.856  1.00  0.00           H
ATOM   2940  CB  LYS A 197     -31.651 -47.380   9.368  1.00  0.00           C
ATOM   2941  HB1 LYS A 197     -31.305 -46.625  10.105  1.00  0.00           H
ATOM   2942  HB2 LYS A 197     -32.313 -48.112   9.877  1.00  0.00           H
ATOM   2943  CG  LYS A 197     -30.454 -48.041   8.681  1.00  0.00           C
ATOM   2944  HG1 LYS A 197     -29.820 -47.303   8.140  1.00  0.00           H
ATOM   2945  HG2 LYS A 197     -30.832 -48.750   7.920  1.00  0.00           H
ATOM   2946  CD  LYS A 197     -29.572 -48.804   9.667  1.00  0.00           C
ATOM   2947  HD1 LYS A 197     -28.935 -48.011  10.123  1.00  0.00           H
ATOM   2948  HD2 LYS A 197     -28.891 -49.444   9.077  1.00  0.00           H
ATOM   2949  CE  LYS A 197     -30.444 -49.597  10.645  1.00  0.00           C
ATOM   2950  HE1 LYS A 197     -31.090 -48.963  11.289  1.00  0.00           H
ATOM   2951  HE2 LYS A 197     -31.005 -50.378  10.097  1.00  0.00           H
ATOM   2952  NZ  LYS A 197     -29.678 -50.373  11.647  1.00  0.00           N
ATOM   2953  HZ1 LYS A 197     -30.253 -50.495  12.498  1.00  0.00           H
ATOM   2954  HZ2 LYS A 197     -29.513 -51.323  11.249  1.00  0.00           H
ATOM   2955  HZ3 LYS A 197     -28.769 -49.962  11.958  1.00  0.00           H
ATOM   2956  C   LYS A 197     -33.164 -47.612   7.484  1.00  0.00           C
ATOM   2957  O   LYS A 197     -32.635 -47.602   6.369  1.00  0.00           O
ATOM   2958  N   ILE A 198     -34.069 -48.539   7.856  1.00  0.00           N
ATOM   2959  HN  ILE A 198     -34.551 -48.499   8.720  1.00  0.00           H
ATOM   2960  CA  ILE A 198     -34.642 -49.476   6.935  1.00  0.00           C
ATOM   2961  HA  ILE A 198     -33.847 -49.927   6.366  1.00  0.00           H
ATOM   2962  CB  ILE A 198     -35.414 -50.534   7.663  1.00  0.00           C
ATOM   2963  HB  ILE A 198     -36.315 -50.107   8.145  1.00  0.00           H
ATOM   2964  CG2 ILE A 198     -36.001 -51.551   6.672  1.00  0.00           C
ATOM   2965 1HG2 ILE A 198     -36.956 -51.155   6.280  1.00  0.00           H
ATOM   2966 2HG2 ILE A 198     -35.291 -51.885   5.872  1.00  0.00           H
ATOM   2967 3HG2 ILE A 198     -36.354 -52.420   7.265  1.00  0.00           H
ATOM   2968  CG1 ILE A 198     -34.680 -51.346   8.736  1.00  0.00           C
ATOM   2969 1HG1 ILE A 198     -34.332 -50.617   9.509  1.00  0.00           H
ATOM   2970 2HG1 ILE A 198     -35.427 -51.991   9.255  1.00  0.00           H
ATOM   2971  CD  ILE A 198     -33.508 -52.172   8.208  1.00  0.00           C
ATOM   2972  HD1 ILE A 198     -32.961 -52.585   9.079  1.00  0.00           H
ATOM   2973  HD2 ILE A 198     -33.830 -53.108   7.691  1.00  0.00           H
ATOM   2974  HD3 ILE A 198     -32.814 -51.636   7.527  1.00  0.00           H
ATOM   2975  C   ILE A 198     -35.509 -48.878   5.876  1.00  0.00           C
ATOM   2976  O   ILE A 198     -35.500 -49.301   4.720  1.00  0.00           O
ATOM   2977  N   VAL A 199     -36.254 -47.797   6.151  1.00  0.00           N
ATOM   2978  HN  VAL A 199     -36.361 -47.447   7.086  1.00  0.00           H
ATOM   2979  CA  VAL A 199     -37.059 -47.070   5.227  1.00  0.00           C
ATOM   2980  HA  VAL A 199     -37.612 -47.801   4.659  1.00  0.00           H
ATOM   2981  CB  VAL A 199     -38.028 -46.195   5.971  1.00  0.00           C
ATOM   2982  HB  VAL A 199     -37.437 -45.580   6.673  1.00  0.00           H
ATOM   2983  CG1 VAL A 199     -38.762 -45.090   5.196  1.00  0.00           C
ATOM   2984 1HG1 VAL A 199     -39.283 -45.541   4.320  1.00  0.00           H
ATOM   2985 2HG1 VAL A 199     -39.525 -44.718   5.916  1.00  0.00           H
ATOM   2986 3HG1 VAL A 199     -38.022 -44.310   4.951  1.00  0.00           H
ATOM   2987  CG2 VAL A 199     -39.014 -47.161   6.645  1.00  0.00           C
ATOM   2988 1HG2 VAL A 199     -39.513 -47.795   5.877  1.00  0.00           H
ATOM   2989 2HG2 VAL A 199     -39.845 -46.572   7.086  1.00  0.00           H
ATOM   2990 3HG2 VAL A 199     -38.555 -47.807   7.428  1.00  0.00           H
ATOM   2991  C   VAL A 199     -36.295 -46.289   4.215  1.00  0.00           C
ATOM   2992  O   VAL A 199     -36.609 -46.273   3.017  1.00  0.00           O
ATOM   2993  N   ILE A 200     -35.204 -45.679   4.698  1.00  0.00           N
ATOM   2994  HN  ILE A 200     -34.875 -45.795   5.631  1.00  0.00           H
ATOM   2995  CA  ILE A 200     -34.536 -44.755   3.840  1.00  0.00           C
ATOM   2996  HA  ILE A 200     -35.260 -44.303   3.175  1.00  0.00           H
ATOM   2997  CB  ILE A 200     -33.928 -43.614   4.592  1.00  0.00           C
ATOM   2998  HB  ILE A 200     -33.329 -43.935   5.478  1.00  0.00           H
ATOM   2999  CG2 ILE A 200     -33.022 -42.685   3.769  1.00  0.00           C
ATOM   3000 1HG2 ILE A 200     -32.194 -43.230   3.255  1.00  0.00           H
ATOM   3001 2HG2 ILE A 200     -32.628 -41.940   4.488  1.00  0.00           H
ATOM   3002 3HG2 ILE A 200     -33.509 -42.079   2.975  1.00  0.00           H
ATOM   3003  CG1 ILE A 200     -35.106 -42.766   5.104  1.00  0.00           C
ATOM   3004 1HG1 ILE A 200     -35.633 -43.345   5.895  1.00  0.00           H
ATOM   3005 2HG1 ILE A 200     -34.559 -41.998   5.700  1.00  0.00           H
ATOM   3006  CD  ILE A 200     -36.124 -42.107   4.186  1.00  0.00           C
ATOM   3007  HD1 ILE A 200     -35.597 -41.398   3.515  1.00  0.00           H
ATOM   3008  HD2 ILE A 200     -36.897 -41.462   4.675  1.00  0.00           H
ATOM   3009  HD3 ILE A 200     -36.762 -42.786   3.569  1.00  0.00           H
ATOM   3010  C   ILE A 200     -33.466 -45.485   3.096  1.00  0.00           C
ATOM   3011  O   ILE A 200     -33.312 -45.423   1.882  1.00  0.00           O
ATOM   3012  N   LEU A 201     -32.560 -46.180   3.800  1.00  0.00           N
ATOM   3013  HN  LEU A 201     -32.598 -46.161   4.796  1.00  0.00           H
ATOM   3014  CA  LEU A 201     -31.375 -46.669   3.159  1.00  0.00           C
ATOM   3015  HA  LEU A 201     -31.051 -46.023   2.362  1.00  0.00           H
ATOM   3016  CB  LEU A 201     -30.206 -46.583   4.156  1.00  0.00           C
ATOM   3017  HB1 LEU A 201     -30.464 -47.141   5.081  1.00  0.00           H
ATOM   3018  HB2 LEU A 201     -29.290 -47.045   3.719  1.00  0.00           H
ATOM   3019  CG  LEU A 201     -29.776 -45.190   4.635  1.00  0.00           C
ATOM   3020  HG  LEU A 201     -30.761 -44.709   4.812  1.00  0.00           H
ATOM   3021  CD1 LEU A 201     -29.116 -44.431   3.464  1.00  0.00           C
ATOM   3022 1HD1 LEU A 201     -28.209 -44.960   3.084  1.00  0.00           H
ATOM   3023 2HD1 LEU A 201     -28.924 -43.356   3.647  1.00  0.00           H
ATOM   3024 3HD1 LEU A 201     -29.790 -44.398   2.582  1.00  0.00           H
ATOM   3025  CD2 LEU A 201     -28.921 -45.108   5.918  1.00  0.00           C
ATOM   3026 1HD2 LEU A 201     -27.877 -45.448   5.736  1.00  0.00           H
ATOM   3027 2HD2 LEU A 201     -28.877 -44.030   6.149  1.00  0.00           H
ATOM   3028 3HD2 LEU A 201     -29.512 -45.576   6.736  1.00  0.00           H
ATOM   3029  C   LEU A 201     -31.512 -48.070   2.666  1.00  0.00           C
ATOM   3030  O   LEU A 201     -30.689 -48.661   1.968  1.00  0.00           O
ATOM   3031  N   GLY A 202     -32.636 -48.686   3.082  1.00  0.00           N
ATOM   3032  HN  GLY A 202     -33.263 -48.275   3.742  1.00  0.00           H
ATOM   3033  CA  GLY A 202     -33.002 -49.977   2.590  1.00  0.00           C
ATOM   3034  HA1 GLY A 202     -32.137 -50.544   2.280  1.00  0.00           H
ATOM   3035  HA2 GLY A 202     -33.563 -50.479   3.362  1.00  0.00           H
ATOM   3036  C   GLY A 202     -34.006 -49.962   1.486  1.00  0.00           C
ATOM   3037  O   GLY A 202     -33.774 -50.559   0.440  1.00  0.00           O
ATOM   3038  N   LEU A 203     -35.168 -49.327   1.709  1.00  0.00           N
ATOM   3039  HN  LEU A 203     -35.279 -48.837   2.571  1.00  0.00           H
ATOM   3040  CA  LEU A 203     -36.247 -49.174   0.771  1.00  0.00           C
ATOM   3041  HA  LEU A 203     -36.168 -50.009   0.090  1.00  0.00           H
ATOM   3042  CB  LEU A 203     -37.585 -49.351   1.503  1.00  0.00           C
ATOM   3043  HB1 LEU A 203     -37.606 -50.397   1.887  1.00  0.00           H
ATOM   3044  HB2 LEU A 203     -37.733 -48.644   2.345  1.00  0.00           H
ATOM   3045  CG  LEU A 203     -38.831 -49.285   0.592  1.00  0.00           C
ATOM   3046  HG  LEU A 203     -38.965 -48.269   0.176  1.00  0.00           H
ATOM   3047  CD1 LEU A 203     -40.143 -49.439   1.373  1.00  0.00           C
ATOM   3048 1HD1 LEU A 203     -40.204 -50.520   1.623  1.00  0.00           H
ATOM   3049 2HD1 LEU A 203     -41.088 -49.170   0.863  1.00  0.00           H
ATOM   3050 3HD1 LEU A 203     -40.033 -48.850   2.319  1.00  0.00           H
ATOM   3051  CD2 LEU A 203     -38.789 -50.377  -0.495  1.00  0.00           C
ATOM   3052 1HD2 LEU A 203     -37.819 -50.283  -1.036  1.00  0.00           H
ATOM   3053 2HD2 LEU A 203     -39.572 -50.260  -1.278  1.00  0.00           H
ATOM   3054 3HD2 LEU A 203     -38.682 -51.418  -0.118  1.00  0.00           H
ATOM   3055  C   LEU A 203     -36.108 -47.995  -0.128  1.00  0.00           C
ATOM   3056  O   LEU A 203     -35.766 -48.099  -1.296  1.00  0.00           O
ATOM   3057  N   VAL A 204     -36.557 -46.803   0.324  1.00  0.00           N
ATOM   3058  HN  VAL A 204     -36.702 -46.648   1.306  1.00  0.00           H
ATOM   3059  CA  VAL A 204     -36.907 -45.698  -0.506  1.00  0.00           C
ATOM   3060  HA  VAL A 204     -37.551 -46.094  -1.270  1.00  0.00           H
ATOM   3061  CB  VAL A 204     -37.753 -44.712   0.232  1.00  0.00           C
ATOM   3062  HB  VAL A 204     -37.271 -44.443   1.199  1.00  0.00           H
ATOM   3063  CG1 VAL A 204     -39.141 -45.322   0.427  1.00  0.00           C
ATOM   3064 1HG1 VAL A 204     -39.502 -45.684  -0.557  1.00  0.00           H
ATOM   3065 2HG1 VAL A 204     -39.124 -46.092   1.233  1.00  0.00           H
ATOM   3066 3HG1 VAL A 204     -39.824 -44.489   0.709  1.00  0.00           H
ATOM   3067  CG2 VAL A 204     -37.986 -43.411  -0.545  1.00  0.00           C
ATOM   3068 1HG2 VAL A 204     -38.265 -43.634  -1.598  1.00  0.00           H
ATOM   3069 2HG2 VAL A 204     -37.146 -42.685  -0.452  1.00  0.00           H
ATOM   3070 3HG2 VAL A 204     -38.757 -42.746  -0.102  1.00  0.00           H
ATOM   3071  C   VAL A 204     -35.828 -45.061  -1.325  1.00  0.00           C
ATOM   3072  O   VAL A 204     -36.141 -44.814  -2.485  1.00  0.00           O
ATOM   3073  N   LEU A 205     -34.564 -44.827  -0.921  1.00  0.00           N
ATOM   3074  HN  LEU A 205     -34.398 -45.071   0.030  1.00  0.00           H
ATOM   3075  CA  LEU A 205     -33.570 -44.387  -1.851  1.00  0.00           C
ATOM   3076  HA  LEU A 205     -33.976 -43.661  -2.541  1.00  0.00           H
ATOM   3077  CB  LEU A 205     -32.494 -43.642  -1.054  1.00  0.00           C
ATOM   3078  HB1 LEU A 205     -31.805 -43.185  -1.793  1.00  0.00           H
ATOM   3079  HB2 LEU A 205     -31.928 -44.345  -0.403  1.00  0.00           H
ATOM   3080  CG  LEU A 205     -32.959 -42.419  -0.255  1.00  0.00           C
ATOM   3081  HG  LEU A 205     -33.735 -42.813   0.436  1.00  0.00           H
ATOM   3082  CD1 LEU A 205     -31.904 -41.669   0.593  1.00  0.00           C
ATOM   3083 1HD1 LEU A 205     -32.225 -40.832   1.250  1.00  0.00           H
ATOM   3084 2HD1 LEU A 205     -31.338 -42.389   1.217  1.00  0.00           H
ATOM   3085 3HD1 LEU A 205     -31.120 -41.226  -0.050  1.00  0.00           H
ATOM   3086  CD2 LEU A 205     -33.711 -41.383  -1.102  1.00  0.00           C
ATOM   3087 1HD2 LEU A 205     -34.620 -41.843  -1.566  1.00  0.00           H
ATOM   3088 2HD2 LEU A 205     -33.078 -40.976  -1.918  1.00  0.00           H
ATOM   3089 3HD2 LEU A 205     -34.045 -40.507  -0.510  1.00  0.00           H
ATOM   3090  C   LEU A 205     -32.920 -45.371  -2.763  1.00  0.00           C
ATOM   3091  O   LEU A 205     -32.566 -44.924  -3.845  1.00  0.00           O
ATOM   3092  N   PRO A 206     -32.815 -46.644  -2.486  1.00  0.00           N
ATOM   3093  CD  PRO A 206     -32.437 -47.183  -1.182  1.00  0.00           C
ATOM   3094  HD1 PRO A 206     -33.380 -47.469  -0.669  1.00  0.00           H
ATOM   3095  HD2 PRO A 206     -31.936 -46.495  -0.475  1.00  0.00           H
ATOM   3096  CA  PRO A 206     -32.469 -47.593  -3.502  1.00  0.00           C
ATOM   3097  HA  PRO A 206     -31.574 -47.244  -3.987  1.00  0.00           H
ATOM   3098  CB  PRO A 206     -32.142 -48.862  -2.709  1.00  0.00           C
ATOM   3099  HB1 PRO A 206     -31.559 -49.676  -3.192  1.00  0.00           H
ATOM   3100  HB2 PRO A 206     -33.079 -49.380  -2.398  1.00  0.00           H
ATOM   3101  CG  PRO A 206     -31.548 -48.422  -1.364  1.00  0.00           C
ATOM   3102  HG1 PRO A 206     -30.545 -47.963  -1.447  1.00  0.00           H
ATOM   3103  HG2 PRO A 206     -31.477 -49.127  -0.509  1.00  0.00           H
ATOM   3104  C   PRO A 206     -33.570 -47.764  -4.480  1.00  0.00           C
ATOM   3105  O   PRO A 206     -33.245 -47.870  -5.671  1.00  0.00           O
ATOM   3106  N   LEU A 207     -34.849 -47.704  -4.061  1.00  0.00           N
ATOM   3107  HN  LEU A 207     -34.997 -47.391  -3.127  1.00  0.00           H
ATOM   3108  CA  LEU A 207     -36.040 -47.636  -4.864  1.00  0.00           C
ATOM   3109  HA  LEU A 207     -35.996 -48.448  -5.574  1.00  0.00           H
ATOM   3110  CB  LEU A 207     -37.255 -47.884  -3.960  1.00  0.00           C
ATOM   3111  HB1 LEU A 207     -37.168 -48.885  -3.483  1.00  0.00           H
ATOM   3112  HB2 LEU A 207     -37.067 -47.196  -3.108  1.00  0.00           H
ATOM   3113  CG  LEU A 207     -38.657 -47.654  -4.534  1.00  0.00           C
ATOM   3114  HG  LEU A 207     -38.724 -47.956  -5.610  1.00  0.00           H
ATOM   3115  CD1 LEU A 207     -39.567 -48.656  -3.798  1.00  0.00           C
ATOM   3116 1HD1 LEU A 207     -39.274 -48.701  -2.731  1.00  0.00           H
ATOM   3117 2HD1 LEU A 207     -40.628 -48.384  -4.011  1.00  0.00           H
ATOM   3118 3HD1 LEU A 207     -39.327 -49.697  -4.075  1.00  0.00           H
ATOM   3119  CD2 LEU A 207     -39.074 -46.181  -4.390  1.00  0.00           C
ATOM   3120 1HD2 LEU A 207     -38.974 -45.874  -3.330  1.00  0.00           H
ATOM   3121 2HD2 LEU A 207     -38.491 -45.533  -5.078  1.00  0.00           H
ATOM   3122 3HD2 LEU A 207     -40.137 -45.961  -4.614  1.00  0.00           H
ATOM   3123  C   LEU A 207     -36.152 -46.444  -5.755  1.00  0.00           C
ATOM   3124  O   LEU A 207     -36.586 -46.579  -6.894  1.00  0.00           O
ATOM   3125  N   LEU A 208     -35.720 -45.243  -5.346  1.00  0.00           N
ATOM   3126  HN  LEU A 208     -35.363 -45.055  -4.429  1.00  0.00           H
ATOM   3127  CA  LEU A 208     -35.731 -44.036  -6.111  1.00  0.00           C
ATOM   3128  HA  LEU A 208     -36.765 -43.871  -6.395  1.00  0.00           H
ATOM   3129  CB  LEU A 208     -35.327 -42.812  -5.269  1.00  0.00           C
ATOM   3130  HB1 LEU A 208     -34.334 -42.949  -4.798  1.00  0.00           H
ATOM   3131  HB2 LEU A 208     -36.022 -42.841  -4.400  1.00  0.00           H
ATOM   3132  CG  LEU A 208     -35.404 -41.415  -5.897  1.00  0.00           C
ATOM   3133  HG  LEU A 208     -34.630 -41.467  -6.693  1.00  0.00           H
ATOM   3134  CD1 LEU A 208     -35.061 -40.385  -4.816  1.00  0.00           C
ATOM   3135 1HD1 LEU A 208     -35.884 -40.254  -4.080  1.00  0.00           H
ATOM   3136 2HD1 LEU A 208     -34.861 -39.425  -5.323  1.00  0.00           H
ATOM   3137 3HD1 LEU A 208     -34.158 -40.758  -4.290  1.00  0.00           H
ATOM   3138  CD2 LEU A 208     -36.767 -41.102  -6.553  1.00  0.00           C
ATOM   3139 1HD2 LEU A 208     -36.936 -40.043  -6.851  1.00  0.00           H
ATOM   3140 2HD2 LEU A 208     -37.517 -41.441  -5.816  1.00  0.00           H
ATOM   3141 3HD2 LEU A 208     -36.935 -41.681  -7.492  1.00  0.00           H
ATOM   3142  C   LEU A 208     -34.893 -44.183  -7.341  1.00  0.00           C
ATOM   3143  O   LEU A 208     -35.261 -43.854  -8.469  1.00  0.00           O
ATOM   3144  N   VAL A 209     -33.705 -44.814  -7.283  1.00  0.00           N
ATOM   3145  HN  VAL A 209     -33.256 -44.972  -6.409  1.00  0.00           H
ATOM   3146  CA  VAL A 209     -32.908 -45.178  -8.409  1.00  0.00           C
ATOM   3147  HA  VAL A 209     -32.818 -44.267  -8.989  1.00  0.00           H
ATOM   3148  CB  VAL A 209     -31.566 -45.749  -8.056  1.00  0.00           C
ATOM   3149  HB  VAL A 209     -31.770 -46.521  -7.273  1.00  0.00           H
ATOM   3150  CG1 VAL A 209     -30.584 -44.825  -7.312  1.00  0.00           C
ATOM   3151 1HG1 VAL A 209     -30.918 -44.687  -6.259  1.00  0.00           H
ATOM   3152 2HG1 VAL A 209     -30.518 -43.882  -7.878  1.00  0.00           H
ATOM   3153 3HG1 VAL A 209     -29.581 -45.283  -7.329  1.00  0.00           H
ATOM   3154  CG2 VAL A 209     -30.916 -46.470  -9.241  1.00  0.00           C
ATOM   3155 1HG2 VAL A 209     -29.927 -46.860  -8.936  1.00  0.00           H
ATOM   3156 2HG2 VAL A 209     -30.663 -45.923 -10.179  1.00  0.00           H
ATOM   3157 3HG2 VAL A 209     -31.584 -47.327  -9.518  1.00  0.00           H
ATOM   3158  C   VAL A 209     -33.615 -46.150  -9.289  1.00  0.00           C
ATOM   3159  O   VAL A 209     -33.575 -46.000 -10.506  1.00  0.00           O
ATOM   3160  N   MET A 210     -34.263 -47.227  -8.810  1.00  0.00           N
ATOM   3161  HN  MET A 210     -34.225 -47.445  -7.846  1.00  0.00           H
ATOM   3162  CA  MET A 210     -34.992 -48.196  -9.569  1.00  0.00           C
ATOM   3163  HA  MET A 210     -34.306 -48.630 -10.279  1.00  0.00           H
ATOM   3164  CB  MET A 210     -35.568 -49.388  -8.778  1.00  0.00           C
ATOM   3165  HB1 MET A 210     -36.158 -50.080  -9.403  1.00  0.00           H
ATOM   3166  HB2 MET A 210     -36.385 -48.965  -8.155  1.00  0.00           H
ATOM   3167  CG  MET A 210     -34.562 -50.168  -7.927  1.00  0.00           C
ATOM   3168  HG1 MET A 210     -35.093 -50.870  -7.245  1.00  0.00           H
ATOM   3169  HG2 MET A 210     -33.960 -49.598  -7.193  1.00  0.00           H
ATOM   3170  SD  MET A 210     -33.313 -51.113  -8.853  1.00  0.00           S
ATOM   3171  CE  MET A 210     -31.893 -50.979  -7.728  1.00  0.00           C
ATOM   3172  HE1 MET A 210     -31.521 -49.971  -7.459  1.00  0.00           H
ATOM   3173  HE2 MET A 210     -32.189 -51.419  -6.752  1.00  0.00           H
ATOM   3174  HE3 MET A 210     -31.005 -51.483  -8.166  1.00  0.00           H
ATOM   3175  C   MET A 210     -36.081 -47.572 -10.378  1.00  0.00           C
ATOM   3176  O   MET A 210     -36.054 -47.909 -11.555  1.00  0.00           O
ATOM   3177  N   VAL A 211     -36.893 -46.646  -9.844  1.00  0.00           N
ATOM   3178  HN  VAL A 211     -36.734 -46.200  -8.965  1.00  0.00           H
ATOM   3179  CA  VAL A 211     -38.066 -46.116 -10.476  1.00  0.00           C
ATOM   3180  HA  VAL A 211     -38.655 -47.005 -10.650  1.00  0.00           H
ATOM   3181  CB  VAL A 211     -38.831 -45.143  -9.620  1.00  0.00           C
ATOM   3182  HB  VAL A 211     -38.066 -44.543  -9.089  1.00  0.00           H
ATOM   3183  CG1 VAL A 211     -39.575 -45.997  -8.580  1.00  0.00           C
ATOM   3184 1HG1 VAL A 211     -40.248 -45.305  -8.019  1.00  0.00           H
ATOM   3185 2HG1 VAL A 211     -40.131 -46.882  -8.954  1.00  0.00           H
ATOM   3186 3HG1 VAL A 211     -38.825 -46.395  -7.859  1.00  0.00           H
ATOM   3187  CG2 VAL A 211     -39.883 -44.292 -10.347  1.00  0.00           C
ATOM   3188 1HG2 VAL A 211     -40.456 -44.984 -11.001  1.00  0.00           H
ATOM   3189 2HG2 VAL A 211     -39.364 -43.485 -10.916  1.00  0.00           H
ATOM   3190 3HG2 VAL A 211     -40.556 -43.864  -9.575  1.00  0.00           H
ATOM   3191  C   VAL A 211     -37.694 -45.485 -11.775  1.00  0.00           C
ATOM   3192  O   VAL A 211     -38.187 -45.942 -12.803  1.00  0.00           O
ATOM   3193  N   ILE A 212     -36.667 -44.613 -11.756  1.00  0.00           N
ATOM   3194  HN  ILE A 212     -36.212 -44.433 -10.893  1.00  0.00           H
ATOM   3195  CA  ILE A 212     -36.052 -43.850 -12.797  1.00  0.00           C
ATOM   3196  HA  ILE A 212     -36.814 -43.361 -13.377  1.00  0.00           H
ATOM   3197  CB  ILE A 212     -35.104 -42.833 -12.222  1.00  0.00           C
ATOM   3198  HB  ILE A 212     -34.259 -43.362 -11.736  1.00  0.00           H
ATOM   3199  CG2 ILE A 212     -34.560 -41.923 -13.332  1.00  0.00           C
ATOM   3200 1HG2 ILE A 212     -34.280 -42.567 -14.189  1.00  0.00           H
ATOM   3201 2HG2 ILE A 212     -33.693 -41.306 -12.993  1.00  0.00           H
ATOM   3202 3HG2 ILE A 212     -35.323 -41.191 -13.696  1.00  0.00           H
ATOM   3203  CG1 ILE A 212     -35.829 -41.990 -11.153  1.00  0.00           C
ATOM   3204 1HG1 ILE A 212     -36.286 -42.570 -10.335  1.00  0.00           H
ATOM   3205 2HG1 ILE A 212     -36.670 -41.354 -11.504  1.00  0.00           H
ATOM   3206  CD  ILE A 212     -34.857 -41.054 -10.438  1.00  0.00           C
ATOM   3207  HD1 ILE A 212     -34.572 -40.244 -11.143  1.00  0.00           H
ATOM   3208  HD2 ILE A 212     -33.970 -41.593 -10.052  1.00  0.00           H
ATOM   3209  HD3 ILE A 212     -35.394 -40.718  -9.528  1.00  0.00           H
ATOM   3210  C   ILE A 212     -35.353 -44.766 -13.751  1.00  0.00           C
ATOM   3211  O   ILE A 212     -35.506 -44.741 -14.973  1.00  0.00           O
ATOM   3212  N   CYS A 213     -34.603 -45.789 -13.296  1.00  0.00           N
ATOM   3213  HN  CYS A 213     -34.347 -45.859 -12.340  1.00  0.00           H
ATOM   3214  CA  CYS A 213     -33.965 -46.732 -14.159  1.00  0.00           C
ATOM   3215  HA  CYS A 213     -33.289 -46.267 -14.846  1.00  0.00           H
ATOM   3216  CB  CYS A 213     -33.102 -47.764 -13.406  1.00  0.00           C
ATOM   3217  HB1 CYS A 213     -32.793 -48.593 -14.073  1.00  0.00           H
ATOM   3218  HB2 CYS A 213     -33.722 -48.274 -12.651  1.00  0.00           H
ATOM   3219  SG  CYS A 213     -31.614 -47.109 -12.586  1.00  0.00           S
ATOM   3220  HG1 CYS A 213     -32.310 -46.565 -11.597  1.00  0.00           H
ATOM   3221  C   CYS A 213     -34.931 -47.557 -14.942  1.00  0.00           C
ATOM   3222  O   CYS A 213     -34.794 -47.696 -16.158  1.00  0.00           O
ATOM   3223  N   TYR A 214     -35.977 -48.106 -14.309  1.00  0.00           N
ATOM   3224  HN  TYR A 214     -36.168 -48.064 -13.334  1.00  0.00           H
ATOM   3225  CA  TYR A 214     -36.796 -49.067 -14.993  1.00  0.00           C
ATOM   3226  HA  TYR A 214     -36.199 -49.474 -15.799  1.00  0.00           H
ATOM   3227  CB  TYR A 214     -37.292 -50.205 -14.091  1.00  0.00           C
ATOM   3228  HB1 TYR A 214     -38.203 -50.783 -14.375  1.00  0.00           H
ATOM   3229  HB2 TYR A 214     -37.565 -49.809 -13.090  1.00  0.00           H
ATOM   3230  CG  TYR A 214     -36.153 -51.134 -13.843  1.00  0.00           C
ATOM   3231  CD1 TYR A 214     -35.490 -51.142 -12.639  1.00  0.00           C
ATOM   3232  HD1 TYR A 214     -35.877 -50.476 -11.881  1.00  0.00           H
ATOM   3233  CE1 TYR A 214     -34.495 -52.061 -12.383  1.00  0.00           C
ATOM   3234  HE1 TYR A 214     -33.975 -52.204 -11.448  1.00  0.00           H
ATOM   3235  CZ  TYR A 214     -34.085 -52.827 -13.448  1.00  0.00           C
ATOM   3236  OH  TYR A 214     -32.950 -53.666 -13.356  1.00  0.00           O
ATOM   3237  HH  TYR A 214     -32.420 -53.441 -12.589  1.00  0.00           H
ATOM   3238  CD2 TYR A 214     -35.852 -52.079 -14.792  1.00  0.00           C
ATOM   3239  HD2 TYR A 214     -36.461 -52.107 -15.680  1.00  0.00           H
ATOM   3240  CE2 TYR A 214     -34.789 -52.937 -14.619  1.00  0.00           C
ATOM   3241  HE2 TYR A 214     -34.563 -53.792 -15.248  1.00  0.00           H
ATOM   3242  C   TYR A 214     -37.950 -48.414 -15.670  1.00  0.00           C
ATOM   3243  O   TYR A 214     -38.657 -49.058 -16.450  1.00  0.00           O
ATOM   3244  N   SER A 215     -38.158 -47.111 -15.407  1.00  0.00           N
ATOM   3245  HN  SER A 215     -37.740 -46.744 -14.579  1.00  0.00           H
ATOM   3246  CA  SER A 215     -39.014 -46.212 -16.125  1.00  0.00           C
ATOM   3247  HA  SER A 215     -40.001 -46.621 -16.237  1.00  0.00           H
ATOM   3248  CB  SER A 215     -39.164 -44.803 -15.536  1.00  0.00           C
ATOM   3249  HB1 SER A 215     -39.653 -44.991 -14.557  1.00  0.00           H
ATOM   3250  HB2 SER A 215     -38.145 -44.407 -15.341  1.00  0.00           H
ATOM   3251  OG  SER A 215     -40.003 -43.902 -16.232  1.00  0.00           O
ATOM   3252  HG1 SER A 215     -39.417 -43.265 -16.666  1.00  0.00           H
ATOM   3253  C   SER A 215     -38.536 -46.063 -17.524  1.00  0.00           C
ATOM   3254  O   SER A 215     -39.317 -45.991 -18.480  1.00  0.00           O
ATOM   3255  N   GLY A 216     -37.202 -46.091 -17.705  1.00  0.00           N
ATOM   3256  HN  GLY A 216     -36.567 -46.107 -16.947  1.00  0.00           H
ATOM   3257  CA  GLY A 216     -36.595 -45.739 -18.946  1.00  0.00           C
ATOM   3258  HA1 GLY A 216     -35.591 -45.377 -18.780  1.00  0.00           H
ATOM   3259  HA2 GLY A 216     -37.245 -45.065 -19.485  1.00  0.00           H
ATOM   3260  C   GLY A 216     -36.433 -46.941 -19.829  1.00  0.00           C
ATOM   3261  O   GLY A 216     -36.593 -46.899 -21.037  1.00  0.00           O
ATOM   3262  N   ILE A 217     -36.217 -48.097 -19.177  1.00  0.00           N
ATOM   3263  HN  ILE A 217     -35.844 -48.056 -18.248  1.00  0.00           H
ATOM   3264  CA  ILE A 217     -36.399 -49.382 -19.752  1.00  0.00           C
ATOM   3265  HA  ILE A 217     -35.750 -49.416 -20.608  1.00  0.00           H
ATOM   3266  CB  ILE A 217     -35.909 -50.488 -18.868  1.00  0.00           C
ATOM   3267  HB  ILE A 217     -36.245 -50.159 -17.867  1.00  0.00           H
ATOM   3268  CG2 ILE A 217     -36.573 -51.847 -19.168  1.00  0.00           C
ATOM   3269 1HG2 ILE A 217     -36.123 -52.644 -18.531  1.00  0.00           H
ATOM   3270 2HG2 ILE A 217     -36.389 -52.183 -20.206  1.00  0.00           H
ATOM   3271 3HG2 ILE A 217     -37.671 -51.848 -19.001  1.00  0.00           H
ATOM   3272  CG1 ILE A 217     -34.382 -50.655 -18.956  1.00  0.00           C
ATOM   3273 1HG1 ILE A 217     -34.173 -51.480 -19.672  1.00  0.00           H
ATOM   3274 2HG1 ILE A 217     -33.897 -49.819 -19.512  1.00  0.00           H
ATOM   3275  CD  ILE A 217     -33.687 -50.858 -17.615  1.00  0.00           C
ATOM   3276  HD1 ILE A 217     -33.956 -51.880 -17.271  1.00  0.00           H
ATOM   3277  HD2 ILE A 217     -32.584 -50.795 -17.748  1.00  0.00           H
ATOM   3278  HD3 ILE A 217     -33.877 -50.157 -16.768  1.00  0.00           H
ATOM   3279  C   ILE A 217     -37.789 -49.684 -20.222  1.00  0.00           C
ATOM   3280  O   ILE A 217     -37.980 -50.130 -21.351  1.00  0.00           O
ATOM   3281  N   LEU A 218     -38.789 -49.513 -19.341  1.00  0.00           N
ATOM   3282  HN  LEU A 218     -38.645 -49.213 -18.401  1.00  0.00           H
ATOM   3283  CA  LEU A 218     -40.163 -49.550 -19.743  1.00  0.00           C
ATOM   3284  HA  LEU A 218     -40.315 -50.559 -20.103  1.00  0.00           H
ATOM   3285  CB  LEU A 218     -40.969 -49.156 -18.498  1.00  0.00           C
ATOM   3286  HB1 LEU A 218     -40.634 -48.158 -18.122  1.00  0.00           H
ATOM   3287  HB2 LEU A 218     -40.785 -49.821 -17.634  1.00  0.00           H
ATOM   3288  CG  LEU A 218     -42.487 -49.118 -18.704  1.00  0.00           C
ATOM   3289  HG  LEU A 218     -42.700 -48.415 -19.542  1.00  0.00           H
ATOM   3290  CD1 LEU A 218     -42.985 -50.474 -19.233  1.00  0.00           C
ATOM   3291 1HD1 LEU A 218     -44.089 -50.537 -19.346  1.00  0.00           H
ATOM   3292 2HD1 LEU A 218     -42.724 -51.288 -18.526  1.00  0.00           H
ATOM   3293 3HD1 LEU A 218     -42.601 -50.785 -20.235  1.00  0.00           H
ATOM   3294  CD2 LEU A 218     -43.139 -48.680 -17.383  1.00  0.00           C
ATOM   3295 1HD2 LEU A 218     -42.803 -47.763 -16.849  1.00  0.00           H
ATOM   3296 2HD2 LEU A 218     -42.937 -49.471 -16.626  1.00  0.00           H
ATOM   3297 3HD2 LEU A 218     -44.229 -48.549 -17.526  1.00  0.00           H
ATOM   3298  C   LEU A 218     -40.535 -48.688 -20.903  1.00  0.00           C
ATOM   3299  O   LEU A 218     -41.276 -49.074 -21.807  1.00  0.00           O
ATOM   3300  N   LYS A 219     -40.030 -47.450 -20.993  1.00  0.00           N
ATOM   3301  HN  LYS A 219     -39.580 -47.067 -20.190  1.00  0.00           H
ATOM   3302  CA  LYS A 219     -40.375 -46.579 -22.077  1.00  0.00           C
ATOM   3303  HA  LYS A 219     -41.433 -46.581 -22.265  1.00  0.00           H
ATOM   3304  CB  LYS A 219     -40.085 -45.137 -21.622  1.00  0.00           C
ATOM   3305  HB1 LYS A 219     -40.563 -44.923 -20.629  1.00  0.00           H
ATOM   3306  HB2 LYS A 219     -38.990 -45.141 -21.452  1.00  0.00           H
ATOM   3307  CG  LYS A 219     -40.513 -43.965 -22.507  1.00  0.00           C
ATOM   3308  HG1 LYS A 219     -40.088 -42.992 -22.168  1.00  0.00           H
ATOM   3309  HG2 LYS A 219     -40.058 -44.143 -23.505  1.00  0.00           H
ATOM   3310  CD  LYS A 219     -42.045 -43.907 -22.545  1.00  0.00           C
ATOM   3311  HD1 LYS A 219     -42.435 -44.938 -22.472  1.00  0.00           H
ATOM   3312  HD2 LYS A 219     -42.378 -43.505 -23.521  1.00  0.00           H
ATOM   3313  CE  LYS A 219     -42.677 -43.131 -21.388  1.00  0.00           C
ATOM   3314  HE1 LYS A 219     -42.414 -43.581 -20.409  1.00  0.00           H
ATOM   3315  HE2 LYS A 219     -42.334 -42.085 -21.340  1.00  0.00           H
ATOM   3316  NZ  LYS A 219     -44.157 -43.228 -21.423  1.00  0.00           N
ATOM   3317  HZ1 LYS A 219     -44.506 -42.874 -22.338  1.00  0.00           H
ATOM   3318  HZ2 LYS A 219     -44.446 -44.226 -21.322  1.00  0.00           H
ATOM   3319  HZ3 LYS A 219     -44.514 -42.679 -20.614  1.00  0.00           H
ATOM   3320  C   LYS A 219     -39.728 -46.882 -23.380  1.00  0.00           C
ATOM   3321  O   LYS A 219     -40.391 -46.776 -24.409  1.00  0.00           O
ATOM   3322  N   THR A 220     -38.464 -47.336 -23.369  1.00  0.00           N
ATOM   3323  HN  THR A 220     -37.934 -47.342 -22.517  1.00  0.00           H
ATOM   3324  CA  THR A 220     -37.781 -47.628 -24.594  1.00  0.00           C
ATOM   3325  HA  THR A 220     -37.971 -46.894 -25.373  1.00  0.00           H
ATOM   3326  CB  THR A 220     -36.279 -47.618 -24.514  1.00  0.00           C
ATOM   3327  HB  THR A 220     -35.886 -47.893 -25.518  1.00  0.00           H
ATOM   3328  OG1 THR A 220     -35.848 -48.471 -23.469  1.00  0.00           O
ATOM   3329  HG1 THR A 220     -35.934 -47.914 -22.693  1.00  0.00           H
ATOM   3330  CG2 THR A 220     -35.813 -46.165 -24.306  1.00  0.00           C
ATOM   3331 1HG2 THR A 220     -36.314 -45.820 -23.370  1.00  0.00           H
ATOM   3332 2HG2 THR A 220     -35.991 -45.487 -25.167  1.00  0.00           H
ATOM   3333 3HG2 THR A 220     -34.721 -46.176 -24.097  1.00  0.00           H
ATOM   3334  C   THR A 220     -38.154 -48.950 -25.176  1.00  0.00           C
ATOM   3335  O   THR A 220     -38.086 -49.136 -26.389  1.00  0.00           O
ATOM   3336  N   LEU A 221     -38.703 -49.839 -24.329  1.00  0.00           N
ATOM   3337  HN  LEU A 221     -38.633 -49.546 -23.377  1.00  0.00           H
ATOM   3338  CA  LEU A 221     -39.428 -51.012 -24.709  1.00  0.00           C
ATOM   3339  HA  LEU A 221     -38.686 -51.624 -25.205  1.00  0.00           H
ATOM   3340  CB  LEU A 221     -39.959 -51.748 -23.459  1.00  0.00           C
ATOM   3341  HB1 LEU A 221     -39.137 -52.128 -22.820  1.00  0.00           H
ATOM   3342  HB2 LEU A 221     -40.617 -50.992 -22.986  1.00  0.00           H
ATOM   3343  CG  LEU A 221     -40.664 -53.060 -23.866  1.00  0.00           C
ATOM   3344  HG  LEU A 221     -41.334 -52.888 -24.728  1.00  0.00           H
ATOM   3345  CD1 LEU A 221     -41.663 -53.446 -22.763  1.00  0.00           C
ATOM   3346 1HD1 LEU A 221     -42.155 -54.394 -23.073  1.00  0.00           H
ATOM   3347 2HD1 LEU A 221     -41.266 -53.469 -21.723  1.00  0.00           H
ATOM   3348 3HD1 LEU A 221     -42.323 -52.564 -22.901  1.00  0.00           H
ATOM   3349  CD2 LEU A 221     -39.672 -54.198 -24.160  1.00  0.00           C
ATOM   3350 1HD2 LEU A 221     -38.941 -53.963 -24.961  1.00  0.00           H
ATOM   3351 2HD2 LEU A 221     -39.115 -54.395 -23.211  1.00  0.00           H
ATOM   3352 3HD2 LEU A 221     -40.303 -55.027 -24.520  1.00  0.00           H
ATOM   3353  C   LEU A 221     -40.408 -50.784 -25.806  1.00  0.00           C
ATOM   3354  O   LEU A 221     -40.418 -51.426 -26.856  1.00  0.00           O
ATOM   3355  N   LEU A 222     -41.365 -49.851 -25.624  1.00  0.00           N
ATOM   3356  HN  LEU A 222     -41.471 -49.416 -24.742  1.00  0.00           H
ATOM   3357  CA  LEU A 222     -42.364 -49.644 -26.635  1.00  0.00           C
ATOM   3358  HA  LEU A 222     -42.525 -50.472 -27.308  1.00  0.00           H
ATOM   3359  CB  LEU A 222     -43.709 -49.327 -25.964  1.00  0.00           C
ATOM   3360  HB1 LEU A 222     -44.440 -49.215 -26.794  1.00  0.00           H
ATOM   3361  HB2 LEU A 222     -43.637 -48.371 -25.407  1.00  0.00           H
ATOM   3362  CG  LEU A 222     -44.269 -50.417 -25.037  1.00  0.00           C
ATOM   3363  HG  LEU A 222     -43.538 -50.529 -24.207  1.00  0.00           H
ATOM   3364  CD1 LEU A 222     -44.337 -51.775 -25.760  1.00  0.00           C
ATOM   3365 1HD1 LEU A 222     -45.030 -51.633 -26.621  1.00  0.00           H
ATOM   3366 2HD1 LEU A 222     -43.341 -52.084 -26.157  1.00  0.00           H
ATOM   3367 3HD1 LEU A 222     -44.700 -52.568 -25.069  1.00  0.00           H
ATOM   3368  CD2 LEU A 222     -45.655 -50.137 -24.429  1.00  0.00           C
ATOM   3369 1HD2 LEU A 222     -45.738 -49.327 -23.672  1.00  0.00           H
ATOM   3370 2HD2 LEU A 222     -46.071 -50.961 -23.801  1.00  0.00           H
ATOM   3371 3HD2 LEU A 222     -46.336 -50.054 -25.301  1.00  0.00           H
ATOM   3372  C   LEU A 222     -41.999 -48.502 -27.529  1.00  0.00           C
ATOM   3373  O   LEU A 222     -42.380 -48.495 -28.695  1.00  0.00           O
ATOM   3374  N   ARG A 223     -41.269 -47.431 -27.170  1.00  0.00           N
ATOM   3375  HN  ARG A 223     -40.855 -47.338 -26.267  1.00  0.00           H
ATOM   3376  CA  ARG A 223     -40.932 -46.382 -28.087  1.00  0.00           C
ATOM   3377  HA  ARG A 223     -41.811 -46.171 -28.685  1.00  0.00           H
ATOM   3378  CB  ARG A 223     -40.445 -45.049 -27.512  1.00  0.00           C
ATOM   3379  HB1 ARG A 223     -39.462 -45.207 -27.005  1.00  0.00           H
ATOM   3380  HB2 ARG A 223     -40.199 -44.369 -28.361  1.00  0.00           H
ATOM   3381  CG  ARG A 223     -41.429 -44.355 -26.571  1.00  0.00           C
ATOM   3382  HG1 ARG A 223     -41.515 -44.929 -25.622  1.00  0.00           H
ATOM   3383  HG2 ARG A 223     -41.044 -43.335 -26.340  1.00  0.00           H
ATOM   3384  CD  ARG A 223     -42.832 -44.058 -27.091  1.00  0.00           C
ATOM   3385  HD1 ARG A 223     -42.797 -43.919 -28.198  1.00  0.00           H
ATOM   3386  HD2 ARG A 223     -43.250 -43.080 -26.773  1.00  0.00           H
ATOM   3387  NE  ARG A 223     -43.692 -45.189 -26.634  1.00  0.00           N
ATOM   3388  HE  ARG A 223     -43.568 -45.520 -25.705  1.00  0.00           H
ATOM   3389  CZ  ARG A 223     -44.775 -45.651 -27.332  1.00  0.00           C
ATOM   3390  NH1 ARG A 223     -44.970 -45.417 -28.657  1.00  0.00           N
ATOM   3391 1HH1 ARG A 223     -45.703 -45.936 -29.096  1.00  0.00           H
ATOM   3392 2HH1 ARG A 223     -44.308 -44.917 -29.205  1.00  0.00           H
ATOM   3393  NH2 ARG A 223     -45.612 -46.469 -26.632  1.00  0.00           N
ATOM   3394 1HH2 ARG A 223     -45.462 -46.647 -25.659  1.00  0.00           H
ATOM   3395 2HH2 ARG A 223     -46.293 -47.025 -27.115  1.00  0.00           H
ATOM   3396  C   ARG A 223     -39.968 -46.806 -29.137  1.00  0.00           C
ATOM   3397  O   ARG A 223     -39.122 -47.694 -29.003  1.00  0.00           O
ATOM   3398  N   CYS A 224     -40.108 -46.328 -30.385  1.00  0.00           N
ATOM   3399  HN  CYS A 224     -40.921 -45.750 -30.468  1.00  0.00           H
ATOM   3400  CA  CYS A 224     -39.208 -46.609 -31.463  1.00  0.00           C
ATOM   3401  HA  CYS A 224     -39.646 -45.999 -32.241  1.00  0.00           H
ATOM   3402  CB  CYS A 224     -37.802 -46.027 -31.272  1.00  0.00           C
ATOM   3403  HB1 CYS A 224     -37.267 -46.351 -32.190  1.00  0.00           H
ATOM   3404  HB2 CYS A 224     -37.325 -46.521 -30.394  1.00  0.00           H
ATOM   3405  SG  CYS A 224     -37.786 -44.204 -31.289  1.00  0.00           S
ATOM   3406  HG1 CYS A 224     -36.937 -44.051 -32.301  1.00  0.00           H
ATOM   3407  C   CYS A 224     -39.223 -47.985 -32.030  1.00  0.00           C
ATOM   3408  O   CYS A 224     -38.776 -48.197 -33.160  1.00  0.00           O
ATOM   3409  N   ARG A 225     -39.794 -49.001 -31.367  1.00  0.00           N
ATOM   3410  HN  ARG A 225     -40.171 -48.889 -30.446  1.00  0.00           H
ATOM   3411  CA  ARG A 225     -39.982 -50.248 -32.047  1.00  0.00           C
ATOM   3412  HA  ARG A 225     -40.136 -50.110 -33.112  1.00  0.00           H
ATOM   3413  CB  ARG A 225     -38.759 -51.165 -32.005  1.00  0.00           C
ATOM   3414  HB1 ARG A 225     -37.902 -50.503 -32.263  1.00  0.00           H
ATOM   3415  HB2 ARG A 225     -38.819 -52.014 -32.723  1.00  0.00           H
ATOM   3416  CG  ARG A 225     -38.449 -51.814 -30.652  1.00  0.00           C
ATOM   3417  HG1 ARG A 225     -37.687 -52.564 -30.938  1.00  0.00           H
ATOM   3418  HG2 ARG A 225     -39.299 -52.315 -30.134  1.00  0.00           H
ATOM   3419  CD  ARG A 225     -37.870 -50.865 -29.604  1.00  0.00           C
ATOM   3420  HD1 ARG A 225     -38.644 -50.090 -29.427  1.00  0.00           H
ATOM   3421  HD2 ARG A 225     -37.638 -51.397 -28.656  1.00  0.00           H
ATOM   3422  NE  ARG A 225     -36.627 -50.247 -30.151  1.00  0.00           N
ATOM   3423  HE  ARG A 225     -36.158 -50.774 -30.852  1.00  0.00           H
ATOM   3424  CZ  ARG A 225     -36.018 -49.118 -29.700  1.00  0.00           C
ATOM   3425  NH1 ARG A 225     -35.051 -48.438 -30.384  1.00  0.00           N
ATOM   3426 1HH1 ARG A 225     -35.128 -48.402 -31.380  1.00  0.00           H
ATOM   3427 2HH1 ARG A 225     -34.925 -47.551 -29.939  1.00  0.00           H
ATOM   3428  NH2 ARG A 225     -36.299 -48.510 -28.512  1.00  0.00           N
ATOM   3429 1HH2 ARG A 225     -35.829 -47.658 -28.255  1.00  0.00           H
ATOM   3430 2HH2 ARG A 225     -37.185 -48.692 -28.095  1.00  0.00           H
ATOM   3431  C   ARG A 225     -41.193 -50.947 -31.525  1.00  0.00           C
ATOM   3432  O   ARG A 225     -41.733 -50.617 -30.462  1.00  0.00           O
ATOM   3433  N   ASN A 226     -41.572 -52.068 -32.157  1.00  0.00           N
ATOM   3434  HN  ASN A 226     -41.273 -52.295 -33.078  1.00  0.00           H
ATOM   3435  CA  ASN A 226     -42.563 -52.978 -31.687  1.00  0.00           C
ATOM   3436  HA  ASN A 226     -43.147 -52.496 -30.915  1.00  0.00           H
ATOM   3437  CB  ASN A 226     -43.521 -53.475 -32.791  1.00  0.00           C
ATOM   3438  HB1 ASN A 226     -44.280 -54.162 -32.374  1.00  0.00           H
ATOM   3439  HB2 ASN A 226     -43.068 -53.904 -33.718  1.00  0.00           H
ATOM   3440  CG  ASN A 226     -44.495 -52.412 -33.271  1.00  0.00           C
ATOM   3441  OD1 ASN A 226     -44.321 -51.769 -34.309  1.00  0.00           O
ATOM   3442  ND2 ASN A 226     -45.562 -52.088 -32.488  1.00  0.00           N
ATOM   3443 1HD2 ASN A 226     -46.036 -51.242 -32.707  1.00  0.00           H
ATOM   3444 2HD2 ASN A 226     -45.537 -52.445 -31.554  1.00  0.00           H
ATOM   3445  C   ASN A 226     -41.884 -54.183 -31.143  1.00  0.00           C
ATOM   3446  O   ASN A 226     -42.476 -54.914 -30.360  1.00  0.00           O
ATOM   3447  N   GLU A 227     -40.641 -54.534 -31.524  1.00  0.00           N
ATOM   3448  HN  GLU A 227     -40.119 -53.915 -32.112  1.00  0.00           H
ATOM   3449  CA  GLU A 227     -39.945 -55.701 -31.093  1.00  0.00           C
ATOM   3450  HA  GLU A 227     -40.622 -56.495 -31.379  1.00  0.00           H
ATOM   3451  CB  GLU A 227     -38.636 -55.848 -31.887  1.00  0.00           C
ATOM   3452  HB1 GLU A 227     -38.025 -54.929 -31.715  1.00  0.00           H
ATOM   3453  HB2 GLU A 227     -38.013 -56.676 -31.516  1.00  0.00           H
ATOM   3454  CG  GLU A 227     -38.913 -56.115 -33.367  1.00  0.00           C
ATOM   3455  HG1 GLU A 227     -39.295 -55.126 -33.721  1.00  0.00           H
ATOM   3456  HG2 GLU A 227     -39.615 -56.962 -33.522  1.00  0.00           H
ATOM   3457  CD  GLU A 227     -37.670 -56.285 -34.233  1.00  0.00           C
ATOM   3458  OE1 GLU A 227     -36.764 -55.438 -34.016  1.00  0.00           O
ATOM   3459  OE2 GLU A 227     -37.557 -57.180 -35.118  1.00  0.00           O
ATOM   3460  C   GLU A 227     -39.596 -55.791 -29.640  1.00  0.00           C
ATOM   3461  O   GLU A 227     -38.969 -54.856 -29.155  1.00  0.00           O
ATOM   3462  N   LYS A 228     -39.844 -56.886 -28.899  1.00  0.00           N
ATOM   3463  HN  LYS A 228     -40.299 -57.674 -29.305  1.00  0.00           H
ATOM   3464  CA  LYS A 228     -39.564 -57.055 -27.510  1.00  0.00           C
ATOM   3465  HA  LYS A 228     -39.467 -56.065 -27.098  1.00  0.00           H
ATOM   3466  CB  LYS A 228     -40.652 -57.891 -26.809  1.00  0.00           C
ATOM   3467  HB1 LYS A 228     -40.650 -58.920 -27.220  1.00  0.00           H
ATOM   3468  HB2 LYS A 228     -40.507 -57.801 -25.708  1.00  0.00           H
ATOM   3469  CG  LYS A 228     -42.070 -57.380 -27.100  1.00  0.00           C
ATOM   3470  HG1 LYS A 228     -42.769 -58.107 -26.634  1.00  0.00           H
ATOM   3471  HG2 LYS A 228     -42.371 -57.436 -28.168  1.00  0.00           H
ATOM   3472  CD  LYS A 228     -42.328 -55.984 -26.545  1.00  0.00           C
ATOM   3473  HD1 LYS A 228     -42.113 -56.093 -25.458  1.00  0.00           H
ATOM   3474  HD2 LYS A 228     -41.656 -55.218 -26.985  1.00  0.00           H
ATOM   3475  CE  LYS A 228     -43.717 -55.333 -26.588  1.00  0.00           C
ATOM   3476  HE1 LYS A 228     -43.709 -54.382 -26.018  1.00  0.00           H
ATOM   3477  HE2 LYS A 228     -44.524 -55.940 -26.109  1.00  0.00           H
ATOM   3478  NZ  LYS A 228     -44.116 -55.117 -28.000  1.00  0.00           N
ATOM   3479  HZ1 LYS A 228     -43.630 -54.329 -28.463  1.00  0.00           H
ATOM   3480  HZ2 LYS A 228     -45.123 -54.863 -27.996  1.00  0.00           H
ATOM   3481  HZ3 LYS A 228     -43.954 -55.977 -28.554  1.00  0.00           H
ATOM   3482  C   LYS A 228     -38.262 -57.742 -27.319  1.00  0.00           C
ATOM   3483  O   LYS A 228     -37.650 -57.873 -26.259  1.00  0.00           O
ATOM   3484  N   LYS A 229     -37.700 -58.190 -28.466  1.00  0.00           N
ATOM   3485  HN  LYS A 229     -38.214 -58.082 -29.305  1.00  0.00           H
ATOM   3486  CA  LYS A 229     -36.577 -59.070 -28.600  1.00  0.00           C
ATOM   3487  HA  LYS A 229     -36.900 -60.059 -28.316  1.00  0.00           H
ATOM   3488  CB  LYS A 229     -36.214 -58.981 -30.085  1.00  0.00           C
ATOM   3489  HB1 LYS A 229     -35.265 -59.489 -30.374  1.00  0.00           H
ATOM   3490  HB2 LYS A 229     -36.074 -57.933 -30.415  1.00  0.00           H
ATOM   3491  CG  LYS A 229     -37.305 -59.658 -30.931  1.00  0.00           C
ATOM   3492  HG1 LYS A 229     -37.377 -60.729 -30.639  1.00  0.00           H
ATOM   3493  HG2 LYS A 229     -38.239 -59.120 -30.665  1.00  0.00           H
ATOM   3494  CD  LYS A 229     -37.049 -59.498 -32.433  1.00  0.00           C
ATOM   3495  HD1 LYS A 229     -36.044 -59.920 -32.595  1.00  0.00           H
ATOM   3496  HD2 LYS A 229     -36.997 -58.405 -32.650  1.00  0.00           H
ATOM   3497  CE  LYS A 229     -38.067 -60.203 -33.339  1.00  0.00           C
ATOM   3498  HE1 LYS A 229     -37.846 -61.297 -33.280  1.00  0.00           H
ATOM   3499  HE2 LYS A 229     -39.127 -60.011 -33.087  1.00  0.00           H
ATOM   3500  NZ  LYS A 229     -37.861 -59.818 -34.747  1.00  0.00           N
ATOM   3501  HZ1 LYS A 229     -37.884 -58.783 -34.850  1.00  0.00           H
ATOM   3502  HZ2 LYS A 229     -36.970 -60.201 -35.129  1.00  0.00           H
ATOM   3503  HZ3 LYS A 229     -38.688 -60.172 -35.274  1.00  0.00           H
ATOM   3504  C   LYS A 229     -35.374 -58.734 -27.793  1.00  0.00           C
ATOM   3505  O   LYS A 229     -34.729 -59.566 -27.164  1.00  0.00           O
ATOM   3506  N   ARG A 230     -34.980 -57.450 -27.761  1.00  0.00           N
ATOM   3507  HN  ARG A 230     -35.479 -56.820 -28.346  1.00  0.00           H
ATOM   3508  CA  ARG A 230     -33.802 -56.919 -27.132  1.00  0.00           C
ATOM   3509  HA  ARG A 230     -33.078 -57.715 -27.165  1.00  0.00           H
ATOM   3510  CB  ARG A 230     -33.337 -55.682 -27.924  1.00  0.00           C
ATOM   3511  HB1 ARG A 230     -32.481 -55.187 -27.406  1.00  0.00           H
ATOM   3512  HB2 ARG A 230     -34.071 -54.856 -27.896  1.00  0.00           H
ATOM   3513  CG  ARG A 230     -32.940 -55.933 -29.375  1.00  0.00           C
ATOM   3514  HG1 ARG A 230     -33.894 -56.206 -29.887  1.00  0.00           H
ATOM   3515  HG2 ARG A 230     -32.433 -55.068 -29.861  1.00  0.00           H
ATOM   3516  CD  ARG A 230     -31.953 -57.081 -29.558  1.00  0.00           C
ATOM   3517  HD1 ARG A 230     -31.059 -56.835 -28.955  1.00  0.00           H
ATOM   3518  HD2 ARG A 230     -32.432 -58.020 -29.208  1.00  0.00           H
ATOM   3519  NE  ARG A 230     -31.568 -57.209 -30.994  1.00  0.00           N
ATOM   3520  HE  ARG A 230     -31.798 -56.461 -31.630  1.00  0.00           H
ATOM   3521  CZ  ARG A 230     -30.456 -57.884 -31.404  1.00  0.00           C
ATOM   3522  NH1 ARG A 230     -30.205 -57.850 -32.748  1.00  0.00           N
ATOM   3523 1HH1 ARG A 230     -30.908 -57.614 -33.426  1.00  0.00           H
ATOM   3524 2HH1 ARG A 230     -29.706 -58.642 -33.100  1.00  0.00           H
ATOM   3525  NH2 ARG A 230     -29.690 -58.725 -30.652  1.00  0.00           N
ATOM   3526 1HH2 ARG A 230     -28.840 -59.127 -31.011  1.00  0.00           H
ATOM   3527 2HH2 ARG A 230     -29.806 -58.755 -29.664  1.00  0.00           H
ATOM   3528  C   ARG A 230     -33.892 -56.599 -25.677  1.00  0.00           C
ATOM   3529  O   ARG A 230     -32.976 -56.142 -24.997  1.00  0.00           O
ATOM   3530  N   HIS A 231     -35.090 -56.796 -25.099  1.00  0.00           N
ATOM   3531  HN  HIS A 231     -35.846 -56.999 -25.720  1.00  0.00           H
ATOM   3532  CA  HIS A 231     -35.354 -56.660 -23.701  1.00  0.00           C
ATOM   3533  HA  HIS A 231     -34.609 -56.050 -23.201  1.00  0.00           H
ATOM   3534  CB  HIS A 231     -36.663 -55.856 -23.581  1.00  0.00           C
ATOM   3535  HB1 HIS A 231     -37.520 -56.123 -24.236  1.00  0.00           H
ATOM   3536  HB2 HIS A 231     -37.045 -55.787 -22.547  1.00  0.00           H
ATOM   3537  ND1 HIS A 231     -36.112 -53.946 -25.086  1.00  0.00           N
ATOM   3538  CG  HIS A 231     -36.343 -54.414 -23.811  1.00  0.00           C
ATOM   3539  CE1 HIS A 231     -36.089 -52.635 -24.942  1.00  0.00           C
ATOM   3540  HE1 HIS A 231     -36.162 -51.916 -25.753  1.00  0.00           H
ATOM   3541  NE2 HIS A 231     -36.346 -52.238 -23.663  1.00  0.00           N
ATOM   3542  HE2 HIS A 231     -36.458 -51.291 -23.383  1.00  0.00           H
ATOM   3543  CD2 HIS A 231     -36.539 -53.397 -22.929  1.00  0.00           C
ATOM   3544  HD2 HIS A 231     -36.835 -53.427 -21.887  1.00  0.00           H
ATOM   3545  C   HIS A 231     -35.375 -58.016 -23.084  1.00  0.00           C
ATOM   3546  O   HIS A 231     -35.512 -58.157 -21.875  1.00  0.00           O
ATOM   3547  N   ARG A 232     -35.277 -59.123 -23.840  1.00  0.00           N
ATOM   3548  HN  ARG A 232     -35.161 -59.061 -24.822  1.00  0.00           H
ATOM   3549  CA  ARG A 232     -35.368 -60.447 -23.306  1.00  0.00           C
ATOM   3550  HA  ARG A 232     -36.258 -60.374 -22.692  1.00  0.00           H
ATOM   3551  CB  ARG A 232     -35.584 -61.490 -24.419  1.00  0.00           C
ATOM   3552  HB1 ARG A 232     -35.355 -62.520 -24.089  1.00  0.00           H
ATOM   3553  HB2 ARG A 232     -34.812 -61.299 -25.185  1.00  0.00           H
ATOM   3554  CG  ARG A 232     -36.943 -61.415 -25.124  1.00  0.00           C
ATOM   3555  HG1 ARG A 232     -37.724 -61.721 -24.394  1.00  0.00           H
ATOM   3556  HG2 ARG A 232     -37.059 -60.344 -25.383  1.00  0.00           H
ATOM   3557  CD  ARG A 232     -36.992 -62.238 -26.400  1.00  0.00           C
ATOM   3558  HD1 ARG A 232     -36.755 -63.301 -26.179  1.00  0.00           H
ATOM   3559  HD2 ARG A 232     -36.310 -61.811 -27.167  1.00  0.00           H
ATOM   3560  NE  ARG A 232     -38.397 -62.227 -26.898  1.00  0.00           N
ATOM   3561  HE  ARG A 232     -38.968 -61.731 -26.235  1.00  0.00           H
ATOM   3562  CZ  ARG A 232     -38.888 -62.711 -28.075  1.00  0.00           C
ATOM   3563  NH1 ARG A 232     -38.192 -63.453 -28.983  1.00  0.00           N
ATOM   3564 1HH1 ARG A 232     -37.249 -63.644 -28.743  1.00  0.00           H
ATOM   3565 2HH1 ARG A 232     -38.767 -63.771 -29.743  1.00  0.00           H
ATOM   3566  NH2 ARG A 232     -40.188 -62.613 -28.482  1.00  0.00           N
ATOM   3567 1HH2 ARG A 232     -40.864 -62.174 -27.903  1.00  0.00           H
ATOM   3568 2HH2 ARG A 232     -40.618 -63.069 -29.257  1.00  0.00           H
ATOM   3569  C   ARG A 232     -34.362 -60.868 -22.288  1.00  0.00           C
ATOM   3570  O   ARG A 232     -34.776 -61.588 -21.382  1.00  0.00           O
ATOM   3571  N   ASP A 233     -33.152 -60.287 -22.322  1.00  0.00           N
ATOM   3572  HN  ASP A 233     -32.924 -59.809 -23.164  1.00  0.00           H
ATOM   3573  CA  ASP A 233     -32.225 -60.561 -21.260  1.00  0.00           C
ATOM   3574  HA  ASP A 233     -32.348 -61.574 -20.910  1.00  0.00           H
ATOM   3575  CB  ASP A 233     -30.786 -60.354 -21.761  1.00  0.00           C
ATOM   3576  HB1 ASP A 233     -30.836 -59.374 -22.289  1.00  0.00           H
ATOM   3577  HB2 ASP A 233     -30.016 -60.381 -20.961  1.00  0.00           H
ATOM   3578  CG  ASP A 233     -30.375 -61.462 -22.722  1.00  0.00           C
ATOM   3579  OD1 ASP A 233     -30.782 -62.626 -22.474  1.00  0.00           O
ATOM   3580  OD2 ASP A 233     -29.596 -61.224 -23.683  1.00  0.00           O
ATOM   3581  C   ASP A 233     -32.299 -59.583 -20.139  1.00  0.00           C
ATOM   3582  O   ASP A 233     -31.651 -59.622 -19.096  1.00  0.00           O
ATOM   3583  N   VAL A 234     -33.177 -58.567 -20.208  1.00  0.00           N
ATOM   3584  HN  VAL A 234     -33.744 -58.441 -21.019  1.00  0.00           H
ATOM   3585  CA  VAL A 234     -33.421 -57.618 -19.161  1.00  0.00           C
ATOM   3586  HA  VAL A 234     -32.484 -57.413 -18.665  1.00  0.00           H
ATOM   3587  CB  VAL A 234     -33.923 -56.340 -19.754  1.00  0.00           C
ATOM   3588  HB  VAL A 234     -34.884 -56.514 -20.297  1.00  0.00           H
ATOM   3589  CG1 VAL A 234     -32.944 -55.700 -20.743  1.00  0.00           C
ATOM   3590 1HG1 VAL A 234     -31.955 -55.515 -20.267  1.00  0.00           H
ATOM   3591 2HG1 VAL A 234     -32.743 -56.361 -21.611  1.00  0.00           H
ATOM   3592 3HG1 VAL A 234     -33.256 -54.696 -21.098  1.00  0.00           H
ATOM   3593  CG2 VAL A 234     -34.251 -55.288 -18.672  1.00  0.00           C
ATOM   3594 1HG2 VAL A 234     -34.783 -55.631 -17.761  1.00  0.00           H
ATOM   3595 2HG2 VAL A 234     -33.304 -54.831 -18.297  1.00  0.00           H
ATOM   3596 3HG2 VAL A 234     -34.798 -54.415 -19.078  1.00  0.00           H
ATOM   3597  C   VAL A 234     -34.269 -58.114 -18.035  1.00  0.00           C
ATOM   3598  O   VAL A 234     -33.989 -57.891 -16.862  1.00  0.00           O
ATOM   3599  N   ARG A 235     -35.160 -59.045 -18.422  1.00  0.00           N
ATOM   3600  HN  ARG A 235     -35.246 -59.356 -19.369  1.00  0.00           H
ATOM   3601  CA  ARG A 235     -36.073 -59.745 -17.572  1.00  0.00           C
ATOM   3602  HA  ARG A 235     -36.823 -59.018 -17.320  1.00  0.00           H
ATOM   3603  CB  ARG A 235     -36.955 -60.720 -18.368  1.00  0.00           C
ATOM   3604  HB1 ARG A 235     -36.208 -61.454 -18.714  1.00  0.00           H
ATOM   3605  HB2 ARG A 235     -37.653 -61.313 -17.741  1.00  0.00           H
ATOM   3606  CG  ARG A 235     -37.762 -60.097 -19.509  1.00  0.00           C
ATOM   3607  HG1 ARG A 235     -38.391 -59.282 -19.072  1.00  0.00           H
ATOM   3608  HG2 ARG A 235     -37.035 -59.623 -20.199  1.00  0.00           H
ATOM   3609  CD  ARG A 235     -38.524 -61.101 -20.381  1.00  0.00           C
ATOM   3610  HD1 ARG A 235     -39.328 -61.587 -19.783  1.00  0.00           H
ATOM   3611  HD2 ARG A 235     -39.065 -60.676 -21.249  1.00  0.00           H
ATOM   3612  NE  ARG A 235     -37.625 -62.206 -20.821  1.00  0.00           N
ATOM   3613  HE  ARG A 235     -36.771 -62.304 -20.304  1.00  0.00           H
ATOM   3614  CZ  ARG A 235     -38.005 -63.230 -21.638  1.00  0.00           C
ATOM   3615  NH1 ARG A 235     -39.226 -63.341 -22.225  1.00  0.00           N
ATOM   3616 1HH1 ARG A 235     -39.284 -64.103 -22.873  1.00  0.00           H
ATOM   3617 2HH1 ARG A 235     -39.913 -62.648 -22.015  1.00  0.00           H
ATOM   3618  NH2 ARG A 235     -37.168 -64.218 -22.070  1.00  0.00           N
ATOM   3619 1HH2 ARG A 235     -36.260 -64.236 -21.654  1.00  0.00           H
ATOM   3620 2HH2 ARG A 235     -37.425 -65.018 -22.612  1.00  0.00           H
ATOM   3621  C   ARG A 235     -35.562 -60.397 -16.334  1.00  0.00           C
ATOM   3622  O   ARG A 235     -36.179 -60.213 -15.279  1.00  0.00           O
ATOM   3623  N   LEU A 236     -34.396 -61.058 -16.397  1.00  0.00           N
ATOM   3624  HN  LEU A 236     -34.015 -61.327 -17.278  1.00  0.00           H
ATOM   3625  CA  LEU A 236     -33.783 -61.677 -15.254  1.00  0.00           C
ATOM   3626  HA  LEU A 236     -34.400 -62.510 -14.936  1.00  0.00           H
ATOM   3627  CB  LEU A 236     -32.445 -62.206 -15.776  1.00  0.00           C
ATOM   3628  HB1 LEU A 236     -32.663 -63.025 -16.503  1.00  0.00           H
ATOM   3629  HB2 LEU A 236     -31.928 -61.435 -16.384  1.00  0.00           H
ATOM   3630  CG  LEU A 236     -31.420 -62.720 -14.744  1.00  0.00           C
ATOM   3631  HG  LEU A 236     -31.258 -61.887 -14.030  1.00  0.00           H
ATOM   3632  CD1 LEU A 236     -31.932 -64.006 -14.080  1.00  0.00           C
ATOM   3633 1HD1 LEU A 236     -31.210 -64.430 -13.337  1.00  0.00           H
ATOM   3634 2HD1 LEU A 236     -32.785 -63.708 -13.435  1.00  0.00           H
ATOM   3635 3HD1 LEU A 236     -32.248 -64.798 -14.791  1.00  0.00           H
ATOM   3636  CD2 LEU A 236     -30.051 -62.921 -15.409  1.00  0.00           C
ATOM   3637 1HD2 LEU A 236     -29.878 -61.999 -15.999  1.00  0.00           H
ATOM   3638 2HD2 LEU A 236     -29.329 -62.952 -14.563  1.00  0.00           H
ATOM   3639 3HD2 LEU A 236     -29.912 -63.843 -16.020  1.00  0.00           H
ATOM   3640  C   LEU A 236     -33.626 -60.726 -14.115  1.00  0.00           C
ATOM   3641  O   LEU A 236     -34.170 -60.931 -13.031  1.00  0.00           O
ATOM   3642  N   ILE A 237     -32.923 -59.598 -14.332  1.00  0.00           N
ATOM   3643  HN  ILE A 237     -32.618 -59.401 -15.256  1.00  0.00           H
ATOM   3644  CA  ILE A 237     -32.645 -58.622 -13.329  1.00  0.00           C
ATOM   3645  HA  ILE A 237     -32.309 -59.216 -12.486  1.00  0.00           H
ATOM   3646  CB  ILE A 237     -31.572 -57.689 -13.817  1.00  0.00           C
ATOM   3647  HB  ILE A 237     -31.982 -56.939 -14.532  1.00  0.00           H
ATOM   3648  CG2 ILE A 237     -31.037 -56.766 -12.707  1.00  0.00           C
ATOM   3649 1HG2 ILE A 237     -30.575 -57.391 -11.919  1.00  0.00           H
ATOM   3650 2HG2 ILE A 237     -31.871 -56.100 -12.404  1.00  0.00           H
ATOM   3651 3HG2 ILE A 237     -30.162 -56.212 -13.109  1.00  0.00           H
ATOM   3652  CG1 ILE A 237     -30.403 -58.390 -14.514  1.00  0.00           C
ATOM   3653 1HG1 ILE A 237     -29.453 -57.846 -14.326  1.00  0.00           H
ATOM   3654 2HG1 ILE A 237     -30.339 -59.323 -13.913  1.00  0.00           H
ATOM   3655  CD  ILE A 237     -30.533 -58.597 -16.028  1.00  0.00           C
ATOM   3656  HD1 ILE A 237     -31.434 -59.202 -16.256  1.00  0.00           H
ATOM   3657  HD2 ILE A 237     -30.525 -57.693 -16.680  1.00  0.00           H
ATOM   3658  HD3 ILE A 237     -29.606 -59.150 -16.288  1.00  0.00           H
ATOM   3659  C   ILE A 237     -33.854 -57.923 -12.831  1.00  0.00           C
ATOM   3660  O   ILE A 237     -34.029 -57.698 -11.631  1.00  0.00           O
ATOM   3661  N   PHE A 238     -34.745 -57.621 -13.791  1.00  0.00           N
ATOM   3662  HN  PHE A 238     -34.636 -57.902 -14.742  1.00  0.00           H
ATOM   3663  CA  PHE A 238     -36.051 -57.090 -13.522  1.00  0.00           C
ATOM   3664  HA  PHE A 238     -35.890 -56.148 -13.011  1.00  0.00           H
ATOM   3665  CB  PHE A 238     -36.707 -56.888 -14.901  1.00  0.00           C
ATOM   3666  HB1 PHE A 238     -35.877 -56.562 -15.581  1.00  0.00           H
ATOM   3667  HB2 PHE A 238     -37.067 -57.857 -15.314  1.00  0.00           H
ATOM   3668  CG  PHE A 238     -37.687 -55.773 -15.011  1.00  0.00           C
ATOM   3669  CD1 PHE A 238     -38.344 -55.049 -14.042  1.00  0.00           C
ATOM   3670  HD1 PHE A 238     -38.113 -55.272 -13.008  1.00  0.00           H
ATOM   3671  CE1 PHE A 238     -39.225 -54.024 -14.295  1.00  0.00           C
ATOM   3672  HE1 PHE A 238     -39.751 -53.549 -13.477  1.00  0.00           H
ATOM   3673  CZ  PHE A 238     -39.460 -53.710 -15.607  1.00  0.00           C
ATOM   3674  HZ  PHE A 238     -40.153 -52.913 -15.889  1.00  0.00           H
ATOM   3675  CD2 PHE A 238     -37.940 -55.384 -16.300  1.00  0.00           C
ATOM   3676  HD2 PHE A 238     -37.456 -55.994 -17.047  1.00  0.00           H
ATOM   3677  CE2 PHE A 238     -38.834 -54.384 -16.620  1.00  0.00           C
ATOM   3678  HE2 PHE A 238     -38.963 -54.194 -17.682  1.00  0.00           H
ATOM   3679  C   PHE A 238     -36.835 -57.913 -12.562  1.00  0.00           C
ATOM   3680  O   PHE A 238     -37.363 -57.428 -11.558  1.00  0.00           O
ATOM   3681  N   THR A 239     -36.925 -59.250 -12.697  1.00  0.00           N
ATOM   3682  HN  THR A 239     -36.488 -59.762 -13.428  1.00  0.00           H
ATOM   3683  CA  THR A 239     -37.579 -60.145 -11.790  1.00  0.00           C
ATOM   3684  HA  THR A 239     -38.604 -59.813 -11.772  1.00  0.00           H
ATOM   3685  CB  THR A 239     -37.538 -61.552 -12.307  1.00  0.00           C
ATOM   3686  HB  THR A 239     -36.479 -61.895 -12.376  1.00  0.00           H
ATOM   3687  OG1 THR A 239     -38.066 -61.541 -13.621  1.00  0.00           O
ATOM   3688  HG1 THR A 239     -37.467 -61.041 -14.175  1.00  0.00           H
ATOM   3689  CG2 THR A 239     -38.416 -62.505 -11.476  1.00  0.00           C
ATOM   3690 1HG2 THR A 239     -38.541 -63.457 -12.048  1.00  0.00           H
ATOM   3691 2HG2 THR A 239     -39.404 -62.015 -11.359  1.00  0.00           H
ATOM   3692 3HG2 THR A 239     -37.924 -62.592 -10.490  1.00  0.00           H
ATOM   3693  C   THR A 239     -36.998 -60.126 -10.414  1.00  0.00           C
ATOM   3694  O   THR A 239     -37.714 -59.887  -9.450  1.00  0.00           O
ATOM   3695  N   ILE A 240     -35.661 -60.133 -10.272  1.00  0.00           N
ATOM   3696  HN  ILE A 240     -35.132 -60.190 -11.124  1.00  0.00           H
ATOM   3697  CA  ILE A 240     -34.862 -60.118  -9.091  1.00  0.00           C
ATOM   3698  HA  ILE A 240     -35.175 -60.938  -8.452  1.00  0.00           H
ATOM   3699  CB  ILE A 240     -33.389 -60.299  -9.279  1.00  0.00           C
ATOM   3700  HB  ILE A 240     -32.985 -59.633 -10.084  1.00  0.00           H
ATOM   3701  CG2 ILE A 240     -32.599 -59.810  -8.050  1.00  0.00           C
ATOM   3702 1HG2 ILE A 240     -32.824 -60.559  -7.255  1.00  0.00           H
ATOM   3703 2HG2 ILE A 240     -31.523 -59.821  -8.315  1.00  0.00           H
ATOM   3704 3HG2 ILE A 240     -32.794 -58.808  -7.644  1.00  0.00           H
ATOM   3705  CG1 ILE A 240     -33.111 -61.783  -9.593  1.00  0.00           C
ATOM   3706 1HG1 ILE A 240     -33.454 -62.404  -8.731  1.00  0.00           H
ATOM   3707 2HG1 ILE A 240     -33.759 -62.056 -10.455  1.00  0.00           H
ATOM   3708  CD  ILE A 240     -31.649 -62.019  -9.918  1.00  0.00           C
ATOM   3709  HD1 ILE A 240     -31.438 -63.104 -10.063  1.00  0.00           H
ATOM   3710  HD2 ILE A 240     -30.941 -61.737  -9.110  1.00  0.00           H
ATOM   3711  HD3 ILE A 240     -31.327 -61.395 -10.781  1.00  0.00           H
ATOM   3712  C   ILE A 240     -35.255 -58.922  -8.293  1.00  0.00           C
ATOM   3713  O   ILE A 240     -35.504 -58.953  -7.083  1.00  0.00           O
ATOM   3714  N   MET A 241     -35.338 -57.750  -8.939  1.00  0.00           N
ATOM   3715  HN  MET A 241     -35.134 -57.831  -9.911  1.00  0.00           H
ATOM   3716  CA  MET A 241     -35.591 -56.443  -8.423  1.00  0.00           C
ATOM   3717  HA  MET A 241     -34.836 -56.272  -7.675  1.00  0.00           H
ATOM   3718  CB  MET A 241     -35.309 -55.359  -9.471  1.00  0.00           C
ATOM   3719  HB1 MET A 241     -35.960 -55.475 -10.372  1.00  0.00           H
ATOM   3720  HB2 MET A 241     -34.246 -55.463  -9.787  1.00  0.00           H
ATOM   3721  CG  MET A 241     -35.502 -53.892  -9.121  1.00  0.00           C
ATOM   3722  HG1 MET A 241     -35.006 -53.198  -9.829  1.00  0.00           H
ATOM   3723  HG2 MET A 241     -34.938 -53.729  -8.178  1.00  0.00           H
ATOM   3724  SD  MET A 241     -37.196 -53.238  -9.020  1.00  0.00           S
ATOM   3725  CE  MET A 241     -37.717 -53.247 -10.767  1.00  0.00           C
ATOM   3726  HE1 MET A 241     -36.829 -53.027 -11.392  1.00  0.00           H
ATOM   3727  HE2 MET A 241     -38.503 -52.463 -10.794  1.00  0.00           H
ATOM   3728  HE3 MET A 241     -38.123 -54.229 -11.076  1.00  0.00           H
ATOM   3729  C   MET A 241     -36.967 -56.437  -7.830  1.00  0.00           C
ATOM   3730  O   MET A 241     -37.227 -56.129  -6.672  1.00  0.00           O
ATOM   3731  N   ILE A 242     -37.973 -56.903  -8.593  1.00  0.00           N
ATOM   3732  HN  ILE A 242     -37.795 -57.136  -9.548  1.00  0.00           H
ATOM   3733  CA  ILE A 242     -39.343 -56.916  -8.189  1.00  0.00           C
ATOM   3734  HA  ILE A 242     -39.521 -55.942  -7.766  1.00  0.00           H
ATOM   3735  CB  ILE A 242     -40.261 -57.196  -9.335  1.00  0.00           C
ATOM   3736  HB  ILE A 242     -39.844 -58.030  -9.930  1.00  0.00           H
ATOM   3737  CG2 ILE A 242     -41.722 -57.499  -8.949  1.00  0.00           C
ATOM   3738 1HG2 ILE A 242     -42.296 -56.666  -8.493  1.00  0.00           H
ATOM   3739 2HG2 ILE A 242     -42.345 -57.934  -9.760  1.00  0.00           H
ATOM   3740 3HG2 ILE A 242     -41.627 -58.335  -8.222  1.00  0.00           H
ATOM   3741  CG1 ILE A 242     -40.207 -56.066 -10.386  1.00  0.00           C
ATOM   3742 1HG1 ILE A 242     -40.792 -56.387 -11.272  1.00  0.00           H
ATOM   3743 2HG1 ILE A 242     -39.152 -56.006 -10.730  1.00  0.00           H
ATOM   3744  CD  ILE A 242     -40.710 -54.723  -9.857  1.00  0.00           C
ATOM   3745  HD1 ILE A 242     -40.778 -53.979 -10.683  1.00  0.00           H
ATOM   3746  HD2 ILE A 242     -41.699 -54.859  -9.368  1.00  0.00           H
ATOM   3747  HD3 ILE A 242     -39.983 -54.300  -9.131  1.00  0.00           H
ATOM   3748  C   ILE A 242     -39.576 -57.799  -7.011  1.00  0.00           C
ATOM   3749  O   ILE A 242     -40.273 -57.502  -6.033  1.00  0.00           O
ATOM   3750  N   VAL A 243     -39.012 -59.012  -7.035  1.00  0.00           N
ATOM   3751  HN  VAL A 243     -38.320 -59.304  -7.684  1.00  0.00           H
ATOM   3752  CA  VAL A 243     -39.086 -60.006  -6.008  1.00  0.00           C
ATOM   3753  HA  VAL A 243     -40.119 -60.183  -5.748  1.00  0.00           H
ATOM   3754  CB  VAL A 243     -38.528 -61.331  -6.457  1.00  0.00           C
ATOM   3755  HB  VAL A 243     -37.570 -61.147  -6.980  1.00  0.00           H
ATOM   3756  CG1 VAL A 243     -39.437 -62.004  -7.500  1.00  0.00           C
ATOM   3757 1HG1 VAL A 243     -40.470 -61.590  -7.475  1.00  0.00           H
ATOM   3758 2HG1 VAL A 243     -39.072 -61.747  -8.518  1.00  0.00           H
ATOM   3759 3HG1 VAL A 243     -39.296 -63.103  -7.398  1.00  0.00           H
ATOM   3760  CG2 VAL A 243     -38.227 -62.343  -5.335  1.00  0.00           C
ATOM   3761 1HG2 VAL A 243     -39.164 -62.517  -4.764  1.00  0.00           H
ATOM   3762 2HG2 VAL A 243     -37.375 -62.102  -4.663  1.00  0.00           H
ATOM   3763 3HG2 VAL A 243     -37.890 -63.278  -5.826  1.00  0.00           H
ATOM   3764  C   VAL A 243     -38.450 -59.560  -4.732  1.00  0.00           C
ATOM   3765  O   VAL A 243     -39.024 -59.583  -3.642  1.00  0.00           O
ATOM   3766  N   TYR A 244     -37.296 -58.899  -4.910  1.00  0.00           N
ATOM   3767  HN  TYR A 244     -36.911 -58.699  -5.805  1.00  0.00           H
ATOM   3768  CA  TYR A 244     -36.623 -58.411  -3.741  1.00  0.00           C
ATOM   3769  HA  TYR A 244     -36.381 -59.068  -2.920  1.00  0.00           H
ATOM   3770  CB  TYR A 244     -35.255 -57.827  -4.142  1.00  0.00           C
ATOM   3771  HB1 TYR A 244     -35.368 -56.979  -4.848  1.00  0.00           H
ATOM   3772  HB2 TYR A 244     -34.673 -58.544  -4.748  1.00  0.00           H
ATOM   3773  CG  TYR A 244     -34.393 -57.252  -3.070  1.00  0.00           C
ATOM   3774  CD1 TYR A 244     -33.302 -57.938  -2.581  1.00  0.00           C
ATOM   3775  HD1 TYR A 244     -33.002 -58.869  -3.054  1.00  0.00           H
ATOM   3776  CE1 TYR A 244     -32.499 -57.472  -1.571  1.00  0.00           C
ATOM   3777  HE1 TYR A 244     -31.609 -58.036  -1.344  1.00  0.00           H
ATOM   3778  CZ  TYR A 244     -32.883 -56.323  -0.917  1.00  0.00           C
ATOM   3779  OH  TYR A 244     -32.171 -55.701   0.127  1.00  0.00           O
ATOM   3780  HH  TYR A 244     -31.273 -56.020   0.077  1.00  0.00           H
ATOM   3781  CD2 TYR A 244     -34.709 -56.059  -2.461  1.00  0.00           C
ATOM   3782  HD2 TYR A 244     -35.434 -55.412  -2.942  1.00  0.00           H
ATOM   3783  CE2 TYR A 244     -33.912 -55.572  -1.458  1.00  0.00           C
ATOM   3784  HE2 TYR A 244     -34.180 -54.591  -1.083  1.00  0.00           H
ATOM   3785  C   TYR A 244     -37.401 -57.366  -3.014  1.00  0.00           C
ATOM   3786  O   TYR A 244     -37.528 -57.418  -1.796  1.00  0.00           O
ATOM   3787  N   PHE A 245     -37.980 -56.378  -3.717  1.00  0.00           N
ATOM   3788  HN  PHE A 245     -37.845 -56.373  -4.701  1.00  0.00           H
ATOM   3789  CA  PHE A 245     -38.714 -55.290  -3.141  1.00  0.00           C
ATOM   3790  HA  PHE A 245     -38.186 -55.071  -2.221  1.00  0.00           H
ATOM   3791  CB  PHE A 245     -38.772 -53.966  -3.929  1.00  0.00           C
ATOM   3792  HB1 PHE A 245     -39.573 -53.282  -3.599  1.00  0.00           H
ATOM   3793  HB2 PHE A 245     -38.927 -54.160  -5.012  1.00  0.00           H
ATOM   3794  CG  PHE A 245     -37.437 -53.304  -3.914  1.00  0.00           C
ATOM   3795  CD1 PHE A 245     -37.091 -52.629  -2.770  1.00  0.00           C
ATOM   3796  HD1 PHE A 245     -37.739 -52.576  -1.899  1.00  0.00           H
ATOM   3797  CE1 PHE A 245     -35.987 -51.811  -2.778  1.00  0.00           C
ATOM   3798  HE1 PHE A 245     -35.678 -51.313  -1.880  1.00  0.00           H
ATOM   3799  CZ  PHE A 245     -35.134 -51.795  -3.860  1.00  0.00           C
ATOM   3800  HZ  PHE A 245     -34.210 -51.255  -4.014  1.00  0.00           H
ATOM   3801  CD2 PHE A 245     -36.620 -53.233  -5.018  1.00  0.00           C
ATOM   3802  HD2 PHE A 245     -36.953 -53.717  -5.923  1.00  0.00           H
ATOM   3803  CE2 PHE A 245     -35.421 -52.561  -4.973  1.00  0.00           C
ATOM   3804  HE2 PHE A 245     -34.772 -52.595  -5.829  1.00  0.00           H
ATOM   3805  C   PHE A 245     -40.066 -55.726  -2.690  1.00  0.00           C
ATOM   3806  O   PHE A 245     -40.728 -55.160  -1.816  1.00  0.00           O
ATOM   3807  N   LEU A 246     -40.697 -56.784  -3.222  1.00  0.00           N
ATOM   3808  HN  LEU A 246     -40.347 -57.297  -4.003  1.00  0.00           H
ATOM   3809  CA  LEU A 246     -41.875 -57.430  -2.746  1.00  0.00           C
ATOM   3810  HA  LEU A 246     -42.754 -56.809  -2.590  1.00  0.00           H
ATOM   3811  CB  LEU A 246     -42.412 -58.537  -3.668  1.00  0.00           C
ATOM   3812  HB1 LEU A 246     -42.940 -59.397  -3.193  1.00  0.00           H
ATOM   3813  HB2 LEU A 246     -41.463 -58.979  -4.025  1.00  0.00           H
ATOM   3814  CG  LEU A 246     -43.248 -58.106  -4.886  1.00  0.00           C
ATOM   3815  HG  LEU A 246     -42.627 -57.247  -5.219  1.00  0.00           H
ATOM   3816  CD1 LEU A 246     -44.638 -57.571  -4.509  1.00  0.00           C
ATOM   3817 1HD1 LEU A 246     -44.597 -56.663  -3.863  1.00  0.00           H
ATOM   3818 2HD1 LEU A 246     -45.117 -58.360  -3.901  1.00  0.00           H
ATOM   3819 3HD1 LEU A 246     -45.275 -57.361  -5.394  1.00  0.00           H
ATOM   3820  CD2 LEU A 246     -43.386 -59.213  -5.954  1.00  0.00           C
ATOM   3821 1HD2 LEU A 246     -44.103 -60.011  -5.679  1.00  0.00           H
ATOM   3822 2HD2 LEU A 246     -42.416 -59.627  -6.303  1.00  0.00           H
ATOM   3823 3HD2 LEU A 246     -43.784 -58.619  -6.803  1.00  0.00           H
ATOM   3824  C   LEU A 246     -41.641 -57.909  -1.355  1.00  0.00           C
ATOM   3825  O   LEU A 246     -42.303 -57.589  -0.368  1.00  0.00           O
ATOM   3826  N   PHE A 247     -40.524 -58.655  -1.215  1.00  0.00           N
ATOM   3827  HN  PHE A 247     -39.910 -58.846  -1.984  1.00  0.00           H
ATOM   3828  CA  PHE A 247     -40.179 -59.181   0.064  1.00  0.00           C
ATOM   3829  HA  PHE A 247     -41.038 -59.733   0.427  1.00  0.00           H
ATOM   3830  CB  PHE A 247     -39.165 -60.339  -0.006  1.00  0.00           C
ATOM   3831  HB1 PHE A 247     -38.241 -59.849  -0.375  1.00  0.00           H
ATOM   3832  HB2 PHE A 247     -38.950 -60.907   0.924  1.00  0.00           H
ATOM   3833  CG  PHE A 247     -39.604 -61.488  -0.855  1.00  0.00           C
ATOM   3834  CD1 PHE A 247     -38.595 -62.213  -1.440  1.00  0.00           C
ATOM   3835  HD1 PHE A 247     -37.625 -61.741  -1.480  1.00  0.00           H
ATOM   3836  CE1 PHE A 247     -38.808 -63.365  -2.165  1.00  0.00           C
ATOM   3837  HE1 PHE A 247     -37.949 -63.845  -2.611  1.00  0.00           H
ATOM   3838  CZ  PHE A 247     -40.084 -63.854  -2.180  1.00  0.00           C
ATOM   3839  HZ  PHE A 247     -40.222 -64.816  -2.652  1.00  0.00           H
ATOM   3840  CD2 PHE A 247     -40.862 -62.039  -0.912  1.00  0.00           C
ATOM   3841  HD2 PHE A 247     -41.697 -61.506  -0.462  1.00  0.00           H
ATOM   3842  CE2 PHE A 247     -41.134 -63.215  -1.555  1.00  0.00           C
ATOM   3843  HE2 PHE A 247     -42.152 -63.574  -1.588  1.00  0.00           H
ATOM   3844  C   PHE A 247     -39.962 -58.251   1.205  1.00  0.00           C
ATOM   3845  O   PHE A 247     -40.478 -58.479   2.297  1.00  0.00           O
ATOM   3846  N   TRP A 248     -39.315 -57.092   1.000  1.00  0.00           N
ATOM   3847  HN  TRP A 248     -38.891 -56.860   0.126  1.00  0.00           H
ATOM   3848  CA  TRP A 248     -39.042 -56.209   2.095  1.00  0.00           C
ATOM   3849  HA  TRP A 248     -38.872 -56.757   3.003  1.00  0.00           H
ATOM   3850  CB  TRP A 248     -37.719 -55.425   2.002  1.00  0.00           C
ATOM   3851  HB1 TRP A 248     -37.585 -54.798   1.100  1.00  0.00           H
ATOM   3852  HB2 TRP A 248     -37.644 -54.726   2.864  1.00  0.00           H
ATOM   3853  CG  TRP A 248     -36.527 -56.309   2.100  1.00  0.00           C
ATOM   3854  CD1 TRP A 248     -35.684 -56.839   1.159  1.00  0.00           C
ATOM   3855  HD1 TRP A 248     -35.866 -56.778   0.106  1.00  0.00           H
ATOM   3856  NE1 TRP A 248     -34.659 -57.517   1.766  1.00  0.00           N
ATOM   3857  HE1 TRP A 248     -34.036 -58.116   1.312  1.00  0.00           H
ATOM   3858  CE2 TRP A 248     -34.879 -57.486   3.116  1.00  0.00           C
ATOM   3859  CD2 TRP A 248     -36.087 -56.848   3.345  1.00  0.00           C
ATOM   3860  CE3 TRP A 248     -36.579 -56.730   4.614  1.00  0.00           C
ATOM   3861  HE3 TRP A 248     -37.421 -56.099   4.847  1.00  0.00           H
ATOM   3862  CZ3 TRP A 248     -36.058 -57.512   5.621  1.00  0.00           C
ATOM   3863  HZ3 TRP A 248     -36.399 -57.587   6.639  1.00  0.00           H
ATOM   3864  CZ2 TRP A 248     -34.257 -58.136   4.140  1.00  0.00           C
ATOM   3865  HZ2 TRP A 248     -33.351 -58.716   3.996  1.00  0.00           H
ATOM   3866  CH2 TRP A 248     -34.823 -58.075   5.390  1.00  0.00           C
ATOM   3867  HH2 TRP A 248     -34.387 -58.590   6.239  1.00  0.00           H
ATOM   3868  C   TRP A 248     -40.136 -55.235   2.375  1.00  0.00           C
ATOM   3869  O   TRP A 248     -39.949 -54.401   3.257  1.00  0.00           O
ATOM   3870  N   ALA A 249     -41.257 -55.122   1.640  1.00  0.00           N
ATOM   3871  HN  ALA A 249     -41.266 -55.698   0.830  1.00  0.00           H
ATOM   3872  CA  ALA A 249     -42.276 -54.169   1.954  1.00  0.00           C
ATOM   3873  HA  ALA A 249     -41.742 -53.249   2.139  1.00  0.00           H
ATOM   3874  CB  ALA A 249     -43.299 -53.932   0.834  1.00  0.00           C
ATOM   3875  HB1 ALA A 249     -43.915 -53.024   1.014  1.00  0.00           H
ATOM   3876  HB2 ALA A 249     -43.979 -54.799   0.655  1.00  0.00           H
ATOM   3877  HB3 ALA A 249     -42.850 -53.714  -0.154  1.00  0.00           H
ATOM   3878  C   ALA A 249     -42.969 -54.505   3.231  1.00  0.00           C
ATOM   3879  O   ALA A 249     -43.357 -53.514   3.852  1.00  0.00           O
ATOM   3880  N   PRO A 250     -43.259 -55.656   3.771  1.00  0.00           N
ATOM   3881  CD  PRO A 250     -43.354 -56.872   2.983  1.00  0.00           C
ATOM   3882  HD1 PRO A 250     -42.398 -57.430   3.126  1.00  0.00           H
ATOM   3883  HD2 PRO A 250     -43.480 -56.709   1.896  1.00  0.00           H
ATOM   3884  CA  PRO A 250     -44.000 -55.764   4.999  1.00  0.00           C
ATOM   3885  HA  PRO A 250     -44.908 -55.203   4.882  1.00  0.00           H
ATOM   3886  CB  PRO A 250     -44.305 -57.257   5.117  1.00  0.00           C
ATOM   3887  HB1 PRO A 250     -45.244 -57.483   5.674  1.00  0.00           H
ATOM   3888  HB2 PRO A 250     -43.450 -57.781   5.596  1.00  0.00           H
ATOM   3889  CG  PRO A 250     -44.480 -57.672   3.647  1.00  0.00           C
ATOM   3890  HG1 PRO A 250     -45.471 -57.335   3.270  1.00  0.00           H
ATOM   3891  HG2 PRO A 250     -44.360 -58.765   3.481  1.00  0.00           H
ATOM   3892  C   PRO A 250     -43.232 -55.158   6.127  1.00  0.00           C
ATOM   3893  O   PRO A 250     -43.830 -54.425   6.919  1.00  0.00           O
ATOM   3894  N   TYR A 251     -41.916 -55.389   6.210  1.00  0.00           N
ATOM   3895  HN  TYR A 251     -41.546 -56.008   5.522  1.00  0.00           H
ATOM   3896  CA  TYR A 251     -40.976 -54.978   7.211  1.00  0.00           C
ATOM   3897  HA  TYR A 251     -41.399 -55.225   8.175  1.00  0.00           H
ATOM   3898  CB  TYR A 251     -39.555 -55.530   7.001  1.00  0.00           C
ATOM   3899  HB1 TYR A 251     -39.049 -55.062   6.123  1.00  0.00           H
ATOM   3900  HB2 TYR A 251     -39.551 -56.606   6.735  1.00  0.00           H
ATOM   3901  CG  TYR A 251     -38.699 -55.413   8.210  1.00  0.00           C
ATOM   3902  CD1 TYR A 251     -37.461 -54.822   8.119  1.00  0.00           C
ATOM   3903  HD1 TYR A 251     -37.057 -54.467   7.176  1.00  0.00           H
ATOM   3904  CE1 TYR A 251     -36.661 -54.575   9.205  1.00  0.00           C
ATOM   3905  HE1 TYR A 251     -35.678 -54.158   9.011  1.00  0.00           H
ATOM   3906  CZ  TYR A 251     -37.122 -54.918  10.453  1.00  0.00           C
ATOM   3907  OH  TYR A 251     -36.204 -54.572  11.469  1.00  0.00           O
ATOM   3908  HH  TYR A 251     -36.655 -54.613  12.309  1.00  0.00           H
ATOM   3909  CD2 TYR A 251     -39.201 -55.612   9.473  1.00  0.00           C
ATOM   3910  HD2 TYR A 251     -40.163 -56.067   9.620  1.00  0.00           H
ATOM   3911  CE2 TYR A 251     -38.403 -55.401  10.583  1.00  0.00           C
ATOM   3912  HE2 TYR A 251     -38.869 -55.524  11.547  1.00  0.00           H
ATOM   3913  C   TYR A 251     -40.894 -53.494   7.295  1.00  0.00           C
ATOM   3914  O   TYR A 251     -40.763 -52.942   8.378  1.00  0.00           O
ATOM   3915  N   ASN A 252     -41.001 -52.765   6.164  1.00  0.00           N
ATOM   3916  HN  ASN A 252     -40.979 -53.244   5.296  1.00  0.00           H
ATOM   3917  CA  ASN A 252     -41.127 -51.340   6.204  1.00  0.00           C
ATOM   3918  HA  ASN A 252     -40.342 -50.942   6.828  1.00  0.00           H
ATOM   3919  CB  ASN A 252     -40.949 -50.769   4.781  1.00  0.00           C
ATOM   3920  HB1 ASN A 252     -41.233 -49.690   4.743  1.00  0.00           H
ATOM   3921  HB2 ASN A 252     -41.654 -51.276   4.091  1.00  0.00           H
ATOM   3922  CG  ASN A 252     -39.487 -50.873   4.382  1.00  0.00           C
ATOM   3923  OD1 ASN A 252     -38.667 -50.091   4.854  1.00  0.00           O
ATOM   3924  ND2 ASN A 252     -39.156 -51.838   3.484  1.00  0.00           N
ATOM   3925 1HD2 ASN A 252     -38.207 -51.967   3.192  1.00  0.00           H
ATOM   3926 2HD2 ASN A 252     -39.860 -52.426   3.074  1.00  0.00           H
ATOM   3927  C   ASN A 252     -42.389 -50.766   6.753  1.00  0.00           C
ATOM   3928  O   ASN A 252     -42.266 -49.689   7.340  1.00  0.00           O
ATOM   3929  N   ILE A 253     -43.554 -51.417   6.664  1.00  0.00           N
ATOM   3930  HN  ILE A 253     -43.616 -52.302   6.216  1.00  0.00           H
ATOM   3931  CA  ILE A 253     -44.792 -50.941   7.205  1.00  0.00           C
ATOM   3932  HA  ILE A 253     -44.908 -49.872   7.141  1.00  0.00           H
ATOM   3933  CB  ILE A 253     -45.965 -51.659   6.608  1.00  0.00           C
ATOM   3934  HB  ILE A 253     -45.939 -52.770   6.655  1.00  0.00           H
ATOM   3935  CG2 ILE A 253     -47.251 -51.317   7.383  1.00  0.00           C
ATOM   3936 1HG2 ILE A 253     -47.313 -51.824   8.370  1.00  0.00           H
ATOM   3937 2HG2 ILE A 253     -47.244 -50.219   7.543  1.00  0.00           H
ATOM   3938 3HG2 ILE A 253     -48.137 -51.580   6.767  1.00  0.00           H
ATOM   3939  CG1 ILE A 253     -46.233 -51.382   5.121  1.00  0.00           C
ATOM   3940 1HG1 ILE A 253     -45.472 -51.953   4.553  1.00  0.00           H
ATOM   3941 2HG1 ILE A 253     -47.212 -51.742   4.742  1.00  0.00           H
ATOM   3942  CD  ILE A 253     -46.110 -49.909   4.734  1.00  0.00           C
ATOM   3943  HD1 ILE A 253     -46.356 -49.604   3.695  1.00  0.00           H
ATOM   3944  HD2 ILE A 253     -46.742 -49.363   5.473  1.00  0.00           H
ATOM   3945  HD3 ILE A 253     -45.053 -49.600   4.884  1.00  0.00           H
ATOM   3946  C   ILE A 253     -44.836 -51.116   8.683  1.00  0.00           C
ATOM   3947  O   ILE A 253     -45.356 -50.237   9.360  1.00  0.00           O
ATOM   3948  N   VAL A 254     -44.501 -52.304   9.207  1.00  0.00           N
ATOM   3949  HN  VAL A 254     -44.119 -53.078   8.692  1.00  0.00           H
ATOM   3950  CA  VAL A 254     -44.595 -52.633  10.596  1.00  0.00           C
ATOM   3951  HA  VAL A 254     -45.629 -52.466  10.867  1.00  0.00           H
ATOM   3952  CB  VAL A 254     -44.381 -54.087  10.847  1.00  0.00           C
ATOM   3953  HB  VAL A 254     -44.468 -54.369  11.918  1.00  0.00           H
ATOM   3954  CG1 VAL A 254     -45.487 -54.878  10.129  1.00  0.00           C
ATOM   3955 1HG1 VAL A 254     -46.502 -54.558  10.423  1.00  0.00           H
ATOM   3956 2HG1 VAL A 254     -45.368 -54.890   9.019  1.00  0.00           H
ATOM   3957 3HG1 VAL A 254     -45.255 -55.949  10.327  1.00  0.00           H
ATOM   3958  CG2 VAL A 254     -42.958 -54.521  10.456  1.00  0.00           C
ATOM   3959 1HG2 VAL A 254     -42.756 -54.408   9.361  1.00  0.00           H
ATOM   3960 2HG2 VAL A 254     -42.240 -53.903  11.037  1.00  0.00           H
ATOM   3961 3HG2 VAL A 254     -42.712 -55.581  10.679  1.00  0.00           H
ATOM   3962  C   VAL A 254     -43.735 -51.800  11.483  1.00  0.00           C
ATOM   3963  O   VAL A 254     -44.118 -51.420  12.593  1.00  0.00           O
ATOM   3964  N   LEU A 255     -42.546 -51.360  11.037  1.00  0.00           N
ATOM   3965  HN  LEU A 255     -42.296 -51.625  10.103  1.00  0.00           H
ATOM   3966  CA  LEU A 255     -41.646 -50.460  11.686  1.00  0.00           C
ATOM   3967  HA  LEU A 255     -41.446 -50.830  12.686  1.00  0.00           H
ATOM   3968  CB  LEU A 255     -40.355 -50.266  10.880  1.00  0.00           C
ATOM   3969  HB1 LEU A 255     -39.863 -49.303  11.101  1.00  0.00           H
ATOM   3970  HB2 LEU A 255     -40.656 -50.075   9.822  1.00  0.00           H
ATOM   3971  CG  LEU A 255     -39.351 -51.429  10.942  1.00  0.00           C
ATOM   3972  HG  LEU A 255     -39.940 -52.336  10.682  1.00  0.00           H
ATOM   3973  CD1 LEU A 255     -38.048 -51.327  10.128  1.00  0.00           C
ATOM   3974 1HD1 LEU A 255     -38.310 -51.465   9.057  1.00  0.00           H
ATOM   3975 2HD1 LEU A 255     -37.585 -50.325  10.251  1.00  0.00           H
ATOM   3976 3HD1 LEU A 255     -37.334 -52.112  10.446  1.00  0.00           H
ATOM   3977  CD2 LEU A 255     -38.925 -51.508  12.426  1.00  0.00           C
ATOM   3978 1HD2 LEU A 255     -39.744 -51.730  13.149  1.00  0.00           H
ATOM   3979 2HD2 LEU A 255     -38.281 -50.683  12.776  1.00  0.00           H
ATOM   3980 3HD2 LEU A 255     -38.348 -52.465  12.385  1.00  0.00           H
ATOM   3981  C   LEU A 255     -42.283 -49.136  11.910  1.00  0.00           C
ATOM   3982  O   LEU A 255     -42.256 -48.474  12.945  1.00  0.00           O
ATOM   3983  N   LEU A 256     -43.054 -48.634  10.922  1.00  0.00           N
ATOM   3984  HN  LEU A 256     -43.131 -49.106  10.056  1.00  0.00           H
ATOM   3985  CA  LEU A 256     -43.942 -47.523  11.036  1.00  0.00           C
ATOM   3986  HA  LEU A 256     -43.479 -46.635  11.443  1.00  0.00           H
ATOM   3987  CB  LEU A 256     -44.659 -47.038   9.762  1.00  0.00           C
ATOM   3988  HB1 LEU A 256     -45.342 -47.844   9.412  1.00  0.00           H
ATOM   3989  HB2 LEU A 256     -45.175 -46.084  10.013  1.00  0.00           H
ATOM   3990  CG  LEU A 256     -43.828 -46.709   8.508  1.00  0.00           C
ATOM   3991  HG  LEU A 256     -43.406 -47.596   7.984  1.00  0.00           H
ATOM   3992  CD1 LEU A 256     -42.567 -45.889   8.826  1.00  0.00           C
ATOM   3993 1HD1 LEU A 256     -42.686 -45.120   9.622  1.00  0.00           H
ATOM   3994 2HD1 LEU A 256     -42.165 -45.342   7.955  1.00  0.00           H
ATOM   3995 3HD1 LEU A 256     -41.812 -46.607   9.213  1.00  0.00           H
ATOM   3996  CD2 LEU A 256     -44.637 -45.892   7.489  1.00  0.00           C
ATOM   3997 1HD2 LEU A 256     -44.283 -46.067   6.451  1.00  0.00           H
ATOM   3998 2HD2 LEU A 256     -44.437 -44.832   7.722  1.00  0.00           H
ATOM   3999 3HD2 LEU A 256     -45.707 -46.195   7.401  1.00  0.00           H
ATOM   4000  C   LEU A 256     -45.061 -47.652  12.016  1.00  0.00           C
ATOM   4001  O   LEU A 256     -45.308 -46.775  12.853  1.00  0.00           O
ATOM   4002  N   LEU A 257     -45.744 -48.802  12.096  1.00  0.00           N
ATOM   4003  HN  LEU A 257     -45.509 -49.575  11.506  1.00  0.00           H
ATOM   4004  CA  LEU A 257     -46.780 -49.087  13.032  1.00  0.00           C
ATOM   4005  HA  LEU A 257     -47.674 -48.480  12.988  1.00  0.00           H
ATOM   4006  CB  LEU A 257     -47.300 -50.535  12.933  1.00  0.00           C
ATOM   4007  HB1 LEU A 257     -46.444 -51.238  13.076  1.00  0.00           H
ATOM   4008  HB2 LEU A 257     -48.074 -50.877  13.636  1.00  0.00           H
ATOM   4009  CG  LEU A 257     -47.902 -50.730  11.528  1.00  0.00           C
ATOM   4010  HG  LEU A 257     -47.113 -50.833  10.743  1.00  0.00           H
ATOM   4011  CD1 LEU A 257     -48.973 -49.673  11.252  1.00  0.00           C
ATOM   4012 1HD1 LEU A 257     -48.691 -48.655  10.899  1.00  0.00           H
ATOM   4013 2HD1 LEU A 257     -49.782 -49.628  12.013  1.00  0.00           H
ATOM   4014 3HD1 LEU A 257     -49.472 -50.079  10.347  1.00  0.00           H
ATOM   4015  CD2 LEU A 257     -48.655 -52.077  11.591  1.00  0.00           C
ATOM   4016 1HD2 LEU A 257     -47.958 -52.832  12.015  1.00  0.00           H
ATOM   4017 2HD2 LEU A 257     -49.561 -52.120  12.220  1.00  0.00           H
ATOM   4018 3HD2 LEU A 257     -48.983 -52.401  10.586  1.00  0.00           H
ATOM   4019  C   LEU A 257     -46.343 -49.075  14.454  1.00  0.00           C
ATOM   4020  O   LEU A 257     -47.153 -48.949  15.374  1.00  0.00           O
ATOM   4021  N   ASN A 258     -45.027 -49.255  14.681  1.00  0.00           N
ATOM   4022  HN  ASN A 258     -44.616 -49.345  13.769  1.00  0.00           H
ATOM   4023  CA  ASN A 258     -44.353 -49.502  15.918  1.00  0.00           C
ATOM   4024  HA  ASN A 258     -45.039 -49.791  16.692  1.00  0.00           H
ATOM   4025  CB  ASN A 258     -43.319 -50.602  15.616  1.00  0.00           C
ATOM   4026  HB1 ASN A 258     -43.845 -51.491  15.202  1.00  0.00           H
ATOM   4027  HB2 ASN A 258     -42.521 -50.245  14.939  1.00  0.00           H
ATOM   4028  CG  ASN A 258     -42.608 -51.066  16.883  1.00  0.00           C
ATOM   4029  OD1 ASN A 258     -41.383 -51.079  16.941  1.00  0.00           O
ATOM   4030  ND2 ASN A 258     -43.296 -51.557  17.943  1.00  0.00           N
ATOM   4031 1HD2 ASN A 258     -42.707 -51.997  18.618  1.00  0.00           H
ATOM   4032 2HD2 ASN A 258     -44.289 -51.488  17.920  1.00  0.00           H
ATOM   4033  C   ASN A 258     -43.766 -48.191  16.334  1.00  0.00           C
ATOM   4034  O   ASN A 258     -43.177 -48.141  17.420  1.00  0.00           O
ATOM   4035  N   THR A 259     -43.929 -47.104  15.570  1.00  0.00           N
ATOM   4036  HN  THR A 259     -44.460 -47.133  14.731  1.00  0.00           H
ATOM   4037  CA  THR A 259     -43.295 -45.875  15.933  1.00  0.00           C
ATOM   4038  HA  THR A 259     -43.175 -45.822  17.003  1.00  0.00           H
ATOM   4039  CB  THR A 259     -42.061 -45.572  15.124  1.00  0.00           C
ATOM   4040  HB  THR A 259     -41.719 -44.528  15.244  1.00  0.00           H
ATOM   4041  OG1 THR A 259     -42.183 -45.908  13.747  1.00  0.00           O
ATOM   4042  HG1 THR A 259     -42.201 -46.866  13.688  1.00  0.00           H
ATOM   4043  CG2 THR A 259     -40.953 -46.402  15.789  1.00  0.00           C
ATOM   4044 1HG2 THR A 259     -39.989 -46.238  15.273  1.00  0.00           H
ATOM   4045 2HG2 THR A 259     -41.225 -47.480  15.823  1.00  0.00           H
ATOM   4046 3HG2 THR A 259     -40.767 -46.014  16.813  1.00  0.00           H
ATOM   4047  C   THR A 259     -44.321 -44.856  15.592  1.00  0.00           C
ATOM   4048  O   THR A 259     -45.242 -44.538  16.347  1.00  0.00           O
ATOM   4049  N   PHE A 260     -44.147 -44.213  14.431  1.00  0.00           N
ATOM   4050  HN  PHE A 260     -43.399 -44.648  13.921  1.00  0.00           H
ATOM   4051  CA  PHE A 260     -44.926 -43.087  14.004  1.00  0.00           C
ATOM   4052  HA  PHE A 260     -44.803 -42.370  14.803  1.00  0.00           H
ATOM   4053  CB  PHE A 260     -44.321 -42.705  12.646  1.00  0.00           C
ATOM   4054  HB1 PHE A 260     -44.779 -41.778  12.240  1.00  0.00           H
ATOM   4055  HB2 PHE A 260     -44.585 -43.471  11.894  1.00  0.00           H
ATOM   4056  CG  PHE A 260     -42.868 -42.386  12.714  1.00  0.00           C
ATOM   4057  CD1 PHE A 260     -42.480 -41.361  13.543  1.00  0.00           C
ATOM   4058  HD1 PHE A 260     -43.285 -40.962  14.141  1.00  0.00           H
ATOM   4059  CE1 PHE A 260     -41.153 -41.011  13.656  1.00  0.00           C
ATOM   4060  HE1 PHE A 260     -40.792 -40.238  14.327  1.00  0.00           H
ATOM   4061  CZ  PHE A 260     -40.245 -41.635  12.836  1.00  0.00           C
ATOM   4062  HZ  PHE A 260     -39.272 -41.172  12.732  1.00  0.00           H
ATOM   4063  CD2 PHE A 260     -41.998 -42.909  11.788  1.00  0.00           C
ATOM   4064  HD2 PHE A 260     -42.209 -43.680  11.050  1.00  0.00           H
ATOM   4065  CE2 PHE A 260     -40.684 -42.504  11.870  1.00  0.00           C
ATOM   4066  HE2 PHE A 260     -39.999 -43.024  11.214  1.00  0.00           H
ATOM   4067  C   PHE A 260     -46.366 -43.329  13.707  1.00  0.00           C
ATOM   4068  O   PHE A 260     -47.204 -42.442  13.850  1.00  0.00           O
ATOM   4069  N   GLN A 261     -46.753 -44.566  13.357  1.00  0.00           N
ATOM   4070  HN  GLN A 261     -46.155 -45.333  13.132  1.00  0.00           H
ATOM   4071  CA  GLN A 261     -48.130 -44.891  13.110  1.00  0.00           C
ATOM   4072  HA  GLN A 261     -48.742 -44.004  13.050  1.00  0.00           H
ATOM   4073  CB  GLN A 261     -48.343 -45.696  11.821  1.00  0.00           C
ATOM   4074  HB1 GLN A 261     -49.397 -46.032  11.707  1.00  0.00           H
ATOM   4075  HB2 GLN A 261     -47.793 -46.661  11.828  1.00  0.00           H
ATOM   4076  CG  GLN A 261     -48.123 -44.906  10.531  1.00  0.00           C
ATOM   4077  HG1 GLN A 261     -48.725 -45.363   9.707  1.00  0.00           H
ATOM   4078  HG2 GLN A 261     -47.064 -44.871  10.213  1.00  0.00           H
ATOM   4079  CD  GLN A 261     -48.447 -43.419  10.482  1.00  0.00           C
ATOM   4080  OE1 GLN A 261     -47.653 -42.510  10.290  1.00  0.00           O
ATOM   4081  NE2 GLN A 261     -49.768 -43.133  10.697  1.00  0.00           N
ATOM   4082 1HE2 GLN A 261     -50.163 -42.318  10.264  1.00  0.00           H
ATOM   4083 2HE2 GLN A 261     -50.361 -43.718  11.255  1.00  0.00           H
ATOM   4084  C   GLN A 261     -48.782 -45.549  14.282  1.00  0.00           C
ATOM   4085  O   GLN A 261     -49.898 -46.066  14.206  1.00  0.00           O
ATOM   4086  N   GLU A 262     -48.295 -45.434  15.526  1.00  0.00           N
ATOM   4087  HN  GLU A 262     -47.449 -44.925  15.697  1.00  0.00           H
ATOM   4088  CA  GLU A 262     -48.757 -46.255  16.601  1.00  0.00           C
ATOM   4089  HA  GLU A 262     -48.773 -47.288  16.300  1.00  0.00           H
ATOM   4090  CB  GLU A 262     -47.715 -46.174  17.728  1.00  0.00           C
ATOM   4091  HB1 GLU A 262     -46.818 -46.690  17.319  1.00  0.00           H
ATOM   4092  HB2 GLU A 262     -47.335 -45.147  17.910  1.00  0.00           H
ATOM   4093  CG  GLU A 262     -48.086 -46.722  19.106  1.00  0.00           C
ATOM   4094  HG1 GLU A 262     -48.376 -47.788  19.038  1.00  0.00           H
ATOM   4095  HG2 GLU A 262     -48.972 -46.165  19.493  1.00  0.00           H
ATOM   4096  CD  GLU A 262     -46.913 -46.793  20.081  1.00  0.00           C
ATOM   4097  OE1 GLU A 262     -46.855 -45.950  21.013  1.00  0.00           O
ATOM   4098  OE2 GLU A 262     -46.237 -47.855  20.048  1.00  0.00           O
ATOM   4099  C   GLU A 262     -50.101 -45.820  17.092  1.00  0.00           C
ATOM   4100  O   GLU A 262     -50.820 -46.555  17.749  1.00  0.00           O
ATOM   4101  N   PHE A 263     -50.515 -44.571  16.789  1.00  0.00           N
ATOM   4102  HN  PHE A 263     -49.954 -43.902  16.308  1.00  0.00           H
ATOM   4103  CA  PHE A 263     -51.697 -43.944  17.264  1.00  0.00           C
ATOM   4104  HA  PHE A 263     -51.628 -44.146  18.327  1.00  0.00           H
ATOM   4105  CB  PHE A 263     -51.669 -42.425  17.032  1.00  0.00           C
ATOM   4106  HB1 PHE A 263     -52.565 -42.003  17.554  1.00  0.00           H
ATOM   4107  HB2 PHE A 263     -50.755 -42.021  17.516  1.00  0.00           H
ATOM   4108  CG  PHE A 263     -51.631 -41.868  15.643  1.00  0.00           C
ATOM   4109  CD1 PHE A 263     -50.415 -41.849  14.999  1.00  0.00           C
ATOM   4110  HD1 PHE A 263     -49.484 -42.017  15.518  1.00  0.00           H
ATOM   4111  CE1 PHE A 263     -50.301 -41.460  13.685  1.00  0.00           C
ATOM   4112  HE1 PHE A 263     -49.316 -41.563  13.259  1.00  0.00           H
ATOM   4113  CZ  PHE A 263     -51.430 -41.117  12.977  1.00  0.00           C
ATOM   4114  HZ  PHE A 263     -51.294 -40.865  11.935  1.00  0.00           H
ATOM   4115  CD2 PHE A 263     -52.740 -41.417  14.980  1.00  0.00           C
ATOM   4116  HD2 PHE A 263     -53.665 -41.337  15.541  1.00  0.00           H
ATOM   4117  CE2 PHE A 263     -52.610 -41.013  13.671  1.00  0.00           C
ATOM   4118  HE2 PHE A 263     -53.489 -40.654  13.156  1.00  0.00           H
ATOM   4119  C   PHE A 263     -53.065 -44.363  16.835  1.00  0.00           C
ATOM   4120  O   PHE A 263     -54.136 -44.047  17.348  1.00  0.00           O
ATOM   4121  N   PHE A 264     -53.081 -45.152  15.743  1.00  0.00           N
ATOM   4122  HN  PHE A 264     -52.240 -45.179  15.195  1.00  0.00           H
ATOM   4123  CA  PHE A 264     -54.202 -45.808  15.155  1.00  0.00           C
ATOM   4124  HA  PHE A 264     -54.945 -45.050  14.993  1.00  0.00           H
ATOM   4125  CB  PHE A 264     -53.928 -46.267  13.710  1.00  0.00           C
ATOM   4126  HB1 PHE A 264     -54.813 -46.776  13.268  1.00  0.00           H
ATOM   4127  HB2 PHE A 264     -53.083 -46.975  13.800  1.00  0.00           H
ATOM   4128  CG  PHE A 264     -53.564 -45.308  12.623  1.00  0.00           C
ATOM   4129  CD1 PHE A 264     -54.124 -44.052  12.595  1.00  0.00           C
ATOM   4130  HD1 PHE A 264     -54.872 -43.748  13.303  1.00  0.00           H
ATOM   4131  CE1 PHE A 264     -53.794 -43.229  11.538  1.00  0.00           C
ATOM   4132  HE1 PHE A 264     -54.290 -42.265  11.464  1.00  0.00           H
ATOM   4133  CZ  PHE A 264     -52.873 -43.614  10.605  1.00  0.00           C
ATOM   4134  HZ  PHE A 264     -52.663 -42.959   9.767  1.00  0.00           H
ATOM   4135  CD2 PHE A 264     -52.668 -45.696  11.656  1.00  0.00           C
ATOM   4136  HD2 PHE A 264     -52.234 -46.689  11.584  1.00  0.00           H
ATOM   4137  CE2 PHE A 264     -52.363 -44.892  10.593  1.00  0.00           C
ATOM   4138  HE2 PHE A 264     -51.773 -45.116   9.711  1.00  0.00           H
ATOM   4139  C   PHE A 264     -54.804 -46.921  15.939  1.00  0.00           C
ATOM   4140  O   PHE A 264     -55.859 -47.393  15.540  1.00  0.00           O
ATOM   4141  N   GLY A 265     -54.157 -47.257  17.073  1.00  0.00           N
ATOM   4142  HN  GLY A 265     -53.414 -46.670  17.383  1.00  0.00           H
ATOM   4143  CA  GLY A 265     -54.698 -48.228  17.975  1.00  0.00           C
ATOM   4144  HA1 GLY A 265     -55.648 -48.493  17.547  1.00  0.00           H
ATOM   4145  HA2 GLY A 265     -54.907 -47.861  18.966  1.00  0.00           H
ATOM   4146  C   GLY A 265     -53.757 -49.392  18.030  1.00  0.00           C
ATOM   4147  O   GLY A 265     -54.146 -50.386  18.645  1.00  0.00           O
ATOM   4148  N   LEU A 266     -52.494 -49.305  17.600  1.00  0.00           N
ATOM   4149  HN  LEU A 266     -52.269 -48.555  16.989  1.00  0.00           H
ATOM   4150  CA  LEU A 266     -51.500 -50.326  17.752  1.00  0.00           C
ATOM   4151  HA  LEU A 266     -52.010 -51.279  17.809  1.00  0.00           H
ATOM   4152  CB  LEU A 266     -50.317 -50.294  16.778  1.00  0.00           C
ATOM   4153  HB1 LEU A 266     -49.757 -49.350  16.950  1.00  0.00           H
ATOM   4154  HB2 LEU A 266     -49.664 -51.174  16.956  1.00  0.00           H
ATOM   4155  CG  LEU A 266     -50.657 -50.119  15.292  1.00  0.00           C
ATOM   4156  HG  LEU A 266     -49.683 -49.981  14.761  1.00  0.00           H
ATOM   4157  CD1 LEU A 266     -51.468 -48.879  14.886  1.00  0.00           C
ATOM   4158 1HD1 LEU A 266     -51.047 -47.932  15.302  1.00  0.00           H
ATOM   4159 2HD1 LEU A 266     -52.515 -49.069  15.193  1.00  0.00           H
ATOM   4160 3HD1 LEU A 266     -51.434 -48.889  13.768  1.00  0.00           H
ATOM   4161  CD2 LEU A 266     -51.242 -51.458  14.799  1.00  0.00           C
ATOM   4162 1HD2 LEU A 266     -50.675 -52.289  15.256  1.00  0.00           H
ATOM   4163 2HD2 LEU A 266     -51.221 -51.561  13.691  1.00  0.00           H
ATOM   4164 3HD2 LEU A 266     -52.309 -51.494  15.106  1.00  0.00           H
ATOM   4165  C   LEU A 266     -50.864 -50.193  19.086  1.00  0.00           C
ATOM   4166  O   LEU A 266     -50.203 -51.171  19.470  1.00  0.00           O
ATOM   4167  N   ASN A 267     -51.037 -49.078  19.826  1.00  0.00           N
ATOM   4168  HN  ASN A 267     -51.443 -48.255  19.445  1.00  0.00           H
ATOM   4169  CA  ASN A 267     -50.838 -48.990  21.240  1.00  0.00           C
ATOM   4170  HA  ASN A 267     -49.868 -49.389  21.489  1.00  0.00           H
ATOM   4171  CB  ASN A 267     -51.006 -47.571  21.788  1.00  0.00           C
ATOM   4172  HB1 ASN A 267     -50.190 -47.026  21.255  1.00  0.00           H
ATOM   4173  HB2 ASN A 267     -50.864 -47.439  22.887  1.00  0.00           H
ATOM   4174  CG  ASN A 267     -52.121 -46.705  21.211  1.00  0.00           C
ATOM   4175  OD1 ASN A 267     -52.857 -47.147  20.326  1.00  0.00           O
ATOM   4176  ND2 ASN A 267     -52.270 -45.492  21.810  1.00  0.00           N
ATOM   4177 1HD2 ASN A 267     -53.061 -44.966  21.513  1.00  0.00           H
ATOM   4178 2HD2 ASN A 267     -51.562 -45.190  22.447  1.00  0.00           H
ATOM   4179  C   ASN A 267     -51.703 -49.901  22.040  1.00  0.00           C
ATOM   4180  O   ASN A 267     -51.298 -50.447  23.065  1.00  0.00           O
ATOM   4181  N   ASN A 268     -52.920 -50.201  21.558  1.00  0.00           N
ATOM   4182  HN  ASN A 268     -53.240 -49.803  20.696  1.00  0.00           H
ATOM   4183  CA  ASN A 268     -53.807 -51.090  22.248  1.00  0.00           C
ATOM   4184  HA  ASN A 268     -53.881 -50.721  23.262  1.00  0.00           H
ATOM   4185  CB  ASN A 268     -55.185 -51.202  21.584  1.00  0.00           C
ATOM   4186  HB1 ASN A 268     -55.086 -51.601  20.545  1.00  0.00           H
ATOM   4187  HB2 ASN A 268     -55.771 -52.019  22.062  1.00  0.00           H
ATOM   4188  CG  ASN A 268     -55.908 -49.862  21.659  1.00  0.00           C
ATOM   4189  OD1 ASN A 268     -55.499 -49.005  22.444  1.00  0.00           O
ATOM   4190  ND2 ASN A 268     -56.888 -49.665  20.740  1.00  0.00           N
ATOM   4191 1HD2 ASN A 268     -57.548 -48.915  20.739  1.00  0.00           H
ATOM   4192 2HD2 ASN A 268     -57.085 -50.470  20.172  1.00  0.00           H
ATOM   4193  C   ASN A 268     -53.340 -52.508  22.326  1.00  0.00           C
ATOM   4194  O   ASN A 268     -52.975 -53.105  21.313  1.00  0.00           O
ATOM   4195  N   CYS A 269     -53.203 -53.026  23.555  1.00  0.00           N
ATOM   4196  HN  CYS A 269     -53.411 -52.461  24.340  1.00  0.00           H
ATOM   4197  CA  CYS A 269     -52.588 -54.298  23.791  1.00  0.00           C
ATOM   4198  HA  CYS A 269     -51.531 -54.120  23.954  1.00  0.00           H
ATOM   4199  CB  CYS A 269     -53.043 -54.892  25.130  1.00  0.00           C
ATOM   4200  HB1 CYS A 269     -54.132 -55.104  25.038  1.00  0.00           H
ATOM   4201  HB2 CYS A 269     -52.999 -54.077  25.880  1.00  0.00           H
ATOM   4202  SG  CYS A 269     -52.081 -56.323  25.716  1.00  0.00           S
ATOM   4203  C   CYS A 269     -52.649 -55.411  22.791  1.00  0.00           C
ATOM   4204  O   CYS A 269     -51.649 -55.974  22.373  1.00  0.00           O
ATOM   4205  N   SER A 270     -53.838 -55.948  22.488  1.00  0.00           N
ATOM   4206  HN  SER A 270     -54.699 -55.634  22.899  1.00  0.00           H
ATOM   4207  CA  SER A 270     -53.962 -57.059  21.596  1.00  0.00           C
ATOM   4208  HA  SER A 270     -53.360 -57.850  22.024  1.00  0.00           H
ATOM   4209  CB  SER A 270     -55.405 -57.588  21.515  1.00  0.00           C
ATOM   4210  HB1 SER A 270     -55.822 -58.051  22.434  1.00  0.00           H
ATOM   4211  HB2 SER A 270     -55.414 -58.427  20.794  1.00  0.00           H
ATOM   4212  OG  SER A 270     -56.327 -56.597  21.066  1.00  0.00           O
ATOM   4213  HG1 SER A 270     -56.765 -56.268  21.851  1.00  0.00           H
ATOM   4214  C   SER A 270     -53.418 -56.807  20.235  1.00  0.00           C
ATOM   4215  O   SER A 270     -52.684 -57.632  19.704  1.00  0.00           O
ATOM   4216  N   SER A 271     -53.599 -55.576  19.726  1.00  0.00           N
ATOM   4217  HN  SER A 271     -54.282 -54.956  20.116  1.00  0.00           H
ATOM   4218  CA  SER A 271     -52.987 -55.048  18.542  1.00  0.00           C
ATOM   4219  HA  SER A 271     -53.345 -55.732  17.799  1.00  0.00           H
ATOM   4220  CB  SER A 271     -53.476 -53.660  18.087  1.00  0.00           C
ATOM   4221  HB1 SER A 271     -53.344 -53.023  18.993  1.00  0.00           H
ATOM   4222  HB2 SER A 271     -52.922 -53.353  17.180  1.00  0.00           H
ATOM   4223  OG  SER A 271     -54.835 -53.765  17.672  1.00  0.00           O
ATOM   4224  HG1 SER A 271     -55.457 -53.806  18.392  1.00  0.00           H
ATOM   4225  C   SER A 271     -51.499 -55.034  18.632  1.00  0.00           C
ATOM   4226  O   SER A 271     -50.753 -55.309  17.694  1.00  0.00           O
ATOM   4227  N   SER A 272     -50.992 -54.629  19.805  1.00  0.00           N
ATOM   4228  HN  SER A 272     -51.630 -54.408  20.537  1.00  0.00           H
ATOM   4229  CA  SER A 272     -49.592 -54.618  20.101  1.00  0.00           C
ATOM   4230  HA  SER A 272     -49.079 -53.937  19.443  1.00  0.00           H
ATOM   4231  CB  SER A 272     -49.269 -54.025  21.480  1.00  0.00           C
ATOM   4232  HB1 SER A 272     -49.624 -54.638  22.332  1.00  0.00           H
ATOM   4233  HB2 SER A 272     -49.895 -53.120  21.597  1.00  0.00           H
ATOM   4234  OG  SER A 272     -47.903 -53.692  21.717  1.00  0.00           O
ATOM   4235  HG1 SER A 272     -47.531 -53.061  21.106  1.00  0.00           H
ATOM   4236  C   SER A 272     -48.962 -55.974  20.044  1.00  0.00           C
ATOM   4237  O   SER A 272     -47.922 -56.060  19.390  1.00  0.00           O
ATOM   4238  N   ASN A 273     -49.611 -57.022  20.601  1.00  0.00           N
ATOM   4239  HN  ASN A 273     -50.515 -56.848  20.978  1.00  0.00           H
ATOM   4240  CA  ASN A 273     -49.208 -58.394  20.589  1.00  0.00           C
ATOM   4241  HA  ASN A 273     -48.185 -58.449  20.906  1.00  0.00           H
ATOM   4242  CB  ASN A 273     -50.055 -59.166  21.626  1.00  0.00           C
ATOM   4243  HB1 ASN A 273     -51.138 -58.957  21.480  1.00  0.00           H
ATOM   4244  HB2 ASN A 273     -49.779 -60.229  21.431  1.00  0.00           H
ATOM   4245  CG  ASN A 273     -49.803 -58.772  23.068  1.00  0.00           C
ATOM   4246  OD1 ASN A 273     -50.770 -58.943  23.809  1.00  0.00           O
ATOM   4247  ND2 ASN A 273     -48.662 -58.121  23.422  1.00  0.00           N
ATOM   4248 1HD2 ASN A 273     -47.865 -57.995  22.830  1.00  0.00           H
ATOM   4249 2HD2 ASN A 273     -48.753 -57.754  24.352  1.00  0.00           H
ATOM   4250  C   ASN A 273     -49.279 -59.018  19.240  1.00  0.00           C
ATOM   4251  O   ASN A 273     -48.494 -59.819  18.740  1.00  0.00           O
ATOM   4252  N   ARG A 274     -50.222 -58.611  18.379  1.00  0.00           N
ATOM   4253  HN  ARG A 274     -50.966 -58.036  18.713  1.00  0.00           H
ATOM   4254  CA  ARG A 274     -50.272 -58.928  16.983  1.00  0.00           C
ATOM   4255  HA  ARG A 274     -50.136 -59.990  16.856  1.00  0.00           H
ATOM   4256  CB  ARG A 274     -51.664 -58.629  16.404  1.00  0.00           C
ATOM   4257  HB1 ARG A 274     -51.568 -58.704  15.299  1.00  0.00           H
ATOM   4258  HB2 ARG A 274     -51.954 -57.562  16.547  1.00  0.00           H
ATOM   4259  CG  ARG A 274     -52.685 -59.634  16.922  1.00  0.00           C
ATOM   4260  HG1 ARG A 274     -52.405 -60.639  16.524  1.00  0.00           H
ATOM   4261  HG2 ARG A 274     -52.687 -59.655  18.037  1.00  0.00           H
ATOM   4262  CD  ARG A 274     -54.057 -59.322  16.317  1.00  0.00           C
ATOM   4263  HD1 ARG A 274     -53.990 -59.068  15.237  1.00  0.00           H
ATOM   4264  HD2 ARG A 274     -54.506 -58.392  16.724  1.00  0.00           H
ATOM   4265  NE  ARG A 274     -54.810 -60.589  16.541  1.00  0.00           N
ATOM   4266  HE  ARG A 274     -54.410 -61.261  17.158  1.00  0.00           H
ATOM   4267  CZ  ARG A 274     -56.164 -60.601  16.351  1.00  0.00           C
ATOM   4268  NH1 ARG A 274     -56.864 -61.739  16.566  1.00  0.00           N
ATOM   4269 1HH1 ARG A 274     -56.300 -62.413  17.046  1.00  0.00           H
ATOM   4270 2HH1 ARG A 274     -57.855 -61.633  16.654  1.00  0.00           H
ATOM   4271  NH2 ARG A 274     -56.956 -59.520  16.088  1.00  0.00           N
ATOM   4272 1HH2 ARG A 274     -57.942 -59.583  16.223  1.00  0.00           H
ATOM   4273 2HH2 ARG A 274     -56.438 -58.664  15.991  1.00  0.00           H
ATOM   4274  C   ARG A 274     -49.187 -58.379  16.118  1.00  0.00           C
ATOM   4275  O   ARG A 274     -48.678 -59.052  15.227  1.00  0.00           O
ATOM   4276  N   LEU A 275     -48.772 -57.117  16.322  1.00  0.00           N
ATOM   4277  HN  LEU A 275     -49.389 -56.604  16.912  1.00  0.00           H
ATOM   4278  CA  LEU A 275     -47.725 -56.401  15.663  1.00  0.00           C
ATOM   4279  HA  LEU A 275     -47.936 -56.383  14.609  1.00  0.00           H
ATOM   4280  CB  LEU A 275     -47.654 -54.956  16.199  1.00  0.00           C
ATOM   4281  HB1 LEU A 275     -47.653 -54.953  17.309  1.00  0.00           H
ATOM   4282  HB2 LEU A 275     -48.562 -54.509  15.740  1.00  0.00           H
ATOM   4283  CG  LEU A 275     -46.477 -54.017  15.898  1.00  0.00           C
ATOM   4284  HG  LEU A 275     -45.640 -54.300  16.569  1.00  0.00           H
ATOM   4285  CD1 LEU A 275     -46.886 -52.592  16.279  1.00  0.00           C
ATOM   4286 1HD1 LEU A 275     -46.089 -51.875  16.017  1.00  0.00           H
ATOM   4287 2HD1 LEU A 275     -47.809 -52.309  15.733  1.00  0.00           H
ATOM   4288 3HD1 LEU A 275     -47.105 -52.494  17.366  1.00  0.00           H
ATOM   4289  CD2 LEU A 275     -46.038 -53.998  14.416  1.00  0.00           C
ATOM   4290 1HD2 LEU A 275     -45.106 -53.393  14.400  1.00  0.00           H
ATOM   4291 2HD2 LEU A 275     -46.857 -53.548  13.813  1.00  0.00           H
ATOM   4292 3HD2 LEU A 275     -45.738 -54.946  13.919  1.00  0.00           H
ATOM   4293  C   LEU A 275     -46.399 -57.036  15.919  1.00  0.00           C
ATOM   4294  O   LEU A 275     -45.520 -57.116  15.066  1.00  0.00           O
ATOM   4295  N   ASP A 276     -46.223 -57.622  17.118  1.00  0.00           N
ATOM   4296  HN  ASP A 276     -46.945 -57.361  17.757  1.00  0.00           H
ATOM   4297  CA  ASP A 276     -45.044 -58.336  17.517  1.00  0.00           C
ATOM   4298  HA  ASP A 276     -44.220 -57.644  17.395  1.00  0.00           H
ATOM   4299  CB  ASP A 276     -45.283 -58.771  18.962  1.00  0.00           C
ATOM   4300  HB1 ASP A 276     -46.021 -59.562  19.215  1.00  0.00           H
ATOM   4301  HB2 ASP A 276     -45.604 -57.934  19.619  1.00  0.00           H
ATOM   4302  CG  ASP A 276     -43.974 -59.231  19.602  1.00  0.00           C
ATOM   4303  OD1 ASP A 276     -44.020 -60.180  20.435  1.00  0.00           O
ATOM   4304  OD2 ASP A 276     -42.885 -58.787  19.168  1.00  0.00           O
ATOM   4305  C   ASP A 276     -44.805 -59.508  16.627  1.00  0.00           C
ATOM   4306  O   ASP A 276     -43.713 -59.813  16.159  1.00  0.00           O
ATOM   4307  N   GLN A 277     -45.906 -60.222  16.347  1.00  0.00           N
ATOM   4308  HN  GLN A 277     -46.815 -60.025  16.708  1.00  0.00           H
ATOM   4309  CA  GLN A 277     -45.815 -61.328  15.446  1.00  0.00           C
ATOM   4310  HA  GLN A 277     -44.965 -61.911  15.758  1.00  0.00           H
ATOM   4311  CB  GLN A 277     -47.116 -62.133  15.640  1.00  0.00           C
ATOM   4312  HB1 GLN A 277     -47.160 -62.390  16.721  1.00  0.00           H
ATOM   4313  HB2 GLN A 277     -47.983 -61.470  15.457  1.00  0.00           H
ATOM   4314  CG  GLN A 277     -47.267 -63.416  14.812  1.00  0.00           C
ATOM   4315  HG1 GLN A 277     -47.302 -63.177  13.729  1.00  0.00           H
ATOM   4316  HG2 GLN A 277     -48.147 -63.978  15.191  1.00  0.00           H
ATOM   4317  CD  GLN A 277     -46.108 -64.386  15.022  1.00  0.00           C
ATOM   4318  OE1 GLN A 277     -45.203 -64.149  15.829  1.00  0.00           O
ATOM   4319  NE2 GLN A 277     -46.161 -65.547  14.321  1.00  0.00           N
ATOM   4320 1HE2 GLN A 277     -45.505 -66.256  14.577  1.00  0.00           H
ATOM   4321 2HE2 GLN A 277     -46.981 -65.557  13.755  1.00  0.00           H
ATOM   4322  C   GLN A 277     -45.381 -60.910  14.079  1.00  0.00           C
ATOM   4323  O   GLN A 277     -44.524 -61.560  13.484  1.00  0.00           O
ATOM   4324  N   ALA A 278     -45.905 -59.759  13.611  1.00  0.00           N
ATOM   4325  HN  ALA A 278     -46.647 -59.296  14.096  1.00  0.00           H
ATOM   4326  CA  ALA A 278     -45.517 -59.175  12.376  1.00  0.00           C
ATOM   4327  HA  ALA A 278     -45.684 -59.952  11.642  1.00  0.00           H
ATOM   4328  CB  ALA A 278     -46.317 -57.930  11.961  1.00  0.00           C
ATOM   4329  HB1 ALA A 278     -46.537 -57.931  10.872  1.00  0.00           H
ATOM   4330  HB2 ALA A 278     -47.357 -58.025  12.351  1.00  0.00           H
ATOM   4331  HB3 ALA A 278     -45.877 -56.942  12.244  1.00  0.00           H
ATOM   4332  C   ALA A 278     -44.059 -58.878  12.265  1.00  0.00           C
ATOM   4333  O   ALA A 278     -43.453 -59.201  11.242  1.00  0.00           O
ATOM   4334  N   MET A 279     -43.491 -58.362  13.365  1.00  0.00           N
ATOM   4335  HN  MET A 279     -44.094 -58.100  14.119  1.00  0.00           H
ATOM   4336  CA  MET A 279     -42.064 -58.230  13.453  1.00  0.00           C
ATOM   4337  HA  MET A 279     -41.754 -57.595  12.631  1.00  0.00           H
ATOM   4338  CB  MET A 279     -41.623 -57.536  14.751  1.00  0.00           C
ATOM   4339  HB1 MET A 279     -42.097 -58.103  15.581  1.00  0.00           H
ATOM   4340  HB2 MET A 279     -40.519 -57.603  14.807  1.00  0.00           H
ATOM   4341  CG  MET A 279     -41.923 -56.047  14.869  1.00  0.00           C
ATOM   4342  HG1 MET A 279     -41.534 -55.742  15.866  1.00  0.00           H
ATOM   4343  HG2 MET A 279     -43.038 -56.003  14.798  1.00  0.00           H
ATOM   4344  SD  MET A 279     -41.253 -54.989  13.547  1.00  0.00           S
ATOM   4345  CE  MET A 279     -41.584 -53.516  14.562  1.00  0.00           C
ATOM   4346  HE1 MET A 279     -40.776 -53.301  15.293  1.00  0.00           H
ATOM   4347  HE2 MET A 279     -42.532 -53.681  15.120  1.00  0.00           H
ATOM   4348  HE3 MET A 279     -41.798 -52.668  13.887  1.00  0.00           H
ATOM   4349  C   MET A 279     -41.286 -59.472  13.178  1.00  0.00           C
ATOM   4350  O   MET A 279     -40.322 -59.536  12.419  1.00  0.00           O
ATOM   4351  N   GLN A 280     -41.652 -60.617  13.773  1.00  0.00           N
ATOM   4352  HN  GLN A 280     -42.391 -60.539  14.435  1.00  0.00           H
ATOM   4353  CA  GLN A 280     -41.040 -61.894  13.536  1.00  0.00           C
ATOM   4354  HA  GLN A 280     -39.987 -61.659  13.608  1.00  0.00           H
ATOM   4355  CB  GLN A 280     -41.458 -62.819  14.686  1.00  0.00           C
ATOM   4356  HB1 GLN A 280     -42.558 -62.925  14.574  1.00  0.00           H
ATOM   4357  HB2 GLN A 280     -40.969 -63.813  14.547  1.00  0.00           H
ATOM   4358  CG  GLN A 280     -41.128 -62.440  16.133  1.00  0.00           C
ATOM   4359  HG1 GLN A 280     -41.317 -63.214  16.896  1.00  0.00           H
ATOM   4360  HG2 GLN A 280     -41.796 -61.642  16.521  1.00  0.00           H
ATOM   4361  CD  GLN A 280     -39.710 -61.884  16.248  1.00  0.00           C
ATOM   4362  OE1 GLN A 280     -39.560 -60.666  16.333  1.00  0.00           O
ATOM   4363  NE2 GLN A 280     -38.652 -62.737  16.195  1.00  0.00           N
ATOM   4364 1HE2 GLN A 280     -38.731 -63.722  16.042  1.00  0.00           H
ATOM   4365 2HE2 GLN A 280     -37.768 -62.265  16.156  1.00  0.00           H
ATOM   4366  C   GLN A 280     -41.334 -62.541  12.221  1.00  0.00           C
ATOM   4367  O   GLN A 280     -40.470 -63.260  11.725  1.00  0.00           O
ATOM   4368  N   VAL A 281     -42.560 -62.435  11.679  1.00  0.00           N
ATOM   4369  HN  VAL A 281     -43.345 -61.945  12.042  1.00  0.00           H
ATOM   4370  CA  VAL A 281     -42.844 -62.963  10.380  1.00  0.00           C
ATOM   4371  HA  VAL A 281     -42.479 -63.986  10.335  1.00  0.00           H
ATOM   4372  CB  VAL A 281     -44.305 -63.003  10.061  1.00  0.00           C
ATOM   4373  HB  VAL A 281     -44.818 -62.026  10.184  1.00  0.00           H
ATOM   4374  CG1 VAL A 281     -44.798 -63.987  11.140  1.00  0.00           C
ATOM   4375 1HG1 VAL A 281     -44.178 -64.888  11.300  1.00  0.00           H
ATOM   4376 2HG1 VAL A 281     -44.815 -63.579  12.179  1.00  0.00           H
ATOM   4377 3HG1 VAL A 281     -45.846 -64.179  10.831  1.00  0.00           H
ATOM   4378  CG2 VAL A 281     -44.502 -63.578   8.658  1.00  0.00           C
ATOM   4379 1HG2 VAL A 281     -45.568 -63.908   8.667  1.00  0.00           H
ATOM   4380 2HG2 VAL A 281     -44.296 -62.852   7.835  1.00  0.00           H
ATOM   4381 3HG2 VAL A 281     -43.983 -64.543   8.477  1.00  0.00           H
ATOM   4382  C   VAL A 281     -42.086 -62.261   9.309  1.00  0.00           C
ATOM   4383  O   VAL A 281     -41.404 -62.833   8.456  1.00  0.00           O
ATOM   4384  N   THR A 282     -42.023 -60.915   9.341  1.00  0.00           N
ATOM   4385  HN  THR A 282     -42.545 -60.417  10.030  1.00  0.00           H
ATOM   4386  CA  THR A 282     -41.350 -60.063   8.407  1.00  0.00           C
ATOM   4387  HA  THR A 282     -41.878 -60.249   7.483  1.00  0.00           H
ATOM   4388  CB  THR A 282     -41.454 -58.591   8.664  1.00  0.00           C
ATOM   4389  HB  THR A 282     -40.681 -58.103   8.053  1.00  0.00           H
ATOM   4390  OG1 THR A 282     -41.303 -58.176  10.019  1.00  0.00           O
ATOM   4391  HG1 THR A 282     -42.122 -58.332  10.489  1.00  0.00           H
ATOM   4392  CG2 THR A 282     -42.832 -58.029   8.285  1.00  0.00           C
ATOM   4393 1HG2 THR A 282     -43.251 -58.464   7.351  1.00  0.00           H
ATOM   4394 2HG2 THR A 282     -42.803 -56.919   8.233  1.00  0.00           H
ATOM   4395 3HG2 THR A 282     -43.548 -58.200   9.122  1.00  0.00           H
ATOM   4396  C   THR A 282     -39.898 -60.418   8.313  1.00  0.00           C
ATOM   4397  O   THR A 282     -39.319 -60.683   7.268  1.00  0.00           O
ATOM   4398  N   GLU A 283     -39.302 -60.599   9.505  1.00  0.00           N
ATOM   4399  HN  GLU A 283     -39.863 -60.314  10.279  1.00  0.00           H
ATOM   4400  CA  GLU A 283     -37.934 -60.918   9.770  1.00  0.00           C
ATOM   4401  HA  GLU A 283     -37.329 -60.126   9.350  1.00  0.00           H
ATOM   4402  CB  GLU A 283     -37.686 -61.088  11.278  1.00  0.00           C
ATOM   4403  HB1 GLU A 283     -38.451 -61.804  11.668  1.00  0.00           H
ATOM   4404  HB2 GLU A 283     -37.927 -60.132  11.794  1.00  0.00           H
ATOM   4405  CG  GLU A 283     -36.340 -61.749  11.602  1.00  0.00           C
ATOM   4406  HG1 GLU A 283     -35.670 -60.870  11.443  1.00  0.00           H
ATOM   4407  HG2 GLU A 283     -36.043 -62.555  10.898  1.00  0.00           H
ATOM   4408  CD  GLU A 283     -36.235 -61.907  13.110  1.00  0.00           C
ATOM   4409  OE1 GLU A 283     -36.554 -63.034  13.580  1.00  0.00           O
ATOM   4410  OE2 GLU A 283     -35.800 -60.947  13.796  1.00  0.00           O
ATOM   4411  C   GLU A 283     -37.511 -62.148   9.041  1.00  0.00           C
ATOM   4412  O   GLU A 283     -36.522 -62.210   8.325  1.00  0.00           O
ATOM   4413  N   THR A 284     -38.373 -63.182   9.127  1.00  0.00           N
ATOM   4414  HN  THR A 284     -39.140 -63.099   9.756  1.00  0.00           H
ATOM   4415  CA  THR A 284     -38.291 -64.487   8.544  1.00  0.00           C
ATOM   4416  HA  THR A 284     -37.279 -64.830   8.686  1.00  0.00           H
ATOM   4417  CB  THR A 284     -39.200 -65.390   9.331  1.00  0.00           C
ATOM   4418  HB  THR A 284     -40.243 -65.129   9.035  1.00  0.00           H
ATOM   4419  OG1 THR A 284     -39.002 -65.322  10.731  1.00  0.00           O
ATOM   4420  HG1 THR A 284     -39.744 -64.824  11.079  1.00  0.00           H
ATOM   4421  CG2 THR A 284     -38.848 -66.836   8.950  1.00  0.00           C
ATOM   4422 1HG2 THR A 284     -38.965 -67.048   7.867  1.00  0.00           H
ATOM   4423 2HG2 THR A 284     -37.829 -67.064   9.322  1.00  0.00           H
ATOM   4424 3HG2 THR A 284     -39.520 -67.553   9.482  1.00  0.00           H
ATOM   4425  C   THR A 284     -38.555 -64.514   7.074  1.00  0.00           C
ATOM   4426  O   THR A 284     -37.932 -65.294   6.357  1.00  0.00           O
ATOM   4427  N   LEU A 285     -39.453 -63.654   6.559  1.00  0.00           N
ATOM   4428  HN  LEU A 285     -39.964 -63.116   7.227  1.00  0.00           H
ATOM   4429  CA  LEU A 285     -39.646 -63.483   5.159  1.00  0.00           C
ATOM   4430  HA  LEU A 285     -39.686 -64.452   4.685  1.00  0.00           H
ATOM   4431  CB  LEU A 285     -40.876 -62.597   4.904  1.00  0.00           C
ATOM   4432  HB1 LEU A 285     -41.591 -63.143   5.539  1.00  0.00           H
ATOM   4433  HB2 LEU A 285     -40.699 -61.536   5.206  1.00  0.00           H
ATOM   4434  CG  LEU A 285     -41.456 -62.564   3.477  1.00  0.00           C
ATOM   4435  HG  LEU A 285     -40.573 -62.436   2.812  1.00  0.00           H
ATOM   4436  CD1 LEU A 285     -42.373 -61.333   3.336  1.00  0.00           C
ATOM   4437 1HD1 LEU A 285     -43.325 -61.489   3.896  1.00  0.00           H
ATOM   4438 2HD1 LEU A 285     -41.974 -60.414   3.805  1.00  0.00           H
ATOM   4439 3HD1 LEU A 285     -42.644 -61.078   2.284  1.00  0.00           H
ATOM   4440  CD2 LEU A 285     -42.194 -63.845   3.073  1.00  0.00           C
ATOM   4441 1HD2 LEU A 285     -42.806 -64.259   3.911  1.00  0.00           H
ATOM   4442 2HD2 LEU A 285     -42.824 -63.736   2.160  1.00  0.00           H
ATOM   4443 3HD2 LEU A 285     -41.510 -64.661   2.755  1.00  0.00           H
ATOM   4444  C   LEU A 285     -38.512 -62.797   4.482  1.00  0.00           C
ATOM   4445  O   LEU A 285     -38.268 -62.976   3.288  1.00  0.00           O
ATOM   4446  N   GLY A 286     -37.607 -62.100   5.191  1.00  0.00           N
ATOM   4447  HN  GLY A 286     -37.663 -61.956   6.171  1.00  0.00           H
ATOM   4448  CA  GLY A 286     -36.429 -61.520   4.599  1.00  0.00           C
ATOM   4449  HA1 GLY A 286     -36.853 -61.079   3.704  1.00  0.00           H
ATOM   4450  HA2 GLY A 286     -35.997 -60.731   5.198  1.00  0.00           H
ATOM   4451  C   GLY A 286     -35.325 -62.458   4.256  1.00  0.00           C
ATOM   4452  O   GLY A 286     -34.252 -62.097   3.771  1.00  0.00           O
ATOM   4453  N   MET A 287     -35.487 -63.765   4.540  1.00  0.00           N
ATOM   4454  HN  MET A 287     -36.385 -64.070   4.828  1.00  0.00           H
ATOM   4455  CA  MET A 287     -34.451 -64.731   4.400  1.00  0.00           C
ATOM   4456  HA  MET A 287     -33.460 -64.296   4.375  1.00  0.00           H
ATOM   4457  CB  MET A 287     -34.328 -65.606   5.666  1.00  0.00           C
ATOM   4458  HB1 MET A 287     -33.703 -66.478   5.361  1.00  0.00           H
ATOM   4459  HB2 MET A 287     -35.349 -65.972   5.918  1.00  0.00           H
ATOM   4460  CG  MET A 287     -33.811 -64.802   6.862  1.00  0.00           C
ATOM   4461  HG1 MET A 287     -34.187 -65.410   7.703  1.00  0.00           H
ATOM   4462  HG2 MET A 287     -34.159 -63.758   6.953  1.00  0.00           H
ATOM   4463  SD  MET A 287     -32.003 -64.691   7.014  1.00  0.00           S
ATOM   4464  CE  MET A 287     -32.085 -63.749   8.569  1.00  0.00           C
ATOM   4465  HE1 MET A 287     -32.408 -62.718   8.291  1.00  0.00           H
ATOM   4466  HE2 MET A 287     -32.783 -64.178   9.313  1.00  0.00           H
ATOM   4467  HE3 MET A 287     -31.084 -63.655   9.038  1.00  0.00           H
ATOM   4468  C   MET A 287     -34.665 -65.571   3.186  1.00  0.00           C
ATOM   4469  O   MET A 287     -33.833 -66.437   2.913  1.00  0.00           O
ATOM   4470  N   THR A 288     -35.670 -65.246   2.353  1.00  0.00           N
ATOM   4471  HN  THR A 288     -36.236 -64.447   2.515  1.00  0.00           H
ATOM   4472  CA  THR A 288     -35.840 -65.831   1.063  1.00  0.00           C
ATOM   4473  HA  THR A 288     -35.833 -66.901   1.209  1.00  0.00           H
ATOM   4474  CB  THR A 288     -37.151 -65.344   0.511  1.00  0.00           C
ATOM   4475  HB  THR A 288     -37.394 -65.541  -0.551  1.00  0.00           H
ATOM   4476  OG1 THR A 288     -37.355 -63.934   0.602  1.00  0.00           O
ATOM   4477  HG1 THR A 288     -38.254 -63.799   0.899  1.00  0.00           H
ATOM   4478  CG2 THR A 288     -38.297 -65.923   1.353  1.00  0.00           C
ATOM   4479 1HG2 THR A 288     -39.315 -65.659   0.968  1.00  0.00           H
ATOM   4480 2HG2 THR A 288     -38.273 -65.577   2.403  1.00  0.00           H
ATOM   4481 3HG2 THR A 288     -38.136 -67.014   1.448  1.00  0.00           H
ATOM   4482  C   THR A 288     -34.800 -65.622   0.010  1.00  0.00           C
ATOM   4483  O   THR A 288     -34.530 -66.534  -0.760  1.00  0.00           O
ATOM   4484  N   HIS A 289     -34.174 -64.442  -0.173  1.00  0.00           N
ATOM   4485  HN  HIS A 289     -34.281 -63.765   0.554  1.00  0.00           H
ATOM   4486  CA  HIS A 289     -33.599 -63.975  -1.393  1.00  0.00           C
ATOM   4487  HA  HIS A 289     -34.350 -63.891  -2.169  1.00  0.00           H
ATOM   4488  CB  HIS A 289     -33.067 -62.551  -1.195  1.00  0.00           C
ATOM   4489  HB1 HIS A 289     -32.859 -62.229  -2.236  1.00  0.00           H
ATOM   4490  HB2 HIS A 289     -32.226 -62.528  -0.470  1.00  0.00           H
ATOM   4491  ND1 HIS A 289     -34.252 -61.587   0.819  1.00  0.00           N
ATOM   4492  CG  HIS A 289     -34.072 -61.652  -0.542  1.00  0.00           C
ATOM   4493  CE1 HIS A 289     -35.183 -60.664   0.992  1.00  0.00           C
ATOM   4494  HE1 HIS A 289     -35.411 -60.190   1.951  1.00  0.00           H
ATOM   4495  NE2 HIS A 289     -35.549 -60.117  -0.203  1.00  0.00           N
ATOM   4496  HE2 HIS A 289     -36.090 -59.281  -0.257  1.00  0.00           H
ATOM   4497  CD2 HIS A 289     -34.794 -60.702  -1.205  1.00  0.00           C
ATOM   4498  HD2 HIS A 289     -34.992 -60.624  -2.266  1.00  0.00           H
ATOM   4499  C   HIS A 289     -32.510 -64.797  -2.001  1.00  0.00           C
ATOM   4500  O   HIS A 289     -32.587 -65.072  -3.196  1.00  0.00           O
ATOM   4501  N   CYS A 290     -31.497 -65.235  -1.242  1.00  0.00           N
ATOM   4502  HN  CYS A 290     -31.296 -64.782  -0.377  1.00  0.00           H
ATOM   4503  CA  CYS A 290     -30.339 -65.912  -1.730  1.00  0.00           C
ATOM   4504  HA  CYS A 290     -29.919 -65.279  -2.500  1.00  0.00           H
ATOM   4505  CB  CYS A 290     -29.312 -65.895  -0.577  1.00  0.00           C
ATOM   4506  HB1 CYS A 290     -28.421 -66.424  -0.989  1.00  0.00           H
ATOM   4507  HB2 CYS A 290     -29.655 -66.417   0.337  1.00  0.00           H
ATOM   4508  SG  CYS A 290     -28.822 -64.228  -0.055  1.00  0.00           S
ATOM   4509  HG1 CYS A 290     -28.024 -63.985  -1.074  1.00  0.00           H
ATOM   4510  C   CYS A 290     -30.630 -67.325  -2.107  1.00  0.00           C
ATOM   4511  O   CYS A 290     -29.907 -67.976  -2.859  1.00  0.00           O
ATOM   4512  N   CYS A 291     -31.710 -67.896  -1.544  1.00  0.00           N
ATOM   4513  HN  CYS A 291     -32.232 -67.283  -0.955  1.00  0.00           H
ATOM   4514  CA  CYS A 291     -32.238 -69.183  -1.847  1.00  0.00           C
ATOM   4515  HA  CYS A 291     -31.413 -69.819  -2.155  1.00  0.00           H
ATOM   4516  CB  CYS A 291     -32.956 -69.636  -0.566  1.00  0.00           C
ATOM   4517  HB1 CYS A 291     -33.704 -68.874  -0.265  1.00  0.00           H
ATOM   4518  HB2 CYS A 291     -32.156 -69.637   0.202  1.00  0.00           H
ATOM   4519  SG  CYS A 291     -33.912 -71.163  -0.766  1.00  0.00           S
ATOM   4520  HG1 CYS A 291     -32.989 -71.889  -0.159  1.00  0.00           H
ATOM   4521  C   CYS A 291     -33.111 -69.123  -3.051  1.00  0.00           C
ATOM   4522  O   CYS A 291     -33.010 -69.945  -3.952  1.00  0.00           O
ATOM   4523  N   ILE A 292     -33.868 -68.051  -3.374  1.00  0.00           N
ATOM   4524  HN  ILE A 292     -34.087 -67.327  -2.720  1.00  0.00           H
ATOM   4525  CA  ILE A 292     -34.845 -67.995  -4.404  1.00  0.00           C
ATOM   4526  HA  ILE A 292     -35.152 -69.016  -4.587  1.00  0.00           H
ATOM   4527  CB  ILE A 292     -36.107 -67.191  -4.249  1.00  0.00           C
ATOM   4528  HB  ILE A 292     -36.499 -67.537  -3.272  1.00  0.00           H
ATOM   4529  CG2 ILE A 292     -35.870 -65.679  -4.123  1.00  0.00           C
ATOM   4530 1HG2 ILE A 292     -35.217 -65.345  -3.290  1.00  0.00           H
ATOM   4531 2HG2 ILE A 292     -36.838 -65.178  -3.899  1.00  0.00           H
ATOM   4532 3HG2 ILE A 292     -35.501 -65.249  -5.074  1.00  0.00           H
ATOM   4533  CG1 ILE A 292     -37.235 -67.568  -5.221  1.00  0.00           C
ATOM   4534 1HG1 ILE A 292     -37.009 -67.323  -6.279  1.00  0.00           H
ATOM   4535 2HG1 ILE A 292     -37.422 -68.666  -5.141  1.00  0.00           H
ATOM   4536  CD  ILE A 292     -38.583 -67.010  -4.766  1.00  0.00           C
ATOM   4537  HD1 ILE A 292     -38.554 -65.949  -5.095  1.00  0.00           H
ATOM   4538  HD2 ILE A 292     -39.484 -67.453  -5.247  1.00  0.00           H
ATOM   4539  HD3 ILE A 292     -38.767 -66.987  -3.671  1.00  0.00           H
ATOM   4540  C   ILE A 292     -34.228 -67.506  -5.667  1.00  0.00           C
ATOM   4541  O   ILE A 292     -34.703 -67.828  -6.750  1.00  0.00           O
ATOM   4542  N   ASN A 293     -33.100 -66.767  -5.597  1.00  0.00           N
ATOM   4543  HN  ASN A 293     -32.993 -66.414  -4.668  1.00  0.00           H
ATOM   4544  CA  ASN A 293     -32.366 -66.232  -6.695  1.00  0.00           C
ATOM   4545  HA  ASN A 293     -33.137 -65.746  -7.276  1.00  0.00           H
ATOM   4546  CB  ASN A 293     -31.311 -65.204  -6.271  1.00  0.00           C
ATOM   4547  HB1 ASN A 293     -30.665 -65.542  -5.436  1.00  0.00           H
ATOM   4548  HB2 ASN A 293     -30.549 -65.003  -7.056  1.00  0.00           H
ATOM   4549  CG  ASN A 293     -31.992 -63.873  -5.988  1.00  0.00           C
ATOM   4550  OD1 ASN A 293     -33.194 -63.699  -6.185  1.00  0.00           O
ATOM   4551  ND2 ASN A 293     -31.242 -62.927  -5.366  1.00  0.00           N
ATOM   4552 1HD2 ASN A 293     -30.353 -63.231  -5.022  1.00  0.00           H
ATOM   4553 2HD2 ASN A 293     -31.531 -61.988  -5.167  1.00  0.00           H
ATOM   4554  C   ASN A 293     -31.729 -67.261  -7.566  1.00  0.00           C
ATOM   4555  O   ASN A 293     -31.740 -67.118  -8.789  1.00  0.00           O
ATOM   4556  N   PRO A 294     -31.265 -68.373  -7.075  1.00  0.00           N
ATOM   4557  CD  PRO A 294     -30.493 -68.463  -5.847  1.00  0.00           C
ATOM   4558  HD1 PRO A 294     -31.149 -68.262  -4.974  1.00  0.00           H
ATOM   4559  HD2 PRO A 294     -29.611 -67.781  -5.852  1.00  0.00           H
ATOM   4560  CA  PRO A 294     -31.123 -69.585  -7.819  1.00  0.00           C
ATOM   4561  HA  PRO A 294     -30.166 -69.632  -8.318  1.00  0.00           H
ATOM   4562  CB  PRO A 294     -31.040 -70.576  -6.653  1.00  0.00           C
ATOM   4563  HB1 PRO A 294     -32.026 -70.575  -6.142  1.00  0.00           H
ATOM   4564  HB2 PRO A 294     -30.755 -71.603  -6.973  1.00  0.00           H
ATOM   4565  CG  PRO A 294     -29.985 -69.911  -5.758  1.00  0.00           C
ATOM   4566  HG1 PRO A 294     -30.042 -70.277  -4.701  1.00  0.00           H
ATOM   4567  HG2 PRO A 294     -28.965 -70.022  -6.186  1.00  0.00           H
ATOM   4568  C   PRO A 294     -32.177 -69.954  -8.802  1.00  0.00           C
ATOM   4569  O   PRO A 294     -31.868 -70.289  -9.950  1.00  0.00           O
ATOM   4570  N   ILE A 295     -33.473 -69.977  -8.433  1.00  0.00           N
ATOM   4571  HN  ILE A 295     -33.698 -69.694  -7.493  1.00  0.00           H
ATOM   4572  CA  ILE A 295     -34.575 -70.232  -9.305  1.00  0.00           C
ATOM   4573  HA  ILE A 295     -34.318 -71.039  -9.962  1.00  0.00           H
ATOM   4574  CB  ILE A 295     -35.822 -70.565  -8.545  1.00  0.00           C
ATOM   4575  HB  ILE A 295     -36.321 -69.591  -8.370  1.00  0.00           H
ATOM   4576  CG2 ILE A 295     -36.734 -71.439  -9.425  1.00  0.00           C
ATOM   4577 1HG2 ILE A 295     -37.751 -71.534  -8.982  1.00  0.00           H
ATOM   4578 2HG2 ILE A 295     -36.300 -72.467  -9.485  1.00  0.00           H
ATOM   4579 3HG2 ILE A 295     -36.848 -71.053 -10.464  1.00  0.00           H
ATOM   4580  CG1 ILE A 295     -35.620 -71.371  -7.257  1.00  0.00           C
ATOM   4581 1HG1 ILE A 295     -36.640 -71.703  -6.953  1.00  0.00           H
ATOM   4582 2HG1 ILE A 295     -35.268 -70.652  -6.482  1.00  0.00           H
ATOM   4583  CD  ILE A 295     -34.728 -72.606  -7.273  1.00  0.00           C
ATOM   4584  HD1 ILE A 295     -33.741 -72.410  -6.801  1.00  0.00           H
ATOM   4585  HD2 ILE A 295     -35.183 -73.460  -6.735  1.00  0.00           H
ATOM   4586  HD3 ILE A 295     -34.438 -72.834  -8.328  1.00  0.00           H
ATOM   4587  C   ILE A 295     -34.807 -69.225 -10.380  1.00  0.00           C
ATOM   4588  O   ILE A 295     -35.173 -69.497 -11.521  1.00  0.00           O
ATOM   4589  N   ILE A 296     -34.599 -67.953  -9.990  1.00  0.00           N
ATOM   4590  HN  ILE A 296     -34.302 -67.822  -9.050  1.00  0.00           H
ATOM   4591  CA  ILE A 296     -34.644 -66.831 -10.888  1.00  0.00           C
ATOM   4592  HA  ILE A 296     -35.601 -66.882 -11.384  1.00  0.00           H
ATOM   4593  CB  ILE A 296     -34.614 -65.539 -10.121  1.00  0.00           C
ATOM   4594  HB  ILE A 296     -33.740 -65.496  -9.440  1.00  0.00           H
ATOM   4595  CG2 ILE A 296     -34.745 -64.369 -11.110  1.00  0.00           C
ATOM   4596 1HG2 ILE A 296     -35.331 -63.511 -10.701  1.00  0.00           H
ATOM   4597 2HG2 ILE A 296     -35.107 -64.731 -12.095  1.00  0.00           H
ATOM   4598 3HG2 ILE A 296     -33.731 -63.951 -11.301  1.00  0.00           H
ATOM   4599  CG1 ILE A 296     -35.774 -65.589  -9.118  1.00  0.00           C
ATOM   4600 1HG1 ILE A 296     -36.703 -65.631  -9.733  1.00  0.00           H
ATOM   4601 2HG1 ILE A 296     -35.754 -66.384  -8.349  1.00  0.00           H
ATOM   4602  CD  ILE A 296     -36.073 -64.426  -8.175  1.00  0.00           C
ATOM   4603  HD1 ILE A 296     -36.418 -64.919  -7.245  1.00  0.00           H
ATOM   4604  HD2 ILE A 296     -36.812 -63.742  -8.649  1.00  0.00           H
ATOM   4605  HD3 ILE A 296     -35.189 -63.772  -8.011  1.00  0.00           H
ATOM   4606  C   ILE A 296     -33.636 -66.953 -11.973  1.00  0.00           C
ATOM   4607  O   ILE A 296     -33.945 -66.662 -13.123  1.00  0.00           O
ATOM   4608  N   TYR A 297     -32.355 -67.337 -11.761  1.00  0.00           N
ATOM   4609  HN  TYR A 297     -32.088 -67.352 -10.793  1.00  0.00           H
ATOM   4610  CA  TYR A 297     -31.319 -67.548 -12.708  1.00  0.00           C
ATOM   4611  HA  TYR A 297     -31.186 -66.775 -13.457  1.00  0.00           H
ATOM   4612  CB  TYR A 297     -29.975 -67.852 -12.022  1.00  0.00           C
ATOM   4613  HB1 TYR A 297     -29.968 -68.707 -11.307  1.00  0.00           H
ATOM   4614  HB2 TYR A 297     -29.191 -68.013 -12.788  1.00  0.00           H
ATOM   4615  CG  TYR A 297     -29.400 -66.728 -11.236  1.00  0.00           C
ATOM   4616  CD1 TYR A 297     -29.010 -66.930  -9.925  1.00  0.00           C
ATOM   4617  HD1 TYR A 297     -29.036 -67.920  -9.499  1.00  0.00           H
ATOM   4618  CE1 TYR A 297     -28.419 -65.890  -9.247  1.00  0.00           C
ATOM   4619  HE1 TYR A 297     -28.023 -66.046  -8.255  1.00  0.00           H
ATOM   4620  CZ  TYR A 297     -28.304 -64.630  -9.793  1.00  0.00           C
ATOM   4621  OH  TYR A 297     -27.717 -63.583  -9.042  1.00  0.00           O
ATOM   4622  HH  TYR A 297     -27.609 -63.965  -8.167  1.00  0.00           H
ATOM   4623  CD2 TYR A 297     -29.280 -65.460 -11.758  1.00  0.00           C
ATOM   4624  HD2 TYR A 297     -29.504 -65.403 -12.816  1.00  0.00           H
ATOM   4625  CE2 TYR A 297     -28.675 -64.422 -11.100  1.00  0.00           C
ATOM   4626  HE2 TYR A 297     -28.504 -63.458 -11.569  1.00  0.00           H
ATOM   4627  C   TYR A 297     -31.630 -68.707 -13.598  1.00  0.00           C
ATOM   4628  O   TYR A 297     -31.331 -68.704 -14.790  1.00  0.00           O
ATOM   4629  N   ALA A 298     -32.147 -69.772 -12.970  1.00  0.00           N
ATOM   4630  HN  ALA A 298     -32.282 -69.745 -11.982  1.00  0.00           H
ATOM   4631  CA  ALA A 298     -32.679 -70.936 -13.617  1.00  0.00           C
ATOM   4632  HA  ALA A 298     -31.876 -71.487 -14.093  1.00  0.00           H
ATOM   4633  CB  ALA A 298     -32.967 -71.967 -12.517  1.00  0.00           C
ATOM   4634  HB1 ALA A 298     -33.220 -72.972 -12.927  1.00  0.00           H
ATOM   4635  HB2 ALA A 298     -32.159 -72.195 -11.786  1.00  0.00           H
ATOM   4636  HB3 ALA A 298     -33.877 -71.691 -11.934  1.00  0.00           H
ATOM   4637  C   ALA A 298     -33.778 -70.792 -14.610  1.00  0.00           C
ATOM   4638  O   ALA A 298     -33.686 -71.322 -15.718  1.00  0.00           O
ATOM   4639  N   PHE A 299     -34.839 -70.027 -14.299  1.00  0.00           N
ATOM   4640  HN  PHE A 299     -34.802 -69.574 -13.409  1.00  0.00           H
ATOM   4641  CA  PHE A 299     -35.987 -69.970 -15.141  1.00  0.00           C
ATOM   4642  HA  PHE A 299     -36.027 -70.924 -15.642  1.00  0.00           H
ATOM   4643  CB  PHE A 299     -37.336 -69.824 -14.423  1.00  0.00           C
ATOM   4644  HB1 PHE A 299     -38.074 -69.581 -15.216  1.00  0.00           H
ATOM   4645  HB2 PHE A 299     -37.480 -69.028 -13.655  1.00  0.00           H
ATOM   4646  CG  PHE A 299     -37.909 -71.107 -13.908  1.00  0.00           C
ATOM   4647  CD1 PHE A 299     -38.441 -71.090 -12.644  1.00  0.00           C
ATOM   4648  HD1 PHE A 299     -38.312 -70.164 -12.108  1.00  0.00           H
ATOM   4649  CE1 PHE A 299     -39.168 -72.153 -12.169  1.00  0.00           C
ATOM   4650  HE1 PHE A 299     -39.651 -72.132 -11.197  1.00  0.00           H
ATOM   4651  CZ  PHE A 299     -39.355 -73.233 -13.000  1.00  0.00           C
ATOM   4652  HZ  PHE A 299     -39.862 -74.149 -12.719  1.00  0.00           H
ATOM   4653  CD2 PHE A 299     -38.130 -72.177 -14.750  1.00  0.00           C
ATOM   4654  HD2 PHE A 299     -37.755 -72.146 -15.753  1.00  0.00           H
ATOM   4655  CE2 PHE A 299     -38.840 -73.254 -14.277  1.00  0.00           C
ATOM   4656  HE2 PHE A 299     -39.034 -74.102 -14.906  1.00  0.00           H
ATOM   4657  C   PHE A 299     -35.765 -68.849 -16.095  1.00  0.00           C
ATOM   4658  O   PHE A 299     -35.841 -69.056 -17.306  1.00  0.00           O
ATOM   4659  N   VAL A 300     -35.254 -67.728 -15.552  1.00  0.00           N
ATOM   4660  HN  VAL A 300     -34.978 -67.727 -14.600  1.00  0.00           H
ATOM   4661  CA  VAL A 300     -35.152 -66.531 -16.327  1.00  0.00           C
ATOM   4662  HA  VAL A 300     -35.908 -66.440 -17.092  1.00  0.00           H
ATOM   4663  CB  VAL A 300     -35.480 -65.314 -15.509  1.00  0.00           C
ATOM   4664  HB  VAL A 300     -34.603 -64.938 -14.942  1.00  0.00           H
ATOM   4665  CG1 VAL A 300     -36.655 -65.609 -14.559  1.00  0.00           C
ATOM   4666 1HG1 VAL A 300     -36.424 -66.406 -13.831  1.00  0.00           H
ATOM   4667 2HG1 VAL A 300     -36.893 -64.696 -13.981  1.00  0.00           H
ATOM   4668 3HG1 VAL A 300     -37.589 -65.859 -15.105  1.00  0.00           H
ATOM   4669  CG2 VAL A 300     -35.909 -64.159 -16.419  1.00  0.00           C
ATOM   4670 1HG2 VAL A 300     -36.608 -64.507 -17.208  1.00  0.00           H
ATOM   4671 2HG2 VAL A 300     -36.421 -63.346 -15.847  1.00  0.00           H
ATOM   4672 3HG2 VAL A 300     -35.016 -63.799 -16.972  1.00  0.00           H
ATOM   4673  C   VAL A 300     -33.852 -66.318 -17.036  1.00  0.00           C
ATOM   4674  O   VAL A 300     -33.773 -65.676 -18.084  1.00  0.00           O
ATOM   4675  N   GLY A 301     -32.727 -66.752 -16.439  1.00  0.00           N
ATOM   4676  HN  GLY A 301     -32.706 -67.201 -15.546  1.00  0.00           H
ATOM   4677  CA  GLY A 301     -31.486 -66.680 -17.142  1.00  0.00           C
ATOM   4678  HA1 GLY A 301     -30.680 -67.158 -16.597  1.00  0.00           H
ATOM   4679  HA2 GLY A 301     -31.314 -65.647 -17.381  1.00  0.00           H
ATOM   4680  C   GLY A 301     -31.217 -67.444 -18.395  1.00  0.00           C
ATOM   4681  O   GLY A 301     -30.765 -68.582 -18.342  1.00  0.00           O
ATOM   4682  N   GLU A 302     -31.312 -66.741 -19.540  1.00  0.00           N
ATOM   4683  HN  GLU A 302     -31.514 -65.768 -19.541  1.00  0.00           H
ATOM   4684  CA  GLU A 302     -31.041 -67.338 -20.819  1.00  0.00           C
ATOM   4685  HA  GLU A 302     -31.670 -68.212 -20.849  1.00  0.00           H
ATOM   4686  CB  GLU A 302     -31.528 -66.453 -21.975  1.00  0.00           C
ATOM   4687  HB1 GLU A 302     -31.063 -65.447 -21.933  1.00  0.00           H
ATOM   4688  HB2 GLU A 302     -32.610 -66.307 -21.755  1.00  0.00           H
ATOM   4689  CG  GLU A 302     -31.282 -67.003 -23.390  1.00  0.00           C
ATOM   4690  HG1 GLU A 302     -31.615 -68.061 -23.348  1.00  0.00           H
ATOM   4691  HG2 GLU A 302     -30.177 -67.068 -23.530  1.00  0.00           H
ATOM   4692  CD  GLU A 302     -31.918 -66.268 -24.563  1.00  0.00           C
ATOM   4693  OE1 GLU A 302     -33.142 -66.468 -24.768  1.00  0.00           O
ATOM   4694  OE2 GLU A 302     -31.223 -65.500 -25.276  1.00  0.00           O
ATOM   4695  C   GLU A 302     -29.623 -67.698 -21.081  1.00  0.00           C
ATOM   4696  O   GLU A 302     -29.389 -68.767 -21.642  1.00  0.00           O
ATOM   4697  N   GLU A 303     -28.573 -66.912 -20.770  1.00  0.00           N
ATOM   4698  HN  GLU A 303     -28.743 -65.955 -20.545  1.00  0.00           H
ATOM   4699  CA  GLU A 303     -27.196 -67.277 -20.720  1.00  0.00           C
ATOM   4700  HA  GLU A 303     -26.964 -67.775 -21.653  1.00  0.00           H
ATOM   4701  CB  GLU A 303     -26.240 -66.078 -20.619  1.00  0.00           C
ATOM   4702  HB1 GLU A 303     -25.236 -66.421 -20.303  1.00  0.00           H
ATOM   4703  HB2 GLU A 303     -26.646 -65.403 -19.830  1.00  0.00           H
ATOM   4704  CG  GLU A 303     -26.165 -65.149 -21.833  1.00  0.00           C
ATOM   4705  HG1 GLU A 303     -25.610 -65.595 -22.693  1.00  0.00           H
ATOM   4706  HG2 GLU A 303     -27.192 -64.986 -22.220  1.00  0.00           H
ATOM   4707  CD  GLU A 303     -25.526 -63.844 -21.403  1.00  0.00           C
ATOM   4708  OE1 GLU A 303     -24.276 -63.738 -21.287  1.00  0.00           O
ATOM   4709  OE2 GLU A 303     -26.310 -62.876 -21.176  1.00  0.00           O
ATOM   4710  C   GLU A 303     -26.924 -68.316 -19.689  1.00  0.00           C
ATOM   4711  O   GLU A 303     -26.147 -69.249 -19.879  1.00  0.00           O
ATOM   4712  N   PHE A 304     -27.562 -68.292 -18.505  1.00  0.00           N
ATOM   4713  HN  PHE A 304     -28.245 -67.571 -18.381  1.00  0.00           H
ATOM   4714  CA  PHE A 304     -27.418 -69.287 -17.498  1.00  0.00           C
ATOM   4715  HA  PHE A 304     -26.351 -69.267 -17.336  1.00  0.00           H
ATOM   4716  CB  PHE A 304     -27.952 -68.814 -16.128  1.00  0.00           C
ATOM   4717  HB1 PHE A 304     -28.998 -68.478 -16.306  1.00  0.00           H
ATOM   4718  HB2 PHE A 304     -28.140 -69.635 -15.405  1.00  0.00           H
ATOM   4719  CG  PHE A 304     -27.302 -67.698 -15.388  1.00  0.00           C
ATOM   4720  CD1 PHE A 304     -27.831 -66.428 -15.246  1.00  0.00           C
ATOM   4721  HD1 PHE A 304     -28.827 -66.216 -15.598  1.00  0.00           H
ATOM   4722  CE1 PHE A 304     -27.189 -65.494 -14.472  1.00  0.00           C
ATOM   4723  HE1 PHE A 304     -27.579 -64.506 -14.273  1.00  0.00           H
ATOM   4724  CZ  PHE A 304     -25.930 -65.811 -14.013  1.00  0.00           C
ATOM   4725  HZ  PHE A 304     -25.336 -65.109 -13.436  1.00  0.00           H
ATOM   4726  CD2 PHE A 304     -26.036 -67.968 -14.938  1.00  0.00           C
ATOM   4727  HD2 PHE A 304     -25.575 -68.939 -15.024  1.00  0.00           H
ATOM   4728  CE2 PHE A 304     -25.333 -67.023 -14.228  1.00  0.00           C
ATOM   4729  HE2 PHE A 304     -24.428 -67.227 -13.677  1.00  0.00           H
ATOM   4730  C   PHE A 304     -27.922 -70.620 -17.921  1.00  0.00           C
ATOM   4731  O   PHE A 304     -27.221 -71.614 -17.731  1.00  0.00           O
ATOM   4732  N   ARG A 305     -29.144 -70.734 -18.488  1.00  0.00           N
ATOM   4733  HN  ARG A 305     -29.692 -69.912 -18.606  1.00  0.00           H
ATOM   4734  CA  ARG A 305     -29.505 -71.983 -19.094  1.00  0.00           C
ATOM   4735  HA  ARG A 305     -29.502 -72.731 -18.316  1.00  0.00           H
ATOM   4736  CB  ARG A 305     -30.961 -71.734 -19.516  1.00  0.00           C
ATOM   4737  HB1 ARG A 305     -31.046 -70.859 -20.193  1.00  0.00           H
ATOM   4738  HB2 ARG A 305     -31.265 -72.598 -20.159  1.00  0.00           H
ATOM   4739  CG  ARG A 305     -32.032 -71.613 -18.437  1.00  0.00           C
ATOM   4740  HG1 ARG A 305     -32.390 -72.626 -18.152  1.00  0.00           H
ATOM   4741  HG2 ARG A 305     -31.603 -71.174 -17.501  1.00  0.00           H
ATOM   4742  CD  ARG A 305     -33.190 -70.723 -18.869  1.00  0.00           C
ATOM   4743  HD1 ARG A 305     -33.776 -70.458 -17.969  1.00  0.00           H
ATOM   4744  HD2 ARG A 305     -32.857 -69.730 -19.223  1.00  0.00           H
ATOM   4745  NE  ARG A 305     -33.971 -71.521 -19.854  1.00  0.00           N
ATOM   4746  HE  ARG A 305     -33.484 -72.028 -20.569  1.00  0.00           H
ATOM   4747  CZ  ARG A 305     -35.293 -71.845 -19.736  1.00  0.00           C
ATOM   4748  NH1 ARG A 305     -35.900 -72.705 -20.613  1.00  0.00           N
ATOM   4749 1HH1 ARG A 305     -35.359 -73.197 -21.299  1.00  0.00           H
ATOM   4750 2HH1 ARG A 305     -36.899 -72.614 -20.643  1.00  0.00           H
ATOM   4751  NH2 ARG A 305     -36.216 -71.234 -18.930  1.00  0.00           N
ATOM   4752 1HH2 ARG A 305     -35.968 -70.437 -18.389  1.00  0.00           H
ATOM   4753 2HH2 ARG A 305     -37.170 -71.543 -18.926  1.00  0.00           H
ATOM   4754  C   ARG A 305     -28.702 -72.434 -20.268  1.00  0.00           C
ATOM   4755  O   ARG A 305     -28.492 -73.635 -20.366  1.00  0.00           O
ATOM   4756  N   ASN A 306     -28.284 -71.556 -21.203  1.00  0.00           N
ATOM   4757  HN  ASN A 306     -28.547 -70.599 -21.182  1.00  0.00           H
ATOM   4758  CA  ASN A 306     -27.458 -71.960 -22.293  1.00  0.00           C
ATOM   4759  HA  ASN A 306     -27.895 -72.792 -22.840  1.00  0.00           H
ATOM   4760  CB  ASN A 306     -27.124 -70.718 -23.139  1.00  0.00           C
ATOM   4761  HB1 ASN A 306     -26.149 -70.596 -23.642  1.00  0.00           H
ATOM   4762  HB2 ASN A 306     -27.211 -69.884 -22.408  1.00  0.00           H
ATOM   4763  CG  ASN A 306     -28.152 -70.475 -24.238  1.00  0.00           C
ATOM   4764  OD1 ASN A 306     -29.046 -71.297 -24.448  1.00  0.00           O
ATOM   4765  ND2 ASN A 306     -28.138 -69.297 -24.903  1.00  0.00           N
ATOM   4766 1HD2 ASN A 306     -27.364 -68.692 -24.688  1.00  0.00           H
ATOM   4767 2HD2 ASN A 306     -28.821 -69.134 -25.614  1.00  0.00           H
ATOM   4768  C   ASN A 306     -26.150 -72.585 -21.945  1.00  0.00           C
ATOM   4769  O   ASN A 306     -25.781 -73.585 -22.559  1.00  0.00           O
ATOM   4770  N   TYR A 307     -25.515 -72.059 -20.888  1.00  0.00           N
ATOM   4771  HN  TYR A 307     -25.782 -71.159 -20.541  1.00  0.00           H
ATOM   4772  CA  TYR A 307     -24.337 -72.695 -20.380  1.00  0.00           C
ATOM   4773  HA  TYR A 307     -23.797 -73.238 -21.148  1.00  0.00           H
ATOM   4774  CB  TYR A 307     -23.382 -71.614 -19.852  1.00  0.00           C
ATOM   4775  HB1 TYR A 307     -23.786 -70.951 -19.055  1.00  0.00           H
ATOM   4776  HB2 TYR A 307     -22.506 -72.143 -19.424  1.00  0.00           H
ATOM   4777  CG  TYR A 307     -22.793 -70.855 -20.989  1.00  0.00           C
ATOM   4778  CD1 TYR A 307     -23.188 -69.566 -21.231  1.00  0.00           C
ATOM   4779  HD1 TYR A 307     -23.774 -69.037 -20.480  1.00  0.00           H
ATOM   4780  CE1 TYR A 307     -22.864 -68.853 -22.352  1.00  0.00           C
ATOM   4781  HE1 TYR A 307     -23.316 -67.895 -22.607  1.00  0.00           H
ATOM   4782  CZ  TYR A 307     -21.979 -69.494 -23.189  1.00  0.00           C
ATOM   4783  OH  TYR A 307     -21.671 -68.847 -24.398  1.00  0.00           O
ATOM   4784  HH  TYR A 307     -22.195 -68.042 -24.364  1.00  0.00           H
ATOM   4785  CD2 TYR A 307     -22.085 -71.539 -21.955  1.00  0.00           C
ATOM   4786  HD2 TYR A 307     -21.827 -72.590 -21.883  1.00  0.00           H
ATOM   4787  CE2 TYR A 307     -21.588 -70.809 -22.995  1.00  0.00           C
ATOM   4788  HE2 TYR A 307     -20.957 -71.242 -23.762  1.00  0.00           H
ATOM   4789  C   TYR A 307     -24.510 -73.664 -19.266  1.00  0.00           C
ATOM   4790  O   TYR A 307     -23.521 -74.285 -18.877  1.00  0.00           O
ATOM   4791  N   LEU A 308     -25.766 -73.899 -18.835  1.00  0.00           N
ATOM   4792  HN  LEU A 308     -26.530 -73.332 -19.121  1.00  0.00           H
ATOM   4793  CA  LEU A 308     -26.026 -75.036 -18.001  1.00  0.00           C
ATOM   4794  HA  LEU A 308     -25.184 -75.258 -17.358  1.00  0.00           H
ATOM   4795  CB  LEU A 308     -27.262 -74.768 -17.124  1.00  0.00           C
ATOM   4796  HB1 LEU A 308     -27.055 -73.843 -16.539  1.00  0.00           H
ATOM   4797  HB2 LEU A 308     -28.060 -74.486 -17.832  1.00  0.00           H
ATOM   4798  CG  LEU A 308     -27.740 -75.886 -16.174  1.00  0.00           C
ATOM   4799  HG  LEU A 308     -28.082 -76.765 -16.752  1.00  0.00           H
ATOM   4800  CD1 LEU A 308     -28.926 -75.317 -15.373  1.00  0.00           C
ATOM   4801 1HD1 LEU A 308     -29.714 -74.850 -16.010  1.00  0.00           H
ATOM   4802 2HD1 LEU A 308     -28.675 -74.547 -14.611  1.00  0.00           H
ATOM   4803 3HD1 LEU A 308     -29.393 -76.148 -14.813  1.00  0.00           H
ATOM   4804  CD2 LEU A 308     -26.679 -76.290 -15.137  1.00  0.00           C
ATOM   4805 1HD2 LEU A 308     -26.384 -75.427 -14.505  1.00  0.00           H
ATOM   4806 2HD2 LEU A 308     -27.118 -77.045 -14.456  1.00  0.00           H
ATOM   4807 3HD2 LEU A 308     -25.719 -76.773 -15.419  1.00  0.00           H
ATOM   4808  C   LEU A 308     -26.138 -76.271 -18.836  1.00  0.00           C
ATOM   4809  O   LEU A 308     -25.818 -77.374 -18.399  1.00  0.00           O
ATOM   4810  N   LEU A 309     -26.541 -76.145 -20.113  1.00  0.00           N
ATOM   4811  HN  LEU A 309     -26.914 -75.269 -20.418  1.00  0.00           H
ATOM   4812  CA  LEU A 309     -26.773 -77.189 -21.063  1.00  0.00           C
ATOM   4813  HA  LEU A 309     -27.503 -77.866 -20.642  1.00  0.00           H
ATOM   4814  CB  LEU A 309     -27.403 -76.488 -22.273  1.00  0.00           C
ATOM   4815  HB1 LEU A 309     -26.878 -75.553 -22.568  1.00  0.00           H
ATOM   4816  HB2 LEU A 309     -28.343 -76.078 -21.839  1.00  0.00           H
ATOM   4817  CG  LEU A 309     -27.462 -77.202 -23.640  1.00  0.00           C
ATOM   4818  HG  LEU A 309     -26.774 -78.059 -23.772  1.00  0.00           H
ATOM   4819  CD1 LEU A 309     -28.882 -77.732 -23.914  1.00  0.00           C
ATOM   4820 1HD1 LEU A 309     -28.966 -78.169 -24.937  1.00  0.00           H
ATOM   4821 2HD1 LEU A 309     -29.586 -76.892 -23.715  1.00  0.00           H
ATOM   4822 3HD1 LEU A 309     -28.961 -78.602 -23.231  1.00  0.00           H
ATOM   4823  CD2 LEU A 309     -27.096 -76.206 -24.749  1.00  0.00           C
ATOM   4824 1HD2 LEU A 309     -26.060 -75.826 -24.679  1.00  0.00           H
ATOM   4825 2HD2 LEU A 309     -27.697 -75.281 -24.821  1.00  0.00           H
ATOM   4826 3HD2 LEU A 309     -27.205 -76.712 -25.739  1.00  0.00           H
ATOM   4827  C   LEU A 309     -25.540 -77.939 -21.405  1.00  0.00           C
ATOM   4828  O   LEU A 309     -25.591 -79.143 -21.663  1.00  0.00           O
ATOM   4829  N   VAL A 310     -24.408 -77.209 -21.529  1.00  0.00           N
ATOM   4830  HN  VAL A 310     -24.551 -76.227 -21.451  1.00  0.00           H
ATOM   4831  CA  VAL A 310     -23.231 -77.664 -22.195  1.00  0.00           C
ATOM   4832  HA  VAL A 310     -23.537 -78.075 -23.154  1.00  0.00           H
ATOM   4833  CB  VAL A 310     -22.254 -76.537 -22.323  1.00  0.00           C
ATOM   4834  HB  VAL A 310     -21.784 -76.308 -21.335  1.00  0.00           H
ATOM   4835  CG1 VAL A 310     -21.168 -77.002 -23.308  1.00  0.00           C
ATOM   4836 1HG1 VAL A 310     -20.531 -77.883 -23.101  1.00  0.00           H
ATOM   4837 2HG1 VAL A 310     -20.442 -76.172 -23.195  1.00  0.00           H
ATOM   4838 3HG1 VAL A 310     -21.486 -76.913 -24.378  1.00  0.00           H
ATOM   4839  CG2 VAL A 310     -22.879 -75.302 -22.989  1.00  0.00           C
ATOM   4840 1HG2 VAL A 310     -23.533 -74.833 -22.227  1.00  0.00           H
ATOM   4841 2HG2 VAL A 310     -23.501 -75.586 -23.860  1.00  0.00           H
ATOM   4842 3HG2 VAL A 310     -22.062 -74.623 -23.298  1.00  0.00           H
ATOM   4843  C   VAL A 310     -22.622 -78.883 -21.589  1.00  0.00           C
ATOM   4844  O   VAL A 310     -22.116 -79.793 -22.243  1.00  0.00           O
ATOM   4845  N   PHE A 311     -22.715 -79.062 -20.250  1.00  0.00           N
ATOM   4846  HN  PHE A 311     -23.086 -78.296 -19.726  1.00  0.00           H
ATOM   4847  CA  PHE A 311     -22.264 -80.104 -19.387  1.00  0.00           C
ATOM   4848  HA  PHE A 311     -21.190 -80.119 -19.447  1.00  0.00           H
ATOM   4849  CB  PHE A 311     -22.721 -79.832 -17.938  1.00  0.00           C
ATOM   4850  HB1 PHE A 311     -23.797 -79.573 -17.919  1.00  0.00           H
ATOM   4851  HB2 PHE A 311     -22.519 -80.738 -17.328  1.00  0.00           H
ATOM   4852  CG  PHE A 311     -22.025 -78.652 -17.344  1.00  0.00           C
ATOM   4853  CD1 PHE A 311     -20.685 -78.768 -17.070  1.00  0.00           C
ATOM   4854  HD1 PHE A 311     -20.187 -79.677 -17.365  1.00  0.00           H
ATOM   4855  CE1 PHE A 311     -20.053 -77.788 -16.329  1.00  0.00           C
ATOM   4856  HE1 PHE A 311     -19.023 -77.930 -16.061  1.00  0.00           H
ATOM   4857  CZ  PHE A 311     -20.727 -76.608 -16.097  1.00  0.00           C
ATOM   4858  HZ  PHE A 311     -20.170 -75.737 -15.766  1.00  0.00           H
ATOM   4859  CD2 PHE A 311     -22.712 -77.499 -17.047  1.00  0.00           C
ATOM   4860  HD2 PHE A 311     -23.723 -77.351 -17.374  1.00  0.00           H
ATOM   4861  CE2 PHE A 311     -22.056 -76.486 -16.389  1.00  0.00           C
ATOM   4862  HE2 PHE A 311     -22.544 -75.523 -16.380  1.00  0.00           H
ATOM   4863  C   PHE A 311     -22.793 -81.441 -19.772  1.00  0.00           C
ATOM   4864  O   PHE A 311     -22.057 -82.428 -19.679  1.00  0.00           O
ATOM   4865  N   PHE A 312     -24.023 -81.522 -20.302  1.00  0.00           N
ATOM   4866  HN  PHE A 312     -24.631 -80.728 -20.381  1.00  0.00           H
ATOM   4867  CA  PHE A 312     -24.668 -82.776 -20.547  1.00  0.00           C
ATOM   4868  HA  PHE A 312     -24.086 -83.543 -20.054  1.00  0.00           H
ATOM   4869  CB  PHE A 312     -26.105 -82.815 -20.011  1.00  0.00           C
ATOM   4870  HB1 PHE A 312     -26.753 -82.055 -20.481  1.00  0.00           H
ATOM   4871  HB2 PHE A 312     -26.570 -83.804 -20.213  1.00  0.00           H
ATOM   4872  CG  PHE A 312     -26.155 -82.560 -18.535  1.00  0.00           C
ATOM   4873  CD1 PHE A 312     -26.438 -81.297 -18.073  1.00  0.00           C
ATOM   4874  HD1 PHE A 312     -26.442 -80.484 -18.785  1.00  0.00           H
ATOM   4875  CE1 PHE A 312     -26.621 -81.057 -16.727  1.00  0.00           C
ATOM   4876  HE1 PHE A 312     -26.800 -80.103 -16.257  1.00  0.00           H
ATOM   4877  CZ  PHE A 312     -26.525 -82.122 -15.862  1.00  0.00           C
ATOM   4878  HZ  PHE A 312     -26.890 -82.000 -14.847  1.00  0.00           H
ATOM   4879  CD2 PHE A 312     -25.966 -83.575 -17.631  1.00  0.00           C
ATOM   4880  HD2 PHE A 312     -25.625 -84.534 -17.973  1.00  0.00           H
ATOM   4881  CE2 PHE A 312     -26.177 -83.378 -16.286  1.00  0.00           C
ATOM   4882  HE2 PHE A 312     -26.063 -84.272 -15.682  1.00  0.00           H
ATOM   4883  C   PHE A 312     -24.665 -83.128 -21.996  1.00  0.00           C
ATOM   4884  O   PHE A 312     -25.260 -84.129 -22.410  1.00  0.00           O
ATOM   4885  N   GLN A 313     -23.994 -82.363 -22.867  1.00  0.00           N
ATOM   4886  HN  GLN A 313     -23.413 -81.623 -22.541  1.00  0.00           H
ATOM   4887  CA  GLN A 313     -23.883 -82.508 -24.293  1.00  0.00           C
ATOM   4888  HA  GLN A 313     -24.715 -83.133 -24.569  1.00  0.00           H
ATOM   4889  CB  GLN A 313     -23.909 -81.181 -25.085  1.00  0.00           C
ATOM   4890  HB1 GLN A 313     -23.749 -81.503 -26.132  1.00  0.00           H
ATOM   4891  HB2 GLN A 313     -22.994 -80.563 -24.966  1.00  0.00           H
ATOM   4892  CG  GLN A 313     -25.088 -80.239 -24.872  1.00  0.00           C
ATOM   4893  HG1 GLN A 313     -24.852 -79.662 -23.957  1.00  0.00           H
ATOM   4894  HG2 GLN A 313     -25.221 -79.499 -25.684  1.00  0.00           H
ATOM   4895  CD  GLN A 313     -26.419 -80.958 -24.673  1.00  0.00           C
ATOM   4896  OE1 GLN A 313     -26.967 -81.711 -25.481  1.00  0.00           O
ATOM   4897  NE2 GLN A 313     -26.974 -80.891 -23.431  1.00  0.00           N
ATOM   4898 1HE2 GLN A 313     -26.418 -80.547 -22.677  1.00  0.00           H
ATOM   4899 2HE2 GLN A 313     -27.867 -81.316 -23.312  1.00  0.00           H
ATOM   4900  C   GLN A 313     -22.656 -83.334 -24.641  1.00  0.00           C
ATOM   4901  OT1 GLN A 313     -21.508 -82.834 -24.463  1.00  0.00           O
ATOM   4902  OT2 GLN A 313     -22.849 -84.476 -25.126  1.00  0.00           O
TER    4903      GLN A 313
ATOM   4904  N   PRO B  19      -6.926 -30.698  32.001  1.00  0.00           N
ATOM   4905  HN1 PRO B  19      -6.875 -31.265  32.832  1.00  0.00           H
ATOM   4906  HN2 PRO B  19      -7.599 -29.974  32.189  1.00  0.00           H
ATOM   4907  CD  PRO B  19      -7.392 -31.608  30.901  1.00  0.00           C
ATOM   4908  HD1 PRO B  19      -8.409 -31.260  30.595  1.00  0.00           H
ATOM   4909  HD2 PRO B  19      -7.565 -32.627  31.307  1.00  0.00           H
ATOM   4910  CA  PRO B  19      -5.647 -30.087  31.569  1.00  0.00           C
ATOM   4911  HA  PRO B  19      -4.875 -30.555  32.174  1.00  0.00           H
ATOM   4912  CB  PRO B  19      -5.543 -30.294  30.058  1.00  0.00           C
ATOM   4913  HB1 PRO B  19      -4.474 -30.371  29.779  1.00  0.00           H
ATOM   4914  HB2 PRO B  19      -6.107 -29.572  29.424  1.00  0.00           H
ATOM   4915  CG  PRO B  19      -6.250 -31.645  29.868  1.00  0.00           C
ATOM   4916  HG1 PRO B  19      -6.694 -31.719  28.853  1.00  0.00           H
ATOM   4917  HG2 PRO B  19      -5.532 -32.471  30.054  1.00  0.00           H
ATOM   4918  C   PRO B  19      -5.555 -28.647  31.932  1.00  0.00           C
ATOM   4919  O   PRO B  19      -6.518 -28.072  32.419  1.00  0.00           O
ATOM   4920  N   CYS B  20      -4.361 -28.033  31.800  1.00  0.00           N
ATOM   4921  HN  CYS B  20      -3.571 -28.496  31.412  1.00  0.00           H
ATOM   4922  CA  CYS B  20      -4.155 -26.668  32.148  1.00  0.00           C
ATOM   4923  HA  CYS B  20      -4.268 -26.593  33.220  1.00  0.00           H
ATOM   4924  CB  CYS B  20      -2.707 -26.245  31.848  1.00  0.00           C
ATOM   4925  HB1 CYS B  20      -2.549 -25.454  32.605  1.00  0.00           H
ATOM   4926  HB2 CYS B  20      -2.504 -25.753  30.873  1.00  0.00           H
ATOM   4927  SG  CYS B  20      -1.433 -27.498  32.195  1.00  0.00           S
ATOM   4928  C   CYS B  20      -5.110 -25.614  31.699  1.00  0.00           C
ATOM   4929  O   CYS B  20      -5.693 -25.686  30.620  1.00  0.00           O
ATOM   4930  N   GLN B  21      -5.371 -24.536  32.464  1.00  0.00           N
ATOM   4931  HN  GLN B  21      -4.916 -24.323  33.324  1.00  0.00           H
ATOM   4932  CA  GLN B  21      -6.216 -23.421  32.131  1.00  0.00           C
ATOM   4933  HA  GLN B  21      -6.564 -23.492  31.116  1.00  0.00           H
ATOM   4934  CB  GLN B  21      -7.450 -23.365  33.046  1.00  0.00           C
ATOM   4935  HB1 GLN B  21      -7.976 -22.415  32.803  1.00  0.00           H
ATOM   4936  HB2 GLN B  21      -7.040 -23.295  34.077  1.00  0.00           H
ATOM   4937  CG  GLN B  21      -8.365 -24.576  32.855  1.00  0.00           C
ATOM   4938  HG1 GLN B  21      -7.791 -25.437  33.265  1.00  0.00           H
ATOM   4939  HG2 GLN B  21      -9.261 -24.433  33.493  1.00  0.00           H
ATOM   4940  CD  GLN B  21      -8.780 -24.983  31.455  1.00  0.00           C
ATOM   4941  OE1 GLN B  21      -8.997 -26.157  31.176  1.00  0.00           O
ATOM   4942  NE2 GLN B  21      -8.787 -24.047  30.459  1.00  0.00           N
ATOM   4943 1HE2 GLN B  21      -8.476 -23.100  30.515  1.00  0.00           H
ATOM   4944 2HE2 GLN B  21      -9.100 -24.341  29.555  1.00  0.00           H
ATOM   4945  C   GLN B  21      -5.463 -22.141  32.136  1.00  0.00           C
ATOM   4946  O   GLN B  21      -5.699 -21.273  32.983  1.00  0.00           O
ATOM   4947  N   LYS B  22      -4.502 -21.982  31.208  1.00  0.00           N
ATOM   4948  HN  LYS B  22      -4.458 -22.561  30.403  1.00  0.00           H
ATOM   4949  CA  LYS B  22      -3.579 -20.885  31.263  1.00  0.00           C
ATOM   4950  HA  LYS B  22      -3.751 -20.459  32.239  1.00  0.00           H
ATOM   4951  CB  LYS B  22      -2.135 -21.422  31.141  1.00  0.00           C
ATOM   4952  HB1 LYS B  22      -2.055 -21.878  30.140  1.00  0.00           H
ATOM   4953  HB2 LYS B  22      -1.389 -20.599  31.090  1.00  0.00           H
ATOM   4954  CG  LYS B  22      -1.659 -22.396  32.226  1.00  0.00           C
ATOM   4955  HG1 LYS B  22      -0.611 -22.707  32.030  1.00  0.00           H
ATOM   4956  HG2 LYS B  22      -2.227 -23.351  32.185  1.00  0.00           H
ATOM   4957  CD  LYS B  22      -1.859 -21.896  33.656  1.00  0.00           C
ATOM   4958  HD1 LYS B  22      -2.932 -21.698  33.847  1.00  0.00           H
ATOM   4959  HD2 LYS B  22      -1.626 -22.737  34.335  1.00  0.00           H
ATOM   4960  CE  LYS B  22      -1.011 -20.678  34.038  1.00  0.00           C
ATOM   4961  HE1 LYS B  22       0.086 -20.727  33.850  1.00  0.00           H
ATOM   4962  HE2 LYS B  22      -1.415 -19.785  33.507  1.00  0.00           H
ATOM   4963  NZ  LYS B  22      -1.163 -20.389  35.479  1.00  0.00           N
ATOM   4964  HZ1 LYS B  22      -0.864 -19.420  35.692  1.00  0.00           H
ATOM   4965  HZ2 LYS B  22      -0.526 -21.076  35.933  1.00  0.00           H
ATOM   4966  HZ3 LYS B  22      -2.132 -20.548  35.832  1.00  0.00           H
ATOM   4967  C   LYS B  22      -3.894 -19.789  30.312  1.00  0.00           C
ATOM   4968  O   LYS B  22      -3.970 -18.618  30.684  1.00  0.00           O
ATOM   4969  N   ILE B  23      -4.068 -20.217  29.045  1.00  0.00           N
ATOM   4970  HN  ILE B  23      -3.874 -21.139  28.737  1.00  0.00           H
ATOM   4971  CA  ILE B  23      -4.396 -19.426  27.895  1.00  0.00           C
ATOM   4972  HA  ILE B  23      -4.047 -18.418  28.049  1.00  0.00           H
ATOM   4973  CB  ILE B  23      -3.792 -20.016  26.661  1.00  0.00           C
ATOM   4974  HB  ILE B  23      -4.164 -21.057  26.518  1.00  0.00           H
ATOM   4975  CG2 ILE B  23      -4.133 -19.171  25.418  1.00  0.00           C
ATOM   4976 1HG2 ILE B  23      -5.160 -19.401  25.062  1.00  0.00           H
ATOM   4977 2HG2 ILE B  23      -3.970 -18.091  25.640  1.00  0.00           H
ATOM   4978 3HG2 ILE B  23      -3.550 -19.671  24.622  1.00  0.00           H
ATOM   4979  CG1 ILE B  23      -2.265 -20.132  26.779  1.00  0.00           C
ATOM   4980 1HG1 ILE B  23      -2.138 -20.573  27.787  1.00  0.00           H
ATOM   4981 2HG1 ILE B  23      -1.912 -20.903  26.057  1.00  0.00           H
ATOM   4982  CD  ILE B  23      -1.445 -18.841  26.680  1.00  0.00           C
ATOM   4983  HD1 ILE B  23      -0.409 -19.232  26.527  1.00  0.00           H
ATOM   4984  HD2 ILE B  23      -1.568 -17.967  27.354  1.00  0.00           H
ATOM   4985  HD3 ILE B  23      -1.684 -18.341  25.714  1.00  0.00           H
ATOM   4986  C   ILE B  23      -5.878 -19.380  27.777  1.00  0.00           C
ATOM   4987  O   ILE B  23      -6.464 -20.460  27.841  1.00  0.00           O
ATOM   4988  N   ASN B  24      -6.533 -18.208  27.783  1.00  0.00           N
ATOM   4989  HN  ASN B  24      -5.972 -17.395  27.897  1.00  0.00           H
ATOM   4990  CA  ASN B  24      -7.952 -18.046  27.695  1.00  0.00           C
ATOM   4991  HA  ASN B  24      -8.308 -19.054  27.520  1.00  0.00           H
ATOM   4992  CB  ASN B  24      -8.533 -17.541  29.027  1.00  0.00           C
ATOM   4993  HB1 ASN B  24      -8.114 -18.221  29.799  1.00  0.00           H
ATOM   4994  HB2 ASN B  24      -8.081 -16.543  29.220  1.00  0.00           H
ATOM   4995  CG  ASN B  24     -10.039 -17.330  29.033  1.00  0.00           C
ATOM   4996  OD1 ASN B  24     -10.699 -17.629  28.043  1.00  0.00           O
ATOM   4997  ND2 ASN B  24     -10.674 -16.741  30.079  1.00  0.00           N
ATOM   4998 1HD2 ASN B  24     -11.614 -16.624  29.774  1.00  0.00           H
ATOM   4999 2HD2 ASN B  24     -10.082 -16.305  30.754  1.00  0.00           H
ATOM   5000  C   ASN B  24      -8.353 -17.244  26.510  1.00  0.00           C
ATOM   5001  O   ASN B  24      -8.364 -16.018  26.581  1.00  0.00           O
ATOM   5002  N   VAL B  25      -8.652 -17.820  25.332  1.00  0.00           N
ATOM   5003  HN  VAL B  25      -8.614 -18.824  25.351  1.00  0.00           H
ATOM   5004  CA  VAL B  25      -9.043 -17.062  24.179  1.00  0.00           C
ATOM   5005  HA  VAL B  25      -8.863 -15.996  24.267  1.00  0.00           H
ATOM   5006  CB  VAL B  25      -8.203 -17.501  23.011  1.00  0.00           C
ATOM   5007  HB  VAL B  25      -8.610 -17.058  22.078  1.00  0.00           H
ATOM   5008  CG1 VAL B  25      -6.816 -16.861  23.078  1.00  0.00           C
ATOM   5009 1HG1 VAL B  25      -6.860 -15.772  23.303  1.00  0.00           H
ATOM   5010 2HG1 VAL B  25      -6.206 -16.962  22.153  1.00  0.00           H
ATOM   5011 3HG1 VAL B  25      -6.334 -17.363  23.945  1.00  0.00           H
ATOM   5012  CG2 VAL B  25      -8.226 -19.026  22.791  1.00  0.00           C
ATOM   5013 1HG2 VAL B  25      -7.847 -19.365  21.813  1.00  0.00           H
ATOM   5014 2HG2 VAL B  25      -9.301 -19.293  22.792  1.00  0.00           H
ATOM   5015 3HG2 VAL B  25      -7.757 -19.621  23.606  1.00  0.00           H
ATOM   5016  C   VAL B  25     -10.513 -17.137  23.976  1.00  0.00           C
ATOM   5017  O   VAL B  25     -11.052 -16.460  23.099  1.00  0.00           O
ATOM   5018  N   LYS B  26     -11.276 -17.883  24.790  1.00  0.00           N
ATOM   5019  HN  LYS B  26     -10.798 -18.294  25.562  1.00  0.00           H
ATOM   5020  CA  LYS B  26     -12.644 -18.204  24.545  1.00  0.00           C
ATOM   5021  HA  LYS B  26     -12.624 -18.457  23.488  1.00  0.00           H
ATOM   5022  CB  LYS B  26     -13.043 -19.435  25.376  1.00  0.00           C
ATOM   5023  HB1 LYS B  26     -14.131 -19.628  25.237  1.00  0.00           H
ATOM   5024  HB2 LYS B  26     -13.018 -19.201  26.454  1.00  0.00           H
ATOM   5025  CG  LYS B  26     -12.220 -20.680  25.033  1.00  0.00           C
ATOM   5026  HG1 LYS B  26     -12.680 -21.496  25.647  1.00  0.00           H
ATOM   5027  HG2 LYS B  26     -11.223 -20.512  25.496  1.00  0.00           H
ATOM   5028  CD  LYS B  26     -12.105 -21.096  23.561  1.00  0.00           C
ATOM   5029  HD1 LYS B  26     -11.829 -20.270  22.868  1.00  0.00           H
ATOM   5030  HD2 LYS B  26     -13.022 -21.572  23.174  1.00  0.00           H
ATOM   5031  CE  LYS B  26     -11.044 -22.156  23.270  1.00  0.00           C
ATOM   5032  HE1 LYS B  26     -11.077 -23.030  23.945  1.00  0.00           H
ATOM   5033  HE2 LYS B  26     -10.089 -21.615  23.427  1.00  0.00           H
ATOM   5034  NZ  LYS B  26     -11.038 -22.634  21.866  1.00  0.00           N
ATOM   5035  HZ1 LYS B  26     -11.922 -23.009  21.463  1.00  0.00           H
ATOM   5036  HZ2 LYS B  26     -10.964 -21.756  21.319  1.00  0.00           H
ATOM   5037  HZ3 LYS B  26     -10.229 -23.270  21.711  1.00  0.00           H
ATOM   5038  C   LYS B  26     -13.612 -17.081  24.663  1.00  0.00           C
ATOM   5039  O   LYS B  26     -14.659 -17.074  24.016  1.00  0.00           O
[truncated: 399,873 more chars]
