# Supplementary material for: Structural basis of dimerization of chemokine receptors CCR5 and CXCR4
Source: Nat Commun. 2023 Oct 13;14:6439. doi: 10.1038/s41467-023-42082-z (PMC10575954; doi:10.1038/s41467-023-42082-z)
Supplement: Supplementary file 6 — Source Data [file 41467_2023_42082_MOESM6_ESM.zip › Figure 6/Panel C/CXCR4_exploration_minimum_A.dat]

#! FIELDS time d2 torsion rmsd
#! SET min_torsion -pi
#! SET max_torsion pi
 0.000000 2.693933 -1.413742 0.156082
 1.000000 2.666329 -1.371817 0.170655
 2.000000 2.713018 -1.379486 0.172529
 3.000000 2.738593 -1.435521 0.176890
 4.000000 2.734482 -1.370139 0.164409
 5.000000 2.708185 -1.381503 0.169098
 6.000000 2.714141 -1.442825 0.178009
 7.000000 2.706007 -1.366769 0.186897
 8.000000 2.734942 -1.301498 0.168802
 9.000000 2.730837 -1.384213 0.175169
 10.000000 2.705684 -1.383298 0.186807
 11.000000 2.740248 -1.455952 0.204809
 12.000000 2.753748 -1.411581 0.180073
 13.000000 2.731605 -1.384181 0.186057
 14.000000 2.705959 -1.260180 0.173266
 15.000000 2.760765 -1.424358 0.186480
 16.000000 2.705658 -1.396831 0.175861
 17.000000 2.735117 -1.370970 0.171817
 18.000000 2.748680 -1.367160 0.179626
 19.000000 2.765936 -1.352244 0.176907
 20.000000 2.729546 -1.313371 0.171934
 21.000000 2.732376 -1.357085 0.180034
 22.000000 2.701163 -1.291872 0.178958
 23.000000 2.692791 -1.382333 0.179391
 24.000000 2.733410 -1.388428 0.176567
 25.000000 2.737872 -1.380183 0.174125
 26.000000 2.733799 -1.375175 0.193519
 27.000000 2.748210 -1.377982 0.187462
 28.000000 2.733552 -1.448781 0.189233
 29.000000 2.763118 -1.265943 0.180572
 30.000000 2.723408 -1.373226 0.189995
 31.000000 2.728245 -1.460141 0.181502
 32.000000 2.700043 -1.491849 0.174969
 33.000000 2.679270 -1.394091 0.180292
 34.000000 2.734274 -1.430314 0.175633
 35.000000 2.739228 -1.387731 0.175730
 36.000000 2.750739 -1.370543 0.185824
 37.000000 2.717197 -1.362235 0.176370
 38.000000 2.751217 -1.407531 0.186831
 39.000000 2.759298 -1.324674 0.179570
 40.000000 2.697324 -1.282758 0.181056
 41.000000 2.758135 -1.260815 0.177328
 42.000000 2.674182 -1.308518 0.190194
 43.000000 2.705018 -1.283981 0.189081
 44.000000 2.667583 -1.312480 0.179393
 45.000000 2.716491 -1.307592 0.176269
 46.000000 2.741337 -1.269673 0.168910
 47.000000 2.717426 -1.422571 0.173739
 48.000000 2.714692 -1.383115 0.191992
 49.000000 2.718647 -1.365356 0.164548
 50.000000 2.717040 -1.353973 0.185502
 51.000000 2.728325 -1.345248 0.177807
 52.000000 2.737115 -1.347321 0.191048
 53.000000 2.737818 -1.369727 0.178603
 54.000000 2.747484 -1.435316 0.175504
 55.000000 2.658711 -1.311767 0.167635
 56.000000 2.736483 -1.362584 0.168591
 57.000000 2.757341 -1.301955 0.177212
 58.000000 2.743335 -1.287961 0.162153
 59.000000 2.748560 -1.238600 0.174698
 60.000000 2.765697 -1.259383 0.175328
 61.000000 2.731887 -1.302347 0.182699
 62.000000 2.712765 -1.326132 0.172306
 63.000000 2.723504 -1.323415 0.168287
 64.000000 2.719934 -1.279002 0.168882
 65.000000 2.713306 -1.372646 0.173332
 66.000000 2.686894 -1.306384 0.182085
 67.000000 2.739366 -1.263340 0.176450
 68.000000 2.703525 -1.329791 0.178753
 69.000000 2.741487 -1.413116 0.176653
 70.000000 2.704638 -1.354986 0.179940
 71.000000 2.737929 -1.276819 0.179483
 72.000000 2.715386 -1.364412 0.178565
 73.000000 2.725528 -1.398820 0.176542
 74.000000 2.719726 -1.255631 0.165775
 75.000000 2.706704 -1.363466 0.181500
 76.000000 2.736160 -1.466779 0.188857
 77.000000 2.740278 -1.343762 0.208148
 78.000000 2.712389 -1.404366 0.183952
 79.000000 2.728901 -1.307000 0.196646
 80.000000 2.731810 -1.340213 0.182521
 81.000000 2.722947 -1.380437 0.179073
 82.000000 2.697431 -1.330681 0.162648
 83.000000 2.707682 -1.447498 0.161365
 84.000000 2.764734 -1.243992 0.169530
 85.000000 2.720775 -1.338875 0.170223
 86.000000 2.712443 -1.206202 0.166910
 87.000000 2.721933 -1.437467 0.175781
 88.000000 2.686183 -1.348442 0.190990
 89.000000 2.739630 -1.347100 0.171200
 90.000000 2.732893 -1.356435 0.184512
 91.000000 2.725158 -1.414603 0.170906
 92.000000 2.723277 -1.201397 0.172528
 93.000000 2.745938 -1.275008 0.190494
 94.000000 2.764028 -1.283356 0.180072
 95.000000 2.729884 -1.349583 0.187881
 96.000000 2.738699 -1.344119 0.190515
 97.000000 2.756248 -1.424637 0.187942
 98.000000 2.744092 -1.456937 0.188441
 99.000000 2.699355 -1.348406 0.185807
 100.000000 2.721767 -1.446315 0.164434
 101.000000 2.731574 -1.449915 0.184386
 102.000000 2.739496 -1.462998 0.183391
 103.000000 2.700206 -1.423353 0.174076
 104.000000 2.689547 -1.467800 0.192085
 105.000000 2.699306 -1.407559 0.178451
 106.000000 2.740087 -1.374949 0.192445
 107.000000 2.761492 -1.387317 0.194037
 108.000000 2.730209 -1.383016 0.199333
 109.000000 2.708026 -1.449681 0.181004
 110.000000 2.734666 -1.448458 0.182755
 111.000000 2.742517 -1.388196 0.196437
 112.000000 2.752865 -1.339575 0.195260
 113.000000 2.702425 -1.464772 0.181579
 114.000000 2.734388 -1.323365 0.188997
 115.000000 2.749280 -1.407231 0.181052
 116.000000 2.720422 -1.339057 0.198141
 117.000000 2.715598 -1.388781 0.204401
 118.000000 2.745844 -1.403474 0.186801
 119.000000 2.686654 -1.252652 0.178689
 120.000000 2.726137 -1.384391 0.180776
 121.000000 2.736067 -1.228787 0.185741
 122.000000 2.728948 -1.308850 0.191079
 123.000000 2.765929 -1.338893 0.193756
 124.000000 2.710426 -1.363325 0.181186
 125.000000 2.759312 -1.350103 0.185336
 126.000000 2.736954 -1.304988 0.178234
 127.000000 2.769563 -1.306228 0.174309
 128.000000 2.745385 -1.329679 0.191127
 129.000000 2.740754 -1.284862 0.185467
 130.000000 2.727254 -1.190590 0.181549
 131.000000 2.710074 -1.307384 0.176911
 132.000000 2.723408 -1.332838 0.199985
 133.000000 2.729642 -1.346106 0.180383
 134.000000 2.735135 -1.303065 0.176969
 135.000000 2.743611 -1.333364 0.178749
 136.000000 2.717663 -1.394048 0.172389
 137.000000 2.730727 -1.329975 0.183180
 138.000000 2.724795 -1.382173 0.178802
 139.000000 2.709728 -1.341466 0.183009
 140.000000 2.712659 -1.325806 0.192419
 141.000000 2.718432 -1.246868 0.179575
 142.000000 2.726536 -1.269815 0.183020
 143.000000 2.713663 -1.340855 0.177011
 144.000000 2.713985 -1.374323 0.175342
 145.000000 2.716092 -1.249653 0.199009
 146.000000 2.697757 -1.209206 0.172427
 147.000000 2.710669 -1.364674 0.187711
 148.000000 2.746390 -1.267966 0.201173
 149.000000 2.783252 -1.284707 0.195294
 150.000000 2.775830 -1.370351 0.190528
 151.000000 2.745380 -1.309397 0.183245
 152.000000 2.759808 -1.269298 0.183372
 153.000000 2.736391 -1.359278 0.199614
 154.000000 2.723585 -1.326636 0.183394
 155.000000 2.737382 -1.308056 0.177567
 156.000000 2.720255 -1.165073 0.200010
 157.000000 2.719270 -1.316017 0.191287
 158.000000 2.711184 -1.259806 0.199997
 159.000000 2.729251 -1.207663 0.178961
 160.000000 2.705628 -1.299576 0.182313
 161.000000 2.704704 -1.297144 0.169419
 162.000000 2.674404 -1.305971 0.174235
 163.000000 2.721693 -1.275525 0.176889
 164.000000 2.713412 -1.325525 0.179691
 165.000000 2.697033 -1.369235 0.175234
 166.000000 2.738635 -1.371600 0.171144
 167.000000 2.769501 -1.252894 0.177121
 168.000000 2.745691 -1.225431 0.170137
 169.000000 2.741381 -1.357521 0.177774
 170.000000 2.738899 -1.276831 0.167382
 171.000000 2.766037 -1.335406 0.170885
 172.000000 2.730742 -1.342186 0.170506
 173.000000 2.772990 -1.248568 0.182424
 174.000000 2.701027 -1.331325 0.181027
 175.000000 2.715872 -1.311621 0.190532
 176.000000 2.736470 -1.323356 0.185471
 177.000000 2.779220 -1.281429 0.182218
 178.000000 2.760232 -1.346651 0.193064
 179.000000 2.779914 -1.395801 0.194063
 180.000000 2.732596 -1.319334 0.179788
 181.000000 2.743069 -1.403848 0.198317
 182.000000 2.725312 -1.246387 0.190786
 183.000000 2.737937 -1.397323 0.185684
 184.000000 2.724244 -1.298528 0.177945
 185.000000 2.728822 -1.268209 0.177560
 186.000000 2.696865 -1.249757 0.178647
 187.000000 2.717075 -1.272817 0.193575
 188.000000 2.701845 -1.236691 0.178668
 189.000000 2.734100 -1.376546 0.181438
 190.000000 2.696651 -1.204045 0.182794
 191.000000 2.722914 -1.399952 0.187989
 192.000000 2.714594 -1.323984 0.169694
 193.000000 2.731962 -1.388321 0.175794
 194.000000 2.703597 -1.291347 0.178076
 195.000000 2.696039 -1.417174 0.201224
 196.000000 2.733734 -1.431467 0.203273
 197.000000 2.723133 -1.466435 0.183201
 198.000000 2.780302 -1.328268 0.198588
 199.000000 2.719164 -1.267836 0.200465
 200.000000 2.752371 -1.411043 0.207482
 201.000000 2.791932 -1.440189 0.237048
 202.000000 2.725527 -1.407076 0.224197
 203.000000 2.760533 -1.406232 0.226435
 204.000000 2.743654 -1.207475 0.207707
 205.000000 2.746801 -1.380300 0.204822
 206.000000 2.737695 -1.320634 0.192131
 207.000000 2.765192 -1.341897 0.201351
 208.000000 2.720799 -1.478515 0.192476
 209.000000 2.714662 -1.415244 0.197694
 210.000000 2.751268 -1.391919 0.212740
 211.000000 2.763277 -1.409917 0.204638
 212.000000 2.753671 -1.454301 0.219665
 213.000000 2.789212 -1.367545 0.213592
 214.000000 2.764347 -1.331552 0.221365
 215.000000 2.772890 -1.363524 0.212847
 216.000000 2.774456 -1.250026 0.213987
 217.000000 2.776866 -1.389450 0.215723
 218.000000 2.789627 -1.483106 0.217284
 219.000000 2.728323 -1.365739 0.228436
 220.000000 2.790344 -1.370390 0.211613
 221.000000 2.757046 -1.396074 0.217659
 222.000000 2.760804 -1.417693 0.205521
 223.000000 2.768849 -1.419641 0.203989
 224.000000 2.724727 -1.326137 0.188656
 225.000000 2.738674 -1.441518 0.199517
 226.000000 2.735891 -1.370062 0.213568
 227.000000 2.779075 -1.438737 0.226095
 228.000000 2.731511 -1.514872 0.205454
 229.000000 2.780872 -1.428077 0.230751
 230.000000 2.789889 -1.382295 0.227094
 231.000000 2.782316 -1.437265 0.218048
 232.000000 2.785634 -1.425089 0.209869
 233.000000 2.785205 -1.383346 0.201706
 234.000000 2.761702 -1.430179 0.203518
 235.000000 2.787687 -1.471765 0.210949
 236.000000 2.777578 -1.457661 0.196838
 237.000000 2.774366 -1.305814 0.196970
 238.000000 2.753839 -1.495225 0.212736
 239.000000 2.735917 -1.428200 0.211883
 240.000000 2.753802 -1.424859 0.206024
 241.000000 2.759992 -1.421732 0.210809
 242.000000 2.759165 -1.418527 0.215847
 243.000000 2.777573 -1.410896 0.213216
 244.000000 2.767077 -1.489862 0.197725
 245.000000 2.755563 -1.496145 0.203060
 246.000000 2.707430 -1.413604 0.184972
 247.000000 2.737421 -1.461058 0.197835
 248.000000 2.761630 -1.381724 0.204396
 249.000000 2.764978 -1.337719 0.201391
 250.000000 2.715066 -1.352260 0.197193
 251.000000 2.759149 -1.399601 0.205832
 252.000000 2.748000 -1.402742 0.192124
 253.000000 2.760635 -1.393158 0.200225
 254.000000 2.761045 -1.405460 0.199920
 255.000000 2.755142 -1.372309 0.197631
 256.000000 2.740996 -1.406499 0.200580
 257.000000 2.763466 -1.359957 0.197669
 258.000000 2.683449 -1.235717 0.187138
 259.000000 2.776473 -1.319758 0.197731
 260.000000 2.759390 -1.381038 0.199471
 261.000000 2.742347 -1.241371 0.198004
 262.000000 2.743035 -1.378630 0.205836
 263.000000 2.758291 -1.364201 0.194167
 264.000000 2.781852 -1.289440 0.191013
 265.000000 2.758193 -1.278177 0.192555
 266.000000 2.763309 -1.276044 0.200795
 267.000000 2.797059 -1.325850 0.200165
 268.000000 2.777109 -1.395146 0.196468
 269.000000 2.805267 -1.276352 0.205088
 270.000000 2.738778 -1.295535 0.186000
 271.000000 2.751041 -1.308780 0.190878
 272.000000 2.748688 -1.315711 0.194871
 273.000000 2.772158 -1.383880 0.198386
 274.000000 2.770292 -1.337283 0.201074
 275.000000 2.740191 -1.400934 0.186522
 276.000000 2.772027 -1.357078 0.202426
 277.000000 2.781272 -1.349815 0.209724
 278.000000 2.720698 -1.406556 0.199291
 279.000000 2.744949 -1.349070 0.192052
 280.000000 2.713781 -1.314104 0.201224
 281.000000 2.733896 -1.316977 0.204935
 282.000000 2.756168 -1.264747 0.211429
 283.000000 2.754288 -1.232625 0.204453
 284.000000 2.762555 -1.318348 0.194278
 285.000000 2.757667 -1.318005 0.209757
 286.000000 2.751518 -1.318434 0.189160
 287.000000 2.773282 -1.343714 0.205501
 288.000000 2.761209 -1.340759 0.195516
 289.000000 2.740700 -1.373485 0.217184
 290.000000 2.760915 -1.413894 0.198952
 291.000000 2.752996 -1.405523 0.222427
 292.000000 2.769944 -1.444732 0.210522
 293.000000 2.776744 -1.368231 0.216782
 294.000000 2.782846 -1.445154 0.206785
 295.000000 2.763302 -1.369147 0.210543
 296.000000 2.745021 -1.402423 0.212789
 297.000000 2.771539 -1.362318 0.206769
 298.000000 2.729055 -1.365079 0.205790
 299.000000 2.759259 -1.386790 0.206386
 300.000000 2.742441 -1.504263 0.229682
 301.000000 2.749077 -1.382549 0.210743
 302.000000 2.767538 -1.461997 0.210225
 303.000000 2.781935 -1.314123 0.207200
 304.000000 2.761126 -1.476454 0.203182
 305.000000 2.756165 -1.434810 0.229109
 306.000000 2.750736 -1.383190 0.232489
 307.000000 2.758278 -1.401857 0.218040
 308.000000 2.748437 -1.396033 0.224832
 309.000000 2.757154 -1.405677 0.208904
 310.000000 2.734991 -1.410901 0.202428
 311.000000 2.771325 -1.389908 0.214863
 312.000000 2.750424 -1.467025 0.226874
 313.000000 2.750983 -1.494033 0.217084
 314.000000 2.733997 -1.497398 0.207247
 315.000000 2.742963 -1.480576 0.220355
 316.000000 2.760593 -1.453948 0.217187
 317.000000 2.735580 -1.385255 0.219582
 318.000000 2.726640 -1.480791 0.219179
 319.000000 2.779700 -1.520821 0.224000
 320.000000 2.738283 -1.432355 0.216422
 321.000000 2.753664 -1.481771 0.216408
 322.000000 2.738785 -1.442232 0.210769
 323.000000 2.717953 -1.404641 0.220705
 324.000000 2.763107 -1.465915 0.208865
 325.000000 2.754818 -1.382562 0.215100
 326.000000 2.746051 -1.376920 0.218827
 327.000000 2.754787 -1.418163 0.208192
 328.000000 2.751981 -1.423166 0.212639
 329.000000 2.793105 -1.557656 0.198672
 330.000000 2.778436 -1.363648 0.209683
 331.000000 2.775448 -1.394093 0.214868
 332.000000 2.746409 -1.336882 0.208914
 333.000000 2.758657 -1.408588 0.210504
 334.000000 2.731657 -1.434974 0.209053
 335.000000 2.699851 -1.382655 0.212102
 336.000000 2.708023 -1.441942 0.210422
 337.000000 2.728129 -1.452795 0.197264
 338.000000 2.753280 -1.501181 0.217999
 339.000000 2.708857 -1.396161 0.196053
 340.000000 2.753978 -1.444631 0.232825
 341.000000 2.778689 -1.449041 0.202397
 342.000000 2.747741 -1.458714 0.214351
 343.000000 2.760167 -1.428396 0.210677
 344.000000 2.781826 -1.385058 0.203052
 345.000000 2.763192 -1.403985 0.212102
 346.000000 2.786524 -1.472030 0.219819
 347.000000 2.801547 -1.367389 0.225739
 348.000000 2.781747 -1.459625 0.232851
 349.000000 2.774723 -1.355826 0.228170
 350.000000 2.773932 -1.496583 0.268280
 351.000000 2.788536 -1.420665 0.256907
 352.000000 2.784347 -1.468768 0.242232
 353.000000 2.763427 -1.429886 0.239726
 354.000000 2.806705 -1.419363 0.226962
 355.000000 2.800988 -1.462395 0.226248
 356.000000 2.771674 -1.378573 0.201673
 357.000000 2.800391 -1.262316 0.216860
 358.000000 2.805323 -1.470400 0.220384
 359.000000 2.778398 -1.428965 0.216058
 360.000000 2.784555 -1.450249 0.212870
 361.000000 2.805580 -1.463895 0.221340
 362.000000 2.727721 -1.450025 0.231715
 363.000000 2.738201 -1.456566 0.238651
 364.000000 2.740454 -1.445028 0.233531
 365.000000 2.764660 -1.414797 0.210591
 366.000000 2.764854 -1.436746 0.229805
 367.000000 2.794246 -1.418581 0.218068
 368.000000 2.748981 -1.455269 0.210909
 369.000000 2.796107 -1.436622 0.232152
 370.000000 2.762743 -1.412281 0.197770
 371.000000 2.742740 -1.449464 0.191416
 372.000000 2.801069 -1.487884 0.209165
 373.000000 2.749701 -1.491169 0.193157
 374.000000 2.782342 -1.395143 0.218998
 375.000000 2.776431 -1.503310 0.204243
 376.000000 2.776436 -1.446595 0.208174
 377.000000 2.786544 -1.393359 0.208916
 378.000000 2.783689 -1.494227 0.215756
 379.000000 2.694651 -1.460040 0.197230
 380.000000 2.775803 -1.324981 0.197690
 381.000000 2.811877 -1.360679 0.202497
 382.000000 2.754884 -1.464584 0.223044
 383.000000 2.785458 -1.416152 0.212072
 384.000000 2.783077 -1.456892 0.210155
 385.000000 2.764609 -1.402944 0.200499
 386.000000 2.742962 -1.280185 0.190604
 387.000000 2.731093 -1.437165 0.185036
 388.000000 2.754152 -1.294389 0.196373
 389.000000 2.712355 -1.363294 0.201550
 390.000000 2.745045 -1.472241 0.204079
 391.000000 2.777052 -1.415163 0.217220
 392.000000 2.766208 -1.306962 0.206419
 393.000000 2.778676 -1.395016 0.208114
 394.000000 2.762409 -1.402725 0.204433
 395.000000 2.800382 -1.419445 0.212313
 396.000000 2.783994 -1.441968 0.210959
 397.000000 2.795309 -1.416578 0.222107
 398.000000 2.794993 -1.435337 0.217636
 399.000000 2.749942 -1.387380 0.211759
 400.000000 2.725627 -1.391039 0.200548
 401.000000 2.756466 -1.438297 0.215670
 402.000000 2.817910 -1.493172 0.215089
 403.000000 2.754423 -1.307246 0.224734
 404.000000 2.768977 -1.387572 0.204157
 405.000000 2.810640 -1.379478 0.229171
 406.000000 2.772321 -1.357996 0.219683
 407.000000 2.750270 -1.372753 0.195479
 408.000000 2.773860 -1.391550 0.212393
 409.000000 2.754201 -1.408937 0.197761
 410.000000 2.746530 -1.370225 0.193272
 411.000000 2.780044 -1.417974 0.205847
 412.000000 2.755505 -1.472367 0.194206
 413.000000 2.712974 -1.385332 0.195009
 414.000000 2.739440 -1.475429 0.196931
 415.000000 2.726296 -1.446812 0.192481
 416.000000 2.752968 -1.431199 0.211267
 417.000000 2.769723 -1.362175 0.204604
 418.000000 2.753194 -1.512513 0.203865
 419.000000 2.757567 -1.448589 0.200754
 420.000000 2.764933 -1.460200 0.206836
 421.000000 2.767591 -1.373553 0.193601
 422.000000 2.740402 -1.439951 0.216153
 423.000000 2.791391 -1.437839 0.214262
 424.000000 2.753856 -1.328773 0.214463
 425.000000 2.762950 -1.406125 0.209800
 426.000000 2.773100 -1.422848 0.209565
 427.000000 2.805992 -1.436727 0.218896
 428.000000 2.797735 -1.393014 0.207777
 429.000000 2.763765 -1.515021 0.233281
 430.000000 2.715851 -1.407536 0.201475
 431.000000 2.744898 -1.419354 0.193068
 432.000000 2.751845 -1.344765 0.198859
 433.000000 2.773946 -1.419648 0.200137
 434.000000 2.760022 -1.385203 0.208422
 435.000000 2.751524 -1.407752 0.194874
 436.000000 2.782579 -1.438863 0.196943
 437.000000 2.782662 -1.450006 0.204261
 438.000000 2.721868 -1.439282 0.196844
 439.000000 2.745641 -1.290299 0.198451
 440.000000 2.748836 -1.340689 0.187808
 441.000000 2.737885 -1.335483 0.196911
 442.000000 2.741210 -1.388186 0.179886
 443.000000 2.737214 -1.347807 0.201862
 444.000000 2.732852 -1.337928 0.204699
 445.000000 2.772370 -1.329897 0.203607
 446.000000 2.761116 -1.413023 0.203985
 447.000000 2.772817 -1.442132 0.213180
 448.000000 2.743116 -1.398696 0.202714
 449.000000 2.725100 -1.363530 0.203232
 450.000000 2.763297 -1.381218 0.190346
 451.000000 2.745874 -1.408217 0.195335
 452.000000 2.723662 -1.313450 0.197439
 453.000000 2.766627 -1.304626 0.184708
 454.000000 2.756502 -1.446745 0.201202
 455.000000 2.734782 -1.430877 0.202889
 456.000000 2.727565 -1.330239 0.192379
 457.000000 2.768244 -1.412865 0.205208
 458.000000 2.756714 -1.393492 0.186194
 459.000000 2.751882 -1.415081 0.212944
 460.000000 2.741524 -1.462172 0.202743
 461.000000 2.746583 -1.349880 0.222164
 462.000000 2.806677 -1.460939 0.228331
 463.000000 2.761902 -1.599471 0.204609
 464.000000 2.731333 -1.466059 0.192870
 465.000000 2.753152 -1.343716 0.242418
 466.000000 2.722406 -1.476009 0.208116
 467.000000 2.744620 -1.459785 0.211140
 468.000000 2.736077 -1.504284 0.223427
 469.000000 2.791152 -1.489344 0.216933
 470.000000 2.694453 -1.414125 0.208965
 471.000000 2.759189 -1.306853 0.202188
 472.000000 2.769093 -1.358697 0.226733
 473.000000 2.771056 -1.332070 0.209989
 474.000000 2.803247 -1.378797 0.211406
 475.000000 2.769232 -1.304395 0.216492
 476.000000 2.808676 -1.358895 0.205497
 477.000000 2.814937 -1.426174 0.217604
 478.000000 2.824570 -1.539112 0.234210
 479.000000 2.750867 -1.428695 0.222641
 480.000000 2.771375 -1.491108 0.212403
 481.000000 2.763636 -1.409750 0.215074
 482.000000 2.757181 -1.389040 0.187921
 483.000000 2.753454 -1.397980 0.221703
 484.000000 2.777625 -1.344235 0.214354
 485.000000 2.729141 -1.263782 0.216538
 486.000000 2.788246 -1.253841 0.196722
 487.000000 2.790505 -1.383289 0.219681
 488.000000 2.792504 -1.340710 0.212057
 489.000000 2.749769 -1.389688 0.202478
 490.000000 2.774719 -1.370244 0.214988
 491.000000 2.717698 -1.388574 0.199886
 492.000000 2.754804 -1.397155 0.216489
 493.000000 2.727754 -1.359269 0.208266
 494.000000 2.780693 -1.376569 0.215156
 495.000000 2.763668 -1.384530 0.203473
 496.000000 2.772899 -1.429296 0.211563
 497.000000 2.768032 -1.369478 0.206803
 498.000000 2.791162 -1.344610 0.210668
 499.000000 2.747879 -1.335359 0.200355
 500.000000 2.761877 -1.364041 0.210039
 501.000000 2.751432 -1.317019 0.211498
 502.000000 2.773016 -1.304757 0.200530
 503.000000 2.751719 -1.237142 0.207762
 504.000000 2.729976 -1.455916 0.193752
 505.000000 2.798406 -1.394775 0.210480
 506.000000 2.817606 -1.383894 0.218210
 507.000000 2.794605 -1.496580 0.215068
 508.000000 2.774611 -1.309987 0.196593
 509.000000 2.754193 -1.317362 0.211198
 510.000000 2.778455 -1.309433 0.229132
 511.000000 2.749844 -1.348133 0.190981
 512.000000 2.798696 -1.376539 0.224588
 513.000000 2.774504 -1.272610 0.195009
 514.000000 2.763140 -1.275148 0.222325
 515.000000 2.766278 -1.444873 0.203781
 516.000000 2.769402 -1.253086 0.203053
 517.000000 2.776219 -1.257633 0.206575
 518.000000 2.743663 -1.294881 0.215114
 519.000000 2.759013 -1.300413 0.215864
 520.000000 2.754168 -1.315387 0.204240
 521.000000 2.784904 -1.350568 0.199917
 522.000000 2.773222 -1.383284 0.205899
 523.000000 2.722977 -1.461038 0.195674
 524.000000 2.770957 -1.263499 0.216492
 525.000000 2.748005 -1.432930 0.192749
 526.000000 2.763127 -1.355738 0.192463
 527.000000 2.720585 -1.485054 0.202308
 528.000000 2.754229 -1.340724 0.202265
 529.000000 2.744389 -1.452101 0.200369
 530.000000 2.745413 -1.435142 0.200247
 531.000000 2.762804 -1.361333 0.218757
 532.000000 2.812394 -1.374326 0.208488
 533.000000 2.798149 -1.448866 0.200794
 534.000000 2.750692 -1.440739 0.190437
 535.000000 2.773372 -1.465467 0.211370
 536.000000 2.779322 -1.421420 0.201447
 537.000000 2.762064 -1.463430 0.224962
 538.000000 2.798329 -1.522729 0.215660
 539.000000 2.777618 -1.408726 0.202514
 540.000000 2.788285 -1.448380 0.222397
 541.000000 2.786615 -1.364900 0.215062
 542.000000 2.771686 -1.368973 0.230188
 543.000000 2.812796 -1.424262 0.221492
 544.000000 2.817233 -1.391923 0.219749
 545.000000 2.769356 -1.458317 0.207643
 546.000000 2.761522 -1.369483 0.226547
 547.000000 2.793446 -1.391470 0.197302
 548.000000 2.816486 -1.408904 0.217070
 549.000000 2.754052 -1.471943 0.208191
 550.000000 2.825255 -1.406484 0.219215
 551.000000 2.777653 -1.417656 0.198127
 552.000000 2.774524 -1.409044 0.212226
 553.000000 2.783437 -1.527398 0.218640
 554.000000 2.800836 -1.351346 0.235059
 555.000000 2.803960 -1.401798 0.205538
 556.000000 2.748401 -1.464382 0.233635
 557.000000 2.847751 -1.467874 0.232018
 558.000000 2.750216 -1.421822 0.225869
 559.000000 2.799488 -1.449000 0.216514
 560.000000 2.766956 -1.391370 0.213237
 561.000000 2.780744 -1.470474 0.232913
 562.000000 2.815617 -1.377955 0.215087
 563.000000 2.789280 -1.567391 0.235522
 564.000000 2.774618 -1.529853 0.234681
 565.000000 2.777532 -1.515324 0.246275
 566.000000 2.813621 -1.505854 0.257285
 567.000000 2.804639 -1.362130 0.257975
 568.000000 2.814224 -1.366003 0.237675
 569.000000 2.809948 -1.536025 0.249624
 570.000000 2.844585 -1.460405 0.247120
 571.000000 2.805461 -1.327463 0.236387
 572.000000 2.790044 -1.528806 0.250607
 573.000000 2.758481 -1.524129 0.227536
 574.000000 2.800786 -1.453742 0.229101
 575.000000 2.794146 -1.500548 0.226003
 576.000000 2.809764 -1.493960 0.251132
 577.000000 2.788350 -1.404492 0.218917
 578.000000 2.769183 -1.394217 0.228600
 579.000000 2.767479 -1.364710 0.217957
 580.000000 2.759148 -1.524779 0.229465
 581.000000 2.765824 -1.448849 0.228825
 582.000000 2.758108 -1.579772 0.234707
 583.000000 2.799832 -1.489734 0.222798
 584.000000 2.758768 -1.513606 0.234007
 585.000000 2.846549 -1.544843 0.242849
 586.000000 2.775067 -1.412145 0.211826
 587.000000 2.772909 -1.498596 0.224893
 588.000000 2.787509 -1.412744 0.209003
 589.000000 2.742397 -1.409019 0.200365
 590.000000 2.804645 -1.519326 0.231221
 591.000000 2.800671 -1.456266 0.222492
 592.000000 2.793374 -1.347819 0.224811
 593.000000 2.783903 -1.459955 0.260810
 594.000000 2.756590 -1.459570 0.235656
 595.000000 2.811066 -1.422655 0.258535
 596.000000 2.765540 -1.475255 0.248931
 597.000000 2.778681 -1.466947 0.249883
 598.000000 2.805174 -1.461775 0.239127
 599.000000 2.795259 -1.495139 0.206706
 600.000000 2.782132 -1.435447 0.234980
 601.000000 2.825957 -1.460050 0.236005
 602.000000 2.792493 -1.465326 0.226404
 603.000000 2.767154 -1.392746 0.246362
 604.000000 2.794358 -1.430686 0.235536
 605.000000 2.792424 -1.547518 0.231879
 606.000000 2.756006 -1.501341 0.239308
 607.000000 2.806885 -1.472026 0.219996
 608.000000 2.794310 -1.508279 0.219428
 609.000000 2.779466 -1.462141 0.235001
 610.000000 2.805297 -1.445004 0.245607
 611.000000 2.805509 -1.571460 0.235882
 612.000000 2.776276 -1.478729 0.218102
 613.000000 2.774425 -1.545352 0.248071
 614.000000 2.799202 -1.524595 0.243275
 615.000000 2.782562 -1.547239 0.220615
 616.000000 2.809703 -1.577619 0.231878
 617.000000 2.780723 -1.461228 0.240043
 618.000000 2.724379 -1.565094 0.231325
 619.000000 2.754745 -1.493153 0.230863
 620.000000 2.772370 -1.604444 0.230211
 621.000000 2.778681 -1.552612 0.230051
 622.000000 2.802606 -1.505513 0.233846
 623.000000 2.791874 -1.650838 0.246280
 624.000000 2.775540 -1.551722 0.256581
 625.000000 2.751033 -1.464683 0.229755
 626.000000 2.758426 -1.541417 0.248816
 627.000000 2.814377 -1.513723 0.231947
 628.000000 2.774905 -1.447077 0.244799
 629.000000 2.767089 -1.480773 0.249665
 630.000000 2.764023 -1.586028 0.258345
 631.000000 2.761596 -1.528505 0.257282
 632.000000 2.733129 -1.553061 0.226925
 633.000000 2.801513 -1.347330 0.215613
 634.000000 2.825548 -1.519181 0.238859
 635.000000 2.810996 -1.594327 0.254884
 636.000000 2.818615 -1.555109 0.230139
 637.000000 2.791042 -1.510528 0.230915
 638.000000 2.770636 -1.457599 0.220138
 639.000000 2.794805 -1.560963 0.249419
 640.000000 2.779151 -1.564520 0.229149
 641.000000 2.789071 -1.503601 0.236595
 642.000000 2.848016 -1.461609 0.217559
 643.000000 2.815365 -1.596369 0.224584
 644.000000 2.795440 -1.496905 0.218629
 645.000000 2.773584 -1.554373 0.235146
 646.000000 2.812778 -1.504647 0.225905
 647.000000 2.780041 -1.440842 0.237305
 648.000000 2.785197 -1.458548 0.209718
 649.000000 2.719430 -1.550885 0.223427
 650.000000 2.759660 -1.520861 0.225425
 651.000000 2.764176 -1.553839 0.226727
 652.000000 2.765060 -1.509229 0.253728
 653.000000 2.759817 -1.589770 0.240722
 654.000000 2.759472 -1.614047 0.237413
 655.000000 2.794682 -1.614622 0.229128
 656.000000 2.812051 -1.542079 0.234242
 657.000000 2.774297 -1.553518 0.249113
 658.000000 2.799833 -1.520041 0.230374
 659.000000 2.795841 -1.597716 0.221295
 660.000000 2.763531 -1.548716 0.222709
 661.000000 2.809602 -1.497046 0.257309
 662.000000 2.777208 -1.567193 0.225926
 663.000000 2.784897 -1.506076 0.254402
 664.000000 2.786447 -1.521671 0.231208
 665.000000 2.817763 -1.537491 0.236792
 666.000000 2.786094 -1.478453 0.214928
 667.000000 2.793812 -1.523577 0.235795
 668.000000 2.774050 -1.487109 0.208386
 669.000000 2.817283 -1.543752 0.259390
 670.000000 2.787194 -1.505541 0.242534
 671.000000 2.783596 -1.526607 0.212651
 672.000000 2.814860 -1.558572 0.235167
 673.000000 2.773701 -1.407904 0.231694
 674.000000 2.843593 -1.463677 0.238583
 675.000000 2.833211 -1.498867 0.229454
 676.000000 2.793755 -1.438215 0.210475
 677.000000 2.786641 -1.497387 0.215815
 678.000000 2.773751 -1.623470 0.225543
 679.000000 2.823721 -1.619744 0.206556
 680.000000 2.789506 -1.513316 0.225181
 681.000000 2.792412 -1.480814 0.210459
 682.000000 2.799437 -1.576700 0.212087
 683.000000 2.805510 -1.504547 0.221029
 684.000000 2.839110 -1.577920 0.226914
 685.000000 2.823617 -1.443323 0.244468
 686.000000 2.817213 -1.561793 0.236920
 687.000000 2.767466 -1.574307 0.235130
 688.000000 2.776440 -1.541679 0.219192
 689.000000 2.805610 -1.567154 0.222671
 690.000000 2.774475 -1.549404 0.205554
 691.000000 2.782362 -1.702142 0.242897
 692.000000 2.762769 -1.502425 0.208397
 693.000000 2.817603 -1.575317 0.211401
 694.000000 2.780355 -1.656414 0.218398
 695.000000 2.780607 -1.613682 0.220151
 696.000000 2.774945 -1.614736 0.237048
 697.000000 2.813161 -1.605853 0.248538
 698.000000 2.764566 -1.586621 0.222153
 699.000000 2.756914 -1.484908 0.212079
 700.000000 2.802416 -1.563049 0.208166
 701.000000 2.813139 -1.632393 0.211318
 702.000000 2.786923 -1.475246 0.231471
 703.000000 2.784723 -1.669620 0.229742
 704.000000 2.820748 -1.632472 0.221840
 705.000000 2.811263 -1.552878 0.209961
 706.000000 2.798077 -1.679515 0.235473
 707.000000 2.803123 -1.532885 0.215995
 708.000000 2.807887 -1.673781 0.237849
 709.000000 2.786350 -1.599313 0.219919
 710.000000 2.764627 -1.491844 0.206479
 711.000000 2.800025 -1.618183 0.236692
 712.000000 2.776328 -1.545306 0.244711
 713.000000 2.814746 -1.571055 0.234941
 714.000000 2.770441 -1.584140 0.210513
 715.000000 2.762312 -1.586355 0.211393
 716.000000 2.790578 -1.558194 0.230037
 717.000000 2.783307 -1.516674 0.225321
 718.000000 2.760717 -1.585882 0.221694
 719.000000 2.832483 -1.682832 0.230140
 720.000000 2.789283 -1.627727 0.225943
 721.000000 2.785719 -1.533234 0.203591
 722.000000 2.772980 -1.545971 0.200295
 723.000000 2.766517 -1.574834 0.218110
 724.000000 2.817911 -1.576147 0.251892
 725.000000 2.818162 -1.554435 0.253234
 726.000000 2.822737 -1.511485 0.239481
 727.000000 2.835318 -1.514749 0.236561
 728.000000 2.768345 -1.620831 0.215658
 729.000000 2.757536 -1.605819 0.223088
 730.000000 2.796977 -1.556865 0.213306
 731.000000 2.801785 -1.450713 0.221603
 732.000000 2.783183 -1.548627 0.213944
 733.000000 2.755671 -1.549251 0.224617
 734.000000 2.800755 -1.529868 0.220421
 735.000000 2.791430 -1.482206 0.214693
 736.000000 2.775392 -1.516981 0.201947
 737.000000 2.794834 -1.462153 0.203314
 738.000000 2.790722 -1.549399 0.215698
 739.000000 2.791821 -1.543006 0.220570
 740.000000 2.802656 -1.576950 0.219736
 741.000000 2.767665 -1.523276 0.216673
 742.000000 2.798973 -1.513444 0.213442
 743.000000 2.771442 -1.548757 0.225093
 744.000000 2.779939 -1.477968 0.229309
 745.000000 2.785093 -1.572952 0.223955
 746.000000 2.831816 -1.425729 0.231707
 747.000000 2.804949 -1.548972 0.232350
 748.000000 2.779418 -1.525360 0.223453
 749.000000 2.769239 -1.437269 0.223305
 750.000000 2.782389 -1.543797 0.238726
 751.000000 2.757334 -1.485521 0.222472
 752.000000 2.794113 -1.574835 0.226450
 753.000000 2.787466 -1.421496 0.230715
 754.000000 2.815456 -1.488513 0.234701
 755.000000 2.776199 -1.478700 0.241989
 756.000000 2.793558 -1.386942 0.264452
 757.000000 2.769680 -1.459027 0.232951
 758.000000 2.765929 -1.429848 0.237449
 759.000000 2.772092 -1.534749 0.219689
 760.000000 2.769502 -1.430465 0.204030
 761.000000 2.758975 -1.561713 0.204144
 762.000000 2.794938 -1.505095 0.210355
 763.000000 2.752183 -1.494450 0.203690
 764.000000 2.760552 -1.494528 0.211155
 765.000000 2.783410 -1.488553 0.212264
 766.000000 2.789399 -1.379369 0.221144
 767.000000 2.792910 -1.367915 0.193536
 768.000000 2.759019 -1.388742 0.197194
 769.000000 2.801449 -1.406176 0.216015
 770.000000 2.803090 -1.547436 0.230513
 771.000000 2.850458 -1.415051 0.211288
 772.000000 2.813415 -1.441752 0.229178
 773.000000 2.788927 -1.589203 0.245239
 774.000000 2.766987 -1.440121 0.240136
 775.000000 2.738649 -1.455953 0.236993
 776.000000 2.765241 -1.448524 0.220323
 777.000000 2.745974 -1.462890 0.229010
 778.000000 2.784060 -1.405982 0.209676
 779.000000 2.767443 -1.512524 0.239172
 780.000000 2.782234 -1.589243 0.226616
 781.000000 2.793632 -1.356515 0.218752
 782.000000 2.739754 -1.547684 0.210113
 783.000000 2.767153 -1.426260 0.202951
 784.000000 2.750668 -1.465561 0.206651
 785.000000 2.797619 -1.569143 0.222061
 786.000000 2.770140 -1.473866 0.222735
 787.000000 2.767107 -1.545067 0.214364
 788.000000 2.772570 -1.458357 0.210597
 789.000000 2.760438 -1.549077 0.211540
 790.000000 2.806082 -1.554444 0.217050
 791.000000 2.803931 -1.486088 0.239794
 792.000000 2.787081 -1.603321 0.247676
 793.000000 2.799912 -1.454123 0.223924
 794.000000 2.803499 -1.574009 0.223015
 795.000000 2.796694 -1.591556 0.230635
 796.000000 2.782299 -1.559550 0.237693
 797.000000 2.795712 -1.547587 0.219940
 798.000000 2.766472 -1.567111 0.228253
 799.000000 2.778101 -1.511937 0.214577
 800.000000 2.784783 -1.438701 0.238185
 801.000000 2.737094 -1.467791 0.216241
 802.000000 2.786953 -1.514088 0.206461
 803.000000 2.753055 -1.495196 0.218650
 804.000000 2.745137 -1.559834 0.206331
 805.000000 2.770057 -1.548584 0.214712
 806.000000 2.802601 -1.460187 0.220572
 807.000000 2.753826 -1.498318 0.207082
 808.000000 2.729120 -1.517703 0.226092
 809.000000 2.767193 -1.527311 0.209001
 810.000000 2.764412 -1.594971 0.212616
 811.000000 2.807949 -1.633744 0.217526
 812.000000 2.767497 -1.581461 0.235607
 813.000000 2.781748 -1.537345 0.223569
 814.000000 2.766568 -1.591933 0.258257
 815.000000 2.822597 -1.575511 0.236366
 816.000000 2.795307 -1.458163 0.222700
 817.000000 2.768345 -1.441068 0.216024
 818.000000 2.757312 -1.557939 0.225174
 819.000000 2.774973 -1.512938 0.217069
 820.000000 2.761686 -1.450749 0.208721
 821.000000 2.737577 -1.570101 0.202817
 822.000000 2.760590 -1.536667 0.205881
 823.000000 2.823971 -1.577553 0.217627
 824.000000 2.823560 -1.522069 0.223725
 825.000000 2.758152 -1.594208 0.217209
 826.000000 2.764035 -1.525557 0.204988
 827.000000 2.799964 -1.548319 0.213231
 828.000000 2.732782 -1.508893 0.202392
 829.000000 2.777688 -1.578889 0.238789
 830.000000 2.786009 -1.570136 0.210291
 831.000000 2.776882 -1.574767 0.220909
 832.000000 2.774889 -1.491038 0.205034
 833.000000 2.777181 -1.513695 0.203072
 834.000000 2.805461 -1.451456 0.247579
 835.000000 2.834937 -1.468647 0.239934
 836.000000 2.747163 -1.478277 0.217771
 837.000000 2.727885 -1.444621 0.189714
 838.000000 2.784870 -1.533292 0.211274
 839.000000 2.795942 -1.479354 0.209063
 840.000000 2.744042 -1.590202 0.235946
 841.000000 2.758987 -1.508890 0.198167
 842.000000 2.756459 -1.485560 0.207445
 843.000000 2.772573 -1.546150 0.204172
 844.000000 2.786475 -1.522566 0.233288
 845.000000 2.803558 -1.520192 0.243947
 846.000000 2.791937 -1.563353 0.221240
 847.000000 2.798994 -1.431535 0.209153
 848.000000 2.806865 -1.543565 0.236051
 849.000000 2.799397 -1.583213 0.233130
 850.000000 2.830056 -1.506030 0.213294
 851.000000 2.809193 -1.442064 0.219673
 852.000000 2.781463 -1.489341 0.218070
 853.000000 2.758434 -1.377398 0.198805
 854.000000 2.822075 -1.529840 0.236920
 855.000000 2.824639 -1.549726 0.266224
 856.000000 2.820438 -1.564543 0.215329
 857.000000 2.764225 -1.611090 0.203288
 858.000000 2.750044 -1.487843 0.223132
 859.000000 2.773019 -1.481150 0.207159
 860.000000 2.810170 -1.441311 0.225205
 861.000000 2.782737 -1.518495 0.218608
 862.000000 2.792211 -1.478191 0.217053
 863.000000 2.781681 -1.379488 0.231886
 864.000000 2.765987 -1.539937 0.240131
 865.000000 2.788535 -1.446645 0.203297
 866.000000 2.725834 -1.478362 0.202989
 867.000000 2.793791 -1.446784 0.238015
 868.000000 2.833560 -1.416390 0.221627
 869.000000 2.847391 -1.365690 0.237867
 870.000000 2.732630 -1.469884 0.216004
 871.000000 2.767638 -1.442207 0.213435
 872.000000 2.779756 -1.320086 0.204546
 873.000000 2.752812 -1.401435 0.213057
 874.000000 2.763099 -1.322965 0.223021
 875.000000 2.777367 -1.395500 0.252980
 876.000000 2.814689 -1.535722 0.222610
 877.000000 2.737018 -1.446220 0.210898
 878.000000 2.740263 -1.407199 0.206321
 879.000000 2.774188 -1.454381 0.236901
 880.000000 2.743935 -1.494566 0.237950
 881.000000 2.756798 -1.514946 0.208945
 882.000000 2.720756 -1.397448 0.219963
 883.000000 2.779879 -1.554049 0.231796
 884.000000 2.786694 -1.423596 0.228785
 885.000000 2.765104 -1.390352 0.203802
 886.000000 2.805087 -1.474604 0.202558
 887.000000 2.759605 -1.381400 0.209887
 888.000000 2.795481 -1.511870 0.215626
 889.000000 2.768860 -1.522598 0.214630
 890.000000 2.768307 -1.455063 0.222875
 891.000000 2.757003 -1.481250 0.233408
 892.000000 2.807495 -1.495089 0.236217
 893.000000 2.769031 -1.536716 0.247389
 894.000000 2.782087 -1.564961 0.239293
 895.000000 2.759333 -1.524460 0.221788
 896.000000 2.787762 -1.525602 0.215964
 897.000000 2.813190 -1.480477 0.211056
 898.000000 2.756608 -1.491217 0.222048
 899.000000 2.822222 -1.523975 0.212757
 900.000000 2.799496 -1.641999 0.208190
 901.000000 2.732686 -1.530089 0.219245
 902.000000 2.762374 -1.512906 0.215877
 903.000000 2.741032 -1.517945 0.210408
 904.000000 2.837371 -1.483566 0.236340
 905.000000 2.779025 -1.450159 0.227894
 906.000000 2.742090 -1.391405 0.202524
 907.000000 2.786377 -1.423930 0.215827
 908.000000 2.811292 -1.565445 0.239187
 909.000000 2.777647 -1.485253 0.195488
 910.000000 2.735638 -1.409403 0.201966
 911.000000 2.746522 -1.441303 0.218607
 912.000000 2.810701 -1.456893 0.219500
 913.000000 2.754510 -1.487532 0.219369
 914.000000 2.784040 -1.492145 0.221138
 915.000000 2.764979 -1.459539 0.210554
 916.000000 2.784839 -1.403156 0.200180
 917.000000 2.759986 -1.472397 0.199216
 918.000000 2.753303 -1.324796 0.185661
 919.000000 2.812469 -1.499343 0.226942
 920.000000 2.792983 -1.478202 0.221003
 921.000000 2.783897 -1.480488 0.216294
 922.000000 2.778065 -1.479329 0.211376
 923.000000 2.778136 -1.414990 0.221377
 924.000000 2.728338 -1.484866 0.190981
 925.000000 2.763780 -1.461664 0.202099
 926.000000 2.786398 -1.479278 0.234912
 927.000000 2.751795 -1.491228 0.205339
 928.000000 2.763010 -1.472107 0.209689
 929.000000 2.787461 -1.472173 0.209211
 930.000000 2.770152 -1.407312 0.211852
 931.000000 2.756138 -1.477955 0.229413
 932.000000 2.837764 -1.421587 0.239904
 933.000000 2.816476 -1.495916 0.254971
 934.000000 2.765481 -1.488875 0.211209
 935.000000 2.756998 -1.459670 0.208694
 936.000000 2.753895 -1.540599 0.210309
 937.000000 2.748084 -1.381535 0.201564
 938.000000 2.802531 -1.393911 0.198881
 939.000000 2.770545 -1.494581 0.215948
 940.000000 2.815802 -1.444458 0.220975
 941.000000 2.756789 -1.452214 0.193811
 942.000000 2.826002 -1.521360 0.208351
 943.000000 2.774765 -1.478314 0.183044
 944.000000 2.781008 -1.394063 0.201607
 945.000000 2.784503 -1.474897 0.210329
 946.000000 2.834476 -1.439549 0.211784
 947.000000 2.815673 -1.336912 0.202745
 948.000000 2.779239 -1.439805 0.210179
 949.000000 2.781664 -1.459718 0.202187
 950.000000 2.842513 -1.558529 0.211105
 951.000000 2.811736 -1.515925 0.215219
 952.000000 2.807021 -1.504762 0.202353
 953.000000 2.784249 -1.571806 0.202861
 954.000000 2.784151 -1.384762 0.202535
 955.000000 2.774556 -1.479608 0.214913
 956.000000 2.800027 -1.469238 0.209651
 957.000000 2.775245 -1.630122 0.208784
 958.000000 2.796890 -1.368493 0.200004
 959.000000 2.767587 -1.497859 0.177055
 960.000000 2.815130 -1.441783 0.208768
 961.000000 2.767924 -1.510967 0.191221
 962.000000 2.802958 -1.476676 0.248377
 963.000000 2.753283 -1.440029 0.212599
 964.000000 2.757968 -1.476948 0.199265
 965.000000 2.800999 -1.425330 0.200244
 966.000000 2.809578 -1.533546 0.240998
 967.000000 2.746033 -1.454131 0.234939
 968.000000 2.800559 -1.515239 0.224436
 969.000000 2.828696 -1.559352 0.250097
 970.000000 2.786776 -1.559850 0.226177
 971.000000 2.808933 -1.407036 0.232423
 972.000000 2.796248 -1.430567 0.225841
 973.000000 2.816330 -1.405356 0.227343
 974.000000 2.801612 -1.554387 0.209458
 975.000000 2.779532 -1.512396 0.202666
 976.000000 2.784227 -1.608791 0.221543
 977.000000 2.768609 -1.535444 0.237456
 978.000000 2.781656 -1.621230 0.223482
 979.000000 2.761200 -1.623947 0.244638
 980.000000 2.824700 -1.615516 0.212651
 981.000000 2.807132 -1.549050 0.208191
 982.000000 2.759601 -1.579830 0.204989
 983.000000 2.791112 -1.522406 0.214579
 984.000000 2.810045 -1.571437 0.210621
 985.000000 2.739192 -1.614536 0.210682
 986.000000 2.792246 -1.508911 0.211723
 987.000000 2.792432 -1.484688 0.218403
 988.000000 2.802482 -1.561471 0.253189
 989.000000 2.753460 -1.490987 0.206506
 990.000000 2.758284 -1.607137 0.232763
 991.000000 2.782842 -1.607849 0.243865
 992.000000 2.801158 -1.575495 0.254807
 993.000000 2.766949 -1.540849 0.211462
 994.000000 2.793100 -1.553022 0.249105
 995.000000 2.753484 -1.539414 0.253455
 996.000000 2.788343 -1.481178 0.236860
 997.000000 2.789521 -1.539239 0.257122
 998.000000 2.813859 -1.556217 0.247216
 999.000000 2.829194 -1.440141 0.224497
 1000.000000 2.795548 -1.526771 0.211324
 1001.000000 2.792791 -1.546705 0.227300
 1002.000000 2.776113 -1.446723 0.222708
 1003.000000 2.793184 -1.519199 0.275108
 1004.000000 2.786607 -1.508568 0.254983
 1005.000000 2.805425 -1.537947 0.234997
 1006.000000 2.780445 -1.575151 0.246616
 1007.000000 2.802316 -1.506499 0.257589
 1008.000000 2.754071 -1.648105 0.253953
 1009.000000 2.808625 -1.475934 0.232253
 1010.000000 2.792027 -1.532660 0.231589
 1011.000000 2.793435 -1.473682 0.225225
 1012.000000 2.820958 -1.584120 0.238225
 1013.000000 2.829247 -1.498828 0.235787
 1014.000000 2.777037 -1.474662 0.237698
 1015.000000 2.758083 -1.489859 0.211815
 1016.000000 2.855225 -1.503989 0.242838
 1017.000000 2.785259 -1.564253 0.214149
 1018.000000 2.799986 -1.604048 0.228615
 1019.000000 2.815381 -1.544049 0.258444
 1020.000000 2.776580 -1.550437 0.225874
 1021.000000 2.766155 -1.627411 0.256491
 1022.000000 2.838026 -1.650439 0.247391
 1023.000000 2.793220 -1.593232 0.263106
 1024.000000 2.802035 -1.658136 0.252715
 1025.000000 2.802220 -1.555763 0.275705
 1026.000000 2.809130 -1.591573 0.261676
 1027.000000 2.819585 -1.568332 0.246143
 1028.000000 2.819263 -1.557863 0.252093
 1029.000000 2.821367 -1.726295 0.246663
 1030.000000 2.802764 -1.662003 0.224500
 1031.000000 2.784628 -1.618263 0.225871
 1032.000000 2.847554 -1.602957 0.256363
 1033.000000 2.773726 -1.443481 0.222624
 1034.000000 2.815332 -1.580629 0.211617
 1035.000000 2.765180 -1.503312 0.221135
 1036.000000 2.810607 -1.580969 0.226877
 1037.000000 2.794505 -1.485887 0.234929
 1038.000000 2.806611 -1.481501 0.227923
 1039.000000 2.818036 -1.504974 0.203028
 1040.000000 2.807379 -1.471102 0.205787
 1041.000000 2.772138 -1.516251 0.213798
 1042.000000 2.795603 -1.487674 0.235294
 1043.000000 2.780379 -1.549047 0.197197
 1044.000000 2.808601 -1.618250 0.222355
 1045.000000 2.756335 -1.647016 0.201377
 1046.000000 2.819265 -1.607878 0.230742
 1047.000000 2.789089 -1.638875 0.226784
 1048.000000 2.792775 -1.590406 0.219945
 1049.000000 2.780532 -1.583632 0.195948
 1050.000000 2.807691 -1.561795 0.221664
 1051.000000 2.830785 -1.535663 0.203262
 1052.000000 2.786715 -1.579950 0.214596
 1053.000000 2.822312 -1.527543 0.225132
 1054.000000 2.817610 -1.525498 0.223373
 1055.000000 2.801005 -1.489736 0.231780
 1056.000000 2.795037 -1.475842 0.203234
 1057.000000 2.835453 -1.575837 0.232680
 1058.000000 2.800894 -1.686512 0.232995
 1059.000000 2.780011 -1.612047 0.215954
 1060.000000 2.831747 -1.570439 0.234111
 1061.000000 2.751115 -1.569477 0.221821
 1062.000000 2.771075 -1.630476 0.208232
 1063.000000 2.804121 -1.570087 0.228010
 1064.000000 2.758477 -1.516732 0.206105
 1065.000000 2.801197 -1.622360 0.234253
 1066.000000 2.775557 -1.410287 0.224883
 1067.000000 2.788060 -1.669993 0.230982
 1068.000000 2.766115 -1.486797 0.199367
 1069.000000 2.749925 -1.559623 0.211017
 1070.000000 2.845184 -1.601544 0.240478
 1071.000000 2.782798 -1.476749 0.220652
 1072.000000 2.785675 -1.577812 0.235432
 1073.000000 2.821931 -1.580664 0.219332
 1074.000000 2.805759 -1.571637 0.250263
 1075.000000 2.796480 -1.634830 0.247261
 1076.000000 2.820898 -1.616141 0.240516
 1077.000000 2.780290 -1.584171 0.240597
 1078.000000 2.814629 -1.617105 0.236474
 1079.000000 2.785327 -1.542128 0.230233
 1080.000000 2.834672 -1.649174 0.236859
 1081.000000 2.838971 -1.593598 0.257085
 1082.000000 2.768132 -1.585412 0.248114
 1083.000000 2.799945 -1.601695 0.243194
 1084.000000 2.833176 -1.580611 0.222484
 1085.000000 2.819947 -1.570624 0.237309
 1086.000000 2.810682 -1.558974 0.240512
 1087.000000 2.798592 -1.507715 0.216654
 1088.000000 2.812513 -1.490940 0.233160
 1089.000000 2.813998 -1.546219 0.232974
 1090.000000 2.792653 -1.565596 0.189240
 1091.000000 2.836700 -1.544881 0.224725
 1092.000000 2.818376 -1.587053 0.219553
 1093.000000 2.824603 -1.610416 0.231553
 1094.000000 2.759972 -1.539182 0.222409
 1095.000000 2.803319 -1.545499 0.211990
 1096.000000 2.794099 -1.618023 0.243694
 1097.000000 2.789478 -1.584996 0.226173
 1098.000000 2.754731 -1.476785 0.220698
 1099.000000 2.795387 -1.409434 0.237496
 1100.000000 2.747401 -1.526732 0.211649
 1101.000000 2.786461 -1.562596 0.241086
 1102.000000 2.782616 -1.495665 0.246797
 1103.000000 2.771620 -1.558630 0.250797
 1104.000000 2.812221 -1.385493 0.213161
 1105.000000 2.765568 -1.538544 0.246419
 1106.000000 2.845183 -1.422817 0.275766
 1107.000000 2.819517 -1.569649 0.262818
 1108.000000 2.784817 -1.523291 0.277579
 1109.000000 2.831064 -1.584891 0.247073
 1110.000000 2.817972 -1.552130 0.241537
 1111.000000 2.821480 -1.554655 0.217308
 1112.000000 2.808607 -1.440493 0.229267
 1113.000000 2.775776 -1.520203 0.230279
 1114.000000 2.798519 -1.554119 0.234069
 1115.000000 2.804035 -1.605828 0.233481
 1116.000000 2.786686 -1.508945 0.222323
 1117.000000 2.791743 -1.521035 0.223050
 1118.000000 2.765337 -1.541172 0.214559
 1119.000000 2.794267 -1.625060 0.240041
 1120.000000 2.737779 -1.625201 0.216061
 1121.000000 2.805983 -1.560397 0.237606
 1122.000000 2.778464 -1.548988 0.224181
 1123.000000 2.789155 -1.482269 0.240021
 1124.000000 2.802548 -1.577594 0.243129
 1125.000000 2.714821 -1.667140 0.209609
 1126.000000 2.780707 -1.568427 0.209835
 1127.000000 2.800123 -1.651041 0.211422
 1128.000000 2.804297 -1.468365 0.212469
 1129.000000 2.808931 -1.643018 0.220748
 1130.000000 2.793367 -1.581488 0.227514
 1131.000000 2.835428 -1.532539 0.217011
 1132.000000 2.750096 -1.675037 0.215432
 1133.000000 2.746735 -1.629233 0.201033
 1134.000000 2.777546 -1.516042 0.221162
 1135.000000 2.763382 -1.540637 0.189478
 1136.000000 2.823918 -1.603743 0.258812
 1137.000000 2.765521 -1.565632 0.214577
 1138.000000 2.837748 -1.603281 0.225230
 1139.000000 2.778072 -1.581200 0.206797
 1140.000000 2.775068 -1.561560 0.209010
 1141.000000 2.790423 -1.539800 0.209843
 1142.000000 2.820051 -1.630298 0.210350
 1143.000000 2.794697 -1.569060 0.224890
 1144.000000 2.791600 -1.681542 0.231930
 1145.000000 2.797492 -1.623778 0.228430
 1146.000000 2.808965 -1.637961 0.233373
 1147.000000 2.783674 -1.603998 0.215956
 1148.000000 2.790022 -1.575975 0.217894
 1149.000000 2.805974 -1.645899 0.245358
 1150.000000 2.803009 -1.570441 0.246375
 1151.000000 2.802256 -1.574625 0.233038
 1152.000000 2.782812 -1.457143 0.224524
 1153.000000 2.756506 -1.553307 0.223496
 1154.000000 2.801880 -1.600979 0.216986
 1155.000000 2.780868 -1.610676 0.197364
 1156.000000 2.766699 -1.590613 0.216764
 1157.000000 2.732055 -1.613988 0.205943
 1158.000000 2.750854 -1.459108 0.250292
 1159.000000 2.806549 -1.567144 0.206831
 1160.000000 2.746981 -1.601179 0.219223
 1161.000000 2.779960 -1.505705 0.243647
 1162.000000 2.755649 -1.526774 0.217244
 1163.000000 2.789777 -1.571883 0.243112
 1164.000000 2.765243 -1.478968 0.223472
 1165.000000 2.802642 -1.510069 0.219121
 1166.000000 2.795520 -1.532252 0.236558
 1167.000000 2.777014 -1.556169 0.258407
 1168.000000 2.755275 -1.489435 0.239069
 1169.000000 2.771854 -1.629870 0.274392
 1170.000000 2.797857 -1.541200 0.243362
 1171.000000 2.805076 -1.578466 0.232085
 1172.000000 2.775890 -1.534314 0.248187
 1173.000000 2.750608 -1.580915 0.234347
 1174.000000 2.781735 -1.522284 0.243062
 1175.000000 2.782819 -1.487180 0.245087
 1176.000000 2.779882 -1.524423 0.211048
 1177.000000 2.809829 -1.506591 0.241302
 1178.000000 2.849938 -1.581784 0.242717
 1179.000000 2.811110 -1.379573 0.239714
 1180.000000 2.775803 -1.477688 0.219288
 1181.000000 2.806351 -1.412373 0.236348
 1182.000000 2.805125 -1.573004 0.237987
 1183.000000 2.788397 -1.551139 0.223733
 1184.000000 2.780495 -1.505773 0.216407
 1185.000000 2.780439 -1.523755 0.223265
 1186.000000 2.754885 -1.451886 0.231929
 1187.000000 2.811926 -1.579579 0.237934
 1188.000000 2.780218 -1.636531 0.250813
 1189.000000 2.773197 -1.613724 0.222449
 1190.000000 2.792006 -1.537578 0.221299
 1191.000000 2.779108 -1.559757 0.238234
 1192.000000 2.773998 -1.472220 0.221693
 1193.000000 2.802291 -1.605530 0.236087
 1194.000000 2.798678 -1.542742 0.213779
 1195.000000 2.809933 -1.508867 0.217074
 1196.000000 2.813628 -1.530911 0.219034
 1197.000000 2.792803 -1.523911 0.224624
 1198.000000 2.789250 -1.568104 0.249129
 1199.000000 2.768081 -1.487319 0.254838
 1200.000000 2.768177 -1.387937 0.239323
 1201.000000 2.768593 -1.561592 0.215699
 1202.000000 2.773269 -1.599006 0.213108
 1203.000000 2.771896 -1.473833 0.245227
 1204.000000 2.788049 -1.544597 0.258426
 1205.000000 2.728369 -1.446849 0.212895
 1206.000000 2.778817 -1.543844 0.253935
 1207.000000 2.770218 -1.572785 0.233865
 1208.000000 2.790847 -1.550482 0.245271
 1209.000000 2.834194 -1.562894 0.244286
 1210.000000 2.773056 -1.661429 0.245889
 1211.000000 2.735689 -1.594729 0.233701
 1212.000000 2.740152 -1.575707 0.216649
 1213.000000 2.773985 -1.500826 0.222420
 1214.000000 2.745318 -1.556375 0.217167
 1215.000000 2.786371 -1.662550 0.221720
 1216.000000 2.773013 -1.505487 0.221738
 1217.000000 2.804149 -1.427294 0.222402
 1218.000000 2.826550 -1.464868 0.221018
 1219.000000 2.775768 -1.554617 0.236954
 1220.000000 2.789924 -1.605683 0.243223
 1221.000000 2.775708 -1.560843 0.220329
 1222.000000 2.766404 -1.588002 0.209017
 1223.000000 2.774791 -1.520610 0.212225
 1224.000000 2.775339 -1.555765 0.217136
 1225.000000 2.757657 -1.677830 0.241562
 1226.000000 2.778284 -1.601901 0.239681
 1227.000000 2.803639 -1.537922 0.210174
 1228.000000 2.785456 -1.612666 0.239549
 1229.000000 2.757164 -1.595438 0.243774
 1230.000000 2.806125 -1.562145 0.252058
 1231.000000 2.768837 -1.648011 0.252980
 1232.000000 2.795056 -1.574563 0.233903
 1233.000000 2.783282 -1.545510 0.237487
 1234.000000 2.793345 -1.592422 0.232022
 1235.000000 2.772156 -1.650378 0.240306
 1236.000000 2.767327 -1.585281 0.238174
 1237.000000 2.829684 -1.514520 0.230192
 1238.000000 2.775345 -1.621557 0.215761
 1239.000000 2.774924 -1.680263 0.209796
 1240.000000 2.797791 -1.612742 0.209979
 1241.000000 2.833095 -1.589537 0.234310
 1242.000000 2.752924 -1.577890 0.228780
 1243.000000 2.828775 -1.586433 0.223201
 1244.000000 2.781235 -1.579676 0.215191
 1245.000000 2.798664 -1.500293 0.202213
 1246.000000 2.818239 -1.604678 0.216699
 1247.000000 2.759341 -1.654082 0.243721
 1248.000000 2.838961 -1.557302 0.239836
 1249.000000 2.793411 -1.526489 0.231159
 1250.000000 2.813527 -1.480745 0.221842
 1251.000000 2.795330 -1.442446 0.227832
 1252.000000 2.772576 -1.579863 0.225301
 1253.000000 2.783543 -1.483669 0.228934
 1254.000000 2.846358 -1.657828 0.277571
 1255.000000 2.810292 -1.573429 0.194443
 1256.000000 2.839594 -1.509930 0.214849
 1257.000000 2.781839 -1.570686 0.229143
 1258.000000 2.807141 -1.653271 0.206964
 1259.000000 2.796004 -1.588698 0.240111
 1260.000000 2.785019 -1.602341 0.235767
 1261.000000 2.817452 -1.453519 0.283731
 1262.000000 2.809591 -1.444886 0.242701
 1263.000000 2.817899 -1.580077 0.242243
 1264.000000 2.800153 -1.526639 0.207666
 1265.000000 2.855777 -1.575195 0.272716
 1266.000000 2.800978 -1.584996 0.245638
 1267.000000 2.802016 -1.588786 0.237950
 1268.000000 2.798772 -1.632981 0.238993
 1269.000000 2.755923 -1.527325 0.219729
 1270.000000 2.807485 -1.601953 0.224612
 1271.000000 2.801827 -1.585032 0.240558
 1272.000000 2.783154 -1.538424 0.266463
 1273.000000 2.815921 -1.583636 0.233209
 1274.000000 2.775170 -1.455150 0.236289
 1275.000000 2.810901 -1.592164 0.254523
 1276.000000 2.780965 -1.599659 0.267955
 1277.000000 2.797795 -1.632626 0.263945
 1278.000000 2.757247 -1.502608 0.215589
 1279.000000 2.823404 -1.527981 0.224652
 1280.000000 2.771601 -1.486455 0.233686
 1281.000000 2.830496 -1.654508 0.236583
 1282.000000 2.793052 -1.408589 0.236875
 1283.000000 2.785815 -1.534434 0.229674
 1284.000000 2.786930 -1.537741 0.208543
 1285.000000 2.769538 -1.559330 0.218388
 1286.000000 2.817446 -1.603193 0.221033
 1287.000000 2.785763 -1.531103 0.221867
 1288.000000 2.793008 -1.476119 0.232813
 1289.000000 2.830072 -1.549224 0.226800
 1290.000000 2.797944 -1.622417 0.245881
 1291.000000 2.811960 -1.553339 0.260715
 1292.000000 2.781412 -1.579623 0.249253
 1293.000000 2.822311 -1.646195 0.237802
 1294.000000 2.802468 -1.473235 0.224799
 1295.000000 2.779858 -1.561574 0.235897
 1296.000000 2.754419 -1.514355 0.219945
 1297.000000 2.803835 -1.509188 0.240675
 1298.000000 2.790141 -1.513681 0.224745
 1299.000000 2.805647 -1.548253 0.238745
 1300.000000 2.769255 -1.596976 0.210120
 1301.000000 2.800752 -1.600617 0.238393
 1302.000000 2.800987 -1.594804 0.253683
 1303.000000 2.784605 -1.566490 0.237564
 1304.000000 2.746881 -1.543961 0.246634
 1305.000000 2.773981 -1.605847 0.250953
 1306.000000 2.781681 -1.558088 0.252917
 1307.000000 2.800409 -1.571995 0.273075
 1308.000000 2.730782 -1.549738 0.237639
 1309.000000 2.785995 -1.662086 0.248310
 1310.000000 2.748259 -1.706397 0.261754
 1311.000000 2.819399 -1.598589 0.241706
 1312.000000 2.778887 -1.511641 0.235322
 1313.000000 2.752252 -1.598506 0.237526
 1314.000000 2.782643 -1.595939 0.258724
 1315.000000 2.814928 -1.605708 0.235349
 1316.000000 2.759170 -1.733751 0.264621
 1317.000000 2.812958 -1.600443 0.239341
 1318.000000 2.817439 -1.548601 0.244198
 1319.000000 2.805360 -1.617085 0.223213
 1320.000000 2.789695 -1.587870 0.224956
 1321.000000 2.838412 -1.610835 0.214742
 1322.000000 2.798458 -1.649121 0.255418
 1323.000000 2.784351 -1.549836 0.237820
 1324.000000 2.804770 -1.577686 0.250300
 1325.000000 2.794726 -1.510253 0.252142
 1326.000000 2.729399 -1.520004 0.244328
 1327.000000 2.796181 -1.699942 0.264208
 1328.000000 2.841310 -1.577379 0.277081
 1329.000000 2.765030 -1.616389 0.281298
 1330.000000 2.778084 -1.483066 0.236125
 1331.000000 2.802497 -1.536585 0.253773
 1332.000000 2.806279 -1.644949 0.265041
 1333.000000 2.804502 -1.487549 0.245455
 1334.000000 2.818289 -1.586604 0.235243
 1335.000000 2.837772 -1.506060 0.260991
 1336.000000 2.850405 -1.598115 0.287812
 1337.000000 2.792590 -1.601331 0.277498
 1338.000000 2.764476 -1.720038 0.264518
 1339.000000 2.821040 -1.647158 0.271124
 1340.000000 2.789689 -1.606544 0.267509
 1341.000000 2.781546 -1.643607 0.242364
 1342.000000 2.857901 -1.581521 0.283608
 1343.000000 2.792771 -1.456254 0.248699
 1344.000000 2.771771 -1.634770 0.240994
 1345.000000 2.790333 -1.650869 0.280128
 1346.000000 2.783138 -1.647465 0.244162
 1347.000000 2.790004 -1.642038 0.278643
 1348.000000 2.780993 -1.695904 0.306167
 1349.000000 2.793562 -1.665108 0.280441
 1350.000000 2.803407 -1.704043 0.304790
 1351.000000 2.798282 -1.635404 0.287614
 1352.000000 2.805951 -1.563183 0.283549
 1353.000000 2.765101 -1.627523 0.266883
 1354.000000 2.787736 -1.710267 0.293658
 1355.000000 2.783905 -1.708952 0.257812
 1356.000000 2.816911 -1.635074 0.240003
 1357.000000 2.776365 -1.699116 0.252644
 1358.000000 2.751737 -1.676723 0.268098
 1359.000000 2.789810 -1.654317 0.259004
 1360.000000 2.795856 -1.594208 0.245289
 1361.000000 2.817760 -1.668632 0.244130
 1362.000000 2.800045 -1.607251 0.277577
 1363.000000 2.775824 -1.558224 0.230326
 1364.000000 2.797139 -1.629637 0.228451
 1365.000000 2.858728 -1.603786 0.257439
 1366.000000 2.769877 -1.641102 0.241685
 1367.000000 2.818156 -1.552121 0.263371
 1368.000000 2.839524 -1.719577 0.271452
 1369.000000 2.796778 -1.639089 0.260003
 1370.000000 2.808485 -1.658573 0.283814
 1371.000000 2.781945 -1.649357 0.251012
 1372.000000 2.834129 -1.630517 0.243718
 1373.000000 2.816355 -1.554617 0.253251
 1374.000000 2.803839 -1.621703 0.280757
 1375.000000 2.742624 -1.603189 0.227307
 1376.000000 2.770935 -1.625367 0.255502
 1377.000000 2.765960 -1.588055 0.227698
 1378.000000 2.769503 -1.574506 0.225629
 1379.000000 2.744776 -1.621725 0.259757
 1380.000000 2.800529 -1.513394 0.229706
 1381.000000 2.742110 -1.628176 0.227691
 1382.000000 2.806340 -1.605631 0.241356
 1383.000000 2.736879 -1.598499 0.241970
 1384.000000 2.765872 -1.603847 0.228033
 1385.000000 2.759282 -1.564076 0.230247
 1386.000000 2.726629 -1.624344 0.233981
 1387.000000 2.773378 -1.604558 0.229352
 1388.000000 2.749032 -1.553983 0.230494
 1389.000000 2.749387 -1.594521 0.219443
 1390.000000 2.817437 -1.559383 0.274714
 1391.000000 2.777099 -1.607795 0.237394
 1392.000000 2.738794 -1.589309 0.213815
 1393.000000 2.800440 -1.535023 0.207350
 1394.000000 2.732672 -1.588134 0.214036
 1395.000000 2.782823 -1.564129 0.214905
 1396.000000 2.767687 -1.604923 0.224106
 1397.000000 2.814417 -1.641655 0.228434
 1398.000000 2.793398 -1.610238 0.236122
 1399.000000 2.765709 -1.657508 0.233056
 1400.000000 2.776334 -1.578031 0.220410
 1401.000000 2.774540 -1.746835 0.234590
 1402.000000 2.761415 -1.630585 0.234830
 1403.000000 2.761595 -1.652511 0.237452
 1404.000000 2.800666 -1.633106 0.259261
 1405.000000 2.755026 -1.608247 0.238808
 1406.000000 2.770805 -1.611777 0.241118
 1407.000000 2.739026 -1.541066 0.209966
 1408.000000 2.764089 -1.499627 0.198530
 1409.000000 2.751748 -1.621106 0.200992
 1410.000000 2.724469 -1.505752 0.205015
 1411.000000 2.754831 -1.544208 0.209280
 1412.000000 2.702357 -1.564266 0.204750
 1413.000000 2.734302 -1.542475 0.207821
 1414.000000 2.778448 -1.623024 0.234617
 1415.000000 2.737405 -1.553994 0.188529
 1416.000000 2.797660 -1.646322 0.217764
 1417.000000 2.767923 -1.586179 0.219193
 1418.000000 2.804047 -1.586399 0.224499
 1419.000000 2.769234 -1.611192 0.216269
 1420.000000 2.777090 -1.734031 0.220092
 1421.000000 2.770609 -1.576274 0.203153
 1422.000000 2.757818 -1.731488 0.217413
 1423.000000 2.759401 -1.620025 0.212577
 1424.000000 2.745024 -1.648169 0.248136
 1425.000000 2.797747 -1.658472 0.242499
 1426.000000 2.779714 -1.631598 0.238708
 1427.000000 2.766723 -1.564521 0.223135
 1428.000000 2.750113 -1.642150 0.241999
 1429.000000 2.762346 -1.625904 0.235157
 1430.000000 2.772187 -1.600646 0.247604
 1431.000000 2.776739 -1.552210 0.253620
 1432.000000 2.759333 -1.670465 0.242223
 1433.000000 2.749022 -1.621821 0.224408
 1434.000000 2.758914 -1.659753 0.255616
 1435.000000 2.743027 -1.562568 0.258784
 1436.000000 2.746633 -1.635514 0.256778
 1437.000000 2.783363 -1.593038 0.270194
 1438.000000 2.779533 -1.539530 0.241727
 1439.000000 2.760647 -1.682787 0.266492
 1440.000000 2.778469 -1.530135 0.225665
 1441.000000 2.779469 -1.611067 0.237052
 1442.000000 2.773866 -1.630135 0.222142
 1443.000000 2.777969 -1.604420 0.246869
 1444.000000 2.731313 -1.601537 0.239266
 1445.000000 2.761808 -1.591738 0.231191
 1446.000000 2.794994 -1.609105 0.228349
 1447.000000 2.794413 -1.531207 0.226205
 1448.000000 2.762465 -1.608066 0.232951
 1449.000000 2.778150 -1.605386 0.219197
 1450.000000 2.787787 -1.628101 0.245763
 1451.000000 2.788530 -1.552608 0.252157
 1452.000000 2.781576 -1.641818 0.224583
 1453.000000 2.761926 -1.619797 0.250428
 1454.000000 2.778073 -1.595661 0.228737
 1455.000000 2.798559 -1.535535 0.247617
 1456.000000 2.747105 -1.703551 0.257436
 1457.000000 2.771358 -1.622066 0.257867
 1458.000000 2.757535 -1.583508 0.247355
 1459.000000 2.786328 -1.685563 0.241577
 1460.000000 2.726500 -1.715768 0.226340
 1461.000000 2.740889 -1.606741 0.243439
 1462.000000 2.713956 -1.560013 0.219604
 1463.000000 2.746799 -1.513808 0.219906
 1464.000000 2.744924 -1.645049 0.226047
 1465.000000 2.774249 -1.721460 0.234365
 1466.000000 2.793074 -1.622321 0.221256
 1467.000000 2.725047 -1.696124 0.241805
 1468.000000 2.767836 -1.567644 0.251208
 1469.000000 2.745139 -1.639146 0.236857
 1470.000000 2.735621 -1.589669 0.217778
 1471.000000 2.765191 -1.676094 0.234078
 1472.000000 2.779529 -1.613057 0.241717
 1473.000000 2.710668 -1.649451 0.223536
 1474.000000 2.804553 -1.647610 0.249617
 1475.000000 2.762053 -1.546341 0.236576
 1476.000000 2.804505 -1.629506 0.280219
 1477.000000 2.773376 -1.582430 0.246165
 1478.000000 2.765037 -1.553702 0.240736
 1479.000000 2.786929 -1.510097 0.221781
 1480.000000 2.810736 -1.650486 0.268972
 1481.000000 2.762310 -1.645747 0.261234
 1482.000000 2.772886 -1.703930 0.277622
 1483.000000 2.749495 -1.677729 0.270732
 1484.000000 2.759339 -1.649070 0.269595
 1485.000000 2.754687 -1.639439 0.268341
 1486.000000 2.772329 -1.623595 0.287006
 1487.000000 2.737902 -1.638843 0.241959
 1488.000000 2.731034 -1.607345 0.245902
 1489.000000 2.773560 -1.664146 0.250580
 1490.000000 2.786558 -1.671730 0.250411
 1491.000000 2.725521 -1.490356 0.246299
 1492.000000 2.773253 -1.573461 0.224873
 1493.000000 2.758120 -1.522493 0.221122
 1494.000000 2.795419 -1.580146 0.239977
 1495.000000 2.760676 -1.598336 0.259408
 1496.000000 2.772561 -1.551845 0.238491
 1497.000000 2.814386 -1.582286 0.272242
 1498.000000 2.745448 -1.608301 0.259443
 1499.000000 2.779553 -1.730312 0.262978
 1500.000000 2.803976 -1.605609 0.247289
 1501.000000 2.794382 -1.657060 0.269005
 1502.000000 2.744302 -1.621748 0.234718
 1503.000000 2.767994 -1.553993 0.247972
 1504.000000 2.778151 -1.589474 0.238802
 1505.000000 2.790308 -1.626017 0.233563
 1506.000000 2.753768 -1.596144 0.220215
 1507.000000 2.782694 -1.575198 0.259087
 1508.000000 2.788949 -1.646811 0.262111
 1509.000000 2.741459 -1.591329 0.267793
 1510.000000 2.756540 -1.725312 0.227011
 1511.000000 2.764225 -1.601586 0.242692
 1512.000000 2.757222 -1.574584 0.241704
 1513.000000 2.776452 -1.567115 0.240696
 1514.000000 2.777428 -1.631691 0.239627
 1515.000000 2.776171 -1.592497 0.236390
 1516.000000 2.737539 -1.546355 0.221512
 1517.000000 2.760888 -1.646563 0.270202
 1518.000000 2.796234 -1.608603 0.220433
 1519.000000 2.726583 -1.661093 0.230900
 1520.000000 2.789576 -1.629856 0.246218
 1521.000000 2.804442 -1.651849 0.247967
 1522.000000 2.773383 -1.615932 0.244794
 1523.000000 2.804263 -1.533018 0.259681
 1524.000000 2.771066 -1.662409 0.259852
 1525.000000 2.784092 -1.679961 0.252825
 1526.000000 2.800735 -1.558295 0.250332
 1527.000000 2.786667 -1.643987 0.252150
 1528.000000 2.787220 -1.643346 0.245493
 1529.000000 2.816252 -1.599605 0.248878
 1530.000000 2.813940 -1.615063 0.257153
 1531.000000 2.804972 -1.668420 0.277988
 1532.000000 2.784381 -1.658505 0.253630
 1533.000000 2.804302 -1.592672 0.248824
 1534.000000 2.790514 -1.526609 0.266337
 1535.000000 2.767175 -1.557906 0.260331
 1536.000000 2.722534 -1.477958 0.225103
 1537.000000 2.806389 -1.583569 0.238911
 1538.000000 2.747702 -1.664201 0.243850
 1539.000000 2.769562 -1.609896 0.235264
 1540.000000 2.762811 -1.610258 0.298430
 1541.000000 2.748909 -1.631011 0.274021
 1542.000000 2.740472 -1.597197 0.278417
 1543.000000 2.774621 -1.580425 0.252871
 1544.000000 2.779881 -1.683741 0.284637
 1545.000000 2.769918 -1.667064 0.276725
 1546.000000 2.762101 -1.696440 0.272155
 1547.000000 2.751388 -1.567466 0.285279
 1548.000000 2.761542 -1.505635 0.282201
 1549.000000 2.808240 -1.586555 0.284988
 1550.000000 2.778960 -1.552241 0.268972
 1551.000000 2.790696 -1.646566 0.246932
 1552.000000 2.768155 -1.518948 0.271711
 1553.000000 2.791827 -1.556899 0.277376
 1554.000000 2.752082 -1.610276 0.254352
 1555.000000 2.788876 -1.576980 0.241533
 1556.000000 2.782326 -1.588860 0.269034
 1557.000000 2.766194 -1.580373 0.268987
 1558.000000 2.786733 -1.568368 0.245633
 1559.000000 2.728290 -1.615646 0.225002
 1560.000000 2.751724 -1.553921 0.217892
 1561.000000 2.727221 -1.547475 0.234408
 1562.000000 2.712685 -1.683155 0.269227
 1563.000000 2.765873 -1.590395 0.250095
 1564.000000 2.792282 -1.588091 0.217738
 1565.000000 2.740803 -1.639009 0.247546
 1566.000000 2.768216 -1.670867 0.257349
 1567.000000 2.751475 -1.654030 0.232332
 1568.000000 2.788647 -1.718082 0.251184
 1569.000000 2.762228 -1.648833 0.254660
 1570.000000 2.784493 -1.578508 0.221956
 1571.000000 2.779329 -1.587272 0.241572
 1572.000000 2.799831 -1.657571 0.244471
 1573.000000 2.779933 -1.583623 0.258507
 1574.000000 2.807819 -1.577321 0.267650
 1575.000000 2.722875 -1.611927 0.257472
 1576.000000 2.743649 -1.709608 0.276006
 1577.000000 2.736192 -1.621998 0.258823
 1578.000000 2.760550 -1.637160 0.248435
 1579.000000 2.795310 -1.537195 0.248086
 1580.000000 2.775613 -1.580421 0.234594
 1581.000000 2.825763 -1.602912 0.276323
 1582.000000 2.796199 -1.622782 0.254735
 1583.000000 2.763737 -1.545169 0.234576
 1584.000000 2.829561 -1.520211 0.254971
 1585.000000 2.753641 -1.633669 0.263381
 1586.000000 2.790955 -1.558532 0.234775
 1587.000000 2.817116 -1.614185 0.258244
 1588.000000 2.770391 -1.599112 0.250886
 1589.000000 2.809417 -1.626115 0.230823
 1590.000000 2.786157 -1.622162 0.234366
 1591.000000 2.762388 -1.645464 0.222454
 1592.000000 2.741222 -1.612675 0.224657
 1593.000000 2.755034 -1.600153 0.244351
 1594.000000 2.788538 -1.674041 0.232610
 1595.000000 2.780513 -1.650445 0.247420
 1596.000000 2.739097 -1.692853 0.263345
 1597.000000 2.744967 -1.636423 0.232213
 1598.000000 2.734552 -1.624991 0.235322
 1599.000000 2.749629 -1.552864 0.227108
 1600.000000 2.718736 -1.657352 0.229940
 1601.000000 2.730329 -1.644199 0.244901
 1602.000000 2.784854 -1.490392 0.243905
 1603.000000 2.711906 -1.647538 0.232892
 1604.000000 2.821641 -1.549667 0.239310
 1605.000000 2.785320 -1.536074 0.254020
 1606.000000 2.802895 -1.661234 0.271184
 1607.000000 2.754402 -1.550338 0.270474
 1608.000000 2.748279 -1.588010 0.230989
 1609.000000 2.729317 -1.547164 0.239000
 1610.000000 2.778820 -1.662833 0.257108
 1611.000000 2.756434 -1.569331 0.227039
 1612.000000 2.773006 -1.633925 0.241046
 1613.000000 2.763621 -1.595170 0.226252
 1614.000000 2.719280 -1.541365 0.218532
 1615.000000 2.702614 -1.529519 0.220688
 1616.000000 2.781010 -1.473590 0.266173
 1617.000000 2.730918 -1.548898 0.198091
 1618.000000 2.739738 -1.536392 0.220108
 1619.000000 2.745185 -1.580514 0.237987
 1620.000000 2.741352 -1.651472 0.246981
 1621.000000 2.751867 -1.594589 0.234866
 1622.000000 2.768764 -1.560952 0.256648
 1623.000000 2.748633 -1.662407 0.239510
 1624.000000 2.765379 -1.675551 0.280068
 1625.000000 2.812387 -1.596241 0.261830
 1626.000000 2.738331 -1.539506 0.231872
 1627.000000 2.790313 -1.540115 0.261597
 1628.000000 2.763968 -1.517397 0.276502
 1629.000000 2.769951 -1.560037 0.262108
 1630.000000 2.758484 -1.537775 0.252783
 1631.000000 2.802881 -1.663610 0.248007
 1632.000000 2.716607 -1.608457 0.247878
 1633.000000 2.715741 -1.683184 0.242794
 1634.000000 2.724047 -1.556792 0.219147
 1635.000000 2.741577 -1.599686 0.234726
 1636.000000 2.790607 -1.557219 0.253121
 1637.000000 2.727702 -1.566491 0.260183
 1638.000000 2.755328 -1.644627 0.257547
 1639.000000 2.725334 -1.675808 0.256179
 1640.000000 2.768360 -1.693337 0.253942
 1641.000000 2.705248 -1.636211 0.264061
 1642.000000 2.744444 -1.733801 0.290611
 1643.000000 2.744102 -1.761555 0.292046
 1644.000000 2.737724 -1.714904 0.273206
 1645.000000 2.741053 -1.659759 0.285022
 1646.000000 2.780193 -1.725260 0.269095
 1647.000000 2.785613 -1.577938 0.264982
 1648.000000 2.756580 -1.739242 0.259170
 1649.000000 2.776119 -1.671230 0.270229
 1650.000000 2.782519 -1.665603 0.292989
 1651.000000 2.765182 -1.651904 0.281340
 1652.000000 2.751073 -1.638325 0.257734
 1653.000000 2.763471 -1.654802 0.275757
 1654.000000 2.752547 -1.587795 0.247629
 1655.000000 2.769538 -1.662652 0.292150
 1656.000000 2.769319 -1.659199 0.281433
 1657.000000 2.754652 -1.690998 0.286599
 1658.000000 2.759653 -1.691472 0.289329
 1659.000000 2.771669 -1.626151 0.280473
 1660.000000 2.802412 -1.649313 0.299167
 1661.000000 2.777419 -1.524762 0.262045
 1662.000000 2.784012 -1.610348 0.238756
 1663.000000 2.726741 -1.580712 0.254878
 1664.000000 2.781383 -1.621529 0.273639
 1665.000000 2.767628 -1.602574 0.270279
 1666.000000 2.721566 -1.654768 0.246478
 1667.000000 2.753145 -1.563129 0.260224
 1668.000000 2.753520 -1.654065 0.251867
 1669.000000 2.730234 -1.631745 0.272204
 1670.000000 2.781289 -1.617883 0.247628
 1671.000000 2.711096 -1.608857 0.253989
 1672.000000 2.773269 -1.586662 0.242648
 1673.000000 2.729304 -1.636837 0.260025
 1674.000000 2.810699 -1.605197 0.268412
 1675.000000 2.735785 -1.603004 0.284475
 1676.000000 2.754123 -1.693857 0.269278
 1677.000000 2.754176 -1.612654 0.283095
 1678.000000 2.796142 -1.592643 0.265236
 1679.000000 2.747169 -1.625663 0.276815
 1680.000000 2.757743 -1.602071 0.256001
 1681.000000 2.776575 -1.628554 0.234411
 1682.000000 2.800358 -1.581877 0.264884
 1683.000000 2.792923 -1.605927 0.281824
 1684.000000 2.739970 -1.626583 0.286821
 1685.000000 2.746107 -1.667015 0.264394
 1686.000000 2.811035 -1.587975 0.298524
 1687.000000 2.762059 -1.683056 0.264585
 1688.000000 2.732038 -1.616341 0.278553
 1689.000000 2.744078 -1.608019 0.267191
 1690.000000 2.797311 -1.597919 0.281624
 1691.000000 2.734201 -1.586760 0.260500
 1692.000000 2.749177 -1.607515 0.292183
 1693.000000 2.718278 -1.649187 0.265341
 1694.000000 2.734163 -1.614382 0.246528
 1695.000000 2.737855 -1.606184 0.252319
 1696.000000 2.737878 -1.616427 0.236227
 1697.000000 2.777844 -1.586025 0.286312
 1698.000000 2.800936 -1.576879 0.258939
 1699.000000 2.742612 -1.571124 0.241664
 1700.000000 2.799727 -1.525895 0.252075
 1701.000000 2.759236 -1.593949 0.273178
 1702.000000 2.754472 -1.654650 0.262999
 1703.000000 2.711410 -1.589489 0.255514
 1704.000000 2.740520 -1.634268 0.260760
 1705.000000 2.778654 -1.641824 0.293824
 1706.000000 2.787287 -1.600586 0.260987
 1707.000000 2.800046 -1.559596 0.255304
 1708.000000 2.754552 -1.584923 0.256995
 1709.000000 2.765987 -1.568261 0.228446
 1710.000000 2.799592 -1.597864 0.258829
 1711.000000 2.799709 -1.603588 0.250256
 1712.000000 2.773373 -1.702377 0.286631
 1713.000000 2.740610 -1.736111 0.259174
 1714.000000 2.770343 -1.638706 0.276784
 1715.000000 2.728680 -1.601986 0.273743
 1716.000000 2.752191 -1.648433 0.232311
 1717.000000 2.690349 -1.581965 0.275466
 1718.000000 2.733304 -1.619726 0.262119
 1719.000000 2.751988 -1.488560 0.240581
 1720.000000 2.758020 -1.618849 0.268131
 1721.000000 2.761110 -1.552477 0.259667
 1722.000000 2.728316 -1.636279 0.283032
 1723.000000 2.721864 -1.558959 0.268110
 1724.000000 2.762512 -1.593529 0.279110
 1725.000000 2.764794 -1.607646 0.261093
 1726.000000 2.750864 -1.644456 0.252667
 1727.000000 2.782958 -1.650327 0.275400
 1728.000000 2.791198 -1.646136 0.281435
 1729.000000 2.745415 -1.611347 0.252778
 1730.000000 2.789541 -1.597446 0.277156
 1731.000000 2.794721 -1.637821 0.265591
 1732.000000 2.741585 -1.761460 0.287685
 1733.000000 2.776213 -1.674260 0.250788
 1734.000000 2.780028 -1.614865 0.254918
 1735.000000 2.756865 -1.600328 0.248976
 1736.000000 2.747755 -1.659442 0.274749
 1737.000000 2.770316 -1.727778 0.272007
 1738.000000 2.723843 -1.613678 0.273457
 1739.000000 2.730092 -1.519337 0.259308
 1740.000000 2.714339 -1.592549 0.269751
 1741.000000 2.782706 -1.632122 0.254216
 1742.000000 2.748710 -1.633571 0.242333
 1743.000000 2.721478 -1.537561 0.216501
 1744.000000 2.732408 -1.676626 0.258559
 1745.000000 2.725336 -1.633657 0.209671
 1746.000000 2.764608 -1.607194 0.237612
 1747.000000 2.759556 -1.683318 0.247592
 1748.000000 2.748944 -1.631692 0.224926
 1749.000000 2.755562 -1.618074 0.228177
 1750.000000 2.735936 -1.603454 0.222767
 1751.000000 2.787156 -1.692031 0.242358
 1752.000000 2.721173 -1.648137 0.253323
 1753.000000 2.735643 -1.711145 0.266471
 1754.000000 2.739714 -1.689850 0.245898
 1755.000000 2.740500 -1.651654 0.228881
 1756.000000 2.747160 -1.605602 0.253185
 1757.000000 2.766704 -1.705435 0.238017
 1758.000000 2.745597 -1.662775 0.230563
 1759.000000 2.758123 -1.672135 0.223661
 1760.000000 2.777206 -1.715142 0.245986
 1761.000000 2.762738 -1.613075 0.250629
 1762.000000 2.766341 -1.723124 0.269776
 1763.000000 2.753308 -1.766352 0.302515
 1764.000000 2.737454 -1.653828 0.252289
 1765.000000 2.762903 -1.598921 0.260698
 1766.000000 2.762927 -1.638110 0.273759
 1767.000000 2.771236 -1.633928 0.289530
 1768.000000 2.775007 -1.708763 0.305019
 1769.000000 2.738280 -1.588791 0.260629
 1770.000000 2.779123 -1.605669 0.285291
 1771.000000 2.781263 -1.522239 0.267696
 1772.000000 2.780609 -1.664868 0.263027
 1773.000000 2.772186 -1.584615 0.277661
 1774.000000 2.805595 -1.594974 0.281358
 1775.000000 2.786703 -1.710783 0.290563
 1776.000000 2.748189 -1.695050 0.255796
 1777.000000 2.760834 -1.656948 0.267757
 1778.000000 2.750805 -1.584112 0.269219
 1779.000000 2.789272 -1.661639 0.270207
 1780.000000 2.803568 -1.668312 0.306579
 1781.000000 2.777895 -1.689123 0.275165
 1782.000000 2.780560 -1.658995 0.265506
 1783.000000 2.728923 -1.738561 0.265157
 1784.000000 2.741019 -1.726122 0.279853
 1785.000000 2.740165 -1.709839 0.286151
 1786.000000 2.789512 -1.743717 0.283721
 1787.000000 2.767867 -1.742541 0.279770
 1788.000000 2.774342 -1.595265 0.294777
 1789.000000 2.777180 -1.733807 0.317373
 1790.000000 2.713022 -1.583112 0.255984
 1791.000000 2.761874 -1.611643 0.295728
 1792.000000 2.712700 -1.661115 0.257400
 1793.000000 2.751923 -1.705389 0.244197
 1794.000000 2.722456 -1.654237 0.232586
 1795.000000 2.746978 -1.505840 0.286830
 1796.000000 2.770450 -1.625087 0.276667
 1797.000000 2.802941 -1.692051 0.288959
 1798.000000 2.722919 -1.675507 0.281006
 1799.000000 2.764660 -1.637082 0.241911
 1800.000000 2.768343 -1.680888 0.251308
 1801.000000 2.733935 -1.629801 0.232692
 1802.000000 2.706649 -1.624441 0.239576
 1803.000000 2.770266 -1.665681 0.239633
 1804.000000 2.739096 -1.652138 0.257232
 1805.000000 2.719160 -1.640278 0.275525
 1806.000000 2.749749 -1.649218 0.301644
 1807.000000 2.776461 -1.579960 0.282810
 1808.000000 2.781642 -1.652029 0.268880
 1809.000000 2.746967 -1.595435 0.278244
 1810.000000 2.768860 -1.647420 0.262199
 1811.000000 2.761115 -1.628308 0.245742
 1812.000000 2.800888 -1.602830 0.256584
 1813.000000 2.755104 -1.718828 0.244289
 1814.000000 2.748898 -1.578853 0.275811
 1815.000000 2.757790 -1.567703 0.293723
 1816.000000 2.759458 -1.591815 0.287978
 1817.000000 2.777970 -1.538254 0.281728
 1818.000000 2.745182 -1.625229 0.260416
 1819.000000 2.769640 -1.592504 0.250487
 1820.000000 2.754956 -1.610209 0.243864
 1821.000000 2.759209 -1.531700 0.258384
 1822.000000 2.766001 -1.622992 0.243995
 1823.000000 2.776055 -1.578805 0.264366
 1824.000000 2.735168 -1.579002 0.239983
 1825.000000 2.760888 -1.688848 0.261254
 1826.000000 2.757353 -1.565743 0.238140
 1827.000000 2.801703 -1.629393 0.279415
 1828.000000 2.798611 -1.694482 0.289025
 1829.000000 2.793230 -1.649027 0.293516
 1830.000000 2.786769 -1.692891 0.282364
 1831.000000 2.772992 -1.569663 0.263756
 1832.000000 2.789503 -1.553666 0.325191
 1833.000000 2.749717 -1.592482 0.287301
 1834.000000 2.825421 -1.586661 0.298105
 1835.000000 2.789894 -1.538425 0.291593
 1836.000000 2.803131 -1.533984 0.282703
 1837.000000 2.803166 -1.564438 0.323329
 1838.000000 2.772056 -1.425991 0.279361
 1839.000000 2.758455 -1.548723 0.265171
 1840.000000 2.760277 -1.501042 0.289461
 1841.000000 2.773565 -1.417369 0.273701
 1842.000000 2.792999 -1.520973 0.293426
 1843.000000 2.759042 -1.515439 0.289074
 1844.000000 2.779424 -1.574357 0.288452
 1845.000000 2.769915 -1.512411 0.267766
 1846.000000 2.782287 -1.556924 0.275413
 1847.000000 2.765578 -1.502638 0.244904
 1848.000000 2.743168 -1.567189 0.263425
 1849.000000 2.757580 -1.485215 0.258902
 1850.000000 2.782807 -1.639121 0.279050
 1851.000000 2.752313 -1.593809 0.283475
 1852.000000 2.751247 -1.653271 0.304016
 1853.000000 2.777837 -1.541722 0.297572
 1854.000000 2.783999 -1.663817 0.275198
 1855.000000 2.787678 -1.548843 0.303214
 1856.000000 2.784755 -1.576728 0.304940
 1857.000000 2.751939 -1.570422 0.284185
 1858.000000 2.743873 -1.638297 0.264008
 1859.000000 2.787206 -1.627375 0.261539
 1860.000000 2.801484 -1.641331 0.277450
 1861.000000 2.779225 -1.503025 0.266420
 1862.000000 2.769330 -1.583868 0.265059
 1863.000000 2.789576 -1.538545 0.266962
 1864.000000 2.800154 -1.506747 0.286814
 1865.000000 2.765683 -1.462520 0.294037
 1866.000000 2.794277 -1.449523 0.262346
 1867.000000 2.767045 -1.580742 0.287658
 1868.000000 2.753787 -1.529185 0.277000
 1869.000000 2.773470 -1.447612 0.271559
 1870.000000 2.807044 -1.460906 0.265808
 1871.000000 2.765955 -1.499808 0.256846
 1872.000000 2.793331 -1.610508 0.278640
 1873.000000 2.769956 -1.639702 0.287866
 1874.000000 2.778561 -1.487579 0.262385
 1875.000000 2.744194 -1.643772 0.282824
 1876.000000 2.739389 -1.600740 0.277666
 1877.000000 2.781372 -1.632605 0.293452
 1878.000000 2.780670 -1.610958 0.271712
 1879.000000 2.761744 -1.585798 0.287222
 1880.000000 2.789360 -1.633655 0.269393
 1881.000000 2.792793 -1.631065 0.287187
 1882.000000 2.739456 -1.652847 0.250117
 1883.000000 2.758071 -1.618025 0.276940
 1884.000000 2.743190 -1.585004 0.253791
 1885.000000 2.741263 -1.668673 0.283116
 1886.000000 2.806072 -1.666672 0.311189
 1887.000000 2.791891 -1.624228 0.280035
 1888.000000 2.768786 -1.669069 0.286239
 1889.000000 2.789069 -1.609237 0.268525
 1890.000000 2.796664 -1.563095 0.275714
 1891.000000 2.775433 -1.667312 0.283937
 1892.000000 2.796731 -1.667004 0.291453
 1893.000000 2.787178 -1.668982 0.264434
 1894.000000 2.753307 -1.603646 0.259918
 1895.000000 2.784769 -1.675395 0.279275
 1896.000000 2.785559 -1.589713 0.277023
 1897.000000 2.809459 -1.646530 0.297282
 1898.000000 2.795335 -1.629813 0.264421
 1899.000000 2.727398 -1.520856 0.246147
 1900.000000 2.784181 -1.488443 0.248110
 1901.000000 2.830081 -1.491253 0.255338
 1902.000000 2.747327 -1.441195 0.249738
 1903.000000 2.748644 -1.664577 0.255068
 1904.000000 2.746374 -1.660495 0.278559
 1905.000000 2.780182 -1.618500 0.302127
 1906.000000 2.753681 -1.671249 0.282036
 1907.000000 2.758759 -1.572412 0.269441
 1908.000000 2.695817 -1.631641 0.228786
 1909.000000 2.739612 -1.544520 0.255990
 1910.000000 2.797762 -1.524223 0.279738
 1911.000000 2.757524 -1.565940 0.232764
 1912.000000 2.772287 -1.527072 0.253296
 1913.000000 2.787093 -1.552854 0.272778
 1914.000000 2.791997 -1.458086 0.273614
 1915.000000 2.733523 -1.538133 0.265615
 1916.000000 2.767597 -1.501099 0.267797
 1917.000000 2.808512 -1.542357 0.268817
 1918.000000 2.779279 -1.508689 0.281974
 1919.000000 2.746194 -1.578839 0.257148
 1920.000000 2.770321 -1.591238 0.275873
 1921.000000 2.784071 -1.612712 0.292035
 1922.000000 2.774462 -1.558043 0.297383
 1923.000000 2.801908 -1.588303 0.276716
 1924.000000 2.746552 -1.535135 0.280685
 1925.000000 2.784185 -1.609884 0.276790
 1926.000000 2.786895 -1.572656 0.271355
 1927.000000 2.737422 -1.609173 0.320082
 1928.000000 2.817684 -1.622013 0.347134
 1929.000000 2.772158 -1.596308 0.281962
 1930.000000 2.788422 -1.434277 0.285386
 1931.000000 2.761360 -1.519099 0.256257
 1932.000000 2.759683 -1.502367 0.294076
 1933.000000 2.792198 -1.484074 0.313569
 1934.000000 2.786598 -1.543306 0.296553
 1935.000000 2.782624 -1.462388 0.289280
 1936.000000 2.788921 -1.517925 0.298170
 1937.000000 2.780718 -1.567121 0.278828
 1938.000000 2.754099 -1.547608 0.274816
 1939.000000 2.737607 -1.444366 0.261577
 1940.000000 2.778576 -1.477225 0.245498
 1941.000000 2.792899 -1.486412 0.271971
 1942.000000 2.774795 -1.383267 0.277409
 1943.000000 2.752100 -1.484025 0.270119
 1944.000000 2.729284 -1.467623 0.246524
 1945.000000 2.733070 -1.443909 0.247465
 1946.000000 2.721261 -1.610971 0.240363
 1947.000000 2.743238 -1.456750 0.246880
 1948.000000 2.745418 -1.529343 0.235230
 1949.000000 2.774360 -1.554481 0.254828
 1950.000000 2.785724 -1.515026 0.245755
 1951.000000 2.731863 -1.525228 0.269273
 1952.000000 2.762260 -1.578251 0.252852
 1953.000000 2.740627 -1.610315 0.265634
 1954.000000 2.746491 -1.566558 0.295948
 1955.000000 2.722253 -1.496913 0.278662
 1956.000000 2.733683 -1.629216 0.271416
 1957.000000 2.776280 -1.672999 0.276136
 1958.000000 2.770278 -1.515740 0.287169
 1959.000000 2.736264 -1.519109 0.267310
 1960.000000 2.758182 -1.596183 0.279908
 1961.000000 2.724792 -1.525520 0.268461
 1962.000000 2.775292 -1.566936 0.269515
 1963.000000 2.759522 -1.532585 0.271648
 1964.000000 2.745922 -1.581279 0.277171
 1965.000000 2.727527 -1.526753 0.262184
 1966.000000 2.764398 -1.539481 0.267984
 1967.000000 2.791941 -1.484126 0.265180
 1968.000000 2.794832 -1.582039 0.267912
 1969.000000 2.765503 -1.548900 0.249568
 1970.000000 2.795866 -1.549468 0.311819
 1971.000000 2.764565 -1.579891 0.248622
 1972.000000 2.770085 -1.618088 0.303131
 1973.000000 2.736428 -1.567368 0.256680
 1974.000000 2.768012 -1.595963 0.287158
 1975.000000 2.767885 -1.569687 0.319899
 1976.000000 2.759029 -1.571815 0.316847
 1977.000000 2.745339 -1.583724 0.293227
 1978.000000 2.745356 -1.586285 0.292447
 1979.000000 2.743019 -1.631025 0.309405
 1980.000000 2.747432 -1.714927 0.299712
 1981.000000 2.763365 -1.590469 0.294817
 1982.000000 2.760935 -1.570549 0.272327
 1983.000000 2.750107 -1.561635 0.280811
 1984.000000 2.756490 -1.589206 0.285705
 1985.000000 2.743419 -1.599601 0.273836
 1986.000000 2.757152 -1.620239 0.304615
 1987.000000 2.758729 -1.657829 0.331316
 1988.000000 2.733398 -1.629645 0.315224
 1989.000000 2.768209 -1.594471 0.303355
 1990.000000 2.766411 -1.554141 0.282513
 1991.000000 2.733436 -1.550953 0.289409
 1992.000000 2.770170 -1.466826 0.286243
 1993.000000 2.728565 -1.537892 0.306904
 1994.000000 2.753305 -1.629710 0.289378
 1995.000000 2.781466 -1.558491 0.315765
 1996.000000 2.744127 -1.640282 0.314188
 1997.000000 2.791539 -1.628112 0.300080
 1998.000000 2.762920 -1.578839 0.273033
 1999.000000 2.760983 -1.522347 0.279513
 2000.000000 2.734821 -1.608078 0.276105
 2001.000000 2.758856 -1.643813 0.303301
 2002.000000 2.714680 -1.641191 0.321451
 2003.000000 2.774706 -1.545034 0.331129
 2004.000000 2.757966 -1.532233 0.290209
 2005.000000 2.786631 -1.476744 0.317177
 2006.000000 2.714046 -1.550407 0.299288
 2007.000000 2.769888 -1.661653 0.329191
 2008.000000 2.780026 -1.577484 0.269922
 2009.000000 2.741328 -1.580228 0.328446
 2010.000000 2.754597 -1.593655 0.305165
 2011.000000 2.753833 -1.622316 0.284115
 2012.000000 2.769208 -1.649704 0.292126
 2013.000000 2.781236 -1.579116 0.312318
 2014.000000 2.747941 -1.467559 0.289854
 2015.000000 2.757850 -1.585957 0.315985
 2016.000000 2.736212 -1.610956 0.270963
 2017.000000 2.737868 -1.542968 0.270279
 2018.000000 2.753686 -1.587646 0.282131
 2019.000000 2.754868 -1.678134 0.261699
 2020.000000 2.721469 -1.583179 0.268490
 2021.000000 2.770613 -1.706491 0.290578
 2022.000000 2.765042 -1.635555 0.263845
 2023.000000 2.756726 -1.496659 0.257035
 2024.000000 2.755953 -1.635822 0.281660
 2025.000000 2.789361 -1.577149 0.276449
 2026.000000 2.770402 -1.537370 0.293906
 2027.000000 2.737397 -1.615361 0.276526
 2028.000000 2.787375 -1.649251 0.301286
 2029.000000 2.832704 -1.652090 0.283491
 2030.000000 2.757652 -1.572796 0.297843
 2031.000000 2.783427 -1.607873 0.312236
 2032.000000 2.813365 -1.662906 0.291735
 2033.000000 2.742625 -1.539423 0.264509
 2034.000000 2.767354 -1.622207 0.325844
 2035.000000 2.760164 -1.605481 0.309235
 2036.000000 2.761548 -1.572757 0.278170
 2037.000000 2.760736 -1.568803 0.255026
 2038.000000 2.777733 -1.649912 0.323898
 2039.000000 2.755468 -1.575588 0.293148
 2040.000000 2.788031 -1.601890 0.284174
 2041.000000 2.763000 -1.593239 0.286815
 2042.000000 2.757854 -1.678592 0.284482
 2043.000000 2.798433 -1.673794 0.294223
 2044.000000 2.793931 -1.647664 0.302576
 2045.000000 2.784842 -1.697968 0.287063
 2046.000000 2.758782 -1.662522 0.306258
 2047.000000 2.758104 -1.571520 0.284561
 2048.000000 2.799236 -1.631493 0.327719
 2049.000000 2.741238 -1.661667 0.286533
 2050.000000 2.773524 -1.658362 0.287467
 2051.000000 2.813651 -1.624654 0.278788
 2052.000000 2.823861 -1.618013 0.267013
 2053.000000 2.760150 -1.612599 0.251582
 2054.000000 2.749538 -1.538456 0.272802
 2055.000000 2.785482 -1.565637 0.260680
 2056.000000 2.793895 -1.555210 0.299463
 2057.000000 2.781668 -1.573519 0.269859
 2058.000000 2.789192 -1.593977 0.282153
 2059.000000 2.802711 -1.506363 0.249794
 2060.000000 2.765061 -1.517045 0.242209
 2061.000000 2.753891 -1.623149 0.297690
 2062.000000 2.767315 -1.555447 0.268903
 2063.000000 2.719539 -1.582527 0.259241
 2064.000000 2.772323 -1.499555 0.282442
 2065.000000 2.784465 -1.563989 0.242481
 2066.000000 2.762450 -1.560068 0.220838
 2067.000000 2.746958 -1.590020 0.272926
 2068.000000 2.783251 -1.583834 0.293934
 2069.000000 2.763728 -1.453366 0.258051
 2070.000000 2.799236 -1.585020 0.248697
 2071.000000 2.745296 -1.511040 0.280607
 2072.000000 2.749937 -1.589081 0.259464
 2073.000000 2.771185 -1.602739 0.287397
 2074.000000 2.800435 -1.640927 0.275724
 2075.000000 2.755419 -1.555367 0.285432
 2076.000000 2.767515 -1.605670 0.275281
 2077.000000 2.840720 -1.712659 0.305511
 2078.000000 2.798411 -1.605972 0.278215
 2079.000000 2.755731 -1.537542 0.252150
 2080.000000 2.797578 -1.593469 0.276948
 2081.000000 2.745253 -1.511121 0.259509
 2082.000000 2.733765 -1.589139 0.278811
 2083.000000 2.806644 -1.593071 0.294230
 2084.000000 2.786952 -1.607194 0.278616
 2085.000000 2.783332 -1.602167 0.287579
 2086.000000 2.742913 -1.626255 0.290002
 2087.000000 2.782635 -1.724695 0.289813
 2088.000000 2.793563 -1.552570 0.288572
 2089.000000 2.799343 -1.580626 0.306777
 2090.000000 2.752476 -1.665722 0.295572
 2091.000000 2.772252 -1.585785 0.285220
 2092.000000 2.769621 -1.630244 0.279673
 2093.000000 2.777276 -1.560180 0.257062
 2094.000000 2.771842 -1.533482 0.301893
 2095.000000 2.768263 -1.549664 0.292938
 2096.000000 2.786738 -1.556274 0.255008
 2097.000000 2.805544 -1.539595 0.250950
 2098.000000 2.784708 -1.551302 0.262766
 2099.000000 2.744646 -1.647169 0.251684
 2100.000000 2.837218 -1.612372 0.269791
 2101.000000 2.805638 -1.534436 0.262955
 2102.000000 2.786643 -1.571348 0.295660
 2103.000000 2.787121 -1.631869 0.269958
 2104.000000 2.765551 -1.780544 0.287698
 2105.000000 2.742304 -1.616798 0.276240
 2106.000000 2.793961 -1.632632 0.281536
 2107.000000 2.789111 -1.483776 0.254776
 2108.000000 2.779013 -1.598889 0.257624
 2109.000000 2.773178 -1.519651 0.272248
 2110.000000 2.757787 -1.612247 0.239625
 2111.000000 2.721742 -1.544480 0.253355
 2112.000000 2.766676 -1.490665 0.259816
 2113.000000 2.778984 -1.602365 0.250986
 2114.000000 2.801566 -1.560523 0.267339
 2115.000000 2.786659 -1.578671 0.263063
 2116.000000 2.802955 -1.601522 0.274185
 2117.000000 2.767992 -1.585336 0.250500
 2118.000000 2.792656 -1.528337 0.271235
 2119.000000 2.787113 -1.607102 0.287574
 2120.000000 2.783166 -1.520141 0.266257
 2121.000000 2.782120 -1.508021 0.277567
 2122.000000 2.802941 -1.573969 0.281851
 2123.000000 2.815536 -1.563290 0.271717
 2124.000000 2.801139 -1.555649 0.262847
 2125.000000 2.770244 -1.599695 0.255672
 2126.000000 2.792212 -1.582490 0.254330
 2127.000000 2.800945 -1.694905 0.250114
 2128.000000 2.751114 -1.502573 0.259401
 2129.000000 2.781655 -1.595113 0.274708
 2130.000000 2.743911 -1.524207 0.232276
 2131.000000 2.797636 -1.462617 0.256807
 2132.000000 2.752971 -1.545305 0.247805
 2133.000000 2.773239 -1.444657 0.240911
 2134.000000 2.762801 -1.513484 0.259428
 2135.000000 2.784353 -1.504673 0.240768
 2136.000000 2.811797 -1.508910 0.241680
 2137.000000 2.751541 -1.458927 0.251105
 2138.000000 2.760370 -1.553003 0.240653
 2139.000000 2.792916 -1.443305 0.247720
 2140.000000 2.730282 -1.528142 0.217048
 2141.000000 2.808939 -1.490386 0.257703
 2142.000000 2.756494 -1.589807 0.266649
 2143.000000 2.774062 -1.604375 0.218082
 2144.000000 2.766953 -1.587124 0.229418
 2145.000000 2.780167 -1.524212 0.242293
 2146.000000 2.756071 -1.582831 0.234852
 2147.000000 2.765994 -1.544469 0.251172
 2148.000000 2.763058 -1.623947 0.260154
 2149.000000 2.785586 -1.420884 0.275850
 2150.000000 2.744429 -1.577131 0.251978
 2151.000000 2.769903 -1.544017 0.234339
 2152.000000 2.744362 -1.498837 0.256864
 2153.000000 2.804351 -1.578862 0.256052
 2154.000000 2.770979 -1.548219 0.243251
 2155.000000 2.740540 -1.576632 0.234862
 2156.000000 2.763925 -1.530905 0.257420
 2157.000000 2.783175 -1.499479 0.236767
 2158.000000 2.772905 -1.429689 0.253058
 2159.000000 2.786354 -1.585670 0.220465
 2160.000000 2.809096 -1.464412 0.246410
 2161.000000 2.790989 -1.366457 0.257293
 2162.000000 2.715613 -1.427566 0.263620
 2163.000000 2.828470 -1.503387 0.281454
 2164.000000 2.788971 -1.555909 0.269679
 2165.000000 2.821349 -1.531688 0.266640
 2166.000000 2.796379 -1.518701 0.275175
 2167.000000 2.766055 -1.488097 0.256150
 2168.000000 2.748867 -1.626033 0.265982
 2169.000000 2.760619 -1.488595 0.285898
 2170.000000 2.741066 -1.328119 0.281623
 2171.000000 2.768317 -1.497469 0.296193
 2172.000000 2.806269 -1.480103 0.281577
 2173.000000 2.753221 -1.485523 0.276716
 2174.000000 2.773244 -1.594171 0.293232
 2175.000000 2.774492 -1.344925 0.314034
 2176.000000 2.751150 -1.511015 0.311281
 2177.000000 2.821706 -1.575313 0.279443
 2178.000000 2.770671 -1.419172 0.258187
 2179.000000 2.764028 -1.580680 0.250967
 2180.000000 2.790574 -1.676345 0.269041
 2181.000000 2.774114 -1.585456 0.262492
 2182.000000 2.783995 -1.646557 0.289060
 2183.000000 2.774260 -1.531445 0.297402
 2184.000000 2.743228 -1.602715 0.280705
 2185.000000 2.763734 -1.651847 0.273342
 2186.000000 2.753612 -1.590142 0.282428
 2187.000000 2.784584 -1.642935 0.239762
 2188.000000 2.787064 -1.568031 0.256665
 2189.000000 2.766616 -1.688353 0.250574
 2190.000000 2.796532 -1.608834 0.253698
 2191.000000 2.768114 -1.626115 0.262125
 2192.000000 2.791345 -1.516108 0.282572
 2193.000000 2.739700 -1.554131 0.263695
 2194.000000 2.789094 -1.656850 0.256308
 2195.000000 2.776738 -1.593529 0.261260
 2196.000000 2.826888 -1.603121 0.293136
 2197.000000 2.783765 -1.553659 0.324207
 2198.000000 2.765002 -1.593963 0.283008
 2199.000000 2.792304 -1.561638 0.294382
 2200.000000 2.789025 -1.560064 0.281226
 2201.000000 2.771704 -1.578972 0.308497
 2202.000000 2.827272 -1.605162 0.303907
 2203.000000 2.781484 -1.622132 0.307245
 2204.000000 2.787036 -1.559893 0.264070
 2205.000000 2.765819 -1.591179 0.276052
 2206.000000 2.770864 -1.619715 0.315221
 2207.000000 2.775132 -1.643008 0.285099
 2208.000000 2.809892 -1.697716 0.287254
 2209.000000 2.771447 -1.637932 0.286731
 2210.000000 2.771157 -1.626928 0.276267
 2211.000000 2.823221 -1.707815 0.301048
 2212.000000 2.771153 -1.410473 0.321493
 2213.000000 2.788283 -1.529997 0.296387
 2214.000000 2.743552 -1.620522 0.303149
 2215.000000 2.775190 -1.555372 0.286501
 2216.000000 2.781171 -1.650920 0.300473
 2217.000000 2.801161 -1.553118 0.292964
 2218.000000 2.780289 -1.552322 0.303431
 2219.000000 2.807346 -1.623170 0.289260
 2220.000000 2.783711 -1.663588 0.310219
 2221.000000 2.754141 -1.566260 0.327496
 2222.000000 2.811364 -1.542425 0.310347
 2223.000000 2.770053 -1.552964 0.309030
 2224.000000 2.799352 -1.619861 0.334928
 2225.000000 2.765996 -1.753140 0.317675
 2226.000000 2.816868 -1.590599 0.292056
 2227.000000 2.767770 -1.560383 0.315996
 2228.000000 2.782304 -1.663795 0.282264
 2229.000000 2.763390 -1.655228 0.298519
 2230.000000 2.775005 -1.608719 0.294592
 2231.000000 2.785510 -1.711892 0.314510
 2232.000000 2.708557 -1.679165 0.289013
 2233.000000 2.756688 -1.706599 0.281417
 2234.000000 2.767421 -1.657650 0.287680
 2235.000000 2.753645 -1.680398 0.279630
 2236.000000 2.755806 -1.567544 0.243142
 2237.000000 2.743761 -1.727438 0.271839
 2238.000000 2.768712 -1.713960 0.280948
 2239.000000 2.728164 -1.656741 0.313755
 2240.000000 2.785406 -1.701739 0.300929
 2241.000000 2.723946 -1.707439 0.276207
 2242.000000 2.808623 -1.633856 0.298293
 2243.000000 2.792709 -1.606343 0.298713
 2244.000000 2.814205 -1.588427 0.320441
 2245.000000 2.768474 -1.655088 0.282029
 2246.000000 2.750547 -1.524106 0.315594
 2247.000000 2.755380 -1.500434 0.283651
 2248.000000 2.720995 -1.458253 0.275187
 2249.000000 2.764789 -1.579449 0.313669
 2250.000000 2.774254 -1.585514 0.271446
 2251.000000 2.778096 -1.623048 0.301365
 2252.000000 2.729668 -1.522418 0.300128
 2253.000000 2.774547 -1.655129 0.276871
 2254.000000 2.769628 -1.612017 0.250300
 2255.000000 2.723414 -1.662511 0.272012
 2256.000000 2.758836 -1.559983 0.274277
 2257.000000 2.743036 -1.503654 0.241845
 2258.000000 2.753218 -1.654081 0.278800
 2259.000000 2.769757 -1.620267 0.276307
 2260.000000 2.759257 -1.629616 0.248550
 2261.000000 2.763387 -1.625140 0.253262
 2262.000000 2.789689 -1.612984 0.243545
 2263.000000 2.755629 -1.601992 0.277116
 2264.000000 2.770047 -1.468455 0.258618
 2265.000000 2.784553 -1.542132 0.270289
 2266.000000 2.800324 -1.620358 0.296189
 2267.000000 2.786922 -1.668271 0.304521
 2268.000000 2.766550 -1.597683 0.331471
 2269.000000 2.748150 -1.556861 0.291384
 2270.000000 2.775172 -1.562134 0.299234
 2271.000000 2.771602 -1.549532 0.311476
 2272.000000 2.787177 -1.540872 0.314858
 2273.000000 2.793426 -1.517401 0.321339
 2274.000000 2.760192 -1.642340 0.295555
 2275.000000 2.739950 -1.549585 0.313217
 2276.000000 2.732825 -1.491130 0.266497
 2277.000000 2.756487 -1.540761 0.286688
 2278.000000 2.754713 -1.617108 0.287870
 2279.000000 2.737291 -1.540158 0.353311
 2280.000000 2.721455 -1.553916 0.322457
 2281.000000 2.749112 -1.619844 0.325550
 2282.000000 2.772094 -1.474441 0.308000
 2283.000000 2.742348 -1.607480 0.297090
 2284.000000 2.763930 -1.576177 0.336685
 2285.000000 2.753939 -1.646947 0.327052
 2286.000000 2.778655 -1.595744 0.342640
 2287.000000 2.783540 -1.632936 0.347220
 2288.000000 2.746223 -1.596906 0.357385
 2289.000000 2.756137 -1.581612 0.323465
 2290.000000 2.761136 -1.651700 0.319370
 2291.000000 2.750697 -1.596214 0.339526
 2292.000000 2.783575 -1.742176 0.309930
 2293.000000 2.805985 -1.679954 0.323395
 2294.000000 2.763535 -1.694142 0.322095
 2295.000000 2.744483 -1.614814 0.325379
 2296.000000 2.750388 -1.597343 0.291906
 2297.000000 2.779997 -1.557218 0.330572
 2298.000000 2.800298 -1.603331 0.318790
 2299.000000 2.772072 -1.531204 0.330874
 2300.000000 2.762399 -1.651254 0.313388
 2301.000000 2.793527 -1.573679 0.306198
 2302.000000 2.768898 -1.516010 0.341789
 2303.000000 2.751670 -1.613071 0.304045
 2304.000000 2.750519 -1.657171 0.298197
 2305.000000 2.773625 -1.618704 0.302608
 2306.000000 2.734523 -1.558488 0.310564
 2307.000000 2.760375 -1.528013 0.289519
 2308.000000 2.779571 -1.650683 0.311635
 2309.000000 2.796662 -1.617095 0.344226
 2310.000000 2.768316 -1.659632 0.304093
 2311.000000 2.770814 -1.446417 0.312780
 2312.000000 2.761896 -1.561847 0.297336
 2313.000000 2.722190 -1.594203 0.337832
 2314.000000 2.750881 -1.493584 0.282691
 2315.000000 2.736201 -1.434046 0.315285
 2316.000000 2.732816 -1.468000 0.300473
 2317.000000 2.701982 -1.523458 0.294630
 2318.000000 2.735168 -1.506700 0.277228
 2319.000000 2.706860 -1.508249 0.283378
 2320.000000 2.744678 -1.535337 0.291060
 2321.000000 2.789682 -1.496313 0.291072
 2322.000000 2.771823 -1.526182 0.293735
 2323.000000 2.747253 -1.440308 0.314205
 2324.000000 2.698188 -1.463808 0.297706
 2325.000000 2.754480 -1.573700 0.292330
 2326.000000 2.750385 -1.494391 0.291512
 2327.000000 2.798138 -1.500129 0.328722
 2328.000000 2.797631 -1.510119 0.310783
 2329.000000 2.749731 -1.595921 0.302801
 2330.000000 2.730995 -1.528817 0.335316
 2331.000000 2.763684 -1.494196 0.301562
 2332.000000 2.743858 -1.420165 0.315725
 2333.000000 2.792858 -1.538753 0.275171
 2334.000000 2.778258 -1.467502 0.299524
 2335.000000 2.761851 -1.527889 0.304685
 2336.000000 2.730642 -1.521893 0.294090
 2337.000000 2.703822 -1.555139 0.289516
 2338.000000 2.755980 -1.470017 0.296911
 2339.000000 2.761637 -1.444428 0.299122
 2340.000000 2.734264 -1.350116 0.301514
 2341.000000 2.731190 -1.594386 0.303873
 2342.000000 2.729298 -1.563473 0.290835
 2343.000000 2.765121 -1.493049 0.315763
 2344.000000 2.788713 -1.439011 0.288679
 2345.000000 2.733680 -1.474908 0.331710
 2346.000000 2.774874 -1.509630 0.286047
 2347.000000 2.756050 -1.395041 0.298555
 2348.000000 2.816460 -1.451692 0.286997
 2349.000000 2.775998 -1.508485 0.302013
 2350.000000 2.780459 -1.596694 0.289566
 2351.000000 2.774425 -1.589854 0.297874
 2352.000000 2.777577 -1.699997 0.343340
 2353.000000 2.758155 -1.615842 0.296197
 2354.000000 2.804677 -1.710673 0.319481
 2355.000000 2.790661 -1.582032 0.316764
 2356.000000 2.719531 -1.571506 0.312589
 2357.000000 2.726993 -1.571920 0.305772
 2358.000000 2.791914 -1.539221 0.323996
 2359.000000 2.790969 -1.615400 0.321006
 2360.000000 2.762735 -1.524212 0.338156
 2361.000000 2.722178 -1.620737 0.289162
 2362.000000 2.764460 -1.574022 0.297420
 2363.000000 2.794231 -1.511961 0.320008
 2364.000000 2.767865 -1.493146 0.319387
 2365.000000 2.743020 -1.491829 0.298895
 2366.000000 2.764938 -1.621776 0.300500
 2367.000000 2.756687 -1.648906 0.305839
 2368.000000 2.751528 -1.660101 0.325607
 2369.000000 2.767003 -1.618748 0.329156
 2370.000000 2.774755 -1.662063 0.333126
 2371.000000 2.750911 -1.607436 0.356559
 2372.000000 2.771187 -1.530302 0.354860
 2373.000000 2.734210 -1.630123 0.342535
 2374.000000 2.753135 -1.489473 0.328616
 2375.000000 2.784774 -1.609021 0.358761
 2376.000000 2.777493 -1.605652 0.337022
 2377.000000 2.751794 -1.530737 0.320554
 2378.000000 2.706918 -1.556929 0.336138
 2379.000000 2.744657 -1.419125 0.339082
 2380.000000 2.739074 -1.468339 0.324256
 2381.000000 2.729037 -1.554031 0.303022
 2382.000000 2.747640 -1.496898 0.337430
 2383.000000 2.805385 -1.475609 0.327456
 2384.000000 2.766543 -1.564329 0.310042
 2385.000000 2.747071 -1.464375 0.337936
 2386.000000 2.732806 -1.558100 0.339609
 2387.000000 2.805641 -1.503740 0.327932
 2388.000000 2.779146 -1.513241 0.325276
 2389.000000 2.768876 -1.434905 0.352384
 2390.000000 2.787632 -1.591123 0.349464
 2391.000000 2.735563 -1.563954 0.292335
 2392.000000 2.758500 -1.631471 0.298437
 2393.000000 2.768806 -1.593574 0.330639
 2394.000000 2.798363 -1.692279 0.322344
 2395.000000 2.784134 -1.564116 0.348497
 2396.000000 2.777259 -1.623689 0.312334
 2397.000000 2.730554 -1.557400 0.335143
 2398.000000 2.756647 -1.644199 0.328799
 2399.000000 2.722870 -1.571213 0.328046
 2400.000000 2.773611 -1.553096 0.313577
 2401.000000 2.761461 -1.653743 0.352523
 2402.000000 2.788654 -1.510502 0.315594
 2403.000000 2.736871 -1.603678 0.346495
 2404.000000 2.740994 -1.542930 0.320826
 2405.000000 2.766189 -1.588207 0.324678
 2406.000000 2.718419 -1.602657 0.342480
 2407.000000 2.763373 -1.491281 0.363504
 2408.000000 2.768065 -1.569189 0.340238
 2409.000000 2.769468 -1.482661 0.338412
 2410.000000 2.765278 -1.537972 0.360778
 2411.000000 2.772159 -1.540640 0.351555
 2412.000000 2.755292 -1.518998 0.359221
 2413.000000 2.768158 -1.544653 0.354685
 2414.000000 2.757347 -1.542299 0.317905
 2415.000000 2.796042 -1.571178 0.315204
 2416.000000 2.744241 -1.551950 0.318841
 2417.000000 2.734273 -1.614255 0.283578
 2418.000000 2.756957 -1.586974 0.335486
 2419.000000 2.772106 -1.568782 0.296941
 2420.000000 2.742446 -1.586193 0.331386
 2421.000000 2.787775 -1.559417 0.303892
 2422.000000 2.751483 -1.589099 0.311951
 2423.000000 2.722536 -1.552191 0.316216
 2424.000000 2.760143 -1.455889 0.329826
 2425.000000 2.740882 -1.437621 0.313602
 2426.000000 2.746729 -1.570803 0.328701
 2427.000000 2.782853 -1.509868 0.316502
 2428.000000 2.757042 -1.592186 0.313106
 2429.000000 2.777804 -1.542749 0.288725
 2430.000000 2.749711 -1.510445 0.329521
 2431.000000 2.738310 -1.578387 0.308538
 2432.000000 2.772212 -1.610502 0.331892
 2433.000000 2.753800 -1.573542 0.298138
 2434.000000 2.723873 -1.522682 0.323674
 2435.000000 2.757254 -1.602779 0.310593
 2436.000000 2.802914 -1.524020 0.293069
 2437.000000 2.817380 -1.480088 0.292827
 2438.000000 2.774646 -1.511026 0.276972
 2439.000000 2.779536 -1.589838 0.283602
 2440.000000 2.766422 -1.642219 0.289056
 2441.000000 2.792826 -1.406617 0.337149
 2442.000000 2.767974 -1.529563 0.326142
 2443.000000 2.785975 -1.474732 0.287580
 2444.000000 2.797613 -1.463370 0.307658
 2445.000000 2.740416 -1.518123 0.303859
 2446.000000 2.772623 -1.479814 0.300206
 2447.000000 2.735569 -1.531925 0.307028
 2448.000000 2.785281 -1.539033 0.323021
 2449.000000 2.758320 -1.510308 0.300538
 2450.000000 2.773499 -1.665102 0.335430
 2451.000000 2.776237 -1.589763 0.298940
 2452.000000 2.787113 -1.644787 0.311921
 2453.000000 2.772788 -1.620855 0.341846
 2454.000000 2.744263 -1.541192 0.330391
 2455.000000 2.762732 -1.542578 0.323612
 2456.000000 2.765141 -1.512887 0.338905
 2457.000000 2.789172 -1.599166 0.328907
 2458.000000 2.771931 -1.609643 0.305950
 2459.000000 2.763227 -1.425039 0.289722
 2460.000000 2.714986 -1.543727 0.292619
 2461.000000 2.761861 -1.543341 0.299357
 2462.000000 2.747636 -1.504206 0.294355
 2463.000000 2.780047 -1.469409 0.321621
 2464.000000 2.755017 -1.441045 0.281264
 2465.000000 2.770710 -1.430353 0.291200
 2466.000000 2.753743 -1.357280 0.309719
 2467.000000 2.771899 -1.444559 0.314728
 2468.000000 2.807522 -1.510086 0.317800
 2469.000000 2.732882 -1.375872 0.316426
 2470.000000 2.754413 -1.433555 0.291637
 2471.000000 2.745411 -1.423804 0.326668
 2472.000000 2.787229 -1.447617 0.291690
 2473.000000 2.724396 -1.404132 0.259307
 2474.000000 2.729476 -1.464173 0.281715
 2475.000000 2.768437 -1.449646 0.289482
 2476.000000 2.743614 -1.340025 0.254504
 2477.000000 2.757494 -1.463424 0.282547
 2478.000000 2.809913 -1.383037 0.320970
 2479.000000 2.760601 -1.466164 0.304592
 2480.000000 2.773723 -1.401624 0.341216
 2481.000000 2.753454 -1.468447 0.326236
 2482.000000 2.792302 -1.504507 0.334493
 2483.000000 2.748985 -1.482931 0.308377
 2484.000000 2.801184 -1.434666 0.295436
 2485.000000 2.757060 -1.418892 0.313536
 2486.000000 2.779829 -1.372804 0.314982
 2487.000000 2.809491 -1.416738 0.319737
 2488.000000 2.769578 -1.390610 0.302408
 2489.000000 2.769517 -1.404217 0.302796
 2490.000000 2.736492 -1.446144 0.309490
 2491.000000 2.781684 -1.439685 0.292009
 2492.000000 2.742800 -1.364127 0.289371
 2493.000000 2.732422 -1.334848 0.293700
 2494.000000 2.790043 -1.404092 0.323784
 2495.000000 2.705016 -1.302498 0.295574
 2496.000000 2.743467 -1.443191 0.321355
 2497.000000 2.754657 -1.570418 0.285502
 2498.000000 2.787083 -1.387255 0.354808
 2499.000000 2.786360 -1.511868 0.308373
 2500.000000 2.760343 -1.384423 0.311407
 2501.000000 2.778279 -1.513775 0.314536
 2502.000000 2.782443 -1.448845 0.302345
 2503.000000 2.793130 -1.523434 0.314409
 2504.000000 2.752647 -1.420114 0.308092
 2505.000000 2.779902 -1.582960 0.327117
 2506.000000 2.714021 -1.447891 0.339848
 2507.000000 2.791457 -1.518963 0.335826
 2508.000000 2.789203 -1.443983 0.328175
 2509.000000 2.799643 -1.643069 0.315449
 2510.000000 2.750716 -1.377469 0.275472
 2511.000000 2.771608 -1.539102 0.303899
 2512.000000 2.736255 -1.467170 0.301499
 2513.000000 2.805128 -1.552602 0.283300
 2514.000000 2.745668 -1.501743 0.297343
 2515.000000 2.808964 -1.621000 0.311889
 2516.000000 2.764478 -1.496941 0.293261
 2517.000000 2.776634 -1.567432 0.304658
 2518.000000 2.803625 -1.580722 0.319716
 2519.000000 2.804471 -1.502785 0.325701
 2520.000000 2.788966 -1.578863 0.329973
 2521.000000 2.742278 -1.556843 0.299837
 2522.000000 2.778728 -1.591818 0.303983
 2523.000000 2.742153 -1.503199 0.314099
 2524.000000 2.796155 -1.520016 0.326664
 2525.000000 2.766684 -1.484379 0.314732
 2526.000000 2.732266 -1.505970 0.314692
 2527.000000 2.781602 -1.576497 0.309544
 2528.000000 2.764884 -1.576753 0.312001
 2529.000000 2.787776 -1.597079 0.324698
 2530.000000 2.825332 -1.580437 0.318424
 2531.000000 2.799667 -1.575639 0.314256
 2532.000000 2.818470 -1.595514 0.368270
 2533.000000 2.771689 -1.559902 0.348263
 2534.000000 2.792844 -1.510494 0.357103
 2535.000000 2.771765 -1.561567 0.309240
 2536.000000 2.787101 -1.602856 0.304833
 2537.000000 2.804137 -1.556193 0.320749
 2538.000000 2.756647 -1.541082 0.344736
 2539.000000 2.732859 -1.572391 0.276332
 2540.000000 2.829548 -1.570041 0.297129
 2541.000000 2.792682 -1.536283 0.281630
 2542.000000 2.712060 -1.532913 0.293870
 2543.000000 2.752941 -1.577785 0.286422
 2544.000000 2.760402 -1.495658 0.306154
 2545.000000 2.792899 -1.482268 0.311675
 2546.000000 2.799298 -1.527715 0.324150
 2547.000000 2.749055 -1.533293 0.319769
 2548.000000 2.753629 -1.578418 0.310190
 2549.000000 2.762865 -1.523451 0.307017
 2550.000000 2.758390 -1.532100 0.307747
 2551.000000 2.775305 -1.518695 0.307051
 2552.000000 2.787076 -1.530362 0.285293
 2553.000000 2.746789 -1.567641 0.307187
 2554.000000 2.788307 -1.554113 0.312211
 2555.000000 2.804241 -1.525533 0.337952
 2556.000000 2.797747 -1.559596 0.318803
 2557.000000 2.849754 -1.440348 0.327287
 2558.000000 2.839935 -1.610478 0.310155
 2559.000000 2.747479 -1.548288 0.284758
 2560.000000 2.801024 -1.543665 0.302378
 2561.000000 2.766485 -1.428682 0.314918
 2562.000000 2.787669 -1.614695 0.319015
 2563.000000 2.786411 -1.553679 0.330322
 2564.000000 2.784940 -1.600720 0.288725
 2565.000000 2.789761 -1.523565 0.325077
 2566.000000 2.788349 -1.501346 0.290196
 2567.000000 2.784526 -1.458967 0.274433
 2568.000000 2.797712 -1.458704 0.296030
 2569.000000 2.812662 -1.553067 0.272148
 2570.000000 2.814138 -1.491875 0.302871
 2571.000000 2.797574 -1.534974 0.326568
 2572.000000 2.782471 -1.597983 0.301850
 2573.000000 2.780987 -1.541738 0.310809
 2574.000000 2.807939 -1.323070 0.299613
 2575.000000 2.770600 -1.472502 0.300318
 2576.000000 2.818249 -1.403749 0.262125
 2577.000000 2.747924 -1.467434 0.305232
 2578.000000 2.775318 -1.477104 0.301676
 2579.000000 2.816240 -1.452496 0.290374
 2580.000000 2.827508 -1.559940 0.322407
 2581.000000 2.808765 -1.533755 0.318345
 2582.000000 2.785312 -1.519436 0.355512
 2583.000000 2.805191 -1.463828 0.311993
 2584.000000 2.781480 -1.396179 0.280219
 2585.000000 2.765356 -1.385935 0.287888
 2586.000000 2.776277 -1.436730 0.274861
 2587.000000 2.788358 -1.448062 0.307737
 2588.000000 2.793842 -1.290374 0.304618
 2589.000000 2.797865 -1.530988 0.340766
 2590.000000 2.785895 -1.542187 0.326668
 2591.000000 2.809389 -1.538193 0.339705
 2592.000000 2.818227 -1.583575 0.307435
 2593.000000 2.798401 -1.557246 0.349459
 2594.000000 2.794230 -1.542369 0.357535
 2595.000000 2.771772 -1.603652 0.306939
 2596.000000 2.832872 -1.551123 0.314486
 2597.000000 2.782440 -1.628574 0.321272
 2598.000000 2.807645 -1.595765 0.335402
 2599.000000 2.781315 -1.549605 0.285108
 2600.000000 2.806792 -1.586615 0.328442
 2601.000000 2.810864 -1.530569 0.311383
 2602.000000 2.756830 -1.646500 0.303964
 2603.000000 2.777961 -1.618503 0.307029
 2604.000000 2.793792 -1.490263 0.339060
 2605.000000 2.787628 -1.607110 0.319003
 2606.000000 2.730430 -1.559871 0.293887
 2607.000000 2.784544 -1.656600 0.299085
 2608.000000 2.752981 -1.528900 0.287164
 2609.000000 2.802583 -1.616568 0.335344
 2610.000000 2.767923 -1.609560 0.300764
 2611.000000 2.807292 -1.620886 0.300286
 2612.000000 2.798911 -1.591441 0.313244
 2613.000000 2.780923 -1.494958 0.318238
 2614.000000 2.731228 -1.529686 0.306757
 2615.000000 2.792744 -1.630359 0.313227
 2616.000000 2.784671 -1.530222 0.296465
 2617.000000 2.788583 -1.605915 0.315934
 2618.000000 2.807382 -1.634913 0.308751
 2619.000000 2.808224 -1.586573 0.287259
 2620.000000 2.737653 -1.564983 0.295650
 2621.000000 2.759383 -1.526900 0.287026
 2622.000000 2.792218 -1.513155 0.307310
 2623.000000 2.758006 -1.457300 0.294369
 2624.000000 2.786548 -1.327572 0.307922
 2625.000000 2.778565 -1.463372 0.280235
 2626.000000 2.779843 -1.476498 0.309152
 2627.000000 2.825545 -1.522563 0.332604
 2628.000000 2.784133 -1.549818 0.332109
 2629.000000 2.813771 -1.560482 0.315330
 2630.000000 2.786977 -1.464211 0.302607
 2631.000000 2.795234 -1.481307 0.319377
 2632.000000 2.804752 -1.526166 0.317824
 2633.000000 2.745685 -1.517977 0.317598
 2634.000000 2.772504 -1.616436 0.350203
 2635.000000 2.783520 -1.559660 0.311633
 2636.000000 2.771005 -1.509743 0.328438
 2637.000000 2.752357 -1.503683 0.296113
 2638.000000 2.810919 -1.558432 0.318657
 2639.000000 2.727158 -1.589285 0.328894
 2640.000000 2.803856 -1.605553 0.366677
 2641.000000 2.804389 -1.549540 0.311172
 2642.000000 2.743414 -1.573976 0.330820
 2643.000000 2.764332 -1.506182 0.338453
 2644.000000 2.764835 -1.484086 0.298737
 2645.000000 2.731481 -1.366442 0.346747
 2646.000000 2.784596 -1.525435 0.347308
 2647.000000 2.765606 -1.511559 0.325249
 2648.000000 2.743740 -1.536617 0.306097
 2649.000000 2.811295 -1.523744 0.287195
 2650.000000 2.762207 -1.548709 0.277278
 2651.000000 2.773205 -1.435812 0.299296
 2652.000000 2.789581 -1.643268 0.307806
 2653.000000 2.809341 -1.508395 0.292054
 2654.000000 2.810051 -1.536412 0.321862
 2655.000000 2.774551 -1.491566 0.289536
 2656.000000 2.807722 -1.444521 0.293017
 2657.000000 2.802773 -1.604763 0.307553
 2658.000000 2.758142 -1.550952 0.274725
 2659.000000 2.783393 -1.457170 0.317408
 2660.000000 2.791549 -1.572067 0.311099
 2661.000000 2.803582 -1.483892 0.322756
 2662.000000 2.800829 -1.494836 0.320304
 2663.000000 2.810983 -1.560588 0.288530
 2664.000000 2.774016 -1.481869 0.281332
 2665.000000 2.786690 -1.596344 0.313447
 2666.000000 2.733184 -1.615668 0.278881
 2667.000000 2.749883 -1.593753 0.280698
 2668.000000 2.738102 -1.502170 0.263856
 2669.000000 2.763944 -1.581339 0.331919
 2670.000000 2.713342 -1.509711 0.309425
 2671.000000 2.756297 -1.585236 0.314950
 2672.000000 2.718747 -1.593274 0.322471
 2673.000000 2.705810 -1.475712 0.256877
 2674.000000 2.768040 -1.474914 0.288629
 2675.000000 2.737894 -1.360638 0.271538
 2676.000000 2.748256 -1.424260 0.278452
 2677.000000 2.736667 -1.535785 0.289173
 2678.000000 2.736225 -1.470258 0.291940
 2679.000000 2.699015 -1.472355 0.261616
 2680.000000 2.743579 -1.375092 0.261382
 2681.000000 2.742732 -1.434766 0.279956
 2682.000000 2.728489 -1.337979 0.265450
 2683.000000 2.717483 -1.507105 0.287746
 2684.000000 2.702289 -1.530464 0.268448
 2685.000000 2.762072 -1.447658 0.276801
 2686.000000 2.763321 -1.497147 0.285317
 2687.000000 2.748734 -1.398341 0.310504
 2688.000000 2.773909 -1.589209 0.266334
 2689.000000 2.765797 -1.403629 0.276329
 2690.000000 2.768869 -1.449090 0.292402
 2691.000000 2.769459 -1.415612 0.316246
 2692.000000 2.786297 -1.432344 0.290709
 2693.000000 2.752619 -1.395724 0.299181
 2694.000000 2.777901 -1.540874 0.316202
 2695.000000 2.738938 -1.618792 0.321127
 2696.000000 2.772388 -1.549122 0.321318
 2697.000000 2.751783 -1.530661 0.313222
 2698.000000 2.786481 -1.519505 0.343590
 2699.000000 2.760693 -1.495259 0.322960
 2700.000000 2.785360 -1.500532 0.338060
 2701.000000 2.760458 -1.503368 0.302572
 2702.000000 2.765804 -1.445233 0.318359
 2703.000000 2.759500 -1.497377 0.308238
 2704.000000 2.764352 -1.460411 0.282581
 2705.000000 2.786934 -1.461686 0.305658
 2706.000000 2.758079 -1.443454 0.334780
 2707.000000 2.748796 -1.314069 0.317305
 2708.000000 2.751089 -1.353013 0.291993
 2709.000000 2.801284 -1.431695 0.288637
 2710.000000 2.766284 -1.510059 0.278626
 2711.000000 2.787356 -1.446316 0.294296
 2712.000000 2.785187 -1.377501 0.267183
 2713.000000 2.791922 -1.416558 0.292389
 2714.000000 2.773315 -1.412625 0.304019
 2715.000000 2.750736 -1.471498 0.314578
 2716.000000 2.771964 -1.507026 0.317615
 2717.000000 2.762809 -1.539926 0.311457
 2718.000000 2.763135 -1.470676 0.289230
 2719.000000 2.739417 -1.450034 0.296015
 2720.000000 2.778845 -1.334817 0.347802
 2721.000000 2.777471 -1.414483 0.279590
 2722.000000 2.763523 -1.288498 0.275864
 2723.000000 2.773731 -1.255113 0.294939
 2724.000000 2.758216 -1.423810 0.307358
 2725.000000 2.752124 -1.332662 0.296639
 2726.000000 2.772857 -1.253508 0.287868
 2727.000000 2.807887 -1.562917 0.315750
 2728.000000 2.761240 -1.414211 0.292172
 2729.000000 2.740554 -1.481526 0.314562
 2730.000000 2.749045 -1.383513 0.338413
 2731.000000 2.768138 -1.388396 0.291007
 2732.000000 2.780823 -1.423482 0.270523
 2733.000000 2.801402 -1.425624 0.290918
 2734.000000 2.752692 -1.459142 0.307564
 2735.000000 2.735359 -1.428885 0.315204
 2736.000000 2.764920 -1.467415 0.317919
 2737.000000 2.789341 -1.562513 0.329770
 2738.000000 2.745776 -1.364868 0.287557
 2739.000000 2.807421 -1.442326 0.294632
 2740.000000 2.788452 -1.493312 0.322765
 2741.000000 2.738579 -1.318870 0.314282
 2742.000000 2.704596 -1.432530 0.272879
 2743.000000 2.724422 -1.503804 0.319432
 2744.000000 2.761116 -1.410983 0.321100
 2745.000000 2.739777 -1.444675 0.327382
 2746.000000 2.780350 -1.313665 0.330490
 2747.000000 2.748485 -1.382475 0.294039
 2748.000000 2.742132 -1.407580 0.302589
 2749.000000 2.772812 -1.450627 0.281007
 2750.000000 2.742312 -1.359894 0.288918
 2751.000000 2.731984 -1.429329 0.282760
 2752.000000 2.735517 -1.525090 0.311597
 2753.000000 2.754801 -1.428505 0.299653
 2754.000000 2.739140 -1.427429 0.290927
 2755.000000 2.776636 -1.420921 0.323306
 2756.000000 2.789199 -1.411397 0.296852
 2757.000000 2.813391 -1.436067 0.326831
 2758.000000 2.774664 -1.463472 0.287708
 2759.000000 2.826453 -1.480676 0.296605
 2760.000000 2.746125 -1.507690 0.323900
 2761.000000 2.736022 -1.505026 0.317110
 2762.000000 2.766479 -1.531158 0.330199
 2763.000000 2.786178 -1.537062 0.307840
 2764.000000 2.735699 -1.540850 0.322372
 2765.000000 2.776333 -1.461828 0.337363
 2766.000000 2.727975 -1.450341 0.299703
 2767.000000 2.797962 -1.620026 0.321068
 2768.000000 2.755171 -1.477713 0.304739
 2769.000000 2.775823 -1.474881 0.304378
 2770.000000 2.758324 -1.438480 0.313990
 2771.000000 2.755922 -1.578266 0.346055
 2772.000000 2.791634 -1.643156 0.328997
 2773.000000 2.821988 -1.584937 0.335299
 2774.000000 2.789549 -1.463992 0.292570
 2775.000000 2.789865 -1.563339 0.309450
 2776.000000 2.798108 -1.469448 0.318995
 2777.000000 2.825594 -1.557258 0.323783
 2778.000000 2.739306 -1.603369 0.248419
 2779.000000 2.780901 -1.666840 0.291031
 2780.000000 2.787566 -1.504417 0.290525
 2781.000000 2.771532 -1.589474 0.283066
 2782.000000 2.775749 -1.604025 0.312585
 2783.000000 2.762116 -1.518990 0.270550
 2784.000000 2.804025 -1.525924 0.267422
 2785.000000 2.775916 -1.537506 0.303393
 2786.000000 2.719445 -1.499643 0.310060
 2787.000000 2.768054 -1.604011 0.319364
 2788.000000 2.773075 -1.509362 0.291133
 2789.000000 2.794200 -1.560792 0.327532
 2790.000000 2.808688 -1.582464 0.306992
 2791.000000 2.806004 -1.609317 0.334157
 2792.000000 2.748114 -1.624139 0.294780
 2793.000000 2.768622 -1.568671 0.311588
 2794.000000 2.757212 -1.497014 0.344645
 2795.000000 2.776108 -1.548714 0.310904
 2796.000000 2.774471 -1.518939 0.303550
 2797.000000 2.773744 -1.584093 0.307298
 2798.000000 2.807894 -1.512614 0.320495
 2799.000000 2.796318 -1.526594 0.339668
 2800.000000 2.718479 -1.568495 0.313285
 2801.000000 2.812275 -1.462170 0.284811
 2802.000000 2.806802 -1.439167 0.325846
 2803.000000 2.723023 -1.517175 0.303286
 2804.000000 2.795988 -1.383509 0.327358
 2805.000000 2.773664 -1.549355 0.316546
 2806.000000 2.805814 -1.444882 0.332020
 2807.000000 2.794635 -1.432930 0.308678
 2808.000000 2.748694 -1.415761 0.288605
 2809.000000 2.748929 -1.546182 0.302754
 2810.000000 2.793018 -1.509032 0.314661
 2811.000000 2.758196 -1.468017 0.318341
 2812.000000 2.773260 -1.551117 0.286083
 2813.000000 2.799619 -1.460981 0.290926
 2814.000000 2.792876 -1.425586 0.305636
 2815.000000 2.769001 -1.483886 0.316601
 2816.000000 2.762962 -1.504341 0.301880
 2817.000000 2.749141 -1.549886 0.318037
 2818.000000 2.779490 -1.563722 0.311132
 2819.000000 2.790125 -1.533578 0.329445
 2820.000000 2.736682 -1.508283 0.301811
 2821.000000 2.732282 -1.559476 0.268902
 2822.000000 2.787347 -1.544364 0.316964
 2823.000000 2.769745 -1.483333 0.266391
 2824.000000 2.764182 -1.610189 0.280025
 2825.000000 2.704105 -1.491051 0.257485
 2826.000000 2.709318 -1.502047 0.251998
 2827.000000 2.771889 -1.542536 0.275309
 2828.000000 2.794415 -1.536370 0.310816
 2829.000000 2.790147 -1.564590 0.301259
 2830.000000 2.793786 -1.562756 0.298842
 2831.000000 2.801141 -1.392242 0.280987
 2832.000000 2.703293 -1.445244 0.270565
 2833.000000 2.758162 -1.545126 0.300860
 2834.000000 2.832288 -1.503709 0.296344
 2835.000000 2.804361 -1.508279 0.305836
 2836.000000 2.762897 -1.455566 0.283730
 2837.000000 2.785686 -1.501166 0.303875
 2838.000000 2.725639 -1.472004 0.343713
 2839.000000 2.800362 -1.499377 0.285198
 2840.000000 2.761442 -1.498145 0.262095
 2841.000000 2.784223 -1.545635 0.299250
 2842.000000 2.734579 -1.501385 0.316213
 2843.000000 2.777274 -1.454629 0.291888
 2844.000000 2.782047 -1.517134 0.305692
 2845.000000 2.824739 -1.447466 0.322011
 2846.000000 2.780987 -1.566598 0.306601
 2847.000000 2.748873 -1.555573 0.318931
 2848.000000 2.780259 -1.557209 0.306083
 2849.000000 2.788850 -1.534819 0.320254
 2850.000000 2.720812 -1.489965 0.317523
 2851.000000 2.812716 -1.478481 0.312386
 2852.000000 2.755814 -1.574024 0.302869
 2853.000000 2.792402 -1.565054 0.294946
 2854.000000 2.769317 -1.482951 0.304062
 2855.000000 2.762134 -1.457674 0.289534
 2856.000000 2.745793 -1.563926 0.281080
 2857.000000 2.786743 -1.534954 0.274810
 2858.000000 2.814573 -1.578651 0.297368
 2859.000000 2.767640 -1.524464 0.304145
 2860.000000 2.758152 -1.548386 0.321037
 2861.000000 2.773619 -1.514789 0.292461
 2862.000000 2.793602 -1.480898 0.305107
 2863.000000 2.734427 -1.494039 0.261052
 2864.000000 2.735188 -1.431039 0.306116
 2865.000000 2.779313 -1.420599 0.294502
 2866.000000 2.778127 -1.534001 0.312753
 2867.000000 2.790041 -1.483334 0.313108
 2868.000000 2.769422 -1.447790 0.313966
 2869.000000 2.748242 -1.479960 0.315846
 2870.000000 2.712018 -1.445927 0.299738
 2871.000000 2.807421 -1.519655 0.328180
 2872.000000 2.776242 -1.557051 0.343612
 2873.000000 2.775248 -1.620331 0.302353
 2874.000000 2.784122 -1.489958 0.297786
 2875.000000 2.768599 -1.536951 0.321782
 2876.000000 2.748704 -1.511994 0.298651
 2877.000000 2.794992 -1.508021 0.330117
 2878.000000 2.769021 -1.519108 0.297385
 2879.000000 2.722566 -1.410944 0.317618
 2880.000000 2.771740 -1.504553 0.291285
 2881.000000 2.829065 -1.527270 0.334686
 2882.000000 2.767799 -1.524896 0.310231
 2883.000000 2.770219 -1.602528 0.332857
 2884.000000 2.784122 -1.518440 0.320357
 2885.000000 2.795618 -1.563400 0.351893
 2886.000000 2.809054 -1.586536 0.349272
 2887.000000 2.752338 -1.502674 0.359981
 2888.000000 2.761651 -1.519520 0.328578
 2889.000000 2.752389 -1.542454 0.301717
 2890.000000 2.755081 -1.504949 0.320418
 2891.000000 2.761953 -1.550241 0.361720
 2892.000000 2.774538 -1.576195 0.308102
 2893.000000 2.771574 -1.423513 0.350413
 2894.000000 2.796806 -1.501289 0.346219
 2895.000000 2.750888 -1.440546 0.305660
 2896.000000 2.777007 -1.528752 0.333450
 2897.000000 2.800303 -1.599713 0.368010
 2898.000000 2.779808 -1.582948 0.332339
 2899.000000 2.801700 -1.446158 0.301696
 2900.000000 2.789197 -1.531843 0.338962
 2901.000000 2.762276 -1.424772 0.292451
 2902.000000 2.749944 -1.502472 0.340581
 2903.000000 2.755665 -1.464639 0.297001
 2904.000000 2.748424 -1.462055 0.294416
 2905.000000 2.794168 -1.444550 0.312472
 2906.000000 2.764413 -1.553046 0.311040
 2907.000000 2.792653 -1.549798 0.315990
 2908.000000 2.763091 -1.566880 0.323800
 2909.000000 2.754362 -1.500802 0.297037
 2910.000000 2.745899 -1.544098 0.283407
 2911.000000 2.807356 -1.430961 0.313454
 2912.000000 2.738664 -1.515697 0.278314
 2913.000000 2.768113 -1.554722 0.290448
 2914.000000 2.744057 -1.550884 0.282038
 2915.000000 2.782663 -1.478739 0.316056
 2916.000000 2.777781 -1.546473 0.284137
 2917.000000 2.747512 -1.446601 0.309188
 2918.000000 2.810085 -1.448483 0.309868
 2919.000000 2.745596 -1.615231 0.317336
 2920.000000 2.774258 -1.572217 0.293209
 2921.000000 2.736984 -1.366487 0.305775
 2922.000000 2.763041 -1.449383 0.295389
 2923.000000 2.775672 -1.390086 0.298671
 2924.000000 2.728310 -1.551758 0.284897
 2925.000000 2.769996 -1.568522 0.336710
 2926.000000 2.775832 -1.524213 0.309476
 2927.000000 2.805550 -1.528230 0.301460
 2928.000000 2.746793 -1.441592 0.305153
 2929.000000 2.774271 -1.488268 0.277122
 2930.000000 2.739125 -1.505127 0.317457
 2931.000000 2.749598 -1.543806 0.338090
 2932.000000 2.816126 -1.509910 0.307042
 2933.000000 2.806065 -1.500226 0.333937
 2934.000000 2.810864 -1.647905 0.303240
 2935.000000 2.776562 -1.554314 0.319334
 2936.000000 2.769594 -1.472685 0.305757
 2937.000000 2.797636 -1.477870 0.284853
 2938.000000 2.814051 -1.488688 0.326170
 2939.000000 2.758698 -1.515161 0.322815
 2940.000000 2.800140 -1.530233 0.313420
 2941.000000 2.732718 -1.561018 0.301401
 2942.000000 2.754795 -1.525432 0.339210
 2943.000000 2.773905 -1.504453 0.341227
 2944.000000 2.746341 -1.569918 0.315524
 2945.000000 2.780461 -1.584983 0.364236
 2946.000000 2.803888 -1.460187 0.326894
 2947.000000 2.762481 -1.488219 0.300848
 2948.000000 2.759206 -1.358126 0.318331
 2949.000000 2.774422 -1.452623 0.309154
 2950.000000 2.770945 -1.497220 0.335638
 2951.000000 2.775616 -1.428627 0.295452
 2952.000000 2.808999 -1.502745 0.302669
 2953.000000 2.766233 -1.495451 0.305436
 2954.000000 2.738533 -1.486895 0.264621
 2955.000000 2.698222 -1.504629 0.325027
 2956.000000 2.757307 -1.532727 0.315413
 2957.000000 2.763958 -1.448178 0.313998
 2958.000000 2.788480 -1.518506 0.345876
 2959.000000 2.729536 -1.470926 0.327675
 2960.000000 2.771170 -1.540347 0.348524
 2961.000000 2.794927 -1.506171 0.344446
 2962.000000 2.737231 -1.511282 0.344732
 2963.000000 2.767317 -1.480632 0.335467
 2964.000000 2.760984 -1.537567 0.303824
 2965.000000 2.786127 -1.472832 0.342700
 2966.000000 2.788256 -1.324888 0.331425
 2967.000000 2.781547 -1.540073 0.352774
 2968.000000 2.786675 -1.492060 0.344172
 2969.000000 2.718230 -1.504975 0.340429
 2970.000000 2.780322 -1.649765 0.331199
 2971.000000 2.791559 -1.515504 0.343789
 2972.000000 2.792632 -1.579790 0.365146
 2973.000000 2.801136 -1.514764 0.348112
 2974.000000 2.822334 -1.549064 0.338776
 2975.000000 2.805930 -1.567325 0.352256
 2976.000000 2.777472 -1.495867 0.363442
 2977.000000 2.773691 -1.591055 0.349053
 2978.000000 2.808057 -1.434706 0.322114
 2979.000000 2.775936 -1.490312 0.324802
 2980.000000 2.808746 -1.499943 0.356146
 2981.000000 2.816172 -1.496216 0.312185
 2982.000000 2.782390 -1.601562 0.358285
 2983.000000 2.777740 -1.485562 0.340723
 2984.000000 2.836312 -1.567148 0.394920
 2985.000000 2.801882 -1.546314 0.348412
 2986.000000 2.769003 -1.564153 0.370160
 2987.000000 2.789215 -1.528522 0.357859
 2988.000000 2.747723 -1.562470 0.337746
 2989.000000 2.796057 -1.482279 0.347479
 2990.000000 2.743292 -1.445251 0.357661
 2991.000000 2.785454 -1.690735 0.365570
 2992.000000 2.741444 -1.569487 0.364249
 2993.000000 2.737120 -1.480338 0.332141
 2994.000000 2.746045 -1.533398 0.363584
 2995.000000 2.801606 -1.527094 0.342372
 2996.000000 2.805887 -1.632470 0.382336
 2997.000000 2.781123 -1.475650 0.339475
 2998.000000 2.784998 -1.514185 0.335082
 2999.000000 2.811518 -1.508775 0.337311
 3000.000000 2.796804 -1.587045 0.363441
 3001.000000 2.794962 -1.488226 0.349834
 3002.000000 2.776387 -1.574446 0.343183
 3003.000000 2.802012 -1.586764 0.343898
 3004.000000 2.802782 -1.588043 0.352813
 3005.000000 2.809428 -1.597553 0.353944
 3006.000000 2.808289 -1.623000 0.333285
 3007.000000 2.783142 -1.599612 0.353459
 3008.000000 2.784922 -1.582192 0.340710
 3009.000000 2.788158 -1.619443 0.348684
 3010.000000 2.787619 -1.559969 0.343093
 3011.000000 2.787446 -1.487347 0.347609
 3012.000000 2.732533 -1.470662 0.389799
 3013.000000 2.777817 -1.472043 0.351952
 3014.000000 2.778550 -1.412366 0.361117
 3015.000000 2.756107 -1.453254 0.321742
 3016.000000 2.771591 -1.491041 0.321495
 3017.000000 2.753421 -1.559831 0.313727
 3018.000000 2.731940 -1.499730 0.324480
 3019.000000 2.757990 -1.445613 0.324755
 3020.000000 2.768163 -1.449897 0.330970
 3021.000000 2.756193 -1.466367 0.322062
 3022.000000 2.793394 -1.418623 0.336251
 3023.000000 2.736618 -1.483470 0.351277
 3024.000000 2.749072 -1.574640 0.356037
 3025.000000 2.753527 -1.516968 0.332936
 3026.000000 2.718300 -1.444659 0.309365
 3027.000000 2.768584 -1.548893 0.326825
 3028.000000 2.796972 -1.448856 0.296510
 3029.000000 2.803410 -1.628369 0.335496
 3030.000000 2.751751 -1.612121 0.344788
 3031.000000 2.794766 -1.544687 0.355304
 3032.000000 2.750369 -1.537124 0.352666
 3033.000000 2.786882 -1.530141 0.376789
 3034.000000 2.764395 -1.558386 0.349740
 3035.000000 2.777263 -1.518632 0.342027
 3036.000000 2.785838 -1.384396 0.369735
 3037.000000 2.759305 -1.476673 0.374277
 3038.000000 2.794920 -1.584849 0.401393
 3039.000000 2.818042 -1.320270 0.356176
 3040.000000 2.742314 -1.546700 0.344331
 3041.000000 2.753159 -1.459095 0.325294
 3042.000000 2.783050 -1.490120 0.340705
 3043.000000 2.740277 -1.476299 0.314498
 3044.000000 2.765971 -1.460407 0.351662
 3045.000000 2.754258 -1.465619 0.322367
 3046.000000 2.794251 -1.491993 0.354650
 3047.000000 2.764867 -1.563408 0.354712
 3048.000000 2.755266 -1.451127 0.359421
 3049.000000 2.755428 -1.479786 0.337653
 3050.000000 2.732841 -1.437193 0.380215
 3051.000000 2.764658 -1.439835 0.384350
 3052.000000 2.768090 -1.532963 0.359219
 3053.000000 2.791939 -1.550554 0.414244
 3054.000000 2.788748 -1.544592 0.404356
 3055.000000 2.790665 -1.555470 0.393146
 3056.000000 2.820286 -1.522248 0.388721
 3057.000000 2.798731 -1.522578 0.344106
 3058.000000 2.779887 -1.460536 0.368820
 3059.000000 2.794396 -1.641158 0.371825
 3060.000000 2.793769 -1.501433 0.381491
 3061.000000 2.809785 -1.650378 0.374836
 3062.000000 2.783279 -1.645770 0.359268
 3063.000000 2.768987 -1.509547 0.399745
 3064.000000 2.757532 -1.546930 0.413132
 3065.000000 2.773093 -1.532623 0.357565
 3066.000000 2.745183 -1.493523 0.425158
 3067.000000 2.763018 -1.548804 0.398498
 3068.000000 2.794835 -1.580691 0.405108
 3069.000000 2.787063 -1.670076 0.376124
 3070.000000 2.767736 -1.570284 0.408207
 3071.000000 2.815502 -1.583968 0.418954
 3072.000000 2.754918 -1.627648 0.426485
 3073.000000 2.772689 -1.453224 0.404500
 3074.000000 2.804396 -1.657079 0.395770
 3075.000000 2.793013 -1.596896 0.373188
 3076.000000 2.728857 -1.525156 0.386531
 3077.000000 2.750346 -1.558010 0.361301
 3078.000000 2.759546 -1.618345 0.386390
 3079.000000 2.780796 -1.387606 0.373166
 3080.000000 2.809432 -1.343783 0.386325
 3081.000000 2.775993 -1.529394 0.389817
 3082.000000 2.791569 -1.406834 0.382591
 3083.000000 2.805540 -1.489069 0.370260
 3084.000000 2.777332 -1.545390 0.389102
 3085.000000 2.771062 -1.431810 0.354182
 3086.000000 2.781868 -1.543610 0.388827
 3087.000000 2.781632 -1.471877 0.352064
 3088.000000 2.758991 -1.615038 0.374413
 3089.000000 2.777019 -1.413427 0.367913
 3090.000000 2.774072 -1.468196 0.378474
 3091.000000 2.802261 -1.429972 0.345768
 3092.000000 2.759255 -1.416836 0.349159
 3093.000000 2.754715 -1.513767 0.360698
 3094.000000 2.808212 -1.406490 0.350483
 3095.000000 2.763872 -1.520295 0.339814
 3096.000000 2.762568 -1.327615 0.328904
 3097.000000 2.731017 -1.390708 0.361328
 3098.000000 2.751428 -1.481394 0.315324
 3099.000000 2.743076 -1.407895 0.336588
 3100.000000 2.791263 -1.525827 0.361565
 3101.000000 2.755353 -1.470295 0.366233
 3102.000000 2.760045 -1.520350 0.373001
 3103.000000 2.784456 -1.490059 0.353722
 3104.000000 2.756042 -1.492572 0.378630
 3105.000000 2.763731 -1.525696 0.338834
 3106.000000 2.745799 -1.475468 0.373480
 3107.000000 2.797324 -1.549316 0.352899
 3108.000000 2.781501 -1.575595 0.354720
 3109.000000 2.813776 -1.559974 0.364494
 3110.000000 2.738541 -1.481236 0.309996
 3111.000000 2.770739 -1.590077 0.378522
 3112.000000 2.734488 -1.544443 0.366280
 3113.000000 2.733728 -1.542871 0.351366
 3114.000000 2.735282 -1.630575 0.369476
 3115.000000 2.749615 -1.552685 0.326973
 3116.000000 2.742147 -1.600511 0.379236
 3117.000000 2.746011 -1.634491 0.398835
 3118.000000 2.791524 -1.589799 0.374685
 3119.000000 2.759091 -1.617737 0.360618
 3120.000000 2.770130 -1.566380 0.351431
 3121.000000 2.735430 -1.537919 0.346136
 3122.000000 2.734133 -1.468573 0.344927
 3123.000000 2.734947 -1.532985 0.345707
 3124.000000 2.751525 -1.611868 0.376724
 3125.000000 2.758035 -1.514579 0.351977
 3126.000000 2.744721 -1.542746 0.354521
 3127.000000 2.732588 -1.471685 0.358705
 3128.000000 2.725298 -1.540681 0.375594
 3129.000000 2.751529 -1.632020 0.411667
 3130.000000 2.770622 -1.502431 0.430661
 3131.000000 2.743765 -1.497967 0.374158
 3132.000000 2.769447 -1.563376 0.412365
 3133.000000 2.724253 -1.527850 0.422674
 3134.000000 2.730305 -1.533658 0.403260
 3135.000000 2.754880 -1.483277 0.410818
 3136.000000 2.762106 -1.601175 0.390104
 3137.000000 2.793621 -1.537017 0.389590
 3138.000000 2.761503 -1.520151 0.373577
 3139.000000 2.789484 -1.520119 0.371482
 3140.000000 2.781682 -1.448761 0.356805
 3141.000000 2.762609 -1.552085 0.388295
 3142.000000 2.749031 -1.509890 0.388397
 3143.000000 2.722490 -1.587368 0.366116
 3144.000000 2.780455 -1.409305 0.399567
 3145.000000 2.735663 -1.558825 0.426381
 3146.000000 2.784744 -1.460503 0.400910
 3147.000000 2.762480 -1.603851 0.399462
 3148.000000 2.772097 -1.519355 0.382222
 3149.000000 2.766888 -1.491958 0.386458
 3150.000000 2.721901 -1.494341 0.389114
 3151.000000 2.775404 -1.497220 0.416788
 3152.000000 2.718269 -1.563017 0.439755
 3153.000000 2.757875 -1.602988 0.385434
 3154.000000 2.731777 -1.535723 0.403080
 3155.000000 2.711615 -1.461350 0.385021
 3156.000000 2.761902 -1.581904 0.388528
 3157.000000 2.758987 -1.525938 0.397327
 3158.000000 2.758731 -1.506124 0.404508
 3159.000000 2.782141 -1.571110 0.430280
 3160.000000 2.751964 -1.597511 0.412362
 3161.000000 2.754925 -1.509228 0.397814
 3162.000000 2.773253 -1.584782 0.434170
 3163.000000 2.739548 -1.564525 0.409578
 3164.000000 2.733973 -1.535200 0.373098
 3165.000000 2.731504 -1.481094 0.415386
 3166.000000 2.785070 -1.466383 0.402162
 3167.000000 2.735563 -1.570895 0.402784
 3168.000000 2.792968 -1.529853 0.388092
 3169.000000 2.777070 -1.469238 0.405955
 3170.000000 2.757073 -1.553687 0.409042
 3171.000000 2.760284 -1.589939 0.426164
 3172.000000 2.738814 -1.543470 0.413327
 3173.000000 2.757555 -1.574351 0.412478
 3174.000000 2.757536 -1.523790 0.429794
 3175.000000 2.759739 -1.583177 0.399576
 3176.000000 2.777763 -1.598469 0.420620
 3177.000000 2.779720 -1.553964 0.425510
 3178.000000 2.760541 -1.580719 0.402044
 3179.000000 2.806778 -1.595397 0.418271
 3180.000000 2.749619 -1.596822 0.444257
 3181.000000 2.751140 -1.643005 0.439353
 3182.000000 2.769433 -1.560144 0.456209
 3183.000000 2.756232 -1.656263 0.434943
 3184.000000 2.772203 -1.498395 0.407290
 3185.000000 2.793560 -1.552241 0.411856
 3186.000000 2.793026 -1.574768 0.408537
 3187.000000 2.737404 -1.491478 0.410109
 3188.000000 2.765778 -1.605593 0.438277
 3189.000000 2.751769 -1.570542 0.401232
 3190.000000 2.782970 -1.482398 0.390685
 3191.000000 2.769773 -1.563275 0.399188
 3192.000000 2.808135 -1.609513 0.408839
 3193.000000 2.745904 -1.435094 0.367689
 3194.000000 2.766799 -1.510415 0.390372
 3195.000000 2.714300 -1.519986 0.369464
 3196.000000 2.773922 -1.518837 0.399458
 3197.000000 2.781432 -1.591387 0.392865
 3198.000000 2.749192 -1.577613 0.399756
 3199.000000 2.740167 -1.509222 0.408237
 3200.000000 2.731596 -1.545302 0.400005
 3201.000000 2.755644 -1.519252 0.386440
 3202.000000 2.737439 -1.514238 0.406916
 3203.000000 2.753733 -1.514981 0.394317
 3204.000000 2.751642 -1.568267 0.353488
 3205.000000 2.760523 -1.659015 0.401612
 3206.000000 2.750902 -1.541281 0.383267
 3207.000000 2.751697 -1.546618 0.376928
 3208.000000 2.749277 -1.601867 0.363788
 3209.000000 2.744931 -1.620240 0.345100
 3210.000000 2.747815 -1.511483 0.386149
 3211.000000 2.749120 -1.455402 0.372268
 3212.000000 2.764031 -1.552542 0.396691
 3213.000000 2.731693 -1.486491 0.370539
 3214.000000 2.780282 -1.465379 0.404420
 3215.000000 2.755652 -1.547783 0.422406
 3216.000000 2.725256 -1.558142 0.384983
 3217.000000 2.716506 -1.507515 0.402338
 3218.000000 2.760518 -1.584858 0.362850
 3219.000000 2.758617 -1.578516 0.401231
 3220.000000 2.770108 -1.605500 0.392367
 3221.000000 2.742919 -1.584347 0.384245
 3222.000000 2.767099 -1.604362 0.426160
 3223.000000 2.746099 -1.549089 0.383495
 3224.000000 2.757507 -1.550955 0.359425
 3225.000000 2.746295 -1.506160 0.383381
 3226.000000 2.735643 -1.436775 0.391078
 3227.000000 2.732357 -1.436369 0.339207
 3228.000000 2.757317 -1.509234 0.378376
 3229.000000 2.720708 -1.529136 0.370735
 3230.000000 2.754082 -1.482603 0.366915
 3231.000000 2.750729 -1.515863 0.373007
 3232.000000 2.775822 -1.637620 0.383144
 3233.000000 2.728382 -1.554916 0.379090
 3234.000000 2.785689 -1.555768 0.402050
 3235.000000 2.727588 -1.490516 0.391064
 3236.000000 2.752763 -1.576816 0.361829
 3237.000000 2.706550 -1.530389 0.357747
 3238.000000 2.716562 -1.577457 0.420150
 3239.000000 2.739879 -1.539091 0.402363
 3240.000000 2.749328 -1.508137 0.378389
 3241.000000 2.748958 -1.520493 0.377085
 3242.000000 2.752109 -1.493901 0.400283
 3243.000000 2.757129 -1.437226 0.386230
 3244.000000 2.714017 -1.433196 0.410485
 3245.000000 2.725041 -1.554544 0.386411
 3246.000000 2.721581 -1.537477 0.374868
 3247.000000 2.802936 -1.499429 0.355663
 3248.000000 2.739002 -1.488933 0.351685
 3249.000000 2.739705 -1.477090 0.359935
 3250.000000 2.732016 -1.511295 0.351722
 3251.000000 2.715364 -1.472588 0.351112
 3252.000000 2.743522 -1.503588 0.410199
 3253.000000 2.740533 -1.451467 0.382137
 3254.000000 2.745366 -1.490528 0.358352
 3255.000000 2.779034 -1.440958 0.415794
 3256.000000 2.787291 -1.497506 0.385305
 3257.000000 2.781309 -1.527265 0.379266
 3258.000000 2.775860 -1.467155 0.350380
 3259.000000 2.763151 -1.442056 0.380872
 3260.000000 2.796839 -1.500714 0.354453
 3261.000000 2.747729 -1.609213 0.413666
 3262.000000 2.752106 -1.490097 0.383962
 3263.000000 2.783026 -1.601763 0.412149
 3264.000000 2.809556 -1.611631 0.393601
 3265.000000 2.766924 -1.550137 0.379122
 3266.000000 2.736619 -1.550468 0.391566
 3267.000000 2.733793 -1.459273 0.377442
 3268.000000 2.738574 -1.540954 0.391406
 3269.000000 2.765224 -1.556823 0.389729
 3270.000000 2.778342 -1.625887 0.392925
 3271.000000 2.765902 -1.492752 0.391477
 3272.000000 2.760693 -1.490161 0.421894
 3273.000000 2.731040 -1.524424 0.437708
 3274.000000 2.774196 -1.613386 0.428100
 3275.000000 2.750648 -1.450897 0.399086
 3276.000000 2.804711 -1.494389 0.398070
 3277.000000 2.769245 -1.604092 0.418536
 3278.000000 2.742451 -1.515568 0.384826
 3279.000000 2.809701 -1.546459 0.409721
 3280.000000 2.790385 -1.550616 0.402935
 3281.000000 2.765734 -1.557378 0.392662
 3282.000000 2.757054 -1.546562 0.381868
 3283.000000 2.774022 -1.527497 0.401968
 3284.000000 2.809438 -1.554996 0.389987
 3285.000000 2.795092 -1.557229 0.399774
 3286.000000 2.761293 -1.539083 0.388171
 3287.000000 2.756749 -1.529050 0.417018
 3288.000000 2.779293 -1.545896 0.375195
 3289.000000 2.802378 -1.530356 0.443078
 3290.000000 2.803080 -1.514173 0.442884
 3291.000000 2.799700 -1.473280 0.386778
 3292.000000 2.769587 -1.578583 0.381882
 3293.000000 2.738050 -1.481927 0.368431
 3294.000000 2.763667 -1.507104 0.400249
 3295.000000 2.769666 -1.550357 0.345420
 3296.000000 2.759393 -1.698507 0.373717
 3297.000000 2.746897 -1.580392 0.368115
 3298.000000 2.741474 -1.455183 0.332192
 3299.000000 2.815484 -1.476719 0.395906
 3300.000000 2.713215 -1.441199 0.395043
 3301.000000 2.721110 -1.517591 0.390242
 3302.000000 2.759905 -1.514693 0.397734
 3303.000000 2.736066 -1.489387 0.401123
 3304.000000 2.725144 -1.572287 0.393400
 3305.000000 2.783128 -1.604752 0.421128
 3306.000000 2.775536 -1.550508 0.389752
 3307.000000 2.752578 -1.452104 0.383486
 3308.000000 2.777908 -1.515989 0.389290
 3309.000000 2.778034 -1.566224 0.412123
 3310.000000 2.723280 -1.614069 0.383000
 3311.000000 2.767353 -1.505949 0.400390
 3312.000000 2.773766 -1.500469 0.382979
 3313.000000 2.737158 -1.476382 0.365110
 3314.000000 2.774458 -1.557213 0.374606
 3315.000000 2.763609 -1.547432 0.415419
 3316.000000 2.768555 -1.509608 0.407892
 3317.000000 2.785172 -1.581414 0.372774
 3318.000000 2.764548 -1.514564 0.404303
 3319.000000 2.734813 -1.508235 0.378014
 3320.000000 2.740105 -1.529814 0.376353
 3321.000000 2.765990 -1.461208 0.379771
 3322.000000 2.722781 -1.504894 0.414121
 3323.000000 2.729812 -1.601573 0.359432
 3324.000000 2.747915 -1.528907 0.355843
 3325.000000 2.752928 -1.590144 0.344848
 3326.000000 2.760715 -1.598772 0.371056
 3327.000000 2.729229 -1.581798 0.383583
 3328.000000 2.757217 -1.609670 0.415410
 3329.000000 2.747662 -1.464948 0.365239
 3330.000000 2.706125 -1.552273 0.377463
 3331.000000 2.774717 -1.513605 0.415694
 3332.000000 2.780812 -1.535202 0.414579
 3333.000000 2.741364 -1.578878 0.407417
 3334.000000 2.739525 -1.472248 0.377512
 3335.000000 2.748406 -1.546129 0.388904
 3336.000000 2.733246 -1.563964 0.414414
 3337.000000 2.772320 -1.506918 0.386280
 3338.000000 2.753141 -1.459164 0.379343
 3339.000000 2.758482 -1.568670 0.404349
 3340.000000 2.773816 -1.492384 0.389633
 3341.000000 2.707201 -1.558268 0.410746
 3342.000000 2.769421 -1.562758 0.370966
 3343.000000 2.756280 -1.519654 0.384131
 3344.000000 2.751361 -1.533811 0.379067
 3345.000000 2.776820 -1.425862 0.371333
 3346.000000 2.761237 -1.506912 0.378799
 3347.000000 2.723208 -1.518124 0.408952
 3348.000000 2.744570 -1.519450 0.378398
 3349.000000 2.738628 -1.573458 0.391366
 3350.000000 2.795687 -1.559420 0.397891
 3351.000000 2.797965 -1.551852 0.376809
 3352.000000 2.746697 -1.469167 0.385613
 3353.000000 2.729243 -1.514566 0.389286
 3354.000000 2.765325 -1.459058 0.371140
 3355.000000 2.769551 -1.465788 0.383970
 3356.000000 2.794407 -1.513447 0.361264
 3357.000000 2.754317 -1.514178 0.357321
 3358.000000 2.742393 -1.497512 0.363357
 3359.000000 2.759758 -1.523639 0.374491
 3360.000000 2.796523 -1.420090 0.371362
 3361.000000 2.738935 -1.508608 0.355174
 3362.000000 2.678555 -1.540601 0.409866
 3363.000000 2.756281 -1.554573 0.376368
 3364.000000 2.789018 -1.495112 0.375530
 3365.000000 2.726720 -1.506974 0.384701
 3366.000000 2.755574 -1.545790 0.378741
 3367.000000 2.734713 -1.470127 0.348247
 3368.000000 2.782353 -1.528440 0.365524
 3369.000000 2.773206 -1.420581 0.370297
 3370.000000 2.791915 -1.419181 0.366560
 3371.000000 2.755865 -1.463046 0.356355
 3372.000000 2.742175 -1.489403 0.362894
 3373.000000 2.761075 -1.461113 0.351810
 3374.000000 2.797474 -1.576248 0.364021
 3375.000000 2.753504 -1.610018 0.384490
 3376.000000 2.750463 -1.497360 0.345176
 3377.000000 2.754246 -1.472742 0.380677
 3378.000000 2.780119 -1.543607 0.373544
 3379.000000 2.775156 -1.513304 0.375637
 3380.000000 2.748384 -1.529999 0.372736
 3381.000000 2.781403 -1.521294 0.362530
 3382.000000 2.744966 -1.577268 0.387273
 3383.000000 2.726238 -1.482473 0.365444
 3384.000000 2.774153 -1.561055 0.390396
 3385.000000 2.751006 -1.559970 0.376129
 3386.000000 2.704379 -1.576473 0.366471
 3387.000000 2.784318 -1.545758 0.374299
 3388.000000 2.798536 -1.615625 0.395860
 3389.000000 2.768621 -1.553474 0.381577
 3390.000000 2.759661 -1.566044 0.370357
 3391.000000 2.784145 -1.564785 0.391382
 3392.000000 2.761967 -1.572478 0.387222
 3393.000000 2.781149 -1.600310 0.380100
 3394.000000 2.744118 -1.667773 0.378815
 3395.000000 2.773906 -1.628676 0.405382
 3396.000000 2.792653 -1.615399 0.386283
 3397.000000 2.793743 -1.581349 0.391822
 3398.000000 2.756785 -1.551882 0.386994
 3399.000000 2.803629 -1.527616 0.346541
 3400.000000 2.801750 -1.544121 0.342541
 3401.000000 2.796154 -1.589390 0.360882
 3402.000000 2.799471 -1.467862 0.339137
 3403.000000 2.786593 -1.453395 0.338591
 3404.000000 2.744376 -1.521729 0.348754
 3405.000000 2.750274 -1.482487 0.349979
 3406.000000 2.790434 -1.585415 0.389189
 3407.000000 2.752512 -1.506878 0.391723
 3408.000000 2.730924 -1.533352 0.365845
 3409.000000 2.759934 -1.485855 0.367619
 3410.000000 2.760234 -1.480524 0.358925
 3411.000000 2.767798 -1.540805 0.367386
 3412.000000 2.820332 -1.525943 0.364417
 3413.000000 2.741594 -1.481099 0.359537
 3414.000000 2.745576 -1.536428 0.372601
 3415.000000 2.781828 -1.497884 0.366988
 3416.000000 2.774253 -1.489079 0.392169
 3417.000000 2.744931 -1.433444 0.350619
 3418.000000 2.763956 -1.529522 0.340487
 3419.000000 2.748120 -1.528554 0.366014
 3420.000000 2.797641 -1.575329 0.348517
 3421.000000 2.779318 -1.642317 0.371126
 3422.000000 2.755509 -1.565307 0.375368
 3423.000000 2.779368 -1.498584 0.366324
 3424.000000 2.745176 -1.543207 0.359524
 3425.000000 2.791503 -1.558176 0.372166
 3426.000000 2.758340 -1.563155 0.379087
 3427.000000 2.806178 -1.480845 0.362293
 3428.000000 2.812442 -1.467392 0.364169
 3429.000000 2.756517 -1.480581 0.363847
 3430.000000 2.756313 -1.449555 0.358652
 3431.000000 2.811438 -1.408221 0.376693
 3432.000000 2.761791 -1.480443 0.365955
 3433.000000 2.786204 -1.394755 0.356854
 3434.000000 2.766383 -1.573783 0.356362
 3435.000000 2.807222 -1.534025 0.353393
 3436.000000 2.775419 -1.650184 0.364944
 3437.000000 2.780671 -1.523995 0.355673
 3438.000000 2.744715 -1.591707 0.362883
 3439.000000 2.752545 -1.563130 0.372627
 3440.000000 2.750272 -1.456804 0.342387
 3441.000000 2.753367 -1.551208 0.376541
 3442.000000 2.801954 -1.578138 0.364758
 3443.000000 2.787050 -1.595299 0.371319
 3444.000000 2.798903 -1.596969 0.385057
 3445.000000 2.758549 -1.564365 0.385644
 3446.000000 2.737504 -1.480082 0.350160
 3447.000000 2.782498 -1.494989 0.356105
 3448.000000 2.752870 -1.579382 0.397122
 3449.000000 2.786793 -1.540295 0.380469
 3450.000000 2.793997 -1.595532 0.361853
 3451.000000 2.790040 -1.583212 0.392129
 3452.000000 2.781713 -1.527199 0.379689
 3453.000000 2.754203 -1.588100 0.362554
 3454.000000 2.721990 -1.500431 0.323905
 3455.000000 2.743100 -1.523861 0.338215
 3456.000000 2.770060 -1.564283 0.389842
 3457.000000 2.788339 -1.581012 0.375082
 3458.000000 2.736977 -1.587707 0.347287
 3459.000000 2.769027 -1.539434 0.378719
 3460.000000 2.729262 -1.600407 0.393968
 3461.000000 2.740640 -1.575804 0.386389
 3462.000000 2.780202 -1.534443 0.387031
 3463.000000 2.769290 -1.443880 0.343020
 3464.000000 2.773147 -1.616698 0.341789
 3465.000000 2.753581 -1.530559 0.363950
 3466.000000 2.749302 -1.507246 0.401563
 3467.000000 2.777877 -1.617588 0.383763
 3468.000000 2.741976 -1.601399 0.388261
 3469.000000 2.764104 -1.592277 0.401445
 3470.000000 2.745548 -1.664553 0.372512
 3471.000000 2.784324 -1.688155 0.414027
 3472.000000 2.762795 -1.535218 0.395719
 3473.000000 2.759266 -1.442377 0.391787
 3474.000000 2.793628 -1.527614 0.385516
 3475.000000 2.730189 -1.496728 0.363656
 3476.000000 2.699193 -1.564761 0.356304
 3477.000000 2.769656 -1.474948 0.374971
 3478.000000 2.806290 -1.573599 0.378361
 3479.000000 2.744038 -1.566906 0.405599
 3480.000000 2.719054 -1.365387 0.370408
 3481.000000 2.728612 -1.538734 0.383349
 3482.000000 2.733857 -1.593163 0.385769
 3483.000000 2.772453 -1.590805 0.365985
 3484.000000 2.784134 -1.563808 0.381079
 3485.000000 2.734631 -1.583071 0.386273
 3486.000000 2.776095 -1.528582 0.403501
 3487.000000 2.745107 -1.578455 0.417153
 3488.000000 2.706664 -1.530405 0.409702
 3489.000000 2.753074 -1.384637 0.416836
 3490.000000 2.761189 -1.560802 0.409076
 3491.000000 2.765616 -1.532968 0.403733
 3492.000000 2.788205 -1.544032 0.415056
 3493.000000 2.731601 -1.527701 0.381823
 3494.000000 2.730392 -1.552462 0.384791
 3495.000000 2.791404 -1.516047 0.394399
 3496.000000 2.780157 -1.517468 0.411343
 3497.000000 2.760798 -1.546254 0.402992
 3498.000000 2.731254 -1.561659 0.411264
 3499.000000 2.716747 -1.505350 0.396848
 3500.000000 2.728772 -1.524123 0.394114
 3501.000000 2.755245 -1.671047 0.404549
 3502.000000 2.765362 -1.488614 0.396957
 3503.000000 2.795774 -1.562866 0.405265
 3504.000000 2.773701 -1.584074 0.429460
 3505.000000 2.752623 -1.605141 0.357312
 3506.000000 2.731062 -1.665299 0.383105
 3507.000000 2.754512 -1.580304 0.377408
 3508.000000 2.758547 -1.547985 0.387650
 3509.000000 2.773027 -1.539090 0.373294
 3510.000000 2.762296 -1.633853 0.394726
 3511.000000 2.780417 -1.552766 0.370580
 3512.000000 2.749951 -1.605050 0.387667
 3513.000000 2.759271 -1.539947 0.404379
 3514.000000 2.760334 -1.632360 0.358500
 3515.000000 2.720935 -1.481178 0.336271
 3516.000000 2.748821 -1.503323 0.338982
 3517.000000 2.792066 -1.590286 0.379528
 3518.000000 2.781799 -1.571407 0.399912
 3519.000000 2.761493 -1.481523 0.376723
 3520.000000 2.710524 -1.511379 0.337783
 3521.000000 2.715721 -1.448704 0.359886
 3522.000000 2.758345 -1.496440 0.330849
 3523.000000 2.768432 -1.469888 0.340762
 3524.000000 2.737753 -1.517611 0.345604
 3525.000000 2.738329 -1.625592 0.364680
 3526.000000 2.790991 -1.531498 0.361733
 3527.000000 2.747948 -1.591024 0.358929
 3528.000000 2.777687 -1.514570 0.339583
 3529.000000 2.782740 -1.522689 0.350301
 3530.000000 2.742877 -1.558513 0.358205
 3531.000000 2.738277 -1.596058 0.337536
 3532.000000 2.740874 -1.530153 0.343897
 3533.000000 2.733977 -1.552441 0.339679
 3534.000000 2.705320 -1.489966 0.338742
 3535.000000 2.726934 -1.502877 0.334989
 3536.000000 2.751872 -1.510155 0.340681
 3537.000000 2.755980 -1.517384 0.361663
 3538.000000 2.756488 -1.501013 0.350068
 3539.000000 2.777185 -1.523680 0.350867
 3540.000000 2.743231 -1.466816 0.325735
 3541.000000 2.702638 -1.407292 0.354062
 3542.000000 2.729915 -1.514470 0.332933
 3543.000000 2.707426 -1.531165 0.363975
 3544.000000 2.713262 -1.587402 0.357307
 3545.000000 2.781404 -1.636649 0.383309
 3546.000000 2.724957 -1.525528 0.349543
 3547.000000 2.740897 -1.506130 0.405251
 3548.000000 2.721915 -1.586785 0.346766
 3549.000000 2.732832 -1.540030 0.367363
 3550.000000 2.732245 -1.544671 0.380839
 3551.000000 2.754455 -1.515165 0.333404
 3552.000000 2.755605 -1.571381 0.324379
 3553.000000 2.702668 -1.545476 0.350179
 3554.000000 2.725095 -1.501790 0.365628
 3555.000000 2.782181 -1.520747 0.380354
 3556.000000 2.751901 -1.602079 0.396188
 3557.000000 2.791349 -1.540304 0.377475
 3558.000000 2.793510 -1.582547 0.382895
 3559.000000 2.730771 -1.576345 0.349049
 3560.000000 2.739665 -1.575929 0.320520
 3561.000000 2.730357 -1.573346 0.340392
 3562.000000 2.711113 -1.540520 0.367203
 3563.000000 2.744423 -1.551066 0.374466
 3564.000000 2.741383 -1.601259 0.364415
 3565.000000 2.720120 -1.550982 0.363596
 3566.000000 2.700854 -1.572832 0.331068
 3567.000000 2.751288 -1.538004 0.344903
 3568.000000 2.738880 -1.614883 0.346382
 3569.000000 2.765617 -1.586819 0.354257
 3570.000000 2.765513 -1.535951 0.374568
 3571.000000 2.781660 -1.572731 0.406882
 3572.000000 2.717129 -1.539664 0.381946
 3573.000000 2.742388 -1.456393 0.385866
 3574.000000 2.750046 -1.645782 0.392941
 3575.000000 2.736333 -1.547619 0.379741
 3576.000000 2.735479 -1.618982 0.389360
 3577.000000 2.744632 -1.584024 0.385980
 3578.000000 2.716785 -1.481579 0.368298
 3579.000000 2.746080 -1.508138 0.362476
 3580.000000 2.745389 -1.623322 0.391855
 3581.000000 2.755862 -1.524114 0.365510
 3582.000000 2.746053 -1.610333 0.374865
 3583.000000 2.760182 -1.488609 0.367280
 3584.000000 2.751362 -1.493823 0.314732
 3585.000000 2.762217 -1.471413 0.334501
 3586.000000 2.749269 -1.493197 0.362640
 3587.000000 2.723115 -1.534469 0.420860
 3588.000000 2.708220 -1.568691 0.385802
 3589.000000 2.716984 -1.586646 0.367236
 3590.000000 2.767077 -1.549979 0.370183
 3591.000000 2.775186 -1.633507 0.360389
 3592.000000 2.768697 -1.596521 0.372009
 3593.000000 2.764974 -1.545990 0.354031
 3594.000000 2.738978 -1.546842 0.396132
 3595.000000 2.740350 -1.456156 0.359251
 3596.000000 2.747659 -1.508571 0.361724
 3597.000000 2.795925 -1.550477 0.346827
 3598.000000 2.794762 -1.580450 0.403882
 3599.000000 2.811251 -1.488508 0.361617
 3600.000000 2.770988 -1.547586 0.315770
 3601.000000 2.759075 -1.494383 0.356489
 3602.000000 2.796261 -1.600895 0.392057
 3603.000000 2.779086 -1.627336 0.421506
 3604.000000 2.760884 -1.561778 0.361789
 3605.000000 2.796392 -1.597008 0.384700
 3606.000000 2.752385 -1.516831 0.392335
 3607.000000 2.754684 -1.524056 0.383422
 3608.000000 2.786817 -1.516742 0.359133
 3609.000000 2.716459 -1.463896 0.380014
 3610.000000 2.776474 -1.593609 0.385770
 3611.000000 2.747628 -1.482243 0.398522
 3612.000000 2.760691 -1.608447 0.373755
 3613.000000 2.778821 -1.464557 0.374247
 3614.000000 2.727603 -1.577922 0.401784
 3615.000000 2.760631 -1.521103 0.375306
 3616.000000 2.786917 -1.571257 0.361800
 3617.000000 2.761721 -1.582238 0.359004
 3618.000000 2.776973 -1.604034 0.367008
 3619.000000 2.779750 -1.531626 0.348668
 3620.000000 2.787480 -1.554278 0.370033
 3621.000000 2.736254 -1.656868 0.407559
 3622.000000 2.783324 -1.596346 0.382363
 3623.000000 2.758683 -1.588431 0.375352
 3624.000000 2.764448 -1.570851 0.370758
 3625.000000 2.770575 -1.558750 0.352933
 3626.000000 2.747992 -1.532475 0.330763
 3627.000000 2.776582 -1.433457 0.366027
 3628.000000 2.763933 -1.563654 0.333870
 3629.000000 2.713096 -1.596407 0.371543
 3630.000000 2.781683 -1.535220 0.365415
 3631.000000 2.735514 -1.585150 0.387587
 3632.000000 2.746120 -1.644494 0.404588
 3633.000000 2.733747 -1.608552 0.378767
 3634.000000 2.739285 -1.514041 0.372532
 3635.000000 2.765557 -1.578869 0.341602
 3636.000000 2.710194 -1.571086 0.393610
 3637.000000 2.758638 -1.572050 0.397526
 3638.000000 2.705824 -1.633908 0.410783
 3639.000000 2.780533 -1.574558 0.385763
 3640.000000 2.730446 -1.580984 0.391704
 3641.000000 2.777032 -1.552379 0.374702
 3642.000000 2.777388 -1.574391 0.366913
 3643.000000 2.735558 -1.602302 0.386624
 3644.000000 2.721818 -1.674229 0.365827
 3645.000000 2.788949 -1.586370 0.435121
 3646.000000 2.774662 -1.562536 0.390170
 3647.000000 2.767122 -1.612818 0.406807
 3648.000000 2.753343 -1.598503 0.388856
 3649.000000 2.764331 -1.537210 0.364337
 3650.000000 2.756990 -1.521963 0.379216
 3651.000000 2.746976 -1.516455 0.352431
 3652.000000 2.768548 -1.506079 0.364450
 3653.000000 2.793309 -1.583931 0.376622
 3654.000000 2.755978 -1.619185 0.382328
 3655.000000 2.759424 -1.502022 0.401365
 3656.000000 2.724716 -1.576085 0.384947
 3657.000000 2.777592 -1.516551 0.376288
 3658.000000 2.744099 -1.541969 0.394272
 3659.000000 2.790810 -1.450425 0.432819
 3660.000000 2.777149 -1.535799 0.370554
 3661.000000 2.780049 -1.465121 0.387025
 3662.000000 2.786178 -1.594738 0.391880
 3663.000000 2.785558 -1.540996 0.388702
 3664.000000 2.762790 -1.551229 0.400788
 3665.000000 2.806738 -1.599342 0.423012
 3666.000000 2.762971 -1.595878 0.391901
 3667.000000 2.770109 -1.534399 0.399741
 3668.000000 2.743213 -1.492184 0.375832
 3669.000000 2.750793 -1.518988 0.354716
 3670.000000 2.751882 -1.437468 0.345908
 3671.000000 2.735682 -1.571172 0.389232
 3672.000000 2.769709 -1.658250 0.384483
 3673.000000 2.746299 -1.529389 0.360638
 3674.000000 2.784078 -1.529229 0.363394
 3675.000000 2.768083 -1.560991 0.367059
 3676.000000 2.770709 -1.483753 0.406372
 3677.000000 2.762071 -1.595947 0.390464
 3678.000000 2.766645 -1.500241 0.407896
 3679.000000 2.772391 -1.500003 0.395394
 3680.000000 2.720741 -1.593978 0.387019
 3681.000000 2.743367 -1.614049 0.371556
 3682.000000 2.772331 -1.457031 0.389669
 3683.000000 2.730909 -1.497605 0.372383
 3684.000000 2.768066 -1.581609 0.399211
 3685.000000 2.750400 -1.551148 0.378782
 3686.000000 2.736900 -1.557609 0.366679
 3687.000000 2.735569 -1.686784 0.392995
 3688.000000 2.772967 -1.560163 0.407084
 3689.000000 2.746040 -1.493509 0.406990
 3690.000000 2.777444 -1.593300 0.427242
 3691.000000 2.775981 -1.613744 0.417496
 3692.000000 2.748556 -1.604533 0.427246
 3693.000000 2.752572 -1.571989 0.399958
 3694.000000 2.751996 -1.661133 0.381072
 3695.000000 2.747829 -1.571407 0.388026
 3696.000000 2.747454 -1.548163 0.420880
 3697.000000 2.758290 -1.576899 0.406557
 3698.000000 2.729383 -1.597878 0.447837
 3699.000000 2.734669 -1.625613 0.406171
 3700.000000 2.752066 -1.609196 0.393135
 3701.000000 2.744439 -1.555602 0.372766
 3702.000000 2.728042 -1.564074 0.369602
 3703.000000 2.763101 -1.570657 0.422944
 3704.000000 2.761144 -1.632553 0.414762
 3705.000000 2.737408 -1.578542 0.418483
 3706.000000 2.767171 -1.639820 0.425357
 3707.000000 2.716482 -1.601181 0.397171
 3708.000000 2.746619 -1.643682 0.416256
 3709.000000 2.773995 -1.571536 0.375220
 3710.000000 2.730314 -1.623686 0.363338
 3711.000000 2.766937 -1.523512 0.383110
 3712.000000 2.738381 -1.539610 0.358414
 3713.000000 2.741093 -1.617943 0.363373
 3714.000000 2.769547 -1.637443 0.382477
 3715.000000 2.745760 -1.608877 0.375187
 3716.000000 2.721098 -1.713725 0.368691
 3717.000000 2.740515 -1.605607 0.357671
 3718.000000 2.785198 -1.578172 0.366866
 3719.000000 2.728480 -1.625968 0.361979
 3720.000000 2.731464 -1.589160 0.395950
 3721.000000 2.765382 -1.575644 0.357791
 3722.000000 2.780762 -1.639157 0.395796
 3723.000000 2.752359 -1.532226 0.391591
 3724.000000 2.743814 -1.523239 0.374226
 3725.000000 2.753197 -1.543949 0.404453
 3726.000000 2.785910 -1.591105 0.414054
 3727.000000 2.763802 -1.629134 0.390289
 3728.000000 2.731830 -1.621603 0.420039
 3729.000000 2.769347 -1.634455 0.399893
 3730.000000 2.741531 -1.683222 0.412425
 3731.000000 2.781100 -1.575478 0.402184
 3732.000000 2.725871 -1.590264 0.361387
 3733.000000 2.746853 -1.484241 0.351840
 3734.000000 2.751959 -1.584048 0.392506
 3735.000000 2.725259 -1.599075 0.356799
 3736.000000 2.713310 -1.611541 0.324945
 3737.000000 2.744602 -1.603469 0.329377
 3738.000000 2.775145 -1.473702 0.395437
 3739.000000 2.777538 -1.430549 0.381733
 3740.000000 2.707765 -1.396871 0.352252
 3741.000000 2.726479 -1.474847 0.342545
 3742.000000 2.768992 -1.388136 0.388201
 3743.000000 2.804062 -1.554411 0.374214
 3744.000000 2.746892 -1.598861 0.366180
 3745.000000 2.745371 -1.544364 0.381987
 3746.000000 2.771245 -1.631162 0.386759
 3747.000000 2.782997 -1.576130 0.381988
 3748.000000 2.766728 -1.600652 0.408002
 3749.000000 2.739771 -1.531233 0.386322
 3750.000000 2.791632 -1.614058 0.366947
 3751.000000 2.796540 -1.670519 0.365668
 3752.000000 2.774525 -1.611546 0.413384
 3753.000000 2.772387 -1.659501 0.381209
 3754.000000 2.786931 -1.480782 0.358048
 3755.000000 2.767491 -1.526706 0.384463
 3756.000000 2.749377 -1.550794 0.369091
 3757.000000 2.739105 -1.554836 0.380575
 3758.000000 2.736044 -1.500932 0.371253
 3759.000000 2.764749 -1.586544 0.365235
 3760.000000 2.811748 -1.577760 0.360975
 3761.000000 2.748248 -1.506773 0.359629
 3762.000000 2.733274 -1.593853 0.334361
 3763.000000 2.758070 -1.486347 0.346169
 3764.000000 2.805283 -1.453534 0.327401
 3765.000000 2.780683 -1.521585 0.368542
 3766.000000 2.776168 -1.470351 0.353338
 3767.000000 2.755842 -1.520775 0.385399
 3768.000000 2.770478 -1.481043 0.338953
 3769.000000 2.771189 -1.562344 0.360576
 3770.000000 2.745643 -1.563296 0.345947
 3771.000000 2.756195 -1.620289 0.344351
 3772.000000 2.751782 -1.541892 0.379587
 3773.000000 2.767228 -1.540423 0.366798
 3774.000000 2.730535 -1.576477 0.350986
 3775.000000 2.737819 -1.642869 0.353887
 3776.000000 2.721783 -1.575495 0.332595
 3777.000000 2.729817 -1.590708 0.343882
 3778.000000 2.729857 -1.548655 0.339165
 3779.000000 2.752023 -1.492316 0.359819
 3780.000000 2.770190 -1.411306 0.374021
 3781.000000 2.780959 -1.485736 0.358419
 3782.000000 2.773258 -1.563338 0.364569
 3783.000000 2.800558 -1.631857 0.352912
 3784.000000 2.760378 -1.555680 0.335636
 3785.000000 2.741676 -1.534856 0.375152
 3786.000000 2.772833 -1.565141 0.398265
 3787.000000 2.761065 -1.454367 0.345796
 3788.000000 2.800584 -1.451211 0.370485
 3789.000000 2.768352 -1.525018 0.405008
 3790.000000 2.749812 -1.502143 0.345870
 3791.000000 2.740281 -1.515672 0.358952
 3792.000000 2.751690 -1.524260 0.374600
 3793.000000 2.730431 -1.530052 0.370892
 3794.000000 2.691876 -1.664368 0.356347
 3795.000000 2.730092 -1.517362 0.361712
 3796.000000 2.699499 -1.580799 0.362607
 3797.000000 2.686399 -1.600536 0.357061
 3798.000000 2.700450 -1.533985 0.326675
 3799.000000 2.719898 -1.577459 0.371270
 3800.000000 2.701495 -1.572504 0.363309
 3801.000000 2.752932 -1.598481 0.348879
 3802.000000 2.713464 -1.535330 0.350152
 3803.000000 2.761367 -1.549006 0.344322
 3804.000000 2.736228 -1.509248 0.341686
 3805.000000 2.790593 -1.501196 0.347520
 3806.000000 2.761897 -1.531909 0.377985
 3807.000000 2.760097 -1.573235 0.360597
 3808.000000 2.737085 -1.629586 0.355555
 3809.000000 2.712344 -1.600738 0.376031
 3810.000000 2.698584 -1.509820 0.342169
 3811.000000 2.718883 -1.464893 0.322322
 3812.000000 2.773174 -1.600177 0.370664
 3813.000000 2.764737 -1.558101 0.394718
 3814.000000 2.746065 -1.581758 0.354362
 3815.000000 2.738321 -1.635999 0.350818
 3816.000000 2.713289 -1.642443 0.358816
 3817.000000 2.760403 -1.595497 0.391644
 3818.000000 2.756509 -1.653082 0.362187
 3819.000000 2.751933 -1.515854 0.359495
 3820.000000 2.774871 -1.635082 0.364379
 3821.000000 2.704574 -1.603478 0.346940
 3822.000000 2.755550 -1.591601 0.379872
 3823.000000 2.728191 -1.479393 0.353270
 3824.000000 2.758408 -1.579870 0.345190
 3825.000000 2.727669 -1.669791 0.381311
 3826.000000 2.765263 -1.555213 0.363292
 3827.000000 2.716895 -1.513729 0.378789
 3828.000000 2.781455 -1.531984 0.364494
 3829.000000 2.716278 -1.462367 0.358174
 3830.000000 2.713871 -1.626195 0.369635
 3831.000000 2.729502 -1.486569 0.324696
 3832.000000 2.712069 -1.598695 0.384894
 3833.000000 2.709231 -1.555225 0.399980
 3834.000000 2.683447 -1.573736 0.421166
 3835.000000 2.688843 -1.607234 0.384458
 3836.000000 2.709786 -1.464105 0.386463
 3837.000000 2.717630 -1.549182 0.365801
 3838.000000 2.727737 -1.486138 0.385545
 3839.000000 2.699263 -1.606273 0.387457
 3840.000000 2.708626 -1.563782 0.404964
 3841.000000 2.712145 -1.523056 0.376857
 3842.000000 2.664706 -1.421000 0.395891
 3843.000000 2.724845 -1.495528 0.401376
 3844.000000 2.718776 -1.542294 0.377814
 3845.000000 2.776065 -1.622422 0.418535
 3846.000000 2.722062 -1.549757 0.395352
 3847.000000 2.730758 -1.610943 0.383393
 3848.000000 2.692622 -1.559862 0.393234
 3849.000000 2.698676 -1.563006 0.384397
 3850.000000 2.699374 -1.478935 0.377702
 3851.000000 2.653162 -1.578020 0.387855
 3852.000000 2.715606 -1.658840 0.391578
 3853.000000 2.694515 -1.556456 0.376220
 3854.000000 2.714699 -1.485717 0.393497
 3855.000000 2.748996 -1.554513 0.404384
 3856.000000 2.702603 -1.613922 0.381964
 3857.000000 2.730872 -1.602510 0.415074
 3858.000000 2.712894 -1.626640 0.403553
 3859.000000 2.732480 -1.615444 0.412412
 3860.000000 2.718546 -1.629365 0.404196
 3861.000000 2.746690 -1.632127 0.408830
 3862.000000 2.723337 -1.633414 0.392250
 3863.000000 2.715220 -1.529966 0.393114
 3864.000000 2.761070 -1.590869 0.381138
 3865.000000 2.753797 -1.537469 0.392349
 3866.000000 2.739679 -1.642793 0.410139
 3867.000000 2.736566 -1.621931 0.394933
 3868.000000 2.693643 -1.574638 0.374477
 3869.000000 2.737619 -1.524034 0.406877
 3870.000000 2.769399 -1.605432 0.399692
 3871.000000 2.690060 -1.535255 0.358341
 3872.000000 2.726875 -1.656739 0.385230
 3873.000000 2.743368 -1.596174 0.393368
 3874.000000 2.778713 -1.692694 0.399076
 3875.000000 2.695108 -1.722914 0.388901
 3876.000000 2.753242 -1.598355 0.360790
 3877.000000 2.695699 -1.559699 0.343745
 3878.000000 2.721774 -1.583629 0.376766
 3879.000000 2.708922 -1.613713 0.397985
 3880.000000 2.737906 -1.620440 0.390122
 3881.000000 2.717227 -1.624972 0.396071
 3882.000000 2.697405 -1.670884 0.416062
 3883.000000 2.725992 -1.596668 0.387167
 3884.000000 2.716321 -1.604471 0.386511
 3885.000000 2.721262 -1.540511 0.365809
 3886.000000 2.716523 -1.591261 0.389109
 3887.000000 2.727265 -1.543288 0.372330
 3888.000000 2.751172 -1.649232 0.397854
 3889.000000 2.701333 -1.626016 0.381250
 3890.000000 2.755316 -1.611346 0.424053
 3891.000000 2.726507 -1.581582 0.393017
 3892.000000 2.744360 -1.529579 0.390548
 3893.000000 2.735620 -1.668864 0.391185
 3894.000000 2.729551 -1.567686 0.396128
 3895.000000 2.746814 -1.562392 0.381849
 3896.000000 2.717946 -1.547751 0.391608
 3897.000000 2.764132 -1.605936 0.394451
 3898.000000 2.713592 -1.643632 0.398823
 3899.000000 2.745214 -1.655416 0.387641
 3900.000000 2.745556 -1.620640 0.411394
 3901.000000 2.740567 -1.669118 0.425333
 3902.000000 2.714919 -1.657864 0.388342
 3903.000000 2.723903 -1.604694 0.390306
 3904.000000 2.704554 -1.648679 0.397479
 3905.000000 2.731901 -1.610700 0.358523
 3906.000000 2.709780 -1.620869 0.380633
 3907.000000 2.708022 -1.639146 0.406727
 3908.000000 2.735474 -1.657957 0.402030
 3909.000000 2.758129 -1.579670 0.427649
 3910.000000 2.740487 -1.527233 0.406194
 3911.000000 2.725074 -1.569173 0.397156
 3912.000000 2.745080 -1.584096 0.390108
 3913.000000 2.723074 -1.602500 0.392039
 3914.000000 2.742363 -1.549485 0.415909
 3915.000000 2.744926 -1.658034 0.394959
 3916.000000 2.756107 -1.543898 0.406850
 3917.000000 2.730037 -1.505297 0.403893
 3918.000000 2.748127 -1.509923 0.397480
 3919.000000 2.722798 -1.562858 0.386806
 3920.000000 2.716460 -1.593354 0.366426
 3921.000000 2.687547 -1.560680 0.420538
 3922.000000 2.715828 -1.619214 0.372606
 3923.000000 2.728370 -1.663618 0.390585
 3924.000000 2.735048 -1.550632 0.428222
 3925.000000 2.724011 -1.580076 0.404751
 3926.000000 2.744871 -1.557006 0.408319
 3927.000000 2.722800 -1.606999 0.373804
 3928.000000 2.759569 -1.411138 0.367619
 3929.000000 2.730958 -1.510453 0.395306
 3930.000000 2.735696 -1.583478 0.395167
 3931.000000 2.743126 -1.621503 0.371583
 3932.000000 2.744448 -1.557499 0.403488
 3933.000000 2.762264 -1.430606 0.386654
 3934.000000 2.751742 -1.496650 0.391423
 3935.000000 2.749868 -1.506812 0.390178
 3936.000000 2.761951 -1.613877 0.404460
 3937.000000 2.680329 -1.675374 0.422168
 3938.000000 2.694762 -1.571749 0.381518
 3939.000000 2.741543 -1.548711 0.426756
 3940.000000 2.753901 -1.600828 0.412152
 3941.000000 2.738709 -1.638164 0.400974
 3942.000000 2.719786 -1.537115 0.388246
 3943.000000 2.760417 -1.573334 0.404879
 3944.000000 2.750382 -1.528819 0.424117
 3945.000000 2.781153 -1.538020 0.422423
 3946.000000 2.737414 -1.587556 0.408900
 3947.000000 2.782747 -1.655650 0.405594
 3948.000000 2.721666 -1.631454 0.397065
 3949.000000 2.722435 -1.592034 0.406275
 3950.000000 2.711731 -1.657597 0.394880
 3951.000000 2.709906 -1.434569 0.395445
 3952.000000 2.726819 -1.570282 0.376922
 3953.000000 2.722157 -1.624079 0.360329
 3954.000000 2.745397 -1.589525 0.382431
 3955.000000 2.773812 -1.602908 0.404856
 3956.000000 2.761279 -1.549699 0.405273
 3957.000000 2.751984 -1.480793 0.382643
 3958.000000 2.731480 -1.474631 0.363464
 3959.000000 2.726305 -1.554803 0.360559
 3960.000000 2.741450 -1.583510 0.367510
 3961.000000 2.714689 -1.486818 0.375898
 3962.000000 2.723064 -1.575089 0.352923
 3963.000000 2.715695 -1.567983 0.426878
 3964.000000 2.704727 -1.547058 0.370307
 3965.000000 2.741694 -1.554501 0.380300
 3966.000000 2.739849 -1.529585 0.392553
 3967.000000 2.740719 -1.559262 0.362536
 3968.000000 2.730331 -1.644005 0.369373
 3969.000000 2.702983 -1.521799 0.386646
 3970.000000 2.715658 -1.670734 0.388441
 3971.000000 2.722534 -1.622561 0.408555
 3972.000000 2.680453 -1.668461 0.416670
 3973.000000 2.712439 -1.613432 0.387589
 3974.000000 2.723555 -1.647549 0.396526
 3975.000000 2.729435 -1.660880 0.380764
 3976.000000 2.690050 -1.611457 0.388928
 3977.000000 2.667432 -1.706408 0.376647
 3978.000000 2.755390 -1.695184 0.401123
 3979.000000 2.745755 -1.704839 0.397470
 3980.000000 2.742295 -1.658186 0.427435
 3981.000000 2.736183 -1.660074 0.376953
 3982.000000 2.750495 -1.599403 0.400773
 3983.000000 2.721154 -1.615230 0.386850
 3984.000000 2.727696 -1.590420 0.417283
 3985.000000 2.731652 -1.685510 0.390632
 3986.000000 2.796962 -1.586564 0.388027
 3987.000000 2.744841 -1.592575 0.360451
 3988.000000 2.755129 -1.612648 0.386865
 3989.000000 2.719195 -1.722638 0.379435
 3990.000000 2.755793 -1.586541 0.351960
 3991.000000 2.721291 -1.666697 0.365268
 3992.000000 2.744525 -1.595779 0.365992
 3993.000000 2.714660 -1.552462 0.359120
 3994.000000 2.766129 -1.597787 0.362768
 3995.000000 2.729262 -1.525683 0.374111
 3996.000000 2.765451 -1.545849 0.392451
 3997.000000 2.677461 -1.539889 0.378693
 3998.000000 2.739359 -1.578100 0.403718
 3999.000000 2.694379 -1.703806 0.376865
 4000.000000 2.717152 -1.563001 0.394304
 4001.000000 2.732917 -1.718090 0.382889
 4002.000000 2.725949 -1.594715 0.372996
 4003.000000 2.689758 -1.684038 0.401412
 4004.000000 2.752537 -1.651423 0.399429
 4005.000000 2.687054 -1.748610 0.429318
 4006.000000 2.770788 -1.659685 0.369124
 4007.000000 2.677323 -1.663680 0.381954
 4008.000000 2.765826 -1.640746 0.395189
 4009.000000 2.702712 -1.654005 0.376379
 4010.000000 2.724463 -1.560155 0.380567
 4011.000000 2.756391 -1.678571 0.411833
 4012.000000 2.740307 -1.600556 0.380136
 4013.000000 2.756993 -1.707758 0.374920
 4014.000000 2.708339 -1.675631 0.377402
 4015.000000 2.738437 -1.597104 0.371846
 4016.000000 2.735023 -1.580115 0.426400
 4017.000000 2.699110 -1.515508 0.370980
 4018.000000 2.707985 -1.609004 0.366118
 4019.000000 2.717214 -1.581689 0.413544
 4020.000000 2.740685 -1.650571 0.407126
 4021.000000 2.751543 -1.612449 0.397649
 4022.000000 2.722459 -1.573566 0.373581
 4023.000000 2.722120 -1.543034 0.388569
 4024.000000 2.793173 -1.633424 0.407350
 4025.000000 2.774790 -1.655447 0.408134
 4026.000000 2.749910 -1.671131 0.411967
 4027.000000 2.698574 -1.676139 0.432974
 4028.000000 2.735177 -1.648531 0.410474
 4029.000000 2.763767 -1.625617 0.434578
 4030.000000 2.780856 -1.578110 0.428095
 4031.000000 2.721907 -1.659100 0.415725
 4032.000000 2.729219 -1.664383 0.441157
 4033.000000 2.752279 -1.593743 0.394746
 4034.000000 2.760391 -1.588487 0.402848
 4035.000000 2.742824 -1.531718 0.397682
 4036.000000 2.738689 -1.596915 0.389678
 4037.000000 2.727476 -1.605065 0.372127
 4038.000000 2.753330 -1.590227 0.366512
 4039.000000 2.749804 -1.554429 0.395845
 4040.000000 2.812696 -1.639692 0.377604
 4041.000000 2.739798 -1.580045 0.394369
 4042.000000 2.764627 -1.714092 0.409023
 4043.000000 2.722347 -1.654962 0.410060
 4044.000000 2.753646 -1.655048 0.385557
 4045.000000 2.748954 -1.581049 0.361062
 4046.000000 2.766847 -1.607577 0.403312
 4047.000000 2.740565 -1.704321 0.374200
 4048.000000 2.768858 -1.554935 0.367762
 4049.000000 2.772227 -1.629336 0.422700
 4050.000000 2.723131 -1.621342 0.378041
 4051.000000 2.712039 -1.546888 0.378334
 4052.000000 2.757316 -1.542067 0.365415
 4053.000000 2.756721 -1.638079 0.386285
 4054.000000 2.788732 -1.618127 0.399056
 4055.000000 2.746838 -1.550365 0.404357
 4056.000000 2.760722 -1.512691 0.370609
 4057.000000 2.770801 -1.511608 0.352977
 4058.000000 2.752299 -1.640585 0.394260
 4059.000000 2.778849 -1.486637 0.422131
 4060.000000 2.724067 -1.464797 0.381700
 4061.000000 2.713175 -1.459710 0.376890
 4062.000000 2.728304 -1.511362 0.381750
 4063.000000 2.744717 -1.491531 0.387764
 4064.000000 2.736884 -1.632925 0.400336
 4065.000000 2.782695 -1.609404 0.400522
 4066.000000 2.714093 -1.570581 0.368448
 4067.000000 2.731852 -1.594864 0.373300
 4068.000000 2.771639 -1.605173 0.401163
 4069.000000 2.769046 -1.544922 0.369408
 4070.000000 2.749352 -1.613208 0.370355
 4071.000000 2.769047 -1.517952 0.409807
 4072.000000 2.750209 -1.544671 0.402278
 4073.000000 2.752154 -1.561954 0.361044
 4074.000000 2.794269 -1.521897 0.396747
 4075.000000 2.777339 -1.560146 0.365480
 4076.000000 2.787318 -1.479832 0.381312
 4077.000000 2.745030 -1.500714 0.366507
 4078.000000 2.730625 -1.510657 0.363752
 4079.000000 2.766944 -1.578224 0.392565
 4080.000000 2.765621 -1.503348 0.361403
 4081.000000 2.758611 -1.690622 0.391758
 4082.000000 2.757096 -1.604270 0.398720
 4083.000000 2.784033 -1.595635 0.380273
 4084.000000 2.775002 -1.672539 0.440008
 4085.000000 2.749681 -1.508620 0.396144
 4086.000000 2.771888 -1.522512 0.375136
 4087.000000 2.762322 -1.514064 0.385753
 4088.000000 2.753066 -1.522237 0.352809
 4089.000000 2.731164 -1.500727 0.372341
 4090.000000 2.709802 -1.579446 0.364939
 4091.000000 2.780195 -1.560488 0.360825
 4092.000000 2.747955 -1.571841 0.367738
 4093.000000 2.723260 -1.539326 0.383669
 4094.000000 2.748943 -1.488597 0.365588
 4095.000000 2.760264 -1.580908 0.393341
 4096.000000 2.811124 -1.546472 0.367649
 4097.000000 2.747468 -1.679043 0.352660
 4098.000000 2.788559 -1.519380 0.377042
 4099.000000 2.741594 -1.570896 0.343404
 4100.000000 2.743064 -1.468911 0.348008
 4101.000000 2.734422 -1.565649 0.342207
 4102.000000 2.745053 -1.537426 0.334385
 4103.000000 2.745089 -1.438508 0.344752
 4104.000000 2.760705 -1.617254 0.346016
 4105.000000 2.787464 -1.548655 0.374805
 4106.000000 2.768343 -1.552641 0.343007
 4107.000000 2.777974 -1.513768 0.376529
 4108.000000 2.754890 -1.517119 0.383024
 4109.000000 2.739769 -1.679120 0.364672
 4110.000000 2.747289 -1.606448 0.373285
 4111.000000 2.746569 -1.531227 0.375481
 4112.000000 2.771361 -1.572988 0.353574
 4113.000000 2.749634 -1.600587 0.374353
 4114.000000 2.743007 -1.515075 0.364896
 4115.000000 2.737106 -1.498374 0.367966
 4116.000000 2.725236 -1.521326 0.349389
 4117.000000 2.726985 -1.532752 0.350398
 4118.000000 2.793375 -1.595687 0.370131
 4119.000000 2.738261 -1.606765 0.365751
 4120.000000 2.769197 -1.591239 0.380744
 4121.000000 2.770609 -1.527843 0.381282
 4122.000000 2.764723 -1.650901 0.376854
 4123.000000 2.742215 -1.616096 0.408240
 4124.000000 2.744959 -1.554152 0.379303
 4125.000000 2.782544 -1.602670 0.407517
 4126.000000 2.734129 -1.548947 0.394916
 4127.000000 2.747351 -1.528274 0.355209
 4128.000000 2.774643 -1.535032 0.373627
 4129.000000 2.780020 -1.641818 0.385587
 4130.000000 2.771960 -1.667922 0.369547
 4131.000000 2.736321 -1.511650 0.385026
 4132.000000 2.747033 -1.583114 0.361225
 4133.000000 2.759618 -1.509822 0.349150
 4134.000000 2.738853 -1.514141 0.378513
 4135.000000 2.773346 -1.471167 0.340758
 4136.000000 2.765972 -1.448256 0.362841
 4137.000000 2.789134 -1.536388 0.352782
 4138.000000 2.758460 -1.545777 0.345385
 4139.000000 2.768059 -1.505694 0.373993
 4140.000000 2.772677 -1.509116 0.388469
 4141.000000 2.758657 -1.591579 0.367783
 4142.000000 2.759142 -1.547226 0.335793
 4143.000000 2.768062 -1.553150 0.354847
 4144.000000 2.735734 -1.657817 0.358368
 4145.000000 2.754513 -1.637246 0.424055
 4146.000000 2.760293 -1.621789 0.408815
 4147.000000 2.738019 -1.655968 0.376687
 4148.000000 2.782895 -1.581780 0.363475
 4149.000000 2.778376 -1.561587 0.400105
 4150.000000 2.760589 -1.718661 0.398902
 4151.000000 2.771375 -1.617929 0.410116
 4152.000000 2.750264 -1.674594 0.372900
 4153.000000 2.753329 -1.530147 0.387605
 4154.000000 2.814238 -1.578684 0.395885
 4155.000000 2.791667 -1.571822 0.391305
 4156.000000 2.772014 -1.566419 0.383156
 4157.000000 2.721597 -1.593863 0.379652
 4158.000000 2.786714 -1.563714 0.367760
 4159.000000 2.732871 -1.605565 0.346260
 4160.000000 2.792089 -1.628303 0.365046
 4161.000000 2.713461 -1.632248 0.353965
 4162.000000 2.747144 -1.539024 0.368459
 4163.000000 2.749374 -1.577216 0.373412
 4164.000000 2.759536 -1.621978 0.372090
 4165.000000 2.731097 -1.603960 0.343281
 4166.000000 2.763125 -1.537572 0.399140
 4167.000000 2.743062 -1.525604 0.425885
 4168.000000 2.771417 -1.614382 0.404793
 4169.000000 2.778800 -1.513187 0.362436
 4170.000000 2.773565 -1.538166 0.405663
 4171.000000 2.706868 -1.488029 0.337980
 4172.000000 2.711624 -1.608000 0.349886
 4173.000000 2.784829 -1.573296 0.348735
 4174.000000 2.738215 -1.579849 0.326154
 4175.000000 2.814036 -1.499224 0.386441
 4176.000000 2.784183 -1.618162 0.356603
 4177.000000 2.785671 -1.608138 0.373905
 4178.000000 2.757085 -1.610297 0.376294
 4179.000000 2.744702 -1.502704 0.364376
 4180.000000 2.750528 -1.523194 0.331751
 4181.000000 2.757303 -1.592531 0.373471
 4182.000000 2.759705 -1.537027 0.372247
 4183.000000 2.774679 -1.540995 0.368374
 4184.000000 2.754268 -1.537502 0.376958
 4185.000000 2.826069 -1.622589 0.350383
 4186.000000 2.753104 -1.575665 0.348313
 4187.000000 2.762299 -1.614594 0.379098
 4188.000000 2.753126 -1.615075 0.381870
 4189.000000 2.785032 -1.641330 0.387507
 4190.000000 2.807829 -1.610237 0.400106
 4191.000000 2.777528 -1.601068 0.396780
 4192.000000 2.763530 -1.639691 0.406520
 4193.000000 2.783693 -1.608385 0.395937
 4194.000000 2.778286 -1.564599 0.390056
 4195.000000 2.742813 -1.615436 0.380993
 4196.000000 2.766842 -1.624903 0.388233
 4197.000000 2.773117 -1.646811 0.382582
 4198.000000 2.770267 -1.583437 0.356528
 4199.000000 2.780906 -1.715480 0.392330
 4200.000000 2.778674 -1.648616 0.384733
 4201.000000 2.789939 -1.578984 0.361722
 4202.000000 2.755956 -1.613726 0.389665
 4203.000000 2.747356 -1.642237 0.358267
 4204.000000 2.762238 -1.567896 0.367507
 4205.000000 2.765656 -1.549895 0.392920
 4206.000000 2.776445 -1.568042 0.375622
 4207.000000 2.737269 -1.592411 0.378404
 4208.000000 2.750222 -1.679691 0.374321
 4209.000000 2.774672 -1.532999 0.370549
 4210.000000 2.799881 -1.663324 0.356572
 4211.000000 2.773423 -1.631680 0.355847
 4212.000000 2.783241 -1.633720 0.387470
 4213.000000 2.743143 -1.699243 0.384839
 4214.000000 2.778603 -1.656513 0.407120
 4215.000000 2.744058 -1.647456 0.343525
 4216.000000 2.728802 -1.551628 0.359281
 4217.000000 2.748741 -1.659658 0.367608
 4218.000000 2.727120 -1.585526 0.383871
 4219.000000 2.767411 -1.633083 0.383162
 4220.000000 2.724777 -1.610051 0.358492
 4221.000000 2.778274 -1.609164 0.380522
 4222.000000 2.784927 -1.519104 0.385851
 4223.000000 2.698406 -1.627612 0.367748
 4224.000000 2.779923 -1.629179 0.338322
 4225.000000 2.807381 -1.594262 0.393709
 4226.000000 2.783012 -1.630304 0.378374
 4227.000000 2.762723 -1.636433 0.378672
 4228.000000 2.797017 -1.619012 0.398370
 4229.000000 2.790515 -1.607773 0.386849
 4230.000000 2.773344 -1.630486 0.342932
 4231.000000 2.736974 -1.483018 0.368998
 4232.000000 2.726468 -1.576605 0.369212
 4233.000000 2.794623 -1.463440 0.377198
 4234.000000 2.707458 -1.606884 0.341323
 4235.000000 2.735755 -1.575097 0.351896
 4236.000000 2.741683 -1.618515 0.386312
 4237.000000 2.749816 -1.691546 0.396698
 4238.000000 2.755271 -1.641472 0.366629
 4239.000000 2.692637 -1.647479 0.394625
 4240.000000 2.763155 -1.672846 0.401252
 4241.000000 2.755492 -1.603232 0.371062
 4242.000000 2.755557 -1.639794 0.390568
 4243.000000 2.732470 -1.622776 0.388808
 4244.000000 2.790955 -1.609463 0.404931
 4245.000000 2.787005 -1.642036 0.403454
 4246.000000 2.757385 -1.569239 0.392403
 4247.000000 2.727825 -1.658738 0.353570
 4248.000000 2.763395 -1.507373 0.367029
 4249.000000 2.787471 -1.667522 0.399656
 4250.000000 2.771798 -1.676100 0.362257
 4251.000000 2.749485 -1.640423 0.353258
 4252.000000 2.779604 -1.521755 0.378609
 4253.000000 2.786966 -1.613253 0.390640
 4254.000000 2.741147 -1.612679 0.365078
 4255.000000 2.741410 -1.673719 0.344653
 4256.000000 2.768379 -1.565171 0.355766
 4257.000000 2.755903 -1.583263 0.385745
 4258.000000 2.747055 -1.599776 0.323170
 4259.000000 2.754704 -1.586874 0.366569
 4260.000000 2.750288 -1.680034 0.343304
 4261.000000 2.758144 -1.533159 0.348055
 4262.000000 2.742720 -1.630947 0.306227
 4263.000000 2.762912 -1.603943 0.345526
 4264.000000 2.786799 -1.595663 0.339762
 4265.000000 2.747285 -1.566714 0.346761
 4266.000000 2.784553 -1.653237 0.357183
 4267.000000 2.759414 -1.665591 0.371754
 4268.000000 2.753374 -1.735394 0.357195
 4269.000000 2.770326 -1.761419 0.374275
 4270.000000 2.739602 -1.600321 0.369803
 4271.000000 2.726574 -1.547929 0.345459
 4272.000000 2.775608 -1.673499 0.367003
 4273.000000 2.773299 -1.674011 0.380338
 4274.000000 2.830010 -1.685594 0.351750
 4275.000000 2.722528 -1.695014 0.372540
 4276.000000 2.738980 -1.544503 0.372476
 4277.000000 2.746063 -1.646638 0.373139
 4278.000000 2.762723 -1.628867 0.391549
 4279.000000 2.768093 -1.561653 0.374696
 4280.000000 2.755865 -1.567646 0.328618
 4281.000000 2.782558 -1.590024 0.412103
 4282.000000 2.764186 -1.677992 0.381807
 4283.000000 2.775453 -1.687711 0.458109
 4284.000000 2.753789 -1.552933 0.422099
 4285.000000 2.741733 -1.605677 0.416824
 4286.000000 2.757631 -1.638355 0.449932
 4287.000000 2.756129 -1.695965 0.402917
 4288.000000 2.790319 -1.597224 0.402589
 4289.000000 2.755396 -1.689218 0.423126
 4290.000000 2.747881 -1.605529 0.421120
 4291.000000 2.771694 -1.636006 0.420978
 4292.000000 2.804704 -1.639923 0.374635
 4293.000000 2.770127 -1.722947 0.379865
 4294.000000 2.762586 -1.656057 0.403213
 4295.000000 2.766170 -1.717934 0.435172
 4296.000000 2.741782 -1.692001 0.405903
 4297.000000 2.803087 -1.703041 0.418406
 4298.000000 2.726590 -1.650192 0.419980
 4299.000000 2.786989 -1.636400 0.408860
 4300.000000 2.761057 -1.573604 0.421761
 4301.000000 2.745915 -1.682464 0.396438
 4302.000000 2.794126 -1.676869 0.422406
 4303.000000 2.804990 -1.622879 0.434983
 4304.000000 2.741245 -1.618497 0.391150
 4305.000000 2.788209 -1.736537 0.385754
 4306.000000 2.754912 -1.630337 0.412449
 4307.000000 2.765083 -1.640908 0.399429
 4308.000000 2.803090 -1.648271 0.436760
 4309.000000 2.777123 -1.642863 0.428832
 4310.000000 2.808823 -1.696702 0.427467
 4311.000000 2.776832 -1.630920 0.411950
 4312.000000 2.753379 -1.533839 0.402604
 4313.000000 2.750661 -1.650208 0.436517
 4314.000000 2.757768 -1.644272 0.430763
 4315.000000 2.744758 -1.576492 0.404778
 4316.000000 2.773142 -1.586025 0.416015
 4317.000000 2.754116 -1.612713 0.414508
 4318.000000 2.744900 -1.686264 0.400183
 4319.000000 2.771000 -1.566868 0.397509
 4320.000000 2.809454 -1.508080 0.386944
 4321.000000 2.766370 -1.632576 0.389413
 4322.000000 2.753297 -1.560170 0.413338
 4323.000000 2.733873 -1.598245 0.397872
 4324.000000 2.752725 -1.637626 0.395946
 4325.000000 2.744752 -1.639580 0.390008
 4326.000000 2.770769 -1.583443 0.418282
 4327.000000 2.778803 -1.597938 0.380606
 4328.000000 2.758696 -1.688036 0.414956
 4329.000000 2.772495 -1.659458 0.406985
 4330.000000 2.785890 -1.607685 0.387658
 4331.000000 2.797100 -1.576030 0.364539
 4332.000000 2.757954 -1.666110 0.367504
 4333.000000 2.774876 -1.646505 0.378780
 4334.000000 2.723048 -1.700339 0.426311
 4335.000000 2.767320 -1.699457 0.430294
 4336.000000 2.750251 -1.711766 0.440759
 4337.000000 2.743862 -1.665673 0.412507
 4338.000000 2.753757 -1.650250 0.416869
 4339.000000 2.737242 -1.602754 0.408218
 4340.000000 2.772339 -1.642849 0.404143
 4341.000000 2.794794 -1.700658 0.426731
 4342.000000 2.799429 -1.625298 0.424435
 4343.000000 2.747285 -1.581970 0.403968
 4344.000000 2.739650 -1.658689 0.404101
 4345.000000 2.754576 -1.636467 0.376181
 4346.000000 2.736403 -1.683287 0.395441
 4347.000000 2.758438 -1.629383 0.366838
 4348.000000 2.766709 -1.653627 0.398631
 4349.000000 2.781719 -1.661935 0.422902
 4350.000000 2.788363 -1.713657 0.403338
 4351.000000 2.776426 -1.665717 0.424471
 4352.000000 2.755682 -1.688556 0.406255
 4353.000000 2.832142 -1.678228 0.377871
 4354.000000 2.802197 -1.663839 0.363986
 4355.000000 2.792023 -1.646749 0.356262
 4356.000000 2.775819 -1.660426 0.393647
 4357.000000 2.755623 -1.596965 0.366022
 4358.000000 2.786759 -1.615911 0.367935
 4359.000000 2.796072 -1.683906 0.377424
 4360.000000 2.748602 -1.585515 0.369109
 4361.000000 2.756641 -1.590562 0.341631
 4362.000000 2.774981 -1.579534 0.363998
 4363.000000 2.768599 -1.574530 0.361966
 4364.000000 2.788936 -1.585998 0.357386
 4365.000000 2.744459 -1.561987 0.372900
 4366.000000 2.745175 -1.578899 0.367186
 4367.000000 2.775432 -1.517790 0.387302
 4368.000000 2.733591 -1.551192 0.402648
 4369.000000 2.720276 -1.623397 0.365005
 4370.000000 2.755719 -1.626117 0.339600
 4371.000000 2.717808 -1.640195 0.364163
 4372.000000 2.778666 -1.565066 0.360255
 4373.000000 2.733819 -1.655738 0.355859
 4374.000000 2.760005 -1.581194 0.370188
 4375.000000 2.787613 -1.545159 0.344658
 4376.000000 2.744816 -1.587725 0.330241
 4377.000000 2.696335 -1.611644 0.334097
 4378.000000 2.742153 -1.547107 0.336037
 4379.000000 2.730484 -1.601189 0.362330
 4380.000000 2.735325 -1.573724 0.335869
 4381.000000 2.713002 -1.644805 0.383305
 4382.000000 2.788886 -1.645254 0.360210
 4383.000000 2.793484 -1.544167 0.375949
 4384.000000 2.728917 -1.656767 0.364062
 4385.000000 2.763614 -1.565416 0.346524
 4386.000000 2.776387 -1.654977 0.377540
 4387.000000 2.752617 -1.627960 0.391888
 4388.000000 2.811156 -1.545640 0.341590
 4389.000000 2.776223 -1.450403 0.361864
 4390.000000 2.753945 -1.629996 0.319434
 4391.000000 2.736652 -1.607908 0.342444
 4392.000000 2.745329 -1.613504 0.327789
 4393.000000 2.729241 -1.531075 0.326451
 4394.000000 2.764789 -1.635670 0.363035
 4395.000000 2.764385 -1.561814 0.332823
 4396.000000 2.783652 -1.609979 0.362617
 4397.000000 2.761667 -1.626333 0.369272
 4398.000000 2.759507 -1.643956 0.356092
 4399.000000 2.772084 -1.597014 0.353233
 4400.000000 2.799855 -1.616723 0.376197
 4401.000000 2.782818 -1.421405 0.379450
 4402.000000 2.784458 -1.638025 0.356041
 4403.000000 2.830596 -1.634945 0.371381
 4404.000000 2.783987 -1.660011 0.382131
 4405.000000 2.781524 -1.611369 0.347070
 4406.000000 2.746419 -1.610529 0.401991
 4407.000000 2.757703 -1.529168 0.344983
 4408.000000 2.803519 -1.567693 0.411382
 4409.000000 2.761726 -1.569576 0.369121
 4410.000000 2.791412 -1.646922 0.397818
 4411.000000 2.780059 -1.529539 0.385834
 4412.000000 2.788951 -1.574189 0.373982
 4413.000000 2.789106 -1.598026 0.385070
 4414.000000 2.790595 -1.643963 0.418755
 4415.000000 2.844667 -1.620956 0.389673
 4416.000000 2.811670 -1.590051 0.367518
 4417.000000 2.783520 -1.550866 0.373159
 4418.000000 2.753004 -1.562217 0.374777
 4419.000000 2.737300 -1.502246 0.362643
 4420.000000 2.754388 -1.546978 0.369500
 4421.000000 2.776420 -1.582128 0.358054
 4422.000000 2.786236 -1.547679 0.352988
 4423.000000 2.776723 -1.576084 0.340097
 4424.000000 2.770047 -1.560134 0.366048
 4425.000000 2.784247 -1.610362 0.369864
 4426.000000 2.749769 -1.652423 0.387300
 4427.000000 2.739032 -1.650731 0.350777
 4428.000000 2.797842 -1.552031 0.386712
 4429.000000 2.788667 -1.685453 0.404526
 4430.000000 2.787981 -1.639280 0.385167
 4431.000000 2.787846 -1.559519 0.360758
 4432.000000 2.763543 -1.616040 0.413713
 4433.000000 2.793791 -1.685679 0.395938
 4434.000000 2.792429 -1.614135 0.368831
 4435.000000 2.822909 -1.503665 0.370250
 4436.000000 2.781135 -1.519084 0.391766
 4437.000000 2.752759 -1.569134 0.344828
 4438.000000 2.785432 -1.461654 0.374202
 4439.000000 2.773732 -1.472123 0.346125
 4440.000000 2.810311 -1.519502 0.335475
 4441.000000 2.768052 -1.481490 0.362027
 4442.000000 2.777705 -1.609032 0.385878
 4443.000000 2.786581 -1.498562 0.365756
 4444.000000 2.752686 -1.518506 0.350719
 4445.000000 2.776361 -1.629154 0.394544
 4446.000000 2.792884 -1.569277 0.345591
 4447.000000 2.775644 -1.491199 0.364294
 4448.000000 2.763055 -1.546834 0.327555
 4449.000000 2.758418 -1.660887 0.351984
 4450.000000 2.737889 -1.469288 0.305396
 4451.000000 2.785613 -1.505833 0.371190
 4452.000000 2.751718 -1.567496 0.375780
 4453.000000 2.741215 -1.489724 0.348672
 4454.000000 2.751952 -1.567606 0.310386
 4455.000000 2.745116 -1.504372 0.331974
 4456.000000 2.773516 -1.509129 0.357620
 4457.000000 2.746745 -1.453143 0.319729
 4458.000000 2.797360 -1.579975 0.353870
 4459.000000 2.799124 -1.629579 0.367878
 4460.000000 2.759067 -1.626782 0.369712
 4461.000000 2.717138 -1.467023 0.353587
 4462.000000 2.807839 -1.594858 0.358452
 4463.000000 2.812139 -1.556405 0.360861
 4464.000000 2.745586 -1.520111 0.316100
 4465.000000 2.772262 -1.519313 0.356421
 4466.000000 2.775503 -1.538291 0.377642
 4467.000000 2.750081 -1.637860 0.370117
 4468.000000 2.766285 -1.560166 0.363065
 4469.000000 2.724131 -1.554603 0.349140
 4470.000000 2.744278 -1.579567 0.357091
 4471.000000 2.754453 -1.505452 0.378580
 4472.000000 2.753584 -1.568627 0.385145
 4473.000000 2.775033 -1.560569 0.397766
 4474.000000 2.764519 -1.638541 0.430094
 4475.000000 2.797827 -1.645573 0.412931
 4476.000000 2.835171 -1.554550 0.412624
 4477.000000 2.732358 -1.660141 0.377397
 4478.000000 2.766046 -1.625763 0.385195
 4479.000000 2.746243 -1.606951 0.437878
 4480.000000 2.778767 -1.574119 0.435328
 4481.000000 2.732783 -1.642063 0.397896
 4482.000000 2.780784 -1.520161 0.399684
 4483.000000 2.776357 -1.662635 0.417308
 4484.000000 2.760344 -1.579264 0.426006
 4485.000000 2.790862 -1.640725 0.392451
 4486.000000 2.785855 -1.626247 0.364425
 4487.000000 2.798397 -1.673210 0.396670
 4488.000000 2.776958 -1.618339 0.383142
 4489.000000 2.785531 -1.609644 0.414669
 4490.000000 2.759225 -1.684836 0.393722
 4491.000000 2.743648 -1.570812 0.398657
 4492.000000 2.819260 -1.665597 0.396712
 4493.000000 2.805938 -1.590397 0.407381
 4494.000000 2.780433 -1.586555 0.417203
 4495.000000 2.781165 -1.620622 0.387951
 4496.000000 2.771909 -1.543818 0.414995
 4497.000000 2.762785 -1.574837 0.385051
 4498.000000 2.774019 -1.591155 0.385976
 4499.000000 2.784119 -1.634397 0.395548
 4500.000000 2.777888 -1.546601 0.402527
 4501.000000 2.777111 -1.594484 0.388771
 4502.000000 2.784346 -1.551386 0.379722
 4503.000000 2.769598 -1.656719 0.362349
 4504.000000 2.783884 -1.526089 0.415787
 4505.000000 2.765303 -1.561470 0.404736
 4506.000000 2.767594 -1.602117 0.374562
 4507.000000 2.830360 -1.516325 0.396857
 4508.000000 2.757573 -1.566325 0.361661
 4509.000000 2.824334 -1.552747 0.389408
 4510.000000 2.781588 -1.548590 0.358652
 4511.000000 2.779792 -1.568031 0.348930
 4512.000000 2.781524 -1.642321 0.398298
 4513.000000 2.830762 -1.533066 0.434351
 4514.000000 2.759296 -1.625126 0.407721
 4515.000000 2.796553 -1.601806 0.461432
 4516.000000 2.816724 -1.638923 0.431957
 4517.000000 2.777794 -1.689635 0.411504
 4518.000000 2.788608 -1.587505 0.406793
 4519.000000 2.802217 -1.622236 0.424622
 4520.000000 2.807116 -1.599628 0.377895
 4521.000000 2.804319 -1.555681 0.366115
 4522.000000 2.754365 -1.518735 0.361178
 4523.000000 2.834492 -1.680996 0.404598
 4524.000000 2.789358 -1.638213 0.388683
 4525.000000 2.802407 -1.576145 0.361683
 4526.000000 2.791493 -1.615899 0.390593
 4527.000000 2.779209 -1.575432 0.393067
 4528.000000 2.760752 -1.587720 0.351041
 4529.000000 2.791284 -1.617684 0.339042
 4530.000000 2.775249 -1.603729 0.413803
 4531.000000 2.809484 -1.610870 0.382480
 4532.000000 2.783676 -1.708780 0.384792
 4533.000000 2.749223 -1.577470 0.386567
 4534.000000 2.775644 -1.615224 0.368606
 4535.000000 2.799239 -1.664646 0.397840
 4536.000000 2.767457 -1.573535 0.367604
 4537.000000 2.790882 -1.674421 0.397814
 4538.000000 2.788929 -1.593584 0.378825
 4539.000000 2.838596 -1.604725 0.393431
 4540.000000 2.803034 -1.578638 0.374028
 4541.000000 2.770761 -1.622256 0.397792
 4542.000000 2.768887 -1.595468 0.370660
 4543.000000 2.758214 -1.598296 0.369425
 4544.000000 2.747860 -1.563501 0.360032
 4545.000000 2.776673 -1.595425 0.382384
 4546.000000 2.794979 -1.653254 0.377118
 4547.000000 2.781501 -1.632490 0.394998
 4548.000000 2.751910 -1.540661 0.366428
 4549.000000 2.802354 -1.603730 0.387018
 4550.000000 2.782933 -1.551543 0.383938
 4551.000000 2.777902 -1.608338 0.345688
 4552.000000 2.797233 -1.694192 0.383479
 4553.000000 2.812554 -1.532231 0.373347
 4554.000000 2.820121 -1.550442 0.350406
 4555.000000 2.807553 -1.582667 0.388405
 4556.000000 2.771022 -1.564135 0.330064
 4557.000000 2.810746 -1.635102 0.388627
 4558.000000 2.779405 -1.628756 0.392429
 4559.000000 2.777244 -1.774151 0.417781
 4560.000000 2.831405 -1.577135 0.407072
 4561.000000 2.754927 -1.644387 0.368394
 4562.000000 2.707611 -1.580940 0.365016
 4563.000000 2.793186 -1.634746 0.373292
 4564.000000 2.766161 -1.621518 0.380307
 4565.000000 2.773322 -1.568548 0.366331
 4566.000000 2.777723 -1.691472 0.386367
 4567.000000 2.747644 -1.677307 0.359638
 4568.000000 2.759459 -1.592614 0.332581
 4569.000000 2.742609 -1.667707 0.362417
 4570.000000 2.741812 -1.668103 0.312907
 4571.000000 2.796547 -1.603317 0.373263
 4572.000000 2.721984 -1.602426 0.359658
 4573.000000 2.779274 -1.563238 0.395080
 4574.000000 2.790050 -1.630754 0.383938
 4575.000000 2.771110 -1.703224 0.410963
 4576.000000 2.752238 -1.585210 0.391189
 4577.000000 2.787658 -1.632761 0.424330
 4578.000000 2.749952 -1.584514 0.401225
 4579.000000 2.734324 -1.623058 0.408425
 4580.000000 2.796825 -1.557546 0.381235
 4581.000000 2.798481 -1.593370 0.369584
 4582.000000 2.759408 -1.632209 0.363979
 4583.000000 2.767342 -1.681011 0.388045
 4584.000000 2.750672 -1.612171 0.337605
 4585.000000 2.719333 -1.589244 0.378213
 4586.000000 2.691248 -1.601437 0.357957
 4587.000000 2.737279 -1.594361 0.365094
 4588.000000 2.760088 -1.567146 0.376844
 4589.000000 2.757528 -1.605763 0.373504
 4590.000000 2.732730 -1.611321 0.351034
 4591.000000 2.756007 -1.530528 0.361797
 4592.000000 2.748708 -1.441174 0.377262
 4593.000000 2.722438 -1.538627 0.352416
 4594.000000 2.757946 -1.578754 0.371624
 4595.000000 2.746996 -1.591638 0.354678
 4596.000000 2.754627 -1.579987 0.397354
 4597.000000 2.733240 -1.519641 0.379138
 4598.000000 2.771499 -1.563209 0.388746
 4599.000000 2.778146 -1.555249 0.404355
 4600.000000 2.716097 -1.568133 0.400256
 4601.000000 2.737644 -1.546689 0.360647
 4602.000000 2.746970 -1.631847 0.390692
 4603.000000 2.736871 -1.659470 0.353552
 4604.000000 2.749036 -1.556469 0.331328
 4605.000000 2.734934 -1.554912 0.341132
 4606.000000 2.737451 -1.542445 0.350683
 4607.000000 2.777026 -1.489501 0.351113
 4608.000000 2.754334 -1.607948 0.381578
 4609.000000 2.749372 -1.630760 0.365116
 4610.000000 2.768708 -1.614176 0.376543
 4611.000000 2.729339 -1.601608 0.348288
 4612.000000 2.779740 -1.502233 0.359392
 4613.000000 2.746524 -1.523149 0.348525
 4614.000000 2.751006 -1.590789 0.367210
 4615.000000 2.756082 -1.538285 0.352090
 4616.000000 2.696984 -1.537116 0.345663
 4617.000000 2.725899 -1.530837 0.312688
 4618.000000 2.741046 -1.508228 0.320983
 4619.000000 2.732882 -1.662703 0.356560
 4620.000000 2.738828 -1.544132 0.343804
 4621.000000 2.733335 -1.583604 0.363340
 4622.000000 2.736839 -1.629999 0.353598
 4623.000000 2.770024 -1.669929 0.356566
 4624.000000 2.805965 -1.613445 0.371292
 4625.000000 2.761906 -1.677377 0.368568
 4626.000000 2.753298 -1.618244 0.354688
 4627.000000 2.748617 -1.583576 0.354752
 4628.000000 2.786752 -1.552456 0.333059
 4629.000000 2.709130 -1.525028 0.340841
 4630.000000 2.784240 -1.413658 0.340377
 4631.000000 2.734395 -1.557698 0.332594
 4632.000000 2.757928 -1.593863 0.321542
 4633.000000 2.718648 -1.536164 0.311839
 4634.000000 2.662760 -1.457633 0.343781
 4635.000000 2.721716 -1.434248 0.341071
 4636.000000 2.731819 -1.547723 0.338669
 4637.000000 2.785698 -1.530271 0.344802
 4638.000000 2.735292 -1.585706 0.331371
 4639.000000 2.732272 -1.583838 0.326285
 4640.000000 2.749221 -1.493310 0.343448
 4641.000000 2.756267 -1.576229 0.335838
 4642.000000 2.739069 -1.620516 0.318647
 4643.000000 2.773054 -1.593268 0.345590
 4644.000000 2.756533 -1.521013 0.295758
 4645.000000 2.746247 -1.556325 0.325591
 4646.000000 2.795079 -1.563594 0.342525
 4647.000000 2.749889 -1.520605 0.319533
 4648.000000 2.745090 -1.542249 0.322329
 4649.000000 2.747128 -1.458354 0.326479
 4650.000000 2.728385 -1.556704 0.327062
 4651.000000 2.741669 -1.564482 0.373139
 4652.000000 2.770363 -1.504505 0.360641
 4653.000000 2.765442 -1.570591 0.340804
 4654.000000 2.778750 -1.636154 0.357602
 4655.000000 2.747976 -1.537747 0.328208
 4656.000000 2.719275 -1.405657 0.341458
 4657.000000 2.726861 -1.588598 0.343982
 4658.000000 2.753823 -1.525416 0.349664
 4659.000000 2.751006 -1.481288 0.334355
 4660.000000 2.749692 -1.393179 0.333022
 4661.000000 2.767698 -1.420498 0.345925
 4662.000000 2.770375 -1.524655 0.349009
 4663.000000 2.766465 -1.587297 0.348059
 4664.000000 2.743294 -1.561058 0.328557
 4665.000000 2.750582 -1.609342 0.337133
 4666.000000 2.723272 -1.505429 0.368336
 4667.000000 2.717599 -1.612328 0.363073
 4668.000000 2.739797 -1.534861 0.358630
 4669.000000 2.764865 -1.553298 0.367800
 4670.000000 2.764755 -1.457478 0.360791
 4671.000000 2.739495 -1.552582 0.366430
 4672.000000 2.786527 -1.535931 0.378881
 4673.000000 2.773068 -1.555962 0.354764
 4674.000000 2.741368 -1.566194 0.346596
 4675.000000 2.765491 -1.566307 0.359089
 4676.000000 2.701572 -1.537666 0.357948
 4677.000000 2.758999 -1.464060 0.370138
 4678.000000 2.801261 -1.533637 0.396619
 4679.000000 2.775850 -1.506659 0.361592
 4680.000000 2.787874 -1.569821 0.368402
 4681.000000 2.793999 -1.652016 0.391055
 4682.000000 2.743363 -1.438909 0.335506
 4683.000000 2.750932 -1.475251 0.358107
 4684.000000 2.769547 -1.488720 0.369338
 4685.000000 2.749641 -1.569308 0.332233
 4686.000000 2.745127 -1.539658 0.368067
 4687.000000 2.760306 -1.534521 0.342457
 4688.000000 2.731925 -1.514120 0.325912
 4689.000000 2.760794 -1.451029 0.375168
 4690.000000 2.716229 -1.460466 0.337878
 4691.000000 2.749760 -1.476579 0.353479
 4692.000000 2.760803 -1.514530 0.341622
 4693.000000 2.728711 -1.413746 0.353829
 4694.000000 2.772511 -1.610281 0.367258
 4695.000000 2.776674 -1.503741 0.361770
 4696.000000 2.746437 -1.499399 0.309000
 4697.000000 2.758880 -1.515921 0.328950
 4698.000000 2.773790 -1.430383 0.357578
 4699.000000 2.773441 -1.390595 0.345344
 4700.000000 2.782578 -1.515951 0.356624
 4701.000000 2.756193 -1.492738 0.346309
 4702.000000 2.767879 -1.442843 0.339000
 4703.000000 2.744891 -1.458647 0.342225
 4704.000000 2.762670 -1.520655 0.348780
 4705.000000 2.716055 -1.609772 0.327806
 4706.000000 2.716743 -1.448016 0.373249
 4707.000000 2.739876 -1.508554 0.334309
 4708.000000 2.731149 -1.471689 0.316797
 4709.000000 2.743677 -1.519920 0.364390
 4710.000000 2.747072 -1.499684 0.330378
 4711.000000 2.749277 -1.528533 0.379512
 4712.000000 2.742840 -1.542155 0.349017
 4713.000000 2.753627 -1.534904 0.347629
 4714.000000 2.733386 -1.495912 0.356654
 4715.000000 2.773443 -1.481858 0.352828
 4716.000000 2.774328 -1.590369 0.359612
 4717.000000 2.751562 -1.465899 0.326359
 4718.000000 2.736870 -1.388402 0.341381
 4719.000000 2.766954 -1.446373 0.371110
 4720.000000 2.757985 -1.554452 0.338408
 4721.000000 2.757134 -1.641903 0.369505
 4722.000000 2.791624 -1.610929 0.382642
 4723.000000 2.780254 -1.617776 0.393240
 4724.000000 2.777959 -1.582570 0.376954
 4725.000000 2.795425 -1.484933 0.348346
 4726.000000 2.786134 -1.580752 0.377303
 4727.000000 2.778464 -1.689234 0.407681
 4728.000000 2.798596 -1.603487 0.371247
 4729.000000 2.779450 -1.592913 0.417785
 4730.000000 2.780316 -1.497123 0.398436
 4731.000000 2.768001 -1.585948 0.357794
 4732.000000 2.743079 -1.597832 0.395402
 4733.000000 2.790513 -1.515625 0.363446
 4734.000000 2.765469 -1.506606 0.359664
 4735.000000 2.783771 -1.571665 0.382580
 4736.000000 2.724714 -1.578638 0.328987
 4737.000000 2.752738 -1.553138 0.382121
 4738.000000 2.792406 -1.574705 0.359791
 4739.000000 2.790632 -1.511560 0.355588
 4740.000000 2.711970 -1.672523 0.367106
 4741.000000 2.763301 -1.614863 0.370068
 4742.000000 2.777526 -1.614693 0.379733
 4743.000000 2.769466 -1.571876 0.390189
 4744.000000 2.743631 -1.567794 0.391804
 4745.000000 2.734528 -1.555779 0.346908
 4746.000000 2.767535 -1.595817 0.357433
 4747.000000 2.773417 -1.580138 0.360062
 4748.000000 2.706499 -1.576217 0.378469
 4749.000000 2.779567 -1.582588 0.376695
 4750.000000 2.744558 -1.613786 0.376016
 4751.000000 2.738403 -1.617871 0.365774
 4752.000000 2.743775 -1.504677 0.316919
 4753.000000 2.709313 -1.582504 0.339334
 4754.000000 2.777408 -1.679676 0.340988
 4755.000000 2.762126 -1.671132 0.341725
 4756.000000 2.748967 -1.609283 0.351126
 4757.000000 2.792049 -1.531423 0.366580
 4758.000000 2.771765 -1.613407 0.338579
 4759.000000 2.747525 -1.512722 0.357026
 4760.000000 2.726313 -1.590151 0.328797
 4761.000000 2.763054 -1.495268 0.328875
 4762.000000 2.731058 -1.554923 0.341849
 4763.000000 2.794518 -1.645802 0.377236
 4764.000000 2.754490 -1.518122 0.360992
 4765.000000 2.771491 -1.539271 0.356186
 4766.000000 2.749639 -1.483833 0.336635
 4767.000000 2.765869 -1.421568 0.359431
 4768.000000 2.739199 -1.458469 0.310435
 4769.000000 2.784341 -1.423887 0.355401
 4770.000000 2.766455 -1.472881 0.323813
 4771.000000 2.803788 -1.615668 0.332109
 4772.000000 2.739780 -1.526895 0.346278
 4773.000000 2.770210 -1.605279 0.361333
 4774.000000 2.771044 -1.539017 0.344795
 4775.000000 2.783265 -1.575412 0.338178
 4776.000000 2.733411 -1.523678 0.312369
 4777.000000 2.777851 -1.467141 0.340165
 4778.000000 2.719596 -1.471864 0.310340
 4779.000000 2.701518 -1.527521 0.307340
 4780.000000 2.722939 -1.417455 0.336513
 4781.000000 2.752143 -1.590776 0.361593
 4782.000000 2.739633 -1.560041 0.338219
 4783.000000 2.731667 -1.481226 0.325004
 4784.000000 2.767187 -1.516256 0.333616
 4785.000000 2.757036 -1.506021 0.315337
 4786.000000 2.756594 -1.630168 0.308777
 4787.000000 2.746337 -1.394541 0.305547
 4788.000000 2.771080 -1.547739 0.335983
 4789.000000 2.731847 -1.464885 0.303562
 4790.000000 2.765234 -1.443924 0.302361
 4791.000000 2.733182 -1.521486 0.333335
 4792.000000 2.748503 -1.479132 0.325730
 4793.000000 2.763867 -1.454402 0.319292
 4794.000000 2.766340 -1.466134 0.357332
 4795.000000 2.755020 -1.519281 0.344256
 4796.000000 2.769106 -1.603706 0.373995
 4797.000000 2.761508 -1.553328 0.364617
 4798.000000 2.748406 -1.571482 0.354996
 4799.000000 2.748835 -1.503569 0.366727
 4800.000000 2.752152 -1.483663 0.346408
 4801.000000 2.760944 -1.538836 0.312882
 4802.000000 2.751469 -1.562867 0.365720
 4803.000000 2.785917 -1.496396 0.347163
 4804.000000 2.724242 -1.579038 0.318607
 4805.000000 2.743982 -1.620104 0.310055
 4806.000000 2.737730 -1.532373 0.345730
 4807.000000 2.795879 -1.530058 0.328719
 4808.000000 2.775690 -1.580657 0.324395
 4809.000000 2.761765 -1.595508 0.360562
 4810.000000 2.762092 -1.472587 0.363808
 4811.000000 2.786713 -1.447457 0.365608
 4812.000000 2.726951 -1.547114 0.339592
 4813.000000 2.733544 -1.450739 0.371259
 4814.000000 2.790004 -1.541401 0.381707
 4815.000000 2.772177 -1.512188 0.356659
 4816.000000 2.760826 -1.496145 0.402664
 4817.000000 2.769646 -1.500829 0.345453
 4818.000000 2.719727 -1.556506 0.332131
 4819.000000 2.785575 -1.550717 0.366349
 4820.000000 2.717196 -1.544033 0.350490
 4821.000000 2.760652 -1.500261 0.361783
 4822.000000 2.730086 -1.534720 0.361939
 4823.000000 2.747873 -1.441693 0.360104
 4824.000000 2.734669 -1.491699 0.363810
 4825.000000 2.708283 -1.505384 0.327865
 4826.000000 2.758254 -1.572212 0.362687
 4827.000000 2.763913 -1.442682 0.361861
 4828.000000 2.730299 -1.565809 0.389569
 4829.000000 2.752368 -1.495246 0.396767
 4830.000000 2.742051 -1.457771 0.387811
 4831.000000 2.736560 -1.573882 0.411448
 4832.000000 2.727282 -1.568957 0.416153
 4833.000000 2.742485 -1.531149 0.360201
 4834.000000 2.746423 -1.529715 0.380303
 4835.000000 2.748624 -1.631560 0.378273
 4836.000000 2.722518 -1.545578 0.378220
 4837.000000 2.704401 -1.553215 0.377191
 4838.000000 2.713724 -1.549564 0.359805
 4839.000000 2.747993 -1.546458 0.360794
 4840.000000 2.680288 -1.522879 0.374082
 4841.000000 2.731002 -1.561135 0.345910
 4842.000000 2.758980 -1.451271 0.348749
 4843.000000 2.739303 -1.601770 0.334371
 4844.000000 2.758663 -1.490894 0.338881
 4845.000000 2.711475 -1.526689 0.377813
 4846.000000 2.731631 -1.477819 0.360908
 4847.000000 2.748060 -1.488340 0.404174
 4848.000000 2.794581 -1.486642 0.421588
 4849.000000 2.728883 -1.567869 0.372172
 4850.000000 2.747317 -1.447340 0.374638
 4851.000000 2.746132 -1.530092 0.379051
 4852.000000 2.788483 -1.553033 0.421013
 4853.000000 2.725500 -1.490908 0.400485
 4854.000000 2.725411 -1.440711 0.404010
 4855.000000 2.720394 -1.511162 0.368586
 4856.000000 2.754881 -1.583913 0.382074
 4857.000000 2.770032 -1.618420 0.400387
 4858.000000 2.748145 -1.657152 0.399218
 4859.000000 2.748413 -1.497558 0.409699
 4860.000000 2.753290 -1.567562 0.433897
 4861.000000 2.763640 -1.599882 0.441018
 4862.000000 2.693209 -1.671827 0.418326
 4863.000000 2.772985 -1.598196 0.401590
 4864.000000 2.781814 -1.624964 0.426226
 4865.000000 2.783633 -1.543376 0.388248
 4866.000000 2.711874 -1.553534 0.404134
 4867.000000 2.728870 -1.601040 0.379693
 4868.000000 2.736901 -1.617598 0.377189
 4869.000000 2.753974 -1.542702 0.381537
 4870.000000 2.741587 -1.541958 0.406917
 4871.000000 2.747263 -1.629275 0.412863
 4872.000000 2.775759 -1.513610 0.352267
 4873.000000 2.736720 -1.562678 0.389825
 4874.000000 2.768210 -1.569822 0.417662
 4875.000000 2.747407 -1.634456 0.372435
 4876.000000 2.769718 -1.501586 0.349679
 4877.000000 2.780061 -1.549164 0.379029
 4878.000000 2.769600 -1.578935 0.364330
 4879.000000 2.768160 -1.508604 0.396688
 4880.000000 2.713579 -1.595660 0.393760
 4881.000000 2.754044 -1.523178 0.378246
 4882.000000 2.781059 -1.524164 0.374857
 4883.000000 2.785614 -1.532633 0.416871
 4884.000000 2.722487 -1.561340 0.417180
 4885.000000 2.739916 -1.539275 0.410469
 4886.000000 2.774368 -1.566154 0.429961
 4887.000000 2.750869 -1.647699 0.396816
 4888.000000 2.733330 -1.566634 0.384005
 4889.000000 2.721198 -1.632035 0.393070
 4890.000000 2.766326 -1.534467 0.379360
 4891.000000 2.769665 -1.516994 0.389494
 4892.000000 2.723358 -1.482869 0.386222
 4893.000000 2.751175 -1.453254 0.388957
 4894.000000 2.777928 -1.573835 0.395542
 4895.000000 2.775626 -1.605472 0.406682
 4896.000000 2.772167 -1.507116 0.403709
 4897.000000 2.738684 -1.577771 0.358610
 4898.000000 2.789705 -1.465752 0.405631
 4899.000000 2.806367 -1.540422 0.377168
 4900.000000 2.747392 -1.492164 0.379625
 4901.000000 2.747578 -1.465993 0.382154
 4902.000000 2.766966 -1.585703 0.379931
 4903.000000 2.715322 -1.454155 0.371147
 4904.000000 2.769166 -1.595846 0.390376
 4905.000000 2.739177 -1.557626 0.329616
 4906.000000 2.757121 -1.555136 0.362059
 4907.000000 2.755139 -1.558004 0.346485
 4908.000000 2.769816 -1.501626 0.374545
 4909.000000 2.732273 -1.610004 0.399569
 4910.000000 2.754518 -1.589669 0.362417
 4911.000000 2.796860 -1.592358 0.381257
 4912.000000 2.793062 -1.674491 0.381146
 4913.000000 2.785154 -1.488328 0.366972
 4914.000000 2.753170 -1.398937 0.343674
 4915.000000 2.772222 -1.518183 0.350755
 4916.000000 2.759089 -1.408921 0.340577
 4917.000000 2.778652 -1.567928 0.382398
 4918.000000 2.766716 -1.507779 0.381948
 4919.000000 2.757258 -1.499626 0.374627
 4920.000000 2.776834 -1.449906 0.358042
 4921.000000 2.774069 -1.566553 0.378875
 4922.000000 2.711437 -1.527849 0.345497
 4923.000000 2.761555 -1.579935 0.355042
 4924.000000 2.776529 -1.554043 0.382600
 4925.000000 2.739312 -1.630522 0.380667
 4926.000000 2.784378 -1.617248 0.358158
 4927.000000 2.741165 -1.539171 0.362728
 4928.000000 2.725933 -1.571030 0.391184
 4929.000000 2.768680 -1.511306 0.377339
 4930.000000 2.770992 -1.552619 0.402103
 4931.000000 2.727997 -1.499774 0.376222
 4932.000000 2.722056 -1.489887 0.382345
 4933.000000 2.785868 -1.515743 0.399210
 4934.000000 2.752921 -1.518409 0.388701
 4935.000000 2.767770 -1.625148 0.403730
 4936.000000 2.766621 -1.514752 0.383902
 4937.000000 2.751217 -1.401026 0.356666
 4938.000000 2.764947 -1.599679 0.406297
 4939.000000 2.771527 -1.477748 0.352625
 4940.000000 2.756544 -1.425221 0.351772
 4941.000000 2.766275 -1.428980 0.327834
 4942.000000 2.749129 -1.507862 0.350859
 4943.000000 2.729227 -1.484959 0.310465
 4944.000000 2.725883 -1.552375 0.336334
 4945.000000 2.718212 -1.558568 0.341060
 4946.000000 2.697196 -1.521556 0.332142
 4947.000000 2.779586 -1.520004 0.378274
 4948.000000 2.766589 -1.544822 0.356613
 4949.000000 2.729921 -1.492301 0.342390
 4950.000000 2.761221 -1.563233 0.372511
 4951.000000 2.771528 -1.574983 0.367450
 4952.000000 2.780573 -1.578839 0.369573
 4953.000000 2.791425 -1.459075 0.391041
 4954.000000 2.781042 -1.542598 0.390654
 4955.000000 2.798917 -1.507196 0.343368
 4956.000000 2.748839 -1.551056 0.351560
 4957.000000 2.776289 -1.598064 0.408640
 4958.000000 2.717785 -1.643445 0.383693
 4959.000000 2.742918 -1.580829 0.374502
 4960.000000 2.788023 -1.616077 0.360625
 4961.000000 2.781826 -1.570611 0.401746
 4962.000000 2.808624 -1.557143 0.381477
 4963.000000 2.762828 -1.547833 0.368850
 4964.000000 2.801107 -1.551010 0.398691
 4965.000000 2.784478 -1.533160 0.332490
 4966.000000 2.780602 -1.438115 0.372223
 4967.000000 2.757188 -1.504675 0.355523
 4968.000000 2.761236 -1.455238 0.351326
 4969.000000 2.769214 -1.385605 0.323472
 4970.000000 2.764271 -1.574971 0.356963
 4971.000000 2.811909 -1.500127 0.333023
 4972.000000 2.788019 -1.517532 0.357386
 4973.000000 2.769559 -1.604167 0.358785
 4974.000000 2.740931 -1.431135 0.383750
 4975.000000 2.799370 -1.427576 0.355115
 4976.000000 2.777818 -1.595254 0.349588
 4977.000000 2.792297 -1.397478 0.343465
 4978.000000 2.784356 -1.516458 0.322943
 4979.000000 2.764237 -1.482394 0.329768
 4980.000000 2.798762 -1.459450 0.350371
 4981.000000 2.781261 -1.571240 0.349861
 4982.000000 2.767661 -1.575221 0.363013
 4983.000000 2.766099 -1.593999 0.369191
 4984.000000 2.732967 -1.525114 0.355971
 4985.000000 2.732552 -1.563904 0.347522
 4986.000000 2.736558 -1.484611 0.336931
 4987.000000 2.738047 -1.475154 0.368978
 4988.000000 2.782186 -1.549238 0.396919
 4989.000000 2.758531 -1.506595 0.376148
 4990.000000 2.756700 -1.493379 0.375471
 4991.000000 2.732706 -1.534284 0.358575
 4992.000000 2.733548 -1.509554 0.382252
 4993.000000 2.768927 -1.429265 0.371961
 4994.000000 2.753440 -1.482489 0.398391
 4995.000000 2.736151 -1.465475 0.411053
 4996.000000 2.728096 -1.501198 0.360955
 4997.000000 2.771872 -1.539543 0.413081
 4998.000000 2.754380 -1.523884 0.418190
 4999.000000 2.748562 -1.582720 0.393895
 5000.000000 2.747208 -1.511395 0.372375
#! FIELDS time d2 torsion rmsd
#! SET min_torsion -pi
#! SET max_torsion pi
 0.000000 2.747389 -1.511420 0.372421
 1.000000 2.738395 -1.456799 0.336582
 2.000000 2.730083 -1.476349 0.370925
 3.000000 2.773633 -1.577554 0.394761
 4.000000 2.745338 -1.503316 0.387565
 5.000000 2.726121 -1.508067 0.408139
 6.000000 2.719529 -1.538233 0.410882
 7.000000 2.763467 -1.471041 0.361174
 8.000000 2.730967 -1.563191 0.344941
 9.000000 2.762510 -1.529096 0.360919
 10.000000 2.742918 -1.565075 0.362384
 11.000000 2.736878 -1.546999 0.356894
 12.000000 2.770206 -1.522111 0.393868
 13.000000 2.730285 -1.500515 0.375121
 14.000000 2.747761 -1.631618 0.390440
 15.000000 2.757858 -1.487330 0.413632
 16.000000 2.755999 -1.503256 0.413886
 17.000000 2.743294 -1.556446 0.375814
 18.000000 2.776310 -1.582229 0.425463
 19.000000 2.739074 -1.485118 0.367351
 20.000000 2.779929 -1.460743 0.392255
 21.000000 2.707939 -1.322017 0.356871
 22.000000 2.711890 -1.593629 0.400910
 23.000000 2.785767 -1.548042 0.374136
 24.000000 2.730690 -1.509369 0.388317
 25.000000 2.764450 -1.491218 0.406997
 26.000000 2.748463 -1.551220 0.394141
 27.000000 2.767988 -1.513290 0.401003
 28.000000 2.763896 -1.541623 0.418683
 29.000000 2.751123 -1.469812 0.379481
 30.000000 2.753817 -1.631953 0.423671
 31.000000 2.714869 -1.556178 0.391334
 32.000000 2.746120 -1.517232 0.387685
 33.000000 2.750396 -1.751510 0.398954
 34.000000 2.723488 -1.656376 0.415991
 35.000000 2.720852 -1.586060 0.388078
 36.000000 2.768520 -1.472267 0.401142
 37.000000 2.769729 -1.456053 0.371549
 38.000000 2.744035 -1.511401 0.389214
 39.000000 2.729458 -1.447614 0.389575
 40.000000 2.718533 -1.442317 0.355627
 41.000000 2.727207 -1.509919 0.361346
 42.000000 2.739696 -1.463266 0.369056
 43.000000 2.736190 -1.427577 0.360761
 44.000000 2.726494 -1.476105 0.377797
 45.000000 2.746174 -1.502292 0.371962
 46.000000 2.765704 -1.467890 0.354402
 47.000000 2.723799 -1.434561 0.396696
 48.000000 2.712262 -1.535987 0.390697
 49.000000 2.755268 -1.491245 0.364775
 50.000000 2.745080 -1.488144 0.388280
 51.000000 2.768677 -1.585881 0.384249
 52.000000 2.769947 -1.610451 0.373891
 53.000000 2.726534 -1.654430 0.431681
 54.000000 2.754314 -1.477164 0.417116
 55.000000 2.762977 -1.608937 0.413782
 56.000000 2.740799 -1.487915 0.387320
 57.000000 2.752057 -1.498706 0.380697
 58.000000 2.761582 -1.516742 0.378283
 59.000000 2.738032 -1.589054 0.360455
 60.000000 2.752703 -1.534335 0.390833
 61.000000 2.794662 -1.545793 0.372433
 62.000000 2.765422 -1.675229 0.385862
 63.000000 2.710420 -1.580412 0.346245
 64.000000 2.774781 -1.523280 0.381577
 65.000000 2.735244 -1.597416 0.399432
 66.000000 2.759944 -1.597037 0.401859
 67.000000 2.799139 -1.576209 0.412311
 68.000000 2.811082 -1.525622 0.422071
 69.000000 2.781338 -1.452006 0.403706
 70.000000 2.736011 -1.524751 0.383214
 71.000000 2.726675 -1.495998 0.391456
 72.000000 2.793817 -1.519482 0.402709
 73.000000 2.790944 -1.518304 0.390905
 74.000000 2.793426 -1.435813 0.377645
 75.000000 2.806552 -1.553123 0.390161
 76.000000 2.762357 -1.500311 0.403617
 77.000000 2.733671 -1.524098 0.394239
 78.000000 2.754007 -1.548896 0.373226
 79.000000 2.777952 -1.529594 0.371097
 80.000000 2.765002 -1.493656 0.363282
 81.000000 2.786164 -1.514647 0.399544
 82.000000 2.739621 -1.575681 0.400765
 83.000000 2.781682 -1.594242 0.410662
 84.000000 2.743020 -1.556882 0.388702
 85.000000 2.741276 -1.583634 0.386558
 86.000000 2.754560 -1.592580 0.389049
 87.000000 2.748610 -1.661208 0.391783
 88.000000 2.812856 -1.509275 0.404504
 89.000000 2.772036 -1.567449 0.419942
 90.000000 2.805448 -1.483870 0.399613
 91.000000 2.764388 -1.477182 0.370000
 92.000000 2.755859 -1.635480 0.409639
 93.000000 2.756586 -1.495708 0.381585
 94.000000 2.769048 -1.501330 0.399008
 95.000000 2.800987 -1.516041 0.370601
 96.000000 2.769003 -1.448363 0.414214
 97.000000 2.753203 -1.490914 0.341835
 98.000000 2.755521 -1.579419 0.369428
 99.000000 2.789275 -1.424532 0.379756
 100.000000 2.743956 -1.481849 0.394413
 101.000000 2.786118 -1.410536 0.379825
 102.000000 2.767461 -1.440465 0.395959
 103.000000 2.789043 -1.453946 0.378142
 104.000000 2.774280 -1.590336 0.356644
 105.000000 2.789916 -1.428732 0.387763
 106.000000 2.760048 -1.470087 0.376070
 107.000000 2.789365 -1.478560 0.395860
 108.000000 2.757094 -1.576820 0.356060
 109.000000 2.732654 -1.573963 0.373641
 110.000000 2.751587 -1.507192 0.401041
 111.000000 2.759557 -1.593497 0.362873
 112.000000 2.763666 -1.657783 0.410815
 113.000000 2.772166 -1.611221 0.403613
 114.000000 2.744172 -1.468467 0.380481
 115.000000 2.748438 -1.448920 0.419672
 116.000000 2.787650 -1.574755 0.392400
 117.000000 2.773953 -1.495777 0.401178
 118.000000 2.770190 -1.568557 0.388160
 119.000000 2.782689 -1.452881 0.379471
 120.000000 2.765151 -1.555789 0.401426
 121.000000 2.750370 -1.440413 0.406784
 122.000000 2.757656 -1.597347 0.413160
 123.000000 2.749718 -1.456703 0.376693
 124.000000 2.756276 -1.491708 0.373445
 125.000000 2.779679 -1.572127 0.383939
 126.000000 2.729187 -1.464703 0.378222
 127.000000 2.759861 -1.454081 0.393225
 128.000000 2.767550 -1.547962 0.399074
 129.000000 2.781582 -1.401682 0.379442
 130.000000 2.727452 -1.515986 0.388125
 131.000000 2.768217 -1.467216 0.394454
 132.000000 2.745565 -1.543096 0.364007
 133.000000 2.782075 -1.580208 0.395360
 134.000000 2.754101 -1.539204 0.370696
 135.000000 2.739945 -1.492304 0.375989
 136.000000 2.788544 -1.410098 0.402347
 137.000000 2.731229 -1.509862 0.364471
 138.000000 2.771751 -1.438021 0.388925
 139.000000 2.756483 -1.487460 0.372539
 140.000000 2.751979 -1.484571 0.387805
 141.000000 2.793095 -1.397573 0.369312
 142.000000 2.763115 -1.418405 0.371844
 143.000000 2.770428 -1.399933 0.367086
 144.000000 2.757923 -1.459843 0.400141
 145.000000 2.766902 -1.489072 0.358280
 146.000000 2.769595 -1.432792 0.383591
 147.000000 2.729781 -1.478238 0.341976
 148.000000 2.755623 -1.390874 0.369984
 149.000000 2.773587 -1.487524 0.359595
 150.000000 2.813923 -1.527369 0.359481
 151.000000 2.767375 -1.459458 0.357797
 152.000000 2.764501 -1.399168 0.366220
 153.000000 2.792446 -1.394398 0.348494
 154.000000 2.755559 -1.344589 0.354168
 155.000000 2.772220 -1.365317 0.325753
 156.000000 2.724648 -1.401139 0.363026
 157.000000 2.777731 -1.325530 0.337835
 158.000000 2.746914 -1.322870 0.338492
 159.000000 2.754660 -1.372140 0.328178
 160.000000 2.768412 -1.409089 0.348472
 161.000000 2.780455 -1.380079 0.333100
 162.000000 2.792306 -1.331150 0.316597
 163.000000 2.784843 -1.402368 0.336562
 164.000000 2.777004 -1.269705 0.327223
 165.000000 2.723612 -1.290719 0.330356
 166.000000 2.756431 -1.321464 0.285346
 167.000000 2.749267 -1.355581 0.317563
 168.000000 2.753059 -1.355883 0.346255
 169.000000 2.747944 -1.505840 0.344325
 170.000000 2.753756 -1.348080 0.336920
 171.000000 2.773802 -1.465965 0.348091
 172.000000 2.755148 -1.387799 0.341232
 173.000000 2.744267 -1.434894 0.350846
 174.000000 2.779246 -1.406872 0.330273
 175.000000 2.756075 -1.407873 0.341907
 176.000000 2.748722 -1.497891 0.354462
 177.000000 2.758420 -1.388291 0.342822
 178.000000 2.762156 -1.333249 0.343314
 179.000000 2.758266 -1.433680 0.384686
 180.000000 2.768338 -1.359731 0.329648
 181.000000 2.746898 -1.506901 0.340415
 182.000000 2.781770 -1.457660 0.330938
 183.000000 2.780085 -1.480896 0.347350
 184.000000 2.750981 -1.344377 0.320250
 185.000000 2.745300 -1.423129 0.351338
 186.000000 2.748239 -1.409052 0.372663
 187.000000 2.763336 -1.364595 0.339128
 188.000000 2.723105 -1.331542 0.330581
 189.000000 2.739203 -1.477531 0.354928
 190.000000 2.727767 -1.326958 0.333910
 191.000000 2.743855 -1.356322 0.335779
 192.000000 2.735848 -1.441705 0.366946
 193.000000 2.752157 -1.444545 0.400785
 194.000000 2.776094 -1.404130 0.375919
 195.000000 2.775518 -1.412256 0.350859
 196.000000 2.713687 -1.365145 0.371577
 197.000000 2.775870 -1.374768 0.375669
 198.000000 2.739701 -1.420573 0.385019
 199.000000 2.735404 -1.376889 0.389533
 200.000000 2.758344 -1.352098 0.366440
 201.000000 2.747333 -1.315615 0.365874
 202.000000 2.751799 -1.397161 0.410959
 203.000000 2.753687 -1.458503 0.406840
 204.000000 2.754017 -1.537377 0.372926
 205.000000 2.752293 -1.400159 0.393926
 206.000000 2.754991 -1.523450 0.394395
 207.000000 2.766106 -1.369977 0.380992
 208.000000 2.747722 -1.373138 0.365667
 209.000000 2.744489 -1.443372 0.362188
 210.000000 2.745640 -1.395631 0.400475
 211.000000 2.761663 -1.361307 0.363647
 212.000000 2.722751 -1.380282 0.367258
 213.000000 2.743739 -1.398874 0.373497
 214.000000 2.732463 -1.463492 0.372731
 215.000000 2.711282 -1.450217 0.366637
 216.000000 2.754634 -1.392099 0.327935
 217.000000 2.740153 -1.502175 0.349881
 218.000000 2.766036 -1.342874 0.348062
 219.000000 2.771704 -1.453639 0.394354
 220.000000 2.725103 -1.535833 0.351228
 221.000000 2.733912 -1.420345 0.357412
 222.000000 2.724838 -1.390719 0.328262
 223.000000 2.753455 -1.383162 0.357548
 224.000000 2.750350 -1.334424 0.370165
 225.000000 2.764374 -1.242504 0.385128
 226.000000 2.731966 -1.295624 0.380962
 227.000000 2.733662 -1.426726 0.340305
 228.000000 2.762575 -1.382482 0.359331
 229.000000 2.783038 -1.344371 0.334008
 230.000000 2.797550 -1.394026 0.336636
 231.000000 2.753050 -1.456427 0.406622
 232.000000 2.727123 -1.369519 0.368556
 233.000000 2.766813 -1.402322 0.349272
 234.000000 2.769106 -1.414306 0.346654
 235.000000 2.753602 -1.421647 0.386415
 236.000000 2.747021 -1.511140 0.384472
 237.000000 2.773077 -1.472872 0.393554
 238.000000 2.810455 -1.424014 0.372278
 239.000000 2.739522 -1.434843 0.360668
 240.000000 2.803163 -1.525748 0.367915
 241.000000 2.775386 -1.375163 0.395650
 242.000000 2.786592 -1.463073 0.373350
 243.000000 2.775714 -1.345657 0.359005
 244.000000 2.779838 -1.395076 0.368081
 245.000000 2.786658 -1.284230 0.377413
 246.000000 2.736069 -1.444653 0.383436
 247.000000 2.756142 -1.404046 0.387561
 248.000000 2.749168 -1.519554 0.396842
 249.000000 2.804254 -1.510417 0.371759
 250.000000 2.795851 -1.437781 0.385688
 251.000000 2.733302 -1.411942 0.380392
 252.000000 2.769536 -1.364462 0.359301
 253.000000 2.769140 -1.388172 0.392056
 254.000000 2.740334 -1.491187 0.364534
 255.000000 2.745696 -1.452096 0.386623
 256.000000 2.803316 -1.371375 0.371650
 257.000000 2.725441 -1.390026 0.353368
 258.000000 2.778051 -1.396356 0.363918
 259.000000 2.689316 -1.502086 0.363007
 260.000000 2.728292 -1.341165 0.362457
 261.000000 2.733323 -1.436267 0.374099
 262.000000 2.741070 -1.424719 0.358530
 263.000000 2.772225 -1.376863 0.373154
 264.000000 2.712923 -1.475398 0.354066
 265.000000 2.731258 -1.419787 0.389749
 266.000000 2.748405 -1.444319 0.384551
 267.000000 2.729644 -1.318975 0.364431
 268.000000 2.734901 -1.397048 0.369868
 269.000000 2.712601 -1.323764 0.353200
 270.000000 2.722173 -1.302753 0.401694
 271.000000 2.754229 -1.466664 0.374819
 272.000000 2.748197 -1.409304 0.378627
 273.000000 2.750698 -1.445082 0.391141
 274.000000 2.748315 -1.535767 0.403759
 275.000000 2.726625 -1.447711 0.378811
 276.000000 2.778982 -1.420749 0.344818
 277.000000 2.738022 -1.450218 0.368852
 278.000000 2.742550 -1.520807 0.388325
 279.000000 2.764188 -1.588661 0.396782
 280.000000 2.738046 -1.459797 0.410475
 281.000000 2.754625 -1.464359 0.390551
 282.000000 2.697051 -1.498093 0.405700
 283.000000 2.748721 -1.444771 0.390134
 284.000000 2.755970 -1.442188 0.429480
 285.000000 2.774347 -1.463599 0.412446
 286.000000 2.771043 -1.388147 0.390190
 287.000000 2.754471 -1.426330 0.430936
 288.000000 2.733430 -1.447459 0.414213
 289.000000 2.741214 -1.390912 0.386378
 290.000000 2.782855 -1.464575 0.420816
 291.000000 2.774291 -1.473041 0.406190
 292.000000 2.736601 -1.457368 0.398460
 293.000000 2.784936 -1.526423 0.384288
 294.000000 2.783922 -1.465356 0.422071
 295.000000 2.804949 -1.454865 0.442092
 296.000000 2.760691 -1.484546 0.384684
 297.000000 2.746526 -1.501178 0.426213
 298.000000 2.791317 -1.495310 0.400399
 299.000000 2.735321 -1.471714 0.417390
 300.000000 2.740347 -1.452404 0.387776
 301.000000 2.792981 -1.377326 0.394410
 302.000000 2.769192 -1.351261 0.391587
 303.000000 2.790571 -1.437122 0.379116
 304.000000 2.720293 -1.467586 0.394969
 305.000000 2.776174 -1.466183 0.412221
 306.000000 2.761289 -1.474163 0.384395
 307.000000 2.705398 -1.457873 0.386765
 308.000000 2.766861 -1.474002 0.398001
 309.000000 2.746084 -1.408263 0.399141
 310.000000 2.775408 -1.462461 0.363977
 311.000000 2.738019 -1.555413 0.373276
 312.000000 2.726191 -1.402677 0.393191
 313.000000 2.725712 -1.385688 0.337539
 314.000000 2.735564 -1.432073 0.349734
 315.000000 2.756032 -1.416894 0.361352
 316.000000 2.765244 -1.537698 0.361352
 317.000000 2.759498 -1.422216 0.404588
 318.000000 2.738787 -1.499894 0.383259
 319.000000 2.728907 -1.427397 0.380006
 320.000000 2.730280 -1.469854 0.375709
 321.000000 2.715614 -1.518793 0.419389
 322.000000 2.732877 -1.487613 0.386673
 323.000000 2.761668 -1.444651 0.378637
 324.000000 2.750323 -1.474188 0.385097
 325.000000 2.766674 -1.506558 0.375246
 326.000000 2.771169 -1.463507 0.363477
 327.000000 2.740926 -1.543602 0.391808
 328.000000 2.752360 -1.466263 0.374850
 329.000000 2.751814 -1.453235 0.345478
 330.000000 2.747747 -1.478130 0.390095
 331.000000 2.725816 -1.536530 0.389814
 332.000000 2.758495 -1.414926 0.368816
 333.000000 2.789809 -1.450303 0.398680
 334.000000 2.749584 -1.329380 0.387644
 335.000000 2.749303 -1.408933 0.364228
 336.000000 2.749553 -1.412755 0.403667
 337.000000 2.766098 -1.383407 0.427878
 338.000000 2.721315 -1.446159 0.376740
 339.000000 2.740987 -1.494623 0.399046
 340.000000 2.793180 -1.503009 0.410055
 341.000000 2.753855 -1.455290 0.406413
 342.000000 2.747153 -1.533186 0.419216
 343.000000 2.768294 -1.516781 0.395404
 344.000000 2.759661 -1.464632 0.390935
 345.000000 2.800302 -1.375679 0.373150
 346.000000 2.751374 -1.554382 0.412367
 347.000000 2.741987 -1.515010 0.415499
 348.000000 2.764946 -1.488352 0.391595
 349.000000 2.757879 -1.400022 0.378378
 350.000000 2.729211 -1.510354 0.377659
 351.000000 2.752817 -1.621033 0.455474
 352.000000 2.699484 -1.613471 0.429783
 353.000000 2.772506 -1.500223 0.436377
 354.000000 2.763812 -1.437438 0.407222
 355.000000 2.740273 -1.473053 0.419281
 356.000000 2.748899 -1.496884 0.424012
 357.000000 2.781103 -1.512058 0.416801
 358.000000 2.765319 -1.419227 0.424271
 359.000000 2.759279 -1.541558 0.423833
 360.000000 2.678797 -1.505941 0.417238
 361.000000 2.733555 -1.535819 0.406851
 362.000000 2.764798 -1.478057 0.425629
 363.000000 2.777167 -1.408971 0.388642
 364.000000 2.723469 -1.477210 0.420762
 365.000000 2.737742 -1.393129 0.365830
 366.000000 2.742319 -1.445939 0.415873
 367.000000 2.743337 -1.357245 0.373064
 368.000000 2.727440 -1.347408 0.400529
 369.000000 2.762546 -1.490650 0.413203
 370.000000 2.729928 -1.412788 0.414250
 371.000000 2.742325 -1.481233 0.406874
 372.000000 2.714882 -1.374337 0.421891
 373.000000 2.753480 -1.459994 0.420390
 374.000000 2.771439 -1.485801 0.389255
 375.000000 2.731922 -1.432633 0.397640
 376.000000 2.714386 -1.365453 0.376274
 377.000000 2.729521 -1.403665 0.392301
 378.000000 2.737342 -1.393968 0.386898
 379.000000 2.702074 -1.502825 0.385781
 380.000000 2.733475 -1.474629 0.390725
 381.000000 2.746699 -1.467237 0.374321
 382.000000 2.728464 -1.467043 0.371092
 383.000000 2.757780 -1.444783 0.396110
 384.000000 2.748950 -1.463786 0.419337
 385.000000 2.731996 -1.378726 0.366486
 386.000000 2.697234 -1.495604 0.381929
 387.000000 2.796688 -1.355792 0.349935
 388.000000 2.750603 -1.553300 0.377108
 389.000000 2.740214 -1.447167 0.370012
 390.000000 2.806058 -1.480108 0.423616
 391.000000 2.801592 -1.488677 0.404976
 392.000000 2.761046 -1.460772 0.355911
 393.000000 2.765715 -1.523195 0.381083
 394.000000 2.767209 -1.478934 0.391536
 395.000000 2.728637 -1.446116 0.427809
 396.000000 2.765702 -1.511712 0.404215
 397.000000 2.744851 -1.576710 0.414731
 398.000000 2.765962 -1.448342 0.373407
 399.000000 2.755822 -1.407647 0.382330
 400.000000 2.764411 -1.437553 0.392493
 401.000000 2.724592 -1.345925 0.365533
 402.000000 2.757820 -1.440799 0.388806
 403.000000 2.763973 -1.366184 0.370469
 404.000000 2.753566 -1.430663 0.383377
 405.000000 2.703793 -1.406256 0.338187
 406.000000 2.734443 -1.470022 0.348036
 407.000000 2.717713 -1.504783 0.362275
 408.000000 2.718518 -1.437518 0.353973
 409.000000 2.714800 -1.370220 0.324547
 410.000000 2.734786 -1.507581 0.373141
 411.000000 2.773749 -1.401006 0.371512
 412.000000 2.707656 -1.426515 0.375034
 413.000000 2.725162 -1.360796 0.335894
 414.000000 2.722890 -1.449314 0.392567
 415.000000 2.750835 -1.456771 0.325642
 416.000000 2.736990 -1.380229 0.350157
 417.000000 2.717909 -1.423795 0.354535
 418.000000 2.790719 -1.400809 0.349698
 419.000000 2.753496 -1.500561 0.368502
 420.000000 2.765937 -1.452181 0.381507
 421.000000 2.742108 -1.475974 0.388352
 422.000000 2.767874 -1.390677 0.369528
 423.000000 2.722893 -1.446840 0.356352
 424.000000 2.733376 -1.447280 0.351592
 425.000000 2.783862 -1.585455 0.373202
 426.000000 2.801946 -1.570996 0.366625
 427.000000 2.756824 -1.516830 0.351550
 428.000000 2.796388 -1.368218 0.320096
 429.000000 2.766459 -1.269224 0.361446
 430.000000 2.730347 -1.323883 0.343350
 431.000000 2.777498 -1.277847 0.353356
 432.000000 2.750689 -1.370890 0.379052
 433.000000 2.762184 -1.449608 0.391331
 434.000000 2.757295 -1.492048 0.420134
 435.000000 2.736959 -1.469595 0.366933
 436.000000 2.753986 -1.372891 0.394342
 437.000000 2.716519 -1.302968 0.358044
 438.000000 2.724203 -1.418398 0.408899
 439.000000 2.737639 -1.527962 0.384118
 440.000000 2.804199 -1.445278 0.380959
 441.000000 2.724720 -1.495649 0.387039
 442.000000 2.773020 -1.444109 0.340657
 443.000000 2.742688 -1.470896 0.357593
 444.000000 2.736959 -1.492895 0.345188
 445.000000 2.757002 -1.384322 0.365815
 446.000000 2.730041 -1.495177 0.341712
 447.000000 2.700800 -1.431281 0.381637
 448.000000 2.720380 -1.408030 0.346437
 449.000000 2.769618 -1.427923 0.331539
 450.000000 2.748922 -1.359053 0.341603
 451.000000 2.790510 -1.499284 0.374247
 452.000000 2.782196 -1.436420 0.340531
 453.000000 2.787690 -1.428291 0.361434
 454.000000 2.766652 -1.447127 0.382974
 455.000000 2.766213 -1.504662 0.374584
 456.000000 2.769257 -1.491557 0.398206
 457.000000 2.768114 -1.459106 0.397296
 458.000000 2.780596 -1.479458 0.392443
 459.000000 2.735859 -1.393052 0.349631
 460.000000 2.778087 -1.486842 0.394883
 461.000000 2.774873 -1.367253 0.354679
 462.000000 2.714437 -1.481140 0.359106
 463.000000 2.723236 -1.503057 0.375919
 464.000000 2.773881 -1.455633 0.360963
 465.000000 2.722646 -1.480220 0.343527
 466.000000 2.768220 -1.493025 0.338993
 467.000000 2.787785 -1.416383 0.366274
 468.000000 2.773579 -1.499492 0.364777
 469.000000 2.753046 -1.422895 0.347390
 470.000000 2.739602 -1.405201 0.351319
 471.000000 2.741835 -1.419066 0.384343
 472.000000 2.753912 -1.422783 0.355723
 473.000000 2.763893 -1.438633 0.349621
 474.000000 2.725845 -1.312174 0.315835
 475.000000 2.737182 -1.495406 0.360866
 476.000000 2.768979 -1.387861 0.372665
 477.000000 2.771842 -1.490542 0.336349
 478.000000 2.780224 -1.471453 0.343356
 479.000000 2.765284 -1.416959 0.368225
 480.000000 2.779517 -1.435764 0.371281
 481.000000 2.746823 -1.448115 0.362449
 482.000000 2.775471 -1.452559 0.388106
 483.000000 2.763932 -1.548718 0.360658
 484.000000 2.735407 -1.434166 0.360897
 485.000000 2.784036 -1.454939 0.324429
 486.000000 2.809614 -1.406126 0.388007
 487.000000 2.781605 -1.454517 0.366575
 488.000000 2.783201 -1.443990 0.379818
 489.000000 2.721979 -1.431183 0.391364
 490.000000 2.777109 -1.514557 0.389528
 491.000000 2.779479 -1.540665 0.368984
 492.000000 2.755370 -1.381548 0.356792
 493.000000 2.765333 -1.363398 0.386092
 494.000000 2.781653 -1.436569 0.372170
 495.000000 2.761500 -1.518713 0.380759
 496.000000 2.769353 -1.431254 0.362780
 497.000000 2.710251 -1.305319 0.364631
 498.000000 2.777750 -1.391740 0.402278
 499.000000 2.763426 -1.362845 0.388655
 500.000000 2.791630 -1.472618 0.401882
 501.000000 2.734568 -1.519582 0.410056
 502.000000 2.786107 -1.466823 0.403389
 503.000000 2.739336 -1.503131 0.445212
 504.000000 2.765567 -1.472128 0.406166
 505.000000 2.796193 -1.415154 0.406842
 506.000000 2.762043 -1.436862 0.421713
 507.000000 2.755492 -1.394651 0.375835
 508.000000 2.745367 -1.508143 0.338993
 509.000000 2.783549 -1.558817 0.400269
 510.000000 2.755994 -1.435007 0.395601
 511.000000 2.759808 -1.532838 0.397952
 512.000000 2.751667 -1.420296 0.386233
 513.000000 2.787193 -1.416298 0.352165
 514.000000 2.753262 -1.417844 0.383021
 515.000000 2.742172 -1.472628 0.389617
 516.000000 2.760428 -1.385429 0.389540
 517.000000 2.794169 -1.460262 0.405451
 518.000000 2.768773 -1.473100 0.384037
 519.000000 2.707462 -1.385611 0.397993
 520.000000 2.734911 -1.374569 0.392287
 521.000000 2.755487 -1.412525 0.376262
 522.000000 2.767075 -1.388345 0.378455
 523.000000 2.773571 -1.510238 0.408303
 524.000000 2.723977 -1.401530 0.396392
 525.000000 2.750235 -1.386030 0.385327
 526.000000 2.780651 -1.420618 0.403810
 527.000000 2.782217 -1.433678 0.399332
 528.000000 2.773558 -1.418259 0.370738
 529.000000 2.718357 -1.304862 0.371222
 530.000000 2.763799 -1.487712 0.431347
 531.000000 2.771020 -1.453075 0.383359
 532.000000 2.795365 -1.515881 0.365143
 533.000000 2.770435 -1.390810 0.368395
 534.000000 2.768248 -1.348293 0.360043
 535.000000 2.757712 -1.370221 0.348071
 536.000000 2.764092 -1.457274 0.365947
 537.000000 2.773580 -1.585258 0.373293
 538.000000 2.750361 -1.475248 0.361299
 539.000000 2.759121 -1.410328 0.369904
 540.000000 2.767859 -1.506891 0.357721
 541.000000 2.770698 -1.528793 0.372236
 542.000000 2.754315 -1.517975 0.364012
 543.000000 2.767223 -1.560762 0.366842
 544.000000 2.756283 -1.478031 0.362938
 545.000000 2.753787 -1.452019 0.344824
 546.000000 2.737623 -1.424364 0.371481
 547.000000 2.725236 -1.466230 0.361975
 548.000000 2.716249 -1.431106 0.346876
 549.000000 2.755003 -1.356609 0.375291
 550.000000 2.753536 -1.409388 0.357072
 551.000000 2.730910 -1.369933 0.347041
 552.000000 2.716986 -1.427484 0.352375
 553.000000 2.698945 -1.382147 0.329236
 554.000000 2.733789 -1.399690 0.367599
 555.000000 2.725179 -1.429066 0.332199
 556.000000 2.763813 -1.492512 0.342486
 557.000000 2.667515 -1.510891 0.351201
 558.000000 2.728330 -1.492204 0.374157
 559.000000 2.669200 -1.421639 0.372114
 560.000000 2.759469 -1.494660 0.374007
 561.000000 2.773925 -1.542090 0.333124
 562.000000 2.747608 -1.462343 0.378367
 563.000000 2.740435 -1.488742 0.363611
 564.000000 2.731122 -1.411461 0.401116
 565.000000 2.723009 -1.412818 0.355977
 566.000000 2.718017 -1.506500 0.389980
 567.000000 2.756091 -1.389187 0.369319
 568.000000 2.715525 -1.538981 0.360083
 569.000000 2.773257 -1.523215 0.382832
 570.000000 2.678291 -1.525197 0.386790
 571.000000 2.714053 -1.466530 0.357013
 572.000000 2.758123 -1.396948 0.390553
 573.000000 2.744038 -1.454831 0.371553
 574.000000 2.745711 -1.530493 0.369287
 575.000000 2.725869 -1.486231 0.388166
 576.000000 2.739412 -1.483879 0.370421
 577.000000 2.728070 -1.401552 0.354673
 578.000000 2.743302 -1.400623 0.366066
 579.000000 2.740375 -1.412399 0.315304
 580.000000 2.740671 -1.525756 0.343565
 581.000000 2.745747 -1.498813 0.353117
 582.000000 2.731571 -1.486636 0.372722
 583.000000 2.730477 -1.397130 0.353830
 584.000000 2.710100 -1.437822 0.319238
 585.000000 2.776703 -1.451823 0.336244
 586.000000 2.740703 -1.411384 0.354613
 587.000000 2.754261 -1.474762 0.335118
 588.000000 2.694990 -1.421925 0.334637
 589.000000 2.748601 -1.473571 0.346592
 590.000000 2.765413 -1.443059 0.352609
 591.000000 2.748548 -1.437193 0.302032
 592.000000 2.764437 -1.440195 0.314238
 593.000000 2.760529 -1.434679 0.342203
 594.000000 2.711995 -1.405508 0.348654
 595.000000 2.732363 -1.386679 0.352157
 596.000000 2.787785 -1.491090 0.338125
 597.000000 2.793985 -1.559742 0.351096
 598.000000 2.750927 -1.460914 0.359513
 599.000000 2.753074 -1.540493 0.340507
 600.000000 2.679983 -1.491762 0.329519
 601.000000 2.772699 -1.380708 0.334116
 602.000000 2.786505 -1.422939 0.316687
 603.000000 2.750370 -1.510474 0.343002
 604.000000 2.739066 -1.473269 0.335790
 605.000000 2.730233 -1.403158 0.328074
 606.000000 2.754716 -1.589394 0.347399
 607.000000 2.753546 -1.395138 0.340472
 608.000000 2.730311 -1.504576 0.325708
 609.000000 2.733315 -1.437808 0.345452
 610.000000 2.739746 -1.460059 0.337466
 611.000000 2.724584 -1.488434 0.335383
 612.000000 2.738315 -1.477198 0.338358
 613.000000 2.733309 -1.435250 0.330348
 614.000000 2.758623 -1.449281 0.342686
 615.000000 2.768505 -1.521716 0.344489
 616.000000 2.750309 -1.504223 0.332678
 617.000000 2.784737 -1.459024 0.316350
 618.000000 2.748182 -1.486853 0.350850
 619.000000 2.747237 -1.500962 0.317767
 620.000000 2.750161 -1.546283 0.351744
 621.000000 2.775060 -1.421042 0.333577
 622.000000 2.770414 -1.476004 0.330939
 623.000000 2.758682 -1.493413 0.353978
 624.000000 2.773278 -1.387750 0.328311
 625.000000 2.774195 -1.426315 0.306637
 626.000000 2.781202 -1.488475 0.316866
 627.000000 2.797666 -1.432631 0.319793
 628.000000 2.800805 -1.471017 0.281422
 629.000000 2.784824 -1.468967 0.289825
 630.000000 2.760296 -1.420588 0.306008
 631.000000 2.752774 -1.354693 0.333985
 632.000000 2.756000 -1.389518 0.339671
 633.000000 2.761104 -1.486232 0.323323
 634.000000 2.718753 -1.491386 0.334237
 635.000000 2.782675 -1.533780 0.347791
 636.000000 2.781285 -1.354210 0.297738
 637.000000 2.745372 -1.475106 0.329262
 638.000000 2.761605 -1.424675 0.321806
 639.000000 2.756729 -1.542091 0.316314
 640.000000 2.751547 -1.472653 0.304157
 641.000000 2.733758 -1.445065 0.331737
 642.000000 2.751793 -1.456776 0.317025
 643.000000 2.799692 -1.461420 0.317390
 644.000000 2.732446 -1.522631 0.293841
 645.000000 2.751556 -1.591452 0.346209
 646.000000 2.738472 -1.495987 0.305269
 647.000000 2.772088 -1.472035 0.306470
 648.000000 2.769868 -1.538730 0.324056
 649.000000 2.715390 -1.518222 0.325941
 650.000000 2.767064 -1.412888 0.316709
 651.000000 2.836350 -1.544933 0.305354
 652.000000 2.748424 -1.511094 0.314091
 653.000000 2.718115 -1.423994 0.281976
 654.000000 2.774381 -1.402417 0.308319
 655.000000 2.768955 -1.437952 0.273986
 656.000000 2.772621 -1.449708 0.293817
 657.000000 2.793322 -1.450331 0.332521
 658.000000 2.753029 -1.454831 0.297901
 659.000000 2.790865 -1.501637 0.321579
 660.000000 2.772122 -1.581776 0.329282
 661.000000 2.782252 -1.499606 0.340264
 662.000000 2.785973 -1.570421 0.344005
 663.000000 2.781190 -1.584622 0.327967
 664.000000 2.734323 -1.560565 0.316052
 665.000000 2.796547 -1.558239 0.320215
 666.000000 2.779596 -1.532274 0.329372
 667.000000 2.755138 -1.476067 0.300025
 668.000000 2.745576 -1.539067 0.290824
 669.000000 2.725258 -1.571744 0.313220
 670.000000 2.800662 -1.590737 0.294885
 671.000000 2.782262 -1.545265 0.311709
 672.000000 2.768905 -1.467261 0.296044
 673.000000 2.757268 -1.498871 0.320331
 674.000000 2.760675 -1.581149 0.357604
 675.000000 2.807984 -1.541349 0.320309
 676.000000 2.749885 -1.568391 0.313658
 677.000000 2.761914 -1.524174 0.360030
 678.000000 2.757097 -1.550778 0.326560
 679.000000 2.735125 -1.529787 0.348335
 680.000000 2.743729 -1.482273 0.368634
 681.000000 2.757702 -1.521889 0.350979
 682.000000 2.787521 -1.451045 0.353953
 683.000000 2.754119 -1.544479 0.377565
 684.000000 2.738992 -1.424314 0.365496
 685.000000 2.720575 -1.432806 0.346741
 686.000000 2.763436 -1.393228 0.324100
 687.000000 2.776708 -1.653632 0.354371
 688.000000 2.744314 -1.493380 0.347786
 689.000000 2.792103 -1.498512 0.376689
 690.000000 2.764957 -1.485598 0.389448
 691.000000 2.779672 -1.618163 0.347068
 692.000000 2.764183 -1.452397 0.383825
 693.000000 2.746917 -1.598943 0.355769
 694.000000 2.773792 -1.463221 0.339132
 695.000000 2.767720 -1.564657 0.369563
 696.000000 2.790463 -1.498313 0.333816
 697.000000 2.798486 -1.440216 0.334364
 698.000000 2.703120 -1.560124 0.361710
 699.000000 2.772635 -1.499406 0.344984
 700.000000 2.731976 -1.517286 0.345987
 701.000000 2.732317 -1.474858 0.317834
 702.000000 2.745576 -1.432915 0.313192
 703.000000 2.750487 -1.445327 0.334941
 704.000000 2.771837 -1.460845 0.357898
 705.000000 2.743509 -1.519088 0.334029
 706.000000 2.757170 -1.443400 0.375418
 707.000000 2.765893 -1.500399 0.335927
 708.000000 2.732102 -1.494259 0.316954
 709.000000 2.779227 -1.479139 0.300951
 710.000000 2.764815 -1.372403 0.350544
 711.000000 2.760508 -1.592003 0.346458
 712.000000 2.743809 -1.496211 0.331476
 713.000000 2.788913 -1.397871 0.317367
 714.000000 2.737462 -1.527852 0.328059
 715.000000 2.766066 -1.582929 0.338314
 716.000000 2.781081 -1.557220 0.324977
 717.000000 2.742556 -1.396972 0.323720
 718.000000 2.779614 -1.480763 0.354907
 719.000000 2.755705 -1.498061 0.370757
 720.000000 2.752497 -1.472988 0.301703
 721.000000 2.749331 -1.368621 0.313656
 722.000000 2.751889 -1.366829 0.323884
 723.000000 2.748544 -1.369780 0.350795
 724.000000 2.731613 -1.514383 0.372238
 725.000000 2.735303 -1.535717 0.358808
 726.000000 2.740408 -1.553793 0.330901
 727.000000 2.739107 -1.447741 0.339648
 728.000000 2.732663 -1.398846 0.344344
 729.000000 2.753119 -1.489159 0.363480
 730.000000 2.765469 -1.520258 0.366997
 731.000000 2.788936 -1.433640 0.345181
 732.000000 2.728535 -1.484542 0.321835
 733.000000 2.735666 -1.445263 0.319549
 734.000000 2.730081 -1.460397 0.289190
 735.000000 2.751986 -1.455689 0.297683
 736.000000 2.771379 -1.490586 0.340282
 737.000000 2.764498 -1.466634 0.365715
 738.000000 2.737138 -1.527192 0.325964
 739.000000 2.750502 -1.422300 0.321212
 740.000000 2.770723 -1.501685 0.333489
 741.000000 2.766412 -1.491991 0.305078
 742.000000 2.716586 -1.496609 0.320538
 743.000000 2.773497 -1.415152 0.335745
 744.000000 2.785556 -1.454425 0.343586
 745.000000 2.717417 -1.499718 0.306670
 746.000000 2.739914 -1.513967 0.352082
 747.000000 2.790581 -1.412759 0.326139
 748.000000 2.752412 -1.596327 0.336256
 749.000000 2.787533 -1.519968 0.355793
 750.000000 2.783022 -1.507278 0.341907
 751.000000 2.746920 -1.539028 0.356926
 752.000000 2.756205 -1.526537 0.364835
 753.000000 2.752497 -1.509723 0.331966
 754.000000 2.801698 -1.650546 0.343909
 755.000000 2.791814 -1.522248 0.310938
 756.000000 2.734122 -1.551505 0.362507
 757.000000 2.702794 -1.549056 0.326683
 758.000000 2.778931 -1.410276 0.328651
 759.000000 2.771624 -1.584470 0.366926
 760.000000 2.738960 -1.543749 0.328481
 761.000000 2.753282 -1.511192 0.339090
 762.000000 2.752125 -1.533720 0.353053
 763.000000 2.793556 -1.554558 0.341056
 764.000000 2.730833 -1.675226 0.338517
 765.000000 2.762886 -1.521968 0.351064
 766.000000 2.781376 -1.508295 0.320854
 767.000000 2.745057 -1.517758 0.330020
 768.000000 2.773077 -1.564968 0.341768
 769.000000 2.791862 -1.390839 0.349007
 770.000000 2.800592 -1.480276 0.355795
 771.000000 2.739831 -1.524153 0.328484
 772.000000 2.761640 -1.518839 0.375135
 773.000000 2.796336 -1.457309 0.366290
 774.000000 2.751175 -1.440758 0.363657
 775.000000 2.744663 -1.587923 0.357720
 776.000000 2.785747 -1.403565 0.352444
 777.000000 2.738726 -1.650126 0.377818
 778.000000 2.726383 -1.570587 0.398144
 779.000000 2.749535 -1.516197 0.392421
 780.000000 2.771107 -1.431856 0.398460
 781.000000 2.765311 -1.405625 0.368154
 782.000000 2.752192 -1.532053 0.400340
 783.000000 2.736440 -1.537553 0.379550
 784.000000 2.791610 -1.450474 0.348514
 785.000000 2.738909 -1.549639 0.373886
 786.000000 2.726366 -1.606774 0.358877
 787.000000 2.752233 -1.469225 0.365384
 788.000000 2.707465 -1.487365 0.350097
 789.000000 2.737910 -1.415187 0.367763
 790.000000 2.711290 -1.443053 0.381980
 791.000000 2.765507 -1.528146 0.372686
 792.000000 2.749027 -1.508577 0.367368
 793.000000 2.759143 -1.515494 0.382209
 794.000000 2.745126 -1.653587 0.359792
 795.000000 2.771320 -1.604489 0.381330
 796.000000 2.738511 -1.545899 0.368537
 797.000000 2.765876 -1.573236 0.394312
 798.000000 2.765821 -1.463325 0.336811
 799.000000 2.744236 -1.509783 0.397062
 800.000000 2.749981 -1.643094 0.366430
 801.000000 2.730987 -1.538385 0.370632
 802.000000 2.756393 -1.520013 0.395021
 803.000000 2.775604 -1.442932 0.391852
 804.000000 2.770461 -1.432720 0.360492
 805.000000 2.733447 -1.438534 0.398480
 806.000000 2.741752 -1.513066 0.382260
 807.000000 2.790514 -1.554143 0.381115
 808.000000 2.770958 -1.622992 0.387877
 809.000000 2.789792 -1.607814 0.367469
 810.000000 2.772045 -1.531796 0.385772
 811.000000 2.730237 -1.490296 0.362637
 812.000000 2.805684 -1.525415 0.363339
 813.000000 2.779180 -1.531101 0.372708
 814.000000 2.729359 -1.496647 0.334941
 815.000000 2.762655 -1.512306 0.335085
 816.000000 2.740548 -1.463174 0.348983
 817.000000 2.769918 -1.505172 0.330917
 818.000000 2.768622 -1.515446 0.361558
 819.000000 2.789714 -1.556784 0.317771
 820.000000 2.748387 -1.502199 0.351732
 821.000000 2.753922 -1.489488 0.335484
 822.000000 2.738024 -1.509501 0.330706
 823.000000 2.740904 -1.538621 0.330097
 824.000000 2.806291 -1.549149 0.328876
 825.000000 2.766999 -1.529143 0.351539
 826.000000 2.762469 -1.511256 0.334212
 827.000000 2.790265 -1.490133 0.324117
 828.000000 2.784934 -1.456949 0.339388
 829.000000 2.819469 -1.525674 0.367198
 830.000000 2.774419 -1.530125 0.339756
 831.000000 2.754782 -1.536452 0.334456
 832.000000 2.766883 -1.426996 0.358786
 833.000000 2.766649 -1.589015 0.312435
 834.000000 2.785848 -1.568149 0.334211
 835.000000 2.769878 -1.553508 0.337797
 836.000000 2.804508 -1.535108 0.340090
 837.000000 2.746799 -1.551066 0.307540
 838.000000 2.810041 -1.566840 0.350025
 839.000000 2.775200 -1.535181 0.309036
 840.000000 2.717379 -1.497426 0.287062
 841.000000 2.760298 -1.501125 0.335121
 842.000000 2.737203 -1.430377 0.277508
 843.000000 2.755919 -1.515241 0.343107
 844.000000 2.741456 -1.576502 0.368084
 845.000000 2.726899 -1.584034 0.341253
 846.000000 2.745366 -1.482132 0.306939
 847.000000 2.751765 -1.607312 0.335987
 848.000000 2.768574 -1.598437 0.302974
 849.000000 2.717230 -1.544331 0.323143
 850.000000 2.695060 -1.639660 0.316210
 851.000000 2.751761 -1.575809 0.335692
 852.000000 2.744771 -1.500234 0.329655
 853.000000 2.730092 -1.547206 0.311693
 854.000000 2.775453 -1.556347 0.302527
 855.000000 2.723661 -1.486086 0.282717
 856.000000 2.716660 -1.455228 0.327392
 857.000000 2.749761 -1.599596 0.349655
 858.000000 2.770162 -1.448871 0.322561
 859.000000 2.751465 -1.559763 0.322260
 860.000000 2.783382 -1.523458 0.322496
 861.000000 2.775266 -1.479640 0.325360
 862.000000 2.772060 -1.494006 0.328537
 863.000000 2.788177 -1.600269 0.367084
 864.000000 2.769737 -1.524152 0.346377
 865.000000 2.752722 -1.509577 0.331351
 866.000000 2.752422 -1.588872 0.362033
 867.000000 2.761256 -1.527494 0.330920
 868.000000 2.751967 -1.438839 0.323342
 869.000000 2.762989 -1.497352 0.308474
 870.000000 2.741838 -1.575263 0.339980
 871.000000 2.780765 -1.542638 0.348491
 872.000000 2.742612 -1.597196 0.337954
 873.000000 2.733114 -1.564115 0.314015
 874.000000 2.752605 -1.563403 0.300575
 875.000000 2.750047 -1.557171 0.292947
 876.000000 2.709736 -1.548442 0.293542
 877.000000 2.749539 -1.614547 0.323910
 878.000000 2.738920 -1.605226 0.290105
 879.000000 2.740050 -1.594577 0.301923
 880.000000 2.776201 -1.608910 0.323625
 881.000000 2.717876 -1.734880 0.361511
 882.000000 2.754472 -1.670597 0.321451
 883.000000 2.775338 -1.641571 0.303819
 884.000000 2.737555 -1.625810 0.282066
 885.000000 2.742162 -1.691984 0.369761
 886.000000 2.768334 -1.624633 0.299459
 887.000000 2.741648 -1.558521 0.294662
 888.000000 2.737769 -1.641470 0.309762
 889.000000 2.741864 -1.647540 0.299976
 890.000000 2.751451 -1.680451 0.303925
 891.000000 2.758114 -1.583921 0.308133
 892.000000 2.762303 -1.648282 0.286907
 893.000000 2.755598 -1.630726 0.341814
 894.000000 2.735653 -1.590128 0.310686
 895.000000 2.731701 -1.635153 0.314952
 896.000000 2.727171 -1.656021 0.315512
 897.000000 2.770098 -1.577032 0.310761
 898.000000 2.764127 -1.644006 0.302237
 899.000000 2.757521 -1.693522 0.346788
 900.000000 2.784916 -1.634011 0.315967
 901.000000 2.771942 -1.546061 0.324299
 902.000000 2.790042 -1.519416 0.286829
 903.000000 2.740483 -1.567733 0.309265
 904.000000 2.798914 -1.602822 0.315292
 905.000000 2.756091 -1.629553 0.312409
 906.000000 2.762109 -1.549282 0.345300
 907.000000 2.739720 -1.568173 0.351483
 908.000000 2.747587 -1.532390 0.340916
 909.000000 2.750791 -1.531190 0.317198
 910.000000 2.747053 -1.501637 0.329316
 911.000000 2.713802 -1.576022 0.316905
 912.000000 2.734413 -1.591405 0.327165
 913.000000 2.721329 -1.509028 0.304831
 914.000000 2.761265 -1.579693 0.350779
 915.000000 2.725034 -1.513593 0.314855
 916.000000 2.800206 -1.571318 0.335954
 917.000000 2.736178 -1.693388 0.363102
 918.000000 2.757334 -1.524805 0.342351
 919.000000 2.741636 -1.502129 0.317725
 920.000000 2.742645 -1.564929 0.295880
 921.000000 2.706714 -1.526241 0.289204
 922.000000 2.777015 -1.526515 0.323992
 923.000000 2.737073 -1.474971 0.308910
 924.000000 2.772215 -1.626689 0.318064
 925.000000 2.783544 -1.615229 0.338549
 926.000000 2.759459 -1.611496 0.333135
 927.000000 2.748109 -1.572477 0.320207
 928.000000 2.763452 -1.511999 0.333002
 929.000000 2.757299 -1.612880 0.337535
 930.000000 2.727655 -1.618053 0.324690
 931.000000 2.753230 -1.560712 0.297547
 932.000000 2.743120 -1.598638 0.300306
 933.000000 2.777792 -1.524433 0.317955
 934.000000 2.745095 -1.543469 0.280919
 935.000000 2.751999 -1.573496 0.308567
 936.000000 2.742730 -1.633093 0.301910
 937.000000 2.736985 -1.583131 0.291347
 938.000000 2.761652 -1.640473 0.350492
 939.000000 2.730058 -1.573866 0.307406
 940.000000 2.703138 -1.520463 0.332861
 941.000000 2.721566 -1.535548 0.322315
 942.000000 2.746687 -1.534758 0.321888
 943.000000 2.767094 -1.588675 0.319809
 944.000000 2.743890 -1.575444 0.313050
 945.000000 2.715517 -1.537741 0.310586
 946.000000 2.733779 -1.527068 0.296085
 947.000000 2.733356 -1.517161 0.337649
 948.000000 2.748818 -1.586752 0.303019
 949.000000 2.739750 -1.462813 0.297138
 950.000000 2.723465 -1.569282 0.361747
 951.000000 2.737812 -1.657811 0.323204
 952.000000 2.701702 -1.641641 0.352363
 953.000000 2.740369 -1.651302 0.330017
 954.000000 2.756544 -1.648395 0.349721
 955.000000 2.775779 -1.534639 0.346923
 956.000000 2.740943 -1.596169 0.324720
 957.000000 2.730608 -1.437230 0.340793
 958.000000 2.751525 -1.670902 0.379066
 959.000000 2.761246 -1.554796 0.337119
 960.000000 2.751420 -1.598771 0.333816
 961.000000 2.763025 -1.569842 0.338984
 962.000000 2.731626 -1.583649 0.308330
 963.000000 2.748085 -1.599980 0.320682
 964.000000 2.695543 -1.536435 0.305452
 965.000000 2.722098 -1.503493 0.317945
 966.000000 2.757122 -1.492620 0.289224
 967.000000 2.750320 -1.493090 0.308590
 968.000000 2.745647 -1.495414 0.315082
 969.000000 2.758769 -1.498577 0.333958
 970.000000 2.743513 -1.440008 0.314339
 971.000000 2.786853 -1.505022 0.348814
 972.000000 2.787834 -1.485661 0.304224
 973.000000 2.771901 -1.528425 0.347154
 974.000000 2.745631 -1.510169 0.301910
 975.000000 2.788406 -1.627702 0.322779
 976.000000 2.749568 -1.576649 0.306103
 977.000000 2.735100 -1.616802 0.315301
 978.000000 2.721609 -1.441687 0.294210
 979.000000 2.736754 -1.487299 0.276470
 980.000000 2.720103 -1.558849 0.313349
 981.000000 2.729057 -1.497435 0.311777
 982.000000 2.718711 -1.520286 0.340037
 983.000000 2.701910 -1.565701 0.311691
 984.000000 2.723979 -1.513774 0.313181
 985.000000 2.717314 -1.448713 0.313242
 986.000000 2.739706 -1.531895 0.295625
 987.000000 2.718622 -1.450452 0.323575
 988.000000 2.787925 -1.538339 0.348558
 989.000000 2.689665 -1.612828 0.304552
 990.000000 2.745920 -1.589813 0.324460
 991.000000 2.740583 -1.600458 0.318146
 992.000000 2.712612 -1.598941 0.333266
 993.000000 2.711398 -1.577672 0.347683
 994.000000 2.706737 -1.476876 0.311022
 995.000000 2.673913 -1.587772 0.304160
 996.000000 2.705387 -1.504876 0.323814
 997.000000 2.762754 -1.545227 0.348787
 998.000000 2.756667 -1.522868 0.325211
 999.000000 2.706583 -1.535045 0.341076
 1000.000000 2.759818 -1.448324 0.364229
 1001.000000 2.731308 -1.395938 0.313782
 1002.000000 2.767827 -1.518304 0.368591
 1003.000000 2.691427 -1.544679 0.325412
 1004.000000 2.782820 -1.539974 0.350332
 1005.000000 2.763299 -1.549593 0.344153
 1006.000000 2.728165 -1.463984 0.340961
 1007.000000 2.771695 -1.574575 0.342043
 1008.000000 2.754806 -1.605520 0.360363
 1009.000000 2.745857 -1.458726 0.326789
 1010.000000 2.776227 -1.425946 0.327322
 1011.000000 2.781323 -1.432147 0.340726
 1012.000000 2.758754 -1.482709 0.312392
 1013.000000 2.776619 -1.570808 0.309394
 1014.000000 2.691748 -1.537417 0.287969
 1015.000000 2.738792 -1.519003 0.300053
 1016.000000 2.721796 -1.539570 0.299297
 1017.000000 2.750356 -1.462787 0.289551
 1018.000000 2.745755 -1.517061 0.310927
 1019.000000 2.780059 -1.528961 0.326756
 1020.000000 2.751687 -1.502796 0.293470
 1021.000000 2.780781 -1.422622 0.303491
 1022.000000 2.741923 -1.448776 0.294575
 1023.000000 2.761571 -1.514623 0.299028
 1024.000000 2.738345 -1.445714 0.301891
 1025.000000 2.735988 -1.533109 0.295080
 1026.000000 2.714853 -1.520531 0.290770
 1027.000000 2.727936 -1.540596 0.303543
 1028.000000 2.692485 -1.464808 0.301447
 1029.000000 2.735630 -1.544140 0.294709
 1030.000000 2.761990 -1.486676 0.300963
 1031.000000 2.731258 -1.536662 0.326352
 1032.000000 2.780745 -1.480379 0.346132
 1033.000000 2.773161 -1.524632 0.331044
 1034.000000 2.775794 -1.477725 0.326027
 1035.000000 2.771952 -1.454199 0.327840
 1036.000000 2.803890 -1.489428 0.306191
 1037.000000 2.751237 -1.477670 0.328745
 1038.000000 2.735997 -1.571936 0.336049
 1039.000000 2.738456 -1.576096 0.316553
 1040.000000 2.758427 -1.470477 0.324720
 1041.000000 2.751411 -1.394144 0.315443
 1042.000000 2.740538 -1.541778 0.286664
 1043.000000 2.779155 -1.408097 0.308664
 1044.000000 2.764299 -1.534839 0.278536
 1045.000000 2.737009 -1.452114 0.287415
 1046.000000 2.764311 -1.502462 0.313360
 1047.000000 2.768244 -1.452559 0.349082
 1048.000000 2.722568 -1.571188 0.309779
 1049.000000 2.745273 -1.495622 0.295715
 1050.000000 2.716015 -1.423321 0.292087
 1051.000000 2.795754 -1.465771 0.313975
 1052.000000 2.727911 -1.468061 0.305031
 1053.000000 2.793042 -1.489896 0.300176
 1054.000000 2.795458 -1.462449 0.288799
 1055.000000 2.769491 -1.460042 0.266891
 1056.000000 2.754107 -1.563486 0.295089
 1057.000000 2.775340 -1.526286 0.303344
 1058.000000 2.722156 -1.416456 0.284504
 1059.000000 2.742669 -1.569120 0.317823
 1060.000000 2.767168 -1.539979 0.309257
 1061.000000 2.747004 -1.561074 0.293294
 1062.000000 2.768178 -1.451929 0.311090
 1063.000000 2.773669 -1.533235 0.310895
 1064.000000 2.732016 -1.466971 0.286477
 1065.000000 2.744404 -1.506766 0.278490
 1066.000000 2.751464 -1.476904 0.299470
 1067.000000 2.757210 -1.468871 0.275892
 1068.000000 2.781769 -1.475643 0.294232
 1069.000000 2.741656 -1.457110 0.302189
 1070.000000 2.774642 -1.469074 0.284246
 1071.000000 2.759293 -1.490696 0.316659
 1072.000000 2.745093 -1.430078 0.307415
 1073.000000 2.767911 -1.505056 0.334604
 1074.000000 2.760139 -1.424295 0.303738
 1075.000000 2.773782 -1.365524 0.302626
 1076.000000 2.785567 -1.443299 0.293862
 1077.000000 2.747014 -1.454044 0.298738
 1078.000000 2.789956 -1.449175 0.325576
 1079.000000 2.730003 -1.452689 0.301077
 1080.000000 2.758730 -1.456644 0.311383
 1081.000000 2.742126 -1.477279 0.331453
 1082.000000 2.782750 -1.501142 0.341717
 1083.000000 2.731003 -1.371784 0.317103
 1084.000000 2.738617 -1.479587 0.297103
 1085.000000 2.785597 -1.480096 0.275156
 1086.000000 2.756928 -1.458747 0.307251
 1087.000000 2.759056 -1.318186 0.284486
 1088.000000 2.750050 -1.494880 0.311324
 1089.000000 2.761524 -1.444889 0.291538
 1090.000000 2.751720 -1.623798 0.313930
 1091.000000 2.770518 -1.494359 0.299060
 1092.000000 2.820249 -1.535796 0.310819
 1093.000000 2.752836 -1.470108 0.312378
 1094.000000 2.738244 -1.412715 0.347867
 1095.000000 2.772620 -1.392907 0.334172
 1096.000000 2.786565 -1.459657 0.302619
 1097.000000 2.757194 -1.522988 0.307189
 1098.000000 2.751512 -1.490999 0.301656
 1099.000000 2.697477 -1.465807 0.302588
 1100.000000 2.781127 -1.355153 0.292303
 1101.000000 2.702571 -1.514450 0.294035
 1102.000000 2.711737 -1.420708 0.304854
 1103.000000 2.770962 -1.433668 0.319574
 1104.000000 2.761348 -1.425223 0.329443
 1105.000000 2.749995 -1.412860 0.325495
 1106.000000 2.785861 -1.441577 0.340815
 1107.000000 2.777543 -1.371243 0.303188
 1108.000000 2.722911 -1.408875 0.352338
 1109.000000 2.753261 -1.472286 0.321445
 1110.000000 2.765627 -1.363006 0.336573
 1111.000000 2.730125 -1.415173 0.361962
 1112.000000 2.767715 -1.465954 0.325398
 1113.000000 2.792433 -1.454846 0.325414
 1114.000000 2.761348 -1.508188 0.316502
 1115.000000 2.744346 -1.516652 0.329448
 1116.000000 2.777500 -1.602197 0.312362
 1117.000000 2.751100 -1.364459 0.311048
 1118.000000 2.731193 -1.488801 0.288247
 1119.000000 2.723818 -1.531113 0.292529
 1120.000000 2.722048 -1.437917 0.286059
 1121.000000 2.751063 -1.544678 0.295385
 1122.000000 2.771224 -1.528143 0.352279
 1123.000000 2.761625 -1.546816 0.316385
 1124.000000 2.774278 -1.487473 0.353037
 1125.000000 2.782910 -1.461253 0.330608
 1126.000000 2.779217 -1.517516 0.348507
 1127.000000 2.772155 -1.521973 0.354528
 1128.000000 2.759877 -1.535711 0.365598
 1129.000000 2.739500 -1.661638 0.320218
 1130.000000 2.678244 -1.629945 0.312824
 1131.000000 2.722362 -1.575373 0.303580
 1132.000000 2.732567 -1.488923 0.325375
 1133.000000 2.689221 -1.574088 0.292488
 1134.000000 2.715518 -1.554870 0.332886
 1135.000000 2.744853 -1.526458 0.331705
 1136.000000 2.744585 -1.534558 0.314368
 1137.000000 2.712309 -1.464776 0.313977
 1138.000000 2.728523 -1.568080 0.328573
 1139.000000 2.726879 -1.534227 0.343194
 1140.000000 2.759621 -1.541488 0.331493
 1141.000000 2.757190 -1.539418 0.325843
 1142.000000 2.747852 -1.470762 0.322687
 1143.000000 2.725301 -1.569618 0.331053
 1144.000000 2.763247 -1.421029 0.335639
 1145.000000 2.761036 -1.566625 0.344537
 1146.000000 2.759209 -1.427247 0.322757
 1147.000000 2.748640 -1.548197 0.310258
 1148.000000 2.760121 -1.456229 0.312151
 1149.000000 2.716406 -1.517179 0.299107
 1150.000000 2.735038 -1.527943 0.315018
 1151.000000 2.744970 -1.486004 0.325889
 1152.000000 2.741791 -1.535248 0.351088
 1153.000000 2.735785 -1.489186 0.329292
 1154.000000 2.771492 -1.402855 0.307344
 1155.000000 2.734450 -1.452213 0.330313
 1156.000000 2.771750 -1.417078 0.304790
 1157.000000 2.745191 -1.392125 0.306806
 1158.000000 2.741820 -1.467479 0.323214
 1159.000000 2.780498 -1.472703 0.316951
 1160.000000 2.749916 -1.461689 0.295814
 1161.000000 2.729893 -1.503350 0.304500
 1162.000000 2.719854 -1.422039 0.295487
 1163.000000 2.764047 -1.432907 0.332232
 1164.000000 2.746241 -1.458866 0.311406
 1165.000000 2.717329 -1.413512 0.319064
 1166.000000 2.740072 -1.487934 0.348715
 1167.000000 2.739846 -1.545634 0.336355
 1168.000000 2.709632 -1.432682 0.318049
 1169.000000 2.699345 -1.485421 0.337310
 1170.000000 2.754460 -1.464688 0.322165
 1171.000000 2.732938 -1.449979 0.335768
 1172.000000 2.717391 -1.467213 0.345094
 1173.000000 2.766127 -1.406657 0.353039
 1174.000000 2.733737 -1.506702 0.332782
 1175.000000 2.744515 -1.526070 0.320308
 1176.000000 2.724152 -1.460038 0.334737
 1177.000000 2.719683 -1.509034 0.323097
 1178.000000 2.707035 -1.583824 0.342972
 1179.000000 2.711862 -1.510299 0.347468
 1180.000000 2.762534 -1.581551 0.310944
 1181.000000 2.707681 -1.516954 0.308721
 1182.000000 2.681884 -1.512194 0.340151
 1183.000000 2.695078 -1.540083 0.320518
 1184.000000 2.722005 -1.608714 0.351183
 1185.000000 2.727194 -1.589232 0.349492
 1186.000000 2.752937 -1.562312 0.359665
 1187.000000 2.762839 -1.557644 0.316224
 1188.000000 2.710722 -1.479004 0.344706
 1189.000000 2.707557 -1.502156 0.327820
 1190.000000 2.724386 -1.452920 0.330267
 1191.000000 2.725159 -1.559741 0.350058
 1192.000000 2.728100 -1.477494 0.293249
 1193.000000 2.746907 -1.456924 0.332498
 1194.000000 2.700132 -1.468136 0.336122
 1195.000000 2.761195 -1.431115 0.329369
 1196.000000 2.732057 -1.387775 0.318103
 1197.000000 2.748326 -1.453818 0.325109
 1198.000000 2.768775 -1.428904 0.327573
 1199.000000 2.714983 -1.410079 0.290488
 1200.000000 2.742570 -1.451918 0.282893
 1201.000000 2.708309 -1.482698 0.295539
 1202.000000 2.739134 -1.421119 0.283692
 1203.000000 2.717623 -1.428276 0.304330
 1204.000000 2.782216 -1.445492 0.287900
 1205.000000 2.717433 -1.377963 0.270724
 1206.000000 2.750861 -1.524943 0.294271
 1207.000000 2.739082 -1.449742 0.299374
 1208.000000 2.772050 -1.370887 0.306558
 1209.000000 2.710466 -1.502072 0.295501
 1210.000000 2.711057 -1.424682 0.301898
 1211.000000 2.714398 -1.416343 0.286686
 1212.000000 2.672671 -1.454960 0.284960
 1213.000000 2.769765 -1.443068 0.295398
 1214.000000 2.737497 -1.431281 0.284836
 1215.000000 2.746436 -1.453919 0.306688
 1216.000000 2.725450 -1.527143 0.289949
 1217.000000 2.733619 -1.510398 0.278939
 1218.000000 2.734636 -1.467741 0.282404
 1219.000000 2.703313 -1.411122 0.265764
 1220.000000 2.739275 -1.429124 0.274168
 1221.000000 2.742231 -1.440286 0.264084
 1222.000000 2.748500 -1.349322 0.275773
 1223.000000 2.717535 -1.338583 0.261607
 1224.000000 2.704371 -1.401131 0.284139
 1225.000000 2.706622 -1.476665 0.280120
 1226.000000 2.712079 -1.472542 0.269704
 1227.000000 2.740991 -1.508080 0.301181
 1228.000000 2.737521 -1.405735 0.314491
 1229.000000 2.714616 -1.432074 0.262141
 1230.000000 2.749997 -1.375478 0.292165
 1231.000000 2.734867 -1.462390 0.314770
 1232.000000 2.722800 -1.432234 0.287111
 1233.000000 2.753646 -1.421353 0.294149
 1234.000000 2.700211 -1.399344 0.275148
 1235.000000 2.747847 -1.465842 0.275426
 1236.000000 2.750019 -1.315374 0.253772
 1237.000000 2.763606 -1.560433 0.271842
 1238.000000 2.738955 -1.344489 0.288880
 1239.000000 2.722260 -1.417837 0.266885
 1240.000000 2.720456 -1.484289 0.271758
 1241.000000 2.699498 -1.488338 0.287481
 1242.000000 2.786768 -1.488250 0.259954
 1243.000000 2.739899 -1.509934 0.288744
 1244.000000 2.687382 -1.497073 0.286749
 1245.000000 2.729314 -1.479717 0.284194
 1246.000000 2.695745 -1.480773 0.279660
 1247.000000 2.723218 -1.408925 0.273910
 1248.000000 2.701311 -1.443797 0.290782
 1249.000000 2.690213 -1.495066 0.290147
 1250.000000 2.685170 -1.558093 0.310911
 1251.000000 2.662144 -1.572685 0.313206
 1252.000000 2.728043 -1.581721 0.319323
 1253.000000 2.694975 -1.475737 0.323332
 1254.000000 2.676860 -1.506134 0.301394
 1255.000000 2.628589 -1.541756 0.292369
 1256.000000 2.748724 -1.503463 0.313359
 1257.000000 2.717745 -1.513989 0.300501
 1258.000000 2.729651 -1.574861 0.290959
 1259.000000 2.721337 -1.608024 0.295284
 1260.000000 2.725047 -1.593942 0.335088
 1261.000000 2.671242 -1.557973 0.308546
 1262.000000 2.664310 -1.495776 0.292761
 1263.000000 2.732999 -1.599784 0.292294
 1264.000000 2.693283 -1.498343 0.294693
 1265.000000 2.726865 -1.531571 0.295223
 1266.000000 2.704409 -1.495959 0.295279
 1267.000000 2.690537 -1.490507 0.335407
 1268.000000 2.693157 -1.496584 0.314671
 1269.000000 2.705495 -1.484949 0.325374
 1270.000000 2.710748 -1.616055 0.309799
 1271.000000 2.745687 -1.487812 0.313947
 1272.000000 2.758006 -1.619169 0.332167
 1273.000000 2.689592 -1.549985 0.289627
 1274.000000 2.741410 -1.524980 0.307423
 1275.000000 2.733452 -1.485463 0.304930
 1276.000000 2.743720 -1.541226 0.307574
 1277.000000 2.713992 -1.431797 0.297267
 1278.000000 2.716216 -1.548849 0.281884
 1279.000000 2.688165 -1.503016 0.292491
 1280.000000 2.668241 -1.481585 0.275703
 1281.000000 2.726686 -1.563370 0.301068
 1282.000000 2.707248 -1.440089 0.270434
 1283.000000 2.774777 -1.532281 0.299471
 1284.000000 2.697480 -1.466985 0.276356
 1285.000000 2.757332 -1.504834 0.291757
 1286.000000 2.689593 -1.459000 0.292449
 1287.000000 2.719138 -1.380164 0.279297
 1288.000000 2.756875 -1.521410 0.322569
 1289.000000 2.747233 -1.515735 0.291371
 1290.000000 2.767226 -1.474472 0.309888
 1291.000000 2.743472 -1.457553 0.310962
 1292.000000 2.742886 -1.482495 0.300557
 1293.000000 2.746825 -1.507503 0.311589
 1294.000000 2.720138 -1.438262 0.302837
 1295.000000 2.720086 -1.410892 0.320126
 1296.000000 2.736918 -1.416028 0.283334
 1297.000000 2.725350 -1.470656 0.276485
 1298.000000 2.719917 -1.448767 0.323683
 1299.000000 2.735992 -1.422410 0.281256
 1300.000000 2.732248 -1.543211 0.299106
 1301.000000 2.700310 -1.446536 0.288143
 1302.000000 2.740993 -1.384608 0.272842
 1303.000000 2.690714 -1.427382 0.281213
 1304.000000 2.724824 -1.442617 0.282700
 1305.000000 2.774624 -1.423829 0.298533
 1306.000000 2.723821 -1.414968 0.273219
 1307.000000 2.729861 -1.517348 0.298421
 1308.000000 2.805748 -1.441621 0.302044
 1309.000000 2.785199 -1.592833 0.301149
 1310.000000 2.778432 -1.512311 0.310809
 1311.000000 2.747788 -1.489266 0.301616
 1312.000000 2.777577 -1.469376 0.284609
 1313.000000 2.730492 -1.533041 0.259815
 1314.000000 2.801397 -1.532343 0.276068
 1315.000000 2.747986 -1.399874 0.253787
 1316.000000 2.787326 -1.423442 0.293747
 1317.000000 2.766602 -1.437679 0.283501
 1318.000000 2.758308 -1.403660 0.278991
 1319.000000 2.722077 -1.457202 0.289877
 1320.000000 2.757290 -1.412406 0.290310
 1321.000000 2.743126 -1.377351 0.281781
 1322.000000 2.765372 -1.461434 0.283246
 1323.000000 2.708515 -1.433649 0.284038
 1324.000000 2.793989 -1.540188 0.306585
 1325.000000 2.720066 -1.551368 0.284156
 1326.000000 2.759166 -1.479532 0.311918
 1327.000000 2.747750 -1.525309 0.308160
 1328.000000 2.796836 -1.412631 0.302517
 1329.000000 2.752925 -1.415308 0.305836
 1330.000000 2.730486 -1.535499 0.252755
 1331.000000 2.755012 -1.583809 0.291494
 1332.000000 2.745624 -1.526246 0.302026
 1333.000000 2.782636 -1.585713 0.281019
 1334.000000 2.751764 -1.473906 0.246083
 1335.000000 2.778297 -1.504467 0.286304
 1336.000000 2.711881 -1.562355 0.292000
 1337.000000 2.735205 -1.460634 0.289387
 1338.000000 2.783351 -1.491622 0.277890
 1339.000000 2.776490 -1.470090 0.274776
 1340.000000 2.776797 -1.542634 0.327591
 1341.000000 2.735036 -1.518036 0.263470
 1342.000000 2.798221 -1.559770 0.322279
 1343.000000 2.762937 -1.583049 0.258582
 1344.000000 2.768787 -1.506055 0.282420
 1345.000000 2.809136 -1.465538 0.264677
 1346.000000 2.791583 -1.506669 0.300972
 1347.000000 2.767353 -1.505781 0.276280
 1348.000000 2.767839 -1.405111 0.284145
 1349.000000 2.744801 -1.553908 0.291135
 1350.000000 2.756872 -1.520220 0.266336
 1351.000000 2.784376 -1.580306 0.298998
 1352.000000 2.750082 -1.539819 0.263658
 1353.000000 2.770378 -1.519678 0.285014
 1354.000000 2.755192 -1.656711 0.278679
 1355.000000 2.715287 -1.490194 0.258825
 1356.000000 2.770145 -1.541871 0.274582
 1357.000000 2.715504 -1.529612 0.254120
 1358.000000 2.735415 -1.412933 0.273061
 1359.000000 2.749475 -1.414373 0.252425
 1360.000000 2.713401 -1.542360 0.259674
 1361.000000 2.741820 -1.402168 0.272959
 1362.000000 2.745564 -1.418071 0.271897
 1363.000000 2.699899 -1.497987 0.268144
 1364.000000 2.750714 -1.444535 0.267093
 1365.000000 2.746719 -1.419494 0.275910
 1366.000000 2.719519 -1.449585 0.279711
 1367.000000 2.778528 -1.449814 0.249085
 1368.000000 2.738509 -1.520352 0.268029
 1369.000000 2.770366 -1.452144 0.269964
 1370.000000 2.712417 -1.446712 0.294806
 1371.000000 2.720077 -1.479981 0.276139
 1372.000000 2.745081 -1.424876 0.299121
 1373.000000 2.739386 -1.474790 0.280032
 1374.000000 2.731461 -1.574298 0.297619
 1375.000000 2.740217 -1.508996 0.306098
 1376.000000 2.748026 -1.572183 0.278459
 1377.000000 2.757969 -1.486097 0.294390
 1378.000000 2.727036 -1.420674 0.273348
 1379.000000 2.755487 -1.515223 0.263511
 1380.000000 2.740224 -1.460978 0.280145
 1381.000000 2.736527 -1.459665 0.309011
 1382.000000 2.707859 -1.515448 0.294233
 1383.000000 2.732767 -1.499955 0.306472
 1384.000000 2.733774 -1.410702 0.291088
 1385.000000 2.776993 -1.513548 0.263477
 1386.000000 2.742743 -1.601493 0.282995
 1387.000000 2.756899 -1.405518 0.282959
 1388.000000 2.786888 -1.609224 0.286973
 1389.000000 2.752828 -1.533492 0.259022
 1390.000000 2.727567 -1.565196 0.273598
 1391.000000 2.748955 -1.497299 0.273276
 1392.000000 2.718472 -1.567077 0.303842
 1393.000000 2.709549 -1.560167 0.287577
 1394.000000 2.743881 -1.549973 0.286094
 1395.000000 2.740304 -1.504085 0.270657
 1396.000000 2.720043 -1.542726 0.276011
 1397.000000 2.713102 -1.570640 0.272827
 1398.000000 2.752240 -1.551860 0.288545
 1399.000000 2.689783 -1.525328 0.272722
 1400.000000 2.750006 -1.476116 0.254391
 1401.000000 2.765353 -1.518082 0.283031
 1402.000000 2.787045 -1.553318 0.272556
 1403.000000 2.708034 -1.559027 0.250434
 1404.000000 2.733975 -1.520588 0.263118
 1405.000000 2.753963 -1.633420 0.293989
 1406.000000 2.734466 -1.590799 0.266180
 1407.000000 2.767971 -1.597861 0.311250
 1408.000000 2.756515 -1.598010 0.266609
 1409.000000 2.717173 -1.611429 0.272638
 1410.000000 2.699633 -1.505229 0.261734
 1411.000000 2.746899 -1.557493 0.280823
 1412.000000 2.795603 -1.506197 0.282169
 1413.000000 2.724754 -1.557692 0.287325
 1414.000000 2.773645 -1.515256 0.272971
 1415.000000 2.737240 -1.629134 0.288447
 1416.000000 2.726674 -1.512987 0.325994
 1417.000000 2.754673 -1.554625 0.297000
 1418.000000 2.802833 -1.603164 0.296631
 1419.000000 2.733040 -1.544491 0.265609
 1420.000000 2.732700 -1.499131 0.257701
 1421.000000 2.748963 -1.594217 0.274172
 1422.000000 2.717497 -1.515481 0.273555
 1423.000000 2.765573 -1.511828 0.268978
 1424.000000 2.788041 -1.663040 0.305996
 1425.000000 2.720357 -1.610926 0.280521
 1426.000000 2.703450 -1.634134 0.300408
 1427.000000 2.763965 -1.546430 0.292129
 1428.000000 2.802655 -1.641981 0.276700
 1429.000000 2.771438 -1.523528 0.291762
 1430.000000 2.723423 -1.477014 0.283843
 1431.000000 2.806274 -1.511628 0.249483
 1432.000000 2.764152 -1.480533 0.261220
 1433.000000 2.714664 -1.529966 0.284292
 1434.000000 2.711199 -1.578608 0.275527
 1435.000000 2.721132 -1.623239 0.267274
 1436.000000 2.758088 -1.555728 0.286572
 1437.000000 2.734354 -1.528268 0.282853
 1438.000000 2.775613 -1.562319 0.301525
 1439.000000 2.747938 -1.416806 0.253897
 1440.000000 2.759870 -1.486519 0.272519
 1441.000000 2.767627 -1.493831 0.322557
 1442.000000 2.745447 -1.481947 0.307630
 1443.000000 2.713006 -1.580426 0.281895
 1444.000000 2.705156 -1.496915 0.270705
 1445.000000 2.799598 -1.646295 0.332877
 1446.000000 2.770620 -1.456119 0.279847
 1447.000000 2.759556 -1.582473 0.303413
 1448.000000 2.736110 -1.590023 0.325740
 1449.000000 2.720678 -1.454147 0.275908
 1450.000000 2.761103 -1.585389 0.273947
 1451.000000 2.818517 -1.489635 0.290296
 1452.000000 2.769132 -1.458858 0.267770
 1453.000000 2.776596 -1.495405 0.268108
 1454.000000 2.775653 -1.526494 0.293279
 1455.000000 2.744148 -1.556668 0.294088
 1456.000000 2.761092 -1.569737 0.289234
 1457.000000 2.756400 -1.587267 0.301903
 1458.000000 2.772359 -1.635322 0.287292
 1459.000000 2.748571 -1.598015 0.281672
 1460.000000 2.750834 -1.511753 0.295576
 1461.000000 2.739497 -1.525642 0.277147
 1462.000000 2.727727 -1.493589 0.281646
 1463.000000 2.774488 -1.535023 0.277058
 1464.000000 2.760008 -1.534482 0.268605
 1465.000000 2.744227 -1.591291 0.258972
 1466.000000 2.738132 -1.425457 0.270242
 1467.000000 2.721125 -1.541923 0.272084
 1468.000000 2.777880 -1.466290 0.299884
 1469.000000 2.784898 -1.477205 0.308401
 1470.000000 2.729093 -1.554590 0.271615
 1471.000000 2.751606 -1.554717 0.292315
 1472.000000 2.742882 -1.482191 0.254231
 1473.000000 2.789737 -1.483093 0.267067
 1474.000000 2.760269 -1.514825 0.279560
 1475.000000 2.769648 -1.532216 0.287573
 1476.000000 2.743563 -1.608058 0.292767
 1477.000000 2.792493 -1.583984 0.279832
 1478.000000 2.780126 -1.519702 0.275512
 1479.000000 2.747903 -1.537566 0.268349
 1480.000000 2.793730 -1.626709 0.309338
 1481.000000 2.765915 -1.526101 0.319223
 1482.000000 2.729270 -1.530528 0.299037
 1483.000000 2.760823 -1.634279 0.301495
 1484.000000 2.748148 -1.564128 0.288230
 1485.000000 2.769302 -1.593504 0.296841
 1486.000000 2.736610 -1.512015 0.288050
 1487.000000 2.772606 -1.563686 0.301743
 1488.000000 2.749037 -1.534513 0.288217
 1489.000000 2.765572 -1.684854 0.282438
 1490.000000 2.718121 -1.634593 0.289331
 1491.000000 2.748726 -1.667180 0.300964
 1492.000000 2.785678 -1.637576 0.308253
 1493.000000 2.726749 -1.510774 0.272151
 1494.000000 2.728334 -1.596128 0.287989
 1495.000000 2.768349 -1.554541 0.307563
 1496.000000 2.764777 -1.534562 0.308456
 1497.000000 2.760377 -1.685905 0.309842
 1498.000000 2.804962 -1.646026 0.294432
 1499.000000 2.728385 -1.555513 0.238372
 1500.000000 2.735173 -1.523809 0.257710
 1501.000000 2.784795 -1.591797 0.263542
 1502.000000 2.729387 -1.645937 0.287086
 1503.000000 2.772843 -1.654599 0.273767
 1504.000000 2.790898 -1.658495 0.273708
 1505.000000 2.779935 -1.620835 0.289082
 1506.000000 2.715508 -1.553662 0.274444
 1507.000000 2.753269 -1.673440 0.289191
 1508.000000 2.726414 -1.625838 0.264541
 1509.000000 2.732142 -1.616384 0.264883
 1510.000000 2.753167 -1.555633 0.274923
 1511.000000 2.724665 -1.606709 0.260889
 1512.000000 2.709406 -1.542233 0.281339
 1513.000000 2.755973 -1.495732 0.274663
 1514.000000 2.756178 -1.487988 0.248005
 1515.000000 2.782031 -1.574552 0.272376
 1516.000000 2.718999 -1.522851 0.266872
 1517.000000 2.742441 -1.614635 0.249981
 1518.000000 2.776240 -1.629943 0.280135
 1519.000000 2.754840 -1.537271 0.270919
 1520.000000 2.775188 -1.518379 0.279312
 1521.000000 2.766754 -1.524476 0.278775
 1522.000000 2.778815 -1.539067 0.273567
 1523.000000 2.736263 -1.570507 0.298386
 1524.000000 2.737247 -1.632158 0.299574
 1525.000000 2.727303 -1.627037 0.283371
 1526.000000 2.777228 -1.524783 0.275887
 1527.000000 2.793732 -1.590780 0.295712
 1528.000000 2.776985 -1.675856 0.306044
 1529.000000 2.753065 -1.602926 0.298778
 1530.000000 2.794864 -1.542933 0.281532
 1531.000000 2.776411 -1.556587 0.275680
 1532.000000 2.758767 -1.431167 0.279904
 1533.000000 2.742583 -1.535186 0.292374
 1534.000000 2.764150 -1.432206 0.277186
 1535.000000 2.756675 -1.477153 0.319067
 1536.000000 2.761406 -1.503020 0.290303
 1537.000000 2.775782 -1.581774 0.302317
 1538.000000 2.793129 -1.598993 0.317755
 1539.000000 2.751281 -1.638890 0.305980
 1540.000000 2.756930 -1.597499 0.299636
 1541.000000 2.767937 -1.482436 0.288429
 1542.000000 2.757381 -1.488548 0.281592
 1543.000000 2.803209 -1.539392 0.292234
 1544.000000 2.775517 -1.535741 0.275311
 1545.000000 2.767835 -1.519429 0.313234
 1546.000000 2.737771 -1.642919 0.310589
 1547.000000 2.793085 -1.569125 0.284858
 1548.000000 2.788071 -1.570767 0.259349
 1549.000000 2.753977 -1.563166 0.297963
 1550.000000 2.810623 -1.540493 0.298960
 1551.000000 2.776616 -1.588434 0.294442
 1552.000000 2.816239 -1.521661 0.293520
 1553.000000 2.742108 -1.592445 0.277355
 1554.000000 2.755448 -1.652050 0.300878
 1555.000000 2.754283 -1.610109 0.302551
 1556.000000 2.767965 -1.611707 0.270433
 1557.000000 2.787431 -1.605327 0.278458
 1558.000000 2.776557 -1.720050 0.296353
 1559.000000 2.781825 -1.600599 0.281211
 1560.000000 2.767862 -1.593457 0.281459
 1561.000000 2.772950 -1.702509 0.278117
 1562.000000 2.755947 -1.541687 0.265337
 1563.000000 2.764571 -1.529993 0.282565
 1564.000000 2.741689 -1.628465 0.267012
 1565.000000 2.710869 -1.587986 0.263975
 1566.000000 2.761657 -1.560658 0.256597
 1567.000000 2.764989 -1.546345 0.270936
 1568.000000 2.756995 -1.577927 0.269960
 1569.000000 2.727222 -1.541140 0.275588
 1570.000000 2.756321 -1.551583 0.301616
 1571.000000 2.773537 -1.574756 0.274566
 1572.000000 2.753079 -1.564041 0.265334
 1573.000000 2.730508 -1.653969 0.260305
 1574.000000 2.731130 -1.511620 0.275620
 1575.000000 2.752661 -1.617651 0.259573
 1576.000000 2.760925 -1.537008 0.281471
 1577.000000 2.741681 -1.618487 0.268474
 1578.000000 2.753900 -1.520046 0.273326
 1579.000000 2.771242 -1.565436 0.267833
 1580.000000 2.736731 -1.595747 0.293106
 1581.000000 2.777958 -1.572296 0.273782
 1582.000000 2.748499 -1.487517 0.261949
 1583.000000 2.732144 -1.743204 0.286807
 1584.000000 2.727064 -1.576274 0.240191
 1585.000000 2.745058 -1.651759 0.295282
 1586.000000 2.738622 -1.606909 0.299072
 1587.000000 2.728328 -1.638773 0.285350
 1588.000000 2.745007 -1.651814 0.281999
 1589.000000 2.781825 -1.617850 0.276557
 1590.000000 2.698817 -1.634626 0.295109
 1591.000000 2.764003 -1.565003 0.314289
 1592.000000 2.735632 -1.668901 0.306607
 1593.000000 2.721037 -1.542462 0.249395
 1594.000000 2.747475 -1.665716 0.248453
 1595.000000 2.716251 -1.639557 0.275939
 1596.000000 2.716759 -1.575809 0.263299
 1597.000000 2.765966 -1.496853 0.248399
 1598.000000 2.745583 -1.564861 0.254030
 1599.000000 2.695276 -1.568288 0.266962
 1600.000000 2.750988 -1.585867 0.270088
 1601.000000 2.769009 -1.611801 0.306746
 1602.000000 2.768218 -1.636289 0.246647
 1603.000000 2.761860 -1.578022 0.265965
 1604.000000 2.744543 -1.641154 0.255791
 1605.000000 2.733257 -1.563136 0.260013
 1606.000000 2.772849 -1.508170 0.244516
 1607.000000 2.742821 -1.443819 0.272267
 1608.000000 2.773968 -1.542007 0.284454
 1609.000000 2.770084 -1.459046 0.269250
 1610.000000 2.761139 -1.563342 0.272480
 1611.000000 2.764198 -1.561517 0.288628
 1612.000000 2.767914 -1.661965 0.291251
 1613.000000 2.769116 -1.576718 0.275893
 1614.000000 2.787592 -1.507756 0.262652
 1615.000000 2.725703 -1.550170 0.260336
 1616.000000 2.753036 -1.489772 0.252897
 1617.000000 2.780255 -1.562071 0.255786
 1618.000000 2.790113 -1.548244 0.273000
 1619.000000 2.722477 -1.581304 0.272223
 1620.000000 2.781048 -1.539651 0.275517
 1621.000000 2.808597 -1.589988 0.267712
 1622.000000 2.746899 -1.604048 0.248877
 1623.000000 2.759347 -1.482648 0.281592
 1624.000000 2.771327 -1.535353 0.302596
 1625.000000 2.783536 -1.552812 0.293158
 1626.000000 2.752104 -1.446354 0.305186
 1627.000000 2.754918 -1.522179 0.261920
 1628.000000 2.765048 -1.662155 0.292133
 1629.000000 2.756695 -1.502609 0.306146
 1630.000000 2.731539 -1.585605 0.295440
 1631.000000 2.742870 -1.521755 0.306566
 1632.000000 2.765956 -1.523950 0.315644
 1633.000000 2.757130 -1.528692 0.294174
 1634.000000 2.786676 -1.584093 0.293315
 1635.000000 2.757725 -1.624411 0.282590
 1636.000000 2.772270 -1.530656 0.298079
 1637.000000 2.756216 -1.558992 0.301293
 1638.000000 2.700308 -1.586332 0.281583
 1639.000000 2.725850 -1.557123 0.288916
 1640.000000 2.703441 -1.514119 0.282861
 1641.000000 2.713017 -1.526176 0.265383
 1642.000000 2.791158 -1.579321 0.261442
 1643.000000 2.736322 -1.591048 0.280204
 1644.000000 2.708631 -1.531071 0.244461
 1645.000000 2.699171 -1.638017 0.246931
 1646.000000 2.756645 -1.613140 0.274937
 1647.000000 2.707513 -1.509095 0.276563
 1648.000000 2.727893 -1.602440 0.274571
 1649.000000 2.757570 -1.511607 0.296267
 1650.000000 2.719552 -1.584165 0.261324
 1651.000000 2.730162 -1.654423 0.269021
 1652.000000 2.788374 -1.573154 0.291510
 1653.000000 2.714269 -1.508601 0.260443
 1654.000000 2.713319 -1.546901 0.276690
 1655.000000 2.744814 -1.610647 0.299761
 1656.000000 2.740340 -1.645800 0.280477
 1657.000000 2.762839 -1.569465 0.288483
 1658.000000 2.750784 -1.485863 0.297284
 1659.000000 2.780281 -1.646008 0.269870
 1660.000000 2.749293 -1.617302 0.290507
 1661.000000 2.718322 -1.662578 0.281181
 1662.000000 2.758187 -1.620095 0.276158
 1663.000000 2.754368 -1.550163 0.289045
 1664.000000 2.767187 -1.559474 0.305606
 1665.000000 2.805656 -1.605982 0.322947
 1666.000000 2.721010 -1.653110 0.278695
 1667.000000 2.757758 -1.548872 0.259346
 1668.000000 2.726523 -1.565071 0.263992
 1669.000000 2.701177 -1.582031 0.262311
 1670.000000 2.714118 -1.572156 0.283028
 1671.000000 2.743352 -1.531590 0.265243
 1672.000000 2.727125 -1.571209 0.246108
 1673.000000 2.730691 -1.532415 0.265568
 1674.000000 2.706844 -1.638312 0.265199
 1675.000000 2.710568 -1.536794 0.277895
 1676.000000 2.709117 -1.627940 0.277437
 1677.000000 2.714600 -1.541201 0.261022
 1678.000000 2.730741 -1.550215 0.298801
 1679.000000 2.693308 -1.511599 0.282735
 1680.000000 2.727803 -1.481685 0.308933
 1681.000000 2.719496 -1.573299 0.272579
 1682.000000 2.743568 -1.538849 0.270282
 1683.000000 2.738323 -1.546894 0.279948
 1684.000000 2.746164 -1.518696 0.281129
 1685.000000 2.660035 -1.599015 0.229817
 1686.000000 2.691147 -1.504138 0.276697
 1687.000000 2.702104 -1.586990 0.269272
 1688.000000 2.707832 -1.633521 0.274219
 1689.000000 2.749839 -1.503363 0.273063
 1690.000000 2.771567 -1.600480 0.291367
 1691.000000 2.745044 -1.599372 0.266025
 1692.000000 2.744070 -1.560854 0.275630
 1693.000000 2.748607 -1.474240 0.273518
 1694.000000 2.766903 -1.572056 0.310900
 1695.000000 2.785332 -1.586641 0.302800
 1696.000000 2.772062 -1.594367 0.313686
 1697.000000 2.778094 -1.544987 0.299652
 1698.000000 2.730199 -1.601809 0.301882
 1699.000000 2.781652 -1.642743 0.279998
 1700.000000 2.779325 -1.619382 0.282921
 1701.000000 2.761749 -1.577390 0.283000
 1702.000000 2.752383 -1.619841 0.275611
 1703.000000 2.751278 -1.580954 0.272273
 1704.000000 2.738064 -1.577705 0.281827
 1705.000000 2.736041 -1.545005 0.270389
 1706.000000 2.764752 -1.456143 0.271782
 1707.000000 2.752565 -1.540319 0.299685
 1708.000000 2.747089 -1.513829 0.251648
 1709.000000 2.756080 -1.487038 0.274108
 1710.000000 2.774069 -1.444012 0.287203
 1711.000000 2.775807 -1.608335 0.272388
 1712.000000 2.746384 -1.552892 0.274834
 1713.000000 2.754529 -1.537645 0.269904
 1714.000000 2.771199 -1.641597 0.291887
 1715.000000 2.742313 -1.540949 0.297270
 1716.000000 2.741668 -1.510232 0.265219
 1717.000000 2.725955 -1.526738 0.281690
 1718.000000 2.750848 -1.605234 0.288863
 1719.000000 2.734657 -1.590442 0.264292
 1720.000000 2.782248 -1.681064 0.282185
 1721.000000 2.793552 -1.438449 0.290969
 1722.000000 2.757612 -1.548005 0.275040
 1723.000000 2.722868 -1.516875 0.278325
 1724.000000 2.779255 -1.587981 0.293927
 1725.000000 2.754288 -1.624224 0.271343
 1726.000000 2.717340 -1.637273 0.271446
 1727.000000 2.768103 -1.553669 0.284129
 1728.000000 2.755979 -1.533870 0.277387
 1729.000000 2.771843 -1.513812 0.284385
 1730.000000 2.733392 -1.482600 0.295719
 1731.000000 2.728234 -1.423052 0.273111
 1732.000000 2.718811 -1.431477 0.273641
 1733.000000 2.742883 -1.456253 0.277408
 1734.000000 2.754451 -1.385107 0.288562
 1735.000000 2.790601 -1.351932 0.288190
 1736.000000 2.769259 -1.407514 0.291949
 1737.000000 2.776321 -1.518988 0.296110
 1738.000000 2.763996 -1.432353 0.320050
 1739.000000 2.756446 -1.462182 0.304549
 1740.000000 2.805189 -1.495616 0.317264
 1741.000000 2.759559 -1.419277 0.285962
 1742.000000 2.792495 -1.400665 0.306847
 1743.000000 2.750436 -1.491922 0.289298
 1744.000000 2.785388 -1.358485 0.297732
 1745.000000 2.751908 -1.526845 0.258027
 1746.000000 2.763444 -1.515190 0.280781
 1747.000000 2.768516 -1.506822 0.310456
 1748.000000 2.808238 -1.496207 0.318398
 1749.000000 2.755480 -1.486686 0.289799
 1750.000000 2.721903 -1.552048 0.289809
 1751.000000 2.741094 -1.485329 0.277925
 1752.000000 2.758694 -1.554696 0.307926
 1753.000000 2.714573 -1.614505 0.255256
 1754.000000 2.733561 -1.450316 0.280825
 1755.000000 2.728797 -1.498619 0.288308
 1756.000000 2.721717 -1.518847 0.267420
 1757.000000 2.716795 -1.591062 0.300751
 1758.000000 2.729111 -1.676163 0.257690
 1759.000000 2.750706 -1.477799 0.308339
 1760.000000 2.750100 -1.555189 0.307420
 1761.000000 2.767543 -1.470732 0.308862
 1762.000000 2.750043 -1.519624 0.300837
 1763.000000 2.743991 -1.607035 0.298925
 1764.000000 2.766598 -1.498714 0.287860
 1765.000000 2.786896 -1.506001 0.311561
 1766.000000 2.718913 -1.478025 0.303070
 1767.000000 2.739513 -1.514362 0.273035
 1768.000000 2.725292 -1.492377 0.291023
 1769.000000 2.757424 -1.439832 0.285374
 1770.000000 2.767023 -1.517354 0.279560
 1771.000000 2.723241 -1.557236 0.270503
 1772.000000 2.726686 -1.596087 0.289206
 1773.000000 2.733829 -1.524586 0.289437
 1774.000000 2.746497 -1.439851 0.287153
 1775.000000 2.759629 -1.460717 0.312246
 1776.000000 2.772753 -1.588665 0.308189
 1777.000000 2.791312 -1.626067 0.315382
 1778.000000 2.775899 -1.513997 0.288545
 1779.000000 2.720252 -1.492695 0.268438
 1780.000000 2.762383 -1.538828 0.295068
 1781.000000 2.751111 -1.496217 0.283486
 1782.000000 2.759319 -1.554329 0.295463
 1783.000000 2.768810 -1.503220 0.260818
 1784.000000 2.745920 -1.499295 0.281908
 1785.000000 2.776332 -1.459668 0.290821
 1786.000000 2.746114 -1.522179 0.305131
 1787.000000 2.730006 -1.467930 0.257471
 1788.000000 2.724060 -1.532499 0.282636
 1789.000000 2.778119 -1.519650 0.299874
 1790.000000 2.734927 -1.511426 0.259490
 1791.000000 2.707477 -1.433460 0.255438
 1792.000000 2.735689 -1.429312 0.249853
 1793.000000 2.752294 -1.441941 0.258897
 1794.000000 2.808179 -1.481440 0.263511
 1795.000000 2.759520 -1.486103 0.282084
 1796.000000 2.790856 -1.459694 0.287295
 1797.000000 2.771650 -1.531245 0.289378
 1798.000000 2.759840 -1.569809 0.270760
 1799.000000 2.750843 -1.474654 0.297539
 1800.000000 2.719134 -1.499233 0.271571
 1801.000000 2.740292 -1.527502 0.292883
 1802.000000 2.760646 -1.588520 0.310895
 1803.000000 2.771101 -1.595834 0.294967
 1804.000000 2.750883 -1.572117 0.266173
 1805.000000 2.747024 -1.627814 0.273051
 1806.000000 2.758630 -1.610360 0.282472
 1807.000000 2.751679 -1.550233 0.297294
 1808.000000 2.728915 -1.529155 0.283759
 1809.000000 2.733861 -1.605289 0.282663
 1810.000000 2.706927 -1.480799 0.291822
 1811.000000 2.743598 -1.548660 0.297483
 1812.000000 2.685386 -1.497661 0.263833
 1813.000000 2.733205 -1.519313 0.296006
 1814.000000 2.743815 -1.549384 0.301120
 1815.000000 2.775475 -1.412882 0.310618
 1816.000000 2.766017 -1.570760 0.306072
 1817.000000 2.745085 -1.438227 0.320999
 1818.000000 2.756038 -1.472492 0.300797
 1819.000000 2.753223 -1.478586 0.293357
 1820.000000 2.746046 -1.477360 0.310165
 1821.000000 2.772026 -1.461173 0.316213
 1822.000000 2.737296 -1.447136 0.283536
 1823.000000 2.713299 -1.558742 0.274483
 1824.000000 2.715902 -1.439408 0.298706
 1825.000000 2.723183 -1.488337 0.288302
 1826.000000 2.721928 -1.506913 0.308638
 1827.000000 2.780119 -1.514642 0.288318
 1828.000000 2.743087 -1.543155 0.308312
 1829.000000 2.811148 -1.519854 0.326942
 1830.000000 2.761286 -1.489796 0.330457
 1831.000000 2.782801 -1.588028 0.341234
 1832.000000 2.788903 -1.555849 0.316265
 1833.000000 2.764767 -1.535894 0.328974
 1834.000000 2.754325 -1.496760 0.315153
 1835.000000 2.787049 -1.503987 0.354668
 1836.000000 2.788622 -1.483446 0.349203
 1837.000000 2.795746 -1.514137 0.324955
 1838.000000 2.761994 -1.643859 0.337010
 1839.000000 2.756225 -1.640121 0.327989
 1840.000000 2.773513 -1.689295 0.340086
 1841.000000 2.787045 -1.565488 0.330991
 1842.000000 2.794895 -1.622164 0.313669
 1843.000000 2.735190 -1.626615 0.299949
 1844.000000 2.789323 -1.533793 0.297446
 1845.000000 2.770365 -1.529414 0.275049
 1846.000000 2.744399 -1.538559 0.291520
 1847.000000 2.756809 -1.548719 0.278487
 1848.000000 2.741991 -1.543604 0.284594
 1849.000000 2.751355 -1.515057 0.310944
 1850.000000 2.775090 -1.537468 0.276500
 1851.000000 2.740527 -1.579599 0.278808
 1852.000000 2.740188 -1.570079 0.293484
 1853.000000 2.756992 -1.556773 0.300268
 1854.000000 2.782228 -1.646834 0.318683
 1855.000000 2.795989 -1.591570 0.321823
 1856.000000 2.806339 -1.556002 0.334683
 1857.000000 2.786610 -1.641824 0.312424
 1858.000000 2.781753 -1.609570 0.303311
 1859.000000 2.767386 -1.637730 0.315300
 1860.000000 2.737070 -1.674618 0.314566
 1861.000000 2.753524 -1.696998 0.286485
 1862.000000 2.769245 -1.639049 0.321176
 1863.000000 2.751042 -1.588136 0.306856
 1864.000000 2.763258 -1.582713 0.300691
 1865.000000 2.738770 -1.623253 0.304760
 1866.000000 2.738589 -1.593755 0.315045
 1867.000000 2.794370 -1.515315 0.313361
 1868.000000 2.758940 -1.572669 0.353723
 1869.000000 2.798632 -1.647068 0.360452
 1870.000000 2.799107 -1.583424 0.342550
 1871.000000 2.801455 -1.553333 0.340861
 1872.000000 2.742823 -1.568238 0.336433
 1873.000000 2.791937 -1.587049 0.340544
 1874.000000 2.749360 -1.500509 0.314719
 1875.000000 2.751409 -1.555571 0.326414
 1876.000000 2.754752 -1.562750 0.311298
 1877.000000 2.789386 -1.606542 0.308690
 1878.000000 2.767302 -1.621203 0.345398
 1879.000000 2.791152 -1.662174 0.341108
 1880.000000 2.743437 -1.650040 0.301274
 1881.000000 2.790688 -1.617661 0.304924
 1882.000000 2.737721 -1.653228 0.309908
 1883.000000 2.735572 -1.629517 0.337031
 1884.000000 2.742494 -1.586811 0.288015
 1885.000000 2.786923 -1.580729 0.308327
 1886.000000 2.776312 -1.680853 0.336736
 1887.000000 2.744514 -1.616109 0.310845
 1888.000000 2.732696 -1.721364 0.331294
 1889.000000 2.735399 -1.634338 0.318106
 1890.000000 2.691906 -1.654535 0.322207
 1891.000000 2.709794 -1.607774 0.282718
 1892.000000 2.736507 -1.540488 0.317191
 1893.000000 2.743072 -1.610040 0.300799
 1894.000000 2.794637 -1.534519 0.319816
 1895.000000 2.784251 -1.512850 0.367291
 1896.000000 2.779796 -1.571397 0.319479
 1897.000000 2.778900 -1.576027 0.345334
 1898.000000 2.747588 -1.584853 0.339410
 1899.000000 2.726225 -1.678464 0.319318
 1900.000000 2.758008 -1.576898 0.345805
 1901.000000 2.752542 -1.660512 0.335133
 1902.000000 2.782248 -1.641763 0.353250
 1903.000000 2.757374 -1.749610 0.335522
 1904.000000 2.748699 -1.595964 0.345757
 1905.000000 2.765866 -1.614596 0.361246
 1906.000000 2.784021 -1.540626 0.318811
 1907.000000 2.800549 -1.552691 0.322514
 1908.000000 2.783579 -1.610828 0.338978
 1909.000000 2.756880 -1.598433 0.331263
 1910.000000 2.748484 -1.549325 0.302659
 1911.000000 2.730572 -1.607162 0.319068
 1912.000000 2.785352 -1.597061 0.310860
 1913.000000 2.767451 -1.582878 0.333995
 1914.000000 2.732059 -1.606483 0.310894
 1915.000000 2.776797 -1.569239 0.332835
 1916.000000 2.742453 -1.614625 0.332838
 1917.000000 2.741077 -1.578485 0.324420
 1918.000000 2.712642 -1.547896 0.309333
 1919.000000 2.700119 -1.597365 0.312679
 1920.000000 2.761725 -1.545267 0.327269
 1921.000000 2.704918 -1.591416 0.302960
 1922.000000 2.772072 -1.542397 0.349728
 1923.000000 2.772072 -1.540193 0.308320
 1924.000000 2.705545 -1.544703 0.331870
 1925.000000 2.745362 -1.563194 0.306953
 1926.000000 2.737342 -1.556692 0.316681
 1927.000000 2.774954 -1.498332 0.320360
 1928.000000 2.728305 -1.540844 0.331905
 1929.000000 2.767208 -1.657815 0.291143
 1930.000000 2.767368 -1.568418 0.300442
 1931.000000 2.753347 -1.596611 0.306917
 1932.000000 2.742964 -1.578321 0.312392
 1933.000000 2.751707 -1.630380 0.302656
 1934.000000 2.753831 -1.528580 0.341882
 1935.000000 2.725054 -1.684340 0.326118
 1936.000000 2.772492 -1.572053 0.331431
 1937.000000 2.757286 -1.672546 0.328498
 1938.000000 2.748478 -1.633098 0.327252
 1939.000000 2.739474 -1.574721 0.302577
 1940.000000 2.685481 -1.504287 0.294289
 1941.000000 2.725669 -1.535373 0.307278
 1942.000000 2.763944 -1.636519 0.308635
 1943.000000 2.746194 -1.664145 0.329519
 1944.000000 2.766200 -1.534133 0.308702
 1945.000000 2.755411 -1.617521 0.330385
 1946.000000 2.774209 -1.568007 0.306113
 1947.000000 2.769941 -1.599270 0.365597
 1948.000000 2.743484 -1.625203 0.330620
 1949.000000 2.750502 -1.668223 0.330707
 1950.000000 2.770790 -1.587814 0.336161
 1951.000000 2.795167 -1.707400 0.350824
 1952.000000 2.771782 -1.586959 0.323668
 1953.000000 2.797094 -1.522817 0.335637
 1954.000000 2.792273 -1.603447 0.325786
 1955.000000 2.796696 -1.643243 0.326597
 1956.000000 2.791499 -1.664907 0.321260
 1957.000000 2.737286 -1.638411 0.308978
 1958.000000 2.764827 -1.626315 0.345394
 1959.000000 2.753023 -1.585475 0.356886
 1960.000000 2.754957 -1.598830 0.301850
 1961.000000 2.787778 -1.703414 0.358969
 1962.000000 2.779151 -1.683105 0.347615
 1963.000000 2.783562 -1.621579 0.342336
 1964.000000 2.784662 -1.638075 0.359320
 1965.000000 2.806374 -1.585164 0.341920
 1966.000000 2.798092 -1.697056 0.333159
 1967.000000 2.785949 -1.664155 0.331717
 1968.000000 2.771664 -1.588876 0.328676
 1969.000000 2.826697 -1.621516 0.357094
 1970.000000 2.768476 -1.644548 0.326714
 1971.000000 2.751256 -1.608661 0.313004
 1972.000000 2.788693 -1.580450 0.344694
 1973.000000 2.805698 -1.606845 0.356056
 1974.000000 2.804899 -1.588825 0.347727
 1975.000000 2.789167 -1.616761 0.357271
 1976.000000 2.774749 -1.591524 0.364065
 1977.000000 2.796112 -1.688998 0.377641
 1978.000000 2.796075 -1.649866 0.343112
 1979.000000 2.758289 -1.611069 0.323173
 1980.000000 2.839577 -1.637285 0.358354
 1981.000000 2.779725 -1.598558 0.358058
 1982.000000 2.785496 -1.627802 0.342003
 1983.000000 2.772887 -1.622588 0.349908
 1984.000000 2.776340 -1.546857 0.340148
 1985.000000 2.769284 -1.625412 0.350004
 1986.000000 2.806380 -1.548429 0.348017
 1987.000000 2.777370 -1.691286 0.342523
 1988.000000 2.796393 -1.599853 0.353406
 1989.000000 2.784012 -1.603398 0.346138
 1990.000000 2.803335 -1.560169 0.350163
 1991.000000 2.781307 -1.626433 0.363913
 1992.000000 2.789191 -1.585739 0.317067
 1993.000000 2.789853 -1.620291 0.355593
 1994.000000 2.780823 -1.559630 0.353432
 1995.000000 2.799085 -1.559751 0.349434
 1996.000000 2.797788 -1.594383 0.317636
 1997.000000 2.747517 -1.494437 0.357706
 1998.000000 2.771475 -1.513265 0.328602
 1999.000000 2.801734 -1.579280 0.349330
 2000.000000 2.793735 -1.574373 0.325263
 2001.000000 2.746185 -1.551075 0.385300
 2002.000000 2.777252 -1.523295 0.350955
 2003.000000 2.750393 -1.489072 0.375994
 2004.000000 2.764888 -1.537547 0.315505
 2005.000000 2.786294 -1.617400 0.326946
 2006.000000 2.757226 -1.579973 0.282401
 2007.000000 2.744057 -1.502567 0.284755
 2008.000000 2.743974 -1.595265 0.299621
 2009.000000 2.795146 -1.574710 0.273360
 2010.000000 2.751213 -1.540034 0.280239
 2011.000000 2.756674 -1.551705 0.267269
 2012.000000 2.777069 -1.620581 0.288961
 2013.000000 2.743651 -1.506831 0.282770
 2014.000000 2.767620 -1.388642 0.266779
 2015.000000 2.769477 -1.591075 0.254702
 2016.000000 2.745483 -1.540753 0.262898
 2017.000000 2.752485 -1.611241 0.273742
 2018.000000 2.757178 -1.509886 0.254488
 2019.000000 2.767629 -1.619426 0.245427
 2020.000000 2.726527 -1.563011 0.233414
 2021.000000 2.779878 -1.648283 0.259838
 2022.000000 2.769045 -1.534732 0.274604
 2023.000000 2.767160 -1.545097 0.285073
 2024.000000 2.782572 -1.584905 0.245866
 2025.000000 2.751001 -1.615013 0.266450
 2026.000000 2.786591 -1.583047 0.291282
 2027.000000 2.809318 -1.578751 0.286314
 2028.000000 2.774512 -1.584491 0.272220
 2029.000000 2.785022 -1.555807 0.304068
 2030.000000 2.783905 -1.600848 0.317889
 2031.000000 2.766823 -1.573519 0.316390
 2032.000000 2.738303 -1.688708 0.310383
 2033.000000 2.802194 -1.634980 0.318564
 2034.000000 2.803638 -1.664773 0.304501
 2035.000000 2.829262 -1.572998 0.311151
 2036.000000 2.795231 -1.611876 0.279806
 2037.000000 2.805910 -1.639537 0.281763
 2038.000000 2.785723 -1.591505 0.303813
 2039.000000 2.770337 -1.555652 0.292031
 2040.000000 2.762230 -1.534270 0.283319
 2041.000000 2.741490 -1.720658 0.303996
 2042.000000 2.737779 -1.572228 0.282713
 2043.000000 2.777596 -1.650448 0.276030
 2044.000000 2.772821 -1.612608 0.312528
 2045.000000 2.779111 -1.616610 0.276532
 2046.000000 2.796068 -1.633712 0.304554
 2047.000000 2.734424 -1.556523 0.273034
 2048.000000 2.765212 -1.612347 0.280639
 2049.000000 2.784930 -1.570051 0.304823
 2050.000000 2.787807 -1.557809 0.312331
 2051.000000 2.785910 -1.510467 0.293334
 2052.000000 2.811290 -1.625897 0.300767
 2053.000000 2.769640 -1.592788 0.299884
 2054.000000 2.767980 -1.673516 0.315206
 2055.000000 2.746443 -1.684202 0.289157
 2056.000000 2.753832 -1.748477 0.309873
 2057.000000 2.722325 -1.683022 0.300315
 2058.000000 2.757633 -1.501308 0.292867
 2059.000000 2.734585 -1.599850 0.267095
 2060.000000 2.763552 -1.572823 0.316644
 2061.000000 2.752682 -1.605142 0.282404
 2062.000000 2.777527 -1.564993 0.306542
 2063.000000 2.747984 -1.534785 0.300784
 2064.000000 2.712826 -1.665744 0.299309
 2065.000000 2.735744 -1.652460 0.294927
 2066.000000 2.711986 -1.635478 0.312597
 2067.000000 2.749076 -1.613773 0.287612
 2068.000000 2.700781 -1.565837 0.298841
 2069.000000 2.694649 -1.590066 0.270088
 2070.000000 2.671573 -1.550455 0.278822
 2071.000000 2.734244 -1.566366 0.303076
 2072.000000 2.718055 -1.585751 0.282511
 2073.000000 2.722785 -1.653144 0.286570
 2074.000000 2.730098 -1.584126 0.268453
 2075.000000 2.717721 -1.643671 0.291151
 2076.000000 2.729842 -1.583425 0.274079
 2077.000000 2.747784 -1.536466 0.321078
 2078.000000 2.741919 -1.600663 0.324690
 2079.000000 2.752783 -1.618784 0.280995
 2080.000000 2.716440 -1.512133 0.304352
 2081.000000 2.710298 -1.620954 0.297342
 2082.000000 2.716540 -1.520480 0.277907
 2083.000000 2.739174 -1.505828 0.283430
 2084.000000 2.742910 -1.540784 0.277835
 2085.000000 2.764763 -1.609455 0.319071
 2086.000000 2.692152 -1.590558 0.278502
 2087.000000 2.724038 -1.616561 0.279674
 2088.000000 2.719605 -1.591230 0.299881
 2089.000000 2.719111 -1.633372 0.276137
 2090.000000 2.736142 -1.657947 0.266704
 2091.000000 2.733384 -1.538405 0.260411
 2092.000000 2.761721 -1.570577 0.258226
 2093.000000 2.748444 -1.568230 0.267278
 2094.000000 2.732186 -1.566972 0.241111
 2095.000000 2.785504 -1.555628 0.277051
 2096.000000 2.725492 -1.516691 0.274376
 2097.000000 2.749622 -1.588475 0.259551
 2098.000000 2.755524 -1.612992 0.273181
 2099.000000 2.764261 -1.550857 0.277727
 2100.000000 2.756138 -1.524321 0.273527
 2101.000000 2.790495 -1.547213 0.277023
 2102.000000 2.783033 -1.546492 0.245534
 2103.000000 2.749557 -1.546731 0.279730
 2104.000000 2.759618 -1.574663 0.270668
 2105.000000 2.801146 -1.606882 0.298821
 2106.000000 2.779016 -1.593033 0.290365
 2107.000000 2.762706 -1.495118 0.280753
 2108.000000 2.768853 -1.563966 0.267681
 2109.000000 2.748935 -1.527571 0.265331
 2110.000000 2.823500 -1.507128 0.269145
 2111.000000 2.772231 -1.502248 0.255208
 2112.000000 2.772428 -1.526806 0.259787
 2113.000000 2.773192 -1.534857 0.257030
 2114.000000 2.763434 -1.612686 0.283601
 2115.000000 2.737570 -1.593301 0.280004
 2116.000000 2.728300 -1.612551 0.259733
 2117.000000 2.734654 -1.568471 0.259793
 2118.000000 2.745750 -1.601597 0.283718
 2119.000000 2.734033 -1.533104 0.260936
 2120.000000 2.754656 -1.544467 0.275608
 2121.000000 2.725867 -1.512147 0.245891
 2122.000000 2.719419 -1.510197 0.255959
 2123.000000 2.728572 -1.516699 0.237100
 2124.000000 2.796827 -1.554850 0.248525
 2125.000000 2.766086 -1.514516 0.248694
 2126.000000 2.716203 -1.560850 0.253977
 2127.000000 2.756997 -1.474115 0.243872
 2128.000000 2.787467 -1.519646 0.272724
 2129.000000 2.750453 -1.562750 0.252985
 2130.000000 2.725791 -1.578541 0.255894
 2131.000000 2.727834 -1.498922 0.266992
 2132.000000 2.748757 -1.582129 0.284189
 2133.000000 2.778790 -1.537065 0.283666
 2134.000000 2.803063 -1.586426 0.255359
 2135.000000 2.714161 -1.569009 0.239516
 2136.000000 2.755585 -1.554781 0.282200
 2137.000000 2.763622 -1.537594 0.275375
 2138.000000 2.720436 -1.514793 0.258042
 2139.000000 2.744213 -1.599490 0.266362
 2140.000000 2.813562 -1.515462 0.253604
 2141.000000 2.762027 -1.591026 0.252432
 2142.000000 2.752109 -1.531837 0.258508
 2143.000000 2.761600 -1.526026 0.277831
 2144.000000 2.737161 -1.558456 0.256405
 2145.000000 2.752768 -1.514222 0.260333
 2146.000000 2.676775 -1.550095 0.232914
 2147.000000 2.741223 -1.599327 0.265737
 2148.000000 2.795606 -1.655424 0.262697
 2149.000000 2.743681 -1.524987 0.265742
 2150.000000 2.712035 -1.602955 0.261604
 2151.000000 2.740431 -1.586086 0.269828
 2152.000000 2.743757 -1.482761 0.255656
 2153.000000 2.731200 -1.547752 0.237954
 2154.000000 2.727247 -1.594470 0.253619
 2155.000000 2.745211 -1.550692 0.273519
 2156.000000 2.747295 -1.605330 0.280296
 2157.000000 2.789247 -1.690484 0.280684
 2158.000000 2.794677 -1.695775 0.298631
 2159.000000 2.750625 -1.583266 0.265754
 2160.000000 2.765166 -1.637136 0.273218
 2161.000000 2.736731 -1.662871 0.262641
 2162.000000 2.720538 -1.454397 0.241341
 2163.000000 2.754755 -1.587249 0.265979
 2164.000000 2.735342 -1.581168 0.301365
 2165.000000 2.750153 -1.594092 0.259273
 2166.000000 2.736741 -1.552531 0.267978
 2167.000000 2.736972 -1.617768 0.256297
 2168.000000 2.734463 -1.518570 0.236306
 2169.000000 2.742320 -1.616264 0.240398
 2170.000000 2.765979 -1.575273 0.282163
 2171.000000 2.785654 -1.617678 0.265510
 2172.000000 2.738549 -1.573023 0.255920
 2173.000000 2.760978 -1.603855 0.259378
 2174.000000 2.778224 -1.639452 0.264067
 2175.000000 2.769838 -1.644311 0.275295
 2176.000000 2.744015 -1.719637 0.269972
 2177.000000 2.752519 -1.668966 0.274480
 2178.000000 2.751863 -1.630206 0.279974
 2179.000000 2.758040 -1.652666 0.293267
 2180.000000 2.782334 -1.533828 0.279665
 2181.000000 2.750899 -1.570060 0.273239
 2182.000000 2.763709 -1.634886 0.292650
 2183.000000 2.756836 -1.555242 0.273759
 2184.000000 2.760703 -1.537009 0.277114
 2185.000000 2.749238 -1.487713 0.288825
 2186.000000 2.764319 -1.525465 0.271514
 2187.000000 2.747277 -1.557273 0.310199
 2188.000000 2.724749 -1.476587 0.297473
 2189.000000 2.739920 -1.617128 0.256381
 2190.000000 2.746586 -1.618354 0.266325
 2191.000000 2.744111 -1.614988 0.251302
 2192.000000 2.720016 -1.604715 0.280517
 2193.000000 2.728358 -1.504947 0.273136
 2194.000000 2.728238 -1.547727 0.303710
 2195.000000 2.727263 -1.543683 0.294460
 2196.000000 2.751477 -1.577756 0.316331
 2197.000000 2.740540 -1.556176 0.307796
 2198.000000 2.760846 -1.531995 0.302523
 2199.000000 2.759034 -1.531527 0.272341
 2200.000000 2.743039 -1.549599 0.261562
 2201.000000 2.720405 -1.461587 0.277356
 2202.000000 2.746931 -1.466084 0.292682
 2203.000000 2.748868 -1.522938 0.304274
 2204.000000 2.753537 -1.537602 0.322692
 2205.000000 2.782566 -1.574864 0.284162
 2206.000000 2.755564 -1.495813 0.282771
 2207.000000 2.768387 -1.579323 0.302804
 2208.000000 2.767872 -1.586500 0.287960
 2209.000000 2.758964 -1.550655 0.309789
 2210.000000 2.747402 -1.551829 0.303846
 2211.000000 2.746580 -1.637166 0.303895
 2212.000000 2.706483 -1.634515 0.297928
 2213.000000 2.747660 -1.573804 0.273887
 2214.000000 2.734235 -1.594489 0.290893
 2215.000000 2.728491 -1.507745 0.298965
 2216.000000 2.711996 -1.579885 0.294968
 2217.000000 2.736536 -1.589418 0.266268
 2218.000000 2.713452 -1.521933 0.273146
 2219.000000 2.735040 -1.614851 0.279495
 2220.000000 2.757806 -1.503741 0.299658
 2221.000000 2.761149 -1.614691 0.305724
 2222.000000 2.728258 -1.530155 0.304737
 2223.000000 2.742435 -1.530093 0.297127
 2224.000000 2.770479 -1.466626 0.287882
 2225.000000 2.738886 -1.408353 0.274762
 2226.000000 2.715265 -1.445075 0.277411
 2227.000000 2.721628 -1.518607 0.296867
 2228.000000 2.753745 -1.451102 0.288351
 2229.000000 2.776162 -1.495584 0.279471
 2230.000000 2.730780 -1.557500 0.273773
 2231.000000 2.713357 -1.469133 0.296853
 2232.000000 2.801283 -1.494073 0.312644
 2233.000000 2.743437 -1.523878 0.323682
 2234.000000 2.726656 -1.538888 0.299037
 2235.000000 2.765402 -1.511606 0.313527
 2236.000000 2.714023 -1.545654 0.296669
 2237.000000 2.749682 -1.605240 0.323142
 2238.000000 2.784412 -1.502964 0.291842
 2239.000000 2.756904 -1.497384 0.318781
 2240.000000 2.698085 -1.563798 0.285431
 2241.000000 2.761250 -1.538120 0.315085
 2242.000000 2.727829 -1.601604 0.310424
 2243.000000 2.704460 -1.593915 0.297577
 2244.000000 2.710135 -1.592288 0.302696
 2245.000000 2.722467 -1.577135 0.265952
 2246.000000 2.711078 -1.581726 0.296109
 2247.000000 2.761899 -1.608960 0.319299
 2248.000000 2.720779 -1.573883 0.343730
 2249.000000 2.771092 -1.613827 0.311760
 2250.000000 2.725643 -1.665810 0.308738
 2251.000000 2.725784 -1.617387 0.327182
 2252.000000 2.736703 -1.612811 0.307751
 2253.000000 2.748537 -1.645069 0.299012
 2254.000000 2.736430 -1.618265 0.317755
 2255.000000 2.747027 -1.592288 0.301969
 2256.000000 2.753650 -1.599222 0.318615
 2257.000000 2.787652 -1.617252 0.330642
 2258.000000 2.744181 -1.586232 0.323318
 2259.000000 2.757464 -1.670101 0.321191
 2260.000000 2.712107 -1.593828 0.315573
 2261.000000 2.722470 -1.611557 0.304211
 2262.000000 2.765355 -1.609378 0.318837
 2263.000000 2.751373 -1.591638 0.337275
 2264.000000 2.751273 -1.664237 0.316991
 2265.000000 2.748925 -1.592940 0.306312
 2266.000000 2.773610 -1.612169 0.333383
 2267.000000 2.756559 -1.535048 0.335687
 2268.000000 2.716151 -1.685525 0.308437
 2269.000000 2.772827 -1.613739 0.291302
 2270.000000 2.765001 -1.569296 0.323912
 2271.000000 2.692030 -1.561844 0.327360
 2272.000000 2.756302 -1.620140 0.331482
 2273.000000 2.687858 -1.547826 0.321165
 2274.000000 2.771850 -1.668049 0.330600
 2275.000000 2.730895 -1.625412 0.330345
 2276.000000 2.734397 -1.606954 0.316228
 2277.000000 2.704871 -1.605427 0.324938
 2278.000000 2.747155 -1.554267 0.323479
 2279.000000 2.701523 -1.627433 0.334999
 2280.000000 2.705105 -1.647557 0.328530
 2281.000000 2.730152 -1.616794 0.355119
 2282.000000 2.752256 -1.691849 0.340920
 2283.000000 2.698460 -1.545624 0.373333
 2284.000000 2.670052 -1.582923 0.356094
 2285.000000 2.763991 -1.586419 0.328220
 2286.000000 2.732326 -1.659466 0.357898
 2287.000000 2.767894 -1.614461 0.340373
 2288.000000 2.754651 -1.604946 0.325835
 2289.000000 2.722379 -1.633108 0.325399
 2290.000000 2.769918 -1.593250 0.329016
 2291.000000 2.732711 -1.612486 0.334282
 2292.000000 2.756314 -1.626193 0.327314
 2293.000000 2.778673 -1.524738 0.314654
 2294.000000 2.748819 -1.578240 0.344840
 2295.000000 2.706637 -1.651843 0.305904
 2296.000000 2.747401 -1.580664 0.349670
 2297.000000 2.735899 -1.591358 0.347664
 2298.000000 2.760828 -1.693748 0.338808
 2299.000000 2.744707 -1.607304 0.366619
 2300.000000 2.777192 -1.590682 0.341779
 2301.000000 2.745651 -1.621907 0.341268
 2302.000000 2.750594 -1.576493 0.326479
 2303.000000 2.747013 -1.642880 0.326381
 2304.000000 2.736707 -1.599190 0.325971
 2305.000000 2.703210 -1.656487 0.317314
 2306.000000 2.702863 -1.612303 0.308014
 2307.000000 2.747232 -1.603680 0.350715
 2308.000000 2.749508 -1.652727 0.333386
 2309.000000 2.746148 -1.641089 0.350474
 2310.000000 2.750728 -1.559926 0.315618
 2311.000000 2.729389 -1.579899 0.318321
 2312.000000 2.779451 -1.636262 0.323038
 2313.000000 2.727011 -1.629855 0.329375
 2314.000000 2.747829 -1.540482 0.322356
 2315.000000 2.685297 -1.574053 0.315816
 2316.000000 2.730274 -1.633025 0.340245
 2317.000000 2.718115 -1.623907 0.335905
 2318.000000 2.774792 -1.597632 0.309591
 2319.000000 2.731081 -1.655295 0.320014
 2320.000000 2.734756 -1.683213 0.337704
 2321.000000 2.699850 -1.615121 0.354962
 2322.000000 2.752964 -1.632383 0.321749
 2323.000000 2.728677 -1.779492 0.341255
 2324.000000 2.797921 -1.674671 0.344073
 2325.000000 2.714962 -1.607590 0.341306
 2326.000000 2.751149 -1.652530 0.308945
 2327.000000 2.741266 -1.593678 0.297671
 2328.000000 2.768648 -1.610533 0.354510
 2329.000000 2.789547 -1.677525 0.353059
 2330.000000 2.758299 -1.563181 0.319505
 2331.000000 2.768225 -1.693102 0.323999
 2332.000000 2.735985 -1.599604 0.347393
 2333.000000 2.802451 -1.587661 0.351532
 2334.000000 2.779149 -1.630719 0.342463
 2335.000000 2.732796 -1.544851 0.330792
 2336.000000 2.749616 -1.608539 0.348615
 2337.000000 2.749022 -1.570210 0.309986
 2338.000000 2.785737 -1.622146 0.317465
 2339.000000 2.743664 -1.622647 0.308885
 2340.000000 2.750197 -1.723042 0.325342
 2341.000000 2.746592 -1.586315 0.352628
 2342.000000 2.710732 -1.614502 0.310980
 2343.000000 2.766701 -1.560391 0.332323
 2344.000000 2.794654 -1.661028 0.312360
 2345.000000 2.764682 -1.591100 0.313623
 2346.000000 2.746737 -1.619399 0.318547
 2347.000000 2.748803 -1.652032 0.355054
 2348.000000 2.732051 -1.549884 0.344348
 2349.000000 2.796950 -1.620208 0.369166
 2350.000000 2.746124 -1.677341 0.330527
 2351.000000 2.710775 -1.595227 0.369343
 2352.000000 2.731503 -1.627706 0.351312
 2353.000000 2.740366 -1.617743 0.332242
 2354.000000 2.793225 -1.562444 0.358803
 2355.000000 2.762009 -1.671258 0.368877
 2356.000000 2.770551 -1.644367 0.331231
 2357.000000 2.744995 -1.629771 0.359027
 2358.000000 2.716331 -1.651932 0.338210
 2359.000000 2.776815 -1.563559 0.351725
 2360.000000 2.762929 -1.619105 0.327309
 2361.000000 2.743373 -1.646365 0.342025
 2362.000000 2.731703 -1.721875 0.356450
 2363.000000 2.731417 -1.627118 0.338348
 2364.000000 2.774998 -1.563271 0.354059
 2365.000000 2.774105 -1.680486 0.352793
 2366.000000 2.728003 -1.720410 0.378439
 2367.000000 2.723294 -1.570530 0.347108
 2368.000000 2.769538 -1.680867 0.361092
 2369.000000 2.764956 -1.661675 0.344593
 2370.000000 2.745930 -1.669696 0.334640
 2371.000000 2.767117 -1.561774 0.342333
 2372.000000 2.731413 -1.583695 0.339400
 2373.000000 2.767836 -1.599087 0.319390
 2374.000000 2.784463 -1.695109 0.350651
 2375.000000 2.754658 -1.616393 0.368608
 2376.000000 2.771573 -1.709030 0.350412
 2377.000000 2.835708 -1.583167 0.356325
 2378.000000 2.759228 -1.627978 0.374258
 2379.000000 2.706242 -1.536366 0.336657
 2380.000000 2.755301 -1.617913 0.349528
 2381.000000 2.756853 -1.617751 0.346102
 2382.000000 2.739799 -1.533866 0.302501
 2383.000000 2.744081 -1.546881 0.349183
 2384.000000 2.746698 -1.580538 0.326699
 2385.000000 2.784285 -1.623909 0.375038
 2386.000000 2.763952 -1.629152 0.339489
 2387.000000 2.746412 -1.630045 0.337836
 2388.000000 2.772906 -1.641871 0.306436
 2389.000000 2.729951 -1.573890 0.320544
 2390.000000 2.757839 -1.646900 0.323983
 2391.000000 2.769761 -1.636386 0.343278
 2392.000000 2.774500 -1.592675 0.325908
 2393.000000 2.738374 -1.582872 0.338276
 2394.000000 2.762185 -1.687298 0.342899
 2395.000000 2.715030 -1.673389 0.318207
 2396.000000 2.779011 -1.595120 0.335317
 2397.000000 2.729442 -1.583809 0.307250
 2398.000000 2.722496 -1.542314 0.316259
 2399.000000 2.756113 -1.576839 0.319018
 2400.000000 2.737157 -1.632672 0.345207
 2401.000000 2.741784 -1.525718 0.369747
 2402.000000 2.772152 -1.591284 0.337867
 2403.000000 2.793438 -1.566445 0.312291
 2404.000000 2.808928 -1.522207 0.327531
 2405.000000 2.685924 -1.501007 0.295450
 2406.000000 2.764472 -1.490017 0.259917
 2407.000000 2.739344 -1.454111 0.298956
 2408.000000 2.734268 -1.498055 0.280834
 2409.000000 2.728010 -1.435545 0.283051
 2410.000000 2.773489 -1.553467 0.300945
 2411.000000 2.791389 -1.549334 0.321153
 2412.000000 2.766313 -1.582165 0.339668
 2413.000000 2.710372 -1.567309 0.322842
 2414.000000 2.708303 -1.487176 0.289914
 2415.000000 2.768258 -1.495050 0.295682
 2416.000000 2.755279 -1.477435 0.312695
 2417.000000 2.750880 -1.540994 0.321280
 2418.000000 2.746489 -1.528804 0.320232
 2419.000000 2.778558 -1.594740 0.321068
 2420.000000 2.741612 -1.599117 0.337769
 2421.000000 2.760614 -1.483688 0.273207
 2422.000000 2.735999 -1.518763 0.312121
 2423.000000 2.753898 -1.634546 0.298229
 2424.000000 2.712703 -1.628484 0.331244
 2425.000000 2.768761 -1.574391 0.323903
 2426.000000 2.711920 -1.659479 0.309551
 2427.000000 2.761139 -1.599006 0.296113
 2428.000000 2.776805 -1.575546 0.327475
 2429.000000 2.774107 -1.497793 0.314691
 2430.000000 2.805605 -1.619540 0.330256
 2431.000000 2.756289 -1.627038 0.326524
 2432.000000 2.758770 -1.657531 0.315865
 2433.000000 2.786195 -1.506818 0.334520
 2434.000000 2.758850 -1.581007 0.287619
 2435.000000 2.774748 -1.517371 0.319893
 2436.000000 2.747421 -1.616921 0.372608
 2437.000000 2.754191 -1.673265 0.325423
 2438.000000 2.753688 -1.664207 0.382675
 2439.000000 2.814172 -1.642115 0.344074
 2440.000000 2.753220 -1.527689 0.305712
 2441.000000 2.787147 -1.556174 0.330403
 2442.000000 2.803648 -1.464907 0.342299
 2443.000000 2.767213 -1.492445 0.307186
 2444.000000 2.792868 -1.608426 0.310381
 2445.000000 2.736058 -1.647783 0.326744
 2446.000000 2.760843 -1.602117 0.326826
 2447.000000 2.775139 -1.580313 0.374596
 2448.000000 2.764668 -1.641016 0.358657
 2449.000000 2.746079 -1.578297 0.319384
 2450.000000 2.785783 -1.574013 0.345535
 2451.000000 2.764231 -1.494311 0.343806
 2452.000000 2.774876 -1.620081 0.343693
 2453.000000 2.810047 -1.503787 0.356197
 2454.000000 2.729118 -1.551443 0.311936
 2455.000000 2.765927 -1.623210 0.357106
 2456.000000 2.766419 -1.572445 0.299735
 2457.000000 2.790856 -1.599579 0.340313
 2458.000000 2.795933 -1.549286 0.325260
 2459.000000 2.749678 -1.539287 0.323392
 2460.000000 2.786021 -1.540320 0.319505
 2461.000000 2.783217 -1.570276 0.321556
 2462.000000 2.770569 -1.633763 0.322726
 2463.000000 2.782955 -1.540167 0.347743
 2464.000000 2.803495 -1.578222 0.348022
 2465.000000 2.764845 -1.617191 0.330815
 2466.000000 2.762338 -1.593672 0.326286
 2467.000000 2.749653 -1.532798 0.331708
 2468.000000 2.756528 -1.551817 0.318802
 2469.000000 2.743134 -1.519776 0.321683
 2470.000000 2.758761 -1.550664 0.299817
 2471.000000 2.775647 -1.531319 0.312064
 2472.000000 2.804404 -1.572096 0.312720
 2473.000000 2.756790 -1.563678 0.332806
 2474.000000 2.778859 -1.595213 0.334506
 2475.000000 2.764254 -1.713457 0.336066
 2476.000000 2.742976 -1.554757 0.302570
 2477.000000 2.758250 -1.611371 0.307742
 2478.000000 2.790977 -1.501716 0.308230
 2479.000000 2.788782 -1.620748 0.308254
 2480.000000 2.744868 -1.611747 0.321608
 2481.000000 2.783281 -1.602184 0.318677
 2482.000000 2.761474 -1.540271 0.317613
 2483.000000 2.766423 -1.534335 0.320994
 2484.000000 2.773598 -1.460067 0.298333
 2485.000000 2.752277 -1.465899 0.298336
 2486.000000 2.763511 -1.468293 0.301883
 2487.000000 2.771403 -1.504332 0.279721
 2488.000000 2.727814 -1.504741 0.276459
 2489.000000 2.797816 -1.528234 0.285977
 2490.000000 2.742952 -1.533619 0.288487
 2491.000000 2.781188 -1.535133 0.289502
 2492.000000 2.761091 -1.486199 0.280926
 2493.000000 2.747433 -1.471335 0.283278
 2494.000000 2.748671 -1.468128 0.299212
 2495.000000 2.721845 -1.533012 0.296753
 2496.000000 2.782084 -1.572443 0.313396
 2497.000000 2.753760 -1.490137 0.289076
 2498.000000 2.756121 -1.617209 0.298488
 2499.000000 2.766053 -1.539080 0.329289
 2500.000000 2.732304 -1.578210 0.271696
 2501.000000 2.764283 -1.586730 0.290616
 2502.000000 2.763119 -1.582722 0.302136
 2503.000000 2.771647 -1.552234 0.318423
 2504.000000 2.752140 -1.513947 0.293872
 2505.000000 2.764005 -1.627032 0.282229
 2506.000000 2.773310 -1.594503 0.320321
 2507.000000 2.741449 -1.558541 0.296238
 2508.000000 2.788212 -1.567382 0.304949
 2509.000000 2.755937 -1.595254 0.280484
 2510.000000 2.736036 -1.507051 0.304062
 2511.000000 2.729096 -1.488332 0.270370
 2512.000000 2.756931 -1.479930 0.273572
 2513.000000 2.732602 -1.529512 0.279506
 2514.000000 2.728080 -1.524275 0.322991
 2515.000000 2.782323 -1.600134 0.296779
 2516.000000 2.794137 -1.485285 0.289247
 2517.000000 2.759592 -1.498862 0.307129
 2518.000000 2.765742 -1.665917 0.267381
 2519.000000 2.734459 -1.520994 0.305167
 2520.000000 2.787629 -1.650455 0.287376
 2521.000000 2.783873 -1.543803 0.298068
 2522.000000 2.732831 -1.625951 0.287366
 2523.000000 2.761531 -1.604100 0.273225
 2524.000000 2.751811 -1.501574 0.310145
 2525.000000 2.732734 -1.593265 0.325952
 2526.000000 2.744613 -1.516643 0.311556
 2527.000000 2.753535 -1.558835 0.308492
 2528.000000 2.742293 -1.573405 0.306734
 2529.000000 2.764109 -1.599404 0.293565
 2530.000000 2.798895 -1.543254 0.299863
 2531.000000 2.776860 -1.418985 0.278581
 2532.000000 2.799232 -1.397386 0.257388
 2533.000000 2.759925 -1.558268 0.276524
 2534.000000 2.753025 -1.550978 0.297953
 2535.000000 2.785967 -1.467410 0.293033
 2536.000000 2.713116 -1.562334 0.295169
 2537.000000 2.799312 -1.533262 0.291552
 2538.000000 2.739091 -1.579038 0.291169
 2539.000000 2.794077 -1.462281 0.293422
 2540.000000 2.787809 -1.539203 0.298677
 2541.000000 2.810854 -1.517586 0.306468
 2542.000000 2.810587 -1.611741 0.320754
 2543.000000 2.754426 -1.606623 0.327371
 2544.000000 2.739049 -1.561077 0.291671
 2545.000000 2.760730 -1.546859 0.314624
 2546.000000 2.819695 -1.592807 0.309870
 2547.000000 2.795206 -1.591335 0.339612
 2548.000000 2.783508 -1.461274 0.322940
 2549.000000 2.797434 -1.663845 0.306047
 2550.000000 2.787825 -1.543443 0.340077
 2551.000000 2.791700 -1.548051 0.312650
 2552.000000 2.798822 -1.630717 0.314189
 2553.000000 2.775652 -1.564578 0.344101
 2554.000000 2.780969 -1.633188 0.309067
 2555.000000 2.748084 -1.718982 0.329380
 2556.000000 2.761554 -1.546765 0.321899
 2557.000000 2.784824 -1.548007 0.302729
 2558.000000 2.802097 -1.646561 0.329678
 2559.000000 2.778726 -1.580380 0.318128
 2560.000000 2.797755 -1.606083 0.340728
 2561.000000 2.783525 -1.580195 0.334395
 2562.000000 2.788577 -1.633318 0.319220
 2563.000000 2.787764 -1.522968 0.302909
 2564.000000 2.737168 -1.588599 0.320129
 2565.000000 2.787405 -1.574458 0.346480
 2566.000000 2.784777 -1.606438 0.340441
 2567.000000 2.776172 -1.610099 0.329766
 2568.000000 2.784723 -1.530431 0.317518
 2569.000000 2.780057 -1.531404 0.314433
 2570.000000 2.782290 -1.641136 0.336961
 2571.000000 2.777311 -1.616077 0.355739
 2572.000000 2.732639 -1.605062 0.360835
 2573.000000 2.781873 -1.713479 0.376096
 2574.000000 2.774451 -1.624357 0.356024
 2575.000000 2.803969 -1.713534 0.374247
 2576.000000 2.793005 -1.581336 0.354023
 2577.000000 2.766578 -1.570863 0.324741
 2578.000000 2.778188 -1.657407 0.320662
 2579.000000 2.788115 -1.640420 0.348079
 2580.000000 2.823497 -1.659471 0.348713
 2581.000000 2.805032 -1.640342 0.356480
 2582.000000 2.819894 -1.689404 0.372219
 2583.000000 2.750816 -1.692649 0.340524
 2584.000000 2.767613 -1.605115 0.315954
 2585.000000 2.771785 -1.553479 0.366298
 2586.000000 2.771418 -1.548174 0.334922
 2587.000000 2.756070 -1.556813 0.312467
 2588.000000 2.720189 -1.589854 0.334737
 2589.000000 2.745567 -1.603888 0.330179
 2590.000000 2.768396 -1.586316 0.342245
 2591.000000 2.710188 -1.628415 0.311576
 2592.000000 2.796766 -1.651400 0.373553
 2593.000000 2.775574 -1.673543 0.342836
 2594.000000 2.764351 -1.577507 0.318639
 2595.000000 2.760752 -1.633153 0.310312
 2596.000000 2.777551 -1.602179 0.322984
 2597.000000 2.762397 -1.726480 0.362430
 2598.000000 2.745888 -1.663508 0.358311
 2599.000000 2.775320 -1.644715 0.354747
 2600.000000 2.805933 -1.671743 0.322073
 2601.000000 2.782602 -1.543927 0.306338
 2602.000000 2.775914 -1.453130 0.296057
 2603.000000 2.781660 -1.594593 0.322766
 2604.000000 2.766459 -1.673794 0.332222
 2605.000000 2.779797 -1.567723 0.340699
 2606.000000 2.804755 -1.643309 0.318913
 2607.000000 2.784212 -1.598073 0.344459
 2608.000000 2.724155 -1.636417 0.329968
 2609.000000 2.778964 -1.669951 0.315489
 2610.000000 2.785734 -1.672685 0.335599
 2611.000000 2.788694 -1.575559 0.347897
 2612.000000 2.745404 -1.644564 0.368384
 2613.000000 2.809594 -1.606105 0.352651
 2614.000000 2.745895 -1.601037 0.315005
 2615.000000 2.760488 -1.658271 0.339413
 2616.000000 2.804039 -1.621092 0.350795
 2617.000000 2.789167 -1.620089 0.321804
 2618.000000 2.756233 -1.567318 0.306908
 2619.000000 2.757600 -1.555671 0.323749
 2620.000000 2.773280 -1.650969 0.336832
 2621.000000 2.775937 -1.574850 0.285342
 2622.000000 2.744312 -1.634094 0.321066
 2623.000000 2.770207 -1.606654 0.332439
 2624.000000 2.740677 -1.541318 0.312386
 2625.000000 2.778025 -1.627269 0.325032
 2626.000000 2.785731 -1.692069 0.328870
 2627.000000 2.796866 -1.577335 0.322607
 2628.000000 2.818281 -1.557026 0.316991
 2629.000000 2.789407 -1.484069 0.299158
 2630.000000 2.817215 -1.492005 0.302496
 2631.000000 2.730210 -1.467155 0.316514
 2632.000000 2.798999 -1.507945 0.314442
 2633.000000 2.778681 -1.467249 0.310048
 2634.000000 2.759021 -1.594788 0.306462
 2635.000000 2.791310 -1.490140 0.316332
 2636.000000 2.780789 -1.525898 0.293541
 2637.000000 2.777382 -1.389932 0.280491
 2638.000000 2.801750 -1.468085 0.321589
 2639.000000 2.727716 -1.533107 0.316003
 2640.000000 2.775894 -1.587423 0.325786
 2641.000000 2.759424 -1.565903 0.312467
 2642.000000 2.769761 -1.507001 0.314226
 2643.000000 2.797095 -1.569986 0.331100
 2644.000000 2.788166 -1.474938 0.303555
 2645.000000 2.756088 -1.499852 0.321942
 2646.000000 2.750601 -1.573805 0.346472
 2647.000000 2.765347 -1.568778 0.312882
 2648.000000 2.737673 -1.549824 0.294695
 2649.000000 2.768884 -1.511378 0.313326
 2650.000000 2.759238 -1.556259 0.299048
 2651.000000 2.715705 -1.614522 0.342256
 2652.000000 2.736894 -1.554406 0.351044
 2653.000000 2.762394 -1.564921 0.328288
 2654.000000 2.742689 -1.549390 0.327394
 2655.000000 2.723559 -1.610715 0.328261
 2656.000000 2.744148 -1.585824 0.367123
 2657.000000 2.784627 -1.620519 0.361996
 2658.000000 2.745921 -1.659338 0.336585
 2659.000000 2.784027 -1.668398 0.344227
 2660.000000 2.762079 -1.611735 0.322390
 2661.000000 2.758535 -1.650426 0.328836
 2662.000000 2.813346 -1.707547 0.333118
 2663.000000 2.793717 -1.568143 0.332378
 2664.000000 2.753329 -1.646793 0.334974
 2665.000000 2.773467 -1.581396 0.335791
 2666.000000 2.764046 -1.597324 0.335257
 2667.000000 2.802081 -1.555222 0.344677
 2668.000000 2.781512 -1.623592 0.370809
 2669.000000 2.767105 -1.614937 0.343267
 2670.000000 2.788863 -1.566405 0.342131
 2671.000000 2.801234 -1.626031 0.371725
 2672.000000 2.757550 -1.581645 0.343925
 2673.000000 2.795924 -1.615391 0.334118
 2674.000000 2.785275 -1.494474 0.320413
 2675.000000 2.736986 -1.571600 0.322487
 2676.000000 2.810989 -1.578202 0.350272
 2677.000000 2.735201 -1.577120 0.327961
 2678.000000 2.751949 -1.610973 0.334887
 2679.000000 2.738274 -1.513157 0.331779
 2680.000000 2.767798 -1.671729 0.354506
 2681.000000 2.739436 -1.550646 0.336975
 2682.000000 2.786646 -1.583167 0.329097
 2683.000000 2.725187 -1.561360 0.312167
 2684.000000 2.793487 -1.581230 0.297418
 2685.000000 2.758470 -1.597013 0.328511
 2686.000000 2.766480 -1.552020 0.333369
 2687.000000 2.764096 -1.587134 0.365248
 2688.000000 2.812569 -1.630571 0.341285
 2689.000000 2.782464 -1.607361 0.346038
 2690.000000 2.766755 -1.677763 0.353411
 2691.000000 2.763737 -1.712637 0.325420
 2692.000000 2.769127 -1.592508 0.306974
 2693.000000 2.740361 -1.599633 0.323567
 2694.000000 2.785564 -1.531059 0.309185
 2695.000000 2.748100 -1.621909 0.330675
 2696.000000 2.763894 -1.582029 0.338582
 2697.000000 2.761126 -1.632894 0.348747
 2698.000000 2.774681 -1.573784 0.312874
 2699.000000 2.780541 -1.612880 0.336843
 2700.000000 2.762922 -1.665998 0.308784
 2701.000000 2.773235 -1.631362 0.317590
 2702.000000 2.750203 -1.607917 0.310094
 2703.000000 2.713235 -1.633302 0.334612
 2704.000000 2.766220 -1.535268 0.300157
 2705.000000 2.783395 -1.658612 0.309914
 2706.000000 2.782325 -1.600723 0.282084
 2707.000000 2.733318 -1.644813 0.319046
 2708.000000 2.760666 -1.585426 0.286716
 2709.000000 2.755534 -1.526535 0.301296
 2710.000000 2.755866 -1.541964 0.303630
 2711.000000 2.780590 -1.534365 0.298864
 2712.000000 2.739420 -1.573741 0.335369
 2713.000000 2.789307 -1.608607 0.314293
 2714.000000 2.773567 -1.601714 0.305280
 2715.000000 2.772593 -1.583619 0.299102
 2716.000000 2.776902 -1.622757 0.309181
 2717.000000 2.767373 -1.662727 0.341638
 2718.000000 2.778321 -1.587889 0.331641
 2719.000000 2.773697 -1.699359 0.306905
 2720.000000 2.784895 -1.537736 0.298173
 2721.000000 2.787126 -1.621313 0.310800
 2722.000000 2.797296 -1.639271 0.324185
 2723.000000 2.784217 -1.549025 0.312077
 2724.000000 2.773799 -1.560619 0.314022
 2725.000000 2.763313 -1.486380 0.302453
 2726.000000 2.767627 -1.539054 0.307495
 2727.000000 2.808605 -1.604647 0.351245
 2728.000000 2.786213 -1.632798 0.328545
 2729.000000 2.763600 -1.554327 0.327127
 2730.000000 2.783185 -1.554470 0.344168
 2731.000000 2.801370 -1.637751 0.353731
 2732.000000 2.809682 -1.614456 0.329021
 2733.000000 2.791320 -1.541482 0.336912
 2734.000000 2.781358 -1.599930 0.371102
 2735.000000 2.792044 -1.461612 0.334387
 2736.000000 2.745300 -1.558845 0.343711
 2737.000000 2.764788 -1.503585 0.343558
 2738.000000 2.786826 -1.592999 0.327470
 2739.000000 2.737757 -1.580046 0.338287
 2740.000000 2.768687 -1.586837 0.358551
 2741.000000 2.781964 -1.614621 0.337924
 2742.000000 2.785711 -1.515719 0.322686
 2743.000000 2.764447 -1.550670 0.320457
 2744.000000 2.783616 -1.520694 0.332724
 2745.000000 2.798491 -1.494354 0.362171
 2746.000000 2.761659 -1.569528 0.316533
 2747.000000 2.755897 -1.560070 0.330907
 2748.000000 2.769642 -1.582100 0.337094
 2749.000000 2.760623 -1.590603 0.331116
 2750.000000 2.757588 -1.621436 0.323346
 2751.000000 2.765050 -1.589723 0.341472
 2752.000000 2.747716 -1.563721 0.323192
 2753.000000 2.775405 -1.643853 0.331022
 2754.000000 2.736455 -1.656275 0.335320
 2755.000000 2.748661 -1.505253 0.319132
 2756.000000 2.759794 -1.583922 0.299982
 2757.000000 2.781319 -1.520196 0.320675
 2758.000000 2.700967 -1.535641 0.331897
 2759.000000 2.753470 -1.573800 0.341195
 2760.000000 2.774789 -1.540719 0.334101
 2761.000000 2.738054 -1.585986 0.352053
 2762.000000 2.734479 -1.593446 0.349781
 2763.000000 2.755486 -1.591886 0.336701
 2764.000000 2.741859 -1.603279 0.335773
 2765.000000 2.747277 -1.581169 0.335891
 2766.000000 2.785752 -1.652250 0.347244
 2767.000000 2.740179 -1.583856 0.326664
 2768.000000 2.755843 -1.545129 0.347115
 2769.000000 2.793140 -1.712312 0.341274
 2770.000000 2.745779 -1.638995 0.321719
 2771.000000 2.752766 -1.695965 0.348504
 2772.000000 2.753849 -1.548233 0.356414
 2773.000000 2.761484 -1.609256 0.375095
 2774.000000 2.733486 -1.601182 0.350905
 2775.000000 2.730354 -1.623180 0.347949
 2776.000000 2.769754 -1.655238 0.348188
 2777.000000 2.730507 -1.604988 0.336525
 2778.000000 2.713970 -1.649665 0.345358
 2779.000000 2.758218 -1.519335 0.343121
 2780.000000 2.772775 -1.604985 0.324484
 2781.000000 2.772920 -1.529268 0.341427
 2782.000000 2.765960 -1.529991 0.327978
 2783.000000 2.746154 -1.564030 0.349904
 2784.000000 2.742309 -1.600413 0.318307
 2785.000000 2.758056 -1.662511 0.362465
 2786.000000 2.734702 -1.653187 0.312725
 2787.000000 2.758491 -1.675632 0.327129
 2788.000000 2.767878 -1.644477 0.356005
 2789.000000 2.708556 -1.717933 0.332622
 2790.000000 2.742440 -1.725044 0.308388
 2791.000000 2.722074 -1.628600 0.324597
 2792.000000 2.758973 -1.641492 0.343834
 2793.000000 2.778534 -1.660986 0.318827
 2794.000000 2.736360 -1.531098 0.306499
 2795.000000 2.738878 -1.640692 0.331453
 2796.000000 2.703481 -1.544244 0.305058
 2797.000000 2.753874 -1.628834 0.337667
 2798.000000 2.707574 -1.637589 0.329054
 2799.000000 2.706623 -1.623743 0.318782
 2800.000000 2.758465 -1.616799 0.356566
 2801.000000 2.731506 -1.638612 0.334888
 2802.000000 2.764299 -1.576318 0.324956
 2803.000000 2.781076 -1.660402 0.329822
 2804.000000 2.734756 -1.498116 0.352492
 2805.000000 2.750905 -1.570589 0.333023
 2806.000000 2.769913 -1.479791 0.325962
 2807.000000 2.699605 -1.440715 0.333146
 2808.000000 2.769117 -1.514790 0.341162
 2809.000000 2.774722 -1.606219 0.336395
 2810.000000 2.771000 -1.546345 0.320606
 2811.000000 2.764122 -1.496493 0.326230
 2812.000000 2.770666 -1.556878 0.311556
 2813.000000 2.739979 -1.662319 0.332110
 2814.000000 2.769010 -1.634599 0.350965
 2815.000000 2.744623 -1.660762 0.321528
 2816.000000 2.775323 -1.561332 0.362275
 2817.000000 2.780141 -1.494169 0.341125
 2818.000000 2.750392 -1.602033 0.315940
 2819.000000 2.807069 -1.549759 0.332157
 2820.000000 2.763378 -1.500151 0.328739
 2821.000000 2.764663 -1.571431 0.354636
 2822.000000 2.798135 -1.563210 0.337510
 2823.000000 2.761235 -1.566691 0.352619
 2824.000000 2.771159 -1.620717 0.339681
 2825.000000 2.771838 -1.606803 0.328152
 2826.000000 2.732670 -1.552293 0.326286
 2827.000000 2.753774 -1.566490 0.335807
 2828.000000 2.772886 -1.626394 0.346544
 2829.000000 2.749161 -1.696826 0.324597
 2830.000000 2.760675 -1.633770 0.313368
 2831.000000 2.771599 -1.725015 0.322652
 2832.000000 2.767868 -1.614142 0.321365
 2833.000000 2.753913 -1.528626 0.332797
 2834.000000 2.734783 -1.610906 0.345206
 2835.000000 2.753489 -1.628532 0.331819
 2836.000000 2.759707 -1.616623 0.312371
 2837.000000 2.766948 -1.657836 0.327525
 2838.000000 2.763511 -1.682036 0.358277
 2839.000000 2.760973 -1.553074 0.348390
 2840.000000 2.715632 -1.552679 0.324924
 2841.000000 2.772810 -1.539515 0.340524
 2842.000000 2.762747 -1.631534 0.346674
 2843.000000 2.740581 -1.607440 0.325962
 2844.000000 2.759574 -1.684570 0.331601
 2845.000000 2.756915 -1.657910 0.327278
 2846.000000 2.702528 -1.614873 0.365733
 2847.000000 2.729294 -1.535083 0.328915
 2848.000000 2.724448 -1.565134 0.333064
 2849.000000 2.765917 -1.648024 0.298415
 2850.000000 2.774304 -1.529239 0.321714
 2851.000000 2.764175 -1.574451 0.307907
 2852.000000 2.736035 -1.559613 0.309187
 2853.000000 2.757629 -1.624294 0.333407
 2854.000000 2.761801 -1.587358 0.350921
 2855.000000 2.758202 -1.639717 0.330383
 2856.000000 2.711260 -1.618158 0.330315
 2857.000000 2.743151 -1.618615 0.339633
 2858.000000 2.768858 -1.690544 0.339913
 2859.000000 2.755993 -1.670675 0.340613
 2860.000000 2.717379 -1.638508 0.326877
 2861.000000 2.745264 -1.639938 0.321891
 2862.000000 2.757075 -1.649331 0.327176
 2863.000000 2.732932 -1.673895 0.311425
 2864.000000 2.778075 -1.637784 0.317866
 2865.000000 2.746057 -1.636751 0.314300
 2866.000000 2.737211 -1.695344 0.306312
 2867.000000 2.698305 -1.629259 0.297990
 2868.000000 2.703141 -1.574659 0.308867
 2869.000000 2.741617 -1.573670 0.315829
 2870.000000 2.751751 -1.537558 0.318272
 2871.000000 2.691093 -1.548877 0.294393
 2872.000000 2.731842 -1.486452 0.312048
 2873.000000 2.703664 -1.501403 0.307608
 2874.000000 2.730467 -1.490818 0.340464
 2875.000000 2.718089 -1.478482 0.320202
 2876.000000 2.746116 -1.523987 0.317550
 2877.000000 2.764080 -1.593595 0.312759
 2878.000000 2.723569 -1.435970 0.296019
 2879.000000 2.745243 -1.494728 0.312361
 2880.000000 2.775592 -1.507137 0.328682
 2881.000000 2.710363 -1.486351 0.311677
 2882.000000 2.690050 -1.529593 0.308693
 2883.000000 2.742824 -1.522451 0.302302
 2884.000000 2.707383 -1.526663 0.318275
 2885.000000 2.728710 -1.592550 0.307621
 2886.000000 2.724931 -1.465917 0.330720
 2887.000000 2.752047 -1.534694 0.358556
 2888.000000 2.748821 -1.601656 0.361249
 2889.000000 2.737151 -1.580483 0.359153
 2890.000000 2.731280 -1.529378 0.342037
 2891.000000 2.781350 -1.534228 0.334254
 2892.000000 2.792107 -1.554510 0.336183
 2893.000000 2.772960 -1.557022 0.346475
 2894.000000 2.794120 -1.464102 0.329930
 2895.000000 2.754443 -1.675657 0.332555
 2896.000000 2.833018 -1.687327 0.321344
 2897.000000 2.767173 -1.641617 0.342364
 2898.000000 2.785355 -1.547175 0.315645
 2899.000000 2.802549 -1.668966 0.329751
 2900.000000 2.739388 -1.590745 0.341352
 2901.000000 2.804962 -1.607645 0.324045
 2902.000000 2.753454 -1.674579 0.329295
 2903.000000 2.768311 -1.631380 0.307437
 2904.000000 2.743825 -1.681726 0.327868
 2905.000000 2.746716 -1.733577 0.321322
 2906.000000 2.765607 -1.713631 0.331097
 2907.000000 2.771344 -1.551708 0.310919
 2908.000000 2.726819 -1.668969 0.311166
 2909.000000 2.799087 -1.598872 0.319204
 2910.000000 2.796036 -1.603088 0.338873
 2911.000000 2.785301 -1.539485 0.319189
 2912.000000 2.755272 -1.433913 0.309138
 2913.000000 2.729444 -1.494789 0.326880
 2914.000000 2.750477 -1.439428 0.316586
 2915.000000 2.732199 -1.672782 0.359716
 2916.000000 2.793952 -1.652701 0.347481
 2917.000000 2.741180 -1.563155 0.336870
 2918.000000 2.765467 -1.527360 0.341319
 2919.000000 2.730294 -1.592089 0.332158
 2920.000000 2.761325 -1.666196 0.331293
 2921.000000 2.748614 -1.558091 0.339501
 2922.000000 2.732981 -1.690792 0.345318
 2923.000000 2.745875 -1.567330 0.352677
 2924.000000 2.742141 -1.563622 0.344536
 2925.000000 2.797300 -1.521215 0.347486
 2926.000000 2.751673 -1.502478 0.337329
 2927.000000 2.801828 -1.584386 0.346368
 2928.000000 2.804145 -1.582926 0.340334
 2929.000000 2.767615 -1.593251 0.349712
 2930.000000 2.763394 -1.579437 0.322596
 2931.000000 2.756473 -1.593227 0.347521
 2932.000000 2.773858 -1.498996 0.344395
 2933.000000 2.770456 -1.609212 0.346608
 2934.000000 2.784378 -1.650256 0.317469
 2935.000000 2.722785 -1.531942 0.317550
 2936.000000 2.734082 -1.637246 0.345645
 2937.000000 2.777232 -1.509053 0.339261
 2938.000000 2.767494 -1.570676 0.348540
 2939.000000 2.769231 -1.545425 0.345421
 2940.000000 2.784373 -1.542894 0.337666
 2941.000000 2.719461 -1.601171 0.313390
 2942.000000 2.736432 -1.517621 0.317404
 2943.000000 2.795383 -1.642620 0.329780
 2944.000000 2.752716 -1.625233 0.331081
 2945.000000 2.765481 -1.655492 0.322287
 2946.000000 2.769689 -1.535946 0.327130
 2947.000000 2.780150 -1.666202 0.342840
 2948.000000 2.761708 -1.552270 0.313793
 2949.000000 2.740364 -1.605649 0.317432
 2950.000000 2.776580 -1.571035 0.327814
 2951.000000 2.787002 -1.586440 0.323309
 2952.000000 2.762000 -1.537332 0.318799
 2953.000000 2.753564 -1.504708 0.336660
 2954.000000 2.779180 -1.588973 0.346550
 2955.000000 2.776572 -1.534434 0.334003
 2956.000000 2.765512 -1.621002 0.314447
 2957.000000 2.753381 -1.601724 0.312440
 2958.000000 2.753863 -1.637681 0.314215
 2959.000000 2.745053 -1.625928 0.332715
 2960.000000 2.773358 -1.703891 0.318278
 2961.000000 2.820553 -1.610147 0.330068
 2962.000000 2.785188 -1.683658 0.362303
 2963.000000 2.787730 -1.595784 0.339550
 2964.000000 2.761118 -1.696999 0.312907
 2965.000000 2.745528 -1.507102 0.315914
 2966.000000 2.745727 -1.660502 0.342930
 2967.000000 2.765305 -1.577816 0.319476
 2968.000000 2.798935 -1.531908 0.324468
 2969.000000 2.808425 -1.523861 0.343528
 2970.000000 2.759637 -1.546884 0.332146
 2971.000000 2.757827 -1.672785 0.329188
 2972.000000 2.768287 -1.539948 0.356194
 2973.000000 2.767592 -1.632030 0.342296
 2974.000000 2.760437 -1.578496 0.320489
 2975.000000 2.755745 -1.551171 0.327687
 2976.000000 2.781868 -1.553762 0.326401
 2977.000000 2.754741 -1.585963 0.331874
 2978.000000 2.758871 -1.635559 0.362735
 2979.000000 2.749311 -1.620456 0.350192
 2980.000000 2.751197 -1.567422 0.360289
 2981.000000 2.749963 -1.488527 0.367836
 2982.000000 2.744168 -1.509673 0.337978
 2983.000000 2.764417 -1.515132 0.351236
 2984.000000 2.749751 -1.561400 0.324322
 2985.000000 2.761552 -1.580141 0.323718
 2986.000000 2.786241 -1.545756 0.336808
 2987.000000 2.789505 -1.572826 0.332133
 2988.000000 2.762215 -1.449088 0.339126
 2989.000000 2.762638 -1.432010 0.319874
 2990.000000 2.746059 -1.495485 0.339478
 2991.000000 2.726569 -1.469280 0.347768
 2992.000000 2.808706 -1.555144 0.361142
 2993.000000 2.717389 -1.512341 0.350441
 2994.000000 2.783144 -1.519621 0.353158
 2995.000000 2.721659 -1.553843 0.361640
 2996.000000 2.766511 -1.557958 0.340227
 2997.000000 2.716646 -1.561355 0.338636
 2998.000000 2.738553 -1.680787 0.315410
 2999.000000 2.798339 -1.538519 0.315793
 3000.000000 2.748229 -1.538775 0.355146
 3001.000000 2.748759 -1.614867 0.352646
 3002.000000 2.729313 -1.690350 0.375542
 3003.000000 2.725865 -1.685688 0.331869
 3004.000000 2.758327 -1.595829 0.347199
 3005.000000 2.781084 -1.660603 0.357916
 3006.000000 2.758869 -1.665936 0.337352
 3007.000000 2.746564 -1.700291 0.339344
 3008.000000 2.750722 -1.590564 0.322973
 3009.000000 2.765957 -1.584712 0.335146
 3010.000000 2.718169 -1.591615 0.340803
 3011.000000 2.768521 -1.648623 0.358850
 3012.000000 2.748577 -1.636719 0.353879
 3013.000000 2.714993 -1.620608 0.371742
 3014.000000 2.810781 -1.558905 0.367605
 3015.000000 2.748923 -1.637785 0.375987
 3016.000000 2.741792 -1.688245 0.331855
 3017.000000 2.734767 -1.631536 0.357195
 3018.000000 2.740932 -1.617399 0.364852
 3019.000000 2.766672 -1.647434 0.350276
 3020.000000 2.819631 -1.579410 0.381133
 3021.000000 2.800128 -1.641080 0.368557
 3022.000000 2.820015 -1.659442 0.368984
 3023.000000 2.741428 -1.685798 0.378838
 3024.000000 2.760016 -1.597635 0.394639
 3025.000000 2.765481 -1.637261 0.354425
 3026.000000 2.765680 -1.634361 0.391952
 3027.000000 2.756963 -1.634154 0.373022
 3028.000000 2.798712 -1.761974 0.400555
 3029.000000 2.688868 -1.709942 0.367578
 3030.000000 2.743042 -1.702982 0.351374
 3031.000000 2.721667 -1.605976 0.342122
 3032.000000 2.718403 -1.562289 0.320029
 3033.000000 2.731561 -1.567121 0.337834
 3034.000000 2.749938 -1.583884 0.346395
 3035.000000 2.732884 -1.601013 0.319534
 3036.000000 2.729435 -1.659739 0.334533
 3037.000000 2.757745 -1.602010 0.349850
 3038.000000 2.732788 -1.699757 0.313221
 3039.000000 2.772256 -1.675642 0.315478
 3040.000000 2.749544 -1.682391 0.326232
 3041.000000 2.730638 -1.618650 0.326710
 3042.000000 2.729372 -1.547674 0.301695
 3043.000000 2.749973 -1.655217 0.328620
 3044.000000 2.753383 -1.646398 0.311256
 3045.000000 2.795668 -1.683077 0.335913
 3046.000000 2.765350 -1.638888 0.312349
 3047.000000 2.725558 -1.623558 0.342701
 3048.000000 2.722321 -1.638770 0.337641
 3049.000000 2.791141 -1.574227 0.324035
 3050.000000 2.775180 -1.663826 0.348402
 3051.000000 2.772670 -1.673355 0.342120
 3052.000000 2.779957 -1.691002 0.338712
 3053.000000 2.779949 -1.714294 0.311690
 3054.000000 2.794731 -1.595391 0.354676
 3055.000000 2.780396 -1.662979 0.331864
 3056.000000 2.790483 -1.644178 0.331277
 3057.000000 2.755857 -1.636465 0.305281
 3058.000000 2.776379 -1.645315 0.329934
 3059.000000 2.802047 -1.544305 0.314555
 3060.000000 2.788445 -1.602153 0.314716
 3061.000000 2.769701 -1.763486 0.296243
 3062.000000 2.746130 -1.743503 0.349949
 3063.000000 2.774315 -1.737909 0.332219
 3064.000000 2.761337 -1.731181 0.303562
 3065.000000 2.773821 -1.717252 0.335419
 3066.000000 2.797672 -1.645792 0.345402
 3067.000000 2.732555 -1.703893 0.315531
 3068.000000 2.774287 -1.698889 0.319147
 3069.000000 2.748308 -1.798800 0.340202
 3070.000000 2.778280 -1.735429 0.333015
 3071.000000 2.765808 -1.726439 0.328129
 3072.000000 2.777365 -1.653419 0.324333
 3073.000000 2.787251 -1.674434 0.337881
 3074.000000 2.751039 -1.631369 0.335243
 3075.000000 2.765996 -1.688076 0.350423
 3076.000000 2.741075 -1.703594 0.345626
 3077.000000 2.798403 -1.758888 0.351514
 3078.000000 2.805689 -1.736026 0.352645
 3079.000000 2.825524 -1.589449 0.321922
 3080.000000 2.781000 -1.590032 0.297424
 3081.000000 2.739558 -1.667563 0.315146
 3082.000000 2.742062 -1.614271 0.316106
 3083.000000 2.733710 -1.568351 0.313318
 3084.000000 2.722230 -1.646889 0.305717
 3085.000000 2.739068 -1.640331 0.348956
 3086.000000 2.823270 -1.694875 0.339411
 3087.000000 2.757426 -1.675470 0.316231
 3088.000000 2.779983 -1.725983 0.333397
 3089.000000 2.733500 -1.640581 0.334025
 3090.000000 2.762716 -1.720107 0.329685
 3091.000000 2.748556 -1.726982 0.325509
 3092.000000 2.736167 -1.581165 0.305282
 3093.000000 2.747119 -1.684264 0.327564
 3094.000000 2.729117 -1.629141 0.307650
 3095.000000 2.742110 -1.643676 0.311958
 3096.000000 2.733473 -1.658548 0.297158
 3097.000000 2.718979 -1.693050 0.307195
 3098.000000 2.751462 -1.611054 0.304747
 3099.000000 2.736658 -1.621265 0.320687
 3100.000000 2.743112 -1.516355 0.312019
 3101.000000 2.789220 -1.601317 0.325696
 3102.000000 2.745510 -1.692902 0.298385
 3103.000000 2.730655 -1.552621 0.298790
 3104.000000 2.764264 -1.671050 0.306673
 3105.000000 2.743521 -1.608212 0.310102
 3106.000000 2.726662 -1.698009 0.326976
 3107.000000 2.736514 -1.723985 0.315583
 3108.000000 2.756142 -1.718022 0.311763
 3109.000000 2.685768 -1.725529 0.324740
 3110.000000 2.754564 -1.719469 0.318894
 3111.000000 2.766200 -1.535588 0.301044
 3112.000000 2.716050 -1.599712 0.331678
 3113.000000 2.745033 -1.615335 0.307654
 3114.000000 2.778291 -1.585915 0.302923
 3115.000000 2.734873 -1.637679 0.314334
 3116.000000 2.761667 -1.649242 0.333121
 3117.000000 2.721755 -1.590077 0.314893
 3118.000000 2.745792 -1.635902 0.319627
 3119.000000 2.711325 -1.659629 0.321665
 3120.000000 2.725170 -1.692701 0.298714
 3121.000000 2.772210 -1.599918 0.322038
 3122.000000 2.737712 -1.663281 0.311920
 3123.000000 2.731500 -1.661889 0.302389
 3124.000000 2.751155 -1.634712 0.323786
 3125.000000 2.811787 -1.680045 0.333413
 3126.000000 2.742010 -1.675821 0.338432
 3127.000000 2.777006 -1.551384 0.348476
 3128.000000 2.772592 -1.665597 0.318439
 3129.000000 2.780648 -1.556678 0.321502
 3130.000000 2.826625 -1.703341 0.333253
 3131.000000 2.778071 -1.581513 0.320787
 3132.000000 2.740633 -1.656666 0.310695
 3133.000000 2.783214 -1.619521 0.314850
 3134.000000 2.720234 -1.568682 0.286493
 3135.000000 2.765074 -1.571712 0.308385
 3136.000000 2.745271 -1.516003 0.317021
 3137.000000 2.754672 -1.618568 0.311103
 3138.000000 2.768053 -1.680614 0.325435
 3139.000000 2.799744 -1.521421 0.358602
 3140.000000 2.793224 -1.534503 0.323858
 3141.000000 2.766340 -1.548760 0.331397
 3142.000000 2.739509 -1.642723 0.311605
 3143.000000 2.749808 -1.601155 0.320849
 3144.000000 2.785507 -1.532765 0.335444
 3145.000000 2.747282 -1.589698 0.316900
 3146.000000 2.748282 -1.618140 0.320353
 3147.000000 2.748817 -1.612774 0.309178
 3148.000000 2.772192 -1.622235 0.332286
 3149.000000 2.748733 -1.650283 0.331773
 3150.000000 2.758202 -1.631144 0.335681
 3151.000000 2.750898 -1.544797 0.346928
 3152.000000 2.739151 -1.629021 0.309148
 3153.000000 2.783842 -1.652233 0.341423
 3154.000000 2.753870 -1.572957 0.340429
 3155.000000 2.759700 -1.717342 0.373031
 3156.000000 2.743686 -1.580828 0.325702
 3157.000000 2.755851 -1.600880 0.304867
 3158.000000 2.755627 -1.558476 0.295004
 3159.000000 2.747915 -1.575582 0.334905
 3160.000000 2.741794 -1.515556 0.348208
 3161.000000 2.733061 -1.548995 0.358012
 3162.000000 2.791805 -1.594661 0.343730
 3163.000000 2.759597 -1.698941 0.330364
 3164.000000 2.740903 -1.569726 0.314853
 3165.000000 2.777794 -1.676412 0.334202
 3166.000000 2.756059 -1.619305 0.333421
 3167.000000 2.748471 -1.611344 0.333278
 3168.000000 2.788771 -1.664831 0.340109
 3169.000000 2.798441 -1.627955 0.342701
 3170.000000 2.817404 -1.606819 0.337251
 3171.000000 2.782781 -1.646325 0.335451
 3172.000000 2.794666 -1.657313 0.331671
 3173.000000 2.779648 -1.687770 0.308622
 3174.000000 2.785368 -1.670128 0.305173
 3175.000000 2.772909 -1.586541 0.311075
 3176.000000 2.765277 -1.627639 0.338342
 3177.000000 2.768090 -1.700475 0.332694
 3178.000000 2.748110 -1.537762 0.325420
 3179.000000 2.767783 -1.703193 0.331766
 3180.000000 2.738884 -1.551682 0.293718
 3181.000000 2.734849 -1.639625 0.349893
 3182.000000 2.755448 -1.580019 0.325997
 3183.000000 2.769490 -1.603123 0.305237
 3184.000000 2.749755 -1.617205 0.306223
 3185.000000 2.728621 -1.724079 0.300502
 3186.000000 2.706174 -1.613065 0.350377
 3187.000000 2.750679 -1.640158 0.347043
 3188.000000 2.758110 -1.631210 0.308375
 3189.000000 2.710521 -1.619196 0.320182
 3190.000000 2.716701 -1.556198 0.323035
 3191.000000 2.736932 -1.589930 0.319998
 3192.000000 2.765407 -1.653050 0.340651
 3193.000000 2.754836 -1.707292 0.318268
 3194.000000 2.749834 -1.680116 0.320097
 3195.000000 2.788391 -1.657375 0.325792
 3196.000000 2.742805 -1.695276 0.318130
 3197.000000 2.717321 -1.609210 0.276491
 3198.000000 2.748620 -1.761015 0.358448
 3199.000000 2.733865 -1.586113 0.335997
 3200.000000 2.739038 -1.676806 0.327672
 3201.000000 2.714873 -1.571200 0.343738
 3202.000000 2.746016 -1.608385 0.338778
 3203.000000 2.723712 -1.648787 0.312652
 3204.000000 2.740914 -1.573156 0.324959
 3205.000000 2.767328 -1.638161 0.342851
 3206.000000 2.809605 -1.668650 0.327022
 3207.000000 2.772120 -1.608676 0.323064
 3208.000000 2.758264 -1.577685 0.320112
 3209.000000 2.754285 -1.633635 0.287424
 3210.000000 2.741790 -1.573766 0.306871
 3211.000000 2.731844 -1.696091 0.324373
 3212.000000 2.748223 -1.735686 0.304412
 3213.000000 2.716326 -1.639534 0.306231
 3214.000000 2.754010 -1.670229 0.310198
 3215.000000 2.770781 -1.665205 0.320158
 3216.000000 2.748480 -1.652203 0.343349
 3217.000000 2.705121 -1.708210 0.322979
 3218.000000 2.736115 -1.706127 0.303882
 3219.000000 2.732783 -1.677475 0.298495
 3220.000000 2.722567 -1.664918 0.315087
 3221.000000 2.712328 -1.679394 0.293295
 3222.000000 2.690934 -1.682225 0.322477
 3223.000000 2.713993 -1.641569 0.308400
 3224.000000 2.734149 -1.615643 0.284435
 3225.000000 2.726301 -1.549219 0.288050
 3226.000000 2.768867 -1.546969 0.306841
 3227.000000 2.738379 -1.627581 0.283249
 3228.000000 2.738960 -1.568703 0.286598
 3229.000000 2.735482 -1.612343 0.289061
 3230.000000 2.716171 -1.632087 0.278241
 3231.000000 2.735126 -1.550614 0.304467
 3232.000000 2.756275 -1.587610 0.317148
 3233.000000 2.740653 -1.727171 0.310480
 3234.000000 2.716785 -1.568695 0.282225
 3235.000000 2.773878 -1.566583 0.341718
 3236.000000 2.749809 -1.690914 0.307050
 3237.000000 2.734560 -1.586357 0.297333
 3238.000000 2.752697 -1.558908 0.318244
 3239.000000 2.765935 -1.608874 0.283532
 3240.000000 2.734718 -1.529544 0.298997
 3241.000000 2.755676 -1.616690 0.310657
 3242.000000 2.737943 -1.680440 0.315647
 3243.000000 2.788452 -1.622267 0.313465
 3244.000000 2.753161 -1.608266 0.293065
 3245.000000 2.721734 -1.647946 0.290473
 3246.000000 2.782423 -1.647346 0.310475
 3247.000000 2.711455 -1.701131 0.285279
 3248.000000 2.745060 -1.605098 0.313337
 3249.000000 2.734335 -1.661532 0.326322
 3250.000000 2.770505 -1.653306 0.287674
 3251.000000 2.779327 -1.546064 0.316401
 3252.000000 2.774259 -1.536294 0.275789
 3253.000000 2.739964 -1.509604 0.276364
 3254.000000 2.756797 -1.619848 0.312533
 3255.000000 2.791861 -1.542774 0.291763
 3256.000000 2.773529 -1.573529 0.304949
 3257.000000 2.729218 -1.584952 0.306868
 3258.000000 2.748507 -1.513866 0.311222
 3259.000000 2.732031 -1.593027 0.320029
 3260.000000 2.747715 -1.556073 0.308343
 3261.000000 2.741726 -1.453522 0.300827
 3262.000000 2.761213 -1.495356 0.321652
 3263.000000 2.733276 -1.520893 0.310141
 3264.000000 2.764100 -1.590886 0.351230
 3265.000000 2.782092 -1.465936 0.289509
 3266.000000 2.739300 -1.652379 0.324029
 3267.000000 2.742914 -1.543199 0.331491
 3268.000000 2.755716 -1.612782 0.293732
 3269.000000 2.736352 -1.586246 0.295136
 3270.000000 2.750779 -1.600422 0.284032
 3271.000000 2.707169 -1.646219 0.291981
 3272.000000 2.726101 -1.509451 0.291615
 3273.000000 2.659363 -1.619694 0.283491
 3274.000000 2.747122 -1.567630 0.293483
 3275.000000 2.720920 -1.692284 0.330012
 3276.000000 2.744051 -1.566905 0.320673
 3277.000000 2.659826 -1.661256 0.320268
 3278.000000 2.739382 -1.596481 0.312749
 3279.000000 2.750774 -1.626050 0.331814
 3280.000000 2.742975 -1.631347 0.323736
 3281.000000 2.772957 -1.722254 0.330106
 3282.000000 2.741778 -1.669467 0.360569
 3283.000000 2.729715 -1.675842 0.333817
 3284.000000 2.700151 -1.693573 0.354678
 3285.000000 2.705682 -1.631716 0.341983
 3286.000000 2.703179 -1.648905 0.345970
 3287.000000 2.749516 -1.636402 0.349372
 3288.000000 2.742573 -1.708111 0.356167
 3289.000000 2.741458 -1.573448 0.337002
 3290.000000 2.737768 -1.673851 0.361264
 3291.000000 2.759648 -1.599251 0.313024
 3292.000000 2.765351 -1.595666 0.324958
 3293.000000 2.744201 -1.439971 0.322556
 3294.000000 2.751095 -1.563349 0.344064
 3295.000000 2.747535 -1.546366 0.321507
 3296.000000 2.722863 -1.599165 0.339299
 3297.000000 2.755222 -1.541920 0.316690
 3298.000000 2.764047 -1.545559 0.309499
 3299.000000 2.717506 -1.530921 0.323605
 3300.000000 2.700801 -1.568807 0.306321
 3301.000000 2.738626 -1.544122 0.316764
 3302.000000 2.757445 -1.588392 0.350493
 3303.000000 2.718731 -1.618222 0.348969
 3304.000000 2.740210 -1.455823 0.336617
 3305.000000 2.709399 -1.542566 0.317085
 3306.000000 2.743786 -1.480718 0.314468
 3307.000000 2.755371 -1.456117 0.323686
 3308.000000 2.745417 -1.509402 0.320325
 3309.000000 2.764842 -1.531917 0.326350
 3310.000000 2.706925 -1.562151 0.312469
 3311.000000 2.694522 -1.586689 0.293731
 3312.000000 2.730155 -1.510201 0.286421
 3313.000000 2.706723 -1.593646 0.277872
 3314.000000 2.749884 -1.684623 0.292735
 3315.000000 2.742466 -1.622272 0.310986
 3316.000000 2.769597 -1.633979 0.325148
 3317.000000 2.733924 -1.503589 0.316697
 3318.000000 2.734861 -1.578154 0.320517
 3319.000000 2.697594 -1.542195 0.303251
 3320.000000 2.741527 -1.558603 0.310775
 3321.000000 2.752314 -1.472157 0.314320
 3322.000000 2.753246 -1.603554 0.332859
 3323.000000 2.718432 -1.641897 0.322757
 3324.000000 2.742339 -1.633064 0.317326
 3325.000000 2.756653 -1.548183 0.314268
 3326.000000 2.770055 -1.622427 0.321936
 3327.000000 2.756757 -1.584439 0.324164
 3328.000000 2.796493 -1.578792 0.354585
 3329.000000 2.780226 -1.683892 0.329354
 3330.000000 2.784260 -1.585799 0.325941
 3331.000000 2.792274 -1.588624 0.315169
 3332.000000 2.788814 -1.566353 0.323797
 3333.000000 2.771469 -1.631258 0.316342
 3334.000000 2.774677 -1.581347 0.309975
 3335.000000 2.773038 -1.564745 0.298765
 3336.000000 2.784237 -1.528499 0.296700
 3337.000000 2.760861 -1.676930 0.298637
 3338.000000 2.761549 -1.589222 0.290994
 3339.000000 2.763333 -1.661364 0.293409
 3340.000000 2.698111 -1.535936 0.275011
 3341.000000 2.730769 -1.494068 0.263417
 3342.000000 2.768113 -1.580309 0.293888
 3343.000000 2.734764 -1.652884 0.281425
 3344.000000 2.742076 -1.578514 0.269739
 3345.000000 2.773429 -1.663190 0.320212
 3346.000000 2.744188 -1.571447 0.301531
 3347.000000 2.699803 -1.567654 0.325171
 3348.000000 2.729535 -1.597559 0.276406
 3349.000000 2.729918 -1.587112 0.280008
 3350.000000 2.770261 -1.561932 0.296492
 3351.000000 2.758023 -1.606375 0.298212
 3352.000000 2.740761 -1.549601 0.295064
 3353.000000 2.771685 -1.631650 0.317012
 3354.000000 2.751439 -1.600484 0.307832
 3355.000000 2.727656 -1.574214 0.311715
 3356.000000 2.774063 -1.528619 0.336548
 3357.000000 2.765599 -1.662134 0.305969
 3358.000000 2.734553 -1.676392 0.279243
 3359.000000 2.755290 -1.738753 0.277790
 3360.000000 2.794239 -1.731195 0.283529
 3361.000000 2.752074 -1.693989 0.263270
 3362.000000 2.739180 -1.717574 0.289021
 3363.000000 2.748139 -1.699821 0.328529
 3364.000000 2.716308 -1.581567 0.305217
 3365.000000 2.723905 -1.634277 0.275674
 3366.000000 2.766996 -1.614825 0.256445
 3367.000000 2.750965 -1.479745 0.266282
 3368.000000 2.795326 -1.650308 0.289621
 3369.000000 2.787182 -1.759857 0.304658
 3370.000000 2.752936 -1.622885 0.318043
 3371.000000 2.766723 -1.661402 0.291120
 3372.000000 2.729475 -1.661511 0.310034
 3373.000000 2.777494 -1.510276 0.318821
 3374.000000 2.724869 -1.565577 0.278815
 3375.000000 2.760053 -1.727274 0.282447
 3376.000000 2.717377 -1.644441 0.283731
 3377.000000 2.766888 -1.653789 0.296727
 3378.000000 2.772117 -1.571438 0.319742
 3379.000000 2.768877 -1.572250 0.277667
 3380.000000 2.747084 -1.717019 0.307658
 3381.000000 2.750374 -1.676520 0.299669
 3382.000000 2.730625 -1.664410 0.301609
 3383.000000 2.726832 -1.573167 0.296795
 3384.000000 2.737144 -1.610818 0.266383
 3385.000000 2.672001 -1.562179 0.281294
 3386.000000 2.739551 -1.644316 0.301793
 3387.000000 2.749597 -1.635859 0.307830
 3388.000000 2.767758 -1.637045 0.297606
 3389.000000 2.768459 -1.641905 0.294385
 3390.000000 2.712089 -1.645148 0.264430
 3391.000000 2.709447 -1.710418 0.303727
 3392.000000 2.674309 -1.590642 0.273992
 3393.000000 2.713549 -1.574008 0.259323
 3394.000000 2.740383 -1.594368 0.281993
 3395.000000 2.717917 -1.617680 0.261419
 3396.000000 2.757609 -1.656535 0.315448
 3397.000000 2.753823 -1.594903 0.292633
 3398.000000 2.798282 -1.714716 0.289900
 3399.000000 2.766104 -1.497387 0.304340
 3400.000000 2.739009 -1.591197 0.328605
 3401.000000 2.691682 -1.575909 0.305537
 3402.000000 2.710675 -1.610661 0.274592
 3403.000000 2.702152 -1.679685 0.281311
 3404.000000 2.703370 -1.577899 0.287272
 3405.000000 2.727434 -1.689840 0.316467
 3406.000000 2.705290 -1.663786 0.293637
 3407.000000 2.745331 -1.658432 0.304348
 3408.000000 2.712302 -1.715707 0.303489
 3409.000000 2.718084 -1.651814 0.290054
 3410.000000 2.706966 -1.711593 0.314557
 3411.000000 2.691949 -1.711964 0.284309
 3412.000000 2.730607 -1.619373 0.311784
 3413.000000 2.746698 -1.695299 0.319272
 3414.000000 2.768207 -1.773636 0.322673
 3415.000000 2.726414 -1.621405 0.307283
 3416.000000 2.759156 -1.614680 0.325818
 3417.000000 2.732589 -1.610037 0.295232
 3418.000000 2.731104 -1.527552 0.284924
 3419.000000 2.716327 -1.650344 0.285639
 3420.000000 2.705641 -1.680211 0.290229
 3421.000000 2.721215 -1.623437 0.286226
 3422.000000 2.742845 -1.637100 0.294659
 3423.000000 2.695805 -1.626979 0.306988
 3424.000000 2.737895 -1.734638 0.317101
 3425.000000 2.784129 -1.665921 0.323026
 3426.000000 2.731912 -1.693119 0.316438
 3427.000000 2.741921 -1.624455 0.291083
 3428.000000 2.751648 -1.670675 0.332879
 3429.000000 2.756284 -1.686963 0.307674
 3430.000000 2.730787 -1.665036 0.301592
 3431.000000 2.726186 -1.654156 0.327132
 3432.000000 2.716821 -1.699433 0.291995
 3433.000000 2.737112 -1.695598 0.298207
 3434.000000 2.724490 -1.583339 0.282161
 3435.000000 2.717641 -1.623705 0.302422
 3436.000000 2.770079 -1.607022 0.303538
 3437.000000 2.756549 -1.664815 0.320512
 3438.000000 2.776655 -1.607865 0.322506
 3439.000000 2.756645 -1.662452 0.320648
 3440.000000 2.775909 -1.705618 0.321894
 3441.000000 2.747638 -1.536597 0.326393
 3442.000000 2.736386 -1.717541 0.319383
 3443.000000 2.729846 -1.568553 0.274128
 3444.000000 2.748014 -1.583367 0.277149
 3445.000000 2.711365 -1.632399 0.284447
 3446.000000 2.763456 -1.593644 0.287917
 3447.000000 2.771916 -1.638123 0.289387
 3448.000000 2.731537 -1.600389 0.306393
 3449.000000 2.716040 -1.615896 0.289389
 3450.000000 2.750439 -1.660374 0.301552
 3451.000000 2.737158 -1.572004 0.313466
 3452.000000 2.764257 -1.668980 0.313105
 3453.000000 2.730800 -1.644816 0.330132
 3454.000000 2.733957 -1.621994 0.312886
 3455.000000 2.771937 -1.661270 0.321871
 3456.000000 2.735090 -1.634133 0.324585
 3457.000000 2.728907 -1.654991 0.326481
 3458.000000 2.796240 -1.589181 0.299392
 3459.000000 2.767932 -1.652581 0.316725
 3460.000000 2.812385 -1.552508 0.316419
 3461.000000 2.776594 -1.676723 0.320635
 3462.000000 2.727692 -1.547141 0.286974
 3463.000000 2.741807 -1.607826 0.288266
 3464.000000 2.756034 -1.710305 0.326932
 3465.000000 2.724497 -1.703957 0.298095
 3466.000000 2.742745 -1.727286 0.274756
 3467.000000 2.760979 -1.585569 0.290721
 3468.000000 2.746044 -1.595812 0.296489
 3469.000000 2.749112 -1.686559 0.342687
 3470.000000 2.721173 -1.629172 0.319316
 3471.000000 2.721244 -1.723541 0.313792
 3472.000000 2.774970 -1.664333 0.336380
 3473.000000 2.697087 -1.603633 0.295233
 3474.000000 2.713610 -1.761714 0.304406
 3475.000000 2.730589 -1.736250 0.310321
 3476.000000 2.746636 -1.691950 0.324973
 3477.000000 2.728326 -1.685657 0.295884
 3478.000000 2.734625 -1.571128 0.300895
 3479.000000 2.757687 -1.428984 0.307977
 3480.000000 2.795333 -1.634329 0.351641
 3481.000000 2.774789 -1.615999 0.311919
 3482.000000 2.769433 -1.576403 0.332674
 3483.000000 2.732662 -1.602502 0.324298
 3484.000000 2.713207 -1.531558 0.318295
 3485.000000 2.751797 -1.638838 0.327346
 3486.000000 2.729393 -1.643361 0.312064
 3487.000000 2.761052 -1.529856 0.302142
 3488.000000 2.718692 -1.616130 0.304203
 3489.000000 2.735810 -1.637021 0.308544
 3490.000000 2.716960 -1.650866 0.305496
 3491.000000 2.793321 -1.531642 0.353458
 3492.000000 2.740357 -1.650291 0.327058
 3493.000000 2.720550 -1.699650 0.330986
 3494.000000 2.727747 -1.586001 0.301857
 3495.000000 2.730544 -1.568639 0.309373
 3496.000000 2.743800 -1.629835 0.311168
 3497.000000 2.719902 -1.613160 0.290404
 3498.000000 2.739309 -1.660239 0.334998
 3499.000000 2.733046 -1.592704 0.307485
 3500.000000 2.751907 -1.587844 0.319546
 3501.000000 2.748722 -1.634577 0.333011
 3502.000000 2.752046 -1.661989 0.296504
 3503.000000 2.733132 -1.608112 0.324391
 3504.000000 2.720288 -1.589433 0.305793
 3505.000000 2.733089 -1.666714 0.319939
 3506.000000 2.779192 -1.530201 0.330148
 3507.000000 2.733045 -1.645404 0.306562
 3508.000000 2.786432 -1.568576 0.321705
 3509.000000 2.780273 -1.669713 0.328603
 3510.000000 2.761062 -1.678343 0.345913
 3511.000000 2.723794 -1.592930 0.309108
 3512.000000 2.753712 -1.726515 0.326153
 3513.000000 2.752509 -1.669792 0.320730
 3514.000000 2.745013 -1.592160 0.336305
 3515.000000 2.774187 -1.641675 0.303047
 3516.000000 2.762712 -1.602476 0.297817
 3517.000000 2.764463 -1.567419 0.283433
 3518.000000 2.791146 -1.610709 0.302116
 3519.000000 2.742585 -1.675045 0.303540
 3520.000000 2.771236 -1.663483 0.273626
 3521.000000 2.728383 -1.604843 0.308652
 3522.000000 2.730861 -1.574674 0.304132
 3523.000000 2.726098 -1.674570 0.304421
 3524.000000 2.773045 -1.690586 0.298864
 3525.000000 2.731006 -1.661314 0.302700
 3526.000000 2.787746 -1.597091 0.304210
 3527.000000 2.742450 -1.602461 0.314785
 3528.000000 2.700663 -1.656887 0.268653
 3529.000000 2.758725 -1.694397 0.300088
 3530.000000 2.750999 -1.684882 0.301625
 3531.000000 2.749736 -1.528923 0.309723
 3532.000000 2.796989 -1.606173 0.314855
 3533.000000 2.738410 -1.655355 0.279398
 3534.000000 2.756147 -1.513427 0.299166
 3535.000000 2.759586 -1.671278 0.311233
 3536.000000 2.799331 -1.544389 0.294622
 3537.000000 2.771845 -1.685182 0.320795
 3538.000000 2.745133 -1.562859 0.317475
 3539.000000 2.758829 -1.609631 0.311070
 3540.000000 2.752371 -1.578894 0.308173
 3541.000000 2.782162 -1.622987 0.315519
 3542.000000 2.764333 -1.667400 0.316273
 3543.000000 2.757093 -1.639658 0.292477
 3544.000000 2.747913 -1.712680 0.299636
 3545.000000 2.755324 -1.698701 0.332879
 3546.000000 2.750509 -1.652443 0.317802
 3547.000000 2.761312 -1.627082 0.306125
 3548.000000 2.766466 -1.690489 0.310054
 3549.000000 2.740279 -1.664495 0.326923
 3550.000000 2.765548 -1.657660 0.320653
 3551.000000 2.728870 -1.683494 0.310886
 3552.000000 2.762444 -1.747426 0.304099
 3553.000000 2.745648 -1.767252 0.320406
 3554.000000 2.703239 -1.655231 0.340277
 3555.000000 2.739324 -1.676224 0.297211
 3556.000000 2.777039 -1.552362 0.311422
 3557.000000 2.754794 -1.608062 0.306366
 3558.000000 2.764079 -1.695436 0.324231
 3559.000000 2.749462 -1.726366 0.326912
 3560.000000 2.735725 -1.671825 0.318374
 3561.000000 2.777370 -1.726409 0.324409
 3562.000000 2.792934 -1.646773 0.334162
 3563.000000 2.776575 -1.659624 0.342489
 3564.000000 2.773813 -1.718881 0.314703
 3565.000000 2.734629 -1.663152 0.323190
 3566.000000 2.788903 -1.627965 0.309933
 3567.000000 2.753507 -1.639032 0.318781
 3568.000000 2.798176 -1.632146 0.342864
 3569.000000 2.771937 -1.698833 0.318457
 3570.000000 2.775203 -1.665902 0.328659
 3571.000000 2.779181 -1.634354 0.295363
 3572.000000 2.747217 -1.534793 0.282326
 3573.000000 2.767503 -1.519738 0.303867
 3574.000000 2.796415 -1.595850 0.326188
 3575.000000 2.783072 -1.571430 0.333906
 3576.000000 2.751472 -1.574855 0.289425
 3577.000000 2.757766 -1.577168 0.306739
 3578.000000 2.748292 -1.586640 0.311443
 3579.000000 2.767598 -1.667550 0.327411
 3580.000000 2.763800 -1.619180 0.307651
 3581.000000 2.805598 -1.605992 0.293508
 3582.000000 2.798634 -1.596352 0.331051
 3583.000000 2.780078 -1.710055 0.307847
 3584.000000 2.766744 -1.636195 0.311948
 3585.000000 2.766206 -1.568806 0.326289
 3586.000000 2.767370 -1.540044 0.292633
 3587.000000 2.728622 -1.537906 0.295349
 3588.000000 2.708830 -1.603007 0.299477
 3589.000000 2.734997 -1.556633 0.291603
 3590.000000 2.738953 -1.537280 0.296466
 3591.000000 2.782185 -1.460428 0.326559
 3592.000000 2.771458 -1.540393 0.313443
 3593.000000 2.798206 -1.603974 0.338004
 3594.000000 2.776993 -1.605546 0.305032
 3595.000000 2.806545 -1.524314 0.299852
 3596.000000 2.761468 -1.535304 0.313384
 3597.000000 2.784987 -1.689590 0.347425
 3598.000000 2.801550 -1.611817 0.330318
 3599.000000 2.787236 -1.583544 0.296537
 3600.000000 2.731082 -1.607655 0.313764
 3601.000000 2.769481 -1.678804 0.342678
 3602.000000 2.749520 -1.547594 0.310344
 3603.000000 2.766026 -1.621218 0.329142
 3604.000000 2.796996 -1.503626 0.301290
 3605.000000 2.776710 -1.675346 0.343927
 3606.000000 2.770094 -1.614064 0.341358
 3607.000000 2.765833 -1.592624 0.309518
 3608.000000 2.727743 -1.563295 0.294876
 3609.000000 2.758495 -1.524276 0.308762
 3610.000000 2.792914 -1.586036 0.308752
 3611.000000 2.771819 -1.620320 0.351229
 3612.000000 2.765151 -1.678988 0.310110
 3613.000000 2.741171 -1.561925 0.295668
 3614.000000 2.747870 -1.630532 0.313636
 3615.000000 2.751426 -1.549870 0.300601
 3616.000000 2.736168 -1.540538 0.306112
 3617.000000 2.779518 -1.568325 0.298085
 3618.000000 2.730007 -1.620564 0.330688
 3619.000000 2.746808 -1.621106 0.298605
 3620.000000 2.770002 -1.553228 0.320647
 3621.000000 2.740392 -1.561522 0.295197
 3622.000000 2.730981 -1.565686 0.305975
 3623.000000 2.743190 -1.619808 0.332892
 3624.000000 2.735507 -1.624163 0.323964
 3625.000000 2.726901 -1.585329 0.315437
 3626.000000 2.763182 -1.511318 0.333945
 3627.000000 2.773038 -1.555510 0.331252
 3628.000000 2.787844 -1.522990 0.317373
 3629.000000 2.782210 -1.573115 0.317450
 3630.000000 2.755902 -1.560894 0.299065
 3631.000000 2.765329 -1.521642 0.305926
 3632.000000 2.767196 -1.473966 0.313335
 3633.000000 2.756455 -1.487746 0.307373
 3634.000000 2.769593 -1.535532 0.336244
 3635.000000 2.741438 -1.580926 0.332488
 3636.000000 2.735211 -1.498154 0.286733
 3637.000000 2.766509 -1.471330 0.298885
 3638.000000 2.745232 -1.632342 0.312421
 3639.000000 2.726188 -1.608925 0.296968
 3640.000000 2.736385 -1.612094 0.326116
 3641.000000 2.760030 -1.607561 0.323391
 3642.000000 2.719457 -1.544575 0.296662
 3643.000000 2.725297 -1.536119 0.300903
 3644.000000 2.736680 -1.655782 0.327423
 3645.000000 2.731168 -1.661029 0.307031
 3646.000000 2.726012 -1.616513 0.342661
 3647.000000 2.786467 -1.509079 0.298203
 3648.000000 2.761593 -1.530265 0.319517
 3649.000000 2.758177 -1.553221 0.319323
 3650.000000 2.747158 -1.505534 0.318555
 3651.000000 2.761138 -1.508729 0.326405
 3652.000000 2.749487 -1.591412 0.324150
 3653.000000 2.761903 -1.665626 0.318583
 3654.000000 2.797827 -1.590454 0.328657
 3655.000000 2.755717 -1.625706 0.313550
 3656.000000 2.738220 -1.535137 0.304654
 3657.000000 2.733322 -1.609086 0.282045
 3658.000000 2.753571 -1.565102 0.321030
 3659.000000 2.756706 -1.679706 0.326441
 3660.000000 2.798167 -1.605605 0.298960
 3661.000000 2.741550 -1.588059 0.303195
 3662.000000 2.727370 -1.607968 0.305095
 3663.000000 2.755217 -1.592658 0.319816
 3664.000000 2.704564 -1.565660 0.311889
 3665.000000 2.722113 -1.577850 0.305102
 3666.000000 2.722337 -1.577826 0.295200
 3667.000000 2.747039 -1.677223 0.326018
 3668.000000 2.782088 -1.536308 0.309463
 3669.000000 2.745130 -1.597269 0.311923
 3670.000000 2.737622 -1.581333 0.288911
 3671.000000 2.742445 -1.488225 0.291030
 3672.000000 2.726186 -1.522228 0.312130
 3673.000000 2.759293 -1.629122 0.281085
 3674.000000 2.749289 -1.645117 0.288583
 3675.000000 2.737378 -1.638720 0.323613
 3676.000000 2.722217 -1.589811 0.309573
 3677.000000 2.723746 -1.628942 0.318776
 3678.000000 2.743588 -1.583819 0.319385
 3679.000000 2.754398 -1.601926 0.320053
 3680.000000 2.762404 -1.709919 0.323323
 3681.000000 2.725812 -1.646257 0.330120
 3682.000000 2.741515 -1.631654 0.322476
 3683.000000 2.740229 -1.700769 0.305100
 3684.000000 2.701365 -1.619085 0.328377
 3685.000000 2.779955 -1.557243 0.318389
 3686.000000 2.748748 -1.556420 0.298197
 3687.000000 2.780187 -1.545581 0.309012
 3688.000000 2.728974 -1.630376 0.322135
 3689.000000 2.781769 -1.577391 0.292122
 3690.000000 2.787907 -1.605986 0.303375
 3691.000000 2.790730 -1.669990 0.317060
 3692.000000 2.780079 -1.637950 0.307875
 3693.000000 2.793181 -1.669314 0.342370
 3694.000000 2.742983 -1.753007 0.309803
 3695.000000 2.732013 -1.662343 0.303081
 3696.000000 2.783414 -1.621253 0.302475
 3697.000000 2.741293 -1.661466 0.322704
 3698.000000 2.742420 -1.590243 0.296447
 3699.000000 2.729912 -1.560094 0.290525
 3700.000000 2.756373 -1.580785 0.263448
 3701.000000 2.772281 -1.608736 0.302340
 3702.000000 2.775926 -1.660797 0.325588
 3703.000000 2.740746 -1.685014 0.304806
 3704.000000 2.760984 -1.629377 0.306948
 3705.000000 2.730921 -1.464900 0.304091
 3706.000000 2.777829 -1.588778 0.326216
 3707.000000 2.804465 -1.567659 0.304512
 3708.000000 2.748346 -1.554968 0.294853
 3709.000000 2.747278 -1.597930 0.300624
 3710.000000 2.718969 -1.574524 0.323512
 3711.000000 2.700071 -1.550601 0.300641
 3712.000000 2.765366 -1.545808 0.324698
 3713.000000 2.748225 -1.534621 0.329549
 3714.000000 2.694695 -1.578469 0.305850
 3715.000000 2.693070 -1.611204 0.319985
 3716.000000 2.758395 -1.595720 0.305891
 3717.000000 2.683091 -1.588469 0.282094
 3718.000000 2.724922 -1.452391 0.301897
 3719.000000 2.725172 -1.466529 0.298503
 3720.000000 2.702851 -1.628323 0.294965
 3721.000000 2.755333 -1.503485 0.299406
 3722.000000 2.709111 -1.554750 0.282750
 3723.000000 2.719515 -1.493341 0.310434
 3724.000000 2.701955 -1.623779 0.322718
 3725.000000 2.727637 -1.592886 0.307441
 3726.000000 2.676738 -1.593524 0.314659
 3727.000000 2.708527 -1.646830 0.321132
 3728.000000 2.747841 -1.633439 0.335488
 3729.000000 2.778876 -1.573407 0.351840
 3730.000000 2.733859 -1.577833 0.305674
 3731.000000 2.737736 -1.561800 0.318668
 3732.000000 2.719173 -1.586319 0.315747
 3733.000000 2.744431 -1.634466 0.331789
 3734.000000 2.712114 -1.554639 0.324827
 3735.000000 2.737656 -1.590089 0.326016
 3736.000000 2.775925 -1.552621 0.326229
 3737.000000 2.747934 -1.546991 0.319578
 3738.000000 2.727942 -1.595665 0.294924
 3739.000000 2.733358 -1.553248 0.280192
 3740.000000 2.722311 -1.599148 0.332368
 3741.000000 2.745333 -1.568237 0.323150
 3742.000000 2.709651 -1.565301 0.344321
 3743.000000 2.746009 -1.642420 0.333267
 3744.000000 2.758471 -1.545204 0.323052
 3745.000000 2.733896 -1.524328 0.307100
 3746.000000 2.722711 -1.582443 0.321263
 3747.000000 2.784511 -1.521643 0.313856
 3748.000000 2.741554 -1.627079 0.327654
 3749.000000 2.712632 -1.615511 0.329048
 3750.000000 2.761526 -1.524244 0.327093
 3751.000000 2.768090 -1.586456 0.343814
 3752.000000 2.741153 -1.584526 0.314752
 3753.000000 2.713936 -1.539921 0.331523
 3754.000000 2.742121 -1.633667 0.315377
 3755.000000 2.717812 -1.604503 0.301198
 3756.000000 2.738345 -1.661936 0.357115
 3757.000000 2.745027 -1.618247 0.356486
 3758.000000 2.761504 -1.552387 0.318823
 3759.000000 2.774915 -1.550659 0.315073
 3760.000000 2.744410 -1.605579 0.304590
 3761.000000 2.724477 -1.654088 0.323311
 3762.000000 2.762514 -1.708256 0.372696
 3763.000000 2.798787 -1.776240 0.357317
 3764.000000 2.764413 -1.675466 0.298231
 3765.000000 2.780525 -1.621623 0.308172
 3766.000000 2.759181 -1.541912 0.329352
 3767.000000 2.764340 -1.568401 0.325701
 3768.000000 2.762204 -1.715524 0.337994
 3769.000000 2.726151 -1.632768 0.336760
 3770.000000 2.766020 -1.553368 0.340782
 3771.000000 2.756879 -1.625603 0.330715
 3772.000000 2.759015 -1.572239 0.357836
 3773.000000 2.751935 -1.767277 0.347603
 3774.000000 2.743692 -1.584532 0.355714
 3775.000000 2.733911 -1.679759 0.351705
 3776.000000 2.735469 -1.637275 0.336100
 3777.000000 2.737161 -1.654867 0.333928
 3778.000000 2.752330 -1.632973 0.349134
 3779.000000 2.736763 -1.738210 0.368483
 3780.000000 2.760544 -1.740540 0.350447
 3781.000000 2.749094 -1.632236 0.357830
 3782.000000 2.753149 -1.685455 0.359018
 3783.000000 2.759554 -1.658848 0.375195
 3784.000000 2.746034 -1.557114 0.377830
 3785.000000 2.740897 -1.720909 0.359723
 3786.000000 2.745884 -1.589910 0.343364
 3787.000000 2.754403 -1.757022 0.363997
 3788.000000 2.777469 -1.720923 0.377666
 3789.000000 2.721558 -1.582765 0.375791
 3790.000000 2.735972 -1.657661 0.355403
 3791.000000 2.728092 -1.673856 0.329746
 3792.000000 2.754170 -1.608109 0.320579
 3793.000000 2.747813 -1.668773 0.322844
 3794.000000 2.739553 -1.643336 0.337938
 3795.000000 2.727130 -1.646577 0.354876
 3796.000000 2.757031 -1.645317 0.346200
 3797.000000 2.772233 -1.593858 0.342362
 3798.000000 2.744875 -1.651659 0.331876
 3799.000000 2.746103 -1.574615 0.294054
 3800.000000 2.730662 -1.591726 0.343239
 3801.000000 2.735245 -1.599427 0.338209
 3802.000000 2.762868 -1.641005 0.336806
 3803.000000 2.754206 -1.637040 0.310621
 3804.000000 2.721084 -1.527283 0.287135
 3805.000000 2.727847 -1.670410 0.326083
 3806.000000 2.729054 -1.590252 0.322215
 3807.000000 2.729939 -1.622619 0.332928
 3808.000000 2.735537 -1.501519 0.331426
 3809.000000 2.742122 -1.649708 0.346143
 3810.000000 2.756031 -1.592512 0.333090
 3811.000000 2.749152 -1.565049 0.351036
 3812.000000 2.759199 -1.705215 0.340931
 3813.000000 2.734292 -1.728647 0.364156
 3814.000000 2.752105 -1.715160 0.339615
 3815.000000 2.716766 -1.577465 0.327230
 3816.000000 2.746334 -1.672449 0.332720
 3817.000000 2.733046 -1.657924 0.326688
 3818.000000 2.790591 -1.559035 0.319661
 3819.000000 2.758370 -1.564988 0.310373
 3820.000000 2.715066 -1.546740 0.319938
 3821.000000 2.750142 -1.632635 0.308201
 3822.000000 2.734625 -1.585952 0.310749
 3823.000000 2.747788 -1.489115 0.297350
 3824.000000 2.750161 -1.616736 0.308741
 3825.000000 2.750727 -1.606328 0.306257
 3826.000000 2.716249 -1.518658 0.294176
 3827.000000 2.733680 -1.627760 0.298129
 3828.000000 2.719065 -1.582571 0.272810
 3829.000000 2.722344 -1.609440 0.273909
 3830.000000 2.746555 -1.635106 0.293137
 3831.000000 2.733709 -1.577746 0.290012
 3832.000000 2.705143 -1.678226 0.287228
 3833.000000 2.725815 -1.536972 0.284119
 3834.000000 2.757270 -1.451406 0.284944
 3835.000000 2.744112 -1.514750 0.287692
 3836.000000 2.766363 -1.488855 0.285205
 3837.000000 2.761783 -1.495445 0.284991
 3838.000000 2.746299 -1.428265 0.288924
 3839.000000 2.719896 -1.600075 0.324495
 3840.000000 2.750124 -1.539790 0.293966
 3841.000000 2.735218 -1.541271 0.284427
 3842.000000 2.757439 -1.564986 0.294622
 3843.000000 2.779353 -1.606162 0.294444
 3844.000000 2.744180 -1.535091 0.294214
 3845.000000 2.745692 -1.668920 0.298033
 3846.000000 2.755606 -1.550312 0.288576
 3847.000000 2.753096 -1.584270 0.308823
 3848.000000 2.709173 -1.529297 0.297336
 3849.000000 2.725828 -1.586071 0.280768
 3850.000000 2.744871 -1.564008 0.283077
 3851.000000 2.714782 -1.534037 0.268131
 3852.000000 2.749652 -1.511137 0.303598
 3853.000000 2.740389 -1.494130 0.272533
 3854.000000 2.745257 -1.556477 0.288107
 3855.000000 2.755830 -1.535097 0.276183
 3856.000000 2.722471 -1.602366 0.280143
 3857.000000 2.698830 -1.621555 0.290141
 3858.000000 2.720545 -1.596175 0.305227
 3859.000000 2.715029 -1.608898 0.318936
 3860.000000 2.743125 -1.668951 0.294021
 3861.000000 2.729787 -1.671180 0.279201
 3862.000000 2.782506 -1.599629 0.281279
 3863.000000 2.756738 -1.613448 0.274815
 3864.000000 2.786872 -1.610000 0.308583
 3865.000000 2.739607 -1.629317 0.307469
 3866.000000 2.735347 -1.715464 0.298985
 3867.000000 2.769237 -1.660194 0.315583
 3868.000000 2.729030 -1.536818 0.308833
 3869.000000 2.720374 -1.655961 0.301610
 3870.000000 2.771712 -1.572105 0.314165
 3871.000000 2.739990 -1.588983 0.320926
 3872.000000 2.728266 -1.484870 0.314658
 3873.000000 2.778324 -1.661116 0.316580
 3874.000000 2.740540 -1.672793 0.333712
 3875.000000 2.756675 -1.626378 0.325095
 3876.000000 2.698636 -1.651518 0.281614
 3877.000000 2.744359 -1.687052 0.289919
 3878.000000 2.734552 -1.606329 0.299266
 3879.000000 2.734358 -1.619113 0.285465
 3880.000000 2.727407 -1.668290 0.302323
 3881.000000 2.775534 -1.719110 0.300207
 3882.000000 2.735640 -1.654701 0.288734
 3883.000000 2.777922 -1.702613 0.292094
 3884.000000 2.759144 -1.574819 0.256114
 3885.000000 2.770040 -1.570346 0.290457
 3886.000000 2.730704 -1.676710 0.295332
 3887.000000 2.741442 -1.689322 0.300074
 3888.000000 2.756643 -1.724238 0.306151
 3889.000000 2.708335 -1.631162 0.290676
 3890.000000 2.810489 -1.716073 0.281101
 3891.000000 2.783891 -1.629306 0.271898
 3892.000000 2.791548 -1.611689 0.295652
 3893.000000 2.730993 -1.679265 0.307361
 3894.000000 2.756638 -1.627293 0.303084
 3895.000000 2.744857 -1.686184 0.293838
 3896.000000 2.761765 -1.727546 0.284106
 3897.000000 2.772172 -1.599864 0.286902
 3898.000000 2.735197 -1.622990 0.307740
 3899.000000 2.732816 -1.643394 0.301587
 3900.000000 2.748749 -1.706303 0.306063
 3901.000000 2.720242 -1.703713 0.307952
 3902.000000 2.723664 -1.646618 0.311665
 3903.000000 2.745601 -1.528650 0.288768
 3904.000000 2.734901 -1.569446 0.302073
 3905.000000 2.778221 -1.653505 0.299110
 3906.000000 2.757259 -1.614692 0.317628
 3907.000000 2.826733 -1.686519 0.342152
 3908.000000 2.750732 -1.673002 0.306300
 3909.000000 2.719769 -1.579823 0.312226
 3910.000000 2.763433 -1.595311 0.283632
 3911.000000 2.763071 -1.612066 0.302903
 3912.000000 2.751480 -1.651650 0.313616
 3913.000000 2.751675 -1.552026 0.298567
 3914.000000 2.738485 -1.633898 0.316486
 3915.000000 2.690078 -1.712342 0.297943
 3916.000000 2.716960 -1.746087 0.322681
 3917.000000 2.746558 -1.683282 0.280606
 3918.000000 2.744424 -1.627225 0.303767
 3919.000000 2.728170 -1.769452 0.314015
 3920.000000 2.733863 -1.644149 0.303499
 3921.000000 2.740840 -1.735068 0.304409
 3922.000000 2.774711 -1.635404 0.300001
 3923.000000 2.734107 -1.663067 0.310940
 3924.000000 2.773298 -1.561793 0.295673
 3925.000000 2.769595 -1.666155 0.286375
 3926.000000 2.783733 -1.671586 0.282545
 3927.000000 2.772020 -1.618774 0.293907
 3928.000000 2.735298 -1.492143 0.271827
 3929.000000 2.741669 -1.739711 0.300761
 3930.000000 2.745172 -1.580056 0.277620
 3931.000000 2.788420 -1.677592 0.291640
 3932.000000 2.763695 -1.589888 0.307494
 3933.000000 2.775502 -1.661679 0.315138
 3934.000000 2.752142 -1.600930 0.295801
 3935.000000 2.751490 -1.656896 0.310073
 3936.000000 2.764446 -1.751478 0.317834
 3937.000000 2.750965 -1.575472 0.295348
 3938.000000 2.754626 -1.592551 0.299261
 3939.000000 2.738958 -1.696046 0.318758
 3940.000000 2.780313 -1.608370 0.299458
 3941.000000 2.738259 -1.608421 0.304393
 3942.000000 2.746287 -1.664393 0.324330
 3943.000000 2.748889 -1.530624 0.292342
 3944.000000 2.749446 -1.638859 0.326410
 3945.000000 2.764732 -1.650404 0.317033
 3946.000000 2.748489 -1.637604 0.285839
 3947.000000 2.721009 -1.543064 0.321722
 3948.000000 2.718900 -1.599879 0.322967
 3949.000000 2.710947 -1.550739 0.286920
 3950.000000 2.755667 -1.581851 0.287474
 3951.000000 2.740570 -1.729416 0.286225
 3952.000000 2.735584 -1.586512 0.280744
 3953.000000 2.736256 -1.700247 0.307748
 3954.000000 2.787612 -1.642173 0.326579
 3955.000000 2.736383 -1.655772 0.312507
 3956.000000 2.728730 -1.627399 0.322910
 3957.000000 2.676863 -1.578355 0.327015
 3958.000000 2.719447 -1.628635 0.306655
 3959.000000 2.770473 -1.716985 0.319597
 3960.000000 2.740649 -1.703932 0.357605
 3961.000000 2.757693 -1.613070 0.319146
 3962.000000 2.756890 -1.715707 0.316481
 3963.000000 2.801852 -1.649616 0.310375
 3964.000000 2.738644 -1.602170 0.299467
 3965.000000 2.750835 -1.706025 0.305193
 3966.000000 2.700538 -1.635063 0.315311
 3967.000000 2.736948 -1.626453 0.291398
 3968.000000 2.736070 -1.608062 0.303338
 3969.000000 2.743936 -1.691474 0.316996
 3970.000000 2.737464 -1.729127 0.317960
 3971.000000 2.766489 -1.821302 0.322272
 3972.000000 2.748167 -1.654691 0.309093
 3973.000000 2.773139 -1.668600 0.300933
 3974.000000 2.782959 -1.707289 0.312810
 3975.000000 2.740447 -1.653056 0.322646
 3976.000000 2.727370 -1.610165 0.294753
 3977.000000 2.772629 -1.712463 0.301772
 3978.000000 2.744076 -1.617750 0.298972
 3979.000000 2.783368 -1.735591 0.303613
 3980.000000 2.738482 -1.694597 0.293463
 3981.000000 2.733567 -1.692433 0.292103
 3982.000000 2.762403 -1.758509 0.338574
 3983.000000 2.765621 -1.700948 0.286664
 3984.000000 2.773770 -1.635953 0.310646
 3985.000000 2.741947 -1.603097 0.314198
 3986.000000 2.779598 -1.630749 0.298690
 3987.000000 2.788856 -1.662220 0.310225
 3988.000000 2.758572 -1.621760 0.307380
 3989.000000 2.739186 -1.654898 0.313041
 3990.000000 2.766320 -1.565052 0.287938
 3991.000000 2.748823 -1.607553 0.285738
 3992.000000 2.716955 -1.596215 0.332548
 3993.000000 2.738305 -1.581472 0.317705
 3994.000000 2.734261 -1.626329 0.299132
 3995.000000 2.738049 -1.661314 0.318375
 3996.000000 2.737904 -1.689386 0.325707
 3997.000000 2.744870 -1.746583 0.343818
 3998.000000 2.720054 -1.588810 0.327872
 3999.000000 2.745376 -1.695613 0.307972
 4000.000000 2.712018 -1.603492 0.320843
 4001.000000 2.759517 -1.596414 0.303575
 4002.000000 2.750791 -1.697587 0.299344
 4003.000000 2.747729 -1.671686 0.314944
 4004.000000 2.769148 -1.708259 0.335465
 4005.000000 2.701544 -1.716175 0.321391
 4006.000000 2.719782 -1.686246 0.326104
 4007.000000 2.716482 -1.737942 0.316954
 4008.000000 2.748288 -1.637601 0.302688
 4009.000000 2.701784 -1.555191 0.304806
 4010.000000 2.757914 -1.659386 0.323911
 4011.000000 2.733125 -1.544071 0.311354
 4012.000000 2.742804 -1.564343 0.331197
 4013.000000 2.706015 -1.624881 0.296685
 4014.000000 2.706052 -1.559591 0.294619
 4015.000000 2.736984 -1.605369 0.317113
 4016.000000 2.697614 -1.677031 0.340448
 4017.000000 2.754056 -1.648982 0.287962
 4018.000000 2.719783 -1.673988 0.345559
 4019.000000 2.743900 -1.730357 0.340752
 4020.000000 2.736777 -1.734381 0.322266
 4021.000000 2.745391 -1.667994 0.325872
 4022.000000 2.700812 -1.719796 0.303590
 4023.000000 2.746346 -1.659205 0.322884
 4024.000000 2.709683 -1.622203 0.306878
 4025.000000 2.732540 -1.639565 0.295690
 4026.000000 2.711677 -1.629614 0.307511
 4027.000000 2.719984 -1.599981 0.311649
 4028.000000 2.713460 -1.582993 0.312129
 4029.000000 2.711541 -1.574853 0.301006
 4030.000000 2.750994 -1.657190 0.324821
 4031.000000 2.759648 -1.668807 0.317657
 4032.000000 2.760006 -1.699356 0.329321
 4033.000000 2.746753 -1.678154 0.336736
 4034.000000 2.719202 -1.668423 0.323450
 4035.000000 2.743756 -1.629827 0.303179
 4036.000000 2.701457 -1.645003 0.286183
 4037.000000 2.712421 -1.623897 0.325498
 4038.000000 2.744105 -1.581966 0.327204
 4039.000000 2.694552 -1.617143 0.277752
 4040.000000 2.704878 -1.513155 0.304757
 4041.000000 2.721894 -1.663723 0.308279
 4042.000000 2.728729 -1.643597 0.285324
 4043.000000 2.794432 -1.502838 0.285187
 4044.000000 2.752904 -1.617319 0.323142
 4045.000000 2.740116 -1.603666 0.304716
 4046.000000 2.709435 -1.671108 0.296365
 4047.000000 2.765157 -1.611740 0.299978
 4048.000000 2.756947 -1.629372 0.284871
 4049.000000 2.775425 -1.628665 0.274080
 4050.000000 2.739883 -1.538841 0.275232
 4051.000000 2.739662 -1.831734 0.319910
 4052.000000 2.737574 -1.663206 0.311827
 4053.000000 2.720217 -1.638537 0.299817
 4054.000000 2.729880 -1.663446 0.327465
 4055.000000 2.716258 -1.582430 0.318440
 4056.000000 2.778245 -1.670570 0.347053
 4057.000000 2.736871 -1.668512 0.310140
 4058.000000 2.732250 -1.691102 0.332024
 4059.000000 2.756337 -1.692669 0.332470
 4060.000000 2.736063 -1.534210 0.293881
 4061.000000 2.731798 -1.557610 0.312948
 4062.000000 2.753470 -1.729718 0.340361
 4063.000000 2.730286 -1.551835 0.320447
 4064.000000 2.772215 -1.651874 0.300751
 4065.000000 2.743533 -1.687269 0.315801
 4066.000000 2.753509 -1.742405 0.361743
 4067.000000 2.724942 -1.675665 0.324418
 4068.000000 2.766633 -1.678963 0.334316
 4069.000000 2.791774 -1.727056 0.353174
 4070.000000 2.738273 -1.694473 0.369637
 4071.000000 2.773774 -1.611276 0.366100
 4072.000000 2.793802 -1.753464 0.344489
 4073.000000 2.742976 -1.737199 0.364245
 4074.000000 2.720004 -1.662862 0.336376
 4075.000000 2.774455 -1.740316 0.345929
 4076.000000 2.795314 -1.641674 0.388727
 4077.000000 2.760371 -1.689952 0.376528
 4078.000000 2.723395 -1.651839 0.354810
 4079.000000 2.770513 -1.738798 0.345552
 4080.000000 2.769250 -1.614607 0.327428
 4081.000000 2.730413 -1.664718 0.319549
 4082.000000 2.736167 -1.616425 0.314004
 4083.000000 2.732229 -1.627714 0.324901
 4084.000000 2.725028 -1.562841 0.312312
 4085.000000 2.711767 -1.548094 0.318738
 4086.000000 2.746956 -1.686327 0.337674
 4087.000000 2.729528 -1.690283 0.335833
 4088.000000 2.692121 -1.657214 0.319909
 4089.000000 2.725773 -1.662986 0.297643
 4090.000000 2.730468 -1.626067 0.306637
 4091.000000 2.705131 -1.530810 0.328324
 4092.000000 2.757507 -1.679706 0.336779
 4093.000000 2.731910 -1.655212 0.343203
 4094.000000 2.731462 -1.711988 0.324195
 4095.000000 2.711212 -1.677113 0.336110
 4096.000000 2.731373 -1.661087 0.335791
 4097.000000 2.721019 -1.615648 0.350009
 4098.000000 2.749144 -1.694720 0.323770
 4099.000000 2.709151 -1.642823 0.346964
 4100.000000 2.740893 -1.653310 0.334568
 4101.000000 2.707413 -1.637877 0.325341
 4102.000000 2.746011 -1.710361 0.354645
 4103.000000 2.751541 -1.694350 0.302394
 4104.000000 2.733766 -1.742043 0.309077
 4105.000000 2.754393 -1.674716 0.313173
 4106.000000 2.745798 -1.700831 0.311365
 4107.000000 2.732359 -1.610327 0.337836
 4108.000000 2.756746 -1.651794 0.341183
 4109.000000 2.744167 -1.559086 0.326911
 4110.000000 2.717392 -1.631381 0.293760
 4111.000000 2.731393 -1.700493 0.308741
 4112.000000 2.706377 -1.628860 0.324721
 4113.000000 2.736574 -1.631168 0.308144
 4114.000000 2.746622 -1.635711 0.321519
 4115.000000 2.742828 -1.624319 0.288872
 4116.000000 2.724427 -1.694980 0.295156
 4117.000000 2.747449 -1.698101 0.311148
 4118.000000 2.735712 -1.604914 0.310426
 4119.000000 2.748918 -1.586981 0.318196
 4120.000000 2.720628 -1.657611 0.287399
 4121.000000 2.759943 -1.600148 0.305325
 4122.000000 2.713348 -1.614361 0.297700
 4123.000000 2.739034 -1.530449 0.310796
 4124.000000 2.713453 -1.664593 0.284506
 4125.000000 2.757772 -1.578532 0.311332
 4126.000000 2.733527 -1.681337 0.305919
 4127.000000 2.737001 -1.695376 0.303734
 4128.000000 2.711599 -1.667710 0.304124
 4129.000000 2.713600 -1.566710 0.312328
 4130.000000 2.737510 -1.578470 0.338651
 4131.000000 2.738230 -1.727559 0.323396
 4132.000000 2.736081 -1.588359 0.341159
 4133.000000 2.708005 -1.570084 0.312106
 4134.000000 2.708865 -1.619003 0.301612
 4135.000000 2.738959 -1.610602 0.285284
 4136.000000 2.732378 -1.657509 0.290304
 4137.000000 2.733335 -1.648791 0.285410
 4138.000000 2.741562 -1.642699 0.309370
 4139.000000 2.716146 -1.680096 0.304510
 4140.000000 2.667240 -1.666328 0.307888
 4141.000000 2.736024 -1.611313 0.285688
 4142.000000 2.737409 -1.620247 0.309964
 4143.000000 2.766663 -1.596001 0.285245
 4144.000000 2.756912 -1.593857 0.272928
 4145.000000 2.718100 -1.512624 0.282894
 4146.000000 2.759088 -1.558140 0.301633
 4147.000000 2.732052 -1.618954 0.302817
 4148.000000 2.723680 -1.487397 0.286790
 4149.000000 2.753493 -1.608093 0.305038
 4150.000000 2.732286 -1.618368 0.293179
 4151.000000 2.738978 -1.470213 0.287190
 4152.000000 2.741791 -1.466989 0.256091
 4153.000000 2.703117 -1.589724 0.263072
 4154.000000 2.717779 -1.629796 0.318189
 4155.000000 2.740389 -1.607553 0.303549
 4156.000000 2.745837 -1.614032 0.287945
 4157.000000 2.756434 -1.631283 0.323044
 4158.000000 2.808916 -1.602561 0.301734
 4159.000000 2.734677 -1.585952 0.297683
 4160.000000 2.718916 -1.595709 0.286800
 4161.000000 2.717174 -1.591692 0.291421
 4162.000000 2.758997 -1.468627 0.296238
 4163.000000 2.771576 -1.637191 0.307410
 4164.000000 2.745761 -1.566562 0.286196
 4165.000000 2.738855 -1.588345 0.284560
 4166.000000 2.779005 -1.737549 0.310058
 4167.000000 2.727476 -1.608794 0.282434
 4168.000000 2.755001 -1.611062 0.277197
 4169.000000 2.767699 -1.561415 0.332573
 4170.000000 2.744548 -1.659053 0.350731
 4171.000000 2.743521 -1.605092 0.320297
 4172.000000 2.746738 -1.624965 0.323902
 4173.000000 2.724109 -1.646049 0.348410
 4174.000000 2.726361 -1.600628 0.336884
 4175.000000 2.698892 -1.604779 0.316886
 4176.000000 2.723162 -1.666049 0.332175
 4177.000000 2.754035 -1.688287 0.338506
 4178.000000 2.730821 -1.707565 0.328515
 4179.000000 2.736533 -1.566860 0.331213
 4180.000000 2.778681 -1.580162 0.297971
 4181.000000 2.783249 -1.502129 0.304790
 4182.000000 2.748098 -1.704248 0.349562
 4183.000000 2.708288 -1.645892 0.319239
 4184.000000 2.774539 -1.607334 0.327387
 4185.000000 2.733332 -1.658938 0.298644
 4186.000000 2.727615 -1.564029 0.302551
 4187.000000 2.707613 -1.556080 0.303326
 4188.000000 2.706911 -1.571841 0.310509
 4189.000000 2.738746 -1.545129 0.304424
 4190.000000 2.725164 -1.594117 0.333443
 4191.000000 2.731037 -1.623098 0.323402
 4192.000000 2.730877 -1.598963 0.314952
 4193.000000 2.778899 -1.637658 0.315811
 4194.000000 2.740646 -1.689643 0.340001
 4195.000000 2.764803 -1.601162 0.324304
 4196.000000 2.778727 -1.613364 0.327432
 4197.000000 2.747426 -1.557052 0.302315
 4198.000000 2.721126 -1.647836 0.314171
 4199.000000 2.750103 -1.586333 0.322892
 4200.000000 2.770499 -1.548712 0.313486
 4201.000000 2.782359 -1.675437 0.345247
 4202.000000 2.750008 -1.684252 0.329342
 4203.000000 2.777556 -1.590824 0.288732
 4204.000000 2.785016 -1.610649 0.333561
 4205.000000 2.739604 -1.622912 0.320818
 4206.000000 2.755221 -1.538244 0.299008
 4207.000000 2.741704 -1.572901 0.287756
 4208.000000 2.735635 -1.669227 0.306931
 4209.000000 2.732490 -1.690009 0.273782
 4210.000000 2.718835 -1.550112 0.283852
 4211.000000 2.770648 -1.599084 0.315519
 4212.000000 2.776794 -1.616567 0.303108
 4213.000000 2.747358 -1.714510 0.311877
 4214.000000 2.768748 -1.664627 0.297562
 4215.000000 2.747579 -1.577745 0.269268
 4216.000000 2.742136 -1.629233 0.276781
 4217.000000 2.773303 -1.595251 0.285326
 4218.000000 2.796469 -1.619400 0.295403
 4219.000000 2.764005 -1.606434 0.306822
 4220.000000 2.718047 -1.678214 0.288690
 4221.000000 2.737174 -1.595024 0.278961
 4222.000000 2.754841 -1.695896 0.295607
 4223.000000 2.735383 -1.650245 0.307343
 4224.000000 2.741203 -1.603962 0.312846
 4225.000000 2.736983 -1.666251 0.313419
 4226.000000 2.789062 -1.552285 0.299506
 4227.000000 2.750989 -1.556023 0.307366
 4228.000000 2.771340 -1.563530 0.273670
 4229.000000 2.711953 -1.648725 0.313320
 4230.000000 2.734014 -1.597552 0.290477
 4231.000000 2.758310 -1.660316 0.288939
 4232.000000 2.763145 -1.628625 0.317125
 4233.000000 2.737778 -1.700876 0.303972
 4234.000000 2.759262 -1.619844 0.313577
 4235.000000 2.743559 -1.643131 0.307176
 4236.000000 2.775931 -1.643989 0.351751
 4237.000000 2.820623 -1.679204 0.338405
 4238.000000 2.745271 -1.659422 0.346272
 4239.000000 2.769182 -1.636312 0.317416
 4240.000000 2.755958 -1.693734 0.326639
 4241.000000 2.759629 -1.576322 0.294982
 4242.000000 2.788897 -1.592659 0.313519
 4243.000000 2.713571 -1.648399 0.322751
 4244.000000 2.740824 -1.672264 0.307129
 4245.000000 2.761197 -1.570105 0.302535
 4246.000000 2.815980 -1.546254 0.313578
 4247.000000 2.795987 -1.589018 0.293406
 4248.000000 2.764520 -1.608656 0.311552
 4249.000000 2.796834 -1.659213 0.316533
 4250.000000 2.744444 -1.589850 0.323103
 4251.000000 2.769400 -1.653600 0.334171
 4252.000000 2.799814 -1.571916 0.289368
 4253.000000 2.761883 -1.524702 0.311240
 4254.000000 2.788656 -1.652508 0.316876
 4255.000000 2.788524 -1.562548 0.335390
 4256.000000 2.792616 -1.606295 0.330242
 4257.000000 2.777714 -1.527156 0.302228
 4258.000000 2.766410 -1.563467 0.326562
 4259.000000 2.814881 -1.475662 0.332374
 4260.000000 2.775612 -1.651441 0.324393
 4261.000000 2.782104 -1.617750 0.334511
 4262.000000 2.777286 -1.572713 0.322927
 4263.000000 2.782167 -1.558681 0.281784
 4264.000000 2.735916 -1.481334 0.300502
 4265.000000 2.808284 -1.502383 0.303212
 4266.000000 2.731222 -1.669770 0.284785
 4267.000000 2.768317 -1.559681 0.300387
 4268.000000 2.778753 -1.446505 0.319388
 4269.000000 2.800963 -1.504192 0.336800
 4270.000000 2.773238 -1.609130 0.290991
 4271.000000 2.778991 -1.592212 0.315235
 4272.000000 2.794871 -1.557828 0.292505
 4273.000000 2.799373 -1.654162 0.328066
 4274.000000 2.802785 -1.527981 0.317358
 4275.000000 2.772118 -1.535753 0.297014
 4276.000000 2.767987 -1.539453 0.289530
 4277.000000 2.772180 -1.538544 0.306486
 4278.000000 2.803332 -1.518922 0.315225
 4279.000000 2.793286 -1.483622 0.296794
 4280.000000 2.769324 -1.569782 0.280758
 4281.000000 2.798231 -1.628488 0.287654
 4282.000000 2.783807 -1.465401 0.306428
 4283.000000 2.753731 -1.531289 0.287309
 4284.000000 2.739499 -1.670160 0.284907
 4285.000000 2.772766 -1.629203 0.274919
 4286.000000 2.776998 -1.612810 0.294979
 4287.000000 2.821433 -1.612513 0.301681
 4288.000000 2.742081 -1.622391 0.293690
 4289.000000 2.756327 -1.608405 0.284920
 4290.000000 2.774887 -1.652002 0.305920
 4291.000000 2.818393 -1.615642 0.294969
 4292.000000 2.809308 -1.671734 0.297180
 4293.000000 2.769397 -1.669585 0.292086
 4294.000000 2.795441 -1.677292 0.313650
 4295.000000 2.770154 -1.634603 0.287171
 4296.000000 2.765579 -1.699213 0.277665
 4297.000000 2.806644 -1.572561 0.292487
 4298.000000 2.754403 -1.640740 0.275995
 4299.000000 2.755660 -1.611349 0.281927
 4300.000000 2.760296 -1.598966 0.296668
 4301.000000 2.739691 -1.576493 0.284033
 4302.000000 2.759870 -1.590073 0.292706
 4303.000000 2.799858 -1.563953 0.310192
 4304.000000 2.774827 -1.547572 0.303927
 4305.000000 2.794717 -1.680467 0.315207
 4306.000000 2.768677 -1.573134 0.309365
 4307.000000 2.783427 -1.577701 0.325747
 4308.000000 2.773206 -1.605845 0.327410
 4309.000000 2.755167 -1.522960 0.299099
 4310.000000 2.797880 -1.557004 0.314157
 4311.000000 2.798749 -1.652096 0.324662
 4312.000000 2.783224 -1.620712 0.326890
 4313.000000 2.814859 -1.407912 0.294265
 4314.000000 2.709507 -1.585132 0.285671
 4315.000000 2.783894 -1.608943 0.306407
 4316.000000 2.750170 -1.475771 0.287715
 4317.000000 2.787464 -1.576377 0.317920
 4318.000000 2.753845 -1.536830 0.298356
 4319.000000 2.761889 -1.589845 0.300722
 4320.000000 2.803963 -1.550278 0.305972
 4321.000000 2.794071 -1.559693 0.304881
 4322.000000 2.772059 -1.550723 0.319529
 4323.000000 2.759851 -1.537674 0.305483
 4324.000000 2.744095 -1.660019 0.308586
 4325.000000 2.750632 -1.589998 0.287488
 4326.000000 2.778438 -1.578630 0.296985
 4327.000000 2.750687 -1.562838 0.311963
 4328.000000 2.776207 -1.558624 0.289107
 4329.000000 2.797581 -1.610357 0.320552
 4330.000000 2.800288 -1.541978 0.287655
 4331.000000 2.781187 -1.520107 0.293827
 4332.000000 2.792790 -1.463356 0.306705
 4333.000000 2.800021 -1.559654 0.300479
 4334.000000 2.793863 -1.555735 0.322667
 4335.000000 2.784351 -1.489868 0.299675
 4336.000000 2.740297 -1.489462 0.284217
 4337.000000 2.768809 -1.491367 0.278425
 4338.000000 2.721066 -1.591377 0.300570
 4339.000000 2.735864 -1.533593 0.315814
 4340.000000 2.771144 -1.572522 0.293283
 4341.000000 2.789951 -1.622053 0.307273
 4342.000000 2.789730 -1.568016 0.288869
 4343.000000 2.789688 -1.534015 0.288737
 4344.000000 2.730507 -1.505966 0.308416
 4345.000000 2.789277 -1.576920 0.306353
 4346.000000 2.752909 -1.578233 0.291643
 4347.000000 2.714747 -1.515117 0.259723
 4348.000000 2.747662 -1.526242 0.289128
 4349.000000 2.784861 -1.636132 0.293548
 4350.000000 2.759070 -1.608608 0.288694
 4351.000000 2.776568 -1.482447 0.291008
 4352.000000 2.818672 -1.584714 0.281364
 4353.000000 2.783951 -1.558039 0.273904
 4354.000000 2.744131 -1.542938 0.276400
 4355.000000 2.730383 -1.440279 0.274431
 4356.000000 2.737199 -1.549694 0.261282
 4357.000000 2.729379 -1.654334 0.281680
 4358.000000 2.783509 -1.418715 0.276710
 4359.000000 2.777009 -1.573210 0.287879
 4360.000000 2.734869 -1.488243 0.276425
 4361.000000 2.796302 -1.537048 0.265303
 4362.000000 2.766963 -1.464626 0.283221
 4363.000000 2.710437 -1.632992 0.302183
 4364.000000 2.724026 -1.618104 0.280902
 4365.000000 2.746367 -1.581375 0.271958
 4366.000000 2.796041 -1.536420 0.289759
 4367.000000 2.759131 -1.628395 0.286075
 4368.000000 2.733703 -1.538937 0.301752
 4369.000000 2.733248 -1.620970 0.298140
 4370.000000 2.749918 -1.594329 0.310876
 4371.000000 2.743718 -1.623476 0.295051
 4372.000000 2.767241 -1.600046 0.322563
 4373.000000 2.764876 -1.638461 0.296533
 4374.000000 2.752939 -1.559162 0.288368
 4375.000000 2.764827 -1.550629 0.301913
 4376.000000 2.767841 -1.645374 0.318071
 4377.000000 2.732212 -1.673453 0.307527
 4378.000000 2.766602 -1.469935 0.297253
 4379.000000 2.780513 -1.642926 0.293804
 4380.000000 2.725100 -1.562793 0.296053
 4381.000000 2.705407 -1.578248 0.300984
 4382.000000 2.689270 -1.538021 0.290700
 4383.000000 2.762560 -1.598963 0.297232
 4384.000000 2.750470 -1.536694 0.289251
 4385.000000 2.738051 -1.501284 0.308200
 4386.000000 2.718002 -1.551350 0.289587
 4387.000000 2.713378 -1.571875 0.298681
 4388.000000 2.736601 -1.541445 0.288241
 4389.000000 2.766399 -1.522436 0.292763
 4390.000000 2.700685 -1.533905 0.294289
 4391.000000 2.721697 -1.538350 0.289558
 4392.000000 2.740009 -1.567713 0.306919
 4393.000000 2.782393 -1.634603 0.311833
 4394.000000 2.758819 -1.630907 0.324282
 4395.000000 2.735285 -1.610576 0.315600
 4396.000000 2.731740 -1.646889 0.302420
 4397.000000 2.772451 -1.539461 0.299389
 4398.000000 2.736087 -1.559181 0.332457
 4399.000000 2.736680 -1.561710 0.297556
 4400.000000 2.731540 -1.697319 0.311813
 4401.000000 2.730759 -1.633642 0.317767
 4402.000000 2.751432 -1.520215 0.283038
 4403.000000 2.729238 -1.627703 0.330188
 4404.000000 2.719825 -1.615371 0.299564
 4405.000000 2.704515 -1.659381 0.316271
 4406.000000 2.748560 -1.597806 0.307143
 4407.000000 2.736003 -1.571744 0.301594
 4408.000000 2.698773 -1.589851 0.317020
 4409.000000 2.731835 -1.621610 0.307746
 4410.000000 2.745387 -1.631589 0.302802
 4411.000000 2.757008 -1.520927 0.304829
 4412.000000 2.793583 -1.558831 0.288462
 4413.000000 2.754771 -1.631041 0.287557
 4414.000000 2.730915 -1.645429 0.312606
 4415.000000 2.729454 -1.533794 0.291358
 4416.000000 2.780363 -1.565832 0.312381
 4417.000000 2.755874 -1.547562 0.291670
 4418.000000 2.740488 -1.502971 0.301143
 4419.000000 2.710263 -1.530328 0.296025
 4420.000000 2.736402 -1.488889 0.273507
 4421.000000 2.745957 -1.610281 0.303387
 4422.000000 2.742581 -1.531316 0.271594
 4423.000000 2.726321 -1.509325 0.292699
 4424.000000 2.725241 -1.657280 0.275530
 4425.000000 2.729649 -1.542302 0.291352
 4426.000000 2.697798 -1.644039 0.268522
 4427.000000 2.732109 -1.648708 0.287892
 4428.000000 2.721174 -1.615832 0.289210
 4429.000000 2.763032 -1.661238 0.311633
 4430.000000 2.702072 -1.610694 0.301812
 4431.000000 2.736829 -1.675086 0.295646
 4432.000000 2.731057 -1.653124 0.296461
 4433.000000 2.791954 -1.618239 0.323733
 4434.000000 2.726583 -1.658374 0.302520
 4435.000000 2.769725 -1.584277 0.303446
 4436.000000 2.731956 -1.659212 0.303599
 4437.000000 2.737920 -1.636000 0.307198
 4438.000000 2.761689 -1.684655 0.340067
 4439.000000 2.769720 -1.700231 0.325349
 4440.000000 2.729841 -1.677822 0.288213
 4441.000000 2.753947 -1.689179 0.303142
 4442.000000 2.744052 -1.591974 0.284489
 4443.000000 2.718829 -1.589576 0.279244
 4444.000000 2.727207 -1.625789 0.321712
 4445.000000 2.782106 -1.601293 0.305206
 4446.000000 2.766924 -1.629277 0.311966
 4447.000000 2.788723 -1.645500 0.297314
 4448.000000 2.743797 -1.708103 0.272949
 4449.000000 2.719476 -1.673850 0.307013
 4450.000000 2.756070 -1.701879 0.306420
 4451.000000 2.766368 -1.618833 0.299078
 4452.000000 2.764805 -1.617588 0.297476
 4453.000000 2.758721 -1.573256 0.289522
 4454.000000 2.773775 -1.562115 0.308600
 4455.000000 2.756848 -1.597201 0.335730
 4456.000000 2.764109 -1.631952 0.280911
 4457.000000 2.754388 -1.639706 0.325144
 4458.000000 2.717915 -1.629473 0.319294
 4459.000000 2.714706 -1.721424 0.336652
 4460.000000 2.738228 -1.591653 0.279989
 4461.000000 2.768157 -1.569757 0.297970
 4462.000000 2.762017 -1.609749 0.346023
 4463.000000 2.724574 -1.646443 0.321748
 4464.000000 2.740898 -1.561159 0.329826
 4465.000000 2.810486 -1.648777 0.339761
 4466.000000 2.750765 -1.666540 0.292767
 4467.000000 2.708140 -1.584802 0.312869
 4468.000000 2.733549 -1.559701 0.299482
 4469.000000 2.720508 -1.602190 0.281427
 4470.000000 2.771417 -1.609585 0.294580
 4471.000000 2.766191 -1.653672 0.285107
 4472.000000 2.774381 -1.697549 0.283026
 4473.000000 2.745266 -1.701750 0.302199
 4474.000000 2.732932 -1.633507 0.300409
 4475.000000 2.740741 -1.587709 0.285590
 4476.000000 2.761547 -1.655495 0.320586
 4477.000000 2.704622 -1.656677 0.290576
 4478.000000 2.726431 -1.647719 0.280546
 4479.000000 2.734474 -1.687354 0.283049
 4480.000000 2.732958 -1.681376 0.290635
 4481.000000 2.750355 -1.617755 0.290245
 4482.000000 2.744128 -1.632754 0.283949
 4483.000000 2.739779 -1.716964 0.306922
 4484.000000 2.752802 -1.651239 0.298994
 4485.000000 2.700297 -1.643168 0.291659
 4486.000000 2.740601 -1.586370 0.316135
 4487.000000 2.761295 -1.670397 0.304851
 4488.000000 2.713199 -1.638533 0.304800
 4489.000000 2.747684 -1.618038 0.348420
 4490.000000 2.776328 -1.607731 0.287481
 4491.000000 2.738040 -1.584640 0.280975
 4492.000000 2.783072 -1.586508 0.273025
 4493.000000 2.797525 -1.600341 0.276512
 4494.000000 2.771475 -1.498108 0.270946
 4495.000000 2.755204 -1.524219 0.266790
 4496.000000 2.771100 -1.584443 0.261127
 4497.000000 2.722798 -1.570885 0.246494
 4498.000000 2.754318 -1.662969 0.276150
 4499.000000 2.750664 -1.598399 0.268207
 4500.000000 2.744720 -1.630927 0.288044
 4501.000000 2.740983 -1.660424 0.271805
 4502.000000 2.751074 -1.661934 0.272108
 4503.000000 2.792634 -1.628404 0.286495
 4504.000000 2.738123 -1.606611 0.295943
 4505.000000 2.723063 -1.596610 0.254718
 4506.000000 2.742284 -1.637582 0.270643
 4507.000000 2.766401 -1.713377 0.279756
 4508.000000 2.765443 -1.667472 0.282015
 4509.000000 2.744031 -1.559515 0.280643
 4510.000000 2.811604 -1.508975 0.333106
 4511.000000 2.794393 -1.641898 0.303024
 4512.000000 2.780873 -1.555095 0.308392
 4513.000000 2.817348 -1.597967 0.312875
 4514.000000 2.708620 -1.697805 0.303812
 4515.000000 2.763706 -1.677059 0.298576
 4516.000000 2.800696 -1.662306 0.311250
 4517.000000 2.783941 -1.684330 0.301028
 4518.000000 2.779286 -1.679865 0.304038
 4519.000000 2.735845 -1.587642 0.277706
 4520.000000 2.744846 -1.658622 0.297805
 4521.000000 2.753811 -1.611388 0.282013
 4522.000000 2.745180 -1.682121 0.284405
 4523.000000 2.724531 -1.584634 0.275090
 4524.000000 2.690458 -1.553330 0.253487
 4525.000000 2.754852 -1.586894 0.277012
 4526.000000 2.722443 -1.539607 0.287433
 4527.000000 2.706420 -1.560672 0.293258
 4528.000000 2.738220 -1.509306 0.295914
 4529.000000 2.736758 -1.565901 0.300146
 4530.000000 2.739201 -1.741330 0.318597
 4531.000000 2.783287 -1.623463 0.299861
 4532.000000 2.730738 -1.645643 0.277309
 4533.000000 2.733842 -1.672139 0.286068
 4534.000000 2.747627 -1.561164 0.314752
 4535.000000 2.793490 -1.601475 0.309584
 4536.000000 2.745581 -1.647083 0.291103
 4537.000000 2.768636 -1.597736 0.277062
 4538.000000 2.773021 -1.722124 0.305886
 4539.000000 2.802230 -1.588697 0.279375
 4540.000000 2.726802 -1.528656 0.284461
 4541.000000 2.700130 -1.587741 0.297624
 4542.000000 2.725162 -1.596541 0.280571
 4543.000000 2.773813 -1.677166 0.275992
 4544.000000 2.705683 -1.536644 0.292899
 4545.000000 2.746126 -1.633917 0.291567
 4546.000000 2.773341 -1.670117 0.319199
 4547.000000 2.776110 -1.639721 0.300553
 4548.000000 2.727668 -1.556517 0.298923
 4549.000000 2.722766 -1.620956 0.307207
 4550.000000 2.710741 -1.613471 0.303063
 4551.000000 2.767279 -1.661572 0.313624
 4552.000000 2.771518 -1.621575 0.285093
 4553.000000 2.731510 -1.652245 0.294106
 4554.000000 2.753965 -1.549846 0.312244
 4555.000000 2.723946 -1.628067 0.302966
 4556.000000 2.723150 -1.607973 0.293563
 4557.000000 2.754732 -1.595865 0.305726
 4558.000000 2.720472 -1.667199 0.300069
 4559.000000 2.695418 -1.620479 0.272489
 4560.000000 2.783940 -1.616121 0.276046
 4561.000000 2.695181 -1.589823 0.265414
 4562.000000 2.758506 -1.565308 0.319925
 4563.000000 2.744019 -1.713729 0.292000
 4564.000000 2.779021 -1.628656 0.306621
 4565.000000 2.719275 -1.527299 0.302487
 4566.000000 2.683454 -1.496741 0.280233
 4567.000000 2.742524 -1.569551 0.285823
 4568.000000 2.759667 -1.629964 0.304604
 4569.000000 2.733842 -1.571091 0.275837
 4570.000000 2.719300 -1.524550 0.274157
 4571.000000 2.732323 -1.662794 0.288435
 4572.000000 2.724595 -1.543468 0.292025
 4573.000000 2.774076 -1.647828 0.314752
 4574.000000 2.691097 -1.576559 0.291276
 4575.000000 2.741199 -1.600273 0.284861
 4576.000000 2.736531 -1.665398 0.295410
 4577.000000 2.752244 -1.670779 0.298369
 4578.000000 2.727104 -1.580480 0.312616
 4579.000000 2.727958 -1.639414 0.298691
 4580.000000 2.745699 -1.596338 0.310684
 4581.000000 2.765844 -1.653634 0.312484
 4582.000000 2.756638 -1.618638 0.315635
 4583.000000 2.735893 -1.645146 0.304830
 4584.000000 2.756487 -1.666188 0.305343
 4585.000000 2.708146 -1.647268 0.294642
 4586.000000 2.768761 -1.654435 0.321858
 4587.000000 2.755554 -1.618157 0.318567
 4588.000000 2.760351 -1.623399 0.299324
 4589.000000 2.763172 -1.572674 0.321703
 4590.000000 2.713286 -1.556552 0.297233
 4591.000000 2.712321 -1.617079 0.298839
 4592.000000 2.746502 -1.586085 0.285697
 4593.000000 2.762231 -1.581947 0.307016
 4594.000000 2.769964 -1.606784 0.297266
 4595.000000 2.728986 -1.558041 0.298524
 4596.000000 2.747136 -1.655595 0.277103
 4597.000000 2.735353 -1.700780 0.296610
 4598.000000 2.689612 -1.611900 0.280325
 4599.000000 2.718315 -1.523003 0.271522
 4600.000000 2.711994 -1.695847 0.292964
 4601.000000 2.719946 -1.656687 0.279637
 4602.000000 2.728134 -1.616196 0.278076
 4603.000000 2.685627 -1.639407 0.275482
 4604.000000 2.751630 -1.490595 0.269341
 4605.000000 2.717376 -1.470906 0.291388
 4606.000000 2.757683 -1.652783 0.300054
 4607.000000 2.814624 -1.623511 0.303920
 4608.000000 2.795349 -1.459402 0.262511
 4609.000000 2.767081 -1.484419 0.289432
 4610.000000 2.784557 -1.647496 0.265677
 4611.000000 2.759614 -1.592125 0.281035
 4612.000000 2.805349 -1.637836 0.294590
 4613.000000 2.777778 -1.651211 0.267854
 4614.000000 2.755631 -1.479480 0.293516
 4615.000000 2.751931 -1.584261 0.270674
 4616.000000 2.768161 -1.565896 0.293700
 4617.000000 2.819210 -1.559654 0.278353
 4618.000000 2.803130 -1.586311 0.292675
 4619.000000 2.802779 -1.545665 0.290494
 4620.000000 2.781716 -1.492854 0.284487
 4621.000000 2.765503 -1.574578 0.294655
 4622.000000 2.771084 -1.569568 0.266564
 4623.000000 2.750933 -1.732864 0.303711
 4624.000000 2.750048 -1.557435 0.295171
 4625.000000 2.748665 -1.515918 0.289592
 4626.000000 2.794346 -1.544266 0.299074
 4627.000000 2.766279 -1.470043 0.264727
 4628.000000 2.769645 -1.514656 0.285272
 4629.000000 2.784026 -1.629616 0.292321
 4630.000000 2.759493 -1.634979 0.306982
 4631.000000 2.752482 -1.504179 0.284244
 4632.000000 2.738603 -1.591764 0.299263
 4633.000000 2.785099 -1.652584 0.314626
 4634.000000 2.789879 -1.662876 0.308068
 4635.000000 2.809168 -1.587603 0.303326
 4636.000000 2.750817 -1.605300 0.292171
 4637.000000 2.750152 -1.510581 0.294125
 4638.000000 2.799191 -1.581478 0.315277
 4639.000000 2.806731 -1.428350 0.281867
 4640.000000 2.805910 -1.545494 0.293405
 4641.000000 2.767260 -1.602988 0.302055
 4642.000000 2.763539 -1.598574 0.282207
 4643.000000 2.774490 -1.615961 0.290440
 4644.000000 2.825334 -1.610162 0.316433
 4645.000000 2.761390 -1.607511 0.302566
 4646.000000 2.744720 -1.609292 0.286835
 4647.000000 2.747377 -1.583107 0.283492
 4648.000000 2.821815 -1.662862 0.295137
 4649.000000 2.758906 -1.621275 0.309851
 4650.000000 2.769529 -1.582978 0.288960
 4651.000000 2.778797 -1.550392 0.274148
 4652.000000 2.764643 -1.552364 0.298312
 4653.000000 2.775329 -1.587711 0.303753
 4654.000000 2.810786 -1.570341 0.316827
 4655.000000 2.793984 -1.693700 0.297402
 4656.000000 2.787938 -1.681608 0.282591
 4657.000000 2.769024 -1.563452 0.260910
 4658.000000 2.749967 -1.587187 0.287071
 4659.000000 2.795617 -1.571411 0.287487
 4660.000000 2.777694 -1.638737 0.276826
 4661.000000 2.795510 -1.534697 0.298217
 4662.000000 2.813263 -1.625229 0.308368
 4663.000000 2.794387 -1.626438 0.294416
 4664.000000 2.753252 -1.524462 0.283980
 4665.000000 2.811920 -1.536508 0.289409
 4666.000000 2.812110 -1.613787 0.285259
 4667.000000 2.808527 -1.573306 0.280250
 4668.000000 2.808673 -1.609116 0.294165
 4669.000000 2.753665 -1.597166 0.293125
 4670.000000 2.715664 -1.586233 0.260753
 4671.000000 2.761700 -1.519142 0.257947
 4672.000000 2.806886 -1.656848 0.305192
 4673.000000 2.780872 -1.552458 0.295059
 4674.000000 2.752054 -1.515534 0.288865
 4675.000000 2.766990 -1.583148 0.285803
 4676.000000 2.805543 -1.568030 0.281387
 4677.000000 2.814854 -1.606491 0.271542
 4678.000000 2.774689 -1.672263 0.292627
 4679.000000 2.711898 -1.577308 0.262216
 4680.000000 2.800996 -1.629926 0.274970
 4681.000000 2.801257 -1.573335 0.270321
 4682.000000 2.762715 -1.619540 0.286260
 4683.000000 2.776841 -1.645902 0.300482
 4684.000000 2.778464 -1.614033 0.291078
 4685.000000 2.779835 -1.629638 0.274288
 4686.000000 2.801592 -1.646530 0.292460
 4687.000000 2.771647 -1.645950 0.312845
 4688.000000 2.787009 -1.676739 0.289124
 4689.000000 2.790490 -1.681573 0.285450
 4690.000000 2.785672 -1.721651 0.296998
 4691.000000 2.795064 -1.697033 0.278134
 4692.000000 2.805225 -1.578961 0.310975
 4693.000000 2.807893 -1.714260 0.355211
 4694.000000 2.759125 -1.720103 0.311726
 4695.000000 2.796127 -1.660346 0.307525
 4696.000000 2.792916 -1.635383 0.323006
 4697.000000 2.782141 -1.717005 0.349347
 4698.000000 2.815965 -1.620581 0.324103
 4699.000000 2.781028 -1.552972 0.332209
 4700.000000 2.788041 -1.619421 0.333936
 4701.000000 2.753916 -1.599095 0.333841
 4702.000000 2.790910 -1.716173 0.349077
 4703.000000 2.768716 -1.633110 0.324209
 4704.000000 2.736394 -1.650953 0.350897
 4705.000000 2.763864 -1.664289 0.316264
 4706.000000 2.752025 -1.633903 0.294875
 4707.000000 2.749722 -1.636596 0.296879
 4708.000000 2.743990 -1.637492 0.318464
 4709.000000 2.775326 -1.703315 0.323783
 4710.000000 2.740532 -1.700581 0.332453
 4711.000000 2.747724 -1.692986 0.305055
 4712.000000 2.762517 -1.668610 0.336335
 4713.000000 2.759556 -1.685582 0.334693
 4714.000000 2.717947 -1.707749 0.319718
 4715.000000 2.755769 -1.598048 0.320020
 4716.000000 2.737736 -1.669627 0.307189
 4717.000000 2.744130 -1.658525 0.313786
 4718.000000 2.756054 -1.643005 0.309082
 4719.000000 2.757668 -1.640600 0.305284
 4720.000000 2.759179 -1.591405 0.300288
 4721.000000 2.758010 -1.634500 0.308025
 4722.000000 2.733294 -1.756782 0.313567
 4723.000000 2.775384 -1.615132 0.312982
 4724.000000 2.753955 -1.664647 0.298697
 4725.000000 2.744633 -1.707512 0.309036
 4726.000000 2.775899 -1.596114 0.325047
 4727.000000 2.791503 -1.612471 0.328755
 4728.000000 2.740886 -1.628029 0.310252
 4729.000000 2.757113 -1.646371 0.311280
 4730.000000 2.770011 -1.620112 0.288043
 4731.000000 2.752097 -1.558245 0.307315
 4732.000000 2.801339 -1.561781 0.295052
 4733.000000 2.781764 -1.609150 0.298636
 4734.000000 2.772697 -1.551700 0.319509
 4735.000000 2.809260 -1.620301 0.316377
 4736.000000 2.757914 -1.596215 0.323575
 4737.000000 2.767321 -1.571109 0.326256
 4738.000000 2.787404 -1.677397 0.341273
 4739.000000 2.785275 -1.691913 0.336972
 4740.000000 2.752130 -1.628141 0.328470
 4741.000000 2.779785 -1.620108 0.333267
 4742.000000 2.784258 -1.650853 0.327796
 4743.000000 2.805383 -1.738900 0.308958
 4744.000000 2.801825 -1.556218 0.304766
 4745.000000 2.769037 -1.684706 0.309517
 4746.000000 2.827679 -1.545098 0.320000
 4747.000000 2.800022 -1.676534 0.339806
 4748.000000 2.800936 -1.543000 0.343836
 4749.000000 2.751091 -1.631332 0.292153
 4750.000000 2.768653 -1.586327 0.308722
 4751.000000 2.749573 -1.607454 0.293541
 4752.000000 2.800816 -1.673490 0.310544
 4753.000000 2.774620 -1.689316 0.292881
 4754.000000 2.769063 -1.706034 0.272959
 4755.000000 2.808341 -1.627803 0.291129
 4756.000000 2.786059 -1.701423 0.314241
 4757.000000 2.780864 -1.602882 0.319414
 4758.000000 2.806123 -1.600372 0.310433
 4759.000000 2.775091 -1.699801 0.309973
 4760.000000 2.768170 -1.647252 0.312454
 4761.000000 2.751859 -1.695486 0.321512
 4762.000000 2.804961 -1.707143 0.339616
 4763.000000 2.826882 -1.600014 0.297665
 4764.000000 2.757453 -1.670471 0.295458
 4765.000000 2.766530 -1.666559 0.316237
 4766.000000 2.797681 -1.588653 0.309766
 4767.000000 2.816457 -1.623158 0.303944
 4768.000000 2.756775 -1.658393 0.303466
 4769.000000 2.829601 -1.640723 0.314318
 4770.000000 2.800665 -1.648039 0.290834
 4771.000000 2.770942 -1.668907 0.297610
 4772.000000 2.739923 -1.587373 0.270575
 4773.000000 2.784357 -1.635606 0.302390
 4774.000000 2.785933 -1.570492 0.296658
 4775.000000 2.817729 -1.534313 0.302127
 4776.000000 2.757075 -1.612970 0.303101
 4777.000000 2.781145 -1.596358 0.300481
 4778.000000 2.793115 -1.611056 0.317838
 4779.000000 2.788357 -1.677995 0.292372
 4780.000000 2.800012 -1.659954 0.309092
 4781.000000 2.766168 -1.576715 0.310560
 4782.000000 2.778024 -1.624987 0.270247
 4783.000000 2.771141 -1.691489 0.309994
 4784.000000 2.809943 -1.714808 0.318456
 4785.000000 2.741807 -1.698536 0.330320
 4786.000000 2.756378 -1.654550 0.321828
 4787.000000 2.780272 -1.578748 0.316731
 4788.000000 2.769779 -1.512088 0.316469
 4789.000000 2.811464 -1.591060 0.324648
 4790.000000 2.750022 -1.577861 0.288515
 4791.000000 2.763851 -1.595365 0.304327
 4792.000000 2.787616 -1.614362 0.286259
 4793.000000 2.747626 -1.597180 0.278892
 4794.000000 2.744686 -1.528380 0.268858
 4795.000000 2.761112 -1.601573 0.313895
 4796.000000 2.756095 -1.545904 0.277142
 4797.000000 2.816189 -1.647049 0.297674
 4798.000000 2.792867 -1.621671 0.315438
 4799.000000 2.772873 -1.559238 0.325154
 4800.000000 2.755594 -1.651586 0.305087
 4801.000000 2.752611 -1.607497 0.307470
 4802.000000 2.747553 -1.515859 0.292980
 4803.000000 2.782278 -1.573095 0.268491
 4804.000000 2.773094 -1.554685 0.285695
[truncated: 22,448,807 more chars]
