# Supplementary material for: Structural basis of dimerization of chemokine receptors CCR5 and CXCR4
Source: Nat Commun. 2023 Oct 13;14:6439. doi: 10.1038/s41467-023-42082-z (PMC10575954; doi:10.1038/s41467-023-42082-z)
Supplement: Supplementary file 6 — Source Data [file 41467_2023_42082_MOESM6_ESM.zip › Figure 6/Panel C/CXCR4_exploration_minimum_B.dat]

#! FIELDS time d2 torsion rmsd
#! SET min_torsion -pi
#! SET max_torsion pi
 0.000000 2.805461 0.465065 0.106559
 1.000000 2.760418 0.417161 0.111336
 2.000000 2.802204 0.443816 0.100989
 3.000000 2.795554 0.417885 0.110092
 4.000000 2.816174 0.434299 0.131874
 5.000000 2.832742 0.410367 0.121215
 6.000000 2.827500 0.427876 0.129338
 7.000000 2.766449 0.517947 0.110466
 8.000000 2.828122 0.335458 0.124510
 9.000000 2.796657 0.413426 0.116336
 10.000000 2.809675 0.405851 0.118626
 11.000000 2.819370 0.476789 0.129382
 12.000000 2.777557 0.389715 0.144587
 13.000000 2.777977 0.424008 0.111880
 14.000000 2.799835 0.341508 0.112718
 15.000000 2.833078 0.483416 0.113870
 16.000000 2.821780 0.452954 0.128737
 17.000000 2.810552 0.407409 0.119810
 18.000000 2.815477 0.364994 0.107163
 19.000000 2.809516 0.449177 0.110191
 20.000000 2.813347 0.386750 0.136283
 21.000000 2.794763 0.379712 0.111672
 22.000000 2.795953 0.412930 0.104703
 23.000000 2.777283 0.395101 0.107577
 24.000000 2.757011 0.353738 0.115962
 25.000000 2.807389 0.387227 0.104651
 26.000000 2.777398 0.382942 0.111266
 27.000000 2.797857 0.385881 0.105128
 28.000000 2.770070 0.359197 0.119829
 29.000000 2.777371 0.465495 0.115396
 30.000000 2.785216 0.461306 0.117379
 31.000000 2.781996 0.428194 0.106151
 32.000000 2.788200 0.398969 0.111000
 33.000000 2.810912 0.426033 0.105312
 34.000000 2.788651 0.435500 0.113943
 35.000000 2.834472 0.494658 0.119170
 36.000000 2.766434 0.512962 0.119845
 37.000000 2.786486 0.398814 0.098583
 38.000000 2.781375 0.394696 0.128276
 39.000000 2.804226 0.380720 0.109564
 40.000000 2.822870 0.503654 0.112035
 41.000000 2.780554 0.396695 0.106853
 42.000000 2.829296 0.446774 0.106698
 43.000000 2.804308 0.456562 0.114380
 44.000000 2.742866 0.538926 0.137892
 45.000000 2.792911 0.440735 0.132899
 46.000000 2.810843 0.482305 0.131787
 47.000000 2.787830 0.350829 0.121971
 48.000000 2.768818 0.382438 0.117007
 49.000000 2.841861 0.456529 0.133028
 50.000000 2.804021 0.525773 0.118129
 51.000000 2.811956 0.380607 0.119055
 52.000000 2.788321 0.423508 0.120915
 53.000000 2.807095 0.432354 0.112096
 54.000000 2.779197 0.386576 0.126940
 55.000000 2.763524 0.404084 0.114656
 56.000000 2.800068 0.439628 0.118883
 57.000000 2.818306 0.461765 0.114852
 58.000000 2.810484 0.376161 0.122457
 59.000000 2.822769 0.463241 0.111042
 60.000000 2.791855 0.368843 0.108716
 61.000000 2.780152 0.357829 0.097557
 62.000000 2.776078 0.385046 0.116753
 63.000000 2.783455 0.383871 0.121733
 64.000000 2.815439 0.414557 0.117098
 65.000000 2.786920 0.492621 0.122777
 66.000000 2.817806 0.365279 0.119163
 67.000000 2.790449 0.496757 0.125554
 68.000000 2.816773 0.425124 0.106503
 69.000000 2.776971 0.396269 0.124563
 70.000000 2.793488 0.373123 0.107446
 71.000000 2.777718 0.427037 0.118202
 72.000000 2.809822 0.441005 0.125262
 73.000000 2.764572 0.420685 0.119942
 74.000000 2.778474 0.433813 0.117410
 75.000000 2.811148 0.394865 0.103802
 76.000000 2.797708 0.427273 0.112712
 77.000000 2.787460 0.459870 0.112413
 78.000000 2.820337 0.456475 0.110003
 79.000000 2.791600 0.487746 0.117524
 80.000000 2.803842 0.380995 0.118404
 81.000000 2.773761 0.448059 0.128454
 82.000000 2.811837 0.474754 0.114145
 83.000000 2.736000 0.443563 0.116832
 84.000000 2.801261 0.332269 0.111272
 85.000000 2.772748 0.385921 0.129170
 86.000000 2.776733 0.286746 0.111145
 87.000000 2.789636 0.409662 0.107358
 88.000000 2.818281 0.501739 0.104094
 89.000000 2.833449 0.490264 0.111311
 90.000000 2.844824 0.347589 0.117797
 91.000000 2.818810 0.443948 0.097041
 92.000000 2.819559 0.438407 0.098357
 93.000000 2.869272 0.371403 0.097948
 94.000000 2.818454 0.383900 0.103387
 95.000000 2.824739 0.428097 0.101422
 96.000000 2.857381 0.413102 0.107925
 97.000000 2.818423 0.345193 0.111988
 98.000000 2.768550 0.396476 0.109253
 99.000000 2.783196 0.372615 0.110943
 100.000000 2.827925 0.375205 0.112988
 101.000000 2.834084 0.380621 0.112037
 102.000000 2.811491 0.382835 0.107771
 103.000000 2.829500 0.373040 0.121026
 104.000000 2.847371 0.400030 0.113837
 105.000000 2.845138 0.432141 0.110987
 106.000000 2.816854 0.415079 0.114014
 107.000000 2.795482 0.343432 0.116815
 108.000000 2.821039 0.450373 0.134635
 109.000000 2.795732 0.451998 0.114077
 110.000000 2.785097 0.415931 0.113542
 111.000000 2.821823 0.409696 0.117706
 112.000000 2.815966 0.476179 0.118685
 113.000000 2.830362 0.497550 0.129324
 114.000000 2.807363 0.411128 0.137637
 115.000000 2.778500 0.432257 0.143410
 116.000000 2.808022 0.413863 0.138826
 117.000000 2.803608 0.472046 0.124262
 118.000000 2.769936 0.343321 0.134082
 119.000000 2.813696 0.391004 0.120584
 120.000000 2.842742 0.400774 0.137337
 121.000000 2.830298 0.399878 0.142217
 122.000000 2.832642 0.409595 0.140096
 123.000000 2.808020 0.312856 0.115630
 124.000000 2.829570 0.393140 0.131313
 125.000000 2.845409 0.422458 0.134982
 126.000000 2.785481 0.370929 0.132250
 127.000000 2.811607 0.509886 0.140110
 128.000000 2.774712 0.396641 0.154879
 129.000000 2.755305 0.423153 0.120228
 130.000000 2.843802 0.428155 0.134443
 131.000000 2.801488 0.395518 0.118154
 132.000000 2.768456 0.413739 0.124433
 133.000000 2.811074 0.426114 0.122835
 134.000000 2.774956 0.354554 0.111161
 135.000000 2.790909 0.421545 0.108341
 136.000000 2.859310 0.429905 0.120729
 137.000000 2.821811 0.451011 0.122638
 138.000000 2.805196 0.461709 0.106544
 139.000000 2.771217 0.406434 0.103508
 140.000000 2.805634 0.367433 0.114196
 141.000000 2.751180 0.417145 0.120217
 142.000000 2.818600 0.357975 0.124952
 143.000000 2.795901 0.417243 0.111485
 144.000000 2.795158 0.327974 0.103331
 145.000000 2.819538 0.396624 0.093871
 146.000000 2.800184 0.453634 0.113372
 147.000000 2.782952 0.480097 0.113653
 148.000000 2.769044 0.497140 0.107804
 149.000000 2.791271 0.339246 0.105171
 150.000000 2.831259 0.541048 0.110916
 151.000000 2.804575 0.447758 0.125196
 152.000000 2.791641 0.330882 0.122304
 153.000000 2.806068 0.334081 0.116743
 154.000000 2.818112 0.266756 0.121099
 155.000000 2.793709 0.358279 0.115475
 156.000000 2.776413 0.303203 0.115132
 157.000000 2.829011 0.339038 0.115405
 158.000000 2.804927 0.223454 0.113952
 159.000000 2.800159 0.317459 0.110290
 160.000000 2.794237 0.319117 0.123434
 161.000000 2.812114 0.297907 0.120302
 162.000000 2.811759 0.388851 0.122672
 163.000000 2.795941 0.368355 0.113413
 164.000000 2.779563 0.301426 0.121794
 165.000000 2.752779 0.350319 0.118045
 166.000000 2.769166 0.363895 0.122860
 167.000000 2.809969 0.396953 0.127075
 168.000000 2.818744 0.362544 0.130578
 169.000000 2.825814 0.341004 0.132287
 170.000000 2.838550 0.463759 0.133140
 171.000000 2.816082 0.449858 0.131593
 172.000000 2.790568 0.326405 0.128160
 173.000000 2.826626 0.352392 0.133453
 174.000000 2.807226 0.334169 0.118765
 175.000000 2.805533 0.439414 0.115212
 176.000000 2.772865 0.352687 0.120563
 177.000000 2.810063 0.506534 0.120633
 178.000000 2.832447 0.364378 0.135843
 179.000000 2.801628 0.417123 0.132503
 180.000000 2.801670 0.436581 0.127695
 181.000000 2.781703 0.336518 0.132301
 182.000000 2.805707 0.372593 0.133771
 183.000000 2.834754 0.358133 0.122312
 184.000000 2.796089 0.497733 0.126994
 185.000000 2.808206 0.348077 0.115382
 186.000000 2.859761 0.386317 0.127668
 187.000000 2.825740 0.362046 0.134276
 188.000000 2.840239 0.395490 0.126423
 189.000000 2.829544 0.394727 0.132654
 190.000000 2.791948 0.371379 0.121609
 191.000000 2.785534 0.423611 0.153321
 192.000000 2.783755 0.407100 0.128305
 193.000000 2.798113 0.356990 0.126715
 194.000000 2.798392 0.363878 0.123634
 195.000000 2.783313 0.372316 0.128558
 196.000000 2.762344 0.381199 0.123720
 197.000000 2.760223 0.357819 0.141085
 198.000000 2.792297 0.384227 0.153333
 199.000000 2.756191 0.403154 0.158342
 200.000000 2.796136 0.473883 0.167158
 201.000000 2.754237 0.423957 0.132767
 202.000000 2.786957 0.415546 0.128878
 203.000000 2.811656 0.425944 0.121853
 204.000000 2.736244 0.371367 0.123328
 205.000000 2.822594 0.459722 0.133610
 206.000000 2.792317 0.378828 0.132504
 207.000000 2.845805 0.375685 0.134853
 208.000000 2.789741 0.320980 0.129866
 209.000000 2.788184 0.404874 0.133240
 210.000000 2.778232 0.468652 0.129494
 211.000000 2.775245 0.427815 0.131649
 212.000000 2.795377 0.513574 0.131121
 213.000000 2.761084 0.395779 0.113952
 214.000000 2.818484 0.379083 0.120115
 215.000000 2.771980 0.425098 0.132446
 216.000000 2.742954 0.444855 0.130091
 217.000000 2.791965 0.350225 0.134060
 218.000000 2.825784 0.428832 0.140171
 219.000000 2.779593 0.375151 0.136249
 220.000000 2.841715 0.471893 0.127762
 221.000000 2.789758 0.424168 0.147239
 222.000000 2.816886 0.392754 0.130849
 223.000000 2.796287 0.379008 0.145595
 224.000000 2.789379 0.334278 0.141894
 225.000000 2.774537 0.401121 0.133061
 226.000000 2.742388 0.350692 0.141148
 227.000000 2.787223 0.319739 0.145979
 228.000000 2.801158 0.281081 0.134332
 229.000000 2.771584 0.367445 0.122344
 230.000000 2.793712 0.388075 0.122225
 231.000000 2.742734 0.320815 0.109576
 232.000000 2.762990 0.416293 0.122884
 233.000000 2.754852 0.441649 0.121536
 234.000000 2.810825 0.362287 0.118756
 235.000000 2.783162 0.370156 0.125829
 236.000000 2.756277 0.412009 0.124631
 237.000000 2.779493 0.378505 0.117893
 238.000000 2.759153 0.342395 0.117919
 239.000000 2.769080 0.405644 0.118229
 240.000000 2.783563 0.421110 0.116798
 241.000000 2.759698 0.382957 0.124631
 242.000000 2.740421 0.450045 0.144603
 243.000000 2.782645 0.365250 0.126598
 244.000000 2.816358 0.403593 0.125562
 245.000000 2.737597 0.437342 0.135928
 246.000000 2.802372 0.400931 0.130823
 247.000000 2.746194 0.371796 0.126638
 248.000000 2.816136 0.372285 0.131456
 249.000000 2.789234 0.402523 0.123562
 250.000000 2.795045 0.465017 0.122762
 251.000000 2.770516 0.452248 0.123271
 252.000000 2.779653 0.414795 0.128016
 253.000000 2.790837 0.405203 0.124117
 254.000000 2.799303 0.423264 0.141741
 255.000000 2.833179 0.381368 0.144621
 256.000000 2.829374 0.447046 0.138079
 257.000000 2.806890 0.423832 0.128842
 258.000000 2.844139 0.466149 0.131661
 259.000000 2.835157 0.478146 0.133055
 260.000000 2.804633 0.377670 0.144580
 261.000000 2.834563 0.386744 0.136933
 262.000000 2.809638 0.402181 0.150077
 263.000000 2.789219 0.438763 0.134070
 264.000000 2.753613 0.404006 0.141832
 265.000000 2.802406 0.413567 0.127626
 266.000000 2.814732 0.394052 0.144770
 267.000000 2.799829 0.380417 0.126430
 268.000000 2.792843 0.440601 0.135891
 269.000000 2.787118 0.435033 0.139405
 270.000000 2.838036 0.398130 0.128305
 271.000000 2.797544 0.453119 0.145889
 272.000000 2.819022 0.516988 0.136156
 273.000000 2.784330 0.477463 0.133231
 274.000000 2.849261 0.507219 0.138961
 275.000000 2.800824 0.457504 0.125255
 276.000000 2.771290 0.457316 0.134364
 277.000000 2.778741 0.511609 0.124740
 278.000000 2.771801 0.462563 0.128402
 279.000000 2.728197 0.456659 0.129024
 280.000000 2.727819 0.475548 0.126726
 281.000000 2.787557 0.359722 0.131171
 282.000000 2.777180 0.509008 0.119354
 283.000000 2.733314 0.322913 0.123743
 284.000000 2.779217 0.352826 0.113765
 285.000000 2.792622 0.350556 0.130802
 286.000000 2.773121 0.389000 0.118565
 287.000000 2.743504 0.442606 0.127101
 288.000000 2.797081 0.530698 0.124663
 289.000000 2.790795 0.416265 0.120659
 290.000000 2.768576 0.373242 0.130348
 291.000000 2.793188 0.413302 0.125382
 292.000000 2.836589 0.431616 0.131772
 293.000000 2.769192 0.507647 0.120490
 294.000000 2.774389 0.439996 0.136161
 295.000000 2.801840 0.455820 0.105270
 296.000000 2.796657 0.420472 0.127790
 297.000000 2.812884 0.401215 0.112047
 298.000000 2.759980 0.407685 0.122408
 299.000000 2.837202 0.393687 0.131130
 300.000000 2.743322 0.347568 0.126453
 301.000000 2.736988 0.412822 0.116937
 302.000000 2.779901 0.348080 0.124396
 303.000000 2.792484 0.431908 0.103388
 304.000000 2.783584 0.418366 0.116329
 305.000000 2.780075 0.425843 0.113676
 306.000000 2.733977 0.391605 0.116375
 307.000000 2.743445 0.457285 0.131937
 308.000000 2.787627 0.377279 0.127407
 309.000000 2.798898 0.483196 0.124561
 310.000000 2.823563 0.460935 0.128024
 311.000000 2.780161 0.457670 0.115408
 312.000000 2.802625 0.455619 0.125375
 313.000000 2.746530 0.405869 0.122575
 314.000000 2.826551 0.359476 0.111465
 315.000000 2.743822 0.379027 0.113807
 316.000000 2.770233 0.461081 0.130089
 317.000000 2.817645 0.407263 0.126768
 318.000000 2.789781 0.434325 0.148001
 319.000000 2.758386 0.467763 0.146178
 320.000000 2.801920 0.518878 0.153261
 321.000000 2.797990 0.326848 0.127319
 322.000000 2.786897 0.396582 0.125345
 323.000000 2.778636 0.415711 0.123004
 324.000000 2.793248 0.310456 0.120419
 325.000000 2.739482 0.407118 0.125882
 326.000000 2.755520 0.345312 0.114975
 327.000000 2.812513 0.387871 0.125734
 328.000000 2.770952 0.412519 0.109893
 329.000000 2.760124 0.390851 0.124430
 330.000000 2.784217 0.366111 0.128853
 331.000000 2.823826 0.289402 0.126500
 332.000000 2.765484 0.461674 0.135546
 333.000000 2.781366 0.356003 0.139789
 334.000000 2.821126 0.385574 0.140574
 335.000000 2.753025 0.449414 0.136128
 336.000000 2.773263 0.303213 0.136782
 337.000000 2.823742 0.320768 0.135126
 338.000000 2.810894 0.342487 0.144443
 339.000000 2.859202 0.459596 0.143939
 340.000000 2.748406 0.305236 0.126424
 341.000000 2.818753 0.353577 0.116660
 342.000000 2.777687 0.379260 0.114822
 343.000000 2.780125 0.404361 0.135082
 344.000000 2.794971 0.385804 0.122328
 345.000000 2.780359 0.421077 0.125352
 346.000000 2.780845 0.449849 0.134881
 347.000000 2.808989 0.369153 0.130833
 348.000000 2.817728 0.416370 0.128425
 349.000000 2.814725 0.402002 0.130621
 350.000000 2.768926 0.489511 0.118208
 351.000000 2.846411 0.443956 0.143641
 352.000000 2.787450 0.432911 0.144264
 353.000000 2.835210 0.431188 0.130262
 354.000000 2.822144 0.372332 0.121122
 355.000000 2.831647 0.445388 0.118217
 356.000000 2.815349 0.406507 0.136273
 357.000000 2.777309 0.451472 0.131172
 358.000000 2.785398 0.509727 0.132351
 359.000000 2.824588 0.308088 0.121775
 360.000000 2.767502 0.380292 0.130070
 361.000000 2.802709 0.489355 0.149436
 362.000000 2.765257 0.412509 0.133333
 363.000000 2.800021 0.369294 0.151315
 364.000000 2.848918 0.328897 0.130704
 365.000000 2.805458 0.430717 0.134382
 366.000000 2.815976 0.326731 0.144800
 367.000000 2.845302 0.349828 0.132790
 368.000000 2.814782 0.338877 0.117608
 369.000000 2.790475 0.481497 0.146613
 370.000000 2.765030 0.374081 0.127568
 371.000000 2.749823 0.402515 0.125052
 372.000000 2.793859 0.369957 0.120168
 373.000000 2.800953 0.406832 0.136187
 374.000000 2.815684 0.326757 0.113600
 375.000000 2.815420 0.271502 0.121049
 376.000000 2.744213 0.373252 0.124551
 377.000000 2.806979 0.381281 0.139838
 378.000000 2.737165 0.470468 0.129317
 379.000000 2.790048 0.432684 0.120337
 380.000000 2.783561 0.500875 0.134259
 381.000000 2.806887 0.453051 0.148740
 382.000000 2.801824 0.491023 0.136521
 383.000000 2.777389 0.553305 0.130363
 384.000000 2.786793 0.509741 0.141570
 385.000000 2.847285 0.565807 0.176474
 386.000000 2.775833 0.408110 0.145869
 387.000000 2.815602 0.551178 0.133178
 388.000000 2.773496 0.478836 0.134578
 389.000000 2.786562 0.412537 0.118997
 390.000000 2.783802 0.430559 0.129642
 391.000000 2.774965 0.480922 0.131186
 392.000000 2.832870 0.524471 0.140340
 393.000000 2.805063 0.458694 0.120811
 394.000000 2.797286 0.500437 0.140895
 395.000000 2.819074 0.463618 0.136842
 396.000000 2.796154 0.472595 0.127967
 397.000000 2.795748 0.422597 0.128390
 398.000000 2.755569 0.410194 0.136340
 399.000000 2.799985 0.534460 0.152880
 400.000000 2.784945 0.450170 0.119256
 401.000000 2.762301 0.515667 0.118673
 402.000000 2.768058 0.451810 0.116926
 403.000000 2.813209 0.409761 0.137923
 404.000000 2.780512 0.486086 0.134658
 405.000000 2.749730 0.402211 0.121562
 406.000000 2.785710 0.481493 0.133199
 407.000000 2.801473 0.429897 0.133631
 408.000000 2.788577 0.445758 0.133732
 409.000000 2.793647 0.449367 0.132113
 410.000000 2.764230 0.452712 0.146283
 411.000000 2.774653 0.452381 0.126138
 412.000000 2.744110 0.467412 0.149778
 413.000000 2.789280 0.431835 0.138285
 414.000000 2.800325 0.432780 0.146154
 415.000000 2.786664 0.475170 0.145360
 416.000000 2.782937 0.433521 0.133764
 417.000000 2.786271 0.370135 0.138603
 418.000000 2.774661 0.450502 0.140612
 419.000000 2.767397 0.445610 0.137643
 420.000000 2.785720 0.353822 0.137919
 421.000000 2.796882 0.325558 0.132360
 422.000000 2.806466 0.308898 0.136709
 423.000000 2.808632 0.392916 0.144995
 424.000000 2.809653 0.419918 0.137551
 425.000000 2.757635 0.379697 0.161980
 426.000000 2.795659 0.382705 0.155561
 427.000000 2.806552 0.495948 0.158125
 428.000000 2.777844 0.406737 0.152663
 429.000000 2.764129 0.422637 0.139972
 430.000000 2.780593 0.464764 0.150041
 431.000000 2.805101 0.352527 0.161305
 432.000000 2.815973 0.395694 0.136154
 433.000000 2.794562 0.424506 0.142223
 434.000000 2.803506 0.309880 0.146098
 435.000000 2.860124 0.424992 0.140746
 436.000000 2.801649 0.448814 0.142406
 437.000000 2.801660 0.438377 0.142308
 438.000000 2.794253 0.365951 0.138605
 439.000000 2.804420 0.457439 0.140279
 440.000000 2.772785 0.483324 0.142752
 441.000000 2.825716 0.427083 0.131475
 442.000000 2.774010 0.441465 0.134563
 443.000000 2.796749 0.310791 0.143189
 444.000000 2.828763 0.370202 0.145159
 445.000000 2.826535 0.405659 0.146827
 446.000000 2.826262 0.367192 0.136510
 447.000000 2.774503 0.414484 0.124881
 448.000000 2.805168 0.304946 0.123444
 449.000000 2.820865 0.295993 0.129606
 450.000000 2.827738 0.317604 0.139427
 451.000000 2.783910 0.415371 0.130034
 452.000000 2.822209 0.426329 0.153892
 453.000000 2.786592 0.389795 0.152529
 454.000000 2.773585 0.437239 0.144375
 455.000000 2.749795 0.409662 0.132293
 456.000000 2.821018 0.335049 0.152667
 457.000000 2.739856 0.420724 0.132799
 458.000000 2.802427 0.314012 0.163090
 459.000000 2.817552 0.411968 0.146755
 460.000000 2.780153 0.497967 0.139763
 461.000000 2.778492 0.445739 0.141146
 462.000000 2.753615 0.415268 0.134167
 463.000000 2.774636 0.394430 0.124924
 464.000000 2.725993 0.442962 0.157064
 465.000000 2.766367 0.453051 0.142572
 466.000000 2.753264 0.428033 0.138150
 467.000000 2.718317 0.417299 0.149404
 468.000000 2.755091 0.502665 0.150895
 469.000000 2.759952 0.463195 0.138594
 470.000000 2.742706 0.444540 0.132996
 471.000000 2.754841 0.481631 0.123625
 472.000000 2.784608 0.483463 0.137416
 473.000000 2.697932 0.529215 0.133922
 474.000000 2.751536 0.505603 0.114404
 475.000000 2.736959 0.433858 0.142448
 476.000000 2.752918 0.486232 0.146776
 477.000000 2.766632 0.518196 0.142640
 478.000000 2.783596 0.410035 0.145062
 479.000000 2.774265 0.420752 0.134495
 480.000000 2.782667 0.456613 0.130055
 481.000000 2.795053 0.326192 0.123767
 482.000000 2.780028 0.344222 0.140389
 483.000000 2.753129 0.474868 0.129535
 484.000000 2.732393 0.424847 0.130141
 485.000000 2.742748 0.367392 0.127016
 486.000000 2.743864 0.394500 0.137516
 487.000000 2.767567 0.473679 0.142131
 488.000000 2.762152 0.428212 0.148114
 489.000000 2.746962 0.403659 0.125809
 490.000000 2.730192 0.369506 0.126914
 491.000000 2.789391 0.396199 0.121403
 492.000000 2.776463 0.448761 0.133803
 493.000000 2.770689 0.444928 0.136698
 494.000000 2.786584 0.435669 0.128584
 495.000000 2.771487 0.378622 0.114181
 496.000000 2.776652 0.385833 0.132203
 497.000000 2.795599 0.377671 0.131670
 498.000000 2.798624 0.463972 0.130370
 499.000000 2.760651 0.501349 0.134892
 500.000000 2.751134 0.409751 0.142356
 501.000000 2.774466 0.395559 0.145956
 502.000000 2.797841 0.423970 0.141292
 503.000000 2.742442 0.440496 0.132278
 504.000000 2.751235 0.402143 0.149686
 505.000000 2.782500 0.517441 0.131630
 506.000000 2.767687 0.326555 0.121691
 507.000000 2.784271 0.474240 0.141111
 508.000000 2.790528 0.466623 0.137656
 509.000000 2.833186 0.380226 0.143450
 510.000000 2.782331 0.465110 0.151708
 511.000000 2.793258 0.425380 0.144831
 512.000000 2.806853 0.487383 0.133997
 513.000000 2.824188 0.391158 0.124793
 514.000000 2.774798 0.495673 0.132288
 515.000000 2.803027 0.441360 0.125838
 516.000000 2.749547 0.469317 0.137162
 517.000000 2.782483 0.484234 0.119886
 518.000000 2.791184 0.419471 0.122601
 519.000000 2.787584 0.433329 0.126538
 520.000000 2.800508 0.382443 0.130699
 521.000000 2.822862 0.476293 0.145788
 522.000000 2.748987 0.405569 0.140407
 523.000000 2.811016 0.473669 0.138206
 524.000000 2.766391 0.438747 0.140841
 525.000000 2.792959 0.456445 0.153984
 526.000000 2.785121 0.515590 0.141734
 527.000000 2.809914 0.409635 0.130270
 528.000000 2.754977 0.508141 0.141298
 529.000000 2.783469 0.482258 0.151378
 530.000000 2.783016 0.462327 0.143161
 531.000000 2.731286 0.505183 0.147283
 532.000000 2.759036 0.494834 0.146841
 533.000000 2.785969 0.501130 0.128072
 534.000000 2.786488 0.453153 0.130472
 535.000000 2.735770 0.424529 0.128397
 536.000000 2.790260 0.525785 0.126441
 537.000000 2.718445 0.460335 0.152157
 538.000000 2.831568 0.523211 0.137521
 539.000000 2.770626 0.432757 0.135554
 540.000000 2.777364 0.520678 0.149256
 541.000000 2.759259 0.473902 0.140655
 542.000000 2.793479 0.448046 0.146237
 543.000000 2.784720 0.525271 0.175772
 544.000000 2.765323 0.456350 0.141512
 545.000000 2.837281 0.415722 0.143920
 546.000000 2.791072 0.383741 0.153622
 547.000000 2.744088 0.458494 0.139089
 548.000000 2.808515 0.558440 0.139771
 549.000000 2.784757 0.493431 0.126805
 550.000000 2.812217 0.498136 0.129115
 551.000000 2.779347 0.492542 0.136109
 552.000000 2.765673 0.475022 0.135032
 553.000000 2.811308 0.533100 0.136945
 554.000000 2.797229 0.479284 0.137694
 555.000000 2.809819 0.406286 0.149798
 556.000000 2.761151 0.491157 0.138729
 557.000000 2.750937 0.384068 0.147030
 558.000000 2.776407 0.540561 0.154214
 559.000000 2.772600 0.474438 0.142376
 560.000000 2.768996 0.503519 0.141786
 561.000000 2.765228 0.442011 0.140154
 562.000000 2.778515 0.563537 0.127354
 563.000000 2.798852 0.485470 0.130243
 564.000000 2.790141 0.445857 0.119749
 565.000000 2.790945 0.473960 0.128415
 566.000000 2.790917 0.466102 0.119576
 567.000000 2.842652 0.537083 0.130713
 568.000000 2.764837 0.396116 0.124607
 569.000000 2.786427 0.349283 0.131423
 570.000000 2.772537 0.451719 0.116579
 571.000000 2.775597 0.335687 0.142852
 572.000000 2.769604 0.400609 0.141069
 573.000000 2.787179 0.486248 0.116299
 574.000000 2.782704 0.486107 0.128217
 575.000000 2.765532 0.435076 0.131676
 576.000000 2.765234 0.465704 0.123477
 577.000000 2.801770 0.487164 0.117865
 578.000000 2.775039 0.539889 0.126049
 579.000000 2.820530 0.534439 0.114667
 580.000000 2.799789 0.373735 0.118494
 581.000000 2.775703 0.395800 0.112053
 582.000000 2.798043 0.441235 0.111976
 583.000000 2.801304 0.461871 0.115379
 584.000000 2.820090 0.426480 0.115569
 585.000000 2.776355 0.411111 0.125780
 586.000000 2.848664 0.517080 0.122520
 587.000000 2.740645 0.447148 0.123000
 588.000000 2.801766 0.456038 0.121662
 589.000000 2.763555 0.410885 0.131138
 590.000000 2.761844 0.465206 0.117886
 591.000000 2.827067 0.378967 0.147430
 592.000000 2.787732 0.396093 0.136306
 593.000000 2.765937 0.453652 0.123608
 594.000000 2.823753 0.395952 0.125441
 595.000000 2.791946 0.424463 0.122120
 596.000000 2.839114 0.374435 0.125637
 597.000000 2.793446 0.441434 0.129253
 598.000000 2.808607 0.424218 0.123206
 599.000000 2.808366 0.441572 0.130150
 600.000000 2.812544 0.529555 0.125484
 601.000000 2.806047 0.431654 0.133382
 602.000000 2.806060 0.484401 0.118389
 603.000000 2.866195 0.462250 0.159389
 604.000000 2.830675 0.506513 0.153492
 605.000000 2.843270 0.471310 0.126746
 606.000000 2.853753 0.466251 0.135249
 607.000000 2.823862 0.471596 0.151546
 608.000000 2.786146 0.409443 0.119056
 609.000000 2.769174 0.469585 0.124952
 610.000000 2.787556 0.430380 0.139622
 611.000000 2.826397 0.488722 0.156111
 612.000000 2.787585 0.479045 0.141590
 613.000000 2.815652 0.524640 0.135449
 614.000000 2.818315 0.420232 0.118761
 615.000000 2.819798 0.386759 0.118813
 616.000000 2.849213 0.338982 0.122328
 617.000000 2.756756 0.413995 0.137046
 618.000000 2.831645 0.450406 0.129902
 619.000000 2.834019 0.431040 0.125799
 620.000000 2.799155 0.413904 0.134811
 621.000000 2.861955 0.474904 0.148225
 622.000000 2.812802 0.420939 0.121749
 623.000000 2.826890 0.338816 0.135300
 624.000000 2.801330 0.411100 0.125837
 625.000000 2.837256 0.403103 0.133037
 626.000000 2.825917 0.481698 0.140542
 627.000000 2.782620 0.485486 0.119820
 628.000000 2.779468 0.466878 0.137698
 629.000000 2.785988 0.424879 0.128689
 630.000000 2.808586 0.540967 0.126618
 631.000000 2.805353 0.365393 0.127437
 632.000000 2.756270 0.375451 0.129339
 633.000000 2.793068 0.428278 0.125677
 634.000000 2.808003 0.442682 0.126815
 635.000000 2.772192 0.369296 0.145841
 636.000000 2.818294 0.436659 0.134468
 637.000000 2.793770 0.500885 0.162336
 638.000000 2.805154 0.431889 0.137321
 639.000000 2.819813 0.429224 0.143082
 640.000000 2.812083 0.447548 0.141092
 641.000000 2.827981 0.451313 0.152417
 642.000000 2.821511 0.473217 0.142449
 643.000000 2.768343 0.459891 0.122046
 644.000000 2.793116 0.479184 0.136401
 645.000000 2.766363 0.384358 0.141610
 646.000000 2.804889 0.385081 0.122874
 647.000000 2.771626 0.418453 0.141259
 648.000000 2.776048 0.464993 0.144189
 649.000000 2.803120 0.467433 0.124461
 650.000000 2.777315 0.438769 0.133342
 651.000000 2.789506 0.473279 0.127570
 652.000000 2.790588 0.485359 0.141266
 653.000000 2.782817 0.387676 0.142786
 654.000000 2.803015 0.450319 0.138852
 655.000000 2.803029 0.499196 0.144992
 656.000000 2.782744 0.460675 0.131148
 657.000000 2.805930 0.480808 0.127722
 658.000000 2.787370 0.540910 0.149645
 659.000000 2.786661 0.417539 0.136769
 660.000000 2.791778 0.461321 0.141253
 661.000000 2.782623 0.472751 0.140217
 662.000000 2.767172 0.479454 0.139598
 663.000000 2.791244 0.429255 0.135649
 664.000000 2.737786 0.489723 0.156117
 665.000000 2.768497 0.439096 0.144725
 666.000000 2.720481 0.416939 0.149186
 667.000000 2.757060 0.408483 0.133393
 668.000000 2.810986 0.407173 0.143788
 669.000000 2.757023 0.460514 0.140074
 670.000000 2.764263 0.437396 0.138572
 671.000000 2.814202 0.376350 0.138984
 672.000000 2.743484 0.447492 0.139626
 673.000000 2.770078 0.449879 0.150381
 674.000000 2.752000 0.373848 0.143642
 675.000000 2.756298 0.434129 0.137463
 676.000000 2.757058 0.479190 0.137884
 677.000000 2.736960 0.424505 0.134803
 678.000000 2.774678 0.392170 0.114590
 679.000000 2.783119 0.416571 0.142808
 680.000000 2.785691 0.441381 0.127601
 681.000000 2.747210 0.448112 0.138733
 682.000000 2.778969 0.419502 0.167905
 683.000000 2.787058 0.387381 0.154486
 684.000000 2.748514 0.473857 0.157713
 685.000000 2.761391 0.418480 0.138192
 686.000000 2.797482 0.406671 0.141237
 687.000000 2.743926 0.395331 0.138168
 688.000000 2.779493 0.545288 0.153156
 689.000000 2.794412 0.481995 0.148623
 690.000000 2.768551 0.448163 0.160077
 691.000000 2.815697 0.498315 0.153826
 692.000000 2.796541 0.406411 0.150745
 693.000000 2.788701 0.426588 0.135481
 694.000000 2.821553 0.436045 0.138299
 695.000000 2.808907 0.364353 0.137047
 696.000000 2.777677 0.414685 0.155103
 697.000000 2.812108 0.520969 0.139122
 698.000000 2.767551 0.386649 0.145486
 699.000000 2.792397 0.506629 0.146399
 700.000000 2.787198 0.405864 0.144901
 701.000000 2.821809 0.521041 0.141273
 702.000000 2.770219 0.448864 0.141251
 703.000000 2.769615 0.414299 0.126260
 704.000000 2.754138 0.444863 0.143137
 705.000000 2.779994 0.417326 0.130097
 706.000000 2.789334 0.496562 0.139069
 707.000000 2.746314 0.432475 0.133009
 708.000000 2.805233 0.477608 0.135073
 709.000000 2.784747 0.399977 0.141675
 710.000000 2.802844 0.441595 0.146990
 711.000000 2.808250 0.461374 0.143189
 712.000000 2.747407 0.495451 0.138949
 713.000000 2.790520 0.496005 0.136057
 714.000000 2.779285 0.478099 0.128092
 715.000000 2.824677 0.449102 0.141610
 716.000000 2.803240 0.372929 0.148410
 717.000000 2.775775 0.486378 0.133549
 718.000000 2.819763 0.406704 0.136300
 719.000000 2.780358 0.441030 0.140919
 720.000000 2.774379 0.411843 0.131773
 721.000000 2.779001 0.439616 0.139216
 722.000000 2.813993 0.470807 0.158767
 723.000000 2.771135 0.542936 0.163775
 724.000000 2.797634 0.493097 0.159768
 725.000000 2.812729 0.380356 0.147703
 726.000000 2.793798 0.462931 0.151538
 727.000000 2.814933 0.466044 0.160657
 728.000000 2.774376 0.469390 0.170100
 729.000000 2.790180 0.426338 0.146678
 730.000000 2.810520 0.419759 0.144232
 731.000000 2.799778 0.427339 0.149601
 732.000000 2.817774 0.429430 0.152845
 733.000000 2.766235 0.445566 0.143505
 734.000000 2.830124 0.381499 0.151736
 735.000000 2.805377 0.400118 0.147747
 736.000000 2.782833 0.452985 0.148421
 737.000000 2.790441 0.456011 0.159753
 738.000000 2.834715 0.422258 0.143417
 739.000000 2.842943 0.371435 0.151930
 740.000000 2.781610 0.413528 0.152412
 741.000000 2.815503 0.493627 0.157444
 742.000000 2.810245 0.438718 0.155400
 743.000000 2.783897 0.330223 0.140907
 744.000000 2.776358 0.440274 0.149466
 745.000000 2.803185 0.450192 0.137359
 746.000000 2.798283 0.401795 0.144119
 747.000000 2.777889 0.426316 0.152947
 748.000000 2.788483 0.468728 0.138686
 749.000000 2.798852 0.544743 0.144202
 750.000000 2.828398 0.533884 0.143322
 751.000000 2.791800 0.473188 0.146254
 752.000000 2.785027 0.479081 0.138851
 753.000000 2.796757 0.453138 0.146235
 754.000000 2.781004 0.537494 0.134212
 755.000000 2.806233 0.448318 0.156685
 756.000000 2.786029 0.345221 0.155445
 757.000000 2.811159 0.483281 0.162275
 758.000000 2.794435 0.456133 0.148160
 759.000000 2.815174 0.439087 0.143992
 760.000000 2.833847 0.306097 0.153822
 761.000000 2.810725 0.384360 0.151296
 762.000000 2.819301 0.430609 0.142519
 763.000000 2.801681 0.453105 0.159146
 764.000000 2.737119 0.385548 0.146774
 765.000000 2.783137 0.339718 0.149326
 766.000000 2.808732 0.513999 0.170583
 767.000000 2.807670 0.457016 0.165595
 768.000000 2.810210 0.581757 0.159204
 769.000000 2.776112 0.586696 0.165889
 770.000000 2.806737 0.403211 0.176154
 771.000000 2.816826 0.412184 0.166514
 772.000000 2.850394 0.408450 0.159003
 773.000000 2.820680 0.445939 0.169733
 774.000000 2.797388 0.428197 0.176952
 775.000000 2.807186 0.478004 0.189243
 776.000000 2.795991 0.429375 0.174712
 777.000000 2.789765 0.568043 0.165863
 778.000000 2.808650 0.509521 0.161708
 779.000000 2.796652 0.467006 0.156581
 780.000000 2.809983 0.431692 0.149402
 781.000000 2.816947 0.548317 0.173219
 782.000000 2.796504 0.427988 0.175426
 783.000000 2.846801 0.463086 0.183869
 784.000000 2.804734 0.485880 0.167686
 785.000000 2.778703 0.370669 0.157295
 786.000000 2.844412 0.486158 0.154409
 787.000000 2.810235 0.496972 0.145288
 788.000000 2.847370 0.402247 0.156423
 789.000000 2.805191 0.431454 0.158204
 790.000000 2.805131 0.326136 0.161167
 791.000000 2.830342 0.483953 0.165978
 792.000000 2.809264 0.474417 0.136163
 793.000000 2.811078 0.359360 0.154076
 794.000000 2.814888 0.413335 0.159649
 795.000000 2.792944 0.442181 0.171204
 796.000000 2.762438 0.454006 0.148249
 797.000000 2.799974 0.480718 0.179924
 798.000000 2.771026 0.570890 0.156619
 799.000000 2.769812 0.469880 0.153757
 800.000000 2.766500 0.486246 0.167113
 801.000000 2.800493 0.417598 0.172663
 802.000000 2.752368 0.370126 0.155099
 803.000000 2.793024 0.376858 0.133237
 804.000000 2.780165 0.479115 0.147116
 805.000000 2.819733 0.484453 0.145925
 806.000000 2.804512 0.395192 0.128169
 807.000000 2.823766 0.366109 0.144008
 808.000000 2.765614 0.468313 0.159549
 809.000000 2.782481 0.414256 0.130991
 810.000000 2.794116 0.437217 0.136477
 811.000000 2.817720 0.507761 0.125265
 812.000000 2.774580 0.493325 0.151126
 813.000000 2.805932 0.524259 0.161163
 814.000000 2.765614 0.538226 0.158542
 815.000000 2.775716 0.502724 0.146711
 816.000000 2.771668 0.495589 0.154629
 817.000000 2.772456 0.503660 0.147274
 818.000000 2.752369 0.466479 0.143896
 819.000000 2.724945 0.550933 0.161977
 820.000000 2.795680 0.531737 0.160604
 821.000000 2.753655 0.473928 0.144895
 822.000000 2.787189 0.499975 0.164473
 823.000000 2.836440 0.522063 0.170856
 824.000000 2.797461 0.561840 0.159938
 825.000000 2.759285 0.487554 0.145988
 826.000000 2.795498 0.429451 0.185605
 827.000000 2.757799 0.516826 0.168472
 828.000000 2.826644 0.465470 0.147415
 829.000000 2.754261 0.470445 0.142795
 830.000000 2.780521 0.480968 0.144385
 831.000000 2.757710 0.463220 0.146660
 832.000000 2.768662 0.385831 0.146118
 833.000000 2.764277 0.381372 0.150483
 834.000000 2.790017 0.416384 0.150802
 835.000000 2.827668 0.482030 0.153668
 836.000000 2.760139 0.354573 0.144195
 837.000000 2.787342 0.451064 0.136491
 838.000000 2.835150 0.431070 0.147157
 839.000000 2.800841 0.374099 0.154934
 840.000000 2.786174 0.364565 0.145429
 841.000000 2.825694 0.392932 0.143837
 842.000000 2.756366 0.511344 0.159956
 843.000000 2.789298 0.384670 0.165134
 844.000000 2.823445 0.482960 0.164990
 845.000000 2.761472 0.497618 0.156207
 846.000000 2.785312 0.467014 0.162391
 847.000000 2.802719 0.437090 0.158293
 848.000000 2.783402 0.413907 0.144449
 849.000000 2.760569 0.465297 0.164956
 850.000000 2.782568 0.490276 0.165135
 851.000000 2.793294 0.574281 0.178947
 852.000000 2.832583 0.356887 0.158698
 853.000000 2.802194 0.365800 0.144999
 854.000000 2.775622 0.438512 0.161465
 855.000000 2.766111 0.441968 0.162254
 856.000000 2.795753 0.491946 0.146205
 857.000000 2.774069 0.448737 0.149345
 858.000000 2.785889 0.414954 0.156447
 859.000000 2.772618 0.439533 0.139089
 860.000000 2.764208 0.428269 0.147252
 861.000000 2.764874 0.389003 0.144255
 862.000000 2.817690 0.401650 0.147862
 863.000000 2.764982 0.444017 0.130623
 864.000000 2.763240 0.365588 0.147953
 865.000000 2.767500 0.480855 0.136253
 866.000000 2.763365 0.374279 0.142146
 867.000000 2.760099 0.377462 0.151394
 868.000000 2.725235 0.430299 0.165969
 869.000000 2.802488 0.420832 0.160014
 870.000000 2.757875 0.431442 0.141859
 871.000000 2.771033 0.456104 0.148855
 872.000000 2.845542 0.440184 0.148247
 873.000000 2.768171 0.348177 0.144408
 874.000000 2.858121 0.412793 0.151598
 875.000000 2.852851 0.362800 0.143384
 876.000000 2.755447 0.446440 0.142330
 877.000000 2.803995 0.410348 0.159798
 878.000000 2.798337 0.520076 0.143248
 879.000000 2.795611 0.514087 0.147015
 880.000000 2.786655 0.417540 0.154466
 881.000000 2.822720 0.467049 0.152806
 882.000000 2.812178 0.417194 0.145794
 883.000000 2.779764 0.469849 0.144822
 884.000000 2.799428 0.483476 0.136332
 885.000000 2.789498 0.483170 0.133803
 886.000000 2.764548 0.415462 0.138913
 887.000000 2.825693 0.482759 0.130950
 888.000000 2.806639 0.532643 0.148113
 889.000000 2.780825 0.457886 0.136917
 890.000000 2.796377 0.435245 0.134243
 891.000000 2.805247 0.502173 0.152282
 892.000000 2.782806 0.394595 0.150878
 893.000000 2.819769 0.489881 0.146043
 894.000000 2.815615 0.524321 0.144661
 895.000000 2.816938 0.479644 0.147652
 896.000000 2.784609 0.484592 0.116491
 897.000000 2.840598 0.449021 0.126231
 898.000000 2.798419 0.414406 0.144335
 899.000000 2.778055 0.435656 0.133948
 900.000000 2.795102 0.369689 0.132006
 901.000000 2.786348 0.411840 0.130900
 902.000000 2.821445 0.388192 0.130384
 903.000000 2.791554 0.395275 0.128412
 904.000000 2.758256 0.439431 0.130650
 905.000000 2.787650 0.413798 0.141471
 906.000000 2.769570 0.400881 0.140485
 907.000000 2.806132 0.297245 0.153240
 908.000000 2.754847 0.380017 0.148143
 909.000000 2.787447 0.438342 0.157675
 910.000000 2.784781 0.338622 0.162510
 911.000000 2.784798 0.397976 0.151207
 912.000000 2.780773 0.415606 0.163091
 913.000000 2.765169 0.390201 0.168217
 914.000000 2.754528 0.439478 0.156096
 915.000000 2.738475 0.452756 0.149247
 916.000000 2.706961 0.400572 0.169414
 917.000000 2.788407 0.374548 0.150121
 918.000000 2.793693 0.368242 0.140618
 919.000000 2.762589 0.465246 0.143795
 920.000000 2.772699 0.421574 0.149805
 921.000000 2.791066 0.311810 0.147647
 922.000000 2.810197 0.396162 0.151291
 923.000000 2.773174 0.412174 0.144490
 924.000000 2.812582 0.350710 0.149726
 925.000000 2.779227 0.478960 0.162083
 926.000000 2.813234 0.403914 0.149643
 927.000000 2.823336 0.430481 0.155297
 928.000000 2.801177 0.432523 0.164803
 929.000000 2.810175 0.378452 0.176855
 930.000000 2.847823 0.419256 0.172264
 931.000000 2.840973 0.441349 0.158802
 932.000000 2.803950 0.425615 0.156602
 933.000000 2.836128 0.452387 0.170901
 934.000000 2.776769 0.447249 0.175634
 935.000000 2.830139 0.397726 0.181269
 936.000000 2.798203 0.354151 0.156993
 937.000000 2.809883 0.402544 0.188938
 938.000000 2.847330 0.393698 0.163391
 939.000000 2.817020 0.363257 0.159537
 940.000000 2.828389 0.369851 0.170122
 941.000000 2.809037 0.465890 0.170452
 942.000000 2.816791 0.457252 0.142165
 943.000000 2.835529 0.423700 0.160381
 944.000000 2.847334 0.314728 0.148000
 945.000000 2.824082 0.376890 0.156955
 946.000000 2.809172 0.491670 0.147756
 947.000000 2.772234 0.383355 0.143250
 948.000000 2.819846 0.421368 0.154404
 949.000000 2.794013 0.405663 0.161253
 950.000000 2.821281 0.349651 0.158291
 951.000000 2.843055 0.374908 0.141762
 952.000000 2.864524 0.417942 0.139467
 953.000000 2.817283 0.325197 0.142927
 954.000000 2.812507 0.411034 0.149396
 955.000000 2.817151 0.459487 0.151481
 956.000000 2.856187 0.400887 0.144585
 957.000000 2.817430 0.414181 0.152251
 958.000000 2.766760 0.378122 0.137947
 959.000000 2.795136 0.357520 0.150929
 960.000000 2.820418 0.436874 0.144878
 961.000000 2.815962 0.388246 0.150028
 962.000000 2.807430 0.401639 0.138356
 963.000000 2.774376 0.351769 0.144184
 964.000000 2.804282 0.411721 0.135355
 965.000000 2.822003 0.375154 0.150012
 966.000000 2.825610 0.388970 0.135896
 967.000000 2.785982 0.487038 0.139689
 968.000000 2.834429 0.403313 0.124408
 969.000000 2.806024 0.392202 0.147911
 970.000000 2.782327 0.449376 0.144154
 971.000000 2.774580 0.417943 0.147207
 972.000000 2.784099 0.445392 0.133646
 973.000000 2.806019 0.378382 0.146207
 974.000000 2.863863 0.412911 0.143392
 975.000000 2.814954 0.338784 0.139757
 976.000000 2.831968 0.399321 0.126195
 977.000000 2.804535 0.350463 0.129302
 978.000000 2.740887 0.420431 0.131598
 979.000000 2.778579 0.414085 0.133335
 980.000000 2.770667 0.367487 0.121424
 981.000000 2.804826 0.400728 0.122215
 982.000000 2.805123 0.476585 0.130895
 983.000000 2.810320 0.335030 0.126024
 984.000000 2.791492 0.474300 0.139281
 985.000000 2.805470 0.392288 0.145483
 986.000000 2.784917 0.397379 0.137769
 987.000000 2.803602 0.358764 0.141566
 988.000000 2.782746 0.435817 0.135362
 989.000000 2.809877 0.384159 0.144882
 990.000000 2.804645 0.377784 0.153800
 991.000000 2.765938 0.486684 0.131530
 992.000000 2.829822 0.407709 0.131815
 993.000000 2.795761 0.477091 0.143521
 994.000000 2.809565 0.396734 0.134317
 995.000000 2.813233 0.334383 0.124553
 996.000000 2.807441 0.384405 0.130012
 997.000000 2.833667 0.416987 0.128204
 998.000000 2.842214 0.365061 0.128679
 999.000000 2.817533 0.330805 0.142477
 1000.000000 2.823557 0.368491 0.126413
 1001.000000 2.807341 0.311036 0.141975
 1002.000000 2.782716 0.345519 0.135781
 1003.000000 2.772042 0.361549 0.129998
 1004.000000 2.818614 0.337952 0.141710
 1005.000000 2.787198 0.273076 0.134679
 1006.000000 2.820190 0.418303 0.137683
 1007.000000 2.778048 0.376241 0.127563
 1008.000000 2.791166 0.333453 0.150418
 1009.000000 2.794387 0.270243 0.142326
 1010.000000 2.813624 0.327049 0.136553
 1011.000000 2.787908 0.353497 0.128199
 1012.000000 2.800438 0.352525 0.123705
 1013.000000 2.785431 0.369689 0.133552
 1014.000000 2.788926 0.299638 0.127016
 1015.000000 2.744875 0.301202 0.135890
 1016.000000 2.747810 0.363510 0.138722
 1017.000000 2.731609 0.321549 0.142952
 1018.000000 2.760834 0.306222 0.128429
 1019.000000 2.764429 0.468103 0.130183
 1020.000000 2.742142 0.368998 0.138684
 1021.000000 2.745886 0.340336 0.128433
 1022.000000 2.784037 0.403606 0.138878
 1023.000000 2.760356 0.453334 0.145159
 1024.000000 2.801397 0.405184 0.134070
 1025.000000 2.784761 0.424501 0.132046
 1026.000000 2.778950 0.297691 0.140535
 1027.000000 2.794186 0.335255 0.150191
 1028.000000 2.808298 0.389294 0.137394
 1029.000000 2.752154 0.346336 0.133718
 1030.000000 2.777441 0.413031 0.146945
 1031.000000 2.760469 0.424998 0.133946
 1032.000000 2.758934 0.436923 0.138327
 1033.000000 2.825601 0.503879 0.140526
 1034.000000 2.843694 0.425184 0.138253
 1035.000000 2.828377 0.419665 0.133382
 1036.000000 2.771707 0.396272 0.143653
 1037.000000 2.848166 0.454417 0.123301
 1038.000000 2.809736 0.375939 0.139260
 1039.000000 2.828747 0.375940 0.124807
 1040.000000 2.807839 0.398434 0.131825
 1041.000000 2.838047 0.312150 0.134710
 1042.000000 2.756968 0.351971 0.113469
 1043.000000 2.802457 0.352855 0.117154
 1044.000000 2.796490 0.386581 0.119431
 1045.000000 2.790124 0.419187 0.150675
 1046.000000 2.811685 0.446598 0.144325
 1047.000000 2.796698 0.348415 0.138547
 1048.000000 2.811319 0.422533 0.156027
 1049.000000 2.783162 0.351168 0.139638
 1050.000000 2.802184 0.351542 0.146409
 1051.000000 2.809020 0.428679 0.133248
 1052.000000 2.782355 0.459154 0.150635
 1053.000000 2.786046 0.346640 0.148596
 1054.000000 2.814131 0.318585 0.144663
 1055.000000 2.772232 0.380621 0.153486
 1056.000000 2.764920 0.369299 0.151767
 1057.000000 2.821019 0.475749 0.153218
 1058.000000 2.811620 0.356853 0.156170
 1059.000000 2.752381 0.385924 0.144029
 1060.000000 2.799113 0.389441 0.146480
 1061.000000 2.787054 0.392473 0.153619
 1062.000000 2.775047 0.358560 0.148641
 1063.000000 2.765666 0.417555 0.129646
 1064.000000 2.788848 0.350542 0.137637
 1065.000000 2.795044 0.311238 0.148368
 1066.000000 2.807596 0.342108 0.137554
 1067.000000 2.814053 0.422862 0.171371
 1068.000000 2.760968 0.398047 0.162693
 1069.000000 2.801696 0.360715 0.157803
 1070.000000 2.762185 0.434268 0.146045
 1071.000000 2.764871 0.342607 0.143010
 1072.000000 2.774997 0.473868 0.153705
 1073.000000 2.795490 0.408888 0.144091
 1074.000000 2.818639 0.358277 0.140338
 1075.000000 2.787177 0.375120 0.140739
 1076.000000 2.790726 0.359498 0.159772
 1077.000000 2.855252 0.347740 0.146634
 1078.000000 2.788788 0.415659 0.140360
 1079.000000 2.800922 0.454385 0.159153
 1080.000000 2.785300 0.336535 0.153498
 1081.000000 2.796681 0.366387 0.155198
 1082.000000 2.796470 0.439963 0.148669
 1083.000000 2.814081 0.476049 0.145782
 1084.000000 2.818137 0.358361 0.144960
 1085.000000 2.832397 0.409847 0.164620
 1086.000000 2.796882 0.417003 0.156375
 1087.000000 2.844047 0.351460 0.138181
 1088.000000 2.827634 0.390616 0.151043
 1089.000000 2.840760 0.415851 0.140376
 1090.000000 2.802758 0.311180 0.134572
 1091.000000 2.822839 0.361581 0.138194
 1092.000000 2.802870 0.393944 0.131072
 1093.000000 2.798718 0.455978 0.161374
 1094.000000 2.818744 0.438922 0.160882
 1095.000000 2.804998 0.417103 0.146682
 1096.000000 2.792138 0.351020 0.150628
 1097.000000 2.792785 0.402927 0.161145
 1098.000000 2.798242 0.406911 0.151919
 1099.000000 2.847052 0.377031 0.146032
 1100.000000 2.797681 0.493900 0.149084
 1101.000000 2.791900 0.361045 0.135428
 1102.000000 2.757220 0.409631 0.185305
 1103.000000 2.721808 0.392101 0.163245
 1104.000000 2.795031 0.368754 0.165102
 1105.000000 2.771156 0.320679 0.159442
 1106.000000 2.767557 0.426275 0.160790
 1107.000000 2.786225 0.462472 0.150869
 1108.000000 2.816734 0.397040 0.160724
 1109.000000 2.800295 0.431699 0.131311
 1110.000000 2.788267 0.417553 0.151168
 1111.000000 2.754896 0.433786 0.171982
 1112.000000 2.756694 0.357381 0.152978
 1113.000000 2.810332 0.419663 0.153986
 1114.000000 2.767899 0.387770 0.146902
 1115.000000 2.771525 0.395566 0.151035
 1116.000000 2.796584 0.335550 0.190504
 1117.000000 2.800882 0.443548 0.166909
 1118.000000 2.795649 0.409900 0.162623
 1119.000000 2.792237 0.385567 0.171206
 1120.000000 2.781079 0.277230 0.159289
 1121.000000 2.741370 0.297999 0.170319
 1122.000000 2.795979 0.338343 0.160533
 1123.000000 2.773390 0.355683 0.176115
 1124.000000 2.789845 0.321125 0.161005
 1125.000000 2.809096 0.322332 0.162780
 1126.000000 2.786934 0.390580 0.144660
 1127.000000 2.845025 0.363423 0.154068
 1128.000000 2.822571 0.350676 0.156712
 1129.000000 2.846713 0.375105 0.156379
 1130.000000 2.817056 0.338734 0.152078
 1131.000000 2.872255 0.365130 0.143642
 1132.000000 2.820967 0.381365 0.159893
 1133.000000 2.813379 0.368377 0.155630
 1134.000000 2.808211 0.449250 0.145888
 1135.000000 2.794719 0.304862 0.164306
 1136.000000 2.759702 0.418930 0.174896
 1137.000000 2.802586 0.344186 0.152214
 1138.000000 2.759776 0.413407 0.146209
 1139.000000 2.798008 0.356053 0.135586
 1140.000000 2.793960 0.425936 0.168743
 1141.000000 2.802691 0.479530 0.166861
 1142.000000 2.782487 0.466802 0.162327
 1143.000000 2.818221 0.324268 0.164748
 1144.000000 2.758151 0.388080 0.148044
 1145.000000 2.802707 0.345282 0.138042
 1146.000000 2.784151 0.337377 0.161736
 1147.000000 2.789295 0.440218 0.151941
 1148.000000 2.816461 0.407504 0.132413
 1149.000000 2.821821 0.374189 0.154019
 1150.000000 2.804347 0.496800 0.154216
 1151.000000 2.742980 0.354546 0.139306
 1152.000000 2.777381 0.397264 0.145630
 1153.000000 2.760731 0.518840 0.137751
 1154.000000 2.783605 0.379578 0.150314
 1155.000000 2.734239 0.396885 0.133390
 1156.000000 2.769832 0.381162 0.140018
 1157.000000 2.793551 0.443890 0.147363
 1158.000000 2.778065 0.419732 0.160610
 1159.000000 2.782339 0.405734 0.137132
 1160.000000 2.806144 0.445644 0.149696
 1161.000000 2.768462 0.355386 0.136951
 1162.000000 2.814957 0.431405 0.156544
 1163.000000 2.751159 0.404766 0.157097
 1164.000000 2.799211 0.512597 0.171488
 1165.000000 2.784378 0.458153 0.181249
 1166.000000 2.792852 0.528321 0.186224
 1167.000000 2.807244 0.465447 0.183235
 1168.000000 2.785536 0.435433 0.166788
 1169.000000 2.755597 0.501562 0.152748
 1170.000000 2.824279 0.375607 0.154552
 1171.000000 2.830715 0.396182 0.139995
 1172.000000 2.804368 0.360584 0.151922
 1173.000000 2.811418 0.463403 0.167220
 1174.000000 2.773994 0.480674 0.167351
 1175.000000 2.799806 0.404061 0.164777
 1176.000000 2.810651 0.488225 0.157369
 1177.000000 2.713479 0.388374 0.146743
 1178.000000 2.756113 0.408299 0.150347
 1179.000000 2.773932 0.425255 0.162614
 1180.000000 2.767698 0.416194 0.153074
 1181.000000 2.774566 0.429352 0.150795
 1182.000000 2.743399 0.327536 0.147175
 1183.000000 2.798833 0.368725 0.148014
 1184.000000 2.775052 0.449015 0.128413
 1185.000000 2.746816 0.394452 0.164078
 1186.000000 2.753275 0.351419 0.150505
 1187.000000 2.764835 0.362044 0.151085
 1188.000000 2.794663 0.377197 0.149232
 1189.000000 2.728988 0.366865 0.147647
 1190.000000 2.822478 0.376951 0.149925
 1191.000000 2.821663 0.347203 0.157544
 1192.000000 2.826223 0.392770 0.155016
 1193.000000 2.794946 0.473417 0.143488
 1194.000000 2.791794 0.400903 0.148597
 1195.000000 2.833703 0.479763 0.156670
 1196.000000 2.793477 0.322918 0.147341
 1197.000000 2.812248 0.399752 0.153194
 1198.000000 2.813687 0.380183 0.157882
 1199.000000 2.839857 0.298627 0.153541
 1200.000000 2.786639 0.327758 0.152648
 1201.000000 2.848470 0.288493 0.144371
 1202.000000 2.792717 0.431601 0.148762
 1203.000000 2.774382 0.444822 0.169840
 1204.000000 2.779530 0.402225 0.138019
 1205.000000 2.774273 0.423384 0.147436
 1206.000000 2.763963 0.424333 0.148361
 1207.000000 2.741669 0.469187 0.156290
 1208.000000 2.773314 0.435328 0.166670
 1209.000000 2.796372 0.380447 0.180672
 1210.000000 2.715285 0.426296 0.164822
 1211.000000 2.810953 0.410033 0.173068
 1212.000000 2.792637 0.366932 0.150883
 1213.000000 2.785349 0.437430 0.155750
 1214.000000 2.827981 0.437697 0.188771
 1215.000000 2.829390 0.379716 0.159760
 1216.000000 2.800829 0.386795 0.164467
 1217.000000 2.826507 0.363264 0.144918
 1218.000000 2.827188 0.432555 0.153132
 1219.000000 2.847175 0.333402 0.175491
 1220.000000 2.791365 0.504112 0.150286
 1221.000000 2.730568 0.377305 0.147387
 1222.000000 2.822072 0.400264 0.142793
 1223.000000 2.805391 0.325015 0.152606
 1224.000000 2.824601 0.411851 0.144040
 1225.000000 2.771866 0.420213 0.146785
 1226.000000 2.803971 0.399259 0.163465
 1227.000000 2.827226 0.337907 0.134576
 1228.000000 2.812952 0.364475 0.148182
 1229.000000 2.762453 0.348203 0.142027
 1230.000000 2.802371 0.474944 0.131467
 1231.000000 2.779583 0.389036 0.146830
 1232.000000 2.800375 0.455675 0.145697
 1233.000000 2.793263 0.381021 0.123980
 1234.000000 2.762674 0.444133 0.131498
 1235.000000 2.753947 0.401457 0.143539
 1236.000000 2.804599 0.308721 0.134466
 1237.000000 2.783607 0.391282 0.139356
 1238.000000 2.830203 0.372446 0.135077
 1239.000000 2.785042 0.384156 0.146838
 1240.000000 2.786259 0.358946 0.156113
 1241.000000 2.814283 0.407506 0.154554
 1242.000000 2.806744 0.410506 0.153413
 1243.000000 2.803913 0.378839 0.149242
 1244.000000 2.797104 0.455502 0.143657
 1245.000000 2.780683 0.385644 0.141576
 1246.000000 2.813548 0.373914 0.133352
 1247.000000 2.779200 0.482093 0.132352
 1248.000000 2.798029 0.367206 0.157713
 1249.000000 2.797667 0.382893 0.137624
 1250.000000 2.780087 0.411085 0.130269
 1251.000000 2.798528 0.296220 0.144308
 1252.000000 2.801531 0.314317 0.156795
 1253.000000 2.797489 0.345820 0.156080
 1254.000000 2.770178 0.412106 0.153367
 1255.000000 2.756933 0.347918 0.157220
 1256.000000 2.798859 0.447201 0.146846
 1257.000000 2.729112 0.395821 0.153286
 1258.000000 2.775563 0.330385 0.138987
 1259.000000 2.731240 0.334498 0.144171
 1260.000000 2.791967 0.417911 0.142610
 1261.000000 2.772761 0.356155 0.163061
 1262.000000 2.810666 0.451004 0.132748
 1263.000000 2.819418 0.508784 0.152876
 1264.000000 2.807766 0.457535 0.142292
 1265.000000 2.826009 0.356799 0.131682
 1266.000000 2.798992 0.321412 0.153747
 1267.000000 2.786052 0.342643 0.142683
 1268.000000 2.757178 0.349360 0.149770
 1269.000000 2.804398 0.312070 0.136436
 1270.000000 2.811175 0.402376 0.146833
 1271.000000 2.786086 0.375300 0.129889
 1272.000000 2.807667 0.326171 0.157601
 1273.000000 2.772326 0.379609 0.157661
 1274.000000 2.776653 0.277266 0.161540
 1275.000000 2.786183 0.317431 0.155108
 1276.000000 2.805558 0.341334 0.154106
 1277.000000 2.785804 0.351500 0.171278
 1278.000000 2.797242 0.397149 0.154657
 1279.000000 2.814614 0.321154 0.174236
 1280.000000 2.813871 0.372429 0.153234
 1281.000000 2.796572 0.383764 0.174099
 1282.000000 2.823679 0.433647 0.154797
 1283.000000 2.779428 0.388888 0.153118
 1284.000000 2.780111 0.329555 0.173487
 1285.000000 2.761448 0.349256 0.173695
 1286.000000 2.763603 0.444258 0.150954
 1287.000000 2.787685 0.350899 0.161242
 1288.000000 2.801624 0.358699 0.163017
 1289.000000 2.780969 0.414279 0.152716
 1290.000000 2.797144 0.463512 0.165474
 1291.000000 2.800416 0.408112 0.157723
 1292.000000 2.822888 0.361716 0.155338
 1293.000000 2.765956 0.426614 0.169374
 1294.000000 2.767692 0.346819 0.171114
 1295.000000 2.821458 0.446149 0.152161
 1296.000000 2.767042 0.437041 0.159511
 1297.000000 2.795720 0.341492 0.168252
 1298.000000 2.755117 0.332898 0.164870
 1299.000000 2.778697 0.364668 0.165165
 1300.000000 2.772303 0.350679 0.181524
 1301.000000 2.734275 0.406101 0.163332
 1302.000000 2.801507 0.344917 0.152823
 1303.000000 2.740310 0.335275 0.165303
 1304.000000 2.771431 0.219509 0.147187
 1305.000000 2.759221 0.278262 0.145420
 1306.000000 2.797293 0.340561 0.152386
 1307.000000 2.765332 0.315903 0.145306
 1308.000000 2.788954 0.323818 0.158219
 1309.000000 2.777293 0.413225 0.154258
 1310.000000 2.739150 0.428030 0.153266
 1311.000000 2.753383 0.354113 0.140586
 1312.000000 2.746554 0.368732 0.147303
 1313.000000 2.760536 0.389971 0.148171
 1314.000000 2.719978 0.418275 0.142703
 1315.000000 2.744500 0.337421 0.158587
 1316.000000 2.808581 0.362965 0.152976
 1317.000000 2.759982 0.369106 0.142020
 1318.000000 2.743503 0.378241 0.149474
 1319.000000 2.750877 0.361407 0.143453
 1320.000000 2.810945 0.399039 0.138298
 1321.000000 2.771713 0.385821 0.157010
 1322.000000 2.779959 0.419796 0.159960
 1323.000000 2.759165 0.412414 0.145824
 1324.000000 2.768996 0.392605 0.151802
 1325.000000 2.774600 0.364144 0.155314
 1326.000000 2.781604 0.474321 0.149033
 1327.000000 2.737606 0.381807 0.157904
 1328.000000 2.798304 0.428686 0.174139
 1329.000000 2.778998 0.381226 0.168219
 1330.000000 2.786524 0.384624 0.155172
 1331.000000 2.823547 0.377051 0.139929
 1332.000000 2.770107 0.425948 0.145250
 1333.000000 2.752462 0.387974 0.139718
 1334.000000 2.735381 0.423426 0.146825
 1335.000000 2.801524 0.373621 0.134148
 1336.000000 2.731403 0.412714 0.140418
 1337.000000 2.776535 0.425533 0.176811
 1338.000000 2.743974 0.452725 0.152560
 1339.000000 2.766806 0.460514 0.141032
 1340.000000 2.760593 0.520418 0.159497
 1341.000000 2.765228 0.444937 0.173248
 1342.000000 2.768694 0.501136 0.156107
 1343.000000 2.715674 0.398651 0.168518
 1344.000000 2.753609 0.428450 0.173285
 1345.000000 2.749755 0.393632 0.169452
 1346.000000 2.742789 0.396727 0.165783
 1347.000000 2.757707 0.537474 0.159428
 1348.000000 2.724865 0.522503 0.175540
 1349.000000 2.772664 0.536965 0.171661
 1350.000000 2.751406 0.520225 0.153147
 1351.000000 2.789665 0.494609 0.154452
 1352.000000 2.749483 0.433287 0.167284
 1353.000000 2.782346 0.464674 0.160862
 1354.000000 2.794923 0.553779 0.136908
 1355.000000 2.753695 0.540325 0.156136
 1356.000000 2.777103 0.526683 0.172225
 1357.000000 2.789216 0.492634 0.155999
 1358.000000 2.797023 0.477531 0.145509
 1359.000000 2.797496 0.523820 0.188302
 1360.000000 2.772044 0.428444 0.158724
 1361.000000 2.793160 0.490722 0.173564
 1362.000000 2.783261 0.497747 0.166532
 1363.000000 2.776985 0.491306 0.153497
 1364.000000 2.768928 0.508298 0.151872
 1365.000000 2.787063 0.553322 0.152544
 1366.000000 2.781711 0.446127 0.159532
 1367.000000 2.770789 0.486375 0.151356
 1368.000000 2.795834 0.441567 0.159937
 1369.000000 2.807252 0.528295 0.158231
 1370.000000 2.736496 0.525619 0.153245
 1371.000000 2.815795 0.484521 0.152277
 1372.000000 2.727001 0.532577 0.164881
 1373.000000 2.744563 0.479369 0.162286
 1374.000000 2.720710 0.515022 0.152085
 1375.000000 2.787355 0.564733 0.168340
 1376.000000 2.768689 0.545571 0.155305
 1377.000000 2.771224 0.571665 0.165627
 1378.000000 2.757057 0.561774 0.170967
 1379.000000 2.766989 0.483327 0.171140
 1380.000000 2.759666 0.487159 0.170515
 1381.000000 2.786349 0.481265 0.155841
 1382.000000 2.791151 0.505665 0.174180
 1383.000000 2.770459 0.571815 0.162024
 1384.000000 2.752275 0.562306 0.162857
 1385.000000 2.750976 0.493261 0.136647
 1386.000000 2.740127 0.442975 0.141553
 1387.000000 2.761636 0.487735 0.175330
 1388.000000 2.758946 0.565675 0.153129
 1389.000000 2.727936 0.598939 0.157549
 1390.000000 2.765210 0.491320 0.169525
 1391.000000 2.759581 0.582072 0.173835
 1392.000000 2.755263 0.669613 0.156036
 1393.000000 2.729107 0.471784 0.153857
 1394.000000 2.752666 0.556225 0.180655
 1395.000000 2.761181 0.454105 0.144677
 1396.000000 2.799484 0.549185 0.153018
 1397.000000 2.763093 0.567585 0.165676
 1398.000000 2.747929 0.559027 0.162510
 1399.000000 2.770140 0.669328 0.159649
 1400.000000 2.786905 0.555991 0.143987
 1401.000000 2.776540 0.539261 0.157458
 1402.000000 2.800827 0.491859 0.151530
 1403.000000 2.791241 0.504397 0.149571
 1404.000000 2.813199 0.444147 0.147701
 1405.000000 2.774520 0.439826 0.133630
 1406.000000 2.792045 0.495740 0.162055
 1407.000000 2.733522 0.477934 0.141228
 1408.000000 2.764675 0.512384 0.140057
 1409.000000 2.745843 0.529564 0.151066
 1410.000000 2.733447 0.492403 0.161492
 1411.000000 2.713395 0.499252 0.147813
 1412.000000 2.699187 0.581919 0.163692
 1413.000000 2.748573 0.488704 0.144928
 1414.000000 2.756744 0.475279 0.167634
 1415.000000 2.794280 0.509188 0.168506
 1416.000000 2.727380 0.547340 0.166032
 1417.000000 2.742028 0.465068 0.152454
 1418.000000 2.789298 0.446316 0.150206
 1419.000000 2.774230 0.419546 0.147979
 1420.000000 2.718302 0.398356 0.142012
 1421.000000 2.764176 0.451237 0.143982
 1422.000000 2.776063 0.469701 0.156033
 1423.000000 2.761795 0.459849 0.142944
 1424.000000 2.761699 0.474932 0.142044
 1425.000000 2.762258 0.477843 0.146632
 1426.000000 2.786815 0.427587 0.141508
 1427.000000 2.775770 0.471291 0.163579
 1428.000000 2.740606 0.501635 0.149623
 1429.000000 2.799967 0.531565 0.171253
 1430.000000 2.808501 0.503858 0.158971
 1431.000000 2.796075 0.555567 0.172237
 1432.000000 2.796081 0.504253 0.179245
 1433.000000 2.790300 0.487922 0.178753
 1434.000000 2.761967 0.527363 0.186742
 1435.000000 2.745143 0.464163 0.174450
 1436.000000 2.768230 0.439879 0.180265
 1437.000000 2.763889 0.491897 0.163013
 1438.000000 2.751742 0.502038 0.177468
 1439.000000 2.787948 0.403069 0.176738
 1440.000000 2.750890 0.511421 0.171675
 1441.000000 2.739129 0.553362 0.154193
 1442.000000 2.774863 0.415860 0.167175
 1443.000000 2.787546 0.485533 0.164705
 1444.000000 2.769475 0.447332 0.180648
 1445.000000 2.755816 0.359076 0.159063
 1446.000000 2.774880 0.459812 0.148934
 1447.000000 2.756109 0.438555 0.158803
 1448.000000 2.776932 0.394945 0.152196
 1449.000000 2.824456 0.466116 0.160359
 1450.000000 2.768743 0.460548 0.155084
 1451.000000 2.801315 0.395499 0.178846
 1452.000000 2.745205 0.426365 0.166549
 1453.000000 2.809983 0.463069 0.174821
 1454.000000 2.758104 0.470551 0.161176
 1455.000000 2.798454 0.415123 0.147844
 1456.000000 2.763194 0.556263 0.158262
 1457.000000 2.764834 0.413673 0.150798
 1458.000000 2.802890 0.456830 0.150921
 1459.000000 2.730994 0.461806 0.159551
 1460.000000 2.777829 0.466860 0.170946
 1461.000000 2.752229 0.449116 0.172664
 1462.000000 2.778329 0.524036 0.153195
 1463.000000 2.769146 0.495598 0.151333
 1464.000000 2.752003 0.439060 0.160590
 1465.000000 2.742618 0.431385 0.158420
 1466.000000 2.763939 0.496302 0.169861
 1467.000000 2.741714 0.576189 0.141513
 1468.000000 2.757932 0.425103 0.153056
 1469.000000 2.738450 0.465135 0.158342
 1470.000000 2.738474 0.501279 0.167252
 1471.000000 2.732526 0.471486 0.185558
 1472.000000 2.782424 0.337235 0.159640
 1473.000000 2.760992 0.456540 0.172218
 1474.000000 2.795014 0.384998 0.172168
 1475.000000 2.721376 0.490863 0.184736
 1476.000000 2.741204 0.381245 0.173477
 1477.000000 2.765105 0.478005 0.174119
 1478.000000 2.756148 0.465231 0.173541
 1479.000000 2.724464 0.436651 0.158469
 1480.000000 2.802236 0.493049 0.155480
 1481.000000 2.777144 0.537356 0.159201
 1482.000000 2.792696 0.548743 0.159159
 1483.000000 2.811576 0.507873 0.168530
 1484.000000 2.781644 0.588276 0.167596
 1485.000000 2.761512 0.541890 0.158066
 1486.000000 2.758018 0.467348 0.157361
 1487.000000 2.750298 0.387865 0.149933
 1488.000000 2.720500 0.494074 0.160435
 1489.000000 2.746815 0.362095 0.164934
 1490.000000 2.765333 0.458717 0.157513
 1491.000000 2.754211 0.458971 0.172501
 1492.000000 2.735428 0.402342 0.160416
 1493.000000 2.712492 0.402016 0.149763
 1494.000000 2.768901 0.456403 0.167275
 1495.000000 2.757464 0.345518 0.162975
 1496.000000 2.760134 0.405945 0.151863
 1497.000000 2.756103 0.397351 0.147349
 1498.000000 2.793655 0.431702 0.148366
 1499.000000 2.741211 0.373880 0.140780
 1500.000000 2.787732 0.422585 0.153496
 1501.000000 2.765606 0.371580 0.142441
 1502.000000 2.798351 0.373843 0.149660
 1503.000000 2.776058 0.416784 0.167386
 1504.000000 2.780251 0.402267 0.186112
 1505.000000 2.763269 0.478655 0.147593
 1506.000000 2.710545 0.426163 0.142849
 1507.000000 2.760752 0.391897 0.149052
 1508.000000 2.832017 0.475901 0.160948
 1509.000000 2.782231 0.480702 0.158324
 1510.000000 2.713500 0.397222 0.152673
 1511.000000 2.766915 0.488003 0.166913
 1512.000000 2.755107 0.406353 0.152302
 1513.000000 2.779071 0.503639 0.150675
 1514.000000 2.771612 0.383886 0.173798
 1515.000000 2.765508 0.455484 0.142751
 1516.000000 2.798075 0.448008 0.177719
 1517.000000 2.750772 0.520465 0.154719
 1518.000000 2.746078 0.426843 0.138749
 1519.000000 2.770269 0.482682 0.153963
 1520.000000 2.779174 0.424583 0.141008
 1521.000000 2.740371 0.503413 0.179328
 1522.000000 2.793560 0.480440 0.166353
 1523.000000 2.742305 0.365260 0.164875
 1524.000000 2.744197 0.430535 0.151316
 1525.000000 2.767606 0.382866 0.156860
 1526.000000 2.760948 0.525823 0.159194
 1527.000000 2.757897 0.488626 0.149547
 1528.000000 2.735183 0.460779 0.167877
 1529.000000 2.746792 0.367542 0.161961
 1530.000000 2.770565 0.414236 0.139834
 1531.000000 2.746240 0.536581 0.156377
 1532.000000 2.794306 0.467473 0.173876
 1533.000000 2.813259 0.524673 0.168574
 1534.000000 2.749129 0.527778 0.151893
 1535.000000 2.786414 0.573287 0.161473
 1536.000000 2.784805 0.437681 0.160781
 1537.000000 2.794882 0.496428 0.155378
 1538.000000 2.773778 0.373876 0.153396
 1539.000000 2.817797 0.418006 0.138469
 1540.000000 2.747385 0.500714 0.149089
 1541.000000 2.750328 0.440277 0.149672
 1542.000000 2.756432 0.420089 0.163009
 1543.000000 2.756286 0.429269 0.151391
 1544.000000 2.745405 0.461211 0.153970
 1545.000000 2.723110 0.412832 0.149427
 1546.000000 2.804410 0.370691 0.154521
 1547.000000 2.789630 0.398730 0.164306
 1548.000000 2.802511 0.447695 0.154422
 1549.000000 2.764746 0.460115 0.141508
 1550.000000 2.754259 0.448960 0.146419
 1551.000000 2.775568 0.433289 0.169045
 1552.000000 2.766868 0.383354 0.153835
 1553.000000 2.781268 0.388278 0.154491
 1554.000000 2.753084 0.415360 0.147226
 1555.000000 2.765785 0.375696 0.165459
 1556.000000 2.806966 0.421134 0.173082
 1557.000000 2.792738 0.531190 0.162673
 1558.000000 2.792743 0.456302 0.173669
 1559.000000 2.812420 0.402454 0.158289
 1560.000000 2.807381 0.515835 0.171442
 1561.000000 2.795566 0.440504 0.169790
 1562.000000 2.786269 0.435466 0.157567
 1563.000000 2.791876 0.401840 0.157624
 1564.000000 2.806200 0.486638 0.160939
 1565.000000 2.776341 0.434991 0.150524
 1566.000000 2.863060 0.463048 0.168718
 1567.000000 2.812884 0.525432 0.148468
 1568.000000 2.776511 0.482766 0.143228
 1569.000000 2.754618 0.517612 0.156942
 1570.000000 2.750607 0.498107 0.164585
 1571.000000 2.725198 0.424902 0.140368
 1572.000000 2.769236 0.490883 0.150363
 1573.000000 2.790745 0.496010 0.155466
 1574.000000 2.839884 0.528936 0.153724
 1575.000000 2.785888 0.504632 0.151859
 1576.000000 2.797191 0.432403 0.147691
 1577.000000 2.760139 0.429565 0.146072
 1578.000000 2.756914 0.473129 0.172077
 1579.000000 2.749177 0.415564 0.153389
 1580.000000 2.750743 0.375634 0.152171
 1581.000000 2.737794 0.546602 0.143527
 1582.000000 2.732866 0.468025 0.156760
 1583.000000 2.798279 0.447510 0.143114
 1584.000000 2.761736 0.379145 0.125926
 1585.000000 2.741323 0.374712 0.131407
 1586.000000 2.736460 0.362135 0.140648
 1587.000000 2.694982 0.429372 0.127481
 1588.000000 2.719859 0.352972 0.135128
 1589.000000 2.787404 0.325607 0.134858
 1590.000000 2.784907 0.397033 0.158308
 1591.000000 2.780455 0.397548 0.134325
 1592.000000 2.803509 0.407122 0.141456
 1593.000000 2.781592 0.303780 0.148572
 1594.000000 2.794131 0.307281 0.136701
 1595.000000 2.768097 0.386572 0.133833
 1596.000000 2.759178 0.384327 0.156026
 1597.000000 2.745758 0.428210 0.161275
 1598.000000 2.797546 0.351488 0.138358
 1599.000000 2.796888 0.293812 0.144811
 1600.000000 2.737407 0.368052 0.141271
 1601.000000 2.756403 0.505029 0.151793
 1602.000000 2.761837 0.451050 0.150170
 1603.000000 2.817200 0.475363 0.144875
 1604.000000 2.806966 0.513926 0.146502
 1605.000000 2.811915 0.415903 0.143461
 1606.000000 2.782204 0.446396 0.141810
 1607.000000 2.755512 0.423530 0.142952
 1608.000000 2.764770 0.335935 0.137889
 1609.000000 2.700599 0.305225 0.149816
 1610.000000 2.738090 0.377660 0.143675
 1611.000000 2.755253 0.366367 0.137394
 1612.000000 2.767838 0.401110 0.147133
 1613.000000 2.770306 0.381927 0.148928
 1614.000000 2.755695 0.451221 0.158002
 1615.000000 2.758334 0.520351 0.157869
 1616.000000 2.761782 0.332107 0.170968
 1617.000000 2.722440 0.499810 0.173605
 1618.000000 2.739907 0.388819 0.148813
 1619.000000 2.793697 0.530241 0.155849
 1620.000000 2.772467 0.532091 0.147526
 1621.000000 2.747996 0.571395 0.159047
 1622.000000 2.775288 0.439575 0.157475
 1623.000000 2.764342 0.500857 0.138913
 1624.000000 2.776559 0.482913 0.137356
 1625.000000 2.749935 0.499991 0.153741
 1626.000000 2.839088 0.414457 0.162322
 1627.000000 2.767739 0.441802 0.159419
 1628.000000 2.769268 0.459672 0.173786
 1629.000000 2.815078 0.416647 0.175749
 1630.000000 2.786760 0.476697 0.166460
 1631.000000 2.755942 0.539273 0.164441
 1632.000000 2.762391 0.397175 0.144774
 1633.000000 2.775315 0.398035 0.146718
 1634.000000 2.766882 0.486448 0.132749
 1635.000000 2.813082 0.438180 0.162657
 1636.000000 2.792755 0.413453 0.147613
 1637.000000 2.758154 0.520595 0.160147
 1638.000000 2.775012 0.449781 0.172832
 1639.000000 2.763684 0.526435 0.167512
 1640.000000 2.760670 0.519012 0.183077
 1641.000000 2.777965 0.580007 0.160469
 1642.000000 2.757658 0.485781 0.173887
 1643.000000 2.796647 0.484186 0.164470
 1644.000000 2.773334 0.463912 0.157333
 1645.000000 2.780752 0.462702 0.157691
 1646.000000 2.791158 0.467794 0.133916
 1647.000000 2.764855 0.415493 0.152184
 1648.000000 2.781579 0.474393 0.169459
 1649.000000 2.773593 0.440867 0.182381
 1650.000000 2.793888 0.452884 0.171137
 1651.000000 2.808721 0.463288 0.158171
 1652.000000 2.755359 0.473321 0.160935
 1653.000000 2.774974 0.538803 0.163958
 1654.000000 2.783392 0.479244 0.155216
 1655.000000 2.790152 0.455499 0.155101
 1656.000000 2.812627 0.426983 0.140178
 1657.000000 2.752975 0.474485 0.184666
 1658.000000 2.768634 0.435366 0.175128
 1659.000000 2.801909 0.514925 0.168645
 1660.000000 2.764200 0.427252 0.148318
 1661.000000 2.775114 0.467683 0.141940
 1662.000000 2.781815 0.486767 0.148831
 1663.000000 2.757917 0.517668 0.156751
 1664.000000 2.740629 0.511298 0.174910
 1665.000000 2.763831 0.492395 0.161479
 1666.000000 2.794640 0.489513 0.159781
 1667.000000 2.748931 0.504436 0.151101
 1668.000000 2.759784 0.474048 0.156891
 1669.000000 2.807170 0.464009 0.162481
 1670.000000 2.782160 0.395544 0.146798
 1671.000000 2.813021 0.449592 0.151707
 1672.000000 2.778476 0.434007 0.150793
 1673.000000 2.769677 0.426523 0.165783
 1674.000000 2.797137 0.435566 0.161146
 1675.000000 2.774041 0.490289 0.174607
 1676.000000 2.752026 0.403564 0.145784
 1677.000000 2.778823 0.471243 0.163153
 1678.000000 2.822488 0.405994 0.186725
 1679.000000 2.789860 0.446824 0.159723
 1680.000000 2.763703 0.474908 0.163259
 1681.000000 2.708975 0.338459 0.159924
 1682.000000 2.785019 0.432818 0.161249
 1683.000000 2.785826 0.473765 0.160176
 1684.000000 2.782281 0.337072 0.156637
 1685.000000 2.805047 0.402634 0.169655
 1686.000000 2.775981 0.414640 0.172868
 1687.000000 2.758380 0.379235 0.172158
 1688.000000 2.760850 0.422321 0.161419
 1689.000000 2.751762 0.521716 0.173381
 1690.000000 2.751516 0.464627 0.162991
 1691.000000 2.777449 0.370629 0.170464
 1692.000000 2.755824 0.479482 0.159665
 1693.000000 2.791352 0.444370 0.186898
 1694.000000 2.750469 0.446562 0.173174
 1695.000000 2.756748 0.364959 0.179187
 1696.000000 2.752793 0.529254 0.183124
 1697.000000 2.749900 0.504283 0.182969
 1698.000000 2.766048 0.398412 0.177787
 1699.000000 2.745598 0.430291 0.189906
 1700.000000 2.761256 0.377066 0.173498
 1701.000000 2.743521 0.400370 0.173360
 1702.000000 2.754367 0.381370 0.192396
 1703.000000 2.826613 0.369432 0.211676
 1704.000000 2.785527 0.421654 0.190979
 1705.000000 2.771283 0.407046 0.169426
 1706.000000 2.738414 0.314563 0.154951
 1707.000000 2.748144 0.414082 0.185472
 1708.000000 2.752112 0.322002 0.191889
 1709.000000 2.740288 0.314538 0.160351
 1710.000000 2.756437 0.323640 0.152614
 1711.000000 2.784313 0.408424 0.165687
 1712.000000 2.790445 0.485698 0.165561
 1713.000000 2.756728 0.457816 0.174613
 1714.000000 2.779214 0.417351 0.180440
 1715.000000 2.791437 0.397988 0.169562
 1716.000000 2.737095 0.411115 0.177987
 1717.000000 2.777714 0.355737 0.175155
 1718.000000 2.775697 0.360351 0.177995
 1719.000000 2.806751 0.323270 0.184504
 1720.000000 2.820349 0.434446 0.152820
 1721.000000 2.830073 0.334181 0.176967
 1722.000000 2.807740 0.436396 0.173054
 1723.000000 2.758767 0.479238 0.176138
 1724.000000 2.768428 0.424474 0.175011
 1725.000000 2.748263 0.443675 0.175138
 1726.000000 2.790549 0.318616 0.158299
 1727.000000 2.782991 0.442802 0.165755
 1728.000000 2.772421 0.385898 0.180875
 1729.000000 2.770495 0.377354 0.181661
 1730.000000 2.781919 0.401441 0.155099
 1731.000000 2.793360 0.467648 0.160324
 1732.000000 2.750194 0.398522 0.172139
 1733.000000 2.759428 0.330201 0.156157
 1734.000000 2.808219 0.473804 0.180312
 1735.000000 2.760255 0.461607 0.185522
 1736.000000 2.798951 0.392406 0.178080
 1737.000000 2.770995 0.419528 0.172807
 1738.000000 2.802826 0.309961 0.185200
 1739.000000 2.787941 0.450489 0.174953
 1740.000000 2.757200 0.420416 0.183352
 1741.000000 2.758059 0.390086 0.169419
 1742.000000 2.772312 0.440456 0.175394
 1743.000000 2.771031 0.463984 0.180923
 1744.000000 2.756685 0.393970 0.184256
 1745.000000 2.769724 0.461556 0.161839
 1746.000000 2.777730 0.415155 0.188456
 1747.000000 2.769458 0.483865 0.173365
 1748.000000 2.743201 0.458613 0.162231
 1749.000000 2.760456 0.391849 0.176802
 1750.000000 2.798572 0.433000 0.191880
 1751.000000 2.760031 0.384832 0.174844
 1752.000000 2.756036 0.460333 0.179095
 1753.000000 2.767705 0.401958 0.184908
 1754.000000 2.759588 0.493043 0.187582
 1755.000000 2.770307 0.385404 0.172025
 1756.000000 2.749666 0.411167 0.200216
 1757.000000 2.814955 0.408202 0.191901
 1758.000000 2.760372 0.525011 0.180703
 1759.000000 2.766160 0.420603 0.191033
 1760.000000 2.780069 0.439773 0.183732
 1761.000000 2.759167 0.460156 0.185129
 1762.000000 2.776814 0.433971 0.192050
 1763.000000 2.775737 0.419993 0.189904
 1764.000000 2.772139 0.442666 0.186963
 1765.000000 2.798142 0.419817 0.188032
 1766.000000 2.799072 0.537072 0.190135
 1767.000000 2.805000 0.463862 0.171496
 1768.000000 2.769338 0.437181 0.165343
 1769.000000 2.726838 0.398293 0.167345
 1770.000000 2.772458 0.472195 0.163134
 1771.000000 2.785974 0.470831 0.166252
 1772.000000 2.786531 0.483331 0.168503
 1773.000000 2.735300 0.442804 0.166939
 1774.000000 2.799379 0.428154 0.192971
 1775.000000 2.784217 0.477508 0.188174
 1776.000000 2.787310 0.476973 0.172898
 1777.000000 2.829195 0.473680 0.218476
 1778.000000 2.814066 0.442890 0.174136
 1779.000000 2.776903 0.432991 0.186085
 1780.000000 2.796622 0.403540 0.172220
 1781.000000 2.786265 0.471834 0.187796
 1782.000000 2.808926 0.488462 0.173752
 1783.000000 2.778547 0.451511 0.209451
 1784.000000 2.834879 0.475740 0.189578
 1785.000000 2.758430 0.448775 0.185916
 1786.000000 2.768468 0.474222 0.175570
 1787.000000 2.769633 0.493877 0.190046
 1788.000000 2.813374 0.378593 0.190635
 1789.000000 2.767126 0.550008 0.176070
 1790.000000 2.752908 0.438458 0.173863
 1791.000000 2.786254 0.505674 0.193492
 1792.000000 2.787095 0.507579 0.194830
 1793.000000 2.785894 0.453759 0.169793
 1794.000000 2.780358 0.495041 0.160312
 1795.000000 2.736301 0.506768 0.204741
 1796.000000 2.758131 0.471138 0.184151
 1797.000000 2.744966 0.597385 0.167566
 1798.000000 2.721989 0.540859 0.181896
 1799.000000 2.752627 0.465886 0.177104
 1800.000000 2.773775 0.486365 0.175885
 1801.000000 2.756568 0.513795 0.181641
 1802.000000 2.795889 0.483255 0.181473
 1803.000000 2.783221 0.552819 0.171744
 1804.000000 2.725616 0.522941 0.178148
 1805.000000 2.765538 0.428735 0.184908
 1806.000000 2.760394 0.448125 0.170790
 1807.000000 2.748600 0.452168 0.163377
 1808.000000 2.731603 0.445681 0.190612
 1809.000000 2.707118 0.451412 0.180549
 1810.000000 2.744018 0.440818 0.168706
 1811.000000 2.706401 0.447066 0.173237
 1812.000000 2.757028 0.536465 0.180178
 1813.000000 2.757141 0.487570 0.187805
 1814.000000 2.730200 0.475040 0.177632
 1815.000000 2.764464 0.555330 0.160769
 1816.000000 2.730912 0.452559 0.173296
 1817.000000 2.732893 0.437669 0.185043
 1818.000000 2.736834 0.470795 0.189621
 1819.000000 2.727720 0.483440 0.177108
 1820.000000 2.776489 0.428093 0.181909
 1821.000000 2.746576 0.535867 0.174160
 1822.000000 2.738539 0.470513 0.190434
 1823.000000 2.719120 0.440325 0.206998
 1824.000000 2.764767 0.473950 0.165955
 1825.000000 2.725712 0.389577 0.191065
 1826.000000 2.788494 0.429589 0.182078
 1827.000000 2.737948 0.491029 0.167466
 1828.000000 2.771717 0.516059 0.165549
 1829.000000 2.704652 0.514773 0.177840
 1830.000000 2.745851 0.513541 0.149307
 1831.000000 2.730057 0.532285 0.152671
 1832.000000 2.741091 0.480054 0.162316
 1833.000000 2.736130 0.471755 0.180201
 1834.000000 2.797592 0.515215 0.177056
 1835.000000 2.715381 0.465737 0.176727
 1836.000000 2.742278 0.454515 0.173334
 1837.000000 2.751466 0.466419 0.173404
 1838.000000 2.759150 0.494722 0.169907
 1839.000000 2.716624 0.490563 0.173833
 1840.000000 2.746013 0.455156 0.174577
 1841.000000 2.750411 0.452228 0.163856
 1842.000000 2.754797 0.512022 0.162531
 1843.000000 2.716634 0.395549 0.166920
 1844.000000 2.749253 0.481446 0.165798
 1845.000000 2.741693 0.450828 0.184840
 1846.000000 2.766714 0.450222 0.157952
 1847.000000 2.777375 0.456297 0.162027
 1848.000000 2.774930 0.443609 0.160408
 1849.000000 2.749200 0.403202 0.173165
 1850.000000 2.716429 0.539810 0.164701
 1851.000000 2.737060 0.446411 0.166363
 1852.000000 2.699213 0.444079 0.159905
 1853.000000 2.757572 0.436549 0.170887
 1854.000000 2.696306 0.396825 0.179300
 1855.000000 2.759583 0.417083 0.170087
 1856.000000 2.716004 0.414268 0.187594
 1857.000000 2.742843 0.501004 0.180911
 1858.000000 2.769109 0.482708 0.196501
 1859.000000 2.760926 0.386847 0.193124
 1860.000000 2.760835 0.419444 0.181023
 1861.000000 2.760564 0.473295 0.183016
 1862.000000 2.780514 0.393302 0.191349
 1863.000000 2.775473 0.445139 0.178707
 1864.000000 2.752435 0.489686 0.176708
 1865.000000 2.729021 0.413353 0.174151
 1866.000000 2.789726 0.423062 0.167647
 1867.000000 2.734568 0.485363 0.164602
 1868.000000 2.757411 0.427901 0.151000
 1869.000000 2.729439 0.442473 0.153527
 1870.000000 2.740135 0.462661 0.166078
 1871.000000 2.767314 0.498150 0.175229
 1872.000000 2.746314 0.432996 0.163747
 1873.000000 2.753217 0.385063 0.150860
 1874.000000 2.803189 0.449438 0.170323
 1875.000000 2.754168 0.444023 0.156483
 1876.000000 2.746587 0.410291 0.164051
 1877.000000 2.766222 0.384885 0.164406
 1878.000000 2.707998 0.435651 0.178077
 1879.000000 2.737609 0.365418 0.164661
 1880.000000 2.728766 0.423712 0.157203
 1881.000000 2.704050 0.436760 0.168241
 1882.000000 2.720684 0.391765 0.188675
 1883.000000 2.754995 0.408827 0.197397
 1884.000000 2.719895 0.422634 0.179030
 1885.000000 2.742392 0.409599 0.189160
 1886.000000 2.777924 0.398739 0.196344
 1887.000000 2.776628 0.435841 0.200523
 1888.000000 2.766215 0.381735 0.177327
 1889.000000 2.762215 0.441026 0.153934
 1890.000000 2.733821 0.384162 0.160016
 1891.000000 2.738170 0.357652 0.167763
 1892.000000 2.775803 0.458737 0.172717
 1893.000000 2.740750 0.439533 0.171067
 1894.000000 2.799293 0.358760 0.167981
 1895.000000 2.749660 0.423143 0.161539
 1896.000000 2.790413 0.368860 0.171167
 1897.000000 2.812363 0.456734 0.172990
 1898.000000 2.776178 0.341745 0.158158
 1899.000000 2.784342 0.399261 0.164703
 1900.000000 2.754616 0.459694 0.170442
 1901.000000 2.804698 0.437161 0.195019
 1902.000000 2.774301 0.459906 0.169628
 1903.000000 2.781511 0.390782 0.174545
 1904.000000 2.797367 0.387665 0.188653
 1905.000000 2.850636 0.397309 0.195504
 1906.000000 2.760631 0.451597 0.168607
 1907.000000 2.806385 0.482165 0.177256
 1908.000000 2.787860 0.355987 0.169825
 1909.000000 2.803567 0.450632 0.186111
 1910.000000 2.752567 0.338394 0.158517
 1911.000000 2.807005 0.324970 0.173813
 1912.000000 2.757811 0.360272 0.167389
 1913.000000 2.775707 0.354838 0.170512
 1914.000000 2.806400 0.394877 0.168497
 1915.000000 2.779720 0.365875 0.177574
 1916.000000 2.745208 0.400108 0.180581
 1917.000000 2.731491 0.425501 0.171894
 1918.000000 2.731281 0.387180 0.161110
 1919.000000 2.783537 0.428119 0.173304
 1920.000000 2.775582 0.424860 0.169546
 1921.000000 2.781885 0.396034 0.186333
 1922.000000 2.768910 0.274896 0.174817
 1923.000000 2.749258 0.371240 0.170579
 1924.000000 2.823895 0.473475 0.175517
 1925.000000 2.768713 0.385251 0.178075
 1926.000000 2.795314 0.328787 0.193163
 1927.000000 2.732887 0.350749 0.164193
 1928.000000 2.759561 0.367804 0.178006
 1929.000000 2.774016 0.393133 0.192679
 1930.000000 2.775270 0.461285 0.164608
 1931.000000 2.770152 0.456323 0.172402
 1932.000000 2.765352 0.380447 0.159591
 1933.000000 2.788900 0.535193 0.162487
 1934.000000 2.770187 0.354834 0.160902
 1935.000000 2.792259 0.390714 0.164560
 1936.000000 2.734676 0.398460 0.172791
 1937.000000 2.785315 0.493833 0.166956
 1938.000000 2.747209 0.389447 0.150421
 1939.000000 2.757340 0.362152 0.164251
 1940.000000 2.738167 0.394854 0.155079
 1941.000000 2.719808 0.388874 0.151592
 1942.000000 2.708166 0.411185 0.178081
 1943.000000 2.756357 0.455115 0.176755
 1944.000000 2.751407 0.426513 0.167205
 1945.000000 2.744324 0.381097 0.149684
 1946.000000 2.770019 0.418896 0.159248
 1947.000000 2.796928 0.406436 0.147665
 1948.000000 2.722476 0.368094 0.148315
 1949.000000 2.827794 0.385882 0.155880
 1950.000000 2.765477 0.440809 0.161714
 1951.000000 2.715383 0.425326 0.174806
 1952.000000 2.763369 0.386716 0.159944
 1953.000000 2.729284 0.324399 0.171167
 1954.000000 2.774885 0.342383 0.168507
 1955.000000 2.773469 0.373754 0.185351
 1956.000000 2.749811 0.367508 0.179610
 1957.000000 2.765502 0.402685 0.176737
 1958.000000 2.741314 0.449336 0.155510
 1959.000000 2.708856 0.360644 0.162563
 1960.000000 2.781032 0.393106 0.154241
 1961.000000 2.775192 0.385943 0.156078
 1962.000000 2.752509 0.423333 0.143414
 1963.000000 2.759542 0.457820 0.177779
 1964.000000 2.758791 0.528318 0.182972
 1965.000000 2.751425 0.348358 0.168462
 1966.000000 2.748265 0.378523 0.158408
 1967.000000 2.778128 0.408172 0.165689
 1968.000000 2.772247 0.385509 0.171537
 1969.000000 2.813896 0.362132 0.176580
 1970.000000 2.770625 0.376368 0.172446
 1971.000000 2.819054 0.405292 0.175539
 1972.000000 2.733724 0.403367 0.169633
 1973.000000 2.781463 0.337374 0.177357
 1974.000000 2.775357 0.313408 0.145279
 1975.000000 2.768145 0.335762 0.150716
 1976.000000 2.776952 0.368072 0.152869
 1977.000000 2.756750 0.380802 0.158120
 1978.000000 2.727365 0.304485 0.132729
 1979.000000 2.776383 0.392925 0.147083
 1980.000000 2.779718 0.336519 0.138380
 1981.000000 2.731151 0.389004 0.127272
 1982.000000 2.742401 0.428762 0.145981
 1983.000000 2.743682 0.401724 0.155654
 1984.000000 2.756623 0.437624 0.146529
 1985.000000 2.794700 0.400951 0.153592
 1986.000000 2.763897 0.318540 0.157355
 1987.000000 2.748978 0.425817 0.131775
 1988.000000 2.761452 0.485943 0.151996
 1989.000000 2.760230 0.356778 0.160077
 1990.000000 2.785315 0.300497 0.136231
 1991.000000 2.746726 0.386874 0.151507
 1992.000000 2.765960 0.313068 0.157354
 1993.000000 2.803091 0.393839 0.144927
 1994.000000 2.759326 0.473646 0.128060
 1995.000000 2.771860 0.344857 0.116495
 1996.000000 2.747226 0.345776 0.142607
 1997.000000 2.763537 0.334773 0.142657
 1998.000000 2.766981 0.339948 0.144808
 1999.000000 2.756917 0.400652 0.143460
 2000.000000 2.790253 0.331954 0.152252
 2001.000000 2.730766 0.380545 0.135120
 2002.000000 2.792905 0.356471 0.143726
 2003.000000 2.772829 0.395581 0.141756
 2004.000000 2.754492 0.358652 0.148288
 2005.000000 2.787368 0.438280 0.144159
 2006.000000 2.764432 0.389687 0.153547
 2007.000000 2.789330 0.295601 0.149775
 2008.000000 2.796337 0.398599 0.146643
 2009.000000 2.756407 0.434543 0.144331
 2010.000000 2.731409 0.368193 0.152969
 2011.000000 2.795607 0.374508 0.156223
 2012.000000 2.743679 0.347719 0.156049
 2013.000000 2.782920 0.315574 0.142614
 2014.000000 2.762614 0.396870 0.147816
 2015.000000 2.786976 0.381620 0.161263
 2016.000000 2.802658 0.390656 0.150453
 2017.000000 2.785023 0.395036 0.152199
 2018.000000 2.782670 0.376839 0.149608
 2019.000000 2.769475 0.439625 0.127957
 2020.000000 2.738671 0.379991 0.165520
 2021.000000 2.782994 0.394534 0.142147
 2022.000000 2.732974 0.412251 0.150449
 2023.000000 2.789056 0.338458 0.149879
 2024.000000 2.773636 0.443759 0.157518
 2025.000000 2.809563 0.459012 0.158060
 2026.000000 2.813616 0.484492 0.128627
 2027.000000 2.796306 0.547614 0.164917
 2028.000000 2.778983 0.411022 0.161725
 2029.000000 2.843299 0.450312 0.149914
 2030.000000 2.774884 0.417134 0.137284
 2031.000000 2.765249 0.506493 0.140494
 2032.000000 2.816372 0.414835 0.139363
 2033.000000 2.799512 0.350043 0.129286
 2034.000000 2.775536 0.441739 0.141727
 2035.000000 2.829530 0.458042 0.135860
 2036.000000 2.835588 0.403215 0.144577
 2037.000000 2.832694 0.420413 0.142617
 2038.000000 2.804907 0.347537 0.142171
 2039.000000 2.794402 0.349894 0.129316
 2040.000000 2.832565 0.364034 0.136305
 2041.000000 2.784279 0.428425 0.165288
 2042.000000 2.786059 0.465342 0.151132
 2043.000000 2.772184 0.442764 0.179818
 2044.000000 2.790122 0.479500 0.158260
 2045.000000 2.761998 0.376843 0.135956
 2046.000000 2.817756 0.484539 0.144645
 2047.000000 2.776080 0.460162 0.139295
 2048.000000 2.775825 0.416346 0.138064
 2049.000000 2.760305 0.522653 0.150501
 2050.000000 2.807393 0.428640 0.146985
 2051.000000 2.783892 0.447027 0.152791
 2052.000000 2.822960 0.410144 0.130968
 2053.000000 2.782855 0.506722 0.139442
 2054.000000 2.808732 0.383561 0.144113
 2055.000000 2.794152 0.422955 0.141685
 2056.000000 2.743666 0.433997 0.154915
 2057.000000 2.751145 0.378580 0.164983
 2058.000000 2.758812 0.455047 0.143327
 2059.000000 2.784978 0.480927 0.141959
 2060.000000 2.821301 0.523286 0.145601
 2061.000000 2.770702 0.477850 0.146996
 2062.000000 2.780794 0.430158 0.155827
 2063.000000 2.833403 0.503278 0.167907
 2064.000000 2.847246 0.466873 0.156137
 2065.000000 2.760974 0.403476 0.147552
 2066.000000 2.810286 0.391135 0.133732
 2067.000000 2.817165 0.372805 0.168510
 2068.000000 2.777526 0.406227 0.171904
 2069.000000 2.774677 0.386250 0.160732
 2070.000000 2.832537 0.329379 0.153330
 2071.000000 2.834704 0.379163 0.167265
 2072.000000 2.822609 0.418306 0.154219
 2073.000000 2.828231 0.418811 0.146840
 2074.000000 2.817010 0.419950 0.148004
 2075.000000 2.816193 0.526884 0.167111
 2076.000000 2.758402 0.458316 0.154660
 2077.000000 2.773426 0.402108 0.158133
 2078.000000 2.778991 0.349832 0.169016
 2079.000000 2.821213 0.354924 0.159861
 2080.000000 2.805352 0.418287 0.147386
 2081.000000 2.810276 0.458366 0.148547
 2082.000000 2.812422 0.468414 0.149793
 2083.000000 2.753152 0.441599 0.154496
 2084.000000 2.779114 0.455266 0.173264
 2085.000000 2.821777 0.368173 0.163037
 2086.000000 2.796816 0.480539 0.155423
 2087.000000 2.810844 0.446459 0.162069
 2088.000000 2.769804 0.378096 0.153296
 2089.000000 2.802278 0.411247 0.164615
 2090.000000 2.804972 0.408144 0.168343
 2091.000000 2.786102 0.453158 0.167265
 2092.000000 2.826561 0.362825 0.173101
 2093.000000 2.811321 0.437537 0.171242
 2094.000000 2.728786 0.411664 0.158586
 2095.000000 2.787684 0.497884 0.135744
 2096.000000 2.765853 0.479796 0.162727
 2097.000000 2.789100 0.396412 0.147823
 2098.000000 2.816487 0.417002 0.165550
 2099.000000 2.739937 0.429027 0.152220
 2100.000000 2.800199 0.424095 0.148944
 2101.000000 2.804224 0.428748 0.150480
 2102.000000 2.764489 0.488076 0.139665
 2103.000000 2.802945 0.395119 0.162481
 2104.000000 2.759512 0.459803 0.159554
 2105.000000 2.779524 0.477405 0.149804
 2106.000000 2.808101 0.459228 0.152918
 2107.000000 2.818139 0.380733 0.153955
 2108.000000 2.806649 0.398006 0.142959
 2109.000000 2.810453 0.408123 0.134820
 2110.000000 2.791792 0.507308 0.143800
 2111.000000 2.836347 0.490988 0.151421
 2112.000000 2.787117 0.440208 0.149875
 2113.000000 2.796486 0.435607 0.121190
 2114.000000 2.765886 0.380770 0.129210
 2115.000000 2.824953 0.478796 0.132921
 2116.000000 2.779159 0.388891 0.116849
 2117.000000 2.805134 0.357582 0.135108
 2118.000000 2.781899 0.470721 0.141403
 2119.000000 2.833498 0.452957 0.158122
 2120.000000 2.778415 0.426943 0.131995
 2121.000000 2.774147 0.500808 0.135949
 2122.000000 2.796949 0.507559 0.130339
 2123.000000 2.790735 0.440080 0.135639
 2124.000000 2.799544 0.461867 0.141820
 2125.000000 2.782373 0.495451 0.143306
 2126.000000 2.825879 0.427074 0.146958
 2127.000000 2.798315 0.466063 0.130350
 2128.000000 2.773499 0.406443 0.143049
 2129.000000 2.809790 0.393981 0.153485
 2130.000000 2.785106 0.424168 0.155926
 2131.000000 2.747886 0.398675 0.143664
 2132.000000 2.775346 0.458371 0.151869
 2133.000000 2.793147 0.389806 0.149033
 2134.000000 2.761299 0.440683 0.152508
 2135.000000 2.800213 0.371006 0.150667
 2136.000000 2.822700 0.346606 0.153999
 2137.000000 2.789509 0.461381 0.158293
 2138.000000 2.768550 0.399537 0.148850
 2139.000000 2.783717 0.323426 0.158943
 2140.000000 2.781526 0.404069 0.139736
 2141.000000 2.773479 0.464043 0.139952
 2142.000000 2.767614 0.388802 0.122103
 2143.000000 2.753434 0.442075 0.133572
 2144.000000 2.733125 0.513764 0.142733
 2145.000000 2.778567 0.390753 0.166559
 2146.000000 2.831645 0.353158 0.162183
 2147.000000 2.807314 0.426433 0.150449
 2148.000000 2.800559 0.381044 0.131300
 2149.000000 2.809842 0.529505 0.143086
 2150.000000 2.796879 0.489435 0.144863
 2151.000000 2.790925 0.445707 0.118483
 2152.000000 2.750807 0.423760 0.133771
 2153.000000 2.772929 0.352447 0.133945
 2154.000000 2.810185 0.457051 0.126688
 2155.000000 2.777202 0.371395 0.127515
 2156.000000 2.766962 0.415785 0.124179
 2157.000000 2.770754 0.358234 0.139519
 2158.000000 2.763981 0.378785 0.138201
 2159.000000 2.775154 0.365490 0.125730
 2160.000000 2.730734 0.447535 0.130879
 2161.000000 2.740465 0.323633 0.134452
 2162.000000 2.772156 0.352043 0.135186
 2163.000000 2.799529 0.334384 0.128443
 2164.000000 2.768693 0.384820 0.125954
 2165.000000 2.809038 0.298985 0.126067
 2166.000000 2.753735 0.370134 0.130475
 2167.000000 2.823184 0.384288 0.131534
 2168.000000 2.829340 0.434750 0.127178
 2169.000000 2.795202 0.387826 0.130711
 2170.000000 2.786296 0.421215 0.128698
 2171.000000 2.786814 0.377286 0.124289
 2172.000000 2.754472 0.382685 0.129871
 2173.000000 2.766800 0.420518 0.141291
 2174.000000 2.805303 0.287524 0.155251
 2175.000000 2.776827 0.340941 0.123021
 2176.000000 2.823586 0.398759 0.125245
 2177.000000 2.755535 0.417944 0.130866
 2178.000000 2.756376 0.315551 0.152841
 2179.000000 2.770163 0.421049 0.135062
 2180.000000 2.764963 0.327644 0.136994
 2181.000000 2.788951 0.399042 0.157094
 2182.000000 2.767830 0.353846 0.159747
 2183.000000 2.831222 0.354089 0.141119
 2184.000000 2.798929 0.371317 0.134916
 2185.000000 2.814449 0.308371 0.138437
 2186.000000 2.753077 0.308405 0.143669
 2187.000000 2.818827 0.283021 0.151348
 2188.000000 2.808511 0.228958 0.160299
 2189.000000 2.831415 0.319411 0.156685
 2190.000000 2.790450 0.264279 0.155902
 2191.000000 2.762665 0.295378 0.148635
 2192.000000 2.763862 0.285684 0.142786
 2193.000000 2.793974 0.296916 0.154727
 2194.000000 2.769909 0.290567 0.148153
 2195.000000 2.763116 0.340129 0.139548
 2196.000000 2.842338 0.336589 0.136973
 2197.000000 2.797353 0.398630 0.150178
 2198.000000 2.760728 0.276022 0.152502
 2199.000000 2.830303 0.426535 0.136004
 2200.000000 2.780593 0.408801 0.122060
 2201.000000 2.807383 0.354761 0.130059
 2202.000000 2.791241 0.346969 0.143477
 2203.000000 2.795826 0.336789 0.138397
 2204.000000 2.818607 0.316037 0.143987
 2205.000000 2.830304 0.321729 0.131763
 2206.000000 2.771422 0.435240 0.143697
 2207.000000 2.797795 0.348219 0.153310
 2208.000000 2.792296 0.365560 0.143541
 2209.000000 2.842811 0.381982 0.143156
 2210.000000 2.807311 0.366744 0.143384
 2211.000000 2.778134 0.354628 0.131271
 2212.000000 2.801917 0.310699 0.152040
 2213.000000 2.819527 0.335611 0.149376
 2214.000000 2.811108 0.337371 0.140989
 2215.000000 2.791871 0.412031 0.141656
 2216.000000 2.827061 0.392216 0.127428
 2217.000000 2.761083 0.434647 0.154929
 2218.000000 2.810613 0.350852 0.135241
 2219.000000 2.764191 0.426365 0.141494
 2220.000000 2.757253 0.456092 0.137401
 2221.000000 2.755022 0.478752 0.135563
 2222.000000 2.807522 0.456661 0.162367
 2223.000000 2.824006 0.427948 0.143010
 2224.000000 2.770119 0.475767 0.128039
 2225.000000 2.808018 0.499881 0.162569
 2226.000000 2.766412 0.463812 0.155715
 2227.000000 2.800597 0.491930 0.149653
 2228.000000 2.752434 0.445242 0.142569
 2229.000000 2.781784 0.411583 0.140655
 2230.000000 2.796796 0.571089 0.153295
 2231.000000 2.764621 0.520225 0.162825
 2232.000000 2.777050 0.518862 0.165832
 2233.000000 2.747921 0.541125 0.154214
 2234.000000 2.795344 0.461392 0.167485
 2235.000000 2.786167 0.431300 0.148646
 2236.000000 2.749406 0.495482 0.148544
 2237.000000 2.795783 0.515586 0.155078
 2238.000000 2.773092 0.543621 0.147506
 2239.000000 2.779015 0.500376 0.151345
 2240.000000 2.772914 0.450773 0.138062
 2241.000000 2.792116 0.460183 0.142951
 2242.000000 2.798802 0.520504 0.150095
 2243.000000 2.743782 0.498978 0.140853
 2244.000000 2.770924 0.462038 0.139499
 2245.000000 2.786733 0.384044 0.144109
 2246.000000 2.783403 0.438735 0.153504
 2247.000000 2.777903 0.360973 0.149122
 2248.000000 2.812137 0.432047 0.150809
 2249.000000 2.777487 0.400798 0.145849
 2250.000000 2.768466 0.368404 0.162546
 2251.000000 2.814509 0.473748 0.153526
 2252.000000 2.796103 0.531480 0.140405
 2253.000000 2.822602 0.416716 0.152768
 2254.000000 2.797556 0.438135 0.157922
 2255.000000 2.803796 0.445712 0.145987
 2256.000000 2.770235 0.513845 0.152213
 2257.000000 2.770387 0.444533 0.174777
 2258.000000 2.794716 0.455703 0.159194
 2259.000000 2.794445 0.478213 0.148791
 2260.000000 2.771450 0.513307 0.164832
 2261.000000 2.778829 0.511067 0.145476
 2262.000000 2.768787 0.504555 0.166468
 2263.000000 2.782182 0.501178 0.165687
 2264.000000 2.812151 0.491448 0.150258
 2265.000000 2.823161 0.399638 0.141973
 2266.000000 2.817974 0.504981 0.144147
 2267.000000 2.812476 0.478945 0.149068
 2268.000000 2.841850 0.409683 0.148055
 2269.000000 2.806707 0.339657 0.147746
 2270.000000 2.847451 0.449777 0.153424
 2271.000000 2.802680 0.429178 0.141550
 2272.000000 2.779141 0.447835 0.150638
 2273.000000 2.801002 0.435988 0.146579
 2274.000000 2.824015 0.374581 0.178218
 2275.000000 2.783940 0.387742 0.162447
 2276.000000 2.782484 0.476758 0.149974
 2277.000000 2.802174 0.352398 0.158559
 2278.000000 2.767429 0.401025 0.164059
 2279.000000 2.808014 0.467841 0.149291
 2280.000000 2.867685 0.410509 0.159274
 2281.000000 2.803867 0.512624 0.173325
 2282.000000 2.814021 0.440645 0.164520
 2283.000000 2.826877 0.425713 0.164147
 2284.000000 2.813509 0.443993 0.171909
 2285.000000 2.833007 0.419931 0.141287
 2286.000000 2.782963 0.429216 0.158897
 2287.000000 2.820511 0.414618 0.176095
 2288.000000 2.806399 0.357985 0.152929
 2289.000000 2.903199 0.363460 0.157214
 2290.000000 2.846078 0.373590 0.138086
 2291.000000 2.838172 0.399810 0.141837
 2292.000000 2.795289 0.420100 0.161167
 2293.000000 2.872047 0.382321 0.176894
 2294.000000 2.793907 0.524384 0.146317
 2295.000000 2.820009 0.339520 0.169335
 2296.000000 2.852991 0.450414 0.164635
 2297.000000 2.818761 0.495413 0.158927
 2298.000000 2.815418 0.441370 0.141575
 2299.000000 2.804704 0.475443 0.143854
 2300.000000 2.795051 0.488365 0.143009
 2301.000000 2.750673 0.390760 0.132856
 2302.000000 2.809897 0.450070 0.162123
 2303.000000 2.774717 0.427685 0.153029
 2304.000000 2.770368 0.474967 0.157621
 2305.000000 2.779640 0.404324 0.151665
 2306.000000 2.783754 0.391261 0.144668
 2307.000000 2.788031 0.506153 0.146998
 2308.000000 2.821373 0.403855 0.155174
 2309.000000 2.809553 0.435969 0.149562
 2310.000000 2.805439 0.433499 0.175723
 2311.000000 2.781532 0.375076 0.148997
 2312.000000 2.793180 0.435819 0.150318
 2313.000000 2.813182 0.496627 0.172120
 2314.000000 2.833741 0.488598 0.149973
 2315.000000 2.797295 0.504840 0.149325
 2316.000000 2.792538 0.460442 0.150504
 2317.000000 2.831657 0.439055 0.151490
 2318.000000 2.836306 0.455424 0.161959
 2319.000000 2.785530 0.468979 0.157930
 2320.000000 2.807280 0.516702 0.141515
 2321.000000 2.832295 0.499930 0.152070
 2322.000000 2.830181 0.491705 0.153620
 2323.000000 2.883826 0.557028 0.152518
 2324.000000 2.803353 0.554075 0.163367
 2325.000000 2.822605 0.451769 0.160894
 2326.000000 2.811208 0.547856 0.147622
 2327.000000 2.805437 0.471561 0.133177
 2328.000000 2.796323 0.448427 0.151923
 2329.000000 2.834607 0.514426 0.153896
 2330.000000 2.804884 0.503913 0.158457
 2331.000000 2.833116 0.458906 0.140767
 2332.000000 2.814679 0.498769 0.134941
 2333.000000 2.823750 0.461126 0.137457
 2334.000000 2.814801 0.464368 0.146260
 2335.000000 2.829225 0.482230 0.156563
 2336.000000 2.844845 0.455123 0.144348
 2337.000000 2.780548 0.425148 0.159902
 2338.000000 2.798044 0.486654 0.147967
 2339.000000 2.770931 0.452847 0.156789
 2340.000000 2.826812 0.438248 0.134387
 2341.000000 2.813133 0.379167 0.144194
 2342.000000 2.830304 0.491546 0.158037
 2343.000000 2.809879 0.504224 0.133270
 2344.000000 2.775656 0.445191 0.147958
 2345.000000 2.834683 0.347353 0.148897
 2346.000000 2.821691 0.461102 0.137241
 2347.000000 2.809642 0.398214 0.137131
 2348.000000 2.849310 0.375255 0.156747
 2349.000000 2.787386 0.493658 0.161031
 2350.000000 2.852417 0.423183 0.174191
 2351.000000 2.839608 0.458019 0.154290
 2352.000000 2.840383 0.414888 0.154915
 2353.000000 2.861172 0.448282 0.155752
 2354.000000 2.819591 0.413457 0.158414
 2355.000000 2.817058 0.402503 0.142592
 2356.000000 2.793416 0.497660 0.146124
 2357.000000 2.819297 0.426429 0.155518
 2358.000000 2.786876 0.422044 0.142497
 2359.000000 2.741448 0.398351 0.127981
 2360.000000 2.772152 0.466875 0.144843
 2361.000000 2.782878 0.456149 0.139200
 2362.000000 2.762980 0.413923 0.157184
 2363.000000 2.821294 0.360665 0.165561
 2364.000000 2.816449 0.392843 0.151041
 2365.000000 2.785701 0.403724 0.147934
 2366.000000 2.792264 0.423757 0.156777
 2367.000000 2.819730 0.425628 0.159296
 2368.000000 2.825077 0.488089 0.143859
 2369.000000 2.770458 0.482985 0.140830
 2370.000000 2.790331 0.368921 0.142732
 2371.000000 2.802862 0.479268 0.150970
 2372.000000 2.806652 0.485830 0.122573
 2373.000000 2.799170 0.388244 0.139760
 2374.000000 2.792573 0.443728 0.140559
 2375.000000 2.798095 0.464515 0.134102
 2376.000000 2.817788 0.339171 0.130236
 2377.000000 2.758530 0.497253 0.140916
 2378.000000 2.778995 0.453586 0.138884
 2379.000000 2.772752 0.518144 0.143140
 2380.000000 2.782672 0.457550 0.126386
 2381.000000 2.816942 0.465166 0.139896
 2382.000000 2.760808 0.420295 0.151537
 2383.000000 2.805315 0.402929 0.141758
 2384.000000 2.811533 0.375147 0.137404
 2385.000000 2.750483 0.365156 0.143743
 2386.000000 2.813795 0.375879 0.139584
 2387.000000 2.847563 0.409731 0.152285
 2388.000000 2.796893 0.411847 0.140600
 2389.000000 2.789393 0.423052 0.148046
 2390.000000 2.787095 0.405753 0.137750
 2391.000000 2.798660 0.449747 0.143750
 2392.000000 2.780230 0.410430 0.123531
 2393.000000 2.817029 0.355616 0.122519
 2394.000000 2.796833 0.395670 0.132896
 2395.000000 2.822752 0.345467 0.137599
 2396.000000 2.794349 0.382828 0.140467
 2397.000000 2.799012 0.456386 0.141696
 2398.000000 2.775857 0.546998 0.136786
 2399.000000 2.859137 0.449941 0.142966
 2400.000000 2.839365 0.494287 0.176803
 2401.000000 2.800919 0.422007 0.170020
 2402.000000 2.841217 0.421982 0.156633
 2403.000000 2.812309 0.443651 0.148714
 2404.000000 2.790165 0.460347 0.146742
 2405.000000 2.834281 0.474358 0.160014
 2406.000000 2.792393 0.450495 0.153617
 2407.000000 2.837459 0.409050 0.140825
 2408.000000 2.828659 0.390115 0.150241
 2409.000000 2.820598 0.429702 0.146854
 2410.000000 2.803617 0.419503 0.139476
 2411.000000 2.825101 0.430500 0.142891
 2412.000000 2.828305 0.407979 0.144262
 2413.000000 2.830435 0.278852 0.156554
 2414.000000 2.810375 0.418291 0.148074
 2415.000000 2.840375 0.397086 0.143727
 2416.000000 2.856249 0.353250 0.152080
 2417.000000 2.840441 0.355882 0.162632
 2418.000000 2.835190 0.438885 0.121217
 2419.000000 2.842777 0.373296 0.132791
 2420.000000 2.858161 0.387767 0.132068
 2421.000000 2.837905 0.351712 0.138597
 2422.000000 2.799436 0.367660 0.158511
 2423.000000 2.774453 0.457958 0.143917
 2424.000000 2.848608 0.403662 0.147851
 2425.000000 2.795507 0.442356 0.152464
 2426.000000 2.850755 0.372610 0.133596
 2427.000000 2.813317 0.461657 0.153297
 2428.000000 2.855842 0.418361 0.142848
 2429.000000 2.810058 0.391824 0.145132
 2430.000000 2.849764 0.316692 0.143929
 2431.000000 2.819587 0.394000 0.144923
 2432.000000 2.788955 0.430357 0.148651
 2433.000000 2.808453 0.451430 0.142705
 2434.000000 2.802481 0.350494 0.146009
 2435.000000 2.841716 0.488352 0.147694
 2436.000000 2.822132 0.434086 0.147396
 2437.000000 2.806052 0.407740 0.167177
 2438.000000 2.829825 0.469432 0.146304
 2439.000000 2.782629 0.431169 0.152686
 2440.000000 2.831638 0.347125 0.136141
 2441.000000 2.823098 0.393224 0.143677
 2442.000000 2.823056 0.334837 0.144578
 2443.000000 2.768595 0.392982 0.158507
 2444.000000 2.809021 0.368410 0.142173
 2445.000000 2.818751 0.474178 0.142400
 2446.000000 2.854851 0.411078 0.147971
 2447.000000 2.823532 0.435728 0.141241
 2448.000000 2.871517 0.434794 0.132381
 2449.000000 2.845221 0.487005 0.142010
 2450.000000 2.851980 0.449938 0.149045
 2451.000000 2.853854 0.408499 0.151432
 2452.000000 2.855642 0.445112 0.147563
 2453.000000 2.882954 0.424457 0.158914
 2454.000000 2.859061 0.453131 0.160127
 2455.000000 2.851397 0.447503 0.174409
 2456.000000 2.857102 0.577131 0.163555
 2457.000000 2.839466 0.426871 0.154445
 2458.000000 2.829940 0.387442 0.157866
 2459.000000 2.844853 0.413542 0.168495
 2460.000000 2.785369 0.521556 0.163402
 2461.000000 2.782928 0.447350 0.176712
 2462.000000 2.807378 0.462083 0.167816
 2463.000000 2.807269 0.438920 0.166348
 2464.000000 2.856160 0.383258 0.151882
 2465.000000 2.875147 0.369810 0.166772
 2466.000000 2.827650 0.415554 0.139645
 2467.000000 2.800834 0.452173 0.151234
 2468.000000 2.879090 0.369520 0.174843
 2469.000000 2.846107 0.369000 0.166621
 2470.000000 2.831994 0.397250 0.165951
 2471.000000 2.831055 0.476129 0.169534
 2472.000000 2.826102 0.406595 0.144949
 2473.000000 2.880077 0.430152 0.149654
 2474.000000 2.891968 0.286858 0.168578
 2475.000000 2.853941 0.262316 0.176811
 2476.000000 2.841515 0.370235 0.156040
 2477.000000 2.841463 0.347645 0.154194
 2478.000000 2.798278 0.403283 0.184225
 2479.000000 2.851648 0.335645 0.153905
 2480.000000 2.861709 0.352811 0.147232
 2481.000000 2.867118 0.387862 0.149725
 2482.000000 2.825810 0.379634 0.150366
 2483.000000 2.812685 0.382750 0.149330
 2484.000000 2.849358 0.382206 0.164409
 2485.000000 2.852511 0.282687 0.166338
 2486.000000 2.842736 0.372152 0.171374
 2487.000000 2.775265 0.372552 0.148193
 2488.000000 2.856913 0.401556 0.143677
 2489.000000 2.822975 0.480980 0.180901
 2490.000000 2.840431 0.427745 0.143226
 2491.000000 2.818907 0.446058 0.144477
 2492.000000 2.816050 0.368982 0.140053
 2493.000000 2.857588 0.420312 0.138624
 2494.000000 2.852828 0.399930 0.150215
 2495.000000 2.848788 0.338280 0.157651
 2496.000000 2.843598 0.416019 0.139776
 2497.000000 2.879387 0.464168 0.158583
 2498.000000 2.873430 0.444975 0.169124
 2499.000000 2.827479 0.378148 0.161721
 2500.000000 2.834502 0.375607 0.156101
 2501.000000 2.887922 0.402479 0.194754
 2502.000000 2.861621 0.439119 0.169356
 2503.000000 2.810335 0.372602 0.162770
 2504.000000 2.838960 0.412928 0.164874
 2505.000000 2.844408 0.355148 0.178833
 2506.000000 2.809318 0.394986 0.146108
 2507.000000 2.844119 0.342900 0.157833
 2508.000000 2.860904 0.346308 0.195205
 2509.000000 2.811298 0.467706 0.156690
 2510.000000 2.911193 0.371870 0.182132
 2511.000000 2.880561 0.381701 0.161018
 2512.000000 2.860096 0.363486 0.176647
 2513.000000 2.866273 0.396342 0.188405
 2514.000000 2.850886 0.452819 0.189915
 2515.000000 2.819856 0.364468 0.182734
 2516.000000 2.827519 0.327843 0.183292
 2517.000000 2.860113 0.414536 0.164546
 2518.000000 2.853577 0.358396 0.183560
 2519.000000 2.797408 0.394429 0.166658
 2520.000000 2.794086 0.393491 0.155505
 2521.000000 2.844363 0.289748 0.172290
 2522.000000 2.808824 0.333435 0.171196
 2523.000000 2.833449 0.293234 0.158058
 2524.000000 2.803786 0.334606 0.157963
 2525.000000 2.784802 0.315350 0.154441
 2526.000000 2.819857 0.334101 0.174068
 2527.000000 2.778965 0.275377 0.166599
 2528.000000 2.800961 0.352988 0.182215
 2529.000000 2.810363 0.301470 0.174233
 2530.000000 2.789676 0.286140 0.178576
 2531.000000 2.838935 0.310014 0.167257
 2532.000000 2.790580 0.378471 0.170756
 2533.000000 2.783884 0.345421 0.167883
 2534.000000 2.777509 0.304174 0.146625
 2535.000000 2.772109 0.340854 0.163277
 2536.000000 2.785678 0.362772 0.163161
 2537.000000 2.793990 0.277933 0.154929
 2538.000000 2.765899 0.345908 0.144334
 2539.000000 2.783145 0.399062 0.141320
 2540.000000 2.793414 0.389136 0.138706
 2541.000000 2.755795 0.320343 0.153910
 2542.000000 2.795290 0.415285 0.146588
 2543.000000 2.782249 0.362851 0.157828
 2544.000000 2.786491 0.370476 0.167617
 2545.000000 2.798472 0.384295 0.185787
 2546.000000 2.790025 0.390398 0.165096
 2547.000000 2.803230 0.383880 0.165632
 2548.000000 2.804119 0.335514 0.147551
 2549.000000 2.799613 0.363599 0.143001
 2550.000000 2.803328 0.353972 0.154714
 2551.000000 2.794138 0.382790 0.151196
 2552.000000 2.814418 0.337693 0.158300
 2553.000000 2.797956 0.316506 0.153986
 2554.000000 2.786283 0.385249 0.152449
 2555.000000 2.739138 0.386783 0.163963
 2556.000000 2.758938 0.365754 0.169082
 2557.000000 2.831975 0.291210 0.156150
 2558.000000 2.823330 0.385996 0.154020
 2559.000000 2.780024 0.337675 0.152090
 2560.000000 2.785885 0.345771 0.145046
 2561.000000 2.755373 0.315326 0.154344
 2562.000000 2.822272 0.208410 0.182089
 2563.000000 2.825960 0.262673 0.183765
 2564.000000 2.833565 0.270329 0.169428
 2565.000000 2.845750 0.354016 0.185188
 2566.000000 2.847412 0.238758 0.183804
 2567.000000 2.782598 0.374965 0.169597
 2568.000000 2.822874 0.252396 0.178196
 2569.000000 2.818470 0.329350 0.168237
 2570.000000 2.789291 0.275053 0.169889
 2571.000000 2.796907 0.327483 0.158551
 2572.000000 2.783873 0.307613 0.176140
 2573.000000 2.805362 0.365398 0.152850
 2574.000000 2.807576 0.327127 0.178126
 2575.000000 2.837169 0.406890 0.171304
 2576.000000 2.840959 0.462055 0.167392
 2577.000000 2.871202 0.350513 0.170059
 2578.000000 2.831207 0.286148 0.160227
 2579.000000 2.845627 0.342506 0.161840
 2580.000000 2.814280 0.409080 0.160377
 2581.000000 2.846484 0.443047 0.186808
 2582.000000 2.811030 0.328964 0.167484
 2583.000000 2.766223 0.392966 0.174757
 2584.000000 2.834562 0.376704 0.178966
 2585.000000 2.782423 0.328739 0.158251
 2586.000000 2.852128 0.310286 0.182169
 2587.000000 2.831821 0.248294 0.177165
 2588.000000 2.800464 0.425388 0.170787
 2589.000000 2.783682 0.302839 0.159991
 2590.000000 2.813913 0.324131 0.169777
 2591.000000 2.809304 0.315524 0.161811
 2592.000000 2.818888 0.352433 0.165564
 2593.000000 2.795688 0.314776 0.162400
 2594.000000 2.782868 0.425764 0.167271
 2595.000000 2.814796 0.410041 0.173608
 2596.000000 2.820138 0.351979 0.164740
 2597.000000 2.760501 0.375905 0.165210
 2598.000000 2.796656 0.246926 0.148743
 2599.000000 2.803459 0.272461 0.162987
 2600.000000 2.770043 0.310803 0.155522
 2601.000000 2.802409 0.308225 0.183185
 2602.000000 2.801790 0.315202 0.159472
 2603.000000 2.810849 0.340679 0.148531
 2604.000000 2.791051 0.375822 0.159472
 2605.000000 2.790415 0.384209 0.141529
 2606.000000 2.798265 0.320202 0.163341
 2607.000000 2.800688 0.269243 0.143977
 2608.000000 2.826813 0.384232 0.154070
 2609.000000 2.832984 0.387043 0.148175
 2610.000000 2.802317 0.388943 0.143955
 2611.000000 2.814509 0.361598 0.153162
 2612.000000 2.845015 0.401418 0.166520
 2613.000000 2.786855 0.323593 0.158811
 2614.000000 2.813875 0.440405 0.173147
 2615.000000 2.827775 0.416423 0.153088
 2616.000000 2.814940 0.356273 0.166014
 2617.000000 2.800488 0.317775 0.148564
 2618.000000 2.842642 0.326503 0.175101
 2619.000000 2.844539 0.411674 0.155170
 2620.000000 2.809531 0.378391 0.155135
 2621.000000 2.818978 0.415687 0.149695
 2622.000000 2.874193 0.246429 0.161590
 2623.000000 2.780850 0.215824 0.174503
 2624.000000 2.796441 0.416054 0.156578
 2625.000000 2.777867 0.348298 0.156049
 2626.000000 2.738789 0.283191 0.155827
 2627.000000 2.829139 0.378202 0.177025
 2628.000000 2.756487 0.404786 0.165867
 2629.000000 2.819817 0.265334 0.167949
 2630.000000 2.787029 0.315937 0.181320
 2631.000000 2.813742 0.297258 0.191676
 2632.000000 2.831525 0.306012 0.160384
 2633.000000 2.832974 0.442974 0.174197
 2634.000000 2.810125 0.316372 0.161134
 2635.000000 2.820668 0.320295 0.162376
 2636.000000 2.825707 0.281167 0.158598
 2637.000000 2.850924 0.357098 0.176085
 2638.000000 2.825077 0.275562 0.162997
 2639.000000 2.777776 0.334550 0.154495
 2640.000000 2.852599 0.280384 0.155104
 2641.000000 2.794511 0.378818 0.151773
 2642.000000 2.773256 0.355699 0.162101
 2643.000000 2.811273 0.406160 0.174333
 2644.000000 2.842183 0.343983 0.179288
 2645.000000 2.817750 0.268949 0.177241
 2646.000000 2.819604 0.329864 0.157580
 2647.000000 2.792817 0.324975 0.179177
 2648.000000 2.783601 0.374766 0.182782
 2649.000000 2.761597 0.408411 0.175063
 2650.000000 2.756224 0.433033 0.174344
 2651.000000 2.838969 0.376970 0.177678
 2652.000000 2.796697 0.376014 0.185406
 2653.000000 2.784401 0.294006 0.170405
 2654.000000 2.821081 0.363388 0.177872
 2655.000000 2.808816 0.460435 0.176606
 2656.000000 2.832497 0.370814 0.157876
 2657.000000 2.791333 0.464790 0.179255
 2658.000000 2.776231 0.350280 0.167841
 2659.000000 2.822206 0.435993 0.154989
 2660.000000 2.772920 0.408937 0.167075
 2661.000000 2.811818 0.402986 0.171276
 2662.000000 2.791951 0.398957 0.172316
 2663.000000 2.803403 0.414531 0.169140
 2664.000000 2.754112 0.454333 0.155003
 2665.000000 2.814128 0.466731 0.180923
 2666.000000 2.716594 0.447569 0.171257
 2667.000000 2.739687 0.489358 0.163790
 2668.000000 2.777067 0.444506 0.169298
 2669.000000 2.760662 0.428870 0.163695
 2670.000000 2.807127 0.510884 0.171294
 2671.000000 2.801070 0.504194 0.164564
 2672.000000 2.773113 0.496610 0.171830
 2673.000000 2.787889 0.455629 0.173094
 2674.000000 2.805395 0.390993 0.170934
 2675.000000 2.791903 0.438551 0.173260
 2676.000000 2.793928 0.349826 0.160369
 2677.000000 2.797929 0.336197 0.154699
 2678.000000 2.774920 0.402755 0.156104
 2679.000000 2.790699 0.419879 0.170555
 2680.000000 2.771410 0.393938 0.174304
 2681.000000 2.829954 0.427834 0.185962
 2682.000000 2.798035 0.409826 0.174183
 2683.000000 2.789113 0.435287 0.173774
 2684.000000 2.770084 0.387339 0.167988
 2685.000000 2.731565 0.468593 0.194684
 2686.000000 2.787284 0.396874 0.169168
 2687.000000 2.791331 0.444473 0.184452
 2688.000000 2.789605 0.445359 0.183998
 2689.000000 2.812207 0.482830 0.171370
 2690.000000 2.802110 0.489696 0.173298
 2691.000000 2.787800 0.448680 0.180597
 2692.000000 2.822109 0.446984 0.168279
 2693.000000 2.750692 0.457281 0.187674
 2694.000000 2.853700 0.389462 0.187250
 2695.000000 2.797171 0.420412 0.172634
 2696.000000 2.814041 0.481955 0.164977
 2697.000000 2.824941 0.425765 0.156282
 2698.000000 2.809522 0.456107 0.161987
 2699.000000 2.723437 0.482469 0.168764
 2700.000000 2.756839 0.503448 0.151625
 2701.000000 2.758948 0.465523 0.149509
 2702.000000 2.754795 0.470783 0.160701
 2703.000000 2.759121 0.456801 0.140100
 2704.000000 2.752967 0.555298 0.160961
 2705.000000 2.749277 0.524785 0.162593
 2706.000000 2.758380 0.539566 0.152161
 2707.000000 2.754105 0.574242 0.143411
 2708.000000 2.766367 0.488309 0.152081
 2709.000000 2.772802 0.518415 0.158719
 2710.000000 2.760002 0.519648 0.149533
 2711.000000 2.758553 0.522721 0.157741
 2712.000000 2.762707 0.409481 0.144675
 2713.000000 2.790489 0.499087 0.158715
 2714.000000 2.769784 0.473680 0.152278
 2715.000000 2.755869 0.507332 0.161279
 2716.000000 2.814198 0.474869 0.154530
 2717.000000 2.795355 0.477569 0.173163
 2718.000000 2.785954 0.436822 0.170227
 2719.000000 2.814126 0.452726 0.168811
 2720.000000 2.773379 0.479095 0.153531
 2721.000000 2.766237 0.313281 0.172815
 2722.000000 2.782393 0.485527 0.157582
 2723.000000 2.794456 0.419905 0.188687
 2724.000000 2.793593 0.489340 0.180481
 2725.000000 2.773035 0.415881 0.164041
 2726.000000 2.756019 0.417684 0.186396
 2727.000000 2.759466 0.391767 0.156729
 2728.000000 2.746648 0.315925 0.171082
 2729.000000 2.738662 0.456689 0.162058
 2730.000000 2.779661 0.393789 0.179943
 2731.000000 2.810663 0.422344 0.184239
 2732.000000 2.782457 0.477926 0.166610
 2733.000000 2.818881 0.551997 0.181095
 2734.000000 2.799265 0.451009 0.187456
 2735.000000 2.779176 0.322976 0.184309
 2736.000000 2.797020 0.425461 0.193957
 2737.000000 2.736846 0.438889 0.169021
 2738.000000 2.751923 0.402917 0.172428
 2739.000000 2.769179 0.347627 0.164740
 2740.000000 2.766009 0.384944 0.156420
 2741.000000 2.766807 0.444815 0.186309
 2742.000000 2.723366 0.410412 0.175771
 2743.000000 2.791115 0.361881 0.155500
 2744.000000 2.790324 0.387563 0.167675
 2745.000000 2.761849 0.418679 0.154034
 2746.000000 2.776751 0.412340 0.152803
 2747.000000 2.769247 0.388767 0.143415
 2748.000000 2.768769 0.358170 0.144689
 2749.000000 2.725891 0.438910 0.150267
 2750.000000 2.731398 0.449287 0.151932
 2751.000000 2.747584 0.426265 0.140013
 2752.000000 2.774515 0.427615 0.130863
 2753.000000 2.711929 0.430339 0.145044
 2754.000000 2.777257 0.381466 0.138223
 2755.000000 2.783099 0.424716 0.133459
 2756.000000 2.745155 0.354569 0.140751
 2757.000000 2.757727 0.434064 0.148742
 2758.000000 2.732166 0.410748 0.148868
 2759.000000 2.771653 0.413077 0.158164
 2760.000000 2.725165 0.538169 0.145984
 2761.000000 2.772635 0.410149 0.166746
 2762.000000 2.829547 0.445665 0.178645
 2763.000000 2.774442 0.426130 0.181180
 2764.000000 2.800272 0.437516 0.157982
 2765.000000 2.740749 0.446728 0.150037
 2766.000000 2.757375 0.426419 0.152664
 2767.000000 2.716963 0.460385 0.149129
 2768.000000 2.752670 0.422682 0.145528
 2769.000000 2.758819 0.377679 0.152268
 2770.000000 2.719515 0.418410 0.168104
 2771.000000 2.780465 0.451306 0.160217
 2772.000000 2.784087 0.429893 0.152617
 2773.000000 2.781644 0.452937 0.156435
 2774.000000 2.793589 0.465542 0.150618
 2775.000000 2.743961 0.448941 0.163511
 2776.000000 2.771825 0.361073 0.145918
 2777.000000 2.744387 0.441239 0.152180
 2778.000000 2.743323 0.452675 0.150935
 2779.000000 2.745615 0.434915 0.159391
 2780.000000 2.742359 0.495147 0.158145
 2781.000000 2.716697 0.519068 0.175403
 2782.000000 2.734518 0.476715 0.174668
 2783.000000 2.785448 0.582654 0.173573
 2784.000000 2.729957 0.383669 0.179308
 2785.000000 2.753991 0.492041 0.169129
 2786.000000 2.794114 0.513140 0.171190
 2787.000000 2.744957 0.457234 0.166076
 2788.000000 2.761189 0.511254 0.173541
 2789.000000 2.758955 0.454765 0.167504
 2790.000000 2.803387 0.442773 0.157477
 2791.000000 2.782858 0.524979 0.159726
 2792.000000 2.765659 0.527718 0.166969
 2793.000000 2.825067 0.499260 0.182602
 2794.000000 2.760644 0.525414 0.166656
 2795.000000 2.765209 0.432673 0.155214
 2796.000000 2.737323 0.471670 0.157515
 2797.000000 2.783945 0.495584 0.148055
 2798.000000 2.779708 0.422434 0.167677
 2799.000000 2.802304 0.425737 0.146290
 2800.000000 2.790728 0.450466 0.153663
 2801.000000 2.753592 0.357672 0.175242
 2802.000000 2.767593 0.442477 0.159387
 2803.000000 2.799318 0.472347 0.167219
 2804.000000 2.802327 0.410111 0.181619
 2805.000000 2.807427 0.577108 0.149281
 2806.000000 2.775297 0.410957 0.145030
 2807.000000 2.829804 0.470303 0.148247
 2808.000000 2.809045 0.326511 0.152505
 2809.000000 2.835492 0.350177 0.152283
 2810.000000 2.743578 0.407617 0.161863
 2811.000000 2.778205 0.427580 0.161865
 2812.000000 2.816901 0.375118 0.157104
 2813.000000 2.789392 0.452655 0.160349
 2814.000000 2.813032 0.472218 0.170229
 2815.000000 2.794283 0.470658 0.154549
 2816.000000 2.794788 0.469559 0.172974
 2817.000000 2.746999 0.555505 0.159426
 2818.000000 2.765305 0.499539 0.160158
 2819.000000 2.753122 0.515316 0.159313
 2820.000000 2.728714 0.564813 0.185605
 2821.000000 2.738906 0.529223 0.187534
 2822.000000 2.732702 0.482273 0.168206
 2823.000000 2.752777 0.473096 0.166446
 2824.000000 2.783309 0.464644 0.160155
 2825.000000 2.758660 0.550850 0.174283
 2826.000000 2.750033 0.505314 0.149856
 2827.000000 2.703807 0.595192 0.171335
 2828.000000 2.773166 0.567262 0.164263
 2829.000000 2.773397 0.475455 0.171086
 2830.000000 2.762922 0.445296 0.193997
 2831.000000 2.734372 0.513023 0.177761
 2832.000000 2.761841 0.532469 0.185418
 2833.000000 2.777007 0.553426 0.193499
 2834.000000 2.790330 0.460937 0.170204
 2835.000000 2.814595 0.524631 0.153880
 2836.000000 2.790525 0.522573 0.159328
 2837.000000 2.792291 0.565723 0.159032
 2838.000000 2.817479 0.514171 0.162538
 2839.000000 2.833458 0.539131 0.183820
 2840.000000 2.746812 0.587559 0.196192
 2841.000000 2.754968 0.617475 0.180337
 2842.000000 2.743861 0.499311 0.166184
 2843.000000 2.742249 0.541350 0.187038
 2844.000000 2.744480 0.455750 0.187765
 2845.000000 2.734303 0.515689 0.168507
 2846.000000 2.752087 0.556332 0.158814
 2847.000000 2.802559 0.578981 0.174340
 2848.000000 2.744612 0.493087 0.164731
 2849.000000 2.796220 0.568213 0.173893
 2850.000000 2.787148 0.437760 0.171058
 2851.000000 2.798019 0.509023 0.198905
 2852.000000 2.803651 0.433151 0.183667
 2853.000000 2.804089 0.453906 0.157962
 2854.000000 2.861151 0.537409 0.171301
 2855.000000 2.815465 0.548260 0.174303
 2856.000000 2.795172 0.537332 0.182159
 2857.000000 2.794896 0.533770 0.181358
 2858.000000 2.805761 0.508491 0.182372
 2859.000000 2.794970 0.462099 0.173932
 2860.000000 2.799726 0.430615 0.151061
 2861.000000 2.750599 0.438788 0.169630
 2862.000000 2.773826 0.422011 0.165353
 2863.000000 2.804141 0.423177 0.138253
 2864.000000 2.769492 0.383900 0.153240
 2865.000000 2.759362 0.467535 0.172094
 2866.000000 2.735648 0.484033 0.181631
 2867.000000 2.771366 0.461875 0.166803
 2868.000000 2.762695 0.445120 0.170075
 2869.000000 2.766437 0.405414 0.164106
 2870.000000 2.779187 0.404357 0.168795
 2871.000000 2.769586 0.481945 0.173723
 2872.000000 2.761938 0.446992 0.186255
 2873.000000 2.771623 0.493635 0.168280
 2874.000000 2.725908 0.489358 0.156794
 2875.000000 2.769363 0.574023 0.166425
 2876.000000 2.798600 0.430522 0.179491
 2877.000000 2.729628 0.489194 0.169856
 2878.000000 2.765582 0.568995 0.181264
 2879.000000 2.754715 0.474427 0.167445
 2880.000000 2.790400 0.515919 0.171962
 2881.000000 2.753333 0.506027 0.178008
 2882.000000 2.764679 0.472935 0.154520
 2883.000000 2.760807 0.505234 0.141078
 2884.000000 2.768141 0.422032 0.143966
 2885.000000 2.772896 0.405045 0.152798
 2886.000000 2.766526 0.431187 0.160086
 2887.000000 2.791330 0.433935 0.153145
 2888.000000 2.802818 0.481153 0.186328
 2889.000000 2.749738 0.471640 0.173670
 2890.000000 2.781977 0.500159 0.163462
 2891.000000 2.758192 0.410701 0.151124
 2892.000000 2.755990 0.372053 0.171859
 2893.000000 2.745342 0.400035 0.183932
 2894.000000 2.782601 0.457858 0.178513
 2895.000000 2.798156 0.509858 0.170029
 2896.000000 2.742393 0.432502 0.162873
 2897.000000 2.779885 0.382587 0.158897
 2898.000000 2.790677 0.341489 0.172481
 2899.000000 2.777284 0.390884 0.184769
 2900.000000 2.756907 0.356750 0.156531
 2901.000000 2.782493 0.360703 0.174027
 2902.000000 2.781253 0.424949 0.155845
 2903.000000 2.779633 0.355581 0.182118
 2904.000000 2.759411 0.457015 0.165591
 2905.000000 2.806643 0.435793 0.185754
 2906.000000 2.804434 0.438773 0.176750
 2907.000000 2.788071 0.430109 0.183955
 2908.000000 2.762958 0.446108 0.194600
 2909.000000 2.745839 0.432967 0.188236
 2910.000000 2.806275 0.383003 0.171405
 2911.000000 2.773150 0.351886 0.165426
 2912.000000 2.794717 0.404069 0.170280
 2913.000000 2.743958 0.358502 0.170069
 2914.000000 2.791161 0.392853 0.149990
 2915.000000 2.848439 0.327969 0.186647
 2916.000000 2.750436 0.358866 0.166889
 2917.000000 2.799524 0.353054 0.169982
 2918.000000 2.834958 0.347354 0.205170
 2919.000000 2.786577 0.270050 0.165091
 2920.000000 2.782093 0.369115 0.157930
 2921.000000 2.812925 0.325001 0.170148
 2922.000000 2.788239 0.341433 0.159662
 2923.000000 2.772219 0.340124 0.164160
 2924.000000 2.805711 0.443864 0.164700
 2925.000000 2.833072 0.349248 0.163293
 2926.000000 2.812327 0.388701 0.156500
 2927.000000 2.811616 0.398381 0.178573
 2928.000000 2.803266 0.413692 0.155228
 2929.000000 2.812744 0.361533 0.168419
 2930.000000 2.770271 0.346681 0.168057
 2931.000000 2.794250 0.347842 0.171477
 2932.000000 2.796198 0.351860 0.158035
 2933.000000 2.767660 0.405400 0.158214
 2934.000000 2.761086 0.328569 0.164613
 2935.000000 2.771720 0.376178 0.171594
 2936.000000 2.814184 0.382464 0.185221
 2937.000000 2.781754 0.478475 0.146799
 2938.000000 2.756671 0.417373 0.158597
 2939.000000 2.806548 0.428477 0.186709
 2940.000000 2.759677 0.408745 0.167083
 2941.000000 2.778719 0.390506 0.146658
 2942.000000 2.810830 0.432011 0.148528
 2943.000000 2.764436 0.447739 0.178607
 2944.000000 2.784814 0.466174 0.174603
 2945.000000 2.795420 0.378640 0.171076
 2946.000000 2.770217 0.485007 0.161486
 2947.000000 2.765500 0.392724 0.176563
 2948.000000 2.816486 0.429357 0.164551
 2949.000000 2.789890 0.440599 0.159733
 2950.000000 2.814570 0.383984 0.172212
 2951.000000 2.795787 0.407434 0.185066
 2952.000000 2.769202 0.368254 0.167187
 2953.000000 2.787732 0.448061 0.190959
 2954.000000 2.794096 0.419507 0.188349
 2955.000000 2.795229 0.356471 0.181093
 2956.000000 2.730829 0.386046 0.182277
 2957.000000 2.780112 0.424203 0.181284
 2958.000000 2.766938 0.427958 0.188451
 2959.000000 2.794692 0.364029 0.164793
 2960.000000 2.747820 0.369504 0.162925
 2961.000000 2.775998 0.443699 0.143274
 2962.000000 2.753672 0.459045 0.155932
 2963.000000 2.776836 0.343803 0.163462
 2964.000000 2.741580 0.384576 0.161432
 2965.000000 2.783488 0.451303 0.148586
 2966.000000 2.764867 0.356991 0.157732
 2967.000000 2.785356 0.318349 0.153029
 2968.000000 2.725758 0.419179 0.151582
 2969.000000 2.723465 0.338292 0.146738
 2970.000000 2.748490 0.371206 0.148293
 2971.000000 2.752404 0.389629 0.159145
 2972.000000 2.755194 0.297015 0.145243
 2973.000000 2.787031 0.376819 0.143248
 2974.000000 2.776019 0.323579 0.158400
 2975.000000 2.764985 0.335333 0.158541
 2976.000000 2.714621 0.319719 0.168941
 2977.000000 2.801961 0.349861 0.159438
 2978.000000 2.766949 0.417815 0.149314
 2979.000000 2.768514 0.321212 0.155384
 2980.000000 2.770713 0.388566 0.141997
 2981.000000 2.738217 0.479792 0.148465
 2982.000000 2.776751 0.363742 0.154110
 2983.000000 2.750714 0.393736 0.153922
 2984.000000 2.772344 0.395957 0.159644
 2985.000000 2.761816 0.420055 0.163005
 2986.000000 2.816820 0.386181 0.161328
 2987.000000 2.749736 0.408349 0.162075
 2988.000000 2.790989 0.269611 0.155548
 2989.000000 2.819423 0.343346 0.170213
 2990.000000 2.794595 0.358468 0.159413
 2991.000000 2.810742 0.337334 0.175055
 2992.000000 2.813906 0.385896 0.149621
 2993.000000 2.765607 0.382232 0.169518
 2994.000000 2.807479 0.468498 0.173167
 2995.000000 2.755395 0.315927 0.181822
 2996.000000 2.843115 0.373765 0.163875
 2997.000000 2.801541 0.357686 0.174836
 2998.000000 2.799702 0.329882 0.179458
 2999.000000 2.768989 0.364862 0.159595
 3000.000000 2.797879 0.368716 0.164899
 3001.000000 2.809618 0.410429 0.168873
 3002.000000 2.774890 0.347963 0.157018
 3003.000000 2.751595 0.339623 0.164575
 3004.000000 2.774662 0.330105 0.171662
 3005.000000 2.807990 0.401962 0.165306
 3006.000000 2.765389 0.486469 0.163198
 3007.000000 2.789442 0.389838 0.181790
 3008.000000 2.811387 0.443030 0.167211
 3009.000000 2.823018 0.303202 0.175319
 3010.000000 2.749947 0.395020 0.172751
 3011.000000 2.726183 0.437580 0.180395
 3012.000000 2.778918 0.381738 0.161109
 3013.000000 2.803367 0.376364 0.167545
 3014.000000 2.802151 0.292153 0.165089
 3015.000000 2.764043 0.358715 0.155632
 3016.000000 2.774581 0.444133 0.168460
 3017.000000 2.782364 0.385651 0.168550
 3018.000000 2.776070 0.362759 0.180308
 3019.000000 2.806340 0.371505 0.179066
 3020.000000 2.796554 0.320648 0.164021
 3021.000000 2.799631 0.401459 0.168818
 3022.000000 2.814637 0.398530 0.160988
 3023.000000 2.794534 0.341764 0.173919
 3024.000000 2.793270 0.312263 0.181279
 3025.000000 2.751762 0.368743 0.182359
 3026.000000 2.740549 0.421442 0.184835
 3027.000000 2.790001 0.332242 0.191752
 3028.000000 2.796221 0.322747 0.182301
 3029.000000 2.817900 0.388420 0.201175
 3030.000000 2.762772 0.317446 0.187735
 3031.000000 2.803158 0.358185 0.203274
 3032.000000 2.783159 0.448794 0.169083
 3033.000000 2.833051 0.367801 0.194403
 3034.000000 2.784714 0.415499 0.176313
 3035.000000 2.809819 0.361234 0.179852
 3036.000000 2.746474 0.316253 0.175302
 3037.000000 2.811117 0.413765 0.159499
 3038.000000 2.815125 0.471899 0.171976
 3039.000000 2.807905 0.371846 0.165194
 3040.000000 2.804360 0.325223 0.171528
 3041.000000 2.796935 0.374396 0.163237
 3042.000000 2.782185 0.372007 0.161175
 3043.000000 2.779603 0.358648 0.171616
 3044.000000 2.756340 0.346155 0.166472
 3045.000000 2.782547 0.357559 0.170666
 3046.000000 2.843844 0.389444 0.163893
 3047.000000 2.788326 0.458293 0.182289
 3048.000000 2.809218 0.370417 0.171728
 3049.000000 2.823773 0.342441 0.161935
 3050.000000 2.794989 0.287813 0.154499
 3051.000000 2.751470 0.343001 0.160040
 3052.000000 2.788253 0.324973 0.159135
 3053.000000 2.808708 0.314668 0.179788
 3054.000000 2.787886 0.325251 0.182721
 3055.000000 2.789363 0.338932 0.186623
 3056.000000 2.776106 0.420753 0.182396
 3057.000000 2.817868 0.333503 0.174462
 3058.000000 2.779991 0.431641 0.192287
 3059.000000 2.796632 0.418160 0.158062
 3060.000000 2.767483 0.371321 0.170794
 3061.000000 2.753345 0.310044 0.169533
 3062.000000 2.807156 0.346406 0.169028
 3063.000000 2.795495 0.363170 0.162546
 3064.000000 2.790184 0.363735 0.170425
 3065.000000 2.779200 0.386440 0.164889
 3066.000000 2.784733 0.356524 0.160760
 3067.000000 2.803348 0.394509 0.174683
 3068.000000 2.811671 0.375643 0.167288
 3069.000000 2.814812 0.318553 0.155978
 3070.000000 2.812794 0.411351 0.179423
 3071.000000 2.784378 0.328102 0.158054
 3072.000000 2.788435 0.359889 0.169557
 3073.000000 2.836231 0.462719 0.162365
 3074.000000 2.788592 0.360044 0.149727
 3075.000000 2.796106 0.378212 0.157527
 3076.000000 2.837296 0.413826 0.165156
 3077.000000 2.806134 0.415369 0.158991
 3078.000000 2.786665 0.473941 0.157962
 3079.000000 2.769510 0.293562 0.170215
 3080.000000 2.777074 0.371812 0.187492
 3081.000000 2.790394 0.356913 0.169285
 3082.000000 2.796849 0.406356 0.177381
 3083.000000 2.761508 0.375837 0.167985
 3084.000000 2.828000 0.390518 0.161009
 3085.000000 2.806610 0.341298 0.148257
 3086.000000 2.809233 0.365422 0.174314
 3087.000000 2.790125 0.405247 0.165364
 3088.000000 2.809315 0.351158 0.172781
 3089.000000 2.845592 0.399362 0.166813
 3090.000000 2.832775 0.259830 0.175598
 3091.000000 2.806613 0.354149 0.160273
 3092.000000 2.853829 0.397069 0.170849
 3093.000000 2.826943 0.399278 0.178629
 3094.000000 2.782610 0.480010 0.169079
 3095.000000 2.782760 0.346179 0.180063
 3096.000000 2.796010 0.424483 0.174372
 3097.000000 2.809649 0.421665 0.169119
 3098.000000 2.831608 0.408842 0.163627
 3099.000000 2.777178 0.429546 0.160283
 3100.000000 2.823423 0.372015 0.172215
 3101.000000 2.819595 0.456380 0.162785
 3102.000000 2.781070 0.369585 0.169927
 3103.000000 2.818047 0.434281 0.185307
 3104.000000 2.818137 0.323896 0.174346
 3105.000000 2.786934 0.417430 0.183675
 3106.000000 2.800852 0.472784 0.182994
 3107.000000 2.851982 0.440053 0.183789
 3108.000000 2.809118 0.475005 0.167900
 3109.000000 2.832978 0.408887 0.189963
 3110.000000 2.817005 0.452312 0.194980
 3111.000000 2.833833 0.440689 0.159333
 3112.000000 2.831403 0.477405 0.174676
 3113.000000 2.796541 0.465186 0.151560
 3114.000000 2.761539 0.499582 0.167251
 3115.000000 2.781629 0.453617 0.165403
 3116.000000 2.825909 0.416819 0.162929
 3117.000000 2.769409 0.477859 0.173039
 3118.000000 2.792781 0.409245 0.167240
 3119.000000 2.839841 0.449557 0.180500
 3120.000000 2.807202 0.437775 0.187744
 3121.000000 2.822919 0.431004 0.175865
 3122.000000 2.802738 0.349325 0.172984
 3123.000000 2.801901 0.342678 0.183554
 3124.000000 2.823412 0.464327 0.165393
 3125.000000 2.787941 0.371864 0.164936
 3126.000000 2.810773 0.385501 0.176025
 3127.000000 2.780122 0.532660 0.180037
 3128.000000 2.823906 0.382841 0.167670
 3129.000000 2.775951 0.428710 0.187781
 3130.000000 2.788884 0.481054 0.168047
 3131.000000 2.814246 0.493305 0.190326
 3132.000000 2.770758 0.369855 0.158989
 3133.000000 2.808854 0.424025 0.156593
 3134.000000 2.815641 0.397021 0.165204
 3135.000000 2.777245 0.440974 0.174585
 3136.000000 2.736635 0.486681 0.188246
 3137.000000 2.771802 0.458776 0.172341
 3138.000000 2.797114 0.412272 0.172725
 3139.000000 2.775856 0.490013 0.170562
 3140.000000 2.806397 0.512020 0.198271
 3141.000000 2.773183 0.393811 0.196925
 3142.000000 2.739825 0.455813 0.182122
 3143.000000 2.793259 0.383077 0.185391
 3144.000000 2.784148 0.548151 0.190562
 3145.000000 2.797668 0.480022 0.183386
 3146.000000 2.773163 0.484066 0.189720
 3147.000000 2.793122 0.486480 0.168227
 3148.000000 2.751647 0.469103 0.181703
 3149.000000 2.805088 0.437361 0.163060
 3150.000000 2.753835 0.371141 0.175770
 3151.000000 2.773741 0.418864 0.181754
 3152.000000 2.793774 0.467461 0.187125
 3153.000000 2.769316 0.410679 0.184599
 3154.000000 2.770372 0.405388 0.166202
 3155.000000 2.780574 0.435653 0.167774
 3156.000000 2.812504 0.389368 0.195428
 3157.000000 2.804438 0.339644 0.167816
 3158.000000 2.774557 0.390154 0.180834
 3159.000000 2.802783 0.384787 0.179571
 3160.000000 2.752274 0.367661 0.171509
 3161.000000 2.778284 0.448232 0.156917
 3162.000000 2.826118 0.486208 0.176929
 3163.000000 2.803369 0.362651 0.170252
 3164.000000 2.803776 0.473558 0.159975
 3165.000000 2.749848 0.466048 0.186027
 3166.000000 2.779101 0.476063 0.171482
 3167.000000 2.754074 0.413982 0.163323
 3168.000000 2.762474 0.385639 0.151896
 3169.000000 2.786007 0.420400 0.157876
 3170.000000 2.769540 0.443954 0.183934
 3171.000000 2.778507 0.417624 0.177104
 3172.000000 2.738112 0.535737 0.177487
 3173.000000 2.790830 0.451775 0.160374
 3174.000000 2.808245 0.398498 0.157237
 3175.000000 2.761565 0.442720 0.156242
 3176.000000 2.785840 0.399643 0.153658
 3177.000000 2.790225 0.429572 0.159700
 3178.000000 2.772050 0.491679 0.153552
 3179.000000 2.772971 0.389998 0.148392
 3180.000000 2.789924 0.421381 0.139155
 3181.000000 2.743165 0.471647 0.141309
 3182.000000 2.791059 0.332508 0.153571
 3183.000000 2.783333 0.413914 0.146698
 3184.000000 2.761401 0.459592 0.164533
 3185.000000 2.754504 0.520964 0.151257
 3186.000000 2.779949 0.508391 0.151407
 3187.000000 2.766415 0.463560 0.166573
 3188.000000 2.812535 0.431601 0.155802
 3189.000000 2.819249 0.500830 0.130524
 3190.000000 2.763644 0.480203 0.159250
 3191.000000 2.770299 0.434156 0.178561
 3192.000000 2.805247 0.539319 0.160321
 3193.000000 2.820330 0.438373 0.164547
 3194.000000 2.776285 0.466570 0.173849
 3195.000000 2.798664 0.427466 0.159260
 3196.000000 2.809291 0.496716 0.167915
 3197.000000 2.788083 0.440420 0.161678
 3198.000000 2.766059 0.442133 0.167095
 3199.000000 2.798296 0.474460 0.182159
 3200.000000 2.782740 0.415565 0.188013
 3201.000000 2.727894 0.484493 0.166827
 3202.000000 2.791754 0.468990 0.174132
 3203.000000 2.800173 0.398183 0.170109
 3204.000000 2.793216 0.491144 0.179890
 3205.000000 2.764333 0.523551 0.184026
 3206.000000 2.806767 0.501939 0.182475
 3207.000000 2.765958 0.433872 0.169041
 3208.000000 2.806875 0.490066 0.164686
 3209.000000 2.808799 0.453403 0.153731
 3210.000000 2.757985 0.427291 0.187762
 3211.000000 2.804407 0.442904 0.160806
 3212.000000 2.796642 0.443270 0.173055
 3213.000000 2.797833 0.497505 0.153772
 3214.000000 2.782759 0.472155 0.167315
 3215.000000 2.775000 0.454089 0.147602
 3216.000000 2.783277 0.473087 0.148816
 3217.000000 2.769473 0.423687 0.174778
 3218.000000 2.743561 0.424202 0.158860
 3219.000000 2.800629 0.412584 0.147153
 3220.000000 2.834925 0.490782 0.147194
 3221.000000 2.771663 0.489574 0.157450
 3222.000000 2.811702 0.473128 0.169935
 3223.000000 2.803850 0.434935 0.168522
 3224.000000 2.827737 0.389830 0.177628
 3225.000000 2.803901 0.426642 0.158267
 3226.000000 2.765449 0.329972 0.158356
 3227.000000 2.784529 0.451050 0.152225
 3228.000000 2.804297 0.365830 0.158487
 3229.000000 2.789059 0.445933 0.162306
 3230.000000 2.768969 0.418258 0.164966
 3231.000000 2.755634 0.493696 0.152393
 3232.000000 2.803414 0.372162 0.159604
 3233.000000 2.832845 0.404227 0.163578
 3234.000000 2.754300 0.411887 0.165816
 3235.000000 2.737945 0.440088 0.144330
 3236.000000 2.727948 0.361647 0.159958
 3237.000000 2.762318 0.423070 0.161903
 3238.000000 2.806001 0.510075 0.144263
 3239.000000 2.763393 0.450113 0.175032
 3240.000000 2.775345 0.489068 0.160962
 3241.000000 2.801174 0.488375 0.155831
 3242.000000 2.824415 0.474726 0.165345
 3243.000000 2.775071 0.454744 0.144765
 3244.000000 2.809919 0.367961 0.157258
 3245.000000 2.775297 0.435897 0.168268
 3246.000000 2.773892 0.395156 0.167425
 3247.000000 2.829138 0.293244 0.162567
 3248.000000 2.791636 0.393791 0.163443
 3249.000000 2.776710 0.388754 0.158327
 3250.000000 2.840797 0.358629 0.170307
 3251.000000 2.803111 0.343883 0.172920
 3252.000000 2.812219 0.333660 0.175559
 3253.000000 2.763443 0.415627 0.176016
 3254.000000 2.828690 0.401079 0.173727
 3255.000000 2.793464 0.542902 0.176442
 3256.000000 2.789634 0.472894 0.161659
 3257.000000 2.790760 0.494791 0.166053
 3258.000000 2.784669 0.404556 0.182763
 3259.000000 2.814003 0.459438 0.160413
 3260.000000 2.801935 0.509168 0.165839
 3261.000000 2.813425 0.420896 0.143841
 3262.000000 2.786558 0.336641 0.151813
 3263.000000 2.766706 0.392597 0.159591
 3264.000000 2.772030 0.448860 0.182860
 3265.000000 2.807050 0.442521 0.163977
 3266.000000 2.776443 0.324075 0.166858
 3267.000000 2.804849 0.397855 0.162955
 3268.000000 2.808801 0.452436 0.159793
 3269.000000 2.788467 0.372213 0.176116
 3270.000000 2.761257 0.501147 0.179974
 3271.000000 2.748028 0.438840 0.165844
 3272.000000 2.799281 0.421557 0.168298
 3273.000000 2.815084 0.438784 0.151555
 3274.000000 2.757352 0.463349 0.169276
 3275.000000 2.798647 0.526850 0.145143
 3276.000000 2.811394 0.448946 0.160819
 3277.000000 2.804977 0.485440 0.177591
 3278.000000 2.803562 0.458006 0.182805
 3279.000000 2.781371 0.530052 0.163178
 3280.000000 2.777573 0.497374 0.176149
 3281.000000 2.803636 0.478154 0.160631
 3282.000000 2.756014 0.370832 0.155017
 3283.000000 2.730165 0.461016 0.166241
 3284.000000 2.786675 0.499453 0.151929
 3285.000000 2.794152 0.375053 0.149531
 3286.000000 2.788121 0.425805 0.164989
 3287.000000 2.790827 0.454643 0.153956
 3288.000000 2.802585 0.386479 0.144399
 3289.000000 2.850050 0.450939 0.176322
 3290.000000 2.790398 0.463136 0.173368
 3291.000000 2.788959 0.438962 0.164975
 3292.000000 2.781559 0.507347 0.156468
 3293.000000 2.807018 0.491736 0.168007
 3294.000000 2.810991 0.525162 0.163131
 3295.000000 2.757727 0.511180 0.173605
 3296.000000 2.798943 0.461696 0.174599
 3297.000000 2.822213 0.440840 0.160686
 3298.000000 2.782270 0.452652 0.163598
 3299.000000 2.796864 0.498005 0.151291
 3300.000000 2.735635 0.515620 0.195043
 3301.000000 2.753797 0.507451 0.167423
 3302.000000 2.766918 0.402380 0.168834
 3303.000000 2.770283 0.479503 0.157313
 3304.000000 2.826926 0.430267 0.166658
 3305.000000 2.796326 0.407305 0.170573
 3306.000000 2.793617 0.410916 0.155873
 3307.000000 2.768164 0.516445 0.185272
 3308.000000 2.780368 0.482494 0.171503
 3309.000000 2.777407 0.522470 0.175380
 3310.000000 2.779029 0.408374 0.172458
 3311.000000 2.760171 0.448358 0.173139
 3312.000000 2.776292 0.444074 0.148756
 3313.000000 2.765856 0.384092 0.175783
 3314.000000 2.792406 0.471102 0.165215
 3315.000000 2.798786 0.395031 0.149067
 3316.000000 2.774725 0.385993 0.161064
 3317.000000 2.745723 0.482903 0.179586
 3318.000000 2.802338 0.443658 0.172838
 3319.000000 2.761680 0.490260 0.160264
 3320.000000 2.755393 0.513344 0.166875
 3321.000000 2.770879 0.425438 0.175238
 3322.000000 2.752990 0.418991 0.184072
 3323.000000 2.795888 0.423470 0.178075
 3324.000000 2.769482 0.434512 0.175715
 3325.000000 2.779961 0.412151 0.184653
 3326.000000 2.790180 0.391504 0.164497
 3327.000000 2.820964 0.439861 0.162522
 3328.000000 2.804642 0.421900 0.196759
 3329.000000 2.856253 0.340231 0.197919
 3330.000000 2.845606 0.435147 0.169367
 3331.000000 2.788290 0.471807 0.174627
 3332.000000 2.756135 0.496361 0.182760
 3333.000000 2.764966 0.470814 0.155717
 3334.000000 2.777705 0.445901 0.153283
 3335.000000 2.806855 0.499268 0.211389
 3336.000000 2.810689 0.460332 0.165369
 3337.000000 2.802036 0.423509 0.170105
 3338.000000 2.781397 0.367414 0.153817
 3339.000000 2.833769 0.404670 0.161103
 3340.000000 2.767960 0.363646 0.177593
 3341.000000 2.798186 0.441731 0.172729
 3342.000000 2.819441 0.358215 0.170006
 3343.000000 2.771262 0.456014 0.171573
 3344.000000 2.768241 0.450124 0.170206
 3345.000000 2.763155 0.452930 0.182569
 3346.000000 2.771525 0.455080 0.183205
 3347.000000 2.809897 0.473799 0.180917
 3348.000000 2.807023 0.454098 0.217107
 3349.000000 2.812632 0.530388 0.209937
 3350.000000 2.797697 0.408036 0.191106
 3351.000000 2.795693 0.472575 0.184111
 3352.000000 2.801175 0.399786 0.193568
 3353.000000 2.800505 0.453674 0.190798
 3354.000000 2.780807 0.473897 0.180248
 3355.000000 2.795325 0.384077 0.189960
 3356.000000 2.737334 0.409242 0.182520
 3357.000000 2.803550 0.435674 0.164392
 3358.000000 2.785140 0.453525 0.178940
 3359.000000 2.795406 0.411727 0.207232
 3360.000000 2.787407 0.482439 0.179672
 3361.000000 2.792869 0.466223 0.197202
 3362.000000 2.776324 0.491137 0.227933
 3363.000000 2.754685 0.491229 0.226915
 3364.000000 2.835171 0.342627 0.213280
 3365.000000 2.749442 0.346865 0.221077
 3366.000000 2.790983 0.422486 0.199185
 3367.000000 2.758826 0.337631 0.222391
 3368.000000 2.817712 0.403752 0.208160
 3369.000000 2.782341 0.348060 0.191194
 3370.000000 2.766150 0.430027 0.212644
 3371.000000 2.756609 0.406714 0.186205
 3372.000000 2.793996 0.530892 0.202113
 3373.000000 2.782954 0.391557 0.197967
 3374.000000 2.778059 0.417280 0.199656
 3375.000000 2.774310 0.355731 0.202353
 3376.000000 2.743245 0.424308 0.201923
 3377.000000 2.780712 0.441172 0.209269
 3378.000000 2.764481 0.421819 0.190272
 3379.000000 2.751752 0.462623 0.204883
 3380.000000 2.810710 0.495704 0.209970
 3381.000000 2.750014 0.426808 0.192852
 3382.000000 2.798202 0.463996 0.217906
 3383.000000 2.860298 0.390877 0.184977
 3384.000000 2.768957 0.419607 0.182687
 3385.000000 2.779946 0.420449 0.200583
 3386.000000 2.795336 0.380618 0.197398
 3387.000000 2.786912 0.449537 0.206650
 3388.000000 2.786922 0.436871 0.215396
 3389.000000 2.735266 0.433037 0.187177
 3390.000000 2.794402 0.477411 0.212603
 3391.000000 2.747403 0.416228 0.212645
 3392.000000 2.803387 0.552191 0.211274
 3393.000000 2.749838 0.523865 0.200224
 3394.000000 2.746595 0.612332 0.215594
 3395.000000 2.803903 0.521117 0.187050
 3396.000000 2.785505 0.588233 0.200642
 3397.000000 2.787425 0.548596 0.219579
 3398.000000 2.794387 0.463628 0.197292
 3399.000000 2.789092 0.486911 0.198711
 3400.000000 2.769134 0.347751 0.210646
 3401.000000 2.776927 0.505837 0.206517
 3402.000000 2.782828 0.379784 0.189644
 3403.000000 2.732144 0.368400 0.203723
 3404.000000 2.763670 0.469095 0.183127
 3405.000000 2.757774 0.433989 0.184351
 3406.000000 2.788077 0.391317 0.182295
 3407.000000 2.791091 0.365966 0.195294
 3408.000000 2.800465 0.433644 0.176610
 3409.000000 2.792248 0.415327 0.179780
 3410.000000 2.813923 0.489174 0.186897
 3411.000000 2.781130 0.500585 0.185279
 3412.000000 2.776773 0.390938 0.206851
 3413.000000 2.774176 0.437832 0.203264
 3414.000000 2.797567 0.465862 0.191509
 3415.000000 2.751929 0.490143 0.180041
 3416.000000 2.772856 0.478069 0.178339
 3417.000000 2.782877 0.395524 0.186884
 3418.000000 2.754466 0.398246 0.186181
 3419.000000 2.779657 0.460209 0.171786
 3420.000000 2.773944 0.463901 0.192296
 3421.000000 2.810620 0.439828 0.201934
 3422.000000 2.823409 0.483586 0.195191
 3423.000000 2.793299 0.449038 0.172153
 3424.000000 2.792787 0.441338 0.169622
 3425.000000 2.785372 0.392964 0.163851
 3426.000000 2.798054 0.520306 0.169649
 3427.000000 2.812297 0.422252 0.148132
 3428.000000 2.784634 0.414555 0.163478
 3429.000000 2.788496 0.402136 0.158143
 3430.000000 2.734148 0.387134 0.167217
 3431.000000 2.768526 0.404404 0.165265
 3432.000000 2.781675 0.439895 0.182118
 3433.000000 2.781493 0.418134 0.179022
 3434.000000 2.755134 0.372019 0.178825
 3435.000000 2.747187 0.444016 0.195771
 3436.000000 2.827192 0.405023 0.196426
 3437.000000 2.761467 0.428358 0.182827
 3438.000000 2.791900 0.420729 0.186663
 3439.000000 2.819960 0.451863 0.209852
 3440.000000 2.803718 0.436540 0.195777
 3441.000000 2.841712 0.476695 0.191047
 3442.000000 2.812888 0.477528 0.194275
 3443.000000 2.782274 0.367204 0.200345
 3444.000000 2.766466 0.442311 0.179853
 3445.000000 2.756215 0.411381 0.167860
 3446.000000 2.771551 0.499105 0.155833
 3447.000000 2.761832 0.374581 0.161544
 3448.000000 2.806492 0.462535 0.146837
 3449.000000 2.816179 0.381815 0.164257
 3450.000000 2.803490 0.424067 0.175665
 3451.000000 2.843480 0.401029 0.165800
 3452.000000 2.806273 0.345370 0.155647
 3453.000000 2.803444 0.475783 0.162728
 3454.000000 2.752007 0.461370 0.185772
 3455.000000 2.849723 0.427543 0.163704
 3456.000000 2.800384 0.432137 0.161472
 3457.000000 2.818793 0.503034 0.172018
 3458.000000 2.796250 0.451912 0.162618
 3459.000000 2.773911 0.473217 0.195129
 3460.000000 2.798836 0.414821 0.199489
 3461.000000 2.802190 0.440071 0.187031
 3462.000000 2.804844 0.471395 0.193435
 3463.000000 2.814879 0.414427 0.145994
 3464.000000 2.780492 0.429227 0.160270
 3465.000000 2.790741 0.505805 0.164295
 3466.000000 2.798960 0.371987 0.168864
 3467.000000 2.785208 0.491063 0.153686
 3468.000000 2.781766 0.362992 0.178908
 3469.000000 2.789645 0.407709 0.171755
 3470.000000 2.823287 0.380480 0.191368
 3471.000000 2.791772 0.420560 0.183465
 3472.000000 2.771346 0.369677 0.172126
 3473.000000 2.761683 0.473591 0.176368
 3474.000000 2.788044 0.436404 0.197936
 3475.000000 2.760452 0.450177 0.192880
 3476.000000 2.781760 0.460135 0.181703
 3477.000000 2.774020 0.386206 0.174036
 3478.000000 2.773033 0.499500 0.176718
 3479.000000 2.767596 0.369883 0.170878
 3480.000000 2.790927 0.433389 0.168956
 3481.000000 2.776450 0.424396 0.171324
 3482.000000 2.796646 0.390830 0.165348
 3483.000000 2.759749 0.436438 0.168607
 3484.000000 2.809339 0.343997 0.171172
 3485.000000 2.779468 0.399514 0.155377
 3486.000000 2.773208 0.468929 0.158577
 3487.000000 2.812447 0.447141 0.164352
 3488.000000 2.814944 0.411439 0.193635
 3489.000000 2.775743 0.355160 0.168112
 3490.000000 2.798450 0.359518 0.184089
 3491.000000 2.801281 0.394510 0.183864
 3492.000000 2.803778 0.398576 0.173829
 3493.000000 2.786930 0.312433 0.172593
 3494.000000 2.792213 0.343942 0.183514
 3495.000000 2.817250 0.365536 0.178094
 3496.000000 2.782858 0.399794 0.165442
 3497.000000 2.789937 0.348868 0.173994
 3498.000000 2.798225 0.326060 0.175810
 3499.000000 2.797502 0.386654 0.175278
 3500.000000 2.755550 0.403220 0.176445
 3501.000000 2.793950 0.465242 0.185520
 3502.000000 2.821928 0.392730 0.172200
 3503.000000 2.847060 0.429802 0.155222
 3504.000000 2.775619 0.434557 0.156868
 3505.000000 2.786949 0.351613 0.166235
 3506.000000 2.796892 0.476818 0.155172
 3507.000000 2.776263 0.462104 0.182703
 3508.000000 2.795072 0.415391 0.178232
 3509.000000 2.805652 0.459136 0.167022
 3510.000000 2.812784 0.450974 0.165286
 3511.000000 2.820067 0.417132 0.160037
 3512.000000 2.829201 0.408424 0.152179
 3513.000000 2.790526 0.517172 0.160226
 3514.000000 2.811770 0.422276 0.158435
 3515.000000 2.812732 0.483764 0.176269
 3516.000000 2.835087 0.426449 0.174463
 3517.000000 2.818418 0.380740 0.171176
 3518.000000 2.828629 0.367803 0.167933
 3519.000000 2.761636 0.413458 0.195142
 3520.000000 2.785328 0.410024 0.168254
 3521.000000 2.815747 0.455867 0.177465
 3522.000000 2.805197 0.394852 0.175126
 3523.000000 2.768323 0.484135 0.190079
 3524.000000 2.795015 0.379631 0.187506
 3525.000000 2.808607 0.445577 0.193096
 3526.000000 2.811891 0.322139 0.163162
 3527.000000 2.868198 0.330202 0.161713
 3528.000000 2.784623 0.372895 0.189466
 3529.000000 2.848920 0.447568 0.186146
 3530.000000 2.778976 0.409925 0.200740
 3531.000000 2.786774 0.436059 0.183443
 3532.000000 2.761815 0.355180 0.178519
 3533.000000 2.738465 0.427561 0.188276
 3534.000000 2.834178 0.323660 0.181221
 3535.000000 2.769840 0.347108 0.168246
 3536.000000 2.815767 0.393863 0.177987
 3537.000000 2.795751 0.390523 0.169627
 3538.000000 2.783247 0.385708 0.205087
 3539.000000 2.737621 0.453877 0.191325
 3540.000000 2.839186 0.456257 0.182392
 3541.000000 2.822790 0.470400 0.188306
 3542.000000 2.800717 0.377408 0.191702
 3543.000000 2.778993 0.365147 0.185445
 3544.000000 2.782497 0.368775 0.168674
 3545.000000 2.728795 0.370807 0.187568
 3546.000000 2.771777 0.460962 0.180526
 3547.000000 2.804987 0.437862 0.184289
 3548.000000 2.797167 0.472282 0.186680
 3549.000000 2.786510 0.425930 0.180973
 3550.000000 2.782812 0.392693 0.207683
 3551.000000 2.804027 0.371738 0.190492
 3552.000000 2.811605 0.484085 0.193736
 3553.000000 2.803739 0.437813 0.172619
 3554.000000 2.787736 0.399979 0.177828
 3555.000000 2.812373 0.355612 0.186385
 3556.000000 2.817714 0.374461 0.184865
 3557.000000 2.780719 0.347112 0.193734
 3558.000000 2.805035 0.332619 0.176378
 3559.000000 2.765193 0.429817 0.181284
 3560.000000 2.788816 0.366054 0.180926
 3561.000000 2.812842 0.337903 0.168662
 3562.000000 2.824521 0.337228 0.191057
 3563.000000 2.817778 0.346462 0.164814
 3564.000000 2.777259 0.329605 0.187014
 3565.000000 2.790815 0.342331 0.189010
 3566.000000 2.779395 0.308300 0.172663
 3567.000000 2.792460 0.432419 0.177102
 3568.000000 2.789736 0.381821 0.177584
 3569.000000 2.805909 0.398361 0.169205
 3570.000000 2.841458 0.467931 0.178531
 3571.000000 2.776288 0.414535 0.173252
 3572.000000 2.751001 0.531062 0.174449
 3573.000000 2.755894 0.384327 0.176637
 3574.000000 2.806097 0.384735 0.183330
 3575.000000 2.817460 0.388161 0.172316
 3576.000000 2.832241 0.369563 0.175473
 3577.000000 2.745340 0.460764 0.183299
 3578.000000 2.826084 0.338436 0.161422
 3579.000000 2.808840 0.407193 0.176560
 3580.000000 2.800187 0.426387 0.153715
 3581.000000 2.773303 0.543414 0.164896
 3582.000000 2.774167 0.471581 0.162997
 3583.000000 2.794027 0.441972 0.173560
 3584.000000 2.808953 0.499848 0.171376
 3585.000000 2.795005 0.507969 0.170970
 3586.000000 2.799477 0.337547 0.179169
 3587.000000 2.766832 0.399780 0.186298
 3588.000000 2.809725 0.408245 0.180185
 3589.000000 2.805539 0.491779 0.187934
 3590.000000 2.752596 0.386787 0.148334
 3591.000000 2.811493 0.474554 0.157442
 3592.000000 2.757151 0.497193 0.168438
 3593.000000 2.798769 0.497578 0.171626
 3594.000000 2.786538 0.485050 0.173774
 3595.000000 2.849975 0.384423 0.186003
 3596.000000 2.785249 0.410807 0.181294
 3597.000000 2.806885 0.509152 0.163403
 3598.000000 2.799976 0.527508 0.185935
 3599.000000 2.817267 0.437076 0.172371
 3600.000000 2.793988 0.580045 0.180800
 3601.000000 2.792848 0.484206 0.155211
 3602.000000 2.766472 0.477378 0.176668
 3603.000000 2.767709 0.462389 0.162896
 3604.000000 2.855098 0.502368 0.169494
 3605.000000 2.780889 0.395525 0.171699
 3606.000000 2.775553 0.430436 0.172494
 3607.000000 2.809336 0.461460 0.164481
 3608.000000 2.791301 0.494478 0.175609
 3609.000000 2.784956 0.438586 0.175945
 3610.000000 2.812392 0.494990 0.179597
 3611.000000 2.793703 0.487961 0.164091
 3612.000000 2.778675 0.461937 0.184280
 3613.000000 2.771290 0.471943 0.163720
 3614.000000 2.771851 0.462261 0.167183
 3615.000000 2.777559 0.452777 0.170225
 3616.000000 2.735493 0.435160 0.169534
 3617.000000 2.784782 0.425403 0.167504
 3618.000000 2.773797 0.556892 0.167071
 3619.000000 2.708777 0.509166 0.168602
 3620.000000 2.732782 0.441606 0.166168
 3621.000000 2.760202 0.535320 0.159086
 3622.000000 2.775017 0.510629 0.178492
 3623.000000 2.729043 0.476189 0.161192
 3624.000000 2.736558 0.491987 0.171419
 3625.000000 2.800329 0.408901 0.163882
 3626.000000 2.804107 0.485424 0.177673
 3627.000000 2.751289 0.476249 0.161114
 3628.000000 2.773464 0.503166 0.148755
 3629.000000 2.809521 0.491942 0.151577
 3630.000000 2.815314 0.515113 0.160926
 3631.000000 2.772750 0.620671 0.173959
 3632.000000 2.739058 0.526580 0.183154
 3633.000000 2.769464 0.455395 0.162755
 3634.000000 2.816334 0.491289 0.171325
 3635.000000 2.811963 0.461496 0.182173
 3636.000000 2.828573 0.425937 0.178742
 3637.000000 2.813483 0.393532 0.163492
 3638.000000 2.824729 0.462258 0.185403
 3639.000000 2.811521 0.429956 0.172462
 3640.000000 2.770221 0.368495 0.189331
 3641.000000 2.796445 0.493175 0.169448
 3642.000000 2.802314 0.348346 0.169598
 3643.000000 2.804343 0.409670 0.153077
 3644.000000 2.736754 0.421167 0.161499
 3645.000000 2.796377 0.346816 0.151590
 3646.000000 2.758787 0.381165 0.148762
 3647.000000 2.807282 0.458310 0.166834
 3648.000000 2.764299 0.430489 0.164758
 3649.000000 2.794871 0.406686 0.168889
 3650.000000 2.767570 0.394237 0.157587
 3651.000000 2.764868 0.518390 0.150880
 3652.000000 2.726367 0.452464 0.156633
 3653.000000 2.746717 0.486293 0.167104
 3654.000000 2.770108 0.534577 0.179824
 3655.000000 2.733812 0.479197 0.183787
 3656.000000 2.728475 0.490994 0.156944
 3657.000000 2.726632 0.484443 0.171802
 3658.000000 2.729393 0.469159 0.164330
 3659.000000 2.709860 0.478898 0.157647
 3660.000000 2.739544 0.403453 0.146652
 3661.000000 2.807429 0.416199 0.167561
 3662.000000 2.810733 0.391074 0.146417
 3663.000000 2.759643 0.501478 0.146493
 3664.000000 2.784987 0.541400 0.157085
 3665.000000 2.746007 0.527783 0.155233
 3666.000000 2.735749 0.459464 0.154562
 3667.000000 2.742072 0.458473 0.170695
 3668.000000 2.771960 0.446631 0.135441
 3669.000000 2.760732 0.445754 0.139517
 3670.000000 2.778053 0.436118 0.161740
 3671.000000 2.793843 0.393173 0.168151
 3672.000000 2.744571 0.419826 0.169404
 3673.000000 2.767932 0.468167 0.163186
 3674.000000 2.788452 0.592053 0.165453
 3675.000000 2.787898 0.456834 0.178203
 3676.000000 2.783141 0.448986 0.190851
 3677.000000 2.780888 0.451683 0.180240
 3678.000000 2.818782 0.318098 0.201804
 3679.000000 2.813889 0.434336 0.188858
 3680.000000 2.777952 0.485389 0.164134
 3681.000000 2.788111 0.490386 0.179031
 3682.000000 2.765318 0.530924 0.179937
 3683.000000 2.798998 0.533026 0.189545
 3684.000000 2.772128 0.477216 0.170704
 3685.000000 2.777007 0.460694 0.157297
 3686.000000 2.772393 0.500152 0.184123
 3687.000000 2.754494 0.392532 0.172929
 3688.000000 2.746683 0.425401 0.150875
 3689.000000 2.723549 0.490907 0.163870
 3690.000000 2.710128 0.503081 0.173555
 3691.000000 2.774143 0.490630 0.172084
 3692.000000 2.779707 0.467733 0.173911
 3693.000000 2.822456 0.465684 0.165467
 3694.000000 2.761756 0.484811 0.158265
 3695.000000 2.778396 0.512018 0.186290
 3696.000000 2.785577 0.480915 0.188495
 3697.000000 2.791326 0.565276 0.165989
 3698.000000 2.782797 0.494846 0.181458
 3699.000000 2.777465 0.435679 0.168546
 3700.000000 2.825520 0.414663 0.163113
 3701.000000 2.771984 0.454698 0.176588
 3702.000000 2.793234 0.512020 0.175529
 3703.000000 2.807300 0.418338 0.159140
 3704.000000 2.790134 0.518484 0.181851
 3705.000000 2.822364 0.451077 0.168565
 3706.000000 2.820693 0.405605 0.184202
 3707.000000 2.817727 0.429993 0.176629
 3708.000000 2.839488 0.389832 0.174861
 3709.000000 2.798635 0.593648 0.186410
 3710.000000 2.806870 0.410342 0.186731
 3711.000000 2.831123 0.539733 0.178386
 3712.000000 2.847398 0.568490 0.176254
 3713.000000 2.806409 0.552745 0.166470
 3714.000000 2.788852 0.541879 0.184334
 3715.000000 2.821716 0.454506 0.167973
 3716.000000 2.823200 0.520027 0.189189
 3717.000000 2.835916 0.524127 0.170036
 3718.000000 2.790148 0.510769 0.210070
 3719.000000 2.819985 0.515449 0.176171
 3720.000000 2.827872 0.524452 0.172093
 3721.000000 2.807995 0.601240 0.198131
 3722.000000 2.809347 0.611007 0.159637
 3723.000000 2.773451 0.504688 0.165588
 3724.000000 2.820656 0.489493 0.164392
 3725.000000 2.791712 0.609748 0.176496
 3726.000000 2.837559 0.591756 0.172938
 3727.000000 2.813971 0.510768 0.186831
 3728.000000 2.780262 0.498037 0.185130
 3729.000000 2.862614 0.521722 0.168455
 3730.000000 2.750385 0.491951 0.168071
 3731.000000 2.819419 0.436631 0.174362
 3732.000000 2.799572 0.465541 0.172607
 3733.000000 2.809183 0.464565 0.192182
 3734.000000 2.806109 0.534665 0.177167
 3735.000000 2.858413 0.583075 0.189036
 3736.000000 2.836271 0.482203 0.168460
 3737.000000 2.833263 0.478648 0.160213
 3738.000000 2.818933 0.496183 0.185526
 3739.000000 2.834145 0.503385 0.196756
 3740.000000 2.787224 0.488590 0.157932
 3741.000000 2.756863 0.426049 0.188846
 3742.000000 2.813124 0.451595 0.165760
 3743.000000 2.838477 0.526119 0.167445
 3744.000000 2.777097 0.468944 0.198775
 3745.000000 2.759465 0.523855 0.159064
 3746.000000 2.806926 0.427149 0.176982
 3747.000000 2.781062 0.487300 0.168982
 3748.000000 2.785018 0.453242 0.177693
 3749.000000 2.812926 0.417438 0.164543
 3750.000000 2.787970 0.463656 0.165359
 3751.000000 2.766337 0.526602 0.177627
 3752.000000 2.783142 0.508558 0.177069
 3753.000000 2.745778 0.532887 0.185861
 3754.000000 2.821816 0.420313 0.184569
 3755.000000 2.817290 0.447646 0.182113
 3756.000000 2.786967 0.510290 0.161973
 3757.000000 2.805937 0.458125 0.163483
 3758.000000 2.767316 0.476396 0.177484
 3759.000000 2.794983 0.503639 0.181992
 3760.000000 2.811497 0.526613 0.176669
 3761.000000 2.785323 0.563027 0.185869
 3762.000000 2.802965 0.502372 0.186923
 3763.000000 2.807533 0.508910 0.175793
 3764.000000 2.843863 0.495704 0.181822
 3765.000000 2.792382 0.570712 0.175075
 3766.000000 2.820014 0.438102 0.167924
 3767.000000 2.783151 0.551029 0.175632
 3768.000000 2.811491 0.574532 0.167835
 3769.000000 2.836973 0.471823 0.180356
 3770.000000 2.804814 0.443415 0.166962
 3771.000000 2.839349 0.536734 0.175867
 3772.000000 2.801048 0.478589 0.174686
 3773.000000 2.814356 0.590359 0.167561
 3774.000000 2.836587 0.617657 0.174610
 3775.000000 2.844810 0.528488 0.188071
 3776.000000 2.826067 0.622376 0.168367
 3777.000000 2.810696 0.554427 0.191184
 3778.000000 2.828247 0.505227 0.195613
 3779.000000 2.867168 0.426991 0.192062
 3780.000000 2.834780 0.503383 0.203842
 3781.000000 2.812250 0.561874 0.181176
 3782.000000 2.784520 0.562060 0.175795
 3783.000000 2.796860 0.495284 0.175430
 3784.000000 2.798807 0.480254 0.169106
 3785.000000 2.795581 0.482728 0.168730
 3786.000000 2.784812 0.553576 0.176764
 3787.000000 2.767821 0.539385 0.188509
 3788.000000 2.755106 0.453906 0.178862
 3789.000000 2.807881 0.461502 0.183446
 3790.000000 2.786096 0.495985 0.185290
 3791.000000 2.763045 0.483354 0.178047
 3792.000000 2.804033 0.538583 0.201272
 3793.000000 2.807852 0.573260 0.184734
 3794.000000 2.759064 0.487450 0.168358
 3795.000000 2.768999 0.539914 0.163553
 3796.000000 2.776719 0.452161 0.164066
 3797.000000 2.764875 0.475046 0.184136
 3798.000000 2.805672 0.508589 0.175949
 3799.000000 2.796406 0.428793 0.151054
 3800.000000 2.807443 0.490173 0.148426
 3801.000000 2.767784 0.563521 0.185098
 3802.000000 2.796260 0.498543 0.165670
 3803.000000 2.813305 0.519704 0.176605
 3804.000000 2.802137 0.570587 0.184662
 3805.000000 2.801169 0.476161 0.174044
 3806.000000 2.793265 0.464643 0.172100
 3807.000000 2.793351 0.408778 0.162530
 3808.000000 2.795169 0.450279 0.169703
 3809.000000 2.793751 0.460311 0.172253
 3810.000000 2.791238 0.547519 0.174449
 3811.000000 2.765614 0.535424 0.165936
 3812.000000 2.789764 0.463772 0.189272
 3813.000000 2.825211 0.517537 0.179294
 3814.000000 2.784883 0.486914 0.201504
 3815.000000 2.785020 0.436572 0.186791
 3816.000000 2.763947 0.504459 0.193423
 3817.000000 2.773608 0.424890 0.175371
 3818.000000 2.811951 0.499991 0.188313
 3819.000000 2.821993 0.427281 0.186289
 3820.000000 2.802339 0.442589 0.175694
 3821.000000 2.803021 0.471464 0.190576
 3822.000000 2.747552 0.379778 0.182375
 3823.000000 2.779354 0.474720 0.178670
 3824.000000 2.781944 0.476545 0.166692
 3825.000000 2.787583 0.432234 0.183193
 3826.000000 2.825665 0.410405 0.193576
 3827.000000 2.769279 0.460394 0.191648
 3828.000000 2.805836 0.452973 0.225194
 3829.000000 2.789905 0.436380 0.176895
 3830.000000 2.765524 0.468416 0.207073
 3831.000000 2.788046 0.477146 0.201333
 3832.000000 2.782898 0.461419 0.175434
 3833.000000 2.766836 0.501175 0.197352
 3834.000000 2.760095 0.400014 0.187822
 3835.000000 2.798020 0.343816 0.182433
 3836.000000 2.779468 0.355322 0.177094
 3837.000000 2.774078 0.452575 0.166265
 3838.000000 2.805783 0.369592 0.174360
 3839.000000 2.748020 0.461111 0.203794
 3840.000000 2.735767 0.429473 0.209040
 3841.000000 2.754707 0.417936 0.199382
 3842.000000 2.784815 0.402927 0.178370
 3843.000000 2.768317 0.468601 0.189643
 3844.000000 2.717484 0.467352 0.188373
 3845.000000 2.764574 0.431841 0.200504
 3846.000000 2.769727 0.299155 0.169818
 3847.000000 2.773037 0.446299 0.209294
 3848.000000 2.739191 0.345249 0.191811
 3849.000000 2.773119 0.465595 0.195668
 3850.000000 2.787920 0.455760 0.189751
 3851.000000 2.809798 0.357944 0.175729
 3852.000000 2.809227 0.367768 0.173445
 3853.000000 2.777470 0.319029 0.171036
 3854.000000 2.798295 0.419729 0.193734
 3855.000000 2.794309 0.396904 0.176962
 3856.000000 2.798866 0.412488 0.176216
 3857.000000 2.789426 0.414598 0.180118
 3858.000000 2.806693 0.437152 0.178692
 3859.000000 2.799914 0.424387 0.169549
 3860.000000 2.770987 0.404997 0.184417
 3861.000000 2.795247 0.427286 0.176810
 3862.000000 2.770286 0.391438 0.176452
 3863.000000 2.797704 0.415692 0.180820
 3864.000000 2.774366 0.575657 0.178511
 3865.000000 2.727208 0.495198 0.191097
 3866.000000 2.807095 0.501760 0.166281
 3867.000000 2.794343 0.340759 0.173778
 3868.000000 2.813063 0.433543 0.185939
 3869.000000 2.795716 0.412474 0.168711
 3870.000000 2.773146 0.425329 0.162990
 3871.000000 2.758914 0.567418 0.190268
 3872.000000 2.738222 0.498266 0.183123
 3873.000000 2.767728 0.472733 0.191504
 3874.000000 2.791301 0.432324 0.192649
 3875.000000 2.837452 0.468132 0.181488
 3876.000000 2.759171 0.415298 0.175102
 3877.000000 2.807544 0.430424 0.175042
 3878.000000 2.747108 0.419599 0.175943
 3879.000000 2.778645 0.473498 0.178020
 3880.000000 2.771644 0.434378 0.198990
 3881.000000 2.750580 0.425678 0.186091
 3882.000000 2.737244 0.452023 0.174963
 3883.000000 2.784088 0.449605 0.178304
 3884.000000 2.773481 0.496840 0.172475
 3885.000000 2.754952 0.488761 0.158309
 3886.000000 2.732045 0.469355 0.164866
 3887.000000 2.811476 0.447350 0.166259
 3888.000000 2.779975 0.388126 0.156328
 3889.000000 2.798199 0.429184 0.170722
 3890.000000 2.765143 0.453879 0.175857
 3891.000000 2.722913 0.388586 0.159936
 3892.000000 2.758412 0.459980 0.161585
 3893.000000 2.733133 0.394995 0.147739
 3894.000000 2.770098 0.434884 0.160582
 3895.000000 2.790188 0.448594 0.163111
 3896.000000 2.768117 0.375141 0.155243
 3897.000000 2.809070 0.354958 0.140433
 3898.000000 2.787397 0.521509 0.170274
 3899.000000 2.756410 0.481999 0.186935
 3900.000000 2.820130 0.390076 0.166331
 3901.000000 2.769715 0.513596 0.160749
 3902.000000 2.783425 0.404771 0.156478
 3903.000000 2.767327 0.537354 0.155963
 3904.000000 2.746800 0.395366 0.161292
 3905.000000 2.734812 0.476442 0.153617
 3906.000000 2.730490 0.453380 0.146721
 3907.000000 2.802564 0.440125 0.139312
 3908.000000 2.763318 0.454148 0.160777
 3909.000000 2.790101 0.386841 0.153740
 3910.000000 2.740039 0.437475 0.176616
 3911.000000 2.766119 0.421797 0.176559
 3912.000000 2.785241 0.451384 0.173909
 3913.000000 2.794115 0.518544 0.183068
 3914.000000 2.800457 0.427059 0.176234
 3915.000000 2.744846 0.473458 0.184350
 3916.000000 2.780653 0.473418 0.180129
 3917.000000 2.739022 0.430247 0.175161
 3918.000000 2.770540 0.403247 0.190083
 3919.000000 2.772131 0.445579 0.172157
 3920.000000 2.770412 0.383208 0.174925
 3921.000000 2.801388 0.395307 0.182594
 3922.000000 2.795881 0.371312 0.169876
 3923.000000 2.804378 0.448465 0.163553
 3924.000000 2.803410 0.469451 0.159346
 3925.000000 2.799098 0.452913 0.169724
 3926.000000 2.768725 0.464935 0.175680
 3927.000000 2.744873 0.364181 0.167515
 3928.000000 2.775922 0.376679 0.180388
 3929.000000 2.825821 0.411826 0.158707
 3930.000000 2.793941 0.470533 0.154502
 3931.000000 2.822579 0.510992 0.158064
 3932.000000 2.814056 0.468275 0.180882
 3933.000000 2.774677 0.567109 0.172430
 3934.000000 2.793234 0.486982 0.167117
 3935.000000 2.804600 0.527110 0.185126
 3936.000000 2.746710 0.437522 0.157168
 3937.000000 2.781859 0.517145 0.149955
 3938.000000 2.741740 0.473095 0.155989
 3939.000000 2.781451 0.470729 0.147894
 3940.000000 2.726729 0.465912 0.165006
 3941.000000 2.779321 0.438461 0.149641
 3942.000000 2.772239 0.511952 0.150407
 3943.000000 2.773673 0.489744 0.141378
 3944.000000 2.756692 0.549437 0.147725
 3945.000000 2.797139 0.570204 0.149026
 3946.000000 2.797652 0.480111 0.136845
 3947.000000 2.775778 0.477210 0.148362
 3948.000000 2.786150 0.480759 0.145450
 3949.000000 2.798199 0.444805 0.133288
 3950.000000 2.794590 0.502677 0.147969
 3951.000000 2.775123 0.438965 0.136895
 3952.000000 2.768294 0.486869 0.146616
 3953.000000 2.762977 0.545096 0.157243
 3954.000000 2.762520 0.536192 0.126625
 3955.000000 2.747726 0.464844 0.148373
 3956.000000 2.775222 0.458676 0.135679
 3957.000000 2.785704 0.434133 0.139404
 3958.000000 2.804452 0.471026 0.136612
 3959.000000 2.806684 0.441646 0.136909
 3960.000000 2.776985 0.370839 0.136606
 3961.000000 2.801362 0.362979 0.152456
 3962.000000 2.778139 0.398432 0.142295
 3963.000000 2.774358 0.483910 0.155120
 3964.000000 2.762852 0.416468 0.151367
 3965.000000 2.772401 0.418768 0.158099
 3966.000000 2.801282 0.492075 0.161681
 3967.000000 2.752994 0.508374 0.150172
 3968.000000 2.796241 0.396945 0.157704
 3969.000000 2.781245 0.403285 0.166409
 3970.000000 2.828651 0.474761 0.150771
 3971.000000 2.789590 0.481175 0.169519
 3972.000000 2.824696 0.458590 0.152242
 3973.000000 2.756458 0.395719 0.145132
 3974.000000 2.788911 0.401189 0.134289
 3975.000000 2.753339 0.428161 0.147703
 3976.000000 2.766736 0.384353 0.159290
 3977.000000 2.803873 0.424503 0.164119
 3978.000000 2.762191 0.483783 0.139122
 3979.000000 2.832113 0.448841 0.136860
 3980.000000 2.774735 0.323131 0.170198
 3981.000000 2.763111 0.390072 0.153196
 3982.000000 2.763637 0.486901 0.155217
 3983.000000 2.755573 0.417759 0.165836
 3984.000000 2.810610 0.332150 0.152923
 3985.000000 2.748591 0.459051 0.150424
 3986.000000 2.813839 0.385443 0.130324
 3987.000000 2.786266 0.343397 0.152619
 3988.000000 2.769850 0.479043 0.159815
 3989.000000 2.791349 0.401295 0.156043
 3990.000000 2.772715 0.522963 0.144090
 3991.000000 2.780878 0.461649 0.155995
 3992.000000 2.747474 0.411099 0.152139
 3993.000000 2.793770 0.473231 0.158566
 3994.000000 2.783783 0.456064 0.176135
 3995.000000 2.791493 0.463057 0.164541
 3996.000000 2.792363 0.414109 0.146965
 3997.000000 2.760767 0.480657 0.171590
 3998.000000 2.758767 0.476989 0.161104
 3999.000000 2.755778 0.422511 0.182093
 4000.000000 2.775480 0.481108 0.174604
 4001.000000 2.800734 0.474036 0.149018
 4002.000000 2.754594 0.444887 0.167245
 4003.000000 2.776096 0.481274 0.160980
 4004.000000 2.770371 0.437337 0.149495
 4005.000000 2.755762 0.418376 0.155217
 4006.000000 2.780961 0.439420 0.154990
 4007.000000 2.775899 0.361254 0.152100
 4008.000000 2.780611 0.440400 0.148636
 4009.000000 2.766238 0.390663 0.154678
 4010.000000 2.766331 0.332567 0.138379
 4011.000000 2.738249 0.401021 0.152161
 4012.000000 2.764112 0.297098 0.155904
 4013.000000 2.783777 0.377237 0.150406
 4014.000000 2.782483 0.411989 0.145699
 4015.000000 2.852750 0.402497 0.140963
 4016.000000 2.778488 0.345825 0.148215
 4017.000000 2.789247 0.360462 0.146763
 4018.000000 2.806285 0.333243 0.151485
 4019.000000 2.742105 0.334426 0.158784
 4020.000000 2.756134 0.367692 0.156265
 4021.000000 2.752124 0.356158 0.128690
 4022.000000 2.775950 0.330570 0.148313
 4023.000000 2.768726 0.305477 0.163088
 4024.000000 2.770796 0.295706 0.149059
 4025.000000 2.788630 0.326129 0.163096
 4026.000000 2.781642 0.323800 0.151025
 4027.000000 2.734339 0.380745 0.163169
 4028.000000 2.803075 0.339676 0.160536
 4029.000000 2.737818 0.345483 0.168834
 4030.000000 2.779705 0.450999 0.145094
 4031.000000 2.777613 0.382645 0.162352
 4032.000000 2.775085 0.408819 0.151541
 4033.000000 2.786350 0.456806 0.151750
 4034.000000 2.806348 0.409641 0.140738
 4035.000000 2.741800 0.378475 0.140723
 4036.000000 2.754474 0.395718 0.143105
 4037.000000 2.738573 0.417066 0.160276
 4038.000000 2.762286 0.388798 0.157369
 4039.000000 2.765922 0.369924 0.152628
 4040.000000 2.795237 0.401315 0.150482
 4041.000000 2.756209 0.395243 0.159818
 4042.000000 2.756505 0.333742 0.157349
 4043.000000 2.783725 0.441607 0.152160
 4044.000000 2.756719 0.416759 0.151865
 4045.000000 2.807545 0.384565 0.141136
 4046.000000 2.762108 0.346523 0.159801
 4047.000000 2.784754 0.385567 0.155697
 4048.000000 2.817314 0.322404 0.169700
 4049.000000 2.786945 0.367143 0.176142
 4050.000000 2.793922 0.429426 0.159188
 4051.000000 2.813029 0.409924 0.170294
 4052.000000 2.779881 0.296067 0.169035
 4053.000000 2.789631 0.373937 0.164116
 4054.000000 2.756278 0.390125 0.161668
 4055.000000 2.742877 0.414513 0.157510
 4056.000000 2.786452 0.414694 0.162920
 4057.000000 2.745074 0.441120 0.151971
 4058.000000 2.802478 0.393105 0.151293
 4059.000000 2.789781 0.400315 0.148696
 4060.000000 2.733825 0.415572 0.175624
 4061.000000 2.826677 0.395252 0.152872
 4062.000000 2.791503 0.343956 0.162565
 4063.000000 2.789337 0.432514 0.178510
 4064.000000 2.801655 0.451364 0.169299
 4065.000000 2.777952 0.404701 0.172756
 4066.000000 2.815072 0.515290 0.169772
 4067.000000 2.814945 0.451719 0.179093
 4068.000000 2.802145 0.458814 0.174293
 4069.000000 2.754246 0.427854 0.163239
 4070.000000 2.750633 0.501912 0.164610
 4071.000000 2.767957 0.427285 0.161440
 4072.000000 2.756669 0.388751 0.157094
 4073.000000 2.780919 0.441158 0.155058
 4074.000000 2.764419 0.428067 0.175665
 4075.000000 2.751435 0.477390 0.167133
 4076.000000 2.766968 0.501672 0.165348
 4077.000000 2.772475 0.432418 0.164721
 4078.000000 2.780981 0.409394 0.178819
 4079.000000 2.755940 0.407999 0.155930
 4080.000000 2.799351 0.484014 0.176474
 4081.000000 2.767780 0.439495 0.174208
 4082.000000 2.777313 0.362688 0.189438
 4083.000000 2.805397 0.475385 0.176247
 4084.000000 2.790935 0.531878 0.165861
 4085.000000 2.786542 0.486763 0.171345
 4086.000000 2.776782 0.440052 0.170053
 4087.000000 2.767508 0.392762 0.164117
 4088.000000 2.803561 0.412969 0.172100
 4089.000000 2.792681 0.454524 0.162913
 4090.000000 2.806470 0.424995 0.147845
 4091.000000 2.768523 0.480938 0.160434
 4092.000000 2.799337 0.354613 0.156949
 4093.000000 2.778417 0.350968 0.179508
 4094.000000 2.766266 0.459214 0.166922
 4095.000000 2.784767 0.397885 0.157617
 4096.000000 2.762338 0.410529 0.181115
 4097.000000 2.776333 0.373999 0.167460
 4098.000000 2.762610 0.430929 0.177521
 4099.000000 2.776496 0.371429 0.198337
 4100.000000 2.761632 0.369122 0.183099
 4101.000000 2.779622 0.414636 0.176706
 4102.000000 2.773612 0.406762 0.182683
 4103.000000 2.771090 0.368152 0.180194
 4104.000000 2.757940 0.496617 0.182963
 4105.000000 2.779644 0.422731 0.180337
 4106.000000 2.760313 0.508565 0.165642
 4107.000000 2.761370 0.458519 0.175276
 4108.000000 2.789857 0.328887 0.178879
 4109.000000 2.773474 0.450569 0.151141
 4110.000000 2.772268 0.386607 0.164357
 4111.000000 2.809680 0.398422 0.154517
 4112.000000 2.794084 0.424157 0.172267
 4113.000000 2.776790 0.397722 0.164962
 4114.000000 2.776132 0.465810 0.182352
 4115.000000 2.798693 0.490547 0.177912
 4116.000000 2.758018 0.457512 0.186063
 4117.000000 2.780730 0.466381 0.175940
 4118.000000 2.788619 0.469602 0.174152
 4119.000000 2.765322 0.422190 0.190743
 4120.000000 2.781131 0.365754 0.188574
 4121.000000 2.801955 0.533908 0.181823
 4122.000000 2.794496 0.406459 0.163157
 4123.000000 2.827651 0.383917 0.176763
 4124.000000 2.782376 0.398280 0.182844
 4125.000000 2.779480 0.473600 0.172537
 4126.000000 2.754254 0.523326 0.168094
 4127.000000 2.792260 0.581560 0.158478
 4128.000000 2.769557 0.490572 0.162282
 4129.000000 2.780117 0.430697 0.158073
 4130.000000 2.808816 0.489012 0.172086
 4131.000000 2.765935 0.400766 0.173464
 4132.000000 2.778322 0.385020 0.175169
 4133.000000 2.796077 0.452638 0.159535
 4134.000000 2.772162 0.449966 0.166745
 4135.000000 2.785176 0.464706 0.188501
 4136.000000 2.822454 0.498714 0.190703
 4137.000000 2.754119 0.532532 0.191657
 4138.000000 2.803762 0.481820 0.186960
 4139.000000 2.829651 0.496528 0.188500
 4140.000000 2.831617 0.408893 0.202115
 4141.000000 2.778027 0.557863 0.180997
 4142.000000 2.809010 0.568592 0.205134
 4143.000000 2.846974 0.444704 0.188442
 4144.000000 2.798793 0.520998 0.208907
 4145.000000 2.805206 0.494692 0.191290
 4146.000000 2.761278 0.497619 0.178746
 4147.000000 2.786369 0.355411 0.189074
 4148.000000 2.750471 0.471074 0.184719
 4149.000000 2.773824 0.377509 0.202706
 4150.000000 2.805160 0.462623 0.178539
 4151.000000 2.816954 0.557037 0.179572
 4152.000000 2.759820 0.462393 0.170047
 4153.000000 2.771275 0.443136 0.170776
 4154.000000 2.782962 0.449788 0.168909
 4155.000000 2.793251 0.509549 0.177628
 4156.000000 2.796743 0.503865 0.168879
 4157.000000 2.740343 0.450301 0.160943
 4158.000000 2.802163 0.366313 0.167351
 4159.000000 2.792483 0.440255 0.151735
 4160.000000 2.843803 0.412913 0.152477
 4161.000000 2.796460 0.401296 0.152970
 4162.000000 2.741242 0.419190 0.165272
 4163.000000 2.773258 0.381546 0.142230
 4164.000000 2.799360 0.409081 0.149693
 4165.000000 2.795370 0.311053 0.140017
 4166.000000 2.798155 0.385756 0.149456
 4167.000000 2.782105 0.424586 0.162303
 4168.000000 2.787150 0.374046 0.154673
 4169.000000 2.753444 0.419842 0.165644
 4170.000000 2.760781 0.433141 0.159909
 4171.000000 2.783102 0.393403 0.167824
 4172.000000 2.770269 0.457290 0.165331
 4173.000000 2.755502 0.532162 0.184565
 4174.000000 2.771519 0.428623 0.168309
 4175.000000 2.766323 0.364375 0.159158
 4176.000000 2.785070 0.495624 0.156436
 4177.000000 2.786831 0.496419 0.164307
 4178.000000 2.838131 0.368183 0.169609
 4179.000000 2.763822 0.407761 0.166251
 4180.000000 2.807313 0.350885 0.169471
 4181.000000 2.801775 0.403308 0.177152
 4182.000000 2.808768 0.435016 0.166913
 4183.000000 2.783551 0.433568 0.180167
 4184.000000 2.834525 0.394610 0.159288
 4185.000000 2.790564 0.362317 0.176535
 4186.000000 2.812276 0.371992 0.173350
 4187.000000 2.780679 0.441754 0.190319
 4188.000000 2.786577 0.323246 0.159139
 4189.000000 2.791570 0.372781 0.153527
 4190.000000 2.788701 0.330112 0.162680
 4191.000000 2.761556 0.349429 0.155467
 4192.000000 2.763773 0.357717 0.167528
 4193.000000 2.760249 0.461687 0.181045
 4194.000000 2.779568 0.393567 0.164402
 4195.000000 2.787677 0.400931 0.182537
 4196.000000 2.824021 0.443373 0.148918
 4197.000000 2.775260 0.384706 0.162264
 4198.000000 2.800159 0.419541 0.144410
 4199.000000 2.814172 0.364094 0.158971
 4200.000000 2.770699 0.429104 0.183115
 4201.000000 2.822422 0.459725 0.167011
 4202.000000 2.841288 0.386656 0.166497
 4203.000000 2.792722 0.433436 0.156991
 4204.000000 2.765956 0.416636 0.167731
 4205.000000 2.821680 0.424425 0.171115
 4206.000000 2.776531 0.453219 0.165099
 4207.000000 2.810469 0.400140 0.170016
 4208.000000 2.823177 0.483825 0.170452
 4209.000000 2.873847 0.404015 0.173121
 4210.000000 2.847699 0.436266 0.184509
 4211.000000 2.785238 0.414747 0.158439
 4212.000000 2.813194 0.452490 0.158428
 4213.000000 2.778070 0.529182 0.152947
 4214.000000 2.774794 0.439620 0.144152
 4215.000000 2.779709 0.487149 0.154622
 4216.000000 2.815386 0.404191 0.148638
 4217.000000 2.814367 0.375324 0.160683
 4218.000000 2.776734 0.422419 0.144176
 4219.000000 2.803820 0.463043 0.152280
 4220.000000 2.847560 0.353359 0.177737
 4221.000000 2.806788 0.399806 0.168275
 4222.000000 2.811575 0.429006 0.172530
 4223.000000 2.816495 0.498597 0.171453
 4224.000000 2.826827 0.479885 0.177847
 4225.000000 2.832700 0.420168 0.145841
 4226.000000 2.836298 0.562617 0.176496
 4227.000000 2.818961 0.423092 0.162339
 4228.000000 2.824939 0.446705 0.144563
 4229.000000 2.778504 0.480013 0.144865
 4230.000000 2.778938 0.436756 0.149261
 4231.000000 2.787004 0.438627 0.169145
 4232.000000 2.780062 0.523571 0.146327
 4233.000000 2.785218 0.457606 0.160733
 4234.000000 2.806534 0.454329 0.144541
 4235.000000 2.803001 0.416441 0.142761
 4236.000000 2.805955 0.478296 0.151003
 4237.000000 2.781085 0.433892 0.136522
 4238.000000 2.835067 0.367053 0.147512
 4239.000000 2.823379 0.439154 0.160276
 4240.000000 2.844057 0.473933 0.155908
 4241.000000 2.817374 0.382614 0.157068
 4242.000000 2.800263 0.428133 0.143065
 4243.000000 2.843491 0.480734 0.144308
 4244.000000 2.782530 0.419482 0.150319
 4245.000000 2.795527 0.374317 0.142511
 4246.000000 2.751415 0.372619 0.134063
 4247.000000 2.826870 0.371620 0.147112
 4248.000000 2.811469 0.399656 0.159624
 4249.000000 2.792448 0.391053 0.139553
 4250.000000 2.818616 0.501039 0.148730
 4251.000000 2.804537 0.411484 0.145991
 4252.000000 2.807977 0.413978 0.132279
 4253.000000 2.825794 0.433766 0.145579
 4254.000000 2.782121 0.433150 0.153438
 4255.000000 2.824394 0.501684 0.151757
 4256.000000 2.779422 0.449208 0.150875
 4257.000000 2.799164 0.429491 0.156713
 4258.000000 2.798818 0.519747 0.169438
 4259.000000 2.779709 0.549362 0.149308
 4260.000000 2.831085 0.425678 0.149538
 4261.000000 2.783763 0.474200 0.153559
 4262.000000 2.780307 0.466424 0.153598
 4263.000000 2.785524 0.510419 0.149943
 4264.000000 2.804055 0.523873 0.145697
 4265.000000 2.832616 0.517993 0.135301
 4266.000000 2.800660 0.535940 0.145498
 4267.000000 2.797011 0.390202 0.156710
 4268.000000 2.770998 0.400644 0.148984
 4269.000000 2.761720 0.485799 0.142991
 4270.000000 2.773591 0.410360 0.160254
 4271.000000 2.787429 0.468838 0.162493
 4272.000000 2.809950 0.459076 0.138827
 4273.000000 2.796715 0.459816 0.154384
 4274.000000 2.780547 0.467619 0.166799
 4275.000000 2.798862 0.429792 0.171638
 4276.000000 2.790035 0.393887 0.135291
 4277.000000 2.780900 0.460501 0.139460
 4278.000000 2.789375 0.430430 0.152617
 4279.000000 2.764324 0.487727 0.156315
 4280.000000 2.739197 0.478072 0.144487
 4281.000000 2.792064 0.522007 0.150803
 4282.000000 2.794346 0.499924 0.142249
 4283.000000 2.795107 0.399892 0.154489
 4284.000000 2.805182 0.445958 0.155609
 4285.000000 2.809983 0.471285 0.152027
 4286.000000 2.794495 0.413545 0.157872
 4287.000000 2.785267 0.381450 0.156650
 4288.000000 2.766649 0.424662 0.166170
 4289.000000 2.775484 0.510897 0.167511
 4290.000000 2.785214 0.508718 0.149809
 4291.000000 2.790296 0.462718 0.167160
 4292.000000 2.806107 0.389794 0.154503
 4293.000000 2.800502 0.410107 0.170324
 4294.000000 2.824232 0.419954 0.155819
 4295.000000 2.816982 0.467620 0.159399
 4296.000000 2.805254 0.464275 0.152331
 4297.000000 2.764421 0.545904 0.186346
 4298.000000 2.798115 0.419092 0.159444
 4299.000000 2.753075 0.405870 0.166248
 4300.000000 2.770709 0.376538 0.163538
 4301.000000 2.777058 0.408152 0.172635
 4302.000000 2.814874 0.436110 0.164277
 4303.000000 2.793119 0.336250 0.154087
 4304.000000 2.848102 0.363612 0.174327
 4305.000000 2.791948 0.376578 0.163330
 4306.000000 2.787613 0.413503 0.164320
 4307.000000 2.757612 0.393873 0.166621
 4308.000000 2.756158 0.504323 0.168105
 4309.000000 2.740225 0.553447 0.162751
 4310.000000 2.822414 0.421304 0.164548
 4311.000000 2.817742 0.498856 0.189172
 4312.000000 2.795901 0.509094 0.167683
 4313.000000 2.772855 0.494655 0.170316
 4314.000000 2.833392 0.532777 0.189436
 4315.000000 2.721996 0.491293 0.166626
 4316.000000 2.783419 0.463257 0.145404
 4317.000000 2.766413 0.438797 0.150027
 4318.000000 2.806047 0.527052 0.153564
 4319.000000 2.777604 0.512463 0.144101
 4320.000000 2.790028 0.514802 0.144448
 4321.000000 2.757082 0.426146 0.151501
 4322.000000 2.806694 0.508157 0.160934
 4323.000000 2.763525 0.449701 0.163257
 4324.000000 2.770347 0.489812 0.202277
 4325.000000 2.776743 0.492525 0.186404
 4326.000000 2.780610 0.440121 0.177826
 4327.000000 2.764131 0.539170 0.166648
 4328.000000 2.758060 0.582463 0.187988
 4329.000000 2.831958 0.520346 0.168369
 4330.000000 2.788689 0.516275 0.188685
 4331.000000 2.788606 0.506969 0.160008
 4332.000000 2.748945 0.597602 0.169170
 4333.000000 2.753177 0.446820 0.175668
 4334.000000 2.752600 0.517082 0.151935
 4335.000000 2.754014 0.535012 0.153738
 4336.000000 2.777291 0.554602 0.150425
 4337.000000 2.753169 0.546484 0.154683
 4338.000000 2.728557 0.476652 0.157123
 4339.000000 2.755530 0.535688 0.140786
 4340.000000 2.800759 0.528144 0.143542
 4341.000000 2.745691 0.482679 0.153093
 4342.000000 2.775860 0.448358 0.149316
 4343.000000 2.774743 0.474640 0.137255
 4344.000000 2.817967 0.388377 0.146873
 4345.000000 2.803730 0.432603 0.155228
 4346.000000 2.804712 0.498455 0.161082
 4347.000000 2.788324 0.444574 0.160289
 4348.000000 2.799309 0.479290 0.172180
 4349.000000 2.786714 0.375259 0.168610
 4350.000000 2.768302 0.397225 0.166551
 4351.000000 2.817786 0.419731 0.167144
 4352.000000 2.778044 0.404057 0.155950
 4353.000000 2.774806 0.443564 0.184508
 4354.000000 2.814811 0.424480 0.176552
 4355.000000 2.754966 0.410956 0.190548
 4356.000000 2.778665 0.426471 0.167131
 4357.000000 2.777746 0.541480 0.188595
 4358.000000 2.767571 0.429498 0.174583
 4359.000000 2.755485 0.452824 0.163541
 4360.000000 2.765926 0.404725 0.184432
 4361.000000 2.785880 0.434425 0.188549
 4362.000000 2.772205 0.471394 0.170530
 4363.000000 2.797238 0.443955 0.184407
 4364.000000 2.768158 0.445704 0.180801
 4365.000000 2.733039 0.468606 0.176666
 4366.000000 2.809980 0.529710 0.179955
 4367.000000 2.743055 0.451542 0.166209
 4368.000000 2.773233 0.547970 0.200130
 4369.000000 2.790107 0.518675 0.198343
 4370.000000 2.796644 0.502570 0.176217
 4371.000000 2.741476 0.478954 0.191741
 4372.000000 2.806645 0.458888 0.154847
 4373.000000 2.772629 0.516806 0.145507
 4374.000000 2.766009 0.396454 0.169860
 4375.000000 2.762544 0.410111 0.152705
 4376.000000 2.736867 0.427743 0.147863
 4377.000000 2.764073 0.450225 0.159627
 4378.000000 2.735915 0.537569 0.161212
 4379.000000 2.754101 0.395332 0.167117
 4380.000000 2.791260 0.359390 0.173486
 4381.000000 2.763491 0.466666 0.169103
 4382.000000 2.759181 0.470648 0.185180
 4383.000000 2.786137 0.367021 0.182794
 4384.000000 2.799404 0.410848 0.171036
 4385.000000 2.773424 0.474362 0.166054
 4386.000000 2.773613 0.433355 0.168636
 4387.000000 2.777807 0.429685 0.162433
 4388.000000 2.802685 0.433388 0.189361
 4389.000000 2.761633 0.518742 0.175577
 4390.000000 2.778535 0.481197 0.201363
 4391.000000 2.789590 0.510953 0.175679
 4392.000000 2.779974 0.411956 0.184393
 4393.000000 2.803840 0.543164 0.181101
 4394.000000 2.751275 0.518331 0.182390
 4395.000000 2.793376 0.542239 0.188888
 4396.000000 2.773647 0.439642 0.187080
 4397.000000 2.776058 0.322147 0.176571
 4398.000000 2.824542 0.451723 0.195977
 4399.000000 2.807768 0.364023 0.178791
 4400.000000 2.797376 0.449875 0.180699
 4401.000000 2.790163 0.573226 0.201271
 4402.000000 2.796269 0.518376 0.189494
 4403.000000 2.745837 0.471072 0.181840
 4404.000000 2.799190 0.493448 0.182313
 4405.000000 2.778766 0.514623 0.181322
 4406.000000 2.797376 0.485534 0.199036
 4407.000000 2.774643 0.437544 0.197874
 4408.000000 2.784588 0.458393 0.190667
 4409.000000 2.762958 0.437101 0.198574
 4410.000000 2.757336 0.384410 0.177376
 4411.000000 2.768535 0.434292 0.172133
 4412.000000 2.750501 0.521303 0.191487
 4413.000000 2.741409 0.436536 0.168256
 4414.000000 2.711362 0.562290 0.172262
 4415.000000 2.764003 0.585128 0.183947
 4416.000000 2.752636 0.472931 0.161834
 4417.000000 2.740343 0.526613 0.172908
 4418.000000 2.776867 0.494867 0.170207
 4419.000000 2.767428 0.409409 0.205078
 4420.000000 2.741879 0.407402 0.172896
 4421.000000 2.737913 0.507212 0.148823
 4422.000000 2.773232 0.451497 0.174406
 4423.000000 2.726854 0.427797 0.179556
 4424.000000 2.731143 0.425764 0.180815
 4425.000000 2.757302 0.421130 0.158680
 4426.000000 2.739283 0.453160 0.170843
 4427.000000 2.758285 0.445766 0.156913
 4428.000000 2.792478 0.415536 0.150145
 4429.000000 2.746290 0.508329 0.162135
 4430.000000 2.784469 0.411680 0.178131
 4431.000000 2.809879 0.491521 0.158135
 4432.000000 2.754364 0.498782 0.156512
 4433.000000 2.772581 0.399682 0.161418
 4434.000000 2.809911 0.466203 0.159738
 4435.000000 2.760872 0.474115 0.166304
 4436.000000 2.734229 0.502641 0.179376
 4437.000000 2.773318 0.522036 0.146637
 4438.000000 2.776747 0.538219 0.164145
 4439.000000 2.759041 0.437114 0.198876
 4440.000000 2.812267 0.584907 0.191425
 4441.000000 2.791580 0.497109 0.167589
 4442.000000 2.802174 0.481367 0.172136
 4443.000000 2.783742 0.487126 0.160090
 4444.000000 2.745122 0.483401 0.155399
 4445.000000 2.750922 0.401207 0.164541
 4446.000000 2.799406 0.522798 0.167101
 4447.000000 2.742578 0.495228 0.177995
 4448.000000 2.752224 0.494859 0.152364
 4449.000000 2.780580 0.543958 0.148765
 4450.000000 2.808471 0.501661 0.181887
 4451.000000 2.778846 0.456160 0.158613
 4452.000000 2.827612 0.556043 0.155782
 4453.000000 2.749179 0.427556 0.183951
 4454.000000 2.790846 0.429619 0.164226
 4455.000000 2.767483 0.493209 0.171112
 4456.000000 2.776753 0.543110 0.155408
 4457.000000 2.797759 0.406147 0.165014
 4458.000000 2.772716 0.472823 0.149958
 4459.000000 2.779639 0.399669 0.162840
 4460.000000 2.786499 0.439937 0.178573
 4461.000000 2.763819 0.439970 0.152675
 4462.000000 2.812454 0.465471 0.159397
 4463.000000 2.808323 0.493373 0.148742
 4464.000000 2.830813 0.482902 0.142774
 4465.000000 2.823305 0.537344 0.172635
 4466.000000 2.745187 0.510450 0.179337
 4467.000000 2.787063 0.583771 0.150988
 4468.000000 2.820096 0.491784 0.161212
 4469.000000 2.803841 0.558311 0.184205
 4470.000000 2.764349 0.468289 0.170838
 4471.000000 2.765841 0.455990 0.157155
 4472.000000 2.801027 0.477155 0.167055
 4473.000000 2.758298 0.541249 0.164215
 4474.000000 2.751160 0.457098 0.170339
 4475.000000 2.778643 0.520655 0.161810
 4476.000000 2.736257 0.478722 0.171869
 4477.000000 2.739480 0.616286 0.168837
 4478.000000 2.797215 0.495195 0.169447
 4479.000000 2.812274 0.534951 0.156258
 4480.000000 2.802049 0.459085 0.158405
 4481.000000 2.737606 0.476779 0.148303
 4482.000000 2.820296 0.351491 0.169147
 4483.000000 2.809811 0.478449 0.143625
 4484.000000 2.771152 0.518300 0.147506
 4485.000000 2.788659 0.534665 0.138673
 4486.000000 2.796519 0.436571 0.152256
 4487.000000 2.801191 0.466675 0.145877
 4488.000000 2.790418 0.488876 0.162892
 4489.000000 2.804093 0.486584 0.172210
 4490.000000 2.804710 0.523365 0.174290
 4491.000000 2.768217 0.610869 0.188115
 4492.000000 2.791415 0.516384 0.150253
 4493.000000 2.778419 0.582965 0.171639
 4494.000000 2.795497 0.614212 0.160586
 4495.000000 2.826536 0.460190 0.154356
 4496.000000 2.806626 0.445385 0.157138
 4497.000000 2.763422 0.515118 0.151109
 4498.000000 2.803018 0.455825 0.170558
 4499.000000 2.744943 0.501574 0.166167
 4500.000000 2.783291 0.517471 0.156071
 4501.000000 2.790086 0.500442 0.153673
 4502.000000 2.806335 0.498329 0.136229
 4503.000000 2.790003 0.350942 0.181805
 4504.000000 2.804572 0.480751 0.156952
 4505.000000 2.809996 0.401754 0.151628
 4506.000000 2.815833 0.401962 0.182842
 4507.000000 2.840054 0.399388 0.181044
 4508.000000 2.783623 0.455551 0.153988
 4509.000000 2.795264 0.459628 0.173851
 4510.000000 2.801961 0.403766 0.159560
 4511.000000 2.777300 0.510741 0.153024
 4512.000000 2.865569 0.443631 0.156807
 4513.000000 2.866155 0.446571 0.186262
 4514.000000 2.819584 0.477272 0.168700
 4515.000000 2.821989 0.424594 0.178227
 4516.000000 2.800718 0.538768 0.164874
 4517.000000 2.827809 0.354321 0.144467
 4518.000000 2.796668 0.466760 0.156787
 4519.000000 2.850677 0.421691 0.152641
 4520.000000 2.858521 0.536853 0.174255
 4521.000000 2.818611 0.478447 0.136541
 4522.000000 2.843701 0.504924 0.158715
 4523.000000 2.822818 0.459411 0.137682
 4524.000000 2.784603 0.531013 0.155216
 4525.000000 2.767752 0.498841 0.140009
 4526.000000 2.807747 0.464222 0.135685
 4527.000000 2.795527 0.463453 0.140398
 4528.000000 2.792057 0.535149 0.158612
 4529.000000 2.849716 0.560731 0.157791
 4530.000000 2.801288 0.506151 0.151317
 4531.000000 2.797014 0.535723 0.168707
 4532.000000 2.788080 0.433404 0.143531
 4533.000000 2.784009 0.493132 0.153507
 4534.000000 2.807507 0.476485 0.160722
 4535.000000 2.823594 0.565560 0.147092
 4536.000000 2.806654 0.455950 0.154148
 4537.000000 2.818657 0.452290 0.137636
 4538.000000 2.821228 0.426664 0.161575
 4539.000000 2.801813 0.410019 0.137733
 4540.000000 2.785455 0.452351 0.152522
 4541.000000 2.800573 0.481726 0.157880
 4542.000000 2.765658 0.446604 0.146261
 4543.000000 2.822156 0.463743 0.146847
 4544.000000 2.823839 0.513977 0.142122
 4545.000000 2.798458 0.467676 0.147870
 4546.000000 2.789435 0.433078 0.152344
 4547.000000 2.821224 0.499039 0.147061
 4548.000000 2.805207 0.479751 0.165522
 4549.000000 2.822484 0.463793 0.156748
 4550.000000 2.824132 0.626494 0.161019
 4551.000000 2.787514 0.484652 0.164174
 4552.000000 2.842897 0.540161 0.164671
 4553.000000 2.796219 0.523175 0.154349
 4554.000000 2.821965 0.546539 0.166268
 4555.000000 2.802402 0.534599 0.159663
 4556.000000 2.833653 0.463626 0.149801
 4557.000000 2.732473 0.467150 0.144154
 4558.000000 2.771998 0.515256 0.143707
 4559.000000 2.837279 0.411669 0.146795
 4560.000000 2.775719 0.459968 0.163054
 4561.000000 2.765916 0.392353 0.165278
 4562.000000 2.766359 0.450668 0.157751
 4563.000000 2.767742 0.475241 0.137517
 4564.000000 2.794287 0.403588 0.151363
 4565.000000 2.780475 0.460097 0.144891
 4566.000000 2.797487 0.476999 0.153608
 4567.000000 2.815836 0.432189 0.164327
 4568.000000 2.813284 0.434565 0.158765
 4569.000000 2.785344 0.466592 0.179551
 4570.000000 2.771815 0.479362 0.164689
 4571.000000 2.755194 0.419709 0.174057
 4572.000000 2.782993 0.553669 0.174183
 4573.000000 2.799825 0.507926 0.149846
 4574.000000 2.808062 0.535526 0.175286
 4575.000000 2.852226 0.468468 0.148912
 4576.000000 2.853685 0.489410 0.164549
 4577.000000 2.803496 0.452150 0.165053
 4578.000000 2.816272 0.504408 0.164124
 4579.000000 2.789735 0.499236 0.155182
 4580.000000 2.755471 0.537270 0.134713
 4581.000000 2.796572 0.502165 0.141106
 4582.000000 2.791478 0.393414 0.146521
 4583.000000 2.829969 0.456669 0.152715
 4584.000000 2.817354 0.416925 0.154559
 4585.000000 2.795163 0.437124 0.178234
 4586.000000 2.812349 0.485086 0.161559
 4587.000000 2.792941 0.457017 0.163913
 4588.000000 2.785947 0.494863 0.155939
 4589.000000 2.797938 0.447355 0.164850
 4590.000000 2.772687 0.497371 0.179307
 4591.000000 2.771240 0.506787 0.164533
 4592.000000 2.750547 0.489704 0.145841
 4593.000000 2.786604 0.524844 0.171743
 4594.000000 2.816780 0.481051 0.153010
 4595.000000 2.825798 0.481504 0.145201
 4596.000000 2.842751 0.501738 0.158167
 4597.000000 2.799080 0.463083 0.170221
 4598.000000 2.824362 0.426552 0.177190
 4599.000000 2.819919 0.390953 0.151652
 4600.000000 2.833248 0.381820 0.136319
 4601.000000 2.837155 0.489194 0.165929
 4602.000000 2.857287 0.389966 0.148817
 4603.000000 2.828922 0.428886 0.142682
 4604.000000 2.798323 0.413624 0.135496
 4605.000000 2.832623 0.397561 0.149732
 4606.000000 2.810473 0.333329 0.141080
 4607.000000 2.792950 0.453435 0.134967
 4608.000000 2.829584 0.410244 0.153526
 4609.000000 2.783019 0.443223 0.157648
 4610.000000 2.811378 0.444160 0.164579
 4611.000000 2.811959 0.469557 0.144152
 4612.000000 2.810609 0.439373 0.161524
 4613.000000 2.780448 0.429929 0.180746
 4614.000000 2.802478 0.433040 0.163760
 4615.000000 2.829910 0.515641 0.175923
 4616.000000 2.813517 0.477673 0.183246
 4617.000000 2.796188 0.441917 0.158108
 4618.000000 2.803237 0.456396 0.166668
 4619.000000 2.801188 0.463046 0.183432
 4620.000000 2.795060 0.404488 0.195358
 4621.000000 2.790143 0.485157 0.198560
 4622.000000 2.803466 0.469217 0.170476
 4623.000000 2.809632 0.418543 0.185394
 4624.000000 2.801538 0.523549 0.158287
 4625.000000 2.808290 0.523154 0.165175
 4626.000000 2.821192 0.570461 0.170300
 4627.000000 2.849021 0.519462 0.141558
 4628.000000 2.813436 0.461200 0.159199
 4629.000000 2.802724 0.461083 0.162655
 4630.000000 2.800673 0.502893 0.149477
 4631.000000 2.811380 0.473719 0.137217
 4632.000000 2.846701 0.450541 0.128910
 4633.000000 2.816067 0.391983 0.143927
 4634.000000 2.789576 0.433754 0.136917
 4635.000000 2.800193 0.454347 0.150156
 4636.000000 2.792761 0.376766 0.131733
 4637.000000 2.764626 0.405139 0.146361
 4638.000000 2.777639 0.438673 0.141042
 4639.000000 2.796771 0.351311 0.148229
 4640.000000 2.846248 0.377224 0.153662
 4641.000000 2.805213 0.425656 0.129948
 4642.000000 2.768372 0.351376 0.157191
 4643.000000 2.759355 0.437886 0.163509
 4644.000000 2.793799 0.489582 0.153325
 4645.000000 2.747685 0.457566 0.139445
 4646.000000 2.769314 0.478039 0.146613
 4647.000000 2.810887 0.449545 0.159181
 4648.000000 2.769915 0.420165 0.131855
 4649.000000 2.793323 0.385032 0.140696
 4650.000000 2.817834 0.442292 0.151168
 4651.000000 2.790024 0.428006 0.157711
 4652.000000 2.782106 0.451595 0.130247
 4653.000000 2.792341 0.447050 0.140609
 4654.000000 2.779700 0.424115 0.141261
 4655.000000 2.776737 0.496590 0.154999
 4656.000000 2.834077 0.393731 0.143538
 4657.000000 2.777445 0.388131 0.156731
 4658.000000 2.752120 0.384760 0.146105
 4659.000000 2.784285 0.431279 0.156010
 4660.000000 2.801306 0.456204 0.134961
 4661.000000 2.796940 0.555500 0.141386
 4662.000000 2.745435 0.527509 0.141536
 4663.000000 2.810727 0.540100 0.139371
 4664.000000 2.773441 0.474652 0.138280
 4665.000000 2.769823 0.470865 0.149551
 4666.000000 2.733739 0.457089 0.136284
 4667.000000 2.765742 0.442848 0.139759
 4668.000000 2.783979 0.486169 0.174248
 4669.000000 2.779407 0.525891 0.148518
 4670.000000 2.752017 0.567214 0.139447
 4671.000000 2.812531 0.558780 0.170063
 4672.000000 2.725384 0.544561 0.159065
 4673.000000 2.779522 0.449696 0.175253
 4674.000000 2.770158 0.408730 0.181971
 4675.000000 2.798336 0.492758 0.179753
 4676.000000 2.824716 0.520927 0.162712
 4677.000000 2.762189 0.483635 0.177308
 4678.000000 2.766195 0.561031 0.171719
 4679.000000 2.783643 0.574583 0.148917
 4680.000000 2.816308 0.518710 0.160972
 4681.000000 2.809097 0.477487 0.164957
 4682.000000 2.792672 0.499250 0.176635
 4683.000000 2.802921 0.466137 0.173075
 4684.000000 2.797059 0.487207 0.164846
 4685.000000 2.781793 0.416086 0.152773
 4686.000000 2.797237 0.391574 0.144709
 4687.000000 2.819344 0.478164 0.151218
 4688.000000 2.777074 0.466867 0.163000
 4689.000000 2.789236 0.482283 0.171898
 4690.000000 2.776147 0.466745 0.173868
 4691.000000 2.797906 0.426753 0.179500
 4692.000000 2.797545 0.459336 0.176799
 4693.000000 2.855869 0.414249 0.151936
 4694.000000 2.739493 0.505590 0.169490
 4695.000000 2.784033 0.493398 0.158294
 4696.000000 2.789897 0.469335 0.162101
 4697.000000 2.825453 0.538558 0.142167
 4698.000000 2.807411 0.575206 0.164876
 4699.000000 2.819831 0.462840 0.179258
 4700.000000 2.808782 0.498228 0.146809
 4701.000000 2.817593 0.456608 0.169939
 4702.000000 2.763772 0.442416 0.145773
 4703.000000 2.820773 0.453670 0.138890
 4704.000000 2.812038 0.522949 0.153268
 4705.000000 2.788217 0.460227 0.188508
 4706.000000 2.786666 0.498274 0.160492
 4707.000000 2.751057 0.498528 0.167550
 4708.000000 2.751474 0.464634 0.156618
 4709.000000 2.765854 0.471911 0.164982
 4710.000000 2.785824 0.474752 0.155985
 4711.000000 2.798006 0.435249 0.177625
 4712.000000 2.736936 0.428544 0.166924
 4713.000000 2.759740 0.398437 0.135404
 4714.000000 2.759955 0.485292 0.142071
 4715.000000 2.778217 0.501591 0.148796
 4716.000000 2.754311 0.523720 0.134268
 4717.000000 2.749764 0.432911 0.138819
 4718.000000 2.745680 0.473718 0.144710
 4719.000000 2.779283 0.460543 0.132454
 4720.000000 2.768321 0.491462 0.148394
 4721.000000 2.797771 0.445720 0.157644
 4722.000000 2.823405 0.483156 0.146107
 4723.000000 2.795903 0.479129 0.184229
 4724.000000 2.787434 0.409762 0.140083
 4725.000000 2.768437 0.492091 0.148778
 4726.000000 2.821513 0.453210 0.166211
 4727.000000 2.789592 0.472250 0.155218
 4728.000000 2.762801 0.481300 0.149495
 4729.000000 2.747213 0.450758 0.162188
 4730.000000 2.800093 0.410533 0.147459
 4731.000000 2.726624 0.503199 0.168367
 4732.000000 2.760286 0.542383 0.161417
 4733.000000 2.780149 0.462656 0.174553
 4734.000000 2.763735 0.439632 0.165122
 4735.000000 2.789660 0.493767 0.165485
 4736.000000 2.796978 0.467478 0.156045
 4737.000000 2.798843 0.481191 0.160403
 4738.000000 2.814916 0.438654 0.179437
 4739.000000 2.778167 0.481289 0.170604
 4740.000000 2.782126 0.483094 0.169816
 4741.000000 2.845749 0.448797 0.171214
 4742.000000 2.788322 0.463604 0.159078
 4743.000000 2.781660 0.568714 0.176415
 4744.000000 2.780218 0.452900 0.151634
 4745.000000 2.723183 0.518792 0.160849
 4746.000000 2.815341 0.459228 0.153996
 4747.000000 2.773469 0.442759 0.152170
 4748.000000 2.758185 0.458545 0.165464
 4749.000000 2.797265 0.474663 0.168503
 4750.000000 2.796063 0.437300 0.176333
 4751.000000 2.790220 0.435030 0.174029
 4752.000000 2.745904 0.494541 0.161997
 4753.000000 2.748221 0.388483 0.161169
 4754.000000 2.811629 0.464899 0.158147
 4755.000000 2.824256 0.400369 0.168361
 4756.000000 2.809754 0.504875 0.182346
 4757.000000 2.783093 0.414098 0.181203
 4758.000000 2.780689 0.456034 0.167800
 4759.000000 2.805201 0.418733 0.178550
 4760.000000 2.851640 0.503802 0.173200
 4761.000000 2.787603 0.506567 0.160620
 4762.000000 2.776377 0.424698 0.169859
 4763.000000 2.838751 0.478896 0.192104
 4764.000000 2.786151 0.451781 0.196055
 4765.000000 2.751213 0.408644 0.156364
 4766.000000 2.793268 0.454493 0.170391
 4767.000000 2.762285 0.401804 0.169254
 4768.000000 2.789081 0.434227 0.145960
 4769.000000 2.780769 0.463754 0.163231
 4770.000000 2.802901 0.416279 0.166339
 4771.000000 2.795257 0.472596 0.171682
 4772.000000 2.782173 0.466182 0.179217
 4773.000000 2.831335 0.486425 0.176921
 4774.000000 2.824840 0.356528 0.171606
 4775.000000 2.830111 0.414570 0.164465
 4776.000000 2.781570 0.338683 0.150033
 4777.000000 2.780152 0.415192 0.165118
 4778.000000 2.773559 0.448902 0.176042
 4779.000000 2.794879 0.444993 0.173332
 4780.000000 2.798794 0.431712 0.169826
 4781.000000 2.794538 0.421954 0.167061
 4782.000000 2.810044 0.428740 0.153129
 4783.000000 2.821651 0.442730 0.162515
 4784.000000 2.792321 0.382230 0.168763
 4785.000000 2.806958 0.413443 0.167606
 4786.000000 2.796223 0.453200 0.167189
 4787.000000 2.757144 0.416892 0.147914
 4788.000000 2.782649 0.509688 0.155640
 4789.000000 2.819740 0.417675 0.155117
 4790.000000 2.758409 0.417212 0.175458
 4791.000000 2.785073 0.456799 0.137793
 4792.000000 2.763128 0.417152 0.166001
 4793.000000 2.814135 0.397608 0.185689
 4794.000000 2.828867 0.465995 0.161309
 4795.000000 2.776814 0.477982 0.143859
 4796.000000 2.831440 0.493075 0.156892
 4797.000000 2.753061 0.495883 0.160147
 4798.000000 2.793949 0.392851 0.167858
 4799.000000 2.824592 0.513298 0.162472
 4800.000000 2.764188 0.463242 0.170118
 4801.000000 2.771351 0.441787 0.169728
 4802.000000 2.816674 0.461228 0.154739
 4803.000000 2.753664 0.470686 0.166918
 4804.000000 2.738443 0.456900 0.187694
 4805.000000 2.775725 0.441478 0.188957
 4806.000000 2.789560 0.451995 0.163019
 4807.000000 2.795266 0.549733 0.152053
 4808.000000 2.753203 0.543305 0.147830
 4809.000000 2.768965 0.534736 0.150261
 4810.000000 2.774806 0.481229 0.155841
 4811.000000 2.770716 0.512943 0.155024
 4812.000000 2.733070 0.522677 0.176038
 4813.000000 2.776428 0.486952 0.151099
 4814.000000 2.781469 0.477264 0.156364
 4815.000000 2.806145 0.494438 0.145282
 4816.000000 2.744599 0.473928 0.136789
 4817.000000 2.723079 0.459073 0.160288
 4818.000000 2.789188 0.525985 0.159219
 4819.000000 2.741434 0.505499 0.161681
 4820.000000 2.742854 0.549133 0.188632
 4821.000000 2.780301 0.474211 0.154290
 4822.000000 2.729394 0.430286 0.163001
 4823.000000 2.732115 0.480193 0.175476
 4824.000000 2.840066 0.483853 0.162377
 4825.000000 2.750158 0.458486 0.160916
 4826.000000 2.777961 0.411623 0.152694
 4827.000000 2.768566 0.477476 0.147480
 4828.000000 2.772163 0.566089 0.145349
 4829.000000 2.719042 0.479929 0.154169
 4830.000000 2.795169 0.450485 0.144228
 4831.000000 2.797615 0.493742 0.143358
 4832.000000 2.763369 0.483669 0.143502
 4833.000000 2.813403 0.490253 0.140741
 4834.000000 2.725676 0.466067 0.134859
 4835.000000 2.768084 0.501726 0.125534
 4836.000000 2.743447 0.448387 0.147786
 4837.000000 2.737016 0.465212 0.144413
 4838.000000 2.800773 0.429824 0.143701
 4839.000000 2.789310 0.479536 0.145258
 4840.000000 2.801184 0.509191 0.137770
 4841.000000 2.771089 0.509862 0.139118
 4842.000000 2.772472 0.471728 0.154759
 4843.000000 2.792465 0.403730 0.138709
 4844.000000 2.760218 0.405314 0.153751
 4845.000000 2.753431 0.436715 0.163883
 4846.000000 2.796806 0.506374 0.166205
 4847.000000 2.809398 0.477836 0.173356
 4848.000000 2.745638 0.465325 0.181924
 4849.000000 2.756398 0.476041 0.166005
 4850.000000 2.748650 0.475976 0.136299
 4851.000000 2.756851 0.413878 0.139226
 4852.000000 2.804556 0.431468 0.141368
 4853.000000 2.794188 0.484508 0.139441
 4854.000000 2.799369 0.454706 0.146543
 4855.000000 2.801960 0.522911 0.147022
 4856.000000 2.772312 0.522198 0.150948
 4857.000000 2.780217 0.509941 0.128043
 4858.000000 2.763497 0.477964 0.150385
 4859.000000 2.794991 0.473003 0.143750
 4860.000000 2.774201 0.513633 0.169932
 4861.000000 2.800441 0.417289 0.149111
 4862.000000 2.790585 0.471706 0.137205
 4863.000000 2.820615 0.487752 0.133715
 4864.000000 2.782931 0.463798 0.150813
 4865.000000 2.782022 0.448306 0.135012
 4866.000000 2.791871 0.442833 0.140262
 4867.000000 2.809621 0.484116 0.122746
 4868.000000 2.786158 0.388877 0.134225
 4869.000000 2.796375 0.478765 0.147226
 4870.000000 2.788213 0.414251 0.146405
 4871.000000 2.752529 0.425522 0.150665
 4872.000000 2.761241 0.492132 0.152044
 4873.000000 2.787336 0.478017 0.142217
 4874.000000 2.815629 0.455051 0.145053
 4875.000000 2.794533 0.430959 0.132865
 4876.000000 2.774669 0.440430 0.136156
 4877.000000 2.741056 0.468583 0.150222
 4878.000000 2.796736 0.490086 0.178077
 4879.000000 2.819777 0.452787 0.164696
 4880.000000 2.784310 0.468181 0.142955
 4881.000000 2.762377 0.413979 0.156764
 4882.000000 2.742671 0.504305 0.158570
 4883.000000 2.759156 0.522050 0.155538
 4884.000000 2.740128 0.467782 0.150193
 4885.000000 2.774687 0.453460 0.158152
 4886.000000 2.728745 0.516463 0.143116
 4887.000000 2.765039 0.603176 0.149363
 4888.000000 2.804363 0.533782 0.130052
 4889.000000 2.745313 0.547149 0.144668
 4890.000000 2.829170 0.464799 0.145096
 4891.000000 2.787811 0.493385 0.147506
 4892.000000 2.772764 0.532307 0.170187
 4893.000000 2.764612 0.421801 0.177252
 4894.000000 2.764647 0.484939 0.132892
 4895.000000 2.778060 0.464528 0.143478
 4896.000000 2.805638 0.499907 0.140528
 4897.000000 2.774833 0.543846 0.150435
 4898.000000 2.816234 0.452256 0.157338
 4899.000000 2.807229 0.474749 0.150010
 4900.000000 2.770733 0.547430 0.154663
 4901.000000 2.725296 0.496931 0.164193
 4902.000000 2.768114 0.444858 0.141272
 4903.000000 2.801712 0.454035 0.172035
 4904.000000 2.778276 0.425640 0.186268
 4905.000000 2.779985 0.458193 0.137862
 4906.000000 2.841894 0.435470 0.152038
 4907.000000 2.785551 0.442857 0.169693
 4908.000000 2.765322 0.464570 0.166069
 4909.000000 2.792177 0.474666 0.169854
 4910.000000 2.751809 0.386256 0.166973
 4911.000000 2.747302 0.446158 0.178375
 4912.000000 2.760360 0.479100 0.162375
 4913.000000 2.750538 0.431346 0.167081
 4914.000000 2.780885 0.471667 0.155948
 4915.000000 2.798636 0.477346 0.165325
 4916.000000 2.736933 0.458363 0.170366
 4917.000000 2.788118 0.407087 0.161874
 4918.000000 2.811187 0.427000 0.168994
 4919.000000 2.763645 0.423517 0.140047
 4920.000000 2.784953 0.434819 0.158150
 4921.000000 2.823261 0.469610 0.152468
 4922.000000 2.820528 0.378626 0.144256
 4923.000000 2.806382 0.401200 0.142717
 4924.000000 2.792901 0.445957 0.153719
 4925.000000 2.746877 0.445470 0.158254
 4926.000000 2.747691 0.517115 0.152426
 4927.000000 2.787942 0.497075 0.177658
 4928.000000 2.723933 0.428096 0.154499
 4929.000000 2.787005 0.343798 0.154821
 4930.000000 2.774086 0.348609 0.143791
 4931.000000 2.736443 0.425759 0.144367
 4932.000000 2.790524 0.406756 0.140710
 4933.000000 2.756882 0.449774 0.165893
 4934.000000 2.758966 0.310894 0.155467
 4935.000000 2.784067 0.436751 0.173928
 4936.000000 2.739885 0.477019 0.144244
 4937.000000 2.778795 0.378765 0.149003
 4938.000000 2.777216 0.378274 0.150431
 4939.000000 2.783271 0.475447 0.148558
 4940.000000 2.808008 0.502049 0.160126
 4941.000000 2.801701 0.439595 0.185658
 4942.000000 2.765501 0.457165 0.171624
 4943.000000 2.772229 0.461774 0.149916
 4944.000000 2.749644 0.403885 0.159129
 4945.000000 2.794695 0.423946 0.164388
 4946.000000 2.790211 0.361969 0.149783
 4947.000000 2.783394 0.461937 0.170575
 4948.000000 2.722743 0.428506 0.144430
 4949.000000 2.782035 0.479206 0.174348
 4950.000000 2.782497 0.385578 0.164875
 4951.000000 2.762090 0.421380 0.156627
 4952.000000 2.764723 0.498268 0.172839
 4953.000000 2.779824 0.510690 0.172613
 4954.000000 2.782637 0.374930 0.171019
 4955.000000 2.792870 0.411014 0.159505
 4956.000000 2.759640 0.413933 0.157425
 4957.000000 2.706405 0.496252 0.171652
 4958.000000 2.774017 0.579552 0.175924
 4959.000000 2.756602 0.557945 0.155045
 4960.000000 2.753573 0.418433 0.177577
 4961.000000 2.762752 0.462212 0.200994
 4962.000000 2.799892 0.501073 0.181323
 4963.000000 2.783968 0.464115 0.192505
 4964.000000 2.809528 0.417893 0.203949
 4965.000000 2.749616 0.508208 0.192500
 4966.000000 2.739095 0.516912 0.171380
 4967.000000 2.758820 0.488342 0.162439
 4968.000000 2.800088 0.515813 0.179131
 4969.000000 2.750176 0.497941 0.189523
 4970.000000 2.805138 0.514035 0.176551
 4971.000000 2.746712 0.544538 0.207772
 4972.000000 2.785926 0.514824 0.159354
 4973.000000 2.749706 0.500094 0.189179
 4974.000000 2.786215 0.423555 0.193456
 4975.000000 2.783712 0.482228 0.186539
 4976.000000 2.774087 0.408304 0.158498
 4977.000000 2.788050 0.501107 0.160267
 4978.000000 2.784913 0.403629 0.184923
 4979.000000 2.811583 0.447614 0.157129
 4980.000000 2.742586 0.547811 0.177505
 4981.000000 2.822846 0.425190 0.174141
 4982.000000 2.760958 0.458994 0.178966
 4983.000000 2.774886 0.485147 0.176797
 4984.000000 2.768641 0.449590 0.170433
 4985.000000 2.769449 0.439673 0.163267
 4986.000000 2.781090 0.514362 0.159033
 4987.000000 2.760382 0.496555 0.168958
 4988.000000 2.763753 0.486728 0.172367
 4989.000000 2.745594 0.461569 0.180570
 4990.000000 2.730310 0.449932 0.183532
 4991.000000 2.730241 0.407144 0.175287
 4992.000000 2.726450 0.314711 0.187128
 4993.000000 2.730307 0.424525 0.166889
 4994.000000 2.749740 0.452399 0.154844
 4995.000000 2.781018 0.408082 0.155457
 4996.000000 2.735558 0.421873 0.183624
 4997.000000 2.827639 0.442681 0.171764
 4998.000000 2.813965 0.424489 0.171337
 4999.000000 2.805517 0.466850 0.173839
 5000.000000 2.779811 0.402906 0.162208
#! FIELDS time d2 torsion rmsd
#! SET min_torsion -pi
#! SET max_torsion pi
 0.000000 2.779995 0.402672 0.162214
 1.000000 2.748656 0.475856 0.175022
 2.000000 2.805017 0.396329 0.176748
 3.000000 2.774329 0.376226 0.159004
 4.000000 2.787180 0.404968 0.168107
 5.000000 2.784218 0.422000 0.172706
 6.000000 2.829147 0.371031 0.153230
 7.000000 2.769732 0.427769 0.169432
 8.000000 2.781773 0.452209 0.169640
 9.000000 2.786028 0.379829 0.184135
 10.000000 2.801861 0.352904 0.179017
 11.000000 2.785902 0.407262 0.176769
 12.000000 2.779602 0.317032 0.175038
 13.000000 2.803700 0.327275 0.178835
 14.000000 2.759217 0.361882 0.170996
 15.000000 2.793984 0.334956 0.175298
 16.000000 2.788351 0.330493 0.164390
 17.000000 2.846061 0.391152 0.167539
 18.000000 2.826418 0.442873 0.181444
 19.000000 2.777804 0.329066 0.178328
 20.000000 2.773719 0.405592 0.178735
 21.000000 2.789411 0.399454 0.169629
 22.000000 2.782671 0.369157 0.164780
 23.000000 2.794482 0.395701 0.193036
 24.000000 2.755755 0.451299 0.186660
 25.000000 2.790844 0.400346 0.170082
 26.000000 2.764123 0.339220 0.178627
 27.000000 2.734365 0.402386 0.176422
 28.000000 2.766157 0.415250 0.171757
 29.000000 2.798039 0.434102 0.166796
 30.000000 2.798037 0.463865 0.186650
 31.000000 2.766143 0.454960 0.164921
 32.000000 2.767946 0.472054 0.180429
 33.000000 2.753624 0.384605 0.159053
 34.000000 2.758497 0.491809 0.174296
 35.000000 2.758254 0.463134 0.147368
 36.000000 2.765793 0.369431 0.164052
 37.000000 2.783625 0.461034 0.176151
 38.000000 2.768652 0.433154 0.172833
 39.000000 2.803682 0.403485 0.174462
 40.000000 2.747829 0.470021 0.175517
 41.000000 2.787385 0.414288 0.155914
 42.000000 2.814502 0.424819 0.201319
 43.000000 2.760746 0.483055 0.174281
 44.000000 2.793714 0.463647 0.192162
 45.000000 2.776555 0.466774 0.183565
 46.000000 2.783030 0.462063 0.180040
 47.000000 2.798890 0.506302 0.179764
 48.000000 2.765782 0.434820 0.172944
 49.000000 2.770952 0.511415 0.166611
 50.000000 2.835147 0.578685 0.183511
 51.000000 2.786460 0.435327 0.174829
 52.000000 2.769213 0.475993 0.182152
 53.000000 2.795289 0.453005 0.171351
 54.000000 2.749034 0.471229 0.174735
 55.000000 2.786458 0.518488 0.184126
 56.000000 2.789357 0.544305 0.174776
 57.000000 2.777602 0.571714 0.167808
 58.000000 2.802610 0.476699 0.185447
 59.000000 2.757173 0.458182 0.175586
 60.000000 2.840723 0.498448 0.178222
 61.000000 2.759436 0.379591 0.204156
 62.000000 2.784668 0.503348 0.185135
 63.000000 2.818211 0.401191 0.185612
 64.000000 2.771278 0.441656 0.173788
 65.000000 2.792623 0.408124 0.189424
 66.000000 2.793428 0.495745 0.183382
 67.000000 2.781363 0.433162 0.174147
 68.000000 2.808341 0.432311 0.167340
 69.000000 2.771070 0.431568 0.158465
 70.000000 2.780226 0.514630 0.170681
 71.000000 2.771144 0.520603 0.184191
 72.000000 2.779762 0.465791 0.188174
 73.000000 2.805531 0.422198 0.169008
 74.000000 2.794180 0.444690 0.170979
 75.000000 2.777253 0.415822 0.180087
 76.000000 2.794195 0.410068 0.161557
 77.000000 2.767227 0.509409 0.157409
 78.000000 2.798980 0.486141 0.166473
 79.000000 2.745748 0.367438 0.185849
 80.000000 2.736885 0.415270 0.171145
 81.000000 2.782853 0.440533 0.172985
 82.000000 2.823779 0.446145 0.145669
 83.000000 2.760640 0.342074 0.163531
 84.000000 2.763368 0.384282 0.162921
 85.000000 2.787482 0.304687 0.150685
 86.000000 2.749060 0.399823 0.144417
 87.000000 2.782744 0.312590 0.164473
 88.000000 2.796562 0.306913 0.150869
 89.000000 2.701780 0.436713 0.169983
 90.000000 2.772880 0.457044 0.180435
 91.000000 2.756680 0.480640 0.190859
 92.000000 2.757052 0.428481 0.184230
 93.000000 2.758086 0.370815 0.161110
 94.000000 2.718153 0.348592 0.164441
 95.000000 2.770956 0.375141 0.148049
 96.000000 2.773303 0.404896 0.143852
 97.000000 2.778944 0.473497 0.163992
 98.000000 2.809213 0.506893 0.150907
 99.000000 2.798206 0.395153 0.153808
 100.000000 2.777731 0.414957 0.173829
 101.000000 2.804652 0.427213 0.164644
 102.000000 2.757775 0.461533 0.161467
 103.000000 2.804161 0.468260 0.148765
 104.000000 2.782424 0.431047 0.147246
 105.000000 2.781391 0.453461 0.169041
 106.000000 2.769742 0.451159 0.183841
 107.000000 2.798926 0.512356 0.159692
 108.000000 2.802476 0.531137 0.152541
 109.000000 2.805202 0.478931 0.176157
 110.000000 2.791658 0.477488 0.154006
 111.000000 2.780947 0.493257 0.158217
 112.000000 2.800561 0.536889 0.146745
 113.000000 2.769962 0.438362 0.155446
 114.000000 2.799980 0.523812 0.173469
 115.000000 2.768652 0.519228 0.186399
 116.000000 2.744787 0.550824 0.170206
 117.000000 2.758871 0.462636 0.181514
 118.000000 2.782038 0.429046 0.174340
 119.000000 2.752637 0.400098 0.172282
 120.000000 2.805482 0.432528 0.189679
 121.000000 2.811732 0.530083 0.215868
 122.000000 2.810968 0.546742 0.209964
 123.000000 2.761185 0.474422 0.170733
 124.000000 2.808830 0.526467 0.165842
 125.000000 2.804313 0.486735 0.195624
 126.000000 2.774666 0.490358 0.184059
 127.000000 2.780059 0.483720 0.171970
 128.000000 2.771597 0.532791 0.200877
 129.000000 2.775039 0.468167 0.184596
 130.000000 2.802124 0.520518 0.168728
 131.000000 2.803551 0.443438 0.190141
 132.000000 2.788284 0.434468 0.178010
 133.000000 2.792565 0.551017 0.165899
 134.000000 2.784207 0.439085 0.175792
 135.000000 2.774173 0.445239 0.169649
 136.000000 2.784353 0.397746 0.168974
 137.000000 2.763468 0.468820 0.167374
 138.000000 2.773495 0.371900 0.177132
 139.000000 2.790691 0.385311 0.177525
 140.000000 2.778551 0.437589 0.166521
 141.000000 2.739482 0.479367 0.162233
 142.000000 2.740012 0.370926 0.159526
 143.000000 2.776701 0.376510 0.179657
 144.000000 2.746823 0.450170 0.189329
 145.000000 2.777967 0.436954 0.200261
 146.000000 2.790534 0.452148 0.178268
 147.000000 2.762778 0.451637 0.165050
 148.000000 2.781300 0.346508 0.169255
 149.000000 2.778788 0.407424 0.184985
 150.000000 2.789385 0.347111 0.180179
 151.000000 2.758863 0.516839 0.171795
 152.000000 2.778621 0.462248 0.176059
 153.000000 2.814708 0.592966 0.172807
 154.000000 2.776727 0.505047 0.168422
 155.000000 2.826528 0.535638 0.190956
 156.000000 2.812905 0.479894 0.203830
 157.000000 2.787371 0.507977 0.182196
 158.000000 2.764239 0.420407 0.168294
 159.000000 2.766392 0.446372 0.184420
 160.000000 2.778616 0.364934 0.192993
 161.000000 2.771921 0.511451 0.195184
 162.000000 2.772306 0.455412 0.181747
 163.000000 2.773163 0.490981 0.156891
 164.000000 2.746990 0.480960 0.177442
 165.000000 2.771151 0.472650 0.187529
 166.000000 2.808944 0.403673 0.186282
 167.000000 2.794507 0.408272 0.205230
 168.000000 2.805982 0.500492 0.184980
 169.000000 2.783238 0.414837 0.196393
 170.000000 2.774845 0.489652 0.161333
 171.000000 2.789962 0.476015 0.161465
 172.000000 2.765135 0.405286 0.186698
 173.000000 2.774755 0.386762 0.180673
 174.000000 2.787138 0.459829 0.177807
 175.000000 2.820033 0.486538 0.189459
 176.000000 2.784112 0.417095 0.185634
 177.000000 2.799045 0.491074 0.210976
 178.000000 2.804795 0.448250 0.188404
 179.000000 2.798496 0.458773 0.176354
 180.000000 2.848525 0.415656 0.172329
 181.000000 2.772607 0.429522 0.194323
 182.000000 2.804927 0.414034 0.176570
 183.000000 2.767696 0.412153 0.189577
 184.000000 2.767677 0.462363 0.197139
 185.000000 2.782633 0.433357 0.197056
 186.000000 2.773478 0.437147 0.184951
 187.000000 2.785883 0.473465 0.182027
 188.000000 2.783089 0.387086 0.175119
 189.000000 2.805577 0.345507 0.182475
 190.000000 2.712043 0.364988 0.180986
 191.000000 2.801564 0.485234 0.184830
 192.000000 2.778368 0.343201 0.172240
 193.000000 2.755217 0.330215 0.204383
 194.000000 2.778646 0.348195 0.169330
 195.000000 2.783466 0.474385 0.168400
 196.000000 2.780815 0.412935 0.166257
 197.000000 2.781255 0.376502 0.191415
 198.000000 2.805336 0.357321 0.177058
 199.000000 2.801470 0.366275 0.183235
 200.000000 2.865422 0.427990 0.190595
 201.000000 2.783678 0.416398 0.194003
 202.000000 2.821016 0.466591 0.190023
 203.000000 2.794559 0.442598 0.192341
 204.000000 2.807553 0.497058 0.189902
 205.000000 2.820682 0.353435 0.194705
 206.000000 2.771523 0.493213 0.177421
 207.000000 2.775836 0.449061 0.168985
 208.000000 2.787984 0.362001 0.168676
 209.000000 2.748665 0.472578 0.173920
 210.000000 2.789424 0.433913 0.180240
 211.000000 2.801436 0.423398 0.171284
 212.000000 2.765568 0.432514 0.180180
 213.000000 2.817326 0.465264 0.189914
 214.000000 2.781996 0.412826 0.192925
 215.000000 2.777025 0.397196 0.172691
 216.000000 2.829420 0.375270 0.158111
 217.000000 2.795498 0.399857 0.186398
 218.000000 2.787264 0.417961 0.166590
 219.000000 2.763065 0.444006 0.174266
 220.000000 2.796923 0.434312 0.185624
 221.000000 2.787857 0.425355 0.185289
 222.000000 2.807735 0.462625 0.180533
 223.000000 2.767362 0.412118 0.159120
 224.000000 2.744868 0.394493 0.187978
 225.000000 2.768494 0.426096 0.182379
 226.000000 2.784917 0.445892 0.190815
 227.000000 2.813942 0.450924 0.172109
 228.000000 2.800632 0.372594 0.158416
 229.000000 2.766977 0.400096 0.168095
 230.000000 2.785723 0.475149 0.186309
 231.000000 2.805062 0.363771 0.175825
 232.000000 2.797941 0.399672 0.205085
 233.000000 2.794614 0.456463 0.188641
 234.000000 2.788864 0.472424 0.215067
 235.000000 2.812563 0.418690 0.186718
 236.000000 2.821776 0.396793 0.172868
 237.000000 2.793719 0.428854 0.174695
 238.000000 2.799615 0.490152 0.195812
 239.000000 2.850333 0.455523 0.196058
 240.000000 2.805313 0.436632 0.193708
 241.000000 2.780654 0.460565 0.175962
 242.000000 2.840771 0.398163 0.169446
 243.000000 2.792797 0.302216 0.178534
 244.000000 2.774858 0.349720 0.168991
 245.000000 2.794212 0.394836 0.176837
 246.000000 2.795386 0.493310 0.169612
 247.000000 2.757032 0.410468 0.181898
 248.000000 2.766217 0.447237 0.185938
 249.000000 2.814812 0.426132 0.179092
 250.000000 2.735684 0.458622 0.183026
 251.000000 2.758728 0.457116 0.186153
 252.000000 2.781246 0.363405 0.186527
 253.000000 2.793452 0.385005 0.169947
 254.000000 2.775874 0.394272 0.159442
 255.000000 2.775333 0.431303 0.171807
 256.000000 2.773295 0.478861 0.170730
 257.000000 2.775824 0.513444 0.186517
 258.000000 2.744194 0.522553 0.157966
 259.000000 2.809556 0.452131 0.183143
 260.000000 2.790731 0.447419 0.178004
 261.000000 2.801931 0.422347 0.175213
 262.000000 2.813047 0.460874 0.181010
 263.000000 2.782074 0.375050 0.179721
 264.000000 2.784566 0.468802 0.186300
 265.000000 2.772847 0.500732 0.203744
 266.000000 2.785375 0.418092 0.168312
 267.000000 2.801545 0.528443 0.203641
 268.000000 2.768415 0.424154 0.201289
 269.000000 2.800813 0.435552 0.199187
 270.000000 2.834875 0.444851 0.191867
 271.000000 2.817198 0.447339 0.180530
 272.000000 2.802598 0.429296 0.186380
 273.000000 2.806454 0.418621 0.195082
 274.000000 2.812873 0.424397 0.201519
 275.000000 2.838856 0.444068 0.182848
 276.000000 2.790701 0.393474 0.180498
 277.000000 2.770006 0.471740 0.183908
 278.000000 2.770379 0.365710 0.187644
 279.000000 2.832691 0.318984 0.177618
 280.000000 2.804790 0.324803 0.173577
 281.000000 2.791684 0.370062 0.162666
 282.000000 2.800470 0.388117 0.177042
 283.000000 2.754091 0.441228 0.181194
 284.000000 2.763261 0.456711 0.186745
 285.000000 2.801173 0.369867 0.179232
 286.000000 2.826706 0.378142 0.179224
 287.000000 2.786802 0.438641 0.186679
 288.000000 2.796062 0.336091 0.179290
 289.000000 2.772983 0.313027 0.182516
 290.000000 2.790725 0.410981 0.168101
 291.000000 2.793938 0.433634 0.170283
 292.000000 2.758401 0.398242 0.173147
 293.000000 2.745157 0.407602 0.164602
 294.000000 2.773459 0.435114 0.181837
 295.000000 2.825431 0.346606 0.172759
 296.000000 2.809163 0.351512 0.175659
 297.000000 2.786412 0.430718 0.159833
 298.000000 2.771016 0.350337 0.167682
 299.000000 2.736776 0.385912 0.189876
 300.000000 2.795945 0.390949 0.182958
 301.000000 2.776216 0.342721 0.178897
 302.000000 2.763937 0.446986 0.180708
 303.000000 2.810131 0.298265 0.169007
 304.000000 2.797038 0.386830 0.154107
 305.000000 2.777116 0.350217 0.183420
 306.000000 2.780634 0.285375 0.162781
 307.000000 2.742001 0.359148 0.182481
 308.000000 2.785903 0.347031 0.194093
 309.000000 2.766155 0.429256 0.213320
 310.000000 2.756036 0.305773 0.189391
 311.000000 2.804577 0.350204 0.192155
 312.000000 2.788248 0.306774 0.188943
 313.000000 2.749672 0.362082 0.188127
 314.000000 2.770960 0.464962 0.164579
 315.000000 2.785006 0.377735 0.180545
 316.000000 2.757493 0.372740 0.201104
 317.000000 2.801984 0.320220 0.182158
 318.000000 2.796696 0.308799 0.187274
 319.000000 2.777196 0.374687 0.175853
 320.000000 2.778808 0.448140 0.190898
 321.000000 2.739003 0.369169 0.171419
 322.000000 2.815373 0.425569 0.163255
 323.000000 2.799135 0.336534 0.178969
 324.000000 2.817417 0.423864 0.192018
 325.000000 2.835906 0.320011 0.172627
 326.000000 2.788852 0.438037 0.143829
 327.000000 2.762502 0.348124 0.176741
 328.000000 2.802521 0.414830 0.168230
 329.000000 2.819455 0.393512 0.177038
 330.000000 2.768615 0.413522 0.181934
 331.000000 2.768090 0.393972 0.175564
 332.000000 2.761770 0.378895 0.175256
 333.000000 2.832158 0.477583 0.185564
 334.000000 2.767091 0.483270 0.187650
 335.000000 2.764524 0.440755 0.194637
 336.000000 2.766731 0.415040 0.193698
 337.000000 2.812554 0.407636 0.198347
 338.000000 2.782768 0.423644 0.200716
 339.000000 2.776805 0.390271 0.195001
 340.000000 2.701184 0.491143 0.193417
 341.000000 2.772763 0.389225 0.191993
 342.000000 2.750577 0.376662 0.179462
 343.000000 2.739378 0.449302 0.182681
 344.000000 2.796757 0.444287 0.172056
 345.000000 2.823424 0.472810 0.175871
 346.000000 2.791837 0.459835 0.170727
 347.000000 2.811947 0.296651 0.173001
 348.000000 2.806978 0.333144 0.168727
 349.000000 2.761866 0.497496 0.147350
 350.000000 2.792101 0.455465 0.163801
 351.000000 2.784308 0.418729 0.169935
 352.000000 2.770534 0.460685 0.184387
 353.000000 2.777793 0.492696 0.174679
 354.000000 2.743511 0.448330 0.184685
 355.000000 2.740643 0.411344 0.186017
 356.000000 2.798689 0.459022 0.177037
 357.000000 2.759455 0.363307 0.181215
 358.000000 2.774716 0.381894 0.195020
 359.000000 2.774075 0.422928 0.192590
 360.000000 2.771527 0.402603 0.200489
 361.000000 2.785310 0.412996 0.179574
 362.000000 2.744014 0.377277 0.155486
 363.000000 2.758639 0.402055 0.187035
 364.000000 2.832945 0.348400 0.160207
 365.000000 2.778701 0.388538 0.163944
 366.000000 2.759194 0.415516 0.175129
 367.000000 2.762413 0.387262 0.188761
 368.000000 2.789670 0.349794 0.176932
 369.000000 2.760301 0.356313 0.163121
 370.000000 2.774666 0.397563 0.177668
 371.000000 2.766453 0.478776 0.179460
 372.000000 2.764831 0.401907 0.183693
 373.000000 2.749598 0.408315 0.203332
 374.000000 2.755963 0.408697 0.184539
 375.000000 2.764118 0.413101 0.185907
 376.000000 2.747914 0.462546 0.167730
 377.000000 2.783363 0.400742 0.164022
 378.000000 2.757369 0.436791 0.185370
 379.000000 2.777045 0.495463 0.199065
 380.000000 2.773655 0.390903 0.178977
 381.000000 2.732778 0.482983 0.176327
 382.000000 2.783964 0.416977 0.181648
 383.000000 2.777029 0.373815 0.179317
 384.000000 2.747734 0.448875 0.186759
 385.000000 2.697249 0.480548 0.192201
 386.000000 2.762485 0.399434 0.182374
 387.000000 2.771067 0.436433 0.174877
 388.000000 2.789141 0.447012 0.174441
 389.000000 2.783922 0.386764 0.179068
 390.000000 2.740308 0.371164 0.174845
 391.000000 2.761607 0.409127 0.205030
 392.000000 2.766380 0.324418 0.188718
 393.000000 2.748215 0.402615 0.195587
 394.000000 2.776118 0.326611 0.192887
 395.000000 2.762063 0.454749 0.191967
 396.000000 2.733444 0.432844 0.204399
 397.000000 2.768492 0.408275 0.196071
 398.000000 2.728394 0.431469 0.183266
 399.000000 2.730054 0.456155 0.183126
 400.000000 2.779084 0.386181 0.180587
 401.000000 2.791007 0.403087 0.185576
 402.000000 2.744906 0.374978 0.182997
 403.000000 2.692590 0.389343 0.180825
 404.000000 2.783705 0.481162 0.175780
 405.000000 2.740504 0.429546 0.185559
 406.000000 2.743042 0.465413 0.189585
 407.000000 2.732437 0.409582 0.186675
 408.000000 2.760248 0.435559 0.190787
 409.000000 2.758585 0.441850 0.197037
 410.000000 2.784500 0.455738 0.182590
 411.000000 2.733869 0.442157 0.215068
 412.000000 2.749482 0.508911 0.197924
 413.000000 2.772474 0.561804 0.236141
 414.000000 2.741685 0.497002 0.218616
 415.000000 2.796326 0.477848 0.221598
 416.000000 2.757407 0.508527 0.200761
 417.000000 2.757624 0.439610 0.230104
 418.000000 2.735692 0.434785 0.206107
 419.000000 2.796203 0.432925 0.183620
 420.000000 2.769598 0.526007 0.215166
 421.000000 2.773699 0.486038 0.209930
 422.000000 2.707919 0.480060 0.213845
 423.000000 2.689538 0.420854 0.205750
 424.000000 2.676256 0.457526 0.214050
 425.000000 2.725888 0.360116 0.210323
 426.000000 2.792524 0.370116 0.227221
 427.000000 2.816692 0.484557 0.222702
 428.000000 2.798353 0.585140 0.219848
 429.000000 2.765190 0.533637 0.236625
 430.000000 2.747061 0.456636 0.209440
 431.000000 2.757664 0.444982 0.210260
 432.000000 2.778218 0.357999 0.217794
 433.000000 2.745658 0.479647 0.217860
 434.000000 2.766027 0.501937 0.189247
 435.000000 2.722342 0.471178 0.191947
 436.000000 2.762703 0.527699 0.224806
 437.000000 2.727660 0.472786 0.219603
 438.000000 2.768677 0.431685 0.204924
 439.000000 2.755792 0.434685 0.213508
 440.000000 2.769109 0.468809 0.195620
 441.000000 2.822103 0.517431 0.204221
 442.000000 2.734180 0.530940 0.202945
 443.000000 2.780766 0.536553 0.182231
 444.000000 2.823026 0.522160 0.223202
 445.000000 2.770691 0.540262 0.213972
 446.000000 2.800436 0.462084 0.172365
 447.000000 2.770786 0.519236 0.205085
 448.000000 2.798898 0.434272 0.203590
 449.000000 2.770365 0.566105 0.191677
 450.000000 2.784711 0.509462 0.185065
 451.000000 2.787083 0.434004 0.186610
 452.000000 2.739124 0.479650 0.195246
 453.000000 2.783524 0.427968 0.178186
 454.000000 2.795076 0.452350 0.172312
 455.000000 2.805910 0.395980 0.185820
 456.000000 2.844248 0.470648 0.180066
 457.000000 2.798709 0.425025 0.183310
 458.000000 2.798101 0.477977 0.194769
 459.000000 2.794267 0.402559 0.188378
 460.000000 2.783740 0.374665 0.196025
 461.000000 2.798728 0.404375 0.186608
 462.000000 2.800500 0.453098 0.191703
 463.000000 2.712146 0.499329 0.192586
 464.000000 2.813320 0.476056 0.209921
 465.000000 2.801631 0.445213 0.191772
 466.000000 2.835439 0.461424 0.211858
 467.000000 2.751825 0.423553 0.215686
 468.000000 2.741246 0.380856 0.183575
 469.000000 2.787640 0.381831 0.172616
 470.000000 2.763229 0.545377 0.189292
 471.000000 2.809821 0.517114 0.205904
 472.000000 2.781049 0.430308 0.198379
 473.000000 2.810161 0.443115 0.184805
 474.000000 2.773381 0.465698 0.196446
 475.000000 2.799591 0.379761 0.160044
 476.000000 2.799135 0.483882 0.203256
 477.000000 2.775411 0.388967 0.196421
 478.000000 2.828203 0.434479 0.191842
 479.000000 2.777296 0.422462 0.184588
 480.000000 2.798348 0.392887 0.179875
 481.000000 2.766548 0.438801 0.177505
 482.000000 2.736299 0.430333 0.158099
 483.000000 2.779487 0.381548 0.184556
 484.000000 2.750910 0.422239 0.201806
 485.000000 2.792672 0.355316 0.189414
 486.000000 2.815657 0.360929 0.154104
 487.000000 2.773527 0.448599 0.179049
 488.000000 2.779653 0.553842 0.185943
 489.000000 2.787489 0.426737 0.171822
 490.000000 2.830045 0.401641 0.183647
 491.000000 2.811155 0.566411 0.184930
 492.000000 2.770852 0.418962 0.171287
 493.000000 2.789947 0.446943 0.162395
 494.000000 2.776925 0.441484 0.186857
 495.000000 2.784537 0.365797 0.182917
 496.000000 2.798495 0.391921 0.176718
 497.000000 2.780215 0.447585 0.203440
 498.000000 2.769844 0.358615 0.193699
 499.000000 2.757015 0.528193 0.184210
 500.000000 2.800264 0.404101 0.178444
 501.000000 2.760416 0.421494 0.177104
 502.000000 2.796431 0.538937 0.198808
 503.000000 2.787043 0.489182 0.193000
 504.000000 2.799621 0.402210 0.162866
 505.000000 2.819454 0.476681 0.195406
 506.000000 2.805527 0.508593 0.196252
 507.000000 2.816557 0.423552 0.160879
 508.000000 2.795996 0.470148 0.178312
 509.000000 2.804433 0.424998 0.205428
 510.000000 2.806318 0.506619 0.188051
 511.000000 2.818572 0.474310 0.181359
 512.000000 2.787697 0.569524 0.183754
 513.000000 2.822723 0.506904 0.185226
 514.000000 2.801874 0.396698 0.223862
 515.000000 2.818418 0.474498 0.178946
 516.000000 2.792302 0.486805 0.205571
 517.000000 2.756062 0.391171 0.194723
 518.000000 2.770576 0.411595 0.196221
 519.000000 2.773653 0.497147 0.203233
 520.000000 2.779739 0.485331 0.191570
 521.000000 2.803726 0.454585 0.213803
 522.000000 2.774602 0.424525 0.204496
 523.000000 2.796250 0.552240 0.207443
 524.000000 2.786365 0.525199 0.181999
 525.000000 2.830219 0.539943 0.214562
 526.000000 2.805355 0.482098 0.180159
 527.000000 2.817752 0.473124 0.176782
 528.000000 2.814801 0.432964 0.163338
 529.000000 2.816728 0.446414 0.182716
 530.000000 2.804999 0.435968 0.148151
 531.000000 2.808577 0.465578 0.174356
 532.000000 2.805226 0.508377 0.180124
 533.000000 2.775452 0.565298 0.168842
 534.000000 2.818224 0.457289 0.189111
 535.000000 2.773694 0.494632 0.183751
 536.000000 2.822066 0.459931 0.169639
 537.000000 2.752914 0.454159 0.183521
 538.000000 2.791893 0.540757 0.192228
 539.000000 2.777770 0.502840 0.191835
 540.000000 2.772729 0.500944 0.176649
 541.000000 2.772327 0.593454 0.171165
 542.000000 2.791121 0.570947 0.155204
 543.000000 2.795044 0.528028 0.171399
 544.000000 2.779438 0.530340 0.159806
 545.000000 2.782505 0.558325 0.162929
 546.000000 2.799402 0.528350 0.179157
 547.000000 2.777025 0.569145 0.190602
 548.000000 2.766748 0.609937 0.177218
 549.000000 2.762838 0.551117 0.159266
 550.000000 2.794935 0.532408 0.147525
 551.000000 2.783411 0.424266 0.140112
 552.000000 2.768254 0.479324 0.143446
 553.000000 2.805226 0.477641 0.160253
 554.000000 2.771341 0.547709 0.155229
 555.000000 2.790796 0.409274 0.170001
 556.000000 2.775809 0.548598 0.142939
 557.000000 2.767910 0.451514 0.147962
 558.000000 2.783977 0.492752 0.148063
 559.000000 2.757046 0.401599 0.154217
 560.000000 2.785396 0.488286 0.153504
 561.000000 2.770057 0.427226 0.149760
 562.000000 2.796284 0.510058 0.158090
 563.000000 2.749436 0.569282 0.154356
 564.000000 2.719770 0.492675 0.160015
 565.000000 2.782823 0.537113 0.162938
 566.000000 2.737301 0.503918 0.163626
 567.000000 2.749582 0.484024 0.157823
 568.000000 2.732656 0.449279 0.157334
 569.000000 2.762581 0.454248 0.157295
 570.000000 2.769325 0.435063 0.138277
 571.000000 2.792311 0.453483 0.137759
 572.000000 2.754561 0.444741 0.144637
 573.000000 2.753752 0.412990 0.162597
 574.000000 2.783695 0.542908 0.155890
 575.000000 2.762169 0.454600 0.167947
 576.000000 2.764811 0.514682 0.156569
 577.000000 2.752499 0.462678 0.153707
 578.000000 2.834392 0.408063 0.157936
 579.000000 2.768321 0.329459 0.165406
 580.000000 2.798335 0.456953 0.147472
 581.000000 2.731811 0.485705 0.141430
 582.000000 2.738122 0.442495 0.155623
 583.000000 2.773321 0.449531 0.147718
 584.000000 2.755958 0.400005 0.148299
 585.000000 2.780639 0.418715 0.154122
 586.000000 2.783823 0.461059 0.164575
 587.000000 2.803032 0.440373 0.164550
 588.000000 2.796089 0.485804 0.162051
 589.000000 2.764333 0.472021 0.171786
 590.000000 2.786288 0.493803 0.174115
 591.000000 2.801323 0.465066 0.184416
 592.000000 2.769273 0.480220 0.170938
 593.000000 2.775878 0.407588 0.159425
 594.000000 2.789988 0.378328 0.179765
 595.000000 2.765678 0.343439 0.166507
 596.000000 2.788640 0.401068 0.158232
 597.000000 2.751618 0.399097 0.172152
 598.000000 2.782362 0.406594 0.172179
 599.000000 2.769343 0.464456 0.170409
 600.000000 2.778773 0.450540 0.155307
 601.000000 2.780554 0.487339 0.157592
 602.000000 2.734589 0.436707 0.168663
 603.000000 2.806349 0.451322 0.170758
 604.000000 2.794788 0.385829 0.165964
 605.000000 2.750341 0.470403 0.171430
 606.000000 2.738030 0.470709 0.181740
 607.000000 2.756910 0.429405 0.169300
 608.000000 2.806692 0.482181 0.168514
 609.000000 2.741598 0.419100 0.163374
 610.000000 2.819631 0.399017 0.158852
 611.000000 2.810792 0.414722 0.165996
 612.000000 2.793610 0.474158 0.157936
 613.000000 2.805624 0.508407 0.153394
 614.000000 2.764780 0.429125 0.164954
 615.000000 2.751531 0.452965 0.167030
 616.000000 2.757772 0.473402 0.167980
 617.000000 2.748337 0.435026 0.158101
 618.000000 2.765639 0.485316 0.173673
 619.000000 2.761662 0.422716 0.180537
 620.000000 2.731878 0.548736 0.169612
 621.000000 2.761059 0.445069 0.168360
 622.000000 2.711902 0.411989 0.176627
 623.000000 2.778457 0.455182 0.177939
 624.000000 2.775432 0.431567 0.177972
 625.000000 2.744661 0.460753 0.159576
 626.000000 2.727473 0.419299 0.188251
 627.000000 2.763551 0.431229 0.163210
 628.000000 2.735302 0.487524 0.195121
 629.000000 2.766069 0.442570 0.159440
 630.000000 2.708498 0.473818 0.160505
 631.000000 2.769699 0.469387 0.158858
 632.000000 2.736335 0.518639 0.164893
 633.000000 2.742832 0.501055 0.172709
 634.000000 2.773444 0.437907 0.197251
 635.000000 2.746713 0.436461 0.180931
 636.000000 2.801911 0.416071 0.157914
 637.000000 2.791428 0.405111 0.150028
 638.000000 2.793394 0.449419 0.156544
 639.000000 2.768326 0.424884 0.147360
 640.000000 2.746130 0.496837 0.159053
 641.000000 2.820649 0.401200 0.160319
 642.000000 2.823847 0.424966 0.161692
 643.000000 2.832366 0.419374 0.153897
 644.000000 2.895093 0.369369 0.172337
 645.000000 2.815028 0.472705 0.166716
 646.000000 2.815825 0.458476 0.156065
 647.000000 2.815774 0.402385 0.185432
 648.000000 2.821450 0.402144 0.174562
 649.000000 2.835189 0.318514 0.171051
 650.000000 2.783187 0.373427 0.175869
 651.000000 2.740115 0.406356 0.175543
 652.000000 2.816199 0.437376 0.171867
 653.000000 2.815813 0.382434 0.178985
 654.000000 2.760802 0.522905 0.153642
 655.000000 2.699606 0.446152 0.152421
 656.000000 2.739107 0.373011 0.163352
 657.000000 2.722262 0.403287 0.166066
 658.000000 2.773291 0.403306 0.151946
 659.000000 2.701560 0.492270 0.157513
 660.000000 2.726906 0.493164 0.147804
 661.000000 2.750752 0.511878 0.145226
 662.000000 2.763746 0.413518 0.172208
 663.000000 2.814508 0.494695 0.193949
 664.000000 2.777929 0.467259 0.181284
 665.000000 2.785033 0.539452 0.184333
 666.000000 2.825677 0.411459 0.226905
 667.000000 2.771471 0.497562 0.204742
 668.000000 2.800088 0.435166 0.211223
 669.000000 2.825410 0.411909 0.231949
 670.000000 2.788980 0.468171 0.223200
 671.000000 2.752828 0.458882 0.202771
 672.000000 2.779010 0.520739 0.207648
 673.000000 2.806199 0.491672 0.191650
 674.000000 2.799922 0.568602 0.185324
 675.000000 2.791380 0.491521 0.198947
 676.000000 2.813905 0.493710 0.190078
 677.000000 2.781734 0.463540 0.178363
 678.000000 2.756130 0.433217 0.192373
 679.000000 2.777939 0.463925 0.164519
 680.000000 2.791304 0.582143 0.186076
 681.000000 2.793721 0.476399 0.176847
 682.000000 2.778704 0.502329 0.188044
 683.000000 2.771114 0.387238 0.185956
 684.000000 2.789621 0.506389 0.192235
 685.000000 2.775734 0.459937 0.182707
 686.000000 2.756144 0.448719 0.186238
 687.000000 2.814236 0.399914 0.182234
 688.000000 2.738261 0.482428 0.166852
 689.000000 2.752841 0.531162 0.166607
 690.000000 2.763644 0.528392 0.185231
 691.000000 2.754955 0.574255 0.182288
 692.000000 2.742218 0.470955 0.170421
 693.000000 2.800637 0.425580 0.163330
 694.000000 2.765235 0.428537 0.167948
 695.000000 2.784805 0.434243 0.157688
 696.000000 2.774714 0.434591 0.161038
 697.000000 2.805630 0.472226 0.175232
 698.000000 2.794126 0.522708 0.168830
 699.000000 2.767081 0.369177 0.156616
 700.000000 2.750591 0.404646 0.154630
 701.000000 2.790692 0.507422 0.169814
 702.000000 2.759997 0.400017 0.158609
 703.000000 2.786254 0.476206 0.161017
 704.000000 2.793234 0.482529 0.176804
 705.000000 2.715791 0.473795 0.192160
 706.000000 2.745228 0.477005 0.163837
 707.000000 2.807573 0.514067 0.152502
 708.000000 2.833915 0.508150 0.175592
 709.000000 2.768767 0.552382 0.201759
 710.000000 2.772184 0.511319 0.175536
 711.000000 2.772132 0.419508 0.181279
 712.000000 2.712051 0.528455 0.182141
 713.000000 2.801194 0.498659 0.168459
 714.000000 2.785087 0.499951 0.168958
 715.000000 2.765546 0.434573 0.166296
 716.000000 2.788129 0.455951 0.166672
 717.000000 2.759014 0.441878 0.167290
 718.000000 2.770496 0.432808 0.168379
 719.000000 2.760935 0.472940 0.160145
 720.000000 2.782093 0.427033 0.185591
 721.000000 2.807371 0.420830 0.149816
 722.000000 2.798969 0.420811 0.163006
 723.000000 2.789206 0.515081 0.153901
 724.000000 2.797784 0.531580 0.162401
 725.000000 2.830619 0.463090 0.170159
 726.000000 2.823527 0.435556 0.164615
 727.000000 2.790151 0.440638 0.158333
 728.000000 2.781167 0.430740 0.166248
 729.000000 2.832487 0.447850 0.166050
 730.000000 2.755686 0.385833 0.166319
 731.000000 2.758710 0.411047 0.185238
 732.000000 2.813311 0.423359 0.199004
 733.000000 2.776406 0.428764 0.177061
 734.000000 2.749206 0.460013 0.203931
 735.000000 2.738799 0.445863 0.177992
 736.000000 2.765370 0.494372 0.160026
 737.000000 2.772180 0.453230 0.147175
 738.000000 2.788569 0.521935 0.153874
 739.000000 2.791384 0.542214 0.153114
 740.000000 2.789026 0.459026 0.153527
 741.000000 2.762636 0.474533 0.152629
 742.000000 2.835310 0.464561 0.136535
 743.000000 2.750333 0.420068 0.143022
 744.000000 2.781090 0.438392 0.133385
 745.000000 2.720426 0.388134 0.138755
 746.000000 2.738415 0.435967 0.136631
 747.000000 2.772382 0.463047 0.134629
 748.000000 2.804070 0.481798 0.130627
 749.000000 2.790262 0.506262 0.134040
 750.000000 2.774230 0.470138 0.151742
 751.000000 2.747267 0.378091 0.143769
 752.000000 2.734736 0.460936 0.145075
 753.000000 2.742020 0.429056 0.141576
 754.000000 2.734578 0.446044 0.142152
 755.000000 2.751769 0.469300 0.129376
 756.000000 2.780957 0.447728 0.153294
 757.000000 2.770046 0.462734 0.141224
 758.000000 2.762433 0.501834 0.156180
 759.000000 2.760665 0.455658 0.138626
 760.000000 2.740243 0.484619 0.155944
 761.000000 2.741399 0.499544 0.151523
 762.000000 2.749353 0.543996 0.148212
 763.000000 2.731374 0.439117 0.151129
 764.000000 2.748826 0.513471 0.161947
 765.000000 2.742763 0.518614 0.161568
 766.000000 2.715054 0.456353 0.163043
 767.000000 2.758526 0.480869 0.146782
 768.000000 2.765745 0.492644 0.146115
 769.000000 2.791875 0.467197 0.140960
 770.000000 2.785249 0.460333 0.159440
 771.000000 2.768031 0.459657 0.152871
 772.000000 2.739723 0.471699 0.144515
 773.000000 2.782130 0.544706 0.142835
 774.000000 2.821836 0.463308 0.160423
 775.000000 2.761454 0.360503 0.170150
 776.000000 2.697238 0.422501 0.184948
 777.000000 2.774391 0.434494 0.151560
 778.000000 2.784355 0.542209 0.166014
 779.000000 2.798997 0.528730 0.170610
 780.000000 2.786064 0.476715 0.163664
 781.000000 2.770659 0.521109 0.163924
 782.000000 2.790651 0.505250 0.156240
 783.000000 2.785185 0.524718 0.157650
 784.000000 2.764011 0.443841 0.169612
 785.000000 2.773794 0.512750 0.197742
 786.000000 2.743209 0.397556 0.187312
 787.000000 2.805613 0.449320 0.187645
 788.000000 2.714694 0.490302 0.198274
 789.000000 2.752357 0.506756 0.196316
 790.000000 2.785447 0.440683 0.185828
 791.000000 2.798696 0.518558 0.190807
 792.000000 2.746660 0.471485 0.174237
 793.000000 2.754879 0.451042 0.181756
 794.000000 2.745573 0.534522 0.182783
 795.000000 2.747583 0.476249 0.185032
 796.000000 2.781342 0.464389 0.180457
 797.000000 2.763438 0.397316 0.171366
 798.000000 2.748197 0.445527 0.203157
 799.000000 2.743811 0.544154 0.188376
 800.000000 2.734923 0.490928 0.173491
 801.000000 2.711038 0.500939 0.157369
 802.000000 2.721395 0.509883 0.166692
 803.000000 2.721550 0.538382 0.181494
 804.000000 2.721436 0.433090 0.171530
 805.000000 2.720417 0.480291 0.178294
 806.000000 2.766669 0.522482 0.186298
 807.000000 2.751314 0.562573 0.196996
 808.000000 2.748078 0.502365 0.189242
 809.000000 2.716585 0.509557 0.186666
 810.000000 2.724076 0.481728 0.186310
 811.000000 2.761074 0.499528 0.179533
 812.000000 2.744975 0.542161 0.183156
 813.000000 2.722532 0.433753 0.196951
 814.000000 2.718544 0.455265 0.186533
 815.000000 2.713843 0.448623 0.180122
 816.000000 2.736490 0.451404 0.183780
 817.000000 2.706731 0.550447 0.188199
 818.000000 2.738522 0.524470 0.185284
 819.000000 2.709267 0.505624 0.191601
 820.000000 2.714945 0.475711 0.197491
 821.000000 2.736828 0.535392 0.168441
 822.000000 2.725591 0.551951 0.188761
 823.000000 2.731907 0.445819 0.169679
 824.000000 2.711426 0.489326 0.189467
 825.000000 2.713494 0.522272 0.184222
 826.000000 2.718860 0.527036 0.186859
 827.000000 2.751665 0.482512 0.198391
 828.000000 2.750432 0.586717 0.169846
 829.000000 2.733679 0.532208 0.191439
 830.000000 2.728003 0.506954 0.174097
 831.000000 2.784054 0.568628 0.181829
 832.000000 2.762399 0.415881 0.165917
 833.000000 2.776059 0.544763 0.175760
 834.000000 2.704067 0.530948 0.170855
 835.000000 2.737811 0.506075 0.189825
 836.000000 2.748836 0.591274 0.186903
 837.000000 2.759740 0.620777 0.213208
 838.000000 2.746585 0.526223 0.181933
 839.000000 2.699806 0.547849 0.180948
 840.000000 2.707496 0.497994 0.168584
 841.000000 2.738925 0.569159 0.187612
 842.000000 2.715614 0.505790 0.172837
 843.000000 2.770176 0.552067 0.154782
 844.000000 2.710241 0.480025 0.176020
 845.000000 2.677679 0.467242 0.165056
 846.000000 2.695736 0.446932 0.181197
 847.000000 2.713877 0.411431 0.164394
 848.000000 2.776644 0.525829 0.159673
 849.000000 2.735230 0.460321 0.149232
 850.000000 2.795378 0.444557 0.152589
 851.000000 2.742120 0.472614 0.175383
 852.000000 2.774508 0.412873 0.173657
 853.000000 2.739674 0.437523 0.163782
 854.000000 2.730269 0.394873 0.164136
 855.000000 2.765869 0.506871 0.154819
 856.000000 2.740338 0.527434 0.178813
 857.000000 2.744900 0.471263 0.145706
 858.000000 2.728590 0.485759 0.152261
 859.000000 2.697423 0.463904 0.174145
 860.000000 2.731237 0.407746 0.172810
 861.000000 2.709941 0.458020 0.160716
 862.000000 2.717816 0.505525 0.160453
 863.000000 2.720451 0.400765 0.153158
 864.000000 2.720051 0.435833 0.178835
 865.000000 2.705462 0.465902 0.151671
 866.000000 2.720572 0.452581 0.164406
 867.000000 2.747884 0.561560 0.162198
 868.000000 2.738297 0.420010 0.168751
 869.000000 2.789716 0.506179 0.171321
 870.000000 2.696511 0.494841 0.187524
 871.000000 2.713387 0.539557 0.187208
 872.000000 2.728413 0.546545 0.170880
 873.000000 2.759258 0.558612 0.197138
 874.000000 2.691807 0.491021 0.184646
 875.000000 2.736541 0.479898 0.176850
 876.000000 2.740195 0.489962 0.176434
 877.000000 2.694330 0.524619 0.177675
 878.000000 2.749117 0.498985 0.159505
 879.000000 2.735283 0.473586 0.176304
 880.000000 2.722692 0.545911 0.168884
 881.000000 2.731645 0.536540 0.153062
 882.000000 2.719540 0.510618 0.167118
 883.000000 2.697696 0.552428 0.169588
 884.000000 2.720372 0.495540 0.164905
 885.000000 2.703437 0.451916 0.167734
 886.000000 2.716525 0.485142 0.171848
 887.000000 2.736151 0.534811 0.198782
 888.000000 2.760336 0.551873 0.186033
 889.000000 2.733831 0.483794 0.174431
 890.000000 2.745719 0.447000 0.173180
 891.000000 2.708567 0.420214 0.188466
 892.000000 2.676145 0.381465 0.189788
 893.000000 2.699420 0.463258 0.198635
 894.000000 2.742374 0.438098 0.179758
 895.000000 2.740597 0.468997 0.180207
 896.000000 2.759319 0.499807 0.184334
 897.000000 2.727127 0.452177 0.162801
 898.000000 2.745127 0.480792 0.175017
 899.000000 2.673924 0.489191 0.186882
 900.000000 2.739461 0.469930 0.184634
 901.000000 2.682473 0.463604 0.194001
 902.000000 2.720197 0.545526 0.200183
 903.000000 2.637831 0.520137 0.182840
 904.000000 2.748836 0.498920 0.180784
 905.000000 2.727488 0.553228 0.164154
 906.000000 2.736467 0.532202 0.170723
 907.000000 2.721388 0.478049 0.180185
 908.000000 2.736893 0.435445 0.174197
 909.000000 2.721783 0.509736 0.182876
 910.000000 2.715539 0.401679 0.175988
 911.000000 2.736095 0.536832 0.195767
 912.000000 2.746918 0.429452 0.169853
 913.000000 2.737604 0.520092 0.176151
 914.000000 2.678961 0.477334 0.192586
 915.000000 2.730776 0.565018 0.185045
 916.000000 2.695614 0.512098 0.194812
 917.000000 2.709522 0.464521 0.184135
 918.000000 2.739826 0.496264 0.187090
 919.000000 2.736842 0.542572 0.192302
 920.000000 2.731102 0.651371 0.194547
 921.000000 2.688385 0.565251 0.186553
 922.000000 2.756019 0.590459 0.181267
 923.000000 2.781820 0.610279 0.180368
 924.000000 2.727035 0.625957 0.189862
 925.000000 2.742974 0.563538 0.183792
 926.000000 2.759154 0.607577 0.179242
 927.000000 2.745764 0.560507 0.202800
 928.000000 2.710027 0.475972 0.195758
 929.000000 2.778711 0.544388 0.185067
 930.000000 2.765105 0.640458 0.186304
 931.000000 2.703649 0.521540 0.176447
 932.000000 2.737480 0.566875 0.193984
 933.000000 2.766790 0.521503 0.187194
 934.000000 2.745989 0.510544 0.178358
 935.000000 2.738470 0.435095 0.187132
 936.000000 2.724777 0.421548 0.182517
 937.000000 2.749431 0.542553 0.187495
 938.000000 2.785216 0.492390 0.167414
 939.000000 2.722429 0.450439 0.177188
 940.000000 2.736894 0.431792 0.173075
 941.000000 2.734620 0.449422 0.167357
 942.000000 2.753164 0.409020 0.165999
 943.000000 2.773973 0.499608 0.179343
 944.000000 2.751705 0.476712 0.178082
 945.000000 2.718467 0.501414 0.191093
 946.000000 2.746210 0.479778 0.180004
 947.000000 2.755478 0.430803 0.168814
 948.000000 2.742334 0.442075 0.158927
 949.000000 2.745281 0.510962 0.171623
 950.000000 2.738179 0.391677 0.173132
 951.000000 2.698395 0.367603 0.174684
 952.000000 2.747304 0.533340 0.178486
 953.000000 2.738485 0.508392 0.169228
 954.000000 2.747377 0.574450 0.181383
 955.000000 2.697270 0.482286 0.177660
 956.000000 2.717947 0.532205 0.205693
 957.000000 2.722226 0.466892 0.186911
 958.000000 2.789598 0.491820 0.172170
 959.000000 2.726556 0.439640 0.192990
 960.000000 2.768360 0.443546 0.189338
 961.000000 2.739357 0.420239 0.203988
 962.000000 2.769357 0.394674 0.194873
 963.000000 2.735725 0.494419 0.173132
 964.000000 2.733870 0.455732 0.179454
 965.000000 2.753871 0.526881 0.176817
 966.000000 2.748318 0.515159 0.187904
 967.000000 2.729661 0.458052 0.190209
 968.000000 2.759059 0.509395 0.190373
 969.000000 2.783627 0.613993 0.198831
 970.000000 2.750868 0.526503 0.186247
 971.000000 2.750073 0.549900 0.193462
 972.000000 2.691654 0.488983 0.188334
 973.000000 2.721073 0.497856 0.167830
 974.000000 2.676510 0.444385 0.182167
 975.000000 2.728581 0.452842 0.160242
 976.000000 2.763158 0.504069 0.170072
 977.000000 2.713742 0.559797 0.193328
 978.000000 2.756597 0.556023 0.157223
 979.000000 2.740611 0.422280 0.178243
 980.000000 2.724356 0.558058 0.173506
 981.000000 2.722958 0.486696 0.181829
 982.000000 2.720084 0.495609 0.181722
 983.000000 2.743911 0.474063 0.189341
 984.000000 2.717260 0.519972 0.209072
 985.000000 2.805103 0.461031 0.191195
 986.000000 2.747244 0.446992 0.183518
 987.000000 2.710831 0.520680 0.188805
 988.000000 2.761834 0.535795 0.186283
 989.000000 2.748596 0.550384 0.164996
 990.000000 2.774878 0.604359 0.170909
 991.000000 2.776019 0.505863 0.180225
 992.000000 2.779934 0.530518 0.171568
 993.000000 2.750596 0.600572 0.189077
 994.000000 2.752489 0.457003 0.167592
 995.000000 2.713109 0.460548 0.180506
 996.000000 2.720347 0.493261 0.186574
 997.000000 2.783138 0.529717 0.187855
 998.000000 2.720079 0.469828 0.190822
 999.000000 2.757530 0.435888 0.183935
 1000.000000 2.772629 0.434592 0.161831
 1001.000000 2.748380 0.449525 0.170524
 1002.000000 2.729160 0.473338 0.187464
 1003.000000 2.774606 0.421861 0.158738
 1004.000000 2.756126 0.607992 0.180393
 1005.000000 2.747802 0.509054 0.169720
 1006.000000 2.750964 0.548923 0.182678
 1007.000000 2.759570 0.516310 0.165571
 1008.000000 2.768660 0.447560 0.170819
 1009.000000 2.818985 0.457962 0.184709
 1010.000000 2.764057 0.432859 0.168810
 1011.000000 2.775214 0.410632 0.160890
 1012.000000 2.782206 0.449787 0.190199
 1013.000000 2.791422 0.465082 0.186531
 1014.000000 2.736351 0.398014 0.168193
 1015.000000 2.762412 0.410637 0.187688
 1016.000000 2.768094 0.414405 0.178572
 1017.000000 2.747930 0.460165 0.203798
 1018.000000 2.797311 0.505147 0.179446
 1019.000000 2.775803 0.403518 0.197118
 1020.000000 2.813195 0.475258 0.184702
 1021.000000 2.755849 0.479187 0.219234
 1022.000000 2.821408 0.458842 0.187614
 1023.000000 2.778682 0.391716 0.178335
 1024.000000 2.775600 0.381081 0.193354
 1025.000000 2.796200 0.413575 0.182593
 1026.000000 2.788471 0.461814 0.183458
 1027.000000 2.731476 0.519343 0.207820
 1028.000000 2.808747 0.421984 0.186596
 1029.000000 2.785511 0.352355 0.172164
 1030.000000 2.788020 0.454464 0.178404
 1031.000000 2.777459 0.369270 0.164996
 1032.000000 2.799461 0.415201 0.164386
 1033.000000 2.775469 0.368228 0.167072
 1034.000000 2.778079 0.374388 0.158025
 1035.000000 2.808825 0.453847 0.175107
 1036.000000 2.748097 0.325303 0.185659
 1037.000000 2.748844 0.422717 0.178888
 1038.000000 2.751736 0.448821 0.170268
 1039.000000 2.720435 0.506465 0.162257
 1040.000000 2.776156 0.485025 0.170036
 1041.000000 2.783526 0.498904 0.172782
 1042.000000 2.796781 0.476375 0.166406
 1043.000000 2.784222 0.462084 0.137986
 1044.000000 2.786393 0.434867 0.170026
 1045.000000 2.778404 0.453675 0.187612
 1046.000000 2.762668 0.395449 0.168429
 1047.000000 2.823084 0.399967 0.194693
 1048.000000 2.763810 0.431363 0.175324
 1049.000000 2.773344 0.371178 0.172267
 1050.000000 2.803574 0.438265 0.176395
 1051.000000 2.769667 0.326545 0.167290
 1052.000000 2.728019 0.471324 0.157671
 1053.000000 2.791649 0.438550 0.169611
 1054.000000 2.799769 0.413289 0.153839
 1055.000000 2.787357 0.425644 0.187888
 1056.000000 2.785868 0.412543 0.170621
 1057.000000 2.829241 0.372721 0.167266
 1058.000000 2.789063 0.414418 0.188884
 1059.000000 2.816493 0.373093 0.192906
 1060.000000 2.786337 0.374626 0.167124
 1061.000000 2.793853 0.420781 0.187010
 1062.000000 2.770778 0.404603 0.175991
 1063.000000 2.785545 0.384223 0.183226
 1064.000000 2.784744 0.399256 0.176265
 1065.000000 2.799201 0.447596 0.173284
 1066.000000 2.791134 0.402675 0.194869
 1067.000000 2.785577 0.383437 0.187882
 1068.000000 2.799357 0.403939 0.175589
 1069.000000 2.744253 0.418505 0.194496
 1070.000000 2.784304 0.388861 0.185955
 1071.000000 2.757430 0.432652 0.174272
 1072.000000 2.816552 0.373852 0.174873
 1073.000000 2.814579 0.500792 0.171976
 1074.000000 2.831261 0.427700 0.186170
 1075.000000 2.808771 0.457085 0.196792
 1076.000000 2.791348 0.482081 0.179289
 1077.000000 2.805373 0.441422 0.172630
 1078.000000 2.799468 0.485931 0.201461
 1079.000000 2.815268 0.540652 0.189985
 1080.000000 2.802231 0.540883 0.193720
 1081.000000 2.816562 0.506757 0.197490
 1082.000000 2.774710 0.470693 0.222095
 1083.000000 2.783672 0.471902 0.190925
 1084.000000 2.772134 0.493007 0.197144
 1085.000000 2.827364 0.423997 0.176745
 1086.000000 2.825674 0.491980 0.188764
 1087.000000 2.781043 0.464794 0.230543
 1088.000000 2.746066 0.541244 0.221955
 1089.000000 2.781253 0.537562 0.208782
 1090.000000 2.801972 0.493583 0.241267
 1091.000000 2.800086 0.585954 0.207602
 1092.000000 2.779601 0.493773 0.212093
 1093.000000 2.808015 0.587481 0.191294
 1094.000000 2.804629 0.527255 0.219322
 1095.000000 2.796744 0.506989 0.194748
 1096.000000 2.809308 0.537939 0.209941
 1097.000000 2.798293 0.506796 0.206442
 1098.000000 2.807997 0.505643 0.193951
 1099.000000 2.788156 0.505819 0.180823
 1100.000000 2.810842 0.487777 0.172306
 1101.000000 2.828810 0.551265 0.188340
 1102.000000 2.810162 0.488410 0.172433
 1103.000000 2.756787 0.552057 0.175903
 1104.000000 2.774019 0.461588 0.174021
 1105.000000 2.797739 0.422427 0.186259
 1106.000000 2.801333 0.463905 0.169078
 1107.000000 2.798523 0.508487 0.196167
 1108.000000 2.759648 0.599864 0.208614
 1109.000000 2.815078 0.488294 0.175136
 1110.000000 2.746590 0.520442 0.183695
 1111.000000 2.764253 0.500981 0.167082
 1112.000000 2.816708 0.483033 0.168033
 1113.000000 2.795320 0.463352 0.160596
 1114.000000 2.801961 0.399076 0.178227
 1115.000000 2.730452 0.527785 0.160441
 1116.000000 2.802217 0.409064 0.177042
 1117.000000 2.754726 0.428674 0.169707
 1118.000000 2.772414 0.496010 0.157496
 1119.000000 2.778223 0.501895 0.165207
 1120.000000 2.751753 0.461303 0.165777
 1121.000000 2.787219 0.440412 0.157679
 1122.000000 2.730299 0.492130 0.176659
 1123.000000 2.726782 0.372392 0.187054
 1124.000000 2.730466 0.515405 0.172717
 1125.000000 2.742482 0.505357 0.179856
 1126.000000 2.758668 0.459180 0.193277
 1127.000000 2.764455 0.505813 0.175014
 1128.000000 2.762312 0.417252 0.163244
 1129.000000 2.809747 0.388922 0.184505
 1130.000000 2.785108 0.472991 0.177712
 1131.000000 2.760907 0.404647 0.186809
 1132.000000 2.770855 0.430282 0.168907
 1133.000000 2.783925 0.511881 0.168008
 1134.000000 2.729996 0.406904 0.181609
 1135.000000 2.738733 0.493252 0.195769
 1136.000000 2.791447 0.378292 0.169495
 1137.000000 2.773552 0.389976 0.156129
 1138.000000 2.754214 0.474134 0.176253
 1139.000000 2.775942 0.459711 0.178063
 1140.000000 2.740565 0.493968 0.186174
 1141.000000 2.736563 0.449697 0.185150
 1142.000000 2.733871 0.397690 0.162867
 1143.000000 2.724292 0.495785 0.178661
 1144.000000 2.759703 0.535543 0.178638
 1145.000000 2.747616 0.494403 0.195674
 1146.000000 2.740662 0.489852 0.162373
 1147.000000 2.804890 0.440683 0.153143
 1148.000000 2.756415 0.468719 0.154683
 1149.000000 2.746476 0.504958 0.170903
 1150.000000 2.796342 0.395711 0.177569
 1151.000000 2.814800 0.397141 0.166848
 1152.000000 2.814937 0.419747 0.156763
 1153.000000 2.805366 0.388069 0.153314
 1154.000000 2.828389 0.443427 0.158941
 1155.000000 2.799095 0.505765 0.149423
 1156.000000 2.774294 0.424475 0.165864
 1157.000000 2.761516 0.425119 0.162435
 1158.000000 2.743064 0.456101 0.178431
 1159.000000 2.772875 0.454190 0.170495
 1160.000000 2.750252 0.491062 0.179565
 1161.000000 2.786661 0.472173 0.162316
 1162.000000 2.761084 0.479529 0.176252
 1163.000000 2.782307 0.461157 0.183547
 1164.000000 2.778600 0.446626 0.169853
 1165.000000 2.758857 0.479360 0.171484
 1166.000000 2.780834 0.444518 0.169889
 1167.000000 2.784891 0.447843 0.176496
 1168.000000 2.790761 0.375289 0.147503
 1169.000000 2.800590 0.447109 0.148667
 1170.000000 2.797835 0.464818 0.155157
 1171.000000 2.731391 0.426331 0.163536
 1172.000000 2.770716 0.413681 0.157808
 1173.000000 2.785556 0.351084 0.153217
 1174.000000 2.771083 0.486533 0.153282
 1175.000000 2.771579 0.435365 0.149908
 1176.000000 2.788044 0.445043 0.146299
 1177.000000 2.788038 0.371602 0.157855
 1178.000000 2.768286 0.503883 0.138020
 1179.000000 2.758433 0.458804 0.152212
 1180.000000 2.752199 0.474609 0.154752
 1181.000000 2.806449 0.422786 0.150941
 1182.000000 2.763482 0.490598 0.138200
 1183.000000 2.790218 0.528229 0.158176
 1184.000000 2.741890 0.406096 0.155254
 1185.000000 2.771157 0.424472 0.154987
 1186.000000 2.789479 0.503211 0.152937
 1187.000000 2.765205 0.407455 0.172933
 1188.000000 2.771086 0.457099 0.175821
 1189.000000 2.795741 0.474575 0.174362
 1190.000000 2.765779 0.490492 0.164697
 1191.000000 2.751211 0.459935 0.161446
 1192.000000 2.761988 0.489244 0.161967
 1193.000000 2.758993 0.392452 0.168984
 1194.000000 2.783585 0.464447 0.156624
 1195.000000 2.754055 0.493960 0.169053
 1196.000000 2.789931 0.461286 0.171993
 1197.000000 2.768065 0.412923 0.170483
 1198.000000 2.783893 0.430762 0.160342
 1199.000000 2.721890 0.489787 0.186047
 1200.000000 2.735777 0.452490 0.149905
 1201.000000 2.766644 0.438343 0.184599
 1202.000000 2.805488 0.481484 0.154417
 1203.000000 2.743202 0.540551 0.171813
 1204.000000 2.775006 0.417816 0.172301
 1205.000000 2.753995 0.525606 0.183975
 1206.000000 2.824756 0.461842 0.177748
 1207.000000 2.780430 0.477016 0.182586
 1208.000000 2.728468 0.463109 0.170565
 1209.000000 2.772225 0.539927 0.177371
 1210.000000 2.749680 0.500777 0.162320
 1211.000000 2.775708 0.413965 0.155668
 1212.000000 2.765993 0.540272 0.170657
 1213.000000 2.792831 0.531496 0.171212
 1214.000000 2.789325 0.565594 0.185454
 1215.000000 2.748410 0.518339 0.187973
 1216.000000 2.757296 0.502929 0.167465
 1217.000000 2.763095 0.474283 0.174267
 1218.000000 2.787889 0.496892 0.172270
 1219.000000 2.789948 0.540309 0.166754
 1220.000000 2.815787 0.505438 0.161960
 1221.000000 2.771174 0.533680 0.195836
 1222.000000 2.730109 0.470875 0.198036
 1223.000000 2.774621 0.496613 0.199167
 1224.000000 2.729850 0.477971 0.182149
 1225.000000 2.771126 0.496684 0.193497
 1226.000000 2.784191 0.436367 0.179756
 1227.000000 2.782535 0.495793 0.166831
 1228.000000 2.789690 0.488557 0.179975
 1229.000000 2.769047 0.428461 0.186293
 1230.000000 2.765855 0.420871 0.168110
 1231.000000 2.824757 0.410905 0.172167
 1232.000000 2.810544 0.396646 0.164970
 1233.000000 2.757759 0.432209 0.189052
 1234.000000 2.792695 0.423970 0.169554
 1235.000000 2.757657 0.498040 0.158743
 1236.000000 2.788198 0.501625 0.164995
 1237.000000 2.793289 0.472069 0.173372
 1238.000000 2.792900 0.495392 0.166701
 1239.000000 2.803739 0.473518 0.175516
 1240.000000 2.751529 0.493747 0.205120
 1241.000000 2.804336 0.546810 0.199875
 1242.000000 2.834112 0.445524 0.166315
 1243.000000 2.800005 0.407068 0.174307
 1244.000000 2.753202 0.497297 0.174015
 1245.000000 2.787376 0.489649 0.171155
 1246.000000 2.805421 0.487167 0.172875
 1247.000000 2.757770 0.480612 0.163989
 1248.000000 2.781328 0.465188 0.170779
 1249.000000 2.794453 0.506593 0.166158
 1250.000000 2.801136 0.406424 0.178659
 1251.000000 2.778810 0.448845 0.165014
 1252.000000 2.786890 0.467799 0.173281
 1253.000000 2.774149 0.466705 0.153740
 1254.000000 2.803224 0.446619 0.172490
 1255.000000 2.794210 0.496416 0.178004
 1256.000000 2.808776 0.442836 0.172506
 1257.000000 2.774253 0.444270 0.172043
 1258.000000 2.775007 0.433292 0.148734
 1259.000000 2.785137 0.434624 0.158111
 1260.000000 2.804393 0.396455 0.154145
 1261.000000 2.782967 0.451459 0.151567
 1262.000000 2.795076 0.401417 0.161297
 1263.000000 2.807787 0.414911 0.179305
 1264.000000 2.765761 0.461327 0.174222
 1265.000000 2.779052 0.445243 0.159080
 1266.000000 2.772448 0.456609 0.174560
 1267.000000 2.765800 0.414918 0.154353
 1268.000000 2.806296 0.509315 0.171569
 1269.000000 2.783702 0.431229 0.152334
 1270.000000 2.829047 0.411432 0.163321
 1271.000000 2.763720 0.382430 0.159420
 1272.000000 2.798204 0.424767 0.152889
 1273.000000 2.786870 0.435842 0.154133
 1274.000000 2.792909 0.496538 0.142691
 1275.000000 2.776032 0.550460 0.150265
 1276.000000 2.768321 0.439138 0.166639
 1277.000000 2.779716 0.524681 0.156684
 1278.000000 2.765636 0.452606 0.167986
 1279.000000 2.761834 0.490432 0.147294
 1280.000000 2.741818 0.462651 0.154115
 1281.000000 2.774955 0.387324 0.170294
 1282.000000 2.758223 0.414889 0.153010
 1283.000000 2.817679 0.440163 0.150832
 1284.000000 2.827536 0.453024 0.156755
 1285.000000 2.752460 0.462823 0.147935
 1286.000000 2.788097 0.508879 0.164737
 1287.000000 2.790212 0.435470 0.156046
 1288.000000 2.802150 0.413202 0.149497
 1289.000000 2.758711 0.470203 0.157218
 1290.000000 2.801937 0.455443 0.149531
 1291.000000 2.803548 0.399726 0.138128
 1292.000000 2.771578 0.425310 0.153110
 1293.000000 2.747640 0.373743 0.156763
 1294.000000 2.801380 0.459824 0.149323
 1295.000000 2.808914 0.452208 0.160780
 1296.000000 2.756366 0.443132 0.162610
 1297.000000 2.780196 0.471312 0.171716
 1298.000000 2.782553 0.391753 0.154938
 1299.000000 2.818115 0.422411 0.163256
 1300.000000 2.812786 0.449726 0.177739
 1301.000000 2.810192 0.459191 0.161978
 1302.000000 2.800214 0.506643 0.161974
 1303.000000 2.730003 0.458511 0.168716
 1304.000000 2.797253 0.513905 0.166834
 1305.000000 2.769813 0.473510 0.167823
 1306.000000 2.779339 0.440669 0.176965
 1307.000000 2.741941 0.478526 0.173920
 1308.000000 2.766617 0.528861 0.184127
 1309.000000 2.811035 0.554797 0.177359
 1310.000000 2.805874 0.539938 0.195724
 1311.000000 2.788315 0.446873 0.169964
 1312.000000 2.808757 0.519116 0.154595
 1313.000000 2.835569 0.482142 0.153150
 1314.000000 2.778669 0.543438 0.181955
 1315.000000 2.726014 0.434373 0.164304
 1316.000000 2.753977 0.421349 0.175738
 1317.000000 2.739090 0.417142 0.191872
 1318.000000 2.771177 0.450863 0.182703
 1319.000000 2.815117 0.460319 0.177430
 1320.000000 2.790917 0.450304 0.187985
 1321.000000 2.772171 0.512251 0.178837
 1322.000000 2.804734 0.526390 0.175986
 1323.000000 2.776073 0.559261 0.199508
 1324.000000 2.799743 0.481528 0.174466
 1325.000000 2.806267 0.510877 0.179114
 1326.000000 2.760935 0.606592 0.179871
 1327.000000 2.793967 0.444302 0.188890
 1328.000000 2.782378 0.448435 0.178087
 1329.000000 2.757467 0.388506 0.175295
 1330.000000 2.778462 0.445148 0.178738
 1331.000000 2.822340 0.442991 0.176262
 1332.000000 2.777386 0.502459 0.190175
 1333.000000 2.824316 0.437294 0.166490
 1334.000000 2.789157 0.489218 0.179223
 1335.000000 2.762891 0.534243 0.165909
 1336.000000 2.767521 0.425689 0.165497
 1337.000000 2.733626 0.465591 0.168357
 1338.000000 2.765594 0.495937 0.161960
 1339.000000 2.763546 0.363608 0.190090
 1340.000000 2.783449 0.425408 0.174689
 1341.000000 2.758468 0.456840 0.154222
 1342.000000 2.768762 0.439308 0.186522
 1343.000000 2.728069 0.453377 0.158948
 1344.000000 2.752914 0.454440 0.156930
 1345.000000 2.779900 0.419428 0.170777
 1346.000000 2.758181 0.426584 0.176134
 1347.000000 2.768033 0.466666 0.177993
 1348.000000 2.803309 0.440582 0.179073
 1349.000000 2.777945 0.545943 0.172975
 1350.000000 2.758128 0.445996 0.166546
 1351.000000 2.776548 0.414092 0.166448
 1352.000000 2.751373 0.404419 0.154149
 1353.000000 2.703468 0.451936 0.156088
 1354.000000 2.716026 0.447775 0.165586
 1355.000000 2.728452 0.443799 0.164372
 1356.000000 2.724919 0.431247 0.193121
 1357.000000 2.631868 0.545649 0.169821
 1358.000000 2.742610 0.460427 0.173350
 1359.000000 2.727382 0.562647 0.187970
 1360.000000 2.716235 0.525475 0.165488
 1361.000000 2.709369 0.553582 0.160530
 1362.000000 2.737188 0.442365 0.174235
 1363.000000 2.699818 0.491893 0.171290
 1364.000000 2.743772 0.544067 0.172679
 1365.000000 2.729891 0.477360 0.147496
 1366.000000 2.752924 0.452987 0.166450
 1367.000000 2.709344 0.462966 0.157437
 1368.000000 2.741155 0.529833 0.165833
 1369.000000 2.746717 0.557957 0.173223
 1370.000000 2.754466 0.526897 0.173601
 1371.000000 2.798539 0.538761 0.178501
 1372.000000 2.808543 0.445871 0.175653
 1373.000000 2.765880 0.526854 0.184866
 1374.000000 2.748406 0.457469 0.162112
 1375.000000 2.752932 0.510112 0.172080
 1376.000000 2.757828 0.501359 0.149342
 1377.000000 2.772603 0.506361 0.150517
 1378.000000 2.786817 0.392100 0.164699
 1379.000000 2.755367 0.443011 0.172701
 1380.000000 2.737681 0.505905 0.174385
 1381.000000 2.808034 0.336793 0.164775
 1382.000000 2.761335 0.518491 0.176198
 1383.000000 2.770888 0.507455 0.182255
 1384.000000 2.786910 0.574993 0.161272
 1385.000000 2.805607 0.490937 0.163703
 1386.000000 2.793824 0.424907 0.169015
 1387.000000 2.806156 0.503083 0.172116
 1388.000000 2.746368 0.467649 0.162035
 1389.000000 2.804998 0.425117 0.156022
 1390.000000 2.767654 0.469125 0.164772
 1391.000000 2.785694 0.455862 0.164809
 1392.000000 2.745047 0.424324 0.155078
 1393.000000 2.788415 0.464658 0.176140
 1394.000000 2.799091 0.416023 0.159262
 1395.000000 2.820477 0.468258 0.178820
 1396.000000 2.837727 0.454867 0.172413
 1397.000000 2.759100 0.481204 0.158587
 1398.000000 2.780549 0.480266 0.167768
 1399.000000 2.756513 0.439124 0.182489
 1400.000000 2.784135 0.396073 0.165783
 1401.000000 2.777814 0.401169 0.165222
 1402.000000 2.795322 0.448079 0.173653
 1403.000000 2.794969 0.466285 0.168984
 1404.000000 2.769300 0.437658 0.167144
 1405.000000 2.818289 0.426720 0.151598
 1406.000000 2.835126 0.432005 0.139326
 1407.000000 2.759896 0.465497 0.140257
 1408.000000 2.788391 0.526723 0.166317
 1409.000000 2.795582 0.464530 0.159582
 1410.000000 2.747722 0.458807 0.128107
 1411.000000 2.819397 0.550163 0.146014
 1412.000000 2.800125 0.460552 0.152408
 1413.000000 2.798935 0.507747 0.166394
 1414.000000 2.765390 0.469924 0.167621
 1415.000000 2.798945 0.375417 0.145700
 1416.000000 2.788909 0.435519 0.136153
 1417.000000 2.787013 0.457292 0.157586
 1418.000000 2.761769 0.503358 0.156190
 1419.000000 2.729969 0.400694 0.148361
 1420.000000 2.738875 0.419685 0.139925
 1421.000000 2.750406 0.427881 0.159094
 1422.000000 2.771281 0.564911 0.158325
 1423.000000 2.813206 0.428854 0.151060
 1424.000000 2.800536 0.476347 0.154405
 1425.000000 2.715114 0.468848 0.183659
 1426.000000 2.778549 0.594541 0.156777
 1427.000000 2.759668 0.533015 0.157523
 1428.000000 2.718241 0.506184 0.152790
 1429.000000 2.759342 0.513126 0.160370
 1430.000000 2.728646 0.454922 0.185447
 1431.000000 2.799581 0.438742 0.178741
 1432.000000 2.793860 0.506425 0.152209
 1433.000000 2.780965 0.462877 0.146784
 1434.000000 2.780127 0.498486 0.158334
 1435.000000 2.761049 0.412801 0.154487
 1436.000000 2.738982 0.440350 0.167769
 1437.000000 2.739692 0.530604 0.161616
 1438.000000 2.808023 0.516263 0.144626
 1439.000000 2.768387 0.532983 0.172053
 1440.000000 2.784766 0.429289 0.163149
 1441.000000 2.788420 0.455255 0.145007
 1442.000000 2.746677 0.460097 0.158967
 1443.000000 2.769850 0.527164 0.154229
 1444.000000 2.766188 0.539723 0.166775
 1445.000000 2.751801 0.523510 0.159171
 1446.000000 2.804664 0.465314 0.147607
 1447.000000 2.745773 0.573055 0.152215
 1448.000000 2.782404 0.564865 0.161934
 1449.000000 2.757212 0.555482 0.154263
 1450.000000 2.780415 0.421052 0.137849
 1451.000000 2.813764 0.467135 0.164648
 1452.000000 2.737588 0.463270 0.150738
 1453.000000 2.755837 0.502222 0.149619
 1454.000000 2.763506 0.458824 0.151508
 1455.000000 2.788889 0.481587 0.142845
 1456.000000 2.762606 0.448103 0.155510
 1457.000000 2.759882 0.536819 0.161854
 1458.000000 2.763028 0.498835 0.160183
 1459.000000 2.799340 0.459570 0.135009
 1460.000000 2.749581 0.475784 0.150748
 1461.000000 2.787123 0.386778 0.155344
 1462.000000 2.777833 0.434489 0.160562
 1463.000000 2.755679 0.405960 0.153470
 1464.000000 2.773419 0.396304 0.153440
 1465.000000 2.786040 0.436987 0.147425
 1466.000000 2.768413 0.340449 0.136910
 1467.000000 2.764803 0.516710 0.166001
 1468.000000 2.790930 0.510152 0.145061
 1469.000000 2.763211 0.584630 0.149326
 1470.000000 2.749619 0.414157 0.142353
 1471.000000 2.763230 0.504609 0.149206
 1472.000000 2.727159 0.558660 0.163387
 1473.000000 2.760540 0.510424 0.155185
 1474.000000 2.755762 0.410041 0.131539
 1475.000000 2.764254 0.453310 0.150073
 1476.000000 2.780600 0.489744 0.131386
 1477.000000 2.752148 0.451108 0.165926
 1478.000000 2.782935 0.455439 0.145484
 1479.000000 2.724736 0.482163 0.146606
 1480.000000 2.803036 0.394203 0.138666
 1481.000000 2.796133 0.462359 0.131423
 1482.000000 2.781148 0.459810 0.157466
 1483.000000 2.785789 0.525263 0.148266
 1484.000000 2.765672 0.488499 0.147900
 1485.000000 2.730549 0.474475 0.172636
 1486.000000 2.769116 0.474506 0.158572
 1487.000000 2.731070 0.583538 0.166054
 1488.000000 2.723655 0.527015 0.153129
 1489.000000 2.725738 0.502300 0.156261
 1490.000000 2.764332 0.509801 0.164054
 1491.000000 2.743833 0.478476 0.165498
 1492.000000 2.732680 0.428663 0.149919
 1493.000000 2.722154 0.419946 0.157926
 1494.000000 2.679063 0.459368 0.143232
 1495.000000 2.702086 0.490082 0.167137
 1496.000000 2.739743 0.534723 0.162930
 1497.000000 2.692045 0.493151 0.162954
 1498.000000 2.713447 0.543173 0.160710
 1499.000000 2.780016 0.539849 0.175947
 1500.000000 2.732103 0.492489 0.157376
 1501.000000 2.731969 0.433826 0.156485
 1502.000000 2.791128 0.459611 0.156352
 1503.000000 2.764386 0.504916 0.164245
 1504.000000 2.743474 0.414181 0.168514
 1505.000000 2.734733 0.406878 0.175224
 1506.000000 2.703798 0.450479 0.166038
 1507.000000 2.759491 0.471350 0.151341
 1508.000000 2.744755 0.494938 0.151647
 1509.000000 2.697808 0.528644 0.156147
 1510.000000 2.725704 0.455239 0.173868
 1511.000000 2.734420 0.506162 0.160733
 1512.000000 2.715386 0.459674 0.156145
 1513.000000 2.737396 0.440940 0.164253
 1514.000000 2.752100 0.489269 0.160368
 1515.000000 2.747168 0.528462 0.165417
 1516.000000 2.730081 0.425463 0.152140
 1517.000000 2.694279 0.498572 0.146749
 1518.000000 2.710016 0.440889 0.146623
 1519.000000 2.727931 0.489373 0.162716
 1520.000000 2.704604 0.458231 0.154102
 1521.000000 2.753853 0.503116 0.172477
 1522.000000 2.734356 0.468732 0.155925
 1523.000000 2.733261 0.486542 0.186522
 1524.000000 2.755224 0.548694 0.161776
 1525.000000 2.743976 0.437836 0.170600
 1526.000000 2.745163 0.480017 0.173147
 1527.000000 2.711241 0.479324 0.186212
 1528.000000 2.758648 0.496100 0.167806
 1529.000000 2.716128 0.549421 0.164133
 1530.000000 2.765241 0.587119 0.187416
 1531.000000 2.737134 0.504188 0.179384
 1532.000000 2.746780 0.528957 0.184776
 1533.000000 2.744636 0.494876 0.174202
 1534.000000 2.792412 0.495418 0.167755
 1535.000000 2.723818 0.469154 0.158899
 1536.000000 2.715234 0.507814 0.157597
 1537.000000 2.739688 0.477762 0.155593
 1538.000000 2.713876 0.555154 0.164141
 1539.000000 2.720918 0.475973 0.177086
 1540.000000 2.746055 0.478717 0.170207
 1541.000000 2.739583 0.543747 0.157330
 1542.000000 2.752897 0.542456 0.169719
 1543.000000 2.749823 0.508944 0.170701
 1544.000000 2.723760 0.465158 0.167990
 1545.000000 2.763377 0.417169 0.160056
 1546.000000 2.753240 0.523149 0.179010
 1547.000000 2.756687 0.539044 0.163722
 1548.000000 2.755023 0.449332 0.167154
 1549.000000 2.715230 0.478469 0.150505
 1550.000000 2.710765 0.552968 0.179355
 1551.000000 2.756982 0.472742 0.191478
 1552.000000 2.722882 0.448040 0.194986
 1553.000000 2.722711 0.412831 0.165031
 1554.000000 2.758561 0.624521 0.192268
 1555.000000 2.733432 0.469108 0.182176
 1556.000000 2.746672 0.445450 0.162573
 1557.000000 2.747394 0.529196 0.163218
 1558.000000 2.736729 0.475188 0.159308
 1559.000000 2.824223 0.428717 0.166408
 1560.000000 2.774971 0.456280 0.170026
 1561.000000 2.750723 0.434084 0.160656
 1562.000000 2.782565 0.364611 0.167263
 1563.000000 2.748604 0.394613 0.169899
 1564.000000 2.746532 0.473928 0.163691
 1565.000000 2.765391 0.449444 0.158246
 1566.000000 2.732803 0.392548 0.161298
 1567.000000 2.759454 0.390936 0.178541
 1568.000000 2.782885 0.473883 0.163520
 1569.000000 2.792804 0.428471 0.184075
 1570.000000 2.766854 0.368494 0.162244
 1571.000000 2.763907 0.435208 0.164343
 1572.000000 2.771068 0.447985 0.166982
 1573.000000 2.703176 0.403030 0.182356
 1574.000000 2.808878 0.441296 0.192274
 1575.000000 2.784540 0.355918 0.199004
 1576.000000 2.805283 0.333302 0.179481
 1577.000000 2.753262 0.353045 0.167437
 1578.000000 2.739110 0.482217 0.174321
 1579.000000 2.758677 0.436528 0.161390
 1580.000000 2.767821 0.415550 0.163708
 1581.000000 2.758479 0.386911 0.178669
 1582.000000 2.778978 0.436557 0.157097
 1583.000000 2.758634 0.485985 0.137253
 1584.000000 2.824936 0.439809 0.156601
 1585.000000 2.792048 0.419009 0.158817
 1586.000000 2.782419 0.355950 0.149568
 1587.000000 2.795223 0.429940 0.144655
 1588.000000 2.777695 0.388737 0.150756
 1589.000000 2.815366 0.413550 0.136903
 1590.000000 2.768596 0.407822 0.139796
 1591.000000 2.791264 0.377854 0.153268
 1592.000000 2.759067 0.531807 0.152613
 1593.000000 2.732667 0.398179 0.135551
 1594.000000 2.738898 0.481121 0.151259
 1595.000000 2.766940 0.428680 0.158784
 1596.000000 2.765380 0.468646 0.166757
 1597.000000 2.755531 0.509810 0.155932
 1598.000000 2.780842 0.464765 0.177076
 1599.000000 2.760778 0.483505 0.167832
 1600.000000 2.779133 0.556505 0.167254
 1601.000000 2.798119 0.517343 0.159075
 1602.000000 2.764192 0.454337 0.165054
 1603.000000 2.766948 0.546516 0.161929
 1604.000000 2.748124 0.440163 0.147142
 1605.000000 2.727015 0.476418 0.145999
 1606.000000 2.768312 0.411201 0.161273
 1607.000000 2.743228 0.489567 0.160077
 1608.000000 2.757675 0.438371 0.174665
 1609.000000 2.728026 0.516431 0.170172
 1610.000000 2.745348 0.470816 0.173101
 1611.000000 2.777807 0.480001 0.146674
 1612.000000 2.781813 0.497269 0.182707
 1613.000000 2.771780 0.476623 0.176401
 1614.000000 2.824463 0.419758 0.177190
 1615.000000 2.790871 0.485021 0.175484
 1616.000000 2.808420 0.509181 0.150002
 1617.000000 2.730147 0.456284 0.162596
 1618.000000 2.786119 0.473477 0.137507
 1619.000000 2.807790 0.484606 0.157252
 1620.000000 2.778881 0.483451 0.179224
 1621.000000 2.801801 0.435190 0.149411
 1622.000000 2.815950 0.483702 0.176003
 1623.000000 2.761287 0.542728 0.179039
 1624.000000 2.791401 0.398170 0.163434
 1625.000000 2.763777 0.472283 0.161838
 1626.000000 2.774261 0.469578 0.151802
 1627.000000 2.742910 0.589696 0.169173
 1628.000000 2.770352 0.562977 0.152312
 1629.000000 2.794856 0.521207 0.153171
 1630.000000 2.807203 0.426967 0.174923
 1631.000000 2.789811 0.534827 0.195635
 1632.000000 2.747471 0.457270 0.181651
 1633.000000 2.737784 0.414018 0.180812
 1634.000000 2.770470 0.455449 0.203740
 1635.000000 2.754817 0.440416 0.189677
 1636.000000 2.722473 0.494681 0.177064
 1637.000000 2.785408 0.522363 0.173236
 1638.000000 2.808523 0.537282 0.166882
 1639.000000 2.762012 0.509570 0.176144
 1640.000000 2.791885 0.546080 0.179563
 1641.000000 2.815629 0.492761 0.167622
 1642.000000 2.779471 0.444978 0.163902
 1643.000000 2.782094 0.518006 0.199590
 1644.000000 2.749448 0.492908 0.195857
 1645.000000 2.759295 0.513843 0.181806
 1646.000000 2.744355 0.490778 0.170203
 1647.000000 2.762272 0.568107 0.194491
 1648.000000 2.737250 0.532606 0.192083
 1649.000000 2.775682 0.551524 0.164282
 1650.000000 2.763979 0.569017 0.156959
 1651.000000 2.805858 0.484522 0.158901
 1652.000000 2.764601 0.463266 0.158272
 1653.000000 2.703041 0.478887 0.152952
 1654.000000 2.773139 0.470426 0.149454
 1655.000000 2.739674 0.457111 0.159078
 1656.000000 2.787528 0.575621 0.153793
 1657.000000 2.767518 0.533637 0.149526
 1658.000000 2.799403 0.466694 0.132017
 1659.000000 2.757269 0.513493 0.139931
 1660.000000 2.763665 0.433940 0.153505
 1661.000000 2.733783 0.491074 0.156910
 1662.000000 2.775571 0.444832 0.166804
 1663.000000 2.775537 0.403615 0.141073
 1664.000000 2.741554 0.405142 0.161141
 1665.000000 2.747670 0.458470 0.150865
 1666.000000 2.743073 0.445622 0.162981
 1667.000000 2.801745 0.494472 0.181428
 1668.000000 2.787646 0.535368 0.149939
 1669.000000 2.751091 0.548389 0.141539
 1670.000000 2.770106 0.466476 0.145819
 1671.000000 2.825512 0.415199 0.164382
 1672.000000 2.847873 0.555658 0.170899
 1673.000000 2.787522 0.553609 0.156764
 1674.000000 2.774093 0.537029 0.158530
 1675.000000 2.794297 0.517579 0.155628
 1676.000000 2.747346 0.535770 0.154393
 1677.000000 2.777308 0.528717 0.156378
 1678.000000 2.753343 0.512978 0.168760
 1679.000000 2.764711 0.491156 0.160507
 1680.000000 2.756450 0.459078 0.174672
 1681.000000 2.795662 0.450678 0.166739
 1682.000000 2.763698 0.504252 0.190978
 1683.000000 2.747304 0.527908 0.159144
 1684.000000 2.791368 0.420993 0.147400
 1685.000000 2.773130 0.518081 0.138216
 1686.000000 2.759175 0.534257 0.146249
 1687.000000 2.795874 0.532423 0.133233
 1688.000000 2.737326 0.544984 0.166038
 1689.000000 2.711143 0.556050 0.165374
 1690.000000 2.772456 0.538009 0.157716
 1691.000000 2.777741 0.503938 0.145116
 1692.000000 2.737997 0.526465 0.166330
 1693.000000 2.756670 0.529903 0.153274
 1694.000000 2.790476 0.512949 0.153580
 1695.000000 2.783397 0.458430 0.145882
 1696.000000 2.770397 0.570502 0.154628
 1697.000000 2.742479 0.516783 0.173361
 1698.000000 2.728451 0.515184 0.183189
 1699.000000 2.758982 0.431941 0.162759
 1700.000000 2.809148 0.484389 0.158079
 1701.000000 2.789380 0.500771 0.158905
 1702.000000 2.730234 0.423769 0.146137
 1703.000000 2.749741 0.472086 0.160152
 1704.000000 2.782900 0.509335 0.163180
 1705.000000 2.727556 0.560162 0.163510
 1706.000000 2.726475 0.508227 0.189436
 1707.000000 2.732993 0.541213 0.175166
 1708.000000 2.755442 0.497623 0.179635
 1709.000000 2.723992 0.519830 0.178213
 1710.000000 2.751392 0.514918 0.171144
 1711.000000 2.708309 0.554992 0.172793
 1712.000000 2.742555 0.571687 0.153974
 1713.000000 2.758409 0.519794 0.162498
 1714.000000 2.791670 0.495036 0.158658
 1715.000000 2.775880 0.532488 0.179775
 1716.000000 2.735130 0.423798 0.173817
 1717.000000 2.779867 0.574339 0.181487
 1718.000000 2.767978 0.532076 0.203161
 1719.000000 2.793393 0.476524 0.183936
 1720.000000 2.802865 0.539162 0.184172
 1721.000000 2.739300 0.449436 0.172803
 1722.000000 2.770916 0.396421 0.182620
 1723.000000 2.721475 0.480828 0.180617
 1724.000000 2.793167 0.446238 0.180296
 1725.000000 2.757864 0.496670 0.176904
 1726.000000 2.749218 0.532641 0.187819
 1727.000000 2.807621 0.490647 0.174689
 1728.000000 2.784482 0.397722 0.184965
 1729.000000 2.729685 0.422132 0.185887
 1730.000000 2.775934 0.509569 0.169243
 1731.000000 2.742246 0.477498 0.181088
 1732.000000 2.768839 0.419765 0.189982
 1733.000000 2.733908 0.386165 0.182968
 1734.000000 2.777296 0.425927 0.196244
 1735.000000 2.740481 0.475350 0.186057
 1736.000000 2.755126 0.472076 0.177670
 1737.000000 2.755244 0.413843 0.183951
 1738.000000 2.763531 0.489539 0.183681
 1739.000000 2.775122 0.413458 0.174875
 1740.000000 2.722451 0.429492 0.185156
 1741.000000 2.750332 0.409982 0.176346
 1742.000000 2.790607 0.393329 0.180291
 1743.000000 2.746028 0.464840 0.182145
 1744.000000 2.772483 0.518328 0.169751
 1745.000000 2.800836 0.500446 0.187869
 1746.000000 2.741636 0.557160 0.186487
 1747.000000 2.764997 0.487454 0.187645
 1748.000000 2.768262 0.512632 0.192418
 1749.000000 2.754269 0.530844 0.185174
 1750.000000 2.773689 0.508377 0.184835
 1751.000000 2.792510 0.475629 0.197162
 1752.000000 2.750843 0.514106 0.173557
 1753.000000 2.776292 0.533307 0.181558
 1754.000000 2.766401 0.383598 0.179300
 1755.000000 2.761341 0.463644 0.169227
 1756.000000 2.767436 0.376582 0.199095
 1757.000000 2.785440 0.479492 0.195082
 1758.000000 2.728052 0.460337 0.181312
 1759.000000 2.750187 0.537719 0.187545
 1760.000000 2.750715 0.481029 0.184892
 1761.000000 2.755797 0.458649 0.188596
 1762.000000 2.776793 0.459490 0.196946
 1763.000000 2.764993 0.503683 0.192556
 1764.000000 2.804179 0.394177 0.204977
 1765.000000 2.763145 0.429927 0.204485
 1766.000000 2.789332 0.416793 0.188064
 1767.000000 2.754033 0.508996 0.169028
 1768.000000 2.771802 0.493049 0.176254
 1769.000000 2.785945 0.427331 0.178862
 1770.000000 2.802235 0.570913 0.185196
 1771.000000 2.810853 0.544364 0.188884
 1772.000000 2.747555 0.463464 0.184789
 1773.000000 2.796088 0.448391 0.176466
 1774.000000 2.795026 0.485258 0.204503
 1775.000000 2.814986 0.478442 0.187095
 1776.000000 2.768818 0.514893 0.194814
 1777.000000 2.766723 0.505525 0.185541
 1778.000000 2.808375 0.375167 0.207705
 1779.000000 2.783876 0.409754 0.187926
 1780.000000 2.794170 0.378250 0.179666
 1781.000000 2.798730 0.438664 0.203326
 1782.000000 2.747713 0.451704 0.211350
 1783.000000 2.757627 0.388411 0.193444
 1784.000000 2.740295 0.413242 0.184505
 1785.000000 2.773677 0.341663 0.197878
 1786.000000 2.782661 0.377560 0.181394
 1787.000000 2.757230 0.409568 0.185136
 1788.000000 2.765374 0.408113 0.190456
 1789.000000 2.762754 0.459681 0.194746
 1790.000000 2.776801 0.511603 0.196177
 1791.000000 2.767464 0.411571 0.181492
 1792.000000 2.807101 0.437516 0.185687
 1793.000000 2.741893 0.430154 0.198111
 1794.000000 2.794397 0.356134 0.175143
 1795.000000 2.800356 0.443278 0.177192
 1796.000000 2.758895 0.444309 0.153333
 1797.000000 2.743088 0.497542 0.162993
 1798.000000 2.755849 0.497513 0.161104
 1799.000000 2.753753 0.484967 0.177513
 1800.000000 2.791301 0.446846 0.157579
 1801.000000 2.767372 0.425228 0.173163
 1802.000000 2.743233 0.537332 0.167205
 1803.000000 2.782834 0.423056 0.187154
 1804.000000 2.705745 0.510431 0.161886
 1805.000000 2.743327 0.520888 0.151655
 1806.000000 2.749903 0.431460 0.155475
 1807.000000 2.776930 0.480632 0.175187
 1808.000000 2.749106 0.524393 0.153308
 1809.000000 2.762979 0.481029 0.168462
 1810.000000 2.790485 0.449049 0.164988
 1811.000000 2.768247 0.462577 0.167917
 1812.000000 2.721100 0.481162 0.173157
 1813.000000 2.763133 0.489009 0.172836
 1814.000000 2.801242 0.500412 0.171237
 1815.000000 2.770938 0.577412 0.155240
 1816.000000 2.778013 0.507372 0.179359
 1817.000000 2.744447 0.495623 0.175586
 1818.000000 2.690962 0.434519 0.179341
 1819.000000 2.776464 0.540317 0.160628
 1820.000000 2.741066 0.509940 0.174219
 1821.000000 2.787874 0.535081 0.167844
 1822.000000 2.733206 0.506198 0.195079
 1823.000000 2.768174 0.550430 0.170756
 1824.000000 2.788358 0.550764 0.155733
 1825.000000 2.758126 0.477865 0.157649
 1826.000000 2.774316 0.509064 0.154903
 1827.000000 2.768590 0.449920 0.162872
 1828.000000 2.779518 0.474205 0.145821
 1829.000000 2.754540 0.537869 0.158110
 1830.000000 2.755375 0.602211 0.155327
 1831.000000 2.770069 0.377442 0.154824
 1832.000000 2.727909 0.460844 0.153754
 1833.000000 2.721597 0.535219 0.152654
 1834.000000 2.751153 0.495545 0.155655
 1835.000000 2.739491 0.473097 0.161296
 1836.000000 2.732254 0.522531 0.141273
 1837.000000 2.749561 0.542544 0.154973
 1838.000000 2.749993 0.427426 0.149779
 1839.000000 2.750293 0.470058 0.144827
 1840.000000 2.797499 0.358884 0.145011
 1841.000000 2.799527 0.484409 0.138227
 1842.000000 2.809905 0.486741 0.142040
 1843.000000 2.767473 0.472328 0.151914
 1844.000000 2.762663 0.477797 0.150017
 1845.000000 2.782306 0.528742 0.138526
 1846.000000 2.786031 0.512621 0.140026
 1847.000000 2.816837 0.482774 0.140888
 1848.000000 2.744498 0.603987 0.162539
 1849.000000 2.814109 0.517610 0.152430
 1850.000000 2.760812 0.454557 0.147954
 1851.000000 2.801841 0.490278 0.149629
 1852.000000 2.768487 0.575727 0.140477
 1853.000000 2.792891 0.488124 0.148733
 1854.000000 2.800549 0.477544 0.150864
 1855.000000 2.765566 0.535882 0.153374
 1856.000000 2.801457 0.491467 0.140255
 1857.000000 2.802459 0.550774 0.146638
 1858.000000 2.811267 0.543081 0.142497
 1859.000000 2.786667 0.497283 0.160950
 1860.000000 2.777470 0.474414 0.161936
 1861.000000 2.775653 0.461749 0.147824
 1862.000000 2.768946 0.443455 0.140153
 1863.000000 2.796543 0.440444 0.151629
 1864.000000 2.778225 0.552755 0.149164
 1865.000000 2.777282 0.487807 0.140751
 1866.000000 2.768242 0.428197 0.139320
 1867.000000 2.753765 0.556854 0.153912
 1868.000000 2.764365 0.502993 0.148637
 1869.000000 2.745326 0.543930 0.135968
 1870.000000 2.732857 0.497960 0.138965
 1871.000000 2.763312 0.534425 0.147783
 1872.000000 2.807864 0.545954 0.153718
 1873.000000 2.764999 0.414745 0.158660
 1874.000000 2.791141 0.537637 0.150105
 1875.000000 2.738055 0.490652 0.152031
 1876.000000 2.770118 0.506784 0.143415
 1877.000000 2.742637 0.551476 0.151941
 1878.000000 2.776314 0.451649 0.147217
 1879.000000 2.794896 0.455631 0.148114
 1880.000000 2.766334 0.591256 0.148703
 1881.000000 2.782845 0.509778 0.147906
 1882.000000 2.783957 0.429177 0.149969
 1883.000000 2.820032 0.492294 0.145619
 1884.000000 2.809513 0.368525 0.157871
 1885.000000 2.797484 0.457565 0.149318
 1886.000000 2.796873 0.411402 0.151342
 1887.000000 2.767949 0.540254 0.136443
 1888.000000 2.803851 0.523231 0.133773
 1889.000000 2.777409 0.520523 0.142456
 1890.000000 2.757445 0.564914 0.142338
 1891.000000 2.752974 0.500390 0.153213
 1892.000000 2.801330 0.513310 0.151140
 1893.000000 2.792481 0.563819 0.146374
 1894.000000 2.751291 0.550238 0.160421
 1895.000000 2.781578 0.559556 0.157541
 1896.000000 2.785287 0.388111 0.143595
 1897.000000 2.787239 0.539692 0.148688
 1898.000000 2.786075 0.513012 0.156898
 1899.000000 2.763959 0.482777 0.152918
 1900.000000 2.760619 0.493046 0.151877
 1901.000000 2.808012 0.429344 0.150328
 1902.000000 2.772068 0.414249 0.149025
 1903.000000 2.770333 0.515440 0.146481
 1904.000000 2.762198 0.484778 0.145986
 1905.000000 2.775455 0.507624 0.158295
 1906.000000 2.755727 0.555237 0.169737
 1907.000000 2.776404 0.596762 0.164388
 1908.000000 2.778267 0.508286 0.150044
 1909.000000 2.768322 0.433221 0.145764
 1910.000000 2.768675 0.466235 0.163286
 1911.000000 2.794193 0.563254 0.162804
 1912.000000 2.772329 0.477104 0.149061
 1913.000000 2.741870 0.469200 0.161735
 1914.000000 2.815930 0.447085 0.172252
 1915.000000 2.810835 0.538091 0.161594
 1916.000000 2.821793 0.522541 0.155080
 1917.000000 2.801551 0.538848 0.162791
 1918.000000 2.769890 0.461871 0.157273
 1919.000000 2.817518 0.511157 0.151616
 1920.000000 2.754992 0.506783 0.164615
 1921.000000 2.773244 0.477237 0.158217
 1922.000000 2.734432 0.455448 0.161741
 1923.000000 2.751059 0.550811 0.176026
 1924.000000 2.759440 0.494727 0.177587
 1925.000000 2.759322 0.493994 0.154221
 1926.000000 2.787973 0.543785 0.153783
 1927.000000 2.756466 0.465217 0.147893
 1928.000000 2.752393 0.488399 0.156317
 1929.000000 2.781002 0.515034 0.148968
 1930.000000 2.746960 0.540791 0.168267
 1931.000000 2.795565 0.545166 0.158772
 1932.000000 2.797265 0.473172 0.161297
 1933.000000 2.745314 0.516336 0.148931
 1934.000000 2.720419 0.487431 0.161883
 1935.000000 2.769060 0.401524 0.147072
 1936.000000 2.746332 0.393629 0.146585
 1937.000000 2.772106 0.572137 0.153414
 1938.000000 2.771026 0.483827 0.139484
 1939.000000 2.797942 0.454211 0.137765
 1940.000000 2.790277 0.410363 0.141999
 1941.000000 2.780820 0.474627 0.144443
 1942.000000 2.771732 0.450076 0.142072
 1943.000000 2.704500 0.447862 0.160304
 1944.000000 2.721058 0.458869 0.149094
 1945.000000 2.769968 0.463999 0.139317
 1946.000000 2.773363 0.473254 0.144709
 1947.000000 2.764749 0.584005 0.149490
 1948.000000 2.769255 0.371212 0.157953
 1949.000000 2.705287 0.540696 0.145054
 1950.000000 2.752638 0.445588 0.146008
 1951.000000 2.774429 0.452915 0.154613
 1952.000000 2.764959 0.450520 0.144798
 1953.000000 2.767942 0.432667 0.137009
 1954.000000 2.765457 0.566067 0.159449
 1955.000000 2.749940 0.445207 0.153961
 1956.000000 2.750389 0.470302 0.150933
 1957.000000 2.812696 0.482394 0.139256
 1958.000000 2.796896 0.558770 0.146278
 1959.000000 2.777953 0.494677 0.146334
 1960.000000 2.801773 0.457939 0.144168
 1961.000000 2.794255 0.455090 0.145026
 1962.000000 2.801991 0.467928 0.157648
 1963.000000 2.748719 0.374777 0.148851
 1964.000000 2.755419 0.541804 0.150248
 1965.000000 2.777886 0.466025 0.151544
 1966.000000 2.731857 0.472335 0.145644
 1967.000000 2.774649 0.528718 0.128525
 1968.000000 2.771681 0.512320 0.149689
 1969.000000 2.786991 0.473416 0.146404
 1970.000000 2.805179 0.432513 0.141824
 1971.000000 2.730382 0.440535 0.140832
 1972.000000 2.806717 0.538041 0.152755
 1973.000000 2.789993 0.421413 0.133387
 1974.000000 2.798683 0.471663 0.143273
 1975.000000 2.740543 0.437309 0.146157
 1976.000000 2.725866 0.512139 0.143684
 1977.000000 2.776989 0.481970 0.129706
 1978.000000 2.767058 0.442333 0.152949
 1979.000000 2.767746 0.479807 0.152846
 1980.000000 2.777290 0.475239 0.149814
 1981.000000 2.742953 0.448942 0.166537
 1982.000000 2.770440 0.576924 0.159682
 1983.000000 2.775502 0.405926 0.163219
 1984.000000 2.782157 0.526915 0.156869
 1985.000000 2.829286 0.467051 0.152120
 1986.000000 2.813175 0.516475 0.159443
 1987.000000 2.778775 0.480348 0.145625
 1988.000000 2.812522 0.465962 0.154212
 1989.000000 2.796718 0.496309 0.160215
 1990.000000 2.792293 0.592671 0.170489
 1991.000000 2.797360 0.610147 0.173366
 1992.000000 2.805390 0.576377 0.174622
 1993.000000 2.761197 0.518326 0.158427
 1994.000000 2.748507 0.560115 0.156855
 1995.000000 2.774867 0.528285 0.160185
 1996.000000 2.769538 0.475023 0.133921
 1997.000000 2.742698 0.517407 0.135288
 1998.000000 2.746410 0.640251 0.158691
 1999.000000 2.759768 0.476841 0.143839
 2000.000000 2.786795 0.497553 0.147067
 2001.000000 2.810061 0.519398 0.146010
 2002.000000 2.803403 0.514074 0.134506
 2003.000000 2.797468 0.575735 0.150364
 2004.000000 2.796620 0.509900 0.154358
 2005.000000 2.780208 0.541749 0.152047
 2006.000000 2.779582 0.531770 0.148261
 2007.000000 2.770081 0.576677 0.135587
 2008.000000 2.748437 0.663247 0.168987
 2009.000000 2.781440 0.537070 0.157170
 2010.000000 2.814022 0.515173 0.140634
 2011.000000 2.764009 0.533751 0.143929
 2012.000000 2.807617 0.525702 0.153427
 2013.000000 2.782706 0.625453 0.155690
 2014.000000 2.720073 0.517870 0.169117
 2015.000000 2.743901 0.603586 0.176794
 2016.000000 2.770979 0.655946 0.169613
 2017.000000 2.746283 0.627804 0.160189
 2018.000000 2.759038 0.594622 0.170578
 2019.000000 2.737609 0.581547 0.160205
 2020.000000 2.725175 0.527986 0.168906
 2021.000000 2.759501 0.529319 0.154545
 2022.000000 2.757450 0.490516 0.164858
 2023.000000 2.786344 0.536891 0.168240
 2024.000000 2.774112 0.569629 0.153685
 2025.000000 2.749957 0.663725 0.171472
 2026.000000 2.770000 0.580113 0.175112
 2027.000000 2.788629 0.584078 0.163010
 2028.000000 2.779898 0.634239 0.144656
 2029.000000 2.791882 0.565550 0.165175
 2030.000000 2.790219 0.524243 0.160543
 2031.000000 2.768986 0.572136 0.163255
 2032.000000 2.772479 0.547203 0.154211
 2033.000000 2.779579 0.518244 0.147262
 2034.000000 2.747016 0.560560 0.134281
 2035.000000 2.753828 0.567851 0.147257
 2036.000000 2.747315 0.584428 0.165814
 2037.000000 2.781866 0.595902 0.159025
 2038.000000 2.774560 0.505135 0.161658
 2039.000000 2.792774 0.502727 0.157905
 2040.000000 2.804639 0.556898 0.154359
 2041.000000 2.751187 0.619958 0.150360
 2042.000000 2.762628 0.586137 0.152112
 2043.000000 2.744912 0.588574 0.148317
 2044.000000 2.759936 0.525469 0.142603
 2045.000000 2.757683 0.559355 0.155244
 2046.000000 2.747684 0.607905 0.155337
 2047.000000 2.763359 0.568887 0.147041
 2048.000000 2.767161 0.516074 0.154459
 2049.000000 2.761281 0.575653 0.157681
 2050.000000 2.792571 0.538844 0.164797
 2051.000000 2.781959 0.525824 0.158562
 2052.000000 2.760938 0.585321 0.153603
 2053.000000 2.751533 0.566014 0.159418
 2054.000000 2.756749 0.567537 0.157082
 2055.000000 2.771951 0.545956 0.146735
 2056.000000 2.762182 0.553655 0.147526
 2057.000000 2.735892 0.644004 0.145230
 2058.000000 2.766054 0.558555 0.151059
 2059.000000 2.772494 0.510371 0.145186
 2060.000000 2.765929 0.552261 0.133475
 2061.000000 2.772912 0.621713 0.135770
 2062.000000 2.771052 0.545360 0.138295
 2063.000000 2.796056 0.596402 0.145090
 2064.000000 2.788787 0.506821 0.145672
 2065.000000 2.789768 0.647040 0.145905
 2066.000000 2.797258 0.610440 0.135163
 2067.000000 2.782348 0.593496 0.133865
 2068.000000 2.773875 0.556180 0.143866
 2069.000000 2.791624 0.542010 0.148296
 2070.000000 2.795151 0.562008 0.147220
 2071.000000 2.783821 0.630474 0.162733
 2072.000000 2.775053 0.568568 0.154242
 2073.000000 2.781170 0.606357 0.159753
 2074.000000 2.822279 0.587586 0.160312
 2075.000000 2.769930 0.647964 0.175221
 2076.000000 2.741111 0.579680 0.160117
 2077.000000 2.773227 0.710968 0.164574
 2078.000000 2.795509 0.697632 0.149777
 2079.000000 2.799495 0.607687 0.144080
 2080.000000 2.771808 0.585715 0.140623
 2081.000000 2.763385 0.530599 0.136659
 2082.000000 2.758312 0.517832 0.156125
 2083.000000 2.754576 0.625327 0.152505
 2084.000000 2.790104 0.662800 0.159301
 2085.000000 2.786889 0.550717 0.162070
 2086.000000 2.770006 0.463474 0.155967
 2087.000000 2.788103 0.700931 0.156957
 2088.000000 2.760143 0.613666 0.156343
 2089.000000 2.780068 0.591226 0.170008
 2090.000000 2.837526 0.543821 0.178031
 2091.000000 2.804012 0.575131 0.160993
 2092.000000 2.765229 0.631438 0.158228
 2093.000000 2.836121 0.571181 0.158384
 2094.000000 2.824714 0.612088 0.162332
 2095.000000 2.802803 0.493313 0.150844
 2096.000000 2.791236 0.548439 0.171444
 2097.000000 2.806450 0.695834 0.164192
 2098.000000 2.754556 0.540939 0.168164
 2099.000000 2.757027 0.602680 0.149854
 2100.000000 2.783220 0.548664 0.157166
 2101.000000 2.765367 0.530353 0.152634
 2102.000000 2.795488 0.590624 0.170763
 2103.000000 2.797629 0.516606 0.159217
 2104.000000 2.793864 0.545762 0.154166
 2105.000000 2.797056 0.466651 0.143774
 2106.000000 2.774324 0.545249 0.147350
 2107.000000 2.779202 0.507566 0.164000
 2108.000000 2.782793 0.571055 0.157480
 2109.000000 2.794519 0.566111 0.157877
 2110.000000 2.783034 0.505996 0.145842
 2111.000000 2.791280 0.486775 0.158107
 2112.000000 2.722045 0.521853 0.144246
 2113.000000 2.787688 0.501114 0.152143
 2114.000000 2.839843 0.451285 0.156916
 2115.000000 2.784275 0.491281 0.136936
 2116.000000 2.764872 0.559950 0.147310
 2117.000000 2.795857 0.590654 0.169850
 2118.000000 2.776465 0.601834 0.145318
 2119.000000 2.791917 0.687911 0.151586
 2120.000000 2.776209 0.634337 0.152407
 2121.000000 2.774351 0.549062 0.169320
 2122.000000 2.815083 0.610625 0.156842
 2123.000000 2.797016 0.492700 0.132233
 2124.000000 2.787851 0.665602 0.145971
 2125.000000 2.759483 0.592216 0.155279
 2126.000000 2.779408 0.590158 0.157639
 2127.000000 2.806360 0.729746 0.164742
 2128.000000 2.766401 0.591314 0.147705
 2129.000000 2.744893 0.614846 0.147113
 2130.000000 2.758677 0.619940 0.148540
 2131.000000 2.753406 0.562703 0.130237
 2132.000000 2.788755 0.555563 0.149776
 2133.000000 2.746906 0.452434 0.158316
 2134.000000 2.767370 0.473465 0.146571
 2135.000000 2.748449 0.442450 0.136066
 2136.000000 2.767808 0.575727 0.134635
 2137.000000 2.768506 0.550146 0.126042
 2138.000000 2.786567 0.494908 0.153465
 2139.000000 2.731612 0.552468 0.146619
 2140.000000 2.760952 0.483644 0.144129
 2141.000000 2.777457 0.580145 0.142664
 2142.000000 2.781673 0.522309 0.148215
 2143.000000 2.776624 0.556757 0.151234
 2144.000000 2.746753 0.571298 0.150256
 2145.000000 2.791600 0.493971 0.149330
 2146.000000 2.762116 0.534275 0.143637
 2147.000000 2.759089 0.470622 0.157647
 2148.000000 2.755670 0.560707 0.158921
 2149.000000 2.773346 0.514864 0.148458
 2150.000000 2.758951 0.596340 0.151710
 2151.000000 2.756973 0.618913 0.149940
 2152.000000 2.762896 0.454531 0.151261
 2153.000000 2.771425 0.420280 0.138237
 2154.000000 2.775937 0.513430 0.139084
 2155.000000 2.751536 0.570805 0.137493
 2156.000000 2.767112 0.510583 0.141351
 2157.000000 2.816393 0.568882 0.138170
 2158.000000 2.783124 0.555356 0.154943
 2159.000000 2.804981 0.502876 0.140464
 2160.000000 2.763251 0.542324 0.139105
 2161.000000 2.788744 0.521641 0.139234
 2162.000000 2.745645 0.516758 0.132501
 2163.000000 2.798447 0.571082 0.142776
 2164.000000 2.755212 0.515056 0.139811
 2165.000000 2.755667 0.536641 0.144630
 2166.000000 2.772029 0.479520 0.130474
 2167.000000 2.742255 0.532236 0.136491
 2168.000000 2.774615 0.610831 0.140858
 2169.000000 2.752180 0.524525 0.151978
 2170.000000 2.761295 0.511411 0.141161
 2171.000000 2.776510 0.531764 0.147261
 2172.000000 2.797947 0.497371 0.140024
 2173.000000 2.777116 0.554025 0.134479
 2174.000000 2.788298 0.503083 0.135129
 2175.000000 2.717752 0.507911 0.134430
 2176.000000 2.779596 0.490398 0.139870
 2177.000000 2.809935 0.550760 0.141439
 2178.000000 2.780868 0.548799 0.143016
 2179.000000 2.782955 0.480839 0.134107
 2180.000000 2.734097 0.500512 0.144060
 2181.000000 2.773309 0.546307 0.144784
 2182.000000 2.762101 0.467045 0.146565
 2183.000000 2.790716 0.505629 0.134073
 2184.000000 2.768018 0.451554 0.150162
 2185.000000 2.738845 0.492299 0.149718
 2186.000000 2.775762 0.458591 0.128036
 2187.000000 2.764086 0.538894 0.136110
 2188.000000 2.768278 0.483484 0.142127
 2189.000000 2.808129 0.525016 0.134443
 2190.000000 2.737571 0.511155 0.141433
 2191.000000 2.738702 0.492767 0.142238
 2192.000000 2.732063 0.515931 0.143015
 2193.000000 2.779467 0.522663 0.134740
 2194.000000 2.762123 0.556948 0.136267
 2195.000000 2.752224 0.539081 0.132567
 2196.000000 2.776495 0.441888 0.151654
 2197.000000 2.760489 0.541366 0.144251
 2198.000000 2.740530 0.512975 0.134815
 2199.000000 2.768333 0.552288 0.132782
 2200.000000 2.787849 0.610618 0.134058
 2201.000000 2.759653 0.457426 0.129950
 2202.000000 2.770850 0.522688 0.127422
 2203.000000 2.793604 0.482790 0.137416
 2204.000000 2.764170 0.534050 0.133239
 2205.000000 2.769499 0.505729 0.134240
 2206.000000 2.765971 0.527699 0.120719
 2207.000000 2.766694 0.525047 0.133775
 2208.000000 2.788829 0.583784 0.150939
 2209.000000 2.717043 0.541153 0.135821
 2210.000000 2.789113 0.559166 0.143208
 2211.000000 2.767901 0.464512 0.134651
 2212.000000 2.749349 0.556740 0.136665
 2213.000000 2.763568 0.515116 0.144720
 2214.000000 2.742626 0.580970 0.145115
 2215.000000 2.736439 0.521089 0.143613
 2216.000000 2.792681 0.454532 0.145534
 2217.000000 2.764645 0.491415 0.143951
 2218.000000 2.749092 0.525017 0.136752
 2219.000000 2.761395 0.606701 0.151450
 2220.000000 2.786735 0.511787 0.144221
 2221.000000 2.784618 0.493370 0.135211
 2222.000000 2.744432 0.468343 0.142056
 2223.000000 2.776434 0.528051 0.131334
 2224.000000 2.754490 0.433202 0.136652
 2225.000000 2.758746 0.401543 0.123066
 2226.000000 2.782420 0.456240 0.134723
 2227.000000 2.752422 0.463387 0.136450
 2228.000000 2.768292 0.516612 0.137112
 2229.000000 2.759314 0.468077 0.151024
 2230.000000 2.764291 0.545423 0.148798
 2231.000000 2.769184 0.481060 0.148030
 2232.000000 2.762041 0.586268 0.152591
 2233.000000 2.756733 0.520229 0.155099
 2234.000000 2.761858 0.616362 0.141579
 2235.000000 2.816250 0.443804 0.157910
 2236.000000 2.744314 0.541942 0.160205
 2237.000000 2.739178 0.571425 0.151136
 2238.000000 2.759398 0.488170 0.154977
 2239.000000 2.769973 0.507460 0.144735
 2240.000000 2.711313 0.510337 0.148568
 2241.000000 2.734897 0.535029 0.139862
 2242.000000 2.708109 0.505715 0.147912
 2243.000000 2.757739 0.517573 0.151074
 2244.000000 2.775051 0.557698 0.168406
 2245.000000 2.743755 0.488063 0.158624
 2246.000000 2.722036 0.491603 0.146994
 2247.000000 2.740325 0.563822 0.167203
 2248.000000 2.774412 0.441359 0.155974
 2249.000000 2.771050 0.467908 0.169695
 2250.000000 2.757664 0.489209 0.137949
 2251.000000 2.745414 0.463174 0.162307
 2252.000000 2.719268 0.474619 0.164305
 2253.000000 2.751308 0.454012 0.147015
 2254.000000 2.759046 0.398933 0.156159
 2255.000000 2.768824 0.424422 0.153543
 2256.000000 2.719755 0.355146 0.175474
 2257.000000 2.768764 0.455787 0.150227
 2258.000000 2.747626 0.513566 0.154038
 2259.000000 2.794848 0.545829 0.154729
 2260.000000 2.778115 0.524721 0.151728
 2261.000000 2.716919 0.617801 0.164658
 2262.000000 2.750227 0.437689 0.148476
 2263.000000 2.786763 0.459154 0.155333
 2264.000000 2.785149 0.457039 0.163918
 2265.000000 2.738320 0.456580 0.167274
 2266.000000 2.765708 0.475857 0.183636
 2267.000000 2.779047 0.457212 0.163904
 2268.000000 2.739659 0.440293 0.164001
 2269.000000 2.745820 0.428423 0.173316
 2270.000000 2.775181 0.482156 0.155327
 2271.000000 2.766826 0.541241 0.162940
 2272.000000 2.767672 0.548286 0.162381
 2273.000000 2.763783 0.544171 0.175046
 2274.000000 2.744130 0.566180 0.166897
 2275.000000 2.772244 0.508272 0.169096
 2276.000000 2.739348 0.441424 0.183880
 2277.000000 2.735428 0.513295 0.149503
 2278.000000 2.749487 0.510461 0.152194
 2279.000000 2.775750 0.504501 0.151855
 2280.000000 2.749288 0.553141 0.165465
 2281.000000 2.745379 0.510579 0.169822
 2282.000000 2.753451 0.527578 0.175832
 2283.000000 2.738861 0.576472 0.180724
 2284.000000 2.712936 0.484055 0.189878
 2285.000000 2.757556 0.613156 0.174266
 2286.000000 2.730873 0.498280 0.150778
 2287.000000 2.771617 0.472578 0.160050
 2288.000000 2.783738 0.457014 0.149353
 2289.000000 2.724084 0.631450 0.162951
 2290.000000 2.770665 0.503099 0.155377
 2291.000000 2.745041 0.515273 0.149910
 2292.000000 2.719165 0.548694 0.144240
 2293.000000 2.751250 0.472772 0.169343
 2294.000000 2.756353 0.492931 0.170546
 2295.000000 2.761279 0.458559 0.150650
 2296.000000 2.771014 0.458556 0.155872
 2297.000000 2.760175 0.470332 0.175492
 2298.000000 2.812843 0.483158 0.172822
 2299.000000 2.748159 0.374553 0.155515
 2300.000000 2.764823 0.500264 0.166028
 2301.000000 2.791963 0.475351 0.154597
 2302.000000 2.775630 0.440805 0.157025
 2303.000000 2.782625 0.445825 0.170724
 2304.000000 2.773374 0.513364 0.160170
 2305.000000 2.746125 0.618013 0.178588
 2306.000000 2.768911 0.477530 0.157582
 2307.000000 2.766384 0.604781 0.161700
 2308.000000 2.815008 0.470718 0.151615
 2309.000000 2.781466 0.575434 0.155046
 2310.000000 2.716828 0.445124 0.175492
 2311.000000 2.749811 0.562318 0.171749
 2312.000000 2.764249 0.550113 0.160122
 2313.000000 2.748245 0.464113 0.177718
 2314.000000 2.798435 0.501030 0.158171
 2315.000000 2.784929 0.444954 0.176714
 2316.000000 2.753582 0.393761 0.162899
 2317.000000 2.742674 0.454672 0.162624
 2318.000000 2.714570 0.487325 0.156122
 2319.000000 2.748538 0.474155 0.185357
 2320.000000 2.758909 0.459151 0.175113
 2321.000000 2.766769 0.531322 0.152368
 2322.000000 2.747860 0.405306 0.164748
 2323.000000 2.741391 0.491155 0.169349
 2324.000000 2.755572 0.519287 0.155052
 2325.000000 2.786013 0.501111 0.166355
 2326.000000 2.777650 0.436221 0.169628
 2327.000000 2.759448 0.463734 0.183596
 2328.000000 2.789180 0.452500 0.149391
 2329.000000 2.739641 0.475752 0.165531
 2330.000000 2.763941 0.322914 0.161248
 2331.000000 2.780992 0.402845 0.156847
 2332.000000 2.756108 0.379174 0.151524
 2333.000000 2.741775 0.470781 0.155639
 2334.000000 2.778254 0.532007 0.158239
 2335.000000 2.742461 0.404833 0.155297
 2336.000000 2.728451 0.467539 0.155691
 2337.000000 2.698312 0.503177 0.165102
 2338.000000 2.759695 0.381237 0.180774
 2339.000000 2.757977 0.497371 0.155465
 2340.000000 2.728506 0.492707 0.156873
 2341.000000 2.757744 0.460537 0.160733
 2342.000000 2.751123 0.486896 0.141148
 2343.000000 2.789076 0.466633 0.147294
 2344.000000 2.760732 0.421266 0.153861
 2345.000000 2.753689 0.506013 0.154334
 2346.000000 2.762693 0.486642 0.153653
 2347.000000 2.758880 0.419606 0.153563
 2348.000000 2.778042 0.432247 0.158409
 2349.000000 2.742205 0.403303 0.162852
 2350.000000 2.758077 0.423504 0.161575
 2351.000000 2.761739 0.528681 0.158114
 2352.000000 2.700583 0.655423 0.165014
 2353.000000 2.798488 0.545303 0.153532
 2354.000000 2.732013 0.376278 0.163873
 2355.000000 2.765301 0.464179 0.167256
 2356.000000 2.718353 0.436729 0.157905
 2357.000000 2.790800 0.392912 0.141184
 2358.000000 2.761122 0.482349 0.145653
 2359.000000 2.732765 0.485793 0.140635
 2360.000000 2.728600 0.478104 0.145465
 2361.000000 2.765716 0.622955 0.143163
 2362.000000 2.791606 0.552722 0.130420
 2363.000000 2.762298 0.467740 0.144871
 2364.000000 2.791201 0.514873 0.138128
 2365.000000 2.743001 0.573810 0.144183
 2366.000000 2.723837 0.457717 0.149279
 2367.000000 2.782921 0.386557 0.143623
 2368.000000 2.790120 0.495361 0.151764
 2369.000000 2.719607 0.524151 0.156678
 2370.000000 2.738395 0.479462 0.152342
 2371.000000 2.753299 0.443895 0.159384
 2372.000000 2.747526 0.407664 0.143396
 2373.000000 2.699994 0.470099 0.171717
 2374.000000 2.717664 0.497118 0.155244
 2375.000000 2.752284 0.498703 0.148595
 2376.000000 2.776420 0.453886 0.146158
 2377.000000 2.765453 0.472329 0.149149
 2378.000000 2.744520 0.526776 0.151645
 2379.000000 2.737804 0.466306 0.156459
 2380.000000 2.721602 0.505315 0.154296
 2381.000000 2.782319 0.456645 0.151231
 2382.000000 2.726674 0.439458 0.155547
 2383.000000 2.741380 0.417723 0.160550
 2384.000000 2.739698 0.435063 0.152105
 2385.000000 2.796706 0.461390 0.144138
 2386.000000 2.781116 0.568122 0.159674
 2387.000000 2.727818 0.405756 0.143920
 2388.000000 2.766791 0.496188 0.155998
 2389.000000 2.752144 0.512381 0.154687
 2390.000000 2.772165 0.528238 0.149978
 2391.000000 2.753327 0.415846 0.141002
 2392.000000 2.756043 0.512703 0.154054
 2393.000000 2.791079 0.425009 0.149856
 2394.000000 2.778026 0.454102 0.160782
 2395.000000 2.765452 0.449290 0.148176
 2396.000000 2.752415 0.501831 0.143554
 2397.000000 2.761699 0.478695 0.162200
 2398.000000 2.733981 0.477610 0.151112
 2399.000000 2.756248 0.415487 0.145612
 2400.000000 2.789348 0.402300 0.147216
 2401.000000 2.730661 0.422150 0.148837
 2402.000000 2.733196 0.351020 0.148914
 2403.000000 2.771067 0.376331 0.135932
 2404.000000 2.750844 0.431638 0.148698
 2405.000000 2.756720 0.419454 0.142920
 2406.000000 2.721905 0.398127 0.152594
 2407.000000 2.749800 0.435793 0.134564
 2408.000000 2.764662 0.491360 0.132322
 2409.000000 2.757091 0.475855 0.131221
 2410.000000 2.802722 0.478389 0.156869
 2411.000000 2.787130 0.549473 0.130976
 2412.000000 2.758804 0.386417 0.143324
 2413.000000 2.728386 0.541869 0.141409
 2414.000000 2.730928 0.409620 0.149678
 2415.000000 2.698968 0.459496 0.146895
 2416.000000 2.725342 0.468597 0.145204
 2417.000000 2.735321 0.457869 0.150667
 2418.000000 2.725895 0.523828 0.142013
 2419.000000 2.760542 0.486724 0.150525
 2420.000000 2.741220 0.498415 0.150879
 2421.000000 2.766602 0.401050 0.139562
 2422.000000 2.770271 0.465414 0.146951
 2423.000000 2.731010 0.462059 0.129359
 2424.000000 2.761998 0.450171 0.151431
 2425.000000 2.795197 0.355372 0.144299
 2426.000000 2.792015 0.465763 0.152514
 2427.000000 2.781227 0.490911 0.151810
 2428.000000 2.751555 0.473562 0.142740
 2429.000000 2.749584 0.412464 0.138240
 2430.000000 2.759850 0.400948 0.136334
 2431.000000 2.800844 0.376600 0.147493
 2432.000000 2.750189 0.361294 0.147381
 2433.000000 2.750839 0.402049 0.150371
 2434.000000 2.774672 0.476635 0.142346
 2435.000000 2.741703 0.430457 0.145974
 2436.000000 2.753474 0.384863 0.146050
 2437.000000 2.765206 0.445850 0.148224
 2438.000000 2.760416 0.403195 0.142893
 2439.000000 2.760157 0.504939 0.136799
 2440.000000 2.809523 0.488373 0.154789
 2441.000000 2.789788 0.448450 0.149285
 2442.000000 2.774626 0.448592 0.146813
 2443.000000 2.756468 0.446316 0.144551
 2444.000000 2.806280 0.395620 0.149560
 2445.000000 2.773958 0.474185 0.145700
 2446.000000 2.771617 0.517654 0.145404
 2447.000000 2.784982 0.487680 0.137811
 2448.000000 2.757225 0.415996 0.131843
 2449.000000 2.762108 0.395521 0.131878
 2450.000000 2.758391 0.479138 0.139810
 2451.000000 2.779346 0.440852 0.135866
 2452.000000 2.716984 0.509848 0.133778
 2453.000000 2.787200 0.480867 0.142084
 2454.000000 2.771285 0.508514 0.141067
 2455.000000 2.801986 0.497535 0.141079
 2456.000000 2.792103 0.544570 0.156214
 2457.000000 2.763461 0.492698 0.142754
 2458.000000 2.822745 0.488284 0.147077
 2459.000000 2.792939 0.469059 0.159585
 2460.000000 2.794662 0.437465 0.153828
 2461.000000 2.795759 0.413365 0.138659
 2462.000000 2.770646 0.457805 0.153780
 2463.000000 2.739593 0.423007 0.129391
 2464.000000 2.718596 0.432750 0.138946
 2465.000000 2.681401 0.445192 0.158427
 2466.000000 2.747458 0.514369 0.134269
 2467.000000 2.773524 0.424996 0.137256
 2468.000000 2.772812 0.367601 0.143954
 2469.000000 2.753193 0.410146 0.154089
 2470.000000 2.747330 0.371737 0.140286
 2471.000000 2.751553 0.540757 0.139041
 2472.000000 2.752008 0.462951 0.136101
 2473.000000 2.759815 0.461827 0.134341
 2474.000000 2.779937 0.445401 0.150987
 2475.000000 2.786960 0.506852 0.148314
 2476.000000 2.777675 0.512211 0.150262
 2477.000000 2.748156 0.509637 0.135696
 2478.000000 2.765942 0.379432 0.161454
 2479.000000 2.791246 0.444407 0.140001
 2480.000000 2.764224 0.521438 0.140670
 2481.000000 2.789781 0.506854 0.137566
 2482.000000 2.795464 0.447551 0.164875
 2483.000000 2.742617 0.434031 0.154140
 2484.000000 2.763982 0.458797 0.156245
 2485.000000 2.788093 0.458281 0.171676
 2486.000000 2.781260 0.442480 0.157282
 2487.000000 2.753129 0.466627 0.151372
 2488.000000 2.784089 0.524771 0.163822
 2489.000000 2.753472 0.562063 0.162650
 2490.000000 2.769095 0.472300 0.143812
 2491.000000 2.761143 0.526939 0.153181
 2492.000000 2.804809 0.406698 0.136679
 2493.000000 2.762096 0.466857 0.159761
 2494.000000 2.772470 0.473699 0.146435
 2495.000000 2.759029 0.497827 0.156563
 2496.000000 2.793221 0.473263 0.153575
 2497.000000 2.811604 0.498011 0.152242
 2498.000000 2.753668 0.516539 0.150299
 2499.000000 2.784417 0.486161 0.152982
 2500.000000 2.776100 0.502264 0.153639
 2501.000000 2.769181 0.541931 0.159017
 2502.000000 2.780006 0.466081 0.154755
 2503.000000 2.748601 0.457852 0.156910
 2504.000000 2.727887 0.531301 0.154810
 2505.000000 2.735350 0.411214 0.140463
 2506.000000 2.759062 0.514885 0.156681
 2507.000000 2.763695 0.502283 0.148216
 2508.000000 2.779862 0.524981 0.166072
 2509.000000 2.778391 0.446643 0.147970
 2510.000000 2.773467 0.453363 0.159258
 2511.000000 2.782647 0.536898 0.146920
 2512.000000 2.774471 0.508290 0.150218
 2513.000000 2.753916 0.426323 0.150678
 2514.000000 2.780544 0.510773 0.163605
 2515.000000 2.771883 0.563048 0.144479
 2516.000000 2.752949 0.381330 0.136258
 2517.000000 2.782509 0.490829 0.136855
 2518.000000 2.840257 0.456293 0.138477
 2519.000000 2.743738 0.519850 0.140637
 2520.000000 2.763567 0.497657 0.139827
 2521.000000 2.773585 0.486221 0.158111
 2522.000000 2.801564 0.435672 0.143412
 2523.000000 2.811345 0.476446 0.141181
 2524.000000 2.759455 0.441409 0.141638
 2525.000000 2.783703 0.450527 0.139678
 2526.000000 2.802441 0.425660 0.147519
 2527.000000 2.764793 0.443814 0.130123
 2528.000000 2.794514 0.330375 0.128617
 2529.000000 2.787583 0.492564 0.132978
 2530.000000 2.776594 0.425809 0.131151
 2531.000000 2.743414 0.462589 0.139881
 2532.000000 2.753421 0.492096 0.154021
 2533.000000 2.816721 0.457059 0.131140
 2534.000000 2.771888 0.435384 0.147062
 2535.000000 2.735233 0.450133 0.140007
 2536.000000 2.832733 0.496176 0.140845
 2537.000000 2.806188 0.459303 0.146144
 2538.000000 2.790905 0.475626 0.147874
 2539.000000 2.793393 0.540872 0.153436
 2540.000000 2.822369 0.392238 0.159593
 2541.000000 2.788993 0.522909 0.142155
 2542.000000 2.804008 0.386080 0.147704
 2543.000000 2.767735 0.410609 0.135429
 2544.000000 2.786051 0.498132 0.148683
 2545.000000 2.788620 0.441518 0.160758
 2546.000000 2.769255 0.431488 0.165416
 2547.000000 2.738005 0.447451 0.164893
 2548.000000 2.765922 0.413970 0.150476
 2549.000000 2.799019 0.441694 0.155206
 2550.000000 2.759562 0.463245 0.151402
 2551.000000 2.784900 0.514567 0.162005
 2552.000000 2.729468 0.466569 0.148765
 2553.000000 2.743413 0.467453 0.149933
 2554.000000 2.768509 0.390182 0.148077
 2555.000000 2.740369 0.424872 0.151860
 2556.000000 2.743842 0.419970 0.157259
 2557.000000 2.756617 0.540425 0.144568
 2558.000000 2.778633 0.539113 0.152687
 2559.000000 2.776833 0.428525 0.145303
 2560.000000 2.718913 0.504671 0.140542
 2561.000000 2.716173 0.507607 0.158495
 2562.000000 2.750455 0.423519 0.138671
 2563.000000 2.782447 0.516780 0.149740
 2564.000000 2.777487 0.439829 0.149530
 2565.000000 2.729704 0.412950 0.148850
 2566.000000 2.738122 0.432687 0.167361
 2567.000000 2.734125 0.416321 0.145405
 2568.000000 2.768563 0.414578 0.142545
 2569.000000 2.751465 0.507945 0.149168
 2570.000000 2.775438 0.482793 0.145804
 2571.000000 2.788749 0.433589 0.158639
 2572.000000 2.794425 0.447193 0.143316
 2573.000000 2.773434 0.518298 0.145750
 2574.000000 2.789578 0.475539 0.148482
 2575.000000 2.754279 0.514299 0.150847
 2576.000000 2.734652 0.514538 0.142095
 2577.000000 2.734982 0.531044 0.142801
 2578.000000 2.754918 0.594265 0.143896
 2579.000000 2.769153 0.531427 0.139213
 2580.000000 2.751463 0.521959 0.155064
 2581.000000 2.730893 0.512079 0.154306
 2582.000000 2.795558 0.441881 0.144608
 2583.000000 2.750481 0.496527 0.140074
 2584.000000 2.756814 0.423364 0.133634
 2585.000000 2.775100 0.484064 0.134422
 2586.000000 2.776200 0.430878 0.134018
 2587.000000 2.767066 0.491243 0.127908
 2588.000000 2.753524 0.511758 0.136682
 2589.000000 2.750983 0.473118 0.135805
 2590.000000 2.755249 0.530967 0.135663
 2591.000000 2.745050 0.470600 0.138195
 2592.000000 2.707997 0.378471 0.142726
 2593.000000 2.733726 0.529805 0.138151
 2594.000000 2.781610 0.423581 0.136951
 2595.000000 2.742732 0.411710 0.137272
 2596.000000 2.790813 0.401761 0.134493
 2597.000000 2.757220 0.438595 0.129167
 2598.000000 2.754883 0.482309 0.138315
 2599.000000 2.777084 0.449442 0.138185
 2600.000000 2.759041 0.407760 0.133329
 2601.000000 2.750129 0.456450 0.129391
 2602.000000 2.739715 0.462751 0.130971
 2603.000000 2.798214 0.457556 0.131207
 2604.000000 2.797479 0.402146 0.143803
 2605.000000 2.770664 0.403311 0.127680
 2606.000000 2.762355 0.429182 0.147157
 2607.000000 2.767403 0.468535 0.131714
 2608.000000 2.718647 0.530989 0.153106
 2609.000000 2.802256 0.450961 0.128959
 2610.000000 2.759681 0.404534 0.150182
 2611.000000 2.784322 0.391032 0.134737
 2612.000000 2.794792 0.460187 0.137564
 2613.000000 2.809302 0.422571 0.145319
 2614.000000 2.774519 0.464432 0.134871
 2615.000000 2.777355 0.478997 0.133919
 2616.000000 2.794640 0.579839 0.140465
 2617.000000 2.750350 0.486393 0.136039
 2618.000000 2.742472 0.533052 0.141298
 2619.000000 2.728643 0.510138 0.135383
 2620.000000 2.736512 0.485923 0.129636
 2621.000000 2.781148 0.485506 0.131959
 2622.000000 2.771039 0.557238 0.144110
 2623.000000 2.753703 0.457704 0.150260
 2624.000000 2.789608 0.387751 0.133110
 2625.000000 2.763721 0.435939 0.140404
 2626.000000 2.788278 0.383461 0.146040
 2627.000000 2.742310 0.479122 0.139167
 2628.000000 2.761503 0.371849 0.130326
 2629.000000 2.792087 0.370190 0.134040
 2630.000000 2.789366 0.492026 0.146616
 2631.000000 2.783618 0.459597 0.147947
 2632.000000 2.757528 0.391119 0.142532
 2633.000000 2.753267 0.370180 0.148020
 2634.000000 2.767733 0.408981 0.136781
 2635.000000 2.760013 0.452170 0.150443
 2636.000000 2.764939 0.466420 0.140285
 2637.000000 2.758468 0.543799 0.146949
 2638.000000 2.752524 0.551785 0.143012
 2639.000000 2.748979 0.460894 0.152878
 2640.000000 2.778003 0.515517 0.152267
 2641.000000 2.775212 0.524402 0.143537
 2642.000000 2.801523 0.483490 0.138128
 2643.000000 2.761178 0.452959 0.139477
 2644.000000 2.785118 0.452742 0.130258
 2645.000000 2.715772 0.487979 0.135778
 2646.000000 2.808358 0.476406 0.134128
 2647.000000 2.786608 0.433405 0.146069
 2648.000000 2.789387 0.532095 0.133811
 2649.000000 2.787027 0.493252 0.146042
 2650.000000 2.740341 0.492670 0.139974
 2651.000000 2.798362 0.511763 0.133682
 2652.000000 2.771794 0.454516 0.137411
 2653.000000 2.769848 0.397198 0.143611
 2654.000000 2.805029 0.426273 0.144938
 2655.000000 2.771092 0.481453 0.143774
 2656.000000 2.737348 0.337845 0.160302
 2657.000000 2.800999 0.410485 0.124974
 2658.000000 2.780092 0.488551 0.132588
 2659.000000 2.763421 0.435252 0.154377
 2660.000000 2.762028 0.384879 0.158733
 2661.000000 2.758902 0.329953 0.125136
 2662.000000 2.778986 0.396858 0.143551
 2663.000000 2.768256 0.433624 0.144379
 2664.000000 2.781549 0.487975 0.138012
 2665.000000 2.771022 0.410019 0.135092
 2666.000000 2.745017 0.450519 0.148188
 2667.000000 2.768476 0.465671 0.131113
 2668.000000 2.771065 0.408170 0.148627
 2669.000000 2.754234 0.399484 0.159927
 2670.000000 2.756004 0.382680 0.141413
 2671.000000 2.753468 0.434850 0.150871
 2672.000000 2.759156 0.503043 0.143155
 2673.000000 2.755054 0.352120 0.144161
 2674.000000 2.741202 0.478103 0.147211
 2675.000000 2.745868 0.478616 0.149908
 2676.000000 2.787468 0.375291 0.151725
 2677.000000 2.776344 0.488331 0.146768
 2678.000000 2.748852 0.429046 0.159486
 2679.000000 2.785724 0.417812 0.150296
 2680.000000 2.772823 0.337619 0.146535
 2681.000000 2.791341 0.443325 0.144323
 2682.000000 2.783200 0.519076 0.141345
 2683.000000 2.784590 0.451491 0.133511
 2684.000000 2.758895 0.437427 0.141690
 2685.000000 2.795634 0.467252 0.131265
 2686.000000 2.746740 0.523562 0.139363
 2687.000000 2.746792 0.451941 0.149890
 2688.000000 2.775382 0.460583 0.141279
 2689.000000 2.793135 0.470336 0.154699
 2690.000000 2.766713 0.389563 0.147149
 2691.000000 2.787687 0.350453 0.140718
 2692.000000 2.787182 0.399403 0.132619
 2693.000000 2.762758 0.433765 0.153950
 2694.000000 2.778900 0.355994 0.135539
 2695.000000 2.783679 0.418130 0.137724
 2696.000000 2.772424 0.486811 0.148966
 2697.000000 2.773537 0.397262 0.153477
 2698.000000 2.790009 0.390631 0.144568
 2699.000000 2.759443 0.409603 0.149576
 2700.000000 2.759725 0.422850 0.136642
 2701.000000 2.796860 0.500638 0.168951
 2702.000000 2.721433 0.489216 0.153302
 2703.000000 2.755883 0.402005 0.164063
 2704.000000 2.763202 0.483246 0.156918
 2705.000000 2.778191 0.548519 0.154990
 2706.000000 2.756849 0.457929 0.153745
 2707.000000 2.752695 0.417557 0.151647
 2708.000000 2.761420 0.534220 0.156962
 2709.000000 2.759231 0.462264 0.142769
 2710.000000 2.742886 0.559206 0.149924
 2711.000000 2.756308 0.462942 0.142677
 2712.000000 2.804556 0.540772 0.144417
 2713.000000 2.777399 0.516580 0.146433
 2714.000000 2.747206 0.467817 0.128708
 2715.000000 2.754566 0.458432 0.130884
 2716.000000 2.791927 0.543960 0.138323
 2717.000000 2.767741 0.551914 0.141099
 2718.000000 2.783119 0.473411 0.132001
 2719.000000 2.756106 0.500561 0.138711
 2720.000000 2.742613 0.497517 0.143738
 2721.000000 2.752571 0.446636 0.127542
 2722.000000 2.764753 0.505210 0.148355
 2723.000000 2.761165 0.496432 0.155008
 2724.000000 2.770225 0.488072 0.143489
 2725.000000 2.743958 0.447184 0.149227
 2726.000000 2.741179 0.507709 0.139778
 2727.000000 2.772629 0.484237 0.134555
 2728.000000 2.729838 0.434303 0.147888
 2729.000000 2.760282 0.420324 0.129478
 2730.000000 2.771577 0.479578 0.127519
 2731.000000 2.795513 0.431355 0.127510
 2732.000000 2.737417 0.463372 0.153490
 2733.000000 2.744542 0.489257 0.129632
 2734.000000 2.773147 0.461158 0.125960
 2735.000000 2.769615 0.536194 0.136450
 2736.000000 2.742639 0.479821 0.144320
 2737.000000 2.724828 0.528228 0.147108
 2738.000000 2.712534 0.413545 0.157773
 2739.000000 2.732189 0.483451 0.146502
 2740.000000 2.758124 0.448959 0.154871
 2741.000000 2.774577 0.431889 0.152028
 2742.000000 2.766010 0.428479 0.147817
 2743.000000 2.770513 0.431977 0.139058
 2744.000000 2.805929 0.424433 0.143203
 2745.000000 2.734301 0.353971 0.145559
 2746.000000 2.764177 0.466897 0.141575
 2747.000000 2.741368 0.435184 0.154523
 2748.000000 2.819696 0.483716 0.147042
 2749.000000 2.743815 0.518373 0.140706
 2750.000000 2.761846 0.413153 0.143497
 2751.000000 2.746488 0.454365 0.159174
 2752.000000 2.781977 0.474475 0.146137
 2753.000000 2.773034 0.507354 0.142459
 2754.000000 2.726143 0.489752 0.139693
 2755.000000 2.697575 0.454371 0.142058
 2756.000000 2.714922 0.458351 0.144020
 2757.000000 2.787605 0.462738 0.137917
 2758.000000 2.748005 0.514492 0.141436
 2759.000000 2.745768 0.461510 0.146959
 2760.000000 2.766217 0.499229 0.129803
 2761.000000 2.714302 0.534502 0.151963
 2762.000000 2.776183 0.454077 0.142685
 2763.000000 2.772115 0.490680 0.138887
 2764.000000 2.770972 0.495503 0.129983
 2765.000000 2.763472 0.488173 0.126188
 2766.000000 2.791651 0.459380 0.130112
 2767.000000 2.739710 0.513838 0.142383
 2768.000000 2.759859 0.492084 0.144030
 2769.000000 2.747318 0.553052 0.134446
 2770.000000 2.742172 0.470109 0.134393
 2771.000000 2.722331 0.468354 0.132899
 2772.000000 2.729313 0.566374 0.138783
 2773.000000 2.728928 0.535689 0.139549
 2774.000000 2.783339 0.420417 0.127580
 2775.000000 2.758927 0.527531 0.131981
 2776.000000 2.759859 0.450338 0.130587
 2777.000000 2.742997 0.413752 0.134107
 2778.000000 2.749854 0.479938 0.132212
 2779.000000 2.735097 0.462959 0.139499
 2780.000000 2.693697 0.388914 0.140058
 2781.000000 2.736335 0.427363 0.142712
 2782.000000 2.744330 0.441412 0.139307
 2783.000000 2.755694 0.428499 0.121535
 2784.000000 2.752956 0.491846 0.130618
 2785.000000 2.717316 0.470243 0.133892
 2786.000000 2.701165 0.520074 0.145865
 2787.000000 2.753362 0.474273 0.132455
 2788.000000 2.751688 0.513391 0.138007
 2789.000000 2.714453 0.444825 0.138675
 2790.000000 2.748674 0.446516 0.123816
 2791.000000 2.758867 0.448306 0.143685
 2792.000000 2.789858 0.469071 0.144348
 2793.000000 2.739309 0.438072 0.142302
 2794.000000 2.753666 0.467703 0.131217
 2795.000000 2.762241 0.448155 0.137440
 2796.000000 2.772254 0.452108 0.132555
 2797.000000 2.794464 0.472560 0.138493
 2798.000000 2.799774 0.441039 0.138993
 2799.000000 2.784277 0.471296 0.142228
 2800.000000 2.797381 0.438154 0.153063
 2801.000000 2.785558 0.440311 0.134568
 2802.000000 2.797336 0.392504 0.137571
 2803.000000 2.771910 0.345074 0.144630
 2804.000000 2.750757 0.430168 0.143581
 2805.000000 2.756493 0.409257 0.139254
 2806.000000 2.747503 0.464629 0.128000
 2807.000000 2.735357 0.581161 0.124583
 2808.000000 2.774185 0.471807 0.133915
 2809.000000 2.778990 0.476152 0.131691
 2810.000000 2.779229 0.492915 0.130509
 2811.000000 2.746665 0.447757 0.145719
 2812.000000 2.738989 0.454532 0.137519
 2813.000000 2.730172 0.452307 0.138613
 2814.000000 2.757936 0.495833 0.142295
 2815.000000 2.723760 0.428114 0.136190
 2816.000000 2.746733 0.432789 0.147363
 2817.000000 2.752084 0.558633 0.135827
 2818.000000 2.781912 0.535090 0.133348
 2819.000000 2.724345 0.495101 0.139790
 2820.000000 2.750764 0.462530 0.136856
 2821.000000 2.753866 0.490635 0.137392
 2822.000000 2.749776 0.476258 0.146075
 2823.000000 2.777632 0.576319 0.146895
 2824.000000 2.731208 0.532952 0.148967
 2825.000000 2.747561 0.560733 0.149960
 2826.000000 2.789040 0.535401 0.146454
 2827.000000 2.717554 0.398193 0.163342
 2828.000000 2.770527 0.480526 0.132761
 2829.000000 2.758233 0.414242 0.137387
 2830.000000 2.744227 0.444827 0.141506
 2831.000000 2.782609 0.458026 0.144491
 2832.000000 2.765455 0.442322 0.132666
 2833.000000 2.768393 0.438163 0.132057
 2834.000000 2.721430 0.438105 0.148385
 2835.000000 2.727621 0.445993 0.158372
 2836.000000 2.760495 0.418627 0.145463
 2837.000000 2.725515 0.466042 0.153594
 2838.000000 2.754067 0.465380 0.161780
 2839.000000 2.759207 0.516548 0.135369
 2840.000000 2.801549 0.541132 0.144747
 2841.000000 2.733063 0.490421 0.144039
 2842.000000 2.727863 0.490024 0.158171
 2843.000000 2.791961 0.515534 0.149958
 2844.000000 2.754023 0.434996 0.143539
 2845.000000 2.762716 0.469785 0.145191
 2846.000000 2.778000 0.385171 0.156271
 2847.000000 2.742858 0.417136 0.157765
 2848.000000 2.826631 0.430367 0.128496
 2849.000000 2.783671 0.499216 0.136143
 2850.000000 2.799031 0.461987 0.159867
 2851.000000 2.754059 0.486706 0.129102
 2852.000000 2.769288 0.386509 0.147526
 2853.000000 2.763577 0.502787 0.148290
 2854.000000 2.748225 0.474368 0.140559
 2855.000000 2.768909 0.450901 0.139025
 2856.000000 2.772282 0.529992 0.131623
 2857.000000 2.797965 0.408242 0.131584
 2858.000000 2.790078 0.460427 0.141270
 2859.000000 2.763079 0.463011 0.141106
 2860.000000 2.775067 0.491976 0.144039
 2861.000000 2.750526 0.394177 0.154704
 2862.000000 2.765737 0.476602 0.144602
 2863.000000 2.726272 0.418456 0.145045
 2864.000000 2.766145 0.461307 0.131699
 2865.000000 2.815988 0.424695 0.134019
 2866.000000 2.758873 0.395926 0.138029
 2867.000000 2.727392 0.497556 0.140331
 2868.000000 2.783082 0.435968 0.144291
 2869.000000 2.806619 0.421817 0.137565
 2870.000000 2.762213 0.453890 0.131993
 2871.000000 2.784146 0.496385 0.132734
 2872.000000 2.827518 0.518973 0.136773
 2873.000000 2.804259 0.391643 0.134104
 2874.000000 2.767722 0.381277 0.150234
 2875.000000 2.790644 0.339001 0.137507
 2876.000000 2.759683 0.470089 0.133475
 2877.000000 2.772150 0.455866 0.135220
 2878.000000 2.778436 0.392293 0.127870
 2879.000000 2.830854 0.395377 0.133870
 2880.000000 2.729887 0.322264 0.137871
 2881.000000 2.769889 0.446962 0.137045
 2882.000000 2.764197 0.411638 0.132587
 2883.000000 2.764425 0.467219 0.146063
 2884.000000 2.755094 0.481877 0.131183
 2885.000000 2.783206 0.609541 0.136242
 2886.000000 2.734836 0.552700 0.158658
 2887.000000 2.774434 0.644114 0.132253
 2888.000000 2.765751 0.571758 0.140501
 2889.000000 2.782356 0.507148 0.144635
 2890.000000 2.766048 0.568468 0.143411
 2891.000000 2.747133 0.573770 0.145221
 2892.000000 2.773015 0.576680 0.138273
 2893.000000 2.773114 0.542790 0.136830
 2894.000000 2.794331 0.553644 0.134774
 2895.000000 2.754288 0.563421 0.135815
 2896.000000 2.809255 0.480479 0.138056
 2897.000000 2.732221 0.535925 0.146673
 2898.000000 2.773833 0.512767 0.137653
 2899.000000 2.759952 0.477387 0.137846
 2900.000000 2.786217 0.503292 0.149709
 2901.000000 2.753706 0.471432 0.145293
 2902.000000 2.762920 0.513409 0.143843
 2903.000000 2.751275 0.484852 0.130924
 2904.000000 2.741834 0.472403 0.137137
 2905.000000 2.762218 0.442781 0.126704
 2906.000000 2.757387 0.466340 0.128894
 2907.000000 2.772014 0.517197 0.145070
 2908.000000 2.802962 0.549780 0.151854
 2909.000000 2.776833 0.481195 0.132623
 2910.000000 2.763532 0.483829 0.134695
 2911.000000 2.742207 0.478553 0.142332
 2912.000000 2.756945 0.510236 0.132920
 2913.000000 2.741832 0.460291 0.127716
 2914.000000 2.728473 0.421927 0.130885
 2915.000000 2.771742 0.471792 0.132448
 2916.000000 2.735782 0.518547 0.129376
 2917.000000 2.774488 0.543931 0.132696
 2918.000000 2.754453 0.536380 0.136858
 2919.000000 2.711358 0.500182 0.142530
 2920.000000 2.747730 0.438026 0.143755
 2921.000000 2.753982 0.440626 0.136583
 2922.000000 2.760395 0.392075 0.133918
 2923.000000 2.791311 0.471555 0.136167
 2924.000000 2.805919 0.399133 0.152976
 2925.000000 2.789093 0.363313 0.135017
 2926.000000 2.766543 0.398359 0.145124
 2927.000000 2.805034 0.355586 0.134097
 2928.000000 2.746842 0.439132 0.149588
 2929.000000 2.781873 0.312811 0.149711
 2930.000000 2.744157 0.413967 0.132934
 2931.000000 2.747278 0.405485 0.135908
 2932.000000 2.738825 0.356011 0.150224
 2933.000000 2.765306 0.406023 0.132835
 2934.000000 2.802457 0.452843 0.152950
 2935.000000 2.778172 0.416629 0.138634
 2936.000000 2.779730 0.413735 0.134729
 2937.000000 2.771045 0.429796 0.136117
 2938.000000 2.788815 0.444827 0.124608
 2939.000000 2.796472 0.443940 0.125554
 2940.000000 2.756620 0.408549 0.127471
 2941.000000 2.768236 0.411170 0.127105
 2942.000000 2.738787 0.431275 0.119091
 2943.000000 2.775544 0.403774 0.132632
 2944.000000 2.758499 0.484328 0.114982
 2945.000000 2.763621 0.443457 0.122313
 2946.000000 2.710434 0.437345 0.144335
 2947.000000 2.778200 0.441681 0.124243
 2948.000000 2.776886 0.552997 0.133684
 2949.000000 2.797707 0.503890 0.132191
 2950.000000 2.758197 0.547711 0.140884
 2951.000000 2.785667 0.473637 0.138929
 2952.000000 2.810528 0.510986 0.133748
 2953.000000 2.820183 0.534608 0.143319
 2954.000000 2.776156 0.486431 0.141912
 2955.000000 2.760711 0.489356 0.146745
 2956.000000 2.784578 0.541047 0.132889
 2957.000000 2.784158 0.555390 0.137718
 2958.000000 2.773523 0.412631 0.147527
 2959.000000 2.739408 0.520929 0.140313
 2960.000000 2.792177 0.509201 0.168435
 2961.000000 2.808655 0.434208 0.131715
 2962.000000 2.831565 0.463636 0.140546
 2963.000000 2.756117 0.527084 0.137396
 2964.000000 2.737391 0.497057 0.136762
 2965.000000 2.791448 0.482793 0.154210
 2966.000000 2.816885 0.544738 0.131209
 2967.000000 2.784910 0.432866 0.128983
 2968.000000 2.763182 0.484102 0.137167
 2969.000000 2.767275 0.513134 0.141964
 2970.000000 2.745827 0.461947 0.133265
 2971.000000 2.761167 0.505037 0.134309
 2972.000000 2.756846 0.497840 0.128539
 2973.000000 2.724313 0.489980 0.145309
 2974.000000 2.772047 0.482261 0.130293
 2975.000000 2.826916 0.506358 0.141588
 2976.000000 2.736487 0.490720 0.130569
 2977.000000 2.782091 0.499260 0.125586
 2978.000000 2.746234 0.440495 0.127462
 2979.000000 2.760218 0.379251 0.125896
 2980.000000 2.820008 0.471278 0.130410
 2981.000000 2.730655 0.506104 0.133734
 2982.000000 2.762035 0.442061 0.145395
 2983.000000 2.779224 0.476110 0.143461
 2984.000000 2.758759 0.504519 0.147571
 2985.000000 2.791656 0.441625 0.147399
 2986.000000 2.809017 0.410168 0.128590
 2987.000000 2.785987 0.534066 0.143730
 2988.000000 2.757713 0.489671 0.157348
 2989.000000 2.792245 0.463692 0.140729
 2990.000000 2.762743 0.480062 0.144072
 2991.000000 2.792687 0.424746 0.145450
 2992.000000 2.783120 0.512481 0.132882
 2993.000000 2.815935 0.453814 0.127132
 2994.000000 2.768272 0.505306 0.142449
 2995.000000 2.807039 0.424827 0.138176
 2996.000000 2.768053 0.459900 0.135247
 2997.000000 2.802626 0.396569 0.136389
 2998.000000 2.785808 0.401141 0.142963
 2999.000000 2.785095 0.418633 0.132791
 3000.000000 2.754671 0.404863 0.137985
 3001.000000 2.783717 0.374527 0.127939
 3002.000000 2.745757 0.415863 0.140219
 3003.000000 2.742437 0.391932 0.141820
 3004.000000 2.797928 0.450897 0.136330
 3005.000000 2.775250 0.344031 0.136472
 3006.000000 2.827446 0.378097 0.150474
 3007.000000 2.796848 0.460008 0.146392
 3008.000000 2.744465 0.446570 0.159123
 3009.000000 2.782543 0.553086 0.146278
 3010.000000 2.767204 0.321299 0.144586
 3011.000000 2.753676 0.396932 0.153769
 3012.000000 2.768414 0.492657 0.146617
 3013.000000 2.800921 0.473430 0.137372
 3014.000000 2.762393 0.427488 0.139087
 3015.000000 2.749187 0.424837 0.146175
 3016.000000 2.809093 0.460424 0.133887
 3017.000000 2.839472 0.395523 0.128982
 3018.000000 2.774339 0.508035 0.140392
 3019.000000 2.763940 0.421540 0.129403
 3020.000000 2.727917 0.436848 0.155595
 3021.000000 2.793207 0.377726 0.154261
 3022.000000 2.708162 0.375079 0.160695
 3023.000000 2.771711 0.364363 0.151552
 3024.000000 2.792671 0.400539 0.158617
 3025.000000 2.769515 0.353492 0.147894
 3026.000000 2.778521 0.482902 0.146332
 3027.000000 2.773704 0.375556 0.142348
 3028.000000 2.767290 0.426351 0.150041
 3029.000000 2.792653 0.450660 0.141632
 3030.000000 2.739420 0.410425 0.138126
 3031.000000 2.774983 0.389721 0.156257
 3032.000000 2.811351 0.418199 0.160506
 3033.000000 2.806048 0.394595 0.150448
 3034.000000 2.775748 0.490803 0.151112
 3035.000000 2.803901 0.430624 0.144631
 3036.000000 2.759949 0.443145 0.146385
 3037.000000 2.790196 0.404322 0.148963
 3038.000000 2.785807 0.436943 0.130159
 3039.000000 2.751767 0.440339 0.145111
 3040.000000 2.789598 0.507986 0.145761
 3041.000000 2.770008 0.391276 0.141402
 3042.000000 2.758595 0.534755 0.146028
 3043.000000 2.801151 0.524301 0.150504
 3044.000000 2.759836 0.456807 0.153311
 3045.000000 2.767436 0.492597 0.147735
 3046.000000 2.777726 0.360473 0.146013
 3047.000000 2.761982 0.472913 0.150645
 3048.000000 2.742226 0.608584 0.141797
 3049.000000 2.753639 0.520306 0.148528
 3050.000000 2.767519 0.520336 0.151505
 3051.000000 2.768504 0.472176 0.130986
 3052.000000 2.781175 0.492359 0.151745
 3053.000000 2.788442 0.495182 0.154529
 3054.000000 2.790992 0.484825 0.147995
 3055.000000 2.791392 0.493371 0.153650
 3056.000000 2.760744 0.386328 0.149535
 3057.000000 2.807424 0.516932 0.153674
 3058.000000 2.769731 0.535384 0.151660
 3059.000000 2.780065 0.556992 0.144890
 3060.000000 2.781975 0.418293 0.148180
 3061.000000 2.796589 0.546514 0.145658
 3062.000000 2.787235 0.433084 0.151259
 3063.000000 2.788425 0.485280 0.149393
 3064.000000 2.754085 0.454546 0.155019
 3065.000000 2.816822 0.438030 0.150004
 3066.000000 2.756993 0.460071 0.145502
 3067.000000 2.806994 0.389429 0.142417
 3068.000000 2.767438 0.519752 0.139220
 3069.000000 2.808140 0.492624 0.158947
 3070.000000 2.785347 0.478579 0.151743
 3071.000000 2.825615 0.476523 0.145929
 3072.000000 2.762454 0.431657 0.137635
 3073.000000 2.738781 0.397475 0.165195
 3074.000000 2.809059 0.443790 0.152485
 3075.000000 2.768422 0.408403 0.151376
 3076.000000 2.767002 0.345591 0.161327
 3077.000000 2.781802 0.482192 0.144157
 3078.000000 2.787397 0.455901 0.141406
 3079.000000 2.752480 0.369062 0.157342
 3080.000000 2.775740 0.546773 0.153666
 3081.000000 2.756619 0.491278 0.150542
 3082.000000 2.776531 0.486752 0.139338
 3083.000000 2.763326 0.458760 0.150944
 3084.000000 2.760552 0.425903 0.153417
 3085.000000 2.742795 0.443443 0.139840
 3086.000000 2.755676 0.391385 0.148978
 3087.000000 2.778172 0.498236 0.156376
 3088.000000 2.737136 0.482908 0.145432
 3089.000000 2.753619 0.463488 0.156292
 3090.000000 2.809444 0.425811 0.149198
 3091.000000 2.794911 0.396225 0.149525
 3092.000000 2.801367 0.455760 0.152092
 3093.000000 2.797210 0.453429 0.142879
 3094.000000 2.795370 0.445703 0.155574
 3095.000000 2.780783 0.475934 0.158540
 3096.000000 2.778679 0.344984 0.158424
 3097.000000 2.800257 0.397725 0.161158
 3098.000000 2.766406 0.479636 0.148819
 3099.000000 2.781317 0.445992 0.163237
 3100.000000 2.777076 0.403647 0.154774
 3101.000000 2.765645 0.441306 0.158043
 3102.000000 2.757802 0.371449 0.158241
 3103.000000 2.757896 0.407013 0.150104
 3104.000000 2.783418 0.469066 0.142649
 3105.000000 2.721217 0.353090 0.148481
 3106.000000 2.802105 0.507569 0.129816
 3107.000000 2.742177 0.401723 0.156322
 3108.000000 2.785233 0.384426 0.139459
 3109.000000 2.760996 0.517602 0.146217
 3110.000000 2.776629 0.516267 0.156353
 3111.000000 2.808398 0.486487 0.154962
 3112.000000 2.777250 0.541621 0.149661
 3113.000000 2.770258 0.367693 0.155939
 3114.000000 2.752522 0.412820 0.157794
 3115.000000 2.792701 0.416602 0.141948
 3116.000000 2.781666 0.506236 0.152558
 3117.000000 2.772228 0.434895 0.147221
 3118.000000 2.771657 0.523527 0.160693
 3119.000000 2.750794 0.488826 0.159997
 3120.000000 2.766834 0.437357 0.162947
 3121.000000 2.756947 0.443582 0.150980
 3122.000000 2.746743 0.411939 0.161534
 3123.000000 2.791075 0.360484 0.161324
 3124.000000 2.779235 0.407704 0.146644
 3125.000000 2.778060 0.420937 0.148155
 3126.000000 2.766937 0.433990 0.145700
 3127.000000 2.783707 0.377341 0.154370
 3128.000000 2.775186 0.421775 0.158334
 3129.000000 2.749380 0.481830 0.156104
 3130.000000 2.795636 0.396055 0.162051
 3131.000000 2.778244 0.419400 0.157252
 3132.000000 2.796321 0.445367 0.142586
 3133.000000 2.788355 0.394405 0.142521
 3134.000000 2.769507 0.457482 0.170546
 3135.000000 2.767129 0.464769 0.146079
 3136.000000 2.809435 0.422918 0.158405
 3137.000000 2.765020 0.420590 0.150283
 3138.000000 2.778166 0.436336 0.134442
 3139.000000 2.778512 0.364774 0.147987
 3140.000000 2.788982 0.415004 0.144183
 3141.000000 2.797273 0.356756 0.152683
 3142.000000 2.770326 0.349983 0.155910
 3143.000000 2.783334 0.403044 0.141677
 3144.000000 2.758835 0.433910 0.149294
 3145.000000 2.798926 0.418814 0.164625
 3146.000000 2.784441 0.390924 0.145013
 3147.000000 2.789857 0.452947 0.156257
 3148.000000 2.768610 0.463882 0.153545
 3149.000000 2.781595 0.411360 0.146118
 3150.000000 2.806125 0.355835 0.159353
 3151.000000 2.797099 0.345097 0.165992
 3152.000000 2.791886 0.368363 0.175161
 3153.000000 2.825710 0.357268 0.162355
 3154.000000 2.744958 0.389468 0.159518
 3155.000000 2.795085 0.375150 0.159173
 3156.000000 2.778318 0.372386 0.164621
 3157.000000 2.756916 0.377740 0.167155
 3158.000000 2.790303 0.347891 0.158409
 3159.000000 2.794006 0.387679 0.149618
 3160.000000 2.784630 0.446267 0.162333
 3161.000000 2.798714 0.401051 0.149062
 3162.000000 2.767279 0.362527 0.142782
 3163.000000 2.769168 0.405327 0.150376
 3164.000000 2.773854 0.457839 0.155988
 3165.000000 2.799585 0.401002 0.153525
 3166.000000 2.812620 0.421113 0.167836
 3167.000000 2.821985 0.464290 0.145720
 3168.000000 2.785513 0.386503 0.155728
 3169.000000 2.814346 0.318608 0.152522
 3170.000000 2.799250 0.312928 0.146808
 3171.000000 2.804251 0.401065 0.138056
 3172.000000 2.770709 0.384025 0.162504
 3173.000000 2.756734 0.392261 0.169741
 3174.000000 2.797226 0.406257 0.164713
 3175.000000 2.798358 0.360446 0.163772
 3176.000000 2.823746 0.404610 0.147613
 3177.000000 2.799376 0.360566 0.146835
 3178.000000 2.785418 0.377962 0.142225
 3179.000000 2.787909 0.387821 0.132805
 3180.000000 2.755502 0.351289 0.162989
 3181.000000 2.763589 0.437151 0.150432
 3182.000000 2.777931 0.372532 0.158432
 3183.000000 2.779118 0.403521 0.163867
 3184.000000 2.812900 0.346798 0.148577
 3185.000000 2.782792 0.344875 0.149546
 3186.000000 2.779973 0.354425 0.151707
 3187.000000 2.765209 0.371758 0.157411
 3188.000000 2.767191 0.457317 0.159474
 3189.000000 2.773274 0.342572 0.157147
 3190.000000 2.788503 0.344879 0.167929
 3191.000000 2.814525 0.374218 0.161685
 3192.000000 2.782376 0.335876 0.144722
 3193.000000 2.802084 0.450765 0.161893
 3194.000000 2.787909 0.375637 0.143681
 3195.000000 2.805310 0.300895 0.155107
 3196.000000 2.824055 0.386519 0.151276
 3197.000000 2.819665 0.429849 0.146582
 3198.000000 2.786017 0.333304 0.166566
 3199.000000 2.777226 0.338050 0.171021
 3200.000000 2.741986 0.335679 0.150258
 3201.000000 2.788474 0.284872 0.164415
 3202.000000 2.760819 0.396295 0.176615
 3203.000000 2.763880 0.448028 0.166510
 3204.000000 2.757536 0.385132 0.156660
 3205.000000 2.768210 0.335228 0.160716
 3206.000000 2.778490 0.367905 0.158596
 3207.000000 2.781826 0.374431 0.173554
 3208.000000 2.793206 0.370569 0.176188
 3209.000000 2.788949 0.442714 0.186072
 3210.000000 2.773765 0.387717 0.151419
 3211.000000 2.714250 0.460004 0.165608
 3212.000000 2.776531 0.399962 0.156249
 3213.000000 2.744803 0.305299 0.156624
 3214.000000 2.741798 0.433227 0.165032
 3215.000000 2.781232 0.467401 0.159834
 3216.000000 2.779781 0.434363 0.163854
 3217.000000 2.768940 0.439341 0.180685
 3218.000000 2.798989 0.488510 0.179145
 3219.000000 2.795193 0.438625 0.173539
 3220.000000 2.784975 0.490733 0.162648
 3221.000000 2.814642 0.391341 0.155625
 3222.000000 2.776132 0.419488 0.170975
 3223.000000 2.790276 0.482274 0.146516
 3224.000000 2.794139 0.486101 0.156103
 3225.000000 2.770454 0.474478 0.159552
 3226.000000 2.797139 0.446448 0.144785
 3227.000000 2.756704 0.407461 0.148075
 3228.000000 2.768063 0.338624 0.160424
 3229.000000 2.775255 0.381239 0.149594
 3230.000000 2.770387 0.368579 0.166367
 3231.000000 2.781571 0.412997 0.146944
 3232.000000 2.793068 0.439787 0.148067
 3233.000000 2.784199 0.475269 0.144520
 3234.000000 2.764738 0.405317 0.164042
 3235.000000 2.775156 0.487074 0.138229
 3236.000000 2.803317 0.482315 0.147650
 3237.000000 2.754843 0.521002 0.151646
 3238.000000 2.785400 0.463699 0.147255
 3239.000000 2.818403 0.412546 0.147074
 3240.000000 2.762961 0.412147 0.160707
 3241.000000 2.806587 0.491389 0.156610
 3242.000000 2.748645 0.441414 0.144229
 3243.000000 2.771706 0.445809 0.149263
 3244.000000 2.797301 0.407566 0.170160
 3245.000000 2.759418 0.451035 0.147787
 3246.000000 2.773271 0.404022 0.143312
 3247.000000 2.765883 0.444536 0.151739
 3248.000000 2.781661 0.469340 0.151436
 3249.000000 2.751897 0.398315 0.143441
 3250.000000 2.766896 0.467583 0.143177
 3251.000000 2.729264 0.399740 0.138280
 3252.000000 2.781615 0.302606 0.129909
 3253.000000 2.713353 0.478201 0.142269
 3254.000000 2.763799 0.532208 0.141989
 3255.000000 2.713227 0.423558 0.143168
 3256.000000 2.787773 0.404324 0.143502
 3257.000000 2.752366 0.360403 0.153538
 3258.000000 2.712547 0.446665 0.154886
 3259.000000 2.750092 0.380779 0.150932
 3260.000000 2.805014 0.346733 0.159151
 3261.000000 2.782840 0.420858 0.149670
 3262.000000 2.768263 0.400849 0.154889
 3263.000000 2.777625 0.403788 0.149758
 3264.000000 2.769538 0.359419 0.156347
 3265.000000 2.761206 0.482354 0.158305
 3266.000000 2.771634 0.412654 0.155847
 3267.000000 2.761821 0.409427 0.159689
 3268.000000 2.738463 0.475239 0.146215
 3269.000000 2.758902 0.383908 0.164650
 3270.000000 2.776558 0.352499 0.148130
 3271.000000 2.749814 0.372356 0.153688
 3272.000000 2.727831 0.405239 0.152799
 3273.000000 2.791170 0.339140 0.136369
 3274.000000 2.761046 0.357862 0.148821
 3275.000000 2.783611 0.424936 0.133137
 3276.000000 2.778745 0.394879 0.154510
 3277.000000 2.778125 0.311297 0.149245
 3278.000000 2.799679 0.287004 0.141463
 3279.000000 2.736611 0.472095 0.135480
 3280.000000 2.806093 0.401837 0.143655
 3281.000000 2.744504 0.467176 0.146755
 3282.000000 2.772525 0.394390 0.161714
 3283.000000 2.780263 0.441554 0.158493
 3284.000000 2.755255 0.447951 0.152441
 3285.000000 2.783418 0.394573 0.160352
 3286.000000 2.785979 0.488386 0.145539
 3287.000000 2.763509 0.487951 0.151003
 3288.000000 2.790221 0.522793 0.155081
 3289.000000 2.774860 0.390209 0.164966
 3290.000000 2.758193 0.471885 0.156869
 3291.000000 2.770532 0.433526 0.147055
 3292.000000 2.792255 0.388957 0.150713
 3293.000000 2.749487 0.452876 0.146658
 3294.000000 2.802979 0.427508 0.153706
 3295.000000 2.821364 0.384288 0.153357
 3296.000000 2.779991 0.421907 0.140635
 3297.000000 2.787558 0.415647 0.158982
 3298.000000 2.804469 0.546852 0.167748
 3299.000000 2.738762 0.478189 0.151060
 3300.000000 2.756199 0.454250 0.166802
 3301.000000 2.737631 0.434883 0.165385
 3302.000000 2.776873 0.493132 0.158735
 3303.000000 2.769290 0.357560 0.156505
 3304.000000 2.725822 0.414487 0.153318
 3305.000000 2.729921 0.491699 0.153810
 3306.000000 2.763103 0.391230 0.156546
 3307.000000 2.758860 0.490571 0.154056
 3308.000000 2.812604 0.423396 0.162303
 3309.000000 2.745794 0.480736 0.159885
 3310.000000 2.717332 0.458209 0.162930
 3311.000000 2.797145 0.411051 0.161943
 3312.000000 2.743511 0.520925 0.140744
 3313.000000 2.737289 0.416839 0.157803
 3314.000000 2.783364 0.499492 0.148827
 3315.000000 2.783214 0.437116 0.147497
 3316.000000 2.777151 0.484908 0.153421
 3317.000000 2.767633 0.392947 0.148898
 3318.000000 2.798164 0.457636 0.151961
 3319.000000 2.769842 0.426673 0.145500
 3320.000000 2.787906 0.321426 0.160487
 3321.000000 2.784829 0.484529 0.154992
 3322.000000 2.737370 0.490639 0.142616
 3323.000000 2.805063 0.439689 0.140790
 3324.000000 2.752362 0.452851 0.155947
 3325.000000 2.766809 0.419853 0.154528
 3326.000000 2.768324 0.505706 0.159481
 3327.000000 2.771685 0.501873 0.178023
 3328.000000 2.812193 0.523020 0.149088
 3329.000000 2.758545 0.457245 0.170537
 3330.000000 2.764200 0.468724 0.146638
 3331.000000 2.799111 0.468704 0.172859
 3332.000000 2.761294 0.498299 0.146336
 3333.000000 2.751616 0.533849 0.157984
 3334.000000 2.742573 0.446695 0.150643
 3335.000000 2.788310 0.411703 0.152121
 3336.000000 2.810160 0.475453 0.149661
 3337.000000 2.782370 0.392610 0.146414
 3338.000000 2.802411 0.486355 0.134210
 3339.000000 2.801463 0.399122 0.142635
 3340.000000 2.770293 0.447787 0.140397
 3341.000000 2.781963 0.399928 0.167049
 3342.000000 2.809531 0.419773 0.158781
 3343.000000 2.785797 0.396340 0.151305
 3344.000000 2.788717 0.434851 0.152320
 3345.000000 2.767716 0.432971 0.163757
 3346.000000 2.729568 0.443647 0.152983
 3347.000000 2.781756 0.432732 0.147720
 3348.000000 2.773798 0.439735 0.139805
 3349.000000 2.808222 0.431302 0.133181
 3350.000000 2.794048 0.388760 0.147078
 3351.000000 2.765701 0.427892 0.141344
 3352.000000 2.776025 0.354867 0.149274
 3353.000000 2.743367 0.524642 0.142883
 3354.000000 2.775274 0.469246 0.154808
 3355.000000 2.783174 0.428318 0.154848
 3356.000000 2.786031 0.513311 0.143125
 3357.000000 2.749912 0.445196 0.143530
 3358.000000 2.780995 0.461066 0.144486
 3359.000000 2.784864 0.535345 0.134799
 3360.000000 2.747529 0.472645 0.149016
 3361.000000 2.786124 0.457194 0.137770
 3362.000000 2.750327 0.456890 0.152156
 3363.000000 2.741372 0.488987 0.149632
 3364.000000 2.762730 0.576170 0.160178
 3365.000000 2.755527 0.593098 0.146456
 3366.000000 2.776745 0.570885 0.141177
 3367.000000 2.734287 0.582543 0.142697
 3368.000000 2.760843 0.552855 0.150372
 3369.000000 2.782665 0.577649 0.144616
 3370.000000 2.761054 0.530944 0.144777
 3371.000000 2.743461 0.487151 0.139476
 3372.000000 2.742281 0.581886 0.139448
 3373.000000 2.770991 0.464487 0.131344
 3374.000000 2.782587 0.416536 0.147075
 3375.000000 2.809687 0.518957 0.136538
 3376.000000 2.776252 0.580944 0.144216
 3377.000000 2.777191 0.385093 0.140588
 3378.000000 2.765744 0.427370 0.136758
 3379.000000 2.765276 0.354158 0.149147
 3380.000000 2.739804 0.473541 0.142593
 3381.000000 2.820771 0.376178 0.141114
 3382.000000 2.808282 0.392824 0.148920
 3383.000000 2.756273 0.538264 0.146228
 3384.000000 2.743350 0.369144 0.156693
 3385.000000 2.747354 0.429695 0.139652
 3386.000000 2.784291 0.465186 0.161447
 3387.000000 2.737125 0.262186 0.162782
 3388.000000 2.756096 0.530633 0.177138
 3389.000000 2.795133 0.504295 0.153415
 3390.000000 2.793040 0.439627 0.129246
 3391.000000 2.817484 0.478348 0.147474
 3392.000000 2.775582 0.436277 0.143374
 3393.000000 2.804915 0.399696 0.146552
 3394.000000 2.796752 0.494339 0.133283
 3395.000000 2.803259 0.416204 0.134603
 3396.000000 2.730300 0.450445 0.124115
 3397.000000 2.763993 0.354134 0.127505
 3398.000000 2.773175 0.440297 0.121968
 3399.000000 2.793049 0.425558 0.119169
 3400.000000 2.795253 0.478432 0.138804
 3401.000000 2.832903 0.478163 0.137634
 3402.000000 2.772599 0.552901 0.152460
 3403.000000 2.749241 0.539184 0.156812
 3404.000000 2.763375 0.535697 0.140341
 3405.000000 2.733207 0.577843 0.139395
 3406.000000 2.777880 0.627762 0.130629
 3407.000000 2.749296 0.640477 0.150608
 3408.000000 2.721147 0.460845 0.149925
 3409.000000 2.783534 0.483498 0.153389
 3410.000000 2.757901 0.510061 0.131352
 3411.000000 2.753546 0.455774 0.135103
 3412.000000 2.778006 0.500567 0.132674
 3413.000000 2.808664 0.544525 0.140174
 3414.000000 2.744878 0.463032 0.138478
 3415.000000 2.757189 0.491137 0.137688
 3416.000000 2.789813 0.569823 0.150532
 3417.000000 2.759976 0.439313 0.131210
 3418.000000 2.758323 0.455614 0.146172
 3419.000000 2.711707 0.501857 0.145355
 3420.000000 2.768843 0.421419 0.136191
 3421.000000 2.790901 0.440574 0.150342
 3422.000000 2.778754 0.408095 0.127314
 3423.000000 2.768645 0.443584 0.144254
 3424.000000 2.759885 0.477046 0.153833
 3425.000000 2.779256 0.611117 0.153805
 3426.000000 2.827635 0.477398 0.147380
 3427.000000 2.716131 0.525685 0.147111
 3428.000000 2.766754 0.543512 0.147222
 3429.000000 2.763982 0.462229 0.149553
 3430.000000 2.738544 0.457934 0.141229
 3431.000000 2.786809 0.456221 0.145208
 3432.000000 2.769220 0.524689 0.156145
 3433.000000 2.766271 0.473147 0.153276
 3434.000000 2.782650 0.496481 0.142691
 3435.000000 2.764224 0.498845 0.146659
 3436.000000 2.762979 0.440200 0.144243
 3437.000000 2.771962 0.338442 0.151215
 3438.000000 2.751045 0.417549 0.147476
 3439.000000 2.776826 0.402914 0.167914
 3440.000000 2.815348 0.391085 0.141668
 3441.000000 2.803542 0.484812 0.145495
 3442.000000 2.785139 0.418971 0.139884
 3443.000000 2.758354 0.356447 0.141169
 3444.000000 2.719845 0.374698 0.156883
 3445.000000 2.779285 0.389315 0.138720
 3446.000000 2.781576 0.350957 0.136249
 3447.000000 2.753291 0.435545 0.137748
 3448.000000 2.778309 0.425449 0.119819
 3449.000000 2.768716 0.408412 0.136957
 3450.000000 2.742015 0.438727 0.135439
 3451.000000 2.785454 0.468715 0.150594
 3452.000000 2.753483 0.375640 0.144593
 3453.000000 2.772014 0.461796 0.149463
 3454.000000 2.809168 0.474066 0.159658
 3455.000000 2.732001 0.417786 0.173933
 3456.000000 2.791599 0.416155 0.154355
 3457.000000 2.778858 0.394094 0.137589
 3458.000000 2.782958 0.443390 0.165622
 3459.000000 2.835818 0.465919 0.147430
 3460.000000 2.809841 0.474910 0.136088
 3461.000000 2.743189 0.436420 0.139657
 3462.000000 2.715585 0.512975 0.142315
 3463.000000 2.731828 0.394635 0.154001
 3464.000000 2.736110 0.518066 0.148607
 3465.000000 2.813116 0.367230 0.147453
 3466.000000 2.752084 0.428829 0.145898
 3467.000000 2.764582 0.403513 0.147573
 3468.000000 2.722926 0.465640 0.136578
 3469.000000 2.762017 0.485916 0.121027
 3470.000000 2.755256 0.516442 0.135371
 3471.000000 2.738102 0.493369 0.131121
 3472.000000 2.745387 0.487221 0.139695
 3473.000000 2.792542 0.458290 0.134879
 3474.000000 2.765994 0.475805 0.138173
 3475.000000 2.768121 0.404252 0.122743
 3476.000000 2.780393 0.461946 0.129273
 3477.000000 2.747071 0.465773 0.135020
 3478.000000 2.769565 0.410420 0.146984
 3479.000000 2.766701 0.352724 0.138408
 3480.000000 2.776777 0.308573 0.154674
 3481.000000 2.765367 0.375694 0.145860
 3482.000000 2.752940 0.362405 0.147562
 3483.000000 2.794391 0.428578 0.131077
 3484.000000 2.776218 0.448787 0.134586
 3485.000000 2.824608 0.446061 0.138088
 3486.000000 2.796352 0.397295 0.138410
 3487.000000 2.785391 0.411752 0.135979
 3488.000000 2.763871 0.425285 0.134928
 3489.000000 2.767573 0.333763 0.133734
 3490.000000 2.785965 0.453999 0.144110
 3491.000000 2.766662 0.424332 0.142357
 3492.000000 2.750354 0.434721 0.145724
 3493.000000 2.759231 0.416688 0.140936
 3494.000000 2.799961 0.409256 0.143979
 3495.000000 2.759893 0.405102 0.130291
 3496.000000 2.762901 0.344750 0.143061
 3497.000000 2.756723 0.362142 0.153775
 3498.000000 2.729974 0.383347 0.149158
 3499.000000 2.779682 0.401297 0.149701
 3500.000000 2.773647 0.359948 0.156779
 3501.000000 2.765288 0.286259 0.165706
 3502.000000 2.812344 0.404326 0.146446
 3503.000000 2.781161 0.346648 0.132759
 3504.000000 2.818894 0.327365 0.141966
 3505.000000 2.757474 0.390055 0.143191
 3506.000000 2.752006 0.448413 0.141257
 3507.000000 2.783469 0.461954 0.147569
 3508.000000 2.800865 0.486348 0.128649
 3509.000000 2.766410 0.420985 0.153916
 3510.000000 2.773828 0.490963 0.157805
 3511.000000 2.776775 0.545039 0.141669
 3512.000000 2.808077 0.447016 0.138730
 3513.000000 2.815442 0.463765 0.137783
 3514.000000 2.811975 0.490259 0.133498
 3515.000000 2.779869 0.470697 0.147607
 3516.000000 2.777470 0.456659 0.165253
 3517.000000 2.744496 0.534755 0.154286
 3518.000000 2.801421 0.483589 0.142183
 3519.000000 2.782181 0.430076 0.134316
 3520.000000 2.778893 0.433548 0.139443
 3521.000000 2.745260 0.496862 0.136171
 3522.000000 2.794657 0.425455 0.144608
 3523.000000 2.779805 0.417483 0.126335
 3524.000000 2.776181 0.445661 0.150307
 3525.000000 2.791393 0.438528 0.152781
 3526.000000 2.788685 0.411076 0.142842
 3527.000000 2.788716 0.378633 0.140673
 3528.000000 2.793255 0.478004 0.141193
 3529.000000 2.788411 0.537624 0.135567
 3530.000000 2.787830 0.421799 0.147659
 3531.000000 2.821836 0.510786 0.142864
 3532.000000 2.804877 0.427076 0.147676
 3533.000000 2.817246 0.442454 0.135422
 3534.000000 2.830980 0.466893 0.142986
 3535.000000 2.786946 0.464430 0.145565
 3536.000000 2.728798 0.483451 0.143761
 3537.000000 2.779743 0.388963 0.140859
 3538.000000 2.805947 0.404619 0.128065
 3539.000000 2.777528 0.442308 0.131494
 3540.000000 2.787156 0.387527 0.156058
 3541.000000 2.774255 0.443254 0.127506
 3542.000000 2.744616 0.524363 0.139477
 3543.000000 2.754351 0.449778 0.135316
 3544.000000 2.775293 0.432819 0.146047
 3545.000000 2.766178 0.533033 0.135172
 3546.000000 2.788023 0.468606 0.133158
 3547.000000 2.708745 0.462398 0.139512
 3548.000000 2.798030 0.472627 0.121863
 3549.000000 2.784759 0.476271 0.148012
 3550.000000 2.732029 0.511772 0.163428
 3551.000000 2.730080 0.416989 0.142537
 3552.000000 2.742383 0.480220 0.162565
 3553.000000 2.766119 0.523493 0.145538
 3554.000000 2.783584 0.425471 0.149935
 3555.000000 2.764548 0.423624 0.136899
 3556.000000 2.771538 0.446272 0.155383
 3557.000000 2.757556 0.369364 0.164832
 3558.000000 2.770115 0.448754 0.161199
 3559.000000 2.734838 0.466874 0.156591
 3560.000000 2.743701 0.450044 0.153749
 3561.000000 2.804138 0.473555 0.146456
 3562.000000 2.759959 0.446861 0.158575
 3563.000000 2.750225 0.539420 0.149268
 3564.000000 2.797102 0.475105 0.128658
 3565.000000 2.780573 0.509735 0.139801
 3566.000000 2.791370 0.478737 0.138911
 3567.000000 2.771204 0.462573 0.141594
 3568.000000 2.771883 0.417916 0.150017
 3569.000000 2.756419 0.487152 0.147255
 3570.000000 2.812114 0.536990 0.143034
 3571.000000 2.769124 0.526070 0.149688
 3572.000000 2.787405 0.385979 0.141676
 3573.000000 2.753328 0.445210 0.155197
 3574.000000 2.819164 0.441343 0.146576
 3575.000000 2.783027 0.373558 0.157070
 3576.000000 2.811644 0.498405 0.143206
 3577.000000 2.794910 0.446291 0.152697
 3578.000000 2.744651 0.395064 0.135843
 3579.000000 2.796444 0.423060 0.147414
 3580.000000 2.814957 0.475267 0.131933
 3581.000000 2.742876 0.508795 0.134303
 3582.000000 2.752496 0.431236 0.149978
 3583.000000 2.795392 0.436780 0.144465
 3584.000000 2.790700 0.395165 0.153111
 3585.000000 2.755716 0.443890 0.139738
 3586.000000 2.808890 0.428309 0.141716
 3587.000000 2.821615 0.463925 0.152431
 3588.000000 2.753335 0.494622 0.153904
 3589.000000 2.765866 0.529967 0.146854
 3590.000000 2.794790 0.511815 0.140405
 3591.000000 2.808255 0.472237 0.151150
 3592.000000 2.796640 0.450002 0.138754
 3593.000000 2.778802 0.449057 0.141690
 3594.000000 2.808467 0.445006 0.151043
 3595.000000 2.819545 0.444799 0.147300
 3596.000000 2.770229 0.478159 0.151261
 3597.000000 2.750521 0.568316 0.151913
 3598.000000 2.763711 0.557915 0.136367
 3599.000000 2.808840 0.522769 0.138072
 3600.000000 2.774161 0.505825 0.142525
 3601.000000 2.769376 0.459022 0.143353
 3602.000000 2.803807 0.513274 0.141323
 3603.000000 2.783485 0.468797 0.143195
 3604.000000 2.786169 0.463918 0.141291
 3605.000000 2.809617 0.385832 0.138729
 3606.000000 2.804757 0.416863 0.139833
 3607.000000 2.816946 0.498333 0.151725
 3608.000000 2.769070 0.488876 0.139062
 3609.000000 2.768585 0.545525 0.155657
 3610.000000 2.755931 0.531365 0.161899
 3611.000000 2.768559 0.348440 0.153115
 3612.000000 2.767045 0.453221 0.171398
 3613.000000 2.771209 0.551022 0.163414
 3614.000000 2.802543 0.517294 0.172310
 3615.000000 2.775930 0.586867 0.153412
 3616.000000 2.817157 0.541282 0.166496
 3617.000000 2.803289 0.425730 0.160826
 3618.000000 2.819708 0.570596 0.151593
 3619.000000 2.797625 0.470475 0.155341
 3620.000000 2.751488 0.493656 0.142268
 3621.000000 2.767579 0.629057 0.136127
 3622.000000 2.752268 0.587016 0.151487
 3623.000000 2.758088 0.610657 0.142244
 3624.000000 2.743013 0.540048 0.142254
 3625.000000 2.739680 0.527924 0.128993
 3626.000000 2.778883 0.616748 0.133592
 3627.000000 2.789408 0.624614 0.127388
 3628.000000 2.809341 0.568642 0.130693
 3629.000000 2.760149 0.585917 0.127039
 3630.000000 2.778226 0.539381 0.134575
 3631.000000 2.725395 0.563744 0.129965
 3632.000000 2.786323 0.524621 0.129454
 3633.000000 2.797249 0.551904 0.127675
 3634.000000 2.767885 0.518360 0.123060
 3635.000000 2.751424 0.509458 0.123278
 3636.000000 2.777475 0.427428 0.129801
 3637.000000 2.778533 0.461814 0.149326
 3638.000000 2.784519 0.472108 0.137163
 3639.000000 2.762389 0.494960 0.124242
 3640.000000 2.786877 0.575533 0.138692
 3641.000000 2.755049 0.555037 0.154008
 3642.000000 2.815689 0.488718 0.148689
 3643.000000 2.758350 0.506408 0.138098
 3644.000000 2.770027 0.502587 0.135597
 3645.000000 2.757395 0.488098 0.152340
 3646.000000 2.765459 0.505589 0.149716
 3647.000000 2.740442 0.480636 0.135851
 3648.000000 2.758079 0.442821 0.144399
 3649.000000 2.755486 0.445279 0.146735
 3650.000000 2.756241 0.530064 0.140111
 3651.000000 2.765831 0.564528 0.139385
 3652.000000 2.798207 0.583727 0.142349
 3653.000000 2.798292 0.556530 0.155607
 3654.000000 2.783840 0.469574 0.152807
 3655.000000 2.775963 0.438909 0.157033
 3656.000000 2.798546 0.448361 0.145487
 3657.000000 2.790718 0.515232 0.152453
 3658.000000 2.795491 0.442392 0.133322
 3659.000000 2.749123 0.536784 0.134378
 3660.000000 2.759496 0.492514 0.144715
 3661.000000 2.732421 0.444506 0.144203
 3662.000000 2.746140 0.400598 0.156645
 3663.000000 2.781611 0.448937 0.147259
 3664.000000 2.721158 0.484075 0.163171
 3665.000000 2.787922 0.479980 0.147953
 3666.000000 2.750422 0.568374 0.144585
 3667.000000 2.741625 0.460469 0.160814
 3668.000000 2.761601 0.407704 0.168550
 3669.000000 2.769026 0.461243 0.162730
 3670.000000 2.760104 0.455254 0.168511
 3671.000000 2.781871 0.502592 0.166193
 3672.000000 2.742352 0.526437 0.159168
 3673.000000 2.769851 0.518703 0.153916
 3674.000000 2.766237 0.497849 0.157490
 3675.000000 2.751256 0.428899 0.146522
 3676.000000 2.772341 0.494886 0.168046
 3677.000000 2.719154 0.451693 0.148349
 3678.000000 2.738867 0.516144 0.168673
 3679.000000 2.708219 0.523861 0.160468
 3680.000000 2.746128 0.490506 0.160692
 3681.000000 2.743615 0.519088 0.162958
 3682.000000 2.765253 0.473885 0.148485
 3683.000000 2.709761 0.500978 0.155440
 3684.000000 2.800600 0.506615 0.139532
 3685.000000 2.761319 0.505931 0.156212
 3686.000000 2.758035 0.497602 0.161530
 3687.000000 2.734612 0.496439 0.144736
 3688.000000 2.757442 0.508871 0.154087
 3689.000000 2.753093 0.497083 0.146303
 3690.000000 2.735944 0.435836 0.148846
 3691.000000 2.741553 0.531582 0.155576
 3692.000000 2.769175 0.487327 0.160281
 3693.000000 2.763306 0.496606 0.157694
 3694.000000 2.722704 0.585382 0.168765
 3695.000000 2.753747 0.517953 0.144291
 3696.000000 2.779342 0.619251 0.144992
 3697.000000 2.714851 0.497639 0.166207
 3698.000000 2.720336 0.412869 0.159258
 3699.000000 2.719407 0.420107 0.169329
 3700.000000 2.772447 0.555381 0.181459
 3701.000000 2.776092 0.459942 0.150139
 3702.000000 2.742057 0.510201 0.155866
 3703.000000 2.768923 0.524491 0.149892
 3704.000000 2.751386 0.518397 0.145065
 3705.000000 2.713512 0.565783 0.152572
 3706.000000 2.763199 0.559665 0.173126
 3707.000000 2.760388 0.564452 0.148511
 3708.000000 2.751976 0.569603 0.163081
 3709.000000 2.767858 0.543374 0.157110
 3710.000000 2.731314 0.507918 0.158376
 3711.000000 2.762166 0.605631 0.143190
 3712.000000 2.741648 0.645669 0.168639
 3713.000000 2.746916 0.554189 0.146950
 3714.000000 2.722795 0.509885 0.139295
 3715.000000 2.749094 0.505343 0.141759
 3716.000000 2.739165 0.621187 0.143453
 3717.000000 2.751720 0.488850 0.145023
 3718.000000 2.725042 0.602232 0.152024
 3719.000000 2.744737 0.519935 0.154769
 3720.000000 2.712584 0.596627 0.154097
 3721.000000 2.757640 0.604609 0.143497
 3722.000000 2.735834 0.535311 0.156175
 3723.000000 2.750302 0.512143 0.141857
 3724.000000 2.731529 0.506834 0.159090
 3725.000000 2.733040 0.513464 0.148325
 3726.000000 2.708546 0.492517 0.151537
 3727.000000 2.725627 0.509344 0.143208
 3728.000000 2.765672 0.550986 0.151985
 3729.000000 2.716682 0.552650 0.158566
 3730.000000 2.763219 0.589367 0.160016
 3731.000000 2.734683 0.497296 0.154333
 3732.000000 2.736399 0.527079 0.133808
 3733.000000 2.696988 0.567039 0.157171
 3734.000000 2.755642 0.479563 0.144195
 3735.000000 2.713732 0.522199 0.142147
 3736.000000 2.756958 0.489670 0.141715
 3737.000000 2.771892 0.460754 0.142450
 3738.000000 2.757094 0.463907 0.142855
 3739.000000 2.746432 0.588588 0.148007
 3740.000000 2.730351 0.560184 0.149452
 3741.000000 2.735197 0.521055 0.148907
 3742.000000 2.740659 0.528448 0.140694
 3743.000000 2.724996 0.539245 0.151218
 3744.000000 2.727426 0.521143 0.136524
 3745.000000 2.749019 0.570621 0.147194
 3746.000000 2.725898 0.525282 0.147058
 3747.000000 2.749898 0.406944 0.152783
 3748.000000 2.719780 0.526095 0.132620
 3749.000000 2.737768 0.531852 0.140282
 3750.000000 2.739476 0.498205 0.144078
 3751.000000 2.746122 0.487978 0.135559
 3752.000000 2.732197 0.506503 0.134693
 3753.000000 2.736384 0.475151 0.137282
 3754.000000 2.755351 0.444408 0.146157
 3755.000000 2.755842 0.480974 0.149524
 3756.000000 2.787925 0.431305 0.159241
 3757.000000 2.717662 0.515473 0.140666
 3758.000000 2.736226 0.511024 0.156832
 3759.000000 2.774542 0.459431 0.152742
 3760.000000 2.741810 0.525437 0.146794
 3761.000000 2.762380 0.537611 0.150884
 3762.000000 2.734435 0.490098 0.159828
 3763.000000 2.763324 0.532675 0.158784
 3764.000000 2.741344 0.562968 0.153751
 3765.000000 2.742445 0.482656 0.166098
 3766.000000 2.749239 0.522702 0.162297
 3767.000000 2.736443 0.485683 0.162714
 3768.000000 2.726209 0.495337 0.146095
 3769.000000 2.774169 0.448183 0.152052
 3770.000000 2.736801 0.478272 0.147828
 3771.000000 2.743205 0.493751 0.154994
 3772.000000 2.743762 0.448026 0.147318
 3773.000000 2.762492 0.554311 0.164256
 3774.000000 2.702022 0.491648 0.161920
 3775.000000 2.730747 0.556712 0.157044
 3776.000000 2.765170 0.441746 0.159140
 3777.000000 2.758269 0.492668 0.150979
 3778.000000 2.730191 0.457605 0.153553
 3779.000000 2.757657 0.467185 0.154731
 3780.000000 2.717510 0.501798 0.162671
 3781.000000 2.745015 0.506411 0.151869
 3782.000000 2.732418 0.500691 0.150570
 3783.000000 2.740372 0.484219 0.149256
 3784.000000 2.746299 0.482507 0.141028
 3785.000000 2.754273 0.523979 0.139468
 3786.000000 2.752429 0.455345 0.160288
 3787.000000 2.697931 0.537229 0.165880
 3788.000000 2.745207 0.480780 0.162303
 3789.000000 2.755872 0.465544 0.142375
 3790.000000 2.779607 0.503547 0.138709
 3791.000000 2.758794 0.501718 0.148651
 3792.000000 2.746052 0.443513 0.150486
 3793.000000 2.745182 0.485818 0.139807
 3794.000000 2.779463 0.479309 0.150787
 3795.000000 2.797440 0.499112 0.146084
 3796.000000 2.727424 0.484440 0.143973
 3797.000000 2.789590 0.518262 0.133825
 3798.000000 2.751167 0.520720 0.147469
 3799.000000 2.784500 0.596914 0.145458
 3800.000000 2.730903 0.444671 0.141856
 3801.000000 2.741128 0.529673 0.138759
 3802.000000 2.770221 0.512126 0.145576
 3803.000000 2.773213 0.473044 0.140441
 3804.000000 2.742706 0.541616 0.136116
 3805.000000 2.786655 0.492647 0.142154
 3806.000000 2.742139 0.451929 0.154289
 3807.000000 2.698811 0.529051 0.142949
 3808.000000 2.795399 0.453781 0.128129
 3809.000000 2.826548 0.468468 0.133991
 3810.000000 2.775331 0.541976 0.140820
 3811.000000 2.752830 0.527808 0.129865
 3812.000000 2.777314 0.464552 0.133580
 3813.000000 2.806726 0.386766 0.144124
 3814.000000 2.741738 0.462765 0.144993
 3815.000000 2.765664 0.504856 0.136252
 3816.000000 2.764067 0.456563 0.146446
 3817.000000 2.749300 0.500380 0.151570
 3818.000000 2.753373 0.439545 0.147871
 3819.000000 2.734346 0.475171 0.157271
 3820.000000 2.716515 0.432182 0.141229
 3821.000000 2.748978 0.401170 0.157956
 3822.000000 2.739586 0.401443 0.143617
 3823.000000 2.733192 0.500300 0.124527
 3824.000000 2.751935 0.468577 0.149204
 3825.000000 2.715211 0.379556 0.157539
 3826.000000 2.780817 0.426056 0.147960
 3827.000000 2.777571 0.430981 0.138308
 3828.000000 2.783732 0.416856 0.156319
 3829.000000 2.745094 0.510580 0.139355
 3830.000000 2.749200 0.533909 0.165791
 3831.000000 2.766950 0.545613 0.146457
 3832.000000 2.803308 0.438161 0.140133
 3833.000000 2.741030 0.475605 0.137823
 3834.000000 2.780681 0.537611 0.158959
 3835.000000 2.770180 0.603098 0.152709
 3836.000000 2.793248 0.494021 0.159236
 3837.000000 2.794825 0.501182 0.165183
 3838.000000 2.722477 0.490360 0.164836
 3839.000000 2.827431 0.458866 0.147369
 3840.000000 2.781899 0.480372 0.158263
 3841.000000 2.797365 0.513727 0.144910
 3842.000000 2.771651 0.543771 0.164517
 3843.000000 2.769333 0.348686 0.170505
 3844.000000 2.783067 0.414216 0.151253
 3845.000000 2.754636 0.536689 0.155845
 3846.000000 2.788181 0.424177 0.162232
 3847.000000 2.803712 0.441284 0.140413
 3848.000000 2.741088 0.506191 0.144069
 3849.000000 2.788062 0.419616 0.138766
 3850.000000 2.773646 0.451022 0.129697
 3851.000000 2.759642 0.458213 0.131554
 3852.000000 2.747237 0.536054 0.158834
 3853.000000 2.769258 0.556816 0.140865
 3854.000000 2.787159 0.460995 0.142814
 3855.000000 2.805676 0.511319 0.141824
 3856.000000 2.777919 0.491409 0.157700
 3857.000000 2.740425 0.528704 0.159489
 3858.000000 2.801536 0.419564 0.149778
 3859.000000 2.768398 0.470565 0.149071
 3860.000000 2.788046 0.594879 0.155398
 3861.000000 2.761683 0.469243 0.153255
 3862.000000 2.797539 0.562397 0.157835
 3863.000000 2.757526 0.504222 0.153525
 3864.000000 2.760220 0.489093 0.156695
 3865.000000 2.794107 0.575459 0.158286
 3866.000000 2.820057 0.530819 0.158779
 3867.000000 2.771630 0.573241 0.151693
 3868.000000 2.758751 0.566976 0.149691
 3869.000000 2.748010 0.520620 0.140789
 3870.000000 2.747145 0.463312 0.166736
 3871.000000 2.703066 0.435400 0.140638
 3872.000000 2.735630 0.512601 0.144398
 3873.000000 2.785017 0.527080 0.159724
 3874.000000 2.777138 0.583473 0.160513
 3875.000000 2.756440 0.496329 0.142494
 3876.000000 2.782163 0.537206 0.148442
 3877.000000 2.753199 0.543921 0.153186
 3878.000000 2.786221 0.491707 0.147867
 3879.000000 2.747461 0.483057 0.140525
 3880.000000 2.756020 0.542603 0.137441
 3881.000000 2.790471 0.527761 0.134402
 3882.000000 2.780940 0.550148 0.155998
 3883.000000 2.784022 0.526437 0.159227
 3884.000000 2.810984 0.508508 0.160150
 3885.000000 2.734300 0.541658 0.158116
 3886.000000 2.730269 0.457005 0.145298
 3887.000000 2.783675 0.512259 0.132566
 3888.000000 2.733156 0.490520 0.147323
 3889.000000 2.783792 0.452457 0.152107
 3890.000000 2.747408 0.502335 0.144218
 3891.000000 2.755483 0.478749 0.122890
 3892.000000 2.758172 0.466429 0.153467
 3893.000000 2.757333 0.539312 0.139467
 3894.000000 2.790411 0.458774 0.139290
 3895.000000 2.778985 0.473404 0.141807
 3896.000000 2.749165 0.463916 0.135934
 3897.000000 2.797031 0.473384 0.134089
 3898.000000 2.719955 0.552007 0.132693
 3899.000000 2.739262 0.493722 0.138232
 3900.000000 2.763870 0.443085 0.136882
 3901.000000 2.730733 0.489368 0.153943
 3902.000000 2.759558 0.436120 0.145792
 3903.000000 2.715305 0.439899 0.166360
 3904.000000 2.783188 0.554934 0.142458
 3905.000000 2.751982 0.515346 0.140376
 3906.000000 2.753746 0.521102 0.130117
 3907.000000 2.740111 0.473495 0.135457
 3908.000000 2.728188 0.536291 0.129659
 3909.000000 2.774034 0.472567 0.141457
 3910.000000 2.800186 0.492207 0.131675
 3911.000000 2.750603 0.466807 0.143059
 3912.000000 2.740245 0.524849 0.138021
 3913.000000 2.762046 0.451014 0.150766
 3914.000000 2.751757 0.552936 0.135719
 3915.000000 2.775309 0.459471 0.146483
 3916.000000 2.770235 0.475664 0.145905
 3917.000000 2.793805 0.486935 0.133262
 3918.000000 2.741174 0.460112 0.133711
 3919.000000 2.777188 0.484533 0.122458
 3920.000000 2.772341 0.505643 0.143321
 3921.000000 2.772898 0.352346 0.158696
 3922.000000 2.786330 0.490066 0.129969
 3923.000000 2.761293 0.406154 0.131923
 3924.000000 2.799011 0.372981 0.146229
 3925.000000 2.807257 0.458405 0.145816
 3926.000000 2.763340 0.523634 0.132112
 3927.000000 2.784046 0.546465 0.128800
 3928.000000 2.792692 0.460333 0.140486
 3929.000000 2.786398 0.486558 0.142850
 3930.000000 2.776223 0.505016 0.135126
 3931.000000 2.781772 0.472196 0.133270
 3932.000000 2.790988 0.482817 0.149142
 3933.000000 2.765367 0.494625 0.146404
 3934.000000 2.750135 0.553596 0.144405
 3935.000000 2.778449 0.486966 0.148968
 3936.000000 2.778393 0.520799 0.154745
 3937.000000 2.750727 0.475230 0.140774
 3938.000000 2.778407 0.379512 0.140101
 3939.000000 2.801012 0.454304 0.151808
 3940.000000 2.736118 0.468247 0.149095
 3941.000000 2.757575 0.535591 0.135416
 3942.000000 2.779392 0.465329 0.151596
 3943.000000 2.778116 0.512119 0.149005
 3944.000000 2.790368 0.505354 0.137640
 3945.000000 2.750274 0.484379 0.143811
 3946.000000 2.773771 0.468743 0.133886
 3947.000000 2.755898 0.449820 0.135395
 3948.000000 2.769879 0.402128 0.159744
 3949.000000 2.752007 0.522330 0.138773
 3950.000000 2.770517 0.478944 0.139492
 3951.000000 2.764835 0.423501 0.140259
 3952.000000 2.758669 0.450253 0.133472
 3953.000000 2.753022 0.406510 0.151163
 3954.000000 2.763224 0.450201 0.132358
 3955.000000 2.773166 0.581041 0.137268
 3956.000000 2.736264 0.484638 0.129936
 3957.000000 2.777986 0.479536 0.127739
 3958.000000 2.769324 0.572370 0.146881
 3959.000000 2.758868 0.597263 0.148677
 3960.000000 2.763596 0.521241 0.160926
 3961.000000 2.794224 0.576289 0.142050
 3962.000000 2.765959 0.492242 0.159950
 3963.000000 2.767766 0.509409 0.139188
 3964.000000 2.756101 0.441422 0.152025
 3965.000000 2.756527 0.474018 0.141054
 3966.000000 2.763380 0.545745 0.129903
 3967.000000 2.788515 0.623644 0.134671
 3968.000000 2.759149 0.489422 0.140116
 3969.000000 2.793867 0.589906 0.151395
 3970.000000 2.740703 0.601308 0.141283
 3971.000000 2.746226 0.595207 0.147401
 3972.000000 2.744290 0.444784 0.139012
 3973.000000 2.770006 0.493868 0.144524
 3974.000000 2.788710 0.450752 0.154979
 3975.000000 2.741860 0.520641 0.154111
 3976.000000 2.793396 0.491842 0.151486
 3977.000000 2.775461 0.508727 0.145772
 3978.000000 2.783485 0.527215 0.133828
 3979.000000 2.769758 0.563886 0.151096
 3980.000000 2.803635 0.458099 0.142593
 3981.000000 2.742760 0.472881 0.145791
 3982.000000 2.793895 0.555640 0.149416
 3983.000000 2.762156 0.625235 0.155376
 3984.000000 2.754902 0.540611 0.134939
 3985.000000 2.806968 0.535034 0.149952
 3986.000000 2.785830 0.539466 0.163190
 3987.000000 2.741214 0.423333 0.140396
 3988.000000 2.758248 0.457004 0.151723
 3989.000000 2.751187 0.477870 0.138618
 3990.000000 2.784618 0.471089 0.136412
 3991.000000 2.785664 0.413742 0.142168
 3992.000000 2.794761 0.389926 0.133533
 3993.000000 2.807139 0.456023 0.146974
 3994.000000 2.764644 0.524792 0.149649
 3995.000000 2.740113 0.497436 0.147504
 3996.000000 2.795495 0.505097 0.142687
 3997.000000 2.762438 0.467118 0.144849
 3998.000000 2.749983 0.350059 0.157377
 3999.000000 2.752004 0.409502 0.146405
 4000.000000 2.796995 0.410604 0.154447
 4001.000000 2.768814 0.453093 0.142445
 4002.000000 2.748874 0.457980 0.148781
 4003.000000 2.781145 0.407001 0.150112
 4004.000000 2.798451 0.500365 0.154924
 4005.000000 2.775772 0.462238 0.157306
 4006.000000 2.748052 0.450486 0.138916
 4007.000000 2.767841 0.381881 0.146778
 4008.000000 2.761497 0.472119 0.132627
 4009.000000 2.780986 0.403562 0.133692
 4010.000000 2.793121 0.465274 0.126313
 4011.000000 2.758325 0.426479 0.143014
 4012.000000 2.783622 0.500980 0.133687
 4013.000000 2.786510 0.574641 0.146012
 4014.000000 2.811546 0.472025 0.132100
 4015.000000 2.748317 0.474224 0.123694
 4016.000000 2.765896 0.563334 0.128220
 4017.000000 2.747346 0.490239 0.130804
 4018.000000 2.789472 0.481180 0.134793
 4019.000000 2.763686 0.507393 0.130161
 4020.000000 2.789563 0.479031 0.131852
 4021.000000 2.709584 0.457000 0.126658
 4022.000000 2.781960 0.492026 0.133817
 4023.000000 2.800103 0.532736 0.120110
 4024.000000 2.799874 0.537313 0.126791
 4025.000000 2.766539 0.497920 0.145130
 4026.000000 2.770002 0.512317 0.132576
 4027.000000 2.759412 0.489041 0.132904
 4028.000000 2.775976 0.450080 0.139606
 4029.000000 2.760392 0.439113 0.126635
 4030.000000 2.796816 0.442183 0.132593
 4031.000000 2.752297 0.453857 0.139286
 4032.000000 2.724026 0.566014 0.135573
 4033.000000 2.770221 0.400547 0.149248
 4034.000000 2.747402 0.497907 0.121065
 4035.000000 2.744349 0.536561 0.125211
 4036.000000 2.797798 0.484714 0.156901
 4037.000000 2.781062 0.468055 0.143562
 4038.000000 2.741588 0.502010 0.150424
 4039.000000 2.779908 0.460243 0.130206
 4040.000000 2.788542 0.467409 0.138544
 4041.000000 2.762905 0.480817 0.136080
 4042.000000 2.769693 0.463764 0.125783
 4043.000000 2.757894 0.506512 0.132281
 4044.000000 2.765245 0.487847 0.142272
 4045.000000 2.788724 0.480000 0.149678
 4046.000000 2.782632 0.412518 0.136203
 4047.000000 2.723804 0.446698 0.139603
 4048.000000 2.752083 0.477430 0.134497
 4049.000000 2.786035 0.492601 0.132393
 4050.000000 2.761705 0.442225 0.145514
 4051.000000 2.773084 0.444075 0.146199
 4052.000000 2.762912 0.463112 0.143235
 4053.000000 2.793862 0.427300 0.145303
 4054.000000 2.746145 0.492134 0.137130
 4055.000000 2.792708 0.385271 0.129712
 4056.000000 2.832466 0.341584 0.160549
 4057.000000 2.769159 0.355836 0.177225
 4058.000000 2.790941 0.430496 0.136947
 4059.000000 2.801222 0.358302 0.163247
 4060.000000 2.796965 0.328419 0.161861
 4061.000000 2.763113 0.438151 0.148734
 4062.000000 2.791881 0.430440 0.144368
 4063.000000 2.787730 0.423781 0.133445
 4064.000000 2.826572 0.403032 0.144473
 4065.000000 2.814173 0.452513 0.140431
 4066.000000 2.821402 0.441044 0.136341
 4067.000000 2.786992 0.405755 0.141131
 4068.000000 2.755262 0.388583 0.135688
 4069.000000 2.808465 0.403341 0.147731
 4070.000000 2.785902 0.394935 0.140199
 4071.000000 2.773469 0.375424 0.151383
 4072.000000 2.824527 0.455590 0.134586
 4073.000000 2.826909 0.446314 0.148255
 4074.000000 2.775721 0.453407 0.126690
 4075.000000 2.793194 0.496908 0.133561
 4076.000000 2.798688 0.505942 0.145351
 4077.000000 2.784293 0.536142 0.135832
 4078.000000 2.792399 0.504680 0.144661
 4079.000000 2.773653 0.595654 0.133300
 4080.000000 2.783283 0.442651 0.151780
 4081.000000 2.803770 0.524370 0.142864
 4082.000000 2.791044 0.449345 0.142889
 4083.000000 2.811172 0.398859 0.148346
 4084.000000 2.747763 0.461994 0.148849
 4085.000000 2.820034 0.418064 0.122110
 4086.000000 2.775141 0.377645 0.130181
 4087.000000 2.785447 0.415491 0.153971
 4088.000000 2.762427 0.354158 0.166333
 4089.000000 2.766088 0.394861 0.144251
 4090.000000 2.784246 0.395731 0.152572
 4091.000000 2.802032 0.373371 0.146255
 4092.000000 2.775098 0.388457 0.179906
 4093.000000 2.786227 0.417721 0.161317
 4094.000000 2.771802 0.350843 0.133439
 4095.000000 2.759431 0.363049 0.155472
 4096.000000 2.768136 0.361763 0.160953
 4097.000000 2.783078 0.438216 0.143856
 4098.000000 2.786734 0.452177 0.132169
 4099.000000 2.780702 0.361864 0.162940
 4100.000000 2.786790 0.406072 0.132476
 4101.000000 2.780053 0.364037 0.149184
 4102.000000 2.762520 0.443013 0.130322
 4103.000000 2.767678 0.356912 0.146153
 4104.000000 2.792819 0.409883 0.154156
 4105.000000 2.792073 0.444858 0.128631
 4106.000000 2.774370 0.391698 0.145751
 4107.000000 2.789737 0.401849 0.146783
 4108.000000 2.772944 0.386185 0.134654
 4109.000000 2.784728 0.416019 0.124830
 4110.000000 2.764999 0.385419 0.143551
 4111.000000 2.820333 0.426489 0.136795
 4112.000000 2.770939 0.409088 0.141348
 4113.000000 2.823947 0.343320 0.153763
 4114.000000 2.758968 0.445782 0.142718
 4115.000000 2.758211 0.426745 0.145098
 4116.000000 2.823049 0.473953 0.141919
 4117.000000 2.749609 0.443052 0.144675
 4118.000000 2.808210 0.427754 0.134797
 4119.000000 2.768562 0.411961 0.141277
 4120.000000 2.758932 0.471113 0.143095
 4121.000000 2.758758 0.442103 0.136878
 4122.000000 2.724592 0.505200 0.131172
 4123.000000 2.780361 0.436216 0.142169
 4124.000000 2.774421 0.407903 0.136661
 4125.000000 2.765921 0.443201 0.145425
 4126.000000 2.788651 0.462272 0.136121
 4127.000000 2.806290 0.399632 0.146426
 4128.000000 2.764846 0.361439 0.158779
 4129.000000 2.752244 0.417231 0.149799
 4130.000000 2.785259 0.364441 0.160929
 4131.000000 2.790030 0.435606 0.138069
 4132.000000 2.743379 0.462684 0.138841
 4133.000000 2.758289 0.449512 0.150844
 4134.000000 2.755620 0.396919 0.135961
 4135.000000 2.747023 0.413233 0.152357
 4136.000000 2.750417 0.353335 0.154663
 4137.000000 2.777292 0.349054 0.148739
 4138.000000 2.736697 0.374874 0.152328
 4139.000000 2.788706 0.374508 0.153205
 4140.000000 2.775062 0.446386 0.149097
 4141.000000 2.765993 0.424234 0.131675
 4142.000000 2.792607 0.426225 0.131557
 4143.000000 2.743805 0.418033 0.129926
 4144.000000 2.812102 0.416038 0.137047
 4145.000000 2.760597 0.322683 0.152948
 4146.000000 2.769243 0.370549 0.168022
 4147.000000 2.787623 0.427199 0.128276
 4148.000000 2.767402 0.445989 0.137300
 4149.000000 2.786698 0.450228 0.146717
 4150.000000 2.733028 0.393094 0.155958
 4151.000000 2.759952 0.441124 0.146962
 4152.000000 2.796269 0.385359 0.158852
 4153.000000 2.759186 0.355068 0.142967
 4154.000000 2.815120 0.447041 0.128407
 4155.000000 2.764458 0.403774 0.135334
 4156.000000 2.791483 0.381744 0.156872
 4157.000000 2.770885 0.336166 0.133154
 4158.000000 2.761419 0.399345 0.138226
 4159.000000 2.778587 0.396346 0.148761
 4160.000000 2.768177 0.350522 0.135131
 4161.000000 2.727996 0.462223 0.132821
 4162.000000 2.774460 0.464696 0.147254
 4163.000000 2.807182 0.537876 0.144006
 4164.000000 2.765624 0.539510 0.153752
 4165.000000 2.791304 0.499788 0.155545
 4166.000000 2.784593 0.537092 0.136756
 4167.000000 2.767507 0.527484 0.139273
 4168.000000 2.759197 0.480240 0.139591
 4169.000000 2.754047 0.504681 0.135983
 4170.000000 2.768573 0.549279 0.137115
 4171.000000 2.712194 0.486474 0.144724
 4172.000000 2.728215 0.445581 0.143083
 4173.000000 2.783467 0.377286 0.145478
 4174.000000 2.776025 0.396755 0.138238
 4175.000000 2.727850 0.444163 0.153141
 4176.000000 2.796332 0.467200 0.142262
 4177.000000 2.773977 0.433068 0.137044
 4178.000000 2.724676 0.404041 0.143352
 4179.000000 2.753769 0.333361 0.150908
 4180.000000 2.763090 0.383867 0.142678
 4181.000000 2.760818 0.332747 0.134759
 4182.000000 2.751622 0.402292 0.136972
 4183.000000 2.772946 0.498640 0.136318
 4184.000000 2.765239 0.510891 0.135947
 4185.000000 2.750804 0.500241 0.137135
 4186.000000 2.777762 0.388760 0.155713
 4187.000000 2.817587 0.533497 0.131545
 4188.000000 2.742493 0.512236 0.129201
 4189.000000 2.774369 0.438732 0.130151
 4190.000000 2.758201 0.396331 0.140271
 4191.000000 2.725022 0.474340 0.154293
 4192.000000 2.737747 0.418685 0.137381
 4193.000000 2.757433 0.471023 0.140446
 4194.000000 2.751292 0.450561 0.141740
 4195.000000 2.756324 0.436780 0.142059
 4196.000000 2.724429 0.450158 0.140102
 4197.000000 2.780487 0.298953 0.139875
 4198.000000 2.769088 0.342465 0.158938
 4199.000000 2.763416 0.418499 0.153369
 4200.000000 2.764509 0.378966 0.166307
 4201.000000 2.765921 0.485838 0.138796
 4202.000000 2.762292 0.470358 0.143428
 4203.000000 2.742338 0.493287 0.138232
 4204.000000 2.728141 0.437414 0.126595
 4205.000000 2.716675 0.445860 0.144007
 4206.000000 2.754596 0.519329 0.133075
 4207.000000 2.725791 0.496365 0.137493
 4208.000000 2.771487 0.431885 0.130531
 4209.000000 2.731413 0.499064 0.148787
 4210.000000 2.779942 0.472471 0.150903
 4211.000000 2.729070 0.439069 0.151565
 4212.000000 2.746972 0.543949 0.138491
 4213.000000 2.740203 0.532525 0.146673
 4214.000000 2.752595 0.510065 0.134441
 4215.000000 2.704564 0.501693 0.138580
 4216.000000 2.696335 0.503081 0.134733
 4217.000000 2.743772 0.395509 0.138897
 4218.000000 2.777009 0.388883 0.128893
 4219.000000 2.712650 0.511662 0.132271
 4220.000000 2.773800 0.396844 0.139628
 4221.000000 2.778324 0.398458 0.150576
 4222.000000 2.731563 0.392492 0.124794
 4223.000000 2.755521 0.405977 0.130077
 4224.000000 2.722997 0.507920 0.133271
 4225.000000 2.747967 0.476440 0.145027
 4226.000000 2.766831 0.459456 0.152723
 4227.000000 2.765433 0.339455 0.149982
 4228.000000 2.714925 0.466429 0.135578
 4229.000000 2.798293 0.506122 0.136056
 4230.000000 2.744280 0.475313 0.143472
 4231.000000 2.715473 0.483550 0.132285
 4232.000000 2.779458 0.458882 0.134804
 4233.000000 2.784576 0.426476 0.134159
 4234.000000 2.771805 0.502233 0.128502
 4235.000000 2.751050 0.444752 0.150206
 4236.000000 2.715766 0.440714 0.129179
 4237.000000 2.716784 0.384398 0.146645
 4238.000000 2.736815 0.458728 0.140428
 4239.000000 2.744660 0.488551 0.143128
 4240.000000 2.731858 0.538717 0.152677
 4241.000000 2.741854 0.449824 0.141083
 4242.000000 2.757576 0.418490 0.133078
 4243.000000 2.794428 0.479183 0.150227
 4244.000000 2.770374 0.507019 0.154991
 4245.000000 2.765655 0.485767 0.140593
 4246.000000 2.756942 0.474795 0.146643
 4247.000000 2.796911 0.490114 0.147437
 4248.000000 2.723391 0.445933 0.141672
 4249.000000 2.753083 0.584939 0.149653
 4250.000000 2.725397 0.383098 0.140623
 4251.000000 2.741214 0.402910 0.143765
 4252.000000 2.750140 0.436570 0.145819
 4253.000000 2.717981 0.453484 0.153574
 4254.000000 2.698629 0.466368 0.143789
 4255.000000 2.708451 0.440427 0.153861
 4256.000000 2.770369 0.388950 0.149295
 4257.000000 2.714809 0.450960 0.143941
 4258.000000 2.741608 0.433859 0.140570
 4259.000000 2.731790 0.503019 0.152103
 4260.000000 2.783813 0.485016 0.137608
 4261.000000 2.752394 0.508610 0.133730
 4262.000000 2.783153 0.444364 0.146105
 4263.000000 2.771965 0.466595 0.152106
 4264.000000 2.794359 0.481176 0.147821
 4265.000000 2.748057 0.476446 0.132495
 4266.000000 2.717610 0.470354 0.147828
 4267.000000 2.771035 0.483501 0.140878
 4268.000000 2.759064 0.466374 0.145267
 4269.000000 2.770325 0.541866 0.142760
 4270.000000 2.744270 0.551883 0.140731
 4271.000000 2.748103 0.506776 0.145594
 4272.000000 2.719773 0.491899 0.138588
 4273.000000 2.756627 0.529719 0.140478
 4274.000000 2.754190 0.450485 0.130740
 4275.000000 2.769517 0.467477 0.138072
 4276.000000 2.763325 0.496198 0.141685
 4277.000000 2.763328 0.468556 0.147761
 4278.000000 2.770855 0.461866 0.139901
 4279.000000 2.781533 0.395599 0.142005
 4280.000000 2.756921 0.506390 0.131771
 4281.000000 2.776632 0.401466 0.148423
 4282.000000 2.759231 0.473580 0.145369
 4283.000000 2.758830 0.481571 0.133644
 4284.000000 2.744406 0.460331 0.141033
 4285.000000 2.769331 0.438824 0.150726
 4286.000000 2.776050 0.451750 0.146503
 4287.000000 2.775681 0.452203 0.145755
 4288.000000 2.742574 0.463368 0.154568
 4289.000000 2.748622 0.431491 0.155704
 4290.000000 2.741151 0.511291 0.150299
 4291.000000 2.756110 0.518702 0.146247
 4292.000000 2.783310 0.475765 0.136741
 4293.000000 2.800715 0.411226 0.148805
 4294.000000 2.774520 0.463820 0.134357
 4295.000000 2.793109 0.457972 0.144749
 4296.000000 2.763455 0.407822 0.125677
 4297.000000 2.788511 0.487954 0.148582
 4298.000000 2.770213 0.431274 0.130297
 4299.000000 2.747273 0.400117 0.136660
 4300.000000 2.771392 0.427246 0.140749
 4301.000000 2.777709 0.308800 0.129981
 4302.000000 2.767315 0.383977 0.127918
 4303.000000 2.776004 0.370975 0.136848
 4304.000000 2.769127 0.356856 0.128840
 4305.000000 2.803263 0.354731 0.128628
 4306.000000 2.753456 0.478039 0.145198
 4307.000000 2.745221 0.435201 0.136911
 4308.000000 2.781021 0.501174 0.134196
 4309.000000 2.756035 0.472037 0.128193
 4310.000000 2.749283 0.513572 0.130714
 4311.000000 2.754484 0.483102 0.146697
 4312.000000 2.784671 0.447892 0.130306
 4313.000000 2.742645 0.424921 0.140962
 4314.000000 2.747327 0.434878 0.119158
 4315.000000 2.761994 0.421904 0.129548
 4316.000000 2.729669 0.503244 0.122660
 4317.000000 2.756693 0.474654 0.121012
 4318.000000 2.765355 0.531100 0.128134
 4319.000000 2.801568 0.435087 0.140035
 4320.000000 2.713351 0.390057 0.143852
 4321.000000 2.781069 0.504627 0.139159
 4322.000000 2.730128 0.448301 0.156372
 4323.000000 2.743360 0.424939 0.138861
 4324.000000 2.780755 0.499023 0.144946
 4325.000000 2.741089 0.491809 0.137879
 4326.000000 2.723269 0.591302 0.135910
 4327.000000 2.758034 0.508235 0.140963
 4328.000000 2.737027 0.478901 0.145328
 4329.000000 2.784479 0.558743 0.148358
 4330.000000 2.751571 0.552487 0.127583
 4331.000000 2.756296 0.492853 0.143689
 4332.000000 2.773153 0.442240 0.121695
 4333.000000 2.763266 0.492450 0.141280
 4334.000000 2.740701 0.434197 0.130608
 4335.000000 2.744461 0.500857 0.123442
 4336.000000 2.729736 0.538170 0.129768
 4337.000000 2.772803 0.439609 0.136057
 4338.000000 2.785258 0.406961 0.147284
 4339.000000 2.731468 0.462053 0.141963
 4340.000000 2.730089 0.467342 0.141133
 4341.000000 2.741188 0.506584 0.134853
 4342.000000 2.784737 0.406596 0.129935
 4343.000000 2.751253 0.422513 0.138245
 4344.000000 2.739034 0.413056 0.137595
 4345.000000 2.732067 0.408450 0.144273
 4346.000000 2.738082 0.379678 0.147760
 4347.000000 2.728070 0.451103 0.143874
 4348.000000 2.701548 0.431927 0.140475
 4349.000000 2.742578 0.504561 0.153237
 4350.000000 2.737718 0.444928 0.145136
 4351.000000 2.728979 0.465356 0.148198
 4352.000000 2.723186 0.451916 0.137363
 4353.000000 2.752813 0.497955 0.143541
 4354.000000 2.777577 0.474546 0.139472
 4355.000000 2.752634 0.527396 0.136023
 4356.000000 2.738991 0.519975 0.141093
 4357.000000 2.743699 0.488629 0.158202
 4358.000000 2.758748 0.477913 0.146797
 4359.000000 2.734056 0.457626 0.144816
 4360.000000 2.755890 0.422269 0.141417
 4361.000000 2.753481 0.475430 0.148491
 4362.000000 2.750018 0.464089 0.146262
 4363.000000 2.743406 0.512371 0.141910
 4364.000000 2.757368 0.462516 0.139613
 4365.000000 2.762568 0.489804 0.140038
 4366.000000 2.766704 0.457435 0.135650
 4367.000000 2.766352 0.405841 0.133884
 4368.000000 2.760067 0.435687 0.142405
 4369.000000 2.773670 0.490267 0.148143
 4370.000000 2.769446 0.392109 0.145580
 4371.000000 2.758246 0.420259 0.142603
 4372.000000 2.752258 0.490986 0.126459
 4373.000000 2.771056 0.454510 0.132890
 4374.000000 2.795500 0.501983 0.128410
 4375.000000 2.769997 0.486512 0.165786
 4376.000000 2.783367 0.447831 0.144636
 4377.000000 2.739069 0.421740 0.137249
 4378.000000 2.743798 0.480578 0.138989
 4379.000000 2.744524 0.473652 0.128099
 4380.000000 2.747749 0.375708 0.158400
 4381.000000 2.779691 0.405388 0.128926
 4382.000000 2.769897 0.463817 0.132762
 4383.000000 2.736334 0.416015 0.137340
 4384.000000 2.777034 0.436021 0.152813
 4385.000000 2.748280 0.459402 0.151754
 4386.000000 2.754329 0.410743 0.157626
 4387.000000 2.782646 0.403129 0.150085
 4388.000000 2.729969 0.436920 0.154077
 4389.000000 2.749587 0.436104 0.151486
 4390.000000 2.769530 0.373438 0.139716
 4391.000000 2.719738 0.350576 0.150106
 4392.000000 2.729536 0.452687 0.164107
 4393.000000 2.759923 0.407335 0.169696
 4394.000000 2.750807 0.407154 0.146848
 4395.000000 2.760260 0.364510 0.142627
 4396.000000 2.723609 0.422075 0.143763
 4397.000000 2.735314 0.297443 0.148250
 4398.000000 2.762451 0.487933 0.139260
 4399.000000 2.741492 0.505770 0.132280
 4400.000000 2.754791 0.460770 0.145426
 4401.000000 2.737666 0.443375 0.144620
 4402.000000 2.783399 0.354282 0.155717
 4403.000000 2.720545 0.412974 0.156250
 4404.000000 2.733077 0.401459 0.157797
 4405.000000 2.730162 0.434551 0.148708
 4406.000000 2.736672 0.513754 0.149625
 4407.000000 2.750562 0.401847 0.145365
 4408.000000 2.733844 0.410862 0.136548
 4409.000000 2.722359 0.434446 0.143347
 4410.000000 2.778566 0.480034 0.131251
 4411.000000 2.794137 0.451166 0.155518
 4412.000000 2.759102 0.440365 0.154233
 4413.000000 2.773558 0.513301 0.155462
 4414.000000 2.764944 0.445175 0.139919
 4415.000000 2.742046 0.464412 0.155466
 4416.000000 2.782941 0.449876 0.137440
 4417.000000 2.774556 0.462202 0.152354
 4418.000000 2.762544 0.493411 0.144283
 4419.000000 2.778565 0.393510 0.151991
 4420.000000 2.751272 0.490915 0.148404
 4421.000000 2.748217 0.481271 0.147979
 4422.000000 2.772801 0.411626 0.148526
 4423.000000 2.743743 0.472533 0.139161
 4424.000000 2.749181 0.469703 0.128496
 4425.000000 2.781063 0.393391 0.132221
 4426.000000 2.775021 0.481045 0.136220
 4427.000000 2.783697 0.490988 0.148956
 4428.000000 2.734439 0.446348 0.154689
 4429.000000 2.785307 0.331706 0.167383
 4430.000000 2.779993 0.457789 0.161254
 4431.000000 2.751083 0.420970 0.160461
 4432.000000 2.782300 0.483399 0.153096
 4433.000000 2.789553 0.383407 0.151978
 4434.000000 2.770181 0.470274 0.159452
 4435.000000 2.781886 0.458391 0.152856
 4436.000000 2.751433 0.468631 0.133546
 4437.000000 2.811890 0.443805 0.140666
 4438.000000 2.752640 0.442402 0.152479
 4439.000000 2.776435 0.364142 0.150560
 4440.000000 2.772164 0.388067 0.136246
 4441.000000 2.766760 0.441045 0.146488
 4442.000000 2.792493 0.502183 0.137339
 4443.000000 2.762279 0.396010 0.142260
 4444.000000 2.780303 0.426869 0.145066
 4445.000000 2.758082 0.480433 0.142363
 4446.000000 2.721229 0.516845 0.156015
 4447.000000 2.773842 0.468752 0.140941
 4448.000000 2.755762 0.522124 0.153017
 4449.000000 2.758740 0.459659 0.143468
 4450.000000 2.750483 0.439641 0.156627
 4451.000000 2.778138 0.458959 0.130282
 4452.000000 2.773679 0.448775 0.141736
 4453.000000 2.766125 0.393306 0.130722
 4454.000000 2.753223 0.469500 0.152344
 4455.000000 2.765957 0.511725 0.135078
 4456.000000 2.778075 0.490094 0.145154
 4457.000000 2.761988 0.485729 0.134318
 4458.000000 2.729316 0.552089 0.143810
 4459.000000 2.759207 0.544006 0.133923
 4460.000000 2.770906 0.510105 0.138253
 4461.000000 2.767974 0.404404 0.140566
 4462.000000 2.758749 0.534726 0.138697
 4463.000000 2.771170 0.478384 0.144621
 4464.000000 2.780865 0.442072 0.139523
 4465.000000 2.723294 0.466909 0.139624
 4466.000000 2.779646 0.486630 0.147184
 4467.000000 2.785965 0.480274 0.134809
 4468.000000 2.745828 0.446821 0.146684
 4469.000000 2.754567 0.502718 0.162160
 4470.000000 2.749534 0.457464 0.133604
 4471.000000 2.734090 0.409002 0.144096
 4472.000000 2.759059 0.400886 0.149354
 4473.000000 2.795056 0.494661 0.134652
 4474.000000 2.742453 0.611069 0.144690
 4475.000000 2.765513 0.420817 0.127750
 4476.000000 2.763416 0.437654 0.138135
 4477.000000 2.788738 0.468544 0.143018
 4478.000000 2.778521 0.435370 0.133958
 4479.000000 2.715387 0.416687 0.141922
 4480.000000 2.765463 0.513480 0.152006
 4481.000000 2.764745 0.438906 0.159575
 4482.000000 2.780862 0.436395 0.133187
 4483.000000 2.744104 0.434309 0.129167
 4484.000000 2.714102 0.466097 0.153524
 4485.000000 2.763461 0.368447 0.142400
 4486.000000 2.719762 0.404901 0.154456
 4487.000000 2.741279 0.385632 0.144686
 4488.000000 2.751477 0.512495 0.130730
 4489.000000 2.751701 0.465142 0.150029
 4490.000000 2.678625 0.520078 0.146272
 4491.000000 2.733809 0.508814 0.146698
 4492.000000 2.755669 0.403667 0.155427
 4493.000000 2.791433 0.517978 0.130682
 4494.000000 2.747004 0.494415 0.130192
 4495.000000 2.750934 0.444657 0.127463
 4496.000000 2.732858 0.512544 0.161307
 4497.000000 2.769998 0.587820 0.132712
 4498.000000 2.792086 0.613925 0.133907
 4499.000000 2.759120 0.469045 0.137101
 4500.000000 2.729654 0.405203 0.153933
 4501.000000 2.761253 0.502884 0.131333
 4502.000000 2.781022 0.548049 0.142714
 4503.000000 2.743789 0.439270 0.138285
 4504.000000 2.768030 0.421748 0.148825
 4505.000000 2.758896 0.499989 0.152331
 4506.000000 2.732567 0.431884 0.146891
 4507.000000 2.757201 0.462197 0.130448
 4508.000000 2.771018 0.432226 0.131036
 4509.000000 2.713193 0.440826 0.133384
 4510.000000 2.739566 0.512475 0.149946
 4511.000000 2.764479 0.534852 0.151961
 4512.000000 2.762750 0.440661 0.138306
 4513.000000 2.789069 0.472224 0.145750
 4514.000000 2.755954 0.541299 0.131621
 4515.000000 2.757726 0.473320 0.128627
 4516.000000 2.761724 0.499783 0.147504
 4517.000000 2.775898 0.509033 0.145785
 4518.000000 2.787930 0.474641 0.131157
 4519.000000 2.778896 0.428767 0.140800
 4520.000000 2.750730 0.514596 0.139814
 4521.000000 2.808329 0.521644 0.148012
 4522.000000 2.732218 0.530377 0.149732
 4523.000000 2.772802 0.527196 0.150421
 4524.000000 2.732453 0.486230 0.151857
 4525.000000 2.798799 0.504114 0.143105
 4526.000000 2.771604 0.574163 0.141882
 4527.000000 2.784693 0.445842 0.122181
 4528.000000 2.773169 0.548161 0.130006
 4529.000000 2.788573 0.429795 0.135599
 4530.000000 2.785012 0.467345 0.136459
 4531.000000 2.736304 0.494954 0.147834
 4532.000000 2.759234 0.534024 0.139714
 4533.000000 2.788637 0.532941 0.136597
 4534.000000 2.769619 0.508046 0.145879
 4535.000000 2.762461 0.569028 0.153694
 4536.000000 2.725663 0.551455 0.128833
 4537.000000 2.757877 0.458460 0.135562
 4538.000000 2.745496 0.515777 0.143685
 4539.000000 2.746209 0.515346 0.144207
 4540.000000 2.723023 0.528136 0.137689
 4541.000000 2.754370 0.485794 0.134262
 4542.000000 2.760572 0.490284 0.134247
 4543.000000 2.764360 0.528756 0.140103
 4544.000000 2.798884 0.588871 0.138222
 4545.000000 2.763604 0.467885 0.134606
 4546.000000 2.786634 0.466324 0.136149
 4547.000000 2.782602 0.480999 0.128506
 4548.000000 2.759410 0.476123 0.132255
 4549.000000 2.723037 0.476290 0.139501
 4550.000000 2.763185 0.501156 0.131117
 4551.000000 2.742407 0.527468 0.126972
 4552.000000 2.776701 0.543979 0.137073
 4553.000000 2.770104 0.521235 0.128122
 4554.000000 2.754911 0.465860 0.140095
 4555.000000 2.760182 0.455595 0.137726
 4556.000000 2.772518 0.535059 0.125650
 4557.000000 2.752261 0.537088 0.124405
 4558.000000 2.733330 0.421123 0.120417
 4559.000000 2.763290 0.500756 0.132010
 4560.000000 2.758965 0.458511 0.125146
 4561.000000 2.750741 0.501946 0.128607
 4562.000000 2.728412 0.545743 0.132988
 4563.000000 2.749509 0.495145 0.136979
 4564.000000 2.781058 0.573638 0.143357
 4565.000000 2.740945 0.567553 0.132439
 4566.000000 2.739617 0.566736 0.141615
 4567.000000 2.754783 0.587433 0.146649
 4568.000000 2.761813 0.519559 0.132278
 4569.000000 2.785908 0.429031 0.138060
 4570.000000 2.776273 0.541274 0.141296
 4571.000000 2.737810 0.551048 0.138603
 4572.000000 2.778032 0.511091 0.123083
 4573.000000 2.749028 0.574947 0.132077
 4574.000000 2.761017 0.476544 0.142059
 4575.000000 2.730314 0.479557 0.135925
 4576.000000 2.771653 0.464520 0.133295
 4577.000000 2.749767 0.504588 0.134509
 4578.000000 2.748870 0.512317 0.141986
 4579.000000 2.735535 0.490878 0.133580
 4580.000000 2.784079 0.538079 0.136998
 4581.000000 2.709317 0.466415 0.150184
 4582.000000 2.746241 0.596254 0.140429
 4583.000000 2.757045 0.508657 0.144094
 4584.000000 2.792207 0.562722 0.144143
 4585.000000 2.806337 0.513804 0.140972
 4586.000000 2.766085 0.508265 0.139291
 4587.000000 2.769807 0.538021 0.141081
 4588.000000 2.813592 0.482771 0.133771
 4589.000000 2.786576 0.491441 0.141055
 4590.000000 2.793498 0.496105 0.134003
 4591.000000 2.775941 0.538636 0.129413
 4592.000000 2.762128 0.494893 0.136612
 4593.000000 2.742793 0.569388 0.146244
 4594.000000 2.763186 0.507344 0.134500
 4595.000000 2.792873 0.501104 0.129650
 4596.000000 2.783540 0.462119 0.141235
 4597.000000 2.753355 0.500290 0.147897
 4598.000000 2.760229 0.489213 0.129258
 4599.000000 2.763252 0.537987 0.139807
 4600.000000 2.745450 0.581421 0.121480
 4601.000000 2.786457 0.496106 0.130788
 4602.000000 2.751750 0.493877 0.140909
 4603.000000 2.794911 0.450012 0.156566
 4604.000000 2.754997 0.468604 0.154745
 4605.000000 2.753087 0.429202 0.137842
 4606.000000 2.767102 0.460244 0.126555
 4607.000000 2.778398 0.432370 0.133226
 4608.000000 2.793203 0.478898 0.149547
 4609.000000 2.752444 0.496443 0.131337
 4610.000000 2.770987 0.524084 0.131278
 4611.000000 2.754877 0.515969 0.133272
 4612.000000 2.771479 0.407901 0.124883
 4613.000000 2.766978 0.424629 0.134869
 4614.000000 2.727380 0.540901 0.129194
 4615.000000 2.746714 0.492233 0.141015
 4616.000000 2.808942 0.482609 0.135583
 4617.000000 2.734020 0.476037 0.127986
 4618.000000 2.763207 0.440335 0.129549
 4619.000000 2.747508 0.457078 0.148865
 4620.000000 2.782029 0.419411 0.138908
 4621.000000 2.753869 0.536556 0.152760
 4622.000000 2.757981 0.461438 0.155771
 4623.000000 2.731586 0.431743 0.156178
 4624.000000 2.757280 0.410343 0.139713
 4625.000000 2.798288 0.394488 0.123817
 4626.000000 2.792828 0.455350 0.129034
 4627.000000 2.757887 0.431055 0.156177
 4628.000000 2.765260 0.500370 0.133435
 4629.000000 2.739093 0.408422 0.144138
 4630.000000 2.755159 0.449294 0.132209
 4631.000000 2.754222 0.447823 0.133140
 4632.000000 2.772034 0.354202 0.143842
 4633.000000 2.722898 0.454070 0.141159
 4634.000000 2.726584 0.480221 0.138449
 4635.000000 2.737721 0.504502 0.140180
 4636.000000 2.747943 0.560366 0.138914
 4637.000000 2.766997 0.516166 0.140662
 4638.000000 2.803592 0.531229 0.139604
 4639.000000 2.741657 0.445425 0.133073
 4640.000000 2.770700 0.477397 0.137985
 4641.000000 2.722614 0.469999 0.141412
 4642.000000 2.742439 0.517942 0.138960
 4643.000000 2.749266 0.470365 0.133156
 4644.000000 2.740623 0.406292 0.152969
 4645.000000 2.748049 0.415519 0.141159
 4646.000000 2.766417 0.491515 0.141429
 4647.000000 2.758060 0.441166 0.134633
 4648.000000 2.768774 0.430138 0.131852
 4649.000000 2.735242 0.448811 0.135076
 4650.000000 2.721703 0.524675 0.138326
 4651.000000 2.718635 0.393462 0.140423
 4652.000000 2.731157 0.448046 0.151170
 4653.000000 2.846323 0.397480 0.143638
 4654.000000 2.746364 0.437754 0.151209
 4655.000000 2.715390 0.457258 0.130429
 4656.000000 2.731492 0.451890 0.139369
 4657.000000 2.754919 0.452615 0.154217
 4658.000000 2.741785 0.423568 0.138953
 4659.000000 2.729510 0.427451 0.139061
 4660.000000 2.760713 0.552788 0.140558
 4661.000000 2.765562 0.470062 0.137647
 4662.000000 2.704374 0.511210 0.151087
 4663.000000 2.731318 0.586635 0.169661
 4664.000000 2.742306 0.529878 0.144639
 4665.000000 2.791356 0.425809 0.151999
 4666.000000 2.770692 0.446923 0.153233
 4667.000000 2.777355 0.405474 0.146009
 4668.000000 2.792871 0.499809 0.162710
 4669.000000 2.784370 0.387622 0.167719
 4670.000000 2.735302 0.389316 0.154786
 4671.000000 2.747444 0.456031 0.160708
 4672.000000 2.763863 0.475428 0.151555
 4673.000000 2.741341 0.492163 0.149456
 4674.000000 2.720726 0.537905 0.146770
 4675.000000 2.764303 0.485605 0.133339
 4676.000000 2.747396 0.582121 0.156092
 4677.000000 2.759305 0.630387 0.142452
 4678.000000 2.755233 0.520712 0.127218
 4679.000000 2.735339 0.566602 0.137280
 4680.000000 2.742298 0.509183 0.157134
 4681.000000 2.790811 0.491061 0.136284
 4682.000000 2.742856 0.496232 0.142222
 4683.000000 2.718409 0.473162 0.136522
 4684.000000 2.782745 0.505220 0.133971
 4685.000000 2.761331 0.532110 0.148427
 4686.000000 2.728161 0.495992 0.140674
 4687.000000 2.776571 0.503060 0.139990
 4688.000000 2.718727 0.441636 0.153726
 4689.000000 2.749322 0.441512 0.142909
 4690.000000 2.792466 0.422218 0.131753
 4691.000000 2.794745 0.489241 0.133193
 4692.000000 2.774818 0.505213 0.149486
 4693.000000 2.743121 0.442979 0.137027
 4694.000000 2.751148 0.487402 0.152840
 4695.000000 2.748590 0.399511 0.141640
 4696.000000 2.760583 0.429304 0.138258
 4697.000000 2.747303 0.477350 0.138479
 4698.000000 2.776277 0.544451 0.143592
 4699.000000 2.762997 0.480204 0.140126
 4700.000000 2.743357 0.482592 0.141720
 4701.000000 2.761636 0.417418 0.153920
 4702.000000 2.767448 0.518500 0.152097
 4703.000000 2.728684 0.529261 0.135318
 4704.000000 2.737590 0.486632 0.144166
 4705.000000 2.766881 0.598049 0.145939
 4706.000000 2.786684 0.584737 0.146319
 4707.000000 2.756348 0.494652 0.143723
 4708.000000 2.770296 0.471656 0.152079
 4709.000000 2.797024 0.537806 0.144093
 4710.000000 2.778287 0.562735 0.152628
 4711.000000 2.771860 0.482901 0.143147
 4712.000000 2.770300 0.414102 0.156140
 4713.000000 2.735441 0.511825 0.145686
 4714.000000 2.798587 0.506203 0.144155
 4715.000000 2.779573 0.531520 0.145635
 4716.000000 2.780933 0.475524 0.140673
 4717.000000 2.751857 0.500520 0.158946
 4718.000000 2.766552 0.438105 0.147055
 4719.000000 2.746526 0.473063 0.154952
 4720.000000 2.776979 0.415360 0.153199
 4721.000000 2.786781 0.481854 0.151819
 4722.000000 2.770280 0.457299 0.130904
 4723.000000 2.750096 0.525613 0.157167
 4724.000000 2.784050 0.366957 0.148378
 4725.000000 2.751826 0.432427 0.133822
 4726.000000 2.767931 0.496565 0.139870
 4727.000000 2.770985 0.456462 0.140901
 4728.000000 2.791296 0.491399 0.145716
 4729.000000 2.763997 0.462479 0.137099
 4730.000000 2.758738 0.500217 0.137656
 4731.000000 2.748938 0.461066 0.150588
 4732.000000 2.784138 0.429393 0.134467
 4733.000000 2.772732 0.418780 0.149666
 4734.000000 2.783537 0.431560 0.142317
 4735.000000 2.786855 0.475263 0.167732
 4736.000000 2.746960 0.458482 0.153005
 4737.000000 2.796217 0.328290 0.142723
 4738.000000 2.770294 0.446404 0.143079
 4739.000000 2.772171 0.509661 0.151452
 4740.000000 2.760406 0.470146 0.150154
 4741.000000 2.760938 0.510969 0.145748
 4742.000000 2.738704 0.519597 0.124583
 4743.000000 2.762324 0.466605 0.155782
 4744.000000 2.780710 0.481654 0.135757
 4745.000000 2.771164 0.531411 0.142881
 4746.000000 2.791219 0.477020 0.143729
 4747.000000 2.746322 0.531283 0.141257
 4748.000000 2.821203 0.533561 0.135488
 4749.000000 2.766198 0.530303 0.139384
 4750.000000 2.770184 0.475986 0.137916
 4751.000000 2.774949 0.503101 0.141293
 4752.000000 2.754523 0.462888 0.148067
 4753.000000 2.770154 0.446810 0.145715
 4754.000000 2.768510 0.537792 0.136533
 4755.000000 2.793317 0.453196 0.156813
 4756.000000 2.762992 0.453139 0.134397
 4757.000000 2.822337 0.443823 0.146648
 4758.000000 2.795035 0.420099 0.136182
 4759.000000 2.730326 0.492987 0.134587
 4760.000000 2.759056 0.463642 0.138452
 4761.000000 2.755385 0.539341 0.125667
 4762.000000 2.777228 0.406256 0.143418
 4763.000000 2.762550 0.552034 0.140236
 4764.000000 2.762477 0.511834 0.141828
 4765.000000 2.751722 0.581312 0.152298
 4766.000000 2.770993 0.434978 0.154053
 4767.000000 2.733209 0.510759 0.151359
 4768.000000 2.768599 0.465420 0.138257
 4769.000000 2.785732 0.449560 0.146347
 4770.000000 2.727097 0.442991 0.151632
 4771.000000 2.737205 0.470269 0.156700
 4772.000000 2.734368 0.453772 0.130711
 4773.000000 2.737640 0.521475 0.143424
 4774.000000 2.755981 0.397696 0.138960
 4775.000000 2.752667 0.420773 0.158019
 4776.000000 2.776337 0.380482 0.150727
 4777.000000 2.809926 0.432605 0.147695
 4778.000000 2.802534 0.512643 0.135585
 4779.000000 2.736571 0.488921 0.142514
 4780.000000 2.787930 0.390820 0.133478
 4781.000000 2.791056 0.407010 0.138328
 4782.000000 2.785925 0.478966 0.136461
 4783.000000 2.794133 0.348705 0.141462
 4784.000000 2.749690 0.537528 0.142887
 4785.000000 2.780249 0.488914 0.125707
 4786.000000 2.815948 0.416619 0.151118
 4787.000000 2.726123 0.493015 0.133157
 4788.000000 2.777728 0.456141 0.138260
 4789.000000 2.755166 0.504625 0.142219
 4790.000000 2.770366 0.456883 0.140965
 4791.000000 2.742303 0.438574 0.145173
 4792.000000 2.778869 0.493440 0.146533
 4793.000000 2.770026 0.552712 0.137585
 4794.000000 2.750713 0.481395 0.135240
 4795.000000 2.774421 0.478179 0.141717
 4796.000000 2.769919 0.488751 0.143557
 4797.000000 2.766976 0.460511 0.144461
 4798.000000 2.801243 0.484391 0.136909
 4799.000000 2.760077 0.500605 0.136952
 4800.000000 2.775104 0.565448 0.137853
 4801.000000 2.753902 0.563399 0.137154
 4802.000000 2.785569 0.463070 0.129548
 4803.000000 2.798817 0.462854 0.139649
 4804.000000 2.778527 0.473222 0.128043
 4805.000000 2.763333 0.404313 0.141627
 4806.000000 2.787796 0.459467 0.124597
 4807.000000 2.791585 0.393207 0.136917
 4808.000000 2.758535 0.346955 0.140830
 4809.000000 2.798075 0.433103 0.144662
 4810.000000 2.767049 0.472743 0.125149
 4811.000000 2.804111 0.420176 0.143303
 4812.000000 2.787098 0.452795 0.138748
 4813.000000 2.786475 0.385284 0.129748
 4814.000000 2.752773 0.432191 0.133814
 4815.000000 2.776559 0.439060 0.147551
 4816.000000 2.788485 0.413194 0.133397
 4817.000000 2.790973 0.414680 0.139753
 4818.000000 2.777410 0.477012 0.118715
 4819.000000 2.774855 0.461628 0.122869
 4820.000000 2.787401 0.466215 0.127469
 4821.000000 2.787321 0.484478 0.129752
 4822.000000 2.823809 0.448069 0.130859
 4823.000000 2.809092 0.465605 0.127289
 4824.000000 2.803306 0.540591 0.133210
 4825.000000 2.759757 0.471441 0.125001
 4826.000000 2.749917 0.507410 0.126565
 4827.000000 2.783427 0.441477 0.122218
 4828.000000 2.773063 0.466537 0.123103
 4829.000000 2.781016 0.376632 0.126519
 4830.000000 2.770010 0.476006 0.122200
 4831.000000 2.768581 0.466286 0.124414
 4832.000000 2.786917 0.446561 0.123909
 4833.000000 2.799439 0.462843 0.114753
 4834.000000 2.778345 0.514038 0.119578
 4835.000000 2.760193 0.438002 0.123010
 4836.000000 2.745222 0.409950 0.128483
 4837.000000 2.757725 0.431267 0.117451
 4838.000000 2.775769 0.456533 0.128783
 4839.000000 2.765429 0.421063 0.125542
 4840.000000 2.771940 0.368503 0.128294
 4841.000000 2.802537 0.454016 0.124206
 4842.000000 2.745941 0.424417 0.120118
 4843.000000 2.781289 0.450722 0.115811
 4844.000000 2.792832 0.469638 0.116641
 4845.000000 2.759652 0.518456 0.121390
 4846.000000 2.783907 0.479259 0.125839
 4847.000000 2.827488 0.413441 0.126870
 4848.000000 2.758465 0.400959 0.117180
 4849.000000 2.782525 0.470761 0.113606
 4850.000000 2.741173 0.444471 0.128951
 4851.000000 2.760182 0.453030 0.119267
 4852.000000 2.809485 0.395023 0.118754
 4853.000000 2.801111 0.436357 0.107653
 4854.000000 2.762262 0.434604 0.124135
 4855.000000 2.735393 0.494774 0.124662
 4856.000000 2.764580 0.461834 0.111359
 4857.000000 2.783004 0.418536 0.110324
 4858.000000 2.830886 0.450192 0.121628
 4859.000000 2.796631 0.422906 0.136414
 4860.000000 2.803468 0.388015 0.137639
 4861.000000 2.782239 0.465591 0.125305
 4862.000000 2.808990 0.349104 0.144324
 4863.000000 2.790925 0.429351 0.127114
 4864.000000 2.772686 0.413990 0.121917
 4865.000000 2.736170 0.460514 0.137802
 4866.000000 2.793946 0.469175 0.121715
 4867.000000 2.816484 0.442716 0.125399
 4868.000000 2.804014 0.437782 0.127457
 4869.000000 2.789816 0.481694 0.110613
 4870.000000 2.781640 0.474523 0.125080
 4871.000000 2.796075 0.490118 0.126724
 4872.000000 2.762637 0.543554 0.120851
 4873.000000 2.748093 0.558540 0.127254
 4874.000000 2.791836 0.445602 0.121990
 4875.000000 2.821184 0.472235 0.146486
 4876.000000 2.756554 0.363122 0.136732
 4877.000000 2.807630 0.379470 0.125460
 4878.000000 2.793925 0.356642 0.139557
 4879.000000 2.804503 0.392143 0.121270
 4880.000000 2.769138 0.428333 0.120112
 4881.000000 2.774060 0.410633 0.135622
 4882.000000 2.789383 0.462080 0.133320
 4883.000000 2.800657 0.425562 0.119842
 4884.000000 2.827695 0.361084 0.154410
 4885.000000 2.809917 0.498791 0.134786
 4886.000000 2.768094 0.483460 0.131172
 4887.000000 2.799611 0.362362 0.135360
 4888.000000 2.773364 0.446371 0.128985
 4889.000000 2.752580 0.368492 0.157798
 4890.000000 2.823530 0.426364 0.129339
 4891.000000 2.742254 0.472036 0.134342
 4892.000000 2.792128 0.435466 0.119009
 4893.000000 2.802085 0.397795 0.132434
 4894.000000 2.781446 0.440819 0.131597
 4895.000000 2.775368 0.413481 0.144677
 4896.000000 2.789673 0.412378 0.128735
 4897.000000 2.738478 0.414486 0.134238
 4898.000000 2.791038 0.463089 0.125342
 4899.000000 2.788955 0.481521 0.124639
 4900.000000 2.798128 0.496228 0.144309
 4901.000000 2.821762 0.412896 0.120526
 4902.000000 2.823161 0.421373 0.138799
 4903.000000 2.789186 0.470851 0.130035
 4904.000000 2.777529 0.475360 0.147949
 4905.000000 2.817029 0.478547 0.121923
 4906.000000 2.792632 0.430658 0.128241
 4907.000000 2.845982 0.427400 0.132068
 4908.000000 2.766159 0.454895 0.145583
 4909.000000 2.817856 0.530533 0.139718
 4910.000000 2.810508 0.443903 0.130902
 4911.000000 2.796008 0.416447 0.151293
 4912.000000 2.817373 0.398281 0.142139
 4913.000000 2.807542 0.454390 0.137866
 4914.000000 2.809997 0.474736 0.135747
 4915.000000 2.826693 0.531008 0.125580
 4916.000000 2.780523 0.465751 0.131678
 4917.000000 2.816373 0.497473 0.129555
 4918.000000 2.797783 0.516868 0.117363
 4919.000000 2.809763 0.516572 0.118362
 4920.000000 2.809937 0.404977 0.150752
 4921.000000 2.789718 0.503979 0.146787
 4922.000000 2.783019 0.441200 0.132995
 4923.000000 2.824674 0.444203 0.131998
 4924.000000 2.796146 0.477146 0.126633
 4925.000000 2.766281 0.485061 0.127841
 4926.000000 2.783003 0.518143 0.128320
 4927.000000 2.800589 0.579936 0.118555
 4928.000000 2.812583 0.435515 0.127671
 4929.000000 2.792676 0.440791 0.141229
 4930.000000 2.792496 0.432780 0.135382
 4931.000000 2.746341 0.506494 0.136894
 4932.000000 2.744073 0.539809 0.145602
 4933.000000 2.780703 0.491163 0.131961
 4934.000000 2.777529 0.553899 0.147454
 4935.000000 2.762390 0.520078 0.129761
 4936.000000 2.810734 0.448134 0.132397
 4937.000000 2.771975 0.479675 0.139537
 4938.000000 2.787502 0.471586 0.132692
 4939.000000 2.799816 0.360250 0.143020
 4940.000000 2.796082 0.435439 0.133245
 4941.000000 2.758411 0.457986 0.148069
 4942.000000 2.776784 0.481271 0.126103
 4943.000000 2.783627 0.416425 0.135552
 4944.000000 2.814852 0.406161 0.136867
 4945.000000 2.782837 0.401735 0.125861
 4946.000000 2.777552 0.508379 0.134877
 4947.000000 2.784140 0.447993 0.136489
 4948.000000 2.762718 0.489052 0.135268
 4949.000000 2.809263 0.503393 0.130270
 4950.000000 2.787705 0.467201 0.125393
 4951.000000 2.791073 0.491605 0.129813
 4952.000000 2.773649 0.503913 0.136683
 4953.000000 2.765692 0.493044 0.135296
 4954.000000 2.787299 0.452674 0.144153
 4955.000000 2.761977 0.463809 0.140652
 4956.000000 2.796469 0.432658 0.154911
 4957.000000 2.772867 0.401957 0.151196
 4958.000000 2.771694 0.426847 0.142779
 4959.000000 2.805651 0.433177 0.141825
 4960.000000 2.788479 0.396906 0.129623
 4961.000000 2.781866 0.456672 0.138229
 4962.000000 2.762457 0.437325 0.140855
 4963.000000 2.810454 0.435546 0.125519
 4964.000000 2.813501 0.521796 0.138399
 4965.000000 2.804437 0.373728 0.127774
 4966.000000 2.799700 0.407884 0.139232
 4967.000000 2.782936 0.419173 0.130090
 4968.000000 2.793119 0.456374 0.131827
 4969.000000 2.803375 0.402252 0.115094
 4970.000000 2.739363 0.510306 0.127909
 4971.000000 2.782808 0.534589 0.124330
 4972.000000 2.784809 0.478831 0.146751
 4973.000000 2.807631 0.461808 0.132747
 4974.000000 2.817378 0.430389 0.120544
 4975.000000 2.752814 0.440332 0.123089
 4976.000000 2.786403 0.384144 0.134649
 4977.000000 2.801417 0.559907 0.129012
 4978.000000 2.799904 0.472736 0.141331
 4979.000000 2.800960 0.459617 0.141670
 4980.000000 2.756053 0.477840 0.139914
 4981.000000 2.823667 0.458362 0.141167
 4982.000000 2.781823 0.533608 0.128280
 4983.000000 2.804938 0.462672 0.138411
 4984.000000 2.791485 0.464682 0.131298
 4985.000000 2.768239 0.522218 0.121164
 4986.000000 2.766202 0.505975 0.133005
 4987.000000 2.759725 0.443213 0.135715
 4988.000000 2.779114 0.491195 0.131211
 4989.000000 2.777982 0.534349 0.126703
 4990.000000 2.767034 0.524631 0.129346
 4991.000000 2.800023 0.496375 0.126093
 4992.000000 2.799898 0.484149 0.117319
 4993.000000 2.755821 0.456718 0.141221
 4994.000000 2.760659 0.464024 0.123835
 4995.000000 2.775643 0.481643 0.132798
 4996.000000 2.783876 0.473600 0.121250
 4997.000000 2.789949 0.460373 0.150981
 4998.000000 2.771378 0.487900 0.137339
 4999.000000 2.805131 0.459378 0.135299
 5000.000000 2.754859 0.449993 0.146003
#! FIELDS time d2 torsion rmsd
#! SET min_torsion -pi
#! SET max_torsion pi
 0.000000 2.754859 0.449993 0.146002
 1.000000 2.765081 0.412207 0.146960
 2.000000 2.802241 0.470836 0.128125
 3.000000 2.768855 0.464880 0.133553
 4.000000 2.785770 0.465430 0.144369
 5.000000 2.776741 0.485394 0.137314
 6.000000 2.790209 0.452760 0.153398
 7.000000 2.759495 0.445622 0.132450
 8.000000 2.736204 0.487790 0.141492
 9.000000 2.756299 0.495649 0.128101
 10.000000 2.791886 0.448327 0.132002
 11.000000 2.794737 0.355121 0.139679
 12.000000 2.771769 0.449819 0.145667
 13.000000 2.778997 0.470210 0.161648
 14.000000 2.779736 0.385246 0.152192
 15.000000 2.786786 0.488472 0.140273
 16.000000 2.758068 0.518224 0.146212
 17.000000 2.762101 0.480914 0.134469
 18.000000 2.767791 0.467198 0.137775
 19.000000 2.798407 0.510964 0.121152
 20.000000 2.791049 0.477661 0.139790
 21.000000 2.811354 0.416183 0.137968
 22.000000 2.774180 0.378401 0.146409
 23.000000 2.818513 0.349437 0.140713
 24.000000 2.736437 0.482792 0.150160
 25.000000 2.798083 0.577652 0.136972
 26.000000 2.792158 0.438478 0.137990
 27.000000 2.744418 0.439505 0.137410
 28.000000 2.806177 0.494825 0.144523
 29.000000 2.800239 0.403604 0.151268
 30.000000 2.777843 0.433045 0.136903
 31.000000 2.805382 0.469329 0.140304
 32.000000 2.787893 0.456756 0.132404
 33.000000 2.751759 0.491260 0.155785
 34.000000 2.763265 0.492720 0.137716
 35.000000 2.789360 0.539640 0.142467
 36.000000 2.778918 0.493256 0.136249
 37.000000 2.746562 0.556402 0.127557
 38.000000 2.744029 0.447238 0.136213
 39.000000 2.765999 0.510964 0.130091
 40.000000 2.786497 0.482849 0.138054
 41.000000 2.807650 0.558506 0.137588
 42.000000 2.794401 0.454369 0.156789
 43.000000 2.764311 0.495448 0.136404
 44.000000 2.758076 0.422951 0.136248
 45.000000 2.797429 0.438190 0.152967
 46.000000 2.738124 0.462192 0.168636
 47.000000 2.782490 0.468951 0.146668
 48.000000 2.796036 0.434327 0.140520
 49.000000 2.751062 0.502887 0.142650
[truncated: 21,888,695 more chars]
