# Supplementary material for: Structural basis of dimerization of chemokine receptors CCR5 and CXCR4
Source: Nat Commun. 2023 Oct 13;14:6439. doi: 10.1038/s41467-023-42082-z (PMC10575954; doi:10.1038/s41467-023-42082-z)
Supplement: Supplementary file 6 — Source Data [file 41467_2023_42082_MOESM6_ESM.zip › Figure 6/Panel D/CCR5-CXCR4_exploration_minimum_A.dat]

#! FIELDS time d2 torsion rmsd
#! SET min_torsion -pi
#! SET max_torsion pi
 0.000000 2.974751 -0.508954 0.135982
 1.000000 3.050105 -0.483828 0.199135
 2.000000 3.060107 -0.600862 0.208172
 3.000000 3.056761 -0.536879 0.226878
 4.000000 3.039238 -0.515298 0.209504
 5.000000 3.034091 -0.428154 0.217447
 6.000000 3.031635 -0.578981 0.200956
 7.000000 3.004322 -0.485191 0.191125
 8.000000 2.968202 -0.504010 0.191109
 9.000000 3.013603 -0.550019 0.242122
 10.000000 3.037308 -0.503312 0.257709
 11.000000 3.044434 -0.536832 0.260297
 12.000000 3.045939 -0.571963 0.260527
 13.000000 3.018535 -0.526051 0.257730
 14.000000 3.044915 -0.530892 0.247102
 15.000000 3.050494 -0.519552 0.284687
 16.000000 3.098849 -0.522219 0.270484
 17.000000 3.052804 -0.515166 0.269388
 18.000000 3.070293 -0.603877 0.271274
 19.000000 3.022033 -0.537761 0.252294
 20.000000 3.081273 -0.459759 0.307560
 21.000000 3.064979 -0.471277 0.253577
 22.000000 3.034149 -0.470402 0.275677
 23.000000 3.024848 -0.523241 0.208235
 24.000000 3.113041 -0.582660 0.283229
 25.000000 3.094640 -0.501579 0.259383
 26.000000 3.047578 -0.571457 0.227780
 27.000000 3.099740 -0.476085 0.246831
 28.000000 3.090273 -0.556305 0.259899
 29.000000 3.081519 -0.517155 0.246648
 30.000000 3.097094 -0.539870 0.271548
 31.000000 3.100246 -0.505357 0.290646
 32.000000 3.080136 -0.473892 0.280430
 33.000000 3.133551 -0.477093 0.260948
 34.000000 3.092106 -0.413792 0.274011
 35.000000 3.104847 -0.522098 0.261261
 36.000000 3.137936 -0.533430 0.286309
 37.000000 3.140924 -0.450579 0.294340
 38.000000 3.129659 -0.498755 0.275635
 39.000000 3.102442 -0.587929 0.292893
 40.000000 3.102919 -0.493025 0.281619
 41.000000 3.102397 -0.495662 0.322009
 42.000000 3.083246 -0.490121 0.279787
 43.000000 3.102656 -0.555516 0.270808
 44.000000 3.100723 -0.425033 0.269490
 45.000000 3.096472 -0.463218 0.271990
 46.000000 3.089237 -0.415822 0.265866
 47.000000 3.118239 -0.454807 0.261318
 48.000000 3.072512 -0.470213 0.270775
 49.000000 3.112499 -0.517201 0.287942
 50.000000 3.115960 -0.483935 0.270193
 51.000000 3.095443 -0.469921 0.271732
 52.000000 3.104720 -0.413204 0.291530
 53.000000 3.063623 -0.404528 0.288143
 54.000000 3.085432 -0.471237 0.277550
 55.000000 3.118810 -0.442179 0.280413
 56.000000 3.106678 -0.469259 0.264919
 57.000000 3.088977 -0.486023 0.251426
 58.000000 3.078233 -0.556042 0.278957
 59.000000 3.086854 -0.459739 0.255305
 60.000000 3.103228 -0.502305 0.291684
 61.000000 3.097637 -0.437287 0.277270
 62.000000 3.026695 -0.519928 0.285430
 63.000000 3.036145 -0.486056 0.276221
 64.000000 3.012852 -0.479183 0.265489
 65.000000 3.035142 -0.454375 0.248860
 66.000000 3.062747 -0.469462 0.262269
 67.000000 3.074852 -0.488596 0.254831
 68.000000 3.123130 -0.480590 0.268769
 69.000000 3.030838 -0.481163 0.273148
 70.000000 3.028787 -0.519061 0.278230
 71.000000 3.072248 -0.564980 0.300176
 72.000000 3.022655 -0.508990 0.280047
 73.000000 3.056252 -0.436550 0.264537
 74.000000 3.072535 -0.523492 0.270845
 75.000000 2.993535 -0.564793 0.261281
 76.000000 3.024042 -0.480580 0.296712
 77.000000 3.012380 -0.453362 0.271344
 78.000000 3.016340 -0.488725 0.272765
 79.000000 3.025938 -0.549419 0.279438
 80.000000 3.010411 -0.467277 0.278245
 81.000000 3.082206 -0.473116 0.295468
 82.000000 3.054201 -0.503396 0.288898
 83.000000 3.054640 -0.396862 0.268251
 84.000000 3.012672 -0.445913 0.292038
 85.000000 3.013784 -0.434721 0.292660
 86.000000 3.021985 -0.516768 0.323322
 87.000000 3.039522 -0.389305 0.271132
 88.000000 3.040106 -0.500117 0.313029
 89.000000 3.047961 -0.431302 0.300891
 90.000000 3.006912 -0.478095 0.285177
 91.000000 3.020696 -0.460327 0.289886
 92.000000 3.036228 -0.469159 0.260592
 93.000000 3.020367 -0.412487 0.273167
 94.000000 3.017607 -0.446457 0.269947
 95.000000 3.071590 -0.463005 0.262163
 96.000000 3.091659 -0.465415 0.276052
 97.000000 3.063576 -0.413101 0.300974
 98.000000 3.099019 -0.458705 0.272808
 99.000000 3.068598 -0.467556 0.276811
 100.000000 3.086311 -0.500654 0.272494
 101.000000 3.097286 -0.513119 0.272062
 102.000000 3.064636 -0.465598 0.277110
 103.000000 3.075609 -0.541481 0.262256
 104.000000 3.092812 -0.414586 0.274604
 105.000000 3.070114 -0.390787 0.272712
 106.000000 3.106921 -0.493495 0.288162
 107.000000 3.080669 -0.513410 0.287105
 108.000000 3.071298 -0.518322 0.310851
 109.000000 3.076921 -0.487979 0.282480
 110.000000 3.083365 -0.498967 0.274303
 111.000000 3.084626 -0.460605 0.255653
 112.000000 3.071531 -0.462665 0.281426
 113.000000 3.089704 -0.499860 0.290138
 114.000000 3.086669 -0.512065 0.297480
 115.000000 3.106211 -0.518326 0.295880
 116.000000 3.090390 -0.483213 0.275946
 117.000000 3.110518 -0.525910 0.306368
 118.000000 3.077308 -0.466863 0.278111
 119.000000 3.063576 -0.507132 0.298676
 120.000000 3.084675 -0.467740 0.292018
 121.000000 3.064998 -0.505907 0.275000
 122.000000 3.058293 -0.477863 0.276701
 123.000000 3.038800 -0.417683 0.249404
 124.000000 3.061985 -0.439696 0.270006
 125.000000 3.053972 -0.449181 0.241381
 126.000000 3.076889 -0.446868 0.287984
 127.000000 3.072208 -0.476915 0.280442
 128.000000 3.074339 -0.441311 0.293324
 129.000000 3.104991 -0.483030 0.282383
 130.000000 3.100790 -0.470085 0.264135
 131.000000 3.062820 -0.531470 0.277011
 132.000000 3.030455 -0.498549 0.293601
 133.000000 3.017610 -0.600474 0.275132
 134.000000 3.061111 -0.516550 0.281708
 135.000000 3.063434 -0.519965 0.274361
 136.000000 3.024894 -0.507619 0.245486
 137.000000 3.096276 -0.474737 0.290609
 138.000000 3.067286 -0.466706 0.280326
 139.000000 3.035214 -0.498202 0.271370
 140.000000 3.041216 -0.531910 0.278491
 141.000000 3.059004 -0.495305 0.315511
 142.000000 3.028993 -0.547600 0.303200
 143.000000 3.001976 -0.566886 0.276660
 144.000000 3.009101 -0.531680 0.302809
 145.000000 3.013659 -0.539919 0.257163
 146.000000 3.066121 -0.489637 0.271845
 147.000000 3.004104 -0.507084 0.277090
 148.000000 3.008386 -0.538222 0.269552
 149.000000 3.069011 -0.430837 0.295431
 150.000000 3.102331 -0.396439 0.267757
 151.000000 3.072160 -0.416334 0.296817
 152.000000 3.021182 -0.512865 0.313459
 153.000000 3.057854 -0.430490 0.273933
 154.000000 3.049369 -0.499612 0.274641
 155.000000 3.051196 -0.538279 0.267468
 156.000000 3.068977 -0.533344 0.273052
 157.000000 3.105014 -0.401031 0.271035
 158.000000 3.049014 -0.501453 0.300209
 159.000000 3.049512 -0.507649 0.297961
 160.000000 3.096011 -0.478219 0.291796
 161.000000 3.071614 -0.489020 0.308223
 162.000000 3.039127 -0.496365 0.249431
 163.000000 3.070356 -0.444280 0.283661
 164.000000 3.031370 -0.549723 0.291719
 165.000000 3.026328 -0.502801 0.290156
 166.000000 3.033645 -0.518328 0.263860
 167.000000 3.062666 -0.452068 0.267096
 168.000000 3.069316 -0.416854 0.290159
 169.000000 3.057066 -0.529556 0.256239
 170.000000 3.076802 -0.509408 0.271424
 171.000000 3.109570 -0.520593 0.287216
 172.000000 3.073545 -0.557978 0.301820
 173.000000 3.057847 -0.504400 0.307579
 174.000000 3.108885 -0.556316 0.294327
 175.000000 3.122407 -0.696952 0.330709
 176.000000 3.069649 -0.520473 0.303121
 177.000000 3.086706 -0.494292 0.289433
 178.000000 3.059636 -0.596541 0.289111
 179.000000 3.080905 -0.478754 0.282979
 180.000000 3.051408 -0.478364 0.266719
 181.000000 3.092131 -0.484317 0.273951
 182.000000 3.109037 -0.514740 0.266834
 183.000000 3.093111 -0.513975 0.300013
 184.000000 3.073556 -0.489515 0.293345
 185.000000 3.132854 -0.488375 0.285385
 186.000000 3.084158 -0.396676 0.261390
 187.000000 3.066665 -0.528368 0.256383
 188.000000 3.130499 -0.425174 0.277073
 189.000000 3.044690 -0.603858 0.264111
 190.000000 3.041332 -0.505745 0.273795
 191.000000 3.124511 -0.427255 0.261180
 192.000000 3.078420 -0.431459 0.299592
 193.000000 3.111830 -0.439165 0.272735
 194.000000 3.085320 -0.509720 0.281481
 195.000000 3.092213 -0.481104 0.303936
 196.000000 3.139695 -0.500317 0.286931
 197.000000 3.071934 -0.450605 0.255279
 198.000000 3.110712 -0.437954 0.275932
 199.000000 3.107393 -0.466156 0.272087
 200.000000 3.139360 -0.491092 0.257725
 201.000000 3.081790 -0.491299 0.256735
 202.000000 3.096436 -0.543778 0.247222
 203.000000 3.079113 -0.548543 0.298066
 204.000000 3.063561 -0.443735 0.268212
 205.000000 3.076351 -0.427553 0.269019
 206.000000 3.068210 -0.391109 0.240810
 207.000000 3.114127 -0.485645 0.278528
 208.000000 3.119315 -0.472893 0.287155
 209.000000 3.137282 -0.437857 0.282975
 210.000000 3.098268 -0.457148 0.272647
 211.000000 3.124463 -0.514285 0.284868
 212.000000 3.133885 -0.473139 0.276336
 213.000000 3.114301 -0.479713 0.266970
 214.000000 3.071322 -0.427894 0.241391
 215.000000 3.097453 -0.376515 0.279105
 216.000000 3.116641 -0.490715 0.266223
 217.000000 3.114393 -0.423336 0.273103
 218.000000 3.079642 -0.443670 0.253510
 219.000000 3.108517 -0.491435 0.267435
 220.000000 3.087124 -0.503673 0.273753
 221.000000 3.103164 -0.497952 0.280645
 222.000000 3.084214 -0.508939 0.291231
 223.000000 3.071803 -0.448699 0.257176
 224.000000 3.072863 -0.538422 0.315215
 225.000000 3.032477 -0.510208 0.300943
 226.000000 3.073440 -0.397879 0.257128
 227.000000 3.081452 -0.463575 0.246358
 228.000000 3.072741 -0.408500 0.277670
 229.000000 3.084275 -0.502065 0.273253
 230.000000 3.071398 -0.462080 0.236529
 231.000000 3.099870 -0.457797 0.275864
 232.000000 3.079090 -0.459139 0.288926
 233.000000 3.125892 -0.518994 0.252603
 234.000000 3.129463 -0.472432 0.278329
 235.000000 3.085605 -0.493860 0.292870
 236.000000 3.157291 -0.532688 0.280771
 237.000000 3.096228 -0.493982 0.271905
 238.000000 3.132851 -0.502689 0.304412
 239.000000 3.147372 -0.507784 0.302164
 240.000000 3.132918 -0.515130 0.266800
 241.000000 3.096231 -0.552231 0.267777
 242.000000 3.070997 -0.446417 0.299293
 243.000000 3.076388 -0.502705 0.291966
 244.000000 3.136040 -0.462944 0.285034
 245.000000 3.107811 -0.459818 0.292403
 246.000000 3.126981 -0.537684 0.297235
 247.000000 3.094169 -0.478026 0.231628
 248.000000 3.072630 -0.437133 0.287005
 249.000000 3.095224 -0.416565 0.283733
 250.000000 3.101580 -0.476723 0.254604
 251.000000 3.066565 -0.442050 0.286095
 252.000000 3.054062 -0.428679 0.264690
 253.000000 3.052691 -0.407578 0.272001
 254.000000 3.091302 -0.448706 0.253981
 255.000000 3.022999 -0.454228 0.305576
 256.000000 3.051434 -0.368218 0.294609
 257.000000 3.087560 -0.428345 0.262435
 258.000000 3.064684 -0.445699 0.292645
 259.000000 3.054991 -0.420785 0.276830
 260.000000 3.091136 -0.467918 0.257151
 261.000000 3.052839 -0.423060 0.270578
 262.000000 3.078049 -0.520906 0.289493
 263.000000 3.024447 -0.411436 0.277812
 264.000000 3.079259 -0.593168 0.295964
 265.000000 3.067244 -0.426710 0.268155
 266.000000 3.038151 -0.423642 0.252096
 267.000000 3.044073 -0.564357 0.265182
 268.000000 3.052249 -0.441757 0.251704
 269.000000 3.057044 -0.520385 0.278175
 270.000000 3.080727 -0.501549 0.232792
 271.000000 3.059833 -0.557864 0.274388
 272.000000 3.103930 -0.540749 0.270336
 273.000000 3.048727 -0.438436 0.268206
 274.000000 3.037877 -0.545344 0.278811
 275.000000 3.078727 -0.470062 0.276922
 276.000000 3.003225 -0.499572 0.281720
 277.000000 3.053137 -0.513991 0.297413
 278.000000 3.043804 -0.496788 0.255943
 279.000000 3.023408 -0.554652 0.256223
 280.000000 2.987611 -0.496098 0.241924
 281.000000 3.052748 -0.551002 0.276810
 282.000000 3.035125 -0.452268 0.287595
 283.000000 3.010993 -0.496886 0.256947
 284.000000 3.066655 -0.493920 0.266854
 285.000000 3.100901 -0.512075 0.272636
 286.000000 3.060230 -0.431750 0.271274
 287.000000 3.099073 -0.425519 0.288241
 288.000000 3.083623 -0.529129 0.258583
 289.000000 3.066894 -0.593993 0.249224
 290.000000 3.016385 -0.453222 0.252529
 291.000000 3.072598 -0.420534 0.265963
 292.000000 3.038594 -0.493545 0.290936
 293.000000 3.058596 -0.516119 0.333629
 294.000000 3.028450 -0.481727 0.266425
 295.000000 3.022392 -0.468283 0.263410
 296.000000 3.034804 -0.499846 0.313405
 297.000000 3.018540 -0.507997 0.264375
 298.000000 3.023593 -0.512392 0.275690
 299.000000 3.015552 -0.469455 0.270664
 300.000000 3.017354 -0.569633 0.291427
 301.000000 2.988972 -0.478838 0.258544
 302.000000 3.011407 -0.579215 0.265028
 303.000000 2.994780 -0.473453 0.274444
 304.000000 3.015060 -0.370814 0.276626
 305.000000 2.988560 -0.396210 0.274395
 306.000000 2.963998 -0.471068 0.250133
 307.000000 2.969514 -0.570172 0.267080
 308.000000 2.987319 -0.506472 0.283450
 309.000000 2.987705 -0.552276 0.294391
 310.000000 3.014694 -0.482340 0.265021
 311.000000 2.965952 -0.493182 0.254249
 312.000000 2.987586 -0.474892 0.280660
 313.000000 3.013343 -0.558768 0.295870
 314.000000 3.010719 -0.508084 0.264153
 315.000000 2.961295 -0.515881 0.251782
 316.000000 3.034527 -0.486444 0.241522
 317.000000 3.060861 -0.509906 0.281009
 318.000000 3.001030 -0.416979 0.282078
 319.000000 3.057366 -0.469051 0.257545
 320.000000 3.059769 -0.482934 0.296011
 321.000000 3.093160 -0.459781 0.251886
 322.000000 3.071855 -0.451448 0.309496
 323.000000 3.038544 -0.414686 0.283628
 324.000000 3.044807 -0.449345 0.298925
 325.000000 3.011878 -0.417462 0.266939
 326.000000 3.048061 -0.444328 0.280136
 327.000000 3.071878 -0.323723 0.264405
 328.000000 3.056184 -0.568377 0.300700
 329.000000 3.031250 -0.473925 0.289799
 330.000000 3.044958 -0.431573 0.311073
 331.000000 3.030044 -0.547613 0.289805
 332.000000 3.029971 -0.488757 0.315447
 333.000000 3.069490 -0.444908 0.286327
 334.000000 3.024748 -0.519562 0.292468
 335.000000 3.043259 -0.514670 0.302503
 336.000000 3.021592 -0.423639 0.256069
 337.000000 3.028097 -0.529297 0.292449
 338.000000 3.049533 -0.499112 0.270885
 339.000000 3.026415 -0.484184 0.305228
 340.000000 2.996694 -0.500355 0.296651
 341.000000 3.062101 -0.516161 0.279254
 342.000000 3.048813 -0.461914 0.266760
 343.000000 3.029032 -0.417371 0.264073
 344.000000 3.016119 -0.459396 0.277724
 345.000000 3.043464 -0.454311 0.295208
 346.000000 3.008783 -0.492369 0.308262
 347.000000 3.031028 -0.476116 0.273389
 348.000000 3.064465 -0.520623 0.276052
 349.000000 3.088777 -0.444794 0.279805
 350.000000 3.102951 -0.470826 0.272324
 351.000000 3.072652 -0.486032 0.269402
 352.000000 3.063867 -0.490317 0.276312
 353.000000 3.065387 -0.491365 0.263481
 354.000000 3.019227 -0.501400 0.263504
 355.000000 3.027307 -0.492307 0.233969
 356.000000 3.009744 -0.410306 0.254007
 357.000000 3.058550 -0.435656 0.274036
 358.000000 3.092015 -0.472648 0.272080
 359.000000 3.083773 -0.442715 0.283825
 360.000000 3.062990 -0.471205 0.286890
 361.000000 3.075686 -0.439237 0.259785
 362.000000 3.085034 -0.435602 0.288035
 363.000000 3.058945 -0.465755 0.283164
 364.000000 3.085753 -0.411161 0.260912
 365.000000 3.069725 -0.405646 0.283391
 366.000000 3.055951 -0.415834 0.276060
 367.000000 3.061907 -0.442236 0.261734
 368.000000 3.081917 -0.477141 0.264787
 369.000000 3.082827 -0.419022 0.260979
 370.000000 3.094630 -0.497537 0.253452
 371.000000 3.076944 -0.400533 0.248636
 372.000000 3.023891 -0.443298 0.248911
 373.000000 3.060977 -0.474462 0.283620
 374.000000 3.023252 -0.466374 0.244660
 375.000000 3.096947 -0.483314 0.262119
 376.000000 3.049339 -0.492423 0.310319
 377.000000 3.044425 -0.453391 0.268084
 378.000000 3.074254 -0.464230 0.297734
 379.000000 3.010667 -0.503208 0.272864
 380.000000 3.021322 -0.454066 0.291624
 381.000000 3.048750 -0.483095 0.263741
 382.000000 2.995096 -0.466089 0.253131
 383.000000 3.018607 -0.463149 0.295325
 384.000000 3.018783 -0.565401 0.279560
 385.000000 3.001770 -0.477065 0.251707
 386.000000 3.048728 -0.466639 0.260521
 387.000000 2.999980 -0.480214 0.254798
 388.000000 3.024027 -0.529986 0.255188
 389.000000 2.988438 -0.478459 0.268585
 390.000000 3.042029 -0.439698 0.274850
 391.000000 3.007916 -0.505745 0.256985
 392.000000 2.994132 -0.487695 0.249023
 393.000000 2.995473 -0.517314 0.249600
 394.000000 3.015071 -0.449263 0.253423
 395.000000 3.035270 -0.471902 0.243125
 396.000000 3.005307 -0.521404 0.260002
 397.000000 2.978334 -0.445461 0.231411
 398.000000 2.983463 -0.480290 0.244857
 399.000000 3.053924 -0.460699 0.261105
 400.000000 2.990407 -0.436042 0.243668
 401.000000 3.005193 -0.536107 0.263908
 402.000000 3.025222 -0.415822 0.272488
 403.000000 3.020061 -0.492425 0.286589
 404.000000 3.011637 -0.461207 0.253192
 405.000000 3.006676 -0.456267 0.260348
 406.000000 2.973773 -0.599436 0.239196
 407.000000 3.013785 -0.450496 0.267040
 408.000000 2.987502 -0.485851 0.269560
 409.000000 3.017816 -0.551567 0.257100
 410.000000 3.020287 -0.546503 0.310394
 411.000000 3.053614 -0.538563 0.325127
 412.000000 3.000742 -0.436566 0.276855
 413.000000 3.040969 -0.450044 0.288018
 414.000000 3.010027 -0.530517 0.286043
 415.000000 2.985407 -0.513838 0.279242
 416.000000 3.004171 -0.525398 0.261435
 417.000000 3.022530 -0.515789 0.247697
 418.000000 3.059288 -0.505983 0.265421
 419.000000 3.023480 -0.513965 0.275647
 420.000000 3.083224 -0.443204 0.256354
 421.000000 3.091721 -0.485443 0.288373
 422.000000 3.104474 -0.491982 0.275526
 423.000000 3.036239 -0.408186 0.234029
 424.000000 3.067622 -0.508708 0.298609
 425.000000 3.070266 -0.432741 0.250531
 426.000000 3.069924 -0.513422 0.256070
 427.000000 3.079863 -0.442308 0.279903
 428.000000 3.070893 -0.454117 0.289618
 429.000000 3.108814 -0.483095 0.271909
 430.000000 3.059014 -0.391589 0.278065
 431.000000 3.080131 -0.530505 0.288349
 432.000000 3.027329 -0.418985 0.271039
 433.000000 3.026272 -0.426233 0.299663
 434.000000 3.025147 -0.480807 0.258568
 435.000000 3.038766 -0.465918 0.285764
 436.000000 3.011272 -0.483925 0.269651
 437.000000 3.084606 -0.498193 0.276893
 438.000000 3.012904 -0.470775 0.281516
 439.000000 3.031646 -0.479896 0.282280
 440.000000 3.038483 -0.511986 0.278590
 441.000000 3.056836 -0.473279 0.291979
 442.000000 3.040006 -0.528074 0.274128
 443.000000 3.058309 -0.404563 0.289924
 444.000000 3.062277 -0.455697 0.295310
 445.000000 3.037308 -0.371477 0.272493
 446.000000 3.061059 -0.504226 0.251872
 447.000000 3.096600 -0.541005 0.262700
 448.000000 3.089122 -0.445037 0.285281
 449.000000 3.059139 -0.470981 0.259805
 450.000000 3.061958 -0.485627 0.286862
 451.000000 3.007687 -0.421166 0.287505
 452.000000 3.045209 -0.431773 0.269655
 453.000000 3.006161 -0.470186 0.273515
 454.000000 3.049333 -0.451377 0.260583
 455.000000 3.051809 -0.441043 0.285421
 456.000000 3.039778 -0.427629 0.284661
 457.000000 3.062738 -0.454043 0.284638
 458.000000 3.039497 -0.449665 0.243162
 459.000000 3.060966 -0.451507 0.275189
 460.000000 3.049630 -0.454478 0.284996
 461.000000 3.067058 -0.462399 0.263739
 462.000000 3.068092 -0.509868 0.282680
 463.000000 3.083115 -0.500617 0.241413
 464.000000 3.044802 -0.499720 0.252410
 465.000000 3.092209 -0.587862 0.262900
 466.000000 3.035762 -0.552886 0.238102
 467.000000 3.040266 -0.405477 0.256427
 468.000000 3.007643 -0.458842 0.263464
 469.000000 2.990337 -0.503590 0.248376
 470.000000 3.041779 -0.440616 0.248522
 471.000000 3.031896 -0.426000 0.234316
 472.000000 3.032390 -0.505307 0.269468
 473.000000 3.074179 -0.556029 0.269693
 474.000000 3.071411 -0.480753 0.276093
 475.000000 3.077598 -0.526127 0.267452
 476.000000 3.060230 -0.587265 0.292106
 477.000000 3.051941 -0.480460 0.289617
 478.000000 3.106643 -0.520001 0.261900
 479.000000 3.117561 -0.461325 0.272098
 480.000000 3.082673 -0.479866 0.246683
 481.000000 3.068085 -0.454064 0.255021
 482.000000 3.075862 -0.493258 0.277284
 483.000000 3.052081 -0.435437 0.294573
 484.000000 3.087312 -0.477310 0.280945
 485.000000 3.109977 -0.473193 0.308881
 486.000000 3.088343 -0.498530 0.255924
 487.000000 3.099015 -0.562089 0.268510
 488.000000 3.093640 -0.516893 0.278525
 489.000000 3.043959 -0.532797 0.254352
 490.000000 3.058417 -0.571455 0.276094
 491.000000 3.038003 -0.549024 0.284019
 492.000000 3.045114 -0.533638 0.253120
 493.000000 3.071833 -0.486712 0.257610
 494.000000 3.062367 -0.554825 0.241510
 495.000000 3.058287 -0.514379 0.265820
 496.000000 3.115186 -0.411654 0.271697
 497.000000 3.065447 -0.518002 0.250875
 498.000000 3.086814 -0.423351 0.250204
 499.000000 3.109681 -0.472811 0.253255
 500.000000 3.055753 -0.441061 0.234087
 501.000000 3.050212 -0.499373 0.259874
 502.000000 3.082572 -0.423068 0.264330
 503.000000 3.044702 -0.473184 0.247693
 504.000000 3.053517 -0.493040 0.228115
 505.000000 3.052220 -0.426523 0.229305
 506.000000 3.079926 -0.456066 0.249884
 507.000000 3.060263 -0.617084 0.255777
 508.000000 3.087608 -0.401703 0.254723
 509.000000 3.031856 -0.457123 0.259480
 510.000000 3.100302 -0.482759 0.218027
 511.000000 3.051000 -0.482714 0.229602
 512.000000 3.099825 -0.494300 0.264579
 513.000000 3.130465 -0.474682 0.261136
 514.000000 3.077781 -0.500552 0.277817
 515.000000 3.085016 -0.518095 0.270674
 516.000000 3.093887 -0.423448 0.282001
 517.000000 3.056114 -0.482694 0.242927
 518.000000 3.090868 -0.448186 0.255625
 519.000000 3.054795 -0.498770 0.252981
 520.000000 3.039753 -0.462526 0.240105
 521.000000 3.046921 -0.515529 0.274570
 522.000000 3.061442 -0.449872 0.224045
 523.000000 3.069826 -0.415107 0.239719
 524.000000 3.041745 -0.464815 0.220172
 525.000000 3.033841 -0.503130 0.242169
 526.000000 3.118515 -0.462659 0.275776
 527.000000 3.036461 -0.478456 0.267960
 528.000000 3.052732 -0.551101 0.241206
 529.000000 3.035080 -0.518783 0.257536
 530.000000 3.046487 -0.476427 0.278299
 531.000000 3.061228 -0.527839 0.260975
 532.000000 3.086406 -0.390993 0.268982
 533.000000 3.056508 -0.463731 0.271993
 534.000000 3.051219 -0.505328 0.271088
 535.000000 3.064434 -0.499115 0.274628
 536.000000 3.032661 -0.448597 0.291114
 537.000000 3.047896 -0.384167 0.278880
 538.000000 3.081091 -0.457251 0.277867
 539.000000 3.065856 -0.472839 0.247460
 540.000000 3.055614 -0.395751 0.278937
 541.000000 3.035873 -0.478070 0.282309
 542.000000 3.072704 -0.406450 0.263956
 543.000000 3.054936 -0.508594 0.272938
 544.000000 3.049952 -0.494183 0.286584
 545.000000 3.072560 -0.494551 0.248769
 546.000000 3.070670 -0.400556 0.262165
 547.000000 3.091579 -0.482916 0.262650
 548.000000 3.051888 -0.401568 0.281330
 549.000000 3.057564 -0.430805 0.295837
 550.000000 3.040905 -0.430392 0.245612
 551.000000 3.049444 -0.437368 0.279702
 552.000000 3.060261 -0.520539 0.257246
 553.000000 3.091034 -0.442872 0.248581
 554.000000 3.100318 -0.471462 0.270584
 555.000000 3.071437 -0.537253 0.259425
 556.000000 3.023414 -0.585751 0.238659
 557.000000 3.019184 -0.514953 0.256412
 558.000000 3.045511 -0.425158 0.288641
 559.000000 2.985748 -0.485519 0.239719
 560.000000 3.055381 -0.414512 0.243342
 561.000000 3.041040 -0.483339 0.267165
 562.000000 3.101818 -0.415077 0.253156
 563.000000 3.089889 -0.507434 0.267146
 564.000000 3.025132 -0.483010 0.264079
 565.000000 3.034572 -0.474633 0.272003
 566.000000 3.060721 -0.389894 0.260634
 567.000000 3.070913 -0.416102 0.283198
 568.000000 3.086802 -0.526304 0.281758
 569.000000 3.057801 -0.496303 0.276859
 570.000000 3.074302 -0.483106 0.268230
 571.000000 3.043888 -0.499559 0.250003
 572.000000 3.051378 -0.445738 0.262982
 573.000000 2.997751 -0.443763 0.222580
 574.000000 3.027723 -0.453924 0.248143
 575.000000 3.059454 -0.465783 0.242540
 576.000000 3.012576 -0.397644 0.254828
 577.000000 3.040295 -0.388412 0.255037
 578.000000 3.073127 -0.519221 0.279398
 579.000000 3.099594 -0.499672 0.271902
 580.000000 3.042639 -0.473447 0.247703
 581.000000 3.073242 -0.475202 0.248759
 582.000000 3.079633 -0.468291 0.264655
 583.000000 3.030466 -0.548075 0.259986
 584.000000 3.039299 -0.513863 0.211117
 585.000000 3.019751 -0.453552 0.263372
 586.000000 3.084444 -0.459050 0.262899
 587.000000 3.084052 -0.515823 0.223325
 588.000000 3.033510 -0.529450 0.247000
 589.000000 3.041254 -0.474989 0.223163
 590.000000 3.013502 -0.464823 0.240565
 591.000000 3.040101 -0.482610 0.248595
 592.000000 3.018380 -0.479753 0.277703
 593.000000 3.051669 -0.416834 0.249343
 594.000000 2.971490 -0.452932 0.240333
 595.000000 3.068433 -0.489064 0.261846
 596.000000 3.059941 -0.523453 0.229138
 597.000000 3.066951 -0.477154 0.248711
 598.000000 3.015223 -0.514216 0.267551
 599.000000 3.059884 -0.501179 0.246429
 600.000000 3.064539 -0.519246 0.249754
 601.000000 3.017397 -0.482566 0.221062
 602.000000 3.058111 -0.532830 0.258609
 603.000000 3.024950 -0.515811 0.271283
 604.000000 3.075128 -0.546872 0.301723
 605.000000 3.018625 -0.551540 0.276283
 606.000000 3.034307 -0.418031 0.242870
 607.000000 3.037622 -0.423620 0.259515
 608.000000 3.014509 -0.489018 0.262371
 609.000000 3.030324 -0.507002 0.250594
 610.000000 2.987862 -0.455546 0.272129
 611.000000 3.076922 -0.526332 0.251070
 612.000000 3.049668 -0.566572 0.244241
 613.000000 3.047626 -0.560955 0.291354
 614.000000 3.072382 -0.535885 0.266334
 615.000000 3.084588 -0.404566 0.263953
 616.000000 3.018576 -0.397264 0.274417
 617.000000 3.031664 -0.480875 0.257616
 618.000000 3.032837 -0.457510 0.241303
 619.000000 3.053480 -0.450253 0.235811
 620.000000 3.051787 -0.447718 0.281119
 621.000000 3.023729 -0.448663 0.243296
 622.000000 3.001665 -0.528864 0.272283
 623.000000 2.971462 -0.489891 0.237747
 624.000000 3.032310 -0.484639 0.266861
 625.000000 3.067138 -0.536894 0.272816
 626.000000 3.046713 -0.490730 0.238945
 627.000000 3.071962 -0.548606 0.253393
 628.000000 3.040059 -0.506185 0.262424
 629.000000 3.049543 -0.509275 0.299889
 630.000000 3.048157 -0.574616 0.283734
 631.000000 3.006903 -0.490946 0.261199
 632.000000 3.057711 -0.427203 0.280885
 633.000000 3.036942 -0.529524 0.288343
 634.000000 3.055657 -0.483503 0.255827
 635.000000 3.034994 -0.460385 0.301712
 636.000000 3.058152 -0.507500 0.272994
 637.000000 3.061767 -0.477904 0.288643
 638.000000 3.018769 -0.482300 0.266406
 639.000000 3.050215 -0.576559 0.264380
 640.000000 3.065593 -0.534872 0.284915
 641.000000 3.034557 -0.483475 0.258226
 642.000000 3.048390 -0.527861 0.294439
 643.000000 3.075918 -0.525299 0.284641
 644.000000 3.068386 -0.413752 0.282480
 645.000000 3.073041 -0.432665 0.287728
 646.000000 3.034642 -0.490810 0.255058
 647.000000 3.028038 -0.483352 0.279496
 648.000000 3.098408 -0.523954 0.259818
 649.000000 3.019377 -0.476951 0.246831
 650.000000 3.095266 -0.527249 0.277976
 651.000000 3.056393 -0.441521 0.270629
 652.000000 3.004304 -0.540165 0.296527
 653.000000 3.029288 -0.512747 0.294405
 654.000000 3.037545 -0.515601 0.285567
 655.000000 3.051263 -0.525110 0.282239
 656.000000 3.060971 -0.566041 0.298073
 657.000000 3.050663 -0.547368 0.318565
 658.000000 3.026806 -0.472998 0.281689
 659.000000 3.013037 -0.592414 0.305190
 660.000000 3.057662 -0.426005 0.284435
 661.000000 3.029872 -0.597190 0.291917
 662.000000 3.060937 -0.606782 0.290093
 663.000000 3.067848 -0.497983 0.293191
 664.000000 3.044088 -0.503073 0.288859
 665.000000 3.044572 -0.623534 0.281262
 666.000000 3.077727 -0.510731 0.289954
 667.000000 3.072284 -0.530956 0.301885
 668.000000 3.085275 -0.459024 0.283800
 669.000000 3.075857 -0.513396 0.295231
 670.000000 3.054759 -0.487768 0.267358
 671.000000 3.050202 -0.465691 0.300942
 672.000000 3.111271 -0.548450 0.306005
 673.000000 3.061162 -0.592678 0.288339
 674.000000 3.111106 -0.671896 0.295276
 675.000000 3.126024 -0.524506 0.281235
 676.000000 3.033602 -0.482318 0.289041
 677.000000 3.122255 -0.537061 0.336004
 678.000000 3.094404 -0.500732 0.257836
 679.000000 3.105085 -0.563765 0.271175
 680.000000 3.088964 -0.515585 0.284586
 681.000000 3.131312 -0.569885 0.290758
 682.000000 3.143117 -0.525609 0.289991
 683.000000 3.105864 -0.545725 0.274484
 684.000000 3.129357 -0.584700 0.293587
 685.000000 3.169666 -0.550926 0.292818
 686.000000 3.084003 -0.505587 0.283923
 687.000000 3.126935 -0.468486 0.289148
 688.000000 3.103322 -0.455258 0.287436
 689.000000 3.101562 -0.503848 0.267250
 690.000000 3.151671 -0.535682 0.280203
 691.000000 3.111964 -0.416689 0.278415
 692.000000 3.092154 -0.436031 0.288977
 693.000000 3.090740 -0.442613 0.288071
 694.000000 3.107955 -0.469683 0.305809
 695.000000 3.086747 -0.483330 0.277334
 696.000000 3.073268 -0.449545 0.301708
 697.000000 3.128854 -0.494841 0.271634
 698.000000 3.130705 -0.441269 0.279195
 699.000000 3.105266 -0.476465 0.285948
 700.000000 3.094765 -0.519463 0.281241
 701.000000 3.108243 -0.458921 0.285792
 702.000000 3.069309 -0.445203 0.307976
 703.000000 3.012929 -0.507040 0.298041
 704.000000 3.091825 -0.502679 0.312234
 705.000000 3.048774 -0.520821 0.281132
 706.000000 3.073392 -0.502307 0.285680
 707.000000 3.029562 -0.491967 0.287506
 708.000000 3.031707 -0.435437 0.278572
 709.000000 3.057971 -0.494811 0.289494
 710.000000 3.046775 -0.476956 0.286048
 711.000000 3.073178 -0.592232 0.341519
 712.000000 3.046993 -0.546437 0.314312
 713.000000 3.051757 -0.494283 0.282763
 714.000000 3.050919 -0.442808 0.321262
 715.000000 3.038082 -0.498824 0.298384
 716.000000 3.006360 -0.549746 0.310767
 717.000000 2.998330 -0.523685 0.311894
 718.000000 3.031321 -0.496917 0.292795
 719.000000 3.044815 -0.507860 0.304854
 720.000000 3.034624 -0.413091 0.280943
 721.000000 3.039113 -0.423712 0.275958
 722.000000 3.021762 -0.413696 0.273393
 723.000000 3.011065 -0.513272 0.287518
 724.000000 3.015776 -0.437353 0.287873
 725.000000 3.040221 -0.401717 0.274145
 726.000000 3.035159 -0.444935 0.271445
 727.000000 2.997716 -0.412729 0.278477
 728.000000 3.016721 -0.461851 0.274799
 729.000000 3.032231 -0.469057 0.290284
 730.000000 3.062448 -0.528653 0.279827
 731.000000 3.006616 -0.541756 0.247318
 732.000000 3.040366 -0.517968 0.285491
 733.000000 3.045321 -0.481486 0.284325
 734.000000 2.992702 -0.485744 0.231656
 735.000000 2.989456 -0.440600 0.261644
 736.000000 3.032160 -0.423183 0.267689
 737.000000 3.022560 -0.543882 0.271786
 738.000000 3.036669 -0.465037 0.259644
 739.000000 3.026323 -0.510193 0.282056
 740.000000 3.050443 -0.418153 0.311108
 741.000000 3.038620 -0.554838 0.273995
 742.000000 3.058940 -0.456164 0.267733
 743.000000 3.056771 -0.406439 0.262081
 744.000000 3.028337 -0.449770 0.278101
 745.000000 3.024296 -0.475190 0.312874
 746.000000 3.024384 -0.434153 0.307414
 747.000000 3.017130 -0.464366 0.292645
 748.000000 3.060243 -0.541913 0.309234
 749.000000 3.045435 -0.466895 0.280478
 750.000000 3.047535 -0.470117 0.289195
 751.000000 3.057679 -0.535264 0.246822
 752.000000 3.055048 -0.536442 0.280968
 753.000000 3.075769 -0.560417 0.271690
 754.000000 3.039054 -0.536692 0.290418
 755.000000 3.044859 -0.482468 0.307148
 756.000000 3.050627 -0.484043 0.295223
 757.000000 3.067450 -0.573973 0.269869
 758.000000 3.055416 -0.596798 0.289596
 759.000000 2.991545 -0.547147 0.262144
 760.000000 3.059052 -0.518919 0.316619
 761.000000 3.064806 -0.547387 0.293623
 762.000000 3.033675 -0.546399 0.288303
 763.000000 3.008887 -0.450785 0.256770
 764.000000 3.018188 -0.507355 0.253485
 765.000000 3.022753 -0.436860 0.278089
 766.000000 3.050796 -0.498813 0.269609
 767.000000 3.053014 -0.543065 0.258252
 768.000000 3.063496 -0.506355 0.287376
 769.000000 3.046913 -0.465624 0.260616
 770.000000 3.000743 -0.515326 0.278134
 771.000000 3.057557 -0.473314 0.305879
 772.000000 3.040601 -0.475955 0.301618
 773.000000 3.022007 -0.435897 0.269858
 774.000000 3.014455 -0.450443 0.293557
 775.000000 3.032250 -0.514602 0.303970
 776.000000 3.034217 -0.442960 0.278372
 777.000000 3.051558 -0.481298 0.280114
 778.000000 3.018204 -0.536002 0.276151
 779.000000 3.001541 -0.496025 0.256327
 780.000000 3.034250 -0.484865 0.286675
 781.000000 3.052000 -0.508842 0.292554
 782.000000 3.033311 -0.471455 0.287765
 783.000000 3.048186 -0.511507 0.299425
 784.000000 3.019723 -0.521676 0.286704
 785.000000 3.099654 -0.596746 0.319448
 786.000000 3.059256 -0.479603 0.300925
 787.000000 3.039738 -0.564810 0.248089
 788.000000 3.019133 -0.513953 0.324433
 789.000000 2.998920 -0.415851 0.277079
 790.000000 3.007657 -0.596681 0.273202
 791.000000 3.046193 -0.572883 0.280123
 792.000000 3.041000 -0.655038 0.301997
 793.000000 3.052565 -0.538190 0.270296
 794.000000 3.073737 -0.589846 0.291210
 795.000000 3.052315 -0.675813 0.286186
 796.000000 3.070331 -0.564789 0.281161
 797.000000 3.042347 -0.562808 0.289990
 798.000000 2.996884 -0.646275 0.269368
 799.000000 3.054567 -0.558800 0.299108
 800.000000 3.067827 -0.514932 0.307768
 801.000000 3.042875 -0.487396 0.282738
 802.000000 3.005022 -0.556092 0.255145
 803.000000 3.047330 -0.591562 0.264069
 804.000000 2.992369 -0.510797 0.270763
 805.000000 3.045824 -0.534171 0.261068
 806.000000 3.043569 -0.545216 0.289021
 807.000000 3.037478 -0.517393 0.290347
 808.000000 3.073710 -0.576223 0.287169
 809.000000 2.987131 -0.487045 0.281282
 810.000000 3.042717 -0.557325 0.273410
 811.000000 3.067261 -0.574974 0.274042
 812.000000 3.058568 -0.616616 0.278706
 813.000000 3.063991 -0.523484 0.285984
 814.000000 3.002997 -0.431313 0.250015
 815.000000 3.011521 -0.566062 0.268048
 816.000000 3.049601 -0.531511 0.268317
 817.000000 3.076919 -0.486717 0.302656
 818.000000 3.029117 -0.602226 0.291555
 819.000000 3.042978 -0.488998 0.250977
 820.000000 3.076576 -0.479983 0.272017
 821.000000 3.056378 -0.543473 0.227480
 822.000000 3.053259 -0.636688 0.277402
 823.000000 3.051387 -0.561197 0.272353
 824.000000 3.013107 -0.590949 0.283580
 825.000000 3.069197 -0.455321 0.293696
 826.000000 3.059013 -0.579637 0.305769
 827.000000 3.057216 -0.602970 0.284632
 828.000000 3.078965 -0.495706 0.303844
 829.000000 3.079846 -0.486846 0.295299
 830.000000 3.040648 -0.455211 0.301847
 831.000000 3.069165 -0.480098 0.281625
 832.000000 3.104701 -0.506700 0.282348
 833.000000 3.078172 -0.499768 0.283259
 834.000000 3.076155 -0.534553 0.286089
 835.000000 3.058243 -0.501894 0.304612
 836.000000 3.060757 -0.500621 0.304615
 837.000000 3.076107 -0.509653 0.283129
 838.000000 3.081722 -0.591791 0.303069
 839.000000 3.084003 -0.560215 0.297300
 840.000000 3.099355 -0.467933 0.315840
 841.000000 3.098349 -0.582302 0.304758
 842.000000 3.102758 -0.439635 0.273549
 843.000000 3.091431 -0.574232 0.289078
 844.000000 3.092577 -0.433990 0.290341
 845.000000 3.045992 -0.441275 0.270807
 846.000000 3.062865 -0.564569 0.263168
 847.000000 3.080067 -0.543085 0.292406
 848.000000 3.039473 -0.505726 0.276456
 849.000000 3.020971 -0.532346 0.261490
 850.000000 3.055050 -0.553776 0.286911
 851.000000 3.046472 -0.610248 0.251166
 852.000000 3.088529 -0.542692 0.276738
 853.000000 3.061833 -0.507253 0.303710
 854.000000 3.074046 -0.536546 0.296903
 855.000000 3.079090 -0.532953 0.277116
 856.000000 3.071735 -0.473556 0.272648
 857.000000 3.027886 -0.555172 0.267440
 858.000000 3.043394 -0.570867 0.297401
 859.000000 3.070140 -0.538320 0.260769
 860.000000 3.037991 -0.509245 0.251453
 861.000000 3.085941 -0.609639 0.243354
 862.000000 3.055032 -0.565519 0.304704
 863.000000 3.050506 -0.529665 0.263271
 864.000000 3.068763 -0.592069 0.307468
 865.000000 3.081351 -0.589015 0.278305
 866.000000 3.075714 -0.513118 0.262675
 867.000000 3.107073 -0.550505 0.287465
 868.000000 3.106938 -0.568460 0.246787
 869.000000 3.076961 -0.617218 0.267317
 870.000000 3.076878 -0.527751 0.277823
 871.000000 3.083463 -0.540139 0.294100
 872.000000 3.065435 -0.414064 0.305723
 873.000000 3.064745 -0.490435 0.271950
 874.000000 3.056745 -0.579418 0.274211
 875.000000 3.051311 -0.488150 0.267917
 876.000000 3.081259 -0.536428 0.289234
 877.000000 3.056277 -0.536716 0.263614
 878.000000 3.055584 -0.501167 0.265113
 879.000000 3.055885 -0.504724 0.266514
 880.000000 3.050940 -0.443720 0.258484
 881.000000 3.046794 -0.513509 0.274733
 882.000000 2.993339 -0.561834 0.296015
 883.000000 3.016351 -0.487284 0.277761
 884.000000 3.035578 -0.519461 0.285937
 885.000000 3.054361 -0.488143 0.267682
 886.000000 3.043652 -0.574559 0.264359
 887.000000 3.018732 -0.475126 0.297246
 888.000000 3.025250 -0.477763 0.295610
 889.000000 3.015462 -0.434685 0.276266
 890.000000 3.030717 -0.495303 0.305090
 891.000000 3.054786 -0.480865 0.268052
 892.000000 3.043336 -0.537645 0.258579
 893.000000 3.037385 -0.566131 0.270136
 894.000000 3.008362 -0.597095 0.249079
 895.000000 3.083462 -0.362459 0.308441
 896.000000 2.975521 -0.395452 0.278770
 897.000000 3.045501 -0.455449 0.290957
 898.000000 3.064133 -0.481466 0.257949
 899.000000 3.043657 -0.514470 0.272957
 900.000000 3.054513 -0.513749 0.301783
 901.000000 3.070479 -0.416602 0.271909
 902.000000 3.067129 -0.447884 0.275902
 903.000000 3.043071 -0.446443 0.318015
 904.000000 3.080441 -0.461595 0.273018
 905.000000 3.075579 -0.464324 0.325875
 906.000000 3.039909 -0.490126 0.305459
 907.000000 3.076387 -0.560493 0.291091
 908.000000 3.066092 -0.525945 0.289374
 909.000000 3.013450 -0.440436 0.273199
 910.000000 3.005003 -0.495060 0.288999
 911.000000 3.048915 -0.515481 0.302464
 912.000000 3.058192 -0.503433 0.300252
 913.000000 3.010830 -0.543731 0.271937
 914.000000 3.016033 -0.471867 0.278745
 915.000000 3.015446 -0.436445 0.296870
 916.000000 3.067720 -0.531651 0.284597
 917.000000 3.028910 -0.549290 0.305000
 918.000000 3.082013 -0.522850 0.284072
 919.000000 3.053644 -0.533303 0.288843
 920.000000 3.030733 -0.566420 0.279127
 921.000000 3.057412 -0.416679 0.280340
 922.000000 2.996131 -0.527639 0.291935
 923.000000 3.066176 -0.531616 0.295068
 924.000000 3.038626 -0.516942 0.272926
 925.000000 3.057191 -0.484042 0.317151
 926.000000 3.021255 -0.524509 0.286489
 927.000000 3.069139 -0.571997 0.304133
 928.000000 3.045906 -0.581197 0.291084
 929.000000 3.049183 -0.455045 0.264768
 930.000000 3.055086 -0.566479 0.292525
 931.000000 3.070072 -0.495688 0.304916
 932.000000 3.049299 -0.593003 0.306418
 933.000000 3.071307 -0.495205 0.304222
 934.000000 3.053848 -0.564507 0.300376
 935.000000 3.071413 -0.552616 0.297389
 936.000000 3.082231 -0.520046 0.282282
 937.000000 3.091621 -0.495435 0.270576
 938.000000 3.084808 -0.450376 0.323718
 939.000000 3.017767 -0.556482 0.276606
 940.000000 3.071321 -0.447066 0.294832
 941.000000 3.113433 -0.464423 0.283333
 942.000000 3.102334 -0.497294 0.298627
 943.000000 3.074258 -0.588295 0.271744
 944.000000 3.100269 -0.446007 0.289549
 945.000000 3.053867 -0.460719 0.289462
 946.000000 3.048920 -0.447272 0.270757
 947.000000 3.114165 -0.451882 0.264193
 948.000000 3.053004 -0.480892 0.262017
 949.000000 3.115466 -0.454630 0.279513
 950.000000 3.063715 -0.467762 0.278374
 951.000000 3.060327 -0.534132 0.303890
 952.000000 3.053793 -0.547977 0.277023
 953.000000 3.052297 -0.493919 0.265401
 954.000000 3.094477 -0.486354 0.315292
 955.000000 3.085915 -0.411704 0.310523
 956.000000 3.080273 -0.444867 0.293759
 957.000000 3.046772 -0.579188 0.293718
 958.000000 2.998735 -0.459472 0.268338
 959.000000 3.058888 -0.486666 0.263301
 960.000000 3.057694 -0.465256 0.290979
 961.000000 3.071293 -0.517639 0.287235
 962.000000 3.068626 -0.411866 0.300446
 963.000000 3.039236 -0.486644 0.259557
 964.000000 3.039795 -0.421024 0.218697
 965.000000 3.112026 -0.456142 0.256449
 966.000000 3.098134 -0.521194 0.239179
 967.000000 3.065390 -0.451413 0.278533
 968.000000 3.038139 -0.459051 0.279333
 969.000000 3.019647 -0.439371 0.231489
 970.000000 3.029505 -0.504176 0.203375
 971.000000 3.044023 -0.492716 0.241012
 972.000000 3.044047 -0.415470 0.250167
 973.000000 3.053090 -0.398854 0.238908
 974.000000 3.027643 -0.463246 0.223939
 975.000000 3.066297 -0.522345 0.244279
 976.000000 3.049089 -0.490009 0.222345
 977.000000 3.063379 -0.524462 0.251819
 978.000000 3.051118 -0.547805 0.227572
 979.000000 3.065323 -0.530906 0.233278
 980.000000 3.049890 -0.612622 0.241931
 981.000000 3.060575 -0.514815 0.254212
 982.000000 3.004829 -0.488025 0.235268
 983.000000 3.072098 -0.449259 0.223119
 984.000000 3.082004 -0.583542 0.252434
 985.000000 3.054410 -0.527226 0.240584
 986.000000 3.037846 -0.545186 0.280440
 987.000000 3.083102 -0.480804 0.279379
 988.000000 3.011160 -0.509576 0.244168
 989.000000 2.981797 -0.452142 0.240604
 990.000000 3.057662 -0.556009 0.260939
 991.000000 3.027467 -0.617991 0.271448
 992.000000 3.054570 -0.545691 0.254282
 993.000000 3.035375 -0.613551 0.254443
 994.000000 3.071536 -0.435389 0.256047
 995.000000 3.043247 -0.454990 0.234414
 996.000000 3.045806 -0.421282 0.234688
 997.000000 3.084003 -0.503628 0.249965
 998.000000 3.039768 -0.429904 0.231929
 999.000000 3.027744 -0.491395 0.254590
 1000.000000 2.994606 -0.465769 0.243584
 1001.000000 3.005632 -0.504047 0.245332
 1002.000000 2.994408 -0.524967 0.252809
 1003.000000 2.970040 -0.538631 0.260326
 1004.000000 3.010701 -0.549011 0.233891
 1005.000000 2.984912 -0.559725 0.284801
 1006.000000 2.983683 -0.506983 0.288812
 1007.000000 3.005567 -0.500641 0.248763
 1008.000000 3.003634 -0.488965 0.272898
 1009.000000 2.963673 -0.494297 0.235655
 1010.000000 2.942939 -0.500940 0.238675
 1011.000000 2.967511 -0.604837 0.242248
 1012.000000 2.964533 -0.493365 0.236943
 1013.000000 3.012319 -0.460647 0.249955
 1014.000000 3.003984 -0.531328 0.256372
 1015.000000 2.978084 -0.476107 0.253985
 1016.000000 2.990257 -0.424602 0.274021
 1017.000000 3.006331 -0.595998 0.274089
 1018.000000 3.000427 -0.593670 0.268602
 1019.000000 3.003289 -0.442870 0.260024
 1020.000000 2.999324 -0.514000 0.276801
 1021.000000 3.021349 -0.537185 0.239014
 1022.000000 3.035538 -0.556731 0.269136
 1023.000000 2.952119 -0.568978 0.239638
 1024.000000 3.050141 -0.513456 0.241318
 1025.000000 2.995163 -0.504428 0.238539
 1026.000000 2.978328 -0.410766 0.251003
 1027.000000 3.009006 -0.490458 0.258465
 1028.000000 3.020463 -0.464315 0.261553
 1029.000000 3.029684 -0.529936 0.253713
 1030.000000 2.999997 -0.501251 0.239829
 1031.000000 2.987144 -0.503649 0.215827
 1032.000000 2.980116 -0.505101 0.250380
 1033.000000 3.040608 -0.542073 0.271356
 1034.000000 3.014533 -0.529036 0.256020
 1035.000000 3.035619 -0.483159 0.243495
 1036.000000 3.024338 -0.517079 0.262916
 1037.000000 3.062990 -0.600370 0.262195
 1038.000000 3.032632 -0.571186 0.252808
 1039.000000 3.009833 -0.595057 0.296571
 1040.000000 2.986576 -0.459855 0.227916
 1041.000000 3.023944 -0.554624 0.239732
 1042.000000 3.042089 -0.494016 0.270996
 1043.000000 2.994479 -0.496151 0.242186
 1044.000000 3.063890 -0.591650 0.267917
 1045.000000 3.031994 -0.460945 0.228470
 1046.000000 3.021639 -0.535358 0.266891
 1047.000000 3.010195 -0.469890 0.243225
 1048.000000 3.000917 -0.528601 0.243780
 1049.000000 3.050253 -0.464872 0.250230
 1050.000000 3.019038 -0.586325 0.281617
 1051.000000 3.033799 -0.481915 0.279820
 1052.000000 3.060625 -0.568183 0.297489
 1053.000000 3.053138 -0.522367 0.265587
 1054.000000 3.008977 -0.497374 0.273868
 1055.000000 3.041116 -0.549547 0.234473
 1056.000000 3.041840 -0.587234 0.258399
 1057.000000 3.025383 -0.583147 0.272831
 1058.000000 3.018124 -0.576394 0.249263
 1059.000000 3.041331 -0.542458 0.277876
 1060.000000 3.008491 -0.590654 0.273561
 1061.000000 3.035078 -0.590035 0.259290
 1062.000000 3.007431 -0.531214 0.243516
 1063.000000 3.026498 -0.603037 0.253223
 1064.000000 3.031903 -0.566452 0.265285
 1065.000000 3.042571 -0.518377 0.275906
 1066.000000 3.084100 -0.531885 0.245368
 1067.000000 3.045944 -0.590842 0.237062
 1068.000000 3.063950 -0.546316 0.263215
 1069.000000 3.059396 -0.486974 0.263994
 1070.000000 3.056217 -0.564867 0.256686
 1071.000000 3.070746 -0.578108 0.272950
 1072.000000 3.100150 -0.573380 0.293878
 1073.000000 3.086124 -0.557874 0.294066
 1074.000000 3.044066 -0.507363 0.246165
 1075.000000 3.077091 -0.526242 0.286805
 1076.000000 3.110740 -0.503654 0.277937
 1077.000000 3.034653 -0.561898 0.284352
 1078.000000 3.079573 -0.579290 0.267251
 1079.000000 3.033596 -0.544332 0.268226
 1080.000000 3.054807 -0.501703 0.252408
 1081.000000 3.079304 -0.552466 0.308822
 1082.000000 3.040114 -0.482352 0.265198
 1083.000000 3.042438 -0.487502 0.284083
 1084.000000 3.043280 -0.469565 0.246365
 1085.000000 3.044694 -0.497444 0.261398
 1086.000000 3.052719 -0.591151 0.278424
 1087.000000 3.070374 -0.507984 0.259385
 1088.000000 3.107320 -0.583601 0.274193
 1089.000000 3.069575 -0.534096 0.256263
 1090.000000 3.042685 -0.582198 0.258816
 1091.000000 3.052159 -0.583415 0.260926
 1092.000000 3.083914 -0.506566 0.262779
 1093.000000 3.069562 -0.494904 0.257820
 1094.000000 3.096719 -0.563179 0.280278
 1095.000000 3.092916 -0.563220 0.274456
 1096.000000 3.109050 -0.576260 0.270651
 1097.000000 3.118493 -0.554279 0.293922
 1098.000000 3.094215 -0.512605 0.304177
 1099.000000 3.087676 -0.614572 0.304701
 1100.000000 3.085991 -0.525317 0.287957
 1101.000000 3.062628 -0.555709 0.257903
 1102.000000 3.078332 -0.476220 0.239755
 1103.000000 3.066387 -0.530298 0.259794
 1104.000000 3.094532 -0.498843 0.257308
 1105.000000 3.090166 -0.536631 0.298020
 1106.000000 3.052608 -0.520004 0.242848
 1107.000000 3.068870 -0.484033 0.279062
 1108.000000 3.062845 -0.548023 0.265516
 1109.000000 3.019841 -0.515840 0.229707
 1110.000000 3.034221 -0.512882 0.278932
 1111.000000 3.056809 -0.466955 0.242554
 1112.000000 3.043512 -0.513663 0.276878
 1113.000000 3.048098 -0.504401 0.258003
 1114.000000 3.078204 -0.570260 0.248553
 1115.000000 3.032163 -0.512667 0.253911
 1116.000000 3.027078 -0.511781 0.250568
 1117.000000 3.040784 -0.510532 0.256098
 1118.000000 3.038146 -0.476797 0.260812
 1119.000000 3.060421 -0.476062 0.285108
 1120.000000 3.062455 -0.516193 0.287230
 1121.000000 3.056979 -0.510094 0.236380
 1122.000000 3.073747 -0.531594 0.277509
 1123.000000 3.036064 -0.607423 0.228614
 1124.000000 3.063798 -0.454032 0.267481
 1125.000000 3.070101 -0.496230 0.286874
 1126.000000 3.068887 -0.567272 0.267068
 1127.000000 3.096902 -0.434122 0.274504
 1128.000000 3.065316 -0.536512 0.279044
 1129.000000 3.066964 -0.519906 0.221790
 1130.000000 3.051638 -0.592537 0.257973
 1131.000000 3.048733 -0.512420 0.275277
 1132.000000 3.100811 -0.520812 0.279667
 1133.000000 3.051253 -0.583104 0.264122
 1134.000000 3.068023 -0.540943 0.285822
 1135.000000 3.058284 -0.632000 0.262476
 1136.000000 3.084999 -0.536754 0.271147
 1137.000000 3.064676 -0.532904 0.302447
 1138.000000 3.060787 -0.531734 0.274802
 1139.000000 3.064549 -0.587282 0.254182
 1140.000000 3.039501 -0.599318 0.258529
 1141.000000 3.073242 -0.465429 0.287214
 1142.000000 3.033460 -0.619066 0.260340
 1143.000000 3.092870 -0.533828 0.281389
 1144.000000 3.035940 -0.541698 0.247044
 1145.000000 3.039046 -0.544672 0.268160
 1146.000000 3.062614 -0.536078 0.284478
 1147.000000 3.073356 -0.512400 0.237428
 1148.000000 3.047940 -0.554979 0.273847
 1149.000000 3.068617 -0.519776 0.265476
 1150.000000 3.043035 -0.518832 0.258683
 1151.000000 3.053936 -0.441171 0.251845
 1152.000000 3.043271 -0.488880 0.257194
 1153.000000 3.034463 -0.562706 0.245466
 1154.000000 2.976628 -0.524448 0.226941
 1155.000000 3.002665 -0.528950 0.261432
 1156.000000 3.014152 -0.514877 0.276265
 1157.000000 3.050833 -0.551670 0.272969
 1158.000000 3.036662 -0.468542 0.272464
 1159.000000 3.082460 -0.513575 0.289516
 1160.000000 3.073679 -0.468381 0.290363
 1161.000000 3.067303 -0.502436 0.250870
 1162.000000 3.049020 -0.552848 0.269658
 1163.000000 3.067946 -0.532557 0.256912
 1164.000000 3.064774 -0.563676 0.262782
 1165.000000 3.076650 -0.564708 0.232632
 1166.000000 3.078259 -0.604546 0.238528
 1167.000000 3.052996 -0.517116 0.253721
 1168.000000 3.082639 -0.559221 0.269946
 1169.000000 3.049157 -0.557175 0.257048
 1170.000000 3.069632 -0.530056 0.267123
 1171.000000 3.076111 -0.575620 0.276795
 1172.000000 3.083119 -0.586896 0.292028
 1173.000000 3.082164 -0.570230 0.250662
 1174.000000 3.110137 -0.546003 0.266300
 1175.000000 3.131050 -0.553323 0.249808
 1176.000000 3.133363 -0.478383 0.261474
 1177.000000 3.116835 -0.514192 0.265133
 1178.000000 3.150818 -0.495633 0.271734
 1179.000000 3.083949 -0.512809 0.243945
 1180.000000 3.084310 -0.483476 0.239460
 1181.000000 3.113562 -0.436635 0.248992
 1182.000000 3.116925 -0.534029 0.249428
 1183.000000 3.116828 -0.546540 0.292348
 1184.000000 3.110060 -0.526790 0.272149
 1185.000000 3.101148 -0.408000 0.278628
 1186.000000 3.111383 -0.523952 0.253614
 1187.000000 3.098551 -0.518110 0.280074
 1188.000000 3.041424 -0.554709 0.247750
 1189.000000 3.128623 -0.444622 0.297067
 1190.000000 3.084866 -0.509030 0.278119
 1191.000000 3.087786 -0.510486 0.242803
 1192.000000 3.079601 -0.528377 0.264950
 1193.000000 3.047768 -0.575593 0.267469
 1194.000000 3.003228 -0.534800 0.254077
 1195.000000 3.091195 -0.556648 0.272437
 1196.000000 3.090310 -0.611811 0.256614
 1197.000000 3.079624 -0.552657 0.243758
 1198.000000 3.070901 -0.597292 0.253935
 1199.000000 3.087900 -0.516924 0.271281
 1200.000000 3.051525 -0.560025 0.242074
 1201.000000 3.028392 -0.532107 0.248032
 1202.000000 3.028911 -0.595855 0.255206
 1203.000000 3.059613 -0.546805 0.260022
 1204.000000 3.077012 -0.509555 0.267645
 1205.000000 3.043434 -0.514161 0.268525
 1206.000000 3.015380 -0.569657 0.262641
 1207.000000 3.097147 -0.571590 0.292488
 1208.000000 3.065162 -0.504439 0.278825
 1209.000000 3.022305 -0.463938 0.281490
 1210.000000 3.026142 -0.534683 0.243895
 1211.000000 3.084960 -0.458443 0.263539
 1212.000000 3.051259 -0.510513 0.269313
 1213.000000 3.110324 -0.482019 0.275951
 1214.000000 3.060846 -0.561585 0.255992
 1215.000000 3.068518 -0.503658 0.275284
 1216.000000 3.020176 -0.558918 0.274562
 1217.000000 3.011059 -0.521471 0.268943
 1218.000000 3.017268 -0.590779 0.245258
 1219.000000 2.978933 -0.491266 0.256508
 1220.000000 3.019784 -0.569174 0.254491
 1221.000000 3.040247 -0.567852 0.267934
 1222.000000 3.066102 -0.507591 0.278623
 1223.000000 3.087184 -0.571360 0.248569
 1224.000000 3.050244 -0.590990 0.254488
 1225.000000 3.059471 -0.548093 0.273329
 1226.000000 3.047539 -0.599982 0.251578
 1227.000000 3.033394 -0.508301 0.258837
 1228.000000 3.065409 -0.536903 0.256432
 1229.000000 3.042934 -0.552712 0.270465
 1230.000000 3.060259 -0.599688 0.303543
 1231.000000 3.070552 -0.591081 0.302179
 1232.000000 3.054245 -0.593012 0.265393
 1233.000000 3.052078 -0.557978 0.265479
 1234.000000 3.068094 -0.611867 0.290053
 1235.000000 3.017816 -0.559994 0.267112
 1236.000000 3.067365 -0.510888 0.268462
 1237.000000 3.075484 -0.517888 0.248203
 1238.000000 3.048435 -0.520812 0.270138
 1239.000000 3.030122 -0.577632 0.270543
 1240.000000 3.011812 -0.598369 0.251492
 1241.000000 3.064000 -0.573994 0.247069
 1242.000000 3.068322 -0.669522 0.235941
 1243.000000 3.056957 -0.541760 0.288814
 1244.000000 3.012851 -0.471157 0.243624
 1245.000000 3.020881 -0.548449 0.227365
 1246.000000 3.008811 -0.508764 0.259634
 1247.000000 3.029364 -0.583844 0.267518
 1248.000000 2.961867 -0.491305 0.259417
 1249.000000 3.024662 -0.447504 0.245095
 1250.000000 2.996049 -0.523732 0.264315
 1251.000000 3.019270 -0.520094 0.254758
 1252.000000 3.040305 -0.470920 0.299751
 1253.000000 3.032910 -0.490303 0.247822
 1254.000000 3.060915 -0.475596 0.257087
 1255.000000 3.005403 -0.445297 0.260590
 1256.000000 3.031626 -0.489677 0.287977
 1257.000000 2.971775 -0.551495 0.253316
 1258.000000 3.012769 -0.486111 0.274311
 1259.000000 3.028821 -0.532417 0.266911
 1260.000000 3.047125 -0.460829 0.275730
 1261.000000 2.976146 -0.528997 0.229901
 1262.000000 2.969377 -0.435154 0.226069
 1263.000000 3.026393 -0.553831 0.281039
 1264.000000 2.999489 -0.500985 0.250648
 1265.000000 2.997301 -0.536159 0.268271
 1266.000000 2.986622 -0.545411 0.266354
 1267.000000 2.988889 -0.435007 0.295810
 1268.000000 3.032891 -0.494487 0.258680
 1269.000000 3.006242 -0.456114 0.275599
 1270.000000 3.057723 -0.397770 0.249383
 1271.000000 3.015965 -0.454400 0.235604
 1272.000000 3.008095 -0.489752 0.229855
 1273.000000 3.077163 -0.481165 0.243573
 1274.000000 3.058120 -0.458208 0.224154
 1275.000000 3.012967 -0.530463 0.252316
 1276.000000 3.059625 -0.456260 0.244449
 1277.000000 3.009444 -0.484018 0.256194
 1278.000000 3.033319 -0.531265 0.244396
 1279.000000 3.031120 -0.425123 0.249005
 1280.000000 3.020482 -0.472855 0.229158
 1281.000000 3.034125 -0.445905 0.258023
 1282.000000 3.020675 -0.468752 0.251415
 1283.000000 3.047558 -0.496864 0.297810
 1284.000000 3.055376 -0.464029 0.254018
 1285.000000 3.042515 -0.448784 0.260901
 1286.000000 3.025458 -0.508069 0.253737
 1287.000000 3.042888 -0.568268 0.264431
 1288.000000 3.041059 -0.487363 0.271294
 1289.000000 3.075912 -0.460651 0.303533
 1290.000000 3.089775 -0.490525 0.278213
 1291.000000 3.064699 -0.477014 0.277224
 1292.000000 3.026337 -0.567504 0.261993
 1293.000000 3.009724 -0.506850 0.254526
 1294.000000 3.048310 -0.550371 0.247783
 1295.000000 3.077602 -0.452932 0.275774
 1296.000000 3.033513 -0.507032 0.253596
 1297.000000 3.068794 -0.488597 0.283126
 1298.000000 3.048574 -0.499544 0.276834
 1299.000000 3.065329 -0.491470 0.267042
 1300.000000 3.025630 -0.520884 0.262449
 1301.000000 3.018550 -0.487090 0.305365
 1302.000000 3.078598 -0.589232 0.263455
 1303.000000 2.997406 -0.413984 0.270672
 1304.000000 3.021677 -0.467144 0.280279
 1305.000000 2.988994 -0.462078 0.253220
 1306.000000 3.072493 -0.456907 0.273378
 1307.000000 3.071797 -0.447755 0.269070
 1308.000000 3.038874 -0.481119 0.283365
 1309.000000 3.039617 -0.519945 0.279629
 1310.000000 2.998380 -0.525775 0.288456
 1311.000000 3.040120 -0.460793 0.265270
 1312.000000 2.994718 -0.529599 0.257504
 1313.000000 3.013469 -0.408106 0.277215
 1314.000000 3.000763 -0.441609 0.291327
 1315.000000 3.055345 -0.424180 0.280666
 1316.000000 3.050870 -0.420864 0.276219
 1317.000000 3.020414 -0.460571 0.255561
 1318.000000 3.075517 -0.392293 0.244189
 1319.000000 3.064572 -0.428326 0.265250
 1320.000000 3.058286 -0.479617 0.242246
 1321.000000 3.006793 -0.443549 0.239621
 1322.000000 3.062186 -0.514387 0.230885
 1323.000000 3.083110 -0.483709 0.236180
 1324.000000 3.064027 -0.519915 0.273935
 1325.000000 3.055957 -0.431544 0.252374
 1326.000000 3.046820 -0.428969 0.258901
 1327.000000 3.030037 -0.509021 0.265579
 1328.000000 3.056491 -0.457701 0.282685
 1329.000000 3.025676 -0.473821 0.215159
 1330.000000 2.999782 -0.417731 0.261202
 1331.000000 3.009559 -0.436288 0.276542
 1332.000000 3.049662 -0.465126 0.254314
 1333.000000 3.039490 -0.438696 0.259406
 1334.000000 3.037062 -0.443932 0.252564
 1335.000000 3.031062 -0.466424 0.267912
 1336.000000 3.025343 -0.450097 0.225778
 1337.000000 3.019453 -0.494741 0.236250
 1338.000000 3.064129 -0.514827 0.254716
 1339.000000 3.067010 -0.564679 0.263904
 1340.000000 3.083219 -0.463399 0.282288
 1341.000000 3.066293 -0.390062 0.264908
 1342.000000 3.018586 -0.496795 0.272646
 1343.000000 3.095662 -0.502879 0.278536
 1344.000000 3.042632 -0.461284 0.287002
 1345.000000 3.020672 -0.487154 0.277992
 1346.000000 3.053205 -0.496187 0.256298
 1347.000000 3.035973 -0.490202 0.233683
 1348.000000 3.047962 -0.498465 0.271862
 1349.000000 3.057438 -0.439699 0.246120
 1350.000000 3.055284 -0.429563 0.255248
 1351.000000 3.039133 -0.461747 0.293606
 1352.000000 3.054921 -0.537275 0.252769
 1353.000000 3.042819 -0.439222 0.278131
 1354.000000 3.032281 -0.525687 0.272798
 1355.000000 3.014424 -0.468259 0.284993
 1356.000000 3.027428 -0.516505 0.285860
 1357.000000 3.041457 -0.447040 0.293955
 1358.000000 3.016114 -0.440110 0.310436
 1359.000000 2.998047 -0.527307 0.293862
 1360.000000 3.061060 -0.426501 0.306354
 1361.000000 3.021910 -0.491108 0.280307
 1362.000000 3.060159 -0.500562 0.266227
 1363.000000 3.066864 -0.546969 0.268020
 1364.000000 3.007656 -0.471506 0.245532
 1365.000000 3.043425 -0.488156 0.263314
 1366.000000 3.047657 -0.519614 0.270655
 1367.000000 3.031394 -0.485179 0.260483
 1368.000000 3.020110 -0.496320 0.294179
 1369.000000 3.014631 -0.502134 0.285027
 1370.000000 3.020714 -0.468133 0.276612
 1371.000000 2.997280 -0.455999 0.261498
 1372.000000 3.002390 -0.515875 0.255096
 1373.000000 3.052422 -0.407200 0.282839
 1374.000000 3.037507 -0.422073 0.283467
 1375.000000 3.045325 -0.483718 0.262336
 1376.000000 3.027714 -0.489648 0.280881
 1377.000000 3.052789 -0.362505 0.278768
 1378.000000 3.031130 -0.420112 0.264384
 1379.000000 3.068715 -0.467871 0.272676
 1380.000000 3.025972 -0.493098 0.280629
 1381.000000 3.022050 -0.430505 0.249911
 1382.000000 3.019740 -0.456499 0.261618
 1383.000000 3.015020 -0.449423 0.266363
 1384.000000 3.008127 -0.566238 0.262703
 1385.000000 3.014005 -0.470644 0.268527
 1386.000000 3.046274 -0.530131 0.247038
 1387.000000 2.993746 -0.434172 0.243455
 1388.000000 3.003787 -0.488508 0.253607
 1389.000000 3.028237 -0.531420 0.267809
 1390.000000 2.987918 -0.502923 0.280877
 1391.000000 3.029901 -0.458634 0.273573
 1392.000000 3.059999 -0.530594 0.283991
 1393.000000 3.001238 -0.568225 0.259797
 1394.000000 3.021826 -0.456952 0.269293
 1395.000000 3.006480 -0.460151 0.297952
 1396.000000 3.046510 -0.486507 0.258918
 1397.000000 3.035631 -0.484006 0.296761
 1398.000000 2.991973 -0.531605 0.271795
 1399.000000 3.037814 -0.418988 0.316838
 1400.000000 2.988507 -0.481622 0.279184
 1401.000000 3.022840 -0.487920 0.283647
 1402.000000 3.005679 -0.491014 0.247905
 1403.000000 3.044999 -0.420229 0.276095
 1404.000000 2.989021 -0.419763 0.266562
 1405.000000 2.974971 -0.488649 0.268590
 1406.000000 2.968093 -0.506272 0.257906
 1407.000000 3.005309 -0.526934 0.268068
 1408.000000 2.970896 -0.493336 0.245873
 1409.000000 2.968681 -0.529260 0.292016
 1410.000000 3.014997 -0.488552 0.256699
 1411.000000 3.011055 -0.503952 0.254252
 1412.000000 3.022111 -0.451932 0.286378
 1413.000000 3.012359 -0.488121 0.247717
 1414.000000 3.007525 -0.494959 0.292862
 1415.000000 3.039669 -0.480387 0.286132
 1416.000000 3.093270 -0.449114 0.298335
 1417.000000 2.983616 -0.498602 0.285949
 1418.000000 3.044687 -0.532010 0.273400
 1419.000000 3.025924 -0.465601 0.287517
 1420.000000 3.044533 -0.490184 0.273020
 1421.000000 3.002260 -0.488720 0.259557
 1422.000000 3.008286 -0.481064 0.291526
 1423.000000 2.957544 -0.567197 0.282472
 1424.000000 2.986069 -0.511108 0.262533
 1425.000000 3.004392 -0.492212 0.281291
 1426.000000 2.982853 -0.517786 0.246544
 1427.000000 2.995252 -0.562247 0.281610
 1428.000000 3.049761 -0.508986 0.269791
 1429.000000 3.042608 -0.446161 0.242998
 1430.000000 3.025769 -0.595196 0.281268
 1431.000000 3.038150 -0.552747 0.302870
 1432.000000 3.030946 -0.472707 0.259049
 1433.000000 3.007671 -0.460645 0.282269
 1434.000000 3.040568 -0.460771 0.276095
 1435.000000 2.969232 -0.481578 0.274727
 1436.000000 3.031444 -0.463933 0.271630
 1437.000000 3.038687 -0.508053 0.266984
 1438.000000 3.034948 -0.457301 0.265936
 1439.000000 3.018385 -0.426679 0.259889
 1440.000000 3.041240 -0.582826 0.270791
 1441.000000 3.003180 -0.429922 0.302164
 1442.000000 3.080105 -0.526614 0.284727
 1443.000000 3.038594 -0.414362 0.290617
 1444.000000 3.060796 -0.478355 0.291046
 1445.000000 3.038667 -0.452377 0.299765
 1446.000000 3.041218 -0.443912 0.315242
 1447.000000 3.052887 -0.472251 0.301137
 1448.000000 3.060137 -0.454024 0.298960
 1449.000000 3.075887 -0.493524 0.273271
 1450.000000 3.082229 -0.461248 0.279006
 1451.000000 3.003499 -0.409935 0.262162
 1452.000000 3.023068 -0.481382 0.268253
 1453.000000 3.062775 -0.464457 0.268454
 1454.000000 3.043036 -0.431043 0.288066
 1455.000000 3.086247 -0.471590 0.297268
 1456.000000 3.074802 -0.397355 0.294310
 1457.000000 3.043264 -0.467911 0.288859
 1458.000000 3.065804 -0.516381 0.279531
 1459.000000 3.051108 -0.423538 0.249837
 1460.000000 3.036157 -0.470556 0.276491
 1461.000000 3.049545 -0.485862 0.280892
 1462.000000 3.057299 -0.418815 0.293551
 1463.000000 3.023313 -0.429548 0.282488
 1464.000000 3.059816 -0.517333 0.278496
 1465.000000 3.065646 -0.443735 0.281106
 1466.000000 3.075368 -0.481104 0.281496
 1467.000000 3.044550 -0.487328 0.250826
 1468.000000 3.081146 -0.506797 0.274901
 1469.000000 3.074364 -0.437715 0.275724
 1470.000000 3.089691 -0.435457 0.287374
 1471.000000 3.072885 -0.515400 0.294935
 1472.000000 3.086840 -0.453454 0.263322
 1473.000000 3.090686 -0.522000 0.297066
 1474.000000 3.080026 -0.471412 0.293531
 1475.000000 3.039044 -0.463449 0.269520
 1476.000000 3.050221 -0.421053 0.287005
 1477.000000 3.054009 -0.485971 0.277828
 1478.000000 3.086042 -0.530360 0.289547
 1479.000000 3.026905 -0.480034 0.262782
 1480.000000 3.087308 -0.507801 0.263499
 1481.000000 3.079124 -0.469377 0.261263
 1482.000000 3.053301 -0.457675 0.283685
 1483.000000 3.032857 -0.389171 0.260174
 1484.000000 3.014116 -0.445534 0.260792
 1485.000000 3.052114 -0.430441 0.264590
 1486.000000 3.032762 -0.476624 0.262658
 1487.000000 3.054907 -0.471165 0.283805
 1488.000000 3.080969 -0.486907 0.286253
 1489.000000 3.058606 -0.480510 0.247794
 1490.000000 3.057769 -0.442482 0.283765
 1491.000000 3.036604 -0.455015 0.275177
 1492.000000 3.003959 -0.414891 0.254185
 1493.000000 3.043717 -0.444776 0.286222
 1494.000000 3.050362 -0.465939 0.281050
 1495.000000 3.066860 -0.423110 0.289529
 1496.000000 3.067440 -0.412905 0.276772
 1497.000000 3.024615 -0.504953 0.286015
 1498.000000 3.024721 -0.385094 0.264410
 1499.000000 3.052215 -0.499919 0.280485
 1500.000000 3.059210 -0.389716 0.276216
 1501.000000 3.080417 -0.410468 0.284106
 1502.000000 3.029890 -0.478489 0.249654
 1503.000000 2.999922 -0.502983 0.246287
 1504.000000 3.029626 -0.486457 0.282190
 1505.000000 3.035647 -0.560586 0.277186
 1506.000000 3.056783 -0.513314 0.269580
 1507.000000 3.076796 -0.522664 0.251119
 1508.000000 3.091796 -0.541765 0.246278
 1509.000000 3.049702 -0.426201 0.276780
 1510.000000 3.060279 -0.556039 0.242644
 1511.000000 3.056880 -0.444454 0.274500
 1512.000000 3.074004 -0.512042 0.275947
 1513.000000 3.082103 -0.405600 0.289144
 1514.000000 3.009935 -0.515519 0.266110
 1515.000000 3.052795 -0.426901 0.280790
 1516.000000 3.080122 -0.404893 0.284266
 1517.000000 3.026309 -0.514780 0.244569
 1518.000000 3.025267 -0.397202 0.258547
 1519.000000 3.044110 -0.510854 0.251034
 1520.000000 2.985115 -0.446245 0.257011
 1521.000000 3.003111 -0.449673 0.272634
 1522.000000 3.025374 -0.491487 0.269333
 1523.000000 3.052067 -0.494497 0.281213
 1524.000000 3.053989 -0.414955 0.292130
 1525.000000 3.053154 -0.364993 0.261602
 1526.000000 3.056760 -0.548942 0.261007
 1527.000000 3.120949 -0.478557 0.270847
 1528.000000 3.085152 -0.488905 0.258294
 1529.000000 3.064661 -0.443057 0.270965
 1530.000000 3.039522 -0.421270 0.262080
 1531.000000 3.054760 -0.457730 0.279256
 1532.000000 3.027334 -0.478715 0.261173
 1533.000000 3.040532 -0.403578 0.259415
 1534.000000 3.038207 -0.466114 0.245772
 1535.000000 3.016323 -0.466834 0.262867
 1536.000000 3.057605 -0.459470 0.273406
 1537.000000 3.063989 -0.495738 0.248823
 1538.000000 3.039722 -0.518257 0.277320
 1539.000000 3.059621 -0.489740 0.265351
 1540.000000 3.039580 -0.482748 0.254512
 1541.000000 3.011447 -0.450568 0.275332
 1542.000000 3.045603 -0.465147 0.263590
 1543.000000 3.010893 -0.464478 0.249290
 1544.000000 3.048632 -0.437825 0.298590
 1545.000000 3.030959 -0.515098 0.265211
 1546.000000 3.054885 -0.466253 0.285937
 1547.000000 3.060765 -0.488931 0.272536
 1548.000000 3.005441 -0.510373 0.251609
 1549.000000 3.040789 -0.419758 0.274244
 1550.000000 3.077353 -0.476164 0.277161
 1551.000000 3.033922 -0.472588 0.268540
 1552.000000 3.070343 -0.460822 0.264396
 1553.000000 3.073226 -0.388952 0.245777
 1554.000000 3.048308 -0.458435 0.269676
 1555.000000 3.035913 -0.439426 0.284042
 1556.000000 3.024938 -0.473346 0.257120
 1557.000000 3.094054 -0.423577 0.283245
 1558.000000 3.121277 -0.483536 0.289218
 1559.000000 3.081290 -0.463408 0.262948
 1560.000000 3.063732 -0.458789 0.252852
 1561.000000 3.081901 -0.438617 0.292208
 1562.000000 3.069150 -0.380679 0.269812
 1563.000000 3.077486 -0.507048 0.259245
 1564.000000 3.075335 -0.364647 0.271589
 1565.000000 3.081301 -0.442132 0.261484
 1566.000000 3.044714 -0.468925 0.280323
 1567.000000 3.101293 -0.426212 0.266134
 1568.000000 3.058521 -0.434622 0.274336
 1569.000000 3.094996 -0.400591 0.260494
 1570.000000 3.085163 -0.419978 0.260890
 1571.000000 3.086900 -0.449200 0.263086
 1572.000000 3.100602 -0.457560 0.259566
 1573.000000 3.063063 -0.455155 0.258640
 1574.000000 3.047371 -0.462963 0.261652
 1575.000000 3.042301 -0.467778 0.263603
 1576.000000 3.061050 -0.503157 0.262101
 1577.000000 3.109188 -0.468698 0.262872
 1578.000000 3.082101 -0.392221 0.279508
 1579.000000 3.031021 -0.489717 0.255315
 1580.000000 2.999890 -0.452974 0.258920
 1581.000000 3.050521 -0.539559 0.287454
 1582.000000 3.009498 -0.509443 0.286542
 1583.000000 3.049216 -0.434528 0.270679
 1584.000000 3.050848 -0.488890 0.280366
 1585.000000 3.037206 -0.491778 0.271413
 1586.000000 3.041165 -0.458530 0.249590
 1587.000000 3.025299 -0.432812 0.249374
 1588.000000 3.041202 -0.503220 0.239951
 1589.000000 3.011443 -0.431678 0.259494
 1590.000000 3.018910 -0.508254 0.228680
 1591.000000 3.030728 -0.457364 0.240534
 1592.000000 3.010001 -0.474588 0.235841
 1593.000000 3.039366 -0.433002 0.250804
 1594.000000 3.035040 -0.427646 0.276170
 1595.000000 3.000748 -0.478142 0.226733
 1596.000000 3.011670 -0.482626 0.253101
 1597.000000 3.064046 -0.479354 0.260124
 1598.000000 3.032256 -0.394151 0.283402
 1599.000000 3.012114 -0.421039 0.276807
 1600.000000 2.991360 -0.422582 0.255723
 1601.000000 2.962508 -0.372285 0.273883
 1602.000000 3.040064 -0.461320 0.260552
 1603.000000 3.039621 -0.434394 0.265988
 1604.000000 2.993134 -0.495960 0.274947
 1605.000000 3.043933 -0.368280 0.278265
 1606.000000 3.014530 -0.448651 0.298452
 1607.000000 3.027023 -0.470359 0.254959
 1608.000000 3.003511 -0.452182 0.253296
 1609.000000 2.997434 -0.467400 0.244271
 1610.000000 2.995131 -0.419080 0.257579
 1611.000000 3.019597 -0.468496 0.277559
 1612.000000 3.052777 -0.429269 0.275330
 1613.000000 3.005497 -0.430940 0.245073
 1614.000000 3.024787 -0.421610 0.260351
 1615.000000 3.020314 -0.343693 0.254776
 1616.000000 3.018648 -0.468179 0.240502
 1617.000000 3.007540 -0.373974 0.265611
 1618.000000 2.999141 -0.413763 0.264780
 1619.000000 2.996544 -0.420366 0.256489
 1620.000000 3.005708 -0.415225 0.266050
 1621.000000 2.996758 -0.452870 0.255776
 1622.000000 2.971290 -0.402192 0.272703
 1623.000000 3.064842 -0.416597 0.257779
 1624.000000 3.024212 -0.446721 0.265354
 1625.000000 3.042264 -0.427527 0.276699
 1626.000000 3.001815 -0.446457 0.272050
 1627.000000 2.996357 -0.446093 0.271218
 1628.000000 2.995906 -0.466739 0.263417
 1629.000000 2.997549 -0.494998 0.251577
 1630.000000 3.025115 -0.448203 0.247088
 1631.000000 3.041170 -0.467172 0.258379
 1632.000000 3.003326 -0.421497 0.272087
 1633.000000 3.021772 -0.513346 0.266151
 1634.000000 2.984129 -0.575729 0.224841
 1635.000000 3.047869 -0.446161 0.266413
 1636.000000 3.032251 -0.485485 0.250624
 1637.000000 3.035957 -0.450586 0.267878
 1638.000000 3.028566 -0.509507 0.280096
 1639.000000 3.024336 -0.503047 0.269119
 1640.000000 3.039850 -0.468125 0.272590
 1641.000000 3.006543 -0.507901 0.259713
 1642.000000 3.021205 -0.481044 0.307965
 1643.000000 3.026929 -0.437696 0.261545
 1644.000000 2.996407 -0.481691 0.231315
 1645.000000 2.985427 -0.459732 0.271182
 1646.000000 3.023558 -0.456976 0.266875
 1647.000000 3.013176 -0.490458 0.255980
 1648.000000 3.066764 -0.509387 0.296014
 1649.000000 3.041220 -0.495607 0.278135
 1650.000000 3.018289 -0.407878 0.267403
 1651.000000 3.036146 -0.430402 0.256401
 1652.000000 3.033794 -0.568885 0.264587
 1653.000000 3.061119 -0.487614 0.252347
 1654.000000 3.053790 -0.544684 0.249368
 1655.000000 3.016048 -0.528184 0.249208
 1656.000000 3.048882 -0.537905 0.268880
 1657.000000 3.058030 -0.402801 0.269041
 1658.000000 3.040280 -0.456717 0.270161
 1659.000000 3.029335 -0.469066 0.286368
 1660.000000 3.046323 -0.530438 0.257810
 1661.000000 3.015377 -0.468168 0.241027
 1662.000000 3.038236 -0.404346 0.265465
 1663.000000 3.060050 -0.445799 0.269818
 1664.000000 3.062924 -0.410692 0.247958
 1665.000000 3.060041 -0.480080 0.265730
 1666.000000 3.027758 -0.445353 0.281202
 1667.000000 3.054790 -0.472277 0.298788
 1668.000000 3.027395 -0.420678 0.256807
 1669.000000 3.043127 -0.390567 0.320850
 1670.000000 3.043060 -0.448802 0.283505
 1671.000000 3.038702 -0.515158 0.267070
 1672.000000 3.035834 -0.545468 0.266570
 1673.000000 3.061474 -0.482217 0.258552
 1674.000000 3.062811 -0.440258 0.231284
 1675.000000 3.072542 -0.441903 0.243793
 1676.000000 2.996741 -0.416597 0.251095
 1677.000000 3.046614 -0.441091 0.240816
 1678.000000 3.016010 -0.530155 0.238664
 1679.000000 3.004048 -0.491897 0.233370
 1680.000000 3.046308 -0.500535 0.256768
 1681.000000 3.036756 -0.506179 0.256391
 1682.000000 3.051824 -0.495174 0.273281
 1683.000000 3.047071 -0.480261 0.230671
 1684.000000 3.021862 -0.472830 0.254342
 1685.000000 3.077870 -0.497199 0.276826
 1686.000000 3.042837 -0.488220 0.282158
 1687.000000 3.050846 -0.437942 0.241911
 1688.000000 3.024958 -0.504738 0.260029
 1689.000000 3.022777 -0.461400 0.266962
 1690.000000 3.013538 -0.451403 0.274054
 1691.000000 3.001467 -0.396562 0.256384
 1692.000000 3.091871 -0.521405 0.247424
 1693.000000 3.031476 -0.411555 0.261718
 1694.000000 3.030211 -0.500874 0.221225
 1695.000000 3.056315 -0.463710 0.264323
 1696.000000 3.037486 -0.483110 0.264783
 1697.000000 3.042055 -0.493057 0.238894
 1698.000000 3.001244 -0.439720 0.229907
 1699.000000 3.054604 -0.452650 0.259951
 1700.000000 3.065958 -0.436544 0.256324
 1701.000000 3.036576 -0.493907 0.230654
 1702.000000 3.039978 -0.464452 0.221328
 1703.000000 3.034035 -0.433127 0.248404
 1704.000000 3.045256 -0.374138 0.251418
 1705.000000 3.040426 -0.470456 0.280173
 1706.000000 3.047904 -0.464795 0.274245
 1707.000000 3.030710 -0.497213 0.262590
 1708.000000 3.065887 -0.462041 0.239500
 1709.000000 3.022454 -0.453962 0.264131
 1710.000000 3.019208 -0.442234 0.252463
 1711.000000 3.051876 -0.500125 0.262696
 1712.000000 3.048346 -0.482292 0.260097
 1713.000000 3.057298 -0.520460 0.277419
 1714.000000 3.031495 -0.508518 0.268793
 1715.000000 3.084043 -0.417699 0.288318
 1716.000000 3.025461 -0.504446 0.265596
 1717.000000 2.995539 -0.372276 0.246135
 1718.000000 2.975657 -0.551707 0.251410
 1719.000000 3.043944 -0.528413 0.272086
 1720.000000 3.043626 -0.459386 0.294652
 1721.000000 3.064120 -0.418256 0.292223
 1722.000000 3.038229 -0.439443 0.271416
 1723.000000 3.003816 -0.376153 0.236668
 1724.000000 3.001217 -0.397826 0.234466
 1725.000000 2.990987 -0.379090 0.270022
 1726.000000 3.015409 -0.383336 0.301118
 1727.000000 3.013308 -0.458250 0.263369
 1728.000000 3.041248 -0.440244 0.259103
 1729.000000 3.031272 -0.436159 0.279209
 1730.000000 3.046493 -0.463939 0.278508
 1731.000000 3.060434 -0.515099 0.247470
 1732.000000 3.076382 -0.519863 0.318360
 1733.000000 3.038418 -0.473488 0.278343
 1734.000000 3.027254 -0.419987 0.250034
 1735.000000 3.023532 -0.436067 0.257075
 1736.000000 3.049717 -0.472036 0.273307
 1737.000000 3.034803 -0.490161 0.275482
 1738.000000 3.051843 -0.513767 0.285491
 1739.000000 3.058789 -0.523268 0.267562
 1740.000000 3.041201 -0.491991 0.283598
 1741.000000 3.044211 -0.489863 0.254022
 1742.000000 3.067870 -0.491387 0.285621
 1743.000000 3.053046 -0.507635 0.256719
 1744.000000 3.036487 -0.510719 0.260064
 1745.000000 3.065497 -0.443725 0.283565
 1746.000000 3.077570 -0.449454 0.265948
 1747.000000 3.049543 -0.462823 0.290438
 1748.000000 3.067133 -0.468675 0.269061
 1749.000000 3.052060 -0.377254 0.254518
 1750.000000 3.074853 -0.587422 0.258903
 1751.000000 3.049204 -0.464614 0.233774
 1752.000000 3.042973 -0.384904 0.229181
 1753.000000 3.041044 -0.468320 0.250453
 1754.000000 3.071830 -0.400064 0.248634
 1755.000000 3.108957 -0.389069 0.281674
 1756.000000 3.079329 -0.448711 0.262857
 1757.000000 3.051135 -0.418840 0.247850
 1758.000000 3.086336 -0.463188 0.277400
 1759.000000 3.045262 -0.455185 0.277729
 1760.000000 3.040938 -0.550807 0.299973
 1761.000000 3.076004 -0.509719 0.248045
 1762.000000 3.102578 -0.561390 0.287634
 1763.000000 3.108596 -0.469874 0.268503
 1764.000000 3.018043 -0.401989 0.243660
 1765.000000 3.108596 -0.481399 0.288803
 1766.000000 3.032899 -0.482655 0.250590
 1767.000000 3.072439 -0.314815 0.259986
 1768.000000 3.049960 -0.450230 0.296275
 1769.000000 3.065103 -0.416575 0.259459
 1770.000000 3.067629 -0.393806 0.290827
 1771.000000 3.073459 -0.492026 0.267379
 1772.000000 3.076873 -0.404760 0.290598
 1773.000000 3.062479 -0.386170 0.260211
 1774.000000 3.056894 -0.403584 0.270595
 1775.000000 3.061584 -0.412838 0.235962
 1776.000000 3.087053 -0.383409 0.261381
 1777.000000 3.057544 -0.457963 0.269390
 1778.000000 3.052463 -0.528380 0.277315
 1779.000000 3.081432 -0.457240 0.262999
 1780.000000 3.045170 -0.476596 0.272454
 1781.000000 3.037664 -0.458850 0.286329
 1782.000000 3.064333 -0.471552 0.277033
 1783.000000 3.078842 -0.526463 0.306832
 1784.000000 3.039862 -0.456226 0.284043
 1785.000000 3.053511 -0.400528 0.271311
 1786.000000 3.103948 -0.360217 0.292034
 1787.000000 3.043096 -0.510583 0.283013
 1788.000000 3.016231 -0.487586 0.253580
 1789.000000 3.040820 -0.454808 0.262888
 1790.000000 3.057302 -0.415047 0.265126
 1791.000000 3.053236 -0.457422 0.276331
 1792.000000 3.067117 -0.475971 0.248534
 1793.000000 3.033083 -0.516736 0.262434
 1794.000000 3.062026 -0.460320 0.267862
 1795.000000 3.062083 -0.496145 0.287048
 1796.000000 3.067993 -0.477215 0.267372
 1797.000000 2.990469 -0.438152 0.252543
 1798.000000 3.033177 -0.550295 0.270849
 1799.000000 3.052074 -0.439819 0.270846
 1800.000000 3.053543 -0.475378 0.259869
 1801.000000 3.035486 -0.466689 0.268380
 1802.000000 3.047566 -0.446776 0.265999
 1803.000000 3.064284 -0.529853 0.284242
 1804.000000 3.025713 -0.462148 0.259248
 1805.000000 3.062093 -0.454059 0.297199
 1806.000000 3.044981 -0.460549 0.282531
 1807.000000 3.034933 -0.483798 0.267973
 1808.000000 3.036476 -0.440243 0.288958
 1809.000000 3.072083 -0.519563 0.256073
 1810.000000 3.057879 -0.509864 0.282230
 1811.000000 3.073453 -0.450708 0.280770
 1812.000000 3.014665 -0.408661 0.253906
 1813.000000 3.059860 -0.566850 0.273740
 1814.000000 3.050819 -0.425915 0.252746
 1815.000000 3.069524 -0.486775 0.266119
 1816.000000 3.072242 -0.520609 0.241833
 1817.000000 3.081917 -0.472996 0.281246
 1818.000000 3.048862 -0.557797 0.264247
 1819.000000 3.049893 -0.372640 0.235201
 1820.000000 3.063767 -0.537047 0.249157
 1821.000000 3.041307 -0.502498 0.254980
 1822.000000 3.079691 -0.430880 0.243983
 1823.000000 3.045138 -0.380738 0.262697
 1824.000000 3.030513 -0.387261 0.249385
 1825.000000 3.081688 -0.399550 0.255870
 1826.000000 3.079045 -0.433471 0.249890
 1827.000000 3.102077 -0.440936 0.257388
 1828.000000 3.056209 -0.447597 0.256733
 1829.000000 3.084024 -0.426396 0.235392
 1830.000000 3.027355 -0.438664 0.229881
 1831.000000 3.079809 -0.495829 0.288329
 1832.000000 3.074023 -0.431687 0.273962
 1833.000000 3.067904 -0.469755 0.252063
 1834.000000 3.086273 -0.513767 0.268025
 1835.000000 3.072845 -0.415398 0.246612
 1836.000000 3.047774 -0.447742 0.297889
 1837.000000 3.065908 -0.436018 0.273491
 1838.000000 3.047086 -0.492094 0.259026
 1839.000000 3.111804 -0.445869 0.248085
 1840.000000 3.065737 -0.483091 0.254198
 1841.000000 3.052848 -0.500766 0.263432
 1842.000000 3.089572 -0.428804 0.271977
 1843.000000 3.052223 -0.510442 0.254749
 1844.000000 3.070203 -0.477412 0.278800
 1845.000000 3.102523 -0.504688 0.270889
 1846.000000 3.083670 -0.444414 0.258633
 1847.000000 3.053781 -0.440390 0.242582
 1848.000000 3.069033 -0.462127 0.267351
 1849.000000 3.083756 -0.431260 0.280134
 1850.000000 3.069252 -0.477792 0.268283
 1851.000000 3.079429 -0.473476 0.239195
 1852.000000 3.062216 -0.507033 0.265979
 1853.000000 3.071559 -0.460800 0.254233
 1854.000000 3.075687 -0.476879 0.243848
 1855.000000 3.083716 -0.405969 0.258292
 1856.000000 3.059628 -0.459581 0.223387
 1857.000000 3.082006 -0.446719 0.283403
 1858.000000 3.079586 -0.485503 0.254197
 1859.000000 3.056043 -0.451478 0.252663
 1860.000000 3.058443 -0.423061 0.230742
 1861.000000 3.099202 -0.479069 0.272360
 1862.000000 3.074081 -0.443032 0.244851
 1863.000000 3.091164 -0.487778 0.250183
 1864.000000 3.065321 -0.474332 0.270234
 1865.000000 3.058221 -0.508802 0.241173
 1866.000000 3.062638 -0.537563 0.259804
 1867.000000 3.013159 -0.420310 0.241030
 1868.000000 3.059578 -0.493020 0.249687
 1869.000000 3.064989 -0.550243 0.263086
 1870.000000 3.074052 -0.476166 0.267948
 1871.000000 3.067857 -0.517879 0.254554
 1872.000000 3.094589 -0.480084 0.259478
 1873.000000 3.075809 -0.530787 0.264185
 1874.000000 3.052419 -0.588418 0.269364
 1875.000000 3.048190 -0.480675 0.238987
 1876.000000 3.079612 -0.529604 0.266958
 1877.000000 3.067146 -0.372917 0.283606
 1878.000000 3.069155 -0.497830 0.252487
 1879.000000 3.073311 -0.638110 0.236882
 1880.000000 3.088817 -0.533510 0.271285
 1881.000000 3.092912 -0.453709 0.261250
 1882.000000 3.094005 -0.421091 0.252161
 1883.000000 3.084790 -0.481091 0.264206
 1884.000000 3.091303 -0.446667 0.275312
 1885.000000 3.036164 -0.485311 0.245917
 1886.000000 3.039800 -0.491194 0.243470
 1887.000000 3.050947 -0.430216 0.287226
 1888.000000 3.069660 -0.492687 0.261830
 1889.000000 3.059410 -0.450402 0.257915
 1890.000000 3.079903 -0.538623 0.254306
 1891.000000 3.090683 -0.514321 0.281617
 1892.000000 3.056500 -0.533110 0.262215
 1893.000000 3.069991 -0.515171 0.253575
 1894.000000 3.071102 -0.513982 0.290513
 1895.000000 3.035078 -0.514991 0.242188
 1896.000000 3.050172 -0.481567 0.265364
 1897.000000 3.052821 -0.463303 0.250984
 1898.000000 3.044820 -0.503423 0.249053
 1899.000000 3.045288 -0.489225 0.267438
 1900.000000 3.058028 -0.476515 0.274396
 1901.000000 3.015260 -0.526342 0.262738
 1902.000000 3.019628 -0.523037 0.244705
 1903.000000 3.067515 -0.474111 0.263986
 1904.000000 3.028300 -0.524692 0.259893
 1905.000000 3.024214 -0.477915 0.240930
 1906.000000 3.051326 -0.439623 0.255113
 1907.000000 3.056362 -0.472096 0.259876
 1908.000000 3.025955 -0.550058 0.253326
 1909.000000 2.984914 -0.432864 0.238021
 1910.000000 3.082318 -0.546931 0.270528
 1911.000000 3.073131 -0.463742 0.239801
 1912.000000 3.091199 -0.403221 0.273873
 1913.000000 3.022953 -0.512479 0.248532
 1914.000000 3.023350 -0.469483 0.249488
 1915.000000 3.011725 -0.463264 0.247808
 1916.000000 3.032086 -0.409681 0.275182
 1917.000000 3.043267 -0.504533 0.276058
 1918.000000 3.084439 -0.494810 0.300167
 1919.000000 3.101560 -0.498419 0.258799
 1920.000000 3.054613 -0.502990 0.283520
 1921.000000 3.058219 -0.567711 0.262167
 1922.000000 3.061667 -0.449933 0.260625
 1923.000000 3.042066 -0.468625 0.239206
 1924.000000 3.045162 -0.529857 0.251451
 1925.000000 3.054883 -0.389133 0.261980
 1926.000000 3.062034 -0.434619 0.266884
 1927.000000 3.046057 -0.498749 0.245225
 1928.000000 3.069889 -0.491665 0.275646
 1929.000000 3.046894 -0.473702 0.246667
 1930.000000 3.041678 -0.505497 0.268777
 1931.000000 3.028374 -0.502698 0.236560
 1932.000000 3.010324 -0.417169 0.256806
 1933.000000 3.034660 -0.515329 0.274619
 1934.000000 3.056683 -0.459661 0.256592
 1935.000000 3.037660 -0.502463 0.269556
 1936.000000 3.055147 -0.531130 0.263361
 1937.000000 3.023487 -0.487488 0.254507
 1938.000000 3.025241 -0.482118 0.228160
 1939.000000 3.024256 -0.480232 0.248155
 1940.000000 3.029826 -0.437827 0.248183
 1941.000000 3.056438 -0.425581 0.264993
 1942.000000 3.026229 -0.444055 0.243323
 1943.000000 3.053583 -0.505200 0.238330
 1944.000000 3.066129 -0.487221 0.242640
 1945.000000 3.076074 -0.511691 0.243441
 1946.000000 3.044943 -0.351499 0.243789
 1947.000000 3.040506 -0.512333 0.254170
 1948.000000 3.037963 -0.470868 0.264640
 1949.000000 3.078527 -0.409238 0.254516
 1950.000000 3.060029 -0.448983 0.249944
 1951.000000 3.025087 -0.468594 0.249366
 1952.000000 3.084183 -0.425938 0.255196
 1953.000000 3.047479 -0.477760 0.278531
 1954.000000 3.071735 -0.542153 0.266495
 1955.000000 3.111180 -0.509228 0.245984
 1956.000000 3.069210 -0.547770 0.256726
 1957.000000 3.043152 -0.595295 0.251609
 1958.000000 3.050206 -0.519708 0.258658
 1959.000000 3.051007 -0.502108 0.258440
 1960.000000 3.055735 -0.477388 0.265245
 1961.000000 3.064683 -0.492736 0.253692
 1962.000000 3.091686 -0.513751 0.256639
 1963.000000 3.110457 -0.451020 0.266530
 1964.000000 3.066013 -0.601994 0.287464
 1965.000000 3.084742 -0.530174 0.255250
 1966.000000 3.082163 -0.489287 0.273003
 1967.000000 3.049876 -0.507834 0.254989
 1968.000000 3.088959 -0.508208 0.299912
 1969.000000 3.064495 -0.439681 0.275673
 1970.000000 3.076727 -0.531083 0.254871
 1971.000000 3.084212 -0.523294 0.250311
 1972.000000 3.107438 -0.535583 0.279473
 1973.000000 3.078554 -0.527173 0.291103
 1974.000000 3.079446 -0.453940 0.287888
 1975.000000 3.070248 -0.439141 0.303170
 1976.000000 3.099638 -0.510481 0.328006
 1977.000000 3.076755 -0.523151 0.260966
 1978.000000 3.094540 -0.509248 0.270748
 1979.000000 3.114662 -0.513410 0.279684
 1980.000000 3.072225 -0.510240 0.265612
 1981.000000 3.095368 -0.423786 0.265330
 1982.000000 3.094419 -0.465106 0.271440
 1983.000000 3.091644 -0.455613 0.284869
 1984.000000 3.080020 -0.472357 0.253515
 1985.000000 3.112917 -0.415434 0.243410
 1986.000000 3.092446 -0.406162 0.244248
 1987.000000 3.110722 -0.491046 0.265470
 1988.000000 3.110492 -0.438022 0.276798
 1989.000000 3.104667 -0.472014 0.288836
 1990.000000 3.059357 -0.381716 0.283729
 1991.000000 3.033433 -0.454150 0.279765
 1992.000000 3.053650 -0.485555 0.236788
 1993.000000 3.040902 -0.492456 0.269603
 1994.000000 3.061009 -0.482901 0.274707
 1995.000000 3.085692 -0.495827 0.278318
 1996.000000 3.057249 -0.536994 0.276180
 1997.000000 3.050900 -0.538674 0.281705
 1998.000000 3.066292 -0.486265 0.259324
 1999.000000 3.049155 -0.555084 0.244174
 2000.000000 3.058541 -0.462855 0.270517
 2001.000000 3.055552 -0.505231 0.278902
 2002.000000 3.078203 -0.490354 0.261361
 2003.000000 3.063971 -0.551755 0.290492
 2004.000000 3.082867 -0.501573 0.261747
 2005.000000 3.074329 -0.485151 0.269231
 2006.000000 3.039931 -0.485091 0.284740
 2007.000000 3.088628 -0.472960 0.256450
 2008.000000 3.063511 -0.483442 0.302264
 2009.000000 3.052959 -0.549045 0.266204
 2010.000000 3.045008 -0.490366 0.312081
 2011.000000 3.053759 -0.439784 0.271498
 2012.000000 3.062758 -0.569648 0.276770
 2013.000000 3.033962 -0.515849 0.279819
 2014.000000 3.036434 -0.562701 0.274406
 2015.000000 3.070136 -0.465320 0.288471
 2016.000000 3.032425 -0.504748 0.292328
 2017.000000 3.041098 -0.533921 0.268463
 2018.000000 3.039159 -0.478705 0.242829
 2019.000000 3.064519 -0.521115 0.287893
 2020.000000 3.072798 -0.499220 0.281808
 2021.000000 3.053877 -0.503624 0.290025
 2022.000000 3.053052 -0.414922 0.261376
 2023.000000 3.083911 -0.482015 0.278728
 2024.000000 3.053409 -0.447838 0.256449
 2025.000000 3.037596 -0.577258 0.260202
 2026.000000 3.083177 -0.510407 0.294633
 2027.000000 3.035852 -0.550931 0.274819
 2028.000000 3.103573 -0.509664 0.287280
 2029.000000 3.113856 -0.503283 0.281100
 2030.000000 3.078022 -0.522293 0.279316
 2031.000000 3.054594 -0.488538 0.277694
 2032.000000 3.043759 -0.502491 0.262617
 2033.000000 3.096322 -0.528331 0.267653
 2034.000000 3.054801 -0.488215 0.279793
 2035.000000 3.030721 -0.496250 0.263188
 2036.000000 3.080911 -0.387368 0.258583
 2037.000000 3.059420 -0.508509 0.256554
 2038.000000 3.014043 -0.438018 0.234950
 2039.000000 3.019204 -0.447330 0.243544
 2040.000000 3.057924 -0.512347 0.243636
 2041.000000 3.051331 -0.496765 0.250968
 2042.000000 3.069861 -0.403441 0.278778
 2043.000000 3.066245 -0.522297 0.262084
 2044.000000 3.048907 -0.501023 0.262183
 2045.000000 3.048708 -0.435025 0.262638
 2046.000000 3.057146 -0.496271 0.263751
 2047.000000 3.051750 -0.496659 0.256919
 2048.000000 3.057682 -0.502502 0.273798
 2049.000000 3.077878 -0.526958 0.281926
 2050.000000 3.083970 -0.570172 0.279652
 2051.000000 3.080720 -0.522484 0.267388
 2052.000000 3.035954 -0.530567 0.267161
 2053.000000 3.101206 -0.457387 0.286736
 2054.000000 3.064127 -0.522397 0.288477
 2055.000000 3.116032 -0.540786 0.292417
 2056.000000 3.045344 -0.587886 0.276939
 2057.000000 3.056009 -0.418280 0.277823
 2058.000000 3.065304 -0.542967 0.276874
 2059.000000 3.101349 -0.465652 0.273300
 2060.000000 3.056330 -0.474585 0.254948
 2061.000000 3.063497 -0.514735 0.248546
 2062.000000 3.110264 -0.582190 0.252525
 2063.000000 3.106481 -0.468905 0.269706
 2064.000000 3.089859 -0.484709 0.245109
 2065.000000 3.046259 -0.493991 0.291554
 2066.000000 3.116601 -0.474999 0.289041
 2067.000000 3.090299 -0.486808 0.264421
 2068.000000 3.071251 -0.465615 0.266111
 2069.000000 3.086649 -0.500152 0.228725
 2070.000000 3.100452 -0.488920 0.283131
 2071.000000 3.062855 -0.463729 0.256009
 2072.000000 3.066140 -0.447992 0.260126
 2073.000000 3.091564 -0.529434 0.256058
 2074.000000 3.048899 -0.467129 0.243494
 2075.000000 3.064318 -0.509799 0.269493
 2076.000000 3.058977 -0.446388 0.260696
 2077.000000 3.138414 -0.557777 0.265906
 2078.000000 3.104470 -0.541552 0.257910
 2079.000000 3.081665 -0.549948 0.273219
 2080.000000 3.103206 -0.507261 0.269599
 2081.000000 3.105671 -0.479148 0.261246
 2082.000000 3.054278 -0.540569 0.229477
 2083.000000 3.100922 -0.468542 0.300588
 2084.000000 3.073998 -0.493748 0.255449
 2085.000000 3.101348 -0.478341 0.276200
 2086.000000 3.073544 -0.505742 0.283793
 2087.000000 3.100188 -0.477740 0.292379
 2088.000000 3.053922 -0.451189 0.251506
 2089.000000 3.082819 -0.517685 0.281884
 2090.000000 3.090288 -0.488250 0.241547
 2091.000000 3.096663 -0.565349 0.291521
 2092.000000 3.101233 -0.512263 0.272133
 2093.000000 3.077971 -0.477219 0.298176
 2094.000000 3.055593 -0.493704 0.255344
 2095.000000 3.079770 -0.476382 0.261430
 2096.000000 3.107359 -0.505735 0.268880
 2097.000000 3.100435 -0.493372 0.260201
 2098.000000 3.062229 -0.448754 0.275560
 2099.000000 3.099774 -0.549106 0.257419
 2100.000000 3.137351 -0.459630 0.264726
 2101.000000 3.127547 -0.490643 0.265824
 2102.000000 3.128199 -0.474437 0.273325
 2103.000000 3.086073 -0.478055 0.247753
 2104.000000 3.072693 -0.553244 0.264026
 2105.000000 3.084135 -0.507162 0.251854
 2106.000000 3.081950 -0.449509 0.251769
 2107.000000 3.124886 -0.436243 0.254548
 2108.000000 3.132008 -0.466530 0.275458
 2109.000000 3.128190 -0.473876 0.275331
 2110.000000 3.140005 -0.461777 0.253837
 2111.000000 3.098890 -0.457792 0.281507
 2112.000000 3.147278 -0.454404 0.289567
 2113.000000 3.106516 -0.580216 0.261866
 2114.000000 3.115793 -0.506376 0.296292
 2115.000000 3.095899 -0.474815 0.290453
 2116.000000 3.114299 -0.565810 0.263014
 2117.000000 3.068380 -0.558561 0.246096
 2118.000000 3.089563 -0.584509 0.259136
 2119.000000 3.103149 -0.500983 0.263068
 2120.000000 3.096963 -0.501973 0.253588
 2121.000000 3.072702 -0.516430 0.258404
 2122.000000 3.127855 -0.581490 0.270486
 2123.000000 3.117259 -0.456977 0.275595
 2124.000000 3.064175 -0.490389 0.292973
 2125.000000 3.092201 -0.454274 0.251816
 2126.000000 3.096918 -0.567178 0.247608
 2127.000000 3.098287 -0.526447 0.267789
 2128.000000 3.122405 -0.563473 0.265098
 2129.000000 3.126157 -0.515391 0.258252
 2130.000000 3.123995 -0.493569 0.253643
 2131.000000 3.105571 -0.524509 0.250473
 2132.000000 3.112115 -0.521661 0.271501
 2133.000000 3.099095 -0.497547 0.292169
 2134.000000 3.093397 -0.477217 0.270604
 2135.000000 3.122624 -0.535003 0.259885
 2136.000000 3.092402 -0.555330 0.249022
 2137.000000 3.155430 -0.557009 0.285599
 2138.000000 3.120111 -0.585577 0.257159
 2139.000000 3.069004 -0.552216 0.254650
 2140.000000 3.081426 -0.525908 0.255242
 2141.000000 3.101880 -0.450617 0.286076
 2142.000000 3.117601 -0.555144 0.269201
 2143.000000 3.148558 -0.479585 0.282239
 2144.000000 3.122857 -0.502009 0.249796
 2145.000000 3.117215 -0.510343 0.252234
 2146.000000 3.106822 -0.538635 0.265935
 2147.000000 3.089893 -0.480418 0.257979
 2148.000000 3.086838 -0.455863 0.286968
 2149.000000 3.081125 -0.522194 0.245100
 2150.000000 3.143598 -0.487251 0.285245
 2151.000000 3.116615 -0.585054 0.263917
 2152.000000 3.087738 -0.482533 0.261651
 2153.000000 3.107053 -0.508444 0.287024
 2154.000000 3.120064 -0.498516 0.263182
 2155.000000 3.096349 -0.495665 0.250962
 2156.000000 3.092487 -0.484130 0.275538
 2157.000000 3.042225 -0.521576 0.257690
 2158.000000 3.068186 -0.457364 0.259332
 2159.000000 3.072730 -0.447646 0.273027
 2160.000000 3.110165 -0.523107 0.295789
 2161.000000 3.115597 -0.444490 0.296029
 2162.000000 3.130647 -0.453040 0.278584
 2163.000000 3.112027 -0.470397 0.257179
 2164.000000 3.089646 -0.463633 0.263678
 2165.000000 3.112316 -0.428407 0.278324
 2166.000000 3.102609 -0.480920 0.267918
 2167.000000 3.088752 -0.512139 0.279403
 2168.000000 3.103448 -0.505977 0.262795
 2169.000000 3.111204 -0.443682 0.268198
 2170.000000 3.109011 -0.432067 0.283513
 2171.000000 3.121472 -0.491508 0.264245
 2172.000000 3.094394 -0.454364 0.270230
 2173.000000 3.110704 -0.426571 0.282687
 2174.000000 3.067890 -0.522867 0.264996
 2175.000000 3.128145 -0.493439 0.255720
 2176.000000 3.146459 -0.454848 0.283769
 2177.000000 3.101614 -0.494215 0.266732
 2178.000000 3.105767 -0.458761 0.262032
 2179.000000 3.111883 -0.545776 0.284073
 2180.000000 3.102465 -0.466479 0.281490
 2181.000000 3.148910 -0.496693 0.280702
 2182.000000 3.105557 -0.458565 0.298115
 2183.000000 3.120178 -0.483449 0.268733
 2184.000000 3.112820 -0.490134 0.292115
 2185.000000 3.101044 -0.530551 0.290109
 2186.000000 3.103348 -0.527420 0.270488
 2187.000000 3.118567 -0.432309 0.284361
 2188.000000 3.074925 -0.495593 0.240942
 2189.000000 3.082374 -0.475690 0.264922
 2190.000000 3.102303 -0.558379 0.299199
 2191.000000 3.112173 -0.512341 0.297242
 2192.000000 3.090305 -0.556690 0.274707
 2193.000000 3.131858 -0.493271 0.292931
 2194.000000 3.094572 -0.528036 0.277389
 2195.000000 3.104100 -0.576440 0.289390
 2196.000000 3.137665 -0.581315 0.285413
 2197.000000 3.114932 -0.485842 0.267278
 2198.000000 3.131288 -0.480846 0.261029
 2199.000000 3.116546 -0.477161 0.262783
 2200.000000 3.135994 -0.517230 0.250517
 2201.000000 3.077305 -0.526315 0.284730
 2202.000000 3.106673 -0.469168 0.266358
 2203.000000 3.094022 -0.455092 0.246045
 2204.000000 3.071712 -0.589130 0.243347
 2205.000000 3.087966 -0.527901 0.290728
 2206.000000 3.034996 -0.500211 0.256130
 2207.000000 3.076326 -0.528580 0.282151
 2208.000000 3.113236 -0.487985 0.266720
 2209.000000 3.086428 -0.457327 0.239996
 2210.000000 3.077111 -0.577222 0.280245
 2211.000000 3.084255 -0.502145 0.282488
 2212.000000 3.094050 -0.399710 0.255256
 2213.000000 3.089657 -0.534667 0.275464
 2214.000000 3.103751 -0.541598 0.273697
 2215.000000 3.114878 -0.476257 0.267241
 2216.000000 3.086517 -0.509944 0.264164
 2217.000000 3.061164 -0.495156 0.266101
 2218.000000 3.081169 -0.487774 0.276077
 2219.000000 3.110348 -0.532215 0.269369
 2220.000000 3.131791 -0.545769 0.267570
 2221.000000 3.130918 -0.497558 0.276647
 2222.000000 3.097783 -0.465798 0.255427
 2223.000000 3.083437 -0.561751 0.240196
 2224.000000 3.120942 -0.521221 0.244083
 2225.000000 3.108618 -0.467974 0.233179
 2226.000000 3.107014 -0.481378 0.257394
 2227.000000 3.107048 -0.564241 0.247539
 2228.000000 3.158674 -0.479093 0.256064
 2229.000000 3.113133 -0.513228 0.239937
 2230.000000 3.153659 -0.523711 0.250241
 2231.000000 3.098882 -0.504244 0.261492
 2232.000000 3.181937 -0.526452 0.240259
 2233.000000 3.076460 -0.500206 0.253177
 2234.000000 3.115681 -0.497418 0.239374
 2235.000000 3.142081 -0.500790 0.268575
 2236.000000 3.107867 -0.482909 0.244453
 2237.000000 3.123556 -0.482546 0.234574
 2238.000000 3.142510 -0.491548 0.287548
 2239.000000 3.073056 -0.494900 0.259186
 2240.000000 3.128685 -0.509080 0.265533
 2241.000000 3.102580 -0.478423 0.246824
 2242.000000 3.067584 -0.491413 0.269735
 2243.000000 3.116606 -0.484269 0.264131
 2244.000000 3.082659 -0.543590 0.269245
 2245.000000 3.086490 -0.545890 0.259172
 2246.000000 3.061968 -0.520840 0.248319
 2247.000000 3.099473 -0.488635 0.255778
 2248.000000 3.106461 -0.491721 0.245268
 2249.000000 3.105745 -0.486678 0.249026
 2250.000000 3.102614 -0.505689 0.265461
 2251.000000 3.114517 -0.504749 0.288197
 2252.000000 3.110684 -0.539524 0.255905
 2253.000000 3.059421 -0.584262 0.274858
 2254.000000 3.079630 -0.456545 0.257799
 2255.000000 3.050681 -0.492252 0.251837
 2256.000000 3.061490 -0.529904 0.269329
 2257.000000 3.090544 -0.510870 0.243094
 2258.000000 3.063366 -0.479788 0.278563
 2259.000000 3.075243 -0.539635 0.265472
 2260.000000 3.091336 -0.478052 0.253169
 2261.000000 3.081786 -0.533802 0.249463
 2262.000000 3.097950 -0.494502 0.258758
 2263.000000 3.059914 -0.534182 0.278846
 2264.000000 3.114937 -0.527806 0.243456
 2265.000000 3.055356 -0.538922 0.252658
 2266.000000 3.045178 -0.505123 0.278314
 2267.000000 3.059072 -0.543599 0.236771
 2268.000000 3.103954 -0.508311 0.243792
 2269.000000 3.105324 -0.507516 0.262295
 2270.000000 3.106472 -0.455081 0.258273
 2271.000000 3.078653 -0.475657 0.248601
 2272.000000 3.082743 -0.471261 0.255214
 2273.000000 3.078298 -0.472018 0.261285
 2274.000000 3.072077 -0.519205 0.273300
 2275.000000 3.042325 -0.442737 0.238011
 2276.000000 3.076913 -0.431741 0.278802
 2277.000000 3.066498 -0.462468 0.246913
 2278.000000 3.071474 -0.465993 0.283806
 2279.000000 3.107922 -0.524901 0.266012
 2280.000000 3.071474 -0.494220 0.302237
 2281.000000 3.022201 -0.401981 0.282101
 2282.000000 3.072666 -0.515093 0.286509
 2283.000000 3.054132 -0.489367 0.265627
 2284.000000 3.075177 -0.535576 0.242301
 2285.000000 3.091957 -0.426878 0.247379
 2286.000000 3.094076 -0.526008 0.252149
 2287.000000 3.087353 -0.489326 0.234284
 2288.000000 3.072579 -0.507721 0.256367
 2289.000000 3.109573 -0.533889 0.251481
 2290.000000 3.082984 -0.540455 0.248525
 2291.000000 3.062992 -0.453296 0.240178
 2292.000000 3.096832 -0.533059 0.237947
 2293.000000 3.079414 -0.555801 0.264587
 2294.000000 3.072682 -0.486548 0.262472
 2295.000000 3.079336 -0.586869 0.255714
 2296.000000 3.118384 -0.531358 0.245128
 2297.000000 3.093578 -0.448754 0.267919
 2298.000000 3.122649 -0.476958 0.287882
 2299.000000 3.109074 -0.508391 0.307122
 2300.000000 3.123397 -0.519083 0.278365
 2301.000000 3.122155 -0.505211 0.291988
 2302.000000 3.138863 -0.508065 0.259322
 2303.000000 3.109800 -0.443780 0.254255
 2304.000000 3.091951 -0.530171 0.233016
 2305.000000 3.094493 -0.461876 0.260630
 2306.000000 3.123492 -0.488854 0.290183
 2307.000000 3.087170 -0.563249 0.304799
 2308.000000 3.033983 -0.458879 0.229214
 2309.000000 3.101164 -0.478995 0.247303
 2310.000000 3.057441 -0.475098 0.253845
 2311.000000 3.075511 -0.486638 0.270055
 2312.000000 3.072396 -0.449496 0.242831
 2313.000000 3.101748 -0.566805 0.272259
 2314.000000 3.057222 -0.534055 0.273354
 2315.000000 3.093759 -0.469450 0.288694
 2316.000000 3.050426 -0.459492 0.262357
 2317.000000 3.048989 -0.471852 0.248690
 2318.000000 3.037394 -0.421723 0.290222
 2319.000000 3.035879 -0.469637 0.256883
 2320.000000 3.059382 -0.475386 0.269579
 2321.000000 3.056488 -0.412141 0.266812
 2322.000000 3.042017 -0.512755 0.269760
 2323.000000 2.986993 -0.483301 0.250125
 2324.000000 3.075601 -0.551490 0.264652
 2325.000000 3.090549 -0.480275 0.251474
 2326.000000 3.086143 -0.479844 0.229279
 2327.000000 3.039367 -0.480940 0.225558
 2328.000000 3.063115 -0.409608 0.232646
 2329.000000 3.052884 -0.470900 0.249719
 2330.000000 3.069891 -0.448528 0.240833
 2331.000000 3.041888 -0.489813 0.232009
 2332.000000 3.080460 -0.514302 0.255803
 2333.000000 3.102058 -0.470997 0.243986
 2334.000000 3.078108 -0.454801 0.264786
 2335.000000 3.090305 -0.499409 0.241741
 2336.000000 3.027415 -0.466220 0.244489
 2337.000000 3.069911 -0.522920 0.235510
 2338.000000 3.068873 -0.513856 0.255344
 2339.000000 3.077623 -0.524292 0.231637
 2340.000000 3.074922 -0.466523 0.260307
 2341.000000 3.075666 -0.528175 0.236929
 2342.000000 3.026018 -0.542389 0.245704
 2343.000000 3.060082 -0.417518 0.272106
 2344.000000 3.059024 -0.491491 0.254162
 2345.000000 3.048909 -0.537431 0.236216
 2346.000000 3.119914 -0.515368 0.268403
 2347.000000 3.050004 -0.445948 0.250053
 2348.000000 3.067562 -0.544928 0.229976
 2349.000000 3.080388 -0.516352 0.236952
 2350.000000 3.082157 -0.512733 0.253364
 2351.000000 3.055232 -0.578240 0.241569
 2352.000000 3.035003 -0.596705 0.254705
 2353.000000 3.035376 -0.542753 0.253215
 2354.000000 3.091887 -0.548773 0.251374
 2355.000000 3.056250 -0.438695 0.259198
 2356.000000 3.055688 -0.436410 0.247488
 2357.000000 3.086175 -0.446324 0.259263
 2358.000000 3.026757 -0.460773 0.274725
 2359.000000 3.048742 -0.452467 0.269885
 2360.000000 3.058829 -0.435940 0.251636
 2361.000000 3.082039 -0.536560 0.246911
 2362.000000 3.107923 -0.533892 0.235431
 2363.000000 3.141662 -0.494081 0.273995
 2364.000000 3.104792 -0.492910 0.266822
 2365.000000 3.067305 -0.456497 0.259045
 2366.000000 3.098525 -0.445699 0.259207
 2367.000000 3.124204 -0.499326 0.264227
 2368.000000 3.085015 -0.537056 0.238544
 2369.000000 3.095400 -0.533227 0.246775
 2370.000000 3.119281 -0.518989 0.234136
 2371.000000 3.067613 -0.482375 0.246074
 2372.000000 3.140605 -0.437324 0.288896
 2373.000000 3.078324 -0.468647 0.233854
 2374.000000 3.123916 -0.395376 0.243929
 2375.000000 3.054519 -0.566328 0.267785
 2376.000000 3.143925 -0.513221 0.288915
 2377.000000 3.046250 -0.474397 0.268771
 2378.000000 3.124642 -0.465834 0.220575
 2379.000000 3.131038 -0.547117 0.271162
 2380.000000 3.075732 -0.529891 0.234170
 2381.000000 3.101917 -0.508420 0.269671
 2382.000000 3.072260 -0.594095 0.271801
 2383.000000 3.106295 -0.518642 0.242241
 2384.000000 3.070911 -0.490520 0.267579
 2385.000000 3.114665 -0.491558 0.251067
 2386.000000 3.094697 -0.530165 0.269349
 2387.000000 3.152002 -0.509016 0.251348
 2388.000000 3.084355 -0.452178 0.261417
 2389.000000 3.023846 -0.527799 0.258845
 2390.000000 3.094949 -0.541587 0.269698
 2391.000000 3.071294 -0.568531 0.282315
 2392.000000 3.096074 -0.485285 0.262922
 2393.000000 3.074226 -0.514235 0.274280
 2394.000000 3.048980 -0.531163 0.228933
 2395.000000 3.055273 -0.501263 0.275424
 2396.000000 3.054437 -0.486604 0.275083
 2397.000000 3.085411 -0.478991 0.262315
 2398.000000 3.099417 -0.520518 0.233206
 2399.000000 3.053812 -0.413545 0.236813
 2400.000000 3.110594 -0.534490 0.250932
 2401.000000 3.080372 -0.461031 0.224956
 2402.000000 3.056803 -0.463708 0.262915
 2403.000000 3.052259 -0.390511 0.239338
 2404.000000 3.070193 -0.463616 0.244653
 2405.000000 3.057859 -0.519853 0.245192
 2406.000000 3.091163 -0.486124 0.235598
 2407.000000 3.086601 -0.547140 0.207634
 2408.000000 3.066913 -0.502154 0.225877
 2409.000000 3.117480 -0.527604 0.275803
 2410.000000 3.106080 -0.480413 0.250348
 2411.000000 3.097083 -0.518962 0.232795
 2412.000000 3.115948 -0.468209 0.252338
 2413.000000 3.063874 -0.521079 0.250008
 2414.000000 3.082705 -0.543295 0.246870
 2415.000000 3.081618 -0.475549 0.243838
 2416.000000 3.101885 -0.495567 0.249958
 2417.000000 3.053286 -0.490247 0.224229
 2418.000000 3.093687 -0.484537 0.230649
 2419.000000 3.075074 -0.407108 0.235017
 2420.000000 3.114677 -0.481376 0.260034
 2421.000000 3.055323 -0.438966 0.250470
 2422.000000 3.067360 -0.565047 0.264531
 2423.000000 3.055543 -0.496063 0.267863
 2424.000000 3.070005 -0.520210 0.281743
 2425.000000 3.087512 -0.493612 0.270049
 2426.000000 3.112803 -0.466962 0.261233
 2427.000000 3.063709 -0.489188 0.263473
 2428.000000 3.078238 -0.464588 0.267003
 2429.000000 3.065665 -0.534848 0.257359
 2430.000000 3.077468 -0.460105 0.257791
 2431.000000 3.128739 -0.428821 0.267252
 2432.000000 3.114587 -0.479822 0.239875
 2433.000000 3.120485 -0.564122 0.242773
 2434.000000 3.106913 -0.591448 0.244993
 2435.000000 3.132898 -0.552942 0.268917
 2436.000000 3.133972 -0.529401 0.262179
 2437.000000 3.120251 -0.542317 0.276135
 2438.000000 3.125489 -0.547907 0.269887
 2439.000000 3.134218 -0.627375 0.272049
 2440.000000 3.094188 -0.534905 0.254901
 2441.000000 3.115533 -0.495459 0.245627
 2442.000000 3.147076 -0.489411 0.255040
 2443.000000 3.144385 -0.444141 0.252445
 2444.000000 3.123325 -0.431276 0.249641
 2445.000000 3.114358 -0.376253 0.247339
 2446.000000 3.135131 -0.399240 0.279419
 2447.000000 3.127659 -0.537598 0.251234
 2448.000000 3.156157 -0.450475 0.276859
 2449.000000 3.147030 -0.490826 0.270356
 2450.000000 3.107521 -0.505372 0.269349
 2451.000000 3.103498 -0.510807 0.278983
 2452.000000 3.073536 -0.502015 0.260069
 2453.000000 3.103029 -0.487925 0.262948
 2454.000000 3.111699 -0.447149 0.265639
 2455.000000 3.132817 -0.539920 0.256932
 2456.000000 3.109474 -0.409649 0.255445
 2457.000000 3.101784 -0.587666 0.256612
 2458.000000 3.142461 -0.482255 0.252529
 2459.000000 3.105238 -0.524167 0.259451
 2460.000000 3.110447 -0.532771 0.258621
 2461.000000 3.073039 -0.519042 0.259333
 2462.000000 3.075120 -0.566011 0.247253
 2463.000000 3.123964 -0.484943 0.249095
 2464.000000 3.099603 -0.511893 0.237211
 2465.000000 3.105824 -0.469124 0.264044
 2466.000000 3.098076 -0.533726 0.251561
 2467.000000 3.105152 -0.441021 0.234263
 2468.000000 3.062660 -0.449250 0.248662
 2469.000000 3.121438 -0.478500 0.249667
 2470.000000 3.157727 -0.513117 0.259773
 2471.000000 3.104531 -0.479904 0.218701
 2472.000000 3.143807 -0.511206 0.259823
 2473.000000 3.131825 -0.493174 0.261415
 2474.000000 3.115781 -0.463384 0.242968
 2475.000000 3.089494 -0.527848 0.247571
 2476.000000 3.106777 -0.489596 0.230509
 2477.000000 3.062044 -0.486876 0.250185
 2478.000000 3.059666 -0.514419 0.248917
 2479.000000 3.105639 -0.476464 0.267952
 2480.000000 3.086660 -0.528906 0.255007
 2481.000000 3.105633 -0.527711 0.270042
 2482.000000 3.112155 -0.472355 0.261668
 2483.000000 3.092079 -0.545201 0.297643
 2484.000000 3.120264 -0.551582 0.251056
 2485.000000 3.115382 -0.441679 0.268571
 2486.000000 3.124988 -0.539684 0.253287
 2487.000000 3.085066 -0.520331 0.250897
 2488.000000 3.082111 -0.479262 0.262145
 2489.000000 3.075981 -0.431509 0.229092
 2490.000000 3.062936 -0.510192 0.241894
 2491.000000 3.124116 -0.497375 0.250921
 2492.000000 3.095162 -0.527341 0.233224
 2493.000000 3.121168 -0.554007 0.256559
 2494.000000 3.127063 -0.490818 0.255862
 2495.000000 3.137377 -0.562019 0.271264
 2496.000000 3.145742 -0.460668 0.268690
 2497.000000 3.095946 -0.533021 0.277713
 2498.000000 3.138004 -0.499781 0.264148
 2499.000000 3.133277 -0.526169 0.247379
 2500.000000 3.084868 -0.551321 0.253018
 2501.000000 3.111596 -0.531419 0.265761
 2502.000000 3.065933 -0.468554 0.249474
 2503.000000 3.073306 -0.502232 0.235379
 2504.000000 3.120457 -0.482285 0.287678
 2505.000000 3.092094 -0.512703 0.301259
 2506.000000 3.053588 -0.550925 0.275632
 2507.000000 3.101001 -0.496709 0.284449
 2508.000000 3.107761 -0.487641 0.252872
 2509.000000 3.062631 -0.505984 0.257294
 2510.000000 3.093981 -0.485485 0.233597
 2511.000000 3.104012 -0.555159 0.283737
 2512.000000 3.094988 -0.552406 0.263384
 2513.000000 3.100511 -0.538570 0.274467
 2514.000000 3.116840 -0.563256 0.284416
 2515.000000 3.124381 -0.529985 0.263197
 2516.000000 3.090646 -0.559898 0.290230
 2517.000000 3.109218 -0.508611 0.296763
 2518.000000 3.082670 -0.510395 0.295268
 2519.000000 3.075267 -0.486418 0.268364
 2520.000000 3.054296 -0.527316 0.262006
 2521.000000 3.113962 -0.541271 0.267630
 2522.000000 3.089753 -0.521824 0.269386
 2523.000000 3.080352 -0.533199 0.270287
 2524.000000 3.089831 -0.499963 0.263319
 2525.000000 3.084336 -0.549657 0.252075
 2526.000000 3.067493 -0.554726 0.260335
 2527.000000 3.074922 -0.535349 0.256325
 2528.000000 3.070720 -0.503600 0.264272
 2529.000000 3.051289 -0.566825 0.246581
 2530.000000 3.075140 -0.505015 0.285823
 2531.000000 3.074565 -0.480724 0.258404
 2532.000000 3.068914 -0.537536 0.246155
 2533.000000 3.094375 -0.496284 0.227694
 2534.000000 3.057321 -0.563375 0.263877
 2535.000000 3.087913 -0.498328 0.231123
 2536.000000 3.074393 -0.506315 0.260909
 2537.000000 3.102957 -0.511619 0.282890
 2538.000000 3.109906 -0.574282 0.288234
 2539.000000 3.120410 -0.519539 0.279288
 2540.000000 3.078018 -0.563545 0.273628
 2541.000000 3.079962 -0.455690 0.257745
 2542.000000 3.120215 -0.515627 0.277326
 2543.000000 3.039996 -0.540665 0.270037
 2544.000000 3.087765 -0.531248 0.273972
 2545.000000 3.072024 -0.528907 0.238301
 2546.000000 3.090540 -0.600228 0.258438
 2547.000000 3.101356 -0.512154 0.254261
 2548.000000 3.087650 -0.524045 0.250295
 2549.000000 3.093220 -0.531948 0.264158
 2550.000000 3.119761 -0.437666 0.291344
 2551.000000 3.133951 -0.542919 0.278420
 2552.000000 3.069038 -0.515600 0.237768
 2553.000000 3.080412 -0.500686 0.255971
 2554.000000 3.093263 -0.481648 0.254361
 2555.000000 3.072294 -0.500573 0.242549
 2556.000000 3.097963 -0.533429 0.257638
 2557.000000 3.106078 -0.529833 0.257278
 2558.000000 3.118186 -0.490452 0.262184
 2559.000000 3.111735 -0.461460 0.240698
 2560.000000 3.082714 -0.515228 0.253966
 2561.000000 3.127407 -0.465173 0.274960
 2562.000000 3.093473 -0.536097 0.237289
 2563.000000 3.094213 -0.549746 0.258290
 2564.000000 3.085863 -0.551961 0.246512
 2565.000000 3.143401 -0.405665 0.244465
 2566.000000 3.136616 -0.549426 0.257545
 2567.000000 3.103324 -0.491817 0.247362
 2568.000000 3.121973 -0.469413 0.291314
 2569.000000 3.064967 -0.458917 0.249763
 2570.000000 3.076805 -0.462947 0.247927
 2571.000000 3.066023 -0.427615 0.239355
 2572.000000 3.071341 -0.438768 0.248735
 2573.000000 3.107780 -0.524067 0.271158
 2574.000000 3.145903 -0.438769 0.261276
 2575.000000 3.122640 -0.450293 0.249642
 2576.000000 3.132576 -0.432164 0.252919
 2577.000000 3.085945 -0.482714 0.276042
 2578.000000 3.100165 -0.449232 0.257113
 2579.000000 3.104671 -0.450301 0.242564
 2580.000000 3.091522 -0.534553 0.255538
 2581.000000 3.081523 -0.564723 0.247797
 2582.000000 3.121968 -0.468823 0.266152
 2583.000000 3.063870 -0.486503 0.271488
 2584.000000 3.133511 -0.517556 0.276519
 2585.000000 3.104002 -0.526105 0.269100
 2586.000000 3.069747 -0.516353 0.258911
 2587.000000 3.089632 -0.472537 0.257380
 2588.000000 3.106723 -0.516645 0.256311
 2589.000000 3.092223 -0.497833 0.287468
 2590.000000 3.074196 -0.447368 0.234607
 2591.000000 3.052154 -0.558812 0.233172
 2592.000000 3.066376 -0.523331 0.240444
 2593.000000 3.063074 -0.503549 0.253996
 2594.000000 3.085178 -0.465597 0.249593
 2595.000000 3.043709 -0.610422 0.242460
 2596.000000 3.022409 -0.531744 0.227128
 2597.000000 3.111716 -0.440887 0.241053
 2598.000000 3.111733 -0.512157 0.262595
 2599.000000 3.089533 -0.461689 0.272063
 2600.000000 3.112361 -0.555462 0.257301
 2601.000000 3.070999 -0.500795 0.234257
 2602.000000 3.082684 -0.496048 0.256407
 2603.000000 3.091172 -0.532882 0.276330
 2604.000000 3.068865 -0.501709 0.260255
 2605.000000 3.111746 -0.494816 0.290931
 2606.000000 3.086379 -0.500233 0.275466
 2607.000000 3.105741 -0.539279 0.252679
 2608.000000 3.074286 -0.507934 0.269534
 2609.000000 3.088629 -0.477471 0.248563
 2610.000000 3.064194 -0.529174 0.275453
 2611.000000 3.115738 -0.497867 0.246228
 2612.000000 3.121139 -0.536623 0.256888
 2613.000000 3.121513 -0.417884 0.256363
 2614.000000 3.099245 -0.476241 0.261394
 2615.000000 3.090313 -0.540556 0.232211
 2616.000000 3.091049 -0.441392 0.266411
 2617.000000 3.118172 -0.506259 0.290021
 2618.000000 3.103093 -0.515702 0.275426
 2619.000000 3.096885 -0.474556 0.274459
 2620.000000 3.099603 -0.575667 0.275729
 2621.000000 3.066327 -0.539379 0.263128
 2622.000000 3.119891 -0.554280 0.282056
 2623.000000 3.133258 -0.415481 0.280121
 2624.000000 3.125321 -0.440301 0.279229
 2625.000000 3.104015 -0.528272 0.270635
 2626.000000 3.087180 -0.433518 0.242195
 2627.000000 3.110743 -0.458076 0.259403
 2628.000000 3.102149 -0.462177 0.284444
 2629.000000 3.132525 -0.374364 0.249293
 2630.000000 3.104251 -0.521589 0.260484
 2631.000000 3.109638 -0.428733 0.252666
 2632.000000 3.101339 -0.547867 0.277838
 2633.000000 3.015821 -0.475399 0.239018
 2634.000000 3.061436 -0.534672 0.295732
 2635.000000 3.062338 -0.500913 0.261376
 2636.000000 3.117271 -0.531503 0.253908
 2637.000000 3.092115 -0.560630 0.276073
 2638.000000 3.076605 -0.475451 0.249451
 2639.000000 3.059683 -0.489390 0.234799
 2640.000000 3.057637 -0.493632 0.246692
 2641.000000 3.082394 -0.467705 0.254492
 2642.000000 3.105272 -0.439214 0.259438
 2643.000000 3.039967 -0.417593 0.253361
 2644.000000 3.081680 -0.466779 0.241322
 2645.000000 3.094784 -0.448027 0.248875
 2646.000000 3.088024 -0.540512 0.272993
 2647.000000 3.057027 -0.543988 0.271153
 2648.000000 3.061657 -0.607234 0.232567
 2649.000000 3.061332 -0.515525 0.243125
 2650.000000 3.079724 -0.603958 0.237495
 2651.000000 3.067473 -0.501089 0.292428
 2652.000000 3.055300 -0.512861 0.267281
 2653.000000 3.035582 -0.521644 0.246632
 2654.000000 3.062524 -0.504886 0.263815
 2655.000000 3.065549 -0.555836 0.264435
 2656.000000 3.062476 -0.571821 0.272803
 2657.000000 3.048301 -0.549909 0.257481
 2658.000000 3.051492 -0.494940 0.283769
 2659.000000 3.054706 -0.535376 0.238943
 2660.000000 3.030255 -0.525252 0.259648
 2661.000000 3.031793 -0.587442 0.249306
 2662.000000 3.079520 -0.559692 0.244458
 2663.000000 3.064106 -0.654300 0.268643
 2664.000000 3.063943 -0.464542 0.251216
 2665.000000 3.088283 -0.559657 0.248355
 2666.000000 3.037670 -0.563914 0.258254
 2667.000000 3.056577 -0.482525 0.246225
 2668.000000 3.040479 -0.522951 0.249034
 2669.000000 3.055384 -0.500280 0.250106
 2670.000000 3.058551 -0.533288 0.259346
 2671.000000 3.092302 -0.524182 0.270983
 2672.000000 3.096954 -0.561271 0.281241
 2673.000000 3.078141 -0.462895 0.246022
 2674.000000 3.064751 -0.598324 0.257335
 2675.000000 3.053560 -0.577187 0.272902
 2676.000000 3.073479 -0.510516 0.272714
 2677.000000 3.050754 -0.500838 0.275693
 2678.000000 3.052654 -0.548830 0.255637
 2679.000000 3.066775 -0.467440 0.251226
 2680.000000 3.063895 -0.487137 0.278343
 2681.000000 3.054310 -0.604785 0.236999
 2682.000000 3.064113 -0.513595 0.266675
 2683.000000 3.064392 -0.456872 0.251934
 2684.000000 3.009068 -0.483598 0.278874
 2685.000000 3.021465 -0.441293 0.260545
 2686.000000 2.984853 -0.575606 0.264524
 2687.000000 3.040144 -0.518189 0.274260
 2688.000000 3.037677 -0.430118 0.270848
 2689.000000 3.085554 -0.460492 0.247206
 2690.000000 3.047324 -0.558870 0.260480
 2691.000000 3.060751 -0.506006 0.273528
 2692.000000 3.017976 -0.539859 0.252046
 2693.000000 3.056385 -0.585016 0.274863
 2694.000000 3.050135 -0.488368 0.250420
 2695.000000 2.991407 -0.576951 0.269978
 2696.000000 3.086134 -0.573910 0.271624
 2697.000000 3.105796 -0.591164 0.291459
 2698.000000 3.064446 -0.418757 0.262055
 2699.000000 3.045803 -0.461510 0.256879
 2700.000000 3.082754 -0.494735 0.245911
 2701.000000 3.082992 -0.525909 0.253693
 2702.000000 3.087189 -0.558932 0.270061
 2703.000000 3.080217 -0.617351 0.252265
 2704.000000 3.061173 -0.513204 0.247908
 2705.000000 3.064325 -0.451997 0.261035
 2706.000000 3.083501 -0.427018 0.291543
 2707.000000 3.095551 -0.459846 0.271682
 2708.000000 3.104359 -0.486580 0.266687
 2709.000000 3.106050 -0.464786 0.267619
 2710.000000 3.068060 -0.512155 0.265897
 2711.000000 3.095319 -0.540358 0.254428
 2712.000000 3.090343 -0.566284 0.247350
 2713.000000 3.106684 -0.515206 0.266290
 2714.000000 3.086986 -0.490032 0.262422
 2715.000000 3.098656 -0.491173 0.266397
 2716.000000 3.073497 -0.465757 0.238677
 2717.000000 3.097587 -0.500630 0.248590
 2718.000000 3.093970 -0.521115 0.248429
 2719.000000 3.076762 -0.558113 0.236125
 2720.000000 3.052473 -0.556293 0.272865
 2721.000000 3.041672 -0.445295 0.252925
 2722.000000 3.084456 -0.413453 0.264672
 2723.000000 3.053226 -0.489782 0.242615
 2724.000000 3.070715 -0.559969 0.239940
 2725.000000 3.066981 -0.536178 0.247975
 2726.000000 3.047203 -0.499925 0.249527
 2727.000000 3.049680 -0.452099 0.234900
 2728.000000 3.058876 -0.537002 0.233504
 2729.000000 3.064936 -0.491549 0.263311
 2730.000000 3.054930 -0.465197 0.217610
 2731.000000 3.034569 -0.470921 0.243295
 2732.000000 3.059887 -0.563385 0.238614
 2733.000000 3.064249 -0.515032 0.249658
 2734.000000 3.101979 -0.525364 0.257209
 2735.000000 3.064896 -0.479488 0.244523
 2736.000000 3.068331 -0.506112 0.240649
 2737.000000 3.072793 -0.504111 0.251495
 2738.000000 3.053445 -0.520175 0.254837
 2739.000000 3.111937 -0.537438 0.286601
 2740.000000 3.072151 -0.574078 0.290895
 2741.000000 3.037913 -0.488907 0.279563
 2742.000000 3.093061 -0.546767 0.252663
 2743.000000 3.075913 -0.522939 0.285350
 2744.000000 3.043441 -0.540776 0.245916
 2745.000000 3.017996 -0.522937 0.275681
 2746.000000 3.004525 -0.514673 0.283969
 2747.000000 3.061165 -0.508297 0.277146
 2748.000000 3.055018 -0.510193 0.254255
 2749.000000 3.061365 -0.472964 0.283800
 2750.000000 3.040500 -0.521296 0.284663
 2751.000000 2.984349 -0.464321 0.242063
 2752.000000 3.048942 -0.494019 0.273982
 2753.000000 3.054457 -0.482835 0.250891
 2754.000000 3.019979 -0.507802 0.245877
 2755.000000 3.069990 -0.558998 0.271076
 2756.000000 3.057803 -0.526543 0.265425
 2757.000000 3.017554 -0.452538 0.249862
 2758.000000 3.016605 -0.505884 0.261070
 2759.000000 3.027355 -0.519577 0.259242
 2760.000000 3.048613 -0.496651 0.238408
 2761.000000 3.015340 -0.521511 0.256847
 2762.000000 2.995195 -0.513822 0.265197
 2763.000000 2.963176 -0.554628 0.240427
 2764.000000 3.010272 -0.567133 0.238400
 2765.000000 3.072135 -0.510741 0.246765
 2766.000000 3.005733 -0.586311 0.250194
 2767.000000 2.984663 -0.526681 0.263254
 2768.000000 2.972945 -0.573912 0.249015
 2769.000000 3.001279 -0.577509 0.271057
 2770.000000 2.989120 -0.523690 0.234658
 2771.000000 3.025728 -0.558956 0.248812
 2772.000000 3.048397 -0.570975 0.263711
 2773.000000 3.003571 -0.564390 0.260487
 2774.000000 2.952030 -0.609263 0.242825
 2775.000000 3.018882 -0.556495 0.233581
 2776.000000 2.974785 -0.461319 0.238065
 2777.000000 3.019686 -0.528089 0.257101
 2778.000000 2.937199 -0.557040 0.257583
 2779.000000 2.962217 -0.586334 0.243839
 2780.000000 2.955168 -0.528920 0.252703
 2781.000000 2.949009 -0.631816 0.234108
 2782.000000 3.001018 -0.536463 0.264577
 2783.000000 2.960696 -0.567576 0.249338
 2784.000000 2.967968 -0.602912 0.276603
 2785.000000 2.955851 -0.592033 0.241163
 2786.000000 2.984216 -0.583670 0.259222
 2787.000000 2.966241 -0.593661 0.258164
 2788.000000 2.971626 -0.561316 0.268858
 2789.000000 2.991888 -0.479263 0.241373
 2790.000000 2.981790 -0.602474 0.240918
 2791.000000 2.970470 -0.648544 0.232551
 2792.000000 2.953296 -0.513978 0.244160
 2793.000000 3.030952 -0.565397 0.268553
 2794.000000 3.015262 -0.557288 0.270085
 2795.000000 2.980607 -0.599127 0.232940
 2796.000000 3.000499 -0.640053 0.247184
 2797.000000 2.987434 -0.623817 0.234976
 2798.000000 2.981851 -0.592726 0.253422
 2799.000000 2.974626 -0.487064 0.262737
 2800.000000 3.010606 -0.560858 0.259131
 2801.000000 2.989111 -0.501615 0.254251
 2802.000000 3.021356 -0.536085 0.271858
 2803.000000 3.009698 -0.485476 0.301718
 2804.000000 3.018806 -0.562848 0.284154
 2805.000000 2.969958 -0.554290 0.253144
 2806.000000 3.034859 -0.497342 0.261033
 2807.000000 3.025293 -0.464366 0.258451
 2808.000000 2.982161 -0.500138 0.264345
 2809.000000 3.007279 -0.533484 0.239057
 2810.000000 3.006643 -0.494410 0.262444
 2811.000000 3.020910 -0.539402 0.239798
 2812.000000 3.068616 -0.544065 0.249251
 2813.000000 3.005986 -0.571400 0.255003
 2814.000000 3.031556 -0.523784 0.234741
 2815.000000 3.012831 -0.491838 0.262157
 2816.000000 3.028295 -0.475703 0.275785
 2817.000000 3.014991 -0.560591 0.250101
 2818.000000 2.977136 -0.503354 0.240853
 2819.000000 3.005425 -0.494577 0.216707
 2820.000000 3.005475 -0.477487 0.256602
 2821.000000 3.039157 -0.494718 0.215365
 2822.000000 3.048375 -0.544384 0.255356
 2823.000000 2.988616 -0.547089 0.223965
 2824.000000 3.036720 -0.508876 0.271165
 2825.000000 3.054819 -0.532406 0.279226
 2826.000000 3.039789 -0.509650 0.264014
 2827.000000 3.038688 -0.470446 0.274908
 2828.000000 3.026263 -0.512800 0.289544
 2829.000000 3.041437 -0.567567 0.262890
 2830.000000 3.031788 -0.514299 0.248487
 2831.000000 3.061948 -0.507135 0.234909
 2832.000000 3.049639 -0.404820 0.260930
 2833.000000 2.978654 -0.502669 0.264671
 2834.000000 3.018265 -0.493009 0.266861
 2835.000000 3.036158 -0.537856 0.246299
 2836.000000 3.053451 -0.471247 0.255176
 2837.000000 3.021891 -0.424916 0.245159
 2838.000000 3.038355 -0.550160 0.294780
 2839.000000 3.034806 -0.565761 0.278734
 2840.000000 3.039272 -0.530981 0.269634
 2841.000000 3.010734 -0.536819 0.274668
 2842.000000 2.988881 -0.526193 0.260592
 2843.000000 2.992904 -0.526252 0.271562
 2844.000000 2.987307 -0.483687 0.243665
 2845.000000 2.991625 -0.541605 0.268105
 2846.000000 2.980310 -0.537304 0.268019
 2847.000000 3.001338 -0.517637 0.277527
 2848.000000 3.006186 -0.592811 0.283150
 2849.000000 3.005420 -0.516901 0.255763
 2850.000000 2.979713 -0.614338 0.277638
 2851.000000 3.011000 -0.480816 0.250767
 2852.000000 2.992105 -0.569745 0.287977
 2853.000000 3.020081 -0.608010 0.274195
 2854.000000 3.040622 -0.493153 0.280510
 2855.000000 3.020000 -0.519635 0.277736
 2856.000000 3.025312 -0.580287 0.291226
 2857.000000 3.001115 -0.501184 0.272175
 2858.000000 2.938547 -0.545181 0.258851
 2859.000000 3.021487 -0.561347 0.275842
 2860.000000 3.018418 -0.576252 0.297655
 2861.000000 3.012220 -0.552736 0.277098
 2862.000000 2.991244 -0.574834 0.269138
 2863.000000 3.005132 -0.569969 0.262734
 2864.000000 2.996612 -0.558823 0.269947
 2865.000000 3.044507 -0.469947 0.252658
 2866.000000 3.031353 -0.597105 0.283266
 2867.000000 3.024033 -0.537686 0.259550
 2868.000000 3.041434 -0.562112 0.274974
 2869.000000 3.054749 -0.562851 0.269870
 2870.000000 3.013392 -0.495409 0.254581
 2871.000000 3.019696 -0.579412 0.264932
 2872.000000 3.052529 -0.499271 0.261870
 2873.000000 3.041972 -0.556969 0.268464
 2874.000000 3.049103 -0.537684 0.265910
 2875.000000 3.037877 -0.537575 0.252544
 2876.000000 3.004451 -0.585132 0.254224
 2877.000000 3.008692 -0.582277 0.271719
 2878.000000 3.017015 -0.529885 0.271434
 2879.000000 3.002524 -0.544071 0.244521
 2880.000000 2.987357 -0.564050 0.234936
 2881.000000 3.005399 -0.496348 0.294475
 2882.000000 2.981397 -0.530480 0.269564
 2883.000000 3.004712 -0.527046 0.251772
 2884.000000 3.017133 -0.478944 0.263413
 2885.000000 2.995348 -0.581658 0.268852
 2886.000000 3.040637 -0.538230 0.243535
 2887.000000 3.004074 -0.553188 0.241732
 2888.000000 3.033692 -0.540784 0.235900
 2889.000000 3.008204 -0.503437 0.247691
 2890.000000 3.023075 -0.528643 0.241918
 2891.000000 3.080394 -0.504338 0.264863
 2892.000000 3.071632 -0.532544 0.258623
 2893.000000 3.020938 -0.542847 0.246986
 2894.000000 3.052260 -0.481884 0.257429
 2895.000000 3.013099 -0.522571 0.243476
 2896.000000 3.049980 -0.505440 0.252437
 2897.000000 3.057836 -0.491741 0.243291
 2898.000000 3.046511 -0.497393 0.265241
 2899.000000 3.038607 -0.546256 0.259558
 2900.000000 3.025904 -0.473218 0.260281
 2901.000000 3.052754 -0.543722 0.266720
 2902.000000 3.017648 -0.570331 0.297707
 2903.000000 3.031104 -0.575424 0.262386
 2904.000000 3.051404 -0.589072 0.256172
 2905.000000 3.062397 -0.563085 0.297031
 2906.000000 3.043686 -0.554633 0.289867
 2907.000000 3.045022 -0.449338 0.265822
 2908.000000 3.033146 -0.647179 0.262777
 2909.000000 3.023655 -0.545873 0.252619
 2910.000000 3.050221 -0.529059 0.267051
 2911.000000 3.025277 -0.586184 0.254664
 2912.000000 3.013131 -0.569038 0.275186
 2913.000000 3.037192 -0.522407 0.260082
 2914.000000 2.972985 -0.565565 0.237549
 2915.000000 3.016637 -0.548848 0.236640
 2916.000000 3.033603 -0.549953 0.255430
 2917.000000 3.040786 -0.560477 0.262609
 2918.000000 2.992227 -0.578468 0.273559
 2919.000000 3.017076 -0.450019 0.255375
 2920.000000 3.060257 -0.528422 0.259235
 2921.000000 3.061583 -0.495386 0.282290
 2922.000000 3.004160 -0.566576 0.243334
 2923.000000 3.028304 -0.527831 0.255058
 2924.000000 3.058304 -0.481437 0.258840
 2925.000000 3.009084 -0.559507 0.280481
 2926.000000 3.062175 -0.575604 0.265763
 2927.000000 3.049008 -0.525339 0.281665
 2928.000000 3.033416 -0.545545 0.252802
 2929.000000 3.066950 -0.543261 0.255944
 2930.000000 3.036926 -0.545263 0.244047
 2931.000000 3.057874 -0.499947 0.240008
 2932.000000 3.040047 -0.507747 0.277926
 2933.000000 3.068605 -0.510825 0.246863
 2934.000000 3.077707 -0.494539 0.260131
 2935.000000 3.075420 -0.527292 0.235689
 2936.000000 3.075565 -0.505487 0.274557
 2937.000000 3.037993 -0.580804 0.244527
 2938.000000 3.040494 -0.512201 0.247670
 2939.000000 3.086324 -0.463324 0.249755
 2940.000000 3.107932 -0.548534 0.255609
 2941.000000 3.040014 -0.527623 0.233221
 2942.000000 3.064230 -0.493763 0.252903
 2943.000000 2.990858 -0.495578 0.256724
 2944.000000 3.058131 -0.489266 0.257196
 2945.000000 3.028280 -0.508629 0.256004
 2946.000000 3.064327 -0.486599 0.260737
 2947.000000 3.055599 -0.493425 0.252492
 2948.000000 3.023924 -0.464418 0.235715
 2949.000000 3.038880 -0.493600 0.259428
 2950.000000 3.033071 -0.469942 0.264562
 2951.000000 3.021817 -0.530478 0.251645
 2952.000000 3.035784 -0.529514 0.236441
 2953.000000 3.025138 -0.511023 0.267598
 2954.000000 3.067171 -0.589493 0.250324
 2955.000000 3.036534 -0.543866 0.228522
 2956.000000 3.052837 -0.481905 0.252300
 2957.000000 3.064608 -0.538234 0.248048
 2958.000000 3.028294 -0.594342 0.270573
 2959.000000 3.075274 -0.490371 0.262599
 2960.000000 3.026677 -0.535254 0.259381
 2961.000000 3.001162 -0.586093 0.246291
 2962.000000 3.049817 -0.497520 0.277635
 2963.000000 3.059780 -0.495103 0.249724
 2964.000000 3.088524 -0.536753 0.281732
 2965.000000 3.060393 -0.539526 0.261923
 2966.000000 3.039537 -0.555568 0.247654
 2967.000000 3.020423 -0.506788 0.220814
 2968.000000 3.054265 -0.552269 0.287348
 2969.000000 3.047280 -0.515295 0.270337
 2970.000000 3.069620 -0.576515 0.275144
 2971.000000 3.067808 -0.574853 0.258387
 2972.000000 3.074841 -0.611058 0.277992
 2973.000000 3.066553 -0.551873 0.266534
 2974.000000 3.087693 -0.562669 0.290337
 2975.000000 3.049935 -0.506131 0.316276
 2976.000000 3.041799 -0.548326 0.277806
 2977.000000 3.063206 -0.478057 0.280523
 2978.000000 3.041328 -0.531648 0.274799
 2979.000000 3.038461 -0.581441 0.269238
 2980.000000 3.016638 -0.539296 0.280637
 2981.000000 3.040706 -0.522487 0.264134
 2982.000000 3.079608 -0.540718 0.265297
 2983.000000 3.060121 -0.498263 0.276750
 2984.000000 3.105961 -0.494422 0.255045
 2985.000000 3.052146 -0.575891 0.247976
 2986.000000 3.046026 -0.486488 0.235709
 2987.000000 3.088197 -0.530809 0.267534
 2988.000000 3.016161 -0.506917 0.251397
 2989.000000 3.110391 -0.577441 0.267246
 2990.000000 3.026873 -0.518569 0.246269
 2991.000000 3.032166 -0.467897 0.253571
 2992.000000 3.070764 -0.511783 0.247893
 2993.000000 3.067547 -0.504352 0.243138
 2994.000000 3.064854 -0.575659 0.261399
 2995.000000 3.057642 -0.545669 0.241605
 2996.000000 3.049050 -0.591540 0.245007
 2997.000000 3.060842 -0.544521 0.257453
 2998.000000 3.055436 -0.566419 0.279112
 2999.000000 3.061653 -0.597793 0.260475
 3000.000000 3.035203 -0.595787 0.278529
 3001.000000 3.053789 -0.558620 0.255852
 3002.000000 3.071504 -0.550958 0.264676
 3003.000000 3.073283 -0.577822 0.252312
 3004.000000 3.066129 -0.548707 0.236799
 3005.000000 3.095701 -0.529521 0.232424
 3006.000000 3.085746 -0.535348 0.248100
 3007.000000 3.081479 -0.573978 0.236455
 3008.000000 3.093485 -0.577049 0.252671
 3009.000000 3.071103 -0.492410 0.257998
 3010.000000 3.095650 -0.553403 0.259204
 3011.000000 3.059417 -0.539101 0.257775
 3012.000000 3.086694 -0.573513 0.230011
 3013.000000 3.085226 -0.574384 0.247704
 3014.000000 3.077771 -0.538870 0.238039
 3015.000000 3.072215 -0.518913 0.246685
 3016.000000 3.076990 -0.583243 0.260877
 3017.000000 3.073920 -0.574970 0.275448
 3018.000000 3.075154 -0.464056 0.253883
 3019.000000 3.075302 -0.520085 0.264794
 3020.000000 3.118424 -0.511342 0.257305
 3021.000000 3.085792 -0.539825 0.282162
 3022.000000 3.065294 -0.553836 0.222971
 3023.000000 3.079203 -0.452912 0.273375
 3024.000000 3.089238 -0.468761 0.250265
 3025.000000 3.040063 -0.541665 0.227899
 3026.000000 3.078311 -0.474271 0.280593
 3027.000000 3.094861 -0.575245 0.271173
 3028.000000 3.056669 -0.497096 0.249830
 3029.000000 3.079087 -0.431315 0.237829
 3030.000000 3.046348 -0.519771 0.225396
 3031.000000 3.060921 -0.484173 0.258614
 3032.000000 3.074092 -0.502596 0.237339
 3033.000000 3.066474 -0.455042 0.278773
 3034.000000 3.077862 -0.512459 0.250471
 3035.000000 3.102678 -0.530444 0.239779
 3036.000000 3.079360 -0.473656 0.254407
 3037.000000 3.067452 -0.496186 0.243517
 3038.000000 3.089371 -0.484580 0.238120
 3039.000000 3.071844 -0.520817 0.229883
 3040.000000 3.053699 -0.510540 0.230664
 3041.000000 3.034140 -0.471402 0.247026
 3042.000000 3.100763 -0.464622 0.279716
 3043.000000 3.057571 -0.447152 0.258009
 3044.000000 3.072505 -0.471900 0.254759
 3045.000000 3.052867 -0.627105 0.269082
 3046.000000 3.053458 -0.477937 0.275004
 3047.000000 3.055205 -0.518823 0.260290
 3048.000000 2.992668 -0.555303 0.269706
 3049.000000 3.032589 -0.517831 0.253043
 3050.000000 3.054061 -0.561388 0.231778
 3051.000000 3.061186 -0.539761 0.272984
 3052.000000 3.030635 -0.487424 0.266165
 3053.000000 3.061721 -0.516300 0.248557
 3054.000000 3.087452 -0.517320 0.247366
 3055.000000 3.063639 -0.428040 0.260052
 3056.000000 3.054617 -0.468342 0.270452
 3057.000000 3.046635 -0.494027 0.270096
 3058.000000 3.020884 -0.487683 0.252804
 3059.000000 3.071158 -0.555272 0.270345
 3060.000000 3.059255 -0.557255 0.255962
 3061.000000 3.041249 -0.536983 0.253411
 3062.000000 3.071246 -0.509021 0.294134
 3063.000000 3.028166 -0.560147 0.252456
 3064.000000 3.060774 -0.501404 0.243511
 3065.000000 3.123961 -0.474411 0.260405
 3066.000000 3.064399 -0.447621 0.255570
 3067.000000 3.040401 -0.486610 0.234533
 3068.000000 3.033600 -0.515687 0.254817
 3069.000000 3.024513 -0.531090 0.261119
 3070.000000 3.049822 -0.513837 0.256641
 3071.000000 3.074991 -0.495834 0.227795
 3072.000000 3.067288 -0.654951 0.260548
 3073.000000 3.065432 -0.511733 0.258632
 3074.000000 3.075054 -0.580793 0.261790
 3075.000000 3.091574 -0.453134 0.246871
 3076.000000 3.045395 -0.535899 0.269069
 3077.000000 3.065886 -0.489582 0.259947
 3078.000000 3.007871 -0.480346 0.245993
 3079.000000 3.027708 -0.403317 0.246631
 3080.000000 3.029049 -0.507620 0.268712
 3081.000000 3.060321 -0.583641 0.271251
 3082.000000 3.048325 -0.515073 0.282175
 3083.000000 3.059032 -0.521870 0.251674
 3084.000000 3.082229 -0.560204 0.283337
 3085.000000 3.047493 -0.532541 0.264951
 3086.000000 3.041111 -0.571655 0.266095
 3087.000000 3.053457 -0.575046 0.264899
 3088.000000 3.059582 -0.555895 0.268113
 3089.000000 3.049901 -0.575724 0.259982
 3090.000000 3.073474 -0.457758 0.254021
 3091.000000 3.066691 -0.521957 0.281280
 3092.000000 3.086106 -0.540180 0.263658
 3093.000000 3.032121 -0.609563 0.254642
 3094.000000 3.033755 -0.544286 0.283136
 3095.000000 3.055026 -0.518226 0.258531
 3096.000000 3.037126 -0.481410 0.282246
 3097.000000 3.026672 -0.520631 0.256241
 3098.000000 3.050092 -0.525869 0.227571
 3099.000000 3.061432 -0.478316 0.241003
 3100.000000 3.061226 -0.566795 0.261163
 3101.000000 3.023649 -0.477968 0.258833
 3102.000000 3.057000 -0.448870 0.270710
 3103.000000 3.048189 -0.493923 0.265489
 3104.000000 3.018646 -0.497420 0.276552
 3105.000000 3.061159 -0.539011 0.255972
 3106.000000 3.080743 -0.545218 0.248617
 3107.000000 3.061765 -0.466603 0.278652
 3108.000000 3.071046 -0.487718 0.249666
 3109.000000 3.074604 -0.476859 0.278846
 3110.000000 3.046299 -0.438847 0.246958
 3111.000000 3.084181 -0.449731 0.252315
 3112.000000 3.055757 -0.529173 0.264845
 3113.000000 3.093740 -0.540759 0.268988
 3114.000000 3.008959 -0.520495 0.255270
 3115.000000 3.039601 -0.407294 0.255419
 3116.000000 3.018433 -0.550925 0.236285
 3117.000000 3.070119 -0.479582 0.245701
 3118.000000 3.041073 -0.470923 0.241208
 3119.000000 3.033025 -0.537486 0.263796
 3120.000000 3.060454 -0.583878 0.269146
 3121.000000 3.037991 -0.446015 0.235790
 3122.000000 3.060323 -0.531125 0.235843
 3123.000000 3.062254 -0.514069 0.278744
 3124.000000 3.038851 -0.491937 0.253799
 3125.000000 3.065958 -0.596894 0.278625
 3126.000000 3.047055 -0.547110 0.272296
 3127.000000 3.042091 -0.461541 0.282618
 3128.000000 3.051279 -0.570136 0.280466
 3129.000000 3.051708 -0.548986 0.230132
 3130.000000 2.959839 -0.575033 0.244510
 3131.000000 3.019838 -0.465483 0.242127
 3132.000000 3.072318 -0.477445 0.251475
 3133.000000 3.089187 -0.441182 0.251887
 3134.000000 3.058299 -0.574642 0.280214
 3135.000000 3.055351 -0.511696 0.265936
 3136.000000 3.060916 -0.580015 0.285851
 3137.000000 3.087379 -0.508968 0.263846
 3138.000000 3.054682 -0.464264 0.268965
 3139.000000 3.034536 -0.605741 0.252925
 3140.000000 3.055077 -0.606386 0.247740
 3141.000000 3.064434 -0.542498 0.268683
 3142.000000 3.091236 -0.499158 0.263291
 3143.000000 3.054182 -0.579556 0.263243
 3144.000000 3.039576 -0.516385 0.257820
 3145.000000 3.040981 -0.586728 0.278781
 3146.000000 3.087266 -0.528456 0.293293
 3147.000000 3.103792 -0.508365 0.278387
 3148.000000 3.095978 -0.517373 0.279241
 3149.000000 3.085572 -0.570708 0.280642
 3150.000000 3.045854 -0.432535 0.226285
 3151.000000 3.112797 -0.556179 0.269816
 3152.000000 3.078619 -0.590709 0.275386
 3153.000000 3.057327 -0.447040 0.281473
 3154.000000 3.125049 -0.576665 0.248654
 3155.000000 3.061845 -0.514914 0.246182
 3156.000000 3.026575 -0.524336 0.229590
 3157.000000 3.106438 -0.459102 0.253250
 3158.000000 3.055857 -0.554023 0.256465
 3159.000000 3.085231 -0.514146 0.257609
 3160.000000 3.067624 -0.469575 0.260955
 3161.000000 3.086366 -0.487843 0.234321
 3162.000000 3.079205 -0.379843 0.233866
 3163.000000 3.056819 -0.491828 0.239853
 3164.000000 3.033660 -0.446662 0.221846
 3165.000000 3.077857 -0.457413 0.266321
 3166.000000 3.066377 -0.498353 0.249092
 3167.000000 3.041956 -0.551749 0.261751
 3168.000000 3.058016 -0.445491 0.254413
 3169.000000 3.035398 -0.500210 0.242396
 3170.000000 3.040047 -0.514577 0.248948
 3171.000000 3.005674 -0.541749 0.242972
 3172.000000 3.065939 -0.592168 0.285080
 3173.000000 3.030351 -0.407835 0.269030
 3174.000000 3.067881 -0.512882 0.277410
 3175.000000 3.082829 -0.569121 0.260587
 3176.000000 3.042323 -0.539967 0.253084
 3177.000000 3.085006 -0.527456 0.267175
 3178.000000 3.069620 -0.408909 0.221266
 3179.000000 3.076107 -0.458957 0.235886
 3180.000000 3.125723 -0.524986 0.262819
 3181.000000 3.100683 -0.564632 0.259359
 3182.000000 3.094088 -0.454944 0.231959
 3183.000000 3.111151 -0.537087 0.239487
 3184.000000 3.059308 -0.502932 0.233533
 3185.000000 3.089373 -0.507668 0.246626
 3186.000000 3.053527 -0.490288 0.265732
 3187.000000 3.116286 -0.510940 0.234249
 3188.000000 3.064382 -0.508729 0.238665
 3189.000000 3.121677 -0.539756 0.263215
 3190.000000 3.095288 -0.541280 0.251208
 3191.000000 3.073565 -0.465116 0.262676
 3192.000000 3.124880 -0.503661 0.243010
 3193.000000 3.094029 -0.539437 0.232890
 3194.000000 3.084970 -0.494402 0.288665
 3195.000000 3.090428 -0.490098 0.247436
 3196.000000 3.104419 -0.533485 0.274977
 3197.000000 3.053704 -0.471967 0.220133
 3198.000000 3.071653 -0.506978 0.255105
 3199.000000 3.054670 -0.521082 0.260805
 3200.000000 3.073546 -0.570230 0.225576
 3201.000000 3.049912 -0.561428 0.251462
 3202.000000 3.049374 -0.463740 0.231021
 3203.000000 3.087787 -0.507064 0.270007
 3204.000000 3.056017 -0.504677 0.235088
 3205.000000 3.076959 -0.441890 0.249608
 3206.000000 3.092657 -0.533227 0.256769
 3207.000000 3.073567 -0.516132 0.247589
 3208.000000 3.068531 -0.560136 0.249776
 3209.000000 3.088593 -0.582502 0.238943
 3210.000000 3.060308 -0.526761 0.241376
 3211.000000 3.072122 -0.510213 0.237811
 3212.000000 3.104594 -0.457375 0.241468
 3213.000000 3.090356 -0.482148 0.237974
 3214.000000 3.067990 -0.564372 0.225060
 3215.000000 3.077413 -0.568430 0.244737
 3216.000000 3.074504 -0.589710 0.251127
 3217.000000 3.074880 -0.525003 0.240434
 3218.000000 3.099053 -0.522202 0.243069
 3219.000000 3.072602 -0.547666 0.232064
 3220.000000 3.071907 -0.544900 0.250192
 3221.000000 3.087008 -0.509756 0.257989
 3222.000000 3.064314 -0.479639 0.253906
 3223.000000 3.048506 -0.459956 0.224762
 3224.000000 3.063508 -0.515412 0.224070
 3225.000000 3.104179 -0.488018 0.247419
 3226.000000 3.073998 -0.558403 0.239302
 3227.000000 3.054273 -0.498092 0.235373
 3228.000000 3.099571 -0.630301 0.259039
 3229.000000 3.054364 -0.522111 0.234088
 3230.000000 3.090564 -0.487334 0.232772
 3231.000000 3.058917 -0.508947 0.228732
 3232.000000 3.043062 -0.633444 0.239011
 3233.000000 3.062328 -0.618245 0.257673
 3234.000000 3.044796 -0.584153 0.228318
 3235.000000 3.096788 -0.479217 0.247865
 3236.000000 3.081402 -0.430454 0.246247
 3237.000000 3.086152 -0.507523 0.249036
 3238.000000 3.072284 -0.535804 0.241499
 3239.000000 3.059667 -0.471434 0.255863
 3240.000000 3.060011 -0.527477 0.241581
 3241.000000 3.058967 -0.501958 0.248519
 3242.000000 3.083069 -0.560703 0.255167
 3243.000000 3.028401 -0.524466 0.236242
 3244.000000 3.036286 -0.558595 0.252486
 3245.000000 3.058739 -0.568741 0.270857
 3246.000000 3.005400 -0.494293 0.261830
 3247.000000 3.051075 -0.535606 0.260753
 3248.000000 3.055762 -0.530238 0.247461
 3249.000000 3.103656 -0.493788 0.275970
 3250.000000 3.050238 -0.544513 0.253764
 3251.000000 3.030876 -0.596610 0.249332
 3252.000000 3.043630 -0.507861 0.231275
 3253.000000 3.062381 -0.605146 0.238201
 3254.000000 3.058827 -0.460582 0.227313
 3255.000000 3.012209 -0.535551 0.223954
 3256.000000 3.045984 -0.555285 0.239069
 3257.000000 3.039150 -0.578478 0.251822
 3258.000000 3.031804 -0.570939 0.254759
 3259.000000 3.043298 -0.513468 0.253518
 3260.000000 3.055528 -0.429207 0.265017
 3261.000000 3.061985 -0.488588 0.282970
 3262.000000 3.055335 -0.457244 0.252066
 3263.000000 3.022029 -0.499877 0.246018
 3264.000000 3.028477 -0.439721 0.245265
 3265.000000 2.992911 -0.464822 0.257222
 3266.000000 3.032063 -0.512019 0.260483
 3267.000000 3.055570 -0.492481 0.300501
 3268.000000 3.038432 -0.460500 0.273293
 3269.000000 3.040353 -0.497408 0.263126
 3270.000000 3.073553 -0.451823 0.267105
 3271.000000 3.082773 -0.471466 0.267419
 3272.000000 3.046702 -0.461358 0.261832
 3273.000000 3.027446 -0.436814 0.244457
 3274.000000 3.034546 -0.478670 0.282541
 3275.000000 3.058905 -0.454500 0.250180
 3276.000000 3.008874 -0.469804 0.264973
 3277.000000 3.041457 -0.533188 0.244393
 3278.000000 3.031678 -0.431462 0.271246
 3279.000000 3.040251 -0.467706 0.277367
 3280.000000 3.110753 -0.450057 0.283003
 3281.000000 3.033710 -0.516698 0.257044
 3282.000000 3.071296 -0.478619 0.276015
 3283.000000 3.051493 -0.481980 0.286113
 3284.000000 3.045285 -0.421979 0.270227
 3285.000000 3.083988 -0.564417 0.271335
 3286.000000 3.077948 -0.525603 0.269565
 3287.000000 3.093197 -0.460045 0.295504
 3288.000000 3.057308 -0.457983 0.266204
 3289.000000 3.034635 -0.451998 0.264305
 3290.000000 3.061378 -0.498688 0.258416
 3291.000000 3.081842 -0.425694 0.266969
 3292.000000 3.054162 -0.518756 0.256888
 3293.000000 3.010225 -0.483214 0.289227
 3294.000000 3.065214 -0.559824 0.283100
 3295.000000 3.092311 -0.536939 0.315772
 3296.000000 3.079554 -0.520216 0.270372
 3297.000000 3.058083 -0.574469 0.260251
 3298.000000 3.034327 -0.458538 0.260577
 3299.000000 3.067876 -0.486261 0.270637
 3300.000000 3.054674 -0.478192 0.263572
 3301.000000 3.077226 -0.556669 0.259812
 3302.000000 3.007846 -0.405304 0.274583
 3303.000000 3.059488 -0.616284 0.276642
 3304.000000 3.053128 -0.530761 0.269663
 3305.000000 3.006446 -0.534164 0.248920
 3306.000000 3.021672 -0.551546 0.244771
 3307.000000 3.067407 -0.477373 0.287572
 3308.000000 3.073976 -0.467005 0.284185
 3309.000000 3.026267 -0.444929 0.252165
 3310.000000 3.108609 -0.593715 0.304296
 3311.000000 3.085214 -0.485344 0.304000
 3312.000000 3.045567 -0.449467 0.268549
 3313.000000 3.052768 -0.492716 0.272676
 3314.000000 3.043901 -0.524506 0.264993
 3315.000000 3.057461 -0.447540 0.276503
 3316.000000 3.014162 -0.487425 0.265772
 3317.000000 3.069640 -0.509134 0.290055
 3318.000000 3.040535 -0.514742 0.261695
 3319.000000 3.038792 -0.493555 0.299618
 3320.000000 3.024501 -0.543746 0.290397
 3321.000000 3.065415 -0.429256 0.266196
 3322.000000 3.035139 -0.541352 0.262429
 3323.000000 3.038690 -0.473552 0.265563
 3324.000000 3.051074 -0.506666 0.267026
 3325.000000 3.054426 -0.510933 0.264533
 3326.000000 3.076024 -0.587918 0.265588
 3327.000000 3.122549 -0.540075 0.269321
 3328.000000 3.082821 -0.408221 0.272061
 3329.000000 3.067129 -0.422867 0.273735
 3330.000000 3.086016 -0.493434 0.272003
 3331.000000 3.097386 -0.526015 0.252158
 3332.000000 3.087275 -0.450984 0.294732
 3333.000000 3.076246 -0.554732 0.266427
 3334.000000 3.055105 -0.540394 0.258673
 3335.000000 3.075675 -0.546261 0.255219
 3336.000000 3.088834 -0.560132 0.266759
 3337.000000 3.076306 -0.556986 0.244552
 3338.000000 3.089193 -0.551514 0.264507
 3339.000000 3.069524 -0.450329 0.256539
 3340.000000 3.081025 -0.498872 0.272336
 3341.000000 3.058986 -0.486887 0.246917
 3342.000000 3.093488 -0.515645 0.298526
 3343.000000 3.065663 -0.456397 0.253282
 3344.000000 3.072505 -0.611343 0.264343
 3345.000000 3.088503 -0.492045 0.266143
 3346.000000 3.066046 -0.534052 0.234735
 3347.000000 3.082361 -0.536183 0.277802
 3348.000000 3.090709 -0.500182 0.244950
 3349.000000 3.084724 -0.598159 0.250534
 3350.000000 3.097561 -0.464763 0.298636
 3351.000000 3.080525 -0.589412 0.253928
 3352.000000 3.083450 -0.552590 0.270150
 3353.000000 3.109798 -0.509641 0.253991
 3354.000000 3.067072 -0.493213 0.279370
 3355.000000 3.094889 -0.514120 0.262801
 3356.000000 3.063639 -0.519339 0.259925
 3357.000000 3.043334 -0.569223 0.256995
 3358.000000 3.013972 -0.541831 0.293371
 3359.000000 3.071698 -0.500477 0.250615
 3360.000000 3.104519 -0.463374 0.283677
 3361.000000 3.072188 -0.552263 0.257961
 3362.000000 3.118065 -0.521353 0.271044
 3363.000000 3.071821 -0.472552 0.236890
 3364.000000 3.036747 -0.467580 0.237371
 3365.000000 3.082308 -0.483353 0.257618
 3366.000000 3.012968 -0.427762 0.223782
 3367.000000 3.056903 -0.553831 0.230087
 3368.000000 3.054996 -0.504653 0.239362
 3369.000000 3.058465 -0.476669 0.217905
 3370.000000 3.078983 -0.480539 0.251117
 3371.000000 3.051291 -0.456182 0.260199
 3372.000000 3.069512 -0.510894 0.278410
 3373.000000 3.107406 -0.388255 0.282029
 3374.000000 3.054659 -0.542731 0.269306
 3375.000000 3.107161 -0.480570 0.245741
 3376.000000 3.104897 -0.438459 0.275537
 3377.000000 3.069237 -0.486291 0.267453
 3378.000000 3.090995 -0.479515 0.283037
 3379.000000 3.071669 -0.495899 0.267347
 3380.000000 3.077483 -0.462876 0.273846
 3381.000000 3.040460 -0.518104 0.220417
 3382.000000 3.081266 -0.496032 0.273589
 3383.000000 3.076216 -0.504044 0.238284
 3384.000000 3.049342 -0.497329 0.243651
 3385.000000 3.120887 -0.450794 0.257123
 3386.000000 3.077732 -0.488233 0.266625
 3387.000000 3.061319 -0.520725 0.255879
 3388.000000 3.087660 -0.513664 0.259104
 3389.000000 3.103185 -0.562492 0.282158
 3390.000000 3.069072 -0.481208 0.241120
 3391.000000 3.078697 -0.474542 0.264809
 3392.000000 3.090129 -0.544869 0.270127
 3393.000000 3.046902 -0.551443 0.253599
 3394.000000 3.045096 -0.453869 0.254091
 3395.000000 3.038015 -0.441460 0.255991
 3396.000000 3.071529 -0.527435 0.262934
 3397.000000 3.090065 -0.470383 0.246385
 3398.000000 3.085668 -0.484409 0.269181
 3399.000000 3.101014 -0.532528 0.231685
 3400.000000 3.080664 -0.515499 0.240477
 3401.000000 3.097715 -0.573954 0.246366
 3402.000000 3.117223 -0.535903 0.242909
 3403.000000 3.032846 -0.458020 0.253919
 3404.000000 3.093398 -0.468237 0.238870
 3405.000000 3.117840 -0.482308 0.242120
 3406.000000 3.075361 -0.486383 0.233341
 3407.000000 3.115682 -0.586413 0.270827
 3408.000000 3.129387 -0.543593 0.271402
 3409.000000 3.078634 -0.522282 0.272115
 3410.000000 3.085042 -0.542182 0.260504
 3411.000000 3.083006 -0.512934 0.269570
 3412.000000 3.117725 -0.504613 0.263822
 3413.000000 3.109750 -0.488758 0.243990
 3414.000000 3.124407 -0.496783 0.266315
 3415.000000 3.110223 -0.630503 0.248751
 3416.000000 3.065323 -0.526643 0.256041
 3417.000000 3.072267 -0.549475 0.264454
 3418.000000 3.094769 -0.480415 0.244913
 3419.000000 3.094219 -0.454083 0.238285
 3420.000000 3.093686 -0.523966 0.246494
 3421.000000 3.057744 -0.583628 0.239136
 3422.000000 3.095226 -0.505408 0.248841
 3423.000000 3.118432 -0.477207 0.263052
 3424.000000 3.093125 -0.538517 0.257765
 3425.000000 3.060000 -0.493001 0.236401
 3426.000000 3.083356 -0.504115 0.257780
 3427.000000 3.124763 -0.519051 0.239907
 3428.000000 3.107662 -0.495106 0.227924
 3429.000000 3.112976 -0.493861 0.248022
 3430.000000 3.080317 -0.540509 0.239821
 3431.000000 3.075512 -0.448773 0.235263
 3432.000000 3.103354 -0.546725 0.258165
 3433.000000 3.081629 -0.498327 0.233381
 3434.000000 3.072068 -0.526103 0.263849
 3435.000000 3.101153 -0.555668 0.246337
 3436.000000 3.105425 -0.442621 0.249446
 3437.000000 3.109699 -0.437550 0.253456
 3438.000000 3.095850 -0.527355 0.263960
 3439.000000 3.077833 -0.571460 0.224448
 3440.000000 3.096842 -0.467397 0.239340
 3441.000000 3.061647 -0.484150 0.277862
 3442.000000 3.093983 -0.549731 0.256375
 3443.000000 3.116242 -0.497185 0.278413
 3444.000000 3.150467 -0.440415 0.253810
 3445.000000 3.059907 -0.522872 0.256871
 3446.000000 3.102056 -0.445694 0.273564
 3447.000000 3.047831 -0.577225 0.262018
 3448.000000 3.086295 -0.497412 0.238477
 3449.000000 3.081164 -0.551619 0.251999
 3450.000000 3.123684 -0.539906 0.254058
 3451.000000 3.136017 -0.556836 0.273843
 3452.000000 3.079812 -0.518154 0.279551
 3453.000000 3.095460 -0.445832 0.239577
 3454.000000 3.071222 -0.518861 0.248323
 3455.000000 3.114477 -0.590303 0.243474
 3456.000000 3.065703 -0.484757 0.257640
 3457.000000 3.100867 -0.544325 0.244492
 3458.000000 3.071818 -0.457809 0.256360
 3459.000000 3.081200 -0.503053 0.256279
 3460.000000 3.086333 -0.513948 0.262160
 3461.000000 3.121986 -0.486432 0.268017
 3462.000000 3.090908 -0.559847 0.274586
 3463.000000 3.051668 -0.513349 0.252008
 3464.000000 3.074792 -0.542148 0.261072
 3465.000000 3.078500 -0.539143 0.260703
 3466.000000 3.047726 -0.510046 0.251263
 3467.000000 3.081968 -0.493102 0.286489
 3468.000000 3.098410 -0.504268 0.277633
 3469.000000 3.095523 -0.507414 0.243048
 3470.000000 3.115552 -0.492165 0.257456
 3471.000000 3.117349 -0.554958 0.259182
 3472.000000 3.080861 -0.584746 0.268300
 3473.000000 3.101208 -0.464683 0.255904
 3474.000000 3.098225 -0.467315 0.261532
 3475.000000 3.022306 -0.424292 0.232337
 3476.000000 3.041955 -0.527582 0.255659
 3477.000000 3.053313 -0.565745 0.276260
 3478.000000 3.075978 -0.567291 0.269308
 3479.000000 3.077279 -0.577986 0.250558
 3480.000000 3.091306 -0.561090 0.246896
 3481.000000 3.096010 -0.548099 0.264881
 3482.000000 3.093579 -0.524315 0.262932
 3483.000000 3.108016 -0.548160 0.243092
 3484.000000 3.055516 -0.524751 0.261047
 3485.000000 3.064395 -0.535949 0.262406
 3486.000000 3.083861 -0.506757 0.266861
 3487.000000 3.093555 -0.532088 0.259836
 3488.000000 3.054724 -0.521483 0.250373
 3489.000000 3.091618 -0.547508 0.250436
 3490.000000 3.058414 -0.483250 0.257893
 3491.000000 3.069303 -0.503345 0.255119
 3492.000000 3.070087 -0.507329 0.266621
 3493.000000 3.077575 -0.570806 0.263719
 3494.000000 3.020068 -0.569369 0.282897
 3495.000000 3.055732 -0.471257 0.275140
 3496.000000 3.059688 -0.565591 0.285731
 3497.000000 3.103966 -0.479963 0.254908
 3498.000000 3.056116 -0.514758 0.262566
 3499.000000 3.059494 -0.511519 0.257937
 3500.000000 3.080328 -0.548523 0.258844
 3501.000000 3.055627 -0.540340 0.239206
 3502.000000 3.091086 -0.549776 0.280630
 3503.000000 3.024440 -0.509004 0.256353
 3504.000000 3.086568 -0.485911 0.255504
 3505.000000 3.065769 -0.487167 0.249366
 3506.000000 3.091794 -0.512118 0.262290
 3507.000000 3.042357 -0.520418 0.237550
 3508.000000 3.055106 -0.498751 0.275285
 3509.000000 3.036617 -0.507443 0.270638
 3510.000000 3.029343 -0.500934 0.262109
 3511.000000 3.031193 -0.494781 0.240373
 3512.000000 3.064490 -0.428223 0.255780
 3513.000000 3.041495 -0.409286 0.248474
 3514.000000 3.041343 -0.509777 0.249819
 3515.000000 3.045423 -0.482809 0.261008
 3516.000000 3.045651 -0.454990 0.245252
 3517.000000 3.043603 -0.604483 0.270354
 3518.000000 3.050815 -0.486537 0.246639
 3519.000000 3.045945 -0.482873 0.249047
 3520.000000 3.062925 -0.498072 0.247294
 3521.000000 3.075255 -0.501259 0.253633
 3522.000000 3.056340 -0.449566 0.252477
 3523.000000 3.088247 -0.449720 0.254652
 3524.000000 3.091164 -0.551850 0.269311
 3525.000000 3.080544 -0.507448 0.239785
 3526.000000 3.052832 -0.464269 0.250151
 3527.000000 3.084888 -0.629581 0.256997
 3528.000000 3.113196 -0.427699 0.266966
 3529.000000 3.053126 -0.454802 0.249586
 3530.000000 3.088472 -0.590564 0.239071
 3531.000000 3.032565 -0.590103 0.280805
 3532.000000 3.049845 -0.529477 0.295098
 3533.000000 3.031136 -0.542056 0.263887
 3534.000000 3.055107 -0.573561 0.239393
 3535.000000 3.020135 -0.504824 0.231937
 3536.000000 3.014371 -0.505581 0.268477
 3537.000000 3.020400 -0.458865 0.238080
 3538.000000 3.037757 -0.472258 0.261184
 3539.000000 3.035937 -0.475548 0.265278
 3540.000000 3.022888 -0.514373 0.244365
 3541.000000 3.040602 -0.477381 0.251379
 3542.000000 3.077529 -0.460366 0.234404
 3543.000000 3.081327 -0.508728 0.278626
 3544.000000 3.050189 -0.441890 0.242480
 3545.000000 3.066980 -0.513674 0.276479
 3546.000000 3.001037 -0.533875 0.258391
 3547.000000 3.048178 -0.576792 0.299637
 3548.000000 3.065672 -0.484798 0.302214
 3549.000000 3.037143 -0.476113 0.276479
 3550.000000 3.031506 -0.578162 0.274793
 3551.000000 3.080881 -0.501423 0.298570
 3552.000000 2.992556 -0.601181 0.275231
 3553.000000 3.007701 -0.493580 0.252911
 3554.000000 3.034923 -0.566584 0.295541
 3555.000000 3.046726 -0.532213 0.258907
 3556.000000 3.049172 -0.569155 0.293083
 3557.000000 3.067225 -0.622647 0.302457
 3558.000000 3.039732 -0.598341 0.261055
 3559.000000 3.085237 -0.553884 0.281573
 3560.000000 3.074175 -0.508191 0.276673
 3561.000000 3.054962 -0.502889 0.274204
 3562.000000 3.034172 -0.609723 0.253692
 3563.000000 3.024593 -0.616122 0.268840
 3564.000000 3.042603 -0.496253 0.288475
 3565.000000 3.015633 -0.549920 0.278382
 3566.000000 3.022147 -0.469561 0.292404
 3567.000000 3.015638 -0.520894 0.266899
 3568.000000 2.994975 -0.540240 0.269220
 3569.000000 3.039447 -0.522137 0.304405
 3570.000000 3.057638 -0.487430 0.285420
 3571.000000 3.050521 -0.501993 0.268387
 3572.000000 3.020688 -0.526675 0.278135
 3573.000000 3.049965 -0.566185 0.304706
 3574.000000 3.089057 -0.536061 0.311022
 3575.000000 3.073402 -0.516014 0.271821
 3576.000000 3.029040 -0.505584 0.263218
 3577.000000 3.000278 -0.541744 0.258350
 3578.000000 3.043083 -0.469137 0.274153
 3579.000000 3.030446 -0.563894 0.289289
 3580.000000 3.038356 -0.572962 0.287567
 3581.000000 3.040628 -0.496736 0.276538
 3582.000000 3.037015 -0.585106 0.311783
 3583.000000 3.039120 -0.588281 0.319750
 3584.000000 3.010195 -0.561631 0.291295
 3585.000000 2.996936 -0.475241 0.263094
 3586.000000 3.003899 -0.501402 0.283726
 3587.000000 2.993426 -0.538149 0.257791
 3588.000000 2.998778 -0.460962 0.283505
 3589.000000 2.959629 -0.488890 0.266762
 3590.000000 2.989093 -0.519698 0.276781
 3591.000000 2.951430 -0.571761 0.257532
 3592.000000 3.020475 -0.575379 0.278924
 3593.000000 3.019544 -0.494338 0.297067
 3594.000000 3.035436 -0.555079 0.261213
 3595.000000 3.018853 -0.484648 0.292474
 3596.000000 2.971614 -0.547901 0.229471
 3597.000000 3.013311 -0.517011 0.260087
 3598.000000 3.065288 -0.534757 0.259497
 3599.000000 3.068895 -0.526499 0.270183
 3600.000000 3.040116 -0.536210 0.251498
 3601.000000 3.017297 -0.483200 0.268517
 3602.000000 3.056995 -0.540588 0.303894
 3603.000000 3.055008 -0.546191 0.250031
 3604.000000 3.086591 -0.585279 0.285170
 3605.000000 3.056419 -0.499304 0.307349
 3606.000000 3.059236 -0.587648 0.305934
 3607.000000 3.073024 -0.569210 0.297899
 3608.000000 3.104062 -0.526622 0.290957
 3609.000000 3.079855 -0.515878 0.311442
 3610.000000 3.063003 -0.583318 0.301965
 3611.000000 3.086793 -0.513115 0.308213
 3612.000000 3.057778 -0.526516 0.295267
 3613.000000 3.069584 -0.564055 0.276419
 3614.000000 3.106466 -0.471023 0.299701
 3615.000000 3.045456 -0.520738 0.263742
 3616.000000 3.074576 -0.516490 0.319874
 3617.000000 3.113153 -0.538021 0.301587
 3618.000000 3.056576 -0.567998 0.326548
 3619.000000 3.079473 -0.628758 0.327450
 3620.000000 3.108672 -0.498435 0.287390
 3621.000000 3.100911 -0.626442 0.338814
 3622.000000 3.089630 -0.498118 0.337938
 3623.000000 3.064763 -0.583105 0.309025
 3624.000000 3.051204 -0.493317 0.267408
 3625.000000 3.127002 -0.481345 0.288022
 3626.000000 3.076677 -0.599826 0.301897
 3627.000000 3.085634 -0.534214 0.286126
 3628.000000 3.087760 -0.594704 0.299998
 3629.000000 3.072812 -0.550181 0.284431
 3630.000000 3.082469 -0.474651 0.277856
 3631.000000 3.074418 -0.504727 0.286276
 3632.000000 3.062789 -0.509078 0.283064
 3633.000000 3.074476 -0.486169 0.276013
 3634.000000 3.082395 -0.493663 0.291237
 3635.000000 3.030150 -0.528246 0.316367
 3636.000000 3.036875 -0.540183 0.305702
 3637.000000 3.047662 -0.567295 0.271596
 3638.000000 3.076977 -0.527693 0.262475
 3639.000000 3.045499 -0.511843 0.279953
 3640.000000 3.038196 -0.522513 0.270734
 3641.000000 3.058530 -0.531539 0.281889
 3642.000000 3.046105 -0.554162 0.268612
 3643.000000 3.018351 -0.487570 0.251704
 3644.000000 3.025378 -0.562682 0.275168
 3645.000000 3.031803 -0.557172 0.266894
 3646.000000 3.017729 -0.479282 0.247275
 3647.000000 2.983219 -0.522585 0.276930
 3648.000000 3.002134 -0.538423 0.265852
 3649.000000 3.018944 -0.583200 0.273558
 3650.000000 3.051004 -0.504218 0.283010
 3651.000000 3.035902 -0.552177 0.273850
 3652.000000 3.037573 -0.530858 0.272442
 3653.000000 3.076124 -0.518016 0.281606
 3654.000000 3.054092 -0.499197 0.258369
 3655.000000 3.016428 -0.500606 0.272905
 3656.000000 3.019141 -0.547921 0.315390
 3657.000000 3.069134 -0.488678 0.267913
 3658.000000 3.031729 -0.437541 0.239707
 3659.000000 3.022164 -0.486871 0.289304
 3660.000000 3.079178 -0.539042 0.292449
 3661.000000 3.083161 -0.492724 0.286952
 3662.000000 3.035305 -0.559138 0.275040
 3663.000000 3.023836 -0.497479 0.295462
 3664.000000 3.049809 -0.545399 0.264624
 3665.000000 3.009910 -0.439937 0.252671
 3666.000000 3.032198 -0.473753 0.253195
 3667.000000 3.045622 -0.567716 0.241252
 3668.000000 3.004807 -0.506347 0.277363
 3669.000000 3.006527 -0.550591 0.231426
 3670.000000 3.058376 -0.508347 0.266846
 3671.000000 3.001035 -0.549168 0.275569
 3672.000000 2.999320 -0.520876 0.290222
 3673.000000 3.006475 -0.437920 0.259481
 3674.000000 3.038038 -0.488006 0.264408
 3675.000000 3.031832 -0.509582 0.261666
 3676.000000 3.087004 -0.507643 0.285623
 3677.000000 3.093555 -0.510242 0.260403
 3678.000000 3.081134 -0.616177 0.251467
 3679.000000 3.104929 -0.537023 0.284870
 3680.000000 3.089633 -0.535667 0.234560
 3681.000000 3.095890 -0.529285 0.279480
 3682.000000 3.120407 -0.620375 0.273541
 3683.000000 3.106169 -0.583325 0.288293
 3684.000000 3.111708 -0.535354 0.262406
 3685.000000 3.071638 -0.536251 0.295179
 3686.000000 3.114966 -0.522778 0.271024
 3687.000000 3.137650 -0.527030 0.268095
 3688.000000 3.094573 -0.475212 0.302479
 3689.000000 3.115919 -0.524788 0.313198
 3690.000000 3.102232 -0.511423 0.264860
 3691.000000 3.104052 -0.589723 0.294704
 3692.000000 3.130843 -0.555077 0.278026
 3693.000000 3.086618 -0.513865 0.274349
 3694.000000 3.068191 -0.481297 0.278649
 3695.000000 3.089882 -0.508626 0.254681
 3696.000000 3.090938 -0.485972 0.294273
 3697.000000 3.132045 -0.457287 0.242399
 3698.000000 3.124181 -0.486958 0.272012
 3699.000000 3.085665 -0.475090 0.256366
 3700.000000 3.061490 -0.496513 0.276965
 3701.000000 3.093954 -0.464898 0.276262
 3702.000000 3.031129 -0.496921 0.275671
 3703.000000 3.080688 -0.561964 0.264614
 3704.000000 3.096715 -0.591053 0.287078
 3705.000000 3.071988 -0.430962 0.271816
 3706.000000 3.059530 -0.516023 0.301745
 3707.000000 3.068238 -0.443308 0.237093
 3708.000000 3.052949 -0.505689 0.289461
 3709.000000 3.083366 -0.508501 0.282549
 3710.000000 3.057647 -0.523858 0.277974
 3711.000000 3.101878 -0.562581 0.264760
 3712.000000 3.108017 -0.580580 0.275061
 3713.000000 3.093631 -0.563619 0.244769
 3714.000000 3.092312 -0.533787 0.263114
 3715.000000 3.030779 -0.523371 0.264967
 3716.000000 3.041704 -0.606075 0.279336
 3717.000000 3.057542 -0.467191 0.297262
 3718.000000 3.044377 -0.500531 0.320785
 3719.000000 3.042981 -0.467082 0.282350
 3720.000000 3.067902 -0.539352 0.280820
 3721.000000 3.092328 -0.570521 0.284685
 3722.000000 3.056584 -0.468388 0.252107
 3723.000000 3.040621 -0.439098 0.283596
 3724.000000 3.080323 -0.481183 0.281257
 3725.000000 3.050118 -0.570548 0.266034
 3726.000000 3.005614 -0.577052 0.239059
 3727.000000 3.033318 -0.528105 0.242686
 3728.000000 3.067134 -0.478571 0.280981
 3729.000000 3.039048 -0.494799 0.263702
 3730.000000 3.015525 -0.571250 0.266162
 3731.000000 3.049609 -0.569182 0.274007
 3732.000000 3.025045 -0.562534 0.292511
 3733.000000 3.003745 -0.476621 0.257001
 3734.000000 3.022539 -0.581216 0.264381
 3735.000000 3.021699 -0.512272 0.234238
 3736.000000 3.027199 -0.559611 0.277032
 3737.000000 3.030850 -0.536543 0.261087
 3738.000000 3.051603 -0.599648 0.265862
 3739.000000 3.050092 -0.569333 0.275857
 3740.000000 3.042468 -0.546963 0.271079
 3741.000000 3.018551 -0.481514 0.263646
 3742.000000 2.996892 -0.615994 0.276448
 3743.000000 3.056796 -0.535052 0.313881
 3744.000000 3.042391 -0.484337 0.286103
 3745.000000 3.054887 -0.518551 0.289059
 3746.000000 3.027646 -0.524866 0.268831
 3747.000000 3.050601 -0.560840 0.278326
 3748.000000 3.062588 -0.525164 0.307982
 3749.000000 3.065002 -0.513001 0.292193
 3750.000000 3.029701 -0.594028 0.284882
 3751.000000 3.030253 -0.504218 0.272884
 3752.000000 3.044086 -0.537764 0.254416
 3753.000000 3.018967 -0.481147 0.249244
 3754.000000 3.035799 -0.555753 0.244025
 3755.000000 3.043222 -0.527905 0.277823
 3756.000000 3.014616 -0.518765 0.257291
 3757.000000 3.058577 -0.525216 0.254453
 3758.000000 3.053795 -0.597287 0.256206
 3759.000000 3.051026 -0.515301 0.258548
 3760.000000 3.067318 -0.547056 0.256525
 3761.000000 3.032975 -0.557836 0.242701
 3762.000000 3.058533 -0.507134 0.257750
 3763.000000 3.035257 -0.447730 0.273486
 3764.000000 3.003852 -0.501124 0.250032
 3765.000000 3.069117 -0.516341 0.270685
 3766.000000 3.050036 -0.519401 0.279614
 3767.000000 3.082342 -0.552135 0.254771
 3768.000000 3.068637 -0.549998 0.239904
 3769.000000 3.054417 -0.510667 0.270525
 3770.000000 3.059730 -0.524119 0.247452
 3771.000000 3.032308 -0.550642 0.278616
 3772.000000 3.037156 -0.530446 0.260677
 3773.000000 3.042370 -0.505989 0.266568
 3774.000000 3.061999 -0.559665 0.290847
 3775.000000 3.053547 -0.528479 0.268004
 3776.000000 3.051201 -0.502361 0.221208
 3777.000000 3.059231 -0.488408 0.252802
 3778.000000 3.063827 -0.482670 0.255543
 3779.000000 3.039491 -0.510713 0.246544
 3780.000000 3.081488 -0.502771 0.271238
 3781.000000 3.083789 -0.512971 0.224325
 3782.000000 3.029483 -0.521516 0.250641
 3783.000000 3.068656 -0.490222 0.287247
 3784.000000 3.054480 -0.555858 0.281608
 3785.000000 3.038018 -0.491205 0.272377
 3786.000000 3.086163 -0.428262 0.277574
 3787.000000 3.034997 -0.536423 0.291005
 3788.000000 3.059608 -0.522165 0.281030
 3789.000000 3.064405 -0.546187 0.294667
 3790.000000 3.057201 -0.544842 0.254387
 3791.000000 3.055025 -0.472412 0.264953
 3792.000000 3.057823 -0.489583 0.285231
 3793.000000 3.022860 -0.538702 0.259912
 3794.000000 3.021825 -0.458904 0.258270
 3795.000000 3.047297 -0.522430 0.233149
 3796.000000 3.020383 -0.495776 0.271383
 3797.000000 3.063151 -0.449969 0.256089
 3798.000000 3.078669 -0.497183 0.279867
 3799.000000 3.094450 -0.516704 0.268899
 3800.000000 3.032884 -0.562191 0.264879
 3801.000000 3.095871 -0.529330 0.263907
 3802.000000 3.129149 -0.551311 0.294510
 3803.000000 3.074203 -0.556953 0.275383
 3804.000000 3.071087 -0.497239 0.264953
 3805.000000 3.082784 -0.466502 0.249001
 3806.000000 3.036566 -0.532501 0.270587
 3807.000000 3.074113 -0.462579 0.245842
 3808.000000 3.100434 -0.514970 0.273198
 3809.000000 3.020809 -0.489418 0.244856
 3810.000000 3.025486 -0.411711 0.265636
 3811.000000 3.067391 -0.521713 0.270094
 3812.000000 3.034096 -0.413025 0.289910
 3813.000000 3.041448 -0.507326 0.274920
 3814.000000 3.055372 -0.469515 0.250165
 3815.000000 3.042273 -0.477014 0.256539
 3816.000000 3.004925 -0.477467 0.283678
 3817.000000 3.058304 -0.464773 0.258262
 3818.000000 3.033223 -0.553680 0.251484
 3819.000000 3.059853 -0.490611 0.235751
 3820.000000 3.056295 -0.518080 0.211458
 3821.000000 3.079092 -0.510372 0.256392
 3822.000000 3.055182 -0.508923 0.246508
 3823.000000 3.030463 -0.490035 0.263062
 3824.000000 3.086446 -0.508935 0.270192
 3825.000000 3.074041 -0.503252 0.261492
 3826.000000 3.073382 -0.487205 0.271704
 3827.000000 3.082857 -0.535043 0.281620
 3828.000000 3.086721 -0.522468 0.309232
 3829.000000 3.090021 -0.594878 0.269588
 3830.000000 3.118211 -0.447690 0.283520
 3831.000000 3.074368 -0.503181 0.253966
 3832.000000 3.097750 -0.535930 0.263836
 3833.000000 3.105342 -0.566463 0.272296
 3834.000000 3.141190 -0.508264 0.273688
 3835.000000 3.073384 -0.492182 0.271338
 3836.000000 3.088875 -0.459934 0.278576
 3837.000000 3.120909 -0.478540 0.286138
 3838.000000 3.074593 -0.495105 0.262367
 3839.000000 3.081384 -0.494053 0.274325
 3840.000000 3.037457 -0.517749 0.239823
 3841.000000 3.074291 -0.540724 0.247433
 3842.000000 3.094619 -0.430322 0.303540
 3843.000000 3.030183 -0.470901 0.266761
 3844.000000 3.089354 -0.505012 0.256579
 3845.000000 3.069301 -0.549884 0.259664
 3846.000000 3.117775 -0.552026 0.283258
 3847.000000 3.032051 -0.537997 0.276173
 3848.000000 3.018016 -0.468762 0.271734
 3849.000000 3.031204 -0.439998 0.259830
 3850.000000 3.051108 -0.468290 0.241464
 3851.000000 2.980691 -0.435965 0.243483
 3852.000000 3.035890 -0.529764 0.268100
 3853.000000 3.053111 -0.540782 0.239676
 3854.000000 3.103271 -0.488064 0.233927
 3855.000000 3.073900 -0.454844 0.256193
 3856.000000 3.060386 -0.484800 0.238020
 3857.000000 3.082415 -0.496183 0.261176
 3858.000000 3.066069 -0.535282 0.277062
 3859.000000 3.067137 -0.517045 0.255509
 3860.000000 3.094811 -0.526273 0.266758
 3861.000000 3.079735 -0.488908 0.235179
 3862.000000 3.055019 -0.466342 0.251551
 3863.000000 3.114223 -0.444586 0.269671
 3864.000000 3.067207 -0.513560 0.253383
 3865.000000 3.106543 -0.476345 0.277103
 3866.000000 3.106949 -0.516820 0.258873
 3867.000000 3.106816 -0.499177 0.300307
 3868.000000 3.074376 -0.523887 0.262699
 3869.000000 3.084177 -0.479424 0.281587
 3870.000000 3.103988 -0.446576 0.264485
 3871.000000 3.065404 -0.504301 0.278613
 3872.000000 3.124138 -0.468259 0.284257
 3873.000000 3.097972 -0.496432 0.256817
 3874.000000 3.063797 -0.521715 0.265709
 3875.000000 3.052044 -0.440053 0.265748
 3876.000000 3.064760 -0.476005 0.274356
 3877.000000 3.050147 -0.459211 0.263391
 3878.000000 3.054348 -0.481822 0.243962
 3879.000000 3.030733 -0.450847 0.249433
 3880.000000 3.060235 -0.473624 0.247668
 3881.000000 3.083904 -0.437410 0.257857
 3882.000000 3.081971 -0.497737 0.266999
 3883.000000 3.075938 -0.430301 0.257008
 3884.000000 3.087299 -0.450906 0.276689
 3885.000000 3.108403 -0.528617 0.258901
 3886.000000 3.058790 -0.382288 0.263155
 3887.000000 3.105828 -0.453430 0.261072
 3888.000000 3.123428 -0.426225 0.279841
 3889.000000 3.122997 -0.502183 0.268595
 3890.000000 3.082381 -0.521037 0.262233
 3891.000000 3.108654 -0.505519 0.252951
 3892.000000 3.135089 -0.449374 0.256370
 3893.000000 3.149947 -0.522588 0.234300
 3894.000000 3.100615 -0.505989 0.218502
 3895.000000 3.132267 -0.572007 0.275344
 3896.000000 3.113461 -0.516881 0.248830
 3897.000000 3.108242 -0.564441 0.234876
 3898.000000 3.112474 -0.543377 0.252694
 3899.000000 3.110193 -0.492129 0.252421
 3900.000000 3.087025 -0.449595 0.234362
 3901.000000 3.124773 -0.463931 0.225503
 3902.000000 3.125545 -0.516538 0.243507
 3903.000000 3.119527 -0.474864 0.238096
 3904.000000 3.134133 -0.504199 0.277480
 3905.000000 3.096608 -0.525752 0.247279
 3906.000000 3.095730 -0.502667 0.244762
 3907.000000 3.143705 -0.480084 0.252640
 3908.000000 3.077189 -0.536541 0.226605
 3909.000000 3.120530 -0.571105 0.235275
 3910.000000 3.118230 -0.496297 0.264408
 3911.000000 3.157336 -0.472485 0.248716
 3912.000000 3.150025 -0.551819 0.265428
 3913.000000 3.141475 -0.507878 0.254970
 3914.000000 3.144484 -0.585233 0.268342
 3915.000000 3.090402 -0.486121 0.262573
 3916.000000 3.081348 -0.449755 0.255981
 3917.000000 3.078373 -0.536063 0.237013
 3918.000000 3.077460 -0.463598 0.234315
 3919.000000 3.121313 -0.512047 0.277701
 3920.000000 3.098264 -0.537376 0.279714
 3921.000000 3.120665 -0.553454 0.253624
 3922.000000 3.112920 -0.480359 0.246958
 3923.000000 3.086886 -0.502927 0.224609
 3924.000000 3.068487 -0.597236 0.266494
 3925.000000 3.053385 -0.473925 0.251557
 3926.000000 3.114427 -0.516053 0.245327
 3927.000000 3.086834 -0.486762 0.267979
 3928.000000 3.081252 -0.506239 0.249525
 3929.000000 3.015858 -0.455327 0.230736
 3930.000000 3.050528 -0.494005 0.266508
 3931.000000 3.037520 -0.514273 0.266371
 3932.000000 3.004714 -0.596798 0.275237
 3933.000000 3.040391 -0.465573 0.269128
 3934.000000 3.044508 -0.471517 0.264143
 3935.000000 3.036856 -0.549702 0.258372
 3936.000000 3.027702 -0.531021 0.259353
 3937.000000 3.003429 -0.505089 0.258720
 3938.000000 3.012005 -0.518220 0.252278
 3939.000000 2.980424 -0.498876 0.270582
 3940.000000 3.049427 -0.498295 0.280372
 3941.000000 2.968582 -0.511600 0.257554
 3942.000000 2.974379 -0.564385 0.256913
 3943.000000 2.943005 -0.483908 0.257406
 3944.000000 2.967504 -0.498095 0.239926
 3945.000000 3.002025 -0.530686 0.299814
 3946.000000 2.985222 -0.436884 0.260884
 3947.000000 2.937615 -0.384425 0.236866
 3948.000000 3.001345 -0.509851 0.243898
 3949.000000 2.991574 -0.467214 0.246010
 3950.000000 3.013529 -0.491022 0.286053
 3951.000000 2.978815 -0.463933 0.289659
 3952.000000 3.037582 -0.449004 0.299452
 3953.000000 2.993270 -0.488110 0.290370
 3954.000000 3.025831 -0.499266 0.268569
 3955.000000 3.019104 -0.450649 0.260388
 3956.000000 3.021375 -0.444280 0.275803
 3957.000000 3.029043 -0.488654 0.299500
 3958.000000 3.072925 -0.536844 0.267809
 3959.000000 3.027403 -0.423055 0.244531
 3960.000000 3.080241 -0.443860 0.297137
 3961.000000 3.041559 -0.505082 0.281623
 3962.000000 3.001466 -0.553995 0.231489
 3963.000000 3.069913 -0.534020 0.250400
 3964.000000 3.037722 -0.489557 0.262800
 3965.000000 3.006154 -0.488074 0.252749
 3966.000000 3.036165 -0.497844 0.248057
 3967.000000 3.079393 -0.486276 0.279129
 3968.000000 3.034996 -0.564805 0.257494
 3969.000000 3.031307 -0.507059 0.242456
 3970.000000 3.037487 -0.456801 0.254511
 3971.000000 2.974574 -0.472196 0.267169
 3972.000000 2.973613 -0.412803 0.267121
 3973.000000 2.993916 -0.513544 0.244706
 3974.000000 3.009212 -0.549859 0.281750
 3975.000000 2.981319 -0.516832 0.258241
 3976.000000 2.984230 -0.481680 0.282124
 3977.000000 3.020668 -0.517566 0.275564
 3978.000000 2.974647 -0.519230 0.285319
 3979.000000 3.031834 -0.577834 0.265888
 3980.000000 3.009693 -0.519031 0.268818
 3981.000000 3.033455 -0.469308 0.265688
 3982.000000 2.967016 -0.412078 0.236450
 3983.000000 3.032112 -0.442722 0.253791
 3984.000000 3.011945 -0.434066 0.241286
 3985.000000 3.040890 -0.480152 0.307644
 3986.000000 3.053864 -0.408967 0.281443
 3987.000000 3.029280 -0.529765 0.272725
 3988.000000 3.020134 -0.488781 0.265404
 3989.000000 3.047026 -0.497146 0.260265
 3990.000000 3.035422 -0.543905 0.263896
 3991.000000 3.095236 -0.489223 0.301133
 3992.000000 3.079621 -0.442522 0.282408
 3993.000000 3.095647 -0.481784 0.293861
 3994.000000 3.061432 -0.455279 0.272668
 3995.000000 3.021028 -0.438680 0.261417
 3996.000000 3.049980 -0.539283 0.301391
 3997.000000 3.040250 -0.428271 0.279272
 3998.000000 3.058295 -0.466812 0.247675
 3999.000000 3.059563 -0.432880 0.271145
 4000.000000 3.026314 -0.464812 0.268279
 4001.000000 3.039570 -0.475688 0.256941
 4002.000000 3.003597 -0.438444 0.239205
 4003.000000 3.049232 -0.423484 0.259844
 4004.000000 3.043769 -0.389052 0.275444
 4005.000000 3.024986 -0.468222 0.275024
 4006.000000 3.003682 -0.509650 0.242453
 4007.000000 3.048367 -0.401185 0.286360
 4008.000000 3.044803 -0.511546 0.271969
 4009.000000 3.046260 -0.469454 0.280775
 4010.000000 3.062486 -0.424721 0.272403
 4011.000000 3.026040 -0.481856 0.300115
 4012.000000 3.035964 -0.466466 0.294225
 4013.000000 3.013426 -0.416687 0.281963
 4014.000000 3.029538 -0.481978 0.275347
 4015.000000 3.058696 -0.450046 0.282530
 4016.000000 2.983085 -0.494118 0.242932
 4017.000000 2.989616 -0.464240 0.243131
 4018.000000 3.009858 -0.379802 0.278666
 4019.000000 2.980487 -0.452119 0.252470
 4020.000000 3.031393 -0.490285 0.272387
 4021.000000 3.034830 -0.458672 0.273151
 4022.000000 2.996679 -0.512565 0.237754
 4023.000000 2.999219 -0.502132 0.254405
 4024.000000 3.056582 -0.423106 0.266478
 4025.000000 3.022345 -0.466507 0.266956
 4026.000000 3.039855 -0.505620 0.249698
 4027.000000 3.036299 -0.424804 0.259647
 4028.000000 2.961669 -0.508720 0.256309
 4029.000000 3.067495 -0.474690 0.259541
 4030.000000 3.046207 -0.493548 0.259705
 4031.000000 3.053938 -0.464355 0.255079
 4032.000000 3.021283 -0.439434 0.230270
 4033.000000 2.964661 -0.527205 0.242566
 4034.000000 3.019530 -0.475807 0.258249
 4035.000000 2.994016 -0.453468 0.263189
 4036.000000 2.983272 -0.504182 0.296617
 4037.000000 3.004277 -0.503144 0.283516
 4038.000000 3.006437 -0.472860 0.236509
 4039.000000 2.987492 -0.528049 0.268938
 4040.000000 2.989040 -0.469286 0.237100
 4041.000000 3.018529 -0.451355 0.251803
 4042.000000 3.030497 -0.389133 0.254090
 4043.000000 3.020709 -0.456017 0.243102
 4044.000000 2.987637 -0.483975 0.219339
 4045.000000 3.017612 -0.452512 0.269317
 4046.000000 3.028381 -0.557187 0.261830
 4047.000000 3.021978 -0.521948 0.254763
 4048.000000 3.070509 -0.442162 0.302125
 4049.000000 3.035632 -0.435103 0.242685
 4050.000000 3.046599 -0.487452 0.270770
 4051.000000 2.995285 -0.464008 0.302253
 4052.000000 3.030312 -0.488395 0.252419
 4053.000000 3.073006 -0.465826 0.249113
 4054.000000 3.055172 -0.462390 0.264709
 4055.000000 3.055835 -0.456541 0.262809
 4056.000000 3.068975 -0.455764 0.260666
 4057.000000 3.029881 -0.468476 0.261355
 4058.000000 3.020289 -0.448319 0.250756
 4059.000000 3.033278 -0.473775 0.279754
 4060.000000 3.029045 -0.492073 0.249860
 4061.000000 3.036725 -0.421671 0.224166
 4062.000000 3.023620 -0.456774 0.273263
 4063.000000 3.015689 -0.447861 0.290966
 4064.000000 3.011166 -0.465453 0.269717
 4065.000000 2.978076 -0.501869 0.252025
 4066.000000 3.019799 -0.456421 0.294283
 4067.000000 3.017226 -0.479889 0.273511
 4068.000000 3.022168 -0.414769 0.270483
 4069.000000 3.032235 -0.420006 0.297862
 4070.000000 3.037191 -0.444922 0.242983
 4071.000000 3.076323 -0.480750 0.271008
 4072.000000 3.056268 -0.545123 0.241143
 4073.000000 3.042518 -0.499176 0.265946
 4074.000000 3.050269 -0.405406 0.255424
 4075.000000 3.089182 -0.465632 0.245391
 4076.000000 3.130503 -0.442401 0.239353
 4077.000000 3.112843 -0.437870 0.266892
 4078.000000 3.128165 -0.486543 0.281677
 4079.000000 3.072877 -0.521156 0.254764
 4080.000000 3.096716 -0.470064 0.259356
 4081.000000 3.086215 -0.477815 0.284229
 4082.000000 3.104841 -0.430252 0.276950
 4083.000000 3.092150 -0.467818 0.260035
 4084.000000 3.059831 -0.493424 0.255838
 4085.000000 3.048640 -0.453812 0.235405
 4086.000000 3.076743 -0.388746 0.280653
 4087.000000 3.072453 -0.467093 0.243871
 4088.000000 3.056667 -0.493913 0.275953
 4089.000000 3.094605 -0.469602 0.291514
 4090.000000 3.146761 -0.484917 0.278089
 4091.000000 3.079531 -0.454635 0.253249
 4092.000000 3.081568 -0.473726 0.274271
 4093.000000 3.100793 -0.435145 0.272088
 4094.000000 3.124797 -0.519368 0.287769
 4095.000000 3.109386 -0.508496 0.285567
 4096.000000 3.030583 -0.490502 0.270376
 4097.000000 3.134038 -0.536836 0.263073
 4098.000000 3.109830 -0.543132 0.262048
 4099.000000 3.085754 -0.548153 0.253388
 4100.000000 3.119344 -0.444542 0.267440
 4101.000000 3.104628 -0.477204 0.289037
 4102.000000 3.117931 -0.522311 0.275831
 4103.000000 3.118629 -0.479231 0.262055
 4104.000000 3.092497 -0.487590 0.263320
 4105.000000 3.121271 -0.467402 0.259196
 4106.000000 3.081013 -0.475920 0.255626
 4107.000000 3.109619 -0.474665 0.262784
 4108.000000 3.116038 -0.482672 0.281082
 4109.000000 3.105509 -0.469590 0.270390
 4110.000000 3.044022 -0.474360 0.271480
 4111.000000 3.089114 -0.407569 0.292922
 4112.000000 3.022751 -0.513139 0.276808
 4113.000000 3.059085 -0.513446 0.277406
 4114.000000 3.099446 -0.492646 0.262825
 4115.000000 3.091353 -0.471105 0.284728
 4116.000000 3.055420 -0.502095 0.259489
 4117.000000 3.097777 -0.550255 0.270945
 4118.000000 3.103000 -0.445946 0.252678
 4119.000000 3.083139 -0.484313 0.272528
 4120.000000 3.093053 -0.510881 0.260704
 4121.000000 3.078864 -0.419742 0.257232
 4122.000000 3.067805 -0.557635 0.257615
 4123.000000 3.110721 -0.482759 0.278777
 4124.000000 3.100509 -0.485656 0.302527
 4125.000000 3.098729 -0.442559 0.281219
 4126.000000 3.080500 -0.513305 0.257506
 4127.000000 3.097453 -0.463418 0.255122
 4128.000000 3.074281 -0.450384 0.229235
 4129.000000 3.070047 -0.498591 0.227467
 4130.000000 3.108214 -0.458162 0.241373
 4131.000000 3.128537 -0.440249 0.236022
 4132.000000 3.131393 -0.432219 0.254653
 4133.000000 3.118907 -0.485033 0.255688
 4134.000000 3.086981 -0.518914 0.228700
 4135.000000 3.091952 -0.475618 0.271774
 4136.000000 3.100810 -0.484557 0.249723
 4137.000000 3.107092 -0.423674 0.271894
 4138.000000 3.131585 -0.531105 0.276431
 4139.000000 3.090171 -0.469466 0.251870
 4140.000000 3.130495 -0.439382 0.248186
 4141.000000 3.129201 -0.493983 0.260809
 4142.000000 3.070026 -0.435093 0.258037
 4143.000000 3.071581 -0.434792 0.247216
 4144.000000 3.081693 -0.463232 0.257531
 4145.000000 3.101940 -0.462784 0.261210
 4146.000000 3.091252 -0.420719 0.280525
 4147.000000 3.106339 -0.455117 0.245107
 4148.000000 3.128369 -0.472659 0.254924
 4149.000000 3.115340 -0.523409 0.271856
 4150.000000 3.127522 -0.516732 0.239421
 4151.000000 3.102550 -0.531034 0.227598
 4152.000000 3.072695 -0.500212 0.247753
 4153.000000 3.095099 -0.484976 0.268411
 4154.000000 3.063233 -0.541541 0.254081
 4155.000000 3.077134 -0.465759 0.261093
 4156.000000 3.124935 -0.445986 0.282031
 4157.000000 3.095422 -0.389700 0.268534
 4158.000000 3.081746 -0.445322 0.266717
 4159.000000 3.101576 -0.428450 0.243008
 4160.000000 3.044321 -0.457518 0.228879
 4161.000000 3.059842 -0.451287 0.232084
 4162.000000 3.072494 -0.501167 0.243018
 4163.000000 3.069468 -0.511359 0.241735
 4164.000000 3.039970 -0.463805 0.242677
 4165.000000 3.068016 -0.498738 0.235455
 4166.000000 3.085783 -0.606331 0.271117
 4167.000000 3.075591 -0.522144 0.273324
 4168.000000 3.102732 -0.487395 0.227881
 4169.000000 3.082610 -0.487271 0.240347
 4170.000000 3.079047 -0.543413 0.233737
 4171.000000 3.059953 -0.482172 0.272780
 4172.000000 3.086702 -0.460861 0.251919
 4173.000000 3.014247 -0.463210 0.275778
 4174.000000 3.049152 -0.453107 0.221013
 4175.000000 3.040944 -0.478614 0.250136
 4176.000000 3.064015 -0.442717 0.247398
 4177.000000 3.033193 -0.447652 0.262160
 4178.000000 3.039943 -0.503112 0.233403
 4179.000000 3.055490 -0.409417 0.247540
 4180.000000 3.012744 -0.480943 0.216584
 4181.000000 3.005469 -0.473460 0.240870
 4182.000000 2.998051 -0.466080 0.233089
 4183.000000 2.976231 -0.525020 0.233985
 4184.000000 3.076153 -0.499272 0.263431
 4185.000000 3.003749 -0.440952 0.267071
 4186.000000 2.983432 -0.466611 0.248001
 4187.000000 3.030335 -0.449106 0.256070
 4188.000000 3.036687 -0.497651 0.295852
 4189.000000 3.020169 -0.532970 0.241482
 4190.000000 3.023500 -0.524079 0.258013
 4191.000000 3.028761 -0.506674 0.253749
 4192.000000 3.065855 -0.465587 0.233549
 4193.000000 2.989057 -0.545193 0.204896
 4194.000000 3.012873 -0.602019 0.200113
 4195.000000 3.000230 -0.442012 0.230489
 4196.000000 3.007515 -0.516441 0.231918
 4197.000000 2.971808 -0.485101 0.260610
 4198.000000 2.967585 -0.484351 0.227130
 4199.000000 3.009233 -0.587703 0.265708
 4200.000000 2.973488 -0.473194 0.277804
 4201.000000 3.011395 -0.532507 0.268637
 4202.000000 3.032186 -0.476318 0.243748
 4203.000000 3.024585 -0.451060 0.230726
 4204.000000 3.038728 -0.550934 0.231599
 4205.000000 3.070801 -0.535276 0.292349
 4206.000000 3.109436 -0.497058 0.259234
 4207.000000 3.083241 -0.463990 0.254775
 4208.000000 3.086322 -0.500225 0.244917
 4209.000000 3.039361 -0.540118 0.221883
 4210.000000 3.085298 -0.517901 0.228814
 4211.000000 3.071073 -0.494900 0.243324
 4212.000000 3.074245 -0.451556 0.247950
 4213.000000 3.109989 -0.534308 0.241347
 4214.000000 3.061659 -0.550886 0.265155
 4215.000000 3.048594 -0.442014 0.229141
 4216.000000 3.076528 -0.465586 0.238506
 4217.000000 3.066835 -0.503433 0.254595
 4218.000000 3.079227 -0.519626 0.270012
 4219.000000 3.104659 -0.494469 0.233861
 4220.000000 3.027802 -0.476329 0.247495
 4221.000000 3.069273 -0.451474 0.248041
 4222.000000 3.107035 -0.547073 0.267100
 4223.000000 3.085382 -0.465721 0.258374
 4224.000000 3.059746 -0.486883 0.232842
 4225.000000 3.078359 -0.437975 0.220195
 4226.000000 3.089425 -0.454608 0.254231
 4227.000000 3.041528 -0.488910 0.228452
 4228.000000 3.091104 -0.497276 0.261637
 4229.000000 3.144090 -0.479249 0.276468
 4230.000000 3.064090 -0.521962 0.227699
 4231.000000 3.077094 -0.504204 0.231512
 4232.000000 3.064274 -0.519423 0.258173
 4233.000000 3.067168 -0.557289 0.247846
 4234.000000 3.095058 -0.432190 0.269042
 4235.000000 3.067679 -0.536801 0.249070
 4236.000000 3.089943 -0.518288 0.246147
 4237.000000 3.037890 -0.481438 0.225423
 4238.000000 3.060785 -0.520563 0.227281
 4239.000000 3.080492 -0.539658 0.260588
 4240.000000 3.077579 -0.484002 0.260609
 4241.000000 3.060162 -0.524694 0.233299
 4242.000000 3.069732 -0.492168 0.248041
 4243.000000 3.131058 -0.464611 0.242703
 4244.000000 3.073821 -0.427863 0.238438
 4245.000000 3.066063 -0.504796 0.230003
 4246.000000 3.078565 -0.450918 0.255720
 4247.000000 3.066924 -0.476091 0.250673
 4248.000000 3.049570 -0.486053 0.232634
 4249.000000 3.117462 -0.457230 0.274318
 4250.000000 3.106658 -0.472766 0.263545
 4251.000000 3.040400 -0.470391 0.232997
 4252.000000 3.092272 -0.477562 0.239366
 4253.000000 3.075576 -0.559897 0.248381
 4254.000000 3.082464 -0.581602 0.224253
 4255.000000 3.104172 -0.526649 0.254776
 4256.000000 3.112343 -0.506129 0.229359
 4257.000000 3.127683 -0.588154 0.267980
 4258.000000 3.118902 -0.546105 0.224384
 4259.000000 3.074355 -0.513985 0.244924
 4260.000000 3.109662 -0.555348 0.242475
 4261.000000 3.054314 -0.528507 0.260670
 4262.000000 3.062828 -0.522298 0.256286
 4263.000000 3.071939 -0.551406 0.247146
 4264.000000 3.103331 -0.500275 0.280174
 4265.000000 3.057251 -0.562310 0.250486
 4266.000000 3.133433 -0.528342 0.284826
 4267.000000 3.127956 -0.520283 0.255085
 4268.000000 3.109134 -0.534667 0.286257
 4269.000000 3.105765 -0.598496 0.298269
 4270.000000 3.103934 -0.527429 0.295821
 4271.000000 3.059230 -0.511926 0.246113
 4272.000000 3.139821 -0.527028 0.255629
 4273.000000 3.146472 -0.451835 0.243666
 4274.000000 3.079547 -0.521700 0.250121
 4275.000000 3.107433 -0.505719 0.246865
 4276.000000 3.075483 -0.485757 0.258797
 4277.000000 3.082805 -0.441839 0.255591
 4278.000000 3.115439 -0.444287 0.265013
 4279.000000 3.107097 -0.519061 0.254763
 4280.000000 3.105759 -0.533892 0.266595
 4281.000000 3.121358 -0.519223 0.253893
 4282.000000 3.097328 -0.529794 0.250836
 4283.000000 3.147056 -0.519720 0.261066
 4284.000000 3.085449 -0.488152 0.234504
 4285.000000 3.083508 -0.480856 0.252575
 4286.000000 3.075748 -0.466830 0.266543
 4287.000000 3.058068 -0.514489 0.237815
 4288.000000 3.046033 -0.466959 0.255166
 4289.000000 3.096361 -0.511621 0.259559
 4290.000000 3.053404 -0.442237 0.251935
 4291.000000 3.076842 -0.467491 0.253642
 4292.000000 3.098976 -0.546141 0.281523
 4293.000000 3.114641 -0.569701 0.253353
 4294.000000 3.075847 -0.450549 0.275734
 4295.000000 3.111498 -0.502962 0.266280
 4296.000000 3.176872 -0.567169 0.281778
 4297.000000 3.083866 -0.494851 0.257846
 4298.000000 3.140082 -0.576402 0.272178
 4299.000000 3.095361 -0.542100 0.259564
 4300.000000 3.128278 -0.520155 0.236627
 4301.000000 3.107611 -0.429766 0.229783
 4302.000000 3.124813 -0.539184 0.265080
 4303.000000 3.130836 -0.593151 0.278566
 4304.000000 3.103500 -0.493055 0.266438
 4305.000000 3.131721 -0.524417 0.267919
 4306.000000 3.071617 -0.520048 0.275468
 4307.000000 3.138083 -0.473669 0.277460
 4308.000000 3.107807 -0.523562 0.242363
 4309.000000 3.093963 -0.436891 0.237798
 4310.000000 3.050381 -0.455178 0.233815
 4311.000000 3.059384 -0.445383 0.221039
 4312.000000 3.083874 -0.394827 0.253736
 4313.000000 3.088152 -0.506455 0.243681
 4314.000000 3.109727 -0.463688 0.279367
 4315.000000 3.119575 -0.471447 0.258431
 4316.000000 3.137051 -0.464689 0.261198
 4317.000000 3.113337 -0.460397 0.259978
 4318.000000 3.046188 -0.507319 0.265471
 4319.000000 3.089614 -0.520069 0.261691
 4320.000000 3.075830 -0.492749 0.284986
 4321.000000 3.068811 -0.465484 0.268220
 4322.000000 3.067068 -0.442972 0.274423
 4323.000000 3.048102 -0.385790 0.256131
 4324.000000 3.099418 -0.463837 0.285228
 4325.000000 3.086662 -0.526881 0.240711
 4326.000000 3.041089 -0.472008 0.274451
 4327.000000 3.068233 -0.501001 0.255875
 4328.000000 3.026748 -0.408873 0.241299
 4329.000000 3.083346 -0.443923 0.274239
 4330.000000 3.115009 -0.432526 0.275187
 4331.000000 3.087444 -0.460819 0.257296
 4332.000000 3.066528 -0.521633 0.262681
 4333.000000 3.082942 -0.476195 0.265888
 4334.000000 3.106318 -0.429575 0.268046
 4335.000000 3.109449 -0.504144 0.248558
 4336.000000 3.073566 -0.469077 0.264148
 4337.000000 3.120175 -0.394476 0.277752
 4338.000000 3.110473 -0.483927 0.273536
 4339.000000 3.084908 -0.496708 0.254919
 4340.000000 3.099341 -0.496269 0.282680
 4341.000000 3.084716 -0.450564 0.234187
 4342.000000 3.085931 -0.467510 0.262206
 4343.000000 3.101818 -0.502323 0.269621
 4344.000000 3.115279 -0.470140 0.287988
 4345.000000 3.115259 -0.459867 0.251593
 4346.000000 3.051017 -0.409501 0.278514
 4347.000000 3.102538 -0.431644 0.280364
 4348.000000 3.108804 -0.466385 0.244142
 4349.000000 3.063243 -0.418988 0.240957
 4350.000000 3.074877 -0.492708 0.280420
 4351.000000 3.094551 -0.433868 0.293395
 4352.000000 3.059384 -0.465561 0.266307
 4353.000000 3.042596 -0.452793 0.262538
 4354.000000 3.082134 -0.414413 0.290581
 4355.000000 3.047286 -0.443487 0.273867
 4356.000000 3.074646 -0.463340 0.257262
 4357.000000 3.060494 -0.399665 0.273052
 4358.000000 3.068058 -0.449027 0.236469
 4359.000000 3.059437 -0.485512 0.268825
 4360.000000 3.083430 -0.490764 0.263965
 4361.000000 3.074291 -0.560499 0.255073
 4362.000000 3.051128 -0.508103 0.262186
 4363.000000 3.089385 -0.436169 0.297187
 4364.000000 3.087848 -0.516000 0.303732
 4365.000000 3.067996 -0.473346 0.262587
 4366.000000 3.089343 -0.561168 0.276000
 4367.000000 3.093084 -0.399294 0.279046
 4368.000000 3.071742 -0.457161 0.297766
 4369.000000 3.123801 -0.480639 0.287446
 4370.000000 3.100948 -0.554946 0.308015
 4371.000000 3.089291 -0.449626 0.247205
 4372.000000 3.113150 -0.444512 0.276769
 4373.000000 3.075217 -0.488893 0.259007
 4374.000000 3.112331 -0.473474 0.262749
 4375.000000 3.075511 -0.433251 0.266221
 4376.000000 3.068738 -0.429465 0.244011
 4377.000000 3.094953 -0.422271 0.271176
 4378.000000 3.051920 -0.457381 0.243284
 4379.000000 3.069952 -0.408356 0.265420
 4380.000000 3.116400 -0.509964 0.271017
 4381.000000 3.078944 -0.419228 0.237826
 4382.000000 3.079147 -0.348247 0.254029
 4383.000000 3.072213 -0.436224 0.240101
 4384.000000 3.053491 -0.487042 0.249226
 4385.000000 3.049753 -0.453290 0.248980
 4386.000000 3.050157 -0.552887 0.230461
 4387.000000 3.080448 -0.555826 0.218633
 4388.000000 3.101653 -0.409010 0.241243
 4389.000000 3.076469 -0.392627 0.237342
 4390.000000 3.085199 -0.457973 0.239847
 4391.000000 3.049921 -0.478828 0.273270
 4392.000000 3.119958 -0.482443 0.250922
 4393.000000 3.098528 -0.460000 0.227460
 4394.000000 3.066025 -0.492922 0.241292
 4395.000000 3.076656 -0.479390 0.241202
 4396.000000 3.077811 -0.508623 0.247584
 4397.000000 3.065881 -0.485870 0.228897
 4398.000000 3.062077 -0.531170 0.229805
 4399.000000 3.088504 -0.483535 0.245564
 4400.000000 3.109735 -0.453300 0.243466
 4401.000000 3.098829 -0.478661 0.245287
 4402.000000 3.064128 -0.556193 0.255353
 4403.000000 3.096719 -0.497626 0.230114
 4404.000000 3.073986 -0.518647 0.275882
 4405.000000 3.049099 -0.436047 0.234609
 4406.000000 3.082143 -0.453253 0.225219
 4407.000000 3.095210 -0.446958 0.221099
 4408.000000 3.099287 -0.393527 0.247977
 4409.000000 3.049413 -0.394911 0.247120
 4410.000000 3.137770 -0.520623 0.243504
 4411.000000 3.052832 -0.540527 0.218069
 4412.000000 3.052713 -0.487560 0.265400
 4413.000000 3.065207 -0.471085 0.212819
 4414.000000 3.089071 -0.407064 0.217823
 4415.000000 3.026971 -0.489147 0.231410
 4416.000000 3.022242 -0.445945 0.228059
 4417.000000 3.059940 -0.487555 0.236067
 4418.000000 3.029747 -0.415747 0.284512
 4419.000000 3.067617 -0.446238 0.275433
 4420.000000 3.069461 -0.437189 0.259100
 4421.000000 3.061096 -0.417740 0.221928
 4422.000000 3.065049 -0.490864 0.241507
 4423.000000 3.083678 -0.394194 0.239231
 4424.000000 3.098094 -0.456320 0.214882
 4425.000000 3.037524 -0.460433 0.242746
 4426.000000 3.062447 -0.458181 0.230306
 4427.000000 3.024056 -0.463546 0.262988
 4428.000000 3.060781 -0.489707 0.251156
 4429.000000 3.039293 -0.498504 0.238151
 4430.000000 3.019520 -0.456003 0.260208
 4431.000000 3.049201 -0.429836 0.257672
 4432.000000 3.066853 -0.505459 0.252314
 4433.000000 3.129405 -0.403175 0.275566
 4434.000000 3.070694 -0.471374 0.268514
 4435.000000 3.085990 -0.465112 0.237724
 4436.000000 3.060377 -0.538737 0.243611
 4437.000000 3.061374 -0.492762 0.233489
 4438.000000 3.085774 -0.537904 0.246714
 4439.000000 3.018058 -0.462415 0.219646
 4440.000000 3.074935 -0.491895 0.231311
 4441.000000 3.057284 -0.506251 0.236653
 4442.000000 3.068219 -0.508678 0.262104
 4443.000000 3.077143 -0.447575 0.231149
 4444.000000 3.064060 -0.527247 0.227979
 4445.000000 3.023498 -0.443341 0.217540
 4446.000000 3.061287 -0.501705 0.269898
 4447.000000 3.057959 -0.517983 0.289095
 4448.000000 3.091635 -0.490590 0.258133
 4449.000000 3.053058 -0.492966 0.277819
 4450.000000 3.092322 -0.475269 0.228418
 4451.000000 3.058864 -0.499192 0.257045
 4452.000000 3.049479 -0.475977 0.258889
 4453.000000 3.045346 -0.488017 0.241786
 4454.000000 3.057575 -0.574994 0.231829
 4455.000000 3.064402 -0.502914 0.254784
 4456.000000 3.125517 -0.467645 0.236053
 4457.000000 3.095827 -0.486502 0.229641
 4458.000000 3.056394 -0.520089 0.235855
 4459.000000 3.078584 -0.495928 0.231479
 4460.000000 3.078879 -0.379804 0.253074
 4461.000000 3.051955 -0.456798 0.243183
 4462.000000 3.068773 -0.484714 0.246398
 4463.000000 3.115488 -0.440541 0.257388
 4464.000000 3.093281 -0.476902 0.251430
 4465.000000 3.080071 -0.490636 0.270210
 4466.000000 3.076967 -0.429740 0.219599
 4467.000000 3.134159 -0.441772 0.251133
 4468.000000 3.090473 -0.496540 0.240813
 4469.000000 3.086759 -0.490399 0.231375
 4470.000000 3.103010 -0.479191 0.242318
 4471.000000 3.085964 -0.524107 0.255869
 4472.000000 3.060745 -0.474050 0.271715
 4473.000000 3.116634 -0.456873 0.247882
 4474.000000 3.104220 -0.446489 0.264772
 4475.000000 3.049401 -0.541813 0.243399
 4476.000000 3.055715 -0.512165 0.243153
 4477.000000 3.116763 -0.505752 0.252014
 4478.000000 3.071219 -0.484028 0.245854
 4479.000000 3.059248 -0.481898 0.238623
 4480.000000 3.027399 -0.461577 0.263641
 4481.000000 3.056056 -0.450187 0.229835
 4482.000000 3.073852 -0.450052 0.257384
 4483.000000 3.036368 -0.441843 0.247367
 4484.000000 3.047462 -0.455680 0.246887
 4485.000000 3.034957 -0.538127 0.253722
 4486.000000 3.059465 -0.437896 0.229355
 4487.000000 3.084839 -0.491235 0.227961
 4488.000000 3.079172 -0.535837 0.257461
 4489.000000 3.070318 -0.516135 0.270718
 4490.000000 3.057408 -0.482721 0.261157
 4491.000000 3.086925 -0.470608 0.248871
 4492.000000 3.039905 -0.488644 0.256042
 4493.000000 3.058511 -0.472835 0.228548
 4494.000000 3.029800 -0.449337 0.241424
 4495.000000 3.117540 -0.491486 0.232385
 4496.000000 3.068316 -0.494592 0.214594
 4497.000000 3.036576 -0.542182 0.233103
 4498.000000 3.076929 -0.445570 0.254376
 4499.000000 3.033126 -0.482130 0.241028
 4500.000000 3.026860 -0.493983 0.216229
 4501.000000 3.013075 -0.471240 0.214705
 4502.000000 3.044939 -0.468761 0.224196
 4503.000000 3.078532 -0.525377 0.260416
 4504.000000 2.999860 -0.512485 0.201433
 4505.000000 3.046301 -0.409965 0.267363
 4506.000000 3.055401 -0.525160 0.280154
 4507.000000 2.989172 -0.475576 0.235855
 4508.000000 3.069843 -0.497777 0.238911
 4509.000000 3.012963 -0.515301 0.242425
 4510.000000 3.044760 -0.477375 0.253695
 4511.000000 3.024427 -0.502830 0.237023
 4512.000000 3.044726 -0.542483 0.242256
 4513.000000 3.056992 -0.548710 0.242699
 4514.000000 3.045822 -0.450907 0.225886
 4515.000000 3.014703 -0.457237 0.263529
 4516.000000 3.054966 -0.476382 0.293683
 4517.000000 3.021500 -0.445643 0.264727
 4518.000000 3.075191 -0.433240 0.255665
 4519.000000 3.056023 -0.444241 0.254246
 4520.000000 3.054316 -0.482149 0.236688
 4521.000000 3.103097 -0.512950 0.263405
 4522.000000 3.086932 -0.437617 0.225343
 4523.000000 3.015441 -0.514288 0.229484
 4524.000000 3.046948 -0.489136 0.265919
 4525.000000 3.045112 -0.438492 0.256060
 4526.000000 3.022243 -0.474285 0.268783
 4527.000000 3.033395 -0.476803 0.276513
 4528.000000 3.042767 -0.517157 0.276653
 4529.000000 3.061107 -0.513975 0.271769
 4530.000000 3.042743 -0.475553 0.293834
 4531.000000 3.035405 -0.516458 0.288378
 4532.000000 3.045795 -0.500436 0.283602
 4533.000000 3.044255 -0.486580 0.235973
 4534.000000 3.000137 -0.572828 0.274297
 4535.000000 3.059106 -0.399790 0.273161
 4536.000000 3.019898 -0.524320 0.268706
 4537.000000 2.983249 -0.532118 0.294494
 4538.000000 3.007279 -0.458041 0.305247
 4539.000000 3.050714 -0.537472 0.307964
 4540.000000 2.993055 -0.474689 0.261927
 4541.000000 3.021947 -0.486584 0.249878
 4542.000000 3.045080 -0.519477 0.272537
 4543.000000 3.017171 -0.523317 0.259401
 4544.000000 3.009301 -0.503691 0.289004
 4545.000000 3.020473 -0.558869 0.298219
 4546.000000 3.026514 -0.512514 0.288617
 4547.000000 2.985299 -0.505131 0.268965
 4548.000000 3.027708 -0.527753 0.283242
 4549.000000 2.979921 -0.453347 0.247848
 4550.000000 3.053619 -0.481005 0.209436
 4551.000000 3.088424 -0.486869 0.274392
 4552.000000 3.053787 -0.451251 0.253529
 4553.000000 3.051203 -0.362886 0.262271
 4554.000000 3.046890 -0.526142 0.252044
 4555.000000 3.053075 -0.523990 0.305850
 4556.000000 3.051914 -0.428637 0.273469
 4557.000000 3.078380 -0.480114 0.257066
 4558.000000 3.027138 -0.467312 0.240405
 4559.000000 3.060084 -0.532100 0.245874
 4560.000000 3.060822 -0.545844 0.250272
 4561.000000 3.038710 -0.476861 0.233457
 4562.000000 3.040977 -0.454888 0.224664
 4563.000000 3.081546 -0.475643 0.208204
 4564.000000 3.016545 -0.455931 0.219420
 4565.000000 3.041681 -0.567459 0.260089
 4566.000000 2.999577 -0.477072 0.217509
 4567.000000 3.011709 -0.502607 0.233660
 4568.000000 3.059147 -0.478309 0.221671
 4569.000000 3.052756 -0.447037 0.275414
 4570.000000 3.102255 -0.446163 0.266995
 4571.000000 3.061532 -0.474605 0.247925
 4572.000000 3.043429 -0.441114 0.246645
 4573.000000 3.079355 -0.554564 0.268027
 4574.000000 3.030019 -0.462103 0.266281
 4575.000000 3.037567 -0.491440 0.229461
 4576.000000 3.078873 -0.429133 0.246348
 4577.000000 3.065796 -0.419864 0.234179
 4578.000000 3.042300 -0.566535 0.302927
 4579.000000 3.060822 -0.513033 0.261683
 4580.000000 3.104925 -0.610145 0.288685
 4581.000000 3.088296 -0.512102 0.294736
 4582.000000 3.069514 -0.486525 0.275246
 4583.000000 3.096506 -0.555326 0.270715
 4584.000000 3.025792 -0.460957 0.282646
 4585.000000 3.102441 -0.458257 0.273204
 4586.000000 3.118044 -0.492642 0.296277
 4587.000000 3.108847 -0.455210 0.245546
 4588.000000 3.100707 -0.454167 0.250710
 4589.000000 3.054348 -0.477839 0.267182
 4590.000000 3.078586 -0.469645 0.229269
 4591.000000 3.093961 -0.480705 0.256727
 4592.000000 3.090118 -0.486882 0.243953
 4593.000000 3.101469 -0.472970 0.248321
 4594.000000 3.083750 -0.461185 0.247939
 4595.000000 3.082152 -0.455643 0.244711
 4596.000000 3.110182 -0.451715 0.266968
 4597.000000 3.073957 -0.468271 0.253367
 4598.000000 3.050815 -0.383833 0.221837
 4599.000000 3.077149 -0.482270 0.280289
 4600.000000 3.117740 -0.483851 0.252251
 4601.000000 3.127088 -0.473614 0.275190
 4602.000000 3.038264 -0.473002 0.231253
 4603.000000 3.054687 -0.491015 0.234251
 4604.000000 3.073786 -0.457368 0.263327
 4605.000000 3.082056 -0.467502 0.284077
 4606.000000 3.105722 -0.419168 0.237024
 4607.000000 3.095034 -0.440381 0.251948
 4608.000000 3.127563 -0.527397 0.254554
 4609.000000 3.088438 -0.422599 0.219028
 4610.000000 3.074225 -0.468265 0.250028
 4611.000000 3.116911 -0.526922 0.248044
 4612.000000 3.093569 -0.461998 0.251625
 4613.000000 3.107611 -0.478686 0.242614
 4614.000000 3.093162 -0.463182 0.222699
 4615.000000 3.090936 -0.438624 0.210586
 4616.000000 3.061251 -0.479570 0.263977
 4617.000000 3.069802 -0.481327 0.246246
 4618.000000 3.082560 -0.472966 0.234384
 4619.000000 3.147797 -0.534884 0.247918
 4620.000000 3.095592 -0.474213 0.252853
 4621.000000 3.087444 -0.494490 0.273151
 4622.000000 3.101645 -0.537855 0.242148
 4623.000000 3.105993 -0.483187 0.261004
 4624.000000 3.095639 -0.536336 0.266683
 4625.000000 3.122362 -0.513689 0.287186
 4626.000000 3.111785 -0.487622 0.238609
 4627.000000 3.094586 -0.448633 0.272979
 4628.000000 3.126767 -0.401604 0.266927
 4629.000000 3.100782 -0.478758 0.241337
 4630.000000 3.114281 -0.422437 0.244169
 4631.000000 3.116190 -0.453902 0.248471
 4632.000000 3.103404 -0.430340 0.270532
 4633.000000 3.103488 -0.463888 0.279894
 4634.000000 3.111207 -0.458708 0.249200
 4635.000000 3.092562 -0.502117 0.241907
 4636.000000 3.079805 -0.488589 0.236109
 4637.000000 3.089423 -0.447101 0.256894
 4638.000000 3.087539 -0.432603 0.216902
 4639.000000 3.083950 -0.403230 0.255813
 4640.000000 3.077276 -0.479116 0.254607
 4641.000000 3.097832 -0.459791 0.245775
 4642.000000 3.055320 -0.411642 0.251947
 4643.000000 3.072929 -0.450228 0.246553
 4644.000000 3.077781 -0.548519 0.230982
 4645.000000 3.026248 -0.402308 0.223976
 4646.000000 3.062445 -0.493616 0.220197
 4647.000000 3.049570 -0.374149 0.246795
 4648.000000 3.077191 -0.430482 0.228969
 4649.000000 3.030797 -0.453229 0.217480
 4650.000000 3.109786 -0.503624 0.247979
 4651.000000 3.082089 -0.476641 0.237827
 4652.000000 3.098478 -0.527822 0.238310
 4653.000000 3.081145 -0.567759 0.242079
 4654.000000 3.082564 -0.469823 0.228366
 4655.000000 3.077726 -0.426107 0.239264
 4656.000000 3.049328 -0.443435 0.227757
 4657.000000 3.065967 -0.492250 0.236564
 4658.000000 3.058395 -0.416971 0.237003
 4659.000000 3.086058 -0.484761 0.236812
 4660.000000 3.064368 -0.441104 0.287942
 4661.000000 3.085413 -0.553897 0.241905
 4662.000000 3.062187 -0.513434 0.214184
 4663.000000 3.070480 -0.470120 0.227069
 4664.000000 3.085683 -0.439913 0.248606
 4665.000000 3.084427 -0.558906 0.229591
 4666.000000 3.120333 -0.460530 0.221276
 4667.000000 3.093110 -0.519513 0.243462
 4668.000000 3.093656 -0.411139 0.262506
 4669.000000 3.095223 -0.466730 0.280868
 4670.000000 3.079473 -0.526118 0.233481
 4671.000000 3.075301 -0.491730 0.250433
 4672.000000 3.068640 -0.486730 0.296079
 4673.000000 3.044196 -0.491013 0.253649
 4674.000000 3.083715 -0.490158 0.279221
 4675.000000 3.111182 -0.416578 0.293114
 4676.000000 3.067227 -0.480267 0.241146
 4677.000000 3.062093 -0.473709 0.301612
 4678.000000 3.084347 -0.542010 0.285684
 4679.000000 3.036251 -0.551088 0.289498
 4680.000000 3.028362 -0.433536 0.267425
 4681.000000 3.075314 -0.415171 0.250559
 4682.000000 3.035996 -0.429528 0.286374
 4683.000000 3.120859 -0.458512 0.307767
 4684.000000 3.059098 -0.535963 0.284972
 4685.000000 3.062672 -0.386632 0.305406
 4686.000000 3.048726 -0.464730 0.257972
 4687.000000 3.038131 -0.463833 0.227153
 4688.000000 3.060100 -0.544875 0.279686
 4689.000000 3.061567 -0.409777 0.227391
 4690.000000 3.075366 -0.403906 0.247658
 4691.000000 3.056148 -0.549422 0.295544
 4692.000000 3.000337 -0.496590 0.258449
 4693.000000 3.028206 -0.433579 0.270384
 4694.000000 3.027814 -0.427597 0.258514
 4695.000000 3.004332 -0.469482 0.252918
 4696.000000 3.022091 -0.509853 0.227563
 4697.000000 3.036993 -0.527608 0.228132
 4698.000000 3.074624 -0.434767 0.312389
 4699.000000 3.035015 -0.499277 0.273063
 4700.000000 3.073399 -0.595007 0.258331
 4701.000000 3.067426 -0.429615 0.277404
 4702.000000 3.038228 -0.499672 0.264929
 4703.000000 3.057734 -0.515644 0.278439
 4704.000000 3.057959 -0.557947 0.321199
 4705.000000 3.079964 -0.493524 0.280050
 4706.000000 3.080302 -0.492478 0.287328
 4707.000000 3.058446 -0.550250 0.256292
 4708.000000 3.047739 -0.482326 0.291252
 4709.000000 3.074812 -0.520256 0.248594
 4710.000000 3.054981 -0.537682 0.269718
 4711.000000 3.121736 -0.449734 0.256649
 4712.000000 3.076329 -0.499044 0.265775
 4713.000000 3.065925 -0.509082 0.255799
 4714.000000 3.049439 -0.496278 0.214932
 4715.000000 3.117794 -0.448109 0.257920
 4716.000000 3.047696 -0.481243 0.239094
 4717.000000 3.099873 -0.473361 0.263733
 4718.000000 3.055724 -0.510715 0.273179
 4719.000000 3.035415 -0.500350 0.248239
 4720.000000 3.033946 -0.541910 0.237743
 4721.000000 3.039993 -0.569276 0.250416
 4722.000000 3.101963 -0.586135 0.251410
 4723.000000 3.067456 -0.568629 0.273661
 4724.000000 3.084667 -0.588457 0.279630
 4725.000000 3.055752 -0.576238 0.246695
 4726.000000 3.056757 -0.547884 0.266014
 4727.000000 3.071808 -0.493111 0.242572
 4728.000000 3.088834 -0.497281 0.241776
 4729.000000 3.102388 -0.536988 0.261200
 4730.000000 3.110496 -0.559796 0.235132
 4731.000000 3.088725 -0.560533 0.237380
 4732.000000 3.066949 -0.584557 0.266213
 4733.000000 3.103669 -0.519050 0.250142
 4734.000000 3.058488 -0.528928 0.252445
 4735.000000 3.087703 -0.593271 0.272703
 4736.000000 3.118822 -0.569702 0.257635
 4737.000000 3.073096 -0.485520 0.266740
 4738.000000 3.110746 -0.564680 0.244439
 4739.000000 3.125194 -0.582538 0.228556
 4740.000000 3.089972 -0.606566 0.238480
 4741.000000 3.064761 -0.519090 0.251452
 4742.000000 3.134015 -0.525767 0.239180
 4743.000000 3.074992 -0.511931 0.258924
 4744.000000 3.087156 -0.572715 0.259689
 4745.000000 3.069138 -0.516793 0.254958
 4746.000000 3.066721 -0.469797 0.228562
 4747.000000 3.061236 -0.452329 0.253573
 4748.000000 3.096114 -0.440956 0.233871
 4749.000000 3.118393 -0.536842 0.286539
 4750.000000 3.094150 -0.465069 0.254104
 4751.000000 3.103105 -0.572989 0.238020
 4752.000000 3.107635 -0.580711 0.244241
 4753.000000 3.081874 -0.547769 0.230019
 4754.000000 3.091245 -0.429069 0.244777
 4755.000000 3.126732 -0.538964 0.270417
 4756.000000 3.107776 -0.510019 0.212112
 4757.000000 3.125485 -0.518420 0.239585
 4758.000000 3.084693 -0.488276 0.256645
 4759.000000 3.099290 -0.520101 0.228569
 4760.000000 3.122186 -0.522572 0.257551
 4761.000000 3.139010 -0.437285 0.268683
 4762.000000 3.110176 -0.492345 0.250476
 4763.000000 3.089228 -0.475384 0.223299
 4764.000000 3.124421 -0.449554 0.275817
 4765.000000 3.142226 -0.497325 0.269952
 4766.000000 3.124774 -0.513550 0.258516
 4767.000000 3.117861 -0.464651 0.255624
 4768.000000 3.097817 -0.497044 0.271598
 4769.000000 3.110802 -0.456092 0.262863
 4770.000000 3.087148 -0.443889 0.226404
 4771.000000 3.103527 -0.416881 0.235101
 4772.000000 3.081487 -0.418309 0.261538
 4773.000000 3.082480 -0.497008 0.232015
 4774.000000 3.126427 -0.453725 0.238717
 4775.000000 3.109771 -0.531742 0.264774
 4776.000000 3.104722 -0.455445 0.247776
 4777.000000 3.104335 -0.417405 0.278242
 4778.000000 3.111142 -0.437802 0.245288
 4779.000000 3.084221 -0.510237 0.230489
 4780.000000 3.071115 -0.491598 0.214189
 4781.000000 3.142695 -0.455003 0.235099
 4782.000000 3.119688 -0.542751 0.246015
 4783.000000 3.092323 -0.486343 0.235843
 4784.000000 3.122186 -0.502319 0.278683
 4785.000000 3.087478 -0.462649 0.246000
 4786.000000 3.063828 -0.564959 0.235385
 4787.000000 3.147840 -0.503435 0.287326
 4788.000000 3.141945 -0.443904 0.272208
 4789.000000 3.093860 -0.510940 0.277424
 4790.000000 3.132440 -0.529329 0.250988
 4791.000000 3.117959 -0.430419 0.243883
 4792.000000 3.121386 -0.437092 0.246678
 4793.000000 3.116026 -0.489007 0.228718
 4794.000000 3.149546 -0.543150 0.256939
 4795.000000 3.111887 -0.523173 0.249692
 4796.000000 3.135972 -0.499381 0.250024
 4797.000000 3.130279 -0.540794 0.265061
 4798.000000 3.125632 -0.449546 0.215776
 4799.000000 3.097869 -0.500734 0.249907
 4800.000000 3.101026 -0.441580 0.275973
 4801.000000 3.067199 -0.425800 0.210795
 4802.000000 3.147511 -0.445936 0.245491
 4803.000000 3.097381 -0.418192 0.257056
 4804.000000 3.075284 -0.476787 0.254209
 4805.000000 3.091328 -0.482047 0.258154
 4806.000000 3.130923 -0.481603 0.259951
 4807.000000 3.041986 -0.491726 0.244616
 4808.000000 3.097484 -0.454319 0.270583
 4809.000000 3.074702 -0.478562 0.237056
 4810.000000 3.047158 -0.517381 0.303742
 4811.000000 3.116935 -0.573875 0.240636
 4812.000000 3.116874 -0.528148 0.276187
 4813.000000 3.056080 -0.492357 0.251317
 4814.000000 3.096216 -0.485504 0.270434
 4815.000000 3.095396 -0.428547 0.258562
 4816.000000 3.107391 -0.474469 0.234008
 4817.000000 3.088360 -0.502947 0.255361
 4818.000000 3.073179 -0.516545 0.254274
 4819.000000 3.081304 -0.517987 0.254662
 4820.000000 3.067144 -0.454346 0.254488
 4821.000000 3.083810 -0.505334 0.253078
 4822.000000 3.067216 -0.507937 0.252000
 4823.000000 3.114849 -0.462440 0.248689
 4824.000000 3.118442 -0.442139 0.235504
 4825.000000 3.107294 -0.447323 0.281161
 4826.000000 3.091312 -0.531385 0.252591
 4827.000000 3.062406 -0.518897 0.266002
 4828.000000 3.097664 -0.534825 0.287224
 4829.000000 3.101615 -0.496759 0.246647
 4830.000000 3.100096 -0.418320 0.276472
 4831.000000 3.033336 -0.557118 0.242422
 4832.000000 3.062208 -0.509529 0.281533
 4833.000000 3.109140 -0.544858 0.284403
 4834.000000 3.107851 -0.491866 0.297092
 4835.000000 3.074770 -0.595497 0.295149
 4836.000000 3.098785 -0.521003 0.283263
 4837.000000 3.075620 -0.557711 0.267584
 4838.000000 3.129730 -0.566058 0.254309
 4839.000000 3.107614 -0.566658 0.268082
 4840.000000 3.073607 -0.564266 0.254996
 4841.000000 3.076028 -0.575148 0.234851
 4842.000000 3.116609 -0.527880 0.256438
 4843.000000 3.051517 -0.541331 0.314009
 4844.000000 3.132321 -0.541849 0.278177
 4845.000000 3.094123 -0.506296 0.265057
 4846.000000 3.087920 -0.553464 0.255403
 4847.000000 3.130819 -0.519828 0.311631
 4848.000000 3.066133 -0.511037 0.254845
 4849.000000 3.072592 -0.502828 0.284602
 4850.000000 3.070091 -0.392821 0.307825
 4851.000000 3.110269 -0.482462 0.315034
 4852.000000 3.063936 -0.529830 0.291428
 4853.000000 3.073342 -0.498553 0.284649
 4854.000000 3.133235 -0.450476 0.299530
 4855.000000 3.123458 -0.514200 0.284196
 4856.000000 3.093311 -0.423422 0.289862
 4857.000000 3.046327 -0.449120 0.296739
 4858.000000 3.071172 -0.460068 0.279276
 4859.000000 3.094537 -0.528254 0.278733
 4860.000000 3.069574 -0.491009 0.297858
 4861.000000 3.096555 -0.470805 0.248028
 4862.000000 3.104978 -0.506514 0.283749
 4863.000000 3.100465 -0.432281 0.277036
 4864.000000 3.150828 -0.466422 0.274486
 4865.000000 3.080073 -0.516393 0.266600
 4866.000000 3.098283 -0.482447 0.239049
 4867.000000 3.078737 -0.374312 0.245944
 4868.000000 3.089989 -0.460729 0.261799
 4869.000000 3.069447 -0.486883 0.258846
 4870.000000 3.110767 -0.460476 0.264334
 4871.000000 3.096143 -0.472892 0.270933
 4872.000000 3.089560 -0.503666 0.292248
 4873.000000 3.096830 -0.504516 0.283723
 4874.000000 3.122155 -0.474835 0.304140
 4875.000000 3.115969 -0.461058 0.292628
 4876.000000 3.134899 -0.490076 0.280421
 4877.000000 3.074979 -0.475412 0.283126
 4878.000000 3.116184 -0.512793 0.299379
 4879.000000 3.125652 -0.542492 0.302191
 4880.000000 3.091986 -0.538034 0.275965
 4881.000000 3.156438 -0.490145 0.325606
 4882.000000 3.143599 -0.478082 0.316700
 4883.000000 3.097751 -0.506642 0.286357
 4884.000000 3.113075 -0.541590 0.260368
 4885.000000 3.097619 -0.484839 0.300532
 4886.000000 3.061772 -0.487248 0.273690
 4887.000000 3.089691 -0.479343 0.285723
 4888.000000 3.075661 -0.469604 0.271206
 4889.000000 3.081299 -0.459394 0.282681
 4890.000000 3.104653 -0.424293 0.312417
 4891.000000 3.063200 -0.425979 0.285306
 4892.000000 3.123323 -0.508474 0.268529
 4893.000000 3.121149 -0.522888 0.276615
 4894.000000 3.098141 -0.487308 0.281997
 4895.000000 3.062656 -0.409099 0.258324
 4896.000000 3.065475 -0.463261 0.296423
 4897.000000 3.123736 -0.492066 0.287007
 4898.000000 3.075508 -0.526118 0.300540
 4899.000000 3.069688 -0.475940 0.270562
 4900.000000 3.101449 -0.486508 0.284235
 4901.000000 3.073840 -0.562446 0.259730
 4902.000000 3.086466 -0.424590 0.282103
 4903.000000 3.041926 -0.573156 0.280493
 4904.000000 3.081424 -0.555262 0.288699
 4905.000000 3.090057 -0.454285 0.257716
 4906.000000 3.045093 -0.503715 0.300183
 4907.000000 3.054329 -0.540191 0.267791
 4908.000000 3.103892 -0.489246 0.254851
 4909.000000 3.052075 -0.496559 0.266293
 4910.000000 3.115474 -0.488505 0.295522
 4911.000000 3.118235 -0.423309 0.291500
 4912.000000 3.085743 -0.464768 0.271515
 4913.000000 3.081671 -0.489930 0.276072
 4914.000000 3.093007 -0.455876 0.269681
 4915.000000 3.089649 -0.475477 0.267102
 4916.000000 3.064793 -0.433448 0.263745
 4917.000000 3.071734 -0.431924 0.279107
 4918.000000 3.130634 -0.511897 0.285705
 4919.000000 3.104313 -0.469994 0.263886
 4920.000000 3.099960 -0.450192 0.261753
 4921.000000 3.097454 -0.584529 0.301125
 4922.000000 3.054098 -0.496504 0.280679
 4923.000000 3.075186 -0.563795 0.307364
 4924.000000 3.114413 -0.556699 0.278527
 4925.000000 3.005410 -0.504761 0.278338
 4926.000000 3.082525 -0.464622 0.281052
 4927.000000 3.103994 -0.536771 0.284581
 4928.000000 3.031300 -0.512291 0.274185
 4929.000000 3.103081 -0.509312 0.270984
 4930.000000 3.119458 -0.514745 0.276899
 4931.000000 3.074274 -0.501590 0.303712
 4932.000000 3.098310 -0.564728 0.267503
 4933.000000 3.150319 -0.444962 0.272651
 4934.000000 3.073113 -0.519073 0.281961
 4935.000000 3.091696 -0.531425 0.266025
 4936.000000 3.113274 -0.554891 0.282468
 4937.000000 3.105212 -0.541934 0.300770
 4938.000000 3.081606 -0.470294 0.262688
 4939.000000 3.108075 -0.574634 0.251100
 4940.000000 3.098021 -0.457394 0.264825
 4941.000000 3.092810 -0.470802 0.266565
 4942.000000 3.082979 -0.473621 0.252806
 4943.000000 3.096957 -0.490189 0.279041
 4944.000000 3.070421 -0.518034 0.288701
 4945.000000 3.064641 -0.538155 0.300038
 4946.000000 3.064522 -0.524780 0.287115
 4947.000000 3.124626 -0.596170 0.307870
 4948.000000 3.122878 -0.551621 0.264992
 4949.000000 3.131380 -0.490597 0.267716
 4950.000000 3.123551 -0.540447 0.298996
 4951.000000 3.070419 -0.476461 0.297307
 4952.000000 3.095526 -0.592236 0.301809
 4953.000000 3.106865 -0.561976 0.293816
 4954.000000 3.137477 -0.516852 0.265547
 4955.000000 3.140303 -0.542649 0.283792
 4956.000000 3.104747 -0.568882 0.288018
 4957.000000 3.121054 -0.525727 0.307744
 4958.000000 3.063858 -0.472187 0.291240
 4959.000000 3.103225 -0.533165 0.314514
 4960.000000 3.105970 -0.451701 0.283756
 4961.000000 3.112614 -0.458587 0.285631
 4962.000000 3.111541 -0.520656 0.295998
 4963.000000 3.097478 -0.493026 0.286642
 4964.000000 3.089604 -0.550172 0.287108
 4965.000000 3.119092 -0.480993 0.257461
 4966.000000 3.091485 -0.475103 0.288013
 4967.000000 3.125163 -0.525428 0.280354
 4968.000000 3.136488 -0.522000 0.277626
 4969.000000 3.160808 -0.453419 0.274504
 4970.000000 3.150379 -0.585042 0.262271
 4971.000000 3.146669 -0.579627 0.285335
 4972.000000 3.149293 -0.548240 0.262975
 4973.000000 3.092787 -0.625691 0.257806
 4974.000000 3.126569 -0.580482 0.284269
 4975.000000 3.128312 -0.465150 0.302283
 4976.000000 3.098062 -0.546679 0.325361
 4977.000000 3.102105 -0.485910 0.295140
 4978.000000 3.137659 -0.629189 0.285865
 4979.000000 3.129283 -0.450294 0.260617
 4980.000000 3.082803 -0.476203 0.310751
 4981.000000 3.091600 -0.598031 0.247095
 4982.000000 3.122348 -0.480562 0.267852
 4983.000000 3.129825 -0.522545 0.267082
 4984.000000 3.091183 -0.465012 0.256952
 4985.000000 3.111609 -0.490397 0.240809
 4986.000000 3.122077 -0.492274 0.263677
 4987.000000 3.080741 -0.574211 0.262976
 4988.000000 3.121532 -0.487751 0.236736
 4989.000000 3.095253 -0.571911 0.283982
 4990.000000 3.123985 -0.537443 0.301329
 4991.000000 3.090867 -0.555633 0.254053
 4992.000000 3.114282 -0.629558 0.240948
 4993.000000 3.169976 -0.536072 0.252166
 4994.000000 3.120086 -0.494064 0.251276
 4995.000000 3.175600 -0.524666 0.269945
 4996.000000 3.143402 -0.568673 0.251424
 4997.000000 3.116009 -0.523830 0.282365
 4998.000000 3.145805 -0.482999 0.277235
 4999.000000 3.102002 -0.460799 0.276758
 5000.000000 3.112644 -0.473793 0.304437
#! FIELDS time d2 torsion rmsd
#! SET min_torsion -pi
#! SET max_torsion pi
 0.000000 3.112644 -0.473793 0.304446
 1.000000 3.121148 -0.550340 0.288800
 2.000000 3.088870 -0.513629 0.278284
 3.000000 3.094826 -0.503454 0.265412
 4.000000 3.109471 -0.439418 0.254622
 5.000000 3.081634 -0.529057 0.258285
 6.000000 3.083471 -0.504387 0.268755
 7.000000 3.037736 -0.539628 0.249644
 8.000000 3.077695 -0.454356 0.249881
 9.000000 3.075271 -0.539734 0.245018
 10.000000 3.064699 -0.577592 0.256943
 11.000000 3.062292 -0.629310 0.272548
 12.000000 3.088841 -0.545942 0.280384
 13.000000 3.114434 -0.489637 0.250249
 14.000000 3.125445 -0.474691 0.255504
 15.000000 3.102226 -0.489023 0.240905
 16.000000 3.122386 -0.454361 0.269457
 17.000000 3.102946 -0.504463 0.274470
 18.000000 3.109296 -0.559213 0.254398
 19.000000 3.090674 -0.492096 0.271434
 20.000000 3.066681 -0.515821 0.290800
 21.000000 3.114755 -0.504167 0.285052
 22.000000 3.085963 -0.466565 0.249260
 23.000000 3.043274 -0.524041 0.292609
 24.000000 3.128330 -0.580401 0.271479
 25.000000 3.089483 -0.491030 0.273368
 26.000000 3.093611 -0.505269 0.283107
 27.000000 3.049399 -0.582725 0.251220
 28.000000 3.050870 -0.521048 0.261969
 29.000000 3.093863 -0.547877 0.283716
 30.000000 3.077414 -0.494162 0.278560
 31.000000 3.079402 -0.544473 0.279928
 32.000000 3.044755 -0.555958 0.273914
 33.000000 3.098267 -0.611804 0.280868
 34.000000 3.078116 -0.544300 0.281959
 35.000000 3.084677 -0.536336 0.259264
 36.000000 3.107754 -0.469341 0.270397
 37.000000 3.118154 -0.484938 0.258508
 38.000000 3.128014 -0.480920 0.264253
 39.000000 3.133164 -0.569627 0.293068
 40.000000 3.104589 -0.498259 0.246471
 41.000000 3.116343 -0.451659 0.263562
 42.000000 3.121377 -0.441336 0.247781
 43.000000 3.137423 -0.475172 0.271760
 44.000000 3.105111 -0.443730 0.255933
 45.000000 3.121768 -0.479078 0.260675
 46.000000 3.072260 -0.533716 0.258302
 47.000000 3.087316 -0.546409 0.271440
 48.000000 3.120683 -0.543543 0.283858
 49.000000 3.100835 -0.546869 0.277114
 50.000000 3.109883 -0.480298 0.292590
 51.000000 3.120964 -0.595336 0.296001
 52.000000 3.125138 -0.546831 0.297435
 53.000000 3.092537 -0.545277 0.285259
 54.000000 3.084494 -0.493166 0.290581
 55.000000 3.107896 -0.509926 0.269175
 56.000000 3.126841 -0.483100 0.268752
 57.000000 3.105727 -0.531970 0.284004
 58.000000 3.045741 -0.562649 0.261551
 59.000000 3.113302 -0.510324 0.251822
 60.000000 3.084954 -0.535509 0.282271
 61.000000 3.131738 -0.570910 0.260655
 62.000000 3.095587 -0.507178 0.263327
 63.000000 3.111450 -0.614100 0.300649
 64.000000 3.116164 -0.552910 0.277889
 65.000000 3.112350 -0.627323 0.233303
 66.000000 3.087273 -0.545706 0.229129
 67.000000 3.067714 -0.511688 0.230202
 68.000000 3.107592 -0.497846 0.283213
 69.000000 3.094268 -0.563777 0.291412
 70.000000 3.111903 -0.473646 0.295855
 71.000000 3.116307 -0.600854 0.278139
 72.000000 3.061425 -0.529585 0.274616
 73.000000 3.109952 -0.585765 0.254214
 74.000000 3.102651 -0.544073 0.287342
 75.000000 3.105906 -0.591476 0.284270
 76.000000 3.131421 -0.551082 0.267967
 77.000000 3.104529 -0.521362 0.291154
 78.000000 3.078450 -0.515652 0.300802
 79.000000 3.096470 -0.474995 0.256571
 80.000000 3.077500 -0.524606 0.263140
 81.000000 3.163644 -0.509480 0.277503
 82.000000 3.135239 -0.538697 0.268477
 83.000000 3.086182 -0.638530 0.261907
 84.000000 3.068344 -0.515321 0.289714
 85.000000 3.104541 -0.563551 0.279438
 86.000000 3.103567 -0.625714 0.262875
 87.000000 3.050818 -0.605819 0.235529
 88.000000 3.133448 -0.587012 0.265437
 89.000000 3.100010 -0.636495 0.276334
 90.000000 3.080357 -0.574622 0.287228
 91.000000 3.100893 -0.613550 0.297834
 92.000000 3.123327 -0.561157 0.273378
 93.000000 3.080239 -0.582911 0.265161
 94.000000 3.086059 -0.556237 0.271705
 95.000000 3.091560 -0.592442 0.278935
 96.000000 3.116098 -0.617641 0.292382
 97.000000 3.111583 -0.522678 0.278902
 98.000000 3.094315 -0.561873 0.273994
 99.000000 3.089973 -0.530376 0.239375
 100.000000 3.082199 -0.490955 0.268479
 101.000000 3.127683 -0.486068 0.256668
 102.000000 3.111644 -0.569850 0.246831
 103.000000 3.113365 -0.613251 0.253225
 104.000000 3.080436 -0.513227 0.249309
 105.000000 3.072118 -0.547884 0.252073
 106.000000 3.094216 -0.610311 0.249575
 107.000000 3.114738 -0.520852 0.262311
 108.000000 3.145745 -0.608028 0.285975
 109.000000 3.094358 -0.478367 0.270057
 110.000000 3.092689 -0.547885 0.280187
 111.000000 3.099730 -0.533169 0.250821
 112.000000 3.142000 -0.551501 0.276574
 113.000000 3.116470 -0.508334 0.242784
 114.000000 3.124500 -0.481276 0.238358
 115.000000 3.081792 -0.473989 0.247365
 116.000000 3.079880 -0.581449 0.252065
 117.000000 3.101577 -0.593489 0.275772
 118.000000 3.103172 -0.559504 0.242411
 119.000000 3.088007 -0.603696 0.223327
 120.000000 3.105979 -0.442644 0.238486
 121.000000 3.064022 -0.517111 0.271695
 122.000000 3.058288 -0.503864 0.271283
 123.000000 3.137579 -0.531666 0.256558
 124.000000 3.080437 -0.453956 0.261029
 125.000000 3.103551 -0.523813 0.283216
 126.000000 3.059536 -0.474177 0.288099
 127.000000 3.086243 -0.566203 0.265109
 128.000000 3.096354 -0.451689 0.260740
 129.000000 3.072723 -0.427175 0.267723
 130.000000 3.110603 -0.580930 0.282671
 131.000000 3.097383 -0.580616 0.271908
 132.000000 3.088475 -0.541714 0.275818
 133.000000 3.089886 -0.478896 0.281623
 134.000000 3.088894 -0.521422 0.265450
 135.000000 3.108857 -0.505973 0.272853
 136.000000 3.097034 -0.535212 0.260170
 137.000000 3.065035 -0.527231 0.252280
 138.000000 3.089541 -0.418182 0.275648
 139.000000 3.085021 -0.493842 0.254207
 140.000000 3.123728 -0.480912 0.307867
 141.000000 3.065113 -0.567373 0.316519
 142.000000 3.057756 -0.485368 0.269202
 143.000000 3.075645 -0.519678 0.260358
 144.000000 3.086576 -0.498395 0.273084
 145.000000 3.093028 -0.494379 0.267175
 146.000000 3.061394 -0.551155 0.298744
 147.000000 3.122749 -0.539101 0.269905
 148.000000 3.093295 -0.549048 0.260747
 149.000000 3.049027 -0.592572 0.291112
 150.000000 3.108239 -0.488420 0.274563
 151.000000 3.098148 -0.503062 0.284017
 152.000000 3.124716 -0.499908 0.286961
 153.000000 3.107218 -0.537965 0.294418
 154.000000 3.090360 -0.485407 0.252913
 155.000000 3.101692 -0.509971 0.269746
 156.000000 3.133700 -0.551439 0.298079
 157.000000 3.121285 -0.480576 0.278081
 158.000000 3.105522 -0.503344 0.299161
 159.000000 3.095878 -0.476475 0.276323
 160.000000 3.103169 -0.503108 0.307559
 161.000000 3.105583 -0.605547 0.254986
 162.000000 3.109774 -0.497728 0.292236
 163.000000 3.130826 -0.619634 0.304419
 164.000000 3.115579 -0.528756 0.309916
 165.000000 3.083830 -0.505815 0.265624
 166.000000 3.061307 -0.456571 0.270173
 167.000000 3.068657 -0.537888 0.266065
 168.000000 3.095728 -0.503529 0.300926
 169.000000 3.064363 -0.480061 0.259665
 170.000000 3.070677 -0.551016 0.303778
 171.000000 3.094370 -0.521981 0.300588
 172.000000 3.113280 -0.503791 0.273349
 173.000000 3.141912 -0.523893 0.284743
 174.000000 3.059101 -0.469757 0.283632
 175.000000 3.093330 -0.525910 0.282861
 176.000000 3.117093 -0.543970 0.298983
 177.000000 3.119609 -0.447788 0.300020
 178.000000 3.090361 -0.347635 0.283934
 179.000000 3.169401 -0.492842 0.296786
 180.000000 3.150451 -0.554067 0.299190
 181.000000 3.103729 -0.416570 0.283524
 182.000000 3.114440 -0.518750 0.248277
 183.000000 3.109926 -0.438948 0.250416
 184.000000 3.137986 -0.478816 0.281199
 185.000000 3.122162 -0.504839 0.285578
 186.000000 3.106414 -0.448027 0.245146
 187.000000 3.087906 -0.441083 0.269745
 188.000000 3.094446 -0.447241 0.295751
 189.000000 3.079176 -0.445199 0.297971
 190.000000 3.059963 -0.546654 0.293187
 191.000000 3.034150 -0.537635 0.268343
 192.000000 3.069609 -0.446806 0.307411
 193.000000 3.084580 -0.458797 0.297626
 194.000000 3.086547 -0.576074 0.290948
 195.000000 3.134558 -0.406754 0.268672
 196.000000 3.084467 -0.461572 0.293746
 197.000000 3.086928 -0.504744 0.269864
 198.000000 3.112472 -0.525996 0.271618
 199.000000 3.099416 -0.439567 0.286493
 200.000000 3.087337 -0.448652 0.272236
 201.000000 3.085916 -0.492705 0.305596
 202.000000 3.072839 -0.474278 0.308447
 203.000000 3.060866 -0.466230 0.267420
 204.000000 3.076066 -0.448143 0.298422
 205.000000 3.026149 -0.426590 0.264688
 206.000000 3.046853 -0.475891 0.279919
 207.000000 3.049934 -0.499358 0.309838
 208.000000 3.020759 -0.502025 0.282901
 209.000000 3.046617 -0.505156 0.288939
 210.000000 3.038303 -0.454465 0.284256
 211.000000 3.042673 -0.480649 0.264355
 212.000000 3.026172 -0.533477 0.296018
 213.000000 3.008342 -0.406874 0.272001
 214.000000 3.060640 -0.455721 0.331355
 215.000000 3.062659 -0.445962 0.301646
 216.000000 3.052283 -0.519473 0.282867
 217.000000 3.080684 -0.476032 0.291321
 218.000000 3.051453 -0.482354 0.296657
 219.000000 3.044770 -0.507893 0.323451
 220.000000 3.058010 -0.502748 0.293175
 221.000000 3.059504 -0.491502 0.285133
 222.000000 3.073159 -0.433604 0.310221
 223.000000 3.088355 -0.486924 0.325328
 224.000000 3.080419 -0.482484 0.285467
 225.000000 3.087187 -0.450086 0.300920
 226.000000 3.107031 -0.431863 0.297885
 227.000000 3.125956 -0.509808 0.284959
 228.000000 3.077619 -0.474234 0.271149
 229.000000 3.113841 -0.461858 0.283700
 230.000000 3.107586 -0.497814 0.322919
 231.000000 3.098430 -0.456296 0.289060
 232.000000 3.065333 -0.497261 0.267413
 233.000000 3.112782 -0.440472 0.279790
 234.000000 3.058947 -0.452077 0.268655
 235.000000 3.114466 -0.553582 0.245732
 236.000000 3.161762 -0.525279 0.296685
 237.000000 3.122624 -0.448050 0.268366
 238.000000 3.089798 -0.464431 0.245694
 239.000000 3.073478 -0.529982 0.251188
 240.000000 3.110132 -0.426734 0.270091
 241.000000 3.048050 -0.421889 0.271812
 242.000000 3.032905 -0.460003 0.252136
 243.000000 3.090642 -0.368809 0.283207
 244.000000 3.081484 -0.393339 0.266618
 245.000000 3.138424 -0.449785 0.259572
 246.000000 3.112945 -0.490405 0.300715
 247.000000 3.101142 -0.484366 0.253402
 248.000000 3.092323 -0.459658 0.257848
 249.000000 3.111033 -0.440098 0.268114
 250.000000 3.124767 -0.461299 0.271209
 251.000000 3.132347 -0.418104 0.270509
 252.000000 3.102772 -0.500583 0.328155
 253.000000 3.101503 -0.462071 0.297984
 254.000000 3.092610 -0.512616 0.280406
 255.000000 3.094110 -0.486137 0.289047
 256.000000 3.101255 -0.451730 0.277384
 257.000000 3.122342 -0.432965 0.290274
 258.000000 3.096683 -0.487526 0.269691
 259.000000 3.120549 -0.449804 0.269910
 260.000000 3.077503 -0.459788 0.307030
 261.000000 3.121180 -0.456849 0.283922
 262.000000 3.124990 -0.443644 0.318893
 263.000000 3.123586 -0.507838 0.301358
 264.000000 3.107477 -0.428585 0.287007
 265.000000 3.119109 -0.475210 0.269717
 266.000000 3.155193 -0.557825 0.284604
 267.000000 3.148084 -0.540184 0.275231
 268.000000 3.065088 -0.463663 0.273875
 269.000000 3.106788 -0.531025 0.293071
 270.000000 3.141143 -0.454362 0.284348
 271.000000 3.122363 -0.414510 0.284001
 272.000000 3.121157 -0.430176 0.290205
 273.000000 3.141823 -0.483754 0.318870
 274.000000 3.161684 -0.473507 0.291667
 275.000000 3.123965 -0.419902 0.262326
 276.000000 3.135050 -0.479690 0.296618
 277.000000 3.134974 -0.502189 0.283926
 278.000000 3.117332 -0.473768 0.302052
 279.000000 3.135334 -0.506101 0.279408
 280.000000 3.132353 -0.463238 0.297173
 281.000000 3.124953 -0.460688 0.292300
 282.000000 3.117212 -0.567561 0.303317
 283.000000 3.133028 -0.478131 0.328053
 284.000000 3.137072 -0.484200 0.294114
 285.000000 3.212216 -0.422614 0.290146
 286.000000 3.146622 -0.573992 0.287030
 287.000000 3.143484 -0.547648 0.316176
 288.000000 3.152872 -0.445842 0.285968
 289.000000 3.106961 -0.564199 0.282758
 290.000000 3.124459 -0.515687 0.294891
 291.000000 3.149806 -0.515436 0.251090
 292.000000 3.125796 -0.475429 0.296882
 293.000000 3.131300 -0.543247 0.271952
 294.000000 3.107309 -0.464850 0.266252
 295.000000 3.133583 -0.479149 0.276996
 296.000000 3.118560 -0.492429 0.275605
 297.000000 3.081643 -0.462987 0.276719
 298.000000 3.134239 -0.428259 0.275083
 299.000000 3.117832 -0.517428 0.263703
 300.000000 3.112493 -0.573992 0.294913
 301.000000 3.081052 -0.503654 0.249300
 302.000000 3.090962 -0.590035 0.262369
 303.000000 3.122916 -0.569395 0.268800
 304.000000 3.109319 -0.485362 0.265569
 305.000000 3.190122 -0.556410 0.297009
 306.000000 3.123566 -0.482117 0.287513
 307.000000 3.145896 -0.488597 0.274884
 308.000000 3.151491 -0.568799 0.284765
 309.000000 3.142924 -0.542974 0.305558
 310.000000 3.147605 -0.501364 0.258347
 311.000000 3.128465 -0.551116 0.276714
 312.000000 3.101446 -0.421699 0.281838
 313.000000 3.112400 -0.564327 0.290640
 314.000000 3.074515 -0.533359 0.285241
 315.000000 3.130529 -0.510834 0.279464
 316.000000 3.154639 -0.516826 0.295715
 317.000000 3.174655 -0.529653 0.281247
 318.000000 3.138341 -0.466834 0.266061
 319.000000 3.153558 -0.498043 0.262776
 320.000000 3.123123 -0.564689 0.268539
 321.000000 3.121197 -0.553853 0.306020
 322.000000 3.114385 -0.534811 0.275586
 323.000000 3.143262 -0.466027 0.296744
 324.000000 3.125888 -0.507445 0.270851
 325.000000 3.088475 -0.492230 0.272558
 326.000000 3.130597 -0.548071 0.275692
 327.000000 3.134144 -0.460116 0.303214
 328.000000 3.180350 -0.478982 0.265231
 329.000000 3.151896 -0.460923 0.289462
 330.000000 3.140120 -0.487931 0.277217
 331.000000 3.154110 -0.497565 0.274272
 332.000000 3.126707 -0.501913 0.262409
 333.000000 3.136118 -0.532449 0.278146
 334.000000 3.098688 -0.517714 0.280425
 335.000000 3.103499 -0.469281 0.295600
 336.000000 3.093684 -0.491959 0.267997
 337.000000 3.119165 -0.533250 0.291939
 338.000000 3.095076 -0.554485 0.276106
 339.000000 3.144573 -0.514313 0.297536
 340.000000 3.102483 -0.487594 0.271146
 341.000000 3.125530 -0.454902 0.287095
 342.000000 3.114806 -0.455508 0.270158
 343.000000 3.124660 -0.506469 0.278759
 344.000000 3.126515 -0.456827 0.311301
 345.000000 3.135395 -0.499336 0.271167
 346.000000 3.115079 -0.459360 0.271688
 347.000000 3.105284 -0.472721 0.277809
 348.000000 3.096339 -0.518920 0.261011
 349.000000 3.116894 -0.476995 0.271365
 350.000000 3.122637 -0.437613 0.234389
 351.000000 3.163322 -0.515329 0.263491
 352.000000 3.088060 -0.408777 0.269569
 353.000000 3.128252 -0.437629 0.288269
 354.000000 3.150845 -0.510175 0.269975
 355.000000 3.153622 -0.468502 0.245234
 356.000000 3.154511 -0.477986 0.313453
 357.000000 3.111386 -0.497332 0.274980
 358.000000 3.160260 -0.478566 0.275847
 359.000000 3.140222 -0.452597 0.296335
 360.000000 3.105926 -0.483704 0.256846
 361.000000 3.125917 -0.453472 0.282896
 362.000000 3.124274 -0.478158 0.261458
 363.000000 3.124397 -0.506823 0.273410
 364.000000 3.156092 -0.453700 0.264882
 365.000000 3.109120 -0.438444 0.246474
 366.000000 3.128571 -0.541128 0.314025
 367.000000 3.134438 -0.515249 0.295877
 368.000000 3.079445 -0.422184 0.254221
 369.000000 3.129925 -0.459522 0.272235
 370.000000 3.150613 -0.457264 0.251791
 371.000000 3.162698 -0.464691 0.302962
 372.000000 3.128685 -0.483253 0.286556
 373.000000 3.124215 -0.459364 0.277288
 374.000000 3.104840 -0.436734 0.282414
 375.000000 3.127921 -0.445508 0.272342
 376.000000 3.139241 -0.522031 0.255005
 377.000000 3.095849 -0.578775 0.279276
 378.000000 3.122374 -0.441206 0.304701
 379.000000 3.143524 -0.472012 0.289690
 380.000000 3.115157 -0.472513 0.271958
 381.000000 3.147140 -0.521379 0.255830
 382.000000 3.152323 -0.526011 0.269898
 383.000000 3.136550 -0.511527 0.290963
 384.000000 3.170570 -0.444186 0.287363
 385.000000 3.126094 -0.467760 0.280872
 386.000000 3.075960 -0.443166 0.283134
 387.000000 3.103833 -0.445721 0.282792
 388.000000 3.093528 -0.543277 0.281775
 389.000000 3.142454 -0.478713 0.287368
 390.000000 3.139907 -0.496093 0.311305
 391.000000 3.135659 -0.455346 0.318549
 392.000000 3.179185 -0.458563 0.301740
 393.000000 3.168299 -0.533225 0.269971
 394.000000 3.147454 -0.494761 0.302272
 395.000000 3.159752 -0.488012 0.286965
 396.000000 3.181908 -0.492204 0.276446
 397.000000 3.191868 -0.431054 0.278056
 398.000000 3.121301 -0.447379 0.277721
 399.000000 3.143290 -0.533436 0.287509
 400.000000 3.154333 -0.509881 0.295856
 401.000000 3.133810 -0.481145 0.294991
 402.000000 3.126965 -0.439248 0.295775
 403.000000 3.181792 -0.522810 0.259646
 404.000000 3.125991 -0.462985 0.253317
 405.000000 3.179548 -0.480138 0.298941
 406.000000 3.174053 -0.466335 0.295709
 407.000000 3.198589 -0.482832 0.291476
 408.000000 3.132080 -0.479432 0.270054
 409.000000 3.153869 -0.476179 0.281543
 410.000000 3.182972 -0.445120 0.272740
 411.000000 3.137617 -0.494810 0.271821
 412.000000 3.128496 -0.506442 0.272879
 413.000000 3.140533 -0.509050 0.304074
 414.000000 3.169162 -0.422281 0.320279
 415.000000 3.148979 -0.485531 0.272801
 416.000000 3.175272 -0.480555 0.284443
 417.000000 3.164491 -0.491896 0.317965
 418.000000 3.160676 -0.497233 0.295194
 419.000000 3.146799 -0.471794 0.316406
 420.000000 3.128276 -0.503796 0.278941
 421.000000 3.159559 -0.503881 0.290915
 422.000000 3.158650 -0.504878 0.292507
 423.000000 3.187252 -0.551091 0.288604
 424.000000 3.149650 -0.508709 0.288152
 425.000000 3.123416 -0.474714 0.287109
 426.000000 3.175066 -0.434103 0.271926
 427.000000 3.143677 -0.501940 0.265590
 428.000000 3.124972 -0.450263 0.232985
 429.000000 3.121001 -0.449189 0.255593
 430.000000 3.147598 -0.473273 0.261090
 431.000000 3.139382 -0.411100 0.279466
 432.000000 3.157781 -0.469798 0.278654
 433.000000 3.143800 -0.503945 0.273454
 434.000000 3.125909 -0.478356 0.303052
 435.000000 3.123536 -0.578248 0.296788
 436.000000 3.100528 -0.461825 0.280192
 437.000000 3.136855 -0.495249 0.294770
 438.000000 3.124889 -0.465266 0.285965
 439.000000 3.155454 -0.557254 0.290796
 440.000000 3.170450 -0.457691 0.278311
 441.000000 3.147982 -0.470831 0.303336
 442.000000 3.146240 -0.511279 0.309934
 443.000000 3.067580 -0.538983 0.286845
 444.000000 3.074887 -0.506750 0.292584
 445.000000 3.104456 -0.529452 0.295785
 446.000000 3.164571 -0.464270 0.290833
 447.000000 3.167283 -0.438782 0.299972
 448.000000 3.167043 -0.514805 0.298175
 449.000000 3.126327 -0.515977 0.287148
 450.000000 3.153980 -0.592780 0.297197
 451.000000 3.100883 -0.536614 0.272414
 452.000000 3.148830 -0.469626 0.287734
 453.000000 3.151782 -0.496413 0.276128
 454.000000 3.138379 -0.533589 0.264352
 455.000000 3.100046 -0.493178 0.291380
 456.000000 3.174317 -0.473122 0.297078
 457.000000 3.108529 -0.511154 0.287078
 458.000000 3.120515 -0.486380 0.258837
 459.000000 3.113733 -0.503725 0.266829
 460.000000 3.150901 -0.491685 0.253446
 461.000000 3.112531 -0.503263 0.276374
 462.000000 3.110710 -0.490637 0.276629
 463.000000 3.106990 -0.545117 0.283316
 464.000000 3.105735 -0.530353 0.272492
 465.000000 3.147101 -0.492495 0.298508
 466.000000 3.122181 -0.503082 0.266200
 467.000000 3.165052 -0.553358 0.274795
 468.000000 3.135778 -0.475365 0.246216
 469.000000 3.168984 -0.569954 0.304514
 470.000000 3.123846 -0.538909 0.271785
 471.000000 3.137241 -0.492475 0.249160
 472.000000 3.137922 -0.442118 0.284050
 473.000000 3.175548 -0.471130 0.283252
 474.000000 3.193838 -0.517863 0.298380
 475.000000 3.121929 -0.528168 0.251582
 476.000000 3.124332 -0.485714 0.228134
 477.000000 3.108642 -0.518135 0.254955
 478.000000 3.177448 -0.493800 0.275386
 479.000000 3.154339 -0.567854 0.283471
 480.000000 3.150647 -0.579070 0.306718
 481.000000 3.133790 -0.583758 0.255575
 482.000000 3.166096 -0.521885 0.248286
 483.000000 3.146481 -0.574213 0.237270
 484.000000 3.151630 -0.524741 0.235090
 485.000000 3.146037 -0.498309 0.268477
 486.000000 3.128743 -0.534816 0.266019
 487.000000 3.138756 -0.596226 0.263545
 488.000000 3.197607 -0.604094 0.302518
 489.000000 3.086509 -0.537935 0.275051
 490.000000 3.126701 -0.543001 0.242204
 491.000000 3.122306 -0.475181 0.233873
 492.000000 3.090567 -0.592190 0.259844
 493.000000 3.079846 -0.450023 0.245016
 494.000000 3.084394 -0.508201 0.259198
 495.000000 3.127999 -0.559907 0.267665
 496.000000 3.092154 -0.508081 0.261237
 497.000000 3.127159 -0.517333 0.252288
 498.000000 3.118835 -0.477002 0.278458
 499.000000 3.090147 -0.486214 0.228971
 500.000000 3.099690 -0.557462 0.261018
 501.000000 3.095494 -0.504370 0.251404
 502.000000 3.100724 -0.491269 0.290409
 503.000000 3.137471 -0.522844 0.289507
 504.000000 3.081045 -0.514098 0.246251
 505.000000 3.114677 -0.495524 0.271793
 506.000000 3.122175 -0.475291 0.273006
 507.000000 3.110325 -0.506029 0.247171
 508.000000 3.094129 -0.493071 0.228735
 509.000000 3.136498 -0.566581 0.259186
 510.000000 3.142612 -0.532654 0.244849
 511.000000 3.150905 -0.497732 0.256232
 512.000000 3.099981 -0.589751 0.260620
 513.000000 3.142064 -0.556451 0.253212
 514.000000 3.164830 -0.630750 0.257836
 515.000000 3.136861 -0.575992 0.286099
 516.000000 3.119281 -0.593352 0.312922
 517.000000 3.101163 -0.571353 0.281951
 518.000000 3.142268 -0.499446 0.273786
 519.000000 3.154444 -0.496440 0.306073
 520.000000 3.106068 -0.567741 0.273325
 521.000000 3.158662 -0.484922 0.305599
 522.000000 3.100688 -0.557051 0.319121
 523.000000 3.082821 -0.597270 0.291949
 524.000000 3.177270 -0.602242 0.273039
 525.000000 3.117099 -0.491168 0.278907
 526.000000 3.108530 -0.486195 0.279577
 527.000000 3.118873 -0.514293 0.283325
 528.000000 3.095156 -0.553585 0.298238
 529.000000 3.142291 -0.564075 0.260192
 530.000000 3.108194 -0.550277 0.295623
 531.000000 3.104612 -0.586622 0.293638
 532.000000 3.127576 -0.541631 0.264578
 533.000000 3.078525 -0.575016 0.235263
 534.000000 3.090410 -0.563101 0.283534
 535.000000 3.122004 -0.483584 0.280751
 536.000000 3.049693 -0.565836 0.289417
 537.000000 3.128145 -0.544920 0.260242
 538.000000 3.109178 -0.513218 0.265483
 539.000000 3.114842 -0.564934 0.297896
 540.000000 3.059835 -0.556806 0.289043
 541.000000 3.142126 -0.496423 0.251382
 542.000000 3.121330 -0.518904 0.265840
 543.000000 3.109148 -0.483815 0.288722
 544.000000 3.097578 -0.625712 0.299380
 545.000000 3.101323 -0.609256 0.302585
 546.000000 3.076148 -0.526814 0.323325
 547.000000 3.119461 -0.542877 0.299084
 548.000000 3.081950 -0.572776 0.286145
 549.000000 3.082838 -0.557174 0.286702
 550.000000 3.058225 -0.603379 0.269586
 551.000000 3.079611 -0.593892 0.292603
 552.000000 3.050948 -0.617484 0.270461
 553.000000 3.083162 -0.663697 0.319643
 554.000000 3.034332 -0.553641 0.282133
 555.000000 3.062747 -0.476823 0.240289
 556.000000 3.059698 -0.511628 0.261464
 557.000000 3.088809 -0.577623 0.260965
 558.000000 3.116794 -0.533903 0.269249
 559.000000 3.088785 -0.556039 0.277595
 560.000000 3.095412 -0.496475 0.260469
 561.000000 3.121932 -0.597925 0.284534
 562.000000 3.107623 -0.557693 0.259611
 563.000000 3.074897 -0.574398 0.276312
 564.000000 3.077014 -0.526783 0.277971
 565.000000 3.086958 -0.535371 0.266687
 566.000000 3.079943 -0.544329 0.243528
 567.000000 3.054890 -0.552548 0.270305
 568.000000 3.131858 -0.612065 0.298030
 569.000000 3.095067 -0.546944 0.267755
 570.000000 3.135901 -0.573355 0.311505
 571.000000 3.149603 -0.507426 0.298616
 572.000000 3.138983 -0.553831 0.304990
 573.000000 3.120444 -0.582722 0.284525
 574.000000 3.100925 -0.465269 0.269466
 575.000000 3.114690 -0.565134 0.294363
 576.000000 3.153598 -0.592481 0.284405
 577.000000 3.137554 -0.497982 0.293758
 578.000000 3.130259 -0.552870 0.322967
 579.000000 3.134542 -0.567059 0.303828
 580.000000 3.102903 -0.611328 0.310843
 581.000000 3.114572 -0.571961 0.304676
 582.000000 3.122087 -0.481248 0.290498
 583.000000 3.066677 -0.523000 0.281368
 584.000000 3.096507 -0.559142 0.261533
 585.000000 3.136400 -0.492077 0.253329
 586.000000 3.155097 -0.540836 0.298662
 587.000000 3.103970 -0.477766 0.291030
 588.000000 3.137351 -0.569087 0.289393
 589.000000 3.132614 -0.544665 0.283999
 590.000000 3.089449 -0.521984 0.269507
 591.000000 3.089861 -0.500676 0.288999
 592.000000 3.131076 -0.601222 0.304564
 593.000000 3.105851 -0.511139 0.289713
 594.000000 3.067426 -0.570960 0.274369
 595.000000 3.098213 -0.487762 0.255847
 596.000000 3.095336 -0.487960 0.288476
 597.000000 3.061056 -0.540316 0.288905
 598.000000 3.088515 -0.553420 0.289041
 599.000000 3.084102 -0.526924 0.309080
 600.000000 3.109501 -0.554038 0.297991
 601.000000 3.114497 -0.513884 0.291425
 602.000000 3.089520 -0.588593 0.271322
 603.000000 3.073148 -0.581022 0.292299
 604.000000 3.110314 -0.496771 0.283121
 605.000000 3.069183 -0.508967 0.262320
 606.000000 3.143518 -0.564648 0.302161
 607.000000 3.137195 -0.520727 0.295971
 608.000000 3.127403 -0.550751 0.290325
 609.000000 3.062457 -0.607441 0.311767
 610.000000 3.124203 -0.549194 0.276199
 611.000000 3.100850 -0.573320 0.269271
 612.000000 3.122189 -0.567500 0.301281
 613.000000 3.105346 -0.571481 0.289513
 614.000000 3.146590 -0.531750 0.270546
 615.000000 3.133159 -0.574824 0.286177
 616.000000 3.125861 -0.530400 0.298264
 617.000000 3.111366 -0.490601 0.266882
 618.000000 3.101598 -0.503906 0.255851
 619.000000 3.080491 -0.554305 0.300860
 620.000000 3.122260 -0.621373 0.280454
 621.000000 3.106212 -0.498474 0.257323
 622.000000 3.156864 -0.543899 0.282569
 623.000000 3.130761 -0.498020 0.260681
 624.000000 3.124871 -0.490776 0.258451
 625.000000 3.107861 -0.500428 0.255361
 626.000000 3.110694 -0.564465 0.255825
 627.000000 3.097135 -0.599422 0.278813
 628.000000 3.081294 -0.602829 0.260294
 629.000000 3.134701 -0.499397 0.252229
 630.000000 3.129358 -0.633965 0.279939
 631.000000 3.128535 -0.527185 0.246318
 632.000000 3.104853 -0.504325 0.249817
 633.000000 3.132642 -0.562941 0.264336
 634.000000 3.130630 -0.552394 0.255267
 635.000000 3.107563 -0.563508 0.235693
 636.000000 3.079855 -0.569178 0.251134
 637.000000 3.094067 -0.492724 0.241116
 638.000000 3.109415 -0.580833 0.259657
 639.000000 3.085052 -0.596633 0.276502
 640.000000 3.106829 -0.433072 0.272852
 641.000000 3.070438 -0.502018 0.251282
 642.000000 3.076519 -0.527380 0.266056
 643.000000 3.066818 -0.493169 0.281631
 644.000000 3.045763 -0.518018 0.301219
 645.000000 3.088116 -0.421107 0.276161
 646.000000 3.056774 -0.511895 0.282671
 647.000000 3.080918 -0.502279 0.269615
 648.000000 3.042976 -0.563179 0.263503
 649.000000 3.078104 -0.523713 0.272719
 650.000000 3.080200 -0.576231 0.285550
 651.000000 3.096358 -0.520619 0.268830
 652.000000 3.040797 -0.457450 0.281710
 653.000000 3.073704 -0.561573 0.270986
 654.000000 3.070944 -0.556139 0.274587
 655.000000 3.060338 -0.527566 0.265882
 656.000000 3.095784 -0.496245 0.313480
 657.000000 3.046214 -0.543143 0.283208
 658.000000 3.066736 -0.553606 0.340628
 659.000000 3.102974 -0.533809 0.269521
 660.000000 3.056554 -0.512204 0.263879
 661.000000 3.053191 -0.528752 0.286958
 662.000000 3.065795 -0.582444 0.294407
 663.000000 3.070151 -0.483194 0.264802
 664.000000 3.071441 -0.556670 0.272724
 665.000000 3.119187 -0.494729 0.249862
 666.000000 3.091342 -0.534567 0.245741
 667.000000 3.052284 -0.478991 0.246568
 668.000000 3.066703 -0.547526 0.292617
 669.000000 3.098940 -0.564147 0.256679
 670.000000 3.044640 -0.480495 0.261822
 671.000000 3.018806 -0.511709 0.261257
 672.000000 3.093008 -0.579756 0.277660
 673.000000 3.116628 -0.506442 0.260542
 674.000000 3.067454 -0.570536 0.262804
 675.000000 3.084670 -0.570729 0.277830
 676.000000 3.081152 -0.493220 0.251920
 677.000000 3.106279 -0.555115 0.257767
 678.000000 3.104957 -0.555440 0.275199
 679.000000 3.099477 -0.481054 0.243208
 680.000000 3.106809 -0.549474 0.297528
 681.000000 3.090192 -0.485501 0.259343
 682.000000 3.114365 -0.500081 0.285753
 683.000000 3.106112 -0.532353 0.293961
 684.000000 3.115707 -0.470956 0.283595
 685.000000 3.063084 -0.443697 0.234005
 686.000000 3.131168 -0.523605 0.250476
 687.000000 3.100192 -0.536803 0.250371
 688.000000 3.089563 -0.461747 0.278131
 689.000000 3.068116 -0.498821 0.283819
 690.000000 3.030083 -0.492709 0.274184
 691.000000 3.091910 -0.601895 0.272192
 692.000000 3.087011 -0.494659 0.259698
 693.000000 3.087953 -0.487264 0.274208
 694.000000 3.113294 -0.526984 0.247635
 695.000000 3.056354 -0.521134 0.257020
 696.000000 3.126853 -0.445944 0.267317
 697.000000 3.098612 -0.500618 0.242701
 698.000000 3.042548 -0.524605 0.233040
 699.000000 3.077385 -0.493528 0.275644
 700.000000 3.110689 -0.469047 0.264363
 701.000000 3.131373 -0.473754 0.269762
 702.000000 3.084490 -0.521419 0.247696
 703.000000 3.119516 -0.448560 0.275747
 704.000000 3.080969 -0.540529 0.257316
 705.000000 3.102457 -0.431322 0.272408
 706.000000 3.111571 -0.455730 0.273958
 707.000000 3.053675 -0.507421 0.262363
 708.000000 3.112320 -0.476677 0.297289
 709.000000 3.124031 -0.449225 0.266612
 710.000000 3.051701 -0.443357 0.257163
 711.000000 3.038595 -0.468912 0.279353
 712.000000 3.059548 -0.518014 0.275487
 713.000000 3.095566 -0.471177 0.253422
 714.000000 3.100941 -0.502736 0.287226
 715.000000 3.103121 -0.467645 0.254994
 716.000000 3.095187 -0.535959 0.258500
 717.000000 3.094593 -0.497596 0.273859
 718.000000 3.084721 -0.463220 0.252429
 719.000000 3.136340 -0.497191 0.256235
 720.000000 3.055059 -0.513595 0.260750
 721.000000 3.045266 -0.570576 0.248949
 722.000000 3.091214 -0.495090 0.293411
 723.000000 3.111137 -0.540155 0.276203
 724.000000 3.093176 -0.469652 0.251378
 725.000000 3.060184 -0.487876 0.248013
 726.000000 3.066163 -0.454146 0.275088
 727.000000 3.084661 -0.429451 0.272695
 728.000000 3.106847 -0.500402 0.258337
 729.000000 3.101469 -0.413451 0.268788
 730.000000 3.093616 -0.537452 0.255637
 731.000000 3.086449 -0.459194 0.259414
 732.000000 3.087632 -0.448937 0.261432
 733.000000 3.129672 -0.485516 0.289027
 734.000000 3.135684 -0.482106 0.293045
 735.000000 3.120274 -0.505065 0.257211
 736.000000 3.097148 -0.509140 0.257926
 737.000000 3.126244 -0.466090 0.287403
 738.000000 3.108047 -0.601081 0.290433
 739.000000 3.129939 -0.424855 0.269229
 740.000000 3.098821 -0.497556 0.275946
 741.000000 3.065123 -0.477215 0.270464
 742.000000 3.115702 -0.513647 0.284700
 743.000000 3.071939 -0.571589 0.252939
 744.000000 3.174472 -0.505337 0.254157
 745.000000 3.146442 -0.471857 0.264717
 746.000000 3.091729 -0.545168 0.260668
 747.000000 3.159393 -0.454109 0.278999
 748.000000 3.170212 -0.472150 0.261858
 749.000000 3.163480 -0.432356 0.264325
 750.000000 3.149567 -0.500853 0.278455
 751.000000 3.144921 -0.508120 0.291475
 752.000000 3.164736 -0.473705 0.278530
 753.000000 3.127501 -0.389883 0.284454
 754.000000 3.135881 -0.441870 0.283812
 755.000000 3.170314 -0.520277 0.317241
 756.000000 3.137231 -0.433704 0.274091
 757.000000 3.148038 -0.507514 0.278267
 758.000000 3.156887 -0.413926 0.271158
 759.000000 3.128036 -0.447473 0.261437
 760.000000 3.103876 -0.490756 0.275884
 761.000000 3.092215 -0.431994 0.283522
 762.000000 3.117259 -0.433621 0.301561
 763.000000 3.089554 -0.489312 0.264665
 764.000000 3.140026 -0.434657 0.254960
 765.000000 3.129356 -0.420702 0.259050
 766.000000 3.177941 -0.467639 0.274872
 767.000000 3.135983 -0.472973 0.287245
 768.000000 3.119495 -0.486040 0.234472
 769.000000 3.119954 -0.423812 0.266673
 770.000000 3.121385 -0.504056 0.290387
 771.000000 3.119341 -0.465799 0.276315
 772.000000 3.106109 -0.478909 0.266687
 773.000000 3.083068 -0.540323 0.265118
 774.000000 3.139677 -0.489615 0.289926
 775.000000 3.155830 -0.450797 0.283110
 776.000000 3.134979 -0.485518 0.284242
 777.000000 3.102062 -0.546756 0.285524
 778.000000 3.085492 -0.495221 0.270622
 779.000000 3.083940 -0.516204 0.278644
 780.000000 3.076610 -0.536693 0.303840
 781.000000 3.112686 -0.429905 0.296539
 782.000000 3.108906 -0.499930 0.303802
 783.000000 3.057462 -0.495765 0.280190
 784.000000 3.073486 -0.447821 0.270153
 785.000000 3.083172 -0.542049 0.288467
 786.000000 3.063028 -0.522370 0.262312
 787.000000 3.018286 -0.524637 0.252793
 788.000000 3.106081 -0.507949 0.262738
 789.000000 3.074392 -0.512071 0.286337
 790.000000 3.089486 -0.540218 0.270071
 791.000000 3.117752 -0.496836 0.289644
 792.000000 3.081399 -0.513214 0.277085
 793.000000 3.082911 -0.516189 0.306239
 794.000000 3.091272 -0.528628 0.280472
 795.000000 3.093159 -0.589633 0.255470
 796.000000 3.081314 -0.494482 0.269430
 797.000000 3.064115 -0.575850 0.287719
 798.000000 3.094112 -0.513302 0.268724
 799.000000 3.078904 -0.500990 0.308034
 800.000000 3.076684 -0.499512 0.277145
 801.000000 3.057649 -0.551208 0.261890
 802.000000 3.099138 -0.504889 0.258535
 803.000000 3.132985 -0.444739 0.277160
 804.000000 3.079467 -0.467396 0.291774
 805.000000 3.084720 -0.550016 0.289814
 806.000000 3.112366 -0.457748 0.298636
 807.000000 3.082017 -0.495228 0.282530
 808.000000 3.042851 -0.541390 0.283974
 809.000000 3.051496 -0.457404 0.306954
 810.000000 3.075438 -0.530965 0.284013
 811.000000 3.058367 -0.505192 0.260806
 812.000000 3.057917 -0.520505 0.257042
 813.000000 3.091969 -0.535647 0.279432
 814.000000 3.069866 -0.458689 0.265462
 815.000000 3.061166 -0.445243 0.252800
 816.000000 3.113374 -0.527920 0.277017
 817.000000 3.067607 -0.457859 0.233400
 818.000000 3.079719 -0.492223 0.253875
 819.000000 3.100172 -0.470515 0.241095
 820.000000 3.079959 -0.504680 0.276502
 821.000000 3.052723 -0.548621 0.281125
 822.000000 3.108061 -0.453498 0.270910
 823.000000 3.053827 -0.507712 0.282452
 824.000000 3.122024 -0.417928 0.289256
 825.000000 3.120688 -0.512355 0.273571
 826.000000 3.070292 -0.452833 0.275780
 827.000000 3.105388 -0.512464 0.288452
 828.000000 3.099617 -0.494003 0.242692
 829.000000 3.110189 -0.399067 0.260275
 830.000000 3.077616 -0.512474 0.252497
 831.000000 3.102754 -0.548709 0.263620
 832.000000 3.088808 -0.394265 0.249024
 833.000000 3.133500 -0.450089 0.284351
 834.000000 3.117104 -0.471892 0.235826
 835.000000 3.130524 -0.504893 0.320276
 836.000000 3.125364 -0.463224 0.288404
 837.000000 3.134461 -0.445166 0.286208
 838.000000 3.130895 -0.455443 0.300658
 839.000000 3.139860 -0.483593 0.272099
 840.000000 3.118904 -0.542584 0.272874
 841.000000 3.075281 -0.529218 0.275514
 842.000000 3.126350 -0.479933 0.278249
 843.000000 3.127700 -0.510656 0.292809
 844.000000 3.112947 -0.407120 0.267715
 845.000000 3.087590 -0.407978 0.262555
 846.000000 3.074360 -0.505299 0.289303
 847.000000 3.116683 -0.400197 0.288978
 848.000000 3.117306 -0.476707 0.269590
 849.000000 3.147716 -0.450718 0.291499
 850.000000 3.080669 -0.457420 0.312929
 851.000000 3.084134 -0.482340 0.265825
 852.000000 3.132720 -0.471712 0.271901
 853.000000 3.130827 -0.506248 0.297444
 854.000000 3.104906 -0.484751 0.283896
 855.000000 3.113242 -0.480985 0.305454
 856.000000 3.110001 -0.470498 0.279963
 857.000000 3.090761 -0.604564 0.260403
 858.000000 3.141361 -0.534048 0.266813
 859.000000 3.095843 -0.515243 0.268596
 860.000000 3.142452 -0.401828 0.277710
 861.000000 3.116162 -0.421926 0.264163
 862.000000 3.137889 -0.497315 0.298408
 863.000000 3.107297 -0.495025 0.297850
 864.000000 3.127468 -0.473143 0.344608
 865.000000 3.123343 -0.457119 0.299849
 866.000000 3.128267 -0.518650 0.265826
 867.000000 3.155764 -0.516084 0.279590
 868.000000 3.158512 -0.439787 0.282611
 869.000000 3.108697 -0.453157 0.258924
 870.000000 3.108837 -0.561681 0.266699
 871.000000 3.120669 -0.483784 0.288512
 872.000000 3.147825 -0.512751 0.298985
 873.000000 3.116952 -0.471418 0.292037
 874.000000 3.152727 -0.502146 0.273404
 875.000000 3.133887 -0.434939 0.272402
 876.000000 3.099309 -0.493398 0.241568
 877.000000 3.126391 -0.427336 0.290189
 878.000000 3.084081 -0.656851 0.259425
 879.000000 3.080780 -0.479023 0.265632
 880.000000 3.082329 -0.532098 0.271442
 881.000000 3.086153 -0.484590 0.285653
 882.000000 3.145609 -0.563508 0.272861
 883.000000 3.121050 -0.482817 0.251828
 884.000000 3.101066 -0.480170 0.271402
 885.000000 3.092387 -0.520379 0.232138
 886.000000 3.118774 -0.542881 0.289394
 887.000000 3.081847 -0.483001 0.305081
 888.000000 3.117366 -0.485971 0.290882
 889.000000 3.111144 -0.493081 0.284097
 890.000000 3.101376 -0.528105 0.276573
 891.000000 3.119797 -0.511787 0.285822
 892.000000 3.124229 -0.608463 0.283937
 893.000000 3.074312 -0.533327 0.275242
 894.000000 3.130328 -0.564324 0.289140
 895.000000 3.141872 -0.455781 0.259744
 896.000000 3.072285 -0.540082 0.279773
 897.000000 3.089127 -0.520210 0.283231
 898.000000 3.110775 -0.426625 0.270288
 899.000000 3.098224 -0.451150 0.267537
 900.000000 3.132972 -0.524003 0.270735
 901.000000 3.104723 -0.445914 0.269014
 902.000000 3.068936 -0.458604 0.294819
 903.000000 3.121723 -0.436653 0.264525
 904.000000 3.079682 -0.529277 0.279312
 905.000000 3.113007 -0.463382 0.295654
 906.000000 3.108168 -0.549997 0.281065
 907.000000 3.116840 -0.553240 0.313538
 908.000000 3.137520 -0.461054 0.325652
 909.000000 3.099413 -0.530587 0.305232
 910.000000 3.088559 -0.559004 0.328203
 911.000000 3.090133 -0.489108 0.316673
 912.000000 3.133461 -0.548512 0.316910
 913.000000 3.071061 -0.486406 0.346800
 914.000000 3.099140 -0.450275 0.296917
 915.000000 3.084547 -0.510885 0.308273
 916.000000 3.098835 -0.540965 0.306501
 917.000000 3.135179 -0.445808 0.351012
 918.000000 3.134793 -0.552684 0.371680
 919.000000 3.094455 -0.494591 0.320108
 920.000000 3.124840 -0.474756 0.304750
 921.000000 3.100016 -0.508006 0.290867
 922.000000 3.119545 -0.582588 0.328667
 923.000000 3.103182 -0.439290 0.305716
 924.000000 3.112145 -0.473315 0.313199
 925.000000 3.069440 -0.545578 0.277616
 926.000000 3.103576 -0.585787 0.330547
 927.000000 3.108690 -0.542944 0.293357
 928.000000 3.099387 -0.601537 0.287577
 929.000000 3.101464 -0.556971 0.299772
 930.000000 3.095310 -0.577269 0.257839
 931.000000 3.107072 -0.483708 0.289705
 932.000000 3.108764 -0.491477 0.272962
 933.000000 3.172434 -0.529104 0.298368
 934.000000 3.126732 -0.459788 0.275529
 935.000000 3.148287 -0.471231 0.315316
 936.000000 3.134499 -0.564334 0.258793
 937.000000 3.127003 -0.507912 0.277117
 938.000000 3.099320 -0.536295 0.267102
 939.000000 3.119336 -0.490889 0.282147
 940.000000 3.117247 -0.562597 0.285481
 941.000000 3.142632 -0.418085 0.267770
 942.000000 3.126690 -0.522716 0.282208
 943.000000 3.114693 -0.543538 0.281942
 944.000000 3.109904 -0.485118 0.263631
 945.000000 3.073606 -0.593724 0.280652
 946.000000 3.111723 -0.500824 0.286111
 947.000000 3.121582 -0.479803 0.296515
 948.000000 3.129162 -0.496734 0.297112
 949.000000 3.137327 -0.497077 0.302709
 950.000000 3.075757 -0.509199 0.288295
 951.000000 3.127272 -0.514513 0.283557
 952.000000 3.128548 -0.437665 0.258769
 953.000000 3.155625 -0.487759 0.315208
 954.000000 3.096654 -0.512339 0.289062
 955.000000 3.147218 -0.474114 0.284610
 956.000000 3.114045 -0.566803 0.263216
 957.000000 3.123042 -0.449729 0.293288
 958.000000 3.117741 -0.545946 0.289606
 959.000000 3.099838 -0.549177 0.322297
 960.000000 3.111401 -0.486851 0.270709
 961.000000 3.081597 -0.575932 0.285315
 962.000000 3.160318 -0.459895 0.276527
 963.000000 3.111769 -0.490233 0.241012
 964.000000 3.122629 -0.556591 0.278918
 965.000000 3.145674 -0.429242 0.280082
 966.000000 3.153691 -0.545559 0.285592
 967.000000 3.173470 -0.432521 0.283640
 968.000000 3.137308 -0.506036 0.272104
 969.000000 3.106419 -0.543607 0.292626
 970.000000 3.141541 -0.542065 0.249980
 971.000000 3.121070 -0.524834 0.257488
 972.000000 3.136589 -0.519161 0.284471
 973.000000 3.157725 -0.501180 0.291856
 974.000000 3.184994 -0.447211 0.279520
 975.000000 3.117635 -0.473483 0.286945
 976.000000 3.134416 -0.515607 0.281988
 977.000000 3.149194 -0.471083 0.277867
 978.000000 3.139716 -0.477265 0.270520
 979.000000 3.151675 -0.505917 0.298396
 980.000000 3.115534 -0.462764 0.256413
 981.000000 3.116737 -0.485320 0.270232
 982.000000 3.171768 -0.538715 0.272360
 983.000000 3.149992 -0.552328 0.265612
 984.000000 3.154683 -0.497302 0.263573
 985.000000 3.145200 -0.496332 0.273315
 986.000000 3.132528 -0.493067 0.288496
 987.000000 3.163752 -0.491810 0.279262
 988.000000 3.160969 -0.522872 0.254001
 989.000000 3.131425 -0.524938 0.295490
 990.000000 3.129559 -0.542405 0.307433
 991.000000 3.104756 -0.467887 0.247535
 992.000000 3.134062 -0.474605 0.281814
 993.000000 3.147600 -0.484505 0.292095
 994.000000 3.127255 -0.573200 0.306149
 995.000000 3.171030 -0.525599 0.269269
 996.000000 3.156722 -0.494575 0.269599
 997.000000 3.169186 -0.554070 0.269492
 998.000000 3.144080 -0.479401 0.250769
 999.000000 3.177422 -0.427860 0.253054
 1000.000000 3.143727 -0.549365 0.270759
 1001.000000 3.156963 -0.549202 0.285832
 1002.000000 3.132216 -0.602577 0.287280
 1003.000000 3.159953 -0.423470 0.278475
 1004.000000 3.186577 -0.514687 0.290833
 1005.000000 3.148451 -0.452830 0.275253
 1006.000000 3.141879 -0.415563 0.280804
 1007.000000 3.133653 -0.592174 0.273031
 1008.000000 3.164793 -0.539771 0.267877
 1009.000000 3.099868 -0.535106 0.293873
 1010.000000 3.128190 -0.538247 0.275419
 1011.000000 3.106806 -0.551251 0.264012
 1012.000000 3.074411 -0.517622 0.290276
 1013.000000 3.105155 -0.434641 0.257785
 1014.000000 3.075410 -0.486579 0.291585
 1015.000000 3.112230 -0.604876 0.277137
 1016.000000 3.136697 -0.551085 0.273418
 1017.000000 3.100604 -0.479080 0.271254
 1018.000000 3.091042 -0.599027 0.255708
 1019.000000 3.085919 -0.477172 0.232603
 1020.000000 3.105303 -0.556727 0.281772
 1021.000000 3.096415 -0.507733 0.272233
 1022.000000 3.067524 -0.515039 0.300466
 1023.000000 3.086826 -0.552563 0.292929
 1024.000000 3.118385 -0.542604 0.281369
 1025.000000 3.073232 -0.459413 0.291132
 1026.000000 3.178499 -0.610299 0.284733
 1027.000000 3.124025 -0.599851 0.271308
 1028.000000 3.143173 -0.596935 0.261686
 1029.000000 3.088077 -0.449197 0.283748
 1030.000000 3.097798 -0.522380 0.269723
 1031.000000 3.128229 -0.521279 0.292810
 1032.000000 3.082431 -0.441889 0.255546
 1033.000000 3.116528 -0.468751 0.267422
 1034.000000 3.116933 -0.486121 0.259328
 1035.000000 3.105151 -0.507375 0.297276
 1036.000000 3.123024 -0.536773 0.278982
 1037.000000 3.113453 -0.467511 0.269290
 1038.000000 3.105108 -0.439963 0.284773
 1039.000000 3.106542 -0.446806 0.274528
 1040.000000 3.134939 -0.481410 0.257714
 1041.000000 3.109881 -0.537779 0.280768
 1042.000000 3.138242 -0.458765 0.238670
 1043.000000 3.112578 -0.443928 0.269472
 1044.000000 3.111983 -0.434986 0.233550
 1045.000000 3.080296 -0.519948 0.267013
 1046.000000 3.073383 -0.425013 0.230393
 1047.000000 3.113841 -0.500149 0.264264
 1048.000000 3.149996 -0.444722 0.293724
 1049.000000 3.108770 -0.412581 0.279028
 1050.000000 3.087479 -0.514839 0.314856
 1051.000000 3.137841 -0.524980 0.275460
 1052.000000 3.118599 -0.495729 0.254852
 1053.000000 3.108809 -0.444869 0.268879
 1054.000000 3.168711 -0.510836 0.273192
 1055.000000 3.124514 -0.439064 0.270857
 1056.000000 3.116543 -0.425600 0.265293
 1057.000000 3.105862 -0.526254 0.236924
 1058.000000 3.133391 -0.461540 0.240156
 1059.000000 3.127583 -0.460970 0.260177
 1060.000000 3.134003 -0.446187 0.272341
 1061.000000 3.111071 -0.488332 0.241166
 1062.000000 3.159021 -0.580873 0.246049
 1063.000000 3.126290 -0.491400 0.244442
 1064.000000 3.146158 -0.459215 0.256208
 1065.000000 3.129801 -0.454068 0.251197
 1066.000000 3.147977 -0.475603 0.275129
 1067.000000 3.151303 -0.551565 0.260218
 1068.000000 3.130467 -0.527901 0.269625
 1069.000000 3.116271 -0.561707 0.280247
 1070.000000 3.113558 -0.422485 0.275087
 1071.000000 3.077618 -0.517365 0.242423
 1072.000000 3.127950 -0.514426 0.268617
 1073.000000 3.136230 -0.568936 0.275409
 1074.000000 3.157538 -0.510973 0.278114
 1075.000000 3.139629 -0.543173 0.263117
 1076.000000 3.133849 -0.536425 0.257326
 1077.000000 3.122088 -0.502382 0.276669
 1078.000000 3.138914 -0.470993 0.251479
 1079.000000 3.140955 -0.504600 0.275953
 1080.000000 3.067393 -0.484315 0.231137
 1081.000000 3.115335 -0.503531 0.260535
 1082.000000 3.076586 -0.439469 0.292672
 1083.000000 3.106284 -0.491309 0.253359
 1084.000000 3.088522 -0.497453 0.228408
 1085.000000 3.127901 -0.438672 0.244545
 1086.000000 3.110828 -0.431389 0.271744
 1087.000000 3.123298 -0.471014 0.271889
 1088.000000 3.101498 -0.408663 0.238775
 1089.000000 3.152287 -0.483104 0.246720
 1090.000000 3.117912 -0.483726 0.243489
 1091.000000 3.096964 -0.544933 0.305084
 1092.000000 3.104593 -0.524912 0.269887
 1093.000000 3.121044 -0.470912 0.255581
 1094.000000 3.124700 -0.549110 0.297088
 1095.000000 3.103821 -0.665927 0.276286
 1096.000000 3.116628 -0.494423 0.276618
 1097.000000 3.088424 -0.462520 0.280488
 1098.000000 3.124417 -0.520607 0.293939
 1099.000000 3.117794 -0.519275 0.276936
 1100.000000 3.129185 -0.490761 0.272787
 1101.000000 3.070264 -0.454662 0.284138
 1102.000000 3.069848 -0.485924 0.267274
 1103.000000 3.093722 -0.535282 0.267378
 1104.000000 3.110439 -0.490797 0.308121
 1105.000000 3.094957 -0.454058 0.278498
 1106.000000 3.078407 -0.498766 0.284332
 1107.000000 3.084437 -0.495055 0.271545
 1108.000000 3.126855 -0.513900 0.249559
 1109.000000 3.078779 -0.499591 0.277645
 1110.000000 3.128974 -0.521218 0.279529
 1111.000000 3.112114 -0.468344 0.265692
 1112.000000 3.140316 -0.493017 0.235885
 1113.000000 3.105845 -0.455872 0.272903
 1114.000000 3.131029 -0.491875 0.260055
 1115.000000 3.121796 -0.506488 0.250862
 1116.000000 3.164393 -0.484039 0.256595
 1117.000000 3.090640 -0.501315 0.271141
 1118.000000 3.098079 -0.462501 0.284477
 1119.000000 3.131487 -0.460886 0.293930
 1120.000000 3.075835 -0.513509 0.255344
 1121.000000 3.140004 -0.542087 0.266615
 1122.000000 3.081317 -0.472208 0.259448
 1123.000000 3.088709 -0.521659 0.270228
 1124.000000 3.136394 -0.549158 0.261975
 1125.000000 3.130161 -0.479441 0.268776
 1126.000000 3.124887 -0.551695 0.296552
 1127.000000 3.127970 -0.564868 0.249495
 1128.000000 3.163009 -0.555371 0.281517
 1129.000000 3.118762 -0.500977 0.270673
 1130.000000 3.110845 -0.520154 0.240131
 1131.000000 3.127466 -0.517967 0.268320
 1132.000000 3.172592 -0.523828 0.295099
 1133.000000 3.128607 -0.479592 0.279200
 1134.000000 3.141166 -0.555700 0.283333
 1135.000000 3.171431 -0.417496 0.270515
 1136.000000 3.121252 -0.515217 0.262840
 1137.000000 3.127175 -0.482060 0.255097
 1138.000000 3.145874 -0.515731 0.268125
 1139.000000 3.106828 -0.465263 0.278341
 1140.000000 3.123245 -0.531697 0.301340
 1141.000000 3.137982 -0.463014 0.240841
 1142.000000 3.115752 -0.532117 0.256551
 1143.000000 3.073928 -0.481276 0.253847
 1144.000000 3.115673 -0.572963 0.238315
 1145.000000 3.118212 -0.500658 0.239867
 1146.000000 3.121102 -0.533868 0.243632
 1147.000000 3.142158 -0.549910 0.217778
 1148.000000 3.125621 -0.514769 0.267680
 1149.000000 3.149606 -0.439437 0.290140
 1150.000000 3.119450 -0.496107 0.245943
 1151.000000 3.130871 -0.569526 0.252798
 1152.000000 3.103037 -0.523132 0.288855
 1153.000000 3.139042 -0.494596 0.251516
 1154.000000 3.182601 -0.596206 0.251584
 1155.000000 3.095970 -0.484066 0.241013
 1156.000000 3.096401 -0.464342 0.242855
 1157.000000 3.110077 -0.556458 0.224060
 1158.000000 3.130409 -0.470594 0.242759
 1159.000000 3.070478 -0.552191 0.250186
 1160.000000 3.126717 -0.479443 0.261127
 1161.000000 3.161185 -0.491247 0.262001
 1162.000000 3.174079 -0.490802 0.288261
 1163.000000 3.119522 -0.487307 0.268808
 1164.000000 3.107453 -0.548281 0.241164
 1165.000000 3.105946 -0.503353 0.276890
 1166.000000 3.060645 -0.439603 0.239296
 1167.000000 3.141873 -0.467768 0.267759
 1168.000000 3.104248 -0.558095 0.260746
 1169.000000 3.119615 -0.494875 0.272659
 1170.000000 3.098410 -0.531445 0.232106
 1171.000000 3.121069 -0.522356 0.244499
 1172.000000 3.093649 -0.492687 0.275097
 1173.000000 3.050600 -0.541158 0.257998
 1174.000000 3.079307 -0.593355 0.302943
 1175.000000 3.074807 -0.551843 0.290846
 1176.000000 3.089434 -0.479654 0.241455
 1177.000000 3.124478 -0.516148 0.255772
 1178.000000 3.106883 -0.548203 0.252570
 1179.000000 3.071397 -0.462687 0.252873
 1180.000000 3.110953 -0.425150 0.223960
 1181.000000 3.107987 -0.474532 0.240368
 1182.000000 3.099020 -0.547057 0.237729
 1183.000000 3.117990 -0.527851 0.247701
 1184.000000 3.098759 -0.490705 0.263116
 1185.000000 3.167737 -0.482969 0.283192
 1186.000000 3.104372 -0.505313 0.283449
 1187.000000 3.092937 -0.494517 0.273231
 1188.000000 3.083471 -0.443843 0.269817
 1189.000000 3.148815 -0.491187 0.261945
 1190.000000 3.134398 -0.598493 0.272561
 1191.000000 3.129522 -0.477041 0.263811
 1192.000000 3.124812 -0.460445 0.262288
 1193.000000 3.141411 -0.496503 0.259018
 1194.000000 3.123576 -0.498381 0.250370
 1195.000000 3.137791 -0.436329 0.286598
 1196.000000 3.110875 -0.480742 0.275174
 1197.000000 3.087060 -0.460594 0.257445
 1198.000000 3.146830 -0.527140 0.268557
 1199.000000 3.122730 -0.539832 0.257028
 1200.000000 3.129590 -0.547455 0.233067
 1201.000000 3.127337 -0.517356 0.258039
 1202.000000 3.089610 -0.498788 0.273994
 1203.000000 3.110753 -0.505594 0.261615
 1204.000000 3.117114 -0.501566 0.251132
 1205.000000 3.138725 -0.547754 0.260675
 1206.000000 3.121408 -0.506646 0.249420
 1207.000000 3.112097 -0.503829 0.271638
 1208.000000 3.117086 -0.439671 0.270988
 1209.000000 3.159277 -0.496114 0.258961
 1210.000000 3.094722 -0.437968 0.264060
 1211.000000 3.136982 -0.608463 0.229615
 1212.000000 3.113135 -0.531727 0.304543
 1213.000000 3.118934 -0.543912 0.259660
 1214.000000 3.128756 -0.544814 0.260356
 1215.000000 3.140714 -0.581998 0.266672
 1216.000000 3.157131 -0.483051 0.241447
 1217.000000 3.077110 -0.500413 0.259285
 1218.000000 3.127602 -0.604059 0.291334
 1219.000000 3.105457 -0.533989 0.258341
 1220.000000 3.156502 -0.499579 0.294371
 1221.000000 3.129562 -0.511210 0.282400
 1222.000000 3.159486 -0.547205 0.271163
 1223.000000 3.148965 -0.536733 0.250357
 1224.000000 3.126053 -0.534410 0.261526
 1225.000000 3.162019 -0.501473 0.243060
 1226.000000 3.108509 -0.547809 0.241858
 1227.000000 3.094265 -0.451531 0.235814
 1228.000000 3.098622 -0.537573 0.267580
 1229.000000 3.108736 -0.486185 0.236729
 1230.000000 3.145802 -0.436900 0.239936
 1231.000000 3.140828 -0.481045 0.248590
 1232.000000 3.113511 -0.507885 0.270744
 1233.000000 3.159224 -0.537188 0.264599
 1234.000000 3.164710 -0.535185 0.286460
 1235.000000 3.128397 -0.470900 0.274242
 1236.000000 3.151644 -0.602352 0.271686
 1237.000000 3.175933 -0.503687 0.266759
 1238.000000 3.178448 -0.532562 0.245688
 1239.000000 3.112157 -0.507349 0.268370
 1240.000000 3.126206 -0.486904 0.269879
 1241.000000 3.139637 -0.477113 0.273376
 1242.000000 3.148741 -0.538315 0.269746
 1243.000000 3.147076 -0.491459 0.249399
 1244.000000 3.141562 -0.497584 0.253554
 1245.000000 3.145385 -0.527604 0.236375
 1246.000000 3.116098 -0.485609 0.278315
 1247.000000 3.085197 -0.539793 0.244916
 1248.000000 3.083499 -0.450475 0.276234
 1249.000000 3.132720 -0.506656 0.256666
 1250.000000 3.102709 -0.493668 0.283264
 1251.000000 3.107303 -0.505885 0.297229
 1252.000000 3.105576 -0.499888 0.282228
 1253.000000 3.161035 -0.489461 0.290809
 1254.000000 3.132950 -0.418361 0.254053
 1255.000000 3.101229 -0.479999 0.260961
 1256.000000 3.095947 -0.479217 0.251190
 1257.000000 3.108309 -0.487422 0.278415
 1258.000000 3.118400 -0.501572 0.261323
 1259.000000 3.101654 -0.473092 0.281733
 1260.000000 3.137316 -0.418005 0.289532
 1261.000000 3.127085 -0.466831 0.286997
 1262.000000 3.110047 -0.490314 0.292992
 1263.000000 3.105225 -0.441084 0.283750
 1264.000000 3.148682 -0.499374 0.301349
 1265.000000 3.070909 -0.465974 0.246689
 1266.000000 3.090822 -0.437381 0.264357
 1267.000000 3.098304 -0.513857 0.286830
 1268.000000 3.077561 -0.499298 0.257448
 1269.000000 3.121746 -0.455522 0.277366
 1270.000000 3.099060 -0.514609 0.284895
 1271.000000 3.072931 -0.479521 0.260791
 1272.000000 3.086312 -0.494964 0.257537
 1273.000000 3.101099 -0.548541 0.247305
 1274.000000 3.095080 -0.514098 0.228805
 1275.000000 3.105127 -0.488506 0.272933
 1276.000000 3.084516 -0.542620 0.267294
 1277.000000 3.061813 -0.520904 0.278248
 1278.000000 3.099357 -0.535450 0.271428
 1279.000000 3.122062 -0.484108 0.259523
 1280.000000 3.094275 -0.408479 0.286382
 1281.000000 3.083722 -0.511936 0.244150
 1282.000000 3.079945 -0.475608 0.248112
 1283.000000 3.082729 -0.527063 0.252546
 1284.000000 3.095668 -0.504169 0.257237
 1285.000000 3.087937 -0.468086 0.266194
 1286.000000 3.047871 -0.570864 0.258018
 1287.000000 3.114330 -0.471767 0.287218
 1288.000000 3.118022 -0.551030 0.294155
 1289.000000 3.092959 -0.450914 0.279652
 1290.000000 3.055168 -0.501667 0.287133
 1291.000000 3.060178 -0.526757 0.267391
 1292.000000 3.127910 -0.566230 0.274783
 1293.000000 3.091024 -0.484509 0.257236
 1294.000000 3.065602 -0.471506 0.267897
 1295.000000 3.072845 -0.470017 0.237681
 1296.000000 3.124754 -0.498833 0.239350
 1297.000000 3.087364 -0.462905 0.281677
 1298.000000 3.110526 -0.463714 0.269351
 1299.000000 3.093428 -0.541490 0.247158
 1300.000000 3.104462 -0.431922 0.243192
 1301.000000 3.112855 -0.562723 0.253055
 1302.000000 3.070201 -0.494424 0.277260
 1303.000000 3.096636 -0.437935 0.262819
 1304.000000 3.059745 -0.469025 0.243137
 1305.000000 3.114225 -0.487637 0.257249
 1306.000000 3.061660 -0.551823 0.240087
 1307.000000 3.106292 -0.464933 0.280887
 1308.000000 3.076373 -0.499997 0.264573
 1309.000000 3.085494 -0.432559 0.235083
 1310.000000 3.084914 -0.536916 0.292873
 1311.000000 3.099466 -0.549143 0.286530
 1312.000000 3.090230 -0.545795 0.274437
 1313.000000 3.042209 -0.459237 0.253825
 1314.000000 3.094487 -0.572321 0.258589
 1315.000000 3.106907 -0.494066 0.262052
 1316.000000 3.101494 -0.538135 0.292698
 1317.000000 3.138825 -0.513628 0.243624
 1318.000000 3.101837 -0.547461 0.278052
 1319.000000 3.093400 -0.520102 0.251659
 1320.000000 3.114187 -0.573299 0.278041
 1321.000000 3.102126 -0.515237 0.253059
 1322.000000 3.145328 -0.482776 0.278780
 1323.000000 3.115170 -0.543714 0.277247
 1324.000000 3.104957 -0.495071 0.261766
 1325.000000 3.103303 -0.562312 0.253580
 1326.000000 3.115593 -0.590588 0.262938
 1327.000000 3.101441 -0.575241 0.269071
 1328.000000 3.114868 -0.479467 0.262031
 1329.000000 3.100147 -0.430496 0.255230
 1330.000000 3.128928 -0.477544 0.242284
 1331.000000 3.148833 -0.517437 0.259647
 1332.000000 3.152624 -0.476951 0.265578
 1333.000000 3.119107 -0.538802 0.248743
 1334.000000 3.131907 -0.523090 0.243161
 1335.000000 3.105210 -0.509424 0.271717
 1336.000000 3.133197 -0.555824 0.272987
 1337.000000 3.101903 -0.482123 0.308937
 1338.000000 3.078501 -0.497636 0.259157
 1339.000000 3.106549 -0.560318 0.252207
 1340.000000 3.086447 -0.471886 0.270195
 1341.000000 3.133438 -0.478651 0.271910
 1342.000000 3.154511 -0.481237 0.270179
 1343.000000 3.119176 -0.552257 0.254297
 1344.000000 3.111321 -0.517016 0.252294
 1345.000000 3.079254 -0.503318 0.267822
 1346.000000 3.103892 -0.529493 0.264302
 1347.000000 3.130072 -0.501806 0.282833
 1348.000000 3.115363 -0.502129 0.280541
 1349.000000 3.135637 -0.536860 0.296345
 1350.000000 3.120112 -0.450614 0.275160
 1351.000000 3.118627 -0.512906 0.269602
 1352.000000 3.097566 -0.518972 0.263450
 1353.000000 3.112038 -0.531808 0.262920
 1354.000000 3.156612 -0.485762 0.262051
 1355.000000 3.153592 -0.490104 0.263257
 1356.000000 3.159546 -0.530003 0.285758
 1357.000000 3.154098 -0.514820 0.259863
 1358.000000 3.173246 -0.492869 0.261400
 1359.000000 3.137566 -0.507033 0.242594
 1360.000000 3.160935 -0.439435 0.275030
 1361.000000 3.139642 -0.476497 0.282262
 1362.000000 3.130768 -0.530378 0.298906
 1363.000000 3.147401 -0.515305 0.285243
 1364.000000 3.152187 -0.542855 0.260224
 1365.000000 3.119302 -0.587807 0.306761
 1366.000000 3.128078 -0.492887 0.265210
 1367.000000 3.141408 -0.463600 0.294527
 1368.000000 3.165391 -0.461856 0.258497
 1369.000000 3.133108 -0.527286 0.275908
 1370.000000 3.160247 -0.477433 0.297645
 1371.000000 3.155171 -0.520498 0.269425
 1372.000000 3.117160 -0.525650 0.260004
 1373.000000 3.126144 -0.535854 0.282547
 1374.000000 3.164837 -0.581239 0.287283
 1375.000000 3.147202 -0.469335 0.275978
 1376.000000 3.117583 -0.500932 0.281068
 1377.000000 3.100317 -0.492251 0.276773
 1378.000000 3.098943 -0.511871 0.295406
 1379.000000 3.117888 -0.461668 0.267084
 1380.000000 3.140499 -0.436173 0.281239
 1381.000000 3.072939 -0.506035 0.239101
 1382.000000 3.120115 -0.473307 0.271321
 1383.000000 3.141461 -0.490032 0.268202
 1384.000000 3.095338 -0.588521 0.279885
 1385.000000 3.099829 -0.586370 0.264612
 1386.000000 3.116349 -0.548507 0.284432
 1387.000000 3.139381 -0.483029 0.279768
 1388.000000 3.132626 -0.508052 0.260800
 1389.000000 3.126047 -0.503389 0.270541
 1390.000000 3.110042 -0.537619 0.246162
 1391.000000 3.124448 -0.492982 0.256095
 1392.000000 3.115294 -0.546307 0.259801
 1393.000000 3.051450 -0.497910 0.253446
 1394.000000 3.108448 -0.511502 0.266605
 1395.000000 3.057702 -0.493932 0.255059
 1396.000000 3.099961 -0.473480 0.272782
 1397.000000 3.083922 -0.482375 0.266818
 1398.000000 3.115000 -0.429967 0.269073
 1399.000000 3.124350 -0.503783 0.289022
 1400.000000 3.124005 -0.536060 0.293569
 1401.000000 3.094834 -0.444582 0.249030
 1402.000000 3.138106 -0.505767 0.257979
 1403.000000 3.110417 -0.517802 0.301268
 1404.000000 3.091750 -0.504785 0.235658
 1405.000000 3.098620 -0.458731 0.245198
 1406.000000 3.114939 -0.512351 0.274171
 1407.000000 3.118167 -0.473892 0.255375
 1408.000000 3.118735 -0.490473 0.269611
 1409.000000 3.075173 -0.477705 0.300101
 1410.000000 3.060364 -0.462056 0.230724
 1411.000000 3.043387 -0.442735 0.255474
 1412.000000 3.119663 -0.443974 0.253964
 1413.000000 3.086775 -0.487750 0.249131
 1414.000000 3.097067 -0.472394 0.281228
 1415.000000 3.086197 -0.492635 0.320582
 1416.000000 3.119848 -0.520254 0.283291
 1417.000000 3.121022 -0.432057 0.311267
 1418.000000 3.096038 -0.458707 0.245956
 1419.000000 3.143525 -0.515965 0.269109
 1420.000000 3.088943 -0.526035 0.248680
 1421.000000 3.122718 -0.461454 0.259554
 1422.000000 3.099425 -0.475068 0.285464
 1423.000000 3.113517 -0.507641 0.267884
 1424.000000 3.092823 -0.555547 0.275893
 1425.000000 3.073142 -0.509917 0.248591
 1426.000000 3.078849 -0.505417 0.280336
 1427.000000 3.073747 -0.506365 0.248773
 1428.000000 3.085151 -0.502832 0.255083
 1429.000000 3.044058 -0.444914 0.262918
 1430.000000 3.066196 -0.502607 0.255238
 1431.000000 3.077150 -0.433847 0.252303
 1432.000000 3.086767 -0.459648 0.282474
 1433.000000 3.095984 -0.456885 0.254884
 1434.000000 3.068288 -0.454874 0.253551
 1435.000000 3.041452 -0.412120 0.246319
 1436.000000 3.086949 -0.504280 0.288784
 1437.000000 3.076466 -0.471457 0.278233
 1438.000000 3.073873 -0.439447 0.283044
 1439.000000 3.084516 -0.469959 0.245860
 1440.000000 3.067406 -0.578663 0.265835
 1441.000000 3.057532 -0.491406 0.272416
 1442.000000 3.065695 -0.470332 0.250576
 1443.000000 3.046578 -0.472925 0.278313
 1444.000000 3.116157 -0.472175 0.258742
 1445.000000 3.060464 -0.427285 0.286718
 1446.000000 3.064119 -0.454871 0.264998
 1447.000000 3.082365 -0.492822 0.268562
 1448.000000 3.090326 -0.484551 0.269719
 1449.000000 3.069813 -0.476405 0.316112
 1450.000000 3.117758 -0.532120 0.294444
 1451.000000 3.119088 -0.507844 0.300796
 1452.000000 3.118647 -0.516856 0.272137
 1453.000000 3.074727 -0.457851 0.281251
 1454.000000 3.110855 -0.487673 0.272497
 1455.000000 3.091524 -0.469448 0.285080
 1456.000000 3.056302 -0.521677 0.286020
 1457.000000 3.090836 -0.542484 0.271590
 1458.000000 3.102640 -0.464474 0.263545
 1459.000000 3.067272 -0.526520 0.252282
 1460.000000 3.125007 -0.507293 0.253828
 1461.000000 3.122758 -0.506292 0.302098
 1462.000000 3.093703 -0.516840 0.301625
 1463.000000 3.083640 -0.516544 0.307944
 1464.000000 3.051619 -0.538174 0.308725
 1465.000000 3.107496 -0.504062 0.309945
 1466.000000 3.113156 -0.586583 0.283107
 1467.000000 3.107740 -0.500716 0.281376
 1468.000000 3.079933 -0.506737 0.266035
 1469.000000 3.076185 -0.451544 0.264591
 1470.000000 3.040669 -0.425215 0.266154
 1471.000000 3.057985 -0.464799 0.259492
 1472.000000 3.098561 -0.510727 0.264216
 1473.000000 3.109821 -0.461498 0.297162
 1474.000000 3.100621 -0.389951 0.274253
 1475.000000 3.111950 -0.537092 0.258946
 1476.000000 3.080056 -0.501165 0.258016
 1477.000000 3.077469 -0.503947 0.280351
 1478.000000 3.115285 -0.486828 0.297616
 1479.000000 3.121628 -0.491529 0.296468
 1480.000000 3.122406 -0.389258 0.272655
 1481.000000 3.092757 -0.462702 0.250296
 1482.000000 3.085718 -0.527133 0.289016
 1483.000000 3.101598 -0.471846 0.300383
 1484.000000 3.068954 -0.486482 0.312196
 1485.000000 3.091712 -0.464837 0.284528
 1486.000000 3.045001 -0.496225 0.267820
 1487.000000 3.123837 -0.453705 0.280459
 1488.000000 3.123414 -0.446268 0.270361
 1489.000000 3.066613 -0.532778 0.298589
 1490.000000 3.122203 -0.497428 0.281847
 1491.000000 3.084620 -0.510409 0.262785
 1492.000000 3.081074 -0.465358 0.254351
 1493.000000 3.107144 -0.553174 0.286252
 1494.000000 3.092036 -0.501261 0.296205
 1495.000000 3.116045 -0.471923 0.278517
 1496.000000 3.073515 -0.514671 0.262118
 1497.000000 3.111173 -0.472322 0.238275
 1498.000000 3.078409 -0.461684 0.292646
 1499.000000 3.102200 -0.468203 0.279432
 1500.000000 3.095195 -0.441276 0.255520
 1501.000000 3.088457 -0.517267 0.260225
 1502.000000 3.094535 -0.512001 0.268777
 1503.000000 3.075432 -0.448251 0.254950
 1504.000000 3.021058 -0.423770 0.268163
 1505.000000 3.082147 -0.466109 0.250941
 1506.000000 3.094662 -0.482351 0.266541
 1507.000000 3.102272 -0.443580 0.254978
 1508.000000 3.044249 -0.451447 0.266493
 1509.000000 3.070586 -0.536312 0.240745
 1510.000000 3.100234 -0.438096 0.286812
 1511.000000 3.101846 -0.446163 0.289471
 1512.000000 3.102945 -0.461323 0.244728
 1513.000000 3.088102 -0.456503 0.270668
 1514.000000 3.051070 -0.525725 0.272064
 1515.000000 3.082365 -0.501207 0.267200
 1516.000000 3.107199 -0.496924 0.262228
 1517.000000 3.066604 -0.497225 0.241659
 1518.000000 3.074147 -0.498781 0.250235
 1519.000000 3.052770 -0.475422 0.237557
 1520.000000 3.060612 -0.521214 0.229891
 1521.000000 3.070290 -0.521227 0.260984
 1522.000000 3.141211 -0.480215 0.265792
 1523.000000 3.131650 -0.493368 0.252073
 1524.000000 3.099600 -0.522856 0.228212
 1525.000000 3.082890 -0.490623 0.248757
 1526.000000 3.138732 -0.436011 0.268056
 1527.000000 3.108773 -0.498580 0.268947
 1528.000000 3.126563 -0.489400 0.252153
 1529.000000 3.140024 -0.500887 0.253129
 1530.000000 3.129987 -0.435506 0.256466
 1531.000000 3.115663 -0.442795 0.263751
 1532.000000 3.126605 -0.417991 0.286259
 1533.000000 3.084732 -0.422504 0.238918
 1534.000000 3.135320 -0.540060 0.276352
 1535.000000 3.076037 -0.526982 0.254707
 1536.000000 3.117509 -0.468648 0.288532
 1537.000000 3.086505 -0.473234 0.305611
 1538.000000 3.100822 -0.482189 0.257841
 1539.000000 3.071063 -0.493961 0.263580
 1540.000000 3.066801 -0.508383 0.265662
 1541.000000 3.084711 -0.464208 0.283982
 1542.000000 3.085317 -0.391717 0.265385
 1543.000000 3.058211 -0.466191 0.272657
 1544.000000 3.050799 -0.447538 0.246942
 1545.000000 3.091526 -0.456019 0.239659
 1546.000000 3.067022 -0.382915 0.253386
 1547.000000 3.051466 -0.480024 0.263312
 1548.000000 3.076969 -0.470711 0.247467
 1549.000000 3.067101 -0.420720 0.247295
 1550.000000 3.072554 -0.546131 0.256054
 1551.000000 3.087908 -0.519580 0.261952
 1552.000000 3.095517 -0.506517 0.208017
 1553.000000 3.080749 -0.434242 0.264711
 1554.000000 3.039953 -0.543673 0.259572
 1555.000000 3.063231 -0.471773 0.280272
 1556.000000 3.074709 -0.470285 0.275100
 1557.000000 3.096905 -0.452558 0.278665
 1558.000000 3.111365 -0.520762 0.256442
 1559.000000 3.058159 -0.448781 0.260062
 1560.000000 3.108065 -0.534023 0.294865
 1561.000000 3.103763 -0.445652 0.226723
 1562.000000 3.095980 -0.474070 0.274407
 1563.000000 3.083465 -0.450804 0.237463
 1564.000000 3.110853 -0.504476 0.243628
 1565.000000 3.115503 -0.488449 0.255204
 1566.000000 3.109508 -0.411968 0.267512
 1567.000000 3.069615 -0.481041 0.233267
 1568.000000 3.126574 -0.476292 0.226541
 1569.000000 3.120861 -0.440610 0.256356
 1570.000000 3.071395 -0.529319 0.245989
 1571.000000 3.089681 -0.491105 0.239333
 1572.000000 3.098777 -0.494185 0.271632
 1573.000000 3.113904 -0.459775 0.237835
 1574.000000 3.090115 -0.456325 0.273316
 1575.000000 3.097039 -0.502478 0.255575
 1576.000000 3.098556 -0.429967 0.248195
 1577.000000 3.077814 -0.503775 0.236199
 1578.000000 3.071533 -0.371289 0.233523
 1579.000000 3.128976 -0.423413 0.239245
 1580.000000 3.094123 -0.407272 0.292865
 1581.000000 3.085906 -0.470063 0.271166
 1582.000000 3.114254 -0.451109 0.260535
 1583.000000 3.103589 -0.504498 0.283325
 1584.000000 3.089538 -0.439944 0.236812
 1585.000000 3.101110 -0.532466 0.263105
 1586.000000 3.108823 -0.472156 0.256681
 1587.000000 3.128654 -0.420518 0.246855
 1588.000000 3.067512 -0.445825 0.224179
 1589.000000 3.126317 -0.392408 0.244596
 1590.000000 3.112959 -0.449921 0.230173
 1591.000000 3.117094 -0.428113 0.226042
 1592.000000 3.104520 -0.444683 0.236078
 1593.000000 3.115578 -0.472220 0.267727
 1594.000000 3.120142 -0.408504 0.267615
 1595.000000 3.109135 -0.402249 0.243908
 1596.000000 3.135529 -0.427426 0.234477
 1597.000000 3.151870 -0.442044 0.220809
 1598.000000 3.138192 -0.361430 0.235203
 1599.000000 3.124487 -0.388456 0.249182
 1600.000000 3.164965 -0.501868 0.256070
 1601.000000 3.150395 -0.495265 0.273538
 1602.000000 3.171576 -0.458479 0.293678
 1603.000000 3.119141 -0.385731 0.264894
 1604.000000 3.133612 -0.483170 0.261431
 1605.000000 3.180098 -0.444408 0.273533
 1606.000000 3.144163 -0.362430 0.302975
 1607.000000 3.122160 -0.477142 0.271815
 1608.000000 3.101007 -0.391034 0.255415
 1609.000000 3.144740 -0.435853 0.266416
 1610.000000 3.119093 -0.447482 0.276119
 1611.000000 3.113406 -0.463870 0.264146
 1612.000000 3.086233 -0.452361 0.257917
 1613.000000 3.120327 -0.429584 0.276951
 1614.000000 3.166281 -0.512499 0.247834
 1615.000000 3.104470 -0.445397 0.280665
 1616.000000 3.128487 -0.432314 0.288417
 1617.000000 3.088842 -0.477793 0.226652
 1618.000000 3.064788 -0.439500 0.252381
 1619.000000 3.072243 -0.425529 0.253230
 1620.000000 3.058825 -0.469731 0.247705
 1621.000000 3.067283 -0.396046 0.238063
 1622.000000 3.085292 -0.448284 0.218164
 1623.000000 3.078560 -0.451296 0.222272
 1624.000000 3.110196 -0.463715 0.204649
 1625.000000 3.057161 -0.474035 0.253083
 1626.000000 3.090809 -0.424431 0.227873
 1627.000000 3.051488 -0.395032 0.261744
 1628.000000 3.099413 -0.563295 0.230915
 1629.000000 3.153280 -0.461253 0.231984
 1630.000000 3.048374 -0.394053 0.249609
 1631.000000 3.063595 -0.477467 0.217991
 1632.000000 3.112673 -0.494051 0.245449
 1633.000000 3.008946 -0.495561 0.206895
 1634.000000 3.077690 -0.501199 0.226749
 1635.000000 3.102772 -0.481383 0.224969
 1636.000000 3.079003 -0.536269 0.239425
 1637.000000 3.064243 -0.504126 0.256825
 1638.000000 3.057769 -0.452802 0.232080
 1639.000000 3.022824 -0.495225 0.258196
 1640.000000 3.103333 -0.484953 0.223575
 1641.000000 3.085497 -0.558233 0.269767
 1642.000000 3.036588 -0.525728 0.263882
 1643.000000 3.098391 -0.552136 0.252805
 1644.000000 3.083615 -0.483330 0.242628
 1645.000000 3.110535 -0.456556 0.246066
 1646.000000 3.070378 -0.448547 0.267123
 1647.000000 3.087156 -0.437471 0.261637
 1648.000000 3.107506 -0.431717 0.267373
 1649.000000 3.112343 -0.459352 0.258848
 1650.000000 3.114862 -0.510912 0.245046
 1651.000000 3.103087 -0.429463 0.242065
 1652.000000 3.072511 -0.491417 0.235584
 1653.000000 3.082511 -0.428778 0.232892
 1654.000000 3.080323 -0.473788 0.214670
 1655.000000 3.103289 -0.507979 0.230902
 1656.000000 3.044913 -0.499364 0.219635
 1657.000000 3.059104 -0.478204 0.231723
 1658.000000 3.077367 -0.447268 0.250166
 1659.000000 3.088265 -0.440206 0.257486
 1660.000000 3.123089 -0.506057 0.235645
 1661.000000 3.091924 -0.448143 0.242782
 1662.000000 3.053843 -0.462724 0.256422
 1663.000000 3.085875 -0.389071 0.244857
 1664.000000 3.116868 -0.494834 0.236589
 1665.000000 3.098883 -0.460132 0.237051
 1666.000000 3.100824 -0.397918 0.264002
 1667.000000 3.135605 -0.569779 0.253792
 1668.000000 3.103019 -0.501962 0.261102
 1669.000000 3.160904 -0.447939 0.234756
 1670.000000 3.127359 -0.435361 0.252467
 1671.000000 3.095158 -0.527387 0.229092
 1672.000000 3.108715 -0.419674 0.215763
 1673.000000 3.104418 -0.537876 0.210026
 1674.000000 3.095129 -0.468012 0.247936
 1675.000000 3.083907 -0.531698 0.234803
 1676.000000 3.125265 -0.405156 0.259088
 1677.000000 3.064696 -0.486613 0.241375
 1678.000000 3.067822 -0.459996 0.259151
 1679.000000 3.111541 -0.527459 0.254175
 1680.000000 3.066714 -0.477728 0.221077
 1681.000000 3.076156 -0.539641 0.241028
 1682.000000 3.041838 -0.503064 0.218170
 1683.000000 3.071130 -0.499029 0.227274
 1684.000000 3.111063 -0.396383 0.279531
 1685.000000 3.091012 -0.538198 0.235434
 1686.000000 3.064920 -0.446052 0.257462
 1687.000000 3.102754 -0.463983 0.265498
 1688.000000 3.067130 -0.602038 0.245542
 1689.000000 3.107607 -0.543446 0.264790
 1690.000000 3.135172 -0.524763 0.220540
 1691.000000 3.150012 -0.435207 0.239514
 1692.000000 3.116991 -0.503483 0.226789
 1693.000000 3.102311 -0.395959 0.234695
 1694.000000 3.061017 -0.443632 0.258027
 1695.000000 3.112754 -0.488964 0.278645
 1696.000000 3.116736 -0.491568 0.247382
 1697.000000 3.092102 -0.463594 0.246647
 1698.000000 3.059461 -0.452819 0.257694
 1699.000000 3.086963 -0.529616 0.256173
 1700.000000 3.083080 -0.480596 0.268696
 1701.000000 3.090645 -0.540549 0.251237
 1702.000000 3.101316 -0.466501 0.264906
 1703.000000 3.118019 -0.518392 0.233010
 1704.000000 3.079237 -0.421228 0.224265
 1705.000000 3.072021 -0.497718 0.239792
 1706.000000 3.050585 -0.492057 0.224687
 1707.000000 3.070746 -0.530465 0.248259
 1708.000000 3.086014 -0.450707 0.240995
 1709.000000 3.121192 -0.479408 0.240084
 1710.000000 3.097891 -0.438363 0.259507
 1711.000000 3.066381 -0.399280 0.234720
 1712.000000 3.141704 -0.434075 0.255238
 1713.000000 3.143527 -0.424620 0.266573
 1714.000000 3.115086 -0.352787 0.278783
 1715.000000 3.131732 -0.509953 0.242434
 1716.000000 3.103777 -0.507038 0.262392
 1717.000000 3.103463 -0.500225 0.249984
 1718.000000 3.104188 -0.428460 0.261380
 1719.000000 3.085279 -0.504571 0.227598
 1720.000000 3.115837 -0.556955 0.265630
 1721.000000 3.100437 -0.511274 0.254271
 1722.000000 3.094310 -0.423663 0.251058
 1723.000000 3.077708 -0.541643 0.267402
 1724.000000 3.075961 -0.481457 0.247162
 1725.000000 3.118825 -0.463349 0.237672
 1726.000000 3.126169 -0.449879 0.251284
 1727.000000 3.170897 -0.506018 0.236037
 1728.000000 3.098610 -0.418036 0.238398
 1729.000000 3.084524 -0.335555 0.269628
 1730.000000 3.074727 -0.519792 0.252151
 1731.000000 3.064429 -0.488995 0.245817
 1732.000000 3.125585 -0.464924 0.231266
 1733.000000 3.152345 -0.483184 0.282417
 1734.000000 3.126199 -0.500835 0.242663
 1735.000000 3.117572 -0.437849 0.264940
 1736.000000 3.106487 -0.478577 0.293908
 1737.000000 3.108517 -0.563504 0.286707
 1738.000000 3.132588 -0.459929 0.251670
 1739.000000 3.104908 -0.528217 0.270665
 1740.000000 3.075739 -0.402502 0.253988
 1741.000000 3.088541 -0.519194 0.261578
 1742.000000 3.068705 -0.510257 0.256559
 1743.000000 3.065957 -0.471889 0.265941
 1744.000000 3.114557 -0.439021 0.250598
 1745.000000 3.105559 -0.522925 0.240245
 1746.000000 3.107234 -0.438789 0.271143
 1747.000000 3.103406 -0.403923 0.252252
 1748.000000 3.116471 -0.485886 0.255284
 1749.000000 3.082616 -0.482290 0.276713
 1750.000000 3.097301 -0.494095 0.274191
 1751.000000 3.084899 -0.454210 0.246409
 1752.000000 3.102473 -0.431955 0.265531
 1753.000000 3.078152 -0.473182 0.264999
 1754.000000 3.118192 -0.481696 0.282657
 1755.000000 3.127378 -0.440678 0.252793
 1756.000000 3.105308 -0.467291 0.276496
 1757.000000 3.056361 -0.401435 0.258014
 1758.000000 3.098095 -0.462047 0.252684
 1759.000000 3.104120 -0.459062 0.248210
 1760.000000 3.068450 -0.410349 0.263146
 1761.000000 3.074367 -0.494981 0.263821
 1762.000000 3.111426 -0.405033 0.246011
 1763.000000 3.088357 -0.376914 0.268631
 1764.000000 3.040230 -0.517619 0.263870
 1765.000000 3.127272 -0.443239 0.273042
 1766.000000 3.058043 -0.494844 0.239160
 1767.000000 3.054652 -0.520476 0.262631
 1768.000000 3.080992 -0.491025 0.250062
 1769.000000 3.103233 -0.531035 0.251873
 1770.000000 3.093279 -0.488319 0.276482
 1771.000000 3.111033 -0.434619 0.274348
 1772.000000 3.104900 -0.457939 0.233968
 1773.000000 3.086975 -0.562289 0.256707
 1774.000000 3.107236 -0.569253 0.259142
 1775.000000 3.061229 -0.469047 0.274253
 1776.000000 3.089414 -0.556985 0.239094
 1777.000000 3.083113 -0.511409 0.237359
 1778.000000 3.116445 -0.522195 0.275961
 1779.000000 3.095612 -0.443336 0.246884
 1780.000000 3.109014 -0.569849 0.255710
 1781.000000 3.083997 -0.563407 0.228530
 1782.000000 3.109160 -0.460204 0.242038
 1783.000000 3.070870 -0.534127 0.247145
 1784.000000 3.092607 -0.564716 0.254620
 1785.000000 3.073755 -0.476135 0.254187
 1786.000000 3.087856 -0.553190 0.272755
 1787.000000 3.117300 -0.439810 0.248537
 1788.000000 3.078969 -0.385968 0.268121
 1789.000000 3.055925 -0.390795 0.243243
 1790.000000 3.064266 -0.468527 0.255831
 1791.000000 3.035376 -0.470730 0.252055
 1792.000000 3.068560 -0.462411 0.246218
 1793.000000 3.110159 -0.495611 0.253773
 1794.000000 3.064210 -0.421485 0.271128
 1795.000000 3.071280 -0.510968 0.273199
 1796.000000 3.076461 -0.459866 0.256269
 1797.000000 3.100319 -0.473826 0.232467
 1798.000000 3.078227 -0.466781 0.241997
 1799.000000 3.065550 -0.532464 0.254655
 1800.000000 3.109343 -0.515974 0.261689
 1801.000000 3.083268 -0.536982 0.267059
 1802.000000 3.093892 -0.589186 0.262363
 1803.000000 3.076008 -0.483525 0.251508
 1804.000000 3.078661 -0.559452 0.264520
 1805.000000 3.069763 -0.464304 0.243205
 1806.000000 3.104742 -0.490974 0.247984
 1807.000000 3.094221 -0.496877 0.257762
 1808.000000 3.085723 -0.416304 0.236914
 1809.000000 3.114700 -0.481180 0.262632
 1810.000000 3.107722 -0.502744 0.267252
 1811.000000 3.048842 -0.482764 0.274463
 1812.000000 3.037106 -0.457601 0.284349
 1813.000000 3.086114 -0.535799 0.254145
 1814.000000 3.084041 -0.511968 0.262687
 1815.000000 3.070608 -0.511825 0.271846
 1816.000000 3.114882 -0.530048 0.268107
 1817.000000 3.114490 -0.541493 0.250259
 1818.000000 3.135638 -0.454576 0.266377
 1819.000000 3.124759 -0.521193 0.255298
 1820.000000 3.085913 -0.548321 0.272141
 1821.000000 3.068244 -0.440533 0.272706
 1822.000000 3.103917 -0.472901 0.248197
 1823.000000 3.136923 -0.454099 0.263798
 1824.000000 3.146213 -0.541539 0.267171
 1825.000000 3.107596 -0.424226 0.240393
 1826.000000 3.112594 -0.512767 0.245092
 1827.000000 3.136590 -0.509228 0.248027
 1828.000000 3.092447 -0.510849 0.267546
 1829.000000 3.085000 -0.524373 0.271958
 1830.000000 3.150796 -0.482224 0.259964
 1831.000000 3.102308 -0.454296 0.269613
 1832.000000 3.109631 -0.489273 0.259877
 1833.000000 3.112478 -0.458827 0.267759
 1834.000000 3.128049 -0.546131 0.268702
 1835.000000 3.113033 -0.477658 0.279369
 1836.000000 3.105931 -0.526747 0.265220
 1837.000000 3.068825 -0.513909 0.261706
 1838.000000 3.118355 -0.502606 0.268731
 1839.000000 3.090554 -0.466000 0.271799
 1840.000000 3.121639 -0.455550 0.269047
 1841.000000 3.082736 -0.473516 0.275929
 1842.000000 3.115318 -0.465332 0.276419
 1843.000000 3.109475 -0.488863 0.259736
 1844.000000 3.075156 -0.533269 0.267946
 1845.000000 3.110386 -0.501308 0.267998
 1846.000000 3.076130 -0.406576 0.254537
 1847.000000 3.127997 -0.448511 0.266694
 1848.000000 3.072300 -0.503939 0.277057
 1849.000000 3.100038 -0.540120 0.258857
 1850.000000 3.151160 -0.538541 0.286183
 1851.000000 3.109328 -0.505811 0.273598
 1852.000000 3.111865 -0.511914 0.254453
 1853.000000 3.103403 -0.472319 0.270021
 1854.000000 3.103507 -0.488883 0.259393
 1855.000000 3.109268 -0.569035 0.231885
 1856.000000 3.114780 -0.430293 0.272060
 1857.000000 3.121114 -0.539660 0.286498
 1858.000000 3.092802 -0.433610 0.247508
 1859.000000 3.082423 -0.454507 0.251504
 1860.000000 3.143639 -0.462398 0.260850
 1861.000000 3.131061 -0.551722 0.244784
 1862.000000 3.169015 -0.553422 0.239960
 1863.000000 3.166978 -0.531397 0.235349
 1864.000000 3.122811 -0.626988 0.256870
 1865.000000 3.081902 -0.515264 0.263974
 1866.000000 3.133589 -0.541357 0.249932
 1867.000000 3.134545 -0.511221 0.254558
 1868.000000 3.140333 -0.482376 0.236463
 1869.000000 3.124855 -0.537317 0.259487
 1870.000000 3.115401 -0.405941 0.253773
 1871.000000 3.101790 -0.459543 0.259621
 1872.000000 3.090847 -0.470991 0.220087
 1873.000000 3.071904 -0.485532 0.251890
 1874.000000 3.117643 -0.483990 0.290217
 1875.000000 3.100754 -0.560946 0.249854
 1876.000000 3.113642 -0.566343 0.253233
 1877.000000 3.115564 -0.450512 0.232456
 1878.000000 3.121085 -0.459249 0.258658
 1879.000000 3.111869 -0.484427 0.247605
 1880.000000 3.137283 -0.532559 0.234288
 1881.000000 3.083660 -0.493953 0.226908
 1882.000000 3.088916 -0.585725 0.306817
 1883.000000 3.105611 -0.457727 0.252414
 1884.000000 3.150183 -0.474978 0.259351
 1885.000000 3.100973 -0.441207 0.290404
 1886.000000 3.073204 -0.428469 0.245345
 1887.000000 3.107363 -0.522613 0.267811
 1888.000000 3.159387 -0.525280 0.291766
 1889.000000 3.108269 -0.460095 0.266351
 1890.000000 3.096798 -0.479402 0.240115
 1891.000000 3.071219 -0.487203 0.260133
 1892.000000 3.093022 -0.500717 0.262380
 1893.000000 3.125710 -0.544948 0.263434
 1894.000000 3.091925 -0.504975 0.250561
 1895.000000 3.132867 -0.521179 0.237665
 1896.000000 3.107418 -0.388520 0.249513
 1897.000000 3.080623 -0.518846 0.248213
 1898.000000 3.107105 -0.391136 0.274122
 1899.000000 3.137944 -0.529240 0.256852
 1900.000000 3.058953 -0.460027 0.255034
 1901.000000 3.106596 -0.547232 0.257185
 1902.000000 3.110795 -0.486181 0.248344
 1903.000000 3.089251 -0.515968 0.266502
 1904.000000 3.128918 -0.456235 0.267944
 1905.000000 3.105805 -0.445785 0.239590
 1906.000000 3.075876 -0.526688 0.268656
 1907.000000 3.118869 -0.491654 0.260457
 1908.000000 3.068095 -0.530968 0.239706
 1909.000000 3.132496 -0.607833 0.227538
 1910.000000 3.095680 -0.449269 0.240499
 1911.000000 3.076880 -0.472797 0.269655
 1912.000000 3.086160 -0.476456 0.260405
 1913.000000 3.092068 -0.474946 0.264150
 1914.000000 3.101176 -0.440620 0.256063
 1915.000000 3.073711 -0.496880 0.240938
 1916.000000 3.102810 -0.431295 0.245058
 1917.000000 3.117099 -0.436483 0.256093
 1918.000000 3.083911 -0.418218 0.255103
 1919.000000 3.100700 -0.435380 0.274825
 1920.000000 3.141303 -0.481415 0.292809
 1921.000000 3.134516 -0.452423 0.278730
 1922.000000 3.134295 -0.460377 0.232980
 1923.000000 3.130610 -0.475852 0.257263
 1924.000000 3.085911 -0.522045 0.293045
 1925.000000 3.095708 -0.445063 0.256375
 1926.000000 3.114784 -0.557875 0.274688
 1927.000000 3.118960 -0.448296 0.231746
 1928.000000 3.137908 -0.546263 0.259934
 1929.000000 3.116538 -0.533532 0.277523
 1930.000000 3.127799 -0.539630 0.238094
 1931.000000 3.137669 -0.438245 0.269869
 1932.000000 3.133802 -0.541305 0.258861
 1933.000000 3.128497 -0.495151 0.222062
 1934.000000 3.136726 -0.552937 0.253759
 1935.000000 3.104000 -0.498504 0.248402
 1936.000000 3.143254 -0.560816 0.242459
 1937.000000 3.089965 -0.528892 0.257221
 1938.000000 3.102617 -0.568124 0.240193
 1939.000000 3.100787 -0.437628 0.254006
 1940.000000 3.124278 -0.536674 0.232392
 1941.000000 3.091285 -0.464752 0.268592
 1942.000000 3.144251 -0.547039 0.264143
 1943.000000 3.118907 -0.572848 0.284544
 1944.000000 3.106578 -0.427750 0.260943
 1945.000000 3.097461 -0.523868 0.266868
 1946.000000 3.050384 -0.457868 0.294796
 1947.000000 3.078017 -0.491652 0.266357
 1948.000000 3.074290 -0.473915 0.256382
 1949.000000 3.108578 -0.519128 0.283266
 1950.000000 3.125709 -0.454680 0.245899
 1951.000000 3.073664 -0.472716 0.280858
 1952.000000 3.103361 -0.477205 0.244633
 1953.000000 3.045338 -0.531261 0.293544
 1954.000000 3.093776 -0.413639 0.253338
 1955.000000 3.056056 -0.454316 0.268073
 1956.000000 3.102710 -0.436203 0.229155
 1957.000000 3.069336 -0.427598 0.276895
 1958.000000 3.092762 -0.521186 0.266499
 1959.000000 3.132024 -0.460995 0.257845
 1960.000000 3.102150 -0.471389 0.292948
 1961.000000 3.038211 -0.419933 0.294997
 1962.000000 3.051862 -0.509723 0.252678
 1963.000000 3.087186 -0.485503 0.252135
 1964.000000 3.035542 -0.425916 0.264867
 1965.000000 3.041188 -0.486033 0.237737
 1966.000000 3.065035 -0.454561 0.269292
 1967.000000 3.099064 -0.362134 0.275324
 1968.000000 3.076548 -0.455321 0.251067
 1969.000000 3.049626 -0.508345 0.263979
 1970.000000 3.099530 -0.466272 0.270726
 1971.000000 3.060197 -0.438467 0.273340
 1972.000000 3.005444 -0.468992 0.248555
 1973.000000 3.061445 -0.487335 0.246243
 1974.000000 3.015261 -0.488938 0.258006
 1975.000000 3.035710 -0.498647 0.249972
 1976.000000 3.074974 -0.480748 0.246570
 1977.000000 3.091342 -0.498029 0.228185
 1978.000000 3.066755 -0.438638 0.278252
 1979.000000 3.062132 -0.435377 0.234991
 1980.000000 3.087536 -0.426086 0.242937
 1981.000000 3.071550 -0.414100 0.247660
 1982.000000 3.060284 -0.480373 0.254655
 1983.000000 3.077957 -0.493028 0.249738
 1984.000000 3.085316 -0.482661 0.255078
 1985.000000 3.071817 -0.487854 0.253905
 1986.000000 3.099577 -0.496237 0.237103
 1987.000000 3.091029 -0.450096 0.240166
 1988.000000 3.083786 -0.439005 0.241525
 1989.000000 3.083188 -0.435832 0.265654
 1990.000000 3.033577 -0.402112 0.261572
 1991.000000 3.018549 -0.453051 0.257181
 1992.000000 3.023719 -0.546647 0.265040
 1993.000000 3.031814 -0.456546 0.248712
 1994.000000 2.996110 -0.432236 0.234511
 1995.000000 3.046322 -0.442858 0.277608
 1996.000000 3.042508 -0.471762 0.256225
 1997.000000 3.067468 -0.444023 0.265237
 1998.000000 3.054066 -0.469248 0.252504
 1999.000000 3.058985 -0.421230 0.276451
 2000.000000 3.101352 -0.502334 0.256975
 2001.000000 3.074339 -0.368365 0.251507
 2002.000000 3.082086 -0.441740 0.281162
 2003.000000 3.044287 -0.497492 0.273022
 2004.000000 3.046866 -0.509823 0.252123
 2005.000000 3.057182 -0.445233 0.263221
 2006.000000 3.040247 -0.465935 0.275541
 2007.000000 3.089545 -0.495675 0.263720
 2008.000000 3.098131 -0.453765 0.248793
 2009.000000 3.101911 -0.473896 0.283716
 2010.000000 3.070566 -0.475495 0.268926
 2011.000000 3.104535 -0.534470 0.279107
 2012.000000 3.051400 -0.504874 0.282614
 2013.000000 3.077855 -0.464318 0.251923
 2014.000000 3.052198 -0.414616 0.285383
 2015.000000 3.053774 -0.431425 0.262885
 2016.000000 3.026927 -0.482288 0.270829
 2017.000000 3.053877 -0.483048 0.255125
 2018.000000 3.044701 -0.432377 0.239012
 2019.000000 3.080078 -0.464137 0.255878
 2020.000000 3.091306 -0.514240 0.263225
 2021.000000 3.121153 -0.497447 0.263238
 2022.000000 3.044854 -0.398356 0.280671
 2023.000000 3.078230 -0.493925 0.301649
 2024.000000 3.046863 -0.489180 0.278755
 2025.000000 3.036553 -0.442669 0.228387
 2026.000000 3.128153 -0.523040 0.259080
 2027.000000 3.064687 -0.424951 0.226832
 2028.000000 3.048530 -0.540174 0.227920
 2029.000000 3.080675 -0.521480 0.230719
 2030.000000 3.109790 -0.438346 0.251792
 2031.000000 3.065163 -0.440987 0.229481
 2032.000000 3.066177 -0.508184 0.226162
 2033.000000 3.089445 -0.498920 0.222845
 2034.000000 3.075809 -0.449312 0.235008
 2035.000000 3.083869 -0.517948 0.250476
 2036.000000 3.067894 -0.451134 0.226112
 2037.000000 3.033693 -0.525519 0.234555
 2038.000000 3.122339 -0.476270 0.244106
 2039.000000 3.069441 -0.504810 0.222724
 2040.000000 3.075891 -0.486689 0.227522
 2041.000000 3.056683 -0.540222 0.224531
 2042.000000 3.100595 -0.512307 0.214851
 2043.000000 3.098999 -0.523111 0.254491
 2044.000000 3.053765 -0.492637 0.217028
 2045.000000 3.043297 -0.426891 0.230976
 2046.000000 3.113323 -0.511602 0.231652
 2047.000000 3.093144 -0.551881 0.224915
 2048.000000 3.034893 -0.548213 0.186199
 2049.000000 3.088278 -0.461301 0.202413
 2050.000000 3.050655 -0.531959 0.259319
 2051.000000 3.080216 -0.428225 0.244986
 2052.000000 3.072856 -0.458020 0.213053
 2053.000000 3.109666 -0.542396 0.261132
 2054.000000 3.157608 -0.584883 0.279197
 2055.000000 3.091711 -0.507869 0.246926
 2056.000000 3.045104 -0.553647 0.242042
 2057.000000 3.078778 -0.548916 0.251758
 2058.000000 3.052504 -0.536927 0.271454
 2059.000000 3.064411 -0.433230 0.260501
 2060.000000 3.038002 -0.514181 0.219452
 2061.000000 3.073439 -0.458792 0.254506
 2062.000000 3.107448 -0.507080 0.225874
 2063.000000 3.082672 -0.441112 0.239081
 2064.000000 3.090322 -0.462579 0.272944
 2065.000000 3.081094 -0.401789 0.273586
 2066.000000 3.082489 -0.447727 0.216975
 2067.000000 3.064780 -0.443885 0.270996
 2068.000000 3.088211 -0.445606 0.257851
 2069.000000 3.065282 -0.443991 0.264461
 2070.000000 3.077124 -0.468323 0.252407
 2071.000000 3.089231 -0.461705 0.260788
 2072.000000 3.129428 -0.462190 0.275522
 2073.000000 3.093057 -0.460690 0.257330
 2074.000000 3.090746 -0.417546 0.242692
 2075.000000 3.098794 -0.411780 0.222854
 2076.000000 3.111685 -0.512797 0.240771
 2077.000000 3.085192 -0.445523 0.255516
 2078.000000 3.090850 -0.411361 0.267360
 2079.000000 3.085767 -0.476822 0.237261
 2080.000000 3.076179 -0.431017 0.221126
 2081.000000 3.089724 -0.476815 0.213257
 2082.000000 3.097066 -0.496479 0.229988
 2083.000000 3.116532 -0.373740 0.249610
 2084.000000 3.094451 -0.451940 0.262334
 2085.000000 3.054693 -0.434284 0.267769
 2086.000000 3.082721 -0.428925 0.231852
 2087.000000 3.076997 -0.430960 0.248652
 2088.000000 3.113914 -0.417038 0.235669
 2089.000000 3.074971 -0.402591 0.248784
 2090.000000 3.096761 -0.506652 0.233740
 2091.000000 3.119636 -0.501856 0.262318
 2092.000000 3.067495 -0.478546 0.248355
 2093.000000 3.064970 -0.525905 0.213467
 2094.000000 3.102135 -0.519196 0.237438
 2095.000000 3.107778 -0.391011 0.246992
 2096.000000 3.082133 -0.471503 0.208425
 2097.000000 3.071568 -0.491008 0.220673
 2098.000000 3.090869 -0.491141 0.213972
 2099.000000 3.103650 -0.450250 0.235997
 2100.000000 3.063704 -0.551940 0.211144
 2101.000000 3.136414 -0.402320 0.223302
 2102.000000 3.133113 -0.438311 0.231324
 2103.000000 3.133408 -0.482680 0.229992
 2104.000000 3.112982 -0.462071 0.235498
 2105.000000 3.122999 -0.494752 0.209099
 2106.000000 3.107602 -0.455145 0.244452
 2107.000000 3.134220 -0.564940 0.221226
 2108.000000 3.162363 -0.459110 0.230502
 2109.000000 3.098899 -0.485312 0.273202
 2110.000000 3.132154 -0.491658 0.263082
 2111.000000 3.169152 -0.454859 0.247616
 2112.000000 3.160047 -0.479803 0.261462
 2113.000000 3.103267 -0.442180 0.251371
 2114.000000 3.061323 -0.530767 0.228502
 2115.000000 3.104616 -0.534316 0.242096
 2116.000000 3.135733 -0.431469 0.235349
 2117.000000 3.150347 -0.453271 0.247522
 2118.000000 3.130446 -0.471537 0.241675
 2119.000000 3.147267 -0.503041 0.245885
 2120.000000 3.132100 -0.468600 0.246983
 2121.000000 3.172697 -0.476304 0.256591
 2122.000000 3.122670 -0.510905 0.241471
 2123.000000 3.140398 -0.504188 0.243385
 2124.000000 3.152247 -0.524703 0.248574
 2125.000000 3.101613 -0.576013 0.254810
 2126.000000 3.129601 -0.475227 0.228399
 2127.000000 3.092209 -0.415064 0.222385
 2128.000000 3.118180 -0.449287 0.222029
 2129.000000 3.122246 -0.544963 0.220259
 2130.000000 3.086521 -0.544156 0.247516
 2131.000000 3.118941 -0.510770 0.233880
 2132.000000 3.124434 -0.441204 0.243114
 2133.000000 3.182986 -0.501468 0.248784
 2134.000000 3.126312 -0.464759 0.249209
 2135.000000 3.092229 -0.500353 0.247894
 2136.000000 3.106930 -0.524511 0.244540
 2137.000000 3.145462 -0.535637 0.237813
 2138.000000 3.161407 -0.474143 0.264735
 2139.000000 3.171468 -0.519526 0.255254
 2140.000000 3.153032 -0.468750 0.251660
 2141.000000 3.131680 -0.480243 0.261777
 2142.000000 3.136583 -0.491267 0.241244
 2143.000000 3.145077 -0.481485 0.244357
 2144.000000 3.141237 -0.498805 0.283948
 2145.000000 3.149940 -0.493739 0.260614
 2146.000000 3.145288 -0.522649 0.268283
 2147.000000 3.126817 -0.451960 0.267260
 2148.000000 3.112989 -0.482445 0.224581
 2149.000000 3.134867 -0.489273 0.252533
 2150.000000 3.149941 -0.402695 0.239029
 2151.000000 3.182637 -0.472742 0.254316
 2152.000000 3.188500 -0.535526 0.245980
 2153.000000 3.163722 -0.503645 0.249086
 2154.000000 3.165144 -0.388354 0.237177
 2155.000000 3.160850 -0.445290 0.248511
 2156.000000 3.164874 -0.486921 0.234725
 2157.000000 3.157580 -0.469079 0.249816
 2158.000000 3.192778 -0.463316 0.240951
 2159.000000 3.124957 -0.445127 0.249787
 2160.000000 3.168945 -0.461360 0.218614
 2161.000000 3.164796 -0.474774 0.277379
 2162.000000 3.127092 -0.469156 0.221065
 2163.000000 3.114743 -0.483655 0.234917
 2164.000000 3.119298 -0.437953 0.223311
 2165.000000 3.159205 -0.479940 0.210986
 2166.000000 3.108436 -0.392847 0.268846
 2167.000000 3.138837 -0.501746 0.236459
 2168.000000 3.122099 -0.489830 0.267456
 2169.000000 3.175492 -0.486810 0.249780
 2170.000000 3.178202 -0.496061 0.229181
 2171.000000 3.134214 -0.453942 0.229125
 2172.000000 3.115401 -0.494685 0.245902
 2173.000000 3.150500 -0.505883 0.250015
 2174.000000 3.165328 -0.484681 0.253321
 2175.000000 3.146403 -0.446810 0.248117
 2176.000000 3.156287 -0.444472 0.253292
 2177.000000 3.148279 -0.452836 0.271546
 2178.000000 3.163464 -0.438417 0.252480
 2179.000000 3.129644 -0.436312 0.271996
 2180.000000 3.172550 -0.456864 0.239387
 2181.000000 3.160239 -0.450774 0.274587
 2182.000000 3.152405 -0.463075 0.222538
 2183.000000 3.139148 -0.443348 0.236492
 2184.000000 3.163025 -0.498953 0.255338
 2185.000000 3.145167 -0.432082 0.212762
 2186.000000 3.124710 -0.488938 0.219170
 2187.000000 3.141201 -0.487716 0.224394
 2188.000000 3.155865 -0.439049 0.239854
 2189.000000 3.113067 -0.427012 0.242456
 2190.000000 3.142093 -0.468627 0.245310
 2191.000000 3.137813 -0.499005 0.226455
 2192.000000 3.151851 -0.470165 0.234332
 2193.000000 3.170677 -0.507463 0.236329
 2194.000000 3.133363 -0.472034 0.267961
 2195.000000 3.150202 -0.470476 0.235635
 2196.000000 3.116558 -0.518100 0.240536
 2197.000000 3.128326 -0.395964 0.244985
 2198.000000 3.159746 -0.473256 0.248395
 2199.000000 3.102861 -0.482822 0.244861
 2200.000000 3.165239 -0.477757 0.243904
 2201.000000 3.122061 -0.515691 0.245881
 2202.000000 3.145036 -0.521756 0.238380
 2203.000000 3.115164 -0.457143 0.249992
 2204.000000 3.097128 -0.495329 0.225687
 2205.000000 3.125505 -0.463212 0.248277
 2206.000000 3.113738 -0.463373 0.239417
 2207.000000 3.125587 -0.464918 0.239915
 2208.000000 3.106937 -0.492033 0.242101
 2209.000000 3.121561 -0.532052 0.257222
 2210.000000 3.130139 -0.491235 0.249486
 2211.000000 3.171173 -0.522641 0.250440
 2212.000000 3.150611 -0.434913 0.251423
 2213.000000 3.139363 -0.540371 0.228299
 2214.000000 3.149446 -0.536767 0.255857
 2215.000000 3.173717 -0.474397 0.265466
 2216.000000 3.168361 -0.498704 0.228763
 2217.000000 3.148853 -0.445537 0.255164
 2218.000000 3.145203 -0.446565 0.247304
 2219.000000 3.120781 -0.509414 0.253444
 2220.000000 3.131873 -0.557864 0.270407
 2221.000000 3.192064 -0.565945 0.264685
 2222.000000 3.147442 -0.478193 0.254309
 2223.000000 3.190123 -0.473778 0.269587
 2224.000000 3.182559 -0.442438 0.250948
 2225.000000 3.176965 -0.413920 0.245255
 2226.000000 3.159538 -0.428255 0.263022
 2227.000000 3.120006 -0.385155 0.236967
 2228.000000 3.142036 -0.463193 0.207075
 2229.000000 3.155120 -0.494100 0.240380
 2230.000000 3.136315 -0.493711 0.247394
 2231.000000 3.149360 -0.534043 0.248876
 2232.000000 3.172942 -0.529428 0.261891
 2233.000000 3.127364 -0.485728 0.265551
 2234.000000 3.193992 -0.420986 0.266370
 2235.000000 3.118031 -0.521769 0.230941
 2236.000000 3.142801 -0.470075 0.247285
 2237.000000 3.141140 -0.460849 0.273969
 2238.000000 3.158010 -0.506477 0.231373
 2239.000000 3.155251 -0.409011 0.258724
 2240.000000 3.129931 -0.501735 0.251962
 2241.000000 3.123916 -0.485691 0.224435
 2242.000000 3.165731 -0.457125 0.217349
 2243.000000 3.145150 -0.423390 0.243181
 2244.000000 3.126188 -0.345322 0.226077
 2245.000000 3.128836 -0.407711 0.206953
 2246.000000 3.159557 -0.428530 0.235089
 2247.000000 3.113293 -0.457373 0.240990
 2248.000000 3.159402 -0.488746 0.237230
 2249.000000 3.126119 -0.453675 0.246399
 2250.000000 3.136430 -0.406004 0.234746
 2251.000000 3.125544 -0.398019 0.265656
 2252.000000 3.138915 -0.474928 0.246591
 2253.000000 3.116879 -0.389614 0.247231
 2254.000000 3.096265 -0.445385 0.216546
 2255.000000 3.105883 -0.469875 0.230479
 2256.000000 3.092940 -0.424004 0.237646
 2257.000000 3.094708 -0.450113 0.238518
 2258.000000 3.121501 -0.454567 0.243710
 2259.000000 3.114816 -0.431837 0.234016
 2260.000000 3.097135 -0.352557 0.281321
 2261.000000 3.028895 -0.459619 0.225135
 2262.000000 3.086710 -0.522443 0.235928
 2263.000000 3.065293 -0.505337 0.226615
 2264.000000 3.089639 -0.440612 0.232245
 2265.000000 3.101205 -0.499815 0.234507
 2266.000000 3.078402 -0.437571 0.221466
 2267.000000 3.149683 -0.483552 0.246036
 2268.000000 3.078076 -0.394630 0.234934
 2269.000000 3.170222 -0.510109 0.259384
 2270.000000 3.108865 -0.449439 0.245792
 2271.000000 3.177467 -0.520406 0.242282
 2272.000000 3.139002 -0.472001 0.249309
 2273.000000 3.147645 -0.473639 0.254901
 2274.000000 3.109416 -0.509799 0.269201
 2275.000000 3.093085 -0.394100 0.242228
 2276.000000 3.175619 -0.488440 0.249154
 2277.000000 3.147071 -0.402033 0.261891
 2278.000000 3.171380 -0.381099 0.247466
 2279.000000 3.143135 -0.466915 0.252021
 2280.000000 3.163357 -0.385470 0.248919
 2281.000000 3.173778 -0.450433 0.231254
 2282.000000 3.099948 -0.427248 0.213017
 2283.000000 3.171748 -0.411307 0.235779
 2284.000000 3.112336 -0.407849 0.228520
 2285.000000 3.143173 -0.454968 0.231413
 2286.000000 3.141156 -0.523916 0.247549
 2287.000000 3.148556 -0.456277 0.233805
 2288.000000 3.185585 -0.517209 0.241587
 2289.000000 3.179007 -0.526447 0.241167
 2290.000000 3.164494 -0.430480 0.249588
 2291.000000 3.138231 -0.464440 0.268695
 2292.000000 3.092772 -0.466183 0.258154
 2293.000000 3.128030 -0.417693 0.236671
 2294.000000 3.140358 -0.448209 0.235408
 2295.000000 3.149000 -0.402887 0.218967
 2296.000000 3.152732 -0.516621 0.253590
 2297.000000 3.143935 -0.414556 0.258106
 2298.000000 3.134652 -0.436461 0.250468
 2299.000000 3.126258 -0.450456 0.278653
 2300.000000 3.170233 -0.518934 0.245162
 2301.000000 3.147876 -0.508234 0.245552
 2302.000000 3.101499 -0.422604 0.223063
 2303.000000 3.141911 -0.449770 0.228602
 2304.000000 3.140247 -0.478895 0.210162
 2305.000000 3.123230 -0.464431 0.209789
 2306.000000 3.135954 -0.388157 0.225528
 2307.000000 3.125938 -0.427631 0.249036
 2308.000000 3.161237 -0.459159 0.271058
 2309.000000 3.075973 -0.408586 0.248174
 2310.000000 3.152670 -0.465524 0.256338
 2311.000000 3.140024 -0.498539 0.255011
 2312.000000 3.149335 -0.427006 0.221873
 2313.000000 3.142342 -0.524529 0.273789
 2314.000000 3.159158 -0.414698 0.281512
 2315.000000 3.112055 -0.411584 0.255542
 2316.000000 3.105067 -0.425272 0.238606
 2317.000000 3.119116 -0.486588 0.245171
 2318.000000 3.134819 -0.494086 0.242594
 2319.000000 3.118338 -0.423470 0.230707
 2320.000000 3.118866 -0.421082 0.253634
 2321.000000 3.101684 -0.426059 0.229479
 2322.000000 3.134719 -0.548435 0.277824
 2323.000000 3.170537 -0.511191 0.255884
 2324.000000 3.085196 -0.425036 0.229926
 2325.000000 3.078049 -0.511727 0.255435
 2326.000000 3.123714 -0.586019 0.262912
 2327.000000 3.096882 -0.534651 0.239205
 2328.000000 3.116311 -0.447597 0.248569
 2329.000000 3.122860 -0.380329 0.250841
 2330.000000 3.127618 -0.469426 0.239119
 2331.000000 3.098751 -0.503255 0.235204
 2332.000000 3.102888 -0.450180 0.252183
 2333.000000 3.082694 -0.584348 0.242683
 2334.000000 3.097753 -0.488581 0.252980
 2335.000000 3.103409 -0.536140 0.261408
 2336.000000 3.142078 -0.455859 0.268677
 2337.000000 3.102911 -0.420936 0.231946
 2338.000000 3.065771 -0.439679 0.245073
 2339.000000 3.113884 -0.500942 0.226758
 2340.000000 3.131383 -0.528511 0.243492
 2341.000000 3.074379 -0.501798 0.237852
 2342.000000 3.115904 -0.428756 0.254880
 2343.000000 3.115483 -0.481148 0.242049
 2344.000000 3.117340 -0.474236 0.251613
 2345.000000 3.112249 -0.476627 0.240494
 2346.000000 3.122454 -0.421293 0.210807
 2347.000000 3.139754 -0.481404 0.243243
 2348.000000 3.111852 -0.468110 0.252697
 2349.000000 3.105313 -0.435742 0.245343
 2350.000000 3.093823 -0.434942 0.239856
 2351.000000 3.122806 -0.419120 0.251597
 2352.000000 3.162024 -0.459950 0.258401
 2353.000000 3.115671 -0.473339 0.261881
 2354.000000 3.114128 -0.472177 0.212202
 2355.000000 3.087956 -0.419788 0.238806
 2356.000000 3.141567 -0.444547 0.264594
 2357.000000 3.087496 -0.433507 0.243895
 2358.000000 3.092880 -0.467683 0.229751
 2359.000000 3.088843 -0.519713 0.254769
 2360.000000 3.167395 -0.477553 0.236835
 2361.000000 3.114042 -0.450061 0.270225
 2362.000000 3.126063 -0.476698 0.275049
 2363.000000 3.120895 -0.460496 0.275761
 2364.000000 3.112858 -0.520358 0.265601
 2365.000000 3.097816 -0.433777 0.284711
 2366.000000 3.146533 -0.518215 0.300289
 2367.000000 3.104572 -0.452778 0.296618
 2368.000000 3.087783 -0.409385 0.258837
 2369.000000 3.083984 -0.517391 0.293751
 2370.000000 3.084055 -0.378476 0.261654
 2371.000000 3.130451 -0.402597 0.271905
 2372.000000 3.117137 -0.492423 0.291814
 2373.000000 3.063037 -0.461415 0.243445
 2374.000000 3.082047 -0.426759 0.276358
 2375.000000 3.110839 -0.423783 0.272472
 2376.000000 3.100806 -0.509499 0.279053
 2377.000000 3.173226 -0.476767 0.292066
 2378.000000 3.101039 -0.439526 0.291426
 2379.000000 3.139208 -0.471681 0.275123
 2380.000000 3.110785 -0.501711 0.256569
 2381.000000 3.122470 -0.476162 0.261604
 2382.000000 3.138929 -0.491713 0.295642
 2383.000000 3.097930 -0.550961 0.264014
 2384.000000 3.091222 -0.426051 0.250453
 2385.000000 3.135224 -0.501816 0.287749
 2386.000000 3.134754 -0.442846 0.281241
 2387.000000 3.148939 -0.452106 0.254296
 2388.000000 3.142465 -0.384968 0.263458
 2389.000000 3.126372 -0.396887 0.264854
 2390.000000 3.145149 -0.462688 0.262315
 2391.000000 3.136255 -0.399624 0.273324
 2392.000000 3.095563 -0.492576 0.278894
 2393.000000 3.124539 -0.473188 0.295656
 2394.000000 3.098387 -0.439145 0.267982
 2395.000000 3.086128 -0.463178 0.285977
 2396.000000 3.150546 -0.478780 0.296119
 2397.000000 3.148836 -0.460071 0.276606
 2398.000000 3.154960 -0.448502 0.274640
 2399.000000 3.173872 -0.523509 0.273747
 2400.000000 3.136603 -0.442119 0.267939
 2401.000000 3.141896 -0.483530 0.253722
 2402.000000 3.132327 -0.472683 0.259143
 2403.000000 3.141573 -0.453822 0.271523
 2404.000000 3.096022 -0.522353 0.242198
 2405.000000 3.128308 -0.478246 0.270915
 2406.000000 3.110701 -0.490054 0.267740
 2407.000000 3.105674 -0.459057 0.260162
 2408.000000 3.131205 -0.526343 0.259733
 2409.000000 3.129247 -0.452286 0.263122
 2410.000000 3.167899 -0.526281 0.278834
 2411.000000 3.127306 -0.504110 0.260119
 2412.000000 3.061444 -0.486717 0.267400
 2413.000000 3.133498 -0.482436 0.269586
 2414.000000 3.136801 -0.522383 0.258852
 2415.000000 3.100305 -0.562479 0.249282
 2416.000000 3.129295 -0.513106 0.270466
 2417.000000 3.140539 -0.458932 0.268321
 2418.000000 3.135360 -0.487939 0.260572
 2419.000000 3.129357 -0.502975 0.261378
 2420.000000 3.116041 -0.448749 0.256283
 2421.000000 3.148428 -0.489018 0.259009
 2422.000000 3.158715 -0.506149 0.292416
 2423.000000 3.120017 -0.508337 0.262558
 2424.000000 3.093426 -0.425188 0.257001
 2425.000000 3.080524 -0.389589 0.252448
 2426.000000 3.137932 -0.508827 0.270353
 2427.000000 3.138060 -0.485860 0.284770
 2428.000000 3.099303 -0.454266 0.290536
 2429.000000 3.141747 -0.457601 0.250862
 2430.000000 3.090364 -0.453097 0.273550
 2431.000000 3.067111 -0.458626 0.273797
 2432.000000 3.070579 -0.444614 0.243957
 2433.000000 3.122498 -0.458093 0.258731
 2434.000000 3.097431 -0.428528 0.268451
 2435.000000 3.119483 -0.420564 0.270216
 2436.000000 3.102926 -0.542523 0.244325
 2437.000000 3.092237 -0.435653 0.241914
 2438.000000 3.071946 -0.469497 0.280182
 2439.000000 3.054867 -0.429287 0.273620
 2440.000000 3.125061 -0.497849 0.240119
 2441.000000 3.055879 -0.535608 0.240119
 2442.000000 3.126283 -0.495421 0.244519
 2443.000000 3.125724 -0.430850 0.268891
 2444.000000 3.125729 -0.476948 0.277923
 2445.000000 3.125747 -0.566194 0.238508
 2446.000000 3.095734 -0.493351 0.236547
 2447.000000 3.080750 -0.517813 0.259498
 2448.000000 3.058009 -0.432564 0.255348
 2449.000000 3.121153 -0.480426 0.245621
 2450.000000 3.119469 -0.463139 0.278326
 2451.000000 3.127614 -0.513441 0.246923
 2452.000000 3.117457 -0.446376 0.237860
 2453.000000 3.108806 -0.501105 0.263456
 2454.000000 3.092252 -0.458554 0.235910
 2455.000000 3.119265 -0.414731 0.262860
 2456.000000 3.113426 -0.459664 0.253789
 2457.000000 3.148807 -0.488867 0.247334
 2458.000000 3.127609 -0.458979 0.248221
 2459.000000 3.040201 -0.419150 0.246869
 2460.000000 3.104263 -0.556487 0.261052
 2461.000000 3.106090 -0.516181 0.239613
 2462.000000 3.071875 -0.513144 0.250365
 2463.000000 3.063300 -0.483720 0.250484
 2464.000000 3.077452 -0.418517 0.244470
 2465.000000 3.084589 -0.448339 0.247682
 2466.000000 3.103071 -0.488950 0.249151
 2467.000000 3.053735 -0.412521 0.225183
 2468.000000 3.028232 -0.560042 0.211292
 2469.000000 3.058283 -0.527663 0.232443
 2470.000000 3.106321 -0.529044 0.254451
 2471.000000 3.090902 -0.420730 0.267514
 2472.000000 3.069948 -0.553950 0.240949
 2473.000000 3.106582 -0.547560 0.237194
 2474.000000 3.115813 -0.591789 0.288770
 2475.000000 3.111282 -0.537331 0.258102
 2476.000000 3.074874 -0.498878 0.233986
 2477.000000 3.064127 -0.512590 0.261880
 2478.000000 3.067011 -0.574309 0.239350
 2479.000000 3.071291 -0.405503 0.267777
 2480.000000 3.101668 -0.521152 0.243800
 2481.000000 3.064609 -0.475206 0.229446
 2482.000000 3.071163 -0.505090 0.230511
 2483.000000 3.077929 -0.496788 0.228626
 2484.000000 3.113550 -0.535377 0.270766
 2485.000000 3.104909 -0.487549 0.259050
 2486.000000 3.141791 -0.526173 0.256889
 2487.000000 3.153660 -0.463897 0.240186
 2488.000000 3.135060 -0.493700 0.249925
 2489.000000 3.122739 -0.451687 0.244580
 2490.000000 3.113897 -0.520548 0.268842
 2491.000000 3.096316 -0.475032 0.249731
 2492.000000 3.107475 -0.494919 0.284042
 2493.000000 3.094663 -0.388520 0.260745
 2494.000000 3.059849 -0.488279 0.264590
 2495.000000 3.081674 -0.502528 0.238446
 2496.000000 3.067934 -0.475939 0.253561
 2497.000000 3.103339 -0.466915 0.242420
 2498.000000 3.056800 -0.521687 0.227823
 2499.000000 3.092159 -0.501487 0.239535
 2500.000000 3.103624 -0.578800 0.244093
 2501.000000 3.059401 -0.506219 0.263004
 2502.000000 3.151357 -0.494691 0.231679
 2503.000000 3.103849 -0.463630 0.246874
 2504.000000 3.099036 -0.451357 0.244841
 2505.000000 3.086360 -0.429099 0.251823
 2506.000000 3.072001 -0.469536 0.241670
 2507.000000 3.104039 -0.472695 0.252001
 2508.000000 3.114693 -0.533630 0.279666
 2509.000000 3.118623 -0.500605 0.248053
 2510.000000 3.111967 -0.466100 0.254581
 2511.000000 3.060397 -0.448645 0.253002
 2512.000000 3.099265 -0.484267 0.232022
 2513.000000 3.089387 -0.398435 0.243592
 2514.000000 3.109690 -0.532751 0.248517
 2515.000000 3.117335 -0.457210 0.242712
 2516.000000 3.104532 -0.503039 0.232038
 2517.000000 3.065210 -0.509373 0.258059
 2518.000000 3.073864 -0.576696 0.254132
 2519.000000 3.077994 -0.495590 0.264653
 2520.000000 3.076375 -0.501491 0.245277
 2521.000000 3.115232 -0.439085 0.247696
 2522.000000 3.078535 -0.544123 0.257272
 2523.000000 3.106319 -0.548074 0.220310
 2524.000000 3.066070 -0.435493 0.262631
 2525.000000 3.057504 -0.505178 0.234281
 2526.000000 3.043935 -0.516811 0.264938
 2527.000000 3.037317 -0.406831 0.230955
 2528.000000 3.023934 -0.518153 0.248916
 2529.000000 3.037446 -0.529801 0.236581
 2530.000000 3.101188 -0.519908 0.228220
 2531.000000 3.103234 -0.538153 0.228878
 2532.000000 3.050822 -0.411946 0.245675
 2533.000000 3.086099 -0.500229 0.219863
 2534.000000 3.118474 -0.447828 0.247320
 2535.000000 3.125339 -0.513260 0.256965
 2536.000000 3.066686 -0.457761 0.225142
 2537.000000 3.061169 -0.486300 0.249246
 2538.000000 3.091044 -0.504223 0.232251
 2539.000000 3.046455 -0.436620 0.232987
 2540.000000 3.051945 -0.462903 0.255661
 2541.000000 3.085929 -0.486567 0.214989
 2542.000000 3.078326 -0.515152 0.246953
 2543.000000 3.061006 -0.476437 0.228899
 2544.000000 3.060096 -0.439296 0.239709
 2545.000000 3.095540 -0.465125 0.234244
 2546.000000 3.073130 -0.475793 0.221777
 2547.000000 3.108017 -0.470408 0.262844
 2548.000000 3.114691 -0.496044 0.255673
 2549.000000 3.112265 -0.374838 0.221765
 2550.000000 3.098448 -0.441914 0.247408
 2551.000000 3.116332 -0.453719 0.221124
 2552.000000 3.121736 -0.380610 0.224071
 2553.000000 3.104368 -0.418148 0.231696
 2554.000000 3.070952 -0.441692 0.218786
 2555.000000 3.131914 -0.521928 0.222659
 2556.000000 3.137317 -0.461146 0.227805
 2557.000000 3.090682 -0.436327 0.198249
 2558.000000 3.121794 -0.482149 0.204171
 2559.000000 3.088698 -0.440073 0.225658
 2560.000000 3.115967 -0.417926 0.211988
 2561.000000 3.128681 -0.482973 0.207477
 2562.000000 3.067416 -0.464619 0.241858
 2563.000000 3.073718 -0.476483 0.227665
 2564.000000 3.102960 -0.470629 0.254685
 2565.000000 3.128736 -0.493817 0.234172
 2566.000000 3.162592 -0.523657 0.243755
 2567.000000 3.144339 -0.441653 0.239262
 2568.000000 3.142391 -0.503040 0.221369
 2569.000000 3.112243 -0.504910 0.237267
 2570.000000 3.122854 -0.456662 0.239427
 2571.000000 3.169500 -0.496062 0.247090
 2572.000000 3.113207 -0.488995 0.220415
 2573.000000 3.130953 -0.493553 0.251857
 2574.000000 3.102180 -0.501814 0.265171
 2575.000000 3.123000 -0.494264 0.218550
 2576.000000 3.074317 -0.536300 0.209412
 2577.000000 3.128996 -0.477066 0.222246
 2578.000000 3.096021 -0.466204 0.240525
 2579.000000 3.144127 -0.500088 0.238211
 2580.000000 3.142420 -0.442386 0.247785
 2581.000000 3.082874 -0.527296 0.261991
 2582.000000 3.088208 -0.532373 0.207612
 2583.000000 3.116878 -0.548404 0.213918
 2584.000000 3.093161 -0.499633 0.231434
 2585.000000 3.131933 -0.531065 0.275481
 2586.000000 3.156056 -0.448460 0.257085
 2587.000000 3.052309 -0.473435 0.249811
 2588.000000 3.072825 -0.543330 0.270232
 2589.000000 3.124393 -0.499052 0.254593
 2590.000000 3.069904 -0.520253 0.260199
 2591.000000 3.130854 -0.429025 0.238602
 2592.000000 3.123679 -0.462400 0.233332
 2593.000000 3.129072 -0.461941 0.243247
 2594.000000 3.079943 -0.518831 0.207394
 2595.000000 3.103930 -0.508788 0.230944
 2596.000000 3.111864 -0.417071 0.224839
 2597.000000 3.135421 -0.552761 0.244349
 2598.000000 3.090429 -0.451871 0.219652
 2599.000000 3.081936 -0.518244 0.241732
 2600.000000 3.097220 -0.418825 0.236526
 2601.000000 3.123772 -0.420622 0.209766
 2602.000000 3.096148 -0.507214 0.197649
 2603.000000 3.097956 -0.460629 0.229460
 2604.000000 3.071021 -0.471016 0.215846
 2605.000000 3.106511 -0.556864 0.221348
 2606.000000 3.074208 -0.462872 0.232203
 2607.000000 3.115624 -0.463750 0.213310
 2608.000000 3.068313 -0.420580 0.217766
 2609.000000 3.135643 -0.467331 0.253432
 2610.000000 3.123763 -0.494603 0.250831
 2611.000000 3.140227 -0.432619 0.246191
 2612.000000 3.110562 -0.443758 0.277310
 2613.000000 3.085061 -0.563536 0.251567
 2614.000000 3.053592 -0.410681 0.231316
 2615.000000 3.095193 -0.498167 0.220645
 2616.000000 3.114326 -0.453665 0.227182
 2617.000000 3.104784 -0.567900 0.231501
 2618.000000 3.124193 -0.518258 0.230335
 2619.000000 3.118597 -0.531387 0.218054
 2620.000000 3.097360 -0.474084 0.252408
 2621.000000 3.102844 -0.553364 0.253090
 2622.000000 3.121502 -0.501999 0.237420
 2623.000000 3.121311 -0.558540 0.260038
 2624.000000 3.131616 -0.564973 0.236448
 2625.000000 3.138766 -0.518511 0.218190
 2626.000000 3.104136 -0.513854 0.235472
 2627.000000 3.114908 -0.525566 0.222229
 2628.000000 3.102806 -0.555760 0.255208
 2629.000000 3.112034 -0.518859 0.238533
 2630.000000 3.099158 -0.594594 0.225923
 2631.000000 3.105240 -0.548291 0.238755
 2632.000000 3.135200 -0.650496 0.258754
 2633.000000 3.174963 -0.564444 0.278551
 2634.000000 3.116016 -0.570043 0.273424
 2635.000000 3.075001 -0.445886 0.257130
 2636.000000 3.134633 -0.572001 0.233298
 2637.000000 3.122226 -0.435881 0.218118
 2638.000000 3.081646 -0.499375 0.254176
 2639.000000 3.162561 -0.492899 0.262895
 2640.000000 3.117355 -0.511686 0.263877
 2641.000000 3.080150 -0.435401 0.214593
 2642.000000 3.076456 -0.454286 0.230715
 2643.000000 3.131651 -0.467162 0.223247
 2644.000000 3.050960 -0.500972 0.222908
 2645.000000 3.113515 -0.510642 0.231787
 2646.000000 3.080284 -0.504025 0.240551
 2647.000000 3.118176 -0.516777 0.231051
 2648.000000 3.119608 -0.531307 0.240166
 2649.000000 3.070136 -0.473769 0.224344
 2650.000000 3.114774 -0.528895 0.236089
 2651.000000 3.117668 -0.429417 0.269372
 2652.000000 3.097839 -0.497715 0.245576
 2653.000000 3.145312 -0.484212 0.268134
 2654.000000 3.081731 -0.477119 0.248584
 2655.000000 3.091542 -0.495575 0.258166
 2656.000000 3.083713 -0.504502 0.216224
 2657.000000 3.140672 -0.510191 0.229727
 2658.000000 3.137969 -0.568665 0.240946
 2659.000000 3.118464 -0.569251 0.251194
 2660.000000 3.146058 -0.454905 0.252900
 2661.000000 3.102069 -0.432687 0.244232
 2662.000000 3.088117 -0.462166 0.235755
 2663.000000 3.118435 -0.544961 0.252539
 2664.000000 3.124883 -0.491325 0.243463
 2665.000000 3.128965 -0.475153 0.252890
 2666.000000 3.088676 -0.510995 0.270338
 2667.000000 3.087498 -0.513944 0.237003
 2668.000000 3.072714 -0.510352 0.271972
 2669.000000 3.045368 -0.538263 0.248733
 2670.000000 3.087790 -0.555279 0.244777
 2671.000000 3.094439 -0.463739 0.234707
 2672.000000 3.131116 -0.529403 0.260992
 2673.000000 3.122115 -0.603278 0.239155
 2674.000000 3.089429 -0.580730 0.234319
 2675.000000 3.096310 -0.413932 0.234938
 2676.000000 3.091802 -0.432976 0.260450
 2677.000000 3.105296 -0.531348 0.241925
 2678.000000 3.105930 -0.553415 0.226239
 2679.000000 3.107353 -0.426058 0.243862
 2680.000000 3.151658 -0.483455 0.250727
 2681.000000 3.156964 -0.358819 0.258201
 2682.000000 3.077213 -0.409144 0.235786
 2683.000000 3.108559 -0.442824 0.264513
 2684.000000 3.171272 -0.476727 0.276326
 2685.000000 3.120063 -0.436451 0.251482
 2686.000000 3.160039 -0.521428 0.261530
 2687.000000 3.079771 -0.448172 0.260687
 2688.000000 3.130622 -0.445930 0.259264
 2689.000000 3.107092 -0.462175 0.248339
 2690.000000 3.087122 -0.466517 0.248871
 2691.000000 3.083967 -0.389550 0.236744
 2692.000000 3.120302 -0.402563 0.214849
 2693.000000 3.064068 -0.455420 0.240643
 2694.000000 3.150973 -0.422709 0.253673
 2695.000000 3.086935 -0.414424 0.231023
 2696.000000 3.141143 -0.445819 0.230973
 2697.000000 3.131572 -0.404244 0.232448
 2698.000000 3.127708 -0.462695 0.228265
 2699.000000 3.114568 -0.389527 0.237931
 2700.000000 3.105859 -0.409286 0.227973
 2701.000000 3.072035 -0.413934 0.230078
 2702.000000 3.111953 -0.452445 0.242884
 2703.000000 3.108782 -0.454719 0.225021
 2704.000000 3.089656 -0.399971 0.197045
 2705.000000 3.054747 -0.434648 0.229662
 2706.000000 3.070886 -0.374620 0.213614
 2707.000000 3.108276 -0.474541 0.223796
 2708.000000 3.084767 -0.391732 0.233862
 2709.000000 3.122194 -0.439492 0.236626
 2710.000000 3.114674 -0.404500 0.223533
 2711.000000 3.090738 -0.417574 0.233772
 2712.000000 3.118450 -0.488141 0.227651
 2713.000000 3.114093 -0.382635 0.254344
 2714.000000 3.176604 -0.392391 0.258361
 2715.000000 3.146297 -0.474956 0.239665
 2716.000000 3.135682 -0.441899 0.238592
 2717.000000 3.119789 -0.506727 0.251460
 2718.000000 3.094366 -0.361407 0.247129
 2719.000000 3.084889 -0.439562 0.268651
 2720.000000 3.101811 -0.389604 0.251528
 2721.000000 3.080638 -0.410714 0.269138
 2722.000000 3.138843 -0.414753 0.244201
 2723.000000 3.148676 -0.467019 0.253462
 2724.000000 3.145281 -0.496370 0.273160
 2725.000000 3.091708 -0.415645 0.228407
 2726.000000 3.092169 -0.372416 0.226463
 2727.000000 3.102438 -0.426182 0.245311
 2728.000000 3.069402 -0.430751 0.230338
 2729.000000 3.055298 -0.407332 0.267000
 2730.000000 3.113383 -0.380269 0.248059
 2731.000000 3.089616 -0.413273 0.203065
 2732.000000 3.117118 -0.505526 0.217689
 2733.000000 3.076898 -0.399763 0.220127
 2734.000000 3.068893 -0.399908 0.204591
 2735.000000 3.045737 -0.415193 0.202163
 2736.000000 3.053893 -0.408482 0.237372
 2737.000000 3.076464 -0.345857 0.214486
 2738.000000 3.082717 -0.377057 0.218379
 2739.000000 3.041178 -0.418277 0.211345
 2740.000000 3.130135 -0.377082 0.210585
 2741.000000 3.086888 -0.381270 0.206174
 2742.000000 3.058920 -0.431330 0.186178
 2743.000000 3.062003 -0.423234 0.215860
 2744.000000 3.064467 -0.476017 0.226156
 2745.000000 3.058718 -0.388937 0.232582
 2746.000000 3.066646 -0.406371 0.224827
 2747.000000 3.034108 -0.444468 0.204300
 2748.000000 3.069980 -0.429581 0.275998
 2749.000000 3.029460 -0.405511 0.205619
 2750.000000 3.057562 -0.357414 0.218941
 2751.000000 3.040041 -0.378585 0.250117
 2752.000000 3.061216 -0.390860 0.231879
 2753.000000 3.031030 -0.353387 0.228941
 2754.000000 3.054623 -0.433532 0.232605
 2755.000000 3.036009 -0.335017 0.253356
 2756.000000 3.062685 -0.368379 0.257146
 2757.000000 3.058852 -0.417536 0.226238
 2758.000000 3.076778 -0.374523 0.234286
 2759.000000 3.086216 -0.387777 0.252598
 2760.000000 3.074054 -0.450981 0.250047
 2761.000000 3.072222 -0.445167 0.241770
 2762.000000 3.067705 -0.395644 0.236800
 2763.000000 3.106616 -0.437561 0.242024
 2764.000000 3.137117 -0.411601 0.259340
 2765.000000 3.094128 -0.446632 0.229210
 2766.000000 3.136033 -0.339073 0.272921
 2767.000000 3.073986 -0.404941 0.251155
 2768.000000 3.121121 -0.485387 0.245315
 2769.000000 3.126226 -0.476192 0.264712
 2770.000000 3.127848 -0.508740 0.239740
 2771.000000 3.086460 -0.504053 0.258786
 2772.000000 3.088589 -0.439529 0.238454
 2773.000000 3.089174 -0.463818 0.237015
 2774.000000 3.086711 -0.457298 0.248723
 2775.000000 3.100455 -0.468417 0.247181
 2776.000000 3.063910 -0.451490 0.246733
 2777.000000 3.083166 -0.448028 0.272993
 2778.000000 3.037928 -0.408010 0.247168
 2779.000000 3.105291 -0.388276 0.259572
 2780.000000 3.085545 -0.397623 0.243742
 2781.000000 3.060293 -0.350186 0.250230
 2782.000000 3.057907 -0.457037 0.246025
 2783.000000 3.046406 -0.483474 0.257600
 2784.000000 3.061331 -0.449086 0.261852
 2785.000000 3.081586 -0.420180 0.239804
 2786.000000 3.094078 -0.424668 0.242122
 2787.000000 3.076589 -0.401956 0.252553
 2788.000000 3.076073 -0.402083 0.234411
 2789.000000 3.090768 -0.492410 0.240077
 2790.000000 3.091407 -0.421382 0.207479
 2791.000000 3.050108 -0.425769 0.245188
 2792.000000 3.153254 -0.409869 0.217190
 2793.000000 3.126941 -0.481823 0.262721
 2794.000000 3.129499 -0.419168 0.252907
 2795.000000 3.074095 -0.401551 0.243753
 2796.000000 3.069000 -0.512588 0.262626
 2797.000000 3.081976 -0.512528 0.247801
 2798.000000 3.061639 -0.405372 0.243046
 2799.000000 3.080448 -0.428204 0.265614
 2800.000000 3.075938 -0.433609 0.244174
 2801.000000 3.113699 -0.451835 0.283615
 2802.000000 3.109269 -0.476950 0.235774
 2803.000000 3.097783 -0.540217 0.240638
 2804.000000 3.131890 -0.459756 0.279228
 2805.000000 3.148046 -0.534850 0.266054
 2806.000000 3.108859 -0.464181 0.265749
 2807.000000 3.102359 -0.471637 0.249463
 2808.000000 3.116141 -0.475469 0.268169
 2809.000000 3.111552 -0.475275 0.278594
 2810.000000 3.080242 -0.488921 0.298130
 2811.000000 3.138411 -0.546159 0.267929
 2812.000000 3.117483 -0.443212 0.283912
 2813.000000 3.082736 -0.387959 0.250077
 2814.000000 3.104934 -0.491365 0.244327
 2815.000000 3.098308 -0.526319 0.249495
 2816.000000 3.097888 -0.446867 0.269341
 2817.000000 3.091696 -0.385612 0.241744
 2818.000000 3.140058 -0.546536 0.288975
 2819.000000 3.134187 -0.514026 0.266470
 2820.000000 3.092809 -0.544111 0.235098
 2821.000000 3.073881 -0.472041 0.233293
 2822.000000 3.069078 -0.405328 0.255280
 2823.000000 3.076556 -0.473435 0.230928
 2824.000000 3.051152 -0.427741 0.246488
 2825.000000 3.105219 -0.509481 0.251432
 2826.000000 3.091082 -0.437871 0.259440
 2827.000000 3.059934 -0.486153 0.221186
 2828.000000 3.051189 -0.481723 0.258325
 2829.000000 3.088070 -0.521120 0.273501
 2830.000000 3.073030 -0.501781 0.303319
 2831.000000 3.106917 -0.523540 0.264120
 2832.000000 3.047237 -0.495515 0.264210
 2833.000000 3.065061 -0.461379 0.231359
 2834.000000 3.037863 -0.447027 0.256381
 2835.000000 3.065658 -0.502954 0.286077
 2836.000000 3.017421 -0.466894 0.246781
 2837.000000 3.053377 -0.469046 0.269946
 2838.000000 3.057929 -0.378980 0.260714
 2839.000000 3.029270 -0.508584 0.246587
 2840.000000 3.092237 -0.499233 0.284494
 2841.000000 3.052665 -0.465498 0.268241
 2842.000000 3.071033 -0.504421 0.257697
 2843.000000 3.062690 -0.467216 0.260878
 2844.000000 3.088096 -0.491296 0.264542
 2845.000000 3.011771 -0.536130 0.292457
 2846.000000 3.063259 -0.475390 0.269877
 2847.000000 3.034858 -0.528566 0.262782
 2848.000000 3.101546 -0.417841 0.294877
 2849.000000 3.117751 -0.484868 0.294327
 2850.000000 3.034291 -0.498631 0.289003
 2851.000000 3.082652 -0.520732 0.245353
 2852.000000 3.083072 -0.475984 0.279858
 2853.000000 3.128423 -0.468274 0.277979
 2854.000000 3.075684 -0.481796 0.284050
 2855.000000 3.098546 -0.380719 0.264123
 2856.000000 3.102051 -0.442233 0.250708
 2857.000000 3.097954 -0.442707 0.234894
 2858.000000 3.054915 -0.454574 0.271843
 2859.000000 3.077741 -0.494598 0.265993
 2860.000000 3.119862 -0.546691 0.289696
 2861.000000 3.118796 -0.472638 0.295658
 2862.000000 3.067073 -0.483910 0.253682
 2863.000000 3.107250 -0.588464 0.276692
 2864.000000 3.122281 -0.516935 0.281607
 2865.000000 3.121454 -0.369154 0.253570
 2866.000000 3.100147 -0.501814 0.275971
 2867.000000 3.095612 -0.480403 0.257655
 2868.000000 3.082152 -0.423030 0.288489
 2869.000000 3.118168 -0.526579 0.273649
 2870.000000 3.123695 -0.378034 0.259263
 2871.000000 3.114385 -0.470065 0.234562
 2872.000000 3.093985 -0.428080 0.254535
 2873.000000 3.081146 -0.438760 0.265166
 2874.000000 3.115884 -0.582515 0.250405
 2875.000000 3.118229 -0.499163 0.240323
 2876.000000 3.100364 -0.464810 0.264059
 2877.000000 3.107498 -0.509375 0.245729
 2878.000000 3.093842 -0.509827 0.287395
 2879.000000 3.098601 -0.500464 0.251313
 2880.000000 3.078677 -0.378420 0.247219
 2881.000000 3.083066 -0.426935 0.268906
 2882.000000 3.081378 -0.482248 0.290695
 2883.000000 3.051615 -0.431129 0.265088
 2884.000000 3.110604 -0.466052 0.283828
 2885.000000 3.066194 -0.447510 0.255540
 2886.000000 3.131599 -0.469113 0.286859
 2887.000000 3.092515 -0.471689 0.254098
 2888.000000 3.112544 -0.436339 0.280493
 2889.000000 3.120184 -0.367807 0.257950
 2890.000000 3.038671 -0.541507 0.284708
 2891.000000 3.107908 -0.491667 0.276306
 2892.000000 3.080227 -0.412752 0.262703
 2893.000000 3.119733 -0.462474 0.286798
 2894.000000 3.137302 -0.387846 0.261322
 2895.000000 3.116605 -0.476835 0.291557
 2896.000000 3.067189 -0.386875 0.266672
 2897.000000 3.110006 -0.502043 0.251435
 2898.000000 3.099725 -0.463602 0.284193
 2899.000000 3.108032 -0.470483 0.252193
 2900.000000 3.113035 -0.462567 0.252794
 2901.000000 3.095320 -0.392040 0.280220
 2902.000000 3.063937 -0.396865 0.249900
 2903.000000 3.095516 -0.458020 0.252876
 2904.000000 3.067186 -0.502869 0.246274
 2905.000000 3.062676 -0.392085 0.263358
 2906.000000 3.123374 -0.420370 0.260832
 2907.000000 3.071559 -0.462872 0.255074
 2908.000000 3.056512 -0.456395 0.230447
 2909.000000 3.081563 -0.463758 0.249221
 2910.000000 3.074262 -0.422612 0.271629
 2911.000000 3.076959 -0.415731 0.268327
 2912.000000 3.078173 -0.382934 0.262252
 2913.000000 3.026509 -0.531799 0.241763
 2914.000000 3.141318 -0.519274 0.283871
 2915.000000 3.083410 -0.482048 0.281611
 2916.000000 3.119439 -0.434304 0.277660
 2917.000000 3.049911 -0.486656 0.241049
 2918.000000 3.045746 -0.469426 0.273215
 2919.000000 3.091596 -0.432687 0.289231
 2920.000000 3.119310 -0.437105 0.316404
 2921.000000 3.143819 -0.517549 0.335710
 2922.000000 3.111613 -0.500293 0.301673
 2923.000000 3.086930 -0.497592 0.267847
 2924.000000 3.066999 -0.560758 0.273752
 2925.000000 3.028133 -0.374051 0.221447
 2926.000000 3.077548 -0.478757 0.281296
 2927.000000 3.038920 -0.443436 0.227848
 2928.000000 3.058099 -0.452248 0.253349
 2929.000000 3.118041 -0.472763 0.267721
 2930.000000 3.089665 -0.521942 0.281078
 2931.000000 3.084775 -0.506561 0.254350
 2932.000000 3.072993 -0.438666 0.276543
 2933.000000 3.079038 -0.497376 0.250771
 2934.000000 3.070402 -0.494237 0.243339
 2935.000000 3.084856 -0.414995 0.249246
 2936.000000 3.125634 -0.497221 0.245082
 2937.000000 3.101648 -0.509418 0.248587
 2938.000000 3.087379 -0.443490 0.240250
 2939.000000 3.123591 -0.447878 0.256515
 2940.000000 3.076908 -0.464347 0.254309
 2941.000000 3.053768 -0.435289 0.257562
 2942.000000 3.090682 -0.458416 0.261664
 2943.000000 3.120945 -0.465758 0.289680
 2944.000000 3.132704 -0.504260 0.246317
 2945.000000 3.072907 -0.476900 0.267986
 2946.000000 3.055457 -0.507232 0.254300
 2947.000000 3.144832 -0.446987 0.211901
 2948.000000 3.101952 -0.485682 0.275266
 2949.000000 3.128491 -0.450567 0.270889
 2950.000000 3.039179 -0.531396 0.258596
 2951.000000 3.067683 -0.441783 0.244204
 2952.000000 3.043029 -0.501013 0.260555
 2953.000000 3.062870 -0.499201 0.237365
 2954.000000 3.070175 -0.504427 0.257188
 2955.000000 3.057566 -0.443461 0.268279
 2956.000000 3.070866 -0.419116 0.257007
 2957.000000 3.092950 -0.447485 0.269650
 2958.000000 3.085741 -0.470596 0.277021
 2959.000000 3.043122 -0.544803 0.261702
 2960.000000 3.060937 -0.464220 0.246302
 2961.000000 3.059714 -0.438844 0.271635
 2962.000000 3.048098 -0.504111 0.269352
 2963.000000 3.052551 -0.509112 0.266979
 2964.000000 3.071469 -0.497237 0.254428
 2965.000000 3.051889 -0.452191 0.281773
 2966.000000 3.097989 -0.431638 0.279203
 2967.000000 3.065837 -0.580737 0.281401
 2968.000000 3.049644 -0.410558 0.248901
 2969.000000 3.101517 -0.459885 0.247735
 2970.000000 3.043897 -0.442286 0.252939
 2971.000000 3.112592 -0.444520 0.248262
 2972.000000 3.090775 -0.491485 0.269307
 2973.000000 3.083149 -0.442119 0.219097
 2974.000000 3.061333 -0.453189 0.269438
 2975.000000 3.063068 -0.441158 0.243412
 2976.000000 3.079838 -0.490667 0.260480
 2977.000000 3.056816 -0.442795 0.254298
 2978.000000 3.081753 -0.500009 0.281987
 2979.000000 3.088860 -0.426641 0.281799
 2980.000000 3.093859 -0.459598 0.251489
 2981.000000 3.106289 -0.485002 0.263819
 2982.000000 3.078951 -0.479624 0.268858
 2983.000000 3.105673 -0.523819 0.231485
 2984.000000 3.077571 -0.509635 0.245418
 2985.000000 3.069416 -0.437037 0.234626
 2986.000000 3.054759 -0.442168 0.250817
 2987.000000 3.110737 -0.515168 0.259570
 2988.000000 3.049122 -0.573842 0.262696
 2989.000000 3.082535 -0.444271 0.226299
 2990.000000 3.080884 -0.543958 0.267997
 2991.000000 3.083732 -0.519534 0.257577
 2992.000000 3.153900 -0.472972 0.272436
 2993.000000 3.058132 -0.514350 0.265569
 2994.000000 3.088500 -0.435943 0.262216
 2995.000000 3.119439 -0.535737 0.275555
 2996.000000 3.121639 -0.573817 0.241101
 2997.000000 3.089777 -0.415670 0.238832
 2998.000000 3.067610 -0.434491 0.255460
 2999.000000 3.027897 -0.493986 0.256037
 3000.000000 3.102167 -0.562663 0.271533
 3001.000000 3.100392 -0.532873 0.268756
 3002.000000 3.122257 -0.532422 0.256524
 3003.000000 3.078906 -0.423155 0.261625
 3004.000000 3.107136 -0.464458 0.273355
 3005.000000 3.045735 -0.430447 0.274141
 3006.000000 3.087751 -0.463889 0.237305
 3007.000000 3.037781 -0.508040 0.239626
 3008.000000 3.003577 -0.435681 0.207908
 3009.000000 3.096351 -0.463649 0.255990
 3010.000000 3.043319 -0.500678 0.234796
 3011.000000 3.094382 -0.420906 0.254254
 3012.000000 3.104630 -0.499525 0.227846
 3013.000000 3.095101 -0.390740 0.265296
 3014.000000 3.097437 -0.455506 0.246449
 3015.000000 3.109896 -0.500844 0.251859
 3016.000000 3.086844 -0.472410 0.238841
 3017.000000 3.096929 -0.548038 0.236950
 3018.000000 3.069173 -0.465079 0.219400
 3019.000000 3.090746 -0.466842 0.234157
 3020.000000 3.091173 -0.490899 0.233204
 3021.000000 3.060940 -0.445607 0.259039
 3022.000000 3.085560 -0.502064 0.244201
 3023.000000 3.064726 -0.568031 0.234080
 3024.000000 3.072944 -0.408591 0.229187
 3025.000000 3.071990 -0.396649 0.215935
 3026.000000 3.039617 -0.472246 0.234377
 3027.000000 3.047994 -0.419788 0.215413
 3028.000000 3.065354 -0.482624 0.226978
 3029.000000 3.107543 -0.498423 0.227985
 3030.000000 3.049721 -0.540643 0.239876
 3031.000000 3.064288 -0.499350 0.239360
 3032.000000 3.037418 -0.486853 0.256040
 3033.000000 3.068664 -0.577350 0.237574
 3034.000000 3.119633 -0.510291 0.265988
 3035.000000 3.075177 -0.498446 0.260395
 3036.000000 3.112377 -0.518902 0.225644
 3037.000000 3.060652 -0.503424 0.215640
 3038.000000 3.115987 -0.500683 0.249922
 3039.000000 3.103106 -0.545056 0.263395
 3040.000000 3.075858 -0.486514 0.275023
 3041.000000 3.022637 -0.560806 0.284256
 3042.000000 3.092141 -0.489691 0.277009
 3043.000000 3.076741 -0.422750 0.241635
 3044.000000 3.060110 -0.499831 0.239477
 3045.000000 3.039533 -0.507089 0.231731
 3046.000000 3.088993 -0.574599 0.246527
 3047.000000 3.078435 -0.536796 0.256538
 3048.000000 3.088203 -0.603893 0.245491
 3049.000000 3.069323 -0.526750 0.208344
 3050.000000 3.164123 -0.548523 0.258525
 3051.000000 3.075264 -0.542024 0.221459
 3052.000000 3.098539 -0.521998 0.274411
 3053.000000 3.101766 -0.558953 0.254514
 3054.000000 3.102899 -0.496079 0.286932
 3055.000000 3.129066 -0.579972 0.262058
 3056.000000 3.108429 -0.598006 0.280246
 3057.000000 3.113892 -0.515757 0.266927
 3058.000000 3.063310 -0.529207 0.235666
 3059.000000 3.114916 -0.545190 0.247966
 3060.000000 3.072121 -0.475910 0.273819
 3061.000000 3.115117 -0.529089 0.274128
 3062.000000 3.044533 -0.564780 0.267591
 3063.000000 3.073005 -0.453114 0.238911
 3064.000000 3.093492 -0.518694 0.242517
 3065.000000 3.142071 -0.609588 0.241101
 3066.000000 3.067970 -0.548251 0.262997
 3067.000000 3.133779 -0.540375 0.290898
 3068.000000 3.131527 -0.586019 0.279016
 3069.000000 3.123558 -0.551292 0.247863
 3070.000000 3.141058 -0.585994 0.263816
 3071.000000 3.097707 -0.634179 0.272975
 3072.000000 3.100614 -0.581666 0.239695
 3073.000000 3.103677 -0.599424 0.248345
 3074.000000 3.107739 -0.541423 0.214716
 3075.000000 3.109144 -0.500227 0.237384
 3076.000000 3.119923 -0.405137 0.241193
 3077.000000 3.102507 -0.468947 0.219231
 3078.000000 3.117491 -0.530676 0.229161
 3079.000000 3.115076 -0.405879 0.257425
 3080.000000 3.106844 -0.584367 0.227292
 3081.000000 3.073082 -0.459431 0.238628
 3082.000000 3.086013 -0.508746 0.247498
 3083.000000 3.076746 -0.456527 0.221661
 3084.000000 3.128656 -0.533638 0.202140
 3085.000000 3.096008 -0.559643 0.256815
 3086.000000 3.061199 -0.548929 0.242242
 3087.000000 3.076563 -0.516704 0.265567
 3088.000000 3.082379 -0.439553 0.255801
 3089.000000 3.067155 -0.444920 0.227998
 3090.000000 3.054738 -0.483645 0.219544
 3091.000000 3.040856 -0.594738 0.230453
 3092.000000 3.028711 -0.539336 0.210351
 3093.000000 3.054183 -0.518197 0.240260
 3094.000000 3.102932 -0.525321 0.244113
 3095.000000 3.080012 -0.505547 0.211707
 3096.000000 3.096574 -0.563506 0.242151
 3097.000000 3.050783 -0.525175 0.229617
 3098.000000 3.060984 -0.510125 0.242228
 3099.000000 3.076153 -0.517024 0.225077
 3100.000000 3.065087 -0.467838 0.252323
 3101.000000 3.036219 -0.440369 0.239421
 3102.000000 3.056438 -0.571464 0.252867
 3103.000000 3.037182 -0.539600 0.234117
 3104.000000 3.069568 -0.545575 0.284951
 3105.000000 3.061325 -0.578856 0.256547
 3106.000000 3.012755 -0.509431 0.250151
 3107.000000 3.025039 -0.472412 0.202006
 3108.000000 3.061430 -0.499309 0.232093
 3109.000000 3.068053 -0.587152 0.250259
 3110.000000 3.083759 -0.552060 0.242129
 3111.000000 3.082877 -0.591515 0.254924
 3112.000000 3.120357 -0.477701 0.239206
 3113.000000 3.060783 -0.489602 0.266171
 3114.000000 3.081605 -0.534232 0.237754
 3115.000000 3.085817 -0.521693 0.229265
 3116.000000 3.122484 -0.530593 0.256259
 3117.000000 3.108168 -0.556123 0.263493
 3118.000000 3.094492 -0.523657 0.273941
 3119.000000 3.117117 -0.485225 0.274310
 3120.000000 3.106236 -0.513695 0.266731
 3121.000000 3.122133 -0.476461 0.254287
 3122.000000 3.136012 -0.495622 0.252793
 3123.000000 3.108929 -0.448856 0.273005
 3124.000000 3.121956 -0.556495 0.254304
 3125.000000 3.079070 -0.466309 0.246966
 3126.000000 3.146124 -0.530546 0.272838
 3127.000000 3.101315 -0.505582 0.228497
 3128.000000 3.076929 -0.462688 0.252702
 3129.000000 3.128326 -0.499017 0.254899
 3130.000000 3.091562 -0.526001 0.237631
 3131.000000 3.061085 -0.532405 0.208197
 3132.000000 3.044926 -0.516255 0.231607
 3133.000000 3.067803 -0.558301 0.243938
 3134.000000 2.996372 -0.478728 0.199118
 3135.000000 3.016301 -0.537207 0.255710
 3136.000000 3.039422 -0.493518 0.240136
 3137.000000 3.038146 -0.463864 0.230617
 3138.000000 3.086358 -0.532976 0.218447
 3139.000000 3.039885 -0.461837 0.268526
 3140.000000 3.044429 -0.453319 0.228186
 3141.000000 3.056231 -0.474217 0.256809
 3142.000000 3.094845 -0.456816 0.229291
 3143.000000 3.058215 -0.503005 0.225344
 3144.000000 3.065317 -0.523196 0.233694
 3145.000000 3.095654 -0.525302 0.240275
 3146.000000 3.120258 -0.555512 0.249636
 3147.000000 3.089045 -0.458051 0.246978
 3148.000000 3.125461 -0.513464 0.230191
 3149.000000 3.087491 -0.513602 0.231929
 3150.000000 3.063853 -0.562787 0.228317
 3151.000000 3.075550 -0.537267 0.258215
 3152.000000 3.056598 -0.528600 0.255666
 3153.000000 3.077859 -0.449069 0.224030
 3154.000000 3.109302 -0.583444 0.288892
 3155.000000 3.045311 -0.492621 0.252802
 3156.000000 3.075473 -0.469358 0.239558
 3157.000000 3.036145 -0.533546 0.297826
 3158.000000 3.062004 -0.497747 0.272772
 3159.000000 3.033887 -0.486190 0.283581
 3160.000000 3.096498 -0.518838 0.243230
 3161.000000 3.052301 -0.450808 0.275220
 3162.000000 3.036246 -0.457339 0.222830
 3163.000000 3.002610 -0.497233 0.249551
 3164.000000 3.050450 -0.495478 0.253607
 3165.000000 3.088316 -0.436904 0.268731
 3166.000000 3.083753 -0.487085 0.244236
 3167.000000 3.097469 -0.507622 0.257243
 3168.000000 3.022437 -0.466755 0.253105
 3169.000000 3.070324 -0.520265 0.261746
 3170.000000 3.069801 -0.485459 0.249834
 3171.000000 3.092707 -0.451285 0.251972
 3172.000000 3.051801 -0.502208 0.254601
 3173.000000 3.057499 -0.540048 0.259922
 3174.000000 3.078717 -0.528604 0.266676
 3175.000000 3.048830 -0.487669 0.255444
 3176.000000 3.075203 -0.501440 0.250668
 3177.000000 3.077894 -0.552057 0.274787
 3178.000000 3.080509 -0.435806 0.269523
 3179.000000 3.060987 -0.454096 0.245698
 3180.000000 3.029916 -0.468202 0.253584
 3181.000000 3.039728 -0.501637 0.249986
 3182.000000 2.993672 -0.469455 0.261997
 3183.000000 3.074035 -0.484209 0.264018
 3184.000000 3.015403 -0.448510 0.249773
 3185.000000 3.072359 -0.417198 0.262596
 3186.000000 3.098761 -0.414605 0.254326
 3187.000000 3.108297 -0.554522 0.217824
 3188.000000 3.105475 -0.543578 0.254858
 3189.000000 3.115008 -0.452316 0.268411
 3190.000000 3.102834 -0.489098 0.222535
 3191.000000 3.118150 -0.422924 0.244436
 3192.000000 3.098917 -0.493220 0.238652
 3193.000000 3.089097 -0.552026 0.257616
 3194.000000 3.062974 -0.497737 0.232986
 3195.000000 3.084469 -0.470560 0.250707
 3196.000000 3.086478 -0.469863 0.257058
 3197.000000 3.117647 -0.559539 0.249854
 3198.000000 3.101141 -0.504772 0.262402
 3199.000000 3.079974 -0.545259 0.239255
 3200.000000 3.084596 -0.509134 0.246909
 3201.000000 3.102097 -0.494458 0.242212
 3202.000000 3.108847 -0.509484 0.243346
 3203.000000 3.113472 -0.526143 0.239740
 3204.000000 3.088768 -0.459131 0.237021
 3205.000000 3.093827 -0.509006 0.273631
 3206.000000 3.115882 -0.423915 0.232537
 3207.000000 3.070086 -0.512711 0.214548
 3208.000000 3.096866 -0.493586 0.236974
 3209.000000 3.093218 -0.520302 0.230119
 3210.000000 3.085908 -0.497617 0.240909
 3211.000000 3.110379 -0.485814 0.222605
 3212.000000 3.111877 -0.467441 0.256529
 3213.000000 3.108612 -0.525503 0.263089
 3214.000000 3.099273 -0.480327 0.272413
 3215.000000 3.069742 -0.491060 0.242150
 3216.000000 3.099807 -0.436703 0.246573
 3217.000000 3.063351 -0.504198 0.233981
 3218.000000 3.070456 -0.461885 0.241416
 3219.000000 3.049688 -0.468610 0.243548
 3220.000000 3.093727 -0.429702 0.240350
 3221.000000 3.073091 -0.511673 0.249991
 3222.000000 3.062228 -0.498507 0.277499
 3223.000000 3.068979 -0.447883 0.251072
 3224.000000 3.062846 -0.533725 0.234856
 3225.000000 3.108482 -0.424046 0.257296
 3226.000000 3.094637 -0.536383 0.253056
 3227.000000 3.089019 -0.580646 0.244063
 3228.000000 3.067024 -0.474341 0.255772
 3229.000000 3.090281 -0.443934 0.251744
 3230.000000 3.117052 -0.494593 0.261948
 3231.000000 3.090713 -0.531553 0.277624
 3232.000000 3.074492 -0.449931 0.257033
 3233.000000 3.104100 -0.425840 0.244679
 3234.000000 3.058762 -0.464137 0.235211
 3235.000000 3.067931 -0.464091 0.217578
 3236.000000 3.096576 -0.516179 0.212077
 3237.000000 3.071455 -0.516822 0.237793
 3238.000000 3.089683 -0.425993 0.244247
 3239.000000 3.055816 -0.481190 0.221438
 3240.000000 3.054645 -0.442322 0.253806
 3241.000000 3.054120 -0.414201 0.259697
 3242.000000 3.060540 -0.508141 0.237219
 3243.000000 3.090841 -0.536073 0.256009
 3244.000000 3.108665 -0.499262 0.269989
 3245.000000 3.052309 -0.474239 0.245219
 3246.000000 3.061511 -0.486674 0.257578
 3247.000000 3.080817 -0.488258 0.249281
 3248.000000 3.083324 -0.433049 0.263808
 3249.000000 3.130198 -0.470321 0.256307
 3250.000000 3.095692 -0.456006 0.255218
 3251.000000 3.111683 -0.384433 0.231904
 3252.000000 3.087923 -0.459439 0.210143
 3253.000000 3.132214 -0.450291 0.247324
 3254.000000 3.139137 -0.517006 0.234422
 3255.000000 3.061800 -0.474333 0.249569
 3256.000000 3.066118 -0.434629 0.250577
 3257.000000 3.059653 -0.537677 0.234385
 3258.000000 3.045091 -0.504583 0.255027
 3259.000000 3.060012 -0.450012 0.255554
 3260.000000 3.069538 -0.493290 0.231342
 3261.000000 3.017831 -0.440197 0.202998
 3262.000000 3.075277 -0.523842 0.241617
 3263.000000 3.060404 -0.459047 0.240019
 3264.000000 3.070734 -0.418099 0.229390
 3265.000000 3.083247 -0.472859 0.217654
 3266.000000 3.117971 -0.475253 0.247469
 3267.000000 3.083793 -0.419389 0.239376
 3268.000000 3.152963 -0.485582 0.262261
 3269.000000 3.096283 -0.478243 0.246555
 3270.000000 3.087429 -0.457160 0.248691
 3271.000000 3.133881 -0.484907 0.254839
 3272.000000 3.085003 -0.499835 0.230272
 3273.000000 3.102556 -0.445712 0.264240
 3274.000000 3.085840 -0.494006 0.250943
 3275.000000 3.054184 -0.422934 0.250570
 3276.000000 3.077710 -0.496748 0.237895
 3277.000000 3.087052 -0.465239 0.268079
 3278.000000 3.062607 -0.453928 0.243699
 3279.000000 3.123180 -0.452209 0.237299
 3280.000000 3.091087 -0.523358 0.255977
 3281.000000 3.154103 -0.460198 0.249464
 3282.000000 3.122871 -0.479726 0.241467
 3283.000000 3.133345 -0.503825 0.269839
 3284.000000 3.095428 -0.488578 0.263628
 3285.000000 3.097617 -0.410486 0.243904
 3286.000000 3.079306 -0.554005 0.255902
 3287.000000 3.081345 -0.461964 0.260843
 3288.000000 3.114349 -0.505692 0.250710
 3289.000000 3.033608 -0.467597 0.232765
 3290.000000 3.074647 -0.482897 0.254664
 3291.000000 3.076660 -0.404503 0.266132
 3292.000000 3.066165 -0.425846 0.234591
 3293.000000 3.067093 -0.461789 0.269767
 3294.000000 3.079220 -0.441392 0.271470
 3295.000000 3.094830 -0.446392 0.289403
 3296.000000 3.101445 -0.513473 0.282363
 3297.000000 3.071731 -0.451549 0.241707
 3298.000000 3.076393 -0.504402 0.248339
 3299.000000 3.080981 -0.459997 0.272811
 3300.000000 3.031370 -0.524104 0.282998
 3301.000000 3.100510 -0.492253 0.232917
 3302.000000 3.054706 -0.509346 0.265941
 3303.000000 3.077462 -0.499106 0.256327
 3304.000000 3.077179 -0.457576 0.248612
 3305.000000 3.139845 -0.498244 0.286144
 3306.000000 3.106687 -0.460114 0.257827
 3307.000000 3.089838 -0.527151 0.256950
 3308.000000 3.075188 -0.483869 0.247934
 3309.000000 3.088494 -0.441995 0.266211
 3310.000000 3.101892 -0.474418 0.237775
 3311.000000 3.050591 -0.454138 0.241318
 3312.000000 3.054990 -0.481505 0.245848
 3313.000000 3.032474 -0.392407 0.269154
 3314.000000 3.036883 -0.452238 0.232128
 3315.000000 3.053235 -0.432905 0.235105
 3316.000000 3.064536 -0.447464 0.222767
 3317.000000 3.065334 -0.496836 0.270760
 3318.000000 3.030264 -0.455481 0.244436
 3319.000000 3.035941 -0.473223 0.268004
 3320.000000 3.074225 -0.469641 0.262582
 3321.000000 3.052842 -0.440495 0.259287
 3322.000000 3.092071 -0.427249 0.270692
 3323.000000 3.068209 -0.426833 0.257623
 3324.000000 3.021360 -0.511943 0.231919
 3325.000000 3.120965 -0.603120 0.260121
 3326.000000 3.066306 -0.502815 0.240987
 3327.000000 3.068367 -0.545156 0.245722
 3328.000000 3.104978 -0.532141 0.236713
 3329.000000 3.064625 -0.495135 0.255750
 3330.000000 3.029364 -0.418981 0.252209
 3331.000000 3.050861 -0.498145 0.258618
 3332.000000 3.046124 -0.393234 0.236990
 3333.000000 3.053190 -0.495607 0.263090
 3334.000000 3.044104 -0.396208 0.250130
 3335.000000 3.010269 -0.502611 0.254655
 3336.000000 3.028256 -0.513337 0.230027
 3337.000000 3.040210 -0.488006 0.233749
 3338.000000 3.070856 -0.495287 0.259221
 3339.000000 3.038446 -0.416225 0.244345
 3340.000000 3.059290 -0.491911 0.228090
 3341.000000 3.016608 -0.553051 0.229628
 3342.000000 3.013365 -0.540392 0.238663
 3343.000000 2.977415 -0.419747 0.227212
 3344.000000 3.057927 -0.466217 0.248286
 3345.000000 3.093235 -0.451699 0.239844
 3346.000000 2.978782 -0.466700 0.219179
 3347.000000 3.050096 -0.452569 0.231557
 3348.000000 3.054645 -0.500121 0.236678
 3349.000000 3.049864 -0.373787 0.240513
 3350.000000 3.047119 -0.425184 0.262963
 3351.000000 3.046634 -0.466278 0.261095
 3352.000000 3.052793 -0.421794 0.239575
 3353.000000 3.012998 -0.415619 0.229910
 3354.000000 3.066044 -0.458015 0.268785
 3355.000000 3.064631 -0.485233 0.265487
 3356.000000 3.082144 -0.473361 0.257385
 3357.000000 3.066543 -0.526637 0.236951
 3358.000000 3.061614 -0.501641 0.259035
 3359.000000 3.133453 -0.552797 0.276931
 3360.000000 3.073320 -0.470014 0.286983
 3361.000000 3.119071 -0.414960 0.262038
 3362.000000 3.052810 -0.462867 0.241463
 3363.000000 3.055969 -0.411636 0.253940
 3364.000000 3.095621 -0.513155 0.264377
 3365.000000 3.049558 -0.439477 0.249472
 3366.000000 3.078573 -0.492485 0.251517
 3367.000000 3.079418 -0.514393 0.256886
 3368.000000 3.039525 -0.486746 0.226610
 3369.000000 3.087543 -0.526178 0.251492
 3370.000000 3.039263 -0.516083 0.259660
 3371.000000 3.062782 -0.496141 0.256763
 3372.000000 3.099674 -0.401669 0.247324
 3373.000000 3.065877 -0.490330 0.243158
 3374.000000 3.044010 -0.526596 0.242164
 3375.000000 3.063880 -0.564397 0.241958
 3376.000000 3.088279 -0.515097 0.253783
 3377.000000 3.057479 -0.484666 0.269260
 3378.000000 3.077878 -0.528909 0.248686
 3379.000000 3.102159 -0.549699 0.282287
 3380.000000 3.057890 -0.501803 0.281776
 3381.000000 3.129345 -0.530517 0.272837
 3382.000000 3.125976 -0.583946 0.261862
 3383.000000 3.148191 -0.450694 0.276842
 3384.000000 3.081684 -0.541519 0.278775
 3385.000000 3.119286 -0.500365 0.247015
 3386.000000 3.142225 -0.515148 0.246810
 3387.000000 3.094307 -0.445889 0.243369
 3388.000000 3.115308 -0.583765 0.265958
 3389.000000 3.106144 -0.494421 0.252165
 3390.000000 3.124249 -0.509422 0.237458
 3391.000000 3.109025 -0.375963 0.253137
 3392.000000 3.142282 -0.474545 0.255479
 3393.000000 3.089360 -0.442781 0.258878
 3394.000000 3.110880 -0.486601 0.246785
 3395.000000 3.151489 -0.477486 0.270593
 3396.000000 3.115358 -0.415106 0.252544
 3397.000000 3.090848 -0.528629 0.245557
 3398.000000 3.081894 -0.533711 0.262017
 3399.000000 3.067060 -0.446328 0.228902
 3400.000000 3.090958 -0.417142 0.255580
 3401.000000 3.087288 -0.556200 0.256426
 3402.000000 3.124837 -0.495018 0.266160
 3403.000000 3.099937 -0.429955 0.261776
 3404.000000 3.106337 -0.450166 0.252843
 3405.000000 3.120260 -0.487360 0.243652
 3406.000000 3.094170 -0.459778 0.261175
 3407.000000 3.096385 -0.541336 0.233271
 3408.000000 3.088769 -0.481095 0.232540
 3409.000000 3.076085 -0.433659 0.273001
 3410.000000 3.092687 -0.433536 0.251376
 3411.000000 3.070709 -0.436081 0.233368
 3412.000000 3.136148 -0.488472 0.230542
 3413.000000 3.075438 -0.436306 0.259226
 3414.000000 3.103860 -0.406473 0.252014
 3415.000000 3.102550 -0.484201 0.254525
 3416.000000 3.117477 -0.485168 0.262222
 3417.000000 3.148174 -0.498777 0.268126
 3418.000000 3.165501 -0.450110 0.237935
 3419.000000 3.133306 -0.468186 0.256623
 3420.000000 3.116866 -0.433192 0.244625
 3421.000000 3.078428 -0.492184 0.241638
 3422.000000 3.120345 -0.406294 0.243486
 3423.000000 3.116647 -0.464111 0.227316
 3424.000000 3.110621 -0.485380 0.271458
 3425.000000 3.099257 -0.412710 0.236593
 3426.000000 3.143377 -0.502247 0.266781
 3427.000000 3.125167 -0.465381 0.259374
 3428.000000 3.095414 -0.490705 0.241654
 3429.000000 3.116967 -0.456979 0.281431
 3430.000000 3.078454 -0.476149 0.259045
 3431.000000 3.085603 -0.477449 0.273248
 3432.000000 3.126353 -0.370864 0.283122
 3433.000000 3.131454 -0.453662 0.269496
 3434.000000 3.102385 -0.475755 0.265221
 3435.000000 3.089800 -0.426886 0.247530
 3436.000000 3.064669 -0.391436 0.257903
 3437.000000 3.098709 -0.456824 0.243314
 3438.000000 3.114419 -0.411863 0.248816
 3439.000000 3.106612 -0.468836 0.262892
 3440.000000 3.100516 -0.484648 0.276750
 3441.000000 3.109045 -0.527483 0.271914
 3442.000000 3.091281 -0.524225 0.240735
 3443.000000 3.073455 -0.469567 0.263398
 3444.000000 3.093500 -0.474289 0.234462
 3445.000000 3.092364 -0.458088 0.252665
 3446.000000 3.124125 -0.560193 0.210679
 3447.000000 3.089931 -0.495005 0.231717
 3448.000000 3.109598 -0.527664 0.260940
 3449.000000 3.094011 -0.527886 0.243997
 3450.000000 3.083204 -0.483416 0.282317
 3451.000000 3.045556 -0.498157 0.239419
 3452.000000 3.049005 -0.470796 0.251504
 3453.000000 3.091363 -0.442485 0.222374
 3454.000000 3.057551 -0.446207 0.279051
 3455.000000 3.070719 -0.421451 0.275855
 3456.000000 3.023345 -0.453913 0.253495
 3457.000000 3.072569 -0.476694 0.231604
 3458.000000 3.038233 -0.421282 0.252642
 3459.000000 3.042020 -0.540721 0.249052
 3460.000000 3.023724 -0.403950 0.228619
 3461.000000 3.011177 -0.430240 0.266118
 3462.000000 3.041687 -0.481690 0.277983
 3463.000000 3.026025 -0.492132 0.265645
 3464.000000 3.010619 -0.480768 0.234976
 3465.000000 2.967816 -0.464167 0.246674
 3466.000000 3.050364 -0.537568 0.257107
 3467.000000 3.056202 -0.508618 0.288485
 3468.000000 3.075293 -0.443694 0.269913
 3469.000000 3.036394 -0.536169 0.248129
 3470.000000 3.057430 -0.479242 0.230901
 3471.000000 3.082700 -0.498186 0.248484
 3472.000000 3.091624 -0.503488 0.232431
 3473.000000 3.046602 -0.524006 0.233443
 3474.000000 3.059470 -0.501960 0.239264
 3475.000000 3.059052 -0.512159 0.251078
 3476.000000 3.049351 -0.611917 0.257509
 3477.000000 3.057202 -0.517704 0.242734
 3478.000000 3.064798 -0.456338 0.257348
 3479.000000 3.096612 -0.537116 0.215313
 3480.000000 3.068882 -0.506804 0.208847
 3481.000000 3.087901 -0.460493 0.243249
 3482.000000 3.039189 -0.475634 0.229037
 3483.000000 3.075502 -0.493370 0.252143
 3484.000000 3.051841 -0.440193 0.266880
 3485.000000 3.056082 -0.461501 0.252125
 3486.000000 3.022710 -0.410474 0.261768
 3487.000000 3.070809 -0.458801 0.262768
 3488.000000 3.093112 -0.465677 0.241029
 3489.000000 3.042105 -0.450808 0.258952
 3490.000000 3.074134 -0.438004 0.246057
 3491.000000 3.049909 -0.497941 0.259054
 3492.000000 3.068061 -0.425952 0.254062
 3493.000000 3.043162 -0.464025 0.281818
 3494.000000 3.079750 -0.440866 0.253368
 3495.000000 3.070635 -0.461844 0.249929
 3496.000000 3.076246 -0.462169 0.238929
 3497.000000 3.042182 -0.473266 0.274694
 3498.000000 3.084071 -0.423945 0.267148
 3499.000000 3.091461 -0.451171 0.272891
 3500.000000 3.016188 -0.506439 0.277154
 3501.000000 3.076329 -0.471889 0.270249
 3502.000000 3.089295 -0.527944 0.238221
 3503.000000 3.087075 -0.522932 0.250775
 3504.000000 3.078067 -0.503779 0.245152
 3505.000000 3.076469 -0.439216 0.240884
 3506.000000 3.069342 -0.421573 0.227930
 3507.000000 3.069466 -0.437672 0.250754
 3508.000000 3.060179 -0.436531 0.263718
 3509.000000 3.067297 -0.448139 0.209035
 3510.000000 3.046302 -0.443561 0.246087
 3511.000000 3.134782 -0.440123 0.241575
 3512.000000 3.074095 -0.495916 0.252774
 3513.000000 3.104893 -0.483189 0.251373
 3514.000000 3.083085 -0.486808 0.224214
 3515.000000 3.120646 -0.514883 0.258618
 3516.000000 3.111994 -0.489996 0.223470
 3517.000000 3.088117 -0.455314 0.218739
 3518.000000 3.091093 -0.441299 0.227193
 3519.000000 3.138947 -0.436650 0.256236
 3520.000000 3.128323 -0.530088 0.249730
 3521.000000 3.058621 -0.532621 0.257680
 3522.000000 3.063092 -0.521275 0.227610
 3523.000000 3.034388 -0.532315 0.245885
 3524.000000 3.088951 -0.499925 0.219157
 3525.000000 3.065808 -0.555246 0.268299
 3526.000000 3.077415 -0.553228 0.286784
 3527.000000 3.087228 -0.552092 0.261046
 3528.000000 3.078842 -0.539725 0.272659
 3529.000000 3.076005 -0.532402 0.236909
 3530.000000 3.090989 -0.552418 0.252924
 3531.000000 3.080822 -0.571312 0.247569
 3532.000000 3.118902 -0.490667 0.267242
 3533.000000 3.081855 -0.471045 0.254644
 3534.000000 3.049148 -0.509143 0.259401
 3535.000000 3.098985 -0.543037 0.263486
 3536.000000 3.079170 -0.501096 0.268086
 3537.000000 3.107187 -0.468896 0.262734
 3538.000000 3.129518 -0.483455 0.236201
 3539.000000 3.063455 -0.558893 0.248490
 3540.000000 3.138858 -0.450507 0.258651
 3541.000000 3.124005 -0.530492 0.276069
 3542.000000 3.113471 -0.463292 0.261146
 3543.000000 3.132119 -0.504653 0.247026
 3544.000000 3.076073 -0.470960 0.239917
 3545.000000 3.100023 -0.476269 0.261812
 3546.000000 3.076157 -0.519782 0.263336
 3547.000000 3.094570 -0.523517 0.233016
 3548.000000 3.095711 -0.462440 0.238944
 3549.000000 3.097090 -0.500092 0.244665
 3550.000000 3.145418 -0.527593 0.251803
 3551.000000 3.126083 -0.544370 0.232050
 3552.000000 3.109799 -0.463700 0.247995
 3553.000000 3.098336 -0.477855 0.274962
 3554.000000 3.104227 -0.534828 0.234087
 3555.000000 3.094998 -0.478725 0.249863
 3556.000000 3.119475 -0.523654 0.256820
 3557.000000 3.109267 -0.410163 0.275782
 3558.000000 3.128836 -0.482705 0.235657
 3559.000000 3.095320 -0.462233 0.238222
 3560.000000 3.087400 -0.474903 0.235799
 3561.000000 3.085471 -0.499810 0.261185
 3562.000000 3.129185 -0.534729 0.248697
 3563.000000 3.114398 -0.554039 0.249783
 3564.000000 3.085608 -0.524692 0.242322
 3565.000000 3.057933 -0.523570 0.246792
 3566.000000 3.117845 -0.435330 0.237579
 3567.000000 3.095338 -0.500545 0.260538
 3568.000000 3.100883 -0.554720 0.268999
 3569.000000 3.193972 -0.534161 0.268402
 3570.000000 3.112625 -0.521228 0.244072
 3571.000000 3.102636 -0.491448 0.256413
 3572.000000 3.096288 -0.526888 0.240892
 3573.000000 3.081170 -0.512734 0.225675
 3574.000000 3.065693 -0.494377 0.233250
 3575.000000 3.098248 -0.525961 0.230390
 3576.000000 3.051902 -0.548661 0.241865
 3577.000000 3.066138 -0.538537 0.227074
 3578.000000 3.069233 -0.583342 0.247135
 3579.000000 3.113716 -0.483240 0.242766
 3580.000000 3.118045 -0.536499 0.267873
 3581.000000 3.065649 -0.615310 0.249887
 3582.000000 3.094709 -0.514729 0.281284
 3583.000000 3.080409 -0.552274 0.224182
 3584.000000 3.120659 -0.525972 0.224815
 3585.000000 3.101348 -0.520238 0.258694
 3586.000000 3.088220 -0.491087 0.247619
 3587.000000 3.061865 -0.479490 0.247436
 3588.000000 3.009068 -0.447450 0.226344
 3589.000000 3.074601 -0.589389 0.237391
 3590.000000 3.072555 -0.491980 0.234868
 3591.000000 3.043335 -0.435857 0.232077
 3592.000000 3.077071 -0.489172 0.251020
 3593.000000 3.069641 -0.552303 0.239355
 3594.000000 3.105479 -0.502005 0.243298
 3595.000000 3.061123 -0.466261 0.250101
 3596.000000 3.029699 -0.475438 0.261973
 3597.000000 3.079363 -0.513321 0.259873
 3598.000000 3.115099 -0.450078 0.252057
 3599.000000 3.087450 -0.543265 0.249541
 3600.000000 3.049293 -0.493627 0.220260
 3601.000000 3.088747 -0.559730 0.223014
 3602.000000 3.014204 -0.579384 0.251405
 3603.000000 3.033229 -0.415039 0.247916
 3604.000000 3.035287 -0.468763 0.253160
 3605.000000 2.995497 -0.577267 0.248899
 3606.000000 2.985627 -0.582996 0.232460
 3607.000000 3.024883 -0.534206 0.243212
 3608.000000 3.044632 -0.470325 0.239500
 3609.000000 3.043772 -0.650312 0.233549
 3610.000000 2.987958 -0.458694 0.254511
 3611.000000 2.995106 -0.503081 0.231260
 3612.000000 3.015211 -0.574316 0.247012
 3613.000000 3.012507 -0.542029 0.245279
 3614.000000 2.978122 -0.501874 0.220816
 3615.000000 3.015881 -0.523465 0.247602
 3616.000000 3.036177 -0.500294 0.250589
 3617.000000 3.040988 -0.478114 0.218230
 3618.000000 3.036317 -0.488830 0.233386
 3619.000000 3.037431 -0.460856 0.269016
 3620.000000 3.016166 -0.552746 0.247951
 3621.000000 3.005737 -0.523052 0.259317
 3622.000000 3.079913 -0.473486 0.278817
 3623.000000 3.031189 -0.529603 0.275033
 3624.000000 3.003351 -0.515794 0.274111
 3625.000000 2.989142 -0.558472 0.277462
 3626.000000 3.003684 -0.542833 0.249759
 3627.000000 3.041758 -0.447978 0.270787
 3628.000000 3.020886 -0.588929 0.297167
 3629.000000 3.004001 -0.450766 0.239176
 3630.000000 3.011345 -0.524623 0.263160
 3631.000000 3.035878 -0.502979 0.283477
 3632.000000 2.983698 -0.496610 0.232665
 3633.000000 3.013384 -0.525257 0.288459
 3634.000000 3.024007 -0.442674 0.272337
 3635.000000 3.014862 -0.524270 0.278787
 3636.000000 3.022522 -0.454384 0.232215
 3637.000000 3.046002 -0.466624 0.237101
 3638.000000 3.024262 -0.551591 0.262012
 3639.000000 3.038854 -0.461517 0.267557
 3640.000000 3.022210 -0.481566 0.254315
 3641.000000 3.013294 -0.471113 0.238463
 3642.000000 3.095393 -0.559132 0.243272
 3643.000000 3.063377 -0.508905 0.265958
 3644.000000 3.043554 -0.489261 0.236747
 3645.000000 3.048967 -0.440036 0.248120
 3646.000000 3.044271 -0.534868 0.258206
 3647.000000 3.047252 -0.501926 0.230419
 3648.000000 3.011510 -0.518317 0.238274
 3649.000000 3.044511 -0.537872 0.232427
 3650.000000 3.022411 -0.544536 0.225911
 3651.000000 3.045054 -0.524457 0.224309
 3652.000000 3.023871 -0.550260 0.242009
 3653.000000 3.051983 -0.466563 0.236037
 3654.000000 3.027883 -0.488926 0.256791
 3655.000000 3.049182 -0.504230 0.249525
 3656.000000 3.051406 -0.508354 0.256826
 3657.000000 3.031395 -0.523592 0.244012
 3658.000000 3.013161 -0.519098 0.261136
 3659.000000 3.019158 -0.531386 0.234828
 3660.000000 3.000795 -0.500022 0.244682
 3661.000000 3.019704 -0.503388 0.223958
 3662.000000 3.013078 -0.550494 0.268317
 3663.000000 3.035987 -0.527924 0.274465
 3664.000000 3.044908 -0.457762 0.246773
 3665.000000 3.047583 -0.516454 0.223462
 3666.000000 3.069856 -0.582817 0.249323
 3667.000000 3.047397 -0.529360 0.258132
 3668.000000 3.064744 -0.571005 0.247176
 3669.000000 3.093504 -0.462725 0.263808
 3670.000000 3.051232 -0.505661 0.230320
 3671.000000 3.000790 -0.513168 0.240022
 3672.000000 3.001850 -0.510165 0.233237
 3673.000000 3.055766 -0.530424 0.262504
 3674.000000 3.029634 -0.458113 0.217090
 3675.000000 3.037004 -0.447349 0.238378
 3676.000000 3.048971 -0.548276 0.242788
 3677.000000 3.040400 -0.516585 0.240866
 3678.000000 3.034778 -0.492254 0.246312
 3679.000000 3.028860 -0.557635 0.249321
 3680.000000 3.052839 -0.471337 0.227395
 3681.000000 3.067173 -0.530852 0.220974
 3682.000000 3.031860 -0.512960 0.212973
 3683.000000 2.962835 -0.625360 0.235400
 3684.000000 3.071414 -0.488809 0.240983
 3685.000000 3.031426 -0.543514 0.252356
 3686.000000 3.020045 -0.432846 0.225635
 3687.000000 3.107421 -0.435902 0.243424
 3688.000000 3.062475 -0.413886 0.230901
 3689.000000 3.020663 -0.494091 0.241422
 3690.000000 3.041479 -0.414369 0.236030
 3691.000000 3.066525 -0.495856 0.235581
 3692.000000 3.077020 -0.514748 0.257578
 3693.000000 3.056327 -0.436873 0.238026
 3694.000000 3.083670 -0.407363 0.247719
 3695.000000 3.015454 -0.519236 0.250619
 3696.000000 3.043120 -0.523994 0.255619
 3697.000000 3.052463 -0.495829 0.247084
 3698.000000 3.071932 -0.475362 0.250696
 3699.000000 3.000635 -0.438932 0.219434
 3700.000000 2.994940 -0.467215 0.235088
 3701.000000 3.037303 -0.444625 0.244330
 3702.000000 3.077311 -0.404403 0.248205
 3703.000000 3.096743 -0.474417 0.234864
 3704.000000 3.091488 -0.454261 0.253190
 3705.000000 3.075621 -0.448172 0.263183
 3706.000000 3.088580 -0.453967 0.273494
 3707.000000 3.091917 -0.482993 0.241212
 3708.000000 3.072470 -0.408863 0.234322
 3709.000000 3.084099 -0.515066 0.245502
 3710.000000 3.049657 -0.493372 0.249301
 3711.000000 3.082714 -0.371728 0.234674
 3712.000000 3.032067 -0.508141 0.236384
 3713.000000 3.124403 -0.504104 0.239177
 3714.000000 3.080294 -0.562155 0.243274
 3715.000000 3.114881 -0.450037 0.261275
 3716.000000 3.096066 -0.506751 0.260017
 3717.000000 3.117048 -0.500614 0.240007
 3718.000000 3.112395 -0.532029 0.268579
 3719.000000 3.118021 -0.406264 0.264676
 3720.000000 3.105472 -0.477332 0.294159
 3721.000000 3.068982 -0.542540 0.245913
 3722.000000 3.093895 -0.503308 0.273116
 3723.000000 3.083692 -0.430650 0.265083
 3724.000000 3.036511 -0.449806 0.244838
 3725.000000 3.039822 -0.419718 0.251466
 3726.000000 3.059157 -0.458513 0.236389
 3727.000000 3.070519 -0.508023 0.263482
 3728.000000 3.062746 -0.439149 0.279636
 3729.000000 3.045115 -0.478840 0.241560
 3730.000000 3.091881 -0.567029 0.249862
 3731.000000 3.114952 -0.425844 0.258713
 3732.000000 3.060921 -0.449146 0.216812
 3733.000000 3.098529 -0.498681 0.246858
 3734.000000 3.051840 -0.484762 0.281537
 3735.000000 3.005047 -0.525571 0.239805
 3736.000000 3.062643 -0.489982 0.235196
 3737.000000 3.075852 -0.534242 0.230739
 3738.000000 3.084770 -0.503248 0.238514
 3739.000000 3.082485 -0.518297 0.250070
 3740.000000 3.097654 -0.512963 0.251582
 3741.000000 3.106680 -0.477404 0.270396
 3742.000000 3.035814 -0.562734 0.216485
 3743.000000 3.083927 -0.548726 0.221571
 3744.000000 3.069614 -0.528247 0.213539
 3745.000000 2.988970 -0.533252 0.224790
 3746.000000 3.041145 -0.508336 0.215133
 3747.000000 3.066665 -0.477244 0.260835
 3748.000000 3.062484 -0.487307 0.260945
 3749.000000 3.039662 -0.484855 0.254923
 3750.000000 3.051726 -0.447892 0.220834
 3751.000000 3.058005 -0.530987 0.241502
 3752.000000 3.012093 -0.482358 0.246721
 3753.000000 3.016463 -0.454837 0.247305
 3754.000000 3.015430 -0.530509 0.256350
 3755.000000 2.998607 -0.489431 0.230952
 3756.000000 3.062413 -0.519219 0.243945
 3757.000000 3.024925 -0.555036 0.237699
 3758.000000 3.042423 -0.547832 0.270508
 3759.000000 2.992705 -0.486561 0.245703
 3760.000000 3.053954 -0.550509 0.248018
 3761.000000 3.059213 -0.487766 0.254822
 3762.000000 3.050069 -0.487293 0.257620
 3763.000000 3.060088 -0.472249 0.255867
 3764.000000 3.081177 -0.468738 0.281139
 3765.000000 3.062218 -0.426551 0.258358
 3766.000000 3.088954 -0.533436 0.250361
 3767.000000 3.046268 -0.550842 0.248797
 3768.000000 3.066916 -0.479174 0.257262
 3769.000000 3.068842 -0.495933 0.256737
 3770.000000 3.065617 -0.484441 0.258653
 3771.000000 3.021729 -0.453724 0.248981
 3772.000000 3.111229 -0.420720 0.268425
 3773.000000 3.045333 -0.506729 0.250059
 3774.000000 3.052391 -0.498555 0.277532
 3775.000000 3.094614 -0.510258 0.280610
 3776.000000 3.043886 -0.495328 0.222613
 3777.000000 3.052820 -0.511530 0.246906
 3778.000000 3.045177 -0.537855 0.253069
 3779.000000 3.030362 -0.514576 0.221962
 3780.000000 2.970057 -0.428974 0.224363
 3781.000000 3.082625 -0.522755 0.263076
 3782.000000 3.034455 -0.487683 0.244943
 3783.000000 3.095686 -0.574582 0.259526
 3784.000000 3.017523 -0.581808 0.245685
 3785.000000 3.079865 -0.526767 0.260380
 3786.000000 3.072948 -0.662857 0.239311
 3787.000000 3.110443 -0.594828 0.253724
 3788.000000 3.078434 -0.535512 0.268265
 3789.000000 3.046654 -0.459653 0.255909
 3790.000000 3.077304 -0.499564 0.246378
 3791.000000 3.093723 -0.560679 0.247527
 3792.000000 3.078747 -0.417672 0.238421
 3793.000000 3.062106 -0.463024 0.237281
 3794.000000 3.072637 -0.534918 0.241485
 3795.000000 3.073512 -0.527239 0.222524
 3796.000000 3.090001 -0.526545 0.227739
 3797.000000 3.074828 -0.498728 0.258450
 3798.000000 3.080158 -0.534494 0.254211
 3799.000000 3.065592 -0.497039 0.218212
 3800.000000 3.106534 -0.551198 0.247065
 3801.000000 3.025516 -0.504748 0.224854
 3802.000000 3.099916 -0.511182 0.225194
 3803.000000 3.088201 -0.569123 0.231681
 3804.000000 3.063310 -0.547554 0.219687
 3805.000000 3.045647 -0.501932 0.236480
 3806.000000 3.055383 -0.508191 0.190965
 3807.000000 3.096233 -0.432094 0.243218
 3808.000000 3.041697 -0.525337 0.230615
 3809.000000 2.976326 -0.532923 0.217992
 3810.000000 3.054580 -0.499785 0.233353
 3811.000000 3.070144 -0.558365 0.243914
 3812.000000 3.044945 -0.469989 0.265249
 3813.000000 3.039853 -0.557912 0.250403
 3814.000000 3.081009 -0.515766 0.280668
 3815.000000 3.027176 -0.526348 0.252334
 3816.000000 3.045434 -0.626862 0.240883
 3817.000000 3.059311 -0.493533 0.255260
 3818.000000 3.072428 -0.565642 0.244410
 3819.000000 3.036827 -0.497886 0.191958
 3820.000000 3.085938 -0.460733 0.258438
 3821.000000 3.029012 -0.573144 0.239454
 3822.000000 2.992222 -0.428172 0.212170
 3823.000000 3.015145 -0.521077 0.217365
 3824.000000 3.045268 -0.446760 0.236899
 3825.000000 3.039072 -0.407538 0.215300
 3826.000000 3.056533 -0.449702 0.217041
 3827.000000 3.059684 -0.449446 0.226622
 3828.000000 3.071458 -0.469697 0.246516
 3829.000000 3.078672 -0.528329 0.241933
 3830.000000 3.036328 -0.489609 0.240203
 3831.000000 3.076413 -0.529648 0.252522
 3832.000000 3.030475 -0.388838 0.227167
 3833.000000 3.100985 -0.457639 0.226784
 3834.000000 3.089485 -0.547732 0.236138
 3835.000000 3.052352 -0.496799 0.263315
 3836.000000 3.051991 -0.531642 0.250403
 3837.000000 3.110655 -0.493325 0.222441
 3838.000000 3.074788 -0.468116 0.239260
 3839.000000 3.010115 -0.428772 0.226509
 3840.000000 3.061443 -0.479735 0.234339
 3841.000000 3.063175 -0.519702 0.234543
 3842.000000 3.089580 -0.541302 0.229493
 3843.000000 3.037234 -0.437645 0.217147
 3844.000000 3.046833 -0.462536 0.226014
 3845.000000 3.044192 -0.528443 0.251319
 3846.000000 3.052613 -0.413106 0.249805
 3847.000000 3.104185 -0.503496 0.245037
 3848.000000 3.026772 -0.538602 0.236122
 3849.000000 3.018113 -0.507439 0.246376
 3850.000000 3.062185 -0.493765 0.241022
 3851.000000 3.048150 -0.526262 0.242688
 3852.000000 3.094345 -0.510381 0.250156
 3853.000000 3.069896 -0.460196 0.231393
 3854.000000 3.068945 -0.491532 0.240829
 3855.000000 3.049711 -0.529954 0.261699
 3856.000000 3.027031 -0.586391 0.261346
 3857.000000 3.046276 -0.435941 0.232985
 3858.000000 3.089980 -0.517835 0.254721
 3859.000000 3.086877 -0.486248 0.265472
 3860.000000 3.104177 -0.489688 0.276681
 3861.000000 3.135544 -0.547264 0.269160
 3862.000000 3.049251 -0.511465 0.219144
 3863.000000 3.097488 -0.448617 0.260895
 3864.000000 3.100027 -0.500053 0.276226
 3865.000000 3.084736 -0.425050 0.224676
 3866.000000 3.050352 -0.591564 0.210312
 3867.000000 3.096568 -0.602160 0.228855
 3868.000000 3.061182 -0.576583 0.231672
 3869.000000 3.080975 -0.457553 0.246447
 3870.000000 3.059609 -0.590387 0.278086
 3871.000000 3.041950 -0.481949 0.251438
 3872.000000 3.074521 -0.531831 0.263099
 3873.000000 3.041730 -0.518036 0.273748
 3874.000000 3.043938 -0.548313 0.243324
 3875.000000 3.052765 -0.577105 0.272837
 3876.000000 3.032152 -0.510711 0.256840
 3877.000000 3.048477 -0.517792 0.267991
 3878.000000 3.099437 -0.611806 0.247754
 3879.000000 3.056468 -0.560196 0.232958
 3880.000000 3.095822 -0.516368 0.272277
 3881.000000 3.054581 -0.577064 0.216063
 3882.000000 3.057427 -0.484064 0.241441
 3883.000000 3.015949 -0.470984 0.224910
 3884.000000 3.086007 -0.460217 0.224615
 3885.000000 3.097092 -0.487876 0.240559
 3886.000000 3.105894 -0.497648 0.256218
 3887.000000 3.069116 -0.558749 0.222716
 3888.000000 3.088152 -0.485775 0.221036
 3889.000000 3.046356 -0.513602 0.218987
 3890.000000 3.060616 -0.532387 0.227957
 3891.000000 3.114098 -0.492558 0.230653
 3892.000000 3.032230 -0.408527 0.225930
 3893.000000 3.072412 -0.525917 0.247114
 3894.000000 3.009841 -0.502709 0.206389
 3895.000000 3.071164 -0.418310 0.241752
 3896.000000 3.074907 -0.470875 0.220429
 3897.000000 3.032791 -0.437056 0.242149
 3898.000000 3.056556 -0.503958 0.258154
 3899.000000 3.100773 -0.539812 0.226780
 3900.000000 3.066477 -0.548751 0.242095
 3901.000000 3.073619 -0.523789 0.237090
 3902.000000 3.094398 -0.504829 0.259734
 3903.000000 3.077200 -0.495643 0.219255
 3904.000000 3.110181 -0.498994 0.279184
 3905.000000 3.087764 -0.603066 0.264504
 3906.000000 3.095080 -0.440147 0.237291
 3907.000000 3.102671 -0.623441 0.223819
 3908.000000 3.051448 -0.492771 0.294487
 3909.000000 3.088908 -0.446137 0.265609
 3910.000000 3.097747 -0.577462 0.253025
 3911.000000 3.111974 -0.548004 0.227937
 3912.000000 3.099810 -0.629954 0.194654
 3913.000000 3.142495 -0.489491 0.246223
 3914.000000 3.141392 -0.612822 0.268106
 3915.000000 3.099565 -0.506214 0.213212
 3916.000000 3.118259 -0.495424 0.254400
 3917.000000 3.109954 -0.513735 0.251481
 3918.000000 3.110078 -0.495895 0.230502
 3919.000000 3.105195 -0.508099 0.262685
 3920.000000 3.138597 -0.560990 0.250513
 3921.000000 3.134494 -0.601003 0.258474
 3922.000000 3.147674 -0.568555 0.251550
 3923.000000 3.121802 -0.546213 0.237109
 3924.000000 3.116813 -0.517343 0.250925
 3925.000000 3.128057 -0.478099 0.237590
 3926.000000 3.190983 -0.589597 0.267051
 3927.000000 3.117345 -0.523888 0.248208
 3928.000000 3.105940 -0.512230 0.249129
 3929.000000 3.093840 -0.551051 0.243158
 3930.000000 3.141286 -0.563957 0.247164
 3931.000000 3.107512 -0.607319 0.262038
 3932.000000 3.121657 -0.530838 0.261552
 3933.000000 3.111304 -0.555396 0.232908
 3934.000000 3.148884 -0.586061 0.242717
 3935.000000 3.113306 -0.567210 0.247788
 3936.000000 3.102020 -0.486185 0.231258
 3937.000000 3.099301 -0.609561 0.240468
 3938.000000 3.096119 -0.611126 0.222323
 3939.000000 3.109018 -0.498356 0.241414
 3940.000000 3.067072 -0.593482 0.245314
 3941.000000 3.078002 -0.545367 0.241150
 3942.000000 3.046162 -0.569637 0.254667
 3943.000000 3.088022 -0.597208 0.271972
 3944.000000 3.094402 -0.519094 0.255092
 3945.000000 3.075305 -0.577963 0.225285
 3946.000000 3.064647 -0.518429 0.284302
 3947.000000 3.112722 -0.710629 0.235889
 3948.000000 3.050231 -0.602255 0.232736
 3949.000000 3.053131 -0.663540 0.214851
 3950.000000 3.080984 -0.601810 0.209993
 3951.000000 3.089644 -0.570781 0.232012
 3952.000000 3.069678 -0.620862 0.247707
 3953.000000 3.043023 -0.595397 0.203709
 3954.000000 3.039950 -0.690318 0.225004
 3955.000000 3.070807 -0.584825 0.232468
 3956.000000 3.039717 -0.589731 0.235800
 3957.000000 3.105357 -0.584714 0.260629
 3958.000000 3.049878 -0.503955 0.261893
 3959.000000 3.089195 -0.525329 0.283883
 3960.000000 3.018303 -0.558933 0.214169
 3961.000000 3.069326 -0.586471 0.252875
 3962.000000 3.046156 -0.504400 0.235403
 3963.000000 3.053245 -0.555822 0.230621
 3964.000000 3.042040 -0.485793 0.218213
 3965.000000 2.999897 -0.518372 0.227329
 3966.000000 3.059124 -0.420458 0.215134
 3967.000000 3.067359 -0.524106 0.231271
 3968.000000 3.097854 -0.534360 0.262541
 3969.000000 3.072779 -0.434611 0.246034
 3970.000000 3.080195 -0.505661 0.216091
 3971.000000 3.084618 -0.580709 0.258605
 3972.000000 3.052075 -0.490125 0.224770
 3973.000000 3.070132 -0.512545 0.212842
 3974.000000 3.046106 -0.514288 0.204527
 3975.000000 3.079173 -0.588976 0.203571
 3976.000000 3.015560 -0.519190 0.210557
 3977.000000 3.113779 -0.440539 0.231214
 3978.000000 3.065373 -0.578578 0.201404
 3979.000000 3.125808 -0.526325 0.233044
 3980.000000 3.108236 -0.498457 0.222798
 3981.000000 3.110015 -0.473165 0.240878
 3982.000000 3.076934 -0.548876 0.221628
 3983.000000 3.100517 -0.554718 0.237965
 3984.000000 3.085242 -0.525738 0.216928
 3985.000000 3.052893 -0.454112 0.226188
 3986.000000 3.065102 -0.568036 0.268766
 3987.000000 3.068544 -0.523376 0.233874
 3988.000000 3.068967 -0.498372 0.229300
 3989.000000 3.089683 -0.500026 0.250876
 3990.000000 3.099593 -0.560810 0.228063
 3991.000000 3.040603 -0.477949 0.207983
 3992.000000 3.082996 -0.579493 0.221311
 3993.000000 3.032211 -0.554818 0.221684
 3994.000000 3.065929 -0.564438 0.224658
 3995.000000 3.024570 -0.500747 0.219950
 3996.000000 3.041076 -0.525028 0.239385
 3997.000000 3.059823 -0.559071 0.205721
 3998.000000 3.063238 -0.536714 0.212024
 3999.000000 3.018488 -0.550249 0.224564
 4000.000000 3.063033 -0.496145 0.224582
 4001.000000 3.079795 -0.519834 0.227901
 4002.000000 3.106517 -0.566629 0.224260
 4003.000000 3.110599 -0.474016 0.218225
 4004.000000 3.069709 -0.463260 0.228375
 4005.000000 3.102370 -0.502741 0.232187
 4006.000000 3.109945 -0.479655 0.260562
 4007.000000 3.003050 -0.490545 0.211573
 4008.000000 3.051833 -0.554642 0.222599
 4009.000000 3.092585 -0.594833 0.225536
 4010.000000 3.109693 -0.457345 0.252735
 4011.000000 3.117919 -0.552166 0.261455
 4012.000000 3.070943 -0.467699 0.220231
 4013.000000 3.141261 -0.473408 0.219869
 4014.000000 3.068650 -0.463921 0.218193
 4015.000000 3.057706 -0.471817 0.252264
 4016.000000 3.085699 -0.460608 0.220087
 4017.000000 3.079108 -0.469880 0.209753
 4018.000000 3.032241 -0.462329 0.214954
 4019.000000 3.116379 -0.496489 0.263004
 4020.000000 3.066046 -0.566296 0.232049
 4021.000000 3.086229 -0.458157 0.221679
 4022.000000 3.103432 -0.587477 0.221692
 4023.000000 3.068182 -0.538808 0.261442
 4024.000000 3.064243 -0.504837 0.215128
 4025.000000 3.088072 -0.468723 0.254938
 4026.000000 3.052212 -0.518490 0.253249
 4027.000000 3.101384 -0.434837 0.247684
 4028.000000 3.055602 -0.426419 0.247734
 4029.000000 3.076284 -0.499395 0.245907
 4030.000000 3.063407 -0.477696 0.236239
 4031.000000 3.100939 -0.520535 0.278171
 4032.000000 3.059271 -0.442945 0.252160
 4033.000000 3.126339 -0.529792 0.262987
 4034.000000 3.083579 -0.462837 0.236203
 4035.000000 3.055078 -0.481083 0.206161
 4036.000000 3.075760 -0.482983 0.259817
 4037.000000 3.049917 -0.431609 0.240596
 4038.000000 3.055571 -0.567908 0.269063
 4039.000000 3.064831 -0.565911 0.218708
 4040.000000 3.064971 -0.520718 0.222081
 4041.000000 3.022667 -0.456813 0.230811
 4042.000000 3.058984 -0.456472 0.211698
 4043.000000 3.059279 -0.548814 0.230644
 4044.000000 3.003984 -0.611558 0.218168
 4045.000000 3.070613 -0.571555 0.241287
 4046.000000 3.090031 -0.493512 0.228974
 4047.000000 3.105070 -0.518077 0.232839
 4048.000000 3.089756 -0.511353 0.273177
 4049.000000 3.038218 -0.416464 0.256339
 4050.000000 3.105435 -0.486021 0.276274
 4051.000000 3.109748 -0.417175 0.228652
 4052.000000 3.082575 -0.491998 0.290852
 4053.000000 3.041489 -0.454430 0.260259
 4054.000000 3.099688 -0.514814 0.247969
 4055.000000 3.035091 -0.421098 0.251841
 4056.000000 3.064998 -0.547629 0.234034
 4057.000000 3.087990 -0.482502 0.258262
 4058.000000 3.102925 -0.451136 0.235697
 4059.000000 3.095461 -0.403420 0.253122
 4060.000000 3.085481 -0.398083 0.250312
 4061.000000 3.090530 -0.492699 0.243827
 4062.000000 3.055047 -0.484382 0.250906
 4063.000000 3.105498 -0.513193 0.272685
 4064.000000 3.078273 -0.452029 0.246249
 4065.000000 3.122630 -0.531882 0.286761
 4066.000000 3.107312 -0.474264 0.284479
 4067.000000 3.100780 -0.521492 0.241455
 4068.000000 3.075664 -0.483790 0.255027
 4069.000000 3.137080 -0.458782 0.292899
 4070.000000 3.084768 -0.559444 0.254111
 4071.000000 3.062083 -0.476357 0.245958
 4072.000000 3.109555 -0.489156 0.253163
 4073.000000 3.064991 -0.511898 0.269543
 4074.000000 3.068764 -0.516176 0.260644
 4075.000000 3.084862 -0.524234 0.261770
 4076.000000 3.107132 -0.510922 0.252025
 4077.000000 3.091170 -0.492830 0.275383
 4078.000000 3.123946 -0.541538 0.252040
 4079.000000 3.110861 -0.481947 0.260232
 4080.000000 3.157352 -0.608942 0.255969
 4081.000000 3.138648 -0.609554 0.231138
 4082.000000 3.110874 -0.561246 0.251721
 4083.000000 3.091949 -0.483972 0.223211
 4084.000000 3.058908 -0.505866 0.225525
 4085.000000 3.079119 -0.573903 0.243574
 4086.000000 3.064747 -0.470614 0.218910
 4087.000000 3.106350 -0.505763 0.242303
 4088.000000 3.076392 -0.498498 0.269691
 4089.000000 3.082807 -0.493472 0.242453
 4090.000000 3.153050 -0.508306 0.247795
 4091.000000 3.122202 -0.537466 0.231639
 4092.000000 3.081438 -0.544907 0.262121
 4093.000000 3.105380 -0.504735 0.248794
 4094.000000 3.072108 -0.520876 0.292275
 4095.000000 3.050362 -0.525201 0.265538
 4096.000000 3.037031 -0.582181 0.220921
 4097.000000 3.068237 -0.598387 0.230806
 4098.000000 3.054583 -0.546513 0.225741
 4099.000000 3.037673 -0.510956 0.215127
 4100.000000 3.091827 -0.498990 0.237490
 4101.000000 3.037927 -0.444593 0.194581
 4102.000000 3.051699 -0.489644 0.215728
 4103.000000 3.074765 -0.424060 0.240094
 4104.000000 3.048100 -0.501528 0.246989
 4105.000000 3.094128 -0.502204 0.241208
 4106.000000 3.026053 -0.476965 0.252928
 4107.000000 3.050069 -0.537790 0.234744
 4108.000000 3.055414 -0.540058 0.245054
 4109.000000 3.054112 -0.567867 0.246900
 4110.000000 3.077353 -0.542304 0.226584
 4111.000000 3.076113 -0.636738 0.264287
 4112.000000 3.085375 -0.640796 0.274171
 4113.000000 3.065775 -0.622557 0.269877
 4114.000000 3.037087 -0.591418 0.269713
 4115.000000 3.080530 -0.570303 0.263558
 4116.000000 3.049709 -0.512066 0.214457
 4117.000000 3.076396 -0.563780 0.223597
 4118.000000 3.055397 -0.527801 0.239247
 4119.000000 3.059112 -0.567436 0.252369
 4120.000000 3.019103 -0.538326 0.235891
 4121.000000 3.057410 -0.482239 0.243467
 4122.000000 2.986589 -0.545386 0.211850
 4123.000000 3.049492 -0.536545 0.206534
 4124.000000 3.072466 -0.575791 0.222672
 4125.000000 3.079551 -0.490938 0.228552
 4126.000000 3.090104 -0.555271 0.264408
 4127.000000 3.090334 -0.557210 0.229127
 4128.000000 3.089960 -0.445055 0.249526
 4129.000000 3.093639 -0.543343 0.223664
 4130.000000 3.110178 -0.475912 0.243933
 4131.000000 3.077269 -0.569702 0.238337
 4132.000000 3.052957 -0.514513 0.250043
 4133.000000 3.041208 -0.528756 0.269618
 4134.000000 3.048988 -0.553140 0.230036
 4135.000000 3.042265 -0.484349 0.229116
 4136.000000 3.082288 -0.598431 0.235131
 4137.000000 3.112674 -0.599330 0.263084
 4138.000000 3.120660 -0.504904 0.243621
 4139.000000 3.098992 -0.566112 0.248727
 4140.000000 3.034630 -0.621043 0.243764
 4141.000000 3.065496 -0.562918 0.226851
 4142.000000 3.051269 -0.611073 0.227946
 4143.000000 3.083456 -0.549362 0.232018
 4144.000000 3.076756 -0.557774 0.221356
 4145.000000 3.055694 -0.597693 0.220121
 4146.000000 3.058386 -0.628169 0.252321
 4147.000000 3.086905 -0.580639 0.255213
 4148.000000 2.993560 -0.598062 0.216114
 4149.000000 3.041356 -0.647946 0.222648
 4150.000000 2.996182 -0.561789 0.204802
 4151.000000 3.014926 -0.500673 0.231281
 4152.000000 3.012277 -0.545270 0.217461
 4153.000000 3.008050 -0.593189 0.217514
 4154.000000 3.068837 -0.529927 0.237169
 4155.000000 3.018493 -0.617254 0.229930
 4156.000000 3.002638 -0.566985 0.246683
 4157.000000 3.040780 -0.580326 0.212643
 4158.000000 3.018212 -0.601284 0.225065
 4159.000000 2.969749 -0.558579 0.218825
 4160.000000 2.987098 -0.659240 0.254039
 4161.000000 2.996380 -0.564387 0.229385
 4162.000000 2.980886 -0.583909 0.284390
 4163.000000 3.032091 -0.568823 0.214533
 4164.000000 2.981606 -0.523896 0.262308
 4165.000000 2.981151 -0.560841 0.247765
 4166.000000 3.008574 -0.603951 0.253706
 4167.000000 2.966563 -0.512894 0.213767
 4168.000000 2.969453 -0.481758 0.231406
 4169.000000 2.967184 -0.645496 0.245451
 4170.000000 2.981524 -0.612286 0.245116
 4171.000000 2.998710 -0.554271 0.233340
 4172.000000 2.999037 -0.545122 0.230208
 4173.000000 3.046980 -0.555762 0.246754
 4174.000000 3.014859 -0.611811 0.231140
 4175.000000 3.009958 -0.522905 0.211688
 4176.000000 3.039651 -0.529198 0.234043
 4177.000000 3.051004 -0.562765 0.239729
 4178.000000 3.044554 -0.563091 0.240040
 4179.000000 3.053341 -0.602893 0.229277
 4180.000000 3.041177 -0.611188 0.220426
 4181.000000 3.039991 -0.534823 0.273074
 4182.000000 3.035114 -0.564625 0.221064
 4183.000000 3.043671 -0.595943 0.239126
 4184.000000 3.054129 -0.665345 0.243481
 4185.000000 2.985410 -0.577406 0.205373
 4186.000000 3.036816 -0.514180 0.221848
 4187.000000 3.031960 -0.504795 0.193237
 4188.000000 3.026589 -0.523777 0.229501
 4189.000000 3.032531 -0.570117 0.192124
 4190.000000 3.062849 -0.614844 0.200865
 4191.000000 3.040684 -0.604895 0.227101
 4192.000000 3.026176 -0.678207 0.206107
 4193.000000 3.026279 -0.528950 0.219458
 4194.000000 3.027998 -0.540885 0.241004
 4195.000000 3.063957 -0.536385 0.209014
 4196.000000 3.026281 -0.563190 0.200115
 4197.000000 3.047576 -0.584889 0.225312
 4198.000000 3.095914 -0.669091 0.232347
 4199.000000 3.100262 -0.525913 0.224253
 4200.000000 3.061550 -0.514995 0.209217
 4201.000000 3.046385 -0.699817 0.207805
 4202.000000 3.043152 -0.554454 0.211680
 4203.000000 3.052901 -0.545013 0.186637
 4204.000000 3.071204 -0.537361 0.231464
 4205.000000 3.087617 -0.548838 0.230334
 4206.000000 3.127769 -0.508171 0.245829
 4207.000000 3.080331 -0.598623 0.225753
 4208.000000 3.074717 -0.508182 0.214006
 4209.000000 2.994709 -0.551718 0.241369
 4210.000000 3.057621 -0.582509 0.202047
 4211.000000 3.061719 -0.637163 0.204068
 4212.000000 3.109592 -0.518090 0.207680
 4213.000000 3.024116 -0.496987 0.219212
 4214.000000 3.060739 -0.476250 0.240143
 4215.000000 3.099401 -0.501254 0.217590
 4216.000000 3.099569 -0.563991 0.225609
 4217.000000 3.064136 -0.590329 0.236278
 4218.000000 3.051669 -0.586128 0.202106
 4219.000000 3.097500 -0.615502 0.234893
 4220.000000 3.066634 -0.508264 0.219609
 4221.000000 3.020632 -0.555255 0.175753
 4222.000000 3.111908 -0.518681 0.249517
 4223.000000 3.072927 -0.630258 0.224297
 4224.000000 3.093278 -0.610840 0.251746
 4225.000000 3.077078 -0.586253 0.210504
 4226.000000 3.070836 -0.659603 0.242504
 4227.000000 3.048183 -0.558849 0.246775
 4228.000000 3.086625 -0.585326 0.239076
 4229.000000 3.039272 -0.590137 0.240659
 4230.000000 3.073975 -0.537962 0.242966
 4231.000000 3.041307 -0.626881 0.207678
 4232.000000 3.056003 -0.585070 0.200719
 4233.000000 3.082318 -0.653893 0.222862
 4234.000000 3.071577 -0.593905 0.240891
 4235.000000 3.087579 -0.561515 0.231659
 4236.000000 3.120693 -0.592391 0.231649
 4237.000000 3.084621 -0.583576 0.231162
 4238.000000 3.098526 -0.567963 0.243469
 4239.000000 3.089623 -0.598250 0.236156
 4240.000000 3.099987 -0.622416 0.245468
 4241.000000 3.115070 -0.679899 0.240420
 4242.000000 3.101766 -0.636479 0.223732
 4243.000000 3.062334 -0.552383 0.211058
 4244.000000 3.105427 -0.557417 0.211596
 4245.000000 3.097529 -0.576583 0.203070
 4246.000000 3.098126 -0.611824 0.205382
 4247.000000 3.090902 -0.650992 0.204813
 4248.000000 3.084053 -0.551639 0.211071
 4249.000000 3.072007 -0.563311 0.249851
 4250.000000 3.080179 -0.530261 0.223305
 4251.000000 3.096561 -0.540819 0.219261
 4252.000000 3.094368 -0.535799 0.223467
 4253.000000 3.111775 -0.631661 0.251394
 4254.000000 3.123463 -0.611703 0.207952
 4255.000000 3.071399 -0.502018 0.206243
 4256.000000 3.126375 -0.511708 0.233107
 4257.000000 3.086261 -0.547279 0.241212
 4258.000000 3.115454 -0.518797 0.211696
 4259.000000 3.127529 -0.556325 0.218972
 4260.000000 3.137877 -0.535212 0.206512
 4261.000000 3.144524 -0.551068 0.232786
 4262.000000 3.160468 -0.460477 0.255090
 4263.000000 3.149385 -0.505502 0.232542
 4264.000000 3.118847 -0.573698 0.235992
 4265.000000 3.105402 -0.537885 0.261091
 4266.000000 3.150340 -0.541426 0.232142
 4267.000000 3.092088 -0.522743 0.201678
 4268.000000 3.109865 -0.584775 0.205539
 4269.000000 3.119677 -0.561234 0.235459
 4270.000000 3.094166 -0.474522 0.235830
 4271.000000 3.126998 -0.569633 0.219378
 4272.000000 3.075270 -0.536088 0.251269
 4273.000000 3.095668 -0.529627 0.221299
 4274.000000 3.149681 -0.514685 0.229186
 4275.000000 3.065741 -0.522193 0.206573
 4276.000000 3.092563 -0.500035 0.217190
 4277.000000 3.127331 -0.474009 0.227525
 4278.000000 3.101210 -0.530975 0.211513
 4279.000000 3.118889 -0.522292 0.234610
 4280.000000 3.127719 -0.532481 0.230541
 4281.000000 3.116685 -0.476773 0.216174
 4282.000000 3.118987 -0.474997 0.225315
 4283.000000 3.170198 -0.423945 0.222727
 4284.000000 3.143171 -0.479956 0.250213
 4285.000000 3.100952 -0.477362 0.239324
 4286.000000 3.114461 -0.465999 0.222617
 4287.000000 3.083098 -0.474014 0.229767
 4288.000000 3.094317 -0.549905 0.233147
 4289.000000 3.106081 -0.620650 0.241493
 4290.000000 3.131141 -0.527599 0.270253
 4291.000000 3.123855 -0.480822 0.240174
 4292.000000 3.117542 -0.473040 0.242739
 4293.000000 3.074749 -0.461473 0.224751
 4294.000000 3.142445 -0.494691 0.258137
 4295.000000 3.128963 -0.553813 0.252286
 4296.000000 3.119088 -0.514039 0.238789
 4297.000000 3.136475 -0.604979 0.223052
 4298.000000 3.119379 -0.656275 0.221661
 4299.000000 3.120743 -0.698976 0.245155
 4300.000000 3.142551 -0.579486 0.253391
 4301.000000 3.128939 -0.543284 0.258346
 4302.000000 3.095494 -0.553181 0.248916
 4303.000000 3.093467 -0.579192 0.234817
 4304.000000 3.104531 -0.548962 0.230734
 4305.000000 3.100055 -0.513309 0.231505
 4306.000000 3.098558 -0.493973 0.253314
 4307.000000 3.100160 -0.561305 0.235943
 4308.000000 3.074659 -0.514924 0.262644
 4309.000000 3.125079 -0.516563 0.246167
 4310.000000 3.085975 -0.535286 0.268405
 4311.000000 3.094732 -0.577084 0.241531
 4312.000000 3.107851 -0.638592 0.238099
 4313.000000 3.069622 -0.619390 0.246867
 4314.000000 3.148557 -0.583462 0.273606
 4315.000000 3.114655 -0.503524 0.247977
 4316.000000 3.127414 -0.529981 0.257221
 4317.000000 3.127043 -0.536171 0.255005
 4318.000000 3.081601 -0.613452 0.224779
 4319.000000 3.135614 -0.501282 0.224786
 4320.000000 3.147943 -0.556428 0.216442
 4321.000000 3.133031 -0.563132 0.231468
 4322.000000 3.117236 -0.565039 0.220354
 4323.000000 3.114221 -0.573110 0.229290
 4324.000000 3.076891 -0.559309 0.226581
 4325.000000 3.119904 -0.530848 0.226326
 4326.000000 3.078619 -0.495702 0.235245
 4327.000000 3.093961 -0.477346 0.229541
 4328.000000 3.090885 -0.477005 0.241820
 4329.000000 3.132212 -0.535490 0.249928
 4330.000000 3.125844 -0.581758 0.240545
 4331.000000 3.114219 -0.573983 0.235540
 4332.000000 3.105792 -0.555777 0.244200
 4333.000000 3.070487 -0.512238 0.248035
 4334.000000 3.078562 -0.576904 0.234299
 4335.000000 3.123327 -0.626827 0.217851
 4336.000000 3.088939 -0.584487 0.220911
 4337.000000 3.146544 -0.574987 0.245111
 4338.000000 3.118187 -0.562916 0.236045
 4339.000000 3.132389 -0.598960 0.260294
 4340.000000 3.126547 -0.659425 0.253856
 4341.000000 3.089990 -0.567088 0.252095
 4342.000000 3.075378 -0.520471 0.242612
 4343.000000 3.106179 -0.604198 0.233054
 4344.000000 3.137867 -0.525044 0.237397
 4345.000000 3.190717 -0.501518 0.243806
 4346.000000 3.142088 -0.553163 0.234012
 4347.000000 3.093161 -0.531846 0.204858
 4348.000000 3.076739 -0.540214 0.275695
 4349.000000 3.094531 -0.444984 0.261493
 4350.000000 3.048704 -0.493452 0.209963
 4351.000000 3.087556 -0.601536 0.215723
 4352.000000 3.085942 -0.434315 0.231873
 4353.000000 3.112586 -0.550508 0.197070
 4354.000000 3.090852 -0.507574 0.234142
 4355.000000 3.084079 -0.549509 0.263829
 4356.000000 3.058217 -0.528382 0.215019
 4357.000000 3.117657 -0.579643 0.252698
 4358.000000 3.133616 -0.577138 0.234076
 4359.000000 3.087130 -0.581541 0.246162
 4360.000000 3.068315 -0.608072 0.227803
 4361.000000 3.088810 -0.495876 0.224973
 4362.000000 3.035724 -0.542113 0.218077
 4363.000000 3.106245 -0.519109 0.252190
 4364.000000 3.130087 -0.505450 0.223557
 4365.000000 3.126421 -0.589873 0.242322
 4366.000000 3.105673 -0.588355 0.226193
 4367.000000 3.110236 -0.467347 0.207513
 4368.000000 3.105262 -0.567474 0.244875
 4369.000000 3.106390 -0.580530 0.255450
 4370.000000 3.113305 -0.560036 0.247474
 4371.000000 3.100481 -0.619066 0.238367
 4372.000000 3.099329 -0.559565 0.232320
 4373.000000 3.122823 -0.493715 0.216208
 4374.000000 3.079132 -0.545857 0.240325
 4375.000000 3.106602 -0.526339 0.247892
 4376.000000 3.080903 -0.482296 0.237927
 4377.000000 3.120241 -0.582709 0.249838
 4378.000000 3.065034 -0.524359 0.235880
 4379.000000 3.078246 -0.480294 0.213347
 4380.000000 3.075090 -0.487434 0.239440
 4381.000000 3.052108 -0.489332 0.215596
 4382.000000 3.069787 -0.481958 0.220595
 4383.000000 3.106656 -0.505525 0.227298
 4384.000000 3.093470 -0.557020 0.206790
 4385.000000 3.056684 -0.471747 0.218558
 4386.000000 3.077577 -0.547920 0.235890
 4387.000000 3.087664 -0.516176 0.244369
 4388.000000 3.131970 -0.576946 0.235320
 4389.000000 3.090229 -0.553142 0.214371
 4390.000000 3.080626 -0.475181 0.221104
 4391.000000 3.125512 -0.574768 0.224672
 4392.000000 3.078960 -0.579669 0.220988
 4393.000000 3.057617 -0.604734 0.233550
 4394.000000 3.108534 -0.559055 0.269895
 4395.000000 3.062258 -0.504080 0.223096
 4396.000000 3.087510 -0.508619 0.229511
 4397.000000 3.096616 -0.511060 0.211735
 4398.000000 3.140907 -0.598183 0.258304
 4399.000000 3.047346 -0.489687 0.225311
 4400.000000 3.118514 -0.533642 0.248581
 4401.000000 3.100010 -0.572603 0.257226
 4402.000000 3.114662 -0.520485 0.247023
 4403.000000 3.096840 -0.527852 0.251351
 4404.000000 3.119140 -0.509256 0.241950
 4405.000000 3.113837 -0.551034 0.240294
 4406.000000 3.128965 -0.530921 0.240509
 4407.000000 3.070881 -0.547771 0.247769
 4408.000000 3.093016 -0.625856 0.225341
 4409.000000 3.087829 -0.566155 0.222347
 4410.000000 3.117442 -0.588742 0.251587
 4411.000000 3.125749 -0.471264 0.222793
 4412.000000 3.110474 -0.509008 0.234213
 4413.000000 3.080305 -0.538530 0.244898
 4414.000000 3.093217 -0.560078 0.261456
 4415.000000 3.109767 -0.493787 0.225575
 4416.000000 3.086948 -0.555054 0.245754
 4417.000000 3.100991 -0.532518 0.247430
 4418.000000 3.092028 -0.570645 0.245677
 4419.000000 3.105239 -0.551588 0.237914
 4420.000000 3.111358 -0.589491 0.217201
 4421.000000 3.129633 -0.609334 0.249671
 4422.000000 3.159272 -0.565379 0.242734
 4423.000000 3.146167 -0.562957 0.251211
 4424.000000 3.118283 -0.563523 0.274418
 4425.000000 3.104073 -0.526648 0.220578
 4426.000000 3.089467 -0.578497 0.249737
 4427.000000 3.129050 -0.512617 0.275473
 4428.000000 3.127376 -0.564037 0.275086
 4429.000000 3.125125 -0.531718 0.238881
 4430.000000 3.104802 -0.528378 0.236224
 4431.000000 3.132845 -0.542675 0.246201
 4432.000000 3.103390 -0.555225 0.249310
 4433.000000 3.094088 -0.496152 0.257302
 4434.000000 3.139317 -0.501107 0.252723
 4435.000000 3.073365 -0.529334 0.290059
 4436.000000 3.087955 -0.496775 0.253517
 4437.000000 3.111075 -0.502220 0.262509
 4438.000000 3.066489 -0.538479 0.234936
 4439.000000 3.027621 -0.581813 0.223373
 4440.000000 3.084855 -0.576706 0.238259
 4441.000000 3.060444 -0.535687 0.240676
 4442.000000 3.107893 -0.591154 0.266518
 4443.000000 3.093916 -0.486817 0.220290
 4444.000000 3.079287 -0.522629 0.252220
 4445.000000 3.127216 -0.537501 0.266877
 4446.000000 3.080010 -0.504175 0.254299
 4447.000000 3.081830 -0.508637 0.255747
 4448.000000 3.081304 -0.545051 0.276119
 4449.000000 3.058968 -0.540160 0.285747
 4450.000000 3.079420 -0.499208 0.266695
 4451.000000 3.060742 -0.617753 0.255382
 4452.000000 3.083749 -0.589212 0.257791
 4453.000000 3.056802 -0.554277 0.224086
 4454.000000 3.069303 -0.638722 0.264072
 4455.000000 3.027626 -0.474458 0.243516
 4456.000000 3.072694 -0.533558 0.286182
 4457.000000 3.048174 -0.546923 0.246194
 4458.000000 3.091959 -0.545661 0.266786
 4459.000000 3.093862 -0.461442 0.252541
 4460.000000 3.093565 -0.527888 0.236604
 4461.000000 3.118777 -0.549687 0.272467
 4462.000000 3.131736 -0.527692 0.240812
 4463.000000 3.083652 -0.502004 0.205606
 4464.000000 3.136684 -0.555696 0.208690
 4465.000000 3.075753 -0.558735 0.233385
 4466.000000 3.107685 -0.604380 0.229925
 4467.000000 3.142581 -0.582314 0.231520
 4468.000000 3.133552 -0.472197 0.243903
 4469.000000 3.121116 -0.458184 0.236930
 4470.000000 3.110696 -0.541235 0.231049
 4471.000000 3.136768 -0.495221 0.256711
 4472.000000 3.097626 -0.521002 0.224062
 4473.000000 3.065685 -0.548773 0.225953
 4474.000000 3.144108 -0.525437 0.231106
 4475.000000 3.090800 -0.573192 0.228399
 4476.000000 3.097536 -0.492021 0.249497
 4477.000000 3.110943 -0.476512 0.223928
 4478.000000 3.114585 -0.492778 0.233124
 4479.000000 3.092394 -0.470176 0.228485
 4480.000000 3.107181 -0.464031 0.219796
 4481.000000 3.135669 -0.590167 0.233576
 4482.000000 3.144939 -0.501190 0.237902
 4483.000000 3.132893 -0.517071 0.234225
 4484.000000 3.134257 -0.543266 0.244735
 4485.000000 3.110869 -0.437017 0.227370
 4486.000000 3.133804 -0.435003 0.208531
 4487.000000 3.169603 -0.487703 0.226364
 4488.000000 3.144529 -0.487486 0.238212
 4489.000000 3.123364 -0.456703 0.226745
 4490.000000 3.104087 -0.536220 0.238555
 4491.000000 3.130487 -0.616288 0.251534
 4492.000000 3.125455 -0.581380 0.262933
 4493.000000 3.113181 -0.551735 0.222812
 4494.000000 3.121040 -0.549913 0.223378
 4495.000000 3.134705 -0.556056 0.194557
 4496.000000 3.073100 -0.504978 0.276710
 4497.000000 3.153105 -0.473818 0.264501
 4498.000000 3.130613 -0.533876 0.260438
 4499.000000 3.117759 -0.555071 0.250948
 4500.000000 3.121172 -0.467984 0.253813
 4501.000000 3.135350 -0.507576 0.268456
 4502.000000 3.175338 -0.537934 0.272609
 4503.000000 3.110681 -0.548580 0.269406
 4504.000000 3.105693 -0.502109 0.258467
 4505.000000 3.121410 -0.544468 0.239552
 4506.000000 3.118112 -0.545019 0.251282
 4507.000000 3.136513 -0.494927 0.209768
 4508.000000 3.123226 -0.547766 0.258670
 4509.000000 3.115846 -0.522257 0.244309
 4510.000000 3.096181 -0.520890 0.242710
 4511.000000 3.122188 -0.537571 0.244916
 4512.000000 3.144057 -0.465807 0.245352
 4513.000000 3.161302 -0.484879 0.238124
 4514.000000 3.116013 -0.440483 0.250958
 4515.000000 3.125514 -0.490216 0.228886
 4516.000000 3.105011 -0.524693 0.257911
 4517.000000 3.138418 -0.478738 0.234178
 4518.000000 3.120714 -0.491201 0.246404
 4519.000000 3.139426 -0.470111 0.256281
 4520.000000 3.120831 -0.514472 0.274296
 4521.000000 3.093242 -0.549076 0.259691
 4522.000000 3.100759 -0.559236 0.220425
 4523.000000 3.041564 -0.535912 0.248934
 4524.000000 3.041438 -0.552568 0.217277
 4525.000000 3.105882 -0.477152 0.216732
 4526.000000 3.107551 -0.535996 0.227695
 4527.000000 3.120710 -0.513647 0.259158
 4528.000000 3.106688 -0.468190 0.219998
 4529.000000 3.079128 -0.510994 0.235285
 4530.000000 3.062062 -0.444538 0.209691
 4531.000000 3.100683 -0.501578 0.232770
 4532.000000 3.132537 -0.554918 0.229582
 4533.000000 3.131685 -0.537250 0.232159
 4534.000000 3.119418 -0.583992 0.208018
 4535.000000 3.082156 -0.557644 0.222218
 4536.000000 3.109617 -0.514744 0.233865
 4537.000000 3.132141 -0.430321 0.241089
 4538.000000 3.062093 -0.568763 0.223117
 4539.000000 3.075525 -0.609639 0.235298
 4540.000000 3.089305 -0.516231 0.225012
 4541.000000 3.117282 -0.476157 0.263523
 4542.000000 3.111627 -0.494888 0.245966
 4543.000000 3.096932 -0.507694 0.258419
 4544.000000 3.097810 -0.513880 0.290372
 4545.000000 3.114403 -0.521156 0.244711
 4546.000000 3.113748 -0.488181 0.234857
 4547.000000 3.062166 -0.458506 0.215420
 4548.000000 3.086034 -0.508038 0.270511
 4549.000000 3.130562 -0.523265 0.257669
 4550.000000 3.094270 -0.569801 0.230784
 4551.000000 3.079609 -0.433999 0.231952
 4552.000000 3.116597 -0.464530 0.294929
 4553.000000 3.156466 -0.546205 0.256258
 4554.000000 3.125540 -0.578537 0.251464
 4555.000000 3.109514 -0.502080 0.242849
 4556.000000 3.148306 -0.499391 0.243267
 4557.000000 3.141321 -0.478303 0.236558
 4558.000000 3.126177 -0.469003 0.279220
 4559.000000 3.094500 -0.559259 0.236180
 4560.000000 3.135017 -0.441822 0.245662
 4561.000000 3.135703 -0.508049 0.232482
 4562.000000 3.100936 -0.459998 0.276706
 4563.000000 3.111649 -0.555698 0.277976
 4564.000000 3.095505 -0.453648 0.270044
 4565.000000 3.096849 -0.465876 0.267546
 4566.000000 3.091153 -0.477325 0.259709
 4567.000000 3.137265 -0.440063 0.277997
 4568.000000 3.092354 -0.443084 0.246096
 4569.000000 3.151504 -0.505169 0.261713
 4570.000000 3.133232 -0.511283 0.226280
 4571.000000 3.095907 -0.517900 0.248924
 4572.000000 3.067960 -0.492065 0.254024
 4573.000000 3.137923 -0.472936 0.281385
 4574.000000 3.081901 -0.539672 0.274048
 4575.000000 3.115232 -0.529872 0.267982
 4576.000000 3.095468 -0.544456 0.259342
 4577.000000 3.093182 -0.448372 0.226655
 4578.000000 3.115463 -0.415502 0.261434
 4579.000000 3.050548 -0.391127 0.236635
 4580.000000 3.076999 -0.504867 0.234837
 4581.000000 3.129095 -0.490744 0.235727
 4582.000000 3.130713 -0.519542 0.275564
 4583.000000 3.126608 -0.544102 0.274330
 4584.000000 3.066570 -0.442107 0.300188
 4585.000000 3.076516 -0.514023 0.259154
 4586.000000 3.091370 -0.477334 0.250949
 4587.000000 3.073308 -0.506292 0.241689
 4588.000000 3.067957 -0.441916 0.246316
 4589.000000 3.072875 -0.445826 0.277103
 4590.000000 3.035377 -0.398024 0.241352
 4591.000000 3.087257 -0.503634 0.259962
 4592.000000 3.039857 -0.463404 0.273907
 4593.000000 3.058256 -0.484494 0.250115
 4594.000000 3.065175 -0.401259 0.258917
 4595.000000 3.098510 -0.528516 0.248367
 4596.000000 3.077427 -0.481855 0.273708
 4597.000000 3.086988 -0.473913 0.242631
 4598.000000 3.081605 -0.520752 0.242302
 4599.000000 3.098717 -0.485160 0.253912
 4600.000000 3.051758 -0.422516 0.259668
 4601.000000 3.082491 -0.513968 0.245712
 4602.000000 3.093909 -0.498929 0.247275
 4603.000000 3.073166 -0.373097 0.255228
 4604.000000 3.054300 -0.510729 0.247656
 4605.000000 3.057935 -0.514401 0.240461
 4606.000000 3.064290 -0.449557 0.237544
 4607.000000 3.088379 -0.474624 0.237556
 4608.000000 3.131779 -0.493053 0.234014
 4609.000000 3.039858 -0.532979 0.212583
 4610.000000 3.066693 -0.528032 0.224713
 4611.000000 3.092781 -0.477249 0.226837
 4612.000000 3.031833 -0.557898 0.260024
 4613.000000 3.104574 -0.472325 0.242035
 4614.000000 3.115107 -0.464621 0.212163
 4615.000000 3.092885 -0.551595 0.230341
 4616.000000 3.042240 -0.467988 0.211442
 4617.000000 3.052893 -0.562055 0.234125
 4618.000000 3.096471 -0.501169 0.248037
 4619.000000 3.117826 -0.516032 0.208617
 4620.000000 3.098324 -0.507352 0.224289
 4621.000000 3.086643 -0.507551 0.225976
 4622.000000 3.142838 -0.521594 0.289237
 4623.000000 3.074987 -0.495887 0.234448
 4624.000000 3.055936 -0.390657 0.251577
 4625.000000 3.074449 -0.424743 0.219830
 4626.000000 3.083190 -0.541511 0.231624
 4627.000000 3.081503 -0.459193 0.235002
 4628.000000 3.018585 -0.524172 0.210278
 4629.000000 3.076901 -0.503806 0.220444
 4630.000000 3.076371 -0.497961 0.222640
 4631.000000 2.987221 -0.525685 0.196702
 4632.000000 2.956649 -0.569554 0.188884
 4633.000000 3.020813 -0.544182 0.221287
 4634.000000 3.032430 -0.412459 0.216640
 4635.000000 3.031681 -0.437046 0.216371
 4636.000000 3.058559 -0.399796 0.215059
 4637.000000 3.055177 -0.401120 0.219769
 4638.000000 3.060659 -0.491748 0.200923
 4639.000000 3.078980 -0.430952 0.202341
 4640.000000 3.041246 -0.532018 0.206190
 4641.000000 3.005361 -0.520635 0.228453
 4642.000000 3.062569 -0.448863 0.212881
 4643.000000 3.008572 -0.453521 0.223045
 4644.000000 3.106399 -0.459779 0.212781
 4645.000000 3.066266 -0.445038 0.199866
 4646.000000 3.083809 -0.458971 0.213275
 4647.000000 3.031128 -0.458075 0.206471
 4648.000000 3.051966 -0.532069 0.193696
 4649.000000 3.031796 -0.482029 0.228276
 4650.000000 3.072761 -0.579692 0.181399
 4651.000000 3.041431 -0.518983 0.192361
 4652.000000 3.062354 -0.423493 0.196308
 4653.000000 3.064506 -0.380842 0.212238
 4654.000000 3.096578 -0.554652 0.236811
 4655.000000 3.046420 -0.536132 0.222530
 4656.000000 3.030538 -0.496721 0.237110
 4657.000000 3.046420 -0.421064 0.224344
 4658.000000 2.995095 -0.481822 0.210511
 4659.000000 3.030027 -0.488386 0.190346
 4660.000000 3.058031 -0.471453 0.244592
 4661.000000 3.053740 -0.558052 0.220906
 4662.000000 3.056144 -0.496305 0.199855
 4663.000000 3.047188 -0.522725 0.203814
 4664.000000 3.077933 -0.509984 0.263902
 4665.000000 3.046238 -0.552877 0.220454
 4666.000000 3.107321 -0.438319 0.222248
 4667.000000 3.078534 -0.467752 0.209482
 4668.000000 3.098720 -0.419070 0.191481
 4669.000000 3.065917 -0.463685 0.185454
 4670.000000 3.122593 -0.472532 0.226165
 4671.000000 3.029319 -0.438408 0.203010
 4672.000000 3.055891 -0.512083 0.202398
 4673.000000 3.070887 -0.444575 0.229533
 4674.000000 3.014366 -0.451667 0.217032
 4675.000000 3.075651 -0.472002 0.250320
 4676.000000 3.093137 -0.474663 0.231866
 4677.000000 3.068097 -0.500327 0.257184
 4678.000000 3.089751 -0.415860 0.244243
 4679.000000 3.071866 -0.481786 0.249386
 4680.000000 3.117876 -0.442893 0.267175
 4681.000000 3.076585 -0.510655 0.250351
 4682.000000 3.098297 -0.441091 0.279685
 4683.000000 3.088730 -0.430929 0.265611
 4684.000000 3.108652 -0.452090 0.220465
 4685.000000 3.073133 -0.448640 0.250565
 4686.000000 3.109862 -0.455781 0.242765
 4687.000000 3.119227 -0.421861 0.264215
 4688.000000 3.104456 -0.411326 0.242588
 4689.000000 3.122452 -0.393048 0.242678
 4690.000000 3.049616 -0.444762 0.233196
 4691.000000 3.073302 -0.407390 0.245419
 4692.000000 3.086211 -0.408910 0.273188
 4693.000000 3.077341 -0.418243 0.276587
 4694.000000 3.055590 -0.487271 0.246543
 4695.000000 3.065047 -0.505473 0.240191
 4696.000000 3.049113 -0.472492 0.229315
 4697.000000 3.033099 -0.447913 0.217352
 4698.000000 3.032771 -0.470986 0.243725
 4699.000000 3.011687 -0.518076 0.225580
 4700.000000 3.034044 -0.518126 0.208897
 4701.000000 3.066787 -0.421997 0.230388
 4702.000000 3.064302 -0.426947 0.225853
 4703.000000 3.093330 -0.526643 0.203187
 4704.000000 3.105981 -0.493258 0.223811
 4705.000000 3.081848 -0.448413 0.210608
 4706.000000 3.053855 -0.347083 0.231793
 4707.000000 3.039819 -0.510389 0.195546
 4708.000000 3.087967 -0.531243 0.215101
 4709.000000 3.056573 -0.390960 0.225162
 4710.000000 3.025101 -0.477136 0.236808
 4711.000000 3.071410 -0.488853 0.238775
 4712.000000 3.024213 -0.455845 0.232425
 4713.000000 3.053120 -0.545879 0.218471
 4714.000000 3.047316 -0.477617 0.227088
 4715.000000 3.051687 -0.396298 0.230979
 4716.000000 3.126420 -0.471420 0.200451
 4717.000000 3.131187 -0.437378 0.228946
 4718.000000 3.116119 -0.412744 0.245510
 4719.000000 3.089107 -0.502801 0.207574
 4720.000000 3.111564 -0.485019 0.229151
 4721.000000 3.072836 -0.515130 0.227732
 4722.000000 3.035868 -0.465506 0.216693
 4723.000000 3.072259 -0.454323 0.185997
 4724.000000 3.081721 -0.507402 0.244075
 4725.000000 3.073200 -0.521248 0.229444
 4726.000000 3.064384 -0.422379 0.245817
 4727.000000 3.039871 -0.526476 0.229574
 4728.000000 3.063781 -0.463430 0.214689
 4729.000000 3.044286 -0.448105 0.207907
 4730.000000 3.057287 -0.582883 0.230799
 4731.000000 3.069031 -0.514864 0.248681
 4732.000000 3.051434 -0.574919 0.245513
 4733.000000 3.088812 -0.502445 0.232727
 4734.000000 3.095884 -0.468530 0.219890
 4735.000000 3.044924 -0.443449 0.220999
 4736.000000 3.022251 -0.471932 0.195697
 4737.000000 3.038271 -0.429626 0.233553
 4738.000000 3.083057 -0.600997 0.222657
 4739.000000 3.044717 -0.479261 0.226127
 4740.000000 3.053250 -0.482962 0.249282
 4741.000000 3.009734 -0.470837 0.235509
 4742.000000 3.072867 -0.471211 0.245544
 4743.000000 3.056476 -0.468515 0.265962
 4744.000000 3.076691 -0.491960 0.253861
 4745.000000 3.041542 -0.517917 0.217548
 4746.000000 3.073228 -0.437369 0.270368
 4747.000000 3.102966 -0.500434 0.238579
 4748.000000 3.050177 -0.447163 0.206564
 4749.000000 3.069478 -0.446173 0.212481
 4750.000000 3.059235 -0.450075 0.241951
 4751.000000 3.117779 -0.522629 0.231184
 4752.000000 3.062445 -0.571007 0.225857
 4753.000000 3.046766 -0.547051 0.242862
 4754.000000 3.014273 -0.518129 0.217932
 4755.000000 3.068533 -0.560880 0.259201
 4756.000000 3.031629 -0.440465 0.220918
 4757.000000 3.006335 -0.466453 0.221649
 4758.000000 2.979836 -0.475660 0.225905
 4759.000000 3.008486 -0.464678 0.205971
 4760.000000 3.045067 -0.439474 0.208661
 4761.000000 3.062020 -0.468460 0.239873
 4762.000000 3.051582 -0.471212 0.226210
 4763.000000 3.008986 -0.456666 0.247508
 4764.000000 3.094192 -0.385222 0.231860
 4765.000000 3.025932 -0.361887 0.202697
 4766.000000 3.017728 -0.419730 0.210263
 4767.000000 3.028219 -0.524454 0.213881
 4768.000000 3.023847 -0.447621 0.216080
 4769.000000 2.991192 -0.515010 0.201956
 4770.000000 3.039181 -0.420849 0.246665
 4771.000000 3.015473 -0.539865 0.243105
 4772.000000 3.035987 -0.509995 0.225842
 4773.000000 3.060531 -0.490883 0.207245
 4774.000000 3.069836 -0.407300 0.239867
 4775.000000 3.049574 -0.413267 0.221959
 4776.000000 3.023863 -0.463814 0.219476
 4777.000000 3.067824 -0.412209 0.227931
 4778.000000 3.064479 -0.549757 0.207708
 4779.000000 3.094275 -0.475902 0.258799
 4780.000000 3.013550 -0.462372 0.216840
 4781.000000 3.003837 -0.508965 0.199174
 4782.000000 3.021530 -0.473371 0.222490
 4783.000000 3.041117 -0.478697 0.248946
 4784.000000 3.022964 -0.491767 0.242063
 4785.000000 3.042626 -0.470891 0.230819
 4786.000000 3.090311 -0.532139 0.218269
 4787.000000 3.136874 -0.473326 0.215336
 4788.000000 3.059525 -0.462317 0.208616
 4789.000000 3.072195 -0.516856 0.231154
 4790.000000 3.056663 -0.480505 0.218915
 4791.000000 3.089920 -0.435608 0.258307
 4792.000000 3.082542 -0.524115 0.254359
 4793.000000 3.084239 -0.461082 0.257277
 4794.000000 3.040912 -0.469786 0.255911
 4795.000000 3.050668 -0.485535 0.237749
 4796.000000 3.056816 -0.519028 0.217495
 4797.000000 3.050391 -0.411300 0.203745
 4798.000000 3.061903 -0.491376 0.241659
 4799.000000 3.050824 -0.560479 0.230468
 4800.000000 3.026741 -0.537956 0.237208
 4801.000000 3.097829 -0.517274 0.267996
 4802.000000 3.067874 -0.589051 0.239178
 4803.000000 3.018805 -0.552488 0.231593
 4804.000000 3.054994 -0.515482 0.248920
[truncated: 28,977,031 more chars]
