# Supplementary material for: Structural basis of dimerization of chemokine receptors CCR5 and CXCR4
Source: Nat Commun. 2023 Oct 13;14:6439. doi: 10.1038/s41467-023-42082-z (PMC10575954; doi:10.1038/s41467-023-42082-z)
Supplement: Supplementary file 6 — Source Data [file 41467_2023_42082_MOESM6_ESM.zip › Figure 6/Panel D/CCR5-CXCR4_exploration_minimum_B.dat]

#! FIELDS time d2 torsion rmsd
#! SET min_torsion -pi
#! SET max_torsion pi
 0.000000 3.678282 -2.218910 0.126475
 1.000000 3.646542 -2.242402 0.178463
 2.000000 3.653402 -2.290007 0.184538
 3.000000 3.618064 -2.245887 0.164099
 4.000000 3.648397 -2.348240 0.146721
 5.000000 3.619179 -2.275616 0.155425
 6.000000 3.637507 -2.278093 0.158242
 7.000000 3.654524 -2.327320 0.160214
 8.000000 3.639858 -2.311437 0.201557
 9.000000 3.646622 -2.341556 0.162535
 10.000000 3.694508 -2.362934 0.176935
 11.000000 3.636007 -2.356557 0.181442
 12.000000 3.647761 -2.250324 0.184279
 13.000000 3.636009 -2.373161 0.168187
 14.000000 3.586866 -2.312818 0.166941
 15.000000 3.627900 -2.255484 0.160998
 16.000000 3.611703 -2.279804 0.168281
 17.000000 3.603730 -2.227959 0.147653
 18.000000 3.629853 -2.267355 0.156184
 19.000000 3.588126 -2.084446 0.165441
 20.000000 3.614012 -2.187956 0.187105
 21.000000 3.616221 -2.324103 0.186726
 22.000000 3.613710 -2.337697 0.187171
 23.000000 3.663086 -2.198967 0.191353
 24.000000 3.629826 -2.177792 0.198565
 25.000000 3.647942 -2.282709 0.199450
 26.000000 3.636368 -2.287620 0.171660
 27.000000 3.614988 -2.251519 0.172558
 28.000000 3.641988 -2.205695 0.189073
 29.000000 3.605360 -2.204873 0.203883
 30.000000 3.556055 -2.263929 0.164493
 31.000000 3.631032 -2.244032 0.165980
 32.000000 3.648730 -2.254763 0.174966
 33.000000 3.669566 -2.262232 0.171688
 34.000000 3.613713 -2.172793 0.174163
 35.000000 3.643933 -2.348789 0.147677
 36.000000 3.619968 -2.352375 0.131102
 37.000000 3.625293 -2.241154 0.199289
 38.000000 3.624431 -2.298464 0.190704
 39.000000 3.657944 -2.346936 0.175412
 40.000000 3.636608 -2.334202 0.155354
 41.000000 3.585827 -2.209891 0.173946
 42.000000 3.614015 -2.185936 0.161490
 43.000000 3.651429 -2.228747 0.156433
 44.000000 3.588754 -2.230340 0.160328
 45.000000 3.613075 -2.365081 0.157661
 46.000000 3.607193 -2.248158 0.154022
 47.000000 3.625952 -2.276099 0.150408
 48.000000 3.640299 -2.244038 0.180718
 49.000000 3.608105 -2.393919 0.161705
 50.000000 3.649059 -2.262853 0.170566
 51.000000 3.617673 -2.288655 0.179030
 52.000000 3.619913 -2.260822 0.188442
 53.000000 3.609963 -2.272906 0.165858
 54.000000 3.646598 -2.295293 0.141929
 55.000000 3.628563 -2.391969 0.167165
 56.000000 3.666728 -2.289764 0.204313
 57.000000 3.674215 -2.283430 0.164343
 58.000000 3.645010 -2.225208 0.229359
 59.000000 3.683121 -2.295054 0.225705
 60.000000 3.675588 -2.371096 0.214873
 61.000000 3.697190 -2.332343 0.188074
 62.000000 3.667894 -2.253848 0.243474
 63.000000 3.672257 -2.244537 0.203220
 64.000000 3.679742 -2.376463 0.217229
 65.000000 3.665766 -2.392097 0.191165
 66.000000 3.674272 -2.289841 0.206564
 67.000000 3.659313 -2.266040 0.167227
 68.000000 3.653275 -2.276254 0.208823
 69.000000 3.668717 -2.363243 0.192718
 70.000000 3.699626 -2.361851 0.200715
 71.000000 3.674459 -2.340162 0.190299
 72.000000 3.629809 -2.319246 0.201419
 73.000000 3.667411 -2.256985 0.220486
 74.000000 3.657041 -2.302431 0.219877
 75.000000 3.664730 -2.334307 0.186210
 76.000000 3.627106 -2.287632 0.161907
 77.000000 3.661040 -2.225450 0.175401
 78.000000 3.625858 -2.286089 0.187288
 79.000000 3.715840 -2.262384 0.185879
 80.000000 3.697047 -2.348352 0.193833
 81.000000 3.647451 -2.302427 0.211791
 82.000000 3.635922 -2.323880 0.198835
 83.000000 3.656141 -2.179097 0.187604
 84.000000 3.708949 -2.253401 0.198111
 85.000000 3.648612 -2.303308 0.203612
 86.000000 3.632976 -2.325257 0.225649
 87.000000 3.674043 -2.288107 0.194618
 88.000000 3.645343 -2.276427 0.214346
 89.000000 3.641585 -2.273646 0.181285
 90.000000 3.663910 -2.370029 0.196836
 91.000000 3.651682 -2.242882 0.216961
 92.000000 3.638725 -2.293569 0.190345
 93.000000 3.638964 -2.203816 0.213518
 94.000000 3.610524 -2.160791 0.203662
 95.000000 3.622459 -2.262557 0.196214
 96.000000 3.629715 -2.314876 0.183405
 97.000000 3.650402 -2.263735 0.212936
 98.000000 3.643407 -2.277053 0.166304
 99.000000 3.676373 -2.376948 0.183634
 100.000000 3.623697 -2.312930 0.160509
 101.000000 3.660945 -2.336924 0.172437
 102.000000 3.651565 -2.288920 0.171455
 103.000000 3.647458 -2.230888 0.170541
 104.000000 3.609456 -2.314696 0.166664
 105.000000 3.656936 -2.315382 0.175411
 106.000000 3.644365 -2.327747 0.172930
 107.000000 3.565357 -2.217076 0.188979
 108.000000 3.657655 -2.306214 0.182036
 109.000000 3.589843 -2.298598 0.170056
 110.000000 3.609083 -2.429140 0.204984
 111.000000 3.667636 -2.380567 0.192362
 112.000000 3.576890 -2.278104 0.202486
 113.000000 3.603082 -2.296267 0.163782
 114.000000 3.638971 -2.340736 0.186220
 115.000000 3.659482 -2.287500 0.210791
 116.000000 3.654955 -2.253765 0.189127
 117.000000 3.616431 -2.273728 0.204661
 118.000000 3.620857 -2.421494 0.199028
 119.000000 3.625375 -2.335831 0.204131
 120.000000 3.633452 -2.339236 0.177453
 121.000000 3.639618 -2.227087 0.206899
 122.000000 3.642535 -2.358570 0.190264
 123.000000 3.673693 -2.343862 0.193349
 124.000000 3.651200 -2.321264 0.181058
 125.000000 3.612525 -2.402932 0.187455
 126.000000 3.632756 -2.322965 0.167729
 127.000000 3.610650 -2.289926 0.184584
 128.000000 3.644552 -2.234498 0.218728
 129.000000 3.604496 -2.398200 0.165921
 130.000000 3.607298 -2.338212 0.205209
 131.000000 3.653125 -2.339891 0.181122
 132.000000 3.685276 -2.291296 0.166114
 133.000000 3.693208 -2.312010 0.175184
 134.000000 3.654519 -2.278953 0.186683
 135.000000 3.647347 -2.333091 0.219827
 136.000000 3.660260 -2.230887 0.179510
 137.000000 3.643268 -2.212680 0.207161
 138.000000 3.666238 -2.403604 0.198088
 139.000000 3.636697 -2.195876 0.195834
 140.000000 3.657693 -2.350620 0.184564
 141.000000 3.638084 -2.297497 0.202024
 142.000000 3.645076 -2.270314 0.180595
 143.000000 3.649094 -2.237000 0.187117
 144.000000 3.649418 -2.331769 0.200272
 145.000000 3.610345 -2.315121 0.175264
 146.000000 3.645087 -2.421132 0.149105
 147.000000 3.651446 -2.340469 0.154150
 148.000000 3.617567 -2.337466 0.155702
 149.000000 3.624680 -2.365791 0.157761
 150.000000 3.608534 -2.288703 0.166919
 151.000000 3.664505 -2.345359 0.175965
 152.000000 3.606933 -2.222701 0.170351
 153.000000 3.624147 -2.249019 0.175263
 154.000000 3.584883 -2.316249 0.171839
 155.000000 3.632824 -2.302713 0.225459
 156.000000 3.543414 -2.368389 0.186297
 157.000000 3.630125 -2.235128 0.199002
 158.000000 3.635502 -2.288391 0.194771
 159.000000 3.627845 -2.211589 0.215913
 160.000000 3.592394 -2.310375 0.231518
 161.000000 3.619906 -2.250757 0.197153
 162.000000 3.620030 -2.304414 0.173921
 163.000000 3.643189 -2.348979 0.182830
 164.000000 3.656579 -2.249261 0.193432
 165.000000 3.670039 -2.389414 0.187186
 166.000000 3.663020 -2.213281 0.181719
 167.000000 3.651647 -2.275256 0.193607
 168.000000 3.608442 -2.289507 0.176550
 169.000000 3.640600 -2.352281 0.146795
 170.000000 3.674740 -2.301494 0.165100
 171.000000 3.627879 -2.247767 0.161908
 172.000000 3.612159 -2.301724 0.184003
 173.000000 3.631128 -2.324366 0.156131
 174.000000 3.588151 -2.327083 0.178769
 175.000000 3.630766 -2.289745 0.174299
 176.000000 3.650790 -2.443695 0.159609
 177.000000 3.606151 -2.249017 0.180530
 178.000000 3.650975 -2.364650 0.169897
 179.000000 3.601559 -2.170049 0.172357
 180.000000 3.590682 -2.164019 0.181641
 181.000000 3.585991 -2.227522 0.177071
 182.000000 3.565521 -2.079414 0.178037
 183.000000 3.545854 -2.198602 0.169303
 184.000000 3.588337 -2.231405 0.176079
 185.000000 3.570333 -2.260391 0.212521
 186.000000 3.587066 -2.165920 0.210958
 187.000000 3.585669 -2.154575 0.206237
 188.000000 3.572649 -2.304719 0.204833
 189.000000 3.607484 -2.229800 0.206687
 190.000000 3.604916 -2.215351 0.197956
 191.000000 3.609343 -2.284710 0.187741
 192.000000 3.658105 -2.442667 0.236066
 193.000000 3.591413 -2.309251 0.217781
 194.000000 3.579142 -2.308830 0.210978
 195.000000 3.640376 -2.293656 0.219929
 196.000000 3.655952 -2.245960 0.238378
 197.000000 3.614490 -2.207920 0.163228
 198.000000 3.566344 -2.305659 0.173329
 199.000000 3.632252 -2.347919 0.174801
 200.000000 3.622188 -2.352339 0.190289
 201.000000 3.618876 -2.336584 0.166693
 202.000000 3.634494 -2.302529 0.168365
 203.000000 3.646063 -2.334129 0.198920
 204.000000 3.643008 -2.325567 0.206857
 205.000000 3.646766 -2.345665 0.209476
 206.000000 3.661292 -2.305594 0.243049
 207.000000 3.595920 -2.233550 0.183638
 208.000000 3.628802 -2.341489 0.181657
 209.000000 3.642089 -2.308678 0.179433
 210.000000 3.625963 -2.252484 0.174398
 211.000000 3.678795 -2.348401 0.185153
 212.000000 3.647093 -2.382210 0.180997
 213.000000 3.626270 -2.252039 0.195474
 214.000000 3.645119 -2.371824 0.191040
 215.000000 3.640775 -2.228906 0.187829
 216.000000 3.642082 -2.236868 0.214496
 217.000000 3.628951 -2.475337 0.168163
 218.000000 3.618088 -2.409617 0.159113
 219.000000 3.584746 -2.348381 0.169561
 220.000000 3.620012 -2.276387 0.158503
 221.000000 3.659713 -2.347489 0.195140
 222.000000 3.608202 -2.353672 0.160653
 223.000000 3.675233 -2.234669 0.194037
 224.000000 3.615321 -2.293833 0.179663
 225.000000 3.634578 -2.399230 0.167523
 226.000000 3.619392 -2.233235 0.178457
 227.000000 3.638069 -2.282773 0.186955
 228.000000 3.621906 -2.299436 0.179876
 229.000000 3.631478 -2.315849 0.175533
 230.000000 3.631924 -2.319824 0.187260
 231.000000 3.654315 -2.323533 0.162464
 232.000000 3.671660 -2.325107 0.187480
 233.000000 3.627593 -2.344188 0.163941
 234.000000 3.667979 -2.345601 0.202775
 235.000000 3.701505 -2.261387 0.186185
 236.000000 3.649166 -2.373898 0.211312
 237.000000 3.647107 -2.362776 0.185902
 238.000000 3.682360 -2.421180 0.201368
 239.000000 3.654223 -2.338398 0.167051
 240.000000 3.647128 -2.354361 0.180030
 241.000000 3.658895 -2.351286 0.172559
 242.000000 3.688372 -2.302192 0.167926
 243.000000 3.641103 -2.294266 0.171465
 244.000000 3.600520 -2.271110 0.208355
 245.000000 3.614283 -2.361017 0.169650
 246.000000 3.614578 -2.336557 0.160560
 247.000000 3.619421 -2.418105 0.208844
 248.000000 3.614891 -2.357932 0.188024
 249.000000 3.580258 -2.343898 0.192287
 250.000000 3.583421 -2.306592 0.167536
 251.000000 3.607339 -2.287117 0.179917
 252.000000 3.635773 -2.279496 0.165660
 253.000000 3.684897 -2.263408 0.182971
 254.000000 3.653643 -2.338321 0.191918
 255.000000 3.646514 -2.328783 0.176352
 256.000000 3.677272 -2.335254 0.150564
 257.000000 3.644697 -2.399810 0.174768
 258.000000 3.718906 -2.345268 0.179267
 259.000000 3.661859 -2.282505 0.160549
 260.000000 3.673547 -2.283460 0.204642
 261.000000 3.629926 -2.261068 0.174691
 262.000000 3.612132 -2.216606 0.169289
 263.000000 3.649965 -2.320218 0.185516
 264.000000 3.633641 -2.272794 0.173468
 265.000000 3.627742 -2.264172 0.214738
 266.000000 3.593749 -2.212886 0.207498
 267.000000 3.619670 -2.229102 0.194796
 268.000000 3.625458 -2.271418 0.199839
 269.000000 3.611089 -2.371228 0.213322
 270.000000 3.623291 -2.236353 0.280698
 271.000000 3.591454 -2.317390 0.230262
 272.000000 3.608477 -2.190481 0.182554
 273.000000 3.579098 -2.306335 0.206351
 274.000000 3.644689 -2.197285 0.224642
 275.000000 3.592313 -2.178606 0.225630
 276.000000 3.626998 -2.299747 0.218496
 277.000000 3.624755 -2.270884 0.232972
 278.000000 3.638448 -2.290454 0.212562
 279.000000 3.683944 -2.282317 0.235444
 280.000000 3.614036 -2.244495 0.200987
 281.000000 3.680786 -2.334368 0.170781
 282.000000 3.658457 -2.320985 0.185400
 283.000000 3.625068 -2.328535 0.172994
 284.000000 3.639684 -2.201090 0.193940
 285.000000 3.602068 -2.305290 0.169699
 286.000000 3.650017 -2.349646 0.148573
 287.000000 3.676199 -2.490474 0.151366
 288.000000 3.653985 -2.431163 0.143710
 289.000000 3.659330 -2.321754 0.135946
 290.000000 3.626382 -2.384017 0.131601
 291.000000 3.685192 -2.281494 0.164597
 292.000000 3.685283 -2.318363 0.151003
 293.000000 3.689679 -2.331309 0.166343
 294.000000 3.665553 -2.337188 0.180754
 295.000000 3.675120 -2.343687 0.162455
 296.000000 3.600895 -2.362469 0.164189
 297.000000 3.632816 -2.245560 0.157719
 298.000000 3.626698 -2.234788 0.169008
 299.000000 3.689809 -2.303864 0.181551
 300.000000 3.625292 -2.351147 0.155509
 301.000000 3.639012 -2.255625 0.170105
 302.000000 3.651064 -2.337142 0.184833
 303.000000 3.599827 -2.354115 0.196735
 304.000000 3.633394 -2.351088 0.170568
 305.000000 3.657875 -2.386214 0.185757
 306.000000 3.662094 -2.368401 0.156341
 307.000000 3.628062 -2.313751 0.175553
 308.000000 3.672675 -2.387343 0.175110
 309.000000 3.598439 -2.326566 0.167980
 310.000000 3.628273 -2.314619 0.172834
 311.000000 3.625104 -2.359959 0.172106
 312.000000 3.595413 -2.413890 0.190566
 313.000000 3.614031 -2.358515 0.154853
 314.000000 3.606556 -2.384010 0.171391
 315.000000 3.657542 -2.342265 0.171109
 316.000000 3.646813 -2.273143 0.170539
 317.000000 3.605349 -2.329568 0.150449
 318.000000 3.600093 -2.359657 0.180427
 319.000000 3.648748 -2.254495 0.195344
 320.000000 3.624283 -2.297332 0.171224
 321.000000 3.648301 -2.327919 0.170404
 322.000000 3.619708 -2.336098 0.154616
 323.000000 3.596288 -2.228744 0.169176
 324.000000 3.643594 -2.307128 0.148082
 325.000000 3.619959 -2.381678 0.168529
 326.000000 3.586341 -2.416236 0.161153
 327.000000 3.620243 -2.282166 0.205236
 328.000000 3.577027 -2.294850 0.194319
 329.000000 3.631937 -2.308398 0.174886
 330.000000 3.652659 -2.296461 0.204658
 331.000000 3.621405 -2.292352 0.215667
 332.000000 3.624858 -2.332547 0.165601
 333.000000 3.634079 -2.363027 0.163838
 334.000000 3.646155 -2.270399 0.212767
 335.000000 3.617753 -2.315120 0.172078
 336.000000 3.621652 -2.291189 0.216660
 337.000000 3.608313 -2.213326 0.188700
 338.000000 3.595090 -2.218118 0.192453
 339.000000 3.602703 -2.232651 0.198424
 340.000000 3.614113 -2.228825 0.181455
 341.000000 3.619177 -2.265472 0.172643
 342.000000 3.609384 -2.227953 0.165299
 343.000000 3.588037 -2.224657 0.175390
 344.000000 3.621510 -2.280780 0.160015
 345.000000 3.597138 -2.206357 0.200666
 346.000000 3.616052 -2.252197 0.161535
 347.000000 3.598544 -2.176193 0.181126
 348.000000 3.656412 -2.218249 0.209328
 349.000000 3.653320 -2.312250 0.196480
 350.000000 3.628722 -2.318783 0.178009
 351.000000 3.649677 -2.339198 0.183234
 352.000000 3.618811 -2.496216 0.181714
 353.000000 3.661207 -2.310078 0.172781
 354.000000 3.629478 -2.271264 0.166961
 355.000000 3.595437 -2.158755 0.177942
 356.000000 3.606635 -2.163775 0.175228
 357.000000 3.682624 -2.269822 0.163926
 358.000000 3.586625 -2.324613 0.177986
 359.000000 3.655407 -2.264933 0.180546
 360.000000 3.644923 -2.189082 0.173414
 361.000000 3.630122 -2.310646 0.175241
 362.000000 3.656055 -2.259137 0.171584
 363.000000 3.607746 -2.308726 0.179900
 364.000000 3.645545 -2.290703 0.162828
 365.000000 3.632383 -2.356026 0.182654
 366.000000 3.594192 -2.264233 0.196889
 367.000000 3.618579 -2.301070 0.178488
 368.000000 3.615467 -2.376172 0.192489
 369.000000 3.640496 -2.295015 0.166830
 370.000000 3.643151 -2.315591 0.173023
 371.000000 3.625647 -2.385304 0.179988
 372.000000 3.627487 -2.278677 0.178658
 373.000000 3.647627 -2.354396 0.197882
 374.000000 3.614986 -2.351183 0.180223
 375.000000 3.624650 -2.324138 0.206826
 376.000000 3.634548 -2.330307 0.186762
 377.000000 3.638273 -2.168468 0.200977
 378.000000 3.637247 -2.269323 0.196801
 379.000000 3.664943 -2.265828 0.204908
 380.000000 3.647961 -2.343078 0.180656
 381.000000 3.658512 -2.359078 0.161665
 382.000000 3.647318 -2.374087 0.174527
 383.000000 3.626648 -2.436615 0.187152
 384.000000 3.650469 -2.337857 0.184275
 385.000000 3.603270 -2.406583 0.164713
 386.000000 3.646423 -2.279802 0.185118
 387.000000 3.631086 -2.387945 0.202997
 388.000000 3.661283 -2.304767 0.202108
 389.000000 3.681454 -2.320363 0.210996
 390.000000 3.614941 -2.278788 0.217389
 391.000000 3.655772 -2.264193 0.187732
 392.000000 3.622037 -2.248573 0.179057
 393.000000 3.632772 -2.238597 0.198058
 394.000000 3.652243 -2.216492 0.198257
 395.000000 3.616359 -2.218984 0.195421
 396.000000 3.636262 -2.263865 0.172989
 397.000000 3.658380 -2.322627 0.169492
 398.000000 3.622677 -2.260680 0.172589
 399.000000 3.618100 -2.233755 0.171033
 400.000000 3.643600 -2.416734 0.147054
 401.000000 3.648863 -2.403990 0.161539
 402.000000 3.619294 -2.332101 0.149763
 403.000000 3.663017 -2.369153 0.231962
 404.000000 3.661051 -2.211943 0.188553
 405.000000 3.603904 -2.203667 0.187344
 406.000000 3.605518 -2.336453 0.166402
 407.000000 3.598753 -2.295925 0.164014
 408.000000 3.617577 -2.381638 0.166262
 409.000000 3.647400 -2.393817 0.204317
 410.000000 3.613172 -2.239785 0.188288
 411.000000 3.594487 -2.375803 0.164337
 412.000000 3.632096 -2.343694 0.206149
 413.000000 3.621667 -2.239737 0.195693
 414.000000 3.629983 -2.168063 0.177535
 415.000000 3.607291 -2.237529 0.195136
 416.000000 3.617146 -2.274572 0.177327
 417.000000 3.657820 -2.268171 0.173314
 418.000000 3.674094 -2.448800 0.188032
 419.000000 3.624444 -2.319501 0.209170
 420.000000 3.621175 -2.263490 0.211416
 421.000000 3.638893 -2.297127 0.210884
 422.000000 3.607879 -2.277063 0.201400
 423.000000 3.685458 -2.409580 0.194084
 424.000000 3.592761 -2.395992 0.232750
 425.000000 3.670845 -2.403015 0.192527
 426.000000 3.634659 -2.379624 0.211954
 427.000000 3.646533 -2.374935 0.176098
 428.000000 3.620014 -2.300122 0.205782
 429.000000 3.638057 -2.287340 0.200043
 430.000000 3.590629 -2.322276 0.186278
 431.000000 3.634226 -2.407232 0.177531
 432.000000 3.590778 -2.276512 0.165123
 433.000000 3.612703 -2.375398 0.178484
 434.000000 3.616364 -2.373758 0.177092
 435.000000 3.595393 -2.322990 0.199927
 436.000000 3.611435 -2.224112 0.191398
 437.000000 3.598139 -2.209396 0.193218
 438.000000 3.648000 -2.227958 0.195673
 439.000000 3.527427 -2.105698 0.229406
 440.000000 3.603565 -2.261870 0.186466
 441.000000 3.642812 -2.255419 0.199074
 442.000000 3.576065 -2.284133 0.202137
 443.000000 3.615973 -2.281315 0.185744
 444.000000 3.642448 -2.296823 0.175953
 445.000000 3.568512 -2.277616 0.205503
 446.000000 3.575825 -2.286837 0.201605
 447.000000 3.606693 -2.357573 0.206626
 448.000000 3.607452 -2.277315 0.187594
 449.000000 3.592735 -2.336148 0.188648
 450.000000 3.580574 -2.219228 0.207312
 451.000000 3.565681 -2.319896 0.198215
 452.000000 3.558667 -2.249674 0.202138
 453.000000 3.618173 -2.303240 0.191175
 454.000000 3.577721 -2.399765 0.208401
 455.000000 3.592580 -2.314424 0.184632
 456.000000 3.588598 -2.193439 0.219912
 457.000000 3.606401 -2.358974 0.201631
 458.000000 3.628377 -2.323506 0.194881
 459.000000 3.595834 -2.245792 0.220427
 460.000000 3.590784 -2.344281 0.224042
 461.000000 3.578941 -2.283642 0.206031
 462.000000 3.626770 -2.191388 0.229825
 463.000000 3.575965 -2.220320 0.256971
 464.000000 3.593330 -2.258747 0.235632
 465.000000 3.574730 -2.256016 0.273835
 466.000000 3.606190 -2.314443 0.248599
 467.000000 3.639264 -2.281736 0.262972
 468.000000 3.654019 -2.198363 0.252208
 469.000000 3.666869 -2.345904 0.240725
 470.000000 3.575767 -2.271662 0.264392
 471.000000 3.599904 -2.212636 0.254418
 472.000000 3.620301 -2.323858 0.243668
 473.000000 3.611759 -2.200133 0.252388
 474.000000 3.661453 -2.168699 0.227855
 475.000000 3.638768 -2.163116 0.203613
 476.000000 3.632214 -2.210971 0.225002
 477.000000 3.563833 -2.219159 0.250293
 478.000000 3.634785 -2.267287 0.222536
 479.000000 3.592058 -2.120024 0.192859
 480.000000 3.617361 -2.203911 0.205157
 481.000000 3.602554 -2.247526 0.194822
 482.000000 3.570942 -2.184629 0.189032
 483.000000 3.628772 -2.255954 0.190299
 484.000000 3.604396 -2.145809 0.179641
 485.000000 3.561012 -2.183708 0.193248
 486.000000 3.630159 -2.197805 0.201295
 487.000000 3.600293 -2.099316 0.197849
 488.000000 3.631051 -2.105253 0.198910
 489.000000 3.590756 -2.166554 0.190773
 490.000000 3.595997 -2.232157 0.204087
 491.000000 3.579116 -2.249728 0.193401
 492.000000 3.627885 -2.186470 0.211657
 493.000000 3.641443 -2.206664 0.196475
 494.000000 3.641722 -2.243301 0.198057
 495.000000 3.633329 -2.153783 0.226868
 496.000000 3.653671 -2.184180 0.219221
 497.000000 3.571423 -2.195990 0.196185
 498.000000 3.581134 -2.280768 0.226195
 499.000000 3.614110 -2.148635 0.216005
 500.000000 3.620346 -2.154435 0.238842
 501.000000 3.620700 -2.296020 0.198736
 502.000000 3.576138 -2.202253 0.171588
 503.000000 3.612552 -2.150265 0.178343
 504.000000 3.594509 -2.168695 0.185077
 505.000000 3.580927 -2.186882 0.212719
 506.000000 3.530443 -2.150038 0.219960
 507.000000 3.586753 -2.166729 0.203111
 508.000000 3.617428 -2.370240 0.197224
 509.000000 3.598586 -2.224629 0.197748
 510.000000 3.650187 -2.179598 0.221285
 511.000000 3.629171 -2.215728 0.201130
 512.000000 3.624720 -2.105580 0.260322
 513.000000 3.543520 -2.204698 0.233166
 514.000000 3.600003 -2.158468 0.241926
 515.000000 3.601810 -2.253615 0.218475
 516.000000 3.623567 -2.328138 0.199131
 517.000000 3.570276 -2.200233 0.264146
 518.000000 3.550065 -2.210759 0.231329
 519.000000 3.606965 -2.234785 0.241933
 520.000000 3.559697 -2.073951 0.222574
 521.000000 3.580497 -2.213984 0.234675
 522.000000 3.579934 -2.111753 0.218715
 523.000000 3.554048 -2.259182 0.212634
 524.000000 3.580334 -2.155621 0.205317
 525.000000 3.604215 -2.230833 0.207300
 526.000000 3.606238 -2.148890 0.228529
 527.000000 3.567284 -2.240772 0.201017
 528.000000 3.609907 -2.211879 0.194764
 529.000000 3.559467 -2.230482 0.230201
 530.000000 3.624482 -2.210600 0.205713
 531.000000 3.602627 -2.188156 0.219196
 532.000000 3.603937 -2.172747 0.206208
 533.000000 3.598206 -2.219260 0.231541
 534.000000 3.584231 -2.295239 0.207942
 535.000000 3.603857 -2.157269 0.250888
 536.000000 3.601348 -2.249740 0.218960
 537.000000 3.600702 -2.237052 0.220821
 538.000000 3.626937 -2.111376 0.212769
 539.000000 3.635883 -2.230031 0.238455
 540.000000 3.547222 -2.269359 0.233774
 541.000000 3.570348 -2.256681 0.208849
 542.000000 3.604443 -2.085776 0.215492
 543.000000 3.603654 -2.261905 0.228405
 544.000000 3.634108 -2.293983 0.214989
 545.000000 3.630685 -2.360618 0.214058
 546.000000 3.577870 -2.188159 0.201541
 547.000000 3.613556 -2.300312 0.185988
 548.000000 3.612164 -2.295390 0.205182
 549.000000 3.610572 -2.277378 0.223833
 550.000000 3.564583 -2.299044 0.227556
 551.000000 3.604866 -2.289065 0.247846
 552.000000 3.591507 -2.323974 0.229439
 553.000000 3.593699 -2.312373 0.238565
 554.000000 3.615998 -2.327957 0.222074
 555.000000 3.607236 -2.432342 0.220397
 556.000000 3.585147 -2.376938 0.207061
 557.000000 3.589487 -2.267043 0.214227
 558.000000 3.549703 -2.326303 0.253059
 559.000000 3.546204 -2.189284 0.220443
 560.000000 3.654440 -2.381111 0.221572
 561.000000 3.608860 -2.279447 0.211011
 562.000000 3.601954 -2.321204 0.221398
 563.000000 3.613872 -2.396832 0.249793
 564.000000 3.584899 -2.274790 0.249962
 565.000000 3.592364 -2.224233 0.229795
 566.000000 3.561378 -2.273781 0.261140
 567.000000 3.592108 -2.341503 0.233741
 568.000000 3.541731 -2.264818 0.235873
 569.000000 3.576731 -2.247395 0.232214
 570.000000 3.577513 -2.218092 0.232290
 571.000000 3.627585 -2.271385 0.234371
 572.000000 3.575135 -2.285435 0.212525
 573.000000 3.579608 -2.296758 0.236951
 574.000000 3.644279 -2.260748 0.239073
 575.000000 3.595380 -2.164117 0.241194
 576.000000 3.588306 -2.202989 0.219940
 577.000000 3.595246 -2.310457 0.209190
 578.000000 3.548992 -2.438059 0.196669
 579.000000 3.605669 -2.355679 0.216266
 580.000000 3.554940 -2.230705 0.210635
 581.000000 3.588932 -2.364404 0.219858
 582.000000 3.596514 -2.243421 0.194627
 583.000000 3.567410 -2.275772 0.232114
 584.000000 3.568172 -2.185532 0.214403
 585.000000 3.584015 -2.276325 0.226483
 586.000000 3.568771 -2.236891 0.243078
 587.000000 3.567901 -2.284390 0.209788
 588.000000 3.603038 -2.238236 0.190050
 589.000000 3.577302 -2.233687 0.209607
 590.000000 3.556563 -2.130209 0.233299
 591.000000 3.582370 -2.243178 0.204246
 592.000000 3.601266 -2.063007 0.218665
 593.000000 3.562531 -2.151950 0.216898
 594.000000 3.640559 -2.131989 0.205134
 595.000000 3.568733 -2.244440 0.219351
 596.000000 3.589367 -2.123693 0.221612
 597.000000 3.563136 -2.184983 0.251545
 598.000000 3.609799 -2.175063 0.229622
 599.000000 3.558857 -2.246089 0.255392
 600.000000 3.607868 -2.229060 0.186545
 601.000000 3.622932 -2.227409 0.215104
 602.000000 3.595959 -2.220526 0.208585
 603.000000 3.589397 -2.241663 0.230789
 604.000000 3.640609 -2.215543 0.271269
 605.000000 3.653397 -2.246420 0.211819
 606.000000 3.625951 -2.272016 0.221855
 607.000000 3.604187 -2.260429 0.228142
 608.000000 3.577204 -2.107751 0.209538
 609.000000 3.592007 -2.199608 0.231301
 610.000000 3.606921 -2.272062 0.256940
 611.000000 3.610225 -2.269654 0.228184
 612.000000 3.630063 -2.412788 0.251541
 613.000000 3.623871 -2.334852 0.217039
 614.000000 3.572780 -2.238168 0.229791
 615.000000 3.614971 -2.365436 0.233758
 616.000000 3.588314 -2.308697 0.226973
 617.000000 3.611901 -2.310470 0.210951
 618.000000 3.644259 -2.261493 0.224504
 619.000000 3.618411 -2.225335 0.260927
 620.000000 3.630037 -2.291772 0.210226
 621.000000 3.611459 -2.203319 0.234765
 622.000000 3.616215 -2.314154 0.220770
 623.000000 3.616569 -2.236215 0.240744
 624.000000 3.600731 -2.273592 0.223995
 625.000000 3.648532 -2.303440 0.233966
 626.000000 3.617255 -2.332078 0.224476
 627.000000 3.651351 -2.198171 0.203749
 628.000000 3.620080 -2.310955 0.177435
 629.000000 3.614337 -2.232221 0.208417
 630.000000 3.606788 -2.267519 0.233430
 631.000000 3.641274 -2.365927 0.200534
 632.000000 3.621020 -2.319760 0.202731
 633.000000 3.593858 -2.271865 0.194462
 634.000000 3.592412 -2.275070 0.209292
 635.000000 3.582086 -2.233133 0.213533
 636.000000 3.661366 -2.153017 0.202754
 637.000000 3.632093 -2.148975 0.219789
 638.000000 3.617915 -2.212538 0.214107
 639.000000 3.662279 -2.247181 0.204078
 640.000000 3.629865 -2.253527 0.223672
 641.000000 3.632400 -2.271193 0.225483
 642.000000 3.582448 -2.281602 0.200581
 643.000000 3.670535 -2.392119 0.220897
 644.000000 3.626799 -2.364246 0.206285
 645.000000 3.592506 -2.338928 0.191281
 646.000000 3.622949 -2.329818 0.183525
 647.000000 3.606441 -2.197322 0.213076
 648.000000 3.635228 -2.215060 0.216532
 649.000000 3.635428 -2.200513 0.213585
 650.000000 3.621324 -2.297692 0.231421
 651.000000 3.591282 -2.156259 0.212212
 652.000000 3.649752 -2.261948 0.244910
 653.000000 3.602162 -2.343933 0.194607
 654.000000 3.632161 -2.256680 0.202382
 655.000000 3.620167 -2.258532 0.219419
 656.000000 3.601400 -2.285728 0.246215
 657.000000 3.632196 -2.252991 0.233992
 658.000000 3.625042 -2.335985 0.230622
 659.000000 3.604767 -2.327514 0.224673
 660.000000 3.623566 -2.236665 0.238184
 661.000000 3.597054 -2.284580 0.201511
 662.000000 3.611261 -2.258815 0.204759
 663.000000 3.613729 -2.259020 0.206247
 664.000000 3.630003 -2.374815 0.213790
 665.000000 3.590725 -2.340112 0.207475
 666.000000 3.596272 -2.290725 0.229120
 667.000000 3.626497 -2.226744 0.228673
 668.000000 3.582553 -2.239713 0.217809
 669.000000 3.604816 -2.354074 0.217513
 670.000000 3.593478 -2.251609 0.240809
 671.000000 3.632347 -2.281234 0.222957
 672.000000 3.646718 -2.181710 0.208654
 673.000000 3.609994 -2.122728 0.213015
 674.000000 3.659639 -2.222772 0.225465
 675.000000 3.622024 -2.170324 0.226187
 676.000000 3.648919 -2.214391 0.206018
 677.000000 3.635607 -2.271870 0.261821
 678.000000 3.619354 -2.184239 0.256106
 679.000000 3.642119 -2.259668 0.212534
 680.000000 3.616270 -2.300283 0.200063
 681.000000 3.611798 -2.298021 0.240550
 682.000000 3.604734 -2.218407 0.247149
 683.000000 3.643705 -2.268134 0.234024
 684.000000 3.615747 -2.296458 0.273738
 685.000000 3.579411 -2.171789 0.237081
 686.000000 3.629720 -2.302139 0.211403
 687.000000 3.576673 -2.244579 0.207918
 688.000000 3.614196 -2.309688 0.216021
 689.000000 3.583257 -2.250634 0.252047
 690.000000 3.590661 -2.181482 0.231574
 691.000000 3.614828 -2.306920 0.240672
 692.000000 3.612430 -2.200523 0.251826
 693.000000 3.630615 -2.194949 0.267426
 694.000000 3.645101 -2.237877 0.264864
 695.000000 3.582699 -2.291465 0.255251
 696.000000 3.594467 -2.209086 0.229116
 697.000000 3.560441 -2.208109 0.269170
 698.000000 3.602120 -2.148814 0.258523
 699.000000 3.621898 -2.104041 0.249702
 700.000000 3.598297 -2.183462 0.249290
 701.000000 3.544832 -2.224619 0.270405
 702.000000 3.573816 -2.251717 0.269162
 703.000000 3.585743 -2.255038 0.229848
 704.000000 3.592642 -2.191417 0.256298
 705.000000 3.490898 -2.195094 0.298786
 706.000000 3.562956 -2.186450 0.223801
 707.000000 3.597460 -2.264965 0.243554
 708.000000 3.636940 -2.191170 0.217109
 709.000000 3.622711 -2.224566 0.249637
 710.000000 3.583864 -2.177851 0.236447
 711.000000 3.637643 -2.333977 0.257751
 712.000000 3.617305 -2.296533 0.246803
 713.000000 3.623431 -2.183393 0.245288
 714.000000 3.600297 -2.347894 0.226149
 715.000000 3.602802 -2.324755 0.176878
 716.000000 3.616749 -2.248662 0.227635
 717.000000 3.620912 -2.095930 0.238205
 718.000000 3.589396 -2.206210 0.233271
 719.000000 3.637921 -2.271898 0.230977
 720.000000 3.596743 -2.207129 0.251171
 721.000000 3.599222 -2.194149 0.231155
 722.000000 3.612630 -2.256541 0.218698
 723.000000 3.606359 -2.289434 0.234853
 724.000000 3.610295 -2.251874 0.227177
 725.000000 3.556968 -2.143707 0.258731
 726.000000 3.579086 -2.294747 0.217567
 727.000000 3.611416 -2.290290 0.248421
 728.000000 3.577061 -2.365251 0.267311
 729.000000 3.582301 -2.309607 0.227415
 730.000000 3.619191 -2.191959 0.244483
 731.000000 3.607668 -2.187828 0.257574
 732.000000 3.568708 -2.328727 0.261395
 733.000000 3.554221 -2.311579 0.281866
 734.000000 3.618015 -2.265468 0.286417
 735.000000 3.591854 -2.270267 0.256748
 736.000000 3.570988 -2.363959 0.212472
 737.000000 3.627634 -2.248313 0.224258
 738.000000 3.630069 -2.256497 0.249816
 739.000000 3.629424 -2.316835 0.250488
 740.000000 3.596592 -2.310108 0.224077
 741.000000 3.620197 -2.330679 0.240941
 742.000000 3.635560 -2.337571 0.262466
 743.000000 3.638937 -2.259284 0.213713
 744.000000 3.632971 -2.229134 0.236973
 745.000000 3.670338 -2.250057 0.227899
 746.000000 3.670246 -2.168838 0.228953
 747.000000 3.621737 -2.325924 0.234103
 748.000000 3.634790 -2.310538 0.258567
 749.000000 3.605096 -2.299715 0.254593
 750.000000 3.586184 -2.274428 0.227785
 751.000000 3.616855 -2.286775 0.256081
 752.000000 3.610275 -2.264148 0.215775
 753.000000 3.612918 -2.268415 0.229045
 754.000000 3.660808 -2.348840 0.220547
 755.000000 3.658630 -2.245421 0.203632
 756.000000 3.623983 -2.281747 0.224245
 757.000000 3.623890 -2.150762 0.220608
 758.000000 3.586470 -2.221798 0.216418
 759.000000 3.594396 -2.193200 0.208175
 760.000000 3.548999 -2.225921 0.226987
 761.000000 3.608862 -2.240018 0.215544
 762.000000 3.624662 -2.272072 0.258803
 763.000000 3.600274 -2.213032 0.222371
 764.000000 3.541401 -2.201106 0.241596
 765.000000 3.595419 -2.212119 0.251754
 766.000000 3.624021 -2.154485 0.235390
 767.000000 3.577644 -2.271693 0.237503
 768.000000 3.597185 -2.236250 0.223596
 769.000000 3.618666 -2.178073 0.259583
 770.000000 3.583063 -2.292800 0.187458
 771.000000 3.613265 -2.185381 0.205650
 772.000000 3.639674 -2.231885 0.194640
 773.000000 3.612061 -2.269138 0.196418
 774.000000 3.615706 -2.243037 0.194133
 775.000000 3.623250 -2.213034 0.193169
 776.000000 3.560914 -2.141910 0.212023
 777.000000 3.587855 -2.183066 0.190872
 778.000000 3.633164 -2.209801 0.228105
 779.000000 3.562217 -2.259135 0.211146
 780.000000 3.623060 -2.207759 0.227390
 781.000000 3.598417 -2.188490 0.199865
 782.000000 3.589617 -2.174510 0.218676
 783.000000 3.599429 -2.318465 0.219806
 784.000000 3.611074 -2.354450 0.203830
 785.000000 3.603537 -2.212288 0.199953
 786.000000 3.567800 -2.338567 0.216719
 787.000000 3.641126 -2.304826 0.201213
 788.000000 3.572198 -2.227755 0.206173
 789.000000 3.615704 -2.215548 0.239487
 790.000000 3.618633 -2.191924 0.266041
 791.000000 3.660912 -2.162245 0.231050
 792.000000 3.653532 -2.224230 0.281223
 793.000000 3.684361 -2.252259 0.288703
 794.000000 3.675244 -2.301388 0.287510
 795.000000 3.650631 -2.336918 0.271151
 796.000000 3.649118 -2.180360 0.237962
 797.000000 3.615985 -2.255762 0.258022
 798.000000 3.662322 -2.265115 0.269630
 799.000000 3.649542 -2.188276 0.301441
 800.000000 3.620712 -2.128131 0.247070
 801.000000 3.618897 -2.175503 0.252459
 802.000000 3.674152 -2.173369 0.244044
 803.000000 3.631893 -2.139322 0.218553
 804.000000 3.641377 -2.082362 0.239738
 805.000000 3.642383 -2.129825 0.240968
 806.000000 3.679447 -2.134468 0.227557
 807.000000 3.598272 -2.061022 0.244157
 808.000000 3.640687 -2.155500 0.284277
 809.000000 3.622706 -2.292814 0.234358
 810.000000 3.637853 -2.239269 0.232454
 811.000000 3.608142 -2.261233 0.248552
 812.000000 3.605096 -2.199853 0.223820
 813.000000 3.591973 -2.268962 0.234916
 814.000000 3.568831 -2.164342 0.279556
 815.000000 3.600865 -2.162327 0.239996
 816.000000 3.621848 -2.249532 0.259858
 817.000000 3.548381 -2.255230 0.238626
 818.000000 3.648812 -2.148380 0.253078
 819.000000 3.589533 -2.267329 0.259165
 820.000000 3.627034 -2.195749 0.253512
 821.000000 3.644611 -2.116788 0.251722
 822.000000 3.603396 -2.215956 0.261684
 823.000000 3.600803 -2.247129 0.278436
 824.000000 3.625604 -2.250516 0.259255
 825.000000 3.590449 -2.333586 0.289228
 826.000000 3.599553 -2.193040 0.275003
 827.000000 3.560413 -2.160628 0.243602
 828.000000 3.573749 -2.174262 0.262619
 829.000000 3.580665 -2.092534 0.214435
 830.000000 3.616364 -2.241127 0.234846
 831.000000 3.592427 -2.081677 0.239645
 832.000000 3.641462 -2.131027 0.222854
 833.000000 3.586531 -2.018402 0.267664
 834.000000 3.624568 -2.067336 0.225230
 835.000000 3.617258 -2.193857 0.221430
 836.000000 3.619733 -2.061717 0.226819
 837.000000 3.587800 -2.205360 0.246266
 838.000000 3.587828 -2.124451 0.244521
 839.000000 3.551634 -2.141041 0.254742
 840.000000 3.561867 -2.200164 0.264390
 841.000000 3.569451 -2.097558 0.263704
 842.000000 3.588080 -2.181211 0.255781
 843.000000 3.545890 -2.207090 0.311485
 844.000000 3.620255 -2.211221 0.245182
 845.000000 3.571084 -2.186383 0.241816
 846.000000 3.616233 -2.208798 0.268405
 847.000000 3.652560 -2.271446 0.249891
 848.000000 3.658153 -2.359648 0.254173
 849.000000 3.587876 -2.183150 0.216888
 850.000000 3.666491 -2.175548 0.247853
 851.000000 3.600478 -2.154858 0.239434
 852.000000 3.631390 -2.176418 0.226297
 853.000000 3.605239 -2.238902 0.219033
 854.000000 3.594718 -2.262133 0.212356
 855.000000 3.578162 -2.223408 0.238433
 856.000000 3.633998 -2.218979 0.220809
 857.000000 3.639841 -2.166905 0.238720
 858.000000 3.603364 -2.258272 0.251492
 859.000000 3.623597 -2.263144 0.232740
 860.000000 3.614361 -2.297535 0.220725
 861.000000 3.600129 -2.264548 0.245550
 862.000000 3.637601 -2.262622 0.197748
 863.000000 3.622330 -2.176767 0.234400
 864.000000 3.583928 -2.228340 0.227307
 865.000000 3.597768 -2.206255 0.233114
 866.000000 3.594740 -2.122981 0.204600
 867.000000 3.604021 -2.151656 0.208786
 868.000000 3.579380 -2.103351 0.208038
 869.000000 3.598885 -2.158325 0.188649
 870.000000 3.598716 -2.264199 0.190837
 871.000000 3.603258 -2.019930 0.213309
 872.000000 3.606762 -2.208239 0.210940
 873.000000 3.618290 -2.169151 0.221576
 874.000000 3.548393 -2.168029 0.207944
 875.000000 3.569178 -2.132797 0.199159
 876.000000 3.596153 -2.235208 0.197374
 877.000000 3.616658 -2.214504 0.199858
 878.000000 3.563013 -2.248179 0.209003
 879.000000 3.601220 -2.235689 0.197674
 880.000000 3.581490 -2.060753 0.234759
 881.000000 3.599527 -2.206291 0.211885
 882.000000 3.586537 -2.215783 0.210169
 883.000000 3.600540 -2.242992 0.233256
 884.000000 3.620148 -2.160146 0.232088
 885.000000 3.577550 -2.221518 0.213479
 886.000000 3.559987 -2.115575 0.221585
 887.000000 3.549511 -2.093926 0.231620
 888.000000 3.618963 -2.199072 0.230783
 889.000000 3.601429 -2.249684 0.237739
 890.000000 3.612087 -2.215881 0.244482
 891.000000 3.616432 -2.271736 0.216781
 892.000000 3.574321 -2.250172 0.275139
 893.000000 3.634233 -2.245137 0.228193
 894.000000 3.638605 -2.128304 0.257252
 895.000000 3.658742 -2.176520 0.238990
 896.000000 3.639776 -2.204363 0.234420
 897.000000 3.594359 -2.196774 0.200527
 898.000000 3.626831 -2.320636 0.200680
 899.000000 3.628626 -2.204868 0.209303
 900.000000 3.597262 -2.279086 0.198105
 901.000000 3.614011 -2.220921 0.211933
 902.000000 3.615607 -2.283877 0.192636
 903.000000 3.605283 -2.235912 0.199133
 904.000000 3.622614 -2.268911 0.191854
 905.000000 3.639526 -2.317623 0.196867
 906.000000 3.560032 -2.297666 0.206134
 907.000000 3.619078 -2.220750 0.197421
 908.000000 3.569385 -2.218539 0.204897
 909.000000 3.570505 -2.236519 0.212323
 910.000000 3.605364 -2.147821 0.225404
 911.000000 3.570213 -2.282799 0.206875
 912.000000 3.581948 -2.235143 0.251746
 913.000000 3.604105 -2.323462 0.209949
 914.000000 3.610994 -2.180463 0.205885
 915.000000 3.595425 -2.281687 0.213023
 916.000000 3.620111 -2.313268 0.225667
 917.000000 3.612484 -2.177289 0.250809
 918.000000 3.608687 -2.255419 0.214550
 919.000000 3.613647 -2.318726 0.200891
 920.000000 3.598823 -2.301408 0.263349
 921.000000 3.602636 -2.157334 0.220479
 922.000000 3.625368 -2.308137 0.238554
 923.000000 3.614238 -2.276218 0.243926
 924.000000 3.641909 -2.246935 0.256272
 925.000000 3.624678 -2.302797 0.245393
 926.000000 3.598520 -2.241816 0.217113
 927.000000 3.611261 -2.331561 0.214406
 928.000000 3.595632 -2.370755 0.199602
 929.000000 3.562481 -2.219336 0.209300
 930.000000 3.609237 -2.382404 0.192735
 931.000000 3.657487 -2.314904 0.197056
 932.000000 3.609667 -2.422428 0.234443
 933.000000 3.637157 -2.415462 0.203897
 934.000000 3.612422 -2.298589 0.231502
 935.000000 3.618952 -2.320687 0.209401
 936.000000 3.615209 -2.289153 0.229514
 937.000000 3.618591 -2.272391 0.239774
 938.000000 3.563045 -2.203418 0.235760
 939.000000 3.657550 -2.311226 0.240122
 940.000000 3.529557 -2.342371 0.261847
 941.000000 3.624092 -2.236203 0.258937
 942.000000 3.573538 -2.231454 0.248253
 943.000000 3.586626 -2.251258 0.260027
 944.000000 3.562897 -2.277564 0.288122
 945.000000 3.583142 -2.329467 0.247712
 946.000000 3.627241 -2.354484 0.242292
 947.000000 3.634953 -2.187547 0.251445
 948.000000 3.636160 -2.300302 0.217987
 949.000000 3.676543 -2.359775 0.266545
 950.000000 3.648483 -2.325272 0.226758
 951.000000 3.664728 -2.361009 0.226239
 952.000000 3.642598 -2.371274 0.216247
 953.000000 3.653104 -2.293910 0.226471
 954.000000 3.631716 -2.259090 0.238984
 955.000000 3.612926 -2.303768 0.214379
 956.000000 3.659640 -2.221258 0.227404
 957.000000 3.671140 -2.336900 0.229144
 958.000000 3.592472 -2.249941 0.218308
 959.000000 3.608753 -2.287701 0.216402
 960.000000 3.622076 -2.317293 0.243427
 961.000000 3.640386 -2.291461 0.248490
 962.000000 3.616040 -2.297123 0.244503
 963.000000 3.644457 -2.296733 0.232902
 964.000000 3.637943 -2.274209 0.211226
 965.000000 3.610267 -2.146933 0.227546
 966.000000 3.706405 -2.314506 0.216877
 967.000000 3.638228 -2.297675 0.237375
 968.000000 3.538468 -2.357945 0.228673
 969.000000 3.588645 -2.356448 0.230579
 970.000000 3.595030 -2.280129 0.245252
 971.000000 3.614210 -2.269456 0.204814
 972.000000 3.580794 -2.311895 0.214927
 973.000000 3.618894 -2.286764 0.207793
 974.000000 3.585225 -2.251735 0.213751
 975.000000 3.641254 -2.274560 0.202293
 976.000000 3.611293 -2.195520 0.226544
 977.000000 3.609461 -2.191384 0.202904
 978.000000 3.592771 -2.236333 0.228970
 979.000000 3.639390 -2.214971 0.206702
 980.000000 3.665354 -2.225601 0.238615
 981.000000 3.586830 -2.270022 0.257837
 982.000000 3.627344 -2.268786 0.226407
 983.000000 3.635514 -2.188991 0.228100
 984.000000 3.655728 -2.286366 0.218866
 985.000000 3.656409 -2.304501 0.219032
 986.000000 3.645053 -2.258900 0.217956
 987.000000 3.596846 -2.165256 0.211429
 988.000000 3.625340 -2.209161 0.219203
 989.000000 3.616732 -2.225325 0.223448
 990.000000 3.606540 -2.092278 0.250546
 991.000000 3.613658 -2.210589 0.226149
 992.000000 3.648581 -2.217141 0.230223
 993.000000 3.566274 -2.153513 0.217794
 994.000000 3.582294 -2.181110 0.217378
 995.000000 3.547544 -2.206437 0.223010
 996.000000 3.583205 -2.257016 0.207815
 997.000000 3.587815 -2.226752 0.217991
 998.000000 3.630369 -2.205998 0.213226
 999.000000 3.617144 -2.249591 0.218910
 1000.000000 3.613104 -2.274726 0.217619
 1001.000000 3.627309 -2.153290 0.216992
 1002.000000 3.609624 -2.342927 0.208466
 1003.000000 3.603434 -2.327892 0.197697
 1004.000000 3.643843 -2.213821 0.201663
 1005.000000 3.610023 -2.210331 0.220625
 1006.000000 3.611380 -2.312023 0.202783
 1007.000000 3.580058 -2.252797 0.206045
 1008.000000 3.651696 -2.265842 0.210696
 1009.000000 3.646435 -2.295660 0.192661
 1010.000000 3.602866 -2.242354 0.227739
 1011.000000 3.609828 -2.289199 0.184023
 1012.000000 3.626163 -2.191571 0.198739
 1013.000000 3.612832 -2.247347 0.198039
 1014.000000 3.624493 -2.316426 0.185143
 1015.000000 3.613156 -2.345033 0.178899
 1016.000000 3.614728 -2.230976 0.207349
 1017.000000 3.590052 -2.265855 0.205081
 1018.000000 3.596894 -2.263244 0.187987
 1019.000000 3.601433 -2.294898 0.194533
 1020.000000 3.599635 -2.283834 0.237889
 1021.000000 3.585714 -2.178867 0.220092
 1022.000000 3.616494 -2.280673 0.221048
 1023.000000 3.568427 -2.221714 0.216727
 1024.000000 3.645589 -2.208874 0.198563
 1025.000000 3.614587 -2.242727 0.218712
 1026.000000 3.611376 -2.210140 0.219063
 1027.000000 3.625217 -2.197672 0.200668
 1028.000000 3.631722 -2.275814 0.217628
 1029.000000 3.545658 -2.338082 0.210817
 1030.000000 3.593095 -2.216480 0.204429
 1031.000000 3.594727 -2.282102 0.213285
 1032.000000 3.603635 -2.259215 0.197501
 1033.000000 3.566752 -2.241105 0.204969
 1034.000000 3.565633 -2.216713 0.211191
 1035.000000 3.595441 -2.168781 0.216897
 1036.000000 3.643906 -2.262498 0.206154
 1037.000000 3.583689 -2.146173 0.207858
 1038.000000 3.568515 -2.104438 0.232448
 1039.000000 3.569088 -2.152038 0.210751
 1040.000000 3.590088 -2.258339 0.211856
 1041.000000 3.626471 -2.184432 0.210518
 1042.000000 3.620167 -2.321002 0.206662
 1043.000000 3.590983 -2.348752 0.209108
 1044.000000 3.550124 -2.213116 0.201876
 1045.000000 3.597544 -2.383399 0.222144
 1046.000000 3.580931 -2.206065 0.218046
 1047.000000 3.588921 -2.105781 0.219756
 1048.000000 3.639801 -2.241714 0.206757
 1049.000000 3.596523 -2.244347 0.192552
 1050.000000 3.572262 -2.207827 0.200315
 1051.000000 3.569392 -2.287076 0.184397
 1052.000000 3.570507 -2.243591 0.215150
 1053.000000 3.622612 -2.207498 0.227295
 1054.000000 3.548864 -2.193736 0.227555
 1055.000000 3.560991 -2.178687 0.256925
 1056.000000 3.586876 -2.175234 0.206418
 1057.000000 3.546679 -2.177750 0.213948
 1058.000000 3.604975 -2.337869 0.224040
 1059.000000 3.616789 -2.263293 0.237235
 1060.000000 3.583214 -2.290183 0.210167
 1061.000000 3.601614 -2.292331 0.220958
 1062.000000 3.571634 -2.264148 0.213816
 1063.000000 3.567666 -2.285565 0.200635
 1064.000000 3.615741 -2.327787 0.226182
 1065.000000 3.629690 -2.329919 0.217602
 1066.000000 3.561883 -2.233751 0.235989
 1067.000000 3.605541 -2.195603 0.229295
 1068.000000 3.601865 -2.216781 0.218466
 1069.000000 3.610113 -2.189277 0.216743
 1070.000000 3.626753 -2.216678 0.210052
 1071.000000 3.606994 -2.275890 0.214379
 1072.000000 3.577013 -2.278209 0.205900
 1073.000000 3.585005 -2.210594 0.222011
 1074.000000 3.606147 -2.284953 0.234819
 1075.000000 3.570385 -2.169886 0.252388
 1076.000000 3.584923 -2.191517 0.277557
 1077.000000 3.579778 -2.191023 0.232841
 1078.000000 3.590558 -2.154269 0.254064
 1079.000000 3.551538 -2.140086 0.248975
 1080.000000 3.527882 -2.216314 0.264232
 1081.000000 3.591793 -2.215923 0.223306
 1082.000000 3.595861 -2.190753 0.215414
 1083.000000 3.606628 -2.188816 0.224299
 1084.000000 3.593978 -2.149479 0.247887
 1085.000000 3.610124 -2.239890 0.223753
 1086.000000 3.588808 -2.136534 0.212053
 1087.000000 3.598837 -2.280901 0.212343
 1088.000000 3.527062 -2.350198 0.212148
 1089.000000 3.563042 -2.186077 0.238796
 1090.000000 3.517758 -2.315205 0.249370
 1091.000000 3.578807 -2.394846 0.220462
 1092.000000 3.589778 -2.345947 0.233186
 1093.000000 3.526078 -2.342015 0.205087
 1094.000000 3.577055 -2.335866 0.191176
 1095.000000 3.591846 -2.342165 0.217788
 1096.000000 3.590514 -2.328647 0.232954
 1097.000000 3.558988 -2.393065 0.220759
 1098.000000 3.574852 -2.291466 0.228125
 1099.000000 3.563938 -2.426258 0.239247
 1100.000000 3.594117 -2.469309 0.217071
 1101.000000 3.610336 -2.237448 0.230287
 1102.000000 3.569223 -2.324872 0.193410
 1103.000000 3.575151 -2.319610 0.225039
 1104.000000 3.558395 -2.222730 0.253327
 1105.000000 3.583139 -2.246020 0.197877
 1106.000000 3.567918 -2.250438 0.217220
 1107.000000 3.537993 -2.307753 0.214429
 1108.000000 3.584451 -2.228448 0.222875
 1109.000000 3.535867 -2.340495 0.227743
 1110.000000 3.578965 -2.409495 0.213219
 1111.000000 3.556616 -2.267930 0.201097
 1112.000000 3.565040 -2.373514 0.190240
 1113.000000 3.558706 -2.296215 0.212312
 1114.000000 3.508560 -2.271749 0.211405
 1115.000000 3.571763 -2.328037 0.193104
 1116.000000 3.494864 -2.301061 0.211422
 1117.000000 3.509084 -2.397649 0.203946
 1118.000000 3.535471 -2.365994 0.242166
 1119.000000 3.551199 -2.289516 0.230571
 1120.000000 3.548526 -2.349158 0.227167
 1121.000000 3.558209 -2.302913 0.229235
 1122.000000 3.562874 -2.308426 0.226225
 1123.000000 3.507610 -2.264268 0.217711
 1124.000000 3.593348 -2.369083 0.230130
 1125.000000 3.580633 -2.359343 0.227040
 1126.000000 3.564829 -2.354762 0.240284
 1127.000000 3.523060 -2.294251 0.197785
 1128.000000 3.568738 -2.196270 0.226477
 1129.000000 3.541851 -2.261303 0.250605
 1130.000000 3.569879 -2.221301 0.192949
 1131.000000 3.561650 -2.287510 0.211293
 1132.000000 3.561874 -2.343933 0.213791
 1133.000000 3.577262 -2.234754 0.197017
 1134.000000 3.484681 -2.264443 0.201221
 1135.000000 3.517181 -2.319017 0.195300
 1136.000000 3.533467 -2.267829 0.203198
 1137.000000 3.586549 -2.307632 0.196510
 1138.000000 3.533297 -2.279441 0.176087
 1139.000000 3.576963 -2.336955 0.170893
 1140.000000 3.573111 -2.310929 0.192185
 1141.000000 3.517016 -2.279307 0.200091
 1142.000000 3.540428 -2.380610 0.175841
 1143.000000 3.549580 -2.288938 0.183154
 1144.000000 3.569490 -2.158493 0.206925
 1145.000000 3.564444 -2.196915 0.192614
 1146.000000 3.584237 -2.335137 0.175822
 1147.000000 3.585312 -2.247902 0.176738
 1148.000000 3.553664 -2.338429 0.196520
 1149.000000 3.563544 -2.269059 0.190287
 1150.000000 3.520892 -2.299658 0.194172
 1151.000000 3.586176 -2.204223 0.188889
 1152.000000 3.578444 -2.258044 0.186573
 1153.000000 3.562640 -2.248718 0.199003
 1154.000000 3.514136 -2.296456 0.184588
 1155.000000 3.583608 -2.309434 0.202629
 1156.000000 3.619163 -2.273305 0.205755
 1157.000000 3.588778 -2.197324 0.189935
 1158.000000 3.559313 -2.300479 0.200901
 1159.000000 3.573898 -2.170186 0.196467
 1160.000000 3.617665 -2.183536 0.186908
 1161.000000 3.593590 -2.300124 0.175060
 1162.000000 3.556700 -2.212505 0.183781
 1163.000000 3.568733 -2.189400 0.194375
 1164.000000 3.581064 -2.263230 0.179683
 1165.000000 3.607068 -2.209286 0.203124
 1166.000000 3.572939 -2.219297 0.181755
 1167.000000 3.593866 -2.256681 0.177043
 1168.000000 3.587232 -2.258184 0.189238
 1169.000000 3.612253 -2.194253 0.185244
 1170.000000 3.568076 -2.135973 0.187387
 1171.000000 3.620767 -2.266444 0.191094
 1172.000000 3.606827 -2.206300 0.198370
 1173.000000 3.577855 -2.185493 0.200276
 1174.000000 3.555989 -2.062813 0.214460
 1175.000000 3.582059 -2.206189 0.198732
 1176.000000 3.560603 -2.125324 0.191428
 1177.000000 3.614388 -2.299037 0.175579
 1178.000000 3.604500 -2.338301 0.202110
 1179.000000 3.591518 -2.204053 0.226492
 1180.000000 3.602549 -2.224131 0.200282
 1181.000000 3.583306 -2.365616 0.205593
 1182.000000 3.596207 -2.093380 0.189813
 1183.000000 3.581088 -2.305637 0.204717
 1184.000000 3.556942 -2.275955 0.204760
 1185.000000 3.635452 -2.351805 0.178784
 1186.000000 3.648696 -2.312316 0.207495
 1187.000000 3.573056 -2.276199 0.196923
 1188.000000 3.629555 -2.362750 0.188604
 1189.000000 3.598523 -2.302465 0.178616
 1190.000000 3.611502 -2.360254 0.206888
 1191.000000 3.625320 -2.274533 0.198476
 1192.000000 3.601876 -2.194765 0.221541
 1193.000000 3.626235 -2.323980 0.224572
 1194.000000 3.609254 -2.325424 0.192363
 1195.000000 3.589390 -2.298528 0.186052
 1196.000000 3.573220 -2.236914 0.178350
 1197.000000 3.571393 -2.228518 0.200470
 1198.000000 3.599276 -2.255175 0.197053
 1199.000000 3.581051 -2.159945 0.212935
 1200.000000 3.632336 -2.250067 0.194813
 1201.000000 3.628545 -2.330234 0.195015
 1202.000000 3.585254 -2.304015 0.184604
 1203.000000 3.624779 -2.197984 0.189640
 1204.000000 3.606706 -2.310282 0.192772
 1205.000000 3.604520 -2.297796 0.169434
 1206.000000 3.640293 -2.408128 0.180321
 1207.000000 3.619144 -2.356388 0.178522
 1208.000000 3.627603 -2.288666 0.177764
 1209.000000 3.643666 -2.360534 0.167210
 1210.000000 3.625804 -2.331038 0.185487
 1211.000000 3.611110 -2.260892 0.184422
 1212.000000 3.624156 -2.294787 0.167118
 1213.000000 3.579906 -2.241740 0.209434
 1214.000000 3.626294 -2.154785 0.199638
 1215.000000 3.596635 -2.359150 0.189089
 1216.000000 3.639967 -2.309672 0.201140
 1217.000000 3.604493 -2.193844 0.227016
 1218.000000 3.638259 -2.233408 0.188517
 1219.000000 3.651395 -2.297353 0.209741
 1220.000000 3.605359 -2.196343 0.208087
 1221.000000 3.602792 -2.157321 0.218687
 1222.000000 3.583363 -2.190937 0.195494
 1223.000000 3.618716 -2.217100 0.211574
 1224.000000 3.623290 -2.269624 0.198205
 1225.000000 3.564277 -2.177436 0.223991
 1226.000000 3.636153 -2.220725 0.210230
 1227.000000 3.642454 -2.205963 0.200422
 1228.000000 3.594202 -2.298122 0.204612
 1229.000000 3.591896 -2.325102 0.193191
 1230.000000 3.594826 -2.229620 0.219154
 1231.000000 3.603715 -2.299645 0.220678
 1232.000000 3.622787 -2.327304 0.211535
 1233.000000 3.606584 -2.298988 0.213224
 1234.000000 3.630637 -2.305025 0.216847
 1235.000000 3.616916 -2.133541 0.235342
 1236.000000 3.621114 -2.151448 0.228975
 1237.000000 3.592017 -2.140294 0.222052
 1238.000000 3.583898 -2.363796 0.229975
 1239.000000 3.605549 -2.305170 0.218247
 1240.000000 3.587737 -2.341785 0.211475
 1241.000000 3.629852 -2.334509 0.198516
 1242.000000 3.597608 -2.237284 0.224383
 1243.000000 3.581839 -2.307431 0.203724
 1244.000000 3.619398 -2.341539 0.192218
 1245.000000 3.602175 -2.401866 0.200517
 1246.000000 3.635923 -2.230101 0.191330
 1247.000000 3.620869 -2.202358 0.190238
 1248.000000 3.625620 -2.243350 0.193964
 1249.000000 3.625759 -2.273319 0.194894
 1250.000000 3.664529 -2.385460 0.191082
 1251.000000 3.632136 -2.361826 0.205617
 1252.000000 3.621482 -2.403138 0.209387
 1253.000000 3.624663 -2.341885 0.222500
 1254.000000 3.601221 -2.290816 0.195848
 1255.000000 3.636979 -2.235725 0.202119
 1256.000000 3.626382 -2.258921 0.210378
 1257.000000 3.624221 -2.327803 0.217791
 1258.000000 3.608529 -2.253031 0.234765
 1259.000000 3.658655 -2.311513 0.209143
 1260.000000 3.585637 -2.293476 0.209959
 1261.000000 3.588381 -2.291411 0.193629
 1262.000000 3.612329 -2.222871 0.191453
 1263.000000 3.616862 -2.302103 0.200825
 1264.000000 3.527648 -2.294324 0.206329
 1265.000000 3.533046 -2.277866 0.190557
 1266.000000 3.558822 -2.317829 0.219058
 1267.000000 3.586222 -2.303166 0.191589
 1268.000000 3.625632 -2.305962 0.215079
 1269.000000 3.603840 -2.271083 0.222395
 1270.000000 3.601072 -2.248518 0.236173
 1271.000000 3.650388 -2.366845 0.231544
 1272.000000 3.597581 -2.208353 0.249119
 1273.000000 3.618458 -2.189482 0.258990
 1274.000000 3.622386 -2.285542 0.228204
 1275.000000 3.628450 -2.359856 0.216500
 1276.000000 3.617380 -2.201510 0.225775
 1277.000000 3.607394 -2.299136 0.194989
 1278.000000 3.564809 -2.243589 0.192960
 1279.000000 3.641396 -2.185257 0.199200
 1280.000000 3.612298 -2.254632 0.217187
 1281.000000 3.628486 -2.245377 0.218863
 1282.000000 3.678274 -2.161332 0.179819
 1283.000000 3.648452 -2.199853 0.190013
 1284.000000 3.653943 -2.245129 0.182263
 1285.000000 3.691233 -2.338563 0.178566
 1286.000000 3.691006 -2.357210 0.189144
 1287.000000 3.667361 -2.267321 0.221654
 1288.000000 3.695669 -2.295727 0.186828
 1289.000000 3.662608 -2.307302 0.193103
 1290.000000 3.656795 -2.183068 0.221055
 1291.000000 3.665610 -2.290492 0.209345
 1292.000000 3.627335 -2.248707 0.205919
 1293.000000 3.666929 -2.218762 0.205131
 1294.000000 3.653500 -2.283099 0.189741
 1295.000000 3.649674 -2.255793 0.200071
 1296.000000 3.644842 -2.196009 0.204512
 1297.000000 3.675217 -2.335869 0.191871
 1298.000000 3.631788 -2.246165 0.208474
 1299.000000 3.620958 -2.286821 0.212980
 1300.000000 3.650329 -2.324473 0.190723
 1301.000000 3.615611 -2.256685 0.199169
 1302.000000 3.637026 -2.282457 0.192952
 1303.000000 3.653794 -2.219097 0.216267
 1304.000000 3.627721 -2.260133 0.198996
 1305.000000 3.622336 -2.302399 0.204268
 1306.000000 3.643155 -2.219517 0.230289
 1307.000000 3.677874 -2.240352 0.203609
 1308.000000 3.651450 -2.322435 0.214064
 1309.000000 3.628587 -2.293622 0.228490
 1310.000000 3.700065 -2.329598 0.254765
 1311.000000 3.630374 -2.310945 0.208232
 1312.000000 3.642115 -2.198414 0.211124
 1313.000000 3.613297 -2.196095 0.227361
 1314.000000 3.608143 -2.380601 0.201666
 1315.000000 3.660428 -2.311411 0.216830
 1316.000000 3.589118 -2.201195 0.212089
 1317.000000 3.603293 -2.256728 0.212019
 1318.000000 3.661400 -2.181611 0.207775
 1319.000000 3.721456 -2.333590 0.231785
 1320.000000 3.641735 -2.323320 0.239533
 1321.000000 3.690623 -2.294371 0.203987
 1322.000000 3.630108 -2.269608 0.204215
 1323.000000 3.632781 -2.342360 0.208942
 1324.000000 3.609313 -2.245134 0.196814
 1325.000000 3.645615 -2.368553 0.205284
 1326.000000 3.645458 -2.301633 0.230635
 1327.000000 3.595990 -2.248303 0.207507
 1328.000000 3.599627 -2.370627 0.198244
 1329.000000 3.665607 -2.196971 0.236433
 1330.000000 3.637853 -2.347021 0.219917
 1331.000000 3.618020 -2.361020 0.254154
 1332.000000 3.665773 -2.249557 0.213453
 1333.000000 3.659562 -2.259157 0.247747
 1334.000000 3.643172 -2.286081 0.241991
 1335.000000 3.605329 -2.193395 0.227468
 1336.000000 3.675936 -2.271203 0.213546
 1337.000000 3.629907 -2.244687 0.219890
 1338.000000 3.621027 -2.264608 0.215905
 1339.000000 3.613736 -2.227894 0.213713
 1340.000000 3.654448 -2.269247 0.270602
 1341.000000 3.649758 -2.220710 0.248173
 1342.000000 3.615896 -2.265966 0.253165
 1343.000000 3.680435 -2.273515 0.233291
 1344.000000 3.697249 -2.352425 0.219324
 1345.000000 3.663234 -2.404399 0.238363
 1346.000000 3.652173 -2.316042 0.231426
 1347.000000 3.695696 -2.237857 0.240056
 1348.000000 3.695363 -2.261840 0.232123
 1349.000000 3.625881 -2.249452 0.253636
 1350.000000 3.672914 -2.405161 0.255748
 1351.000000 3.613075 -2.305364 0.248414
 1352.000000 3.629311 -2.275094 0.227075
 1353.000000 3.616716 -2.286018 0.211273
 1354.000000 3.611214 -2.356455 0.215000
 1355.000000 3.606694 -2.199518 0.226134
 1356.000000 3.651222 -2.296506 0.221237
 1357.000000 3.602076 -2.329995 0.265185
 1358.000000 3.626629 -2.172915 0.255877
 1359.000000 3.630101 -2.200283 0.253399
 1360.000000 3.610266 -2.321392 0.246241
 1361.000000 3.630314 -2.205823 0.243578
 1362.000000 3.620788 -2.220312 0.240708
 1363.000000 3.586648 -2.206623 0.268604
 1364.000000 3.619212 -2.237218 0.257211
 1365.000000 3.613657 -2.111562 0.229480
 1366.000000 3.610515 -2.290093 0.231789
 1367.000000 3.634299 -2.190312 0.241272
 1368.000000 3.712845 -2.358374 0.201585
 1369.000000 3.632871 -2.336198 0.223531
 1370.000000 3.662658 -2.207129 0.213022
 1371.000000 3.642501 -2.451625 0.217997
 1372.000000 3.611183 -2.327686 0.203410
 1373.000000 3.651386 -2.302043 0.218368
 1374.000000 3.630793 -2.402389 0.201821
 1375.000000 3.622711 -2.310591 0.244549
 1376.000000 3.643674 -2.312880 0.238179
 1377.000000 3.657878 -2.229007 0.231392
 1378.000000 3.674306 -2.327777 0.230853
 1379.000000 3.630723 -2.368577 0.219483
 1380.000000 3.637710 -2.210547 0.249201
 1381.000000 3.657880 -2.409085 0.221576
 1382.000000 3.610174 -2.361607 0.239295
 1383.000000 3.625314 -2.330899 0.246721
 1384.000000 3.623053 -2.217627 0.235621
 1385.000000 3.606517 -2.326672 0.205562
 1386.000000 3.683322 -2.335068 0.214974
 1387.000000 3.637081 -2.256303 0.237822
 1388.000000 3.605600 -2.430960 0.207238
 1389.000000 3.606821 -2.328335 0.248453
 1390.000000 3.614303 -2.323747 0.219338
 1391.000000 3.616111 -2.306546 0.243051
 1392.000000 3.653468 -2.268933 0.261818
 1393.000000 3.663114 -2.294242 0.247114
 1394.000000 3.635412 -2.283946 0.249101
 1395.000000 3.628576 -2.431462 0.235037
 1396.000000 3.639287 -2.301024 0.242877
 1397.000000 3.680313 -2.254877 0.234742
 1398.000000 3.616591 -2.301214 0.254781
 1399.000000 3.637725 -2.258037 0.254576
 1400.000000 3.647931 -2.315809 0.263906
 1401.000000 3.691064 -2.216767 0.267495
 1402.000000 3.629212 -2.277514 0.257336
 1403.000000 3.575921 -2.296002 0.245772
 1404.000000 3.622642 -2.308842 0.243045
 1405.000000 3.596848 -2.318031 0.239889
 1406.000000 3.636701 -2.339696 0.233310
 1407.000000 3.603222 -2.370982 0.237088
 1408.000000 3.623258 -2.305538 0.231351
 1409.000000 3.656879 -2.234805 0.262149
 1410.000000 3.671711 -2.287385 0.233238
 1411.000000 3.675252 -2.427552 0.286439
 1412.000000 3.628948 -2.349791 0.317713
 1413.000000 3.638806 -2.352459 0.258627
 1414.000000 3.653462 -2.298431 0.237275
 1415.000000 3.651459 -2.371277 0.240311
 1416.000000 3.605580 -2.375920 0.226452
 1417.000000 3.662302 -2.473900 0.251194
 1418.000000 3.632934 -2.305961 0.253465
 1419.000000 3.579858 -2.202756 0.236397
 1420.000000 3.645312 -2.312101 0.247539
 1421.000000 3.636035 -2.273724 0.208642
 1422.000000 3.580546 -2.243047 0.234692
 1423.000000 3.570159 -2.214596 0.220960
 1424.000000 3.639011 -2.263663 0.214414
 1425.000000 3.588728 -2.449785 0.221954
 1426.000000 3.597157 -2.418823 0.221279
 1427.000000 3.593892 -2.329454 0.216998
 1428.000000 3.596433 -2.363178 0.233353
 1429.000000 3.605988 -2.334213 0.257628
 1430.000000 3.637780 -2.299115 0.268223
 1431.000000 3.602251 -2.316836 0.245573
 1432.000000 3.609796 -2.299930 0.214164
 1433.000000 3.653411 -2.352362 0.247456
 1434.000000 3.623949 -2.403450 0.203753
 1435.000000 3.655097 -2.364294 0.242401
 1436.000000 3.637179 -2.328873 0.263366
 1437.000000 3.591767 -2.320481 0.229739
 1438.000000 3.626779 -2.373256 0.222681
 1439.000000 3.595115 -2.333869 0.238834
 1440.000000 3.624434 -2.337844 0.219905
 1441.000000 3.649847 -2.280480 0.226691
 1442.000000 3.588631 -2.427671 0.221571
 1443.000000 3.651345 -2.497604 0.232089
 1444.000000 3.706215 -2.289551 0.218500
 1445.000000 3.653569 -2.260500 0.212035
 1446.000000 3.665036 -2.272658 0.209072
 1447.000000 3.634285 -2.338819 0.209529
 1448.000000 3.638817 -2.356621 0.257184
 1449.000000 3.640476 -2.337383 0.222081
 1450.000000 3.628727 -2.400085 0.245287
 1451.000000 3.620628 -2.323764 0.248571
 1452.000000 3.643947 -2.360155 0.236610
 1453.000000 3.694745 -2.396561 0.230421
 1454.000000 3.648335 -2.385426 0.228550
 1455.000000 3.593937 -2.438350 0.266382
 1456.000000 3.638504 -2.260995 0.221130
 1457.000000 3.629023 -2.315616 0.240302
 1458.000000 3.651270 -2.213215 0.229502
 1459.000000 3.649873 -2.359756 0.260229
 1460.000000 3.635054 -2.434441 0.252894
 1461.000000 3.567604 -2.332146 0.218844
 1462.000000 3.658318 -2.278890 0.233467
 1463.000000 3.633607 -2.366342 0.222556
 1464.000000 3.653006 -2.271875 0.207656
 1465.000000 3.642445 -2.295665 0.211600
 1466.000000 3.667805 -2.343126 0.229006
 1467.000000 3.607226 -2.372205 0.220575
 1468.000000 3.651657 -2.346482 0.220597
 1469.000000 3.658708 -2.409666 0.227035
 1470.000000 3.690991 -2.361282 0.208605
 1471.000000 3.697543 -2.364000 0.234320
 1472.000000 3.715926 -2.392029 0.246939
 1473.000000 3.635533 -2.438127 0.224505
 1474.000000 3.656590 -2.294775 0.216910
 1475.000000 3.653848 -2.419732 0.206821
 1476.000000 3.657269 -2.415401 0.212309
 1477.000000 3.644083 -2.466806 0.230215
 1478.000000 3.602250 -2.416822 0.234759
 1479.000000 3.649930 -2.478862 0.205853
 1480.000000 3.662765 -2.498446 0.202300
 1481.000000 3.635139 -2.419434 0.209341
 1482.000000 3.593897 -2.396607 0.219430
 1483.000000 3.584617 -2.469414 0.235373
 1484.000000 3.610372 -2.382215 0.197047
 1485.000000 3.596452 -2.268817 0.251869
 1486.000000 3.615489 -2.395479 0.205091
 1487.000000 3.580750 -2.269856 0.230410
 1488.000000 3.574567 -2.407777 0.211930
 1489.000000 3.571115 -2.270014 0.223491
 1490.000000 3.580104 -2.413735 0.219784
 1491.000000 3.634086 -2.323340 0.195222
 1492.000000 3.628669 -2.484135 0.224036
 1493.000000 3.642463 -2.500070 0.239378
 1494.000000 3.650819 -2.372418 0.213048
 1495.000000 3.661460 -2.367535 0.206491
 1496.000000 3.619846 -2.398215 0.204674
 1497.000000 3.614751 -2.325538 0.212018
 1498.000000 3.639597 -2.381484 0.237780
 1499.000000 3.610252 -2.410565 0.233379
 1500.000000 3.634305 -2.384561 0.215321
 1501.000000 3.640855 -2.414929 0.254159
 1502.000000 3.639908 -2.410943 0.208635
 1503.000000 3.668711 -2.463580 0.277898
 1504.000000 3.685690 -2.511907 0.229155
 1505.000000 3.628865 -2.419169 0.239678
 1506.000000 3.702227 -2.385892 0.227686
 1507.000000 3.630811 -2.324667 0.213052
 1508.000000 3.640936 -2.396860 0.216418
 1509.000000 3.644237 -2.334696 0.244418
 1510.000000 3.644000 -2.302821 0.266375
 1511.000000 3.635645 -2.442257 0.254883
 1512.000000 3.640817 -2.382464 0.251823
 1513.000000 3.645706 -2.370890 0.278145
 1514.000000 3.602351 -2.362086 0.273201
 1515.000000 3.657388 -2.344725 0.254947
 1516.000000 3.638767 -2.313294 0.293258
 1517.000000 3.576902 -2.368023 0.309011
 1518.000000 3.669046 -2.298978 0.260298
 1519.000000 3.610615 -2.293269 0.258044
 1520.000000 3.600172 -2.322945 0.223650
 1521.000000 3.625621 -2.421336 0.255129
 1522.000000 3.602569 -2.323197 0.218085
 1523.000000 3.641259 -2.395249 0.234846
 1524.000000 3.624174 -2.267994 0.251348
 1525.000000 3.606763 -2.287012 0.242269
 1526.000000 3.603114 -2.266906 0.234931
 1527.000000 3.661909 -2.270535 0.228189
 1528.000000 3.640978 -2.192493 0.261630
 1529.000000 3.624958 -2.227991 0.302325
 1530.000000 3.634679 -2.197832 0.260256
 1531.000000 3.639722 -2.221714 0.258491
 1532.000000 3.576103 -2.251789 0.228976
 1533.000000 3.623835 -2.183798 0.270557
 1534.000000 3.670045 -2.254669 0.270771
 1535.000000 3.625429 -2.191539 0.239390
 1536.000000 3.640319 -2.276842 0.242353
 1537.000000 3.660070 -2.365714 0.261055
 1538.000000 3.632444 -2.400219 0.270558
 1539.000000 3.635633 -2.360045 0.255300
 1540.000000 3.623904 -2.331114 0.244271
 1541.000000 3.621357 -2.353497 0.281347
 1542.000000 3.589636 -2.311494 0.263069
 1543.000000 3.620055 -2.234002 0.263316
 1544.000000 3.610064 -2.228164 0.284667
 1545.000000 3.645884 -2.210915 0.234592
 1546.000000 3.618553 -2.234608 0.256620
 1547.000000 3.635128 -2.284857 0.229947
 1548.000000 3.631356 -2.317454 0.246852
 1549.000000 3.586219 -2.275289 0.235858
 1550.000000 3.571912 -2.306415 0.251176
 1551.000000 3.601730 -2.112762 0.263803
 1552.000000 3.612095 -2.213992 0.253632
 1553.000000 3.620260 -2.218800 0.238805
 1554.000000 3.630233 -2.216175 0.212342
 1555.000000 3.593239 -2.330018 0.264489
 1556.000000 3.655547 -2.210154 0.251928
 1557.000000 3.680155 -2.302093 0.281921
 1558.000000 3.608016 -2.281822 0.229963
 1559.000000 3.701682 -2.328255 0.281621
 1560.000000 3.661817 -2.328790 0.253474
 1561.000000 3.669073 -2.285068 0.306005
 1562.000000 3.646613 -2.269745 0.260341
 1563.000000 3.637839 -2.287617 0.281335
 1564.000000 3.685351 -2.330129 0.252538
 1565.000000 3.670850 -2.291462 0.262722
 1566.000000 3.667873 -2.332335 0.257653
 1567.000000 3.636789 -2.293819 0.246605
 1568.000000 3.611677 -2.248817 0.218727
 1569.000000 3.636744 -2.288992 0.261167
 1570.000000 3.594218 -2.389285 0.274333
 1571.000000 3.665733 -2.342472 0.244336
 1572.000000 3.621887 -2.327168 0.239496
 1573.000000 3.629552 -2.351537 0.229863
 1574.000000 3.637357 -2.231167 0.224390
 1575.000000 3.621785 -2.188750 0.219900
 1576.000000 3.623518 -2.371676 0.248134
 1577.000000 3.589561 -2.341335 0.217832
 1578.000000 3.628968 -2.316226 0.239763
 1579.000000 3.595595 -2.226298 0.228858
 1580.000000 3.628823 -2.369888 0.214756
 1581.000000 3.587089 -2.244880 0.199242
 1582.000000 3.631835 -2.260791 0.199740
 1583.000000 3.619490 -2.254138 0.205112
 1584.000000 3.556796 -2.266213 0.205569
 1585.000000 3.576259 -2.125317 0.219183
 1586.000000 3.607296 -2.223157 0.223357
 1587.000000 3.598934 -2.194840 0.211890
 1588.000000 3.626632 -2.213789 0.203341
 1589.000000 3.616062 -2.272696 0.215872
 1590.000000 3.564983 -2.257039 0.213837
 1591.000000 3.590385 -2.261803 0.212980
 1592.000000 3.645025 -2.196122 0.197023
 1593.000000 3.572693 -2.075657 0.219518
 1594.000000 3.627836 -2.198793 0.214652
 1595.000000 3.618349 -2.195378 0.229551
 1596.000000 3.627406 -2.144261 0.211804
 1597.000000 3.635034 -2.279117 0.204773
 1598.000000 3.604231 -2.182908 0.197305
 1599.000000 3.620722 -2.221436 0.185964
 1600.000000 3.585777 -2.122257 0.218571
 1601.000000 3.631978 -2.361938 0.208301
 1602.000000 3.622728 -2.293735 0.198154
 1603.000000 3.644327 -2.332495 0.201177
 1604.000000 3.622904 -2.311740 0.223530
 1605.000000 3.576512 -2.292872 0.208891
 1606.000000 3.573238 -2.277336 0.241962
 1607.000000 3.578928 -2.229183 0.194527
 1608.000000 3.615383 -2.217231 0.183272
 1609.000000 3.687222 -2.314926 0.172797
 1610.000000 3.594661 -2.235537 0.199748
 1611.000000 3.616210 -2.171331 0.212354
 1612.000000 3.610508 -2.255835 0.203982
 1613.000000 3.596863 -2.256028 0.185533
 1614.000000 3.641490 -2.394311 0.220364
 1615.000000 3.573594 -2.135425 0.201441
 1616.000000 3.622835 -2.216286 0.208079
 1617.000000 3.628630 -2.210740 0.205931
 1618.000000 3.593822 -2.225752 0.216753
 1619.000000 3.616159 -2.233105 0.206637
 1620.000000 3.608131 -2.312977 0.209189
 1621.000000 3.600415 -2.203647 0.230046
 1622.000000 3.609412 -2.214933 0.214646
 1623.000000 3.578314 -2.117537 0.207206
 1624.000000 3.601413 -2.184350 0.221695
 1625.000000 3.637791 -2.233138 0.207214
 1626.000000 3.631069 -2.223494 0.231917
 1627.000000 3.615825 -2.219247 0.230873
 1628.000000 3.600259 -2.377600 0.227050
 1629.000000 3.616540 -2.306229 0.212674
 1630.000000 3.600960 -2.268880 0.228857
 1631.000000 3.593998 -2.200629 0.214877
 1632.000000 3.633248 -2.327555 0.206639
 1633.000000 3.661996 -2.256571 0.227246
 1634.000000 3.590914 -2.251073 0.214323
 1635.000000 3.634726 -2.271442 0.255687
 1636.000000 3.610798 -2.243497 0.219074
 1637.000000 3.619179 -2.199799 0.223642
 1638.000000 3.607761 -2.257846 0.231641
 1639.000000 3.600425 -2.290511 0.228939
 1640.000000 3.638651 -2.256723 0.237305
 1641.000000 3.605012 -2.259469 0.235011
 1642.000000 3.595954 -2.215293 0.216154
 1643.000000 3.598997 -2.342476 0.200335
 1644.000000 3.665509 -2.262990 0.232185
 1645.000000 3.646207 -2.243619 0.225476
 1646.000000 3.562941 -2.250154 0.231924
 1647.000000 3.627188 -2.344970 0.231468
 1648.000000 3.662237 -2.291529 0.222461
 1649.000000 3.644660 -2.193180 0.246220
 1650.000000 3.628390 -2.325298 0.208939
 1651.000000 3.632985 -2.297250 0.219573
 1652.000000 3.583068 -2.289280 0.211644
 1653.000000 3.586893 -2.200490 0.227046
 1654.000000 3.614038 -2.300384 0.219900
 1655.000000 3.602443 -2.255507 0.216185
 1656.000000 3.583435 -2.215407 0.219490
 1657.000000 3.561262 -2.234602 0.218308
 1658.000000 3.590302 -2.196434 0.244947
 1659.000000 3.588025 -2.401085 0.215179
 1660.000000 3.592429 -2.338727 0.206662
 1661.000000 3.589470 -2.220185 0.215523
 1662.000000 3.596822 -2.361195 0.207891
 1663.000000 3.597270 -2.319664 0.231719
 1664.000000 3.642431 -2.123270 0.237446
 1665.000000 3.587841 -2.304904 0.233757
 1666.000000 3.618768 -2.153604 0.223836
 1667.000000 3.568454 -2.320358 0.210234
 1668.000000 3.613702 -2.203090 0.220045
 1669.000000 3.622684 -2.276544 0.216878
 1670.000000 3.618729 -2.294076 0.208373
 1671.000000 3.633095 -2.284884 0.208545
 1672.000000 3.596417 -2.263652 0.212382
 1673.000000 3.652259 -2.277890 0.204240
 1674.000000 3.615437 -2.183039 0.212170
 1675.000000 3.624314 -2.248948 0.237200
 1676.000000 3.593178 -2.307485 0.239476
 1677.000000 3.633637 -2.293478 0.214399
 1678.000000 3.651142 -2.190038 0.204813
 1679.000000 3.637909 -2.285253 0.222654
 1680.000000 3.667041 -2.476494 0.207077
 1681.000000 3.625291 -2.390391 0.225157
 1682.000000 3.626207 -2.372821 0.236579
 1683.000000 3.567126 -2.376526 0.231410
 1684.000000 3.640488 -2.348051 0.229173
 1685.000000 3.620491 -2.295902 0.246037
 1686.000000 3.611349 -2.363816 0.211866
 1687.000000 3.643142 -2.287644 0.212830
 1688.000000 3.578196 -2.357141 0.214981
 1689.000000 3.577497 -2.362050 0.181319
 1690.000000 3.595101 -2.211357 0.211223
 1691.000000 3.615735 -2.275507 0.228473
 1692.000000 3.613279 -2.190950 0.244897
 1693.000000 3.602816 -2.302091 0.243502
 1694.000000 3.633832 -2.290700 0.254729
 1695.000000 3.574317 -2.325878 0.221637
 1696.000000 3.646756 -2.308128 0.270151
 1697.000000 3.613156 -2.289878 0.240471
 1698.000000 3.635417 -2.390209 0.189987
 1699.000000 3.607009 -2.402805 0.220070
 1700.000000 3.618485 -2.364483 0.220646
 1701.000000 3.591345 -2.342824 0.245885
 1702.000000 3.601930 -2.256335 0.228372
 1703.000000 3.598478 -2.347798 0.229589
 1704.000000 3.617998 -2.190704 0.222101
 1705.000000 3.592242 -2.240351 0.215034
 1706.000000 3.624941 -2.175234 0.242174
 1707.000000 3.553938 -2.301344 0.224405
 1708.000000 3.570928 -2.230040 0.202416
 1709.000000 3.619885 -2.289304 0.213667
 1710.000000 3.605486 -2.324498 0.202229
 1711.000000 3.617482 -2.282105 0.239985
 1712.000000 3.580292 -2.258407 0.215860
 1713.000000 3.664237 -2.273531 0.219961
 1714.000000 3.622226 -2.246935 0.207034
 1715.000000 3.572558 -2.365163 0.210370
 1716.000000 3.605832 -2.244277 0.209366
 1717.000000 3.606951 -2.226575 0.206562
 1718.000000 3.615533 -2.245584 0.218561
 1719.000000 3.595881 -2.236316 0.207299
 1720.000000 3.560580 -2.130689 0.236482
 1721.000000 3.591763 -2.238623 0.207452
 1722.000000 3.539464 -2.235969 0.207057
 1723.000000 3.577821 -2.246978 0.223230
 1724.000000 3.591194 -2.250434 0.238230
 1725.000000 3.588876 -2.327130 0.235861
 1726.000000 3.596858 -2.315832 0.207044
 1727.000000 3.556405 -2.324183 0.209901
 1728.000000 3.585291 -2.255773 0.224118
 1729.000000 3.575541 -2.314612 0.215611
 1730.000000 3.544014 -2.360393 0.215013
 1731.000000 3.592125 -2.243555 0.223257
 1732.000000 3.603354 -2.413688 0.224434
 1733.000000 3.615422 -2.284716 0.202366
 1734.000000 3.610955 -2.302484 0.233845
 1735.000000 3.598535 -2.319477 0.205699
 1736.000000 3.604214 -2.287954 0.218527
 1737.000000 3.595462 -2.344763 0.217824
 1738.000000 3.629608 -2.305484 0.216931
 1739.000000 3.577219 -2.300708 0.241211
 1740.000000 3.597434 -2.394496 0.236379
 1741.000000 3.562007 -2.421451 0.222495
 1742.000000 3.592764 -2.459237 0.207369
 1743.000000 3.632500 -2.255703 0.248986
 1744.000000 3.601913 -2.296905 0.208315
 1745.000000 3.584315 -2.338498 0.225801
 1746.000000 3.612448 -2.354626 0.211414
 1747.000000 3.589053 -2.355824 0.245545
 1748.000000 3.587745 -2.301500 0.190571
 1749.000000 3.596401 -2.179239 0.222969
 1750.000000 3.564041 -2.274498 0.217553
 1751.000000 3.596589 -2.344271 0.240269
 1752.000000 3.587391 -2.300644 0.245041
 1753.000000 3.588377 -2.403704 0.205306
 1754.000000 3.603155 -2.259745 0.234462
 1755.000000 3.595913 -2.199471 0.224296
 1756.000000 3.530153 -2.226806 0.208309
 1757.000000 3.637926 -2.300186 0.206918
 1758.000000 3.601135 -2.343488 0.199605
 1759.000000 3.601580 -2.262711 0.230875
 1760.000000 3.605597 -2.312437 0.210439
 1761.000000 3.601012 -2.362850 0.221892
 1762.000000 3.613111 -2.235817 0.202894
 1763.000000 3.550702 -2.281861 0.202137
 1764.000000 3.602239 -2.260513 0.232509
 1765.000000 3.673107 -2.265469 0.196766
 1766.000000 3.604160 -2.325826 0.175033
 1767.000000 3.635101 -2.259319 0.190807
 1768.000000 3.642423 -2.387702 0.189109
 1769.000000 3.616298 -2.313730 0.200557
 1770.000000 3.603856 -2.244714 0.188544
 1771.000000 3.588565 -2.218884 0.233627
 1772.000000 3.622099 -2.347513 0.199889
 1773.000000 3.580700 -2.370491 0.179277
 1774.000000 3.576001 -2.264293 0.188951
 1775.000000 3.583854 -2.237512 0.166233
 1776.000000 3.568672 -2.217829 0.189518
 1777.000000 3.546114 -2.237834 0.183906
 1778.000000 3.617307 -2.210553 0.202317
 1779.000000 3.559340 -2.297092 0.197643
 1780.000000 3.635451 -2.340542 0.174096
 1781.000000 3.580865 -2.313249 0.188559
 1782.000000 3.585163 -2.297015 0.187838
 1783.000000 3.599075 -2.322366 0.196228
 1784.000000 3.566572 -2.281993 0.194530
 1785.000000 3.568741 -2.236528 0.186065
 1786.000000 3.556853 -2.294063 0.206198
 1787.000000 3.546740 -2.408593 0.221774
 1788.000000 3.578097 -2.346574 0.204361
 1789.000000 3.549986 -2.307298 0.202201
 1790.000000 3.601044 -2.211384 0.219352
 1791.000000 3.585324 -2.182180 0.195738
 1792.000000 3.568098 -2.253063 0.198058
 1793.000000 3.568954 -2.227827 0.210794
 1794.000000 3.579070 -2.245722 0.212553
 1795.000000 3.590325 -2.178665 0.190698
 1796.000000 3.615420 -2.174123 0.197550
 1797.000000 3.587628 -2.169806 0.199340
 1798.000000 3.595106 -2.186942 0.186931
 1799.000000 3.579323 -2.248793 0.201224
 1800.000000 3.541486 -2.337527 0.212367
 1801.000000 3.531448 -2.251836 0.193983
 1802.000000 3.548794 -2.319049 0.215615
 1803.000000 3.582943 -2.287711 0.221429
 1804.000000 3.611077 -2.340669 0.224027
 1805.000000 3.591994 -2.280824 0.183393
 1806.000000 3.592927 -2.304876 0.195291
 1807.000000 3.624908 -2.299651 0.196844
 1808.000000 3.597763 -2.210163 0.194534
 1809.000000 3.619415 -2.218976 0.211523
 1810.000000 3.556115 -2.248646 0.215358
 1811.000000 3.556023 -2.228113 0.214869
 1812.000000 3.564720 -2.262671 0.197538
 1813.000000 3.571469 -2.346328 0.229977
 1814.000000 3.597170 -2.358246 0.226208
 1815.000000 3.568796 -2.257110 0.230380
 1816.000000 3.519048 -2.311224 0.190791
 1817.000000 3.520400 -2.235191 0.209140
 1818.000000 3.596335 -2.333769 0.226659
 1819.000000 3.570594 -2.270904 0.230184
 1820.000000 3.571634 -2.233153 0.214677
 1821.000000 3.575388 -2.296009 0.178617
 1822.000000 3.599815 -2.279350 0.228662
 1823.000000 3.587756 -2.201963 0.205986
 1824.000000 3.583844 -2.264514 0.193476
 1825.000000 3.607860 -2.197154 0.192218
 1826.000000 3.589102 -2.200453 0.205173
 1827.000000 3.603910 -2.263077 0.213166
 1828.000000 3.573997 -2.200716 0.230531
 1829.000000 3.607766 -2.183020 0.199595
 1830.000000 3.634359 -2.306876 0.198711
 1831.000000 3.625311 -2.212472 0.230089
 1832.000000 3.562659 -2.314015 0.184739
 1833.000000 3.622099 -2.265263 0.255011
 1834.000000 3.588570 -2.261623 0.256569
 1835.000000 3.595653 -2.271370 0.215907
 1836.000000 3.614721 -2.262132 0.228596
 1837.000000 3.613104 -2.311328 0.256871
 1838.000000 3.580263 -2.329776 0.217547
 1839.000000 3.596593 -2.357454 0.224980
 1840.000000 3.600149 -2.232943 0.218483
 1841.000000 3.549668 -2.269017 0.204865
 1842.000000 3.596944 -2.338143 0.215503
 1843.000000 3.596499 -2.404558 0.208220
 1844.000000 3.550731 -2.347499 0.185544
 1845.000000 3.588582 -2.169792 0.199000
 1846.000000 3.593499 -2.275611 0.202188
 1847.000000 3.593231 -2.271091 0.178943
 1848.000000 3.597499 -2.346308 0.204849
 1849.000000 3.586727 -2.269482 0.221110
 1850.000000 3.603993 -2.274086 0.186927
 1851.000000 3.562381 -2.311661 0.195986
 1852.000000 3.611780 -2.172624 0.238060
 1853.000000 3.587064 -2.282435 0.234425
 1854.000000 3.602083 -2.404141 0.205745
 1855.000000 3.580364 -2.285534 0.219417
 1856.000000 3.582373 -2.129537 0.202928
 1857.000000 3.577715 -2.365977 0.211756
 1858.000000 3.598194 -2.210171 0.192428
 1859.000000 3.585596 -2.273629 0.236169
 1860.000000 3.579324 -2.292523 0.214007
 1861.000000 3.621741 -2.295473 0.216513
 1862.000000 3.652832 -2.260893 0.243589
 1863.000000 3.585801 -2.366463 0.205230
 1864.000000 3.566904 -2.342946 0.198920
 1865.000000 3.526476 -2.214065 0.203122
 1866.000000 3.552261 -2.357749 0.191389
 1867.000000 3.602830 -2.264880 0.192450
 1868.000000 3.589799 -2.273283 0.190331
 1869.000000 3.601177 -2.317094 0.204088
 1870.000000 3.551902 -2.311471 0.199774
 1871.000000 3.554466 -2.323757 0.203580
 1872.000000 3.565368 -2.299008 0.187270
 1873.000000 3.610906 -2.294559 0.209429
 1874.000000 3.536485 -2.233345 0.203156
 1875.000000 3.553353 -2.241985 0.202231
 1876.000000 3.577470 -2.328874 0.189596
 1877.000000 3.591768 -2.251469 0.200660
 1878.000000 3.545579 -2.240856 0.211817
 1879.000000 3.549106 -2.195511 0.196365
 1880.000000 3.508061 -2.268175 0.201172
 1881.000000 3.515308 -2.234681 0.200487
 1882.000000 3.544223 -2.240536 0.185497
 1883.000000 3.550013 -2.227003 0.200464
 1884.000000 3.590783 -2.245822 0.197841
 1885.000000 3.581212 -2.170626 0.203489
 1886.000000 3.555494 -2.264209 0.192737
 1887.000000 3.561087 -2.190041 0.210310
 1888.000000 3.578878 -2.330350 0.204409
 1889.000000 3.563627 -2.318233 0.211959
 1890.000000 3.598199 -2.288263 0.182224
 1891.000000 3.579107 -2.238163 0.214225
 1892.000000 3.603257 -2.302716 0.196608
 1893.000000 3.551448 -2.274691 0.220082
 1894.000000 3.557011 -2.286012 0.221795
 1895.000000 3.565497 -2.296555 0.211793
 1896.000000 3.562563 -2.287520 0.204533
 1897.000000 3.601751 -2.345400 0.213821
 1898.000000 3.542400 -2.391516 0.218980
 1899.000000 3.576246 -2.323915 0.197612
 1900.000000 3.575810 -2.293030 0.201593
 1901.000000 3.560857 -2.283306 0.214885
 1902.000000 3.553817 -2.336407 0.201763
 1903.000000 3.619357 -2.280064 0.214739
 1904.000000 3.578115 -2.261100 0.219209
 1905.000000 3.558727 -2.098770 0.219592
 1906.000000 3.574402 -2.257739 0.218746
 1907.000000 3.559247 -2.209691 0.221254
 1908.000000 3.553761 -2.337930 0.203748
 1909.000000 3.555466 -2.179711 0.207512
 1910.000000 3.620826 -2.321770 0.215218
 1911.000000 3.572860 -2.347097 0.235571
 1912.000000 3.586587 -2.290519 0.218272
 1913.000000 3.589835 -2.315677 0.214491
 1914.000000 3.554800 -2.344261 0.199181
 1915.000000 3.570175 -2.125881 0.200715
 1916.000000 3.550823 -2.341684 0.212427
 1917.000000 3.587420 -2.296213 0.200567
 1918.000000 3.602784 -2.177141 0.211202
 1919.000000 3.597782 -2.274985 0.199850
 1920.000000 3.541103 -2.357635 0.193664
 1921.000000 3.560004 -2.236703 0.197279
 1922.000000 3.567932 -2.253296 0.194924
 1923.000000 3.552001 -2.175222 0.204889
 1924.000000 3.552340 -2.283499 0.192261
 1925.000000 3.585068 -2.286855 0.215681
 1926.000000 3.549535 -2.254681 0.213532
 1927.000000 3.531934 -2.301150 0.199353
 1928.000000 3.571029 -2.215710 0.212254
 1929.000000 3.566670 -2.217762 0.213697
 1930.000000 3.582422 -2.295774 0.234997
 1931.000000 3.503399 -2.253191 0.227376
 1932.000000 3.529509 -2.195999 0.220370
 1933.000000 3.554846 -2.262354 0.216558
 1934.000000 3.576163 -2.241982 0.218808
 1935.000000 3.580581 -2.262232 0.213642
 1936.000000 3.594833 -2.242811 0.191522
 1937.000000 3.576299 -2.280803 0.185785
 1938.000000 3.587131 -2.146251 0.203469
 1939.000000 3.551340 -2.190574 0.189410
 1940.000000 3.516796 -2.142751 0.197993
 1941.000000 3.566024 -2.279028 0.216126
 1942.000000 3.598208 -2.314046 0.210315
 1943.000000 3.585902 -2.095884 0.215762
 1944.000000 3.595756 -2.240525 0.197773
 1945.000000 3.613615 -2.240117 0.215704
 1946.000000 3.620463 -2.214288 0.199470
 1947.000000 3.613756 -2.275897 0.200301
 1948.000000 3.626029 -2.237083 0.213701
 1949.000000 3.606739 -2.247872 0.197196
 1950.000000 3.592816 -2.203787 0.215641
 1951.000000 3.592488 -2.197425 0.205774
 1952.000000 3.617829 -2.298449 0.205257
 1953.000000 3.617898 -2.274309 0.186591
 1954.000000 3.615591 -2.183237 0.208239
 1955.000000 3.614192 -2.347840 0.193119
 1956.000000 3.644677 -2.192113 0.216308
 1957.000000 3.587284 -2.229450 0.195483
 1958.000000 3.582556 -2.258239 0.210140
 1959.000000 3.578531 -2.291613 0.216750
 1960.000000 3.615518 -2.288944 0.233035
 1961.000000 3.606120 -2.279828 0.222146
 1962.000000 3.602465 -2.345152 0.216514
 1963.000000 3.614617 -2.226748 0.208930
 1964.000000 3.613665 -2.328349 0.200369
 1965.000000 3.605127 -2.207351 0.190359
 1966.000000 3.603477 -2.221564 0.204164
 1967.000000 3.631265 -2.274913 0.206697
 1968.000000 3.606877 -2.213634 0.207447
 1969.000000 3.624363 -2.231283 0.222986
 1970.000000 3.595414 -2.214504 0.201570
 1971.000000 3.668471 -2.270883 0.220783
 1972.000000 3.648218 -2.289411 0.224022
 1973.000000 3.586791 -2.225385 0.225142
 1974.000000 3.617317 -2.188376 0.202271
 1975.000000 3.598144 -2.247018 0.209655
 1976.000000 3.557892 -2.215957 0.193281
 1977.000000 3.604807 -2.292971 0.228082
 1978.000000 3.585511 -2.243456 0.198183
 1979.000000 3.577776 -2.322643 0.209118
 1980.000000 3.582826 -2.153986 0.210771
 1981.000000 3.573530 -2.272503 0.215751
 1982.000000 3.557402 -2.257388 0.198297
 1983.000000 3.571107 -2.275065 0.193851
 1984.000000 3.596279 -2.267591 0.202425
 1985.000000 3.598636 -2.250965 0.244876
 1986.000000 3.565897 -2.299103 0.234441
 1987.000000 3.605784 -2.375651 0.213529
 1988.000000 3.602245 -2.360869 0.243971
 1989.000000 3.583268 -2.163110 0.213990
 1990.000000 3.588672 -2.327927 0.205358
 1991.000000 3.623685 -2.279781 0.200822
 1992.000000 3.607318 -2.321576 0.230494
 1993.000000 3.594928 -2.163145 0.211708
 1994.000000 3.588638 -2.251133 0.208357
 1995.000000 3.616181 -2.195248 0.212753
 1996.000000 3.561838 -2.334156 0.223933
 1997.000000 3.582903 -2.208643 0.238315
 1998.000000 3.599800 -2.264250 0.232353
 1999.000000 3.577314 -2.185413 0.215355
 2000.000000 3.538142 -2.149097 0.225433
 2001.000000 3.561647 -2.208707 0.210867
 2002.000000 3.600879 -2.316339 0.204661
 2003.000000 3.581772 -2.260440 0.199665
 2004.000000 3.611841 -2.153598 0.215248
 2005.000000 3.595120 -2.276467 0.211993
 2006.000000 3.586418 -2.198624 0.203379
 2007.000000 3.587765 -2.157176 0.212327
 2008.000000 3.586072 -2.292168 0.227573
 2009.000000 3.558054 -2.362079 0.207532
 2010.000000 3.582411 -2.284356 0.201710
 2011.000000 3.539984 -2.335183 0.206916
 2012.000000 3.602467 -2.290018 0.203533
 2013.000000 3.580981 -2.211094 0.210938
 2014.000000 3.609036 -2.245982 0.207291
 2015.000000 3.614167 -2.280105 0.208395
 2016.000000 3.582972 -2.295201 0.198788
 2017.000000 3.607343 -2.276599 0.201794
 2018.000000 3.581332 -2.221449 0.206191
 2019.000000 3.623461 -2.309856 0.206617
 2020.000000 3.624149 -2.270220 0.195123
 2021.000000 3.603289 -2.257833 0.209241
 2022.000000 3.571377 -2.190218 0.184513
 2023.000000 3.620502 -2.295755 0.205084
 2024.000000 3.594604 -2.206384 0.206896
 2025.000000 3.597672 -2.369154 0.194044
 2026.000000 3.565651 -2.346520 0.191123
 2027.000000 3.598866 -2.236566 0.187899
 2028.000000 3.590113 -2.270188 0.198306
 2029.000000 3.615389 -2.337852 0.207695
 2030.000000 3.562862 -2.254598 0.198198
 2031.000000 3.566624 -2.252420 0.214549
 2032.000000 3.587745 -2.126784 0.208049
 2033.000000 3.593832 -2.269068 0.205202
 2034.000000 3.625902 -2.352955 0.210642
 2035.000000 3.575419 -2.211586 0.226132
 2036.000000 3.569272 -2.271866 0.202059
 2037.000000 3.606518 -2.287804 0.224572
 2038.000000 3.578257 -2.230513 0.225953
 2039.000000 3.563704 -2.204402 0.230805
 2040.000000 3.651843 -2.191158 0.228832
 2041.000000 3.633217 -2.223145 0.230281
 2042.000000 3.599010 -2.223577 0.242016
 2043.000000 3.584962 -2.194706 0.284800
 2044.000000 3.601974 -2.291624 0.226577
 2045.000000 3.582270 -2.273040 0.226550
 2046.000000 3.584277 -2.206391 0.231266
 2047.000000 3.634346 -2.224100 0.223620
 2048.000000 3.611052 -2.249251 0.237302
 2049.000000 3.606178 -2.175362 0.220619
 2050.000000 3.613703 -2.288452 0.200477
 2051.000000 3.605919 -2.189680 0.230836
 2052.000000 3.574402 -2.233363 0.231889
 2053.000000 3.585316 -2.111240 0.221199
 2054.000000 3.614000 -2.214140 0.231337
 2055.000000 3.589383 -2.209465 0.242469
 2056.000000 3.589375 -2.258591 0.199894
 2057.000000 3.567178 -2.292149 0.212525
 2058.000000 3.581008 -2.351282 0.210698
 2059.000000 3.613967 -2.233052 0.228312
 2060.000000 3.610603 -2.108853 0.212792
 2061.000000 3.628237 -2.314301 0.217031
 2062.000000 3.620516 -2.248546 0.244322
 2063.000000 3.636368 -2.265678 0.244625
 2064.000000 3.641218 -2.257112 0.242532
 2065.000000 3.657418 -2.281296 0.242210
 2066.000000 3.637243 -2.227306 0.223839
 2067.000000 3.605898 -2.288161 0.217052
 2068.000000 3.615014 -2.255708 0.209138
 2069.000000 3.650270 -2.281905 0.202752
 2070.000000 3.603681 -2.237879 0.218459
 2071.000000 3.585612 -2.358120 0.199409
 2072.000000 3.611275 -2.323685 0.207383
 2073.000000 3.601711 -2.413115 0.213330
 2074.000000 3.587764 -2.253317 0.209593
 2075.000000 3.635177 -2.356864 0.230880
 2076.000000 3.665538 -2.244867 0.238164
 2077.000000 3.640497 -2.267961 0.218364
 2078.000000 3.631212 -2.284117 0.231129
 2079.000000 3.628316 -2.298505 0.239730
 2080.000000 3.635727 -2.227112 0.244024
 2081.000000 3.636277 -2.178467 0.214860
 2082.000000 3.595384 -2.248105 0.228436
 2083.000000 3.636890 -2.241807 0.224099
 2084.000000 3.606481 -2.311644 0.223152
 2085.000000 3.629720 -2.211811 0.242147
 2086.000000 3.625976 -2.113113 0.230477
 2087.000000 3.589589 -2.290768 0.211220
 2088.000000 3.624439 -2.192087 0.207907
 2089.000000 3.619531 -2.259021 0.189558
 2090.000000 3.570090 -2.227010 0.235841
 2091.000000 3.616723 -2.247695 0.216749
 2092.000000 3.631636 -2.296946 0.210537
 2093.000000 3.617521 -2.234597 0.216771
 2094.000000 3.641545 -2.339624 0.213735
 2095.000000 3.594623 -2.235024 0.206596
 2096.000000 3.600125 -2.307198 0.218013
 2097.000000 3.612639 -2.149987 0.215048
 2098.000000 3.569941 -2.126365 0.217523
 2099.000000 3.592827 -2.264656 0.190696
 2100.000000 3.611970 -2.236058 0.215499
 2101.000000 3.606057 -2.201912 0.212976
 2102.000000 3.607322 -2.173267 0.219252
 2103.000000 3.613293 -2.212949 0.235632
 2104.000000 3.602218 -2.206848 0.241022
 2105.000000 3.611417 -2.176308 0.241986
 2106.000000 3.552165 -2.199555 0.233851
 2107.000000 3.594795 -2.202605 0.208237
 2108.000000 3.651286 -2.202865 0.223709
 2109.000000 3.596532 -2.250005 0.227055
 2110.000000 3.635119 -2.273295 0.216667
 2111.000000 3.644313 -2.277013 0.188503
 2112.000000 3.622090 -2.346911 0.205636
 2113.000000 3.644531 -2.383045 0.197801
 2114.000000 3.603946 -2.301908 0.210705
 2115.000000 3.580784 -2.311340 0.210368
 2116.000000 3.616808 -2.422808 0.183128
 2117.000000 3.593309 -2.309108 0.218072
 2118.000000 3.623118 -2.273435 0.201835
 2119.000000 3.629461 -2.298058 0.186231
 2120.000000 3.588969 -2.330630 0.191440
 2121.000000 3.600459 -2.335587 0.182000
 2122.000000 3.571839 -2.184120 0.191974
 2123.000000 3.623966 -2.302877 0.213374
 2124.000000 3.604122 -2.330805 0.222774
 2125.000000 3.615814 -2.337210 0.213320
 2126.000000 3.614140 -2.252522 0.197057
 2127.000000 3.653970 -2.231366 0.224643
 2128.000000 3.609132 -2.324352 0.201084
 2129.000000 3.635138 -2.215589 0.214657
 2130.000000 3.573682 -2.151365 0.226581
 2131.000000 3.598974 -2.280508 0.217349
 2132.000000 3.594943 -2.206848 0.211886
 2133.000000 3.640368 -2.278691 0.203407
 2134.000000 3.634799 -2.154182 0.204133
 2135.000000 3.607451 -2.225311 0.184416
 2136.000000 3.617474 -2.228683 0.206871
 2137.000000 3.632507 -2.253128 0.194341
 2138.000000 3.584111 -2.308986 0.198633
 2139.000000 3.598339 -2.237724 0.203575
 2140.000000 3.584026 -2.182909 0.202116
 2141.000000 3.561814 -2.241759 0.186064
 2142.000000 3.641971 -2.111674 0.232482
 2143.000000 3.597864 -2.029829 0.201957
 2144.000000 3.650902 -2.030880 0.225891
 2145.000000 3.580614 -2.065863 0.247884
 2146.000000 3.550933 -2.181971 0.202718
 2147.000000 3.536836 -2.074465 0.226453
 2148.000000 3.555864 -2.008037 0.220661
 2149.000000 3.554482 -2.169316 0.186595
 2150.000000 3.534395 -2.174948 0.201380
 2151.000000 3.562449 -2.230873 0.208256
 2152.000000 3.571617 -2.068736 0.217099
 2153.000000 3.576744 -2.109187 0.227189
 2154.000000 3.611938 -2.257343 0.210186
 2155.000000 3.616446 -2.299188 0.198196
 2156.000000 3.582995 -2.187697 0.193334
 2157.000000 3.580460 -2.230521 0.216796
 2158.000000 3.586740 -2.193768 0.192816
 2159.000000 3.624620 -2.214802 0.195332
 2160.000000 3.622893 -2.248815 0.205824
 2161.000000 3.615372 -2.287909 0.190238
 2162.000000 3.610256 -2.230713 0.200124
 2163.000000 3.620107 -2.233349 0.175399
 2164.000000 3.603150 -2.293305 0.217756
 2165.000000 3.606179 -2.245059 0.226795
 2166.000000 3.603014 -2.295828 0.214165
 2167.000000 3.626859 -2.347388 0.200059
 2168.000000 3.647437 -2.444896 0.230100
 2169.000000 3.633743 -2.247847 0.203169
 2170.000000 3.652211 -2.384614 0.216992
 2171.000000 3.670547 -2.357789 0.234722
 2172.000000 3.608719 -2.419498 0.195407
 2173.000000 3.619350 -2.294587 0.197679
 2174.000000 3.626879 -2.351512 0.176572
 2175.000000 3.657401 -2.409087 0.187666
 2176.000000 3.618650 -2.345102 0.192401
 2177.000000 3.599006 -2.288983 0.222715
 2178.000000 3.602665 -2.221626 0.190758
 2179.000000 3.625807 -2.272432 0.209125
 2180.000000 3.562905 -2.302596 0.221929
 2181.000000 3.571411 -2.354987 0.228512
 2182.000000 3.615926 -2.285110 0.201746
 2183.000000 3.615531 -2.377257 0.213419
 2184.000000 3.576431 -2.222215 0.204540
 2185.000000 3.601491 -2.341229 0.223754
 2186.000000 3.629749 -2.270531 0.220690
 2187.000000 3.626242 -2.204217 0.208747
 2188.000000 3.582867 -2.315613 0.232585
 2189.000000 3.591291 -2.314773 0.207237
 2190.000000 3.650406 -2.245121 0.230462
 2191.000000 3.619253 -2.191949 0.216576
 2192.000000 3.621922 -2.226243 0.218978
 2193.000000 3.583303 -2.148733 0.214210
 2194.000000 3.595457 -2.227137 0.198708
 2195.000000 3.563241 -2.262830 0.193572
 2196.000000 3.591038 -2.178899 0.192045
 2197.000000 3.602322 -2.229261 0.193792
 2198.000000 3.609896 -2.259460 0.217782
 2199.000000 3.588449 -2.231436 0.229345
 2200.000000 3.647708 -2.299057 0.234520
 2201.000000 3.612411 -2.245418 0.205373
 2202.000000 3.587567 -2.240485 0.220457
 2203.000000 3.598712 -2.229846 0.199474
 2204.000000 3.607469 -2.237315 0.206490
 2205.000000 3.554104 -2.213349 0.209294
 2206.000000 3.576113 -2.239968 0.199794
 2207.000000 3.636229 -2.262931 0.191298
 2208.000000 3.617594 -2.279747 0.193948
 2209.000000 3.624956 -2.334138 0.199711
 2210.000000 3.657289 -2.276977 0.204380
 2211.000000 3.609368 -2.213746 0.206968
 2212.000000 3.625011 -2.238801 0.207156
 2213.000000 3.594877 -2.156622 0.212863
 2214.000000 3.610758 -2.247484 0.210880
 2215.000000 3.607675 -2.288635 0.202674
 2216.000000 3.619976 -2.165101 0.195947
 2217.000000 3.671098 -2.314468 0.195319
 2218.000000 3.618582 -2.306861 0.192218
 2219.000000 3.612366 -2.268861 0.213272
 2220.000000 3.603341 -2.235662 0.217615
 2221.000000 3.635399 -2.282357 0.204261
 2222.000000 3.629305 -2.236751 0.196417
 2223.000000 3.649590 -2.344611 0.244548
 2224.000000 3.578597 -2.261403 0.206008
 2225.000000 3.608911 -2.258757 0.218232
 2226.000000 3.607770 -2.225876 0.209428
 2227.000000 3.632431 -2.336378 0.216168
 2228.000000 3.629503 -2.362183 0.223281
 2229.000000 3.586117 -2.345509 0.232582
 2230.000000 3.645251 -2.340191 0.209472
 2231.000000 3.638868 -2.285889 0.222701
 2232.000000 3.655220 -2.335773 0.229132
 2233.000000 3.621904 -2.228709 0.242986
 2234.000000 3.650345 -2.239911 0.242675
 2235.000000 3.688904 -2.291713 0.218522
 2236.000000 3.633190 -2.435968 0.212299
 2237.000000 3.638200 -2.184281 0.228781
 2238.000000 3.603877 -2.306842 0.223048
 2239.000000 3.669421 -2.320978 0.233531
 2240.000000 3.622349 -2.395821 0.214153
 2241.000000 3.646415 -2.201194 0.233555
 2242.000000 3.689566 -2.207641 0.222627
 2243.000000 3.633149 -2.354985 0.238621
 2244.000000 3.597788 -2.194381 0.202573
 2245.000000 3.606791 -2.332623 0.210093
 2246.000000 3.624284 -2.296466 0.204156
 2247.000000 3.603948 -2.297234 0.224118
 2248.000000 3.638355 -2.342323 0.218703
 2249.000000 3.632530 -2.261874 0.197235
 2250.000000 3.636524 -2.275484 0.204791
 2251.000000 3.648618 -2.314212 0.188444
 2252.000000 3.642847 -2.389883 0.198261
 2253.000000 3.651718 -2.334942 0.199304
 2254.000000 3.646687 -2.269091 0.191667
 2255.000000 3.648530 -2.305889 0.202138
 2256.000000 3.631178 -2.300048 0.189155
 2257.000000 3.607329 -2.430237 0.187747
 2258.000000 3.636590 -2.321477 0.189264
 2259.000000 3.597426 -2.241759 0.200698
 2260.000000 3.643722 -2.322108 0.194466
 2261.000000 3.646259 -2.243783 0.179786
 2262.000000 3.607120 -2.308231 0.203318
 2263.000000 3.631983 -2.292098 0.201842
 2264.000000 3.631482 -2.258664 0.191914
 2265.000000 3.615337 -2.364131 0.186163
 2266.000000 3.618377 -2.279997 0.210379
 2267.000000 3.616408 -2.271254 0.219092
 2268.000000 3.601905 -2.326132 0.199082
 2269.000000 3.618435 -2.307499 0.223852
 2270.000000 3.658629 -2.247073 0.227285
 2271.000000 3.603043 -2.263823 0.220947
 2272.000000 3.649153 -2.302718 0.233708
 2273.000000 3.666892 -2.270166 0.219149
 2274.000000 3.594033 -2.252124 0.212605
 2275.000000 3.587445 -2.115919 0.215270
 2276.000000 3.647521 -2.295266 0.198202
 2277.000000 3.647240 -2.229589 0.211441
 2278.000000 3.594974 -2.331817 0.210010
 2279.000000 3.605735 -2.317327 0.200684
 2280.000000 3.655201 -2.355575 0.201681
 2281.000000 3.606849 -2.286859 0.216930
 2282.000000 3.593660 -2.331253 0.207954
 2283.000000 3.607689 -2.340465 0.203014
 2284.000000 3.641861 -2.331627 0.202040
 2285.000000 3.585787 -2.313933 0.213035
 2286.000000 3.634671 -2.367638 0.221932
 2287.000000 3.669743 -2.267412 0.208280
 2288.000000 3.609571 -2.395081 0.198543
 2289.000000 3.575656 -2.355435 0.202099
 2290.000000 3.646976 -2.362828 0.216325
 2291.000000 3.590249 -2.361881 0.215252
 2292.000000 3.584534 -2.320257 0.213551
 2293.000000 3.630987 -2.219276 0.200824
 2294.000000 3.635121 -2.341387 0.212286
 2295.000000 3.629469 -2.386022 0.205387
 2296.000000 3.668056 -2.273315 0.199254
 2297.000000 3.618865 -2.307734 0.223079
 2298.000000 3.612077 -2.391716 0.214353
 2299.000000 3.612799 -2.239659 0.207829
 2300.000000 3.650828 -2.375532 0.199986
 2301.000000 3.666018 -2.279390 0.210128
 2302.000000 3.657383 -2.154866 0.220774
 2303.000000 3.640862 -2.253687 0.204673
 2304.000000 3.586801 -2.331899 0.246607
 2305.000000 3.619494 -2.387948 0.212499
 2306.000000 3.584696 -2.320507 0.211519
 2307.000000 3.603706 -2.309476 0.184748
 2308.000000 3.579953 -2.291339 0.186497
 2309.000000 3.653468 -2.346561 0.218900
 2310.000000 3.643586 -2.463091 0.213810
 2311.000000 3.636164 -2.277568 0.220359
 2312.000000 3.644287 -2.306580 0.218398
 2313.000000 3.647969 -2.393046 0.209916
 2314.000000 3.638113 -2.377460 0.206679
 2315.000000 3.650856 -2.267478 0.208543
 2316.000000 3.613279 -2.318063 0.212964
 2317.000000 3.657562 -2.346556 0.242197
 2318.000000 3.664737 -2.391810 0.216414
 2319.000000 3.637643 -2.229601 0.224655
 2320.000000 3.657556 -2.283430 0.192224
 2321.000000 3.641669 -2.316742 0.215838
 2322.000000 3.665926 -2.211141 0.197769
 2323.000000 3.673069 -2.282541 0.224479
 2324.000000 3.667106 -2.217633 0.221991
 2325.000000 3.602812 -2.209324 0.214678
 2326.000000 3.608078 -2.214905 0.203507
 2327.000000 3.613401 -2.274832 0.206679
 2328.000000 3.627195 -2.345230 0.201753
 2329.000000 3.607468 -2.201347 0.192056
 2330.000000 3.630213 -2.259879 0.223724
 2331.000000 3.614718 -2.242313 0.236591
 2332.000000 3.592176 -2.284945 0.205514
 2333.000000 3.611953 -2.114398 0.230979
 2334.000000 3.645681 -2.363090 0.203962
 2335.000000 3.649634 -2.245297 0.209454
 2336.000000 3.618036 -2.231414 0.219261
 2337.000000 3.651784 -2.282135 0.202935
 2338.000000 3.591147 -2.147140 0.205438
 2339.000000 3.616184 -2.250840 0.224998
 2340.000000 3.571230 -2.193997 0.218027
 2341.000000 3.597488 -2.271696 0.198658
 2342.000000 3.600666 -2.162673 0.229043
 2343.000000 3.576566 -2.198478 0.199097
 2344.000000 3.638832 -2.130925 0.199496
 2345.000000 3.571693 -2.194760 0.214338
 2346.000000 3.598453 -2.240580 0.239052
 2347.000000 3.643620 -2.407864 0.236439
 2348.000000 3.597750 -2.269135 0.208715
 2349.000000 3.576409 -2.333292 0.234961
 2350.000000 3.546075 -2.297548 0.206506
 2351.000000 3.600793 -2.321442 0.231302
 2352.000000 3.587520 -2.207892 0.263038
 2353.000000 3.572723 -2.211741 0.217700
 2354.000000 3.611025 -2.310147 0.237768
 2355.000000 3.624648 -2.292257 0.246393
 2356.000000 3.562144 -2.356704 0.227656
 2357.000000 3.595067 -2.250711 0.221006
 2358.000000 3.581673 -2.382829 0.215882
 2359.000000 3.573623 -2.407634 0.226342
 2360.000000 3.637572 -2.256424 0.210708
 2361.000000 3.566366 -2.287083 0.203049
 2362.000000 3.627272 -2.254128 0.219678
 2363.000000 3.627188 -2.259641 0.209600
 2364.000000 3.610886 -2.301447 0.199548
 2365.000000 3.603691 -2.422044 0.205932
 2366.000000 3.567487 -2.280007 0.227612
 2367.000000 3.604799 -2.387042 0.222323
 2368.000000 3.595392 -2.308054 0.223163
 2369.000000 3.558268 -2.320799 0.222927
 2370.000000 3.614555 -2.381455 0.240289
 2371.000000 3.629495 -2.228931 0.228329
 2372.000000 3.622814 -2.391266 0.201729
 2373.000000 3.621232 -2.366526 0.216155
 2374.000000 3.567536 -2.386120 0.237715
 2375.000000 3.598540 -2.328272 0.222928
 2376.000000 3.594755 -2.354271 0.198844
 2377.000000 3.583678 -2.373541 0.214364
 2378.000000 3.567755 -2.403920 0.192082
 2379.000000 3.598642 -2.315171 0.208297
 2380.000000 3.607055 -2.288061 0.213678
 2381.000000 3.578874 -2.390048 0.217271
 2382.000000 3.578720 -2.362639 0.243598
 2383.000000 3.572669 -2.346814 0.203114
 2384.000000 3.552356 -2.339213 0.227081
 2385.000000 3.642535 -2.330246 0.227211
 2386.000000 3.637643 -2.357334 0.208628
 2387.000000 3.649166 -2.356671 0.237585
 2388.000000 3.595777 -2.393338 0.199772
 2389.000000 3.599838 -2.349347 0.206244
 2390.000000 3.615424 -2.221576 0.210851
 2391.000000 3.644412 -2.274791 0.215398
 2392.000000 3.635467 -2.250258 0.215692
 2393.000000 3.600185 -2.165578 0.212799
 2394.000000 3.628280 -2.255098 0.208423
 2395.000000 3.626289 -2.342414 0.198952
 2396.000000 3.618501 -2.289363 0.213733
 2397.000000 3.613845 -2.269254 0.234967
 2398.000000 3.643477 -2.286411 0.221911
 2399.000000 3.659498 -2.247593 0.218092
 2400.000000 3.623654 -2.243741 0.236852
 2401.000000 3.625715 -2.315186 0.211587
 2402.000000 3.622520 -2.384488 0.235175
 2403.000000 3.630337 -2.328936 0.261574
 2404.000000 3.584599 -2.285919 0.225743
 2405.000000 3.618141 -2.394657 0.225798
 2406.000000 3.602701 -2.311048 0.227343
 2407.000000 3.614553 -2.267297 0.243108
 2408.000000 3.594977 -2.209161 0.200480
 2409.000000 3.562765 -2.298877 0.196936
 2410.000000 3.583324 -2.253706 0.209372
 2411.000000 3.632843 -2.230871 0.213150
 2412.000000 3.615439 -2.259748 0.220324
 2413.000000 3.607744 -2.179769 0.242734
 2414.000000 3.605552 -2.272062 0.229159
 2415.000000 3.639647 -2.246454 0.222318
 2416.000000 3.641230 -2.205063 0.198727
 2417.000000 3.623064 -2.314054 0.218992
 2418.000000 3.585893 -2.194330 0.213524
 2419.000000 3.581697 -2.310820 0.224365
 2420.000000 3.626606 -2.300890 0.199386
 2421.000000 3.642734 -2.302497 0.203578
 2422.000000 3.632885 -2.249749 0.239913
 2423.000000 3.627294 -2.361736 0.223129
 2424.000000 3.647634 -2.294698 0.233384
 2425.000000 3.652706 -2.283534 0.231578
 2426.000000 3.597074 -2.267715 0.224254
 2427.000000 3.585808 -2.259916 0.225256
 2428.000000 3.611065 -2.270335 0.214410
 2429.000000 3.592354 -2.117898 0.225150
 2430.000000 3.586326 -2.100288 0.220886
 2431.000000 3.561180 -2.312221 0.241777
 2432.000000 3.610624 -2.255715 0.216297
 2433.000000 3.546504 -2.238909 0.235005
 2434.000000 3.648564 -2.373646 0.232918
 2435.000000 3.625755 -2.275473 0.242304
 2436.000000 3.607450 -2.351793 0.201637
 2437.000000 3.572950 -2.323372 0.222741
 2438.000000 3.634382 -2.414693 0.248747
 2439.000000 3.639469 -2.280274 0.224146
 2440.000000 3.606663 -2.379692 0.210642
 2441.000000 3.610105 -2.256669 0.235394
 2442.000000 3.629827 -2.308463 0.213486
 2443.000000 3.618740 -2.273556 0.232693
 2444.000000 3.619073 -2.426244 0.218942
 2445.000000 3.680036 -2.381300 0.225356
 2446.000000 3.610141 -2.245095 0.236774
 2447.000000 3.603646 -2.269989 0.210227
 2448.000000 3.586150 -2.264246 0.203030
 2449.000000 3.589355 -2.299114 0.206537
 2450.000000 3.611322 -2.304990 0.204680
 2451.000000 3.635537 -2.301454 0.220079
 2452.000000 3.616991 -2.361317 0.219938
 2453.000000 3.620358 -2.304199 0.217272
 2454.000000 3.606589 -2.275222 0.210866
 2455.000000 3.632042 -2.301695 0.268940
 2456.000000 3.604135 -2.232229 0.249220
 2457.000000 3.632115 -2.245597 0.221351
 2458.000000 3.640526 -2.292685 0.217190
 2459.000000 3.595343 -2.328878 0.196422
 2460.000000 3.615437 -2.247696 0.199879
 2461.000000 3.596142 -2.234655 0.239111
 2462.000000 3.631527 -2.235010 0.209252
 2463.000000 3.581404 -2.369902 0.203703
 2464.000000 3.574941 -2.360816 0.205604
 2465.000000 3.604128 -2.180688 0.210962
 2466.000000 3.560587 -2.216487 0.210335
 2467.000000 3.602568 -2.392325 0.234763
 2468.000000 3.577204 -2.241892 0.207571
 2469.000000 3.566627 -2.287421 0.228676
 2470.000000 3.581546 -2.210345 0.225717
 2471.000000 3.586576 -2.263420 0.219285
 2472.000000 3.592252 -2.220397 0.230157
 2473.000000 3.597820 -2.244057 0.230411
 2474.000000 3.574217 -2.197470 0.213362
 2475.000000 3.650787 -2.204018 0.219758
 2476.000000 3.549255 -2.178762 0.210227
 2477.000000 3.579031 -2.279919 0.208021
 2478.000000 3.570632 -2.240439 0.215672
 2479.000000 3.521610 -2.208347 0.209292
 2480.000000 3.541853 -2.271919 0.236029
 2481.000000 3.583774 -2.332279 0.237525
 2482.000000 3.565397 -2.318121 0.214283
 2483.000000 3.601986 -2.311614 0.204501
 2484.000000 3.556800 -2.281556 0.220143
 2485.000000 3.570548 -2.304436 0.217182
 2486.000000 3.548446 -2.203943 0.230299
 2487.000000 3.608379 -2.338015 0.209229
 2488.000000 3.593719 -2.306427 0.232277
 2489.000000 3.619294 -2.224279 0.217555
 2490.000000 3.609450 -2.274330 0.201454
 2491.000000 3.589245 -2.318377 0.207647
 2492.000000 3.604932 -2.350173 0.218759
 2493.000000 3.614670 -2.337853 0.248464
 2494.000000 3.584188 -2.322321 0.207353
 2495.000000 3.561836 -2.277857 0.216392
 2496.000000 3.616953 -2.345924 0.233871
 2497.000000 3.574188 -2.301640 0.220472
 2498.000000 3.627868 -2.357601 0.206490
 2499.000000 3.553022 -2.243500 0.198259
 2500.000000 3.548550 -2.331781 0.207320
 2501.000000 3.537212 -2.449047 0.225263
 2502.000000 3.642973 -2.362612 0.213822
 2503.000000 3.611428 -2.332260 0.204118
 2504.000000 3.603186 -2.333181 0.207707
 2505.000000 3.625968 -2.392741 0.201319
 2506.000000 3.615331 -2.383744 0.225968
 2507.000000 3.544482 -2.292628 0.227880
 2508.000000 3.607456 -2.245008 0.213501
 2509.000000 3.556858 -2.208844 0.196884
 2510.000000 3.590628 -2.137484 0.212669
 2511.000000 3.570786 -2.225829 0.206282
 2512.000000 3.585619 -2.297039 0.196263
 2513.000000 3.589798 -2.223880 0.210261
 2514.000000 3.577870 -2.106335 0.232940
 2515.000000 3.578602 -2.245930 0.219446
 2516.000000 3.616439 -2.251921 0.204509
 2517.000000 3.591726 -2.256547 0.206744
 2518.000000 3.555847 -2.234005 0.187282
 2519.000000 3.576013 -2.195095 0.223669
 2520.000000 3.559745 -2.199174 0.219870
 2521.000000 3.562652 -2.258648 0.199277
 2522.000000 3.571796 -2.343414 0.206278
 2523.000000 3.567552 -2.254533 0.199922
 2524.000000 3.566398 -2.188038 0.186041
 2525.000000 3.577819 -2.335934 0.201823
 2526.000000 3.579519 -2.214864 0.217160
 2527.000000 3.520023 -2.274828 0.202271
 2528.000000 3.551357 -2.228455 0.204321
 2529.000000 3.557024 -2.395813 0.201980
 2530.000000 3.574700 -2.335145 0.201236
 2531.000000 3.538257 -2.309187 0.219407
 2532.000000 3.533374 -2.195401 0.220940
 2533.000000 3.535914 -2.180750 0.225710
 2534.000000 3.558911 -2.184487 0.206800
 2535.000000 3.558476 -2.219154 0.211590
 2536.000000 3.565087 -2.166896 0.200775
 2537.000000 3.616926 -2.294482 0.197350
 2538.000000 3.551458 -2.239588 0.198509
 2539.000000 3.537221 -2.108488 0.205040
 2540.000000 3.526940 -2.189896 0.196368
 2541.000000 3.538301 -2.172139 0.198734
 2542.000000 3.556111 -2.186343 0.197770
 2543.000000 3.507248 -2.160250 0.203095
 2544.000000 3.516544 -2.269927 0.195009
 2545.000000 3.508000 -2.127611 0.215646
 2546.000000 3.541016 -2.271000 0.199677
 2547.000000 3.535582 -2.085543 0.214906
 2548.000000 3.510426 -2.089585 0.220450
 2549.000000 3.544737 -2.278951 0.198567
 2550.000000 3.521132 -2.162855 0.215592
 2551.000000 3.544246 -2.230474 0.195656
 2552.000000 3.582549 -2.269484 0.215913
 2553.000000 3.557598 -2.248174 0.199843
 2554.000000 3.565245 -2.170664 0.225257
 2555.000000 3.539231 -2.096965 0.208740
 2556.000000 3.557500 -2.201688 0.200488
 2557.000000 3.499218 -2.121601 0.215139
 2558.000000 3.597733 -2.169362 0.229068
 2559.000000 3.539785 -2.239912 0.219656
 2560.000000 3.580263 -2.182625 0.195967
 2561.000000 3.583051 -2.295182 0.227519
 2562.000000 3.589747 -2.207679 0.232138
 2563.000000 3.563856 -2.255139 0.209987
 2564.000000 3.580426 -2.332698 0.204442
 2565.000000 3.616531 -2.198476 0.209736
 2566.000000 3.636569 -2.170247 0.228139
 2567.000000 3.539421 -2.195262 0.229018
 2568.000000 3.583444 -2.254307 0.197189
 2569.000000 3.607206 -2.326037 0.204668
 2570.000000 3.533231 -2.233482 0.208592
 2571.000000 3.580034 -2.273976 0.212212
 2572.000000 3.569914 -2.049256 0.210794
 2573.000000 3.580041 -2.264015 0.192451
 2574.000000 3.556285 -2.183837 0.205331
 2575.000000 3.534413 -2.172019 0.229132
 2576.000000 3.555543 -2.141391 0.215362
 2577.000000 3.543825 -2.256109 0.198344
 2578.000000 3.521561 -2.144221 0.206835
 2579.000000 3.500604 -2.213785 0.236862
 2580.000000 3.577431 -2.271790 0.188832
 2581.000000 3.569113 -2.246979 0.234205
 2582.000000 3.592546 -2.271339 0.221112
 2583.000000 3.577577 -2.293500 0.204287
 2584.000000 3.592437 -2.205914 0.208959
 2585.000000 3.566922 -2.236718 0.215845
 2586.000000 3.556806 -2.344614 0.200533
 2587.000000 3.547364 -2.324499 0.201059
 2588.000000 3.584434 -2.296512 0.198221
 2589.000000 3.599403 -2.367018 0.207099
 2590.000000 3.547003 -2.364394 0.232751
 2591.000000 3.524809 -2.249384 0.212620
 2592.000000 3.605999 -2.372624 0.219292
 2593.000000 3.545479 -2.320727 0.206010
 2594.000000 3.585979 -2.249521 0.196964
 2595.000000 3.524542 -2.378340 0.213232
 2596.000000 3.569111 -2.317454 0.197863
 2597.000000 3.581311 -2.240929 0.205951
 2598.000000 3.580394 -2.279371 0.203399
 2599.000000 3.592406 -2.166344 0.197123
 2600.000000 3.604857 -2.313922 0.203729
 2601.000000 3.587700 -2.267043 0.199266
 2602.000000 3.608470 -2.215489 0.207834
 2603.000000 3.533763 -2.238874 0.225344
 2604.000000 3.598511 -2.391486 0.215155
 2605.000000 3.586634 -2.177430 0.221681
 2606.000000 3.557107 -2.178338 0.210112
 2607.000000 3.488754 -2.082609 0.209512
 2608.000000 3.531741 -2.207934 0.208639
 2609.000000 3.531884 -2.206290 0.224988
 2610.000000 3.567403 -2.106458 0.231778
 2611.000000 3.577116 -2.277375 0.225973
 2612.000000 3.536055 -2.131135 0.213287
 2613.000000 3.562755 -2.113182 0.219129
 2614.000000 3.549364 -2.221882 0.205841
 2615.000000 3.561468 -2.188912 0.224269
 2616.000000 3.552790 -2.314105 0.188190
 2617.000000 3.581583 -2.337096 0.205811
 2618.000000 3.530948 -2.333631 0.228744
 2619.000000 3.567687 -2.296580 0.195664
 2620.000000 3.587232 -2.332168 0.212784
 2621.000000 3.575742 -2.201297 0.214970
 2622.000000 3.592790 -2.189682 0.219394
 2623.000000 3.581691 -2.278050 0.208954
 2624.000000 3.633177 -2.249309 0.241601
 2625.000000 3.607056 -2.256055 0.219611
 2626.000000 3.618128 -2.261356 0.218333
 2627.000000 3.526572 -2.235160 0.213923
 2628.000000 3.563743 -2.399502 0.217459
 2629.000000 3.574541 -2.322284 0.217345
 2630.000000 3.567287 -2.179500 0.210204
 2631.000000 3.630641 -2.261288 0.228026
 2632.000000 3.540345 -2.305649 0.207211
 2633.000000 3.550042 -2.278782 0.196253
 2634.000000 3.543816 -2.190139 0.223431
 2635.000000 3.557559 -2.260874 0.207730
 2636.000000 3.555310 -2.359989 0.216729
 2637.000000 3.633458 -2.227280 0.217476
 2638.000000 3.580125 -2.149250 0.225686
 2639.000000 3.628153 -2.157617 0.227083
 2640.000000 3.574033 -2.229150 0.213970
 2641.000000 3.556150 -2.255926 0.191499
 2642.000000 3.555448 -2.278796 0.206232
 2643.000000 3.529645 -2.274805 0.236878
 2644.000000 3.562927 -2.266457 0.217859
 2645.000000 3.586498 -2.212619 0.212344
 2646.000000 3.568585 -2.198229 0.206897
 2647.000000 3.556453 -2.234157 0.237663
 2648.000000 3.606342 -2.222616 0.222118
 2649.000000 3.595895 -2.259384 0.227705
 2650.000000 3.541945 -2.202322 0.202847
 2651.000000 3.559957 -2.105318 0.213821
 2652.000000 3.594045 -2.286402 0.207262
 2653.000000 3.595540 -2.294226 0.215065
 2654.000000 3.600425 -2.184874 0.221820
 2655.000000 3.592081 -2.157488 0.215104
 2656.000000 3.598697 -2.194116 0.201199
 2657.000000 3.589292 -2.119897 0.196823
 2658.000000 3.656435 -2.164510 0.198126
 2659.000000 3.548424 -2.193110 0.196599
 2660.000000 3.559750 -2.146143 0.207947
 2661.000000 3.559931 -2.171132 0.216654
 2662.000000 3.578103 -2.262047 0.198552
 2663.000000 3.610450 -2.161187 0.216358
 2664.000000 3.560492 -2.134994 0.217380
 2665.000000 3.576801 -2.191335 0.210204
 2666.000000 3.593778 -2.102658 0.213403
 2667.000000 3.538311 -2.126930 0.241836
 2668.000000 3.572033 -2.253203 0.203804
 2669.000000 3.555180 -2.183365 0.200829
 2670.000000 3.596999 -2.147152 0.197661
 2671.000000 3.640640 -2.243512 0.217429
 2672.000000 3.645532 -2.248525 0.203278
 2673.000000 3.612766 -2.150705 0.198148
 2674.000000 3.626775 -2.263455 0.192624
 2675.000000 3.597078 -2.221754 0.198531
 2676.000000 3.647171 -2.326335 0.205822
 2677.000000 3.580873 -2.209242 0.207885
 2678.000000 3.574770 -2.162915 0.211114
 2679.000000 3.576528 -2.182185 0.209751
 2680.000000 3.598540 -2.265874 0.202287
 2681.000000 3.586362 -2.172558 0.219517
 2682.000000 3.594906 -2.180547 0.223804
 2683.000000 3.566293 -2.259742 0.189185
 2684.000000 3.581578 -2.265820 0.196471
 2685.000000 3.595487 -2.187835 0.203155
 2686.000000 3.582782 -2.280024 0.182718
 2687.000000 3.591841 -2.307276 0.189351
 2688.000000 3.601011 -2.331549 0.190125
 2689.000000 3.527991 -2.223569 0.195643
 2690.000000 3.536408 -2.220910 0.200038
 2691.000000 3.565504 -2.235874 0.225271
 2692.000000 3.585854 -2.112889 0.226138
 2693.000000 3.581091 -2.158676 0.212169
 2694.000000 3.532602 -2.148450 0.194701
 2695.000000 3.546900 -2.369664 0.213603
 2696.000000 3.588963 -2.260937 0.213831
 2697.000000 3.583922 -2.234276 0.209657
 2698.000000 3.591199 -2.288883 0.229638
 2699.000000 3.587884 -2.284003 0.236782
 2700.000000 3.595387 -2.177698 0.231596
 2701.000000 3.566481 -2.232904 0.229706
 2702.000000 3.600385 -2.289692 0.227233
 2703.000000 3.612624 -2.396532 0.198739
 2704.000000 3.535118 -2.332375 0.215646
 2705.000000 3.587787 -2.403613 0.241585
 2706.000000 3.580723 -2.244617 0.221281
 2707.000000 3.555410 -2.206481 0.216799
 2708.000000 3.582010 -2.180514 0.203601
 2709.000000 3.637720 -2.036653 0.216188
 2710.000000 3.564450 -2.230711 0.203205
 2711.000000 3.583547 -2.211876 0.221941
 2712.000000 3.612296 -2.331717 0.206813
 2713.000000 3.609571 -2.324242 0.212711
 2714.000000 3.603937 -2.234739 0.205651
 2715.000000 3.562057 -2.180630 0.228265
 2716.000000 3.570157 -2.241033 0.238747
 2717.000000 3.596199 -2.148857 0.217864
 2718.000000 3.608560 -2.243377 0.225620
 2719.000000 3.537297 -2.206191 0.231730
 2720.000000 3.570499 -2.206086 0.219994
 2721.000000 3.579603 -2.183884 0.236736
 2722.000000 3.565444 -2.337318 0.220379
 2723.000000 3.567470 -2.343401 0.208278
 2724.000000 3.551493 -2.287445 0.208138
 2725.000000 3.570168 -2.344778 0.226409
 2726.000000 3.568928 -2.312199 0.208962
 2727.000000 3.571610 -2.204158 0.197286
 2728.000000 3.599733 -2.322751 0.207725
 2729.000000 3.556564 -2.270800 0.219102
 2730.000000 3.551730 -2.227416 0.199890
 2731.000000 3.545128 -2.166266 0.205958
 2732.000000 3.501395 -2.143825 0.215031
 2733.000000 3.590369 -2.159838 0.211139
 2734.000000 3.571155 -2.184934 0.230180
 2735.000000 3.573792 -2.184318 0.216157
 2736.000000 3.543370 -2.214619 0.215976
 2737.000000 3.558782 -2.291546 0.222697
 2738.000000 3.539809 -2.285851 0.206344
 2739.000000 3.614737 -2.171666 0.219921
 2740.000000 3.546322 -2.179680 0.221507
 2741.000000 3.538504 -2.349028 0.218488
 2742.000000 3.567096 -2.349964 0.192502
 2743.000000 3.580445 -2.185824 0.197200
 2744.000000 3.545578 -2.192243 0.198130
 2745.000000 3.590465 -2.130942 0.226193
 2746.000000 3.569236 -2.217743 0.200277
 2747.000000 3.593833 -2.127167 0.217148
 2748.000000 3.584274 -2.155238 0.225269
 2749.000000 3.558252 -2.184101 0.224211
 2750.000000 3.589720 -2.139424 0.215184
 2751.000000 3.533818 -2.189290 0.218295
 2752.000000 3.593455 -2.248687 0.183144
 2753.000000 3.566126 -2.130997 0.203473
 2754.000000 3.591008 -2.252899 0.206166
 2755.000000 3.560301 -2.150392 0.187256
 2756.000000 3.605168 -2.285239 0.214108
 2757.000000 3.590709 -2.183124 0.252408
 2758.000000 3.561913 -2.197358 0.231080
 2759.000000 3.599139 -2.258215 0.197583
 2760.000000 3.567054 -2.177221 0.220203
 2761.000000 3.618719 -2.284275 0.228319
 2762.000000 3.539135 -2.160757 0.252116
 2763.000000 3.524868 -2.201240 0.222122
 2764.000000 3.590921 -2.113001 0.258975
 2765.000000 3.610123 -2.232800 0.226445
 2766.000000 3.652302 -2.229401 0.240031
 2767.000000 3.619330 -2.323527 0.223102
 2768.000000 3.596068 -2.221966 0.230752
 2769.000000 3.599219 -2.300959 0.214604
 2770.000000 3.567995 -2.283581 0.251965
 2771.000000 3.593701 -2.228484 0.212813
 2772.000000 3.573939 -2.296986 0.216153
 2773.000000 3.604399 -2.187092 0.220015
 2774.000000 3.605399 -2.267059 0.236014
 2775.000000 3.557832 -2.300282 0.237204
 2776.000000 3.540680 -2.210408 0.216704
 2777.000000 3.542621 -2.267790 0.217474
 2778.000000 3.565391 -2.250515 0.214003
 2779.000000 3.587442 -2.220245 0.231796
 2780.000000 3.606748 -2.115797 0.227591
 2781.000000 3.593378 -2.122744 0.224045
 2782.000000 3.566065 -2.169544 0.224258
 2783.000000 3.626164 -2.065122 0.244446
 2784.000000 3.609555 -2.140421 0.245732
 2785.000000 3.623190 -2.121522 0.230394
 2786.000000 3.594229 -2.197444 0.236919
 2787.000000 3.628763 -2.203594 0.226187
 2788.000000 3.615409 -2.134130 0.229566
 2789.000000 3.642611 -2.199174 0.232442
 2790.000000 3.574589 -2.153612 0.246368
 2791.000000 3.616992 -2.227027 0.229961
 2792.000000 3.619390 -2.294282 0.224347
 2793.000000 3.604116 -2.097442 0.225827
 2794.000000 3.592602 -2.160707 0.206614
 2795.000000 3.574087 -2.168266 0.220542
 2796.000000 3.574574 -2.274269 0.193670
 2797.000000 3.622092 -2.199858 0.228552
 2798.000000 3.590881 -2.286886 0.240318
 2799.000000 3.635402 -2.248682 0.220798
 2800.000000 3.606130 -2.172136 0.206686
 2801.000000 3.608244 -2.196148 0.219701
 2802.000000 3.588152 -2.210827 0.223365
 2803.000000 3.565251 -2.282360 0.233186
 2804.000000 3.566929 -2.165342 0.192488
 2805.000000 3.573978 -2.271420 0.227824
 2806.000000 3.581909 -2.250882 0.207426
 2807.000000 3.588117 -2.194496 0.241792
 2808.000000 3.614537 -2.149480 0.235804
 2809.000000 3.633999 -2.175921 0.231149
 2810.000000 3.603537 -2.202490 0.232065
 2811.000000 3.592643 -2.201994 0.226572
 2812.000000 3.555038 -2.275124 0.231629
 2813.000000 3.599160 -2.175492 0.244295
 2814.000000 3.561023 -2.154638 0.235770
 2815.000000 3.584347 -2.199766 0.246994
 2816.000000 3.608196 -2.215400 0.242437
 2817.000000 3.570682 -2.247710 0.230773
 2818.000000 3.595436 -2.351715 0.220206
 2819.000000 3.600537 -2.268603 0.202494
 2820.000000 3.646153 -2.256548 0.236490
 2821.000000 3.616195 -2.229599 0.229994
 2822.000000 3.630952 -2.238890 0.231647
 2823.000000 3.591487 -2.272378 0.253398
 2824.000000 3.610037 -2.212669 0.237563
 2825.000000 3.588294 -2.205067 0.200924
 2826.000000 3.580344 -2.285242 0.194816
 2827.000000 3.626827 -2.281593 0.199272
 2828.000000 3.560939 -2.237529 0.206927
 2829.000000 3.639361 -2.177870 0.246569
 2830.000000 3.582857 -2.331758 0.198513
 2831.000000 3.572236 -2.240599 0.222993
 2832.000000 3.634872 -2.205269 0.224653
 2833.000000 3.562986 -2.082122 0.245725
 2834.000000 3.575170 -2.099639 0.220197
 2835.000000 3.581869 -2.228935 0.226760
 2836.000000 3.607308 -2.163958 0.189927
 2837.000000 3.562197 -2.298520 0.214529
 2838.000000 3.553404 -2.098707 0.221708
 2839.000000 3.564037 -2.283491 0.229350
 2840.000000 3.589571 -2.180278 0.248122
 2841.000000 3.593351 -2.193624 0.218737
 2842.000000 3.600513 -2.282150 0.224464
 2843.000000 3.596523 -2.276991 0.245283
 2844.000000 3.585805 -2.255902 0.222161
 2845.000000 3.603735 -2.271669 0.206089
 2846.000000 3.599531 -2.231461 0.205787
 2847.000000 3.600477 -2.273583 0.213680
 2848.000000 3.605913 -2.213150 0.276094
 2849.000000 3.600153 -2.155534 0.235366
 2850.000000 3.577332 -2.231084 0.240266
 2851.000000 3.593567 -2.263784 0.211185
 2852.000000 3.584358 -2.338555 0.223458
 2853.000000 3.625634 -2.248191 0.232118
 2854.000000 3.616148 -2.207830 0.241805
 2855.000000 3.577307 -2.175137 0.247849
 2856.000000 3.609724 -2.300458 0.215381
 2857.000000 3.614672 -2.295766 0.224880
 2858.000000 3.594215 -2.274802 0.257710
 2859.000000 3.559149 -2.233731 0.225738
 2860.000000 3.629621 -2.352928 0.225875
 2861.000000 3.585746 -2.309201 0.206469
 2862.000000 3.585760 -2.302114 0.221598
 2863.000000 3.547170 -2.260568 0.221024
 2864.000000 3.590028 -2.249987 0.229721
 2865.000000 3.586516 -2.321038 0.219583
 2866.000000 3.635481 -2.306427 0.225377
 2867.000000 3.602823 -2.329688 0.263200
 2868.000000 3.579586 -2.345470 0.221612
 2869.000000 3.587234 -2.230268 0.264472
 2870.000000 3.589667 -2.388229 0.226773
 2871.000000 3.626579 -2.316143 0.234058
 2872.000000 3.598577 -2.310772 0.241876
 2873.000000 3.587662 -2.383884 0.234373
 2874.000000 3.637109 -2.308959 0.236496
 2875.000000 3.606796 -2.286481 0.247082
 2876.000000 3.637357 -2.202454 0.245715
 2877.000000 3.608992 -2.321656 0.278801
 2878.000000 3.667305 -2.302455 0.253455
 2879.000000 3.617911 -2.261147 0.231721
 2880.000000 3.653517 -2.263304 0.226357
 2881.000000 3.647291 -2.266379 0.248652
 2882.000000 3.582624 -2.315131 0.250764
 2883.000000 3.622257 -2.226231 0.221230
 2884.000000 3.595073 -2.242687 0.224330
 2885.000000 3.583955 -2.335375 0.225187
 2886.000000 3.570335 -2.280178 0.244940
 2887.000000 3.582552 -2.282989 0.205183
 2888.000000 3.556835 -2.309196 0.237149
 2889.000000 3.512040 -2.399193 0.239918
 2890.000000 3.512871 -2.228815 0.215745
 2891.000000 3.577913 -2.154757 0.226787
 2892.000000 3.583436 -2.150307 0.225387
 2893.000000 3.625675 -2.329624 0.211783
 2894.000000 3.552799 -2.224696 0.227086
 2895.000000 3.594100 -2.255082 0.221574
 2896.000000 3.592903 -2.270467 0.229817
 2897.000000 3.635003 -2.272852 0.224969
 2898.000000 3.596137 -2.246465 0.233484
 2899.000000 3.547139 -2.197409 0.225223
 2900.000000 3.593786 -2.256504 0.265823
 2901.000000 3.624605 -2.247561 0.244661
 2902.000000 3.650146 -2.266074 0.224166
 2903.000000 3.558316 -2.252930 0.222025
 2904.000000 3.527163 -2.158357 0.215143
 2905.000000 3.579974 -2.192011 0.257131
 2906.000000 3.601134 -2.281231 0.209241
 2907.000000 3.640180 -2.194924 0.261128
 2908.000000 3.600503 -2.168005 0.254921
 2909.000000 3.571496 -2.288603 0.261139
 2910.000000 3.616074 -2.244703 0.233752
 2911.000000 3.585330 -2.139483 0.223063
 2912.000000 3.578558 -2.092247 0.227973
 2913.000000 3.605404 -2.334516 0.230366
 2914.000000 3.624303 -2.193489 0.251376
 2915.000000 3.541858 -2.193522 0.211513
 2916.000000 3.547860 -2.186143 0.239261
 2917.000000 3.576982 -2.296035 0.236791
 2918.000000 3.565019 -2.308533 0.252996
 2919.000000 3.568373 -2.284945 0.226617
 2920.000000 3.566720 -2.264636 0.234808
 2921.000000 3.623452 -2.257456 0.255361
 2922.000000 3.570818 -2.331644 0.221845
 2923.000000 3.562148 -2.245092 0.221624
 2924.000000 3.583258 -2.223013 0.230743
 2925.000000 3.614786 -2.215164 0.226200
 2926.000000 3.588481 -2.259340 0.211493
 2927.000000 3.580683 -2.199576 0.223227
 2928.000000 3.592829 -2.252190 0.245080
 2929.000000 3.565578 -2.218364 0.221926
 2930.000000 3.599859 -2.213034 0.220182
 2931.000000 3.585339 -2.290257 0.198776
 2932.000000 3.583877 -2.254661 0.208148
 2933.000000 3.584792 -2.225846 0.208239
 2934.000000 3.617511 -2.203975 0.209145
 2935.000000 3.579081 -2.179228 0.215605
 2936.000000 3.583726 -2.290521 0.224732
 2937.000000 3.551944 -2.098753 0.209264
 2938.000000 3.592461 -2.085846 0.220069
 2939.000000 3.573441 -2.221407 0.234695
 2940.000000 3.551940 -2.210472 0.193060
 2941.000000 3.618400 -2.159513 0.195050
 2942.000000 3.567817 -2.040441 0.220938
 2943.000000 3.622856 -2.151079 0.209464
 2944.000000 3.623505 -2.149925 0.205756
 2945.000000 3.626344 -2.142222 0.199007
 2946.000000 3.575217 -2.118796 0.200306
 2947.000000 3.536383 -2.146521 0.208458
 2948.000000 3.611365 -2.202676 0.233266
 2949.000000 3.599711 -2.165631 0.210723
 2950.000000 3.592435 -2.110974 0.213270
 2951.000000 3.637973 -1.996031 0.234516
 2952.000000 3.595930 -2.170262 0.222980
 2953.000000 3.582463 -2.092420 0.217060
 2954.000000 3.592644 -2.183186 0.245766
 2955.000000 3.581071 -2.156386 0.222230
 2956.000000 3.521504 -2.117035 0.218724
 2957.000000 3.541019 -2.194344 0.254724
 2958.000000 3.581152 -2.214506 0.245731
 2959.000000 3.612126 -2.186461 0.219285
 2960.000000 3.569316 -2.146382 0.230791
 2961.000000 3.561900 -2.208310 0.207389
 2962.000000 3.569357 -2.231002 0.238778
 2963.000000 3.555881 -2.170175 0.215414
 2964.000000 3.556615 -2.134493 0.232248
 2965.000000 3.571645 -2.207912 0.200439
 2966.000000 3.569233 -2.082158 0.206587
 2967.000000 3.609554 -2.303276 0.204065
 2968.000000 3.565324 -2.187902 0.214647
 2969.000000 3.556030 -2.169984 0.229393
 2970.000000 3.652243 -2.173484 0.213954
 2971.000000 3.592675 -2.063679 0.232552
 2972.000000 3.601633 -2.160426 0.238486
 2973.000000 3.569956 -2.151158 0.224608
 2974.000000 3.549327 -2.184137 0.288074
 2975.000000 3.587891 -2.284895 0.235881
 2976.000000 3.538665 -2.152264 0.237146
 2977.000000 3.535257 -2.115396 0.258608
 2978.000000 3.577369 -2.150602 0.236276
 2979.000000 3.568114 -2.127078 0.239050
 2980.000000 3.590100 -2.192441 0.218145
 2981.000000 3.563320 -2.078714 0.268240
 2982.000000 3.633742 -2.251043 0.252668
 2983.000000 3.583293 -2.194603 0.236911
 2984.000000 3.581654 -2.116690 0.249922
 2985.000000 3.563417 -2.238851 0.221471
 2986.000000 3.605258 -2.098238 0.226910
 2987.000000 3.559328 -2.180450 0.234227
 2988.000000 3.535157 -2.151646 0.230746
 2989.000000 3.524708 -2.152861 0.259000
 2990.000000 3.541535 -2.233221 0.226292
 2991.000000 3.606811 -2.124655 0.273390
 2992.000000 3.522873 -2.231738 0.235383
 2993.000000 3.541956 -2.105613 0.261143
 2994.000000 3.580212 -2.170538 0.253689
 2995.000000 3.511090 -2.156746 0.240476
 2996.000000 3.529000 -2.151681 0.261672
 2997.000000 3.569029 -2.200717 0.254338
 2998.000000 3.547256 -2.236154 0.232724
 2999.000000 3.537004 -2.245655 0.231270
 3000.000000 3.537742 -2.213069 0.236657
 3001.000000 3.624292 -2.262783 0.237057
 3002.000000 3.542361 -2.230686 0.218528
 3003.000000 3.563528 -2.119430 0.258055
 3004.000000 3.558265 -2.258104 0.244473
 3005.000000 3.518859 -2.319624 0.246373
 3006.000000 3.571371 -2.285403 0.224749
 3007.000000 3.608577 -2.320359 0.248084
 3008.000000 3.608615 -2.296880 0.256621
 3009.000000 3.591657 -2.257708 0.250823
 3010.000000 3.577472 -2.236197 0.206359
 3011.000000 3.616416 -2.265360 0.234721
 3012.000000 3.604620 -2.160256 0.237379
 3013.000000 3.613058 -2.281589 0.231025
 3014.000000 3.587138 -2.226701 0.206180
 3015.000000 3.591402 -2.283408 0.245212
 3016.000000 3.644648 -2.129071 0.232565
 3017.000000 3.655650 -2.173663 0.248451
 3018.000000 3.621947 -2.214149 0.265517
 3019.000000 3.640703 -2.205977 0.235180
 3020.000000 3.593153 -2.339416 0.220144
 3021.000000 3.615690 -2.316492 0.216748
 3022.000000 3.680528 -2.216713 0.225512
 3023.000000 3.656974 -2.287143 0.217297
 3024.000000 3.624050 -2.271402 0.218498
 3025.000000 3.615248 -2.156120 0.234435
 3026.000000 3.641891 -2.314652 0.231056
 3027.000000 3.623183 -2.240457 0.230770
 3028.000000 3.627669 -2.367600 0.224154
 3029.000000 3.658304 -2.279872 0.254211
 3030.000000 3.619723 -2.230517 0.208134
 3031.000000 3.647340 -2.364183 0.203892
 3032.000000 3.628278 -2.350592 0.200648
 3033.000000 3.623641 -2.242548 0.208574
 3034.000000 3.605229 -2.215433 0.207345
 3035.000000 3.626267 -2.317850 0.216067
 3036.000000 3.587116 -2.223852 0.222127
 3037.000000 3.603132 -2.215508 0.201458
 3038.000000 3.602326 -2.310749 0.192680
 3039.000000 3.633758 -2.375158 0.220988
 3040.000000 3.639233 -2.298941 0.214206
 3041.000000 3.644821 -2.188017 0.217498
 3042.000000 3.652944 -2.286600 0.227552
 3043.000000 3.578188 -2.213197 0.207026
 3044.000000 3.599749 -2.254763 0.192244
 3045.000000 3.611936 -2.318465 0.207036
 3046.000000 3.636565 -2.358311 0.213505
 3047.000000 3.629274 -2.162249 0.219084
 3048.000000 3.588096 -2.229680 0.213789
 3049.000000 3.648806 -2.305243 0.217846
 3050.000000 3.610259 -2.320854 0.204538
 3051.000000 3.592955 -2.203405 0.225394
 3052.000000 3.667060 -2.326275 0.225209
 3053.000000 3.557236 -2.284574 0.231001
 3054.000000 3.606361 -2.274011 0.223374
 3055.000000 3.615763 -2.161348 0.255576
 3056.000000 3.602358 -2.227798 0.212737
 3057.000000 3.637360 -2.266589 0.223893
 3058.000000 3.587292 -2.167154 0.245675
 3059.000000 3.609481 -2.198515 0.258908
 3060.000000 3.595907 -2.325023 0.264752
 3061.000000 3.662004 -2.279127 0.215984
 3062.000000 3.594308 -2.277194 0.215873
 3063.000000 3.562893 -2.228733 0.182432
 3064.000000 3.602225 -2.207241 0.194233
 3065.000000 3.592807 -2.261877 0.207603
 3066.000000 3.655455 -2.308539 0.198142
 3067.000000 3.617232 -2.223933 0.208700
 3068.000000 3.613721 -2.309825 0.203145
 3069.000000 3.587997 -2.297012 0.216084
 3070.000000 3.598623 -2.294420 0.217491
 3071.000000 3.593942 -2.203645 0.213407
 3072.000000 3.592450 -2.285136 0.191740
 3073.000000 3.622980 -2.348093 0.200038
 3074.000000 3.581645 -2.351950 0.218256
 3075.000000 3.600876 -2.251542 0.208134
 3076.000000 3.570913 -2.134317 0.194661
 3077.000000 3.553956 -2.256612 0.204254
 3078.000000 3.612456 -2.268990 0.198677
 3079.000000 3.548441 -2.265631 0.211434
 3080.000000 3.555512 -2.166751 0.196733
 3081.000000 3.576015 -2.193715 0.204297
 3082.000000 3.590808 -2.187563 0.203118
 3083.000000 3.574213 -2.192029 0.205749
 3084.000000 3.590937 -2.186221 0.208437
 3085.000000 3.586649 -2.328185 0.220038
 3086.000000 3.585393 -2.304762 0.207442
 3087.000000 3.578946 -2.227027 0.189643
 3088.000000 3.605359 -2.239092 0.209757
 3089.000000 3.608466 -2.248783 0.202597
 3090.000000 3.594205 -2.184031 0.197513
 3091.000000 3.628835 -2.386024 0.190359
 3092.000000 3.586130 -2.211954 0.204638
 3093.000000 3.556960 -2.205783 0.202893
 3094.000000 3.605078 -2.224492 0.202799
 3095.000000 3.637953 -2.325333 0.221262
 3096.000000 3.547704 -2.231853 0.187854
 3097.000000 3.565501 -2.257629 0.182337
 3098.000000 3.576812 -2.265953 0.203852
 3099.000000 3.554523 -2.283699 0.188612
 3100.000000 3.590312 -2.168642 0.212574
 3101.000000 3.608072 -2.318540 0.188566
 3102.000000 3.579688 -2.133706 0.204870
 3103.000000 3.583671 -2.296217 0.191616
 3104.000000 3.594108 -2.133821 0.204454
 3105.000000 3.581779 -2.208303 0.190132
 3106.000000 3.586892 -2.097033 0.212435
 3107.000000 3.568360 -2.199823 0.226094
 3108.000000 3.541410 -2.089418 0.195974
 3109.000000 3.549805 -2.218720 0.204788
 3110.000000 3.603669 -2.256407 0.202604
 3111.000000 3.600701 -2.228310 0.173676
 3112.000000 3.595114 -2.137611 0.190947
 3113.000000 3.590656 -2.178836 0.198431
 3114.000000 3.610622 -2.177571 0.216285
 3115.000000 3.635535 -2.171802 0.201581
 3116.000000 3.590288 -2.227603 0.190279
 3117.000000 3.635925 -2.293377 0.203549
 3118.000000 3.598303 -2.244594 0.222059
 3119.000000 3.639460 -2.228131 0.215508
 3120.000000 3.636877 -2.172441 0.209263
 3121.000000 3.634793 -2.323115 0.222962
 3122.000000 3.628472 -2.268909 0.198935
 3123.000000 3.615907 -2.245579 0.202972
 3124.000000 3.627624 -2.301676 0.185111
 3125.000000 3.598957 -2.262325 0.192511
 3126.000000 3.605376 -2.225738 0.194255
 3127.000000 3.609745 -2.202272 0.223804
 3128.000000 3.587141 -2.233188 0.216612
 3129.000000 3.616097 -2.163250 0.226134
 3130.000000 3.589644 -2.233626 0.185391
 3131.000000 3.611941 -2.312616 0.203228
 3132.000000 3.555112 -2.291878 0.206202
 3133.000000 3.583498 -2.260682 0.193917
 3134.000000 3.624056 -2.302103 0.198291
 3135.000000 3.619032 -2.246448 0.210621
 3136.000000 3.600588 -2.185600 0.181422
 3137.000000 3.601114 -2.186318 0.196203
 3138.000000 3.633748 -2.299515 0.195777
 3139.000000 3.609101 -2.261835 0.209948
 3140.000000 3.623124 -2.281394 0.199433
 3141.000000 3.615519 -2.212428 0.215001
 3142.000000 3.623986 -2.201171 0.199985
 3143.000000 3.595598 -2.216486 0.204448
 3144.000000 3.627132 -2.405505 0.190900
 3145.000000 3.613177 -2.251349 0.205298
 3146.000000 3.606624 -2.250443 0.210162
 3147.000000 3.595872 -2.237819 0.196074
 3148.000000 3.649769 -2.235886 0.219831
 3149.000000 3.591274 -2.275011 0.199929
 3150.000000 3.586669 -2.229042 0.210944
 3151.000000 3.569587 -2.366360 0.196788
 3152.000000 3.629903 -2.255506 0.216159
 3153.000000 3.598835 -2.263787 0.205996
 3154.000000 3.650008 -2.307591 0.197136
 3155.000000 3.566052 -2.045499 0.223124
 3156.000000 3.601182 -2.109313 0.231497
 3157.000000 3.645810 -2.137949 0.210470
 3158.000000 3.604694 -2.006096 0.211885
 3159.000000 3.591061 -2.248762 0.222808
 3160.000000 3.624277 -2.092629 0.209586
 3161.000000 3.610478 -2.321136 0.198414
 3162.000000 3.630499 -2.219805 0.208533
 3163.000000 3.569736 -2.190645 0.223950
 3164.000000 3.594621 -2.187147 0.187011
 3165.000000 3.614298 -2.119938 0.212189
 3166.000000 3.597543 -2.210085 0.204982
 3167.000000 3.584974 -2.271396 0.190615
 3168.000000 3.592300 -2.242984 0.198831
 3169.000000 3.588459 -2.171086 0.191578
 3170.000000 3.613605 -2.285560 0.199698
 3171.000000 3.598021 -2.193102 0.194182
 3172.000000 3.595945 -2.215673 0.203463
 3173.000000 3.642179 -2.291476 0.194797
 3174.000000 3.655117 -2.171625 0.205766
 3175.000000 3.598468 -2.317079 0.192774
 3176.000000 3.595609 -2.246043 0.201509
 3177.000000 3.642830 -2.207835 0.197773
 3178.000000 3.598576 -2.199497 0.223922
 3179.000000 3.586361 -2.176541 0.216078
 3180.000000 3.598681 -2.259142 0.213043
 3181.000000 3.659958 -2.288165 0.194013
 3182.000000 3.644575 -2.282686 0.209677
 3183.000000 3.608157 -2.295436 0.201762
 3184.000000 3.598453 -2.194152 0.214773
 3185.000000 3.574943 -2.328930 0.231853
 3186.000000 3.574392 -2.221679 0.220085
 3187.000000 3.602949 -2.255264 0.230603
 3188.000000 3.602524 -2.255924 0.206220
 3189.000000 3.626103 -2.242343 0.211894
 3190.000000 3.623029 -2.084242 0.219192
 3191.000000 3.633601 -2.176120 0.208433
 3192.000000 3.613555 -2.102084 0.228037
 3193.000000 3.549820 -2.112799 0.194296
 3194.000000 3.585957 -2.202232 0.198050
 3195.000000 3.575058 -2.237102 0.194496
 3196.000000 3.608726 -2.173605 0.236099
 3197.000000 3.645163 -2.288812 0.219467
 3198.000000 3.580186 -2.112691 0.202916
 3199.000000 3.597008 -2.123084 0.228675
 3200.000000 3.616782 -2.235323 0.236390
 3201.000000 3.627969 -2.165539 0.221930
 3202.000000 3.626359 -2.262636 0.242997
 3203.000000 3.605476 -2.236285 0.217118
 3204.000000 3.618837 -2.200514 0.248713
 3205.000000 3.558548 -2.341788 0.203102
 3206.000000 3.569016 -2.293703 0.204391
 3207.000000 3.618145 -2.153853 0.229000
 3208.000000 3.662779 -2.234031 0.198224
 3209.000000 3.591834 -2.259092 0.211422
 3210.000000 3.624936 -2.148095 0.194434
 3211.000000 3.629027 -2.203365 0.198719
 3212.000000 3.601351 -2.295485 0.198501
 3213.000000 3.600171 -2.274601 0.211308
 3214.000000 3.585191 -2.205947 0.209043
 3215.000000 3.545333 -2.277331 0.222913
 3216.000000 3.622257 -2.255414 0.233608
 3217.000000 3.606124 -2.280894 0.207793
 3218.000000 3.621354 -2.259776 0.210384
 3219.000000 3.563504 -2.255985 0.194670
 3220.000000 3.587078 -2.261268 0.224559
 3221.000000 3.621990 -2.232632 0.211132
 3222.000000 3.645576 -2.276785 0.201444
 3223.000000 3.541815 -2.154688 0.200391
 3224.000000 3.628615 -2.208241 0.198389
 3225.000000 3.626178 -2.204188 0.206894
 3226.000000 3.602794 -2.178419 0.213507
 3227.000000 3.601308 -2.167910 0.198137
 3228.000000 3.638349 -2.258310 0.222331
 3229.000000 3.623294 -2.219725 0.235041
 3230.000000 3.620119 -2.182191 0.203868
 3231.000000 3.597187 -2.217373 0.196229
 3232.000000 3.604303 -2.235440 0.201475
 3233.000000 3.620286 -2.177434 0.194205
 3234.000000 3.588419 -2.224420 0.201196
 3235.000000 3.612101 -2.211441 0.202431
 3236.000000 3.618272 -2.206452 0.187051
 3237.000000 3.562940 -2.101194 0.207358
 3238.000000 3.637073 -2.250485 0.201097
 3239.000000 3.620292 -2.288752 0.192669
 3240.000000 3.625368 -2.150593 0.200153
 3241.000000 3.639777 -2.269913 0.212812
 3242.000000 3.595709 -2.245382 0.186711
 3243.000000 3.635678 -2.329441 0.181973
 3244.000000 3.636069 -2.219039 0.183679
 3245.000000 3.629712 -2.220246 0.191226
 3246.000000 3.650656 -2.187271 0.185158
 3247.000000 3.566272 -2.236668 0.183972
 3248.000000 3.569302 -2.266644 0.195145
 3249.000000 3.579774 -2.324114 0.188960
 3250.000000 3.601070 -2.201676 0.190511
 3251.000000 3.605016 -2.250263 0.201537
 3252.000000 3.651577 -2.305099 0.209669
 3253.000000 3.586952 -2.286771 0.204429
 3254.000000 3.585282 -2.187564 0.195967
 3255.000000 3.616688 -2.237611 0.187807
 3256.000000 3.593094 -2.165056 0.197778
 3257.000000 3.631631 -2.211760 0.198142
 3258.000000 3.649341 -2.221096 0.208944
 3259.000000 3.632819 -2.115669 0.204147
 3260.000000 3.558320 -2.232827 0.191873
 3261.000000 3.585424 -2.297764 0.205340
 3262.000000 3.588773 -2.282120 0.196433
 3263.000000 3.622995 -2.210918 0.216847
 3264.000000 3.611736 -2.318706 0.203239
 3265.000000 3.592616 -2.307663 0.207054
 3266.000000 3.545533 -2.204403 0.220688
 3267.000000 3.613350 -2.231265 0.201690
 3268.000000 3.633763 -2.352201 0.183773
 3269.000000 3.575655 -2.284178 0.215670
 3270.000000 3.638560 -2.361685 0.198959
 3271.000000 3.574403 -2.317589 0.203304
 3272.000000 3.633249 -2.409117 0.224431
 3273.000000 3.582302 -2.276080 0.221819
 3274.000000 3.612211 -2.329031 0.235424
 3275.000000 3.574059 -2.306726 0.207821
 3276.000000 3.564096 -2.292993 0.217530
 3277.000000 3.565222 -2.360440 0.200869
 3278.000000 3.612884 -2.323599 0.223128
 3279.000000 3.584536 -2.302737 0.210766
 3280.000000 3.542678 -2.320310 0.216751
 3281.000000 3.607287 -2.337988 0.222089
 3282.000000 3.564915 -2.373964 0.240172
 3283.000000 3.587592 -2.220203 0.229096
 3284.000000 3.586199 -2.350914 0.213345
 3285.000000 3.581487 -2.356900 0.219338
 3286.000000 3.624835 -2.308321 0.206984
 3287.000000 3.582284 -2.284793 0.220370
 3288.000000 3.572577 -2.298545 0.224006
 3289.000000 3.602579 -2.338254 0.229039
 3290.000000 3.581723 -2.313765 0.219919
 3291.000000 3.586267 -2.227055 0.228679
 3292.000000 3.651207 -2.354455 0.206535
 3293.000000 3.621291 -2.359962 0.197447
 3294.000000 3.621630 -2.267479 0.219265
 3295.000000 3.689646 -2.389060 0.222264
 3296.000000 3.635534 -2.314710 0.217250
 3297.000000 3.653219 -2.364893 0.252987
 3298.000000 3.611247 -2.384171 0.240314
 3299.000000 3.591326 -2.317579 0.212679
 3300.000000 3.661724 -2.249110 0.227978
 3301.000000 3.626183 -2.252879 0.231470
 3302.000000 3.644989 -2.239908 0.258747
 3303.000000 3.571807 -2.365319 0.224673
 3304.000000 3.577595 -2.322968 0.237645
 3305.000000 3.603605 -2.314726 0.221829
 3306.000000 3.612584 -2.360138 0.215681
 3307.000000 3.591355 -2.354388 0.196382
 3308.000000 3.646911 -2.308093 0.218669
 3309.000000 3.614372 -2.253588 0.218366
 3310.000000 3.626941 -2.352306 0.225625
 3311.000000 3.628820 -2.258767 0.240976
 3312.000000 3.645154 -2.345757 0.227725
 3313.000000 3.598479 -2.273486 0.229881
 3314.000000 3.619973 -2.310298 0.231332
 3315.000000 3.602673 -2.273944 0.248317
 3316.000000 3.576601 -2.232616 0.225571
 3317.000000 3.583648 -2.322626 0.245220
 3318.000000 3.616532 -2.242335 0.227184
 3319.000000 3.592223 -2.302006 0.264099
 3320.000000 3.567532 -2.206817 0.284901
 3321.000000 3.575024 -2.281500 0.237332
 3322.000000 3.620097 -2.183596 0.220488
 3323.000000 3.621169 -2.165034 0.239736
 3324.000000 3.601358 -2.265322 0.258883
 3325.000000 3.620447 -2.293364 0.245132
 3326.000000 3.667694 -2.386303 0.252827
 3327.000000 3.600965 -2.287439 0.226606
 3328.000000 3.607914 -2.272083 0.225571
 3329.000000 3.583814 -2.306324 0.218079
 3330.000000 3.600071 -2.384880 0.222874
 3331.000000 3.620562 -2.336231 0.210128
 3332.000000 3.635695 -2.246222 0.227525
 3333.000000 3.624420 -2.251662 0.212243
 3334.000000 3.596909 -2.229919 0.223992
 3335.000000 3.626102 -2.294971 0.272851
 3336.000000 3.625719 -2.364057 0.226671
 3337.000000 3.633132 -2.334475 0.219084
 3338.000000 3.636157 -2.347849 0.207516
 3339.000000 3.657919 -2.235809 0.231874
 3340.000000 3.623623 -2.204594 0.209710
 3341.000000 3.618033 -2.189909 0.210091
 3342.000000 3.672791 -2.363582 0.207772
 3343.000000 3.633128 -2.314147 0.219838
 3344.000000 3.600688 -2.263000 0.213766
 3345.000000 3.562375 -2.254404 0.267859
 3346.000000 3.611853 -2.237675 0.229287
 3347.000000 3.593256 -2.385564 0.257974
 3348.000000 3.587550 -2.168159 0.221414
 3349.000000 3.544746 -2.270224 0.200938
 3350.000000 3.565305 -2.292240 0.245948
 3351.000000 3.578795 -2.280984 0.222508
 3352.000000 3.618985 -2.265553 0.201482
 3353.000000 3.598530 -2.286114 0.203632
 3354.000000 3.561304 -2.147604 0.197288
 3355.000000 3.561934 -2.300812 0.203521
 3356.000000 3.541981 -2.254775 0.226674
 3357.000000 3.545034 -2.170942 0.201293
 3358.000000 3.595571 -2.228953 0.225548
 3359.000000 3.583231 -2.341373 0.207311
 3360.000000 3.604013 -2.235310 0.220535
 3361.000000 3.599580 -2.322108 0.246954
 3362.000000 3.622062 -2.310334 0.222057
 3363.000000 3.593033 -2.232114 0.215104
 3364.000000 3.621301 -2.236822 0.212455
 3365.000000 3.594361 -2.236695 0.222811
 3366.000000 3.630828 -2.256763 0.208669
 3367.000000 3.602758 -2.176475 0.238213
 3368.000000 3.600657 -2.279919 0.224402
 3369.000000 3.578314 -2.246067 0.205910
 3370.000000 3.585587 -2.269895 0.225294
 3371.000000 3.599541 -2.221412 0.217873
 3372.000000 3.586114 -2.283351 0.231580
 3373.000000 3.624801 -2.306753 0.202561
 3374.000000 3.641098 -2.288172 0.210380
 3375.000000 3.597203 -2.288898 0.204946
 3376.000000 3.669134 -2.214319 0.233544
 3377.000000 3.619064 -2.258564 0.216117
 3378.000000 3.595434 -2.337234 0.211478
 3379.000000 3.631336 -2.328629 0.228774
 3380.000000 3.615087 -2.286218 0.220247
 3381.000000 3.634827 -2.274422 0.214229
 3382.000000 3.622500 -2.404599 0.232736
 3383.000000 3.592976 -2.224359 0.200425
 3384.000000 3.631584 -2.279801 0.223693
 3385.000000 3.583796 -2.262733 0.213569
 3386.000000 3.631735 -2.323201 0.213208
 3387.000000 3.598188 -2.224968 0.199050
 3388.000000 3.608867 -2.220673 0.229935
 3389.000000 3.611333 -2.288881 0.234942
 3390.000000 3.650563 -2.351305 0.194063
 3391.000000 3.595253 -2.221859 0.220221
 3392.000000 3.653555 -2.294704 0.207753
 3393.000000 3.645378 -2.246268 0.218453
 3394.000000 3.634858 -2.398991 0.211751
 3395.000000 3.621312 -2.313851 0.205468
 3396.000000 3.635703 -2.239115 0.213692
 3397.000000 3.623654 -2.147700 0.198612
 3398.000000 3.635411 -2.220954 0.199740
 3399.000000 3.634717 -2.262505 0.222134
 3400.000000 3.599210 -2.205303 0.217148
 3401.000000 3.581771 -2.216917 0.205562
 3402.000000 3.648893 -2.355582 0.202139
 3403.000000 3.605901 -2.271458 0.210357
 3404.000000 3.625672 -2.319859 0.205556
 3405.000000 3.627506 -2.143354 0.194667
 3406.000000 3.623582 -2.318447 0.190711
 3407.000000 3.600515 -2.207258 0.199102
 3408.000000 3.658362 -2.166598 0.200195
 3409.000000 3.667438 -2.241465 0.201719
 3410.000000 3.632786 -2.180355 0.194353
 3411.000000 3.619251 -2.184442 0.201808
 3412.000000 3.614520 -2.221613 0.220504
 3413.000000 3.670684 -2.183637 0.211973
 3414.000000 3.625524 -2.248766 0.188516
 3415.000000 3.627771 -2.263117 0.198684
 3416.000000 3.613410 -2.296770 0.192873
 3417.000000 3.657252 -2.190728 0.200825
 3418.000000 3.591059 -2.273784 0.208649
 3419.000000 3.583123 -2.263637 0.209727
 3420.000000 3.580069 -2.294447 0.207202
 3421.000000 3.630978 -2.303434 0.191281
 3422.000000 3.651361 -2.235755 0.219599
 3423.000000 3.661338 -2.219768 0.226215
 3424.000000 3.636678 -2.175655 0.221177
 3425.000000 3.628419 -2.222744 0.199580
 3426.000000 3.653916 -2.295914 0.215907
 3427.000000 3.589695 -2.197895 0.216799
 3428.000000 3.625985 -2.195545 0.228678
 3429.000000 3.635927 -2.246323 0.231444
 3430.000000 3.631323 -2.252591 0.248191
 3431.000000 3.630206 -2.303904 0.233382
 3432.000000 3.659860 -2.170087 0.204043
 3433.000000 3.647397 -2.278349 0.212547
 3434.000000 3.649179 -2.201080 0.207915
 3435.000000 3.634175 -2.323112 0.190583
 3436.000000 3.630634 -2.286180 0.208018
 3437.000000 3.629673 -2.202330 0.211437
 3438.000000 3.642492 -2.215521 0.206428
 3439.000000 3.621175 -2.217782 0.206902
 3440.000000 3.619093 -2.201634 0.209516
 3441.000000 3.639073 -2.250711 0.226324
 3442.000000 3.626754 -2.259849 0.253298
 3443.000000 3.658811 -2.239777 0.222267
 3444.000000 3.628674 -2.169385 0.244874
 3445.000000 3.643329 -2.214540 0.229029
 3446.000000 3.621059 -2.173467 0.241123
 3447.000000 3.644985 -2.273419 0.226489
 3448.000000 3.559568 -2.297852 0.205258
 3449.000000 3.632632 -2.249944 0.227651
 3450.000000 3.643451 -2.213207 0.222606
 3451.000000 3.644706 -2.276405 0.258295
 3452.000000 3.671423 -2.200986 0.217244
 3453.000000 3.619811 -2.220099 0.238268
 3454.000000 3.655493 -2.178460 0.211482
 3455.000000 3.570134 -2.290802 0.219936
 3456.000000 3.625809 -2.392145 0.224073
 3457.000000 3.574482 -2.371945 0.213663
 3458.000000 3.624538 -2.307110 0.237931
 3459.000000 3.616658 -2.239168 0.231745
 3460.000000 3.575102 -2.318706 0.245421
 3461.000000 3.618128 -2.294836 0.248795
 3462.000000 3.639843 -2.310989 0.232781
 3463.000000 3.617081 -2.383445 0.227067
 3464.000000 3.644422 -2.232874 0.223803
 3465.000000 3.645598 -2.334503 0.232824
 3466.000000 3.692671 -2.286993 0.213453
 3467.000000 3.629276 -2.335930 0.217462
 3468.000000 3.628535 -2.373971 0.190107
 3469.000000 3.575099 -2.340729 0.172641
 3470.000000 3.629839 -2.242227 0.199628
 3471.000000 3.644313 -2.279076 0.211859
 3472.000000 3.596762 -2.336587 0.175959
 3473.000000 3.621319 -2.291259 0.202050
 3474.000000 3.688430 -2.259219 0.216613
 3475.000000 3.632288 -2.197979 0.213867
 3476.000000 3.629137 -2.232185 0.212439
 3477.000000 3.633502 -2.234718 0.214007
 3478.000000 3.610470 -2.258709 0.215413
 3479.000000 3.635215 -2.300885 0.241657
 3480.000000 3.645082 -2.353567 0.197351
 3481.000000 3.618999 -2.184853 0.195854
 3482.000000 3.663434 -2.252145 0.214994
 3483.000000 3.626636 -2.293089 0.211745
 3484.000000 3.675472 -2.287794 0.216192
 3485.000000 3.599961 -2.207352 0.193360
 3486.000000 3.653861 -2.191823 0.200097
 3487.000000 3.587050 -2.258513 0.225151
 3488.000000 3.653839 -2.325759 0.221472
 3489.000000 3.619323 -2.303231 0.237195
 3490.000000 3.570795 -2.249430 0.220987
 3491.000000 3.632595 -2.333079 0.241601
 3492.000000 3.645534 -2.230339 0.207120
 3493.000000 3.676224 -2.254576 0.198612
 3494.000000 3.653789 -2.289528 0.228581
 3495.000000 3.628175 -2.222064 0.205922
 3496.000000 3.609787 -2.206735 0.215205
 3497.000000 3.650010 -2.060257 0.211978
 3498.000000 3.625360 -2.177936 0.182853
 3499.000000 3.636533 -2.129630 0.191114
 3500.000000 3.644126 -2.291316 0.234923
 3501.000000 3.649712 -2.139511 0.224840
 3502.000000 3.631740 -2.242481 0.200938
 3503.000000 3.608784 -2.229789 0.211139
 3504.000000 3.640316 -2.158346 0.209075
 3505.000000 3.594130 -2.294644 0.207756
 3506.000000 3.621132 -2.322174 0.193954
 3507.000000 3.611699 -2.307354 0.238460
 3508.000000 3.587601 -2.205865 0.181309
 3509.000000 3.645628 -2.273444 0.198472
 3510.000000 3.612487 -2.172791 0.235459
 3511.000000 3.586419 -2.226076 0.237749
 3512.000000 3.588330 -2.204517 0.204296
 3513.000000 3.570323 -2.164407 0.231992
 3514.000000 3.589633 -2.256919 0.221163
 3515.000000 3.620006 -2.247459 0.201391
 3516.000000 3.563006 -2.285163 0.201758
 3517.000000 3.587728 -2.282121 0.218904
 3518.000000 3.619096 -2.267993 0.217707
 3519.000000 3.595538 -2.277927 0.233467
 3520.000000 3.590202 -2.295198 0.211738
 3521.000000 3.597161 -2.380175 0.189555
 3522.000000 3.571120 -2.302587 0.218106
 3523.000000 3.614940 -2.400085 0.188072
 3524.000000 3.650565 -2.316115 0.206927
 3525.000000 3.596815 -2.262109 0.214215
 3526.000000 3.618145 -2.239618 0.198934
 3527.000000 3.592937 -2.212562 0.207738
 3528.000000 3.605942 -2.301646 0.192796
 3529.000000 3.600999 -2.330465 0.231250
 3530.000000 3.642027 -2.420106 0.208490
 3531.000000 3.624323 -2.407157 0.210359
 3532.000000 3.628379 -2.362146 0.179009
 3533.000000 3.669048 -2.381193 0.209894
 3534.000000 3.641798 -2.393929 0.221969
 3535.000000 3.635575 -2.303070 0.233185
 3536.000000 3.592015 -2.443089 0.210784
 3537.000000 3.600293 -2.377852 0.233455
 3538.000000 3.627903 -2.345228 0.220852
 3539.000000 3.631834 -2.409085 0.214851
 3540.000000 3.603412 -2.433591 0.190194
 3541.000000 3.623661 -2.416217 0.207403
 3542.000000 3.605963 -2.404972 0.194107
 3543.000000 3.676031 -2.205597 0.206596
 3544.000000 3.605760 -2.279555 0.211538
 3545.000000 3.623444 -2.292840 0.204241
 3546.000000 3.643400 -2.348684 0.238655
 3547.000000 3.634155 -2.366526 0.210433
 3548.000000 3.589160 -2.279099 0.202802
 3549.000000 3.663879 -2.404185 0.213256
 3550.000000 3.582972 -2.250815 0.246846
 3551.000000 3.623668 -2.349708 0.239499
 3552.000000 3.670716 -2.307102 0.213155
 3553.000000 3.621201 -2.316385 0.220860
 3554.000000 3.682262 -2.411193 0.252923
 3555.000000 3.593422 -2.291982 0.238049
 3556.000000 3.621275 -2.379504 0.212270
 3557.000000 3.622449 -2.369521 0.206573
 3558.000000 3.640758 -2.428778 0.193984
 3559.000000 3.579103 -2.295376 0.214851
 3560.000000 3.603644 -2.277294 0.213764
 3561.000000 3.629583 -2.221662 0.206091
 3562.000000 3.575929 -2.337159 0.195989
 3563.000000 3.637544 -2.387286 0.204264
 3564.000000 3.565300 -2.304389 0.214850
 3565.000000 3.585178 -2.265343 0.209841
 3566.000000 3.628582 -2.217269 0.196993
 3567.000000 3.619165 -2.363020 0.204566
 3568.000000 3.630651 -2.295991 0.233990
 3569.000000 3.650538 -2.247717 0.216440
 3570.000000 3.637610 -2.213421 0.257743
 3571.000000 3.647836 -2.260401 0.229798
 3572.000000 3.641218 -2.314408 0.258590
 3573.000000 3.641452 -2.308479 0.219219
 3574.000000 3.641925 -2.290916 0.209052
 3575.000000 3.630716 -2.341017 0.240033
 3576.000000 3.631175 -2.249676 0.240080
 3577.000000 3.639710 -2.305689 0.253352
 3578.000000 3.647311 -2.256993 0.228302
 3579.000000 3.601812 -2.242102 0.209333
 3580.000000 3.652583 -2.337354 0.287502
 3581.000000 3.629287 -2.280618 0.236560
 3582.000000 3.575363 -2.256272 0.237479
 3583.000000 3.603982 -2.215822 0.217608
 3584.000000 3.624267 -2.242608 0.235158
 3585.000000 3.636543 -2.342981 0.208816
 3586.000000 3.676311 -2.311155 0.204016
 3587.000000 3.640019 -2.248865 0.204582
 3588.000000 3.607651 -2.259909 0.220042
 3589.000000 3.643939 -2.265670 0.200680
 3590.000000 3.637573 -2.322590 0.211072
 3591.000000 3.617543 -2.202412 0.212623
 3592.000000 3.645091 -2.154786 0.207894
 3593.000000 3.689170 -2.191446 0.191827
 3594.000000 3.610308 -2.295479 0.194477
 3595.000000 3.576078 -2.253023 0.202436
 3596.000000 3.602780 -2.200528 0.228546
 3597.000000 3.575484 -2.301975 0.215935
 3598.000000 3.586231 -2.248591 0.238651
 3599.000000 3.574350 -2.283296 0.223722
 3600.000000 3.626725 -2.288834 0.231801
 3601.000000 3.587205 -2.231802 0.247782
 3602.000000 3.564432 -2.262770 0.222430
 3603.000000 3.617019 -2.414807 0.201198
 3604.000000 3.617977 -2.316810 0.212574
 3605.000000 3.576298 -2.289689 0.196537
 3606.000000 3.622713 -2.313801 0.197635
 3607.000000 3.585636 -2.386873 0.226652
 3608.000000 3.584816 -2.319686 0.223470
 3609.000000 3.634147 -2.304683 0.235451
 3610.000000 3.575998 -2.237586 0.213287
 3611.000000 3.570078 -2.375638 0.252950
 3612.000000 3.580886 -2.259301 0.198758
 3613.000000 3.583258 -2.368015 0.250888
 3614.000000 3.554569 -2.351198 0.266524
 3615.000000 3.559390 -2.316101 0.257735
 3616.000000 3.598242 -2.259267 0.228450
 3617.000000 3.590541 -2.419124 0.219536
 3618.000000 3.609249 -2.319113 0.233202
 3619.000000 3.583643 -2.226131 0.209156
 3620.000000 3.610911 -2.235129 0.223815
 3621.000000 3.609244 -2.328664 0.216366
 3622.000000 3.620350 -2.321231 0.197662
 3623.000000 3.621367 -2.359680 0.205968
 3624.000000 3.636717 -2.309207 0.200267
 3625.000000 3.629839 -2.257729 0.229108
 3626.000000 3.679416 -2.355882 0.219349
 3627.000000 3.667274 -2.294162 0.209909
 3628.000000 3.610335 -2.389106 0.221695
 3629.000000 3.647868 -2.358206 0.226991
 3630.000000 3.569214 -2.382448 0.186406
 3631.000000 3.653431 -2.342756 0.214093
 3632.000000 3.640530 -2.298910 0.197174
 3633.000000 3.642208 -2.214516 0.206310
 3634.000000 3.623464 -2.272518 0.201492
 3635.000000 3.679997 -2.322429 0.191830
 3636.000000 3.640913 -2.307503 0.224240
 3637.000000 3.670455 -2.326911 0.225623
 3638.000000 3.626992 -2.293389 0.208467
 3639.000000 3.679363 -2.317457 0.219195
 3640.000000 3.661581 -2.227700 0.225174
 3641.000000 3.651693 -2.126370 0.243537
 3642.000000 3.643863 -2.304575 0.238833
 3643.000000 3.621919 -2.301319 0.189811
 3644.000000 3.643080 -2.283446 0.210904
 3645.000000 3.645044 -2.310230 0.204744
 3646.000000 3.634339 -2.319334 0.221303
 3647.000000 3.607340 -2.267808 0.198194
 3648.000000 3.655296 -2.270156 0.238286
 3649.000000 3.612823 -2.298153 0.227576
 3650.000000 3.586710 -2.282078 0.244781
 3651.000000 3.664005 -2.181634 0.237075
 3652.000000 3.628140 -2.345062 0.208375
 3653.000000 3.651587 -2.211858 0.207130
 3654.000000 3.619326 -2.277126 0.209599
 3655.000000 3.599352 -2.196890 0.202061
 3656.000000 3.612481 -2.264176 0.234542
 3657.000000 3.593677 -2.284937 0.225961
 3658.000000 3.583110 -2.187203 0.232498
 3659.000000 3.649820 -2.180158 0.231407
 3660.000000 3.613984 -2.292081 0.240067
 3661.000000 3.633424 -2.291720 0.230539
 3662.000000 3.633192 -2.378912 0.249863
 3663.000000 3.659668 -2.334699 0.213696
 3664.000000 3.615564 -2.355340 0.225615
 3665.000000 3.599693 -2.277933 0.235299
 3666.000000 3.623034 -2.301486 0.251824
 3667.000000 3.649725 -2.276746 0.220788
 3668.000000 3.592283 -2.289094 0.222839
 3669.000000 3.620281 -2.313061 0.227949
 3670.000000 3.605105 -2.368256 0.265421
 3671.000000 3.576290 -2.438075 0.254357
 3672.000000 3.624066 -2.329051 0.238220
 3673.000000 3.600009 -2.239801 0.244606
 3674.000000 3.634083 -2.388881 0.242189
 3675.000000 3.628563 -2.309159 0.245277
 3676.000000 3.650517 -2.252289 0.250876
 3677.000000 3.633011 -2.335941 0.235895
 3678.000000 3.656986 -2.306225 0.261427
 3679.000000 3.615299 -2.344103 0.259768
 3680.000000 3.651915 -2.357380 0.222740
 3681.000000 3.650723 -2.189302 0.213922
 3682.000000 3.668006 -2.286087 0.215251
 3683.000000 3.665939 -2.303627 0.219577
 3684.000000 3.612678 -2.348391 0.215271
 3685.000000 3.647856 -2.271463 0.212722
 3686.000000 3.600777 -2.347920 0.193188
 3687.000000 3.638969 -2.318575 0.215474
 3688.000000 3.635607 -2.259926 0.225385
 3689.000000 3.662162 -2.274418 0.193639
 3690.000000 3.616413 -2.213521 0.189182
 3691.000000 3.621579 -2.273932 0.180151
 3692.000000 3.612406 -2.306099 0.232094
 3693.000000 3.607398 -2.272734 0.231078
 3694.000000 3.616157 -2.379078 0.203684
 3695.000000 3.587188 -2.258229 0.199106
 3696.000000 3.610915 -2.256996 0.222268
 3697.000000 3.633750 -2.195804 0.235053
 3698.000000 3.613501 -2.277732 0.233720
 3699.000000 3.618777 -2.252902 0.199297
 3700.000000 3.600047 -2.344278 0.198886
 3701.000000 3.634835 -2.322718 0.215265
 3702.000000 3.640192 -2.187020 0.211664
 3703.000000 3.629545 -2.315062 0.270149
 3704.000000 3.626921 -2.322280 0.253937
 3705.000000 3.704907 -2.289526 0.233629
 3706.000000 3.663076 -2.356933 0.218754
 3707.000000 3.645105 -2.367307 0.266403
 3708.000000 3.617158 -2.298304 0.208199
 3709.000000 3.628634 -2.120048 0.188320
 3710.000000 3.624630 -2.286547 0.209049
 3711.000000 3.619027 -2.240888 0.179197
 3712.000000 3.642225 -2.322625 0.193798
 3713.000000 3.619902 -2.212759 0.212313
 3714.000000 3.640792 -2.280086 0.217235
 3715.000000 3.603876 -2.205997 0.217923
 3716.000000 3.567185 -2.265456 0.227247
 3717.000000 3.549473 -2.140874 0.218644
 3718.000000 3.588387 -2.231680 0.206790
 3719.000000 3.584951 -2.254068 0.221706
 3720.000000 3.549345 -2.171750 0.223420
 3721.000000 3.606508 -2.206270 0.205875
 3722.000000 3.588879 -2.196099 0.199146
 3723.000000 3.564273 -2.139247 0.213779
 3724.000000 3.549816 -2.217570 0.202524
 3725.000000 3.593569 -2.255451 0.197461
 3726.000000 3.571288 -2.196517 0.210060
 3727.000000 3.604701 -2.188253 0.231078
 3728.000000 3.550024 -2.201832 0.237658
 3729.000000 3.563861 -2.275937 0.226195
 3730.000000 3.561158 -2.304432 0.219425
 3731.000000 3.595791 -2.232566 0.235716
 3732.000000 3.598291 -2.261566 0.253589
 3733.000000 3.584359 -2.341467 0.232481
 3734.000000 3.593500 -2.252624 0.246202
 3735.000000 3.569031 -2.277178 0.214737
 3736.000000 3.580651 -2.241983 0.212886
 3737.000000 3.615849 -2.219592 0.208970
 3738.000000 3.602225 -2.292918 0.206611
 3739.000000 3.589153 -2.250959 0.224648
 3740.000000 3.574187 -2.305912 0.204833
 3741.000000 3.588636 -2.302930 0.233484
 3742.000000 3.570942 -2.178656 0.240147
 3743.000000 3.619742 -2.223655 0.206345
 3744.000000 3.577036 -2.213063 0.223922
 3745.000000 3.537315 -2.323220 0.228064
 3746.000000 3.578161 -2.260500 0.223091
 3747.000000 3.595017 -2.221743 0.228449
 3748.000000 3.554920 -2.210555 0.229378
 3749.000000 3.566234 -2.253040 0.195395
 3750.000000 3.574941 -2.266715 0.217105
 3751.000000 3.565788 -2.247601 0.202688
 3752.000000 3.582810 -2.221927 0.216774
 3753.000000 3.587262 -2.193107 0.243668
 3754.000000 3.674573 -2.223258 0.216188
 3755.000000 3.625388 -2.255729 0.198110
 3756.000000 3.626473 -2.364677 0.207042
 3757.000000 3.573497 -2.215283 0.210221
 3758.000000 3.601264 -2.325309 0.254198
 3759.000000 3.633167 -2.324825 0.231461
 3760.000000 3.603637 -2.255476 0.231386
 3761.000000 3.610931 -2.382457 0.226156
 3762.000000 3.665668 -2.285760 0.223287
 3763.000000 3.661199 -2.275902 0.246801
 3764.000000 3.635672 -2.382552 0.205513
 3765.000000 3.639768 -2.277725 0.209534
 3766.000000 3.648443 -2.376178 0.196290
 3767.000000 3.589292 -2.224772 0.227791
 3768.000000 3.642883 -2.330770 0.245439
 3769.000000 3.622823 -2.266926 0.212570
 3770.000000 3.620528 -2.295286 0.220887
 3771.000000 3.609838 -2.230413 0.234374
 3772.000000 3.582469 -2.332740 0.210911
 3773.000000 3.596430 -2.263447 0.228684
 3774.000000 3.621863 -2.225943 0.235851
 3775.000000 3.610210 -2.224464 0.203780
 3776.000000 3.595591 -2.183568 0.242088
 3777.000000 3.614803 -2.254075 0.199634
 3778.000000 3.617985 -2.264735 0.194023
 3779.000000 3.621571 -2.334421 0.191853
 3780.000000 3.630128 -2.296817 0.194615
 3781.000000 3.652865 -2.238028 0.204706
 3782.000000 3.656444 -2.334262 0.193641
 3783.000000 3.673816 -2.257919 0.180400
 3784.000000 3.618479 -2.289219 0.183756
 3785.000000 3.602307 -2.306132 0.215945
 3786.000000 3.619335 -2.339515 0.201105
 3787.000000 3.605994 -2.307670 0.201349
 3788.000000 3.627544 -2.300081 0.185666
 3789.000000 3.639805 -2.245604 0.216840
 3790.000000 3.617426 -2.319420 0.197587
 3791.000000 3.660682 -2.416356 0.205160
 3792.000000 3.665780 -2.341385 0.204656
 3793.000000 3.681010 -2.284908 0.198322
 3794.000000 3.674088 -2.316644 0.176023
 3795.000000 3.668964 -2.320621 0.207408
 3796.000000 3.615006 -2.358035 0.181655
 3797.000000 3.685044 -2.431580 0.186460
 3798.000000 3.619923 -2.480885 0.203966
 3799.000000 3.693614 -2.344562 0.185760
 3800.000000 3.656459 -2.390153 0.193018
 3801.000000 3.681594 -2.401279 0.190264
 3802.000000 3.605900 -2.376658 0.171455
 3803.000000 3.657260 -2.290346 0.214632
 3804.000000 3.618729 -2.378765 0.208401
 3805.000000 3.645783 -2.371873 0.196795
 3806.000000 3.622665 -2.354817 0.172687
 3807.000000 3.664382 -2.273344 0.183282
 3808.000000 3.655308 -2.348489 0.186948
 3809.000000 3.631747 -2.241974 0.216861
 3810.000000 3.666162 -2.247113 0.226738
 3811.000000 3.689266 -2.361838 0.212506
 3812.000000 3.640123 -2.339002 0.219412
 3813.000000 3.658658 -2.365744 0.211802
 3814.000000 3.640315 -2.297518 0.227558
 3815.000000 3.623038 -2.300343 0.198257
 3816.000000 3.630078 -2.296012 0.213194
 3817.000000 3.625595 -2.284271 0.216067
 3818.000000 3.674935 -2.269164 0.217056
 3819.000000 3.652085 -2.434495 0.241815
 3820.000000 3.652758 -2.326508 0.221926
 3821.000000 3.686774 -2.339017 0.207375
 3822.000000 3.643169 -2.263012 0.243532
 3823.000000 3.595388 -2.341876 0.236063
 3824.000000 3.645001 -2.425968 0.231940
 3825.000000 3.626510 -2.419225 0.250827
 3826.000000 3.582218 -2.335215 0.239709
 3827.000000 3.620528 -2.312928 0.213833
 3828.000000 3.628085 -2.343954 0.224949
 3829.000000 3.598156 -2.410963 0.245663
 3830.000000 3.638991 -2.334913 0.229839
 3831.000000 3.620152 -2.275734 0.244446
 3832.000000 3.603574 -2.240250 0.209538
 3833.000000 3.623267 -2.308751 0.195612
 3834.000000 3.679837 -2.365536 0.227597
 3835.000000 3.619163 -2.319098 0.220739
 3836.000000 3.669036 -2.369786 0.249331
 3837.000000 3.622552 -2.263197 0.246611
 3838.000000 3.613339 -2.383872 0.244128
 3839.000000 3.591557 -2.353094 0.201761
 3840.000000 3.624167 -2.307410 0.241726
 3841.000000 3.603665 -2.443388 0.254192
 3842.000000 3.610618 -2.413350 0.211916
 3843.000000 3.601825 -2.259663 0.271875
 3844.000000 3.606961 -2.435442 0.201130
 3845.000000 3.584980 -2.390762 0.199865
 3846.000000 3.569877 -2.361603 0.195352
 3847.000000 3.615555 -2.361158 0.223652
 3848.000000 3.629276 -2.292339 0.216693
 3849.000000 3.665099 -2.348981 0.236179
 3850.000000 3.623581 -2.306631 0.220311
 3851.000000 3.624004 -2.390651 0.245627
 3852.000000 3.607272 -2.291345 0.213306
 3853.000000 3.633476 -2.392694 0.220938
 3854.000000 3.609550 -2.379746 0.214733
 3855.000000 3.650695 -2.456391 0.244611
 3856.000000 3.610683 -2.374464 0.255120
 3857.000000 3.598134 -2.406364 0.206748
 3858.000000 3.607707 -2.374316 0.225109
 3859.000000 3.624044 -2.431557 0.204066
 3860.000000 3.623692 -2.502657 0.228634
 3861.000000 3.647858 -2.352724 0.267667
 3862.000000 3.621234 -2.366220 0.247846
 3863.000000 3.572252 -2.365239 0.214827
 3864.000000 3.624322 -2.419976 0.224646
 3865.000000 3.627380 -2.408191 0.231158
 3866.000000 3.644057 -2.405421 0.252269
 3867.000000 3.616276 -2.367734 0.241430
 3868.000000 3.632039 -2.454854 0.238299
 3869.000000 3.629297 -2.480050 0.214739
 3870.000000 3.583571 -2.370087 0.215391
 3871.000000 3.619678 -2.330800 0.242095
 3872.000000 3.655929 -2.417269 0.213413
 3873.000000 3.643923 -2.362643 0.222354
 3874.000000 3.595516 -2.411771 0.237357
 3875.000000 3.658001 -2.367239 0.281169
 3876.000000 3.604529 -2.263354 0.258376
 3877.000000 3.636084 -2.259266 0.273376
 3878.000000 3.605301 -2.347462 0.270380
 3879.000000 3.611123 -2.387550 0.241186
 3880.000000 3.615536 -2.331148 0.278827
 3881.000000 3.651042 -2.431406 0.256453
 3882.000000 3.685181 -2.341825 0.266975
 3883.000000 3.586828 -2.405102 0.251009
 3884.000000 3.704897 -2.457683 0.250882
 3885.000000 3.660230 -2.401303 0.280439
 3886.000000 3.631277 -2.262094 0.255459
 3887.000000 3.639876 -2.315111 0.267046
 3888.000000 3.669422 -2.386283 0.252059
 3889.000000 3.680004 -2.337399 0.235837
 3890.000000 3.653496 -2.310082 0.267144
 3891.000000 3.663166 -2.400826 0.220904
 3892.000000 3.657833 -2.423504 0.244435
 3893.000000 3.668973 -2.312795 0.241168
 3894.000000 3.619752 -2.317325 0.230356
 3895.000000 3.642736 -2.392509 0.208009
 3896.000000 3.625180 -2.402122 0.206136
 3897.000000 3.622960 -2.377204 0.228205
 3898.000000 3.587614 -2.320715 0.227489
 3899.000000 3.654435 -2.406218 0.225682
 3900.000000 3.691873 -2.369256 0.266840
 3901.000000 3.634544 -2.437836 0.260227
 3902.000000 3.635184 -2.272988 0.216630
 3903.000000 3.671064 -2.362829 0.273679
 3904.000000 3.631353 -2.309692 0.234268
 3905.000000 3.678354 -2.342850 0.271326
 3906.000000 3.657274 -2.341395 0.229491
 3907.000000 3.606148 -2.410756 0.261035
 3908.000000 3.592770 -2.391333 0.228680
 3909.000000 3.665135 -2.423295 0.214692
 3910.000000 3.644127 -2.301186 0.204471
 3911.000000 3.633269 -2.358239 0.225458
 3912.000000 3.649280 -2.388319 0.231636
 3913.000000 3.660299 -2.293945 0.237376
 3914.000000 3.627254 -2.275792 0.248360
 3915.000000 3.650467 -2.285374 0.269260
 3916.000000 3.620543 -2.270691 0.289889
 3917.000000 3.638537 -2.393984 0.265914
 3918.000000 3.628687 -2.334151 0.262012
 3919.000000 3.620632 -2.418423 0.208881
 3920.000000 3.645277 -2.394618 0.230842
 3921.000000 3.624977 -2.327727 0.241945
 3922.000000 3.637587 -2.388469 0.251438
 3923.000000 3.648174 -2.364209 0.227984
 3924.000000 3.646530 -2.342272 0.252312
 3925.000000 3.623272 -2.291830 0.276944
 3926.000000 3.673432 -2.346958 0.264295
 3927.000000 3.600867 -2.448487 0.248061
 3928.000000 3.659098 -2.313873 0.254153
 3929.000000 3.619408 -2.290575 0.256307
 3930.000000 3.643560 -2.391675 0.213441
 3931.000000 3.615316 -2.329882 0.257899
 3932.000000 3.648247 -2.343996 0.239102
 3933.000000 3.589441 -2.440705 0.226848
 3934.000000 3.618810 -2.343018 0.221804
 3935.000000 3.586182 -2.377489 0.240043
 3936.000000 3.611467 -2.335532 0.219512
 3937.000000 3.630276 -2.396652 0.198417
 3938.000000 3.598311 -2.372605 0.212716
 3939.000000 3.652572 -2.324905 0.200211
 3940.000000 3.613780 -2.356482 0.195871
 3941.000000 3.592002 -2.281121 0.219173
 3942.000000 3.612531 -2.329200 0.190885
 3943.000000 3.646482 -2.316406 0.189921
 3944.000000 3.660129 -2.310940 0.214935
 3945.000000 3.650385 -2.428009 0.200338
 3946.000000 3.619409 -2.268276 0.236980
 3947.000000 3.669243 -2.434967 0.215723
 3948.000000 3.642759 -2.294585 0.238815
 3949.000000 3.634353 -2.402378 0.222712
 3950.000000 3.602794 -2.235512 0.212635
 3951.000000 3.615309 -2.385494 0.200500
 3952.000000 3.603666 -2.418515 0.222443
 3953.000000 3.615861 -2.439914 0.248922
 3954.000000 3.640404 -2.348443 0.207748
 3955.000000 3.630790 -2.260254 0.215792
 3956.000000 3.586207 -2.253032 0.215476
 3957.000000 3.564211 -2.184563 0.190635
 3958.000000 3.629469 -2.248758 0.202439
 3959.000000 3.588495 -2.217500 0.174602
 3960.000000 3.609705 -2.225079 0.205376
 3961.000000 3.635296 -2.243514 0.231568
 3962.000000 3.647644 -2.360830 0.221192
 3963.000000 3.598904 -2.340795 0.247786
 3964.000000 3.619138 -2.400677 0.219261
 3965.000000 3.621214 -2.158411 0.203029
 3966.000000 3.662387 -2.324335 0.224311
 3967.000000 3.669498 -2.279264 0.185388
 3968.000000 3.638612 -2.315711 0.191238
 3969.000000 3.663366 -2.314938 0.194015
 3970.000000 3.596467 -2.315902 0.212304
 3971.000000 3.634953 -2.376720 0.208907
 3972.000000 3.618304 -2.295816 0.197318
 3973.000000 3.640315 -2.205618 0.219937
 3974.000000 3.565450 -2.285369 0.225633
 3975.000000 3.606868 -2.277728 0.203537
 3976.000000 3.630074 -2.180249 0.200741
 3977.000000 3.599216 -2.240743 0.197155
 3978.000000 3.644103 -2.309122 0.208387
 3979.000000 3.645862 -2.291073 0.233759
 3980.000000 3.649650 -2.220084 0.226550
 3981.000000 3.635964 -2.359002 0.234220
 3982.000000 3.677432 -2.252580 0.198472
 3983.000000 3.646510 -2.273154 0.230325
 3984.000000 3.599710 -2.344693 0.215432
 3985.000000 3.638323 -2.311438 0.205210
 3986.000000 3.617842 -2.234750 0.238493
 3987.000000 3.619567 -2.347586 0.228080
 3988.000000 3.612428 -2.333336 0.202593
 3989.000000 3.623783 -2.316340 0.230045
 3990.000000 3.636148 -2.256378 0.236225
 3991.000000 3.632086 -2.276923 0.234990
 3992.000000 3.669688 -2.359866 0.248946
 3993.000000 3.647250 -2.306921 0.218491
 3994.000000 3.607649 -2.257748 0.186497
 3995.000000 3.618355 -2.289358 0.219010
 3996.000000 3.603052 -2.326443 0.196810
 3997.000000 3.599728 -2.342830 0.233298
 3998.000000 3.619823 -2.298254 0.252960
 3999.000000 3.674270 -2.197499 0.231138
 4000.000000 3.661535 -2.300594 0.214693
 4001.000000 3.620460 -2.312951 0.208414
 4002.000000 3.651803 -2.325361 0.231290
 4003.000000 3.629260 -2.353293 0.228285
 4004.000000 3.609395 -2.367452 0.203215
 4005.000000 3.602043 -2.313131 0.246007
 4006.000000 3.625888 -2.407065 0.226954
 4007.000000 3.637453 -2.276631 0.234602
 4008.000000 3.644457 -2.258229 0.212716
 4009.000000 3.620943 -2.365579 0.213972
 4010.000000 3.602170 -2.335762 0.201486
 4011.000000 3.669584 -2.367385 0.275089
 4012.000000 3.621242 -2.249727 0.221751
 4013.000000 3.569077 -2.301091 0.236141
 4014.000000 3.621907 -2.387748 0.243741
 4015.000000 3.635591 -2.343032 0.224643
 4016.000000 3.622416 -2.416143 0.208214
 4017.000000 3.673598 -2.388941 0.200665
 4018.000000 3.635065 -2.396380 0.244113
 4019.000000 3.615350 -2.371392 0.243134
 4020.000000 3.616161 -2.371760 0.230406
 4021.000000 3.622365 -2.329362 0.260779
 4022.000000 3.641981 -2.371844 0.237220
 4023.000000 3.585808 -2.389041 0.231270
 4024.000000 3.609692 -2.415940 0.193145
 4025.000000 3.654993 -2.429814 0.245810
 4026.000000 3.649697 -2.328371 0.219005
 4027.000000 3.645695 -2.364472 0.223628
 4028.000000 3.657033 -2.435408 0.215478
 4029.000000 3.581930 -2.266413 0.202880
 4030.000000 3.609288 -2.348092 0.254128
 4031.000000 3.589634 -2.333957 0.224786
 4032.000000 3.624831 -2.381004 0.232896
 4033.000000 3.626849 -2.400476 0.241921
 4034.000000 3.615783 -2.389361 0.203536
 4035.000000 3.631662 -2.429861 0.231771
 4036.000000 3.629114 -2.343813 0.216401
 4037.000000 3.611158 -2.375874 0.238972
 4038.000000 3.625452 -2.231289 0.215253
 4039.000000 3.644733 -2.354283 0.233528
 4040.000000 3.642492 -2.288472 0.233262
 4041.000000 3.602434 -2.299302 0.225184
 4042.000000 3.598901 -2.351808 0.213167
 4043.000000 3.609300 -2.343869 0.222833
 4044.000000 3.654532 -2.229123 0.263151
 4045.000000 3.633021 -2.434621 0.258968
 4046.000000 3.591897 -2.365658 0.206904
 4047.000000 3.653047 -2.350956 0.215663
 4048.000000 3.612659 -2.214429 0.200205
 4049.000000 3.609956 -2.262532 0.225483
 4050.000000 3.666833 -2.361406 0.233141
 4051.000000 3.614738 -2.249815 0.200800
 4052.000000 3.627980 -2.271541 0.177365
 4053.000000 3.632914 -2.306163 0.220813
 4054.000000 3.653557 -2.332506 0.204935
 4055.000000 3.628401 -2.350254 0.209881
 4056.000000 3.591859 -2.250771 0.205189
 4057.000000 3.601740 -2.302044 0.230872
 4058.000000 3.571856 -2.320960 0.192558
 4059.000000 3.611891 -2.306028 0.194013
 4060.000000 3.646924 -2.390908 0.226154
 4061.000000 3.592416 -2.377643 0.202939
 4062.000000 3.627082 -2.358984 0.245516
 4063.000000 3.640221 -2.382898 0.227274
 4064.000000 3.621418 -2.412586 0.256418
 4065.000000 3.672303 -2.345448 0.240900
 4066.000000 3.621095 -2.239016 0.187527
 4067.000000 3.666836 -2.332587 0.209530
 4068.000000 3.654526 -2.310876 0.232733
 4069.000000 3.639724 -2.385972 0.260896
 4070.000000 3.639384 -2.309708 0.191886
 4071.000000 3.593060 -2.353219 0.224402
 4072.000000 3.652485 -2.307472 0.196029
 4073.000000 3.647812 -2.332700 0.227114
 4074.000000 3.667297 -2.470545 0.236957
 4075.000000 3.621129 -2.407763 0.214390
 4076.000000 3.638171 -2.396653 0.254284
 4077.000000 3.595178 -2.310097 0.257635
 4078.000000 3.575875 -2.337069 0.265641
 4079.000000 3.645769 -2.420040 0.263753
 4080.000000 3.619963 -2.379433 0.255302
 4081.000000 3.640712 -2.401014 0.223224
 4082.000000 3.621856 -2.392127 0.247586
 4083.000000 3.642570 -2.277054 0.214119
 4084.000000 3.661119 -2.248993 0.241402
 4085.000000 3.580500 -2.301837 0.206074
 4086.000000 3.645036 -2.249411 0.225513
 4087.000000 3.607448 -2.270155 0.211814
 4088.000000 3.625775 -2.229071 0.246678
 4089.000000 3.625960 -2.269295 0.240687
 4090.000000 3.666346 -2.340330 0.217019
 4091.000000 3.639846 -2.258950 0.243211
 4092.000000 3.603761 -2.210674 0.270414
 4093.000000 3.588177 -2.286478 0.208882
 4094.000000 3.651628 -2.422372 0.214179
 4095.000000 3.638071 -2.374717 0.215912
 4096.000000 3.578679 -2.424486 0.246616
 4097.000000 3.615052 -2.442783 0.238143
 4098.000000 3.560245 -2.330009 0.222452
 4099.000000 3.580534 -2.446579 0.261285
 4100.000000 3.563530 -2.383804 0.257771
 4101.000000 3.586348 -2.424501 0.254941
 4102.000000 3.608863 -2.313984 0.221029
 4103.000000 3.549060 -2.277984 0.241514
 4104.000000 3.631208 -2.365160 0.233303
 4105.000000 3.637893 -2.388961 0.201833
 4106.000000 3.615925 -2.410006 0.234115
 4107.000000 3.629656 -2.440658 0.242478
 4108.000000 3.621163 -2.415150 0.222547
 4109.000000 3.648981 -2.434323 0.223510
 4110.000000 3.636800 -2.311961 0.213836
 4111.000000 3.581776 -2.348787 0.237660
 4112.000000 3.630434 -2.362372 0.237464
 4113.000000 3.631081 -2.387959 0.197918
 4114.000000 3.573555 -2.377554 0.242305
 4115.000000 3.653501 -2.258633 0.214157
 4116.000000 3.635519 -2.321866 0.195150
 4117.000000 3.625820 -2.356525 0.217048
 4118.000000 3.585194 -2.365641 0.220014
 4119.000000 3.606552 -2.297178 0.196566
 4120.000000 3.623873 -2.364424 0.232737
 4121.000000 3.575300 -2.281972 0.220551
 4122.000000 3.633041 -2.282328 0.229432
 4123.000000 3.583430 -2.335013 0.247916
 4124.000000 3.634623 -2.313033 0.233667
 4125.000000 3.628632 -2.236239 0.212656
 4126.000000 3.627020 -2.169742 0.234179
 4127.000000 3.650146 -2.347824 0.247225
 4128.000000 3.622118 -2.308480 0.230813
 4129.000000 3.606492 -2.303619 0.250903
 4130.000000 3.623348 -2.388008 0.222626
 4131.000000 3.620108 -2.352999 0.241682
 4132.000000 3.589511 -2.357186 0.242273
 4133.000000 3.616988 -2.356583 0.216799
 4134.000000 3.650067 -2.309459 0.215988
 4135.000000 3.599771 -2.377524 0.210719
 4136.000000 3.626982 -2.351208 0.231252
 4137.000000 3.595089 -2.466099 0.211117
 4138.000000 3.654271 -2.327370 0.240478
 4139.000000 3.630321 -2.285505 0.199285
 4140.000000 3.624493 -2.400561 0.248253
 4141.000000 3.640692 -2.290877 0.198652
 4142.000000 3.602933 -2.377551 0.214582
 4143.000000 3.652808 -2.323662 0.270203
 4144.000000 3.604520 -2.363304 0.203639
 4145.000000 3.605585 -2.295890 0.193667
 4146.000000 3.643184 -2.290162 0.256234
 4147.000000 3.584787 -2.238676 0.235792
 4148.000000 3.620790 -2.339038 0.220084
 4149.000000 3.581960 -2.526445 0.249383
 4150.000000 3.588321 -2.404696 0.237956
 4151.000000 3.636635 -2.397199 0.215980
 4152.000000 3.588512 -2.335695 0.201939
 4153.000000 3.601947 -2.417546 0.256862
 4154.000000 3.612784 -2.452951 0.220995
 4155.000000 3.612722 -2.381441 0.190819
 4156.000000 3.600624 -2.446656 0.220620
 4157.000000 3.573561 -2.458967 0.245155
 4158.000000 3.527490 -2.361591 0.229143
 4159.000000 3.556701 -2.399036 0.237562
 4160.000000 3.607120 -2.325639 0.248442
 4161.000000 3.595375 -2.376075 0.245880
 4162.000000 3.581299 -2.431856 0.266327
 4163.000000 3.560790 -2.324081 0.245625
 4164.000000 3.571734 -2.391470 0.223085
 4165.000000 3.586196 -2.234850 0.227729
 4166.000000 3.635515 -2.307563 0.242746
 4167.000000 3.601632 -2.276698 0.267260
 4168.000000 3.623206 -2.314066 0.241716
 4169.000000 3.606002 -2.358093 0.242350
 4170.000000 3.662797 -2.387566 0.217767
 4171.000000 3.618172 -2.371958 0.227927
 4172.000000 3.589677 -2.327279 0.221565
 4173.000000 3.612724 -2.456843 0.243495
 4174.000000 3.628796 -2.308819 0.216544
 4175.000000 3.616980 -2.286227 0.218125
 4176.000000 3.614289 -2.363066 0.212383
 4177.000000 3.573344 -2.394296 0.225616
 4178.000000 3.605905 -2.416000 0.206231
 4179.000000 3.575097 -2.353327 0.217351
 4180.000000 3.586565 -2.377326 0.187679
 4181.000000 3.564243 -2.310607 0.220539
 4182.000000 3.611187 -2.312319 0.189199
 4183.000000 3.613537 -2.272222 0.202168
 4184.000000 3.619570 -2.387766 0.187401
 4185.000000 3.625009 -2.356237 0.227181
 4186.000000 3.642056 -2.316613 0.235586
 4187.000000 3.609731 -2.293362 0.213850
 4188.000000 3.594943 -2.351725 0.210620
 4189.000000 3.591164 -2.432736 0.220423
 4190.000000 3.593732 -2.266976 0.197648
 4191.000000 3.563201 -2.246172 0.179002
 4192.000000 3.599050 -2.266595 0.194340
 4193.000000 3.605594 -2.322822 0.210453
 4194.000000 3.610665 -2.379634 0.166263
 4195.000000 3.608471 -2.236594 0.178116
 4196.000000 3.601246 -2.277729 0.165917
 4197.000000 3.653531 -2.376520 0.197470
 4198.000000 3.586859 -2.307694 0.184225
 4199.000000 3.595969 -2.459313 0.177219
 4200.000000 3.601266 -2.310678 0.239003
 4201.000000 3.594551 -2.222862 0.209522
 4202.000000 3.635708 -2.374522 0.230180
 4203.000000 3.585075 -2.376314 0.235850
 4204.000000 3.612114 -2.413245 0.215520
 4205.000000 3.658619 -2.417790 0.194665
 4206.000000 3.592316 -2.205568 0.258361
 4207.000000 3.651825 -2.255539 0.211546
 4208.000000 3.623938 -2.357175 0.230865
 4209.000000 3.617284 -2.295678 0.221848
 4210.000000 3.601780 -2.400345 0.261637
 4211.000000 3.612777 -2.317162 0.223973
 4212.000000 3.603554 -2.275030 0.255580
 4213.000000 3.653330 -2.304595 0.261574
 4214.000000 3.666330 -2.368735 0.266434
 4215.000000 3.625072 -2.315026 0.253368
 4216.000000 3.646198 -2.182647 0.241416
 4217.000000 3.630225 -2.290275 0.263976
 4218.000000 3.591219 -2.238548 0.247416
 4219.000000 3.603619 -2.443519 0.253691
 4220.000000 3.619852 -2.259567 0.259298
 4221.000000 3.614000 -2.207681 0.269737
 4222.000000 3.567289 -2.346960 0.252437
 4223.000000 3.624978 -2.328265 0.224100
 4224.000000 3.633994 -2.268287 0.258532
 4225.000000 3.617724 -2.285126 0.225064
 4226.000000 3.625449 -2.302157 0.222770
 4227.000000 3.600075 -2.352291 0.242696
 4228.000000 3.648503 -2.318455 0.224986
 4229.000000 3.617793 -2.420562 0.229107
 4230.000000 3.648066 -2.439777 0.197097
 4231.000000 3.586325 -2.384687 0.214080
 4232.000000 3.608547 -2.435430 0.234595
 4233.000000 3.581025 -2.252268 0.223295
 4234.000000 3.556615 -2.479308 0.261526
 4235.000000 3.566034 -2.359697 0.225472
 4236.000000 3.627734 -2.348217 0.273137
 4237.000000 3.643716 -2.398899 0.225625
 4238.000000 3.642643 -2.413468 0.259751
 4239.000000 3.557031 -2.188493 0.266845
 4240.000000 3.622913 -2.418246 0.251551
 4241.000000 3.622239 -2.345131 0.231899
 4242.000000 3.624067 -2.340926 0.233464
 4243.000000 3.647441 -2.332603 0.270625
 4244.000000 3.638281 -2.439747 0.273487
 4245.000000 3.649916 -2.367794 0.313099
 4246.000000 3.596024 -2.414981 0.259872
 4247.000000 3.637666 -2.432135 0.296510
 4248.000000 3.604206 -2.403486 0.250146
 4249.000000 3.608819 -2.287337 0.285757
 4250.000000 3.590515 -2.396631 0.234679
 4251.000000 3.636363 -2.378066 0.249290
 4252.000000 3.588452 -2.375554 0.240697
 4253.000000 3.628362 -2.318193 0.262304
 4254.000000 3.605384 -2.428033 0.273697
 4255.000000 3.639264 -2.460735 0.250935
 4256.000000 3.622176 -2.505558 0.233280
 4257.000000 3.610765 -2.484319 0.234328
 4258.000000 3.591999 -2.474978 0.246637
 4259.000000 3.631260 -2.480135 0.233192
 4260.000000 3.580930 -2.251622 0.231085
 4261.000000 3.607074 -2.346934 0.221048
 4262.000000 3.594365 -2.358338 0.190116
 4263.000000 3.643077 -2.363552 0.209068
 4264.000000 3.609542 -2.177264 0.212570
 4265.000000 3.569810 -2.242951 0.230590
 4266.000000 3.593001 -2.381678 0.212659
 4267.000000 3.573837 -2.257044 0.212088
 4268.000000 3.612418 -2.248425 0.196243
 4269.000000 3.595536 -2.269012 0.214150
 4270.000000 3.592058 -2.365839 0.230884
 4271.000000 3.556588 -2.377539 0.225452
 4272.000000 3.632849 -2.417214 0.223131
 4273.000000 3.617398 -2.374025 0.233316
 4274.000000 3.648587 -2.355430 0.209706
 4275.000000 3.582986 -2.329632 0.204127
 4276.000000 3.542699 -2.399094 0.193538
 4277.000000 3.590963 -2.344035 0.213151
 4278.000000 3.607279 -2.377207 0.212411
 4279.000000 3.620335 -2.329638 0.227392
 4280.000000 3.579904 -2.372212 0.218536
 4281.000000 3.632395 -2.276139 0.210550
 4282.000000 3.542407 -2.424214 0.228044
 4283.000000 3.606178 -2.352800 0.232415
 4284.000000 3.604118 -2.366911 0.215682
 4285.000000 3.622284 -2.271027 0.227573
 4286.000000 3.643137 -2.318555 0.225856
 4287.000000 3.595110 -2.314119 0.212075
 4288.000000 3.593035 -2.340997 0.230105
 4289.000000 3.671253 -2.335321 0.203585
 4290.000000 3.615322 -2.434560 0.230139
 4291.000000 3.619286 -2.469137 0.232480
 4292.000000 3.589857 -2.437915 0.237033
 4293.000000 3.588752 -2.331729 0.203769
 4294.000000 3.612878 -2.366908 0.224244
 4295.000000 3.630555 -2.388106 0.212996
 4296.000000 3.680269 -2.297819 0.254718
 4297.000000 3.617859 -2.368777 0.216856
 4298.000000 3.601877 -2.302914 0.216904
 4299.000000 3.627767 -2.299020 0.243241
 4300.000000 3.596063 -2.402714 0.200318
 4301.000000 3.663673 -2.419908 0.212965
 4302.000000 3.658703 -2.328146 0.229410
 4303.000000 3.619413 -2.339140 0.223278
 4304.000000 3.628900 -2.322765 0.213460
 4305.000000 3.631870 -2.359624 0.212683
 4306.000000 3.636544 -2.336221 0.227757
 4307.000000 3.629855 -2.413687 0.191166
 4308.000000 3.602197 -2.364589 0.222167
 4309.000000 3.667303 -2.420179 0.225233
 4310.000000 3.608846 -2.389552 0.225445
 4311.000000 3.623264 -2.415238 0.224650
 4312.000000 3.626228 -2.304384 0.249655
 4313.000000 3.676412 -2.355315 0.229651
 4314.000000 3.585552 -2.356105 0.194944
 4315.000000 3.577353 -2.367339 0.226426
 4316.000000 3.674180 -2.438885 0.216962
 4317.000000 3.636534 -2.393107 0.188174
 4318.000000 3.613126 -2.309639 0.202326
 4319.000000 3.646270 -2.230861 0.208614
 4320.000000 3.614773 -2.397079 0.232950
 4321.000000 3.644893 -2.409864 0.187813
 4322.000000 3.566492 -2.351222 0.189333
 4323.000000 3.645390 -2.346817 0.247178
 4324.000000 3.624590 -2.326981 0.224492
 4325.000000 3.623560 -2.416830 0.222365
 4326.000000 3.602558 -2.361458 0.215529
 4327.000000 3.595934 -2.310066 0.226715
 4328.000000 3.628482 -2.338026 0.246014
 4329.000000 3.613179 -2.359874 0.225336
 4330.000000 3.618737 -2.278127 0.210056
 4331.000000 3.622806 -2.257012 0.223787
 4332.000000 3.601752 -2.224885 0.213250
 4333.000000 3.621293 -2.257951 0.229533
 4334.000000 3.648962 -2.366453 0.218651
 4335.000000 3.656601 -2.308299 0.250766
 4336.000000 3.617986 -2.252295 0.259288
 4337.000000 3.612151 -2.310466 0.255294
 4338.000000 3.612857 -2.345081 0.249104
 4339.000000 3.611817 -2.233114 0.253149
 4340.000000 3.648603 -2.407176 0.217633
 4341.000000 3.589789 -2.230361 0.211014
 4342.000000 3.666866 -2.308773 0.229986
 4343.000000 3.633785 -2.250136 0.247930
 4344.000000 3.653006 -2.345531 0.216784
 4345.000000 3.626147 -2.289158 0.185726
 4346.000000 3.648012 -2.270594 0.194444
 4347.000000 3.606338 -2.318878 0.206504
 4348.000000 3.670545 -2.352660 0.178684
 4349.000000 3.608391 -2.282528 0.203874
 4350.000000 3.651365 -2.287644 0.210572
 4351.000000 3.650141 -2.296253 0.205866
 4352.000000 3.623229 -2.303662 0.222674
 4353.000000 3.650447 -2.279920 0.200507
 4354.000000 3.628776 -2.364666 0.192007
 4355.000000 3.600675 -2.222674 0.177115
 4356.000000 3.604981 -2.181618 0.187913
 4357.000000 3.625361 -2.247126 0.250878
 4358.000000 3.613392 -2.253360 0.193755
 4359.000000 3.627217 -2.273827 0.193368
 4360.000000 3.624141 -2.342856 0.171306
 4361.000000 3.656162 -2.252175 0.230061
 4362.000000 3.633091 -2.198059 0.203719
 4363.000000 3.632874 -2.373981 0.181013
 4364.000000 3.626071 -2.165003 0.188209
 4365.000000 3.596111 -2.285664 0.228085
 4366.000000 3.572436 -2.216049 0.231552
 4367.000000 3.628518 -2.211511 0.218639
 4368.000000 3.702056 -2.302136 0.183392
 4369.000000 3.605968 -2.283867 0.183036
 4370.000000 3.653730 -2.164918 0.200997
 4371.000000 3.664679 -2.258737 0.195293
 4372.000000 3.681210 -2.243912 0.199049
 4373.000000 3.645484 -2.257795 0.194287
 4374.000000 3.630610 -2.298144 0.196584
 4375.000000 3.603405 -2.297917 0.191676
 4376.000000 3.619492 -2.350877 0.196741
 4377.000000 3.672705 -2.250451 0.180044
 4378.000000 3.681535 -2.236892 0.208867
 4379.000000 3.660498 -2.170441 0.189627
 4380.000000 3.636099 -2.320372 0.166207
 4381.000000 3.640244 -2.307259 0.171108
 4382.000000 3.571801 -2.308327 0.180661
 4383.000000 3.626496 -2.212681 0.222689
 4384.000000 3.633684 -2.192534 0.178035
 4385.000000 3.668707 -2.307687 0.215252
 4386.000000 3.635477 -2.257033 0.202551
 4387.000000 3.643956 -2.173257 0.191681
 4388.000000 3.622832 -2.298874 0.223940
 4389.000000 3.592212 -2.219911 0.185671
 4390.000000 3.639846 -2.190242 0.213174
 4391.000000 3.638677 -2.276967 0.172126
 4392.000000 3.628336 -2.291086 0.219795
 4393.000000 3.605038 -2.356018 0.195720
 4394.000000 3.620879 -2.288496 0.185783
 4395.000000 3.589642 -2.332500 0.186571
 4396.000000 3.589162 -2.238982 0.200121
 4397.000000 3.646954 -2.353835 0.188743
 4398.000000 3.589108 -2.197252 0.176786
 4399.000000 3.649561 -2.192065 0.184388
 4400.000000 3.628496 -2.102903 0.178289
 4401.000000 3.604445 -2.271781 0.200924
 4402.000000 3.682937 -2.249008 0.185348
 4403.000000 3.624096 -2.211588 0.194832
 4404.000000 3.577102 -2.358824 0.229195
 4405.000000 3.654973 -2.331152 0.215052
 4406.000000 3.598027 -2.415926 0.218814
 4407.000000 3.656992 -2.352216 0.183997
 4408.000000 3.624058 -2.251554 0.196764
 4409.000000 3.626148 -2.309273 0.184262
 4410.000000 3.636646 -2.291088 0.182039
 4411.000000 3.562202 -2.311232 0.210293
 4412.000000 3.601617 -2.307019 0.181284
 4413.000000 3.557090 -2.215302 0.194522
 4414.000000 3.602482 -2.221723 0.204211
 4415.000000 3.611814 -2.275250 0.178660
 4416.000000 3.610222 -2.240213 0.208399
 4417.000000 3.599310 -2.158143 0.231682
 4418.000000 3.652698 -2.229462 0.215337
 4419.000000 3.624752 -2.335654 0.175520
 4420.000000 3.689555 -2.257698 0.220776
 4421.000000 3.644222 -2.300539 0.186251
 4422.000000 3.636780 -2.307203 0.215312
 4423.000000 3.644126 -2.345905 0.262061
 4424.000000 3.633020 -2.268590 0.221842
 4425.000000 3.639177 -2.278061 0.194439
 4426.000000 3.641287 -2.416551 0.178558
 4427.000000 3.650518 -2.239874 0.231198
 4428.000000 3.649326 -2.310353 0.209858
 4429.000000 3.621032 -2.331201 0.224230
 4430.000000 3.619618 -2.316688 0.206152
 4431.000000 3.633512 -2.299684 0.198430
 4432.000000 3.640154 -2.272950 0.217711
 4433.000000 3.667506 -2.321899 0.203772
 4434.000000 3.640836 -2.282892 0.227909
 4435.000000 3.612003 -2.285208 0.201986
 4436.000000 3.607174 -2.214707 0.227983
 4437.000000 3.635521 -2.096795 0.226665
 4438.000000 3.648873 -2.248235 0.254399
 4439.000000 3.640730 -2.240505 0.225674
 4440.000000 3.649843 -2.287753 0.249167
 4441.000000 3.633972 -2.293474 0.214286
 4442.000000 3.649998 -2.388442 0.223805
 4443.000000 3.648888 -2.359869 0.217273
 4444.000000 3.631573 -2.279367 0.223172
 4445.000000 3.645358 -2.329659 0.216329
 4446.000000 3.652526 -2.399917 0.236974
 4447.000000 3.651364 -2.291472 0.203751
 4448.000000 3.680132 -2.294470 0.202864
 4449.000000 3.636994 -2.199940 0.198273
 4450.000000 3.631658 -2.351989 0.173155
 4451.000000 3.655251 -2.249286 0.184921
 4452.000000 3.589696 -2.248675 0.194339
 4453.000000 3.579273 -2.202718 0.205966
 4454.000000 3.636739 -2.281545 0.202930
 4455.000000 3.649563 -2.283809 0.191548
 4456.000000 3.674756 -2.278616 0.204219
 4457.000000 3.637283 -2.302486 0.184639
 4458.000000 3.665558 -2.278837 0.216923
 4459.000000 3.617823 -2.296404 0.205207
 4460.000000 3.650414 -2.293358 0.185959
 4461.000000 3.612671 -2.209957 0.186165
 4462.000000 3.613244 -2.248413 0.181985
 4463.000000 3.623350 -2.241722 0.182948
 4464.000000 3.651114 -2.267331 0.182286
 4465.000000 3.678048 -2.390570 0.175859
 4466.000000 3.584717 -2.250465 0.197130
 4467.000000 3.643077 -2.279767 0.206015
 4468.000000 3.618826 -2.274902 0.192288
 4469.000000 3.673494 -2.384948 0.198450
 4470.000000 3.679902 -2.296984 0.201362
 4471.000000 3.635337 -2.349098 0.219802
 4472.000000 3.632745 -2.304620 0.220320
 4473.000000 3.623748 -2.332275 0.199946
 4474.000000 3.624573 -2.378759 0.181251
 4475.000000 3.576234 -2.275860 0.194417
 4476.000000 3.634330 -2.382637 0.187277
 4477.000000 3.611181 -2.231688 0.183432
 4478.000000 3.617996 -2.205682 0.203133
 4479.000000 3.615889 -2.321528 0.216196
 4480.000000 3.611298 -2.271035 0.179468
 4481.000000 3.613326 -2.225888 0.201453
 4482.000000 3.651702 -2.201850 0.214470
 4483.000000 3.588072 -2.321435 0.243704
 4484.000000 3.627174 -2.314029 0.202534
 4485.000000 3.619220 -2.237168 0.189921
 4486.000000 3.633073 -2.226638 0.194681
 4487.000000 3.655799 -2.269468 0.200910
 4488.000000 3.643187 -2.200934 0.184120
 4489.000000 3.602322 -2.268897 0.184007
 4490.000000 3.657458 -2.282889 0.201083
 4491.000000 3.643208 -2.088897 0.202246
 4492.000000 3.598090 -2.271922 0.194419
 4493.000000 3.651460 -2.324535 0.189626
 4494.000000 3.616897 -2.226939 0.203457
 4495.000000 3.667938 -2.236341 0.191726
 4496.000000 3.651476 -2.328013 0.194085
 4497.000000 3.677780 -2.393115 0.182828
 4498.000000 3.661749 -2.293433 0.185195
 4499.000000 3.617602 -2.305973 0.188963
 4500.000000 3.681815 -2.233214 0.190808
 4501.000000 3.654267 -2.302485 0.194576
 4502.000000 3.603340 -2.166607 0.179435
 4503.000000 3.695208 -2.331813 0.179818
 4504.000000 3.618915 -2.335899 0.185745
 4505.000000 3.607915 -2.367334 0.170648
 4506.000000 3.651789 -2.343252 0.166157
 4507.000000 3.629177 -2.347610 0.175870
 4508.000000 3.660200 -2.377988 0.182382
 4509.000000 3.645149 -2.344942 0.187855
 4510.000000 3.616761 -2.417090 0.192540
 4511.000000 3.598886 -2.212184 0.194837
 4512.000000 3.617068 -2.412511 0.219351
 4513.000000 3.626046 -2.303815 0.208790
 4514.000000 3.662622 -2.246244 0.197326
 4515.000000 3.639320 -2.351604 0.222880
 4516.000000 3.665053 -2.466017 0.235643
 4517.000000 3.624914 -2.404126 0.217038
 4518.000000 3.645000 -2.464278 0.210932
 4519.000000 3.632400 -2.387221 0.182979
 4520.000000 3.634377 -2.389969 0.168778
 4521.000000 3.620047 -2.379341 0.176114
 4522.000000 3.642833 -2.414829 0.166118
 4523.000000 3.665964 -2.384519 0.198182
 4524.000000 3.607019 -2.450398 0.221576
 4525.000000 3.644149 -2.366598 0.175730
 4526.000000 3.656946 -2.416031 0.194451
 4527.000000 3.670812 -2.352269 0.188303
 4528.000000 3.725773 -2.411905 0.205382
 4529.000000 3.658573 -2.373375 0.210056
 4530.000000 3.681375 -2.337365 0.192191
 4531.000000 3.650963 -2.449001 0.192160
 4532.000000 3.663980 -2.401752 0.238142
 4533.000000 3.679107 -2.376132 0.180614
 4534.000000 3.632731 -2.418806 0.165413
 4535.000000 3.625318 -2.314989 0.190184
 4536.000000 3.648203 -2.338945 0.217366
 4537.000000 3.648108 -2.346136 0.222521
 4538.000000 3.641735 -2.457294 0.208069
 4539.000000 3.670157 -2.340074 0.190909
 4540.000000 3.635008 -2.388440 0.191373
 4541.000000 3.612245 -2.351218 0.182923
 4542.000000 3.604863 -2.301112 0.177003
 4543.000000 3.630220 -2.426795 0.188581
 4544.000000 3.646471 -2.333923 0.194964
 4545.000000 3.662278 -2.425564 0.202287
 4546.000000 3.655538 -2.335391 0.198373
 4547.000000 3.633525 -2.408155 0.214493
 4548.000000 3.673666 -2.419049 0.203073
 4549.000000 3.669993 -2.422608 0.200998
 4550.000000 3.646283 -2.417679 0.196011
 4551.000000 3.681935 -2.328090 0.199967
 4552.000000 3.686239 -2.401747 0.186323
 4553.000000 3.618433 -2.357118 0.173777
 4554.000000 3.676765 -2.311998 0.177911
 4555.000000 3.659128 -2.296475 0.194535
 4556.000000 3.719595 -2.479318 0.219600
 4557.000000 3.662973 -2.448763 0.171861
 4558.000000 3.666024 -2.387930 0.184317
 4559.000000 3.679647 -2.397435 0.184940
 4560.000000 3.655983 -2.265403 0.195740
 4561.000000 3.598704 -2.300980 0.208085
 4562.000000 3.639477 -2.304092 0.217762
 4563.000000 3.645203 -2.333214 0.205764
 4564.000000 3.651066 -2.390733 0.164112
 4565.000000 3.632443 -2.400808 0.211335
 4566.000000 3.641532 -2.343047 0.192931
 4567.000000 3.656483 -2.375333 0.176198
 4568.000000 3.642803 -2.327889 0.226153
 4569.000000 3.618602 -2.445570 0.175184
 4570.000000 3.550696 -2.370529 0.189397
 4571.000000 3.630730 -2.308111 0.223999
 4572.000000 3.619950 -2.438085 0.226439
 4573.000000 3.647257 -2.438530 0.176147
 4574.000000 3.621513 -2.400383 0.224448
 4575.000000 3.603937 -2.314993 0.201969
 4576.000000 3.643010 -2.451131 0.196141
 4577.000000 3.635646 -2.240356 0.168321
 4578.000000 3.646939 -2.458208 0.219342
 4579.000000 3.639389 -2.361860 0.169669
 4580.000000 3.581756 -2.372666 0.226038
 4581.000000 3.609492 -2.303607 0.205310
 4582.000000 3.592476 -2.282145 0.198938
 4583.000000 3.581853 -2.288940 0.196362
 4584.000000 3.598722 -2.260121 0.191116
 4585.000000 3.623043 -2.425420 0.208157
 4586.000000 3.588572 -2.342861 0.199393
 4587.000000 3.580557 -2.217899 0.187341
 4588.000000 3.576067 -2.287864 0.185327
 4589.000000 3.608025 -2.293393 0.213311
 4590.000000 3.596883 -2.327243 0.263302
 4591.000000 3.665050 -2.167507 0.221202
 4592.000000 3.641243 -2.190737 0.225179
 4593.000000 3.596161 -2.251721 0.229747
 4594.000000 3.615035 -2.306867 0.219052
 4595.000000 3.655938 -2.328974 0.190833
 4596.000000 3.632833 -2.315035 0.213769
 4597.000000 3.590132 -2.202513 0.221513
 4598.000000 3.587286 -2.258388 0.216607
 4599.000000 3.633953 -2.253509 0.205069
 4600.000000 3.611792 -2.288203 0.183857
 4601.000000 3.646020 -2.211193 0.185161
 4602.000000 3.636255 -2.216940 0.198641
 4603.000000 3.629775 -2.235451 0.182296
 4604.000000 3.663900 -2.229137 0.174294
 4605.000000 3.654579 -2.371634 0.183046
 4606.000000 3.570677 -2.303747 0.204980
 4607.000000 3.572128 -2.301503 0.183418
 4608.000000 3.573942 -2.350760 0.184751
 4609.000000 3.659442 -2.350906 0.183065
 4610.000000 3.666502 -2.396118 0.176607
 4611.000000 3.590836 -2.308611 0.179323
 4612.000000 3.618352 -2.311919 0.237978
 4613.000000 3.605233 -2.306749 0.185383
 4614.000000 3.646313 -2.401264 0.222344
 4615.000000 3.628584 -2.240092 0.202364
 4616.000000 3.620872 -2.303100 0.209056
 4617.000000 3.602392 -2.294173 0.217697
 4618.000000 3.634828 -2.227249 0.202673
 4619.000000 3.643222 -2.243993 0.227711
 4620.000000 3.623466 -2.261523 0.225106
 4621.000000 3.625322 -2.353374 0.206742
 4622.000000 3.609433 -2.319601 0.219268
 4623.000000 3.615231 -2.299463 0.198294
 4624.000000 3.595037 -2.329716 0.193953
 4625.000000 3.626985 -2.303338 0.201172
 4626.000000 3.574349 -2.278804 0.227210
 4627.000000 3.646660 -2.293433 0.226816
 4628.000000 3.637382 -2.346529 0.238737
 4629.000000 3.631339 -2.374440 0.207091
 4630.000000 3.650300 -2.233596 0.217834
 4631.000000 3.675985 -2.303663 0.227616
 4632.000000 3.638782 -2.318193 0.246931
 4633.000000 3.631777 -2.278211 0.209225
 4634.000000 3.643732 -2.326972 0.255157
 4635.000000 3.634005 -2.239549 0.228839
 4636.000000 3.640736 -2.294502 0.201162
 4637.000000 3.633743 -2.388099 0.255305
 4638.000000 3.640432 -2.428732 0.206281
 4639.000000 3.578433 -2.322923 0.250115
 4640.000000 3.630068 -2.379758 0.243170
 4641.000000 3.610008 -2.338230 0.204710
 4642.000000 3.674721 -2.321840 0.205236
 4643.000000 3.625096 -2.436810 0.258614
 4644.000000 3.650961 -2.372101 0.231331
 4645.000000 3.655472 -2.262121 0.306835
 4646.000000 3.682797 -2.289119 0.246080
 4647.000000 3.664828 -2.321856 0.247353
 4648.000000 3.622399 -2.381790 0.229419
 4649.000000 3.672692 -2.278391 0.278725
 4650.000000 3.659281 -2.300351 0.279965
 4651.000000 3.637921 -2.378630 0.248206
 4652.000000 3.645149 -2.385362 0.247800
 4653.000000 3.680491 -2.435351 0.230045
 4654.000000 3.648961 -2.228212 0.273252
 4655.000000 3.632164 -2.410556 0.262782
 4656.000000 3.645826 -2.355413 0.258096
 4657.000000 3.637262 -2.284806 0.234282
 4658.000000 3.658916 -2.305608 0.254475
 4659.000000 3.651978 -2.372811 0.275061
 4660.000000 3.601906 -2.293246 0.252094
 4661.000000 3.624276 -2.296040 0.260470
 4662.000000 3.625790 -2.360029 0.260699
 4663.000000 3.613314 -2.262016 0.291244
 4664.000000 3.646335 -2.304134 0.232707
 4665.000000 3.626428 -2.297384 0.239050
 4666.000000 3.641717 -2.402568 0.240180
 4667.000000 3.589961 -2.253439 0.240646
 4668.000000 3.584417 -2.172094 0.245309
 4669.000000 3.631703 -2.392175 0.282822
 4670.000000 3.600204 -2.250268 0.232244
 4671.000000 3.617592 -2.271523 0.275788
 4672.000000 3.658465 -2.353840 0.280090
 4673.000000 3.636703 -2.317123 0.260891
 4674.000000 3.655323 -2.318886 0.255781
 4675.000000 3.664236 -2.330288 0.288935
 4676.000000 3.640549 -2.199947 0.275102
 4677.000000 3.623128 -2.252234 0.242458
 4678.000000 3.615481 -2.266669 0.275693
 4679.000000 3.642934 -2.284477 0.238187
 4680.000000 3.644635 -2.277905 0.242671
 4681.000000 3.648521 -2.289374 0.259054
 4682.000000 3.593333 -2.324569 0.274170
 4683.000000 3.619677 -2.245438 0.292137
 4684.000000 3.659583 -2.311060 0.286941
 4685.000000 3.625941 -2.308501 0.235010
 4686.000000 3.665679 -2.216898 0.274585
 4687.000000 3.580406 -2.232907 0.254291
 4688.000000 3.565954 -2.244923 0.271485
 4689.000000 3.639317 -2.273628 0.242539
 4690.000000 3.586889 -2.383359 0.244563
 4691.000000 3.607135 -2.377886 0.236040
 4692.000000 3.645527 -2.301931 0.214346
 4693.000000 3.649583 -2.249570 0.237598
 4694.000000 3.659247 -2.268844 0.225686
 4695.000000 3.623856 -2.333751 0.225877
 4696.000000 3.648417 -2.361950 0.277957
 4697.000000 3.615969 -2.310548 0.254253
 4698.000000 3.672654 -2.281245 0.261760
 4699.000000 3.651403 -2.258654 0.281812
 4700.000000 3.603755 -2.305167 0.218608
 4701.000000 3.634543 -2.242972 0.279501
 4702.000000 3.633028 -2.175189 0.258350
 4703.000000 3.614183 -2.311503 0.227035
 4704.000000 3.576309 -2.283457 0.241813
 4705.000000 3.593210 -2.142487 0.230863
 4706.000000 3.599569 -2.343405 0.252719
 4707.000000 3.668673 -2.307178 0.266589
 4708.000000 3.676699 -2.306161 0.263136
 4709.000000 3.660019 -2.286709 0.248880
 4710.000000 3.662490 -2.273753 0.274731
 4711.000000 3.685980 -2.317485 0.271490
 4712.000000 3.665351 -2.256591 0.261986
 4713.000000 3.639846 -2.281220 0.260619
 4714.000000 3.642677 -2.252599 0.241818
 4715.000000 3.676808 -2.196650 0.256998
 4716.000000 3.690234 -2.326304 0.277532
 4717.000000 3.696704 -2.261417 0.256532
 4718.000000 3.621162 -2.259003 0.236302
 4719.000000 3.620071 -2.234718 0.245009
 4720.000000 3.699823 -2.242920 0.252665
 4721.000000 3.639481 -2.317971 0.260353
 4722.000000 3.663777 -2.177605 0.259096
 4723.000000 3.649204 -2.150394 0.218847
 4724.000000 3.636507 -2.203652 0.227820
 4725.000000 3.634545 -2.284026 0.235334
 4726.000000 3.660457 -2.383996 0.207069
 4727.000000 3.659776 -2.365913 0.249867
 4728.000000 3.666285 -2.188731 0.257626
 4729.000000 3.614630 -2.366471 0.238121
 4730.000000 3.621784 -2.378535 0.264832
 4731.000000 3.658066 -2.293507 0.253292
 4732.000000 3.618131 -2.308831 0.261796
 4733.000000 3.623489 -2.208023 0.285682
 4734.000000 3.638343 -2.352350 0.332754
 4735.000000 3.614866 -2.285456 0.257278
 4736.000000 3.660628 -2.383360 0.296063
 4737.000000 3.598547 -2.285087 0.283287
 4738.000000 3.697768 -2.344851 0.276971
 4739.000000 3.681087 -2.315410 0.282178
 4740.000000 3.701318 -2.333895 0.291761
 4741.000000 3.617212 -2.346306 0.271123
 4742.000000 3.681628 -2.310913 0.273034
 4743.000000 3.638146 -2.286365 0.217979
 4744.000000 3.618067 -2.263928 0.264880
 4745.000000 3.637610 -2.263243 0.220266
 4746.000000 3.663950 -2.324989 0.220930
 4747.000000 3.667212 -2.403497 0.225069
 4748.000000 3.615018 -2.311177 0.227350
 4749.000000 3.643910 -2.309068 0.200708
 4750.000000 3.620157 -2.305848 0.244600
 4751.000000 3.615619 -2.209380 0.194876
 4752.000000 3.665323 -2.393239 0.183053
 4753.000000 3.688317 -2.372835 0.228305
 4754.000000 3.657781 -2.290554 0.213670
 4755.000000 3.664239 -2.388190 0.228944
 4756.000000 3.638365 -2.213638 0.184928
 4757.000000 3.605475 -2.352098 0.209655
 4758.000000 3.618339 -2.239727 0.206621
 4759.000000 3.614764 -2.306032 0.219704
 4760.000000 3.628529 -2.291086 0.270741
 4761.000000 3.655817 -2.221351 0.256844
 4762.000000 3.612775 -2.210935 0.262595
 4763.000000 3.597383 -2.337415 0.247804
 4764.000000 3.632305 -2.165953 0.227841
 4765.000000 3.618074 -2.212837 0.232668
 4766.000000 3.619781 -2.259957 0.224497
 4767.000000 3.685612 -2.234826 0.219804
 4768.000000 3.610418 -2.304945 0.247899
 4769.000000 3.653764 -2.337876 0.227855
 4770.000000 3.610002 -2.360585 0.217780
 4771.000000 3.624926 -2.368545 0.227456
 4772.000000 3.664040 -2.271421 0.217037
 4773.000000 3.599994 -2.283090 0.219991
 4774.000000 3.624090 -2.263155 0.228971
 4775.000000 3.595468 -2.191865 0.238139
 4776.000000 3.616220 -2.227698 0.251519
 4777.000000 3.641881 -2.360113 0.196240
 4778.000000 3.590947 -2.323501 0.222720
 4779.000000 3.679440 -2.282361 0.225914
 4780.000000 3.632736 -2.215663 0.205391
 4781.000000 3.594075 -2.226094 0.207846
 4782.000000 3.619413 -2.282766 0.236860
 4783.000000 3.689801 -2.239259 0.219118
 4784.000000 3.645860 -2.292391 0.222426
 4785.000000 3.659609 -2.318097 0.200943
 4786.000000 3.625694 -2.360605 0.225879
 4787.000000 3.660191 -2.287608 0.217399
 4788.000000 3.673361 -2.313774 0.208756
 4789.000000 3.644414 -2.241918 0.226390
 4790.000000 3.622290 -2.291286 0.229143
 4791.000000 3.625794 -2.258499 0.228006
 4792.000000 3.649067 -2.253317 0.230039
 4793.000000 3.631712 -2.197097 0.228298
 4794.000000 3.633575 -2.251133 0.228614
 4795.000000 3.605972 -2.283954 0.223084
 4796.000000 3.624391 -2.365982 0.227208
 4797.000000 3.668490 -2.365693 0.190303
 4798.000000 3.627446 -2.361205 0.197690
 4799.000000 3.654090 -2.397111 0.211896
 4800.000000 3.629117 -2.245724 0.178930
 4801.000000 3.652384 -2.365018 0.172230
 4802.000000 3.579590 -2.316900 0.228012
 4803.000000 3.636030 -2.288515 0.193412
 4804.000000 3.610701 -2.246263 0.175557
 4805.000000 3.597022 -2.393754 0.208155
 4806.000000 3.587361 -2.366951 0.206676
 4807.000000 3.597614 -2.375638 0.203144
 4808.000000 3.583883 -2.415161 0.239122
 4809.000000 3.619614 -2.356210 0.246542
 4810.000000 3.648861 -2.351290 0.203584
 4811.000000 3.594766 -2.306128 0.209346
 4812.000000 3.628415 -2.402170 0.192957
 4813.000000 3.627446 -2.327975 0.159205
 4814.000000 3.597635 -2.281240 0.210292
 4815.000000 3.582586 -2.189624 0.183568
 4816.000000 3.588997 -2.266345 0.202315
 4817.000000 3.580259 -2.167881 0.200026
 4818.000000 3.614433 -2.267230 0.234631
 4819.000000 3.614970 -2.179786 0.235244
 4820.000000 3.608656 -2.285051 0.217016
 4821.000000 3.626727 -2.204894 0.234781
 4822.000000 3.606048 -2.197763 0.253188
 4823.000000 3.619854 -2.306941 0.240881
 4824.000000 3.631839 -2.339678 0.223464
 4825.000000 3.612277 -2.336860 0.225640
 4826.000000 3.574583 -2.365393 0.198114
 4827.000000 3.636012 -2.327292 0.221705
 4828.000000 3.600429 -2.271964 0.221883
 4829.000000 3.584248 -2.384296 0.221123
 4830.000000 3.579897 -2.368613 0.207346
 4831.000000 3.604063 -2.279095 0.202280
 4832.000000 3.608335 -2.280240 0.196572
 4833.000000 3.629749 -2.218503 0.178481
 4834.000000 3.617760 -2.246375 0.228644
 4835.000000 3.563959 -2.332491 0.218123
 4836.000000 3.594370 -2.178847 0.189436
 4837.000000 3.589204 -2.306218 0.180686
 4838.000000 3.565289 -2.243005 0.176122
 4839.000000 3.575471 -2.352752 0.203034
 4840.000000 3.553441 -2.291881 0.240514
 4841.000000 3.638456 -2.377745 0.228557
 4842.000000 3.595204 -2.340759 0.219459
 4843.000000 3.622226 -2.385299 0.201120
 4844.000000 3.637166 -2.313366 0.219821
 4845.000000 3.563684 -2.304773 0.230848
 4846.000000 3.625267 -2.352374 0.275335
 4847.000000 3.598568 -2.309330 0.218719
 4848.000000 3.673444 -2.428510 0.230722
 4849.000000 3.540010 -2.288137 0.205140
 4850.000000 3.615158 -2.214291 0.183890
 4851.000000 3.624230 -2.400300 0.195100
 4852.000000 3.584734 -2.288093 0.222707
 4853.000000 3.598187 -2.288822 0.214121
 4854.000000 3.644053 -2.266562 0.184261
 4855.000000 3.639095 -2.443504 0.234839
 4856.000000 3.625439 -2.468421 0.264798
 4857.000000 3.626554 -2.413284 0.236145
 4858.000000 3.650347 -2.404799 0.235882
 4859.000000 3.619436 -2.300647 0.282286
 4860.000000 3.682515 -2.423479 0.262659
 4861.000000 3.651683 -2.301406 0.244768
 4862.000000 3.660581 -2.310365 0.244838
 4863.000000 3.588865 -2.290840 0.232594
 4864.000000 3.613958 -2.308217 0.215904
 4865.000000 3.629573 -2.310818 0.257216
 4866.000000 3.614035 -2.279335 0.236264
 4867.000000 3.653828 -2.287467 0.251025
 4868.000000 3.630420 -2.252011 0.237527
 4869.000000 3.631419 -2.284459 0.264744
 4870.000000 3.618403 -2.331048 0.244951
 4871.000000 3.612041 -2.411363 0.256244
 4872.000000 3.627603 -2.385673 0.254193
 4873.000000 3.617195 -2.383354 0.279677
 4874.000000 3.606966 -2.325521 0.293337
 4875.000000 3.633746 -2.432611 0.293478
 4876.000000 3.582663 -2.295037 0.313553
 4877.000000 3.611774 -2.461789 0.265822
 4878.000000 3.641391 -2.414605 0.336529
 4879.000000 3.591504 -2.367613 0.272112
 4880.000000 3.612652 -2.318804 0.280207
 4881.000000 3.646103 -2.418740 0.305742
 4882.000000 3.650688 -2.436381 0.300769
 4883.000000 3.632895 -2.400979 0.309358
 4884.000000 3.675608 -2.334389 0.284868
 4885.000000 3.679084 -2.358721 0.277734
 4886.000000 3.673766 -2.256041 0.280373
 4887.000000 3.627778 -2.304169 0.256075
 4888.000000 3.624648 -2.365059 0.238274
 4889.000000 3.629889 -2.244882 0.248249
 4890.000000 3.613557 -2.263541 0.277954
 4891.000000 3.585208 -2.260355 0.263169
 4892.000000 3.598013 -2.311746 0.280012
 4893.000000 3.607087 -2.171532 0.220163
 4894.000000 3.627731 -2.210930 0.264937
 4895.000000 3.607070 -2.320464 0.221048
 4896.000000 3.614253 -2.273138 0.304869
 4897.000000 3.638363 -2.358400 0.236601
 4898.000000 3.597452 -2.276060 0.248084
 4899.000000 3.631735 -2.343813 0.275692
 4900.000000 3.674142 -2.223158 0.258259
 4901.000000 3.616097 -2.375904 0.234598
 4902.000000 3.584368 -2.277102 0.265161
 4903.000000 3.572579 -2.196253 0.251403
 4904.000000 3.585060 -2.204720 0.274843
 4905.000000 3.635404 -2.288036 0.247969
 4906.000000 3.559383 -2.296121 0.251697
 4907.000000 3.570801 -2.249358 0.251923
 4908.000000 3.596154 -2.229055 0.267113
 4909.000000 3.581527 -2.197785 0.260802
 4910.000000 3.632157 -2.268882 0.253630
 4911.000000 3.628514 -2.231924 0.267461
 4912.000000 3.615610 -2.379533 0.287703
 4913.000000 3.603375 -2.248245 0.254873
 4914.000000 3.577994 -2.304347 0.249530
 4915.000000 3.606366 -2.258199 0.291287
 4916.000000 3.614118 -2.388466 0.249439
 4917.000000 3.623911 -2.295673 0.232611
 4918.000000 3.632171 -2.216093 0.281579
 4919.000000 3.612406 -2.332961 0.268402
 4920.000000 3.580628 -2.333307 0.288478
 4921.000000 3.576995 -2.435317 0.263167
 4922.000000 3.646857 -2.383090 0.227971
 4923.000000 3.550174 -2.391089 0.240867
 4924.000000 3.605333 -2.285374 0.258041
 4925.000000 3.634621 -2.332035 0.252744
 4926.000000 3.659907 -2.356801 0.279170
 4927.000000 3.607806 -2.365948 0.239008
 4928.000000 3.627239 -2.255574 0.270511
 4929.000000 3.586243 -2.283410 0.290779
 4930.000000 3.594662 -2.256440 0.220404
 4931.000000 3.634313 -2.244384 0.296866
 4932.000000 3.586965 -2.186404 0.243302
 4933.000000 3.610031 -2.316575 0.258245
 4934.000000 3.611149 -2.190489 0.241715
 4935.000000 3.602427 -2.196877 0.294950
 4936.000000 3.612884 -2.359980 0.260452
 4937.000000 3.633101 -2.310372 0.256543
 4938.000000 3.629169 -2.200466 0.283690
 4939.000000 3.603606 -2.288254 0.251732
 4940.000000 3.682625 -2.306683 0.292034
 4941.000000 3.650193 -2.311391 0.329290
 4942.000000 3.622765 -2.254192 0.276985
 4943.000000 3.634420 -2.232070 0.301868
 4944.000000 3.635242 -2.299191 0.254896
 4945.000000 3.619566 -2.296763 0.298752
 4946.000000 3.629090 -2.446990 0.281086
 4947.000000 3.602259 -2.279024 0.277327
 4948.000000 3.657657 -2.250533 0.284691
 4949.000000 3.609318 -2.333120 0.269585
 4950.000000 3.615177 -2.394303 0.271294
 4951.000000 3.643208 -2.360591 0.316638
 4952.000000 3.617085 -2.360671 0.276753
 4953.000000 3.597024 -2.401004 0.275773
 4954.000000 3.593422 -2.288831 0.306386
 4955.000000 3.571805 -2.243877 0.308703
 4956.000000 3.630163 -2.370635 0.294974
 4957.000000 3.610381 -2.343483 0.320431
 4958.000000 3.593853 -2.326602 0.306827
 4959.000000 3.612806 -2.311154 0.276566
 4960.000000 3.612511 -2.397981 0.350903
 4961.000000 3.617933 -2.360146 0.256196
 4962.000000 3.658678 -2.315437 0.256775
 4963.000000 3.650666 -2.341940 0.239998
 4964.000000 3.616768 -2.313325 0.293064
 4965.000000 3.630882 -2.271803 0.297020
 4966.000000 3.597838 -2.312908 0.259033
 4967.000000 3.608159 -2.226730 0.306310
 4968.000000 3.595125 -2.389882 0.279068
 4969.000000 3.624503 -2.364463 0.305113
 4970.000000 3.593075 -2.252253 0.268944
 4971.000000 3.607170 -2.321613 0.301498
 4972.000000 3.660473 -2.379415 0.260547
 4973.000000 3.633301 -2.255432 0.259170
 4974.000000 3.626132 -2.337549 0.281704
 4975.000000 3.627411 -2.388569 0.234426
 4976.000000 3.619393 -2.259505 0.267838
 4977.000000 3.666732 -2.277196 0.256420
 4978.000000 3.635126 -2.290295 0.288871
 4979.000000 3.596658 -2.280638 0.281169
 4980.000000 3.608438 -2.235230 0.269579
 4981.000000 3.576840 -2.246702 0.311401
 4982.000000 3.588988 -2.362204 0.260217
 4983.000000 3.623484 -2.154048 0.238150
 4984.000000 3.586766 -2.178353 0.279130
 4985.000000 3.582354 -2.246926 0.255706
 4986.000000 3.601136 -2.366197 0.262578
 4987.000000 3.590065 -2.293776 0.284817
 4988.000000 3.608724 -2.247784 0.259252
 4989.000000 3.632720 -2.302114 0.277934
 4990.000000 3.617592 -2.217710 0.267324
 4991.000000 3.626180 -2.206709 0.270882
 4992.000000 3.616799 -2.294982 0.252246
 4993.000000 3.587980 -2.293047 0.243068
 4994.000000 3.621302 -2.288223 0.227551
 4995.000000 3.634738 -2.280866 0.242469
 4996.000000 3.647702 -2.288933 0.236624
 4997.000000 3.607176 -2.247828 0.271458
 4998.000000 3.560577 -2.336770 0.270617
 4999.000000 3.635213 -2.309987 0.243056
 5000.000000 3.608076 -2.407058 0.220719
#! FIELDS time d2 torsion rmsd
#! SET min_torsion -pi
#! SET max_torsion pi
 0.000000 3.608074 -2.407058 0.220718
 1.000000 3.623255 -2.226854 0.229610
 2.000000 3.633528 -2.290994 0.231144
 3.000000 3.635396 -2.196934 0.270850
 4.000000 3.602614 -2.286823 0.280694
 5.000000 3.563167 -2.197867 0.273713
 6.000000 3.619405 -2.300458 0.262072
 7.000000 3.569273 -2.296105 0.279250
 8.000000 3.617371 -2.276665 0.257081
 9.000000 3.578617 -2.212891 0.212955
 10.000000 3.562529 -2.192254 0.245156
 11.000000 3.614189 -2.187954 0.243793
 12.000000 3.632227 -2.264273 0.277441
 13.000000 3.565059 -2.220371 0.257779
 14.000000 3.542542 -2.261629 0.249582
 15.000000 3.600428 -2.356207 0.251644
 16.000000 3.625528 -2.347794 0.265934
 17.000000 3.589884 -2.320639 0.214577
 18.000000 3.584747 -2.234907 0.289778
 19.000000 3.649441 -2.319497 0.258115
 20.000000 3.561953 -2.294807 0.229051
 21.000000 3.602452 -2.231137 0.253023
 22.000000 3.610235 -2.268255 0.273547
 23.000000 3.592039 -2.287547 0.226231
 24.000000 3.593620 -2.265805 0.231993
 25.000000 3.603324 -2.214539 0.229468
 26.000000 3.635338 -2.242339 0.222700
 27.000000 3.605721 -2.273048 0.233045
 28.000000 3.677771 -2.357995 0.253589
 29.000000 3.636967 -2.249476 0.257347
 30.000000 3.638055 -2.360810 0.237863
 31.000000 3.610243 -2.338355 0.219631
 32.000000 3.598679 -2.278600 0.224398
 33.000000 3.586271 -2.250897 0.255728
 34.000000 3.581680 -2.271377 0.259011
 35.000000 3.560673 -2.257716 0.246030
 36.000000 3.609812 -2.227316 0.239976
 37.000000 3.624501 -2.324639 0.222405
 38.000000 3.636340 -2.297455 0.237661
 39.000000 3.630482 -2.220411 0.223807
 40.000000 3.550938 -2.256150 0.187505
 41.000000 3.616745 -2.228843 0.232400
 42.000000 3.590432 -2.223826 0.226960
 43.000000 3.600611 -2.200046 0.227058
 44.000000 3.613291 -2.254316 0.226457
 45.000000 3.598548 -2.178713 0.224571
 46.000000 3.604222 -2.206428 0.232543
 47.000000 3.582327 -2.118249 0.232720
 48.000000 3.564644 -2.134183 0.258247
 49.000000 3.559294 -2.184079 0.271096
 50.000000 3.584062 -2.255943 0.267193
 51.000000 3.546223 -2.266387 0.252558
 52.000000 3.628306 -2.198202 0.221687
 53.000000 3.586148 -2.321591 0.260723
 54.000000 3.599375 -2.385440 0.226274
 55.000000 3.574558 -2.216562 0.232883
 56.000000 3.574446 -2.291398 0.244566
 57.000000 3.589259 -2.319243 0.240596
 58.000000 3.611229 -2.295242 0.232071
 59.000000 3.605054 -2.317201 0.253287
 60.000000 3.605360 -2.235422 0.245017
 61.000000 3.578571 -2.250299 0.273228
 62.000000 3.598394 -2.261400 0.241752
 63.000000 3.582062 -2.316481 0.231362
 64.000000 3.612467 -2.340639 0.235523
 65.000000 3.626613 -2.305079 0.240586
 66.000000 3.666879 -2.260944 0.266109
 67.000000 3.629391 -2.292369 0.279398
 68.000000 3.665567 -2.249654 0.233513
 69.000000 3.628372 -2.168268 0.238961
 70.000000 3.633011 -2.302416 0.254198
 71.000000 3.603530 -2.190985 0.239043
 72.000000 3.607090 -2.233565 0.250553
 73.000000 3.649229 -2.198749 0.245432
 74.000000 3.639363 -2.225323 0.265371
 75.000000 3.648484 -2.335018 0.218735
 76.000000 3.606184 -2.388697 0.232558
 77.000000 3.562856 -2.294262 0.256190
 78.000000 3.573021 -2.267728 0.214529
 79.000000 3.588768 -2.249654 0.226512
 80.000000 3.598910 -2.214169 0.219778
 81.000000 3.609786 -2.249358 0.190891
 82.000000 3.603142 -2.228161 0.219426
 83.000000 3.585530 -2.234087 0.228421
 84.000000 3.640382 -2.313290 0.220265
 85.000000 3.637290 -2.177104 0.239861
 86.000000 3.592121 -2.320499 0.276340
 87.000000 3.605926 -2.272155 0.258124
 88.000000 3.618218 -2.314031 0.246299
 89.000000 3.613992 -2.342450 0.236836
 90.000000 3.605369 -2.244147 0.255958
 91.000000 3.599735 -2.289757 0.228760
 92.000000 3.639306 -2.341465 0.216794
 93.000000 3.620171 -2.326588 0.220011
 94.000000 3.607926 -2.283521 0.232625
 95.000000 3.544904 -2.298520 0.212291
 96.000000 3.601238 -2.329655 0.216908
 97.000000 3.624789 -2.134364 0.203350
 98.000000 3.637821 -2.246046 0.211577
 99.000000 3.612049 -2.268003 0.205066
 100.000000 3.578466 -2.265316 0.188057
 101.000000 3.658012 -2.308021 0.186085
 102.000000 3.621154 -2.245808 0.215963
 103.000000 3.591916 -2.292175 0.227707
 104.000000 3.569348 -2.216999 0.194609
 105.000000 3.629234 -2.283794 0.224961
 106.000000 3.600769 -2.174166 0.248208
 107.000000 3.616205 -2.280303 0.216190
 108.000000 3.606058 -2.276232 0.223252
 109.000000 3.602526 -2.230209 0.234840
 110.000000 3.608402 -2.232850 0.242955
 111.000000 3.598639 -2.204190 0.218623
 112.000000 3.640924 -2.247695 0.237321
 113.000000 3.588260 -2.208999 0.209192
 114.000000 3.592944 -2.206922 0.233860
 115.000000 3.541802 -2.198994 0.219965
 116.000000 3.581286 -2.200427 0.265562
 117.000000 3.598761 -2.311173 0.212595
 118.000000 3.589284 -2.346772 0.233629
 119.000000 3.577818 -2.284867 0.242755
 120.000000 3.592768 -2.295499 0.230327
 121.000000 3.551865 -2.261133 0.212381
 122.000000 3.559424 -2.228671 0.205806
 123.000000 3.595699 -2.258925 0.234095
 124.000000 3.572418 -2.158284 0.223233
 125.000000 3.564969 -2.253544 0.198171
 126.000000 3.604379 -2.312758 0.216697
 127.000000 3.623660 -2.403616 0.197425
 128.000000 3.569550 -2.249160 0.252307
 129.000000 3.644447 -2.351287 0.221725
 130.000000 3.573927 -2.214638 0.196641
 131.000000 3.615546 -2.278144 0.213094
 132.000000 3.627562 -2.176956 0.183620
 133.000000 3.618002 -2.289204 0.193246
 134.000000 3.601831 -2.269541 0.227069
 135.000000 3.565855 -2.281851 0.229077
 136.000000 3.570986 -2.190216 0.247274
 137.000000 3.598617 -2.292291 0.214781
 138.000000 3.612193 -2.152878 0.191363
 139.000000 3.582528 -2.213518 0.210481
 140.000000 3.576609 -2.147352 0.232363
 141.000000 3.577132 -2.224558 0.246189
 142.000000 3.573750 -2.192364 0.237959
 143.000000 3.581599 -2.212364 0.228078
 144.000000 3.629122 -2.309972 0.204359
 145.000000 3.628995 -2.173974 0.259876
 146.000000 3.588981 -2.271295 0.255768
 147.000000 3.616259 -2.182097 0.250832
 148.000000 3.619681 -2.300493 0.260118
 149.000000 3.603977 -2.351449 0.245157
 150.000000 3.578385 -2.358756 0.231322
 151.000000 3.591141 -2.388080 0.267958
 152.000000 3.583087 -2.283569 0.251239
 153.000000 3.595521 -2.277713 0.246467
 154.000000 3.546001 -2.271659 0.213138
 155.000000 3.551562 -2.199779 0.247562
 156.000000 3.616177 -2.261806 0.240064
 157.000000 3.540908 -2.244310 0.205435
 158.000000 3.605654 -2.173793 0.212935
 159.000000 3.532620 -2.239990 0.242323
 160.000000 3.539807 -2.148900 0.224931
 161.000000 3.564644 -2.279214 0.224719
 162.000000 3.542652 -2.262052 0.269558
 163.000000 3.605702 -2.252701 0.210008
 164.000000 3.589784 -2.153412 0.272161
 165.000000 3.582271 -2.269661 0.258057
 166.000000 3.577296 -2.213275 0.248833
 167.000000 3.548238 -2.148158 0.266482
 168.000000 3.606569 -2.314415 0.251222
 169.000000 3.600069 -2.171409 0.281165
 170.000000 3.589339 -2.302455 0.253557
 171.000000 3.559520 -2.351915 0.290585
 172.000000 3.528432 -2.339846 0.244858
 173.000000 3.515378 -2.222786 0.210154
 174.000000 3.597760 -2.350847 0.245205
 175.000000 3.545447 -2.314539 0.247716
 176.000000 3.560627 -2.312916 0.247698
 177.000000 3.596904 -2.274680 0.262616
 178.000000 3.577623 -2.273340 0.242382
 179.000000 3.580991 -2.310178 0.237687
 180.000000 3.601591 -2.253121 0.213735
 181.000000 3.520231 -2.202380 0.243514
 182.000000 3.536913 -2.319392 0.214843
 183.000000 3.533501 -2.320300 0.247413
 184.000000 3.560086 -2.279028 0.225560
 185.000000 3.565532 -2.282319 0.214652
 186.000000 3.593759 -2.319319 0.248826
 187.000000 3.533257 -2.415459 0.218056
 188.000000 3.549142 -2.310861 0.245454
 189.000000 3.544357 -2.311654 0.241494
 190.000000 3.535896 -2.355082 0.248145
 191.000000 3.586585 -2.257642 0.249886
 192.000000 3.561000 -2.220478 0.213195
 193.000000 3.576979 -2.319830 0.229676
 194.000000 3.584719 -2.265163 0.205685
 195.000000 3.535601 -2.298873 0.216247
 196.000000 3.586143 -2.399281 0.200777
 197.000000 3.599111 -2.291646 0.200126
 198.000000 3.596239 -2.268664 0.223148
 199.000000 3.573950 -2.261610 0.236531
 200.000000 3.553608 -2.275682 0.233083
 201.000000 3.529510 -2.191278 0.219132
 202.000000 3.583096 -2.228541 0.241005
 203.000000 3.553408 -2.242806 0.249585
 204.000000 3.537296 -2.124444 0.236462
 205.000000 3.561119 -2.209384 0.203696
 206.000000 3.565940 -2.180571 0.220707
 207.000000 3.543597 -2.221607 0.214015
 208.000000 3.601410 -2.162646 0.215075
 209.000000 3.590631 -2.190538 0.204434
 210.000000 3.585377 -2.112009 0.243995
 211.000000 3.598075 -2.131488 0.218608
 212.000000 3.648342 -2.284366 0.218906
 213.000000 3.605103 -2.259568 0.215648
 214.000000 3.619210 -2.154941 0.215494
 215.000000 3.600739 -2.129376 0.218184
 216.000000 3.600752 -2.139374 0.214180
 217.000000 3.579750 -2.111580 0.198199
 218.000000 3.557547 -2.246670 0.224914
 219.000000 3.536735 -2.148685 0.218717
 220.000000 3.557791 -2.183983 0.201740
 221.000000 3.575842 -2.258973 0.189600
 222.000000 3.578374 -2.254274 0.225431
 223.000000 3.516750 -2.211019 0.198177
 224.000000 3.534693 -2.151774 0.229034
 225.000000 3.513821 -2.179770 0.190802
 226.000000 3.548370 -2.179779 0.197597
 227.000000 3.562381 -2.192641 0.209650
 228.000000 3.617753 -2.304674 0.225129
 229.000000 3.569588 -2.254952 0.221971
 230.000000 3.578702 -2.160367 0.241844
 231.000000 3.568058 -2.139648 0.211634
 232.000000 3.586715 -2.057149 0.247783
 233.000000 3.583763 -2.248931 0.221358
 234.000000 3.556168 -2.191116 0.216373
 235.000000 3.530591 -2.200748 0.200478
 236.000000 3.590529 -2.163801 0.219289
 237.000000 3.604715 -2.276832 0.211380
 238.000000 3.528292 -2.197256 0.205058
 239.000000 3.561608 -2.183529 0.216098
 240.000000 3.575794 -2.223066 0.205223
 241.000000 3.564431 -2.276985 0.209255
 242.000000 3.546262 -2.155718 0.210456
 243.000000 3.555582 -2.159926 0.175152
 244.000000 3.558839 -2.241762 0.189779
 245.000000 3.608707 -2.145452 0.205772
 246.000000 3.577222 -2.176156 0.203359
 247.000000 3.605421 -2.171793 0.178290
 248.000000 3.534354 -2.170373 0.192870
 249.000000 3.533882 -2.216752 0.198279
 250.000000 3.583808 -2.284529 0.216858
 251.000000 3.569711 -2.146691 0.206699
 252.000000 3.607451 -2.352030 0.212116
 253.000000 3.615878 -2.226804 0.210440
 254.000000 3.614529 -2.269450 0.174268
 255.000000 3.627257 -2.255181 0.209775
 256.000000 3.582426 -2.224436 0.211297
 257.000000 3.597960 -2.121471 0.207658
 258.000000 3.577613 -2.181049 0.218475
 259.000000 3.581119 -2.149219 0.224089
 260.000000 3.588071 -2.194518 0.204006
 261.000000 3.599227 -2.189748 0.213037
 262.000000 3.625997 -2.165802 0.216950
 263.000000 3.591582 -2.116411 0.199381
 264.000000 3.550093 -2.231127 0.207851
 265.000000 3.566108 -2.129744 0.187231
 266.000000 3.572380 -2.213299 0.192922
 267.000000 3.649830 -2.195677 0.206687
 268.000000 3.607780 -2.216968 0.219060
 269.000000 3.607417 -2.308443 0.218441
 270.000000 3.594088 -2.299021 0.222310
 271.000000 3.588537 -2.153176 0.198262
 272.000000 3.642430 -2.282918 0.227673
 273.000000 3.594044 -2.231360 0.186862
 274.000000 3.619292 -2.328423 0.190647
 275.000000 3.605856 -2.297478 0.207594
 276.000000 3.617893 -2.276508 0.192429
 277.000000 3.626494 -2.275679 0.223346
 278.000000 3.642859 -2.244919 0.225668
 279.000000 3.619731 -2.247225 0.204663
 280.000000 3.649729 -2.279240 0.207272
 281.000000 3.603731 -2.309106 0.221229
 282.000000 3.603381 -2.237268 0.233625
 283.000000 3.602656 -2.296440 0.206933
 284.000000 3.622869 -2.221932 0.239262
 285.000000 3.604687 -2.337064 0.229681
 286.000000 3.608831 -2.341278 0.256348
 287.000000 3.579071 -2.205594 0.260139
 288.000000 3.655845 -2.106683 0.235553
 289.000000 3.643911 -2.272164 0.249962
 290.000000 3.614801 -2.271056 0.240380
 291.000000 3.586549 -2.207056 0.265076
 292.000000 3.585606 -2.269516 0.237279
 293.000000 3.591059 -2.207465 0.270027
 294.000000 3.593565 -2.283632 0.246809
 295.000000 3.610704 -2.264711 0.250942
 296.000000 3.612805 -2.262284 0.254895
 297.000000 3.614806 -2.205017 0.219263
 298.000000 3.628060 -2.210959 0.271036
 299.000000 3.620898 -2.211040 0.256402
 300.000000 3.632265 -2.268565 0.225552
 301.000000 3.675976 -2.336920 0.241546
 302.000000 3.619966 -2.203655 0.223853
 303.000000 3.617642 -2.244624 0.227224
 304.000000 3.629533 -2.188631 0.243420
 305.000000 3.595927 -2.135086 0.261132
 306.000000 3.599895 -2.163806 0.239576
 307.000000 3.583288 -2.264312 0.253245
 308.000000 3.615119 -2.174620 0.246080
 309.000000 3.588429 -2.221193 0.234332
 310.000000 3.574144 -2.174113 0.261873
 311.000000 3.535604 -2.289875 0.264040
 312.000000 3.531598 -2.229409 0.246367
 313.000000 3.551334 -2.207109 0.247729
 314.000000 3.530630 -2.234326 0.244703
 315.000000 3.553695 -2.206783 0.251057
 316.000000 3.567929 -2.255375 0.253550
 317.000000 3.552544 -2.297756 0.262983
 318.000000 3.594392 -2.219576 0.258935
 319.000000 3.528640 -2.198268 0.269958
 320.000000 3.550285 -2.117973 0.260714
 321.000000 3.598481 -2.247246 0.283220
 322.000000 3.621909 -2.258736 0.264764
 323.000000 3.579464 -2.175069 0.293850
 324.000000 3.569294 -2.203423 0.294219
 325.000000 3.549595 -2.271082 0.265527
 326.000000 3.566278 -2.250316 0.259379
 327.000000 3.606748 -2.258499 0.263587
 328.000000 3.541883 -2.141676 0.257990
 329.000000 3.562379 -2.285139 0.249777
 330.000000 3.564919 -2.141273 0.262836
 331.000000 3.579168 -2.182346 0.258171
 332.000000 3.573534 -2.163169 0.255445
 333.000000 3.570291 -2.214696 0.262611
 334.000000 3.618787 -2.176880 0.262555
 335.000000 3.597071 -2.085276 0.283907
 336.000000 3.599728 -2.221605 0.263367
 337.000000 3.598685 -2.149978 0.261845
 338.000000 3.559298 -2.224737 0.270639
 339.000000 3.602790 -2.133068 0.259759
 340.000000 3.620289 -2.278352 0.236175
 341.000000 3.612744 -2.309391 0.234110
 342.000000 3.584279 -2.226597 0.257210
 343.000000 3.603178 -2.208551 0.256755
 344.000000 3.558064 -2.221457 0.260381
 345.000000 3.583490 -2.207369 0.250746
 346.000000 3.545680 -2.245715 0.250560
 347.000000 3.567869 -2.091097 0.259506
 348.000000 3.609276 -2.252860 0.266491
 349.000000 3.571910 -2.172020 0.203213
 350.000000 3.564280 -2.174667 0.200700
 351.000000 3.629177 -2.143689 0.208428
 352.000000 3.581304 -2.207361 0.192597
 353.000000 3.629527 -2.318232 0.210766
 354.000000 3.637412 -2.237990 0.277709
 355.000000 3.616560 -2.237229 0.269319
 356.000000 3.621082 -2.284558 0.242102
 357.000000 3.651032 -2.231770 0.279706
 358.000000 3.627596 -2.229445 0.269245
 359.000000 3.613658 -2.208808 0.268736
 360.000000 3.616744 -2.202627 0.262134
 361.000000 3.587870 -2.228404 0.259349
 362.000000 3.596420 -2.200303 0.260023
 363.000000 3.587290 -2.288420 0.255416
 364.000000 3.579477 -2.279625 0.240167
 365.000000 3.606086 -2.220689 0.213490
 366.000000 3.626121 -2.180093 0.235814
 367.000000 3.584933 -2.201715 0.250017
 368.000000 3.597673 -2.248136 0.223783
 369.000000 3.600825 -2.177683 0.213836
 370.000000 3.582750 -2.161448 0.243508
 371.000000 3.569523 -2.148901 0.231205
 372.000000 3.558913 -2.204610 0.220192
 373.000000 3.585368 -2.238981 0.205472
 374.000000 3.574191 -2.286668 0.200888
 375.000000 3.627770 -2.172222 0.234960
 376.000000 3.601219 -2.257862 0.200718
 377.000000 3.617104 -2.274093 0.206710
 378.000000 3.594863 -2.319146 0.221940
 379.000000 3.567684 -2.318754 0.244127
 380.000000 3.623634 -2.354323 0.287614
 381.000000 3.650061 -2.324059 0.267514
 382.000000 3.620303 -2.275986 0.270031
 383.000000 3.623263 -2.198699 0.231181
 384.000000 3.617469 -2.241790 0.245279
 385.000000 3.614874 -2.300452 0.240675
 386.000000 3.601180 -2.212383 0.243512
 387.000000 3.618816 -2.268203 0.231046
 388.000000 3.597222 -2.253424 0.238201
 389.000000 3.514198 -2.231150 0.240792
 390.000000 3.612987 -2.198472 0.262362
 391.000000 3.580313 -2.212581 0.236629
 392.000000 3.585280 -2.216929 0.284470
 393.000000 3.613319 -2.122563 0.289156
 394.000000 3.631959 -2.163555 0.277257
 395.000000 3.588132 -2.240603 0.263743
 396.000000 3.617826 -2.192876 0.249364
 397.000000 3.579822 -2.302898 0.281913
 398.000000 3.626331 -2.208333 0.242959
 399.000000 3.617982 -2.245956 0.258335
 400.000000 3.572229 -2.191371 0.258279
 401.000000 3.594744 -2.303598 0.248954
 402.000000 3.584571 -2.281869 0.242522
 403.000000 3.580857 -2.285041 0.233359
 404.000000 3.583961 -2.273031 0.245208
 405.000000 3.619423 -2.169555 0.263086
 406.000000 3.606257 -2.203256 0.243558
 407.000000 3.636631 -2.304949 0.239532
 408.000000 3.579578 -2.186690 0.274736
 409.000000 3.599281 -2.217389 0.243801
 410.000000 3.600092 -2.307653 0.286941
 411.000000 3.626217 -2.336967 0.243289
 412.000000 3.612139 -2.301714 0.237464
 413.000000 3.603484 -2.257079 0.229823
 414.000000 3.574497 -2.231202 0.239041
 415.000000 3.617907 -2.207652 0.255002
 416.000000 3.625412 -2.401238 0.256950
 417.000000 3.594506 -2.241192 0.254828
 418.000000 3.636421 -2.281556 0.279073
 419.000000 3.581604 -2.397026 0.274309
 420.000000 3.571081 -2.254124 0.305079
 421.000000 3.571918 -2.227629 0.258093
 422.000000 3.597691 -2.384530 0.256748
 423.000000 3.634191 -2.414781 0.252511
 424.000000 3.546120 -2.292425 0.294070
 425.000000 3.554815 -2.218892 0.271031
 426.000000 3.601795 -2.232444 0.264557
 427.000000 3.576185 -2.337562 0.302568
 428.000000 3.608654 -2.261198 0.290280
 429.000000 3.610722 -2.265324 0.289961
 430.000000 3.563358 -2.310321 0.277269
 431.000000 3.589696 -2.241855 0.272608
 432.000000 3.595386 -2.213854 0.281607
 433.000000 3.577243 -2.314335 0.273680
 434.000000 3.574347 -2.281806 0.258078
 435.000000 3.573876 -2.249705 0.252068
 436.000000 3.571820 -2.166558 0.276116
 437.000000 3.625222 -2.258498 0.267471
 438.000000 3.541415 -2.193948 0.301231
 439.000000 3.566903 -2.124928 0.298091
 440.000000 3.583067 -2.206970 0.295979
 441.000000 3.580627 -2.234674 0.270322
 442.000000 3.537082 -2.188768 0.259270
 443.000000 3.548630 -2.220600 0.251456
 444.000000 3.619811 -2.232102 0.241936
 445.000000 3.574303 -2.230958 0.305413
 446.000000 3.592094 -2.357589 0.226490
 447.000000 3.637663 -2.365531 0.277467
 448.000000 3.594635 -2.280670 0.273691
 449.000000 3.601074 -2.334974 0.308012
 450.000000 3.577042 -2.301206 0.292806
 451.000000 3.605086 -2.334392 0.255252
 452.000000 3.565070 -2.404284 0.280951
 453.000000 3.626059 -2.329579 0.262787
 454.000000 3.591814 -2.318938 0.250266
 455.000000 3.611707 -2.363923 0.265359
 456.000000 3.568595 -2.416177 0.310370
 457.000000 3.573603 -2.368457 0.268373
 458.000000 3.587125 -2.347137 0.257439
 459.000000 3.500435 -2.345347 0.264092
 460.000000 3.554818 -2.271098 0.288871
 461.000000 3.629736 -2.376925 0.267965
 462.000000 3.573789 -2.191640 0.307556
 463.000000 3.550274 -2.226265 0.266115
 464.000000 3.577961 -2.176074 0.281187
 465.000000 3.556936 -2.316537 0.252865
 466.000000 3.590347 -2.239127 0.242264
 467.000000 3.594207 -2.340462 0.254488
 468.000000 3.554156 -2.329783 0.289358
 469.000000 3.582198 -2.212518 0.259319
 470.000000 3.522201 -2.350630 0.288098
 471.000000 3.523200 -2.338370 0.264572
 472.000000 3.546290 -2.285720 0.288468
 473.000000 3.553348 -2.408405 0.263837
 474.000000 3.586272 -2.249561 0.284360
 475.000000 3.556851 -2.354818 0.244527
 476.000000 3.551033 -2.287832 0.244767
 477.000000 3.574122 -2.290748 0.255158
 478.000000 3.573710 -2.261677 0.224865
 479.000000 3.604019 -2.306381 0.242623
 480.000000 3.559975 -2.274708 0.255610
 481.000000 3.543117 -2.391263 0.246057
 482.000000 3.579501 -2.244478 0.275047
 483.000000 3.555601 -2.301609 0.282342
 484.000000 3.580973 -2.242937 0.223385
 485.000000 3.589073 -2.319654 0.239253
 486.000000 3.616058 -2.221429 0.268398
 487.000000 3.570159 -2.346470 0.269765
 488.000000 3.558026 -2.369492 0.294154
 489.000000 3.579892 -2.331515 0.244536
 490.000000 3.573783 -2.243822 0.252270
 491.000000 3.621879 -2.316169 0.238541
 492.000000 3.563305 -2.190962 0.245666
 493.000000 3.590677 -2.254348 0.254000
 494.000000 3.538188 -2.226460 0.281524
 495.000000 3.542067 -2.285046 0.291488
 496.000000 3.585793 -2.284060 0.299368
 497.000000 3.518082 -2.252009 0.254215
 498.000000 3.583162 -2.304845 0.264325
 499.000000 3.641698 -2.284219 0.292436
 500.000000 3.552495 -2.353211 0.260768
 501.000000 3.545294 -2.224288 0.251059
 502.000000 3.533338 -2.275594 0.265219
 503.000000 3.570693 -2.351180 0.242975
 504.000000 3.605544 -2.291322 0.264661
 505.000000 3.610120 -2.358957 0.270628
 506.000000 3.590149 -2.257047 0.268924
 507.000000 3.617030 -2.284076 0.264003
 508.000000 3.561546 -2.203531 0.275822
 509.000000 3.569827 -2.255532 0.280525
 510.000000 3.541178 -2.249577 0.291174
 511.000000 3.527811 -2.226260 0.278330
 512.000000 3.597139 -2.280333 0.284976
 513.000000 3.598833 -2.136283 0.267327
 514.000000 3.552567 -2.206847 0.300880
 515.000000 3.637623 -2.267752 0.279716
 516.000000 3.591587 -2.235321 0.255776
 517.000000 3.606320 -2.244537 0.296049
 518.000000 3.609310 -2.163350 0.270059
 519.000000 3.571455 -2.244540 0.304210
 520.000000 3.527695 -2.100810 0.289244
 521.000000 3.541685 -2.308260 0.273458
 522.000000 3.574482 -2.268247 0.289866
 523.000000 3.526333 -2.307016 0.294119
 524.000000 3.517597 -2.268192 0.319755
 525.000000 3.528723 -2.371337 0.292323
 526.000000 3.565939 -2.394342 0.305501
 527.000000 3.595770 -2.337334 0.285062
 528.000000 3.603557 -2.332042 0.264699
 529.000000 3.569334 -2.304046 0.264053
 530.000000 3.621062 -2.355002 0.287941
 531.000000 3.565386 -2.228859 0.279671
 532.000000 3.598272 -2.273947 0.282005
 533.000000 3.589258 -2.350365 0.281870
 534.000000 3.534927 -2.293948 0.272885
 535.000000 3.600414 -2.460906 0.264446
 536.000000 3.642829 -2.286844 0.298958
 537.000000 3.590038 -2.284336 0.266648
 538.000000 3.565987 -2.323967 0.280796
 539.000000 3.635102 -2.337710 0.252231
 540.000000 3.635603 -2.311917 0.238891
 541.000000 3.645561 -2.322003 0.254557
 542.000000 3.607184 -2.310950 0.272442
 543.000000 3.640676 -2.311893 0.272631
 544.000000 3.630443 -2.340282 0.266234
 545.000000 3.583239 -2.301506 0.258032
 546.000000 3.572697 -2.234237 0.271188
 547.000000 3.594084 -2.333124 0.270369
 548.000000 3.636268 -2.326410 0.275828
 549.000000 3.619954 -2.274118 0.265181
 550.000000 3.589577 -2.365285 0.248552
 551.000000 3.606758 -2.298844 0.264569
 552.000000 3.613933 -2.302430 0.257625
 553.000000 3.592228 -2.349608 0.290735
 554.000000 3.564622 -2.316982 0.263017
 555.000000 3.551979 -2.261256 0.274410
 556.000000 3.576347 -2.277785 0.283254
 557.000000 3.554767 -2.308797 0.267184
 558.000000 3.590481 -2.276293 0.270831
 559.000000 3.573398 -2.241299 0.262888
 560.000000 3.534671 -2.245715 0.243014
 561.000000 3.556463 -2.266016 0.262701
 562.000000 3.613951 -2.328533 0.280941
 563.000000 3.596969 -2.293826 0.294501
 564.000000 3.569914 -2.357642 0.259991
 565.000000 3.539581 -2.291763 0.282355
 566.000000 3.610372 -2.400725 0.283384
 567.000000 3.575030 -2.297736 0.290120
 568.000000 3.525274 -2.328401 0.285179
 569.000000 3.594187 -2.305659 0.283511
 570.000000 3.616209 -2.289002 0.277850
 571.000000 3.595968 -2.340815 0.327564
 572.000000 3.580000 -2.331715 0.290149
 573.000000 3.615998 -2.293775 0.295166
 574.000000 3.600892 -2.301016 0.273338
 575.000000 3.619128 -2.360724 0.294915
 576.000000 3.604335 -2.357562 0.269093
 577.000000 3.591969 -2.272391 0.350727
 578.000000 3.625936 -2.225405 0.307645
 579.000000 3.604734 -2.386709 0.320011
 580.000000 3.618716 -2.381748 0.293577
 581.000000 3.605559 -2.333179 0.324829
 582.000000 3.601202 -2.298036 0.290830
 583.000000 3.603146 -2.309049 0.280856
 584.000000 3.618461 -2.328644 0.321566
 585.000000 3.625611 -2.330821 0.299854
 586.000000 3.609194 -2.407427 0.301160
 587.000000 3.628615 -2.326024 0.299606
 588.000000 3.680762 -2.421813 0.320294
 589.000000 3.654558 -2.320489 0.288651
 590.000000 3.561552 -2.394813 0.321430
 591.000000 3.621328 -2.319748 0.331106
 592.000000 3.634036 -2.316346 0.316519
 593.000000 3.619630 -2.491611 0.310089
 594.000000 3.595556 -2.407928 0.320709
 595.000000 3.621521 -2.293688 0.297663
 596.000000 3.606793 -2.391891 0.307372
 597.000000 3.623799 -2.315100 0.312286
 598.000000 3.611268 -2.306058 0.337873
 599.000000 3.574953 -2.366618 0.304317
 600.000000 3.586274 -2.291784 0.282309
 601.000000 3.587911 -2.330297 0.308942
 602.000000 3.617740 -2.340179 0.295672
 603.000000 3.586712 -2.302060 0.302997
 604.000000 3.583273 -2.367223 0.318191
 605.000000 3.577003 -2.405552 0.325884
 606.000000 3.575180 -2.422538 0.320208
 607.000000 3.570975 -2.341305 0.329513
 608.000000 3.564953 -2.356197 0.311910
 609.000000 3.532039 -2.244469 0.278674
 610.000000 3.577156 -2.359997 0.315031
 611.000000 3.579928 -2.351611 0.265813
 612.000000 3.584152 -2.393914 0.323544
 613.000000 3.564128 -2.447088 0.292525
 614.000000 3.555378 -2.322165 0.347422
 615.000000 3.632650 -2.323613 0.318036
 616.000000 3.602622 -2.192571 0.322812
 617.000000 3.554951 -2.358291 0.300947
 618.000000 3.569698 -2.346366 0.329174
 619.000000 3.573636 -2.261523 0.320779
 620.000000 3.524348 -2.260180 0.313059
 621.000000 3.527491 -2.408307 0.322825
 622.000000 3.586855 -2.364832 0.318834
 623.000000 3.539921 -2.320000 0.310028
 624.000000 3.546716 -2.342987 0.306804
 625.000000 3.533716 -2.384958 0.329149
 626.000000 3.533962 -2.414134 0.321761
 627.000000 3.531649 -2.327012 0.314722
 628.000000 3.542132 -2.440484 0.344219
 629.000000 3.593304 -2.317091 0.326013
 630.000000 3.559035 -2.250450 0.343382
 631.000000 3.573867 -2.281176 0.356615
 632.000000 3.602469 -2.355456 0.315173
 633.000000 3.574937 -2.267811 0.309159
 634.000000 3.627687 -2.336331 0.309778
 635.000000 3.625064 -2.292169 0.332411
 636.000000 3.511892 -2.313602 0.305633
 637.000000 3.553070 -2.311238 0.300445
 638.000000 3.585623 -2.437793 0.294633
 639.000000 3.657368 -2.391353 0.302430
 640.000000 3.583209 -2.354012 0.304532
 641.000000 3.615102 -2.277659 0.343691
 642.000000 3.598740 -2.409447 0.306829
 643.000000 3.562322 -2.367321 0.354026
 644.000000 3.583445 -2.397925 0.298490
 645.000000 3.565342 -2.327178 0.327371
 646.000000 3.635215 -2.420934 0.314345
 647.000000 3.578289 -2.360240 0.344962
 648.000000 3.570059 -2.394757 0.327629
 649.000000 3.609821 -2.306977 0.356708
 650.000000 3.611388 -2.267482 0.357646
 651.000000 3.596307 -2.328300 0.324062
 652.000000 3.588279 -2.343909 0.334610
 653.000000 3.569184 -2.387838 0.348331
 654.000000 3.642116 -2.357946 0.329988
 655.000000 3.613423 -2.304983 0.341435
 656.000000 3.572800 -2.409187 0.330513
 657.000000 3.588567 -2.300555 0.298070
 658.000000 3.524638 -2.263771 0.273156
 659.000000 3.602210 -2.289611 0.302196
 660.000000 3.615390 -2.402532 0.306774
 661.000000 3.586293 -2.324105 0.293767
 662.000000 3.544507 -2.290421 0.268525
 663.000000 3.575418 -2.344195 0.269899
 664.000000 3.623828 -2.339478 0.287435
 665.000000 3.577147 -2.239004 0.298929
 666.000000 3.606096 -2.219924 0.335668
 667.000000 3.599251 -2.264767 0.292591
 668.000000 3.570871 -2.336240 0.295360
 669.000000 3.570068 -2.214216 0.289594
 670.000000 3.590413 -2.283341 0.272562
 671.000000 3.558005 -2.286667 0.319178
 672.000000 3.562403 -2.317262 0.329010
 673.000000 3.557185 -2.313696 0.295311
 674.000000 3.617909 -2.328853 0.281541
 675.000000 3.576586 -2.361823 0.304639
 676.000000 3.619009 -2.296441 0.283326
 677.000000 3.585449 -2.227935 0.267193
 678.000000 3.588002 -2.365849 0.279384
 679.000000 3.585049 -2.375936 0.258116
 680.000000 3.603513 -2.284221 0.303202
 681.000000 3.600291 -2.315506 0.260223
 682.000000 3.582803 -2.287632 0.244711
 683.000000 3.606313 -2.388119 0.274281
 684.000000 3.602274 -2.252284 0.286008
 685.000000 3.611851 -2.272855 0.273961
 686.000000 3.562352 -2.326679 0.281539
 687.000000 3.609583 -2.335339 0.301995
 688.000000 3.572667 -2.303801 0.309866
 689.000000 3.556451 -2.371747 0.273790
 690.000000 3.554264 -2.205659 0.300715
 691.000000 3.603134 -2.316073 0.344507
 692.000000 3.623918 -2.231299 0.322575
 693.000000 3.598561 -2.308542 0.306504
 694.000000 3.590428 -2.282660 0.325767
 695.000000 3.591865 -2.307037 0.308000
 696.000000 3.556953 -2.240303 0.305007
 697.000000 3.565691 -2.356624 0.309253
 698.000000 3.584464 -2.288695 0.319201
 699.000000 3.554013 -2.292601 0.296908
 700.000000 3.552790 -2.335179 0.318403
 701.000000 3.577233 -2.337524 0.326471
 702.000000 3.571137 -2.314685 0.322351
 703.000000 3.566401 -2.286750 0.279772
 704.000000 3.592157 -2.387860 0.310181
 705.000000 3.579506 -2.283423 0.314194
 706.000000 3.601229 -2.398258 0.329028
 707.000000 3.545530 -2.402932 0.340515
 708.000000 3.566414 -2.384813 0.253021
 709.000000 3.636475 -2.321289 0.299379
 710.000000 3.595090 -2.271544 0.322321
 711.000000 3.589287 -2.306101 0.303584
 712.000000 3.574326 -2.305812 0.310905
 713.000000 3.576460 -2.234737 0.341974
 714.000000 3.600866 -2.251680 0.326946
 715.000000 3.552646 -2.240700 0.287304
 716.000000 3.544871 -2.184918 0.305732
 717.000000 3.569167 -2.284942 0.266393
 718.000000 3.544988 -2.268474 0.243089
 719.000000 3.607810 -2.237511 0.266102
 720.000000 3.589021 -2.324797 0.266234
 721.000000 3.551891 -2.329791 0.266443
 722.000000 3.579870 -2.272897 0.277948
 723.000000 3.613484 -2.307094 0.266129
 724.000000 3.598914 -2.207652 0.277194
 725.000000 3.617631 -2.257281 0.277345
 726.000000 3.611158 -2.236555 0.247410
 727.000000 3.628720 -2.303058 0.272257
 728.000000 3.617491 -2.343593 0.267196
 729.000000 3.650753 -2.323670 0.287869
 730.000000 3.659555 -2.203681 0.288897
 731.000000 3.650736 -2.421839 0.235647
 732.000000 3.574735 -2.376275 0.288958
 733.000000 3.612368 -2.229412 0.290128
 734.000000 3.602579 -2.177017 0.256321
 735.000000 3.586055 -2.273646 0.259238
 736.000000 3.558528 -2.189004 0.284234
 737.000000 3.602902 -2.258582 0.234234
 738.000000 3.612416 -2.264387 0.265049
 739.000000 3.551803 -2.307615 0.229191
 740.000000 3.581168 -2.152800 0.249232
 741.000000 3.613932 -2.344576 0.259671
 742.000000 3.569787 -2.278344 0.273807
 743.000000 3.573706 -2.286895 0.246134
 744.000000 3.586405 -2.241342 0.237799
 745.000000 3.579476 -2.270845 0.241943
 746.000000 3.615623 -2.291847 0.275339
 747.000000 3.669655 -2.237600 0.250059
 748.000000 3.651270 -2.319998 0.216582
 749.000000 3.550693 -2.275273 0.231031
 750.000000 3.595864 -2.232491 0.265494
 751.000000 3.648287 -2.286521 0.278275
 752.000000 3.577008 -2.203917 0.259177
 753.000000 3.554922 -2.193689 0.244421
 754.000000 3.575298 -2.193171 0.221129
 755.000000 3.580792 -2.256912 0.229498
 756.000000 3.609098 -2.292344 0.223305
 757.000000 3.547596 -2.274964 0.280964
 758.000000 3.582711 -2.225689 0.301599
 759.000000 3.535352 -2.274282 0.254993
 760.000000 3.593579 -2.389563 0.239097
 761.000000 3.603914 -2.278012 0.277370
 762.000000 3.617984 -2.422524 0.260522
 763.000000 3.573795 -2.298241 0.264377
 764.000000 3.587087 -2.385880 0.288560
 765.000000 3.605035 -2.307680 0.243604
 766.000000 3.562402 -2.352313 0.273419
 767.000000 3.624253 -2.366337 0.262628
 768.000000 3.596082 -2.358106 0.279119
 769.000000 3.626419 -2.328514 0.299031
 770.000000 3.562034 -2.392957 0.230694
 771.000000 3.656741 -2.372031 0.239121
 772.000000 3.616781 -2.314202 0.238077
 773.000000 3.572732 -2.321937 0.270369
 774.000000 3.580293 -2.327070 0.246214
 775.000000 3.616414 -2.267946 0.255626
 776.000000 3.600535 -2.364567 0.255247
 777.000000 3.592562 -2.291946 0.289788
 778.000000 3.626602 -2.289680 0.266556
 779.000000 3.594804 -2.300794 0.307323
 780.000000 3.624767 -2.241802 0.248287
 781.000000 3.633140 -2.256728 0.264584
 782.000000 3.586517 -2.200811 0.258687
 783.000000 3.602704 -2.250317 0.251126
 784.000000 3.606671 -2.287741 0.251805
 785.000000 3.621255 -2.174630 0.254584
 786.000000 3.588382 -2.216574 0.269800
 787.000000 3.561693 -2.231237 0.251230
 788.000000 3.621950 -2.269368 0.253931
 789.000000 3.621912 -2.327356 0.237772
 790.000000 3.553739 -2.173715 0.267045
 791.000000 3.612076 -2.258451 0.218318
 792.000000 3.605517 -2.269718 0.215409
 793.000000 3.623602 -2.313458 0.253750
 794.000000 3.645964 -2.292960 0.253434
 795.000000 3.596971 -2.335459 0.282725
 796.000000 3.588904 -2.369791 0.249952
 797.000000 3.603609 -2.239427 0.266500
 798.000000 3.575903 -2.333042 0.275748
 799.000000 3.557155 -2.320577 0.314923
 800.000000 3.641490 -2.177974 0.252603
 801.000000 3.581695 -2.313851 0.244703
 802.000000 3.593737 -2.239915 0.243371
 803.000000 3.590009 -2.323599 0.226278
 804.000000 3.576485 -2.258011 0.240863
 805.000000 3.640457 -2.307107 0.256670
 806.000000 3.648561 -2.296965 0.318149
 807.000000 3.628916 -2.325631 0.319580
 808.000000 3.601012 -2.371978 0.296495
 809.000000 3.588911 -2.250732 0.289497
 810.000000 3.637685 -2.372304 0.303392
 811.000000 3.623512 -2.300194 0.294676
 812.000000 3.609342 -2.317331 0.292272
 813.000000 3.601981 -2.277578 0.308480
 814.000000 3.604381 -2.238512 0.273444
 815.000000 3.642800 -2.182938 0.273174
 816.000000 3.591442 -2.218574 0.283160
 817.000000 3.588422 -2.232368 0.240006
 818.000000 3.563962 -2.191488 0.244007
 819.000000 3.634946 -2.229456 0.240748
 820.000000 3.543517 -2.241432 0.252692
 821.000000 3.566493 -2.304277 0.274758
 822.000000 3.599916 -2.258186 0.263024
 823.000000 3.604347 -2.230904 0.267763
 824.000000 3.610767 -2.263471 0.250121
 825.000000 3.575265 -2.188148 0.267342
 826.000000 3.573675 -2.375564 0.248117
 827.000000 3.583632 -2.311754 0.217324
 828.000000 3.607777 -2.183637 0.279419
 829.000000 3.607758 -2.307252 0.264669
 830.000000 3.614286 -2.285553 0.283821
 831.000000 3.605418 -2.293074 0.251808
 832.000000 3.612913 -2.279339 0.290288
 833.000000 3.577620 -2.339878 0.279510
 834.000000 3.579449 -2.264955 0.263046
 835.000000 3.603007 -2.285592 0.260906
 836.000000 3.598785 -2.321557 0.279216
 837.000000 3.573559 -2.187578 0.251744
 838.000000 3.584468 -2.327319 0.242240
 839.000000 3.589454 -2.239333 0.290501
 840.000000 3.594305 -2.258630 0.255282
 841.000000 3.565799 -2.277291 0.270870
 842.000000 3.554311 -2.285673 0.249317
 843.000000 3.621131 -2.233057 0.232903
 844.000000 3.547638 -2.274899 0.274309
 845.000000 3.570980 -2.273665 0.285050
 846.000000 3.559111 -2.221601 0.261089
 847.000000 3.577305 -2.348752 0.232587
 848.000000 3.530523 -2.306020 0.249890
 849.000000 3.546192 -2.320036 0.261722
 850.000000 3.509101 -2.331274 0.274578
 851.000000 3.564674 -2.267843 0.271242
 852.000000 3.585477 -2.356982 0.265652
 853.000000 3.593121 -2.403292 0.249966
 854.000000 3.586540 -2.303705 0.258213
 855.000000 3.569901 -2.185932 0.211421
 856.000000 3.574537 -2.274449 0.261434
 857.000000 3.536073 -2.347966 0.265429
 858.000000 3.548297 -2.293395 0.250248
 859.000000 3.539905 -2.219981 0.275142
 860.000000 3.552701 -2.282755 0.212890
 861.000000 3.571433 -2.326742 0.209901
 862.000000 3.582156 -2.287040 0.232370
 863.000000 3.594336 -2.240772 0.242945
 864.000000 3.593457 -2.224586 0.213904
 865.000000 3.610785 -2.262342 0.196219
 866.000000 3.566003 -2.278107 0.226255
 867.000000 3.622946 -2.266029 0.209821
 868.000000 3.638265 -2.262144 0.235141
 869.000000 3.609993 -2.248360 0.250515
 870.000000 3.609159 -2.204091 0.236176
 871.000000 3.612439 -2.258639 0.258141
 872.000000 3.567112 -2.234242 0.245291
 873.000000 3.587033 -2.304080 0.269188
 874.000000 3.596485 -2.274591 0.248850
 875.000000 3.556311 -2.279134 0.237539
 876.000000 3.623867 -2.354140 0.226582
 877.000000 3.574928 -2.258015 0.247028
 878.000000 3.575693 -2.309151 0.227778
 879.000000 3.600863 -2.275393 0.223338
 880.000000 3.602096 -2.291229 0.248950
 881.000000 3.634886 -2.197340 0.239645
 882.000000 3.639005 -2.277129 0.223884
 883.000000 3.617793 -2.309121 0.247765
 884.000000 3.601970 -2.294070 0.229078
 885.000000 3.575001 -2.361655 0.285423
 886.000000 3.600056 -2.275861 0.248620
 887.000000 3.583341 -2.406023 0.268148
 888.000000 3.647522 -2.309474 0.274505
 889.000000 3.584523 -2.261285 0.263424
 890.000000 3.638401 -2.250441 0.259952
 891.000000 3.615969 -2.264073 0.259683
 892.000000 3.599723 -2.401724 0.217735
 893.000000 3.597980 -2.235565 0.284593
 894.000000 3.609388 -2.346034 0.263810
 895.000000 3.581285 -2.309097 0.238547
 896.000000 3.570150 -2.352630 0.256789
 897.000000 3.586159 -2.402840 0.302520
 898.000000 3.561024 -2.308679 0.295453
 899.000000 3.587206 -2.406524 0.254578
 900.000000 3.644708 -2.363165 0.299813
 901.000000 3.603883 -2.338898 0.270491
 902.000000 3.644376 -2.437613 0.240592
 903.000000 3.591315 -2.324418 0.265597
 904.000000 3.652733 -2.272758 0.257647
 905.000000 3.622363 -2.327938 0.283750
 906.000000 3.536738 -2.292945 0.296030
 907.000000 3.619063 -2.281989 0.248375
 908.000000 3.648805 -2.387560 0.268766
 909.000000 3.610741 -2.300480 0.234602
 910.000000 3.583881 -2.316490 0.267667
 911.000000 3.602292 -2.328549 0.251114
 912.000000 3.583171 -2.425582 0.266170
 913.000000 3.603768 -2.298481 0.203493
 914.000000 3.618113 -2.364411 0.257560
 915.000000 3.581948 -2.317966 0.264566
 916.000000 3.633725 -2.309560 0.257174
 917.000000 3.635268 -2.341573 0.257190
 918.000000 3.584454 -2.314319 0.301729
 919.000000 3.634758 -2.293429 0.247337
 920.000000 3.669531 -2.396208 0.238420
 921.000000 3.595175 -2.371841 0.282455
 922.000000 3.595237 -2.389781 0.290898
 923.000000 3.564678 -2.394266 0.323492
 924.000000 3.630812 -2.395015 0.289088
 925.000000 3.602868 -2.336030 0.271755
 926.000000 3.636393 -2.322828 0.291807
 927.000000 3.579868 -2.406663 0.301877
 928.000000 3.647178 -2.362633 0.276289
 929.000000 3.601348 -2.279917 0.283769
 930.000000 3.625609 -2.314913 0.320231
 931.000000 3.586938 -2.420977 0.299134
 932.000000 3.535644 -2.237509 0.334773
 933.000000 3.532636 -2.380730 0.310760
 934.000000 3.524803 -2.231717 0.288967
 935.000000 3.525370 -2.350683 0.339751
 936.000000 3.563062 -2.284879 0.277870
 937.000000 3.578472 -2.282939 0.298060
 938.000000 3.596391 -2.306444 0.303389
 939.000000 3.571280 -2.252166 0.319088
 940.000000 3.601342 -2.216035 0.302292
 941.000000 3.602046 -2.240328 0.284007
 942.000000 3.596312 -2.416861 0.280187
 943.000000 3.562052 -2.339433 0.310474
 944.000000 3.581825 -2.244014 0.286213
 945.000000 3.623605 -2.344682 0.262615
 946.000000 3.604531 -2.278680 0.286401
 947.000000 3.572521 -2.288321 0.271946
 948.000000 3.584651 -2.378278 0.322229
 949.000000 3.555220 -2.326858 0.301341
 950.000000 3.580956 -2.356338 0.279675
 951.000000 3.558291 -2.346021 0.251788
 952.000000 3.576621 -2.315090 0.318486
 953.000000 3.554743 -2.377113 0.237282
 954.000000 3.646544 -2.407419 0.247658
 955.000000 3.575741 -2.333798 0.331611
 956.000000 3.589997 -2.414293 0.374478
 957.000000 3.570207 -2.367591 0.311475
 958.000000 3.596487 -2.430987 0.312988
 959.000000 3.609870 -2.367329 0.299141
 960.000000 3.591174 -2.354524 0.280958
 961.000000 3.583390 -2.228699 0.321040
 962.000000 3.606941 -2.336265 0.310072
 963.000000 3.548313 -2.383062 0.291938
 964.000000 3.611052 -2.348418 0.291408
 965.000000 3.617451 -2.384742 0.273448
 966.000000 3.641045 -2.307155 0.261237
 967.000000 3.680438 -2.304451 0.323901
 968.000000 3.594099 -2.335617 0.282264
 969.000000 3.642246 -2.409394 0.255055
 970.000000 3.620821 -2.369007 0.234300
 971.000000 3.618034 -2.394499 0.249850
 972.000000 3.649651 -2.376296 0.283666
 973.000000 3.652796 -2.374051 0.241973
 974.000000 3.611573 -2.427420 0.246142
 975.000000 3.666915 -2.304496 0.228173
 976.000000 3.622160 -2.380324 0.242644
 977.000000 3.630579 -2.290645 0.260381
 978.000000 3.629507 -2.324056 0.270737
 979.000000 3.560839 -2.346840 0.282447
 980.000000 3.628032 -2.358157 0.271752
 981.000000 3.597054 -2.354259 0.289278
 982.000000 3.597338 -2.297825 0.244835
 983.000000 3.669674 -2.327900 0.282934
 984.000000 3.616074 -2.355729 0.279432
 985.000000 3.568012 -2.312764 0.221437
 986.000000 3.612590 -2.513605 0.242929
 987.000000 3.664511 -2.442057 0.264243
 988.000000 3.589463 -2.287835 0.236220
 989.000000 3.638385 -2.357097 0.254969
 990.000000 3.614611 -2.373274 0.247367
 991.000000 3.609136 -2.372949 0.269321
 992.000000 3.600346 -2.384923 0.294228
 993.000000 3.629015 -2.492545 0.200828
 994.000000 3.570088 -2.441787 0.280620
 995.000000 3.598650 -2.420329 0.275118
 996.000000 3.592126 -2.504306 0.268760
 997.000000 3.597970 -2.230259 0.271865
 998.000000 3.598440 -2.317043 0.257268
 999.000000 3.640895 -2.339668 0.265926
 1000.000000 3.614709 -2.306789 0.248169
 1001.000000 3.610870 -2.292364 0.265739
 1002.000000 3.604472 -2.494356 0.291853
 1003.000000 3.585159 -2.422189 0.266508
 1004.000000 3.589094 -2.313655 0.268153
 1005.000000 3.597334 -2.365124 0.305980
 1006.000000 3.573060 -2.244473 0.269221
 1007.000000 3.617827 -2.323101 0.297865
 1008.000000 3.583331 -2.305256 0.298822
 1009.000000 3.586747 -2.414783 0.263676
 1010.000000 3.607465 -2.402597 0.215375
 1011.000000 3.582269 -2.438344 0.222604
 1012.000000 3.604863 -2.285577 0.283770
 1013.000000 3.579728 -2.353642 0.289858
 1014.000000 3.556044 -2.260134 0.281132
 1015.000000 3.636368 -2.397300 0.274496
 1016.000000 3.619332 -2.359113 0.290022
 1017.000000 3.618678 -2.293565 0.275059
 1018.000000 3.597301 -2.399032 0.261826
 1019.000000 3.565207 -2.440846 0.258891
 1020.000000 3.629330 -2.290401 0.257317
 1021.000000 3.612309 -2.287147 0.265017
 1022.000000 3.613294 -2.357704 0.248422
 1023.000000 3.611525 -2.276136 0.245517
 1024.000000 3.653702 -2.275111 0.278015
 1025.000000 3.602710 -2.432745 0.280106
 1026.000000 3.604901 -2.397315 0.259114
 1027.000000 3.616902 -2.388187 0.233852
 1028.000000 3.628114 -2.510982 0.288225
 1029.000000 3.595378 -2.418743 0.259449
 1030.000000 3.635907 -2.309903 0.258434
 1031.000000 3.605035 -2.365390 0.262560
 1032.000000 3.611824 -2.411533 0.259887
 1033.000000 3.625726 -2.299940 0.264470
 1034.000000 3.582798 -2.363627 0.257875
 1035.000000 3.586322 -2.392986 0.289198
 1036.000000 3.565704 -2.348876 0.263813
 1037.000000 3.618753 -2.425051 0.230381
 1038.000000 3.665897 -2.271060 0.285952
 1039.000000 3.645490 -2.416430 0.272510
 1040.000000 3.653941 -2.407302 0.288981
 1041.000000 3.635896 -2.389898 0.273188
 1042.000000 3.607106 -2.390927 0.322484
 1043.000000 3.636546 -2.390697 0.288628
 1044.000000 3.630364 -2.445569 0.293973
 1045.000000 3.646897 -2.390772 0.258252
 1046.000000 3.619216 -2.251119 0.262967
 1047.000000 3.627347 -2.309711 0.284367
 1048.000000 3.647131 -2.353789 0.266754
 1049.000000 3.592792 -2.373980 0.319566
 1050.000000 3.595723 -2.428511 0.255463
 1051.000000 3.590709 -2.301479 0.256697
 1052.000000 3.604791 -2.276333 0.221371
 1053.000000 3.626555 -2.335109 0.294372
 1054.000000 3.594298 -2.279627 0.286209
 1055.000000 3.625831 -2.304904 0.316984
 1056.000000 3.664850 -2.354717 0.308148
 1057.000000 3.594316 -2.305499 0.275451
 1058.000000 3.574339 -2.352798 0.216164
 1059.000000 3.616623 -2.361050 0.251674
 1060.000000 3.629053 -2.378450 0.260933
 1061.000000 3.628730 -2.339414 0.263834
 1062.000000 3.620127 -2.342997 0.286312
 1063.000000 3.627002 -2.313277 0.259989
 1064.000000 3.608639 -2.323577 0.251005
 1065.000000 3.640782 -2.256624 0.267302
 1066.000000 3.629890 -2.322828 0.261906
 1067.000000 3.640233 -2.318834 0.262011
 1068.000000 3.630071 -2.392704 0.273678
 1069.000000 3.628585 -2.314673 0.249164
 1070.000000 3.646751 -2.274289 0.265791
 1071.000000 3.656867 -2.348316 0.263404
 1072.000000 3.607821 -2.294405 0.245449
 1073.000000 3.617417 -2.290758 0.265741
 1074.000000 3.645312 -2.300681 0.217134
 1075.000000 3.606540 -2.295694 0.228848
 1076.000000 3.594436 -2.355010 0.273739
 1077.000000 3.682033 -2.235307 0.245624
 1078.000000 3.664139 -2.242517 0.271036
 1079.000000 3.651458 -2.253966 0.251005
 1080.000000 3.641003 -2.382802 0.253016
 1081.000000 3.625187 -2.324964 0.253698
 1082.000000 3.607090 -2.412021 0.244370
 1083.000000 3.635975 -2.361405 0.272297
 1084.000000 3.652035 -2.413492 0.225098
 1085.000000 3.608702 -2.349086 0.251446
 1086.000000 3.629034 -2.374991 0.226158
 1087.000000 3.600602 -2.371869 0.245005
 1088.000000 3.589499 -2.323620 0.237617
 1089.000000 3.605155 -2.353695 0.233066
 1090.000000 3.643112 -2.366743 0.228064
 1091.000000 3.629683 -2.275511 0.206441
 1092.000000 3.633603 -2.239396 0.221640
 1093.000000 3.586827 -2.305376 0.242276
 1094.000000 3.568560 -2.288489 0.231087
 1095.000000 3.596072 -2.308859 0.223787
 1096.000000 3.598313 -2.276680 0.225317
 1097.000000 3.602055 -2.337984 0.241152
 1098.000000 3.621821 -2.340682 0.213695
 1099.000000 3.591605 -2.409726 0.205687
 1100.000000 3.590853 -2.290952 0.269510
 1101.000000 3.614730 -2.285045 0.266116
 1102.000000 3.594444 -2.317241 0.272083
 1103.000000 3.630092 -2.214064 0.251274
 1104.000000 3.592204 -2.186788 0.240498
 1105.000000 3.603280 -2.259647 0.257762
 1106.000000 3.604287 -2.317057 0.225878
 1107.000000 3.611840 -2.283064 0.246788
 1108.000000 3.622467 -2.220287 0.257236
 1109.000000 3.659944 -2.207795 0.234260
 1110.000000 3.607164 -2.281258 0.251219
 1111.000000 3.632578 -2.252600 0.268426
 1112.000000 3.568168 -2.224665 0.257216
 1113.000000 3.636856 -2.270037 0.261976
 1114.000000 3.673905 -2.324188 0.251639
 1115.000000 3.616403 -2.318955 0.298890
 1116.000000 3.630719 -2.290169 0.253900
 1117.000000 3.636966 -2.291380 0.266968
 1118.000000 3.609172 -2.373544 0.261253
 1119.000000 3.609187 -2.268359 0.255979
 1120.000000 3.606844 -2.308494 0.225336
 1121.000000 3.698710 -2.390789 0.254483
 1122.000000 3.638633 -2.220268 0.249055
 1123.000000 3.607313 -2.328846 0.238299
 1124.000000 3.617600 -2.372778 0.224754
 1125.000000 3.596233 -2.337300 0.239591
 1126.000000 3.552912 -2.340504 0.260771
 1127.000000 3.582257 -2.343556 0.226090
 1128.000000 3.607602 -2.335837 0.222975
 1129.000000 3.645041 -2.393992 0.229793
 1130.000000 3.610951 -2.360257 0.235100
 1131.000000 3.643734 -2.411163 0.202148
 1132.000000 3.625942 -2.269516 0.194488
 1133.000000 3.605741 -2.322323 0.177845
 1134.000000 3.607329 -2.393525 0.191795
 1135.000000 3.595383 -2.255975 0.227776
 1136.000000 3.595542 -2.315716 0.230000
 1137.000000 3.620670 -2.315057 0.228626
 1138.000000 3.608812 -2.275581 0.214475
 1139.000000 3.619989 -2.382827 0.206421
 1140.000000 3.619848 -2.371276 0.255600
 1141.000000 3.623536 -2.320269 0.224367
 1142.000000 3.671656 -2.334762 0.232046
 1143.000000 3.591663 -2.309934 0.236354
 1144.000000 3.651809 -2.302263 0.222508
 1145.000000 3.623651 -2.264764 0.227159
 1146.000000 3.623530 -2.255470 0.242252
 1147.000000 3.639140 -2.345179 0.268277
 1148.000000 3.612228 -2.336853 0.239278
 1149.000000 3.596873 -2.288923 0.211889
 1150.000000 3.621731 -2.291464 0.231919
 1151.000000 3.618781 -2.306910 0.217887
 1152.000000 3.665210 -2.353748 0.236198
 1153.000000 3.643851 -2.344597 0.219243
 1154.000000 3.616155 -2.382532 0.257758
 1155.000000 3.626052 -2.329217 0.220027
 1156.000000 3.657083 -2.231809 0.227528
 1157.000000 3.678845 -2.237693 0.227899
 1158.000000 3.632770 -2.305910 0.208141
 1159.000000 3.610206 -2.257754 0.212746
 1160.000000 3.636005 -2.266963 0.191456
 1161.000000 3.609912 -2.324963 0.202967
 1162.000000 3.594558 -2.296373 0.221687
 1163.000000 3.576805 -2.272895 0.220697
 1164.000000 3.590723 -2.268715 0.188610
 1165.000000 3.564967 -2.297760 0.198423
 1166.000000 3.580118 -2.273583 0.196081
 1167.000000 3.619665 -2.311093 0.243151
 1168.000000 3.602223 -2.402920 0.249017
 1169.000000 3.608931 -2.237499 0.214182
 1170.000000 3.591549 -2.335243 0.200493
 1171.000000 3.595052 -2.297614 0.177404
 1172.000000 3.588222 -2.328944 0.191887
 1173.000000 3.614150 -2.271037 0.198874
 1174.000000 3.597721 -2.344100 0.223008
 1175.000000 3.560833 -2.283413 0.257831
 1176.000000 3.610071 -2.349875 0.204742
 1177.000000 3.595492 -2.275093 0.223050
 1178.000000 3.561698 -2.341573 0.227132
 1179.000000 3.590644 -2.357750 0.245496
 1180.000000 3.578859 -2.334933 0.217640
 1181.000000 3.653883 -2.262626 0.232279
 1182.000000 3.603483 -2.200181 0.220878
 1183.000000 3.660295 -2.256885 0.251774
 1184.000000 3.630508 -2.328042 0.210982
 1185.000000 3.625041 -2.335984 0.230040
 1186.000000 3.618912 -2.367262 0.227066
 1187.000000 3.609470 -2.297650 0.238096
 1188.000000 3.626487 -2.316439 0.192520
 1189.000000 3.595184 -2.295527 0.224106
 1190.000000 3.623901 -2.256519 0.204017
 1191.000000 3.591248 -2.346686 0.231213
 1192.000000 3.603775 -2.330260 0.219970
 1193.000000 3.604469 -2.440921 0.246177
 1194.000000 3.615544 -2.379292 0.205704
 1195.000000 3.580436 -2.231614 0.212958
 1196.000000 3.555950 -2.349664 0.207015
 1197.000000 3.618255 -2.128793 0.203907
 1198.000000 3.589568 -2.355756 0.180571
 1199.000000 3.573455 -2.242365 0.174501
 1200.000000 3.577424 -2.261391 0.197089
 1201.000000 3.623609 -2.360245 0.204001
 1202.000000 3.637396 -2.380411 0.210249
 1203.000000 3.606306 -2.374939 0.195983
 1204.000000 3.568664 -2.491570 0.208543
 1205.000000 3.574844 -2.455401 0.191025
 1206.000000 3.585135 -2.388837 0.199611
 1207.000000 3.604438 -2.327213 0.234016
 1208.000000 3.616872 -2.194737 0.214398
 1209.000000 3.617356 -2.280545 0.204721
 1210.000000 3.648914 -2.288660 0.212688
 1211.000000 3.636112 -2.415033 0.229211
 1212.000000 3.630694 -2.250312 0.219915
 1213.000000 3.557853 -2.335864 0.237320
 1214.000000 3.647953 -2.268814 0.235196
 1215.000000 3.570865 -2.245185 0.202397
 1216.000000 3.700209 -2.275978 0.238170
 1217.000000 3.549854 -2.309658 0.200271
 1218.000000 3.581044 -2.300855 0.204281
 1219.000000 3.639717 -2.309930 0.211676
 1220.000000 3.575297 -2.293268 0.225156
 1221.000000 3.569133 -2.305146 0.249588
 1222.000000 3.585390 -2.276568 0.228453
 1223.000000 3.586191 -2.248244 0.215828
 1224.000000 3.635493 -2.363901 0.244277
 1225.000000 3.653749 -2.334492 0.245931
 1226.000000 3.599750 -2.422349 0.250022
 1227.000000 3.619285 -2.334770 0.301524
 1228.000000 3.622445 -2.303957 0.250714
 1229.000000 3.602127 -2.282599 0.257263
 1230.000000 3.598369 -2.243619 0.280052
 1231.000000 3.689795 -2.311047 0.232401
 1232.000000 3.619379 -2.323044 0.247835
 1233.000000 3.592006 -2.294050 0.241817
 1234.000000 3.619285 -2.272788 0.268164
 1235.000000 3.585924 -2.292850 0.239223
 1236.000000 3.605466 -2.281621 0.244338
 1237.000000 3.618997 -2.304847 0.228646
 1238.000000 3.608198 -2.391186 0.291455
 1239.000000 3.639439 -2.272029 0.278784
 1240.000000 3.632088 -2.371159 0.260700
 1241.000000 3.648926 -2.286241 0.261035
 1242.000000 3.586076 -2.285432 0.247442
 1243.000000 3.612049 -2.220757 0.245689
 1244.000000 3.630822 -2.272089 0.224367
 1245.000000 3.675772 -2.217023 0.250671
 1246.000000 3.612534 -2.303831 0.242337
 1247.000000 3.627714 -2.314135 0.237159
 1248.000000 3.621266 -2.221833 0.250994
 1249.000000 3.650796 -2.219140 0.263996
 1250.000000 3.628833 -2.265483 0.250266
 1251.000000 3.590395 -2.292337 0.245279
 1252.000000 3.593440 -2.385287 0.229894
 1253.000000 3.632483 -2.246371 0.229833
 1254.000000 3.567665 -2.308041 0.232040
 1255.000000 3.642242 -2.301185 0.202222
 1256.000000 3.622509 -2.237249 0.224536
 1257.000000 3.616803 -2.259715 0.227983
 1258.000000 3.626570 -2.272479 0.217528
 1259.000000 3.571959 -2.135244 0.242428
 1260.000000 3.620422 -2.160156 0.233814
 1261.000000 3.659468 -2.218357 0.220451
 1262.000000 3.596554 -2.206601 0.249144
 1263.000000 3.640931 -2.210775 0.217912
 1264.000000 3.613524 -2.265253 0.203063
 1265.000000 3.610367 -2.313965 0.253915
 1266.000000 3.583348 -2.257861 0.221369
 1267.000000 3.558466 -2.234026 0.227845
 1268.000000 3.617293 -2.305592 0.230108
 1269.000000 3.598962 -2.172447 0.226489
 1270.000000 3.629740 -2.287267 0.225167
 1271.000000 3.645617 -2.337061 0.277100
 1272.000000 3.627133 -2.329421 0.275496
 1273.000000 3.617283 -2.317046 0.251888
 1274.000000 3.610816 -2.228373 0.259476
 1275.000000 3.636636 -2.263565 0.266365
 1276.000000 3.664435 -2.336175 0.251150
 1277.000000 3.653174 -2.310406 0.253684
 1278.000000 3.682146 -2.310938 0.253893
 1279.000000 3.630846 -2.282970 0.252596
 1280.000000 3.642184 -2.402378 0.257907
 1281.000000 3.675425 -2.304355 0.239547
 1282.000000 3.638722 -2.332788 0.239259
 1283.000000 3.668510 -2.342581 0.245813
 1284.000000 3.632233 -2.329619 0.263051
 1285.000000 3.645451 -2.412037 0.295238
 1286.000000 3.634069 -2.321483 0.277989
 1287.000000 3.682120 -2.323823 0.268319
 1288.000000 3.643210 -2.416259 0.248131
 1289.000000 3.617979 -2.357379 0.282377
 1290.000000 3.649117 -2.367545 0.273887
 1291.000000 3.639678 -2.402538 0.245341
 1292.000000 3.646743 -2.276199 0.249144
 1293.000000 3.649717 -2.299728 0.249484
 1294.000000 3.638084 -2.204738 0.263617
 1295.000000 3.648174 -2.265202 0.272862
 1296.000000 3.684203 -2.243207 0.291700
 1297.000000 3.606302 -2.328442 0.246641
 1298.000000 3.634110 -2.287563 0.254092
 1299.000000 3.630272 -2.298221 0.235564
 1300.000000 3.622482 -2.336141 0.240491
 1301.000000 3.562353 -2.391525 0.255252
 1302.000000 3.615221 -2.335052 0.230968
 1303.000000 3.595299 -2.338386 0.257646
 1304.000000 3.599180 -2.340248 0.219451
 1305.000000 3.621271 -2.350852 0.232260
 1306.000000 3.593529 -2.321505 0.221748
 1307.000000 3.623020 -2.267146 0.248857
 1308.000000 3.625831 -2.212223 0.221720
 1309.000000 3.618302 -2.376864 0.234430
 1310.000000 3.660375 -2.377373 0.287977
 1311.000000 3.567654 -2.273333 0.223389
 1312.000000 3.586045 -2.257684 0.238924
 1313.000000 3.621652 -2.151939 0.214389
 1314.000000 3.658699 -2.206943 0.253951
 1315.000000 3.686913 -2.317870 0.273811
 1316.000000 3.589764 -2.295820 0.256699
 1317.000000 3.605344 -2.283998 0.261806
 1318.000000 3.630590 -2.247707 0.262350
 1319.000000 3.638732 -2.353855 0.272483
 1320.000000 3.645920 -2.307116 0.246018
 1321.000000 3.606426 -2.343141 0.260283
 1322.000000 3.589181 -2.271819 0.240016
 1323.000000 3.662123 -2.296862 0.224710
 1324.000000 3.636592 -2.292960 0.209243
 1325.000000 3.558107 -2.203969 0.230732
 1326.000000 3.591629 -2.264228 0.239600
 1327.000000 3.642105 -2.180905 0.246436
 1328.000000 3.668757 -2.336290 0.281182
 1329.000000 3.590320 -2.255756 0.289463
 1330.000000 3.599209 -2.339334 0.234253
 1331.000000 3.613864 -2.320973 0.230364
 1332.000000 3.580702 -2.255697 0.240409
 1333.000000 3.620005 -2.296539 0.240030
 1334.000000 3.649975 -2.253970 0.231017
 1335.000000 3.615314 -2.253790 0.231035
 1336.000000 3.614530 -2.370607 0.228572
 1337.000000 3.629058 -2.306774 0.236537
 1338.000000 3.605730 -2.354666 0.226764
 1339.000000 3.638806 -2.306124 0.255540
 1340.000000 3.609771 -2.344025 0.230124
 1341.000000 3.580718 -2.301942 0.284739
 1342.000000 3.584748 -2.284146 0.256847
 1343.000000 3.588551 -2.293090 0.261710
 1344.000000 3.587550 -2.313364 0.241565
 1345.000000 3.647454 -2.313000 0.278799
 1346.000000 3.663276 -2.375751 0.282781
 1347.000000 3.625610 -2.447406 0.244638
 1348.000000 3.634764 -2.340917 0.248881
 1349.000000 3.666483 -2.381337 0.247609
 1350.000000 3.626958 -2.346154 0.241454
 1351.000000 3.642422 -2.221425 0.259861
 1352.000000 3.598675 -2.347883 0.260255
 1353.000000 3.642492 -2.313911 0.250351
 1354.000000 3.614917 -2.226088 0.252008
 1355.000000 3.593158 -2.200090 0.209658
 1356.000000 3.623267 -2.321957 0.216285
 1357.000000 3.606762 -2.248529 0.242518
 1358.000000 3.644259 -2.234750 0.243710
 1359.000000 3.613696 -2.318255 0.224960
 1360.000000 3.623566 -2.357506 0.230958
 1361.000000 3.585354 -2.294048 0.253462
 1362.000000 3.635727 -2.260055 0.269898
 1363.000000 3.619500 -2.175433 0.249107
 1364.000000 3.675620 -2.321916 0.268847
 1365.000000 3.693312 -2.268903 0.276529
 1366.000000 3.648526 -2.356799 0.297927
 1367.000000 3.630259 -2.288465 0.233384
 1368.000000 3.663533 -2.233052 0.295010
 1369.000000 3.640446 -2.286632 0.288118
 1370.000000 3.627548 -2.325838 0.268827
 1371.000000 3.665199 -2.268212 0.258188
 1372.000000 3.654359 -2.205175 0.262576
 1373.000000 3.644428 -2.406520 0.277642
 1374.000000 3.680047 -2.256418 0.242133
 1375.000000 3.623647 -2.282753 0.266475
 1376.000000 3.596245 -2.309314 0.292345
 1377.000000 3.606633 -2.209253 0.273719
 1378.000000 3.621894 -2.167107 0.285915
 1379.000000 3.613472 -2.317874 0.284928
 1380.000000 3.582242 -2.253328 0.306292
 1381.000000 3.604919 -2.325073 0.234496
 1382.000000 3.626436 -2.266381 0.291491
 1383.000000 3.609845 -2.239605 0.291705
 1384.000000 3.663101 -2.298121 0.309128
 1385.000000 3.605179 -2.275735 0.293676
 1386.000000 3.656260 -2.272824 0.282052
 1387.000000 3.632586 -2.354794 0.323154
 1388.000000 3.656694 -2.416460 0.263029
 1389.000000 3.619597 -2.355110 0.291828
 1390.000000 3.634577 -2.309444 0.285481
 1391.000000 3.633567 -2.218792 0.327390
 1392.000000 3.687442 -2.407024 0.351412
 1393.000000 3.682152 -2.407546 0.339004
 1394.000000 3.660101 -2.240778 0.337022
 1395.000000 3.633964 -2.289815 0.284216
 1396.000000 3.666525 -2.250332 0.262080
 1397.000000 3.652355 -2.292213 0.276672
 1398.000000 3.644470 -2.355480 0.274668
 1399.000000 3.692303 -2.389661 0.334276
 1400.000000 3.685917 -2.227250 0.288590
 1401.000000 3.661818 -2.370061 0.313508
 1402.000000 3.688805 -2.388112 0.279616
 1403.000000 3.665640 -2.344799 0.325342
 1404.000000 3.654553 -2.381859 0.289821
 1405.000000 3.613917 -2.289624 0.287662
 1406.000000 3.681788 -2.339168 0.268416
 1407.000000 3.654013 -2.320584 0.323593
 1408.000000 3.672391 -2.243654 0.351538
 1409.000000 3.705636 -2.353914 0.341880
 1410.000000 3.632984 -2.382888 0.327101
 1411.000000 3.578051 -2.414750 0.264884
 1412.000000 3.634209 -2.281480 0.295301
 1413.000000 3.601741 -2.325854 0.306302
 1414.000000 3.669906 -2.425930 0.277551
 1415.000000 3.645407 -2.381946 0.276579
 1416.000000 3.674012 -2.390737 0.253278
 1417.000000 3.700702 -2.421335 0.258789
 1418.000000 3.661473 -2.420545 0.264919
 1419.000000 3.638374 -2.349801 0.267581
 1420.000000 3.662604 -2.434730 0.305691
 1421.000000 3.631942 -2.364108 0.217686
 1422.000000 3.642928 -2.329157 0.256841
 1423.000000 3.664396 -2.441322 0.277651
 1424.000000 3.616043 -2.364856 0.262391
 1425.000000 3.658695 -2.413273 0.307940
 1426.000000 3.711047 -2.388209 0.320752
 1427.000000 3.624417 -2.253741 0.299413
 1428.000000 3.647162 -2.462623 0.337057
 1429.000000 3.634088 -2.423819 0.298159
 1430.000000 3.606129 -2.387262 0.290799
 1431.000000 3.616087 -2.436496 0.307667
 1432.000000 3.636859 -2.342806 0.279174
 1433.000000 3.649340 -2.433017 0.301508
 1434.000000 3.661513 -2.414902 0.319784
 1435.000000 3.640598 -2.324043 0.290612
 1436.000000 3.650299 -2.378354 0.281997
 1437.000000 3.644499 -2.403341 0.273529
 1438.000000 3.630972 -2.435835 0.303026
 1439.000000 3.606840 -2.411293 0.322778
 1440.000000 3.658230 -2.338278 0.300945
 1441.000000 3.668784 -2.274746 0.338873
 1442.000000 3.632031 -2.357532 0.307811
 1443.000000 3.615378 -2.300585 0.277549
 1444.000000 3.686613 -2.447057 0.325828
 1445.000000 3.679240 -2.324243 0.306138
 1446.000000 3.619106 -2.386800 0.269032
 1447.000000 3.613287 -2.282536 0.273167
 1448.000000 3.658094 -2.371034 0.279968
 1449.000000 3.653381 -2.292177 0.287624
 1450.000000 3.653233 -2.368749 0.327065
 1451.000000 3.573565 -2.430151 0.330664
 1452.000000 3.661378 -2.302896 0.285357
 1453.000000 3.627417 -2.405054 0.307451
 1454.000000 3.618799 -2.297655 0.307856
 1455.000000 3.608416 -2.342087 0.265263
 1456.000000 3.590464 -2.301740 0.296781
 1457.000000 3.656369 -2.288436 0.301175
 1458.000000 3.615309 -2.290168 0.269888
 1459.000000 3.632390 -2.271784 0.289553
 1460.000000 3.633750 -2.254681 0.263157
 1461.000000 3.623010 -2.256947 0.258002
 1462.000000 3.646174 -2.286774 0.266952
 1463.000000 3.644225 -2.257389 0.244764
 1464.000000 3.650439 -2.345421 0.292261
 1465.000000 3.619942 -2.398662 0.304925
 1466.000000 3.650420 -2.301745 0.256065
 1467.000000 3.619498 -2.409763 0.299723
 1468.000000 3.670513 -2.497623 0.289958
 1469.000000 3.601271 -2.343925 0.272555
 1470.000000 3.654889 -2.230177 0.251894
 1471.000000 3.616628 -2.339220 0.262971
 1472.000000 3.621101 -2.386003 0.268773
 1473.000000 3.620308 -2.354570 0.307098
 1474.000000 3.674610 -2.348021 0.256638
 1475.000000 3.623788 -2.454883 0.249042
 1476.000000 3.627620 -2.330629 0.287173
 1477.000000 3.622990 -2.364506 0.297300
 1478.000000 3.619872 -2.314137 0.253476
 1479.000000 3.607187 -2.385599 0.312436
 1480.000000 3.602977 -2.270446 0.253184
 1481.000000 3.682430 -2.227622 0.290386
 1482.000000 3.611699 -2.285062 0.254142
 1483.000000 3.663089 -2.209532 0.282423
 1484.000000 3.573274 -2.272373 0.268481
 1485.000000 3.565116 -2.251065 0.266824
 1486.000000 3.576680 -2.288030 0.342625
 1487.000000 3.592886 -2.319000 0.307361
 1488.000000 3.566326 -2.448400 0.314541
 1489.000000 3.609989 -2.406884 0.290265
 1490.000000 3.617660 -2.409237 0.304704
 1491.000000 3.627064 -2.329999 0.237729
 1492.000000 3.590888 -2.265629 0.288367
 1493.000000 3.640639 -2.322342 0.264856
 1494.000000 3.646549 -2.309517 0.266575
 1495.000000 3.654880 -2.329880 0.242609
 1496.000000 3.644386 -2.399741 0.245696
 1497.000000 3.613009 -2.371490 0.209418
 1498.000000 3.574859 -2.354721 0.238281
 1499.000000 3.616249 -2.324795 0.259861
 1500.000000 3.614225 -2.380466 0.276261
 1501.000000 3.637103 -2.383428 0.225795
 1502.000000 3.628293 -2.461111 0.249845
 1503.000000 3.604284 -2.396020 0.268646
 1504.000000 3.570696 -2.338372 0.264569
 1505.000000 3.595073 -2.454610 0.319034
 1506.000000 3.594077 -2.432027 0.253375
 1507.000000 3.661981 -2.409596 0.267819
 1508.000000 3.594191 -2.280081 0.271469
 1509.000000 3.587935 -2.421613 0.290272
 1510.000000 3.572662 -2.379920 0.280360
 1511.000000 3.630703 -2.365228 0.263498
 1512.000000 3.587192 -2.312821 0.247177
 1513.000000 3.642610 -2.263377 0.227852
 1514.000000 3.612442 -2.423411 0.243318
 1515.000000 3.616190 -2.464047 0.250895
 1516.000000 3.607038 -2.381656 0.234488
 1517.000000 3.610844 -2.313280 0.219435
 1518.000000 3.615457 -2.311415 0.245891
 1519.000000 3.587158 -2.333154 0.276242
 1520.000000 3.617731 -2.344721 0.229123
 1521.000000 3.573558 -2.373351 0.227296
 1522.000000 3.638999 -2.554064 0.210664
 1523.000000 3.640505 -2.398187 0.301796
 1524.000000 3.629887 -2.355359 0.278023
 1525.000000 3.620278 -2.442867 0.287172
 1526.000000 3.607126 -2.361884 0.266118
 1527.000000 3.661674 -2.384469 0.299691
 1528.000000 3.617830 -2.345534 0.291544
 1529.000000 3.610720 -2.346672 0.228709
 1530.000000 3.540737 -2.446625 0.236703
 1531.000000 3.638179 -2.250472 0.223924
 1532.000000 3.599635 -2.296061 0.277149
 1533.000000 3.632038 -2.357588 0.330205
 1534.000000 3.594494 -2.310656 0.252072
 1535.000000 3.636328 -2.333251 0.207094
 1536.000000 3.637713 -2.361326 0.243542
 1537.000000 3.578970 -2.247658 0.244427
 1538.000000 3.583474 -2.280903 0.255061
 1539.000000 3.662138 -2.278343 0.289679
 1540.000000 3.604761 -2.430043 0.284793
 1541.000000 3.585947 -2.327927 0.295854
 1542.000000 3.643584 -2.276872 0.304272
 1543.000000 3.623402 -2.341672 0.328422
 1544.000000 3.581253 -2.309501 0.279192
 1545.000000 3.635814 -2.299419 0.258052
 1546.000000 3.653162 -2.262789 0.293590
 1547.000000 3.638309 -2.261146 0.323415
 1548.000000 3.681760 -2.196243 0.297585
 1549.000000 3.652399 -2.239313 0.283084
 1550.000000 3.650935 -2.238977 0.282753
 1551.000000 3.653925 -2.288322 0.302501
 1552.000000 3.674364 -2.313335 0.307930
 1553.000000 3.600130 -2.384786 0.332260
 1554.000000 3.623461 -2.269009 0.328542
 1555.000000 3.633947 -2.304551 0.349070
 1556.000000 3.601338 -2.299815 0.314364
 1557.000000 3.617828 -2.324835 0.269991
 1558.000000 3.664666 -2.380123 0.307291
 1559.000000 3.606010 -2.305458 0.321764
 1560.000000 3.683035 -2.259152 0.283976
 1561.000000 3.632696 -2.347198 0.268937
 1562.000000 3.649682 -2.372753 0.280624
 1563.000000 3.641651 -2.390728 0.307866
 1564.000000 3.608917 -2.328610 0.306240
 1565.000000 3.558408 -2.377998 0.285687
 1566.000000 3.618832 -2.347133 0.252328
 1567.000000 3.627089 -2.423767 0.292627
 1568.000000 3.608643 -2.349682 0.308218
 1569.000000 3.666780 -2.412475 0.276284
 1570.000000 3.659944 -2.322913 0.252540
 1571.000000 3.655592 -2.385166 0.285558
 1572.000000 3.674653 -2.389474 0.317485
 1573.000000 3.588624 -2.316575 0.309267
 1574.000000 3.661539 -2.364781 0.276077
 1575.000000 3.597478 -2.414696 0.295584
 1576.000000 3.593800 -2.349222 0.288355
 1577.000000 3.573263 -2.394102 0.278123
 1578.000000 3.608362 -2.412521 0.316265
 1579.000000 3.584988 -2.384216 0.259513
 1580.000000 3.622333 -2.366063 0.276731
 1581.000000 3.657785 -2.328807 0.276575
 1582.000000 3.578945 -2.362042 0.276283
 1583.000000 3.612922 -2.368083 0.294802
 1584.000000 3.622454 -2.392489 0.299972
 1585.000000 3.606058 -2.284972 0.267354
 1586.000000 3.643370 -2.281586 0.295057
 1587.000000 3.620778 -2.503411 0.276361
 1588.000000 3.609366 -2.387175 0.242060
 1589.000000 3.626785 -2.425473 0.288101
 1590.000000 3.632352 -2.356735 0.277920
 1591.000000 3.572202 -2.360250 0.291333
 1592.000000 3.635374 -2.339033 0.240900
 1593.000000 3.668153 -2.399485 0.289130
 1594.000000 3.618544 -2.383032 0.338990
 1595.000000 3.620879 -2.384655 0.315526
 1596.000000 3.613177 -2.387894 0.352330
 1597.000000 3.682193 -2.350500 0.337557
 1598.000000 3.621548 -2.420094 0.337571
 1599.000000 3.642200 -2.366598 0.284007
 1600.000000 3.577291 -2.461269 0.249996
 1601.000000 3.613580 -2.411337 0.274617
 1602.000000 3.611923 -2.402942 0.302085
 1603.000000 3.624451 -2.442832 0.304852
 1604.000000 3.657299 -2.427839 0.329743
 1605.000000 3.661855 -2.465379 0.333577
 1606.000000 3.677994 -2.408285 0.337670
 1607.000000 3.620423 -2.418909 0.305587
 1608.000000 3.580784 -2.469836 0.343527
 1609.000000 3.648261 -2.441666 0.392256
 1610.000000 3.644551 -2.373867 0.331427
 1611.000000 3.656842 -2.377003 0.345268
 1612.000000 3.620185 -2.432974 0.321868
 1613.000000 3.597243 -2.367505 0.332414
 1614.000000 3.590293 -2.409284 0.357835
 1615.000000 3.634436 -2.404878 0.321493
 1616.000000 3.617651 -2.357279 0.318007
 1617.000000 3.640208 -2.382345 0.310158
 1618.000000 3.645439 -2.346742 0.319356
 1619.000000 3.625325 -2.347540 0.321629
 1620.000000 3.625531 -2.378297 0.305437
 1621.000000 3.674500 -2.346452 0.280045
 1622.000000 3.628524 -2.401077 0.275588
 1623.000000 3.610788 -2.401521 0.240351
 1624.000000 3.635409 -2.346628 0.251497
 1625.000000 3.629644 -2.417166 0.292162
 1626.000000 3.621518 -2.329272 0.284324
 1627.000000 3.603458 -2.296926 0.263480
 1628.000000 3.599942 -2.391626 0.276722
 1629.000000 3.597109 -2.355730 0.276876
 1630.000000 3.634858 -2.413079 0.248602
 1631.000000 3.615722 -2.308463 0.274016
 1632.000000 3.600985 -2.296995 0.282256
 1633.000000 3.618155 -2.268404 0.245686
 1634.000000 3.624860 -2.342889 0.260545
 1635.000000 3.599221 -2.265585 0.271946
 1636.000000 3.637432 -2.259604 0.290047
 1637.000000 3.654901 -2.352050 0.302646
 1638.000000 3.607204 -2.294293 0.289638
 1639.000000 3.607646 -2.296940 0.310136
 1640.000000 3.613270 -2.285522 0.301652
 1641.000000 3.585232 -2.367333 0.305839
 1642.000000 3.671174 -2.226096 0.276727
 1643.000000 3.635741 -2.416474 0.313198
 1644.000000 3.650239 -2.260481 0.287481
 1645.000000 3.620807 -2.217730 0.290524
 1646.000000 3.645932 -2.287883 0.280007
 1647.000000 3.600440 -2.282122 0.298756
 1648.000000 3.648405 -2.226832 0.292365
 1649.000000 3.632657 -2.337236 0.297340
 1650.000000 3.633046 -2.307753 0.314914
 1651.000000 3.595258 -2.322616 0.269403
 1652.000000 3.620302 -2.342028 0.262234
 1653.000000 3.654761 -2.357640 0.278871
 1654.000000 3.657172 -2.369648 0.301251
 1655.000000 3.593858 -2.324320 0.279884
 1656.000000 3.632573 -2.374986 0.292321
 1657.000000 3.632441 -2.397401 0.286022
 1658.000000 3.613612 -2.280697 0.236214
 1659.000000 3.585542 -2.366362 0.242600
 1660.000000 3.622791 -2.317261 0.267817
 1661.000000 3.607719 -2.317106 0.270112
 1662.000000 3.642148 -2.355303 0.283276
 1663.000000 3.586412 -2.290845 0.270509
 1664.000000 3.637110 -2.248432 0.304491
 1665.000000 3.623265 -2.151610 0.253161
 1666.000000 3.640087 -2.158470 0.251482
 1667.000000 3.642167 -2.236355 0.248668
 1668.000000 3.600883 -2.266202 0.232720
 1669.000000 3.637660 -2.268416 0.235426
 1670.000000 3.594342 -2.187445 0.251559
 1671.000000 3.605195 -2.320144 0.257339
 1672.000000 3.603026 -2.270280 0.244180
 1673.000000 3.607390 -2.315645 0.244138
 1674.000000 3.584023 -2.275979 0.237345
 1675.000000 3.619957 -2.208904 0.225474
 1676.000000 3.630944 -2.350678 0.257839
 1677.000000 3.602223 -2.322635 0.243211
 1678.000000 3.565698 -2.308818 0.237163
 1679.000000 3.635749 -2.338054 0.284711
 1680.000000 3.594427 -2.435479 0.254894
 1681.000000 3.600624 -2.396528 0.244414
 1682.000000 3.642955 -2.272555 0.247650
 1683.000000 3.604493 -2.214774 0.271987
 1684.000000 3.638959 -2.308461 0.242614
 1685.000000 3.579719 -2.255561 0.261967
 1686.000000 3.586919 -2.321532 0.272273
 1687.000000 3.607739 -2.366581 0.237267
 1688.000000 3.597481 -2.250947 0.259260
 1689.000000 3.594051 -2.287887 0.298022
 1690.000000 3.663612 -2.359462 0.266711
 1691.000000 3.611684 -2.278802 0.263320
 1692.000000 3.611258 -2.217489 0.266261
 1693.000000 3.593506 -2.279553 0.267429
 1694.000000 3.596948 -2.413015 0.327836
 1695.000000 3.643487 -2.318236 0.278655
 1696.000000 3.593936 -2.355254 0.253399
 1697.000000 3.615650 -2.323476 0.277399
 1698.000000 3.653426 -2.267426 0.254615
 1699.000000 3.655552 -2.285831 0.272185
 1700.000000 3.657559 -2.342782 0.258301
 1701.000000 3.611861 -2.283502 0.261935
 1702.000000 3.603459 -2.354219 0.270153
 1703.000000 3.637568 -2.235788 0.248709
 1704.000000 3.606006 -2.340993 0.237382
 1705.000000 3.618283 -2.222655 0.243693
 1706.000000 3.633325 -2.267983 0.262514
 1707.000000 3.601247 -2.295496 0.230150
 1708.000000 3.594720 -2.312983 0.231163
 1709.000000 3.614747 -2.247878 0.272441
 1710.000000 3.600785 -2.377668 0.274337
 1711.000000 3.622753 -2.265044 0.286722
 1712.000000 3.657801 -2.276315 0.290866
 1713.000000 3.644509 -2.355341 0.253784
 1714.000000 3.625414 -2.290646 0.271870
 1715.000000 3.639137 -2.404458 0.292770
 1716.000000 3.617011 -2.280769 0.246010
 1717.000000 3.693173 -2.353264 0.270257
 1718.000000 3.667620 -2.349665 0.276580
 1719.000000 3.647279 -2.423821 0.297537
 1720.000000 3.624508 -2.328075 0.298013
 1721.000000 3.611167 -2.338196 0.302851
 1722.000000 3.649889 -2.274539 0.294699
 1723.000000 3.675458 -2.350153 0.329663
 1724.000000 3.639736 -2.393460 0.288984
 1725.000000 3.614015 -2.344116 0.243110
 1726.000000 3.618914 -2.341379 0.292439
 1727.000000 3.673095 -2.272687 0.282671
 1728.000000 3.622996 -2.464850 0.311791
 1729.000000 3.613845 -2.437928 0.260362
 1730.000000 3.668631 -2.352372 0.286299
 1731.000000 3.679587 -2.290141 0.247679
 1732.000000 3.656562 -2.395076 0.276285
 1733.000000 3.590826 -2.266806 0.251547
 1734.000000 3.628996 -2.368270 0.262000
 1735.000000 3.624400 -2.310391 0.282450
 1736.000000 3.631384 -2.492516 0.288472
 1737.000000 3.642574 -2.381771 0.268881
 1738.000000 3.622241 -2.315140 0.282247
 1739.000000 3.567654 -2.310812 0.256930
 1740.000000 3.664249 -2.306284 0.263080
 1741.000000 3.622354 -2.358678 0.319208
 1742.000000 3.641266 -2.284948 0.291949
 1743.000000 3.663027 -2.273982 0.269706
 1744.000000 3.627737 -2.335819 0.269867
 1745.000000 3.680770 -2.253535 0.258970
 1746.000000 3.663038 -2.208297 0.319099
 1747.000000 3.617406 -2.188675 0.307171
 1748.000000 3.642753 -2.291051 0.322203
 1749.000000 3.648475 -2.214997 0.329118
 1750.000000 3.641769 -2.286745 0.283618
 1751.000000 3.634601 -2.298371 0.292517
 1752.000000 3.604369 -2.401260 0.301508
 1753.000000 3.670621 -2.253145 0.264426
 1754.000000 3.667927 -2.203598 0.287943
 1755.000000 3.632868 -2.249745 0.277904
 1756.000000 3.600088 -2.276254 0.289153
 1757.000000 3.621498 -2.321720 0.294007
 1758.000000 3.613888 -2.246700 0.293947
 1759.000000 3.599519 -2.418985 0.324564
 1760.000000 3.635675 -2.324784 0.311122
 1761.000000 3.610271 -2.373220 0.230658
 1762.000000 3.636459 -2.291581 0.280947
 1763.000000 3.638377 -2.330066 0.278749
 1764.000000 3.592066 -2.293228 0.241108
 1765.000000 3.630456 -2.438955 0.237797
 1766.000000 3.567615 -2.320140 0.286327
 1767.000000 3.605827 -2.378680 0.281379
 1768.000000 3.619993 -2.260027 0.300288
 1769.000000 3.603535 -2.336190 0.281982
 1770.000000 3.618360 -2.360776 0.299976
 1771.000000 3.649247 -2.294793 0.289254
 1772.000000 3.638160 -2.382659 0.240693
 1773.000000 3.609815 -2.370282 0.274928
 1774.000000 3.568006 -2.303314 0.259723
 1775.000000 3.628200 -2.373735 0.277355
 1776.000000 3.624479 -2.354340 0.268021
 1777.000000 3.628431 -2.316070 0.254880
 1778.000000 3.572732 -2.272038 0.269324
 1779.000000 3.635430 -2.340096 0.292626
 1780.000000 3.597189 -2.266022 0.306961
 1781.000000 3.614154 -2.335326 0.276526
 1782.000000 3.650562 -2.307359 0.263947
 1783.000000 3.605336 -2.346112 0.273396
 1784.000000 3.617055 -2.318629 0.310959
 1785.000000 3.595560 -2.357766 0.276798
 1786.000000 3.652093 -2.290770 0.259698
 1787.000000 3.636076 -2.359217 0.271875
 1788.000000 3.587355 -2.345411 0.265197
 1789.000000 3.611248 -2.327396 0.274760
 1790.000000 3.613423 -2.380789 0.293774
 1791.000000 3.591527 -2.308878 0.270860
 1792.000000 3.626379 -2.410601 0.287284
 1793.000000 3.622270 -2.407829 0.294554
 1794.000000 3.586460 -2.416919 0.274379
 1795.000000 3.621785 -2.359981 0.272605
 1796.000000 3.567631 -2.237680 0.289800
 1797.000000 3.656303 -2.306986 0.274297
 1798.000000 3.652850 -2.348223 0.263035
 1799.000000 3.566624 -2.342923 0.315377
 1800.000000 3.587796 -2.381925 0.328507
 1801.000000 3.624461 -2.294142 0.287859
 1802.000000 3.585277 -2.334382 0.330346
 1803.000000 3.628549 -2.347824 0.286551
 1804.000000 3.616835 -2.364929 0.307698
 1805.000000 3.654722 -2.436003 0.281116
 1806.000000 3.616480 -2.405607 0.291894
 1807.000000 3.624380 -2.369499 0.245540
 1808.000000 3.582988 -2.287965 0.213287
 1809.000000 3.593272 -2.375389 0.284310
 1810.000000 3.638768 -2.384411 0.321857
 1811.000000 3.668444 -2.347746 0.306629
 1812.000000 3.627241 -2.334304 0.301292
 1813.000000 3.673614 -2.332209 0.264556
 1814.000000 3.604577 -2.275614 0.266679
 1815.000000 3.645973 -2.340853 0.269897
 1816.000000 3.613182 -2.299186 0.301060
 1817.000000 3.606182 -2.269003 0.270945
 1818.000000 3.607173 -2.268391 0.249355
 1819.000000 3.592344 -2.252700 0.246099
 1820.000000 3.616962 -2.366996 0.277485
 1821.000000 3.714969 -2.309452 0.276408
 1822.000000 3.624117 -2.221977 0.301869
 1823.000000 3.567984 -2.381509 0.281549
 1824.000000 3.641413 -2.360775 0.291115
 1825.000000 3.629905 -2.298274 0.277818
 1826.000000 3.632775 -2.261701 0.268334
 1827.000000 3.688001 -2.373080 0.264402
 1828.000000 3.639758 -2.330272 0.279039
 1829.000000 3.616660 -2.408729 0.248484
 1830.000000 3.598534 -2.333948 0.263071
 1831.000000 3.608700 -2.320031 0.264966
 1832.000000 3.622751 -2.315105 0.256279
 1833.000000 3.606559 -2.224264 0.254605
 1834.000000 3.631208 -2.269377 0.258374
 1835.000000 3.643713 -2.259605 0.301611
 1836.000000 3.608320 -2.292604 0.248734
 1837.000000 3.614094 -2.342641 0.274613
 1838.000000 3.648195 -2.309946 0.250056
 1839.000000 3.600217 -2.196771 0.272340
 1840.000000 3.625185 -2.307294 0.257773
 1841.000000 3.622817 -2.350914 0.278263
 1842.000000 3.645911 -2.421040 0.259850
 1843.000000 3.617124 -2.391906 0.265845
 1844.000000 3.636050 -2.310097 0.299932
 1845.000000 3.637516 -2.282315 0.269577
 1846.000000 3.571602 -2.291054 0.290285
 1847.000000 3.572437 -2.292376 0.279469
 1848.000000 3.587897 -2.275333 0.281322
 1849.000000 3.646849 -2.379193 0.299527
 1850.000000 3.637033 -2.245137 0.305738
 1851.000000 3.591001 -2.238675 0.298228
 1852.000000 3.589609 -2.436356 0.328268
 1853.000000 3.589149 -2.271402 0.308288
 1854.000000 3.595721 -2.254167 0.318030
 1855.000000 3.617575 -2.235253 0.304544
 1856.000000 3.633477 -2.300805 0.280731
 1857.000000 3.637960 -2.237111 0.305392
 1858.000000 3.585745 -2.299207 0.270473
 1859.000000 3.601305 -2.314154 0.316062
 1860.000000 3.637582 -2.263712 0.297395
 1861.000000 3.656205 -2.326411 0.330513
 1862.000000 3.622545 -2.274000 0.318379
 1863.000000 3.598650 -2.282610 0.287996
 1864.000000 3.625202 -2.213858 0.323110
 1865.000000 3.639151 -2.329861 0.315579
 1866.000000 3.596645 -2.282347 0.291934
 1867.000000 3.620853 -2.275973 0.296967
 1868.000000 3.642475 -2.237332 0.286311
 1869.000000 3.668464 -2.211625 0.316825
 1870.000000 3.655511 -2.316673 0.302883
 1871.000000 3.634105 -2.212662 0.329709
 1872.000000 3.611284 -2.328975 0.282337
 1873.000000 3.631464 -2.280312 0.263889
 1874.000000 3.654835 -2.143322 0.246888
 1875.000000 3.646105 -2.257121 0.259146
 1876.000000 3.589449 -2.220235 0.286978
 1877.000000 3.611506 -2.314141 0.254794
 1878.000000 3.600669 -2.274753 0.246901
 1879.000000 3.613033 -2.366346 0.257786
 1880.000000 3.582224 -2.278717 0.263759
 1881.000000 3.597866 -2.312091 0.249412
 1882.000000 3.574019 -2.199312 0.248632
 1883.000000 3.598891 -2.261592 0.276140
 1884.000000 3.620199 -2.220638 0.307467
 1885.000000 3.669172 -2.284506 0.300086
 1886.000000 3.666908 -2.275635 0.250261
 1887.000000 3.630570 -2.357968 0.293698
 1888.000000 3.681122 -2.278750 0.274032
 1889.000000 3.637787 -2.335473 0.266995
 1890.000000 3.609757 -2.278356 0.253120
 1891.000000 3.593252 -2.223317 0.273485
 1892.000000 3.636319 -2.383761 0.249550
 1893.000000 3.616919 -2.372006 0.249295
 1894.000000 3.616666 -2.328094 0.263417
 1895.000000 3.595048 -2.229399 0.275748
 1896.000000 3.634012 -2.326165 0.259979
 1897.000000 3.600500 -2.374235 0.266439
 1898.000000 3.655497 -2.272645 0.275617
 1899.000000 3.647278 -2.363782 0.247893
 1900.000000 3.640931 -2.312348 0.311464
 1901.000000 3.630207 -2.334906 0.251294
 1902.000000 3.605770 -2.333395 0.269231
 1903.000000 3.650315 -2.371556 0.268337
 1904.000000 3.631503 -2.342226 0.218805
 1905.000000 3.655996 -2.236547 0.245296
 1906.000000 3.660279 -2.282078 0.270064
 1907.000000 3.634921 -2.221694 0.248125
 1908.000000 3.648377 -2.315794 0.290785
 1909.000000 3.638626 -2.182133 0.277929
 1910.000000 3.686702 -2.156903 0.271840
 1911.000000 3.632947 -2.214712 0.248763
 1912.000000 3.689476 -2.217658 0.240510
 1913.000000 3.674838 -2.218215 0.270679
 1914.000000 3.633771 -2.309496 0.281598
 1915.000000 3.661424 -2.169977 0.297206
 1916.000000 3.584144 -2.290409 0.261371
 1917.000000 3.626992 -2.236501 0.261457
 1918.000000 3.642181 -2.169481 0.256262
 1919.000000 3.674405 -2.321298 0.242862
 1920.000000 3.619627 -2.290311 0.250520
 1921.000000 3.654548 -2.264135 0.287394
 1922.000000 3.635225 -2.218199 0.279223
 1923.000000 3.693992 -2.287025 0.286006
 1924.000000 3.651731 -2.207589 0.284149
 1925.000000 3.638532 -2.286746 0.272786
 1926.000000 3.658130 -2.286721 0.295775
 1927.000000 3.664236 -2.279963 0.279432
 1928.000000 3.642328 -2.171433 0.282906
 1929.000000 3.610945 -2.309023 0.320172
 1930.000000 3.662943 -2.353545 0.271924
 1931.000000 3.676691 -2.295001 0.278861
 1932.000000 3.666074 -2.255638 0.261066
 1933.000000 3.684753 -2.304507 0.300856
 1934.000000 3.665715 -2.204565 0.314074
 1935.000000 3.661418 -2.316132 0.307845
 1936.000000 3.676602 -2.283894 0.271374
 1937.000000 3.687746 -2.210930 0.263639
 1938.000000 3.670162 -2.349677 0.270270
 1939.000000 3.657619 -2.372249 0.290330
 1940.000000 3.658952 -2.331524 0.287973
 1941.000000 3.656344 -2.338556 0.298091
 1942.000000 3.672398 -2.370047 0.299974
 1943.000000 3.658696 -2.292013 0.268153
 1944.000000 3.626918 -2.251636 0.270222
 1945.000000 3.621267 -2.445366 0.288400
 1946.000000 3.640654 -2.318921 0.288752
 1947.000000 3.634153 -2.362984 0.295732
 1948.000000 3.600563 -2.320455 0.277570
 1949.000000 3.647761 -2.340136 0.274454
 1950.000000 3.653224 -2.289141 0.280944
 1951.000000 3.632894 -2.423452 0.285592
 1952.000000 3.648159 -2.280753 0.245546
 1953.000000 3.680997 -2.302019 0.258375
 1954.000000 3.675684 -2.360427 0.221502
 1955.000000 3.611161 -2.376681 0.230187
 1956.000000 3.665897 -2.347974 0.222261
 1957.000000 3.643241 -2.318759 0.260926
 1958.000000 3.644572 -2.401367 0.216054
 1959.000000 3.664254 -2.418135 0.270238
 1960.000000 3.652092 -2.373459 0.285877
 1961.000000 3.669168 -2.364466 0.264397
 1962.000000 3.677832 -2.410513 0.243997
 1963.000000 3.683162 -2.305483 0.233926
 1964.000000 3.600356 -2.233031 0.278102
 1965.000000 3.678344 -2.304747 0.274974
 1966.000000 3.612652 -2.345068 0.271689
 1967.000000 3.652090 -2.435525 0.239754
 1968.000000 3.650005 -2.285380 0.269639
 1969.000000 3.621046 -2.343323 0.240983
 1970.000000 3.642506 -2.322444 0.265295
 1971.000000 3.595013 -2.319275 0.257326
 1972.000000 3.597426 -2.368940 0.240195
 1973.000000 3.628564 -2.268663 0.258272
 1974.000000 3.631941 -2.334551 0.240744
 1975.000000 3.661077 -2.283251 0.264958
 1976.000000 3.582453 -2.455486 0.306676
 1977.000000 3.619797 -2.283236 0.328673
 1978.000000 3.555793 -2.237729 0.316527
 1979.000000 3.636507 -2.248710 0.284734
 1980.000000 3.641642 -2.387775 0.289775
 1981.000000 3.592784 -2.205007 0.274094
 1982.000000 3.617171 -2.279256 0.297787
 1983.000000 3.676527 -2.247739 0.249707
 1984.000000 3.682633 -2.245535 0.269046
 1985.000000 3.661563 -2.193210 0.269738
 1986.000000 3.650354 -2.318543 0.271931
 1987.000000 3.667548 -2.247661 0.229963
 1988.000000 3.623068 -2.260068 0.285572
 1989.000000 3.588009 -2.286676 0.263832
 1990.000000 3.695173 -2.250081 0.300341
 1991.000000 3.631351 -2.322309 0.287757
 1992.000000 3.685112 -2.387614 0.283860
 1993.000000 3.593625 -2.404512 0.309345
 1994.000000 3.694246 -2.267719 0.260527
 1995.000000 3.625625 -2.294345 0.293934
 1996.000000 3.610100 -2.299189 0.290512
 1997.000000 3.597198 -2.366176 0.300912
 1998.000000 3.625269 -2.343534 0.290368
 1999.000000 3.597803 -2.246543 0.285633
 2000.000000 3.630914 -2.192507 0.286570
 2001.000000 3.637076 -2.245630 0.286400
 2002.000000 3.629053 -2.227869 0.306043
 2003.000000 3.602602 -2.102317 0.309452
 2004.000000 3.646294 -2.277864 0.310692
 2005.000000 3.605432 -2.280843 0.266305
 2006.000000 3.628593 -2.257605 0.309953
 2007.000000 3.616801 -2.290499 0.286755
 2008.000000 3.638663 -2.216260 0.276104
 2009.000000 3.614966 -2.232981 0.261408
 2010.000000 3.627209 -2.341739 0.287936
 2011.000000 3.632720 -2.271707 0.340550
 2012.000000 3.584278 -2.278775 0.301256
 2013.000000 3.627908 -2.228403 0.295214
 2014.000000 3.636259 -2.287026 0.313865
 2015.000000 3.652337 -2.281086 0.300139
 2016.000000 3.633825 -2.194224 0.276577
 2017.000000 3.613276 -2.284432 0.281013
 2018.000000 3.649770 -2.172136 0.292890
 2019.000000 3.595613 -2.267661 0.327064
 2020.000000 3.587335 -2.341356 0.270028
 2021.000000 3.566096 -2.294319 0.263948
 2022.000000 3.607536 -2.288044 0.313501
 2023.000000 3.614728 -2.286572 0.356560
 2024.000000 3.625290 -2.450123 0.287582
 2025.000000 3.637683 -2.358982 0.345552
 2026.000000 3.588186 -2.411640 0.294559
 2027.000000 3.654778 -2.232211 0.290747
 2028.000000 3.591109 -2.202046 0.345039
 2029.000000 3.612834 -2.356319 0.303956
 2030.000000 3.664419 -2.279788 0.273828
 2031.000000 3.675644 -2.216961 0.293739
 2032.000000 3.600414 -2.380745 0.259261
 2033.000000 3.661936 -2.259741 0.260064
 2034.000000 3.672886 -2.240839 0.281437
 2035.000000 3.624831 -2.377330 0.307637
 2036.000000 3.637732 -2.253010 0.310806
 2037.000000 3.610844 -2.186867 0.282277
 2038.000000 3.634610 -2.295692 0.307907
 2039.000000 3.670594 -2.283974 0.281550
 2040.000000 3.601990 -2.220866 0.346700
 2041.000000 3.661453 -2.329633 0.295369
 2042.000000 3.633270 -2.249888 0.318408
 2043.000000 3.661556 -2.257851 0.317752
 2044.000000 3.690438 -2.331455 0.285589
 2045.000000 3.654506 -2.241169 0.314891
 2046.000000 3.650415 -2.245948 0.252306
 2047.000000 3.651494 -2.194654 0.281780
 2048.000000 3.650923 -2.250998 0.277387
 2049.000000 3.692876 -2.347403 0.285932
 2050.000000 3.652118 -2.378670 0.272924
 2051.000000 3.661183 -2.330990 0.275032
 2052.000000 3.660159 -2.341210 0.282153
 2053.000000 3.595206 -2.286974 0.260925
 2054.000000 3.629359 -2.328425 0.297322
 2055.000000 3.642703 -2.307962 0.271263
 2056.000000 3.591425 -2.298029 0.278187
 2057.000000 3.592093 -2.279539 0.285240
 2058.000000 3.615344 -2.318921 0.252376
 2059.000000 3.607444 -2.294776 0.310894
 2060.000000 3.634938 -2.408519 0.273241
 2061.000000 3.633939 -2.348062 0.243260
 2062.000000 3.633188 -2.221290 0.284474
 2063.000000 3.623448 -2.277643 0.244051
 2064.000000 3.601370 -2.408688 0.276660
 2065.000000 3.613556 -2.351716 0.261039
 2066.000000 3.628503 -2.289303 0.248880
 2067.000000 3.602156 -2.281667 0.273718
 2068.000000 3.611987 -2.355222 0.256596
 2069.000000 3.601646 -2.215566 0.266341
 2070.000000 3.593107 -2.353993 0.256859
 2071.000000 3.625177 -2.302841 0.265429
 2072.000000 3.678178 -2.415356 0.225124
 2073.000000 3.638855 -2.250067 0.253796
 2074.000000 3.649978 -2.330521 0.271612
 2075.000000 3.672664 -2.389957 0.246869
 2076.000000 3.644070 -2.288154 0.257722
 2077.000000 3.632386 -2.333977 0.251602
 2078.000000 3.632026 -2.241787 0.243176
 2079.000000 3.596672 -2.257718 0.223760
 2080.000000 3.593549 -2.287620 0.270102
 2081.000000 3.661954 -2.351229 0.273447
 2082.000000 3.585434 -2.278721 0.249373
 2083.000000 3.661425 -2.273591 0.250499
 2084.000000 3.589920 -2.231684 0.251891
 2085.000000 3.555104 -2.220972 0.258051
 2086.000000 3.640325 -2.351378 0.265553
 2087.000000 3.589610 -2.350190 0.225544
 2088.000000 3.608820 -2.322701 0.237884
 2089.000000 3.613406 -2.283641 0.243922
 2090.000000 3.643346 -2.361597 0.263962
 2091.000000 3.606377 -2.281257 0.244442
 2092.000000 3.578095 -2.407368 0.261314
 2093.000000 3.626186 -2.253616 0.252804
 2094.000000 3.617249 -2.256224 0.248714
 2095.000000 3.624013 -2.339623 0.263050
 2096.000000 3.624794 -2.291710 0.265724
 2097.000000 3.647282 -2.319599 0.240157
 2098.000000 3.651394 -2.342676 0.226969
 2099.000000 3.632790 -2.347214 0.273501
 2100.000000 3.654493 -2.273082 0.290068
 2101.000000 3.579775 -2.351477 0.283578
 2102.000000 3.603240 -2.323407 0.249199
 2103.000000 3.605290 -2.320891 0.293336
 2104.000000 3.593346 -2.406517 0.266384
 2105.000000 3.668466 -2.267599 0.311542
 2106.000000 3.616704 -2.189247 0.269844
 2107.000000 3.617967 -2.271721 0.280344
 2108.000000 3.563856 -2.176746 0.295974
 2109.000000 3.632771 -2.337353 0.267380
 2110.000000 3.584699 -2.323074 0.311306
 2111.000000 3.640541 -2.373383 0.308295
 2112.000000 3.634849 -2.344007 0.280864
 2113.000000 3.592914 -2.305204 0.314346
 2114.000000 3.603128 -2.335116 0.290189
 2115.000000 3.670688 -2.316073 0.296299
 2116.000000 3.682102 -2.316052 0.280721
 2117.000000 3.623629 -2.231221 0.244794
 2118.000000 3.637573 -2.288739 0.243411
 2119.000000 3.606547 -2.384946 0.251153
 2120.000000 3.640282 -2.316600 0.247573
 2121.000000 3.599432 -2.339539 0.207884
 2122.000000 3.630971 -2.239823 0.259235
 2123.000000 3.631057 -2.285377 0.236272
 2124.000000 3.583990 -2.239104 0.256444
 2125.000000 3.574409 -2.259074 0.235642
 2126.000000 3.610048 -2.243465 0.262163
 2127.000000 3.629295 -2.358633 0.240722
 2128.000000 3.623660 -2.297827 0.254432
 2129.000000 3.590983 -2.294617 0.241630
 2130.000000 3.550038 -2.398487 0.237813
 2131.000000 3.596598 -2.188727 0.215800
 2132.000000 3.587415 -2.364068 0.217158
 2133.000000 3.560125 -2.334862 0.205546
 2134.000000 3.621795 -2.261571 0.221127
 2135.000000 3.582803 -2.314036 0.224147
 2136.000000 3.560596 -2.336441 0.231537
 2137.000000 3.613716 -2.356826 0.248166
 2138.000000 3.627259 -2.341302 0.222201
 2139.000000 3.602897 -2.325629 0.226349
 2140.000000 3.563306 -2.489233 0.245020
 2141.000000 3.649128 -2.372371 0.235762
 2142.000000 3.663948 -2.259491 0.284479
 2143.000000 3.623147 -2.323607 0.293388
 2144.000000 3.621050 -2.250564 0.264605
 2145.000000 3.634528 -2.264275 0.263374
 2146.000000 3.592409 -2.224593 0.243175
 2147.000000 3.660420 -2.057549 0.256804
 2148.000000 3.590828 -2.214651 0.269317
 2149.000000 3.608381 -2.316132 0.249019
 2150.000000 3.656998 -2.264558 0.235277
 2151.000000 3.630827 -2.218417 0.279067
 2152.000000 3.623359 -2.366861 0.260166
 2153.000000 3.663146 -2.258406 0.272987
 2154.000000 3.668481 -2.316632 0.270850
 2155.000000 3.654586 -2.270994 0.212229
 2156.000000 3.647074 -2.380767 0.235684
 2157.000000 3.670517 -2.257623 0.248065
 2158.000000 3.618819 -2.281798 0.261764
 2159.000000 3.638908 -2.193841 0.262864
 2160.000000 3.653013 -2.332588 0.265698
 2161.000000 3.632244 -2.302210 0.294730
 2162.000000 3.645423 -2.337620 0.274675
 2163.000000 3.607763 -2.466333 0.282561
 2164.000000 3.611111 -2.338944 0.265547
 2165.000000 3.600317 -2.295906 0.262502
 2166.000000 3.633442 -2.313732 0.297807
 2167.000000 3.621195 -2.263029 0.258399
 2168.000000 3.632735 -2.401389 0.322841
 2169.000000 3.611613 -2.265945 0.238844
 2170.000000 3.622301 -2.372725 0.261146
 2171.000000 3.627387 -2.338875 0.269420
 2172.000000 3.598785 -2.297790 0.278178
 2173.000000 3.641093 -2.350825 0.239730
 2174.000000 3.614554 -2.355693 0.264870
 2175.000000 3.638520 -2.379905 0.253505
 2176.000000 3.596021 -2.332966 0.250948
 2177.000000 3.637180 -2.286363 0.242682
 2178.000000 3.663668 -2.361803 0.232711
 2179.000000 3.655839 -2.366649 0.281341
 2180.000000 3.650435 -2.327609 0.261142
 2181.000000 3.645187 -2.447294 0.248784
 2182.000000 3.589199 -2.330655 0.254409
 2183.000000 3.620674 -2.376920 0.280723
 2184.000000 3.662949 -2.391542 0.246475
 2185.000000 3.683460 -2.342438 0.297480
 2186.000000 3.668207 -2.308467 0.283551
 2187.000000 3.645326 -2.295278 0.263618
 2188.000000 3.661475 -2.401227 0.271110
 2189.000000 3.658604 -2.339905 0.257706
 2190.000000 3.681674 -2.388451 0.282319
 2191.000000 3.652774 -2.277466 0.243306
 2192.000000 3.646905 -2.323353 0.256768
 2193.000000 3.659479 -2.304167 0.274284
 2194.000000 3.648561 -2.334144 0.245553
 2195.000000 3.608882 -2.311442 0.317807
 2196.000000 3.631286 -2.412773 0.297410
 2197.000000 3.619717 -2.323149 0.299469
 2198.000000 3.617134 -2.421075 0.255950
 2199.000000 3.584325 -2.414906 0.257004
 2200.000000 3.612095 -2.427810 0.254637
 2201.000000 3.625913 -2.326864 0.252549
 2202.000000 3.629268 -2.357956 0.310266
 2203.000000 3.644703 -2.363436 0.278210
 2204.000000 3.635287 -2.365048 0.283473
 2205.000000 3.641752 -2.391219 0.310034
 2206.000000 3.594838 -2.420245 0.331789
 2207.000000 3.615936 -2.415281 0.298132
 2208.000000 3.642247 -2.394655 0.325159
 2209.000000 3.655906 -2.468124 0.279682
 2210.000000 3.665032 -2.319449 0.311611
 2211.000000 3.654978 -2.291678 0.284950
 2212.000000 3.657667 -2.434563 0.295711
 2213.000000 3.622303 -2.381500 0.282512
 2214.000000 3.669948 -2.403973 0.283253
 2215.000000 3.664758 -2.370331 0.280544
 2216.000000 3.729009 -2.402557 0.277337
 2217.000000 3.645638 -2.411782 0.293394
 2218.000000 3.618216 -2.490392 0.293446
 2219.000000 3.687874 -2.405341 0.274128
 2220.000000 3.640209 -2.477163 0.275868
 2221.000000 3.584948 -2.406045 0.287312
 2222.000000 3.648849 -2.415702 0.311475
 2223.000000 3.595712 -2.379464 0.311063
 2224.000000 3.633594 -2.376228 0.283261
 2225.000000 3.648780 -2.456684 0.268848
 2226.000000 3.626540 -2.329435 0.280194
 2227.000000 3.634426 -2.397766 0.258805
 2228.000000 3.670732 -2.349861 0.279176
 2229.000000 3.584083 -2.415979 0.234249
 2230.000000 3.618849 -2.375514 0.234055
 2231.000000 3.632267 -2.282766 0.242506
 2232.000000 3.619803 -2.311851 0.269146
 2233.000000 3.589133 -2.346008 0.262948
 2234.000000 3.609533 -2.363521 0.273105
 2235.000000 3.651389 -2.413929 0.268698
 2236.000000 3.640385 -2.430228 0.285036
 2237.000000 3.599068 -2.405645 0.281454
 2238.000000 3.617559 -2.434116 0.257876
 2239.000000 3.655430 -2.444140 0.220505
 2240.000000 3.600068 -2.434098 0.276595
 2241.000000 3.598402 -2.429369 0.270640
 2242.000000 3.586962 -2.303116 0.247984
 2243.000000 3.617696 -2.476559 0.260748
 2244.000000 3.584495 -2.401678 0.290167
 2245.000000 3.631722 -2.345182 0.260274
 2246.000000 3.703729 -2.329880 0.290047
 2247.000000 3.655030 -2.558568 0.322767
 2248.000000 3.639128 -2.411272 0.338315
 2249.000000 3.683556 -2.440302 0.286333
 2250.000000 3.666425 -2.398425 0.311498
 2251.000000 3.642065 -2.383191 0.293630
 2252.000000 3.655283 -2.356013 0.262009
 2253.000000 3.596997 -2.387984 0.264199
 2254.000000 3.644659 -2.344316 0.274847
 2255.000000 3.632472 -2.347606 0.288028
 2256.000000 3.608155 -2.308818 0.280612
 2257.000000 3.675330 -2.324765 0.303585
 2258.000000 3.638856 -2.412163 0.319768
 2259.000000 3.616096 -2.365514 0.301822
 2260.000000 3.651201 -2.344928 0.294315
 2261.000000 3.633758 -2.390515 0.312655
 2262.000000 3.645468 -2.359226 0.281904
 2263.000000 3.649124 -2.361287 0.260792
 2264.000000 3.629477 -2.312427 0.306828
 2265.000000 3.604582 -2.272818 0.244147
 2266.000000 3.658486 -2.338606 0.287286
 2267.000000 3.630925 -2.309066 0.291355
 2268.000000 3.702369 -2.272147 0.268027
 2269.000000 3.655758 -2.228100 0.256900
 2270.000000 3.637962 -2.322244 0.259652
 2271.000000 3.648793 -2.246125 0.255677
 2272.000000 3.631746 -2.226787 0.251557
 2273.000000 3.641883 -2.345452 0.260753
 2274.000000 3.655587 -2.295797 0.256431
 2275.000000 3.656961 -2.243720 0.242225
 2276.000000 3.636861 -2.224849 0.253332
 2277.000000 3.622645 -2.315696 0.288768
 2278.000000 3.628562 -2.360491 0.255862
 2279.000000 3.637753 -2.370712 0.254124
 2280.000000 3.640234 -2.334346 0.279772
 2281.000000 3.595490 -2.339565 0.260957
 2282.000000 3.601391 -2.247292 0.274016
 2283.000000 3.629468 -2.317686 0.261781
 2284.000000 3.627203 -2.348129 0.255658
 2285.000000 3.649196 -2.387729 0.237838
 2286.000000 3.654071 -2.346886 0.245402
 2287.000000 3.626855 -2.457866 0.254939
 2288.000000 3.632116 -2.297611 0.246943
 2289.000000 3.602651 -2.411907 0.230147
 2290.000000 3.636607 -2.352343 0.252235
 2291.000000 3.594338 -2.396656 0.276460
 2292.000000 3.650202 -2.370034 0.230074
 2293.000000 3.582782 -2.306332 0.220234
 2294.000000 3.601204 -2.198155 0.273370
 2295.000000 3.648380 -2.267767 0.246460
 2296.000000 3.617027 -2.294187 0.304806
 2297.000000 3.593011 -2.344691 0.286921
 2298.000000 3.639731 -2.415895 0.266092
 2299.000000 3.640132 -2.428406 0.264286
 2300.000000 3.599825 -2.325250 0.279571
 2301.000000 3.596665 -2.354739 0.238718
 2302.000000 3.572578 -2.334905 0.287634
 2303.000000 3.619599 -2.326672 0.267269
 2304.000000 3.655270 -2.402070 0.277926
 2305.000000 3.611835 -2.287329 0.293921
 2306.000000 3.585544 -2.299787 0.281014
 2307.000000 3.597374 -2.392982 0.262350
 2308.000000 3.616784 -2.375802 0.295898
 2309.000000 3.592627 -2.522792 0.307865
 2310.000000 3.625287 -2.407978 0.293203
 2311.000000 3.636088 -2.381353 0.318136
 2312.000000 3.590418 -2.328651 0.306323
 2313.000000 3.633087 -2.386025 0.324768
 2314.000000 3.644207 -2.390251 0.288780
 2315.000000 3.573577 -2.248278 0.279607
 2316.000000 3.614544 -2.193998 0.262665
 2317.000000 3.620397 -2.298146 0.276368
 2318.000000 3.600098 -2.311823 0.235628
 2319.000000 3.624621 -2.391863 0.245137
 2320.000000 3.638122 -2.207709 0.251045
 2321.000000 3.627861 -2.298297 0.249116
 2322.000000 3.647963 -2.306901 0.264342
 2323.000000 3.621460 -2.294257 0.275459
 2324.000000 3.589998 -2.390160 0.261406
 2325.000000 3.607243 -2.467454 0.276919
 2326.000000 3.632626 -2.394946 0.227034
 2327.000000 3.633620 -2.329832 0.269907
 2328.000000 3.607271 -2.341683 0.293974
 2329.000000 3.637215 -2.251119 0.285875
 2330.000000 3.612706 -2.409649 0.278152
 2331.000000 3.653054 -2.455228 0.268492
 2332.000000 3.647149 -2.506337 0.290453
 2333.000000 3.692092 -2.388889 0.282616
 2334.000000 3.641211 -2.341992 0.263362
 2335.000000 3.625765 -2.318540 0.294616
 2336.000000 3.657795 -2.359502 0.265971
 2337.000000 3.673862 -2.260649 0.293362
 2338.000000 3.627245 -2.356865 0.232758
 2339.000000 3.660095 -2.315467 0.288768
 2340.000000 3.629389 -2.339380 0.271656
 2341.000000 3.644223 -2.417066 0.268284
 2342.000000 3.680150 -2.339479 0.268917
 2343.000000 3.631273 -2.211743 0.288990
 2344.000000 3.664039 -2.369395 0.221166
 2345.000000 3.645715 -2.366325 0.252630
 2346.000000 3.630125 -2.372663 0.225966
 2347.000000 3.632362 -2.403514 0.274903
 2348.000000 3.650475 -2.316072 0.243470
 2349.000000 3.680205 -2.338437 0.269490
 2350.000000 3.650834 -2.443826 0.285598
 2351.000000 3.648711 -2.366878 0.266469
 2352.000000 3.608189 -2.355313 0.241138
 2353.000000 3.624585 -2.362499 0.283793
 2354.000000 3.667804 -2.398690 0.305671
 2355.000000 3.612968 -2.323857 0.282965
 2356.000000 3.641027 -2.343655 0.248401
 2357.000000 3.607767 -2.333205 0.273818
 2358.000000 3.660214 -2.329897 0.286549
 2359.000000 3.607878 -2.342819 0.292321
 2360.000000 3.641346 -2.315306 0.276461
 2361.000000 3.615645 -2.316005 0.325801
 2362.000000 3.627142 -2.369036 0.278023
 2363.000000 3.647302 -2.436229 0.255098
 2364.000000 3.593549 -2.339520 0.268426
 2365.000000 3.669383 -2.427918 0.278873
 2366.000000 3.624440 -2.369633 0.245458
 2367.000000 3.654033 -2.351424 0.266314
 2368.000000 3.647031 -2.498363 0.258971
 2369.000000 3.628949 -2.315485 0.234499
 2370.000000 3.611701 -2.294958 0.263488
 2371.000000 3.626631 -2.527092 0.289410
 2372.000000 3.611785 -2.356665 0.315384
 2373.000000 3.640018 -2.446817 0.263684
 2374.000000 3.641021 -2.327533 0.278451
 2375.000000 3.652218 -2.421348 0.294899
 2376.000000 3.684749 -2.341339 0.301700
 2377.000000 3.634007 -2.344712 0.300449
 2378.000000 3.668742 -2.309526 0.294682
 2379.000000 3.703476 -2.363081 0.295459
 2380.000000 3.651186 -2.362206 0.322126
 2381.000000 3.644414 -2.392818 0.310381
 2382.000000 3.648018 -2.321782 0.228360
 2383.000000 3.658559 -2.372533 0.286905
 2384.000000 3.647410 -2.444223 0.297729
 2385.000000 3.699366 -2.392540 0.255800
 2386.000000 3.660369 -2.319482 0.278464
 2387.000000 3.639571 -2.304636 0.246436
 2388.000000 3.631227 -2.242374 0.279543
 2389.000000 3.646930 -2.324980 0.291295
 2390.000000 3.630621 -2.395234 0.288380
 2391.000000 3.625468 -2.451466 0.294948
 2392.000000 3.650361 -2.366383 0.253232
 2393.000000 3.584133 -2.374605 0.284937
 2394.000000 3.644126 -2.330617 0.325060
 2395.000000 3.597732 -2.347057 0.285922
 2396.000000 3.647262 -2.295068 0.278719
 2397.000000 3.657160 -2.382803 0.302244
 2398.000000 3.613784 -2.315462 0.246155
 2399.000000 3.641378 -2.277511 0.266183
 2400.000000 3.665938 -2.182558 0.255637
 2401.000000 3.642374 -2.344299 0.301652
 2402.000000 3.650646 -2.340274 0.242225
 2403.000000 3.671995 -2.299013 0.233760
 2404.000000 3.656119 -2.314338 0.267586
 2405.000000 3.659020 -2.325404 0.269237
 2406.000000 3.666978 -2.403971 0.289662
 2407.000000 3.614314 -2.335147 0.251522
 2408.000000 3.674545 -2.404285 0.348549
 2409.000000 3.655730 -2.344393 0.280499
 2410.000000 3.662095 -2.295896 0.294880
 2411.000000 3.689357 -2.267140 0.304853
 2412.000000 3.602881 -2.311849 0.312466
 2413.000000 3.634937 -2.354689 0.294850
 2414.000000 3.663748 -2.211723 0.264837
 2415.000000 3.658058 -2.275597 0.278597
 2416.000000 3.683779 -2.241854 0.293891
 2417.000000 3.584135 -2.259142 0.259863
 2418.000000 3.578970 -2.282334 0.288179
 2419.000000 3.616267 -2.328310 0.296814
 2420.000000 3.590201 -2.300556 0.231116
 2421.000000 3.615250 -2.295414 0.262369
 2422.000000 3.623333 -2.251184 0.258015
 2423.000000 3.626667 -2.227886 0.235821
 2424.000000 3.609207 -2.315848 0.253287
 2425.000000 3.617414 -2.308360 0.276838
 2426.000000 3.630661 -2.266585 0.321226
 2427.000000 3.588975 -2.274665 0.277387
 2428.000000 3.618183 -2.369345 0.244528
 2429.000000 3.599994 -2.347528 0.269808
 2430.000000 3.601331 -2.239236 0.288924
 2431.000000 3.612551 -2.290537 0.255013
 2432.000000 3.623742 -2.282482 0.269828
 2433.000000 3.628999 -2.305965 0.255625
 2434.000000 3.613394 -2.249138 0.260128
 2435.000000 3.671075 -2.260315 0.273956
 2436.000000 3.627826 -2.270169 0.302335
 2437.000000 3.599988 -2.285253 0.301405
 2438.000000 3.598630 -2.360804 0.324188
 2439.000000 3.661716 -2.356223 0.251414
 2440.000000 3.655903 -2.254946 0.277990
 2441.000000 3.657690 -2.364071 0.250892
 2442.000000 3.612687 -2.323190 0.216768
 2443.000000 3.660147 -2.215721 0.280724
 2444.000000 3.600775 -2.272558 0.271862
 2445.000000 3.651643 -2.346015 0.283926
 2446.000000 3.638855 -2.334853 0.284693
 2447.000000 3.679766 -2.321052 0.291222
 2448.000000 3.595003 -2.220004 0.243353
 2449.000000 3.582975 -2.299548 0.257786
 2450.000000 3.589657 -2.243368 0.256498
 2451.000000 3.579912 -2.234168 0.263700
 2452.000000 3.603687 -2.403730 0.255110
 2453.000000 3.628225 -2.269823 0.283623
 2454.000000 3.640243 -2.293495 0.271677
 2455.000000 3.620004 -2.309266 0.262752
 2456.000000 3.560252 -2.366662 0.299277
 2457.000000 3.596886 -2.178791 0.255883
 2458.000000 3.588275 -2.268251 0.225664
 2459.000000 3.583725 -2.349506 0.279026
 2460.000000 3.631763 -2.359958 0.274528
 2461.000000 3.627490 -2.346999 0.312546
 2462.000000 3.603140 -2.203754 0.291139
 2463.000000 3.632527 -2.349400 0.278645
 2464.000000 3.623415 -2.344666 0.246907
 2465.000000 3.595642 -2.293979 0.316453
 2466.000000 3.558399 -2.381663 0.255258
 2467.000000 3.600031 -2.418985 0.249590
 2468.000000 3.606931 -2.303990 0.281357
 2469.000000 3.621799 -2.314554 0.281802
 2470.000000 3.584012 -2.366098 0.340842
 2471.000000 3.596345 -2.320782 0.295631
 2472.000000 3.601706 -2.300216 0.280170
 2473.000000 3.610504 -2.330962 0.279750
 2474.000000 3.588455 -2.333906 0.253329
 2475.000000 3.568785 -2.301283 0.296346
 2476.000000 3.645695 -2.208361 0.304794
 2477.000000 3.573261 -2.299515 0.283162
 2478.000000 3.614410 -2.322147 0.272838
 2479.000000 3.657472 -2.201163 0.258493
 2480.000000 3.594817 -2.360613 0.292968
 2481.000000 3.589439 -2.453350 0.289595
 2482.000000 3.617998 -2.254169 0.323606
 2483.000000 3.577370 -2.280273 0.273133
 2484.000000 3.604633 -2.302542 0.282597
 2485.000000 3.570046 -2.275948 0.338132
 2486.000000 3.619724 -2.267282 0.266469
 2487.000000 3.593304 -2.305655 0.277372
 2488.000000 3.606943 -2.371022 0.269139
 2489.000000 3.680179 -2.282169 0.229155
 2490.000000 3.647219 -2.322828 0.228345
 2491.000000 3.623262 -2.304583 0.282621
 2492.000000 3.573954 -2.303814 0.349614
 2493.000000 3.590749 -2.240366 0.284162
 2494.000000 3.608153 -2.193001 0.302274
 2495.000000 3.628356 -2.227624 0.311481
 2496.000000 3.568391 -2.254390 0.294040
 2497.000000 3.596151 -2.316268 0.289579
 2498.000000 3.615298 -2.349776 0.304288
 2499.000000 3.595403 -2.426375 0.312041
 2500.000000 3.637667 -2.265487 0.274420
 2501.000000 3.623921 -2.294341 0.293053
 2502.000000 3.565835 -2.338503 0.299889
 2503.000000 3.629554 -2.350312 0.284423
 2504.000000 3.605490 -2.245355 0.271293
 2505.000000 3.613559 -2.371653 0.284579
 2506.000000 3.653002 -2.296218 0.242865
 2507.000000 3.597799 -2.402287 0.283452
 2508.000000 3.636659 -2.150497 0.255614
 2509.000000 3.557781 -2.238317 0.280099
 2510.000000 3.584282 -2.330924 0.289464
 2511.000000 3.612539 -2.245705 0.231700
 2512.000000 3.559253 -2.200756 0.247215
 2513.000000 3.576954 -2.260960 0.251726
 2514.000000 3.595374 -2.245658 0.303186
 2515.000000 3.576947 -2.251923 0.264430
 2516.000000 3.565677 -2.283861 0.256204
 2517.000000 3.577072 -2.268699 0.273477
 2518.000000 3.587638 -2.251601 0.274057
 2519.000000 3.598939 -2.216145 0.251933
 2520.000000 3.589232 -2.186388 0.259454
 2521.000000 3.598926 -2.206032 0.255805
 2522.000000 3.624917 -2.209259 0.238184
 2523.000000 3.617186 -2.137348 0.259096
 2524.000000 3.546724 -2.187974 0.290996
 2525.000000 3.615146 -2.171678 0.276570
 2526.000000 3.590125 -2.128301 0.261852
 2527.000000 3.567064 -2.141654 0.310820
 2528.000000 3.629559 -2.261859 0.263553
 2529.000000 3.639802 -2.215877 0.278213
 2530.000000 3.649282 -2.223752 0.265792
 2531.000000 3.615921 -2.244727 0.256804
 2532.000000 3.633917 -2.323233 0.243238
 2533.000000 3.645008 -2.281369 0.278581
 2534.000000 3.611393 -2.358970 0.287541
 2535.000000 3.687004 -2.403795 0.290247
 2536.000000 3.695952 -2.358112 0.320521
 2537.000000 3.663152 -2.355525 0.285727
 2538.000000 3.613127 -2.343947 0.270641
 2539.000000 3.622104 -2.318351 0.245268
 2540.000000 3.629014 -2.365220 0.236843
 2541.000000 3.612361 -2.313738 0.241713
 2542.000000 3.599867 -2.242365 0.286862
 2543.000000 3.594058 -2.325453 0.252125
 2544.000000 3.626878 -2.276019 0.247930
 2545.000000 3.659577 -2.367014 0.249803
 2546.000000 3.644925 -2.337684 0.277839
 2547.000000 3.652720 -2.326351 0.292471
 2548.000000 3.652315 -2.304594 0.249093
 2549.000000 3.614703 -2.326067 0.279799
 2550.000000 3.629611 -2.288848 0.250442
 2551.000000 3.691529 -2.284167 0.250938
 2552.000000 3.691185 -2.391921 0.244228
 2553.000000 3.626634 -2.351266 0.251873
 2554.000000 3.615129 -2.271677 0.216212
 2555.000000 3.617934 -2.266247 0.226470
 2556.000000 3.656009 -2.275763 0.239242
 2557.000000 3.610451 -2.310089 0.263064
 2558.000000 3.610515 -2.288580 0.263026
 2559.000000 3.645328 -2.255040 0.244726
 2560.000000 3.601266 -2.274628 0.253910
 2561.000000 3.623877 -2.256875 0.271784
 2562.000000 3.632735 -2.307763 0.296609
 2563.000000 3.643671 -2.314190 0.250001
 2564.000000 3.605989 -2.286827 0.225439
 2565.000000 3.599330 -2.312852 0.265017
 2566.000000 3.639978 -2.220918 0.250976
 2567.000000 3.647632 -2.317087 0.306049
 2568.000000 3.634963 -2.269443 0.286121
 2569.000000 3.560026 -2.300970 0.282685
 2570.000000 3.610492 -2.265271 0.286839
 2571.000000 3.623010 -2.275106 0.295094
 2572.000000 3.571434 -2.361511 0.279782
 2573.000000 3.610593 -2.277954 0.266713
 2574.000000 3.655897 -2.395687 0.252426
 2575.000000 3.604851 -2.330093 0.261449
 2576.000000 3.609983 -2.293213 0.252130
 2577.000000 3.621733 -2.270072 0.246634
 2578.000000 3.657683 -2.331340 0.294218
 2579.000000 3.612087 -2.362616 0.288949
 2580.000000 3.695574 -2.334125 0.275973
 2581.000000 3.614914 -2.456335 0.290813
 2582.000000 3.613146 -2.300339 0.277365
 2583.000000 3.638040 -2.317641 0.262280
 2584.000000 3.668359 -2.328599 0.272932
 2585.000000 3.640850 -2.360970 0.307948
 2586.000000 3.633863 -2.332356 0.260582
 2587.000000 3.670631 -2.418786 0.233168
 2588.000000 3.665919 -2.374224 0.249285
 2589.000000 3.621231 -2.356459 0.274561
 2590.000000 3.608135 -2.368023 0.280813
 2591.000000 3.588270 -2.261526 0.275184
 2592.000000 3.614741 -2.351074 0.276056
 2593.000000 3.603844 -2.325403 0.267260
 2594.000000 3.601221 -2.330007 0.247806
 2595.000000 3.618500 -2.262052 0.267072
 2596.000000 3.557067 -2.318670 0.288248
 2597.000000 3.597328 -2.290697 0.262062
 2598.000000 3.613640 -2.298692 0.266828
 2599.000000 3.613562 -2.273429 0.254192
 2600.000000 3.652648 -2.333847 0.250040
 2601.000000 3.656679 -2.354263 0.248964
 2602.000000 3.609117 -2.328315 0.281487
 2603.000000 3.629670 -2.346194 0.294628
 2604.000000 3.641671 -2.425565 0.269829
 2605.000000 3.635892 -2.354444 0.288782
 2606.000000 3.578144 -2.415605 0.301949
 2607.000000 3.634326 -2.400153 0.294428
 2608.000000 3.631308 -2.443539 0.286034
 2609.000000 3.624268 -2.268572 0.293094
 2610.000000 3.573076 -2.404146 0.267716
 2611.000000 3.609899 -2.354002 0.306906
 2612.000000 3.596836 -2.379624 0.244103
 2613.000000 3.613019 -2.313679 0.264684
 2614.000000 3.630164 -2.313503 0.280705
 2615.000000 3.601294 -2.351336 0.243575
 2616.000000 3.627841 -2.384330 0.255328
 2617.000000 3.594224 -2.348199 0.269645
 2618.000000 3.602548 -2.405522 0.296186
 2619.000000 3.691053 -2.319765 0.258973
 2620.000000 3.657058 -2.308550 0.290583
 2621.000000 3.651119 -2.378869 0.265243
 2622.000000 3.616040 -2.347517 0.230729
 2623.000000 3.608994 -2.357977 0.222764
 2624.000000 3.634867 -2.359927 0.203692
 2625.000000 3.648571 -2.392766 0.214231
 2626.000000 3.682878 -2.361639 0.248927
 2627.000000 3.691188 -2.300599 0.241980
 2628.000000 3.661443 -2.364695 0.268112
 2629.000000 3.592165 -2.336716 0.262728
 2630.000000 3.631145 -2.291550 0.221071
 2631.000000 3.622843 -2.348075 0.263241
 2632.000000 3.603670 -2.160267 0.247302
 2633.000000 3.659544 -2.273173 0.245667
 2634.000000 3.656553 -2.170590 0.257758
 2635.000000 3.632486 -2.287850 0.229245
 2636.000000 3.637390 -2.351588 0.227161
 2637.000000 3.620662 -2.234137 0.214334
 2638.000000 3.610078 -2.309352 0.232750
 2639.000000 3.646568 -2.358466 0.220393
 2640.000000 3.636326 -2.303613 0.263843
 2641.000000 3.610290 -2.274162 0.248679
 2642.000000 3.612620 -2.304330 0.241276
 2643.000000 3.629895 -2.245913 0.213580
 2644.000000 3.606148 -2.295320 0.217566
 2645.000000 3.638476 -2.327531 0.258409
 2646.000000 3.657786 -2.377226 0.229103
 2647.000000 3.655624 -2.378054 0.267275
 2648.000000 3.603881 -2.144525 0.257991
 2649.000000 3.651372 -2.272395 0.236971
 2650.000000 3.657198 -2.318640 0.241508
 2651.000000 3.604289 -2.319126 0.265990
 2652.000000 3.599021 -2.250922 0.276988
 2653.000000 3.647812 -2.351679 0.255612
 2654.000000 3.628157 -2.322345 0.253173
 2655.000000 3.599757 -2.207162 0.260766
 2656.000000 3.653600 -2.272142 0.234254
 2657.000000 3.678132 -2.311429 0.270264
 2658.000000 3.640686 -2.303585 0.254624
 2659.000000 3.630487 -2.305842 0.249504
 2660.000000 3.609027 -2.282132 0.274954
 2661.000000 3.605604 -2.314249 0.272277
 2662.000000 3.607378 -2.354701 0.248948
 2663.000000 3.667759 -2.312843 0.243100
 2664.000000 3.629631 -2.360602 0.257180
 2665.000000 3.580511 -2.376343 0.232959
 2666.000000 3.615857 -2.367194 0.229969
 2667.000000 3.633409 -2.303627 0.260557
 2668.000000 3.600342 -2.322541 0.283278
 2669.000000 3.637588 -2.277067 0.243560
 2670.000000 3.654510 -2.299095 0.250854
 2671.000000 3.680200 -2.335529 0.271156
 2672.000000 3.632454 -2.211241 0.273471
 2673.000000 3.633840 -2.303058 0.287487
 2674.000000 3.611164 -2.316371 0.236829
 2675.000000 3.638084 -2.343399 0.269284
 2676.000000 3.594416 -2.336971 0.268128
 2677.000000 3.586112 -2.410730 0.274204
 2678.000000 3.675451 -2.326638 0.274000
 2679.000000 3.668863 -2.321631 0.250149
 2680.000000 3.653185 -2.352465 0.292255
 2681.000000 3.613064 -2.261301 0.285320
 2682.000000 3.621830 -2.238150 0.281784
 2683.000000 3.652470 -2.230662 0.289539
 2684.000000 3.652880 -2.247353 0.282629
 2685.000000 3.628292 -2.290674 0.259925
 2686.000000 3.647816 -2.267660 0.272026
 2687.000000 3.629460 -2.344290 0.255537
 2688.000000 3.702237 -2.277015 0.299156
 2689.000000 3.701683 -2.178995 0.239138
 2690.000000 3.654385 -2.219383 0.264156
 2691.000000 3.649067 -2.267014 0.294591
 2692.000000 3.626425 -2.197609 0.279884
 2693.000000 3.663011 -2.381465 0.310835
 2694.000000 3.637082 -2.282494 0.278872
 2695.000000 3.678983 -2.223158 0.324804
 2696.000000 3.641165 -2.438147 0.312622
 2697.000000 3.619220 -2.417887 0.296634
 2698.000000 3.665618 -2.322903 0.289526
 2699.000000 3.664602 -2.342455 0.313986
 2700.000000 3.645091 -2.267844 0.285375
 2701.000000 3.614431 -2.389844 0.331082
 2702.000000 3.618063 -2.310017 0.279430
 2703.000000 3.614619 -2.387246 0.320349
 2704.000000 3.662229 -2.262458 0.305388
 2705.000000 3.649978 -2.241175 0.296896
 2706.000000 3.634698 -2.394277 0.315116
 2707.000000 3.642069 -2.374490 0.265843
 2708.000000 3.604369 -2.359406 0.289495
 2709.000000 3.642101 -2.291951 0.283204
 2710.000000 3.668183 -2.361384 0.283050
 2711.000000 3.646652 -2.368574 0.295948
 2712.000000 3.622944 -2.388716 0.304852
 2713.000000 3.640329 -2.428700 0.285309
 2714.000000 3.673648 -2.364065 0.297139
 2715.000000 3.662416 -2.345182 0.323186
 2716.000000 3.638168 -2.240554 0.335931
 2717.000000 3.623280 -2.229506 0.314142
 2718.000000 3.626516 -2.367586 0.317410
 2719.000000 3.621106 -2.248236 0.344697
 2720.000000 3.687690 -2.485944 0.319593
 2721.000000 3.629246 -2.159526 0.329467
 2722.000000 3.619295 -2.307670 0.372141
 2723.000000 3.640610 -2.287009 0.351481
 2724.000000 3.642043 -2.339902 0.347778
 2725.000000 3.657410 -2.362437 0.391538
 2726.000000 3.660317 -2.438630 0.349114
 2727.000000 3.644199 -2.366843 0.361847
 2728.000000 3.634310 -2.397730 0.352789
 2729.000000 3.655551 -2.330178 0.393459
 2730.000000 3.617673 -2.336406 0.343357
 2731.000000 3.610120 -2.287519 0.356265
 2732.000000 3.601019 -2.279272 0.377441
 2733.000000 3.620071 -2.350491 0.356823
 2734.000000 3.616695 -2.273556 0.368812
 2735.000000 3.542294 -2.388095 0.327792
 2736.000000 3.590848 -2.437693 0.358389
 2737.000000 3.654023 -2.496866 0.354392
 2738.000000 3.717982 -2.403137 0.379852
 2739.000000 3.603826 -2.481469 0.364235
 2740.000000 3.589959 -2.449802 0.370441
 2741.000000 3.648557 -2.426612 0.358251
 2742.000000 3.647567 -2.389782 0.325204
 2743.000000 3.633509 -2.385589 0.357329
 2744.000000 3.660070 -2.349532 0.330394
 2745.000000 3.622531 -2.263948 0.323765
 2746.000000 3.596968 -2.392287 0.332882
 2747.000000 3.644818 -2.427694 0.335711
 2748.000000 3.651245 -2.398416 0.331502
 2749.000000 3.624690 -2.302933 0.301358
 2750.000000 3.611668 -2.373647 0.315137
 2751.000000 3.613024 -2.430606 0.307011
 2752.000000 3.611232 -2.332720 0.314622
 2753.000000 3.629927 -2.356030 0.301478
 2754.000000 3.629273 -2.463984 0.257808
 2755.000000 3.632605 -2.437837 0.262140
 2756.000000 3.608244 -2.436353 0.270025
 2757.000000 3.644287 -2.406987 0.316138
 2758.000000 3.678882 -2.414905 0.317843
 2759.000000 3.646457 -2.408730 0.314123
 2760.000000 3.588094 -2.431023 0.306691
 2761.000000 3.576846 -2.350973 0.302851
 2762.000000 3.626315 -2.329983 0.299960
 2763.000000 3.674234 -2.316632 0.285290
 2764.000000 3.632718 -2.263169 0.299102
 2765.000000 3.583967 -2.288066 0.288151
 2766.000000 3.646465 -2.323310 0.259706
 2767.000000 3.629968 -2.317178 0.267614
 2768.000000 3.678262 -2.227751 0.279006
 2769.000000 3.606394 -2.237193 0.263774
 2770.000000 3.603362 -2.286370 0.255107
 2771.000000 3.659382 -2.271128 0.282642
 2772.000000 3.654725 -2.366357 0.280483
 2773.000000 3.610057 -2.286536 0.278174
 2774.000000 3.600665 -2.313997 0.277320
 2775.000000 3.610961 -2.355347 0.242945
 2776.000000 3.636284 -2.232919 0.258759
 2777.000000 3.609688 -2.271679 0.245636
 2778.000000 3.602149 -2.191309 0.253545
 2779.000000 3.628614 -2.260043 0.275289
 2780.000000 3.627753 -2.373830 0.251782
 2781.000000 3.634246 -2.277271 0.271547
 2782.000000 3.640091 -2.394955 0.300823
 2783.000000 3.668852 -2.362311 0.293895
 2784.000000 3.657510 -2.311343 0.270307
 2785.000000 3.609666 -2.224015 0.221998
 2786.000000 3.595158 -2.244288 0.287299
 2787.000000 3.616147 -2.524940 0.299245
 2788.000000 3.615692 -2.432742 0.304529
 2789.000000 3.667126 -2.321809 0.255237
 2790.000000 3.606230 -2.452609 0.232001
 2791.000000 3.615623 -2.273782 0.260273
 2792.000000 3.635529 -2.275734 0.255367
 2793.000000 3.617303 -2.305235 0.290699
 2794.000000 3.573938 -2.378444 0.289662
 2795.000000 3.647145 -2.116862 0.319672
 2796.000000 3.613331 -2.316624 0.321262
 2797.000000 3.594489 -2.257618 0.274922
 2798.000000 3.600243 -2.247346 0.295047
 2799.000000 3.671953 -2.367357 0.263975
 2800.000000 3.644341 -2.346645 0.268869
 2801.000000 3.655797 -2.393557 0.269176
 2802.000000 3.649609 -2.382784 0.267714
 2803.000000 3.659510 -2.463042 0.310193
 2804.000000 3.635967 -2.378864 0.268197
 2805.000000 3.627993 -2.496467 0.288909
 2806.000000 3.674014 -2.523928 0.247943
 2807.000000 3.644038 -2.531910 0.266038
 2808.000000 3.643803 -2.417510 0.299897
 2809.000000 3.677216 -2.394052 0.314049
 2810.000000 3.671567 -2.424512 0.308019
 2811.000000 3.619382 -2.551234 0.293303
 2812.000000 3.573782 -2.382767 0.295641
 2813.000000 3.593664 -2.440700 0.306411
 2814.000000 3.616485 -2.435913 0.337147
 2815.000000 3.632819 -2.307437 0.320981
 2816.000000 3.627959 -2.406699 0.314406
 2817.000000 3.644817 -2.403253 0.339343
 2818.000000 3.610845 -2.363376 0.316343
 2819.000000 3.577838 -2.390343 0.330591
 2820.000000 3.590967 -2.431662 0.330349
 2821.000000 3.630553 -2.340090 0.285373
 2822.000000 3.571289 -2.428630 0.347518
 2823.000000 3.606270 -2.391639 0.316835
 2824.000000 3.610404 -2.313817 0.306375
 2825.000000 3.651570 -2.443953 0.303565
 2826.000000 3.603456 -2.474556 0.262325
 2827.000000 3.597023 -2.356689 0.241223
 2828.000000 3.582070 -2.385308 0.237321
 2829.000000 3.613803 -2.414880 0.242951
 2830.000000 3.570968 -2.270649 0.223455
 2831.000000 3.568967 -2.367388 0.249151
 2832.000000 3.572929 -2.417517 0.262592
 2833.000000 3.573737 -2.345972 0.267941
 2834.000000 3.611877 -2.371363 0.288979
 2835.000000 3.626706 -2.388237 0.299563
 2836.000000 3.631084 -2.273501 0.273539
 2837.000000 3.637425 -2.406261 0.319258
 2838.000000 3.633881 -2.392551 0.315126
 2839.000000 3.632124 -2.394924 0.300921
 2840.000000 3.655722 -2.419672 0.309062
 2841.000000 3.589748 -2.351548 0.269619
 2842.000000 3.629667 -2.388326 0.299720
 2843.000000 3.596018 -2.365305 0.313548
 2844.000000 3.633757 -2.484871 0.281695
 2845.000000 3.622367 -2.329164 0.308174
 2846.000000 3.591021 -2.298166 0.311465
 2847.000000 3.586404 -2.368471 0.319264
 2848.000000 3.622228 -2.410405 0.322599
 2849.000000 3.654505 -2.381656 0.330146
 2850.000000 3.612734 -2.387440 0.347143
 2851.000000 3.627396 -2.350664 0.320651
 2852.000000 3.629228 -2.384259 0.296283
 2853.000000 3.671351 -2.477768 0.340473
 2854.000000 3.651307 -2.493397 0.348776
 2855.000000 3.629394 -2.470311 0.373737
 2856.000000 3.636080 -2.448620 0.343245
 2857.000000 3.660631 -2.486018 0.352846
 2858.000000 3.590697 -2.397327 0.307728
 2859.000000 3.550254 -2.478757 0.366764
 2860.000000 3.598077 -2.391432 0.351003
 2861.000000 3.611301 -2.434857 0.320418
 2862.000000 3.625435 -2.322122 0.281742
 2863.000000 3.596884 -2.399620 0.337694
 2864.000000 3.609968 -2.363728 0.288949
 2865.000000 3.619227 -2.291174 0.229880
 2866.000000 3.610399 -2.340587 0.288631
 2867.000000 3.637790 -2.326723 0.249232
 2868.000000 3.647004 -2.354488 0.271004
 2869.000000 3.641611 -2.430051 0.294457
 2870.000000 3.590349 -2.351347 0.262479
 2871.000000 3.691284 -2.462456 0.328129
 2872.000000 3.559978 -2.383892 0.292601
 2873.000000 3.646537 -2.398581 0.324294
 2874.000000 3.610014 -2.498813 0.304671
 2875.000000 3.587364 -2.346810 0.291312
 2876.000000 3.593993 -2.377256 0.300309
 2877.000000 3.621261 -2.388290 0.256718
 2878.000000 3.598273 -2.483662 0.305105
 2879.000000 3.674932 -2.358814 0.241305
 2880.000000 3.632181 -2.443413 0.301726
 2881.000000 3.642001 -2.432619 0.294361
 2882.000000 3.615057 -2.432540 0.283615
 2883.000000 3.614694 -2.396310 0.250825
 2884.000000 3.663348 -2.440071 0.327559
 2885.000000 3.655535 -2.419151 0.312521
 2886.000000 3.654255 -2.402360 0.262909
 2887.000000 3.611211 -2.295902 0.276762
 2888.000000 3.634991 -2.415340 0.286641
 2889.000000 3.645026 -2.455582 0.320440
 2890.000000 3.626158 -2.397905 0.310501
 2891.000000 3.589087 -2.356256 0.311823
 2892.000000 3.542492 -2.413433 0.253976
 2893.000000 3.607658 -2.301348 0.276920
 2894.000000 3.646903 -2.271962 0.289511
 2895.000000 3.625542 -2.432005 0.306919
 2896.000000 3.629949 -2.305741 0.311620
 2897.000000 3.624126 -2.343752 0.341241
 2898.000000 3.591539 -2.396356 0.336101
 2899.000000 3.554345 -2.314828 0.282176
 2900.000000 3.605034 -2.454816 0.270132
 2901.000000 3.590034 -2.335198 0.285205
 2902.000000 3.570538 -2.415611 0.253011
 2903.000000 3.590060 -2.312350 0.254258
 2904.000000 3.590257 -2.368585 0.266443
 2905.000000 3.593185 -2.330571 0.250897
 2906.000000 3.613386 -2.392976 0.296232
 2907.000000 3.638876 -2.389498 0.310782
 2908.000000 3.609855 -2.324079 0.261893
 2909.000000 3.616436 -2.437333 0.261993
 2910.000000 3.552124 -2.367900 0.261847
 2911.000000 3.586343 -2.416689 0.257869
 2912.000000 3.601151 -2.449201 0.226393
 2913.000000 3.556450 -2.348944 0.282399
 2914.000000 3.637558 -2.407528 0.333427
 2915.000000 3.625958 -2.440274 0.257157
 2916.000000 3.641247 -2.379485 0.242183
 2917.000000 3.587154 -2.473289 0.262045
 2918.000000 3.619690 -2.427883 0.277301
 2919.000000 3.632466 -2.511879 0.277161
 2920.000000 3.625179 -2.468247 0.342340
 2921.000000 3.625960 -2.473703 0.278986
 2922.000000 3.614144 -2.398913 0.271874
 2923.000000 3.618384 -2.514418 0.321160
 2924.000000 3.618647 -2.353400 0.305296
 2925.000000 3.580326 -2.507561 0.297123
 2926.000000 3.598688 -2.451529 0.316659
 2927.000000 3.661604 -2.511512 0.347866
 2928.000000 3.651172 -2.453755 0.304677
 2929.000000 3.638037 -2.468410 0.299599
 2930.000000 3.615443 -2.407090 0.257986
 2931.000000 3.588881 -2.450061 0.306421
 2932.000000 3.611806 -2.477266 0.284001
 2933.000000 3.646121 -2.371066 0.301856
 2934.000000 3.616089 -2.399056 0.265517
 2935.000000 3.639273 -2.344358 0.291202
 2936.000000 3.634391 -2.483822 0.316322
 2937.000000 3.632077 -2.374038 0.293004
 2938.000000 3.565948 -2.355015 0.283016
 2939.000000 3.592228 -2.404187 0.285040
 2940.000000 3.605361 -2.347556 0.279765
 2941.000000 3.572402 -2.486211 0.273782
 2942.000000 3.602622 -2.412910 0.254716
 2943.000000 3.631159 -2.455273 0.285094
 2944.000000 3.572822 -2.449583 0.307615
 2945.000000 3.628215 -2.409598 0.276853
 2946.000000 3.606335 -2.371658 0.270764
 2947.000000 3.632796 -2.357433 0.300444
 2948.000000 3.632740 -2.307538 0.319899
 2949.000000 3.607920 -2.391932 0.310670
 2950.000000 3.649525 -2.360886 0.319029
 2951.000000 3.643715 -2.462366 0.350170
 2952.000000 3.637992 -2.323679 0.304051
 2953.000000 3.643851 -2.393045 0.312575
 2954.000000 3.623008 -2.395527 0.324790
 2955.000000 3.653697 -2.424959 0.304474
 2956.000000 3.575339 -2.375838 0.303446
 2957.000000 3.656460 -2.450247 0.303331
 2958.000000 3.636931 -2.440146 0.315825
 2959.000000 3.604841 -2.501581 0.302577
 2960.000000 3.674871 -2.363120 0.295362
 2961.000000 3.662536 -2.468730 0.276846
 2962.000000 3.593910 -2.500755 0.301199
 2963.000000 3.641653 -2.440836 0.298298
 2964.000000 3.646551 -2.383186 0.308764
 2965.000000 3.598536 -2.477133 0.317841
 2966.000000 3.581058 -2.498081 0.305144
 2967.000000 3.605485 -2.362261 0.300040
 2968.000000 3.618794 -2.380017 0.269553
 2969.000000 3.601356 -2.413831 0.308036
 2970.000000 3.606946 -2.394297 0.301169
 2971.000000 3.649531 -2.423741 0.328014
 2972.000000 3.562738 -2.509423 0.282110
 2973.000000 3.611795 -2.461323 0.301680
 2974.000000 3.640393 -2.375895 0.310815
 2975.000000 3.601721 -2.375249 0.287097
 2976.000000 3.579609 -2.301662 0.277607
 2977.000000 3.534682 -2.405937 0.297900
 2978.000000 3.578037 -2.404968 0.302373
 2979.000000 3.618078 -2.451322 0.344840
 2980.000000 3.620160 -2.399911 0.292619
 2981.000000 3.581642 -2.489193 0.262527
 2982.000000 3.591814 -2.404323 0.238455
 2983.000000 3.607252 -2.489064 0.312545
 2984.000000 3.580781 -2.459283 0.307395
 2985.000000 3.606115 -2.419017 0.300087
 2986.000000 3.611272 -2.422254 0.267139
 2987.000000 3.590446 -2.423008 0.353764
 2988.000000 3.614610 -2.441919 0.325591
 2989.000000 3.617023 -2.466398 0.299498
 2990.000000 3.608614 -2.380888 0.297961
 2991.000000 3.626475 -2.440595 0.302581
 2992.000000 3.625201 -2.480146 0.310198
 2993.000000 3.551218 -2.433843 0.269519
 2994.000000 3.607212 -2.468610 0.322036
 2995.000000 3.590486 -2.293241 0.304724
 2996.000000 3.603014 -2.412915 0.321453
 2997.000000 3.601894 -2.498217 0.286497
 2998.000000 3.599812 -2.338307 0.287417
 2999.000000 3.623453 -2.350841 0.273189
 3000.000000 3.588959 -2.407027 0.280239
 3001.000000 3.613082 -2.460791 0.306236
 3002.000000 3.623538 -2.409897 0.316782
 3003.000000 3.593566 -2.346958 0.288130
 3004.000000 3.591349 -2.410176 0.306380
 3005.000000 3.589010 -2.297471 0.299248
 3006.000000 3.561016 -2.316624 0.283028
 3007.000000 3.566415 -2.416010 0.336009
 3008.000000 3.600971 -2.383703 0.334250
 3009.000000 3.611372 -2.370432 0.299192
 3010.000000 3.563360 -2.324264 0.301701
 3011.000000 3.576617 -2.393949 0.315297
 3012.000000 3.575111 -2.408125 0.293689
 3013.000000 3.598027 -2.446086 0.304194
 3014.000000 3.610917 -2.538630 0.320771
 3015.000000 3.563599 -2.433857 0.296279
 3016.000000 3.556571 -2.380420 0.281442
 3017.000000 3.526920 -2.406823 0.304397
 3018.000000 3.529414 -2.393110 0.297537
 3019.000000 3.544971 -2.455494 0.297198
 3020.000000 3.614793 -2.362496 0.293173
 3021.000000 3.567991 -2.387711 0.340850
 3022.000000 3.584196 -2.337509 0.258975
 3023.000000 3.595998 -2.418521 0.282192
 3024.000000 3.637002 -2.436854 0.250449
 3025.000000 3.609780 -2.475704 0.260491
 3026.000000 3.597067 -2.439043 0.272080
 3027.000000 3.624099 -2.348528 0.257060
 3028.000000 3.598489 -2.352577 0.309051
 3029.000000 3.631632 -2.498507 0.257653
 3030.000000 3.580900 -2.377856 0.298615
 3031.000000 3.641868 -2.414954 0.328202
 3032.000000 3.630521 -2.357102 0.305066
 3033.000000 3.615206 -2.384664 0.312267
 3034.000000 3.651643 -2.379518 0.289244
 3035.000000 3.598545 -2.306849 0.283058
 3036.000000 3.647739 -2.373901 0.284593
 3037.000000 3.582610 -2.277182 0.267503
 3038.000000 3.611691 -2.422363 0.301038
 3039.000000 3.616300 -2.424489 0.306730
 3040.000000 3.646899 -2.393833 0.325756
 3041.000000 3.635250 -2.353501 0.299071
 3042.000000 3.604498 -2.358578 0.289834
 3043.000000 3.606408 -2.392251 0.260059
 3044.000000 3.654743 -2.418544 0.313198
 3045.000000 3.620257 -2.408553 0.328281
 3046.000000 3.616883 -2.348122 0.317513
 3047.000000 3.605148 -2.386430 0.302087
 3048.000000 3.584272 -2.240420 0.273828
 3049.000000 3.602286 -2.195049 0.272960
 3050.000000 3.553467 -2.274369 0.329341
 3051.000000 3.570744 -2.360098 0.293388
 3052.000000 3.628195 -2.344290 0.274978
 3053.000000 3.610851 -2.290592 0.285431
 3054.000000 3.613275 -2.197488 0.277521
 3055.000000 3.674781 -2.379803 0.283556
 3056.000000 3.583468 -2.440898 0.319918
 3057.000000 3.626005 -2.348648 0.290025
 3058.000000 3.599264 -2.357886 0.330334
 3059.000000 3.627864 -2.426069 0.291854
 3060.000000 3.615914 -2.316801 0.299086
 3061.000000 3.637303 -2.321917 0.300855
 3062.000000 3.603289 -2.336709 0.313343
 3063.000000 3.634017 -2.364289 0.316861
 3064.000000 3.616170 -2.373786 0.308335
 3065.000000 3.587945 -2.368389 0.321909
 3066.000000 3.614616 -2.406884 0.329635
 3067.000000 3.618977 -2.329400 0.359316
 3068.000000 3.602295 -2.344081 0.288668
 3069.000000 3.635627 -2.392685 0.304066
 3070.000000 3.637769 -2.400177 0.299739
 3071.000000 3.668408 -2.310837 0.300643
 3072.000000 3.649000 -2.384529 0.331833
 3073.000000 3.585840 -2.401978 0.299991
 3074.000000 3.592745 -2.457772 0.240160
 3075.000000 3.574491 -2.332340 0.299548
 3076.000000 3.620905 -2.365331 0.284025
 3077.000000 3.599129 -2.379852 0.260254
 3078.000000 3.590372 -2.401892 0.281340
 3079.000000 3.584472 -2.429279 0.318900
 3080.000000 3.592340 -2.469693 0.282047
 3081.000000 3.630255 -2.455405 0.279230
 3082.000000 3.569914 -2.401884 0.245457
 3083.000000 3.562656 -2.270173 0.262954
 3084.000000 3.643118 -2.327574 0.278843
 3085.000000 3.605354 -2.276579 0.259494
 3086.000000 3.618793 -2.401195 0.276279
 3087.000000 3.631990 -2.409623 0.277811
 3088.000000 3.635934 -2.381320 0.315098
 3089.000000 3.581858 -2.428322 0.273625
 3090.000000 3.604785 -2.432822 0.308601
 3091.000000 3.651829 -2.395347 0.283403
 3092.000000 3.584644 -2.356134 0.282578
 3093.000000 3.616784 -2.399133 0.270545
 3094.000000 3.606200 -2.408900 0.310527
 3095.000000 3.617261 -2.285660 0.256716
 3096.000000 3.629805 -2.335970 0.349349
 3097.000000 3.630035 -2.300807 0.292042
 3098.000000 3.634707 -2.439402 0.304634
 3099.000000 3.600591 -2.339797 0.272107
 3100.000000 3.670621 -2.358118 0.306862
 3101.000000 3.613797 -2.324438 0.288116
 3102.000000 3.648981 -2.353181 0.315095
 3103.000000 3.624872 -2.467762 0.308578
 3104.000000 3.669952 -2.512668 0.297199
 3105.000000 3.639314 -2.448970 0.326612
 3106.000000 3.602133 -2.400226 0.330667
 3107.000000 3.599530 -2.412332 0.290002
 3108.000000 3.584965 -2.486017 0.292430
 3109.000000 3.640902 -2.496101 0.349302
 3110.000000 3.608531 -2.416484 0.344884
 3111.000000 3.571489 -2.446456 0.320946
 3112.000000 3.640891 -2.403498 0.306342
 3113.000000 3.683691 -2.496694 0.331697
 3114.000000 3.675891 -2.477594 0.304241
 3115.000000 3.601447 -2.344064 0.275486
 3116.000000 3.625577 -2.485411 0.265251
 3117.000000 3.633380 -2.393131 0.297974
 3118.000000 3.680802 -2.386857 0.278351
 3119.000000 3.626585 -2.464494 0.316325
 3120.000000 3.680524 -2.413552 0.270908
 3121.000000 3.642139 -2.386682 0.306588
 3122.000000 3.667392 -2.293136 0.337390
 3123.000000 3.637225 -2.320890 0.330016
 3124.000000 3.695688 -2.411747 0.343635
 3125.000000 3.637236 -2.326972 0.291026
 3126.000000 3.669738 -2.331585 0.323202
 3127.000000 3.655294 -2.262324 0.316756
 3128.000000 3.617470 -2.245107 0.361101
 3129.000000 3.650980 -2.251896 0.383309
 3130.000000 3.617651 -2.319547 0.312686
 3131.000000 3.628214 -2.241281 0.341665
 3132.000000 3.661237 -2.347513 0.374539
 3133.000000 3.676840 -2.419841 0.346955
 3134.000000 3.629432 -2.295624 0.294029
 3135.000000 3.657006 -2.341980 0.302375
 3136.000000 3.613563 -2.373218 0.297872
 3137.000000 3.613856 -2.353863 0.320215
 3138.000000 3.637114 -2.357641 0.318063
 3139.000000 3.580536 -2.304565 0.302061
 3140.000000 3.651046 -2.344551 0.289674
 3141.000000 3.665624 -2.315693 0.266529
 3142.000000 3.625430 -2.382654 0.285328
 3143.000000 3.552029 -2.350549 0.307468
 3144.000000 3.609652 -2.259597 0.333642
 3145.000000 3.606533 -2.247867 0.297534
 3146.000000 3.612616 -2.350222 0.304807
 3147.000000 3.630943 -2.316212 0.273687
 3148.000000 3.675553 -2.401683 0.313191
 3149.000000 3.636761 -2.380652 0.304994
 3150.000000 3.636809 -2.363941 0.329208
 3151.000000 3.626269 -2.352334 0.343075
 3152.000000 3.599865 -2.427895 0.371181
 3153.000000 3.649484 -2.340361 0.328518
 3154.000000 3.657516 -2.314444 0.307418
 3155.000000 3.676183 -2.334824 0.347930
 3156.000000 3.648526 -2.219297 0.392053
 3157.000000 3.574642 -2.337057 0.316033
 3158.000000 3.605857 -2.346839 0.331027
 3159.000000 3.598500 -2.398505 0.318624
 3160.000000 3.640298 -2.342594 0.336436
 3161.000000 3.588503 -2.334350 0.373109
 3162.000000 3.602130 -2.436394 0.376938
 3163.000000 3.614031 -2.365763 0.332646
 3164.000000 3.614968 -2.327263 0.329099
 3165.000000 3.639670 -2.397653 0.316141
 3166.000000 3.630709 -2.281422 0.328981
 3167.000000 3.617728 -2.358853 0.298643
 3168.000000 3.678155 -2.363189 0.335066
 3169.000000 3.723297 -2.422011 0.324660
 3170.000000 3.631368 -2.499212 0.293206
 3171.000000 3.637550 -2.286687 0.322393
 3172.000000 3.656504 -2.305975 0.323888
 3173.000000 3.631760 -2.269115 0.305308
 3174.000000 3.679094 -2.363903 0.293054
 3175.000000 3.649099 -2.353481 0.298806
 3176.000000 3.658374 -2.326454 0.327296
 3177.000000 3.633669 -2.488123 0.290562
 3178.000000 3.662466 -2.298224 0.290559
 3179.000000 3.614262 -2.366823 0.278528
 3180.000000 3.632767 -2.376315 0.258683
 3181.000000 3.653698 -2.350789 0.340460
 3182.000000 3.654335 -2.460751 0.303528
 3183.000000 3.620668 -2.274363 0.305072
 3184.000000 3.699899 -2.357745 0.321351
 3185.000000 3.657700 -2.193198 0.293350
 3186.000000 3.636181 -2.315350 0.359503
 3187.000000 3.581819 -2.189871 0.308196
 3188.000000 3.618975 -2.223465 0.346498
 3189.000000 3.607921 -2.322134 0.342831
 3190.000000 3.644775 -2.337043 0.341049
 3191.000000 3.623436 -2.303949 0.297296
 3192.000000 3.624551 -2.248466 0.319706
 3193.000000 3.645582 -2.359628 0.337915
 3194.000000 3.611950 -2.306581 0.323322
 3195.000000 3.629448 -2.333893 0.348773
 3196.000000 3.637722 -2.241244 0.329065
 3197.000000 3.642053 -2.332189 0.293343
 3198.000000 3.675200 -2.360867 0.347416
 3199.000000 3.631053 -2.253563 0.295283
 3200.000000 3.600513 -2.272634 0.299199
 3201.000000 3.599203 -2.407282 0.303001
 3202.000000 3.637591 -2.326907 0.331417
 3203.000000 3.636972 -2.298756 0.307559
 3204.000000 3.626354 -2.403001 0.288799
 3205.000000 3.638278 -2.344114 0.334350
 3206.000000 3.595907 -2.299249 0.298072
 3207.000000 3.582296 -2.289538 0.322895
 3208.000000 3.613709 -2.311865 0.292941
 3209.000000 3.636344 -2.273252 0.320079
 3210.000000 3.665018 -2.367013 0.316536
 3211.000000 3.668118 -2.345324 0.303566
 3212.000000 3.701762 -2.476272 0.315370
 3213.000000 3.691945 -2.446394 0.334027
 3214.000000 3.670907 -2.331855 0.352590
 3215.000000 3.681546 -2.408732 0.313593
 3216.000000 3.696527 -2.430122 0.365145
 3217.000000 3.632427 -2.399373 0.303654
 3218.000000 3.660746 -2.443067 0.325683
 3219.000000 3.657644 -2.449000 0.330251
 3220.000000 3.667858 -2.440503 0.324567
 3221.000000 3.619491 -2.435104 0.351761
 3222.000000 3.688390 -2.240509 0.291187
 3223.000000 3.646974 -2.316559 0.337213
 3224.000000 3.630523 -2.305379 0.301259
 3225.000000 3.614825 -2.276220 0.261671
 3226.000000 3.711376 -2.451911 0.276693
 3227.000000 3.687832 -2.275528 0.293607
 3228.000000 3.684155 -2.359418 0.300395
 3229.000000 3.714435 -2.264586 0.312928
 3230.000000 3.667651 -2.297538 0.362164
 3231.000000 3.704993 -2.287549 0.351217
 3232.000000 3.686236 -2.239298 0.335962
 3233.000000 3.719559 -2.242683 0.323613
 3234.000000 3.695498 -2.316954 0.327423
 3235.000000 3.645864 -2.315070 0.296704
 3236.000000 3.648947 -2.276724 0.350229
 3237.000000 3.656869 -2.370591 0.298351
 3238.000000 3.657154 -2.322161 0.321320
 3239.000000 3.710887 -2.347841 0.332468
 3240.000000 3.679783 -2.310473 0.298554
 3241.000000 3.664977 -2.285239 0.297354
 3242.000000 3.712492 -2.268309 0.318778
 3243.000000 3.670075 -2.245857 0.317382
 3244.000000 3.664105 -2.400385 0.307286
 3245.000000 3.653868 -2.431134 0.296535
 3246.000000 3.677249 -2.351471 0.279674
 3247.000000 3.657406 -2.263728 0.288942
 3248.000000 3.678173 -2.286149 0.342789
 3249.000000 3.673013 -2.216198 0.342365
 3250.000000 3.650792 -2.346870 0.331169
 3251.000000 3.640793 -2.232460 0.307361
 3252.000000 3.641926 -2.248714 0.346089
 3253.000000 3.638227 -2.315948 0.313085
 3254.000000 3.632960 -2.413909 0.326148
 3255.000000 3.700989 -2.349505 0.306122
 3256.000000 3.671985 -2.238177 0.294903
 3257.000000 3.695618 -2.326044 0.308157
 3258.000000 3.683474 -2.266914 0.290803
 3259.000000 3.706001 -2.343852 0.316813
 3260.000000 3.676150 -2.325105 0.304561
 3261.000000 3.706277 -2.286933 0.280324
 3262.000000 3.666146 -2.315011 0.282805
 3263.000000 3.673068 -2.347583 0.302076
 3264.000000 3.683835 -2.353014 0.311801
 3265.000000 3.687920 -2.203029 0.267686
 3266.000000 3.629788 -2.205122 0.288110
 3267.000000 3.651665 -2.320597 0.322545
 3268.000000 3.675442 -2.339074 0.325629
 3269.000000 3.669323 -2.280422 0.316118
 3270.000000 3.692879 -2.304693 0.285888
 3271.000000 3.724495 -2.178185 0.280995
 3272.000000 3.652284 -2.267950 0.276180
 3273.000000 3.710635 -2.239090 0.294975
 3274.000000 3.727121 -2.205742 0.282049
 3275.000000 3.688263 -2.345977 0.277326
 3276.000000 3.643771 -2.328797 0.293283
 3277.000000 3.666271 -2.192356 0.265606
 3278.000000 3.621538 -2.248042 0.293893
 3279.000000 3.632868 -2.335711 0.232195
 3280.000000 3.663300 -2.376209 0.279147
 3281.000000 3.675445 -2.241771 0.287229
 3282.000000 3.673360 -2.243651 0.254480
 3283.000000 3.641127 -2.345100 0.285628
 3284.000000 3.667227 -2.447821 0.288315
 3285.000000 3.695775 -2.290595 0.338873
 3286.000000 3.681456 -2.379737 0.286241
 3287.000000 3.717089 -2.360833 0.317818
 3288.000000 3.699685 -2.346866 0.308444
 3289.000000 3.723027 -2.296612 0.328779
 3290.000000 3.675546 -2.297720 0.309728
 3291.000000 3.653892 -2.167363 0.285406
 3292.000000 3.676347 -2.309974 0.302791
 3293.000000 3.723955 -2.353052 0.341860
 3294.000000 3.685836 -2.325011 0.320580
 3295.000000 3.703368 -2.231480 0.336464
 3296.000000 3.670922 -2.258356 0.354327
 3297.000000 3.675054 -2.222654 0.304655
 3298.000000 3.687177 -2.274538 0.325467
 3299.000000 3.707092 -2.448716 0.327356
 3300.000000 3.645044 -2.407455 0.302359
 3301.000000 3.681713 -2.492730 0.330114
 3302.000000 3.588362 -2.417508 0.370768
 3303.000000 3.710915 -2.407428 0.376025
 3304.000000 3.643263 -2.337108 0.373848
 3305.000000 3.672959 -2.321236 0.347945
 3306.000000 3.683151 -2.303517 0.337444
 3307.000000 3.685035 -2.356457 0.344381
 3308.000000 3.652511 -2.297505 0.359196
 3309.000000 3.670998 -2.328567 0.293379
 3310.000000 3.669853 -2.401878 0.317226
 3311.000000 3.679086 -2.317192 0.304913
 3312.000000 3.684365 -2.320029 0.370434
 3313.000000 3.699689 -2.400762 0.364671
 3314.000000 3.733733 -2.340728 0.342152
 3315.000000 3.676125 -2.261999 0.314203
 3316.000000 3.659713 -2.311214 0.330772
 3317.000000 3.658477 -2.314260 0.391056
 3318.000000 3.691997 -2.250191 0.354632
 3319.000000 3.678794 -2.326956 0.329457
 3320.000000 3.649056 -2.342705 0.350768
 3321.000000 3.694884 -2.306371 0.343138
 3322.000000 3.717775 -2.348967 0.329357
 3323.000000 3.704385 -2.277075 0.294628
 3324.000000 3.689567 -2.308379 0.309209
 3325.000000 3.711084 -2.273193 0.338721
 3326.000000 3.697653 -2.286276 0.353086
 3327.000000 3.672765 -2.299340 0.323347
 3328.000000 3.655889 -2.290034 0.307715
 3329.000000 3.692668 -2.290304 0.358594
 3330.000000 3.665822 -2.184491 0.323641
 3331.000000 3.645432 -2.428654 0.313856
 3332.000000 3.612310 -2.343606 0.271086
 3333.000000 3.623644 -2.287148 0.264480
 3334.000000 3.703771 -2.293605 0.288805
 3335.000000 3.637280 -2.272605 0.286893
 3336.000000 3.690520 -2.390298 0.286348
 3337.000000 3.695885 -2.522954 0.372840
 3338.000000 3.656390 -2.365650 0.277193
 3339.000000 3.660054 -2.234349 0.293281
 3340.000000 3.627324 -2.374853 0.321934
 3341.000000 3.638168 -2.462348 0.316109
 3342.000000 3.704615 -2.389138 0.291747
 3343.000000 3.637567 -2.490122 0.310865
 3344.000000 3.680696 -2.314250 0.337781
 3345.000000 3.689121 -2.260304 0.334491
 3346.000000 3.634265 -2.423987 0.320469
 3347.000000 3.672528 -2.357185 0.297370
 3348.000000 3.617218 -2.226527 0.333362
 3349.000000 3.676645 -2.352426 0.365923
 3350.000000 3.663017 -2.297621 0.312364
 3351.000000 3.667262 -2.210564 0.360624
 3352.000000 3.642133 -2.267693 0.367216
 3353.000000 3.631011 -2.284312 0.354664
 3354.000000 3.672553 -2.229332 0.299033
 3355.000000 3.702484 -2.215610 0.298126
 3356.000000 3.695108 -2.192367 0.317525
 3357.000000 3.677656 -2.276039 0.356476
 3358.000000 3.670377 -2.298293 0.301459
 3359.000000 3.639840 -2.394002 0.335025
 3360.000000 3.671985 -2.325534 0.291153
 3361.000000 3.658540 -2.263755 0.296640
 3362.000000 3.676820 -2.247892 0.339464
 3363.000000 3.651964 -2.172041 0.307140
 3364.000000 3.733512 -2.316033 0.312125
 3365.000000 3.657250 -2.270791 0.312447
 3366.000000 3.694752 -2.385464 0.342254
 3367.000000 3.647186 -2.304923 0.345718
 3368.000000 3.672104 -2.278090 0.347857
 3369.000000 3.675929 -2.408208 0.318204
 3370.000000 3.674519 -2.340821 0.323730
 3371.000000 3.623482 -2.416061 0.300835
 3372.000000 3.668136 -2.367419 0.305449
 3373.000000 3.642335 -2.291488 0.314328
 3374.000000 3.621568 -2.227870 0.330384
 3375.000000 3.672045 -2.247255 0.302309
 3376.000000 3.645663 -2.322928 0.333983
 3377.000000 3.658182 -2.289916 0.318843
 3378.000000 3.694819 -2.357158 0.289183
 3379.000000 3.646142 -2.312585 0.311457
 3380.000000 3.673571 -2.353858 0.337634
 3381.000000 3.659130 -2.394688 0.303092
 3382.000000 3.651124 -2.316236 0.286033
 3383.000000 3.651769 -2.378346 0.316456
 3384.000000 3.720949 -2.326092 0.304317
 3385.000000 3.674764 -2.430850 0.309369
 3386.000000 3.664637 -2.328950 0.291970
 3387.000000 3.692069 -2.391665 0.264470
 3388.000000 3.663264 -2.315044 0.279819
 3389.000000 3.726324 -2.303054 0.313262
 3390.000000 3.661540 -2.343711 0.298922
 3391.000000 3.688190 -2.368757 0.310254
 3392.000000 3.689756 -2.393284 0.309382
 3393.000000 3.636140 -2.292890 0.290273
 3394.000000 3.645231 -2.314773 0.265912
 3395.000000 3.733030 -2.280980 0.266664
 3396.000000 3.684316 -2.264697 0.334358
 3397.000000 3.690953 -2.369015 0.300100
 3398.000000 3.661912 -2.336810 0.320412
 3399.000000 3.622231 -2.373931 0.326013
 3400.000000 3.654336 -2.420647 0.362656
 3401.000000 3.640847 -2.444765 0.343897
 3402.000000 3.676591 -2.312489 0.339594
 3403.000000 3.646229 -2.454610 0.306945
 3404.000000 3.619618 -2.407064 0.310822
 3405.000000 3.626297 -2.330102 0.307866
 3406.000000 3.658854 -2.344750 0.258503
 3407.000000 3.631042 -2.267804 0.284586
 3408.000000 3.669363 -2.310776 0.294722
 3409.000000 3.679500 -2.375626 0.247266
 3410.000000 3.621581 -2.333623 0.284408
 3411.000000 3.665359 -2.330679 0.285835
 3412.000000 3.650450 -2.306566 0.320210
 3413.000000 3.656822 -2.257220 0.268615
 3414.000000 3.655990 -2.206506 0.301407
 3415.000000 3.687849 -2.263537 0.338666
 3416.000000 3.709573 -2.269839 0.315576
 3417.000000 3.661890 -2.216816 0.306394
 3418.000000 3.679696 -2.311784 0.336587
 3419.000000 3.662112 -2.231794 0.279830
 3420.000000 3.667356 -2.275251 0.308996
 3421.000000 3.653085 -2.179311 0.296369
 3422.000000 3.683788 -2.231033 0.325317
 3423.000000 3.640213 -2.291325 0.287173
 3424.000000 3.622608 -2.264319 0.288647
 3425.000000 3.655962 -2.285048 0.304514
 3426.000000 3.684050 -2.260141 0.279724
 3427.000000 3.652095 -2.349089 0.296635
 3428.000000 3.694207 -2.302511 0.288680
 3429.000000 3.678791 -2.283232 0.328329
 3430.000000 3.626647 -2.197098 0.287926
 3431.000000 3.689367 -2.256701 0.265117
 3432.000000 3.675086 -2.229335 0.332497
 3433.000000 3.665012 -2.234512 0.342117
 3434.000000 3.645861 -2.286133 0.300424
 3435.000000 3.602485 -2.264841 0.341088
 3436.000000 3.661340 -2.239901 0.327939
 3437.000000 3.693519 -2.347709 0.319486
 3438.000000 3.702865 -2.338063 0.318002
 3439.000000 3.666938 -2.276162 0.295983
 3440.000000 3.662602 -2.491555 0.283362
 3441.000000 3.617972 -2.327730 0.285240
 3442.000000 3.643491 -2.427496 0.284501
 3443.000000 3.650530 -2.320480 0.274443
 3444.000000 3.633599 -2.375871 0.308097
 3445.000000 3.660829 -2.455702 0.290767
 3446.000000 3.682198 -2.417830 0.265390
 3447.000000 3.671607 -2.373486 0.283825
 3448.000000 3.612925 -2.241481 0.273030
 3449.000000 3.725921 -2.245300 0.256674
 3450.000000 3.693708 -2.279786 0.244600
 3451.000000 3.694354 -2.312848 0.208934
 3452.000000 3.646423 -2.312284 0.234303
 3453.000000 3.664172 -2.282407 0.297952
 3454.000000 3.639657 -2.340565 0.273614
 3455.000000 3.682017 -2.332798 0.311756
 3456.000000 3.659635 -2.336705 0.315761
 3457.000000 3.642459 -2.235742 0.306707
 3458.000000 3.707768 -2.297886 0.294231
 3459.000000 3.712878 -2.378679 0.278481
 3460.000000 3.672653 -2.348784 0.292823
 3461.000000 3.693721 -2.357690 0.320127
 3462.000000 3.666998 -2.439549 0.290311
 3463.000000 3.646232 -2.367803 0.309495
 3464.000000 3.626757 -2.295788 0.295764
 3465.000000 3.618957 -2.286567 0.337760
 3466.000000 3.655593 -2.319422 0.272543
 3467.000000 3.667168 -2.326990 0.293080
 3468.000000 3.694571 -2.340917 0.322164
 3469.000000 3.691318 -2.393355 0.305531
 3470.000000 3.632393 -2.354248 0.311385
 3471.000000 3.701476 -2.388394 0.313996
 3472.000000 3.707933 -2.367274 0.317502
 3473.000000 3.665496 -2.299120 0.341061
 3474.000000 3.650522 -2.326969 0.334262
 3475.000000 3.678742 -2.234250 0.314067
 3476.000000 3.723072 -2.263953 0.296269
 3477.000000 3.625414 -2.276752 0.353938
 3478.000000 3.661950 -2.407883 0.334765
 3479.000000 3.682636 -2.357258 0.258759
 3480.000000 3.664231 -2.486874 0.327845
 3481.000000 3.602376 -2.325086 0.293251
 3482.000000 3.681114 -2.343919 0.317012
 3483.000000 3.640615 -2.327812 0.355801
 3484.000000 3.703868 -2.255356 0.325348
 3485.000000 3.631035 -2.361379 0.307829
 3486.000000 3.633535 -2.277335 0.344954
 3487.000000 3.662188 -2.321469 0.298144
 3488.000000 3.649568 -2.264827 0.295054
 3489.000000 3.686682 -2.329555 0.308335
 3490.000000 3.667435 -2.442978 0.313022
 3491.000000 3.656183 -2.303626 0.327618
 3492.000000 3.703060 -2.208712 0.331733
 3493.000000 3.639935 -2.354659 0.301408
 3494.000000 3.667159 -2.329265 0.305187
 3495.000000 3.636422 -2.233774 0.364027
 3496.000000 3.675720 -2.456413 0.350797
 3497.000000 3.679324 -2.251434 0.375960
 3498.000000 3.671997 -2.215095 0.372582
 3499.000000 3.631456 -2.157245 0.366330
 3500.000000 3.659726 -2.209613 0.342862
 3501.000000 3.628362 -2.274017 0.341382
 3502.000000 3.664173 -2.165794 0.359676
 3503.000000 3.669927 -2.269848 0.331630
 3504.000000 3.671691 -2.243382 0.342767
 3505.000000 3.611806 -2.218001 0.363620
 3506.000000 3.606735 -2.207736 0.352761
 3507.000000 3.690867 -2.200518 0.349000
 3508.000000 3.663356 -2.184615 0.338355
 3509.000000 3.629004 -2.241609 0.332728
 3510.000000 3.643174 -2.312279 0.310038
 3511.000000 3.574868 -2.320693 0.301956
 3512.000000 3.639961 -2.299550 0.295704
 3513.000000 3.582878 -2.240959 0.272442
 3514.000000 3.627344 -2.226094 0.312706
 3515.000000 3.653457 -2.214229 0.315816
 3516.000000 3.619898 -2.338203 0.327803
 3517.000000 3.638268 -2.374028 0.319114
 3518.000000 3.642218 -2.291844 0.302600
 3519.000000 3.649952 -2.346406 0.301944
 3520.000000 3.629403 -2.202932 0.271230
 3521.000000 3.623547 -2.401178 0.279498
 3522.000000 3.601930 -2.276426 0.280966
 3523.000000 3.653260 -2.369943 0.289642
 3524.000000 3.643229 -2.311829 0.279773
 3525.000000 3.675720 -2.342143 0.302527
 3526.000000 3.627976 -2.293417 0.284279
 3527.000000 3.657549 -2.287801 0.303668
 3528.000000 3.702729 -2.409404 0.272793
 3529.000000 3.654293 -2.364877 0.290994
 3530.000000 3.635478 -2.390870 0.306316
 3531.000000 3.647711 -2.497164 0.306804
 3532.000000 3.686329 -2.352001 0.288972
 3533.000000 3.615123 -2.400756 0.316339
 3534.000000 3.675263 -2.266023 0.317214
 3535.000000 3.656643 -2.385643 0.304956
 3536.000000 3.650249 -2.285662 0.300543
 3537.000000 3.710883 -2.241984 0.279457
 3538.000000 3.645470 -2.348255 0.276149
 3539.000000 3.642013 -2.319328 0.300024
 3540.000000 3.667608 -2.337443 0.295621
 3541.000000 3.646719 -2.213449 0.302574
 3542.000000 3.651616 -2.286816 0.333713
 3543.000000 3.629923 -2.241160 0.293156
 3544.000000 3.636563 -2.275697 0.265465
 3545.000000 3.667677 -2.349218 0.256571
 3546.000000 3.653299 -2.268740 0.295732
 3547.000000 3.663325 -2.224963 0.274676
 3548.000000 3.671668 -2.270227 0.319095
 3549.000000 3.628237 -2.298020 0.277318
 3550.000000 3.659080 -2.255170 0.280204
 3551.000000 3.648569 -2.302539 0.260793
 3552.000000 3.664983 -2.201795 0.292011
 3553.000000 3.675264 -2.259180 0.279738
 3554.000000 3.614398 -2.336929 0.267409
 3555.000000 3.652506 -2.234194 0.271228
 3556.000000 3.663705 -2.293589 0.303155
 3557.000000 3.604640 -2.276747 0.314448
 3558.000000 3.640198 -2.320610 0.300092
 3559.000000 3.616810 -2.217138 0.310103
 3560.000000 3.644699 -2.280225 0.246911
 3561.000000 3.672252 -2.322067 0.267233
 3562.000000 3.682604 -2.361448 0.276542
 3563.000000 3.702414 -2.287220 0.245779
 3564.000000 3.642207 -2.394427 0.258595
 3565.000000 3.649548 -2.268254 0.245778
 3566.000000 3.631477 -2.316423 0.260799
 3567.000000 3.616672 -2.327274 0.291035
 3568.000000 3.626625 -2.339265 0.277556
 3569.000000 3.707047 -2.428875 0.250252
 3570.000000 3.660290 -2.433922 0.270087
 3571.000000 3.671842 -2.360067 0.239629
 3572.000000 3.647132 -2.395512 0.267424
 3573.000000 3.651333 -2.330664 0.276695
 3574.000000 3.656074 -2.350941 0.265725
 3575.000000 3.673277 -2.293029 0.247604
 3576.000000 3.608856 -2.315228 0.250689
 3577.000000 3.657170 -2.322066 0.263439
 3578.000000 3.653152 -2.465995 0.267991
 3579.000000 3.628345 -2.410855 0.268965
 3580.000000 3.606519 -2.307174 0.270843
 3581.000000 3.655956 -2.205334 0.280877
 3582.000000 3.616453 -2.220594 0.283564
 3583.000000 3.659084 -2.328418 0.305895
 3584.000000 3.627430 -2.256974 0.244401
 3585.000000 3.623610 -2.312378 0.279227
 3586.000000 3.708511 -2.229227 0.258558
 3587.000000 3.653579 -2.284197 0.263652
 3588.000000 3.644402 -2.206290 0.266500
 3589.000000 3.654660 -2.299062 0.278180
 3590.000000 3.593136 -2.231235 0.257976
 3591.000000 3.622223 -2.174814 0.269514
 3592.000000 3.617361 -2.253492 0.272536
 3593.000000 3.623394 -2.250108 0.263507
 3594.000000 3.635392 -2.242966 0.281102
 3595.000000 3.634133 -2.227158 0.252235
 3596.000000 3.614296 -2.177445 0.237241
 3597.000000 3.628308 -2.278259 0.260309
 3598.000000 3.640297 -2.293543 0.274876
 3599.000000 3.685367 -2.262132 0.257830
 3600.000000 3.640799 -2.330101 0.271459
 3601.000000 3.659422 -2.285689 0.251388
 3602.000000 3.672602 -2.391505 0.239870
 3603.000000 3.676093 -2.287588 0.262819
 3604.000000 3.686833 -2.235446 0.294758
 3605.000000 3.695927 -2.363032 0.299098
 3606.000000 3.663369 -2.310389 0.290933
 3607.000000 3.662171 -2.335156 0.281450
 3608.000000 3.639954 -2.204486 0.301070
 3609.000000 3.611673 -2.238525 0.301899
 3610.000000 3.604381 -2.263979 0.302618
 3611.000000 3.666576 -2.230471 0.304287
 3612.000000 3.640705 -2.206251 0.319727
 3613.000000 3.634918 -2.186494 0.266161
 3614.000000 3.644639 -2.210212 0.273793
 3615.000000 3.628616 -2.218149 0.248686
 3616.000000 3.652498 -2.328323 0.252999
 3617.000000 3.664059 -2.214280 0.279407
 3618.000000 3.633961 -2.329207 0.284577
 3619.000000 3.642307 -2.248839 0.283663
 3620.000000 3.665307 -2.203080 0.281420
 3621.000000 3.658588 -2.105681 0.289077
 3622.000000 3.674111 -2.155750 0.261302
 3623.000000 3.596607 -2.216391 0.270479
 3624.000000 3.609390 -2.185384 0.296519
 3625.000000 3.628682 -2.201356 0.268578
 3626.000000 3.668033 -2.257519 0.285276
 3627.000000 3.648647 -2.262004 0.262544
 3628.000000 3.581596 -2.167494 0.280927
 3629.000000 3.650175 -2.093852 0.296389
 3630.000000 3.645731 -2.293996 0.248750
 3631.000000 3.610162 -2.181095 0.282834
 3632.000000 3.630122 -2.237537 0.264470
 3633.000000 3.611183 -2.154597 0.270593
 3634.000000 3.603884 -2.197642 0.273240
 3635.000000 3.663690 -2.268520 0.241076
 3636.000000 3.619270 -2.239664 0.280481
 3637.000000 3.647985 -2.187905 0.284877
 3638.000000 3.640230 -2.118678 0.302292
 3639.000000 3.648318 -2.222788 0.306404
 3640.000000 3.654130 -2.207135 0.282943
 3641.000000 3.611700 -2.161623 0.294253
 3642.000000 3.646768 -2.187008 0.323453
 3643.000000 3.613548 -2.246338 0.292204
 3644.000000 3.618998 -2.189453 0.263892
 3645.000000 3.636231 -2.167303 0.310451
 3646.000000 3.660250 -2.251378 0.312006
 3647.000000 3.648511 -2.290962 0.293688
 3648.000000 3.640585 -2.143573 0.286947
 3649.000000 3.629300 -2.197126 0.272841
 3650.000000 3.642432 -2.211962 0.270103
 3651.000000 3.642523 -2.180848 0.253685
 3652.000000 3.674867 -2.206619 0.278276
 3653.000000 3.623229 -2.232824 0.274552
 3654.000000 3.617951 -2.188143 0.280096
 3655.000000 3.638797 -2.143804 0.290742
 3656.000000 3.617879 -2.164413 0.251867
 3657.000000 3.595733 -2.230222 0.276252
 3658.000000 3.612675 -2.073462 0.285174
 3659.000000 3.637161 -2.108961 0.290682
 3660.000000 3.642114 -2.167114 0.279479
 3661.000000 3.608420 -2.165208 0.292518
 3662.000000 3.618438 -2.133931 0.321600
 3663.000000 3.628699 -2.350321 0.309695
 3664.000000 3.592066 -2.172612 0.299021
 3665.000000 3.621408 -2.206826 0.301373
 3666.000000 3.613608 -2.131348 0.316734
 3667.000000 3.592018 -2.149565 0.326575
 3668.000000 3.660054 -2.122775 0.243422
 3669.000000 3.590529 -2.149780 0.287508
 3670.000000 3.620124 -2.145113 0.294869
 3671.000000 3.603820 -2.258108 0.287742
 3672.000000 3.610222 -2.171339 0.275241
 3673.000000 3.652876 -2.251850 0.278262
 3674.000000 3.611212 -2.131507 0.290371
 3675.000000 3.601955 -2.089358 0.268342
 3676.000000 3.643670 -2.118077 0.277526
 3677.000000 3.655980 -2.009244 0.304765
 3678.000000 3.609032 -2.082226 0.289443
 3679.000000 3.658199 -2.125611 0.277163
 3680.000000 3.632896 -2.118815 0.268977
 3681.000000 3.636676 -2.064912 0.271833
 3682.000000 3.607867 -2.094747 0.264885
 3683.000000 3.647867 -2.149205 0.267553
 3684.000000 3.596705 -2.108178 0.273598
 3685.000000 3.619298 -2.156922 0.311003
 3686.000000 3.600391 -2.140493 0.323218
 3687.000000 3.650597 -2.208412 0.269326
 3688.000000 3.661477 -2.198246 0.308337
 3689.000000 3.606635 -2.149826 0.284294
 3690.000000 3.616144 -2.114283 0.294171
 3691.000000 3.607384 -2.255813 0.298481
 3692.000000 3.586544 -2.209478 0.291819
 3693.000000 3.562732 -2.104748 0.281957
 3694.000000 3.630903 -2.132347 0.259951
 3695.000000 3.614694 -2.001193 0.278240
 3696.000000 3.587194 -2.163873 0.262665
 3697.000000 3.601789 -2.186163 0.267395
 3698.000000 3.610650 -2.228412 0.307338
 3699.000000 3.607182 -2.153756 0.279318
 3700.000000 3.622470 -2.206690 0.289210
 3701.000000 3.606037 -2.215009 0.281322
 3702.000000 3.628653 -2.238982 0.291152
 3703.000000 3.601621 -2.178736 0.294611
 3704.000000 3.637008 -2.230046 0.338490
 3705.000000 3.616611 -2.231387 0.312964
 3706.000000 3.622840 -2.241009 0.307204
 3707.000000 3.633669 -2.208403 0.322131
 3708.000000 3.648137 -2.196046 0.274977
 3709.000000 3.603120 -2.316463 0.305916
 3710.000000 3.647320 -2.255480 0.286310
 3711.000000 3.627630 -2.251959 0.307808
 3712.000000 3.581857 -2.218710 0.319437
 3713.000000 3.606682 -2.232030 0.303139
 3714.000000 3.636689 -2.325730 0.342360
 3715.000000 3.611475 -2.244453 0.359383
 3716.000000 3.667821 -2.390040 0.320088
 3717.000000 3.614658 -2.299841 0.319476
 3718.000000 3.638403 -2.224403 0.304476
 3719.000000 3.657426 -2.240152 0.305603
 3720.000000 3.602867 -2.213846 0.281357
 3721.000000 3.613901 -2.279279 0.299296
 3722.000000 3.637549 -2.275523 0.292098
 3723.000000 3.640141 -2.245004 0.328486
 3724.000000 3.566079 -2.329584 0.304764
 3725.000000 3.626163 -2.368044 0.284910
 3726.000000 3.652379 -2.273898 0.289830
 3727.000000 3.628882 -2.319165 0.298564
 3728.000000 3.634567 -2.351423 0.281539
 3729.000000 3.600652 -2.285501 0.315719
 3730.000000 3.598122 -2.245907 0.314763
 3731.000000 3.565773 -2.276483 0.283676
 3732.000000 3.600004 -2.328564 0.276175
 3733.000000 3.638925 -2.280106 0.261746
 3734.000000 3.672599 -2.252856 0.311372
 3735.000000 3.648103 -2.337970 0.308932
 3736.000000 3.609093 -2.336674 0.288889
 3737.000000 3.638685 -2.309262 0.329541
 3738.000000 3.622855 -2.268796 0.304989
 3739.000000 3.626672 -2.334823 0.274706
 3740.000000 3.577207 -2.455084 0.298152
 3741.000000 3.600078 -2.251490 0.282424
 3742.000000 3.608406 -2.271385 0.311773
 3743.000000 3.581917 -2.285181 0.281467
 3744.000000 3.592198 -2.290294 0.260700
 3745.000000 3.596861 -2.360741 0.297856
 3746.000000 3.589674 -2.382365 0.295694
 3747.000000 3.601311 -2.385359 0.290801
 3748.000000 3.605246 -2.359131 0.300535
 3749.000000 3.588837 -2.233892 0.296917
 3750.000000 3.632872 -2.244156 0.307992
 3751.000000 3.629547 -2.251592 0.289678
 3752.000000 3.606033 -2.197218 0.285534
 3753.000000 3.626334 -2.270664 0.312202
 3754.000000 3.604515 -2.328248 0.263681
 3755.000000 3.659547 -2.287956 0.313024
 3756.000000 3.630616 -2.239606 0.280969
 3757.000000 3.638847 -2.323024 0.305119
 3758.000000 3.647441 -2.278233 0.310573
 3759.000000 3.614029 -2.262881 0.280635
 3760.000000 3.616173 -2.290153 0.294695
 3761.000000 3.640343 -2.339474 0.270002
 3762.000000 3.594744 -2.317730 0.282812
 3763.000000 3.616499 -2.353670 0.271618
 3764.000000 3.643818 -2.264011 0.305877
 3765.000000 3.593606 -2.263304 0.293750
 3766.000000 3.618588 -2.354008 0.310247
 3767.000000 3.672361 -2.360896 0.281742
 3768.000000 3.587556 -2.256973 0.303416
 3769.000000 3.606470 -2.323681 0.274286
 3770.000000 3.555209 -2.342069 0.290348
 3771.000000 3.615655 -2.330453 0.302154
 3772.000000 3.641670 -2.247213 0.297344
 3773.000000 3.619206 -2.272224 0.283451
 3774.000000 3.605131 -2.249450 0.278564
 3775.000000 3.632178 -2.205477 0.286485
 3776.000000 3.635112 -2.332828 0.314656
 3777.000000 3.669609 -2.286912 0.281842
 3778.000000 3.641494 -2.264348 0.298820
 3779.000000 3.630291 -2.332799 0.310494
 3780.000000 3.628653 -2.329972 0.286025
 3781.000000 3.588682 -2.223522 0.282553
 3782.000000 3.637218 -2.243921 0.282526
 3783.000000 3.593805 -2.264675 0.300957
 3784.000000 3.649657 -2.312757 0.288656
 3785.000000 3.639046 -2.268210 0.279099
 3786.000000 3.648825 -2.335318 0.313623
 3787.000000 3.608503 -2.233218 0.282406
 3788.000000 3.621351 -2.225592 0.292891
 3789.000000 3.601001 -2.205461 0.288721
 3790.000000 3.609856 -2.236812 0.261160
 3791.000000 3.652669 -2.308714 0.278876
 3792.000000 3.624676 -2.344891 0.302449
 3793.000000 3.597650 -2.251426 0.320027
 3794.000000 3.599620 -2.292517 0.283887
 3795.000000 3.613011 -2.271126 0.328032
 3796.000000 3.626887 -2.287379 0.301053
 3797.000000 3.617562 -2.326751 0.289397
 3798.000000 3.580151 -2.257522 0.273711
 3799.000000 3.625168 -2.253640 0.297861
 3800.000000 3.645711 -2.274475 0.337339
 3801.000000 3.618895 -2.292820 0.303470
 3802.000000 3.621483 -2.289641 0.296750
 3803.000000 3.632133 -2.257053 0.325514
 3804.000000 3.588609 -2.254240 0.266406
 3805.000000 3.595848 -2.270309 0.306416
 3806.000000 3.578296 -2.280289 0.319047
 3807.000000 3.576096 -2.270653 0.282921
 3808.000000 3.592654 -2.316430 0.346925
 3809.000000 3.628107 -2.317115 0.322257
 3810.000000 3.562439 -2.287143 0.323471
 3811.000000 3.579125 -2.360200 0.297348
 3812.000000 3.614585 -2.336887 0.306119
 3813.000000 3.592576 -2.284673 0.309813
 3814.000000 3.600740 -2.184414 0.331960
 3815.000000 3.611700 -2.259552 0.306774
 3816.000000 3.644945 -2.181417 0.299636
 3817.000000 3.660470 -2.243407 0.313597
 3818.000000 3.637122 -2.109990 0.311235
 3819.000000 3.647419 -2.258955 0.297245
 3820.000000 3.633907 -2.148333 0.266620
 3821.000000 3.615067 -2.193934 0.275241
 3822.000000 3.639766 -2.173687 0.291330
 3823.000000 3.625991 -2.137750 0.296611
 3824.000000 3.584981 -2.261911 0.290157
 3825.000000 3.642220 -2.273945 0.291287
 3826.000000 3.570845 -2.220215 0.323869
 3827.000000 3.610278 -2.192256 0.296399
 3828.000000 3.572108 -2.116750 0.351580
 3829.000000 3.593382 -2.206115 0.316988
 3830.000000 3.608052 -2.312627 0.326943
 3831.000000 3.604558 -2.357344 0.319077
 3832.000000 3.565202 -2.359862 0.321300
 3833.000000 3.644221 -2.280232 0.301843
 3834.000000 3.576091 -2.344824 0.344284
 3835.000000 3.606839 -2.384756 0.321483
 3836.000000 3.592613 -2.308208 0.338944
 3837.000000 3.570513 -2.397469 0.287171
 3838.000000 3.641239 -2.331786 0.340996
 3839.000000 3.619356 -2.352149 0.302347
 3840.000000 3.592923 -2.367448 0.325060
 3841.000000 3.567960 -2.308566 0.305803
 3842.000000 3.607734 -2.259432 0.346706
 3843.000000 3.632740 -2.289498 0.332336
 3844.000000 3.603158 -2.075147 0.329123
 3845.000000 3.646620 -2.255442 0.321400
 3846.000000 3.653720 -2.289881 0.310448
 3847.000000 3.611967 -2.225101 0.287884
 3848.000000 3.629020 -2.223539 0.324830
 3849.000000 3.565561 -2.192657 0.309741
 3850.000000 3.637098 -2.306664 0.315729
 3851.000000 3.631558 -2.272218 0.324628
 3852.000000 3.596322 -2.359788 0.343064
 3853.000000 3.612474 -2.287376 0.350061
 3854.000000 3.631282 -2.321520 0.329395
 3855.000000 3.623088 -2.265006 0.345372
 3856.000000 3.621547 -2.267137 0.352205
 3857.000000 3.615934 -2.303876 0.341374
 3858.000000 3.633195 -2.336380 0.367943
 3859.000000 3.609365 -2.299540 0.349501
 3860.000000 3.617338 -2.360479 0.333332
 3861.000000 3.609195 -2.318736 0.335304
 3862.000000 3.650174 -2.300656 0.321525
 3863.000000 3.590127 -2.231368 0.323925
 3864.000000 3.627173 -2.196882 0.312107
 3865.000000 3.620938 -2.327449 0.361122
 3866.000000 3.634665 -2.339415 0.320119
 3867.000000 3.585042 -2.323052 0.336585
 3868.000000 3.595301 -2.387744 0.345369
 3869.000000 3.575353 -2.387141 0.300124
 3870.000000 3.589934 -2.289796 0.337426
 3871.000000 3.561323 -2.256092 0.338867
 3872.000000 3.629691 -2.189766 0.329618
 3873.000000 3.621947 -2.296021 0.371041
 3874.000000 3.664811 -2.355461 0.296767
 3875.000000 3.602465 -2.429004 0.347344
 3876.000000 3.584458 -2.255784 0.320946
 3877.000000 3.629543 -2.289761 0.336790
 3878.000000 3.606624 -2.390506 0.324943
 3879.000000 3.630680 -2.352889 0.312588
 3880.000000 3.617874 -2.229217 0.327419
 3881.000000 3.556195 -2.289626 0.379611
 3882.000000 3.616902 -2.228594 0.343753
 3883.000000 3.645073 -2.311247 0.369296
 3884.000000 3.620630 -2.365466 0.327815
 3885.000000 3.629062 -2.314576 0.298358
 3886.000000 3.598009 -2.276654 0.304401
 3887.000000 3.617910 -2.240983 0.313722
 3888.000000 3.583311 -2.331124 0.344586
 3889.000000 3.635016 -2.379410 0.313259
 3890.000000 3.630876 -2.227192 0.354345
 3891.000000 3.619862 -2.314616 0.326174
 3892.000000 3.658312 -2.258177 0.312538
 3893.000000 3.632176 -2.367659 0.309155
 3894.000000 3.641415 -2.273255 0.299726
 3895.000000 3.617573 -2.274331 0.319997
 3896.000000 3.654192 -2.309717 0.261822
 3897.000000 3.610369 -2.272023 0.338455
 3898.000000 3.586502 -2.360998 0.363737
 3899.000000 3.622633 -2.248587 0.323714
 3900.000000 3.654453 -2.278880 0.312932
 3901.000000 3.613142 -2.209410 0.332096
 3902.000000 3.577423 -2.239180 0.367930
 3903.000000 3.599721 -2.136283 0.351751
 3904.000000 3.610646 -2.186495 0.350072
 3905.000000 3.642179 -2.336008 0.301918
 3906.000000 3.632496 -2.347353 0.352835
 3907.000000 3.585086 -2.262851 0.361695
 3908.000000 3.617120 -2.285570 0.367581
 3909.000000 3.622268 -2.237692 0.342428
 3910.000000 3.659698 -2.257196 0.316736
 3911.000000 3.630264 -2.259213 0.349680
 3912.000000 3.636324 -2.259897 0.353857
 3913.000000 3.617361 -2.264322 0.331633
 3914.000000 3.645683 -2.408666 0.339111
 3915.000000 3.667046 -2.171447 0.330213
 3916.000000 3.599319 -2.306395 0.303549
 3917.000000 3.577809 -2.224083 0.322865
 3918.000000 3.634682 -2.269467 0.344987
 3919.000000 3.590495 -2.304849 0.319034
 3920.000000 3.660503 -2.406068 0.330547
 3921.000000 3.624061 -2.239714 0.356597
 3922.000000 3.624158 -2.353501 0.320515
 3923.000000 3.577287 -2.196036 0.333313
 3924.000000 3.585889 -2.179329 0.332142
 3925.000000 3.613467 -2.128337 0.336734
 3926.000000 3.623985 -2.235221 0.330668
 3927.000000 3.630636 -2.212508 0.325706
 3928.000000 3.616883 -2.366027 0.300859
 3929.000000 3.598531 -2.320606 0.280333
 3930.000000 3.576939 -2.274902 0.322742
 3931.000000 3.621199 -2.184370 0.317955
 3932.000000 3.650252 -2.337569 0.291332
 3933.000000 3.615061 -2.304430 0.298475
 3934.000000 3.604529 -2.285562 0.303361
 3935.000000 3.592407 -2.238608 0.300270
 3936.000000 3.624903 -2.181401 0.304792
 3937.000000 3.614726 -2.376415 0.272990
 3938.000000 3.609360 -2.250495 0.302740
 3939.000000 3.644147 -2.272139 0.299059
 3940.000000 3.624256 -2.181746 0.299800
 3941.000000 3.670568 -2.304307 0.317007
 3942.000000 3.598300 -2.252340 0.264080
 3943.000000 3.608137 -2.303151 0.317368
 3944.000000 3.608587 -2.331392 0.287950
 3945.000000 3.601861 -2.366367 0.294518
 3946.000000 3.624503 -2.361381 0.275743
 3947.000000 3.585830 -2.271366 0.320420
 3948.000000 3.613676 -2.368604 0.267584
 3949.000000 3.575581 -2.336479 0.263114
 3950.000000 3.615287 -2.300863 0.300136
 3951.000000 3.642013 -2.380997 0.313516
 3952.000000 3.654201 -2.407724 0.323886
 3953.000000 3.550611 -2.331749 0.319044
 3954.000000 3.645137 -2.377944 0.302117
 3955.000000 3.613780 -2.352767 0.336688
 3956.000000 3.624592 -2.480628 0.346864
 3957.000000 3.637787 -2.362927 0.318768
 3958.000000 3.555672 -2.320705 0.312630
 3959.000000 3.646003 -2.346051 0.286457
 3960.000000 3.653348 -2.355149 0.268325
 3961.000000 3.639486 -2.324938 0.270721
 3962.000000 3.635769 -2.424980 0.293202
 3963.000000 3.665806 -2.425133 0.292109
 3964.000000 3.594472 -2.370070 0.324653
 3965.000000 3.576048 -2.352844 0.285042
 3966.000000 3.612107 -2.275149 0.309023
 3967.000000 3.589227 -2.353222 0.291309
 3968.000000 3.552075 -2.265072 0.300050
 3969.000000 3.667171 -2.267079 0.248210
 3970.000000 3.632348 -2.354491 0.275230
 3971.000000 3.590102 -2.386307 0.288460
 3972.000000 3.582174 -2.391160 0.318215
 3973.000000 3.608300 -2.382729 0.253096
 3974.000000 3.628401 -2.447433 0.295071
 3975.000000 3.643962 -2.391736 0.311235
 3976.000000 3.606119 -2.328845 0.286791
 3977.000000 3.598594 -2.287784 0.292677
 3978.000000 3.656744 -2.362814 0.254559
 3979.000000 3.616811 -2.129654 0.289882
 3980.000000 3.653238 -2.259558 0.304235
 3981.000000 3.532717 -2.397956 0.278184
 3982.000000 3.610980 -2.264688 0.312704
 3983.000000 3.593486 -2.475493 0.280368
 3984.000000 3.573518 -2.278882 0.293642
 3985.000000 3.546048 -2.318793 0.339518
 3986.000000 3.585368 -2.329240 0.314392
 3987.000000 3.580526 -2.307597 0.305362
 3988.000000 3.584569 -2.349763 0.357370
 3989.000000 3.604053 -2.340102 0.294895
 3990.000000 3.586883 -2.333711 0.305158
 3991.000000 3.634034 -2.350097 0.330739
 3992.000000 3.661539 -2.421006 0.318733
 3993.000000 3.609747 -2.231111 0.337991
 3994.000000 3.649195 -2.375092 0.281836
 3995.000000 3.626369 -2.341707 0.296563
 3996.000000 3.638308 -2.300816 0.358159
 3997.000000 3.614053 -2.298079 0.382706
 3998.000000 3.627395 -2.230848 0.361055
 3999.000000 3.653340 -2.211025 0.366813
 4000.000000 3.615310 -2.220087 0.347025
 4001.000000 3.613478 -2.349874 0.377955
 4002.000000 3.608838 -2.254825 0.360623
 4003.000000 3.621854 -2.376427 0.301625
 4004.000000 3.618906 -2.281793 0.283311
 4005.000000 3.621197 -2.359655 0.309045
 4006.000000 3.605627 -2.292397 0.325202
 4007.000000 3.547120 -2.260981 0.349969
 4008.000000 3.598326 -2.315608 0.331631
 4009.000000 3.608688 -2.310497 0.338595
 4010.000000 3.614397 -2.298741 0.275168
 4011.000000 3.615230 -2.409983 0.284025
 4012.000000 3.620989 -2.265984 0.292821
 4013.000000 3.554490 -2.261443 0.319215
 4014.000000 3.585403 -2.321628 0.319591
 4015.000000 3.637354 -2.353893 0.313197
 4016.000000 3.604646 -2.179565 0.308470
 4017.000000 3.599813 -2.328891 0.280330
 4018.000000 3.601209 -2.302260 0.287046
 4019.000000 3.595574 -2.303235 0.289310
 4020.000000 3.634328 -2.244381 0.281137
 4021.000000 3.546530 -2.382115 0.300609
 4022.000000 3.602111 -2.273428 0.304067
 4023.000000 3.576108 -2.295502 0.313944
 4024.000000 3.634547 -2.196836 0.330245
 4025.000000 3.563614 -2.322097 0.274349
 4026.000000 3.591058 -2.174432 0.275777
 4027.000000 3.558649 -2.321999 0.279867
 4028.000000 3.607652 -2.291837 0.290492
 4029.000000 3.626910 -2.356594 0.300901
 4030.000000 3.627758 -2.337032 0.272319
 4031.000000 3.626602 -2.134331 0.261725
 4032.000000 3.663822 -2.211867 0.235062
 4033.000000 3.610128 -2.127973 0.256169
 4034.000000 3.635470 -2.257914 0.279212
 4035.000000 3.604995 -2.307626 0.302663
 4036.000000 3.611654 -2.222641 0.282135
 4037.000000 3.601434 -2.247815 0.284568
 4038.000000 3.641787 -2.313954 0.311786
 4039.000000 3.603030 -2.347898 0.322485
 4040.000000 3.624038 -2.289220 0.314647
 4041.000000 3.612263 -2.383054 0.276027
 4042.000000 3.617821 -2.199547 0.299886
 4043.000000 3.587974 -2.295463 0.297147
 4044.000000 3.616782 -2.225676 0.279879
 4045.000000 3.599086 -2.367565 0.309589
 4046.000000 3.614381 -2.278324 0.318033
 4047.000000 3.609869 -2.352902 0.283751
 4048.000000 3.597901 -2.389004 0.320081
 4049.000000 3.625174 -2.365085 0.303722
 4050.000000 3.562601 -2.431955 0.315868
 4051.000000 3.563503 -2.222075 0.310357
 4052.000000 3.618346 -2.212462 0.248611
 4053.000000 3.665871 -2.372174 0.246141
 4054.000000 3.634888 -2.390296 0.256192
 4055.000000 3.613195 -2.329700 0.303292
 4056.000000 3.584128 -2.375735 0.243853
 4057.000000 3.643806 -2.329349 0.264475
 4058.000000 3.626072 -2.329763 0.244380
 4059.000000 3.602168 -2.365577 0.263503
 4060.000000 3.632873 -2.276958 0.223274
 4061.000000 3.635905 -2.313596 0.255516
 4062.000000 3.615738 -2.374823 0.242380
 4063.000000 3.616098 -2.283894 0.229005
 4064.000000 3.573752 -2.328524 0.242511
 4065.000000 3.642473 -2.351401 0.248226
 4066.000000 3.617774 -2.386004 0.247550
 4067.000000 3.609602 -2.335836 0.239418
 4068.000000 3.538526 -2.407133 0.249095
 4069.000000 3.560149 -2.337980 0.246958
 4070.000000 3.605461 -2.325581 0.265459
 4071.000000 3.600145 -2.285493 0.290203
 4072.000000 3.622597 -2.368129 0.274948
 4073.000000 3.620697 -2.395252 0.290761
 4074.000000 3.663920 -2.388413 0.297580
 4075.000000 3.630130 -2.388848 0.268332
 4076.000000 3.655543 -2.372067 0.301237
 4077.000000 3.585335 -2.358183 0.254341
 4078.000000 3.610837 -2.327196 0.260993
 4079.000000 3.653954 -2.388416 0.314210
 4080.000000 3.623072 -2.308743 0.313614
 4081.000000 3.630193 -2.369339 0.269359
 4082.000000 3.663979 -2.289390 0.304802
 4083.000000 3.645778 -2.318636 0.272817
 4084.000000 3.635510 -2.343697 0.267095
 4085.000000 3.610487 -2.348688 0.259256
 4086.000000 3.593792 -2.350375 0.272762
 4087.000000 3.598325 -2.392200 0.277212
 4088.000000 3.575740 -2.459245 0.297205
 4089.000000 3.598022 -2.339608 0.324640
 4090.000000 3.614081 -2.335117 0.237569
 4091.000000 3.639596 -2.262583 0.260979
 4092.000000 3.632068 -2.361627 0.280851
 4093.000000 3.613505 -2.246662 0.267876
 4094.000000 3.663894 -2.301212 0.260959
 4095.000000 3.679697 -2.269136 0.245513
 4096.000000 3.622885 -2.465863 0.250018
 4097.000000 3.678332 -2.325308 0.244176
 4098.000000 3.636110 -2.307367 0.197090
 4099.000000 3.644203 -2.358713 0.220266
 4100.000000 3.637739 -2.334576 0.209736
 4101.000000 3.621851 -2.251683 0.276961
 4102.000000 3.574853 -2.228690 0.198597
 4103.000000 3.611396 -2.192681 0.226709
 4104.000000 3.638896 -2.289274 0.250529
 4105.000000 3.643658 -2.385107 0.221651
 4106.000000 3.632272 -2.401796 0.213113
 4107.000000 3.572212 -2.313458 0.252048
 4108.000000 3.622867 -2.248879 0.253079
 4109.000000 3.615967 -2.401680 0.245074
 4110.000000 3.629475 -2.369964 0.252243
 4111.000000 3.607274 -2.311281 0.274351
 4112.000000 3.595738 -2.423535 0.277529
 4113.000000 3.628165 -2.391820 0.280341
 4114.000000 3.627245 -2.381651 0.260669
 4115.000000 3.595218 -2.350337 0.260367
 4116.000000 3.624873 -2.393771 0.276324
 4117.000000 3.610468 -2.358034 0.250313
 4118.000000 3.615151 -2.359965 0.220265
 4119.000000 3.636064 -2.308460 0.219908
 4120.000000 3.633248 -2.319392 0.234675
 4121.000000 3.601113 -2.294923 0.237115
 4122.000000 3.595062 -2.346691 0.226788
 4123.000000 3.586920 -2.401304 0.253401
 4124.000000 3.549854 -2.313765 0.234213
 4125.000000 3.558892 -2.227209 0.275225
 4126.000000 3.566606 -2.314805 0.262370
 4127.000000 3.621506 -2.284208 0.249903
 4128.000000 3.574395 -2.293055 0.277248
 4129.000000 3.606800 -2.337119 0.260604
 4130.000000 3.595798 -2.310507 0.268329
 4131.000000 3.617196 -2.205772 0.260919
 4132.000000 3.587714 -2.255386 0.279296
 4133.000000 3.600600 -2.179006 0.273032
 4134.000000 3.618156 -2.280547 0.253159
 4135.000000 3.582385 -2.233735 0.245431
 4136.000000 3.585555 -2.263265 0.229860
 4137.000000 3.663839 -2.253527 0.240939
 4138.000000 3.658592 -2.293361 0.238574
 4139.000000 3.594410 -2.287838 0.232638
 4140.000000 3.582595 -2.197355 0.212293
 4141.000000 3.600428 -2.165955 0.235605
 4142.000000 3.610522 -2.202980 0.261320
 4143.000000 3.594221 -2.122602 0.295573
 4144.000000 3.586636 -2.154765 0.300833
 4145.000000 3.548219 -2.124588 0.306626
 4146.000000 3.609100 -2.180499 0.276795
 4147.000000 3.551124 -2.254787 0.254149
 4148.000000 3.562984 -2.251059 0.271146
 4149.000000 3.582297 -2.315622 0.266445
 4150.000000 3.635188 -2.334196 0.296625
 4151.000000 3.582670 -2.236184 0.286704
 4152.000000 3.608170 -2.197021 0.264811
 4153.000000 3.636545 -2.214881 0.267492
 4154.000000 3.635683 -2.147358 0.277593
 4155.000000 3.616674 -2.202394 0.289612
 4156.000000 3.603591 -2.275063 0.257467
 4157.000000 3.604172 -2.315097 0.273567
 4158.000000 3.605392 -2.164743 0.277838
 4159.000000 3.609938 -2.333236 0.282965
 4160.000000 3.581027 -2.168925 0.262938
 4161.000000 3.617077 -2.148896 0.266538
 4162.000000 3.619580 -2.346476 0.271039
 4163.000000 3.597032 -2.282218 0.285437
 4164.000000 3.573401 -2.140465 0.257442
 4165.000000 3.606849 -2.313586 0.307985
 4166.000000 3.588317 -2.284056 0.291630
 4167.000000 3.639277 -2.297966 0.281586
 4168.000000 3.631228 -2.232083 0.296405
 4169.000000 3.605668 -2.305099 0.316971
 4170.000000 3.642239 -2.263970 0.284215
 4171.000000 3.608545 -2.231196 0.265724
 4172.000000 3.612287 -2.375595 0.279284
 4173.000000 3.666536 -2.412292 0.247463
 4174.000000 3.625750 -2.343538 0.276502
 4175.000000 3.566932 -2.313051 0.262356
 4176.000000 3.633962 -2.342430 0.247165
 4177.000000 3.650516 -2.394615 0.240271
 4178.000000 3.590472 -2.266962 0.236162
 4179.000000 3.627345 -2.379374 0.247475
 4180.000000 3.613551 -2.359578 0.248191
 4181.000000 3.654003 -2.310222 0.257170
 4182.000000 3.674052 -2.294672 0.271762
 4183.000000 3.657320 -2.262024 0.251994
 4184.000000 3.648112 -2.395684 0.273852
 4185.000000 3.656773 -2.284450 0.223957
 4186.000000 3.640758 -2.380735 0.240209
 4187.000000 3.652693 -2.334795 0.284439
 4188.000000 3.642247 -2.342658 0.282550
 4189.000000 3.633520 -2.353987 0.244030
 4190.000000 3.601104 -2.273557 0.273615
 4191.000000 3.656997 -2.375814 0.293361
 4192.000000 3.578052 -2.233237 0.260885
 4193.000000 3.565066 -2.291376 0.265370
 4194.000000 3.599885 -2.398107 0.262818
 4195.000000 3.589659 -2.313746 0.231793
 4196.000000 3.614165 -2.376437 0.238386
 4197.000000 3.628547 -2.276315 0.222875
 4198.000000 3.578835 -2.434588 0.269972
 4199.000000 3.614516 -2.307958 0.271374
 4200.000000 3.603141 -2.241865 0.267999
 4201.000000 3.617533 -2.267294 0.251027
 4202.000000 3.596668 -2.363847 0.276919
 4203.000000 3.610959 -2.269152 0.285585
 4204.000000 3.638850 -2.334301 0.263418
 4205.000000 3.608978 -2.287988 0.281913
 4206.000000 3.619025 -2.357198 0.245472
 4207.000000 3.642926 -2.239037 0.239029
 4208.000000 3.623289 -2.312767 0.271483
 4209.000000 3.580986 -2.247950 0.278833
 4210.000000 3.574349 -2.421127 0.286208
 4211.000000 3.609824 -2.314241 0.297548
 4212.000000 3.555734 -2.320791 0.273495
 4213.000000 3.596879 -2.339357 0.276576
 4214.000000 3.580203 -2.324541 0.226013
 4215.000000 3.631788 -2.353459 0.263566
 4216.000000 3.608756 -2.253444 0.312206
 4217.000000 3.602243 -2.330955 0.242198
 4218.000000 3.611828 -2.351258 0.312102
 4219.000000 3.579889 -2.377036 0.289937
 4220.000000 3.599757 -2.284059 0.287394
 4221.000000 3.607150 -2.295092 0.253207
 4222.000000 3.573512 -2.207121 0.309619
 4223.000000 3.631949 -2.305515 0.272886
 4224.000000 3.613974 -2.294437 0.274187
 4225.000000 3.623132 -2.383680 0.237614
 4226.000000 3.633853 -2.207817 0.250849
 4227.000000 3.596221 -2.313724 0.283130
 4228.000000 3.560109 -2.258918 0.265113
 4229.000000 3.587512 -2.160635 0.286219
 4230.000000 3.531395 -2.175982 0.243409
 4231.000000 3.606525 -2.273786 0.242910
 4232.000000 3.611485 -2.257591 0.244816
 4233.000000 3.620591 -2.209592 0.279328
 4234.000000 3.607227 -2.272280 0.259661
 4235.000000 3.595455 -2.317001 0.295653
 4236.000000 3.639360 -2.312243 0.284507
 4237.000000 3.587254 -2.330329 0.302775
 4238.000000 3.616894 -2.399157 0.310010
 4239.000000 3.627625 -2.315459 0.262817
 4240.000000 3.623031 -2.280280 0.269802
 4241.000000 3.604192 -2.240244 0.307110
 4242.000000 3.612978 -2.276433 0.275169
 4243.000000 3.613588 -2.367280 0.260615
 4244.000000 3.602051 -2.322265 0.298506
 4245.000000 3.610631 -2.311001 0.287106
 4246.000000 3.570313 -2.171263 0.274877
 4247.000000 3.565865 -2.243077 0.310971
 4248.000000 3.590937 -2.303692 0.329069
 4249.000000 3.583116 -2.266416 0.318400
 4250.000000 3.647619 -2.310214 0.283689
 4251.000000 3.649295 -2.322413 0.299041
 4252.000000 3.677795 -2.287972 0.291094
 4253.000000 3.662076 -2.233402 0.273130
 4254.000000 3.608844 -2.345556 0.304980
 4255.000000 3.613347 -2.326346 0.328940
 4256.000000 3.625930 -2.269705 0.264481
 4257.000000 3.639235 -2.374301 0.291496
 4258.000000 3.633185 -2.287603 0.231384
 4259.000000 3.640236 -2.292721 0.233992
 4260.000000 3.620301 -2.296075 0.264353
 4261.000000 3.637961 -2.358383 0.274358
 4262.000000 3.583828 -2.212131 0.287968
 4263.000000 3.592782 -2.300690 0.267124
 4264.000000 3.582433 -2.308803 0.276401
 4265.000000 3.641046 -2.269314 0.250223
 4266.000000 3.624277 -2.322507 0.260829
 4267.000000 3.637623 -2.283406 0.279503
 4268.000000 3.625455 -2.311257 0.204582
 4269.000000 3.635529 -2.270848 0.245720
 4270.000000 3.635270 -2.307098 0.227247
 4271.000000 3.613666 -2.262119 0.270862
 4272.000000 3.608519 -2.253730 0.273360
 4273.000000 3.630402 -2.195962 0.301677
 4274.000000 3.616474 -2.298580 0.260453
 4275.000000 3.591005 -2.287438 0.240864
 4276.000000 3.622544 -2.284830 0.278305
 4277.000000 3.646231 -2.287937 0.260907
 4278.000000 3.649867 -2.314526 0.238369
 4279.000000 3.624872 -2.327758 0.259669
 4280.000000 3.606478 -2.262623 0.218793
 4281.000000 3.560174 -2.317251 0.271348
 4282.000000 3.644057 -2.321138 0.256346
 4283.000000 3.599621 -2.312331 0.231838
 4284.000000 3.613292 -2.304846 0.230571
 4285.000000 3.622045 -2.311969 0.259666
 4286.000000 3.629021 -2.250935 0.239965
 4287.000000 3.622004 -2.164106 0.262101
 4288.000000 3.597417 -2.225761 0.256043
 4289.000000 3.586209 -2.332021 0.235027
 4290.000000 3.597395 -2.169808 0.264139
 4291.000000 3.619247 -2.306631 0.266337
 4292.000000 3.625192 -2.347777 0.268566
 4293.000000 3.629516 -2.290665 0.280605
 4294.000000 3.660829 -2.390017 0.296641
 4295.000000 3.647627 -2.340701 0.269038
 4296.000000 3.639142 -2.230076 0.266131
 4297.000000 3.635197 -2.349018 0.262296
 4298.000000 3.637464 -2.306054 0.250306
 4299.000000 3.631862 -2.335013 0.256784
 4300.000000 3.638034 -2.259873 0.262334
 4301.000000 3.608593 -2.325796 0.276638
 4302.000000 3.625683 -2.248760 0.302444
 4303.000000 3.624440 -2.271341 0.261034
 4304.000000 3.605939 -2.251183 0.265217
 4305.000000 3.619319 -2.212916 0.264767
 4306.000000 3.646206 -2.283599 0.279299
 4307.000000 3.654051 -2.160993 0.264791
 4308.000000 3.641582 -2.270300 0.276567
 4309.000000 3.615624 -2.228491 0.255320
 4310.000000 3.605381 -2.142803 0.254663
 4311.000000 3.625393 -2.213578 0.254282
 4312.000000 3.581550 -2.266441 0.248154
 4313.000000 3.600292 -2.193066 0.284507
 4314.000000 3.681623 -2.242841 0.258295
 4315.000000 3.632445 -2.202922 0.273406
 4316.000000 3.657869 -2.260033 0.264196
 4317.000000 3.611166 -2.184577 0.262627
 4318.000000 3.648311 -2.226708 0.251054
 4319.000000 3.639485 -2.245723 0.249661
 4320.000000 3.607328 -2.243031 0.240959
 4321.000000 3.592418 -2.320251 0.230264
 4322.000000 3.631257 -2.245922 0.273015
 4323.000000 3.660212 -2.203676 0.222035
 4324.000000 3.644623 -2.214647 0.284776
 4325.000000 3.640154 -2.299309 0.270624
 4326.000000 3.661180 -2.337951 0.272514
 4327.000000 3.660724 -2.186396 0.264116
 4328.000000 3.646754 -2.276128 0.278823
 4329.000000 3.624753 -2.245480 0.247146
 4330.000000 3.616124 -2.183152 0.251088
 4331.000000 3.613867 -2.233058 0.246895
 4332.000000 3.599428 -2.159469 0.263577
 4333.000000 3.593305 -2.234974 0.314833
 4334.000000 3.598494 -2.215621 0.292332
 4335.000000 3.615118 -2.276958 0.278939
 4336.000000 3.682877 -2.199284 0.279267
 4337.000000 3.657649 -2.288981 0.288929
 4338.000000 3.667701 -2.230948 0.269351
 4339.000000 3.657996 -2.403400 0.287647
 4340.000000 3.697505 -2.257489 0.261938
 4341.000000 3.656078 -2.264669 0.273157
 4342.000000 3.650979 -2.249106 0.282307
 4343.000000 3.623132 -2.282020 0.268579
 4344.000000 3.610288 -2.247432 0.242748
 4345.000000 3.663885 -2.279336 0.260113
 4346.000000 3.625379 -2.224819 0.253254
 4347.000000 3.607611 -2.281642 0.258626
 4348.000000 3.618907 -2.277484 0.302373
 4349.000000 3.661054 -2.280137 0.295617
 4350.000000 3.621122 -2.241894 0.277198
 4351.000000 3.668018 -2.297573 0.265418
 4352.000000 3.619400 -2.219957 0.258126
 4353.000000 3.631639 -2.182953 0.265267
 4354.000000 3.604238 -2.204006 0.249157
 4355.000000 3.606897 -2.166208 0.247554
 4356.000000 3.641289 -2.294532 0.233539
 4357.000000 3.642202 -2.266994 0.246563
 4358.000000 3.614661 -2.259288 0.257269
 4359.000000 3.634747 -2.290311 0.276472
 4360.000000 3.636636 -2.269098 0.247301
 4361.000000 3.619997 -2.211749 0.262475
 4362.000000 3.590384 -2.226774 0.280777
 4363.000000 3.628717 -2.110910 0.262895
 4364.000000 3.643432 -2.285337 0.252438
 4365.000000 3.639388 -2.243006 0.255050
 4366.000000 3.659272 -2.207196 0.241151
 4367.000000 3.618270 -2.264471 0.257920
 4368.000000 3.635016 -2.234392 0.263891
 4369.000000 3.611127 -2.151304 0.258400
 4370.000000 3.636052 -2.235151 0.258357
 4371.000000 3.668632 -2.332757 0.275124
 4372.000000 3.615880 -2.264532 0.243844
 4373.000000 3.650257 -2.316941 0.254458
 4374.000000 3.634304 -2.238534 0.282082
 4375.000000 3.661762 -2.272005 0.238627
 4376.000000 3.582973 -2.267787 0.253334
 4377.000000 3.615813 -2.310574 0.278327
 4378.000000 3.614752 -2.177244 0.241594
 4379.000000 3.602823 -2.291483 0.268469
 4380.000000 3.630549 -2.209013 0.263309
 4381.000000 3.646904 -2.306457 0.246097
 4382.000000 3.630419 -2.331168 0.237381
 4383.000000 3.630529 -2.282554 0.254604
 4384.000000 3.611075 -2.218230 0.283177
 4385.000000 3.635547 -2.238832 0.268173
 4386.000000 3.665362 -2.220549 0.255659
 4387.000000 3.639486 -2.284081 0.272116
 4388.000000 3.611047 -2.309190 0.287272
 4389.000000 3.635814 -2.261375 0.275109
 4390.000000 3.624052 -2.257232 0.249779
 4391.000000 3.594864 -2.278865 0.278231
 4392.000000 3.602036 -2.257700 0.276535
 4393.000000 3.624570 -2.295788 0.272079
 4394.000000 3.637951 -2.348937 0.272454
 4395.000000 3.665135 -2.243639 0.249531
 4396.000000 3.633240 -2.338822 0.303169
 4397.000000 3.672745 -2.255951 0.316526
 4398.000000 3.621010 -2.283476 0.268929
 4399.000000 3.593409 -2.342737 0.309759
 4400.000000 3.626877 -2.332541 0.295445
 4401.000000 3.630960 -2.263570 0.254738
 4402.000000 3.654971 -2.362816 0.251499
 4403.000000 3.622915 -2.335519 0.265025
 4404.000000 3.671548 -2.239397 0.273082
 4405.000000 3.655896 -2.247585 0.254647
 4406.000000 3.680351 -2.354534 0.238816
 4407.000000 3.669097 -2.324800 0.287052
 4408.000000 3.637450 -2.255662 0.289437
 4409.000000 3.623811 -2.248894 0.283398
 4410.000000 3.675554 -2.264131 0.292360
 4411.000000 3.590907 -2.268957 0.289271
 4412.000000 3.584985 -2.301428 0.263323
 4413.000000 3.591186 -2.248551 0.260080
 4414.000000 3.593826 -2.214262 0.252416
 4415.000000 3.606625 -2.175663 0.273650
 4416.000000 3.604869 -2.276443 0.275477
 4417.000000 3.646428 -2.233485 0.303239
 4418.000000 3.646323 -2.200214 0.305222
 4419.000000 3.605467 -2.218421 0.277293
 4420.000000 3.643307 -2.213719 0.272695
 4421.000000 3.659144 -2.316727 0.276510
 4422.000000 3.622710 -2.245070 0.276099
 4423.000000 3.616598 -2.180425 0.273831
 4424.000000 3.629529 -2.252720 0.287707
 4425.000000 3.666749 -2.309310 0.287840
 4426.000000 3.596790 -2.308423 0.314364
 4427.000000 3.651578 -2.188433 0.263625
 4428.000000 3.637624 -2.281188 0.282363
 4429.000000 3.636486 -2.257738 0.270982
 4430.000000 3.624800 -2.218532 0.262018
 4431.000000 3.676647 -2.333450 0.255497
 4432.000000 3.661401 -2.263344 0.251564
 4433.000000 3.574840 -2.258056 0.254658
 4434.000000 3.689736 -2.327481 0.300487
 4435.000000 3.643481 -2.297699 0.285191
 4436.000000 3.655281 -2.320132 0.304358
 4437.000000 3.646094 -2.331236 0.302077
 4438.000000 3.681026 -2.391601 0.274931
 4439.000000 3.691260 -2.403921 0.306914
 4440.000000 3.652099 -2.372206 0.249369
 4441.000000 3.651362 -2.332055 0.267840
 4442.000000 3.680348 -2.419387 0.246529
 4443.000000 3.648155 -2.425549 0.252219
 4444.000000 3.705134 -2.326133 0.279759
 4445.000000 3.656026 -2.354123 0.267681
 4446.000000 3.651402 -2.306778 0.306205
 4447.000000 3.678325 -2.337778 0.262807
 4448.000000 3.668067 -2.246034 0.266549
 4449.000000 3.617694 -2.284579 0.248686
 4450.000000 3.670468 -2.266443 0.262085
 4451.000000 3.606027 -2.264610 0.248924
 4452.000000 3.657264 -2.165904 0.270488
 4453.000000 3.640493 -2.285447 0.258431
 4454.000000 3.634843 -2.377774 0.253086
 4455.000000 3.669685 -2.282958 0.232087
 4456.000000 3.625351 -2.383073 0.256369
 4457.000000 3.650523 -2.375455 0.218517
 4458.000000 3.615150 -2.342218 0.237857
 4459.000000 3.656210 -2.456133 0.218427
 4460.000000 3.682332 -2.372720 0.242736
 4461.000000 3.622953 -2.388338 0.255456
 4462.000000 3.628810 -2.350184 0.272623
 4463.000000 3.666833 -2.307852 0.278465
 4464.000000 3.608646 -2.347506 0.306845
 4465.000000 3.619224 -2.306822 0.272021
 4466.000000 3.612097 -2.296879 0.287798
 4467.000000 3.616972 -2.346882 0.280212
 4468.000000 3.592307 -2.300138 0.274859
 4469.000000 3.586352 -2.254587 0.267680
 4470.000000 3.638111 -2.321753 0.292677
 4471.000000 3.644988 -2.233957 0.268175
 4472.000000 3.596813 -2.369482 0.279604
 4473.000000 3.605808 -2.301508 0.277395
 4474.000000 3.636741 -2.352435 0.277325
 4475.000000 3.601912 -2.351822 0.320981
 4476.000000 3.612096 -2.402919 0.298662
 4477.000000 3.578218 -2.364030 0.268831
 4478.000000 3.614854 -2.331301 0.265129
 4479.000000 3.604540 -2.355050 0.304234
 4480.000000 3.622548 -2.371280 0.293038
 4481.000000 3.654190 -2.250706 0.281491
 4482.000000 3.650794 -2.334937 0.297689
 4483.000000 3.666059 -2.307915 0.284304
 4484.000000 3.593831 -2.290649 0.270209
 4485.000000 3.641054 -2.329405 0.278536
 4486.000000 3.639352 -2.352723 0.285940
 4487.000000 3.610133 -2.220204 0.289450
 4488.000000 3.657926 -2.340775 0.288761
 4489.000000 3.618261 -2.318273 0.259063
 4490.000000 3.605955 -2.285237 0.279074
 4491.000000 3.657969 -2.323652 0.246141
 4492.000000 3.633428 -2.209127 0.252832
 4493.000000 3.602325 -2.251869 0.237461
 4494.000000 3.614253 -2.420007 0.255097
 4495.000000 3.645629 -2.318682 0.238309
 4496.000000 3.608024 -2.276951 0.272448
 4497.000000 3.628643 -2.236971 0.254305
 4498.000000 3.622940 -2.264189 0.279632
 4499.000000 3.597067 -2.237133 0.288303
 4500.000000 3.635364 -2.317089 0.279030
 4501.000000 3.639165 -2.287605 0.268678
 4502.000000 3.634794 -2.295371 0.280922
 4503.000000 3.595474 -2.326780 0.257933
 4504.000000 3.600280 -2.346844 0.246293
 4505.000000 3.648147 -2.259143 0.275045
 4506.000000 3.601313 -2.323130 0.284035
 4507.000000 3.605323 -2.192824 0.234090
 4508.000000 3.588619 -2.262173 0.253221
 4509.000000 3.606451 -2.351441 0.255186
 4510.000000 3.603027 -2.250513 0.225057
 4511.000000 3.628813 -2.256288 0.201861
 4512.000000 3.583985 -2.341056 0.233453
 4513.000000 3.646791 -2.308683 0.223159
 4514.000000 3.602617 -2.311342 0.241108
 4515.000000 3.637776 -2.312997 0.252535
 4516.000000 3.641105 -2.384428 0.253928
 4517.000000 3.640477 -2.299528 0.249373
 4518.000000 3.612460 -2.368053 0.241636
 4519.000000 3.609515 -2.299942 0.283528
 4520.000000 3.638652 -2.351729 0.263658
 4521.000000 3.604674 -2.362657 0.267423
 4522.000000 3.647089 -2.354197 0.240099
 4523.000000 3.635180 -2.297565 0.260963
 4524.000000 3.634576 -2.383105 0.284400
 4525.000000 3.651946 -2.301516 0.267672
 4526.000000 3.647390 -2.415468 0.279634
 4527.000000 3.650243 -2.301846 0.259355
 4528.000000 3.671521 -2.406950 0.250586
 4529.000000 3.643012 -2.278328 0.257635
 4530.000000 3.654391 -2.248320 0.240547
 4531.000000 3.673085 -2.388846 0.241622
 4532.000000 3.531444 -2.298735 0.270047
 4533.000000 3.643765 -2.382795 0.256932
 4534.000000 3.633021 -2.276833 0.247715
 4535.000000 3.662220 -2.335495 0.264383
 4536.000000 3.684750 -2.290089 0.226789
 4537.000000 3.624701 -2.371742 0.255025
 4538.000000 3.627242 -2.325144 0.262216
 4539.000000 3.621718 -2.317157 0.245003
 4540.000000 3.665142 -2.337021 0.300691
 4541.000000 3.629786 -2.326945 0.267022
 4542.000000 3.625331 -2.254754 0.262459
 4543.000000 3.642363 -2.401194 0.248598
 4544.000000 3.649323 -2.335143 0.283927
 4545.000000 3.559394 -2.250266 0.279451
 4546.000000 3.576653 -2.336735 0.276732
 4547.000000 3.586203 -2.360079 0.282095
 4548.000000 3.613426 -2.318248 0.269000
 4549.000000 3.608224 -2.291364 0.246785
 4550.000000 3.597797 -2.244406 0.268682
 4551.000000 3.568659 -2.269836 0.265168
 4552.000000 3.582813 -2.417866 0.266241
 4553.000000 3.633205 -2.436528 0.288836
 4554.000000 3.620981 -2.331540 0.256158
 4555.000000 3.638213 -2.237400 0.261050
 4556.000000 3.613690 -2.253677 0.247356
 4557.000000 3.598573 -2.257588 0.286962
 4558.000000 3.598543 -2.339928 0.250738
 4559.000000 3.593440 -2.269385 0.264341
 4560.000000 3.640112 -2.268208 0.248330
 4561.000000 3.629702 -2.271146 0.258776
 4562.000000 3.617620 -2.187388 0.250567
 4563.000000 3.650098 -2.289536 0.256686
 4564.000000 3.614390 -2.307801 0.271211
 4565.000000 3.636485 -2.339585 0.232248
 4566.000000 3.649365 -2.279482 0.271863
 4567.000000 3.646980 -2.262799 0.255296
 4568.000000 3.670911 -2.324421 0.251820
 4569.000000 3.663356 -2.367124 0.225477
 4570.000000 3.610686 -2.297180 0.230242
 4571.000000 3.609624 -2.393648 0.259243
 4572.000000 3.630324 -2.414928 0.235320
 4573.000000 3.620447 -2.305530 0.248679
 4574.000000 3.629672 -2.280632 0.248102
 4575.000000 3.613826 -2.285517 0.282882
 4576.000000 3.672978 -2.296190 0.268150
 4577.000000 3.622664 -2.337208 0.267203
 4578.000000 3.656901 -2.309600 0.283089
 4579.000000 3.643372 -2.221302 0.293290
 4580.000000 3.600660 -2.201954 0.285739
 4581.000000 3.643968 -2.344065 0.270984
 4582.000000 3.657401 -2.270691 0.276215
 4583.000000 3.639878 -2.222348 0.328571
 4584.000000 3.628657 -2.262130 0.287366
 4585.000000 3.610547 -2.175068 0.275298
 4586.000000 3.616285 -2.315855 0.268673
 4587.000000 3.628412 -2.249102 0.271467
 4588.000000 3.599791 -2.315153 0.258082
 4589.000000 3.648635 -2.334638 0.252293
 4590.000000 3.648569 -2.298187 0.253511
 4591.000000 3.633001 -2.293694 0.284144
 4592.000000 3.642875 -2.212240 0.268757
 4593.000000 3.654729 -2.277635 0.247237
 4594.000000 3.585062 -2.378059 0.261799
 4595.000000 3.580445 -2.411985 0.254325
 4596.000000 3.599120 -2.268906 0.294469
 4597.000000 3.615708 -2.264257 0.271983
 4598.000000 3.575549 -2.272407 0.267036
 4599.000000 3.594465 -2.257826 0.280394
 4600.000000 3.616187 -2.242712 0.262016
 4601.000000 3.561890 -2.324516 0.277332
 4602.000000 3.584330 -2.150205 0.293226
 4603.000000 3.599602 -2.191435 0.267386
 4604.000000 3.636461 -2.270713 0.275788
 4605.000000 3.634505 -2.291374 0.287160
 4606.000000 3.632873 -2.341331 0.263535
 4607.000000 3.642080 -2.402524 0.260736
 4608.000000 3.646086 -2.315989 0.303737
 4609.000000 3.613978 -2.279972 0.253837
 4610.000000 3.564682 -2.266517 0.263115
 4611.000000 3.648610 -2.264730 0.237249
 4612.000000 3.621696 -2.242325 0.267891
 4613.000000 3.590426 -2.329166 0.307100
 4614.000000 3.628338 -2.334602 0.268277
 4615.000000 3.626721 -2.301566 0.287584
 4616.000000 3.596171 -2.392445 0.331705
 4617.000000 3.650299 -2.292469 0.274521
 4618.000000 3.590860 -2.247383 0.289993
 4619.000000 3.640970 -2.284431 0.311428
 4620.000000 3.628256 -2.370888 0.306173
 4621.000000 3.619119 -2.304312 0.280628
 4622.000000 3.658428 -2.305133 0.274890
 4623.000000 3.631339 -2.292230 0.263824
 4624.000000 3.616199 -2.236456 0.310792
 4625.000000 3.595847 -2.260909 0.307889
 4626.000000 3.627592 -2.310424 0.248582
 4627.000000 3.649045 -2.365221 0.266502
 4628.000000 3.640042 -2.307427 0.270876
 4629.000000 3.597337 -2.182447 0.269537
 4630.000000 3.609968 -2.221021 0.275450
 4631.000000 3.670717 -2.220816 0.280898
 4632.000000 3.617554 -2.292506 0.286803
 4633.000000 3.629410 -2.294623 0.279949
 4634.000000 3.657198 -2.227786 0.283222
 4635.000000 3.593662 -2.258048 0.276085
 4636.000000 3.611657 -2.148602 0.246984
 4637.000000 3.633677 -2.116863 0.260502
 4638.000000 3.665185 -2.292782 0.294358
 4639.000000 3.586261 -2.271010 0.273457
 4640.000000 3.596379 -2.302742 0.324616
 4641.000000 3.588637 -2.282124 0.285889
 4642.000000 3.623222 -2.243029 0.260481
 4643.000000 3.675334 -2.186735 0.251458
 4644.000000 3.638911 -2.327305 0.268164
 4645.000000 3.589764 -2.314717 0.265191
 4646.000000 3.604629 -2.269484 0.286747
 4647.000000 3.617003 -2.392725 0.261830
 4648.000000 3.618955 -2.387533 0.264436
 4649.000000 3.592835 -2.385679 0.296932
 4650.000000 3.640479 -2.265773 0.298142
 4651.000000 3.609866 -2.359535 0.269978
 4652.000000 3.568525 -2.356034 0.290522
 4653.000000 3.635836 -2.340084 0.279561
 4654.000000 3.646260 -2.359393 0.285811
 4655.000000 3.620205 -2.391106 0.271997
 4656.000000 3.631167 -2.260468 0.251013
 4657.000000 3.636632 -2.236050 0.267249
 4658.000000 3.643200 -2.318720 0.244454
 4659.000000 3.650920 -2.370916 0.199124
 4660.000000 3.636477 -2.270804 0.235851
 4661.000000 3.636524 -2.347291 0.261859
 4662.000000 3.616915 -2.294120 0.235615
 4663.000000 3.686344 -2.294774 0.233052
 4664.000000 3.650223 -2.218609 0.286655
 4665.000000 3.639629 -2.380616 0.235204
 4666.000000 3.654496 -2.304033 0.257547
 4667.000000 3.584498 -2.242408 0.271924
 4668.000000 3.634408 -2.204956 0.264510
 4669.000000 3.661467 -2.338761 0.262276
 4670.000000 3.661643 -2.304346 0.259886
 4671.000000 3.630278 -2.312478 0.232340
 4672.000000 3.675550 -2.234830 0.246326
 4673.000000 3.633663 -2.269387 0.236450
 4674.000000 3.605113 -2.297800 0.249052
 4675.000000 3.617896 -2.359870 0.214621
 4676.000000 3.651328 -2.252976 0.271881
 4677.000000 3.645841 -2.265879 0.275878
 4678.000000 3.640706 -2.282460 0.259716
 4679.000000 3.659634 -2.323892 0.233949
 4680.000000 3.596705 -2.340830 0.296213
 4681.000000 3.588277 -2.225806 0.265261
 4682.000000 3.612201 -2.313184 0.258787
 4683.000000 3.642874 -2.272452 0.239319
 4684.000000 3.656331 -2.247076 0.261404
 4685.000000 3.601043 -2.247959 0.240134
 4686.000000 3.613480 -2.279703 0.257863
 4687.000000 3.626578 -2.325903 0.256053
 4688.000000 3.633046 -2.273186 0.274830
 4689.000000 3.648978 -2.245200 0.300131
 4690.000000 3.627753 -2.245620 0.299995
 4691.000000 3.685568 -2.224084 0.290297
 4692.000000 3.637091 -2.369580 0.286240
 4693.000000 3.640373 -2.343400 0.295217
 4694.000000 3.660849 -2.301911 0.299747
 4695.000000 3.613099 -2.375018 0.276138
 4696.000000 3.672782 -2.339972 0.319477
 4697.000000 3.632472 -2.282722 0.321468
 4698.000000 3.647672 -2.199415 0.351819
 4699.000000 3.636646 -2.351257 0.308675
 4700.000000 3.609711 -2.239009 0.303008
 4701.000000 3.644756 -2.212175 0.316346
 4702.000000 3.649464 -2.183491 0.323181
 4703.000000 3.649036 -2.367767 0.309294
 4704.000000 3.636817 -2.271823 0.261470
 4705.000000 3.614213 -2.266700 0.263237
 4706.000000 3.643810 -2.304306 0.265186
 4707.000000 3.639050 -2.332251 0.279869
 4708.000000 3.640983 -2.411468 0.294589
 4709.000000 3.669388 -2.308309 0.315740
 4710.000000 3.638751 -2.309928 0.318400
 4711.000000 3.628601 -2.248804 0.288957
 4712.000000 3.581748 -2.336146 0.311119
 4713.000000 3.588317 -2.309491 0.302394
 4714.000000 3.637477 -2.431793 0.300113
 4715.000000 3.624446 -2.324919 0.296129
 4716.000000 3.634144 -2.282501 0.285163
 4717.000000 3.632028 -2.310809 0.275114
 4718.000000 3.643623 -2.235206 0.277252
 4719.000000 3.641252 -2.341902 0.324828
 4720.000000 3.622776 -2.330876 0.290591
 4721.000000 3.608999 -2.336480 0.300618
 4722.000000 3.595499 -2.318955 0.265629
 4723.000000 3.626270 -2.343968 0.291914
 4724.000000 3.618028 -2.360277 0.301714
 4725.000000 3.629359 -2.236566 0.327536
 4726.000000 3.590635 -2.384321 0.317471
 4727.000000 3.615289 -2.317830 0.326159
 4728.000000 3.637906 -2.239760 0.294672
 4729.000000 3.643618 -2.360155 0.297762
 4730.000000 3.648584 -2.196429 0.323793
 4731.000000 3.663657 -2.243030 0.297410
 4732.000000 3.644482 -2.350924 0.284934
 4733.000000 3.622490 -2.319865 0.274036
 4734.000000 3.613623 -2.324547 0.339847
 4735.000000 3.574225 -2.286449 0.329087
 4736.000000 3.563628 -2.385416 0.293872
 4737.000000 3.597042 -2.371152 0.276143
 4738.000000 3.613201 -2.337675 0.324501
 4739.000000 3.625840 -2.367370 0.278683
 4740.000000 3.604160 -2.361261 0.263002
 4741.000000 3.635011 -2.356973 0.277440
 4742.000000 3.600374 -2.319843 0.247465
 4743.000000 3.638334 -2.377247 0.248823
 4744.000000 3.601186 -2.341804 0.257015
 4745.000000 3.584548 -2.333875 0.284039
 4746.000000 3.581422 -2.322286 0.263566
 4747.000000 3.589386 -2.314233 0.260465
 4748.000000 3.592473 -2.333303 0.267181
 4749.000000 3.583607 -2.413356 0.287182
 4750.000000 3.595403 -2.382223 0.293806
 4751.000000 3.648499 -2.354676 0.252004
 4752.000000 3.656636 -2.316571 0.263834
 4753.000000 3.610091 -2.351878 0.296287
 4754.000000 3.637873 -2.304972 0.285222
 4755.000000 3.581788 -2.334077 0.255468
 4756.000000 3.629968 -2.403377 0.251673
 4757.000000 3.647085 -2.440930 0.276500
 4758.000000 3.622574 -2.372965 0.294361
 4759.000000 3.644855 -2.417140 0.276822
 4760.000000 3.689672 -2.414297 0.292768
 4761.000000 3.666690 -2.352193 0.280708
 4762.000000 3.609367 -2.309426 0.272242
 4763.000000 3.650105 -2.341179 0.284394
 4764.000000 3.677192 -2.278593 0.247346
 4765.000000 3.640891 -2.415371 0.283982
 4766.000000 3.636958 -2.263597 0.289904
 4767.000000 3.647373 -2.410219 0.325791
 4768.000000 3.646014 -2.360910 0.283307
 4769.000000 3.585646 -2.356346 0.283731
 4770.000000 3.652465 -2.263608 0.259940
 4771.000000 3.621867 -2.294051 0.283867
 4772.000000 3.567158 -2.221914 0.272405
 4773.000000 3.619872 -2.296684 0.277144
 4774.000000 3.582620 -2.269022 0.282281
 4775.000000 3.668876 -2.371818 0.293629
 4776.000000 3.652933 -2.403612 0.285512
 4777.000000 3.648614 -2.298665 0.279303
 4778.000000 3.673002 -2.448029 0.283147
 4779.000000 3.610701 -2.435669 0.318569
 4780.000000 3.618594 -2.464700 0.295113
 4781.000000 3.629383 -2.401311 0.326250
 4782.000000 3.637021 -2.336726 0.305409
 4783.000000 3.664802 -2.303609 0.300876
 4784.000000 3.615320 -2.282810 0.283929
 4785.000000 3.581847 -2.219968 0.283515
 4786.000000 3.645475 -2.332811 0.262134
 4787.000000 3.619203 -2.289529 0.277438
 4788.000000 3.600751 -2.379726 0.288247
 4789.000000 3.623238 -2.304321 0.313082
 4790.000000 3.651879 -2.401792 0.294941
 4791.000000 3.642320 -2.388331 0.282953
 4792.000000 3.618792 -2.328243 0.296609
 4793.000000 3.633855 -2.324337 0.322769
 4794.000000 3.620676 -2.335430 0.290453
 4795.000000 3.631945 -2.292597 0.246372
 4796.000000 3.672119 -2.263119 0.264618
 4797.000000 3.665409 -2.412841 0.228923
 4798.000000 3.604267 -2.322074 0.290600
 4799.000000 3.619372 -2.323967 0.278916
 4800.000000 3.603028 -2.301452 0.280710
 4801.000000 3.617457 -2.300647 0.309846
 4802.000000 3.607123 -2.268516 0.279921
 4803.000000 3.623832 -2.294459 0.261716
 4804.000000 3.630202 -2.353217 0.299334
[truncated: 22,448,807 more chars]
