# Supplementary material for: Structural basis of dimerization of chemokine receptors CCR5 and CXCR4
Source: Nat Commun. 2023 Oct 13;14:6439. doi: 10.1038/s41467-023-42082-z (PMC10575954; doi:10.1038/s41467-023-42082-z)
Supplement: Supplementary file 6 — Source Data [file 41467_2023_42082_MOESM6_ESM.zip › Figure 6/Panel D/CCR5-CXCR4_minimum_A_complex_membrane.pdb]

REMARK  GENERATED BY CHARMM-GUI (HTTP://WWW.CHARMM-GUI.ORG) V3.7 ON FEB, 15. 2023. JOB
REMARK  INPUT GENERATION                                                              
REMARK   DATE:     2/15/23      8:13:12      CREATED BY USER: apache                  
ATOM      1  N   PRO     1     -70.658   9.597  22.209  1.00  0.00      PROA
ATOM      2  HN1 PRO     1     -69.701   9.864  22.495  1.00  0.00      PROA
ATOM      3  HN2 PRO     1     -70.749   8.677  22.654  1.00  0.00      PROA
ATOM      4  CD  PRO     1     -70.801   9.488  20.762  1.00  0.00      PROA
ATOM      5  HD1 PRO     1     -70.680   8.431  20.450  1.00  0.00      PROA
ATOM      6  HD2 PRO     1     -70.034  10.123  20.272  1.00  0.00      PROA
ATOM      7  CA  PRO     1     -71.639  10.507  22.795  1.00  0.00      PROA
ATOM      8  HA  PRO     1     -71.180  11.467  22.689  1.00  0.00      PROA
ATOM      9  CB  PRO     1     -72.832  10.217  21.922  1.00  0.00      PROA
ATOM     10  HB1 PRO     1     -73.565  11.050  21.933  1.00  0.00      PROA
ATOM     11  HB2 PRO     1     -73.346   9.274  22.219  1.00  0.00      PROA
ATOM     12  CG  PRO     1     -72.211  10.021  20.535  1.00  0.00      PROA
ATOM     13  HG1 PRO     1     -72.813   9.317  19.926  1.00  0.00      PROA
ATOM     14  HG2 PRO     1     -72.152  11.004  20.023  1.00  0.00      PROA
ATOM     15  C   PRO     1     -71.875  10.217  24.240  1.00  0.00      PROA
ATOM     16  O   PRO     1     -71.907  11.146  25.010  1.00  0.00      PROA
ATOM     17  N   CYS     2     -72.042   8.941  24.616  1.00  0.00      PROA
ATOM     18  HN  CYS     2     -71.949   8.198  23.954  1.00  0.00      PROA
ATOM     19  CA  CYS     2     -72.309   8.517  25.981  1.00  0.00      PROA
ATOM     20  HA  CYS     2     -72.066   9.304  26.670  1.00  0.00      PROA
ATOM     21  CB  CYS     2     -73.724   7.951  26.166  1.00  0.00      PROA
ATOM     22  HB1 CYS     2     -73.859   7.672  27.234  1.00  0.00      PROA
ATOM     23  HB2 CYS     2     -73.856   7.031  25.558  1.00  0.00      PROA
ATOM     24  SG  CYS     2     -74.997   9.152  25.674  1.00  0.00      PROA
ATOM     25  HG1 CYS     2     -74.710   9.098  24.384  1.00  0.00      PROA
ATOM     26  C   CYS     2     -71.305   7.520  26.232  1.00  0.00      PROA
ATOM     27  O   CYS     2     -70.567   7.363  25.289  1.00  0.00      PROA
ATOM     28  N   GLN     3     -71.055   7.033  27.448  1.00  0.00      PROA
ATOM     29  HN  GLN     3     -71.419   7.524  28.223  1.00  0.00      PROA
ATOM     30  CA  GLN     3     -70.279   5.853  27.748  1.00  0.00      PROA
ATOM     31  HA  GLN     3     -69.767   5.476  26.879  1.00  0.00      PROA
ATOM     32  CB  GLN     3     -69.228   6.095  28.840  1.00  0.00      PROA
ATOM     33  HB1 GLN     3     -68.736   5.123  29.083  1.00  0.00      PROA
ATOM     34  HB2 GLN     3     -69.705   6.483  29.768  1.00  0.00      PROA
ATOM     35  CG  GLN     3     -68.169   7.095  28.345  1.00  0.00      PROA
ATOM     36  HG1 GLN     3     -68.599   8.115  28.283  1.00  0.00      PROA
ATOM     37  HG2 GLN     3     -67.830   6.783  27.336  1.00  0.00      PROA
ATOM     38  CD  GLN     3     -66.986   7.112  29.290  1.00  0.00      PROA
ATOM     39  OE1 GLN     3     -67.233   6.876  30.461  1.00  0.00      PROA
ATOM     40  NE2 GLN     3     -65.791   7.402  28.766  1.00  0.00      PROA
ATOM     41 HE21 GLN     3     -64.966   7.462  29.333  1.00  0.00      PROA
ATOM     42 HE22 GLN     3     -65.705   7.670  27.804  1.00  0.00      PROA
ATOM     43  C   GLN     3     -71.276   4.835  28.189  1.00  0.00      PROA
ATOM     44  O   GLN     3     -71.724   4.848  29.321  1.00  0.00      PROA
ATOM     45  N   LYS     4     -71.668   3.918  27.291  1.00  0.00      PROA
ATOM     46  HN  LYS     4     -71.242   3.870  26.376  1.00  0.00      PROA
ATOM     47  CA  LYS     4     -72.863   3.164  27.495  1.00  0.00      PROA
ATOM     48  HA  LYS     4     -72.812   2.741  28.487  1.00  0.00      PROA
ATOM     49  CB  LYS     4     -74.121   4.067  27.347  1.00  0.00      PROA
ATOM     50  HB1 LYS     4     -74.751   3.808  26.476  1.00  0.00      PROA
ATOM     51  HB2 LYS     4     -73.789   5.116  27.179  1.00  0.00      PROA
ATOM     52  CG  LYS     4     -74.977   4.064  28.603  1.00  0.00      PROA
ATOM     53  HG1 LYS     4     -75.690   4.919  28.559  1.00  0.00      PROA
ATOM     54  HG2 LYS     4     -74.298   4.230  29.473  1.00  0.00      PROA
ATOM     55  CD  LYS     4     -75.749   2.765  28.827  1.00  0.00      PROA
ATOM     56  HD1 LYS     4     -76.297   2.857  29.725  1.00  0.00      PROA
ATOM     57  HD2 LYS     4     -75.036   1.929  28.992  1.00  0.00      PROA
ATOM     58  CE  LYS     4     -76.738   2.385  27.724  1.00  0.00      PROA
ATOM     59  HE1 LYS     4     -77.292   1.467  28.008  1.00  0.00      PROA
ATOM     60  HE2 LYS     4     -76.213   2.202  26.767  1.00  0.00      PROA
ATOM     61  NZ  LYS     4     -77.729   3.460  27.490  1.00  0.00      PROA
ATOM     62  HZ1 LYS     4     -77.234   4.341  27.227  1.00  0.00      PROA
ATOM     63  HZ2 LYS     4     -78.283   3.615  28.357  1.00  0.00      PROA
ATOM     64  HZ3 LYS     4     -78.368   3.172  26.720  1.00  0.00      PROA
ATOM     65  C   LYS     4     -72.974   2.010  26.533  1.00  0.00      PROA
ATOM     66  O   LYS     4     -73.910   1.228  26.659  1.00  0.00      PROA
ATOM     67  N   ILE     5     -72.042   1.853  25.580  1.00  0.00      PROA
ATOM     68  HN  ILE     5     -71.284   2.491  25.460  1.00  0.00      PROA
ATOM     69  CA  ILE     5     -72.034   0.701  24.710  1.00  0.00      PROA
ATOM     70  HA  ILE     5     -72.846   0.034  24.965  1.00  0.00      PROA
ATOM     71  CB  ILE     5     -72.134   0.962  23.220  1.00  0.00      PROA
ATOM     72  HB  ILE     5     -71.758   0.097  22.630  1.00  0.00      PROA
ATOM     73  CG2 ILE     5     -73.629   1.110  22.877  1.00  0.00      PROA
ATOM     74 HG21 ILE     5     -74.080   1.949  23.441  1.00  0.00      PROA
ATOM     75 HG22 ILE     5     -74.169   0.178  23.142  1.00  0.00      PROA
ATOM     76 HG23 ILE     5     -73.769   1.295  21.791  1.00  0.00      PROA
ATOM     77  CG1 ILE     5     -71.320   2.157  22.814  1.00  0.00      PROA
ATOM     78 HG11 ILE     5     -70.329   2.119  23.255  1.00  0.00      PROA
ATOM     79 HG12 ILE     5     -71.843   3.021  23.275  1.00  0.00      PROA
ATOM     80  CD  ILE     5     -71.169   2.352  21.302  1.00  0.00      PROA
ATOM     81  HD1 ILE     5     -70.512   3.212  21.030  1.00  0.00      PROA
ATOM     82  HD2 ILE     5     -72.148   2.515  20.815  1.00  0.00      PROA
ATOM     83  HD3 ILE     5     -70.658   1.487  20.913  1.00  0.00      PROA
ATOM     84  C   ILE     5     -70.911  -0.206  24.998  1.00  0.00      PROA
ATOM     85  O   ILE     5     -69.886  -0.177  25.493  1.00  0.00      PROA
ATOM     86  N   ASN     6     -70.955  -1.437  24.976  1.00  0.00      PROA
ATOM     87  HN  ASN     6     -71.797  -1.840  24.808  1.00  0.00      PROA
ATOM     88  CA  ASN     6     -69.829  -2.316  25.275  1.00  0.00      PROA
ATOM     89  HA  ASN     6     -68.865  -1.819  25.140  1.00  0.00      PROA
ATOM     90  CB  ASN     6     -69.902  -2.945  26.687  1.00  0.00      PROA
ATOM     91  HB1 ASN     6     -70.840  -3.530  26.797  1.00  0.00      PROA
ATOM     92  HB2 ASN     6     -69.914  -2.141  27.447  1.00  0.00      PROA
ATOM     93  CG  ASN     6     -68.704  -3.851  26.941  1.00  0.00      PROA
ATOM     94  OD1 ASN     6     -68.898  -5.003  27.258  1.00  0.00      PROA
ATOM     95  ND2 ASN     6     -67.462  -3.338  26.675  1.00  0.00      PROA
ATOM     96 HD21 ASN     6     -66.663  -3.915  26.843  1.00  0.00      PROA
ATOM     97 HD22 ASN     6     -67.386  -2.406  26.346  1.00  0.00      PROA
ATOM     98  C   ASN     6     -69.947  -3.315  24.180  1.00  0.00      PROA
ATOM     99  O   ASN     6     -70.237  -4.484  24.390  1.00  0.00      PROA
ATOM    100  N   VAL     7     -69.747  -2.823  22.945  1.00  0.00      PROA
ATOM    101  HN  VAL     7     -69.508  -1.865  22.809  1.00  0.00      PROA
ATOM    102  CA  VAL     7     -69.938  -3.573  21.732  1.00  0.00      PROA
ATOM    103  HA  VAL     7     -70.389  -4.524  21.951  1.00  0.00      PROA
ATOM    104  CB  VAL     7     -70.871  -2.818  20.824  1.00  0.00      PROA
ATOM    105  HB  VAL     7     -71.727  -2.432  21.413  1.00  0.00      PROA
ATOM    106  CG1 VAL     7     -71.457  -3.713  19.717  1.00  0.00      PROA
ATOM    107 HG11 VAL     7     -71.928  -4.600  20.190  1.00  0.00      PROA
ATOM    108 HG12 VAL     7     -70.679  -4.056  19.005  1.00  0.00      PROA
ATOM    109 HG13 VAL     7     -72.236  -3.172  19.137  1.00  0.00      PROA
ATOM    110  CG2 VAL     7     -70.198  -1.660  20.326  1.00  0.00      PROA
ATOM    111 HG21 VAL     7     -69.492  -1.983  19.551  1.00  0.00      PROA
ATOM    112 HG22 VAL     7     -69.786  -0.883  21.029  1.00  0.00      PROA
ATOM    113 HG23 VAL     7     -70.927  -1.295  19.713  1.00  0.00      PROA
ATOM    114  C   VAL     7     -68.557  -3.811  21.158  1.00  0.00      PROA
ATOM    115  O   VAL     7     -68.384  -4.159  19.998  1.00  0.00      PROA
ATOM    116  N   LYS     8     -67.508  -3.626  21.999  1.00  0.00      PROA
ATOM    117  HN  LYS     8     -67.667  -3.396  22.951  1.00  0.00      PROA
ATOM    118  CA  LYS     8     -66.126  -3.689  21.603  1.00  0.00      PROA
ATOM    119  HA  LYS     8     -66.028  -3.164  20.664  1.00  0.00      PROA
ATOM    120  CB  LYS     8     -65.222  -2.995  22.645  1.00  0.00      PROA
ATOM    121  HB1 LYS     8     -64.148  -3.136  22.364  1.00  0.00      PROA
ATOM    122  HB2 LYS     8     -65.389  -3.457  23.637  1.00  0.00      PROA
ATOM    123  CG  LYS     8     -65.488  -1.493  22.702  1.00  0.00      PROA
ATOM    124  HG1 LYS     8     -66.510  -1.298  23.091  1.00  0.00      PROA
ATOM    125  HG2 LYS     8     -65.460  -1.110  21.663  1.00  0.00      PROA
ATOM    126  CD  LYS     8     -64.453  -0.725  23.524  1.00  0.00      PROA
ATOM    127  HD1 LYS     8     -64.542   0.288  23.322  1.00  0.00      PROA
ATOM    128  HD2 LYS     8     -63.434  -0.908  23.154  1.00  0.00      PROA
ATOM    129  CE  LYS     8     -64.553  -0.850  25.042  1.00  0.00      PROA
ATOM    130  HE1 LYS     8     -63.958  -0.051  25.533  1.00  0.00      PROA
ATOM    131  HE2 LYS     8     -65.609  -0.777  25.380  1.00  0.00      PROA
ATOM    132  NZ  LYS     8     -64.009  -2.145  25.498  1.00  0.00      PROA
ATOM    133  HZ1 LYS     8     -63.012  -2.230  25.211  1.00  0.00      PROA
ATOM    134  HZ2 LYS     8     -64.553  -2.923  25.074  1.00  0.00      PROA
ATOM    135  HZ3 LYS     8     -64.077  -2.203  26.537  1.00  0.00      PROA
ATOM    136  C   LYS     8     -65.606  -5.080  21.403  1.00  0.00      PROA
ATOM    137  O   LYS     8     -64.642  -5.275  20.670  1.00  0.00      PROA
ATOM    138  N   GLN     9     -66.231  -6.097  22.048  1.00  0.00      PROA
ATOM    139  HN  GLN     9     -67.009  -5.938  22.650  1.00  0.00      PROA
ATOM    140  CA  GLN     9     -65.822  -7.472  21.879  1.00  0.00      PROA
ATOM    141  HA  GLN     9     -64.755  -7.526  22.042  1.00  0.00      PROA
ATOM    142  CB  GLN     9     -66.521  -8.431  22.851  1.00  0.00      PROA
ATOM    143  HB1 GLN     9     -67.588  -8.576  22.560  1.00  0.00      PROA
ATOM    144  HB2 GLN     9     -66.522  -7.993  23.869  1.00  0.00      PROA
ATOM    145  CG  GLN     9     -65.738  -9.727  22.943  1.00  0.00      PROA
ATOM    146  HG1 GLN     9     -64.929  -9.703  23.668  1.00  0.00      PROA
ATOM    147  HG2 GLN     9     -65.302 -10.047  21.951  1.00  0.00      PROA
ATOM    148  CD  GLN     9     -66.593 -10.693  23.606  1.00  0.00      PROA
ATOM    149  OE1 GLN     9     -66.903 -11.153  24.656  1.00  0.00      PROA
ATOM    150  NE2 GLN     9     -66.949 -11.257  22.788  1.00  0.00      PROA
ATOM    151 HE21 GLN     9     -67.634 -12.127  22.557  1.00  0.00      PROA
ATOM    152 HE22 GLN     9     -66.969 -11.243  21.665  1.00  0.00      PROA
ATOM    153  C   GLN     9     -66.125  -7.942  20.481  1.00  0.00      PROA
ATOM    154  O   GLN     9     -65.340  -8.659  19.864  1.00  0.00      PROA
ATOM    155  N   ILE    10     -67.306  -7.537  19.963  1.00  0.00      PROA
ATOM    156  HN  ILE    10     -67.917  -6.928  20.455  1.00  0.00      PROA
ATOM    157  CA  ILE    10     -67.821  -8.000  18.694  1.00  0.00      PROA
ATOM    158  HA  ILE    10     -67.326  -8.924  18.460  1.00  0.00      PROA
ATOM    159  CB  ILE    10     -69.349  -8.204  18.776  1.00  0.00      PROA
ATOM    160  HB  ILE    10     -69.587  -8.795  19.621  1.00  0.00      PROA
ATOM    161  CG2 ILE    10     -70.088  -6.954  19.166  1.00  0.00      PROA
ATOM    162 HG21 ILE    10     -69.969  -6.200  18.370  1.00  0.00      PROA
ATOM    163 HG22 ILE    10     -69.725  -6.538  20.123  1.00  0.00      PROA
ATOM    164 HG23 ILE    10     -71.170  -7.182  19.285  1.00  0.00      PROA
ATOM    165  CG1 ILE    10     -70.044  -8.908  17.557  1.00  0.00      PROA
ATOM    166 HG11 ILE    10     -70.631  -9.790  18.000  1.00  0.00      PROA
ATOM    167 HG12 ILE    10     -69.251  -9.342  16.819  1.00  0.00      PROA
ATOM    168  CD  ILE    10     -70.709  -8.187  16.555  1.00  0.00      PROA
ATOM    169  HD1 ILE    10     -70.051  -7.385  16.179  1.00  0.00      PROA
ATOM    170  HD2 ILE    10     -71.610  -7.788  17.014  1.00  0.00      PROA
ATOM    171  HD3 ILE    10     -70.967  -8.869  15.718  1.00  0.00      PROA
ATOM    172  C   ILE    10     -67.449  -7.039  17.612  1.00  0.00      PROA
ATOM    173  O   ILE    10     -67.569  -7.335  16.429  1.00  0.00      PROA
ATOM    174  N   ALA    11     -66.863  -5.882  18.003  1.00  0.00      PROA
ATOM    175  HN  ALA    11     -66.780  -5.642  18.966  1.00  0.00      PROA
ATOM    176  CA  ALA    11     -66.249  -4.952  17.085  1.00  0.00      PROA
ATOM    177  HA  ALA    11     -66.880  -4.843  16.212  1.00  0.00      PROA
ATOM    178  CB  ALA    11     -66.000  -3.583  17.737  1.00  0.00      PROA
ATOM    179  HB1 ALA    11     -65.330  -3.671  18.618  1.00  0.00      PROA
ATOM    180  HB2 ALA    11     -66.956  -3.127  18.063  1.00  0.00      PROA
ATOM    181  HB3 ALA    11     -65.524  -2.902  17.009  1.00  0.00      PROA
ATOM    182  C   ALA    11     -64.899  -5.483  16.676  1.00  0.00      PROA
ATOM    183  O   ALA    11     -64.416  -5.209  15.581  1.00  0.00      PROA
ATOM    184  N   ALA    12     -64.289  -6.312  17.551  1.00  0.00      PROA
ATOM    185  HN  ALA    12     -64.712  -6.523  18.429  1.00  0.00      PROA
ATOM    186  CA  ALA    12     -62.999  -6.910  17.334  1.00  0.00      PROA
ATOM    187  HA  ALA    12     -62.363  -6.218  16.801  1.00  0.00      PROA
ATOM    188  CB  ALA    12     -62.358  -7.301  18.679  1.00  0.00      PROA
ATOM    189  HB1 ALA    12     -62.975  -8.044  19.221  1.00  0.00      PROA
ATOM    190  HB2 ALA    12     -62.255  -6.403  19.321  1.00  0.00      PROA
ATOM    191  HB3 ALA    12     -61.344  -7.733  18.530  1.00  0.00      PROA
ATOM    192  C   ALA    12     -63.128  -8.174  16.535  1.00  0.00      PROA
ATOM    193  O   ALA    12     -62.140  -8.712  16.041  1.00  0.00      PROA
ATOM    194  N   ARG    13     -64.366  -8.687  16.399  1.00  0.00      PROA
ATOM    195  HN  ARG    13     -65.169  -8.227  16.774  1.00  0.00      PROA
ATOM    196  CA  ARG    13     -64.579  -9.961  15.819  1.00  0.00      PROA
ATOM    197  HA  ARG    13     -63.677 -10.428  15.510  1.00  0.00      PROA
ATOM    198  CB  ARG    13     -64.961 -10.889  16.845  1.00  0.00      PROA
ATOM    199  HB1 ARG    13     -65.561 -11.690  16.145  1.00  0.00      PROA
ATOM    200  HB2 ARG    13     -65.527 -10.312  17.718  1.00  0.00      PROA
ATOM    201  CG  ARG    13     -64.046 -11.783  17.522  1.00  0.00      PROA
ATOM    202  HG1 ARG    13     -63.104 -11.450  17.364  1.00  0.00      PROA
ATOM    203  HG2 ARG    13     -63.850 -12.619  16.926  1.00  0.00      PROA
ATOM    204  CD  ARG    13     -64.265 -12.134  19.013  1.00  0.00      PROA
ATOM    205  HD1 ARG    13     -64.070 -13.105  19.038  1.00  0.00      PROA
ATOM    206  HD2 ARG    13     -65.381 -12.175  19.497  1.00  0.00      PROA
ATOM    207  NE  ARG    13     -63.795 -11.295  19.911  1.00  0.00      PROA
ATOM    208  HE  ARG    13     -64.490 -10.647  20.162  1.00  0.00      PROA
ATOM    209  CZ  ARG    13     -62.566 -11.353  20.310  1.00  0.00      PROA
ATOM    210  NH1 ARG    13     -61.690 -12.281  19.936  1.00  0.00      PROA
ATOM    211 HH11 ARG    13     -61.966 -13.034  19.321  1.00  0.00      PROA
ATOM    212 HH12 ARG    13     -60.761 -12.261  20.273  1.00  0.00      PROA
ATOM    213  NH2 ARG    13     -62.197 -10.383  21.132  1.00  0.00      PROA
ATOM    214 HH21 ARG    13     -62.850  -9.676  21.397  1.00  0.00      PROA
ATOM    215 HH22 ARG    13     -61.264 -10.350  21.454  1.00  0.00      PROA
ATOM    216  C   ARG    13     -65.457  -9.937  14.597  1.00  0.00      PROA
ATOM    217  O   ARG    13     -65.846 -10.997  14.106  1.00  0.00      PROA
ATOM    218  N   LEU    14     -65.718  -8.750  14.009  1.00  0.00      PROA
ATOM    219  HN  LEU    14     -65.414  -7.873  14.366  1.00  0.00      PROA
ATOM    220  CA  LEU    14     -66.501  -8.766  12.798  1.00  0.00      PROA
ATOM    221  HA  LEU    14     -66.082  -9.565  12.207  1.00  0.00      PROA
ATOM    222  CB  LEU    14     -68.024  -8.921  13.116  1.00  0.00      PROA
ATOM    223  HB1 LEU    14     -68.498  -7.972  13.385  1.00  0.00      PROA
ATOM    224  HB2 LEU    14     -68.093  -9.595  13.993  1.00  0.00      PROA
ATOM    225  CG  LEU    14     -68.917  -9.563  12.101  1.00  0.00      PROA
ATOM    226  HG  LEU    14     -69.582 -10.314  12.567  1.00  0.00      PROA
ATOM    227  CD1 LEU    14     -69.751  -8.693  11.175  1.00  0.00      PROA
ATOM    228 HD11 LEU    14     -70.360  -8.074  11.842  1.00  0.00      PROA
ATOM    229 HD12 LEU    14     -70.420  -9.303  10.526  1.00  0.00      PROA
ATOM    230 HD13 LEU    14     -69.136  -8.047  10.515  1.00  0.00      PROA
ATOM    231  CD2 LEU    14     -68.028 -10.123  11.401  1.00  0.00      PROA
ATOM    232 HD21 LEU    14     -67.385 -11.026  11.780  1.00  0.00      PROA
ATOM    233 HD22 LEU    14     -67.381  -9.740  10.571  1.00  0.00      PROA
ATOM    234 HD23 LEU    14     -68.624 -10.225  10.402  1.00  0.00      PROA
ATOM    235  C   LEU    14     -66.306  -7.529  11.970  1.00  0.00      PROA
ATOM    236  O   LEU    14     -66.809  -7.431  10.857  1.00  0.00      PROA
ATOM    237  N   LEU    15     -65.480  -6.581  12.441  1.00  0.00      PROA
ATOM    238  HN  LEU    15     -65.074  -6.632  13.347  1.00  0.00      PROA
ATOM    239  CA  LEU    15     -64.982  -5.531  11.588  1.00  0.00      PROA
ATOM    240  HA  LEU    15     -65.627  -5.435  10.724  1.00  0.00      PROA
ATOM    241  CB  LEU    15     -65.082  -4.150  12.282  1.00  0.00      PROA
ATOM    242  HB1 LEU    15     -65.169  -4.304  13.377  1.00  0.00      PROA
ATOM    243  HB2 LEU    15     -66.052  -3.709  11.954  1.00  0.00      PROA
ATOM    244  CG  LEU    15     -63.978  -3.100  12.043  1.00  0.00      PROA
ATOM    245  HG  LEU    15     -63.716  -3.056  10.962  1.00  0.00      PROA
ATOM    246  CD1 LEU    15     -64.489  -1.707  12.420  1.00  0.00      PROA
ATOM    247 HD11 LEU    15     -65.298  -1.400  11.725  1.00  0.00      PROA
ATOM    248 HD12 LEU    15     -63.661  -0.978  12.332  1.00  0.00      PROA
ATOM    249 HD13 LEU    15     -64.873  -1.687  13.461  1.00  0.00      PROA
ATOM    250  CD2 LEU    15     -62.717  -3.396  12.859  1.00  0.00      PROA
ATOM    251 HD21 LEU    15     -62.029  -2.525  12.833  1.00  0.00      PROA
ATOM    252 HD22 LEU    15     -62.163  -4.272  12.479  1.00  0.00      PROA
ATOM    253 HD23 LEU    15     -63.017  -3.583  13.913  1.00  0.00      PROA
ATOM    254  C   LEU    15     -63.622  -5.876  11.003  1.00  0.00      PROA
ATOM    255  O   LEU    15     -63.319  -5.313   9.950  1.00  0.00      PROA
ATOM    256  N   PRO    16     -62.784  -6.806  11.490  1.00  0.00      PROA
ATOM    257  CD  PRO    16     -62.578  -7.106  12.922  1.00  0.00      PROA
ATOM    258  HD1 PRO    16     -63.135  -8.033  13.177  1.00  0.00      PROA
ATOM    259  HD2 PRO    16     -62.907  -6.267  13.565  1.00  0.00      PROA
ATOM    260  CA  PRO    16     -61.629  -7.172  10.723  1.00  0.00      PROA
ATOM    261  HA  PRO    16     -61.113  -6.289  10.412  1.00  0.00      PROA
ATOM    262  CB  PRO    16     -60.815  -7.818  11.704  1.00  0.00      PROA
ATOM    263  HB1 PRO    16     -59.670  -7.763  11.495  1.00  0.00      PROA
ATOM    264  HB2 PRO    16     -61.182  -8.930  11.720  1.00  0.00      PROA
ATOM    265  CG  PRO    16     -61.095  -7.343  13.078  1.00  0.00      PROA
ATOM    266  HG1 PRO    16     -60.835  -8.050  13.902  1.00  0.00      PROA
ATOM    267  HG2 PRO    16     -60.543  -6.395  13.212  1.00  0.00      PROA
ATOM    268  C   PRO    16     -61.916  -8.007   9.487  1.00  0.00      PROA
ATOM    269  O   PRO    16     -61.133  -7.786   8.564  1.00  0.00      PROA
ATOM    270  N   PRO    17     -62.913  -8.899   9.313  1.00  0.00      PROA
ATOM    271  CD  PRO    17     -63.565  -9.659  10.383  1.00  0.00      PROA
ATOM    272  HD1 PRO    17     -64.450  -9.083  10.712  1.00  0.00      PROA
ATOM    273  HD2 PRO    17     -62.887  -9.844  11.237  1.00  0.00      PROA
ATOM    274  CA  PRO    17     -63.135  -9.562   8.042  1.00  0.00      PROA
ATOM    275  HA  PRO    17     -62.212 -10.039   7.751  1.00  0.00      PROA
ATOM    276  CB  PRO    17     -64.248 -10.554   8.312  1.00  0.00      PROA
ATOM    277  HB1 PRO    17     -64.245 -11.427   7.615  1.00  0.00      PROA
ATOM    278  HB2 PRO    17     -65.255 -10.056   8.257  1.00  0.00      PROA
ATOM    279  CG  PRO    17     -64.014 -10.977   9.749  1.00  0.00      PROA
ATOM    280  HG1 PRO    17     -64.923 -11.395  10.230  1.00  0.00      PROA
ATOM    281  HG2 PRO    17     -63.194 -11.727   9.787  1.00  0.00      PROA
ATOM    282  C   PRO    17     -63.569  -8.648   6.942  1.00  0.00      PROA
ATOM    283  O   PRO    17     -63.440  -9.065   5.801  1.00  0.00      PROA
ATOM    284  N   LEU    18     -64.115  -7.444   7.230  1.00  0.00      PROA
ATOM    285  HN  LEU    18     -64.238  -7.109   8.162  1.00  0.00      PROA
ATOM    286  CA  LEU    18     -64.589  -6.593   6.162  1.00  0.00      PROA
ATOM    287  HA  LEU    18     -64.699  -7.193   5.274  1.00  0.00      PROA
ATOM    288  CB  LEU    18     -65.955  -5.949   6.481  1.00  0.00      PROA
ATOM    289  HB1 LEU    18     -65.862  -5.217   7.314  1.00  0.00      PROA
ATOM    290  HB2 LEU    18     -66.624  -6.766   6.827  1.00  0.00      PROA
ATOM    291  CG  LEU    18     -66.646  -5.270   5.269  1.00  0.00      PROA
ATOM    292  HG  LEU    18     -66.134  -4.298   5.075  1.00  0.00      PROA
ATOM    293  CD1 LEU    18     -68.106  -4.941   5.603  1.00  0.00      PROA
ATOM    294 HD11 LEU    18     -68.154  -4.383   6.560  1.00  0.00      PROA
ATOM    295 HD12 LEU    18     -68.699  -5.873   5.710  1.00  0.00      PROA
ATOM    296 HD13 LEU    18     -68.556  -4.321   4.799  1.00  0.00      PROA
ATOM    297  CD2 LEU    18     -66.582  -6.103   3.972  1.00  0.00      PROA
ATOM    298 HD21 LEU    18     -67.007  -7.113   4.140  1.00  0.00      PROA
ATOM    299 HD22 LEU    18     -65.540  -6.209   3.607  1.00  0.00      PROA
ATOM    300 HD23 LEU    18     -67.167  -5.602   3.173  1.00  0.00      PROA
ATOM    301  C   LEU    18     -63.583  -5.519   5.854  1.00  0.00      PROA
ATOM    302  O   LEU    18     -63.703  -4.823   4.853  1.00  0.00      PROA
ATOM    303  N   TYR    19     -62.501  -5.430   6.655  1.00  0.00      PROA
ATOM    304  HN  TYR    19     -62.410  -5.989   7.476  1.00  0.00      PROA
ATOM    305  CA  TYR    19     -61.367  -4.601   6.321  1.00  0.00      PROA
ATOM    306  HA  TYR    19     -61.636  -3.933   5.524  1.00  0.00      PROA
ATOM    307  CB  TYR    19     -60.816  -3.793   7.527  1.00  0.00      PROA
ATOM    308  HB1 TYR    19     -59.754  -3.499   7.367  1.00  0.00      PROA
ATOM    309  HB2 TYR    19     -60.871  -4.411   8.448  1.00  0.00      PROA
ATOM    310  CG  TYR    19     -61.554  -2.492   7.741  1.00  0.00      PROA
ATOM    311  CD1 TYR    19     -61.866  -2.032   9.035  1.00  0.00      PROA
ATOM    312  HD1 TYR    19     -61.641  -2.643   9.894  1.00  0.00      PROA
ATOM    313  CE1 TYR    19     -62.458  -0.776   9.229  1.00  0.00      PROA
ATOM    314  HE1 TYR    19     -62.688  -0.438  10.227  1.00  0.00      PROA
ATOM    315  CZ  TYR    19     -62.748   0.033   8.127  1.00  0.00      PROA
ATOM    316  OH  TYR    19     -63.344   1.285   8.328  1.00  0.00      PROA
ATOM    317  HH  TYR    19     -63.478   1.706   7.475  1.00  0.00      PROA
ATOM    318  CD2 TYR    19     -61.840  -1.651   6.650  1.00  0.00      PROA
ATOM    319  HD2 TYR    19     -61.587  -1.940   5.643  1.00  0.00      PROA
ATOM    320  CE2 TYR    19     -62.434  -0.401   6.839  1.00  0.00      PROA
ATOM    321  HE2 TYR    19     -62.634   0.214   5.978  1.00  0.00      PROA
ATOM    322  C   TYR    19     -60.264  -5.439   5.755  1.00  0.00      PROA
ATOM    323  O   TYR    19     -59.298  -4.910   5.219  1.00  0.00      PROA
ATOM    324  N   SER    20     -60.427  -6.770   5.784  1.00  0.00      PROA
ATOM    325  HN  SER    20     -61.217  -7.202   6.215  1.00  0.00      PROA
ATOM    326  CA  SER    20     -59.476  -7.638   5.203  1.00  0.00      PROA
ATOM    327  HA  SER    20     -58.527  -7.182   5.001  1.00  0.00      PROA
ATOM    328  CB  SER    20     -59.217  -8.548   6.140  1.00  0.00      PROA
ATOM    329  HB1 SER    20     -58.606  -9.234   5.599  1.00  0.00      PROA
ATOM    330  HB2 SER    20     -60.082  -9.228   6.541  1.00  0.00      PROA
ATOM    331  OG  SER    20     -58.431  -7.894   7.222  1.00  0.00      PROA
ATOM    332  HG1 SER    20     -59.113  -7.743   7.871  1.00  0.00      PROA
ATOM    333  C   SER    20     -59.986  -8.327   3.998  1.00  0.00      PROA
ATOM    334  O   SER    20     -59.231  -8.970   3.273  1.00  0.00      PROA
ATOM    335  N   LEU    21     -61.279  -8.124   3.709  1.00  0.00      PROA
ATOM    336  HN  LEU    21     -61.878  -7.601   4.308  1.00  0.00      PROA
ATOM    337  CA  LEU    21     -61.881  -8.628   2.503  1.00  0.00      PROA
ATOM    338  HA  LEU    21     -61.263  -9.403   2.076  1.00  0.00      PROA
ATOM    339  CB  LEU    21     -63.297  -9.181   2.765  1.00  0.00      PROA
ATOM    340  HB1 LEU    21     -63.932  -8.390   3.224  1.00  0.00      PROA
ATOM    341  HB2 LEU    21     -63.193 -10.005   3.506  1.00  0.00      PROA
ATOM    342  CG  LEU    21     -64.039  -9.770   1.543  1.00  0.00      PROA
ATOM    343  HG  LEU    21     -64.252  -8.946   0.823  1.00  0.00      PROA
ATOM    344  CD1 LEU    21     -65.400 -10.339   1.975  1.00  0.00      PROA
ATOM    345 HD11 LEU    21     -65.959 -10.720   1.095  1.00  0.00      PROA
ATOM    346 HD12 LEU    21     -66.011  -9.550   2.465  1.00  0.00      PROA
ATOM    347 HD13 LEU    21     -65.259 -11.174   2.694  1.00  0.00      PROA
ATOM    348  CD2 LEU    21     -63.203 -10.835   0.808  1.00  0.00      PROA
ATOM    349 HD21 LEU    21     -62.932 -11.659   1.503  1.00  0.00      PROA
ATOM    350 HD22 LEU    21     -62.268 -10.397   0.398  1.00  0.00      PROA
ATOM    351 HD23 LEU    21     -63.781 -11.262  -0.038  1.00  0.00      PROA
ATOM    352  C   LEU    21     -61.972  -7.492   1.530  1.00  0.00      PROA
ATOM    353  O   LEU    21     -62.062  -7.706   0.326  1.00  0.00      PROA
ATOM    354  N   VAL    22     -61.844  -6.241   2.029  1.00  0.00      PROA
ATOM    355  HN  VAL    22     -61.760  -6.063   3.006  1.00  0.00      PROA
ATOM    356  CA  VAL    22     -61.756  -5.085   1.172  1.00  0.00      PROA
ATOM    357  HA  VAL    22     -62.105  -5.345   0.184  1.00  0.00      PROA
ATOM    358  CB  VAL    22     -62.599  -3.920   1.676  1.00  0.00      PROA
ATOM    359  HB  VAL    22     -63.526  -4.343   2.132  1.00  0.00      PROA
ATOM    360  CG1 VAL    22     -63.036  -3.097   0.446  1.00  0.00      PROA
ATOM    361 HG11 VAL    22     -63.595  -3.736  -0.270  1.00  0.00      PROA
ATOM    362 HG12 VAL    22     -62.160  -2.663  -0.077  1.00  0.00      PROA
ATOM    363 HG13 VAL    22     -63.701  -2.268   0.754  1.00  0.00      PROA
ATOM    364  CG2 VAL    22     -61.886  -3.080   2.757  1.00  0.00      PROA
ATOM    365 HG21 VAL    22     -61.083  -2.452   2.318  1.00  0.00      PROA
ATOM    366 HG22 VAL    22     -61.435  -3.739   3.525  1.00  0.00      PROA
ATOM    367 HG23 VAL    22     -62.613  -2.399   3.256  1.00  0.00      PROA
ATOM    368  C   VAL    22     -60.294  -4.726   1.075  1.00  0.00      PROA
ATOM    369  O   VAL    22     -59.916  -3.826   0.335  1.00  0.00      PROA
ATOM    370  N   PHE    23     -59.420  -5.491   1.779  1.00  0.00      PROA
ATOM    371  HN  PHE    23     -59.728  -6.206   2.398  1.00  0.00      PROA
ATOM    372  CA  PHE    23     -57.997  -5.398   1.595  1.00  0.00      PROA
ATOM    373  HA  PHE    23     -57.757  -4.356   1.470  1.00  0.00      PROA
ATOM    374  CB  PHE    23     -57.219  -6.026   2.782  1.00  0.00      PROA
ATOM    375  HB1 PHE    23     -57.375  -7.113   2.859  1.00  0.00      PROA
ATOM    376  HB2 PHE    23     -57.490  -5.531   3.721  1.00  0.00      PROA
ATOM    377  CG  PHE    23     -55.894  -5.754   2.666  1.00  0.00      PROA
ATOM    378  CD1 PHE    23     -54.980  -6.853   2.710  1.00  0.00      PROA
ATOM    379  HD1 PHE    23     -55.148  -7.877   2.816  1.00  0.00      PROA
ATOM    380  CE1 PHE    23     -53.836  -6.730   2.499  1.00  0.00      PROA
ATOM    381  HE1 PHE    23     -53.468  -7.710   2.575  1.00  0.00      PROA
ATOM    382  CZ  PHE    23     -52.504  -4.961   2.704  1.00  0.00      PROA
ATOM    383  HZ  PHE    23     -51.884  -4.733   2.299  1.00  0.00      PROA
ATOM    384  CD2 PHE    23     -55.637  -4.231   2.311  1.00  0.00      PROA
ATOM    385  HD2 PHE    23     -56.112  -3.554   2.386  1.00  0.00      PROA
ATOM    386  CE2 PHE    23     -54.160  -3.387   2.313  1.00  0.00      PROA
ATOM    387  HE2 PHE    23     -53.409  -3.097   1.959  1.00  0.00      PROA
ATOM    388  C   PHE    23     -57.600  -6.117   0.358  1.00  0.00      PROA
ATOM    389  O   PHE    23     -56.730  -5.680  -0.389  1.00  0.00      PROA
ATOM    390  N   ILE    24     -58.277  -7.257   0.095  1.00  0.00      PROA
ATOM    391  HN  ILE    24     -59.083  -7.564   0.575  1.00  0.00      PROA
ATOM    392  CA  ILE    24     -57.772  -8.163  -0.880  1.00  0.00      PROA
ATOM    393  HA  ILE    24     -56.994  -7.772  -1.505  1.00  0.00      PROA
ATOM    394  CB  ILE    24     -57.764  -9.589  -0.613  1.00  0.00      PROA
ATOM    395  HB  ILE    24     -57.430 -10.308  -1.420  1.00  0.00      PROA
ATOM    396  CG2 ILE    24     -59.064 -10.146  -0.017  1.00  0.00      PROA
ATOM    397 HG21 ILE    24     -59.914 -10.217  -0.637  1.00  0.00      PROA
ATOM    398 HG22 ILE    24     -59.424  -9.540   0.811  1.00  0.00      PROA
ATOM    399 HG23 ILE    24     -58.923 -11.190   0.275  1.00  0.00      PROA
ATOM    400  CG1 ILE    24     -56.685  -9.610   0.384  1.00  0.00      PROA
ATOM    401 HG11 ILE    24     -56.670 -10.588   0.814  1.00  0.00      PROA
ATOM    402 HG12 ILE    24     -56.826  -9.074   1.289  1.00  0.00      PROA
ATOM    403  CD  ILE    24     -55.477  -9.023  -0.146  1.00  0.00      PROA
ATOM    404  HD1 ILE    24     -55.235  -8.076  -0.417  1.00  0.00      PROA
ATOM    405  HD2 ILE    24     -55.325  -9.489  -1.218  1.00  0.00      PROA
ATOM    406  HD3 ILE    24     -54.625  -9.254   0.692  1.00  0.00      PROA
ATOM    407  C   ILE    24     -58.286  -8.146  -1.753  1.00  0.00      PROA
ATOM    408  O   ILE    24     -57.942  -9.101  -2.776  1.00  0.00      PROA
ATOM    409  N   PHE    25     -59.282  -6.715  -1.827  1.00  0.00      PROA
ATOM    410  HN  PHE    25     -59.998  -6.712  -1.212  1.00  0.00      PROA
ATOM    411  CA  PHE    25     -60.889  -6.325  -3.011  1.00  0.00      PROA
ATOM    412  HA  PHE    25     -61.462  -7.376  -3.799  1.00  0.00      PROA
ATOM    413  CB  PHE    25     -62.247  -6.499  -2.698  1.00  0.00      PROA
ATOM    414  HB1 PHE    25     -62.450  -5.876  -1.919  1.00  0.00      PROA
ATOM    415  HB2 PHE    25     -62.528  -7.612  -2.175  1.00  0.00      PROA
ATOM    416  CG  PHE    25     -63.211  -5.885  -3.744  1.00  0.00      PROA
ATOM    417  CD1 PHE    25     -64.688  -5.535  -3.429  1.00  0.00      PROA
ATOM    418  HD1 PHE    25     -64.993  -5.955  -2.395  1.00  0.00      PROA
ATOM    419  CE1 PHE    25     -65.819  -5.844  -4.283  1.00  0.00      PROA
ATOM    420  HE1 PHE    25     -66.794  -5.909  -4.025  1.00  0.00      PROA
ATOM    421  CZ  PHE    25     -65.674  -6.701  -5.233  1.00  0.00      PROA
ATOM    422  HZ  PHE    25     -66.256  -6.223  -5.775  1.00  0.00      PROA
ATOM    423  CD2 PHE    25     -63.107  -6.389  -4.613  1.00  0.00      PROA
ATOM    424  HD2 PHE    25     -61.931  -6.749  -5.052  1.00  0.00      PROA
ATOM    425  CE2 PHE    25     -64.567  -6.828  -5.666  1.00  0.00      PROA
ATOM    426  HE2 PHE    25     -64.418  -7.013  -7.156  1.00  0.00      PROA
ATOM    427  C   PHE    25     -60.334  -5.348  -3.609  1.00  0.00      PROA
ATOM    428  O   PHE    25     -60.452  -5.085  -4.771  1.00  0.00      PROA
ATOM    429  N   GLY    26     -59.587  -4.762  -2.699  1.00  0.00      PROA
ATOM    430  HN  GLY    26     -59.418  -5.193  -1.784  1.00  0.00      PROA
ATOM    431  CA  GLY    26     -59.069  -3.495  -2.868  1.00  0.00      PROA
ATOM    432  HA1 GLY    26     -59.033  -3.057  -1.888  1.00  0.00      PROA
ATOM    433  HA2 GLY    26     -59.721  -2.968  -3.546  1.00  0.00      PROA
ATOM    434  C   GLY    26     -57.695  -3.489  -3.428  1.00  0.00      PROA
ATOM    435  O   GLY    26     -57.379  -2.569  -4.167  1.00  0.00      PROA
ATOM    436  N   PHE    27     -56.816  -4.478  -3.136  1.00  0.00      PROA
ATOM    437  HN  PHE    27     -57.043  -5.244  -2.534  1.00  0.00      PROA
ATOM    438  CA  PHE    27     -55.461  -4.458  -3.678  1.00  0.00      PROA
ATOM    439  HA  PHE    27     -55.142  -3.427  -3.767  1.00  0.00      PROA
ATOM    440  CB  PHE    27     -54.442  -5.286  -2.850  1.00  0.00      PROA
ATOM    441  HB1 PHE    27     -54.166  -6.267  -3.291  1.00  0.00      PROA
ATOM    442  HB2 PHE    27     -54.848  -5.490  -1.843  1.00  0.00      PROA
ATOM    443  CG  PHE    27     -53.210  -4.465  -2.676  1.00  0.00      PROA
ATOM    444  CD1 PHE    27     -52.131  -4.551  -3.538  1.00  0.00      PROA
ATOM    445  HD1 PHE    27     -52.126  -5.189  -4.408  1.00  0.00      PROA
ATOM    446  CE1 PHE    27     -51.191  -3.595  -3.371  1.00  0.00      PROA
ATOM    447  HE1 PHE    27     -50.527  -3.490  -4.216  1.00  0.00      PROA
ATOM    448  CZ  PHE    27     -51.034  -2.770  -2.315  1.00  0.00      PROA
ATOM    449  HZ  PHE    27     -50.030  -2.306  -2.072  1.00  0.00      PROA
ATOM    450  CD2 PHE    27     -53.147  -3.556  -1.591  1.00  0.00      PROA
ATOM    451  HD2 PHE    27     -53.954  -3.521  -0.921  1.00  0.00      PROA
ATOM    452  CE2 PHE    27     -51.987  -2.846  -1.308  1.00  0.00      PROA
ATOM    453  HE2 PHE    27     -51.889  -2.245  -0.421  1.00  0.00      PROA
ATOM    454  C   PHE    27     -55.503  -5.065  -5.053  1.00  0.00      PROA
ATOM    455  O   PHE    27     -54.698  -4.741  -5.915  1.00  0.00      PROA
ATOM    456  N   VAL    28     -56.496  -5.953  -5.268  1.00  0.00      PROA
ATOM    457  HN  VAL    28     -57.119  -6.200  -4.536  1.00  0.00      PROA
ATOM    458  CA  VAL    28     -56.819  -6.549  -6.542  1.00  0.00      PROA
ATOM    459  HA  VAL    28     -55.898  -6.876  -7.003  1.00  0.00      PROA
ATOM    460  CB  VAL    28     -57.731  -7.759  -6.321  1.00  0.00      PROA
ATOM    461  HB  VAL    28     -58.221  -7.637  -5.338  1.00  0.00      PROA
ATOM    462  CG1 VAL    28     -56.829  -9.008  -6.255  1.00  0.00      PROA
ATOM    463 HG11 VAL    28     -56.044  -8.887  -5.477  1.00  0.00      PROA
ATOM    464 HG12 VAL    28     -56.331  -9.174  -7.235  1.00  0.00      PROA
ATOM    465 HG13 VAL    28     -57.430  -9.908  -6.011  1.00  0.00      PROA
ATOM    466  CG2 VAL    28     -58.879  -7.918  -7.345  1.00  0.00      PROA
ATOM    467 HG21 VAL    28     -58.483  -7.989  -8.378  1.00  0.00      PROA
ATOM    468 HG22 VAL    28     -59.590  -7.066  -7.279  1.00  0.00      PROA
ATOM    469 HG23 VAL    28     -59.450  -8.845  -7.121  1.00  0.00      PROA
ATOM    470  C   VAL    28     -57.414  -5.508  -7.449  1.00  0.00      PROA
ATOM    471  O   VAL    28     -57.205  -5.528  -8.657  1.00  0.00      PROA
ATOM    472  N   GLY    29     -58.150  -4.536  -6.854  1.00  0.00      PROA
ATOM    473  HN  GLY    29     -58.280  -4.517  -5.867  1.00  0.00      PROA
ATOM    474  CA  GLY    29     -58.814  -3.493  -7.590  1.00  0.00      PROA
ATOM    475  HA1 GLY    29     -59.601  -3.121  -6.952  1.00  0.00      PROA
ATOM    476  HA2 GLY    29     -59.183  -3.897  -8.523  1.00  0.00      PROA
ATOM    477  C   GLY    29     -57.887  -2.353  -7.887  1.00  0.00      PROA
ATOM    478  O   GLY    29     -57.834  -1.855  -9.007  1.00  0.00      PROA
ATOM    479  N   ASN    30     -57.090  -1.913  -6.890  1.00  0.00      PROA
ATOM    480  HN  ASN    30     -57.079  -2.360  -5.995  1.00  0.00      PROA
ATOM    481  CA  ASN    30     -56.286  -0.712  -6.987  1.00  0.00      PROA
ATOM    482  HA  ASN    30     -56.736  -0.053  -7.713  1.00  0.00      PROA
ATOM    483  CB  ASN    30     -56.156   0.062  -5.654  1.00  0.00      PROA
ATOM    484  HB1 ASN    30     -55.371   0.853  -5.720  1.00  0.00      PROA
ATOM    485  HB2 ASN    30     -55.888  -0.611  -4.818  1.00  0.00      PROA
ATOM    486  CG  ASN    30     -57.475   0.785  -5.389  1.00  0.00      PROA
ATOM    487  OD1 ASN    30     -57.663   1.905  -5.861  1.00  0.00      PROA
ATOM    488  ND2 ASN    30     -58.409   0.142  -4.638  1.00  0.00      PROA
ATOM    489 HD21 ASN    30     -59.273   0.601  -4.420  1.00  0.00      PROA
ATOM    490 HD22 ASN    30     -58.204  -0.761  -4.268  1.00  0.00      PROA
ATOM    491  C   ASN    30     -54.914  -1.050  -7.489  1.00  0.00      PROA
ATOM    492  O   ASN    30     -54.064  -0.180  -7.633  1.00  0.00      PROA
ATOM    493  N   MET    31     -54.707  -2.322  -7.872  1.00  0.00      PROA
ATOM    494  HN  MET    31     -55.388  -3.034  -7.700  1.00  0.00      PROA
ATOM    495  CA  MET    31     -53.633  -2.714  -8.720  1.00  0.00      PROA
ATOM    496  HA  MET    31     -53.247  -1.835  -9.214  1.00  0.00      PROA
ATOM    497  CB  MET    31     -52.489  -3.402  -8.052  1.00  0.00      PROA
ATOM    498  HB1 MET    31     -51.879  -3.983  -8.821  1.00  0.00      PROA
ATOM    499  HB2 MET    31     -52.835  -4.134  -7.282  1.00  0.00      PROA
ATOM    500  CG  MET    31     -51.782  -2.391  -7.343  1.00  0.00      PROA
ATOM    501  HG1 MET    31     -52.064  -1.755  -6.603  1.00  0.00      PROA
ATOM    502  HG2 MET    31     -51.487  -1.590  -7.813  1.00  0.00      PROA
ATOM    503  SD  MET    31     -50.741  -3.347  -6.896  1.00  0.00      PROA
ATOM    504  CE  MET    31     -48.309  -1.117  -7.618  1.00  0.00      PROA
ATOM    505  HE1 MET    31     -49.048  -0.171  -7.244  1.00  0.00      PROA
ATOM    506  HE2 MET    31     -49.096  -0.675  -7.654  1.00  0.00      PROA
ATOM    507  HE3 MET    31     -48.030  -1.893  -7.362  1.00  0.00      PROA
ATOM    508  C   MET    31     -54.219  -3.548  -9.779  1.00  0.00      PROA
ATOM    509  O   MET    31     -53.817  -4.684 -10.037  1.00  0.00      PROA
ATOM    510  N   LEU    32     -55.115  -2.885 -10.527  1.00  0.00      PROA
ATOM    511  HN  LEU    32     -55.460  -2.005 -10.246  1.00  0.00      PROA
ATOM    512  CA  LEU    32     -55.464  -3.294 -11.853  1.00  0.00      PROA
ATOM    513  HA  LEU    32     -54.584  -3.473 -12.398  1.00  0.00      PROA
ATOM    514  CB  LEU    32     -56.368  -4.535 -11.899  1.00  0.00      PROA
ATOM    515  HB1 LEU    32     -57.440  -4.254 -11.812  1.00  0.00      PROA
ATOM    516  HB2 LEU    32     -56.133  -5.165 -11.014  1.00  0.00      PROA
ATOM    517  CG  LEU    32     -56.138  -5.432 -13.136  1.00  0.00      PROA
ATOM    518  HG  LEU    32     -56.455  -4.862 -14.040  1.00  0.00      PROA
ATOM    519  CD1 LEU    32     -57.008  -6.692 -13.047  1.00  0.00      PROA
ATOM    520 HD11 LEU    32     -56.915  -7.281 -13.982  1.00  0.00      PROA
ATOM    521 HD12 LEU    32     -58.075  -6.421 -12.907  1.00  0.00      PROA
ATOM    522 HD13 LEU    32     -56.689  -7.326 -12.192  1.00  0.00      PROA
ATOM    523  CD2 LEU    32     -54.665  -5.840 -13.333  1.00  0.00      PROA
ATOM    524 HD21 LEU    32     -54.258  -6.293 -12.404  1.00  0.00      PROA
ATOM    525 HD22 LEU    32     -54.046  -4.975 -13.608  1.00  0.00      PROA
ATOM    526 HD23 LEU    32     -54.579  -6.576 -14.156  1.00  0.00      PROA
ATOM    527  C   LEU    32     -56.101  -2.102 -12.485  1.00  0.00      PROA
ATOM    528  O   LEU    32     -56.689  -2.193 -13.552  1.00  0.00      PROA
ATOM    529  N   VAL    33     -55.942  -0.920 -11.834  1.00  0.00      PROA
ATOM    530  HN  VAL    33     -55.502  -0.877 -10.947  1.00  0.00      PROA
ATOM    531  CA  VAL    33     -56.303   0.363 -12.380  1.00  0.00      PROA
ATOM    532  HA  VAL    33     -56.823   0.238 -13.315  1.00  0.00      PROA
ATOM    533  CB  VAL    33     -57.194   1.199 -11.478  1.00  0.00      PROA
ATOM    534  HB  VAL    33     -57.367   2.212 -11.921  1.00  0.00      PROA
ATOM    535  CG1 VAL    33     -58.559   0.521 -11.395  1.00  0.00      PROA
ATOM    536 HG11 VAL    33     -59.020   0.438 -12.397  1.00  0.00      PROA
ATOM    537 HG12 VAL    33     -59.240   1.104 -10.740  1.00  0.00      PROA
ATOM    538 HG13 VAL    33     -58.453  -0.503 -10.979  1.00  0.00      PROA
ATOM    539  CG2 VAL    33     -56.566   1.377 -10.089  1.00  0.00      PROA
ATOM    540 HG21 VAL    33     -55.674   2.031 -10.152  1.00  0.00      PROA
ATOM    541 HG22 VAL    33     -56.267   0.406  -9.653  1.00  0.00      PROA
ATOM    542 HG23 VAL    33     -57.293   1.861  -9.399  1.00  0.00      PROA
ATOM    543  C   VAL    33     -55.057   1.160 -12.611  1.00  0.00      PROA
ATOM    544  O   VAL    33     -55.101   2.141 -13.334  1.00  0.00      PROA
ATOM    545  N   ILE    34     -53.892   0.766 -12.035  1.00  0.00      PROA
ATOM    546  HN  ILE    34     -53.818  -0.062 -11.490  1.00  0.00      PROA
ATOM    547  CA  ILE    34     -52.714   1.618 -12.075  1.00  0.00      PROA
ATOM    548  HA  ILE    34     -52.994   2.618 -12.358  1.00  0.00      PROA
ATOM    549  CB  ILE    34     -51.984   1.725 -10.753  1.00  0.00      PROA
ATOM    550  HB  ILE    34     -51.170   2.477 -10.838  1.00  0.00      PROA
ATOM    551  CG2 ILE    34     -51.328   0.477 -10.354  1.00  0.00      PROA
ATOM    552 HG21 ILE    34     -50.550   0.114 -11.077  1.00  0.00      PROA
ATOM    553 HG22 ILE    34     -52.109  -0.336 -10.229  1.00  0.00      PROA
ATOM    554 HG23 ILE    34     -50.790   0.510  -9.372  1.00  0.00      PROA
ATOM    555  CG1 ILE    34     -52.972   2.195  -9.682  1.00  0.00      PROA
ATOM    556 HG11 ILE    34     -53.730   1.407  -9.495  1.00  0.00      PROA
ATOM    557 HG12 ILE    34     -53.499   3.094 -10.070  1.00  0.00      PROA
ATOM    558  CD  ILE    34     -52.305   2.551  -8.360  1.00  0.00      PROA
ATOM    559  HD1 ILE    34     -51.482   3.274  -8.532  1.00  0.00      PROA
ATOM    560  HD2 ILE    34     -51.884   1.648  -7.871  1.00  0.00      PROA
ATOM    561  HD3 ILE    34     -53.046   3.005  -7.666  1.00  0.00      PROA
ATOM    562  C   ILE    34     -51.841   1.138 -13.144  1.00  0.00      PROA
ATOM    563  O   ILE    34     -50.921   1.840 -13.583  1.00  0.00      PROA
ATOM    564  N   LEU    35     -52.235  -0.089 -13.700  1.00  0.00      PROA
ATOM    565  HN  LEU    35     -52.757  -0.724 -13.149  1.00  0.00      PROA
ATOM    566  CA  LEU    35     -51.417  -0.792 -14.956  1.00  0.00      PROA
ATOM    567  HA  LEU    35     -50.675  -0.058 -15.231  1.00  0.00      PROA
ATOM    568  CB  LEU    35     -50.065  -2.192 -14.848  1.00  0.00      PROA
ATOM    569  HB1 LEU    35     -48.886  -2.153 -12.837  1.00  0.00      PROA
ATOM    570  HB2 LEU    35     -49.752  -2.742 -15.148  1.00  0.00      PROA
ATOM    571  CG  LEU    35     -51.996  -3.890 -13.193  1.00  0.00      PROA
ATOM    572  HG  LEU    35     -52.804  -3.640 -13.716  1.00  0.00      PROA
ATOM    573  CD1 LEU    35     -51.075  -4.576 -13.483  1.00  0.00      PROA
ATOM    574 HD11 LEU    35     -50.471  -4.610 -14.517  1.00  0.00      PROA
ATOM    575 HD12 LEU    35     -51.424  -5.231 -13.004  1.00  0.00      PROA
ATOM    576 HD13 LEU    35     -49.634  -4.379 -12.460  1.00  0.00      PROA
ATOM    577  CD2 LEU    35     -52.645  -2.893 -11.792  1.00  0.00      PROA
ATOM    578 HD21 LEU    35     -52.911  -2.055 -11.866  1.00  0.00      PROA
ATOM    579 HD22 LEU    35     -51.537  -1.715 -10.772  1.00  0.00      PROA
ATOM    580 HD23 LEU    35     -52.468  -3.804 -11.296  1.00  0.00      PROA
ATOM    581  C   LEU    35     -52.207  -1.178 -15.803  1.00  0.00      PROA
ATOM    582  O   LEU    35     -51.813  -2.051 -16.521  1.00  0.00      PROA
ATOM    583  N   ILE    36     -53.319  -0.525 -15.767  1.00  0.00      PROA
ATOM    584  HN  ILE    36     -53.593   0.058 -14.996  1.00  0.00      PROA
ATOM    585  CA  ILE    36     -53.993  -0.319 -16.994  1.00  0.00      PROA
ATOM    586  HA  ILE    36     -53.445  -0.784 -17.800  1.00  0.00      PROA
ATOM    587  CB  ILE    36     -55.407  -0.829 -17.006  1.00  0.00      PROA
ATOM    588  HB  ILE    36     -55.837  -0.666 -18.025  1.00  0.00      PROA
ATOM    589  CG2 ILE    36     -56.296  -0.089 -15.987  1.00  0.00      PROA
ATOM    590 HG21 ILE    36     -56.459   0.974 -16.264  1.00  0.00      PROA
ATOM    591 HG22 ILE    36     -55.822  -0.132 -14.992  1.00  0.00      PROA
ATOM    592 HG23 ILE    36     -57.295  -0.576 -15.921  1.00  0.00      PROA
ATOM    593  CG1 ILE    36     -55.387  -2.339 -16.759  1.00  0.00      PROA
ATOM    594 HG11 ILE    36     -55.427  -2.550 -15.669  1.00  0.00      PROA
ATOM    595 HG12 ILE    36     -54.441  -2.775 -17.145  1.00  0.00      PROA
ATOM    596  CD  ILE    36     -56.546  -2.998 -17.481  1.00  0.00      PROA
ATOM    597  HD1 ILE    36     -56.292  -3.151 -18.552  1.00  0.00      PROA
ATOM    598  HD2 ILE    36     -57.449  -2.354 -17.435  1.00  0.00      PROA
ATOM    599  HD3 ILE    36     -56.786  -3.975 -17.017  1.00  0.00      PROA
ATOM    600  C   ILE    36     -54.011   1.154 -17.236  1.00  0.00      PROA
ATOM    601  O   ILE    36     -54.634   1.619 -18.178  1.00  0.00      PROA
ATOM    602  N   LEU    37     -53.301   1.908 -16.383  1.00  0.00      PROA
ATOM    603  HN  LEU    37     -52.834   1.505 -15.601  1.00  0.00      PROA
ATOM    604  CA  LEU    37     -53.033   3.305 -16.574  1.00  0.00      PROA
ATOM    605  HA  LEU    37     -53.418   3.625 -17.528  1.00  0.00      PROA
ATOM    606  CB  LEU    37     -53.625   4.191 -15.461  1.00  0.00      PROA
ATOM    607  HB1 LEU    37     -53.224   5.228 -15.526  1.00  0.00      PROA
ATOM    608  HB2 LEU    37     -53.327   3.776 -14.475  1.00  0.00      PROA
ATOM    609  CG  LEU    37     -55.166   4.295 -15.532  1.00  0.00      PROA
ATOM    610  HG  LEU    37     -55.587   3.268 -15.449  1.00  0.00      PROA
ATOM    611  CD1 LEU    37     -55.705   5.124 -14.358  1.00  0.00      PROA
ATOM    612 HD11 LEU    37     -55.357   4.713 -13.386  1.00  0.00      PROA
ATOM    613 HD12 LEU    37     -56.813   5.113 -14.369  1.00  0.00      PROA
ATOM    614 HD13 LEU    37     -55.362   6.177 -14.437  1.00  0.00      PROA
ATOM    615  CD2 LEU    37     -55.676   4.870 -16.865  1.00  0.00      PROA
ATOM    616 HD21 LEU    37     -55.416   4.202 -17.710  1.00  0.00      PROA
ATOM    617 HD22 LEU    37     -55.226   5.869 -17.049  1.00  0.00      PROA
ATOM    618 HD23 LEU    37     -56.779   4.979 -16.840  1.00  0.00      PROA
ATOM    619  C   LEU    37     -51.547   3.449 -16.667  1.00  0.00      PROA
ATOM    620  O   LEU    37     -50.991   4.529 -16.522  1.00  0.00      PROA
ATOM    621  N   ILE    38     -50.849   2.345 -16.950  1.00  0.00      PROA
ATOM    622  HN  ILE    38     -51.263   1.448 -17.036  1.00  0.00      PROA
ATOM    623  CA  ILE    38     -49.522   2.475 -17.408  1.00  0.00      PROA
ATOM    624  HA  ILE    38     -49.369   3.369 -17.957  1.00  0.00      PROA
ATOM    625  CB  ILE    38     -48.574   2.529 -16.207  1.00  0.00      PROA
ATOM    626  HB  ILE    38     -49.122   2.747 -15.297  1.00  0.00      PROA
ATOM    627  CG2 ILE    38     -48.083   1.477 -15.637  1.00  0.00      PROA
ATOM    628 HG21 ILE    38     -48.714   0.441 -15.693  1.00  0.00      PROA
ATOM    629 HG22 ILE    38     -47.327   1.309 -15.237  1.00  0.00      PROA
ATOM    630 HG23 ILE    38     -47.136   1.414 -16.392  1.00  0.00      PROA
ATOM    631  CG1 ILE    38     -47.604   3.603 -16.316  1.00  0.00      PROA
ATOM    632 HG11 ILE    38     -47.997   4.476 -16.798  1.00  0.00      PROA
ATOM    633 HG12 ILE    38     -46.929   3.210 -16.834  1.00  0.00      PROA
ATOM    634  CD  ILE    38     -47.030   4.045 -15.037  1.00  0.00      PROA
ATOM    635  HD1 ILE    38     -46.506   3.121 -14.558  1.00  0.00      PROA
ATOM    636  HD2 ILE    38     -47.544   4.281 -14.256  1.00  0.00      PROA
ATOM    637  HD3 ILE    38     -46.188   4.825 -15.286  1.00  0.00      PROA
ATOM    638  C   ILE    38     -49.582   1.557 -18.575  1.00  0.00      PROA
ATOM    639  O   ILE    38     -48.673   1.658 -19.404  1.00  0.00      PROA
ATOM    640  N   ASN    39     -50.343   0.368 -18.284  1.00  0.00      PROA
ATOM    641  HN  ASN    39     -50.714   0.231 -17.407  1.00  0.00      PROA
ATOM    642  CA  ASN    39     -50.394  -0.797 -18.956  1.00  0.00      PROA
ATOM    643  HA  ASN    39     -51.035  -1.482 -18.512  1.00  0.00      PROA
ATOM    644  CB  ASN    39     -49.238  -1.566 -18.795  1.00  0.00      PROA
ATOM    645  HB1 ASN    39     -49.710  -2.378 -19.097  1.00  0.00      PROA
ATOM    646  HB2 ASN    39     -48.728  -2.160 -18.178  1.00  0.00      PROA
ATOM    647  CG  ASN    39     -48.300  -0.605 -20.038  1.00  0.00      PROA
ATOM    648  OD1 ASN    39     -47.626  -0.573 -19.435  1.00  0.00      PROA
ATOM    649  ND2 ASN    39     -47.935  -0.781 -21.773  1.00  0.00      PROA
ATOM    650 HD21 ASN    39     -46.978  -1.243 -21.927  1.00  0.00      PROA
ATOM    651 HD22 ASN    39     -48.537  -1.756 -21.918  1.00  0.00      PROA
ATOM    652  C   ASN    39     -51.100  -0.358 -20.295  1.00  0.00      PROA
ATOM    653  O   ASN    39     -50.561   0.122 -21.314  1.00  0.00      PROA
ATOM    654  N   TYR    40     -52.374  -0.616 -20.257  1.00  0.00      PROA
ATOM    655  HN  TYR    40     -52.787  -0.900 -19.419  1.00  0.00      PROA
ATOM    656  CA  TYR    40     -53.155  -0.611 -21.443  1.00  0.00      PROA
ATOM    657  HA  TYR    40     -52.490  -0.797 -22.278  1.00  0.00      PROA
ATOM    658  CB  TYR    40     -54.274  -1.685 -21.343  1.00  0.00      PROA
ATOM    659  HB1 TYR    40     -55.297  -1.272 -21.463  1.00  0.00      PROA
ATOM    660  HB2 TYR    40     -54.222  -2.187 -20.353  1.00  0.00      PROA
ATOM    661  CG  TYR    40     -54.068  -2.714 -22.425  1.00  0.00      PROA
ATOM    662  CD1 TYR    40     -54.098  -4.098 -22.170  1.00  0.00      PROA
ATOM    663  HD1 TYR    40     -54.319  -4.463 -21.183  1.00  0.00      PROA
ATOM    664  CE1 TYR    40     -53.796  -5.017 -23.188  1.00  0.00      PROA
ATOM    665  HE1 TYR    40     -53.790  -6.074 -22.970  1.00  0.00      PROA
ATOM    666  CZ  TYR    40     -53.483  -4.542 -24.465  1.00  0.00      PROA
ATOM    667  OH  TYR    40     -53.195  -5.401 -25.494  1.00  0.00      PROA
ATOM    668  HH  TYR    40     -52.972  -4.930 -26.294  1.00  0.00      PROA
ATOM    669  CD2 TYR    40     -53.814  -2.279 -23.739  1.00  0.00      PROA
ATOM    670  HD2 TYR    40     -53.815  -1.230 -23.979  1.00  0.00      PROA
ATOM    671  CE2 TYR    40     -53.499  -3.186 -24.748  1.00  0.00      PROA
ATOM    672  HE2 TYR    40     -53.267  -2.824 -25.738  1.00  0.00      PROA
ATOM    673  C   TYR    40     -53.764   0.735 -21.709  1.00  0.00      PROA
ATOM    674  O   TYR    40     -54.386   0.940 -22.753  1.00  0.00      PROA
ATOM    675  N   LYS    41     -53.549   1.723 -20.828  1.00  0.00      PROA
ATOM    676  HN  LYS    41     -53.104   1.564 -19.943  1.00  0.00      PROA
ATOM    677  CA  LYS    41     -53.669   3.095 -21.216  1.00  0.00      PROA
ATOM    678  HA  LYS    41     -53.637   3.151 -22.294  1.00  0.00      PROA
ATOM    679  CB  LYS    41     -54.944   3.863 -20.809  1.00  0.00      PROA
ATOM    680  HB1 LYS    41     -54.739   4.962 -20.860  1.00  0.00      PROA
ATOM    681  HB2 LYS    41     -55.237   3.622 -19.768  1.00  0.00      PROA
ATOM    682  CG  LYS    41     -56.085   3.569 -21.794  1.00  0.00      PROA
ATOM    683  HG1 LYS    41     -56.539   2.585 -21.559  1.00  0.00      PROA
ATOM    684  HG2 LYS    41     -55.647   3.496 -22.815  1.00  0.00      PROA
ATOM    685  CD  LYS    41     -57.152   4.667 -21.869  1.00  0.00      PROA
ATOM    686  HD1 LYS    41     -57.800   4.481 -22.756  1.00  0.00      PROA
ATOM    687  HD2 LYS    41     -56.638   5.645 -22.044  1.00  0.00      PROA
ATOM    688  CE  LYS    41     -58.030   4.797 -20.622  1.00  0.00      PROA
ATOM    689  HE1 LYS    41     -58.692   5.685 -20.712  1.00  0.00      PROA
ATOM    690  HE2 LYS    41     -57.412   4.898 -19.704  1.00  0.00      PROA
ATOM    691  NZ  LYS    41     -58.901   3.606 -20.466  1.00  0.00      PROA
ATOM    692  HZ1 LYS    41     -58.309   2.760 -20.349  1.00  0.00      PROA
ATOM    693  HZ2 LYS    41     -59.492   3.499 -21.319  1.00  0.00      PROA
ATOM    694  HZ3 LYS    41     -59.500   3.730 -19.630  1.00  0.00      PROA
ATOM    695  C   LYS    41     -52.424   3.751 -20.778  1.00  0.00      PROA
ATOM    696  O   LYS    41     -52.106   3.848 -19.600  1.00  0.00      PROA
ATOM    697  N   ARG    42     -51.663   4.175 -21.795  1.00  0.00      PROA
ATOM    698  HN  ARG    42     -51.968   4.068 -22.730  1.00  0.00      PROA
ATOM    699  CA  ARG    42     -50.400   4.828 -21.643  1.00  0.00      PROA
ATOM    700  HA  ARG    42     -49.951   4.548 -20.710  1.00  0.00      PROA
ATOM    701  CB  ARG    42     -49.475   4.515 -22.820  1.00  0.00      PROA
ATOM    702  HB1 ARG    42     -48.461   4.877 -22.569  1.00  0.00      PROA
ATOM    703  HB2 ARG    42     -49.811   5.020 -23.751  1.00  0.00      PROA
ATOM    704  CG  ARG    42     -49.445   2.998 -23.073  1.00  0.00      PROA
ATOM    705  HG1 ARG    42     -50.441   2.682 -23.461  1.00  0.00      PROA
ATOM    706  HG2 ARG    42     -49.290   2.460 -22.107  1.00  0.00      PROA
ATOM    707  CD  ARG    42     -48.416   2.535 -24.106  1.00  0.00      PROA
ATOM    708  HD1 ARG    42     -48.447   3.208 -24.990  1.00  0.00      PROA
ATOM    709  HD2 ARG    42     -48.618   1.489 -24.406  1.00  0.00      PROA
ATOM    710  NE  ARG    42     -47.059   2.508 -23.514  1.00  0.00      PROA
ATOM    711  HE  ARG    42     -46.990   2.485 -22.492  1.00  0.00      PROA
ATOM    712  CZ  ARG    42     -45.919   2.344 -24.226  1.00  0.00      PROA
ATOM    713  NH1 ARG    42     -45.917   2.625 -25.555  1.00  0.00      PROA
ATOM    714 HH11 ARG    42     -46.790   2.814 -26.013  1.00  0.00      PROA
ATOM    715 HH12 ARG    42     -45.069   2.688 -26.058  1.00  0.00      PROA
ATOM    716  NH2 ARG    42     -44.734   2.308 -23.614  1.00  0.00      PROA
ATOM    717 HH21 ARG    42     -44.701   2.307 -22.598  1.00  0.00      PROA
ATOM    718 HH22 ARG    42     -43.881   2.389 -24.107  1.00  0.00      PROA
ATOM    719  C   ARG    42     -50.665   6.231 -21.479  1.00  0.00      PROA
ATOM    720  O   ARG    42     -51.505   6.797 -21.917  1.00  0.00      PROA
ATOM    721  N   LEU    43     -50.080   7.028 -20.715  1.00  0.00      PROA
ATOM    722  HN  LEU    43     -49.200   6.786 -20.441  1.00  0.00      PROA
ATOM    723  CA  LEU    43     -50.820   7.908 -19.838  1.00  0.00      PROA
ATOM    724  HA  LEU    43     -51.876   7.664 -19.829  1.00  0.00      PROA
ATOM    725  CB  LEU    43     -50.213   7.682 -18.441  1.00  0.00      PROA
ATOM    726  HB1 LEU    43     -49.194   8.122 -18.371  1.00  0.00      PROA
ATOM    727  HB2 LEU    43     -50.093   6.584 -18.301  1.00  0.00      PROA
ATOM    728  CG  LEU    43     -51.090   8.181 -17.287  1.00  0.00      PROA
ATOM    729  HG  LEU    43     -51.326   9.257 -17.442  1.00  0.00      PROA
ATOM    730  CD1 LEU    43     -50.331   8.071 -15.962  1.00  0.00      PROA
ATOM    731 HD11 LEU    43     -49.404   8.682 -15.994  1.00  0.00      PROA
ATOM    732 HD12 LEU    43     -50.053   7.013 -15.760  1.00  0.00      PROA
ATOM    733 HD13 LEU    43     -50.970   8.444 -15.135  1.00  0.00      PROA
ATOM    734  CD2 LEU    43     -52.422   7.425 -17.250  1.00  0.00      PROA
ATOM    735 HD21 LEU    43     -52.271   6.332 -17.336  1.00  0.00      PROA
ATOM    736 HD22 LEU    43     -53.050   7.740 -18.102  1.00  0.00      PROA
ATOM    737 HD23 LEU    43     -52.957   7.631 -16.303  1.00  0.00      PROA
ATOM    738  C   LEU    43     -50.689   9.346 -20.244  1.00  0.00      PROA
ATOM    739  O   LEU    43     -50.077  10.143 -19.537  1.00  0.00      PROA
ATOM    740  N   LYS    44     -51.250   9.712 -21.417  1.00  0.00      PROA
ATOM    741  HN  LYS    44     -51.771   9.065 -21.972  1.00  0.00      PROA
ATOM    742  CA  LYS    44     -51.085  11.040 -21.944  1.00  0.00      PROA
ATOM    743  HA  LYS    44     -50.876  11.715 -21.126  1.00  0.00      PROA
ATOM    744  CB  LYS    44     -49.909  11.160 -22.941  1.00  0.00      PROA
ATOM    745  HB1 LYS    44     -49.942  12.161 -23.400  1.00  0.00      PROA
ATOM    746  HB2 LYS    44     -50.008  10.414 -23.751  1.00  0.00      PROA
ATOM    747  CG  LYS    44     -48.566  10.987 -22.229  1.00  0.00      PROA
ATOM    748  HG1 LYS    44     -48.461   9.937 -21.886  1.00  0.00      PROA
ATOM    749  HG2 LYS    44     -48.568  11.558 -21.312  1.00  0.00      PROA
ATOM    750  CD  LYS    44     -47.318  11.365 -23.040  1.00  0.00      PROA
ATOM    751  HD1 LYS    44     -47.276  10.721 -23.928  1.00  0.00      PROA
ATOM    752  HD2 LYS    44     -46.436  11.176 -22.395  1.00  0.00      PROA
ATOM    753  CE  LYS    44     -47.211  12.768 -23.553  1.00  0.00      PROA
ATOM    754  HE1 LYS    44     -47.170  13.369 -22.712  1.00  0.00      PROA
ATOM    755  HE2 LYS    44     -48.057  13.029 -24.260  1.00  0.00      PROA
ATOM    756  NZ  LYS    44     -46.003  13.185 -24.135  1.00  0.00      PROA
ATOM    757  HZ1 LYS    44     -45.876  12.562 -24.934  1.00  0.00      PROA
ATOM    758  HZ2 LYS    44     -45.255  13.062 -23.428  1.00  0.00      PROA
ATOM    759  HZ3 LYS    44     -46.064  14.182 -24.428  1.00  0.00      PROA
ATOM    760  C   LYS    44     -52.359  11.564 -22.533  1.00  0.00      PROA
ATOM    761  O   LYS    44     -52.368  12.163 -23.609  1.00  0.00      PROA
ATOM    762  N   SER    45     -53.447  11.404 -21.771  1.00  0.00      PROA
ATOM    763  HN  SER    45     -53.422  10.846 -20.940  1.00  0.00      PROA
ATOM    764  CA  SER    45     -54.634  12.211 -21.907  1.00  0.00      PROA
ATOM    765  HA  SER    45     -54.391  13.127 -22.431  1.00  0.00      PROA
ATOM    766  CB  SER    45     -55.837  11.522 -22.575  1.00  0.00      PROA
ATOM    767  HB1 SER    45     -56.723  12.196 -22.592  1.00  0.00      PROA
ATOM    768  HB2 SER    45     -56.108  10.584 -22.047  1.00  0.00      PROA
ATOM    769  OG  SER    45     -55.508  11.208 -23.910  1.00  0.00      PROA
ATOM    770  HG1 SER    45     -54.842  10.510 -23.865  1.00  0.00      PROA
ATOM    771  C   SER    45     -54.962  12.564 -20.495  1.00  0.00      PROA
ATOM    772  O   SER    45     -54.420  11.970 -19.560  1.00  0.00      PROA
ATOM    773  N   MET    46     -55.798  13.595 -20.283  1.00  0.00      PROA
ATOM    774  HN  MET    46     -56.303  14.043 -21.017  1.00  0.00      PROA
ATOM    775  CA  MET    46     -55.826  14.265 -19.007  1.00  0.00      PROA
ATOM    776  HA  MET    46     -54.858  14.154 -18.543  1.00  0.00      PROA
ATOM    777  CB  MET    46     -56.025  15.782 -19.178  1.00  0.00      PROA
ATOM    778  HB1 MET    46     -57.016  16.005 -19.631  1.00  0.00      PROA
ATOM    779  HB2 MET    46     -55.251  16.131 -19.897  1.00  0.00      PROA
ATOM    780  CG  MET    46     -55.821  16.567 -17.866  1.00  0.00      PROA
ATOM    781  HG1 MET    46     -55.287  17.511 -18.090  1.00  0.00      PROA
ATOM    782  HG2 MET    46     -55.135  15.977 -17.220  1.00  0.00      PROA
ATOM    783  SD  MET    46     -57.330  16.977 -16.948  1.00  0.00      PROA
ATOM    784  CE  MET    46     -57.722  18.400 -18.003  1.00  0.00      PROA
ATOM    785  HE1 MET    46     -58.662  18.888 -17.666  1.00  0.00      PROA
ATOM    786  HE2 MET    46     -57.869  18.084 -19.058  1.00  0.00      PROA
ATOM    787  HE3 MET    46     -56.913  19.156 -17.976  1.00  0.00      PROA
ATOM    788  C   MET    46     -56.848  13.699 -18.056  1.00  0.00      PROA
ATOM    789  O   MET    46     -56.720  13.865 -16.851  1.00  0.00      PROA
ATOM    790  N   THR    47     -57.832  12.901 -18.532  1.00  0.00      PROA
ATOM    791  HN  THR    47     -57.960  12.723 -19.497  1.00  0.00      PROA
ATOM    792  CA  THR    47     -58.700  12.158 -17.627  1.00  0.00      PROA
ATOM    793  HA  THR    47     -58.941  12.789 -16.782  1.00  0.00      PROA
ATOM    794  CB  THR    47     -60.016  11.679 -18.233  1.00  0.00      PROA
ATOM    795  HB  THR    47     -60.507  10.904 -17.597  1.00  0.00      PROA
ATOM    796  OG1 THR    47     -59.821  11.166 -19.544  1.00  0.00      PROA
ATOM    797  HG1 THR    47     -59.266  10.360 -19.442  1.00  0.00      PROA
ATOM    798  CG2 THR    47     -60.972  12.873 -18.304  1.00  0.00      PROA
ATOM    799 HG21 THR    47     -60.559  13.672 -18.954  1.00  0.00      PROA
ATOM    800 HG22 THR    47     -61.133  13.308 -17.290  1.00  0.00      PROA
ATOM    801 HG23 THR    47     -61.961  12.571 -18.704  1.00  0.00      PROA
ATOM    802  C   THR    47     -57.968  10.957 -17.094  1.00  0.00      PROA
ATOM    803  O   THR    47     -58.324  10.415 -16.052  1.00  0.00      PROA
ATOM    804  N   ASP    48     -56.895  10.531 -17.802  1.00  0.00      PROA
ATOM    805  HN  ASP    48     -56.590  10.998 -18.627  1.00  0.00      PROA
ATOM    806  CA  ASP    48     -56.208   9.304 -17.500  1.00  0.00      PROA
ATOM    807  HA  ASP    48     -56.938   8.577 -17.172  1.00  0.00      PROA
ATOM    808  CB  ASP    48     -55.472   8.726 -18.723  1.00  0.00      PROA
ATOM    809  HB1 ASP    48     -55.042   7.733 -18.461  1.00  0.00      PROA
ATOM    810  HB2 ASP    48     -54.644   9.397 -19.042  1.00  0.00      PROA
ATOM    811  CG  ASP    48     -56.396   8.476 -19.889  1.00  0.00      PROA
ATOM    812  OD1 ASP    48     -57.622   8.482 -19.806  1.00  0.00      PROA
ATOM    813  OD2 ASP    48     -55.843   8.192 -20.896  1.00  0.00      PROA
ATOM    814  C   ASP    48     -55.209   9.490 -16.376  1.00  0.00      PROA
ATOM    815  O   ASP    48     -55.044   8.589 -15.557  1.00  0.00      PROA
ATOM    816  N   ILE    49     -54.570  10.685 -16.244  1.00  0.00      PROA
ATOM    817  HN  ILE    49     -54.730  11.426 -16.893  1.00  0.00      PROA
ATOM    818  CA  ILE    49     -53.573  10.961 -15.209  1.00  0.00      PROA
ATOM    819  HA  ILE    49     -52.954  10.083 -15.102  1.00  0.00      PROA
ATOM    820  CB  ILE    49     -52.680  12.181 -15.490  1.00  0.00      PROA
ATOM    821  HB  ILE    49     -52.350  12.670 -14.536  1.00  0.00      PROA
ATOM    822  CG2 ILE    49     -53.424  13.264 -16.298  1.00  0.00      PROA
ATOM    823 HG21 ILE    49     -54.378  13.540 -15.808  1.00  0.00      PROA
ATOM    824 HG22 ILE    49     -53.631  12.905 -17.324  1.00  0.00      PROA
ATOM    825 HG23 ILE    49     -52.803  14.184 -16.377  1.00  0.00      PROA
ATOM    826  CG1 ILE    49     -51.369  11.742 -16.153  1.00  0.00      PROA
ATOM    827 HG11 ILE    49     -51.521  11.573 -17.241  1.00  0.00      PROA
ATOM    828 HG12 ILE    49     -51.030  10.787 -15.694  1.00  0.00      PROA
ATOM    829  CD  ILE    49     -50.277  12.748 -15.920  1.00  0.00      PROA
ATOM    830  HD1 ILE    49     -50.053  12.899 -14.842  1.00  0.00      PROA
ATOM    831  HD2 ILE    49     -50.521  13.730 -16.355  1.00  0.00      PROA
ATOM    832  HD3 ILE    49     -49.377  12.344 -16.419  1.00  0.00      PROA
ATOM    833  C   ILE    49     -54.201  11.217 -13.868  1.00  0.00      PROA
ATOM    834  O   ILE    49     -53.559  11.160 -12.823  1.00  0.00      PROA
ATOM    835  N   TYR    50     -55.493  11.540 -13.894  1.00  0.00      PROA
ATOM    836  HN  TYR    50     -56.012  11.454 -14.739  1.00  0.00      PROA
ATOM    837  CA  TYR    50     -56.160  12.313 -12.888  1.00  0.00      PROA
ATOM    838  HA  TYR    50     -55.468  12.681 -12.140  1.00  0.00      PROA
ATOM    839  CB  TYR    50     -56.734  13.432 -13.780  1.00  0.00      PROA
ATOM    840  HB1 TYR    50     -57.414  12.952 -14.524  1.00  0.00      PROA
ATOM    841  HB2 TYR    50     -55.877  13.822 -14.369  1.00  0.00      PROA
ATOM    842  CG  TYR    50     -57.371  14.681 -13.243  1.00  0.00      PROA
ATOM    843  CD1 TYR    50     -56.624  15.828 -12.884  1.00  0.00      PROA
ATOM    844  HD1 TYR    50     -55.571  15.739 -12.663  1.00  0.00      PROA
ATOM    845  CE1 TYR    50     -57.193  17.112 -13.004  1.00  0.00      PROA
ATOM    846  HE1 TYR    50     -56.598  17.987 -12.788  1.00  0.00      PROA
ATOM    847  CZ  TYR    50     -58.492  17.251 -13.512  1.00  0.00      PROA
ATOM    848  OH  TYR    50     -59.052  18.514 -13.789  1.00  0.00      PROA
ATOM    849  HH  TYR    50     -58.411  19.183 -13.544  1.00  0.00      PROA
ATOM    850  CD2 TYR    50     -58.696  14.846 -13.642  1.00  0.00      PROA
ATOM    851  HD2 TYR    50     -59.245  14.001 -14.017  1.00  0.00      PROA
ATOM    852  CE2 TYR    50     -59.231  16.112 -13.827  1.00  0.00      PROA
ATOM    853  HE2 TYR    50     -60.213  16.186 -14.262  1.00  0.00      PROA
ATOM    854  C   TYR    50     -57.178  11.374 -12.273  1.00  0.00      PROA
ATOM    855  O   TYR    50     -57.781  11.669 -11.249  1.00  0.00      PROA
ATOM    856  N   LEU    51     -57.273  10.143 -12.852  1.00  0.00      PROA
ATOM    857  HN  LEU    51     -56.782   9.952 -13.697  1.00  0.00      PROA
ATOM    858  CA  LEU    51     -57.953   8.995 -12.301  1.00  0.00      PROA
ATOM    859  HA  LEU    51     -58.508   9.292 -11.424  1.00  0.00      PROA
ATOM    860  CB  LEU    51     -58.886   8.351 -13.360  1.00  0.00      PROA
ATOM    861  HB1 LEU    51     -58.301   8.039 -14.252  1.00  0.00      PROA
ATOM    862  HB2 LEU    51     -59.559   9.174 -13.697  1.00  0.00      PROA
ATOM    863  CG  LEU    51     -59.823   7.189 -12.913  1.00  0.00      PROA
ATOM    864  HG  LEU    51     -60.729   7.282 -13.555  1.00  0.00      PROA
ATOM    865  CD1 LEU    51     -59.286   5.787 -13.132  1.00  0.00      PROA
ATOM    866 HD11 LEU    51     -58.353   5.554 -12.630  1.00  0.00      PROA
ATOM    867 HD12 LEU    51     -58.932   5.683 -14.027  1.00  0.00      PROA
ATOM    868 HD13 LEU    51     -60.038   5.003 -13.012  1.00  0.00      PROA
ATOM    869  CD2 LEU    51     -60.324   7.258 -11.468  1.00  0.00      PROA
ATOM    870 HD21 LEU    51     -60.734   8.260 -11.243  1.00  0.00      PROA
ATOM    871 HD22 LEU    51     -59.514   7.028 -10.751  1.00  0.00      PROA
ATOM    872 HD23 LEU    51     -61.129   6.509 -11.309  1.00  0.00      PROA
ATOM    873  C   LEU    51     -56.888   8.012 -11.888  1.00  0.00      PROA
ATOM    874  O   LEU    51     -57.147   7.075 -11.141  1.00  0.00      PROA
ATOM    875  N   LEU    52     -55.605   8.253 -12.264  1.00  0.00      PROA
ATOM    876  HN  LEU    52     -55.357   8.998 -12.875  1.00  0.00      PROA
ATOM    877  CA  LEU    52     -54.510   7.481 -11.721  1.00  0.00      PROA
ATOM    878  HA  LEU    52     -54.813   6.444 -11.686  1.00  0.00      PROA
ATOM    879  CB  LEU    52     -53.195   7.594 -12.537  1.00  0.00      PROA
ATOM    880  HB1 LEU    52     -52.896   8.660 -12.627  1.00  0.00      PROA
ATOM    881  HB2 LEU    52     -53.394   7.216 -13.565  1.00  0.00      PROA
ATOM    882  CG  LEU    52     -52.000   6.795 -11.947  1.00  0.00      PROA
ATOM    883  HG  LEU    52     -51.727   7.241 -10.963  1.00  0.00      PROA
ATOM    884  CD1 LEU    52     -50.743   6.903 -12.817  1.00  0.00      PROA
ATOM    885 HD11 LEU    52     -49.886   6.395 -12.325  1.00  0.00      PROA
ATOM    886 HD12 LEU    52     -50.471   7.968 -12.981  1.00  0.00      PROA
ATOM    887 HD13 LEU    52     -50.920   6.415 -13.799  1.00  0.00      PROA
ATOM    888  CD2 LEU    52     -52.337   5.312 -11.715  1.00  0.00      PROA
ATOM    889 HD21 LEU    52     -52.612   4.829 -12.675  1.00  0.00      PROA
ATOM    890 HD22 LEU    52     -53.182   5.193 -11.006  1.00  0.00      PROA
ATOM    891 HD23 LEU    52     -51.458   4.783 -11.292  1.00  0.00      PROA
ATOM    892  C   LEU    52     -54.247   7.951 -10.314  1.00  0.00      PROA
ATOM    893  O   LEU    52     -53.778   7.198  -9.470  1.00  0.00      PROA
ATOM    894  N   ASN    53     -54.608   9.221 -10.016  1.00  0.00      PROA
ATOM    895  HN  ASN    53     -55.033   9.813 -10.696  1.00  0.00      PROA
ATOM    896  CA  ASN    53     -54.362   9.819  -8.729  1.00  0.00      PROA
ATOM    897  HA  ASN    53     -53.645   9.232  -8.191  1.00  0.00      PROA
ATOM    898  CB  ASN    53     -53.820  11.263  -8.839  1.00  0.00      PROA
ATOM    899  HB1 ASN    53     -54.069  11.863  -7.933  1.00  0.00      PROA
ATOM    900  HB2 ASN    53     -54.257  11.777  -9.718  1.00  0.00      PROA
ATOM    901  CG  ASN    53     -52.287  11.260  -8.944  1.00  0.00      PROA
ATOM    902  OD1 ASN    53     -51.632  12.072  -8.292  1.00  0.00      PROA
ATOM    903  ND2 ASN    53     -51.701  10.288  -9.699  1.00  0.00      PROA
ATOM    904 HD21 ASN    53     -50.706  10.238  -9.753  1.00  0.00      PROA
ATOM    905 HD22 ASN    53     -52.269   9.629 -10.184  1.00  0.00      PROA
ATOM    906  C   ASN    53     -55.589   9.775  -7.872  1.00  0.00      PROA
ATOM    907  O   ASN    53     -55.520  10.109  -6.695  1.00  0.00      PROA
ATOM    908  N   LEU    54     -56.718   9.252  -8.401  1.00  0.00      PROA
ATOM    909  HN  LEU    54     -56.792   9.003  -9.361  1.00  0.00      PROA
ATOM    910  CA  LEU    54     -57.819   8.855  -7.555  1.00  0.00      PROA
ATOM    911  HA  LEU    54     -57.887   9.531  -6.714  1.00  0.00      PROA
ATOM    912  CB  LEU    54     -59.154   8.838  -8.335  1.00  0.00      PROA
ATOM    913  HB1 LEU    54     -59.324   7.843  -8.801  1.00  0.00      PROA
ATOM    914  HB2 LEU    54     -59.087   9.574  -9.167  1.00  0.00      PROA
ATOM    915  CG  LEU    54     -60.407   9.219  -7.508  1.00  0.00      PROA
ATOM    916  HG  LEU    54     -60.397  10.328  -7.386  1.00  0.00      PROA
ATOM    917  CD1 LEU    54     -61.681   8.839  -8.276  1.00  0.00      PROA
ATOM    918 HD11 LEU    54     -61.719   9.351  -9.256  1.00  0.00      PROA
ATOM    919 HD12 LEU    54     -62.574   9.120  -7.687  1.00  0.00      PROA
ATOM    920 HD13 LEU    54     -61.712   7.742  -8.452  1.00  0.00      PROA
ATOM    921  CD2 LEU    54     -60.469   8.626  -6.092  1.00  0.00      PROA
ATOM    922 HD21 LEU    54     -59.621   8.981  -5.466  1.00  0.00      PROA
ATOM    923 HD22 LEU    54     -60.449   7.516  -6.127  1.00  0.00      PROA
ATOM    924 HD23 LEU    54     -61.408   8.938  -5.588  1.00  0.00      PROA
ATOM    925  C   LEU    54     -57.511   7.446  -7.082  1.00  0.00      PROA
ATOM    926  O   LEU    54     -57.873   7.044  -5.988  1.00  0.00      PROA
ATOM    927  N   ALA    55     -56.751   6.687  -7.908  1.00  0.00      PROA
ATOM    928  HN  ALA    55     -56.423   7.037  -8.778  1.00  0.00      PROA
ATOM    929  CA  ALA    55     -56.424   5.311  -7.637  1.00  0.00      PROA
ATOM    930  HA  ALA    55     -57.300   4.818  -7.236  1.00  0.00      PROA
ATOM    931  CB  ALA    55     -55.983   4.579  -8.914  1.00  0.00      PROA
ATOM    932  HB1 ALA    55     -55.103   5.066  -9.380  1.00  0.00      PROA
ATOM    933  HB2 ALA    55     -56.809   4.564  -9.653  1.00  0.00      PROA
ATOM    934  HB3 ALA    55     -55.709   3.529  -8.669  1.00  0.00      PROA
ATOM    935  C   ALA    55     -55.304   5.177  -6.641  1.00  0.00      PROA
ATOM    936  O   ALA    55     -55.215   4.158  -5.968  1.00  0.00      PROA
ATOM    937  N   ILE    56     -54.444   6.220  -6.484  1.00  0.00      PROA
ATOM    938  HN  ILE    56     -54.521   7.045  -7.043  1.00  0.00      PROA
ATOM    939  CA  ILE    56     -53.386   6.225  -5.493  1.00  0.00      PROA
ATOM    940  HA  ILE    56     -53.301   5.233  -5.079  1.00  0.00      PROA
ATOM    941  CB  ILE    56     -51.990   6.594  -5.983  1.00  0.00      PROA
ATOM    942  HB  ILE    56     -51.282   6.574  -5.117  1.00  0.00      PROA
ATOM    943  CG2 ILE    56     -51.930   8.007  -6.593  1.00  0.00      PROA
ATOM    944 HG21 ILE    56     -52.517   8.751  -6.016  1.00  0.00      PROA
ATOM    945 HG22 ILE    56     -52.295   7.965  -7.635  1.00  0.00      PROA
ATOM    946 HG23 ILE    56     -50.876   8.363  -6.629  1.00  0.00      PROA
ATOM    947  CG1 ILE    56     -51.496   5.514  -6.960  1.00  0.00      PROA
ATOM    948 HG11 ILE    56     -52.131   5.517  -7.873  1.00  0.00      PROA
ATOM    949 HG12 ILE    56     -51.613   4.524  -6.461  1.00  0.00      PROA
ATOM    950  CD  ILE    56     -50.029   5.681  -7.360  1.00  0.00      PROA
ATOM    951  HD1 ILE    56     -49.383   5.705  -6.457  1.00  0.00      PROA
ATOM    952  HD2 ILE    56     -49.880   6.622  -7.931  1.00  0.00      PROA
ATOM    953  HD3 ILE    56     -49.708   4.831  -8.000  1.00  0.00      PROA
ATOM    954  C   ILE    56     -53.754   7.117  -4.348  1.00  0.00      PROA
ATOM    955  O   ILE    56     -52.968   7.288  -3.427  1.00  0.00      PROA
ATOM    956  N   SER    57     -54.991   7.640  -4.322  1.00  0.00      PROA
ATOM    957  HN  SER    57     -55.632   7.540  -5.082  1.00  0.00      PROA
ATOM    958  CA  SER    57     -55.539   8.207  -3.109  1.00  0.00      PROA
ATOM    959  HA  SER    57     -54.749   8.490  -2.424  1.00  0.00      PROA
ATOM    960  CB  SER    57     -56.429   9.437  -3.360  1.00  0.00      PROA
ATOM    961  HB1 SER    57     -56.932   9.763  -2.423  1.00  0.00      PROA
ATOM    962  HB2 SER    57     -57.206   9.215  -4.126  1.00  0.00      PROA
ATOM    963  OG  SER    57     -55.623  10.519  -3.808  1.00  0.00      PROA
ATOM    964  HG1 SER    57     -55.287  10.257  -4.679  1.00  0.00      PROA
ATOM    965  C   SER    57     -56.371   7.146  -2.455  1.00  0.00      PROA
ATOM    966  O   SER    57     -56.808   7.317  -1.324  1.00  0.00      PROA
ATOM    967  N   ASP    58     -56.501   5.978  -3.131  1.00  0.00      PROA
ATOM    968  HN  ASP    58     -56.143   5.871  -4.052  1.00  0.00      PROA
ATOM    969  CA  ASP    58     -57.174   4.820  -2.607  1.00  0.00      PROA
ATOM    970  HA  ASP    58     -57.600   5.036  -1.640  1.00  0.00      PROA
ATOM    971  CB  ASP    58     -58.278   4.272  -3.541  1.00  0.00      PROA
ATOM    972  HB1 ASP    58     -58.559   3.225  -3.273  1.00  0.00      PROA
ATOM    973  HB2 ASP    58     -57.917   4.273  -4.590  1.00  0.00      PROA
ATOM    974  CG  ASP    58     -59.535   5.130  -3.441  1.00  0.00      PROA
ATOM    975  OD1 ASP    58     -59.423   6.383  -3.361  1.00  0.00      PROA
ATOM    976  OD2 ASP    58     -60.651   4.540  -3.503  1.00  0.00      PROA
ATOM    977  C   ASP    58     -56.157   3.737  -2.418  1.00  0.00      PROA
ATOM    978  O   ASP    58     -56.476   2.711  -1.833  1.00  0.00      PROA
ATOM    979  N   LEU    59     -54.881   3.954  -2.842  1.00  0.00      PROA
ATOM    980  HN  LEU    59     -54.621   4.786  -3.319  1.00  0.00      PROA
ATOM    981  CA  LEU    59     -53.828   3.000  -2.595  1.00  0.00      PROA
ATOM    982  HA  LEU    59     -54.256   2.101  -2.198  1.00  0.00      PROA
ATOM    983  CB  LEU    59     -53.026   2.638  -3.863  1.00  0.00      PROA
ATOM    984  HB1 LEU    59     -52.407   3.497  -4.197  1.00  0.00      PROA
ATOM    985  HB2 LEU    59     -53.761   2.418  -4.668  1.00  0.00      PROA
ATOM    986  CG  LEU    59     -52.127   1.385  -3.722  1.00  0.00      PROA
ATOM    987  HG  LEU    59     -51.300   1.625  -3.014  1.00  0.00      PROA
ATOM    988  CD1 LEU    59     -51.485   1.034  -5.068  1.00  0.00      PROA
ATOM    989 HD11 LEU    59     -50.787   0.188  -4.936  1.00  0.00      PROA
ATOM    990 HD12 LEU    59     -50.920   1.897  -5.474  1.00  0.00      PROA
ATOM    991 HD13 LEU    59     -52.264   0.737  -5.802  1.00  0.00      PROA
ATOM    992  CD2 LEU    59     -52.873   0.159  -3.163  1.00  0.00      PROA
ATOM    993 HD21 LEU    59     -53.794  -0.040  -3.751  1.00  0.00      PROA
ATOM    994 HD22 LEU    59     -53.152   0.311  -2.099  1.00  0.00      PROA
ATOM    995 HD23 LEU    59     -52.226  -0.738  -3.218  1.00  0.00      PROA
ATOM    996  C   LEU    59     -52.921   3.578  -1.547  1.00  0.00      PROA
ATOM    997  O   LEU    59     -52.223   2.846  -0.858  1.00  0.00      PROA
ATOM    998  N   PHE    60     -52.991   4.923  -1.339  1.00  0.00      PROA
ATOM    999  HN  PHE    60     -53.505   5.512  -1.949  1.00  0.00      PROA
ATOM   1000  CA  PHE    60     -52.534   5.552  -0.117  1.00  0.00      PROA
ATOM   1001  HA  PHE    60     -51.546   5.168   0.103  1.00  0.00      PROA
ATOM   1002  CB  PHE    60     -52.487   7.108  -0.151  1.00  0.00      PROA
ATOM   1003  HB1 PHE    60     -52.644   7.531   0.869  1.00  0.00      PROA
ATOM   1004  HB2 PHE    60     -53.277   7.510  -0.817  1.00  0.00      PROA
ATOM   1005  CG  PHE    60     -51.140   7.600  -0.632  1.00  0.00      PROA
ATOM   1006  CD1 PHE    60     -50.495   8.665   0.028  1.00  0.00      PROA
ATOM   1007  HD1 PHE    60     -50.973   9.143   0.870  1.00  0.00      PROA
ATOM   1008  CE1 PHE    60     -49.226   9.098  -0.378  1.00  0.00      PROA
ATOM   1009  HE1 PHE    60     -48.738   9.911   0.140  1.00  0.00      PROA
ATOM   1010  CZ  PHE    60     -48.590   8.480  -1.461  1.00  0.00      PROA
ATOM   1011  HZ  PHE    60     -47.614   8.814  -1.779  1.00  0.00      PROA
ATOM   1012  CD2 PHE    60     -50.483   6.996  -1.720  1.00  0.00      PROA
ATOM   1013  HD2 PHE    60     -50.936   6.179  -2.257  1.00  0.00      PROA
ATOM   1014  CE2 PHE    60     -49.222   7.431  -2.135  1.00  0.00      PROA
ATOM   1015  HE2 PHE    60     -48.737   6.954  -2.974  1.00  0.00      PROA
ATOM   1016  C   PHE    60     -53.408   5.105   1.009  1.00  0.00      PROA
ATOM   1017  O   PHE    60     -52.911   4.677   2.036  1.00  0.00      PROA
ATOM   1018  N   PHE    61     -54.747   5.096   0.771  1.00  0.00      PROA
ATOM   1019  HN  PHE    61     -55.101   5.424  -0.097  1.00  0.00      PROA
ATOM   1020  CA  PHE    61     -55.763   4.627   1.689  1.00  0.00      PROA
ATOM   1021  HA  PHE    61     -55.676   5.212   2.595  1.00  0.00      PROA
ATOM   1022  CB  PHE    61     -57.180   4.794   1.056  1.00  0.00      PROA
ATOM   1023  HB1 PHE    61     -57.393   4.000   0.311  1.00  0.00      PROA
ATOM   1024  HB2 PHE    61     -57.187   5.770   0.527  1.00  0.00      PROA
ATOM   1025  CG  PHE    61     -58.321   4.815   2.053  1.00  0.00      PROA
ATOM   1026  CD1 PHE    61     -59.174   5.934   2.131  1.00  0.00      PROA
ATOM   1027  HD1 PHE    61     -59.008   6.782   1.483  1.00  0.00      PROA
ATOM   1028  CE1 PHE    61     -60.244   5.960   3.034  1.00  0.00      PROA
ATOM   1029  HE1 PHE    61     -60.895   6.818   3.072  1.00  0.00      PROA
ATOM   1030  CZ  PHE    61     -60.470   4.873   3.884  1.00  0.00      PROA
ATOM   1031  HZ  PHE    61     -61.285   4.898   4.591  1.00  0.00      PROA
ATOM   1032  CD2 PHE    61     -58.611   3.707   2.868  1.00  0.00      PROA
ATOM   1033  HD2 PHE    61     -58.038   2.800   2.788  1.00  0.00      PROA
ATOM   1034  CE2 PHE    61     -59.652   3.746   3.802  1.00  0.00      PROA
ATOM   1035  HE2 PHE    61     -59.835   2.892   4.438  1.00  0.00      PROA
ATOM   1036  C   PHE    61     -55.494   3.169   2.002  1.00  0.00      PROA
ATOM   1037  O   PHE    61     -55.644   2.731   3.142  1.00  0.00      PROA
ATOM   1038  N   LEU    62     -55.053   2.382   0.992  1.00  0.00      PROA
ATOM   1039  HN  LEU    62     -54.893   2.755   0.082  1.00  0.00      PROA
ATOM   1040  CA  LEU    62     -54.820   0.962   1.119  1.00  0.00      PROA
ATOM   1041  HA  LEU    62     -55.405   0.607   1.943  1.00  0.00      PROA
ATOM   1042  CB  LEU    62     -55.267   0.154  -0.118  1.00  0.00      PROA
ATOM   1043  HB1 LEU    62     -54.656  -0.759  -0.308  1.00  0.00      PROA
ATOM   1044  HB2 LEU    62     -55.155   0.792  -1.011  1.00  0.00      PROA
ATOM   1045  CG  LEU    62     -56.721  -0.350  -0.029  1.00  0.00      PROA
ATOM   1046  HG  LEU    62     -56.685  -1.311   0.537  1.00  0.00      PROA
ATOM   1047  CD1 LEU    62     -57.261  -0.671  -1.425  1.00  0.00      PROA
ATOM   1048 HD11 LEU    62     -58.285  -1.092  -1.356  1.00  0.00      PROA
ATOM   1049 HD12 LEU    62     -56.595  -1.401  -1.931  1.00  0.00      PROA
ATOM   1050 HD13 LEU    62     -57.305   0.251  -2.046  1.00  0.00      PROA
ATOM   1051  CD2 LEU    62     -57.700   0.564   0.726  1.00  0.00      PROA
ATOM   1052 HD21 LEU    62     -57.994   1.439   0.109  1.00  0.00      PROA
ATOM   1053 HD22 LEU    62     -57.319   0.925   1.697  1.00  0.00      PROA
ATOM   1054 HD23 LEU    62     -58.591  -0.038   0.975  1.00  0.00      PROA
ATOM   1055  C   LEU    62     -53.434   0.615   1.553  1.00  0.00      PROA
ATOM   1056  O   LEU    62     -52.765  -0.231   0.970  1.00  0.00      PROA
ATOM   1057  N   LEU    63     -53.055   1.160   2.719  1.00  0.00      PROA
ATOM   1058  HN  LEU    63     -53.533   1.946   3.111  1.00  0.00      PROA
ATOM   1059  CA  LEU    63     -52.259   0.402   3.633  1.00  0.00      PROA
ATOM   1060  HA  LEU    63     -52.728  -0.567   3.695  1.00  0.00      PROA
ATOM   1061  CB  LEU    63     -50.758   0.250   3.295  1.00  0.00      PROA
ATOM   1062  HB1 LEU    63     -50.140   1.075   3.710  1.00  0.00      PROA
ATOM   1063  HB2 LEU    63     -50.637   0.303   2.190  1.00  0.00      PROA
ATOM   1064  CG  LEU    63     -50.193  -1.126   3.731  1.00  0.00      PROA
ATOM   1065  HG  LEU    63     -49.132  -1.149   3.387  1.00  0.00      PROA
ATOM   1066  CD1 LEU    63     -50.180  -1.323   5.253  1.00  0.00      PROA
ATOM   1067 HD11 LEU    63     -49.658  -0.469   5.735  1.00  0.00      PROA
ATOM   1068 HD12 LEU    63     -49.646  -2.260   5.517  1.00  0.00      PROA
ATOM   1069 HD13 LEU    63     -51.211  -1.383   5.659  1.00  0.00      PROA
ATOM   1070  CD2 LEU    63     -50.907  -2.305   3.052  1.00  0.00      PROA
ATOM   1071 HD21 LEU    63     -50.957  -2.155   1.951  1.00  0.00      PROA
ATOM   1072 HD22 LEU    63     -51.939  -2.429   3.441  1.00  0.00      PROA
ATOM   1073 HD23 LEU    63     -50.359  -3.249   3.252  1.00  0.00      PROA
ATOM   1074  C   LEU    63     -52.501   1.056   4.955  1.00  0.00      PROA
ATOM   1075  O   LEU    63     -51.609   1.546   5.637  1.00  0.00      PROA
ATOM   1076  N   THR    64     -53.789   1.040   5.335  1.00  0.00      PROA
ATOM   1077  HN  THR    64     -54.496   0.667   4.741  1.00  0.00      PROA
ATOM   1078  CA  THR    64     -54.261   1.501   6.616  1.00  0.00      PROA
ATOM   1079  HA  THR    64     -53.573   1.149   7.366  1.00  0.00      PROA
ATOM   1080  CB  THR    64     -54.363   3.019   6.684  1.00  0.00      PROA
ATOM   1081  HB  THR    64     -53.387   3.431   6.348  1.00  0.00      PROA
ATOM   1082  OG1 THR    64     -55.377   3.543   5.841  1.00  0.00      PROA
ATOM   1083  HG1 THR    64     -55.169   3.255   4.940  1.00  0.00      PROA
ATOM   1084  CG2 THR    64     -54.564   3.494   8.135  1.00  0.00      PROA
ATOM   1085 HG21 THR    64     -53.741   3.118   8.780  1.00  0.00      PROA
ATOM   1086 HG22 THR    64     -55.530   3.163   8.562  1.00  0.00      PROA
ATOM   1087 HG23 THR    64     -54.559   4.600   8.178  1.00  0.00      PROA
ATOM   1088  C   THR    64     -55.587   0.801   6.817  1.00  0.00      PROA
ATOM   1089  O   THR    64     -56.388   1.130   7.683  1.00  0.00      PROA
ATOM   1090  N   VAL    65     -55.824  -0.256   6.005  1.00  0.00      PROA
ATOM   1091  HN  VAL    65     -55.168  -0.542   5.319  1.00  0.00      PROA
ATOM   1092  CA  VAL    65     -57.021  -1.062   6.058  1.00  0.00      PROA
ATOM   1093  HA  VAL    65     -57.827  -0.419   6.384  1.00  0.00      PROA
ATOM   1094  CB  VAL    65     -57.423  -1.656   4.707  1.00  0.00      PROA
ATOM   1095  HB  VAL    65     -57.467  -2.771   4.722  1.00  0.00      PROA
ATOM   1096  CG1 VAL    65     -58.837  -1.158   4.367  1.00  0.00      PROA
ATOM   1097 HG11 VAL    65     -59.551  -1.484   5.151  1.00  0.00      PROA
ATOM   1098 HG12 VAL    65     -59.171  -1.570   3.392  1.00  0.00      PROA
ATOM   1099 HG13 VAL    65     -58.857  -0.049   4.307  1.00  0.00      PROA
ATOM   1100  CG2 VAL    65     -56.435  -1.213   3.615  1.00  0.00      PROA
ATOM   1101 HG21 VAL    65     -55.404  -1.574   3.805  1.00  0.00      PROA
ATOM   1102 HG22 VAL    65     -56.434  -0.109   3.529  1.00  0.00      PROA
ATOM   1103 HG23 VAL    65     -56.765  -1.630   2.641  1.00  0.00      PROA
ATOM   1104  C   VAL    65     -56.854  -2.110   7.128  1.00  0.00      PROA
ATOM   1105  O   VAL    65     -57.719  -2.179   7.994  1.00  0.00      PROA
ATOM   1106  N   PRO    66     -55.783  -2.865   7.224  1.00  0.00      PROA
ATOM   1107  CD  PRO    66     -54.937  -3.297   6.119  1.00  0.00      PROA
ATOM   1108  HD1 PRO    66     -54.020  -2.655   6.084  1.00  0.00      PROA
ATOM   1109  HD2 PRO    66     -55.432  -3.324   5.141  1.00  0.00      PROA
ATOM   1110  CA  PRO    66     -55.662  -3.693   8.363  1.00  0.00      PROA
ATOM   1111  HA  PRO    66     -56.500  -4.338   8.527  1.00  0.00      PROA
ATOM   1112  CB  PRO    66     -54.717  -4.354   7.917  1.00  0.00      PROA
ATOM   1113  HB1 PRO    66     -55.076  -5.402   8.359  1.00  0.00      PROA
ATOM   1114  HB2 PRO    66     -53.547  -4.009   8.199  1.00  0.00      PROA
ATOM   1115  CG  PRO    66     -54.854  -4.653   6.626  1.00  0.00      PROA
ATOM   1116  HG1 PRO    66     -53.998  -5.268   6.657  1.00  0.00      PROA
ATOM   1117  HG2 PRO    66     -55.326  -5.475   6.152  1.00  0.00      PROA
ATOM   1118  C   PRO    66     -55.224  -3.031   9.616  1.00  0.00      PROA
ATOM   1119  O   PRO    66     -55.429  -3.594  10.684  1.00  0.00      PROA
ATOM   1120  N   PHE    67     -54.616  -1.829   9.508  1.00  0.00      PROA
ATOM   1121  HN  PHE    67     -54.471  -1.401   8.622  1.00  0.00      PROA
ATOM   1122  CA  PHE    67     -54.078  -1.123  10.648  1.00  0.00      PROA
ATOM   1123  HA  PHE    67     -53.645  -1.870  11.292  1.00  0.00      PROA
ATOM   1124  CB  PHE    67     -53.024  -0.048  10.260  1.00  0.00      PROA
ATOM   1125  HB1 PHE    67     -52.834   0.668  11.087  1.00  0.00      PROA
ATOM   1126  HB2 PHE    67     -53.365   0.524   9.377  1.00  0.00      PROA
ATOM   1127  CG  PHE    67     -51.706  -0.675   9.986  1.00  0.00      PROA
ATOM   1128  CD1 PHE    67     -50.931  -0.317   8.860  1.00  0.00      PROA
ATOM   1129  HD1 PHE    67     -51.295   0.402   8.162  1.00  0.00      PROA
ATOM   1130  CE1 PHE    67     -49.688  -0.862   8.644  1.00  0.00      PROA
ATOM   1131  HE1 PHE    67     -49.049  -0.601   7.819  1.00  0.00      PROA
ATOM   1132  CZ  PHE    67     -49.317  -1.728   9.532  1.00  0.00      PROA
ATOM   1133  HZ  PHE    67     -48.509  -2.035   9.153  1.00  0.00      PROA
ATOM   1134  CD2 PHE    67     -51.196  -1.583  10.907  1.00  0.00      PROA
ATOM   1135  HD2 PHE    67     -51.697  -1.866  11.811  1.00  0.00      PROA
ATOM   1136  CE2 PHE    67     -50.046  -2.125  10.655  1.00  0.00      PROA
ATOM   1137  HE2 PHE    67     -49.775  -2.814  11.385  1.00  0.00      PROA
ATOM   1138  C   PHE    67     -55.104  -0.456  11.510  1.00  0.00      PROA
ATOM   1139  O   PHE    67     -54.848  -0.213  12.688  1.00  0.00      PROA
ATOM   1140  N   TRP    68     -56.304  -0.188  10.968  1.00  0.00      PROA
ATOM   1141  HN  TRP    68     -56.523  -0.409  10.017  1.00  0.00      PROA
ATOM   1142  CA  TRP    68     -57.341   0.462  11.725  1.00  0.00      PROA
ATOM   1143  HA  TRP    68     -56.934   0.872  12.641  1.00  0.00      PROA
ATOM   1144  CB  TRP    68     -57.952   1.603  10.882  1.00  0.00      PROA
ATOM   1145  HB1 TRP    68     -58.878   1.266  10.352  1.00  0.00      PROA
ATOM   1146  HB2 TRP    68     -57.230   1.886  10.093  1.00  0.00      PROA
ATOM   1147  CG  TRP    68     -58.153   2.859  11.666  1.00  0.00      PROA
ATOM   1148  CD1 TRP    68     -59.286   3.232  12.068  1.00  0.00      PROA
ATOM   1149  HD1 TRP    68     -59.890   2.540  11.551  1.00  0.00      PROA
ATOM   1150  NE1 TRP    68     -59.380   4.383  12.782  1.00  0.00      PROA
ATOM   1151  HE1 TRP    68     -60.145   4.832  13.217  1.00  0.00      PROA
ATOM   1152  CE2 TRP    68     -58.125   4.853  12.775  1.00  0.00      PROA
ATOM   1153  CD2 TRP    68     -57.322   3.898  12.084  1.00  0.00      PROA
ATOM   1154  CE3 TRP    68     -55.976   4.113  11.926  1.00  0.00      PROA
ATOM   1155  HE3 TRP    68     -55.358   3.400  11.404  1.00  0.00      PROA
ATOM   1156  CZ3 TRP    68     -55.432   5.293  12.427  1.00  0.00      PROA
ATOM   1157  HZ3 TRP    68     -54.376   5.484  12.294  1.00  0.00      PROA
ATOM   1158  CZ2 TRP    68     -57.588   6.018  13.278  1.00  0.00      PROA
ATOM   1159  HZ2 TRP    68     -58.187   6.752  13.789  1.00  0.00      PROA
ATOM   1160  CH2 TRP    68     -56.224   6.231  13.086  1.00  0.00      PROA
ATOM   1161  HH2 TRP    68     -55.770   7.142  13.457  1.00  0.00      PROA
ATOM   1162  C   TRP    68     -58.356  -0.600  12.100  1.00  0.00      PROA
ATOM   1163  O   TRP    68     -59.343  -0.323  12.769  1.00  0.00      PROA
ATOM   1164  N   ALA    69     -58.068  -1.870  11.724  1.00  0.00      PROA
ATOM   1165  HN  ALA    69     -57.261  -2.056  11.164  1.00  0.00      PROA
ATOM   1166  CA  ALA    69     -58.790  -3.051  12.127  1.00  0.00      PROA
ATOM   1167  HA  ALA    69     -59.717  -2.779  12.612  1.00  0.00      PROA
ATOM   1168  CB  ALA    69     -59.056  -3.970  10.923  1.00  0.00      PROA
ATOM   1169  HB1 ALA    69     -58.108  -4.328  10.467  1.00  0.00      PROA
ATOM   1170  HB2 ALA    69     -59.613  -3.413  10.146  1.00  0.00      PROA
ATOM   1171  HB3 ALA    69     -59.663  -4.851  11.227  1.00  0.00      PROA
ATOM   1172  C   ALA    69     -57.930  -3.835  13.087  1.00  0.00      PROA
ATOM   1173  O   ALA    69     -58.355  -4.847  13.638  1.00  0.00      PROA
ATOM   1174  N   HSD    70     -56.700  -3.338  13.345  1.00  0.00      PROA
ATOM   1175  HN  HSD    70     -56.384  -2.515  12.881  1.00  0.00      PROA
ATOM   1176  CA  HSD    70     -55.748  -3.906  14.272  1.00  0.00      PROA
ATOM   1177  HA  HSD    70     -55.954  -4.955  14.432  1.00  0.00      PROA
ATOM   1178  CB  HSD    70     -54.313  -3.683  13.737  1.00  0.00      PROA
ATOM   1179  HB1 HSD    70     -54.121  -2.611  13.550  1.00  0.00      PROA
ATOM   1180  HB2 HSD    70     -54.235  -4.215  12.765  1.00  0.00      PROA
ATOM   1181  ND1 HSD    70     -52.553  -3.488  15.587  1.00  0.00      PROA
ATOM   1182  HD1 HSD    70     -52.821  -2.633  15.952  1.00  0.00      PROA
ATOM   1183  CG  HSD    70     -53.214  -4.132  14.634  1.00  0.00      PROA
ATOM   1184  CE1 HSD    70     -51.560  -4.250  16.062  1.00  0.00      PROA
ATOM   1185  HE1 HSD    70     -50.820  -3.993  16.790  1.00  0.00      PROA
ATOM   1186  NE2 HSD    70     -51.812  -5.404  15.746  1.00  0.00      PROA
ATOM   1187  CD2 HSD    70     -52.555  -5.172  14.629  1.00  0.00      PROA
ATOM   1188  HD2 HSD    70     -53.158  -5.661  14.133  1.00  0.00      PROA
ATOM   1189  C   HSD    70     -55.894  -3.152  15.564  1.00  0.00      PROA
ATOM   1190  O   HSD    70     -55.461  -3.589  16.619  1.00  0.00      PROA
ATOM   1191  N   TYR    71     -56.594  -2.007  15.474  1.00  0.00      PROA
ATOM   1192  HN  TYR    71     -56.917  -1.705  14.585  1.00  0.00      PROA
ATOM   1193  CA  TYR    71     -57.024  -1.156  16.546  1.00  0.00      PROA
ATOM   1194  HA  TYR    71     -56.238  -1.080  17.283  1.00  0.00      PROA
ATOM   1195  CB  TYR    71     -57.319   0.211  15.856  1.00  0.00      PROA
ATOM   1196  HB1 TYR    71     -58.112   0.046  15.093  1.00  0.00      PROA
ATOM   1197  HB2 TYR    71     -56.407   0.537  15.322  1.00  0.00      PROA
ATOM   1198  CG  TYR    71     -57.769   1.373  16.692  1.00  0.00      PROA
ATOM   1199  CD1 TYR    71     -58.243   2.517  16.013  1.00  0.00      PROA
ATOM   1200  HD1 TYR    71     -58.203   2.555  14.939  1.00  0.00      PROA
ATOM   1201  CE1 TYR    71     -58.827   3.565  16.707  1.00  0.00      PROA
ATOM   1202  HE1 TYR    71     -59.221   4.429  16.180  1.00  0.00      PROA
ATOM   1203  CZ  TYR    71     -58.908   3.388  18.058  1.00  0.00      PROA
ATOM   1204  OH  TYR    71     -59.219   4.377  18.672  1.00  0.00      PROA
ATOM   1205  HH  TYR    71     -59.551   4.249  19.614  1.00  0.00      PROA
ATOM   1206  CD2 TYR    71     -57.796   1.361  18.099  1.00  0.00      PROA
ATOM   1207  HD2 TYR    71     -57.389   0.538  18.655  1.00  0.00      PROA
ATOM   1208  CE2 TYR    71     -58.420   2.381  18.802  1.00  0.00      PROA
ATOM   1209  HE2 TYR    71     -58.510   2.340  19.877  1.00  0.00      PROA
ATOM   1210  C   TYR    71     -58.264  -1.787  17.167  1.00  0.00      PROA
ATOM   1211  O   TYR    71     -58.609  -1.532  18.314  1.00  0.00      PROA
ATOM   1212  N   ALA    72     -58.947  -2.674  16.403  1.00  0.00      PROA
ATOM   1213  HN  ALA    72     -58.642  -2.916  15.493  1.00  0.00      PROA
ATOM   1214  CA  ALA    72     -60.151  -3.317  16.853  1.00  0.00      PROA
ATOM   1215  HA  ALA    72     -60.642  -2.708  17.599  1.00  0.00      PROA
ATOM   1216  CB  ALA    72     -61.113  -3.545  15.682  1.00  0.00      PROA
ATOM   1217  HB1 ALA    72     -60.656  -4.169  14.886  1.00  0.00      PROA
ATOM   1218  HB2 ALA    72     -61.388  -2.565  15.242  1.00  0.00      PROA
ATOM   1219  HB3 ALA    72     -62.047  -4.040  16.030  1.00  0.00      PROA
ATOM   1220  C   ALA    72     -59.822  -4.653  17.457  1.00  0.00      PROA
ATOM   1221  O   ALA    72     -60.172  -4.915  18.601  1.00  0.00      PROA
ATOM   1222  N   ALA    73     -59.144  -5.528  16.667  1.00  0.00      PROA
ATOM   1223  HN  ALA    73     -58.883  -5.277  15.741  1.00  0.00      PROA
ATOM   1224  CA  ALA    73     -58.739  -6.854  17.079  1.00  0.00      PROA
ATOM   1225  HA  ALA    73     -59.624  -7.398  17.361  1.00  0.00      PROA
ATOM   1226  CB  ALA    73     -58.056  -7.609  15.930  1.00  0.00      PROA
ATOM   1227  HB1 ALA    73     -57.155  -7.059  15.634  1.00  0.00      PROA
ATOM   1228  HB2 ALA    73     -58.729  -7.677  15.055  1.00  0.00      PROA
ATOM   1229  HB3 ALA    73     -57.771  -8.642  16.233  1.00  0.00      PROA
ATOM   1230  C   ALA    73     -57.793  -6.823  18.259  1.00  0.00      PROA
ATOM   1231  O   ALA    73     -57.943  -7.606  19.196  1.00  0.00      PROA
ATOM   1232  N   ALA    74     -56.814  -5.902  18.205  1.00  0.00      PROA
ATOM   1233  HN  ALA    74     -56.746  -5.267  17.438  1.00  0.00      PROA
ATOM   1234  CA  ALA    74     -55.812  -5.715  19.219  1.00  0.00      PROA
ATOM   1235  HA  ALA    74     -56.045  -6.314  20.089  1.00  0.00      PROA
ATOM   1236  CB  ALA    74     -54.400  -6.067  18.695  1.00  0.00      PROA
ATOM   1237  HB1 ALA    74     -54.108  -5.418  17.844  1.00  0.00      PROA
ATOM   1238  HB2 ALA    74     -54.395  -7.105  18.327  1.00  0.00      PROA
ATOM   1239  HB3 ALA    74     -53.640  -5.990  19.494  1.00  0.00      PROA
ATOM   1240  C   ALA    74     -55.890  -4.261  19.614  1.00  0.00      PROA
ATOM   1241  O   ALA    74     -56.950  -3.650  19.546  1.00  0.00      PROA
ATOM   1242  N   GLN    75     -54.750  -3.679  20.044  1.00  0.00      PROA
ATOM   1243  HN  GLN    75     -53.910  -4.199  20.089  1.00  0.00      PROA
ATOM   1244  CA  GLN    75     -54.619  -2.280  20.367  1.00  0.00      PROA
ATOM   1245  HA  GLN    75     -55.572  -1.774  20.312  1.00  0.00      PROA
ATOM   1246  CB  GLN    75     -53.933  -2.049  21.738  1.00  0.00      PROA
ATOM   1247  HB1 GLN    75     -53.838  -0.956  21.934  1.00  0.00      PROA
ATOM   1248  HB2 GLN    75     -52.904  -2.482  21.700  1.00  0.00      PROA
ATOM   1249  CG  GLN    75     -54.672  -2.685  22.924  1.00  0.00      PROA
ATOM   1250  HG1 GLN    75     -54.867  -3.761  22.732  1.00  0.00      PROA
ATOM   1251  HG2 GLN    75     -55.644  -2.177  23.093  1.00  0.00      PROA
ATOM   1252  CD  GLN    75     -53.799  -2.571  24.174  1.00  0.00      PROA
ATOM   1253  OE1 GLN    75     -53.389  -3.582  24.730  1.00  0.00      PROA
ATOM   1254  NE2 GLN    75     -53.482  -1.311  24.586  1.00  0.00      PROA
ATOM   1255 HE21 GLN    75     -52.881  -1.189  25.371  1.00  0.00      PROA
ATOM   1256 HE22 GLN    75     -53.829  -0.529  24.084  1.00  0.00      PROA
ATOM   1257  C   GLN    75     -53.691  -1.716  19.334  1.00  0.00      PROA
ATOM   1258  O   GLN    75     -53.184  -2.440  18.480  1.00  0.00      PROA
ATOM   1259  N   TRP    76     -53.388  -0.405  19.432  1.00  0.00      PROA
ATOM   1260  HN  TRP    76     -53.845   0.186  20.090  1.00  0.00      PROA
ATOM   1261  CA  TRP    76     -52.216   0.159  18.811  1.00  0.00      PROA
ATOM   1262  HA  TRP    76     -52.003  -0.395  17.904  1.00  0.00      PROA
ATOM   1263  CB  TRP    76     -52.325   1.662  18.466  1.00  0.00      PROA
ATOM   1264  HB1 TRP    76     -51.353   2.191  18.599  1.00  0.00      PROA
ATOM   1265  HB2 TRP    76     -53.059   2.151  19.142  1.00  0.00      PROA
ATOM   1266  CG  TRP    76     -52.735   1.830  17.046  1.00  0.00      PROA
ATOM   1267  CD1 TRP    76     -53.984   1.567  16.562  1.00  0.00      PROA
ATOM   1268  HD1 TRP    76     -54.836   1.297  17.171  1.00  0.00      PROA
ATOM   1269  NE1 TRP    76     -53.979   1.671  15.204  1.00  0.00      PROA
ATOM   1270  HE1 TRP    76     -54.745   1.528  14.616  1.00  0.00      PROA
ATOM   1271  CE2 TRP    76     -52.732   1.998  14.769  1.00  0.00      PROA
ATOM   1272  CD2 TRP    76     -51.901   2.099  15.909  1.00  0.00      PROA
ATOM   1273  CE3 TRP    76     -50.551   2.403  15.754  1.00  0.00      PROA
ATOM   1274  HE3 TRP    76     -49.887   2.488  16.599  1.00  0.00      PROA
ATOM   1275  CZ3 TRP    76     -50.069   2.616  14.464  1.00  0.00      PROA
ATOM   1276  HZ3 TRP    76     -49.027   2.863  14.333  1.00  0.00      PROA
ATOM   1277  CZ2 TRP    76     -52.251   2.217  13.492  1.00  0.00      PROA
ATOM   1278  HZ2 TRP    76     -52.894   2.177  12.629  1.00  0.00      PROA
ATOM   1279  CH2 TRP    76     -50.900   2.527  13.351  1.00  0.00      PROA
ATOM   1280  HH2 TRP    76     -50.495   2.706  12.364  1.00  0.00      PROA
ATOM   1281  C   TRP    76     -51.066  -0.070  19.733  1.00  0.00      PROA
ATOM   1282  O   TRP    76     -51.106   0.311  20.899  1.00  0.00      PROA
ATOM   1283  N   ASP    77     -50.034  -0.737  19.203  1.00  0.00      PROA
ATOM   1284  HN  ASP    77     -50.007  -1.017  18.253  1.00  0.00      PROA
ATOM   1285  CA  ASP    77     -48.930  -1.135  20.018  1.00  0.00      PROA
ATOM   1286  HA  ASP    77     -48.744  -0.351  20.734  1.00  0.00      PROA
ATOM   1287  CB  ASP    77     -49.197  -2.512  20.703  1.00  0.00      PROA
ATOM   1288  HB1 ASP    77     -48.893  -3.362  20.062  1.00  0.00      PROA
ATOM   1289  HB2 ASP    77     -50.285  -2.594  20.892  1.00  0.00      PROA
ATOM   1290  CG  ASP    77     -48.501  -2.606  22.060  1.00  0.00      PROA
ATOM   1291  OD1 ASP    77     -47.860  -1.622  22.511  1.00  0.00      PROA
ATOM   1292  OD2 ASP    77     -48.647  -3.686  22.697  1.00  0.00      PROA
ATOM   1293  C   ASP    77     -47.758  -1.191  19.117  1.00  0.00      PROA
ATOM   1294  O   ASP    77     -46.838  -1.866  19.448  1.00  0.00      PROA
ATOM   1295  N   PHE    78     -47.810  -0.551  17.931  1.00  0.00      PROA
ATOM   1296  HN  PHE    78     -48.679  -0.196  17.625  1.00  0.00      PROA
ATOM   1297  CA  PHE    78     -46.663  -0.038  17.221  1.00  0.00      PROA
ATOM   1298  HA  PHE    78     -45.800  -0.651  17.436  1.00  0.00      PROA
ATOM   1299  CB  PHE    78     -46.839   0.108  15.686  1.00  0.00      PROA
ATOM   1300  HB1 PHE    78     -45.865   0.341  15.211  1.00  0.00      PROA
ATOM   1301  HB2 PHE    78     -47.556   0.918  15.436  1.00  0.00      PROA
ATOM   1302  CG  PHE    78     -47.355  -1.118  15.084  1.00  0.00      PROA
ATOM   1303  CD1 PHE    78     -46.503  -2.088  14.586  1.00  0.00      PROA
ATOM   1304  HD1 PHE    78     -45.454  -1.999  14.699  1.00  0.00      PROA
ATOM   1305  CE1 PHE    78     -46.968  -3.177  14.010  1.00  0.00      PROA
ATOM   1306  HE1 PHE    78     -46.375  -4.017  13.681  1.00  0.00      PROA
ATOM   1307  CZ  PHE    78     -48.217  -3.193  13.877  1.00  0.00      PROA
ATOM   1308  HZ  PHE    78     -48.298  -4.119  13.728  1.00  0.00      PROA
ATOM   1309  CD2 PHE    78     -48.738  -1.268  14.922  1.00  0.00      PROA
ATOM   1310  HD2 PHE    78     -49.425  -0.557  15.285  1.00  0.00      PROA
ATOM   1311  CE2 PHE    78     -49.228  -2.338  14.303  1.00  0.00      PROA
ATOM   1312  HE2 PHE    78     -50.316  -2.474  14.178  1.00  0.00      PROA
ATOM   1313  C   PHE    78     -46.458   1.343  17.802  1.00  0.00      PROA
ATOM   1314  O   PHE    78     -47.188   1.769  18.694  1.00  0.00      PROA
ATOM   1315  N   GLY    79     -45.416   2.068  17.328  1.00  0.00      PROA
ATOM   1316  HN  GLY    79     -44.841   1.709  16.602  1.00  0.00      PROA
ATOM   1317  CA  GLY    79     -45.068   3.404  17.782  1.00  0.00      PROA
ATOM   1318  HA1 GLY    79     -44.215   3.708  17.196  1.00  0.00      PROA
ATOM   1319  HA2 GLY    79     -44.848   3.334  18.838  1.00  0.00      PROA
ATOM   1320  C   GLY    79     -46.143   4.447  17.603  1.00  0.00      PROA
ATOM   1321  O   GLY    79     -47.205   4.202  17.035  1.00  0.00      PROA
ATOM   1322  N   ASN    80     -45.845   5.682  18.059  1.00  0.00      PROA
ATOM   1323  HN  ASN    80     -44.981   5.877  18.516  1.00  0.00      PROA
ATOM   1324  CA  ASN    80     -46.742   6.813  17.934  1.00  0.00      PROA
ATOM   1325  HA  ASN    80     -47.739   6.454  17.720  1.00  0.00      PROA
ATOM   1326  CB  ASN    80     -46.827   7.668  19.234  1.00  0.00      PROA
ATOM   1327  HB1 ASN    80     -47.318   7.045  20.005  1.00  0.00      PROA
ATOM   1328  HB2 ASN    80     -47.476   8.556  19.055  1.00  0.00      PROA
ATOM   1329  CG  ASN    80     -45.474   8.159  19.773  1.00  0.00      PROA
ATOM   1330  OD1 ASN    80     -44.517   8.409  19.045  1.00  0.00      PROA
ATOM   1331  ND2 ASN    80     -45.396   8.251  21.133  1.00  0.00      PROA
ATOM   1332 HD21 ASN    80     -44.539   8.543  21.551  1.00  0.00      PROA
ATOM   1333 HD22 ASN    80     -46.187   8.019  21.689  1.00  0.00      PROA
ATOM   1334  C   ASN    80     -46.305   7.679  16.780  1.00  0.00      PROA
ATOM   1335  O   ASN    80     -47.065   8.523  16.326  1.00  0.00      PROA
ATOM   1336  N   THR    81     -45.104   7.414  16.222  1.00  0.00      PROA
ATOM   1337  HN  THR    81     -44.476   6.744  16.606  1.00  0.00      PROA
ATOM   1338  CA  THR    81     -44.679   8.011  14.970  1.00  0.00      PROA
ATOM   1339  HA  THR    81     -45.057   9.018  14.911  1.00  0.00      PROA
ATOM   1340  CB  THR    81     -43.165   8.067  14.836  1.00  0.00      PROA
ATOM   1341  HB  THR    81     -42.758   8.672  15.680  1.00  0.00      PROA
ATOM   1342  OG1 THR    81     -42.626   6.770  14.940  1.00  0.00      PROA
ATOM   1343  HG1 THR    81     -41.709   6.935  15.164  1.00  0.00      PROA
ATOM   1344  CG2 THR    81     -42.748   8.743  13.515  1.00  0.00      PROA
ATOM   1345 HG21 THR    81     -43.262   9.729  13.423  1.00  0.00      PROA
ATOM   1346 HG22 THR    81     -43.017   8.127  12.632  1.00  0.00      PROA
ATOM   1347 HG23 THR    81     -41.654   8.923  13.491  1.00  0.00      PROA
ATOM   1348  C   THR    81     -45.309   7.193  13.871  1.00  0.00      PROA
ATOM   1349  O   THR    81     -45.558   7.671  12.769  1.00  0.00      PROA
ATOM   1350  N   MET    82     -45.648   5.925  14.207  1.00  0.00      PROA
ATOM   1351  HN  MET    82     -45.458   5.587  15.121  1.00  0.00      PROA
ATOM   1352  CA  MET    82     -46.288   4.977  13.345  1.00  0.00      PROA
ATOM   1353  HA  MET    82     -45.844   5.048  12.362  1.00  0.00      PROA
ATOM   1354  CB  MET    82     -46.062   3.576  13.956  1.00  0.00      PROA
ATOM   1355  HB1 MET    82     -46.847   3.299  14.691  1.00  0.00      PROA
ATOM   1356  HB2 MET    82     -45.102   3.612  14.519  1.00  0.00      PROA
ATOM   1357  CG  MET    82     -45.882   2.467  12.912  1.00  0.00      PROA
ATOM   1358  HG1 MET    82     -45.422   1.594  13.421  1.00  0.00      PROA
ATOM   1359  HG2 MET    82     -45.156   2.815  12.145  1.00  0.00      PROA
ATOM   1360  SD  MET    82     -47.417   1.942  12.120  1.00  0.00      PROA
ATOM   1361  CE  MET    82     -46.616   0.583  11.236  1.00  0.00      PROA
ATOM   1362  HE1 MET    82     -46.186  -0.154  11.946  1.00  0.00      PROA
ATOM   1363  HE2 MET    82     -45.799   0.957  10.584  1.00  0.00      PROA
ATOM   1364  HE3 MET    82     -47.349   0.052  10.594  1.00  0.00      PROA
ATOM   1365  C   MET    82     -47.762   5.310  13.272  1.00  0.00      PROA
ATOM   1366  O   MET    82     -48.386   5.169  12.226  1.00  0.00      PROA
ATOM   1367  N   CYS    83     -48.339   5.823  14.393  1.00  0.00      PROA
ATOM   1368  HN  CYS    83     -47.816   5.920  15.232  1.00  0.00      PROA
ATOM   1369  CA  CYS    83     -49.692   6.332  14.455  1.00  0.00      PROA
ATOM   1370  HA  CYS    83     -50.359   5.560  14.097  1.00  0.00      PROA
ATOM   1371  CB  CYS    83     -50.065   6.683  15.930  1.00  0.00      PROA
ATOM   1372  HB1 CYS    83     -49.207   7.218  16.378  1.00  0.00      PROA
ATOM   1373  HB2 CYS    83     -50.171   5.720  16.472  1.00  0.00      PROA
ATOM   1374  SG  CYS    83     -51.544   7.715  16.211  1.00  0.00      PROA
ATOM   1375  HG1 CYS    83     -51.014   8.830  15.724  1.00  0.00      PROA
ATOM   1376  C   CYS    83     -49.883   7.537  13.580  1.00  0.00      PROA
ATOM   1377  O   CYS    83     -50.821   7.611  12.793  1.00  0.00      PROA
ATOM   1378  N   GLN    84     -48.956   8.507  13.710  1.00  0.00      PROA
ATOM   1379  HN  GLN    84     -48.192   8.401  14.343  1.00  0.00      PROA
ATOM   1380  CA  GLN    84     -48.990   9.780  13.033  1.00  0.00      PROA
ATOM   1381  HA  GLN    84     -49.962  10.217  13.219  1.00  0.00      PROA
ATOM   1382  CB  GLN    84     -47.938  10.736  13.615  1.00  0.00      PROA
ATOM   1383  HB1 GLN    84     -47.818  11.639  12.974  1.00  0.00      PROA
ATOM   1384  HB2 GLN    84     -46.958  10.211  13.669  1.00  0.00      PROA
ATOM   1385  CG  GLN    84     -48.389  11.186  15.011  1.00  0.00      PROA
ATOM   1386  HG1 GLN    84     -48.727  10.319  15.617  1.00  0.00      PROA
ATOM   1387  HG2 GLN    84     -49.258  11.868  14.907  1.00  0.00      PROA
ATOM   1388  CD  GLN    84     -47.298  11.879  15.817  1.00  0.00      PROA
ATOM   1389  OE1 GLN    84     -46.885  11.428  16.874  1.00  0.00      PROA
ATOM   1390  NE2 GLN    84     -46.937  13.108  15.399  1.00  0.00      PROA
ATOM   1391 HE21 GLN    84     -47.113  13.315  14.406  1.00  0.00      PROA
ATOM   1392 HE22 GLN    84     -46.024  13.473  15.674  1.00  0.00      PROA
ATOM   1393  C   GLN    84     -48.844   9.674  11.555  1.00  0.00      PROA
ATOM   1394  O   GLN    84     -49.550  10.338  10.803  1.00  0.00      PROA
ATOM   1395  N   LEU    85     -47.929   8.795  11.099  1.00  0.00      PROA
ATOM   1396  HN  LEU    85     -47.362   8.259  11.723  1.00  0.00      PROA
ATOM   1397  CA  LEU    85     -47.692   8.565   9.697  1.00  0.00      PROA
ATOM   1398  HA  LEU    85     -47.518   9.539   9.264  1.00  0.00      PROA
ATOM   1399  CB  LEU    85     -46.459   7.673   9.428  1.00  0.00      PROA
ATOM   1400  HB1 LEU    85     -46.732   6.626   9.168  1.00  0.00      PROA
ATOM   1401  HB2 LEU    85     -45.855   7.616  10.358  1.00  0.00      PROA
ATOM   1402  CG  LEU    85     -45.533   8.260   8.339  1.00  0.00      PROA
ATOM   1403  HG  LEU    85     -45.157   9.239   8.724  1.00  0.00      PROA
ATOM   1404  CD1 LEU    85     -44.311   7.357   8.123  1.00  0.00      PROA
ATOM   1405 HD11 LEU    85     -43.772   7.203   9.083  1.00  0.00      PROA
ATOM   1406 HD12 LEU    85     -43.612   7.827   7.399  1.00  0.00      PROA
ATOM   1407 HD13 LEU    85     -44.623   6.368   7.727  1.00  0.00      PROA
ATOM   1408  CD2 LEU    85     -46.246   8.549   7.005  1.00  0.00      PROA
ATOM   1409 HD21 LEU    85     -45.514   8.904   6.251  1.00  0.00      PROA
ATOM   1410 HD22 LEU    85     -47.014   9.343   7.127  1.00  0.00      PROA
ATOM   1411 HD23 LEU    85     -46.737   7.632   6.617  1.00  0.00      PROA
ATOM   1412  C   LEU    85     -48.889   7.955   9.019  1.00  0.00      PROA
ATOM   1413  O   LEU    85     -49.244   8.333   7.904  1.00  0.00      PROA
ATOM   1414  N   LEU    86     -49.559   6.997   9.694  1.00  0.00      PROA
ATOM   1415  HN  LEU    86     -49.307   6.723  10.622  1.00  0.00      PROA
ATOM   1416  CA  LEU    86     -50.584   6.205   9.060  1.00  0.00      PROA
ATOM   1417  HA  LEU    86     -50.488   6.287   7.991  1.00  0.00      PROA
ATOM   1418  CB  LEU    86     -50.463   4.706   9.396  1.00  0.00      PROA
ATOM   1419  HB1 LEU    86     -51.246   4.141   8.838  1.00  0.00      PROA
ATOM   1420  HB2 LEU    86     -50.630   4.538  10.485  1.00  0.00      PROA
ATOM   1421  CG  LEU    86     -49.084   4.114   9.008  1.00  0.00      PROA
ATOM   1422  HG  LEU    86     -48.332   4.496   9.736  1.00  0.00      PROA
ATOM   1423  CD1 LEU    86     -49.112   2.586   9.114  1.00  0.00      PROA
ATOM   1424 HD11 LEU    86     -49.495   2.270  10.107  1.00  0.00      PROA
ATOM   1425 HD12 LEU    86     -48.093   2.167   8.973  1.00  0.00      PROA
ATOM   1426 HD13 LEU    86     -49.776   2.166   8.330  1.00  0.00      PROA
ATOM   1427  CD2 LEU    86     -48.596   4.506   7.600  1.00  0.00      PROA
ATOM   1428 HD21 LEU    86     -48.500   5.605   7.480  1.00  0.00      PROA
ATOM   1429 HD22 LEU    86     -49.302   4.121   6.839  1.00  0.00      PROA
ATOM   1430 HD23 LEU    86     -47.599   4.058   7.407  1.00  0.00      PROA
ATOM   1431  C   LEU    86     -51.946   6.733   9.392  1.00  0.00      PROA
ATOM   1432  O   LEU    86     -52.948   6.157   8.993  1.00  0.00      PROA
ATOM   1433  N   THR    87     -52.009   7.898  10.070  1.00  0.00      PROA
ATOM   1434  HN  THR    87     -51.186   8.339  10.421  1.00  0.00      PROA
ATOM   1435  CA  THR    87     -53.228   8.661  10.222  1.00  0.00      PROA
ATOM   1436  HA  THR    87     -54.075   8.080   9.887  1.00  0.00      PROA
ATOM   1437  CB  THR    87     -53.462   9.062  11.679  1.00  0.00      PROA
ATOM   1438  HB  THR    87     -53.434   8.136  12.300  1.00  0.00      PROA
ATOM   1439  OG1 THR    87     -52.459   9.942  12.173  1.00  0.00      PROA
ATOM   1440  HG1 THR    87     -51.626   9.466  12.117  1.00  0.00      PROA
ATOM   1441  CG2 THR    87     -54.852   9.698  11.852  1.00  0.00      PROA
ATOM   1442 HG21 THR    87     -55.632   9.034  11.425  1.00  0.00      PROA
ATOM   1443 HG22 THR    87     -54.915  10.686  11.351  1.00  0.00      PROA
ATOM   1444 HG23 THR    87     -55.078   9.844  12.929  1.00  0.00      PROA
ATOM   1445  C   THR    87     -53.094   9.871   9.322  1.00  0.00      PROA
ATOM   1446  O   THR    87     -54.081  10.488   8.942  1.00  0.00      PROA
ATOM   1447  N   GLY    88     -51.850  10.175   8.869  1.00  0.00      PROA
ATOM   1448  HN  GLY    88     -51.051   9.652   9.158  1.00  0.00      PROA
ATOM   1449  CA  GLY    88     -51.570  11.268   7.962  1.00  0.00      PROA
ATOM   1450  HA1 GLY    88     -50.512  11.476   8.035  1.00  0.00      PROA
ATOM   1451  HA2 GLY    88     -52.196  12.115   8.209  1.00  0.00      PROA
ATOM   1452  C   GLY    88     -51.864  10.825   6.566  1.00  0.00      PROA
ATOM   1453  O   GLY    88     -52.382  11.578   5.757  1.00  0.00      PROA
ATOM   1454  N   LEU    89     -51.569   9.538   6.293  1.00  0.00      PROA
ATOM   1455  HN  LEU    89     -51.117   8.988   6.991  1.00  0.00      PROA
ATOM   1456  CA  LEU    89     -51.867   8.796   5.095  1.00  0.00      PROA
ATOM   1457  HA  LEU    89     -51.433   9.316   4.253  1.00  0.00      PROA
ATOM   1458  CB  LEU    89     -51.197   7.410   5.234  1.00  0.00      PROA
ATOM   1459  HB1 LEU    89     -51.341   7.061   6.277  1.00  0.00      PROA
ATOM   1460  HB2 LEU    89     -50.105   7.565   5.089  1.00  0.00      PROA
ATOM   1461  CG  LEU    89     -51.662   6.260   4.314  1.00  0.00      PROA
ATOM   1462  HG  LEU    89     -51.816   6.663   3.287  1.00  0.00      PROA
ATOM   1463  CD1 LEU    89     -50.556   5.195   4.219  1.00  0.00      PROA
ATOM   1464 HD11 LEU    89     -50.412   4.718   5.207  1.00  0.00      PROA
ATOM   1465 HD12 LEU    89     -49.599   5.649   3.892  1.00  0.00      PROA
ATOM   1466 HD13 LEU    89     -50.835   4.401   3.493  1.00  0.00      PROA
ATOM   1467  CD2 LEU    89     -52.961   5.593   4.808  1.00  0.00      PROA
ATOM   1468 HD21 LEU    89     -53.864   6.115   4.431  1.00  0.00      PROA
ATOM   1469 HD22 LEU    89     -52.991   5.576   5.917  1.00  0.00      PROA
ATOM   1470 HD23 LEU    89     -53.020   4.544   4.449  1.00  0.00      PROA
ATOM   1471  C   LEU    89     -53.346   8.651   4.848  1.00  0.00      PROA
ATOM   1472  O   LEU    89     -53.814   8.653   3.710  1.00  0.00      PROA
ATOM   1473  N   TYR    90     -54.120   8.476   5.941  1.00  0.00      PROA
ATOM   1474  HN  TYR    90     -53.727   8.528   6.855  1.00  0.00      PROA
ATOM   1475  CA  TYR    90     -55.492   8.033   5.898  1.00  0.00      PROA
ATOM   1476  HA  TYR    90     -55.683   7.513   4.969  1.00  0.00      PROA
ATOM   1477  CB  TYR    90     -55.684   7.038   7.073  1.00  0.00      PROA
ATOM   1478  HB1 TYR    90     -55.131   7.436   7.952  1.00  0.00      PROA
ATOM   1479  HB2 TYR    90     -55.185   6.090   6.784  1.00  0.00      PROA
ATOM   1480  CG  TYR    90     -57.082   6.699   7.547  1.00  0.00      PROA
ATOM   1481  CD1 TYR    90     -57.782   5.579   7.057  1.00  0.00      PROA
ATOM   1482  HD1 TYR    90     -57.413   5.050   6.192  1.00  0.00      PROA
ATOM   1483  CE1 TYR    90     -58.898   5.078   7.743  1.00  0.00      PROA
ATOM   1484  HE1 TYR    90     -59.392   4.187   7.385  1.00  0.00      PROA
ATOM   1485  CZ  TYR    90     -59.329   5.708   8.913  1.00  0.00      PROA
ATOM   1486  OH  TYR    90     -60.389   5.160   9.662  1.00  0.00      PROA
ATOM   1487  HH  TYR    90     -60.712   4.380   9.218  1.00  0.00      PROA
ATOM   1488  CD2 TYR    90     -57.579   7.367   8.678  1.00  0.00      PROA
ATOM   1489  HD2 TYR    90     -57.043   8.215   9.077  1.00  0.00      PROA
ATOM   1490  CE2 TYR    90     -58.688   6.872   9.363  1.00  0.00      PROA
ATOM   1491  HE2 TYR    90     -59.022   7.372  10.261  1.00  0.00      PROA
ATOM   1492  C   TYR    90     -56.428   9.202   5.953  1.00  0.00      PROA
ATOM   1493  O   TYR    90     -57.621   9.070   5.701  1.00  0.00      PROA
ATOM   1494  N   PHE    91     -55.874  10.407   6.200  1.00  0.00      PROA
ATOM   1495  HN  PHE    91     -54.895  10.507   6.370  1.00  0.00      PROA
ATOM   1496  CA  PHE    91     -56.633  11.628   6.247  1.00  0.00      PROA
ATOM   1497  HA  PHE    91     -57.677  11.419   6.052  1.00  0.00      PROA
ATOM   1498  CB  PHE    91     -56.482  12.296   7.644  1.00  0.00      PROA
ATOM   1499  HB1 PHE    91     -55.540  12.878   7.733  1.00  0.00      PROA
ATOM   1500  HB2 PHE    91     -56.445  11.493   8.410  1.00  0.00      PROA
ATOM   1501  CG  PHE    91     -57.666  13.171   7.990  1.00  0.00      PROA
ATOM   1502  CD1 PHE    91     -58.792  12.636   8.650  1.00  0.00      PROA
ATOM   1503  HD1 PHE    91     -58.812  11.587   8.905  1.00  0.00      PROA
ATOM   1504  CE1 PHE    91     -59.898  13.443   8.952  1.00  0.00      PROA
ATOM   1505  HE1 PHE    91     -60.763  13.017   9.440  1.00  0.00      PROA
ATOM   1506  CZ  PHE    91     -59.884  14.801   8.610  1.00  0.00      PROA
ATOM   1507  HZ  PHE    91     -60.738  15.424   8.832  1.00  0.00      PROA
ATOM   1508  CD2 PHE    91     -57.652  14.545   7.697  1.00  0.00      PROA
ATOM   1509  HD2 PHE    91     -56.787  14.980   7.218  1.00  0.00      PROA
ATOM   1510  CE2 PHE    91     -58.758  15.353   7.989  1.00  0.00      PROA
ATOM   1511  HE2 PHE    91     -58.739  16.399   7.731  1.00  0.00      PROA
ATOM   1512  C   PHE    91     -56.102  12.491   5.109  1.00  0.00      PROA
ATOM   1513  O   PHE    91     -56.500  13.637   4.959  1.00  0.00      PROA
ATOM   1514  N   ILE    92     -55.255  11.911   4.211  1.00  0.00      PROA
ATOM   1515  HN  ILE    92     -54.860  11.012   4.373  1.00  0.00      PROA
ATOM   1516  CA  ILE    92     -55.033  12.437   2.872  1.00  0.00      PROA
ATOM   1517  HA  ILE    92     -55.567  13.369   2.753  1.00  0.00      PROA
ATOM   1518  CB  ILE    92     -53.571  12.673   2.469  1.00  0.00      PROA
ATOM   1519  HB  ILE    92     -53.551  13.108   1.439  1.00  0.00      PROA
ATOM   1520  CG2 ILE    92     -52.760  11.355   2.400  1.00  0.00      PROA
ATOM   1521 HG21 ILE    92     -51.733  11.547   2.025  1.00  0.00      PROA
ATOM   1522 HG22 ILE    92     -53.212  10.612   1.714  1.00  0.00      PROA
ATOM   1523 HG23 ILE    92     -52.678  10.911   3.409  1.00  0.00      PROA
ATOM   1524  CG1 ILE    92     -52.940  13.739   3.392  1.00  0.00      PROA
ATOM   1525 HG11 ILE    92     -53.097  13.470   4.459  1.00  0.00      PROA
ATOM   1526 HG12 ILE    92     -53.481  14.696   3.227  1.00  0.00      PROA
ATOM   1527  CD  ILE    92     -51.444  13.962   3.156  1.00  0.00      PROA
ATOM   1528  HD1 ILE    92     -50.861  13.045   3.383  1.00  0.00      PROA
ATOM   1529  HD2 ILE    92     -51.074  14.765   3.824  1.00  0.00      PROA
ATOM   1530  HD3 ILE    92     -51.258  14.258   2.102  1.00  0.00      PROA
ATOM   1531  C   ILE    92     -55.624  11.445   1.906  1.00  0.00      PROA
ATOM   1532  O   ILE    92     -55.706  11.714   0.713  1.00  0.00      PROA
ATOM   1533  N   GLY    93     -56.086  10.275   2.413  1.00  0.00      PROA
ATOM   1534  HN  GLY    93     -56.022  10.071   3.385  1.00  0.00      PROA
ATOM   1535  CA  GLY    93     -56.691   9.237   1.609  1.00  0.00      PROA
ATOM   1536  HA1 GLY    93     -56.616   8.315   2.166  1.00  0.00      PROA
ATOM   1537  HA2 GLY    93     -56.209   9.196   0.641  1.00  0.00      PROA
ATOM   1538  C   GLY    93     -58.140   9.557   1.431  1.00  0.00      PROA
ATOM   1539  O   GLY    93     -58.689   9.411   0.345  1.00  0.00      PROA
ATOM   1540  N   PHE    94     -58.778  10.092   2.510  1.00  0.00      PROA
ATOM   1541  HN  PHE    94     -58.319  10.152   3.391  1.00  0.00      PROA
ATOM   1542  CA  PHE    94     -60.095  10.700   2.473  1.00  0.00      PROA
ATOM   1543  HA  PHE    94     -60.808   9.983   2.092  1.00  0.00      PROA
ATOM   1544  CB  PHE    94     -60.530  11.335   3.836  1.00  0.00      PROA
ATOM   1545  HB1 PHE    94     -61.452  11.948   3.726  1.00  0.00      PROA
ATOM   1546  HB2 PHE    94     -59.714  11.990   4.216  1.00  0.00      PROA
ATOM   1547  CG  PHE    94     -60.853  10.366   4.917  1.00  0.00      PROA
ATOM   1548  CD1 PHE    94     -60.669  10.745   6.258  1.00  0.00      PROA
ATOM   1549  HD1 PHE    94     -60.274  11.723   6.484  1.00  0.00      PROA
ATOM   1550  CE1 PHE    94     -60.974   9.860   7.294  1.00  0.00      PROA
ATOM   1551  HE1 PHE    94     -60.801  10.147   8.321  1.00  0.00      PROA
ATOM   1552  CZ  PHE    94     -61.478   8.598   6.976  1.00  0.00      PROA
ATOM   1553  HZ  PHE    94     -61.701   7.899   7.721  1.00  0.00      PROA
ATOM   1554  CD2 PHE    94     -61.408   9.113   4.631  1.00  0.00      PROA
ATOM   1555  HD2 PHE    94     -61.611   8.824   3.613  1.00  0.00      PROA
ATOM   1556  CE2 PHE    94     -61.710   8.223   5.657  1.00  0.00      PROA
ATOM   1557  HE2 PHE    94     -62.107   7.247   5.422  1.00  0.00      PROA
ATOM   1558  C   PHE    94     -60.110  11.887   1.573  1.00  0.00      PROA
ATOM   1559  O   PHE    94     -61.062  12.134   0.840  1.00  0.00      PROA
ATOM   1560  N   PHE    95     -59.041  12.694   1.696  1.00  0.00      PROA
ATOM   1561  HN  PHE    95     -58.218  12.402   2.174  1.00  0.00      PROA
ATOM   1562  CA  PHE    95     -59.198  14.109   1.563  1.00  0.00      PROA
ATOM   1563  HA  PHE    95     -60.248  14.374   1.601  1.00  0.00      PROA
ATOM   1564  CB  PHE    95     -58.418  14.772   2.713  1.00  0.00      PROA
ATOM   1565  HB1 PHE    95     -57.342  14.944   2.488  1.00  0.00      PROA
ATOM   1566  HB2 PHE    95     -58.476  14.110   3.603  1.00  0.00      PROA
ATOM   1567  CG  PHE    95     -59.072  16.065   3.098  1.00  0.00      PROA
ATOM   1568  CD1 PHE    95     -60.039  16.099   4.118  1.00  0.00      PROA
ATOM   1569  HD1 PHE    95     -60.346  15.185   4.605  1.00  0.00      PROA
ATOM   1570  CE1 PHE    95     -60.586  17.319   4.527  1.00  0.00      PROA
ATOM   1571  HE1 PHE    95     -61.324  17.336   5.309  1.00  0.00      PROA
ATOM   1572  CZ  PHE    95     -60.172  18.511   3.925  1.00  0.00      PROA
ATOM   1573  HZ  PHE    95     -60.579  19.453   4.256  1.00  0.00      PROA
ATOM   1574  CD2 PHE    95     -58.684  17.262   2.481  1.00  0.00      PROA
ATOM   1575  HD2 PHE    95     -57.941  17.247   1.698  1.00  0.00      PROA
ATOM   1576  CE2 PHE    95     -59.237  18.480   2.886  1.00  0.00      PROA
ATOM   1577  HE2 PHE    95     -58.924  19.398   2.412  1.00  0.00      PROA
ATOM   1578  C   PHE    95     -58.635  14.524   0.244  1.00  0.00      PROA
ATOM   1579  O   PHE    95     -59.004  15.565  -0.272  1.00  0.00      PROA
ATOM   1580  N   SER    96     -57.790  13.669  -0.375  1.00  0.00      PROA
ATOM   1581  HN  SER    96     -57.490  12.819   0.051  1.00  0.00      PROA
ATOM   1582  CA  SER    96     -57.328  13.878  -1.726  1.00  0.00      PROA
ATOM   1583  HA  SER    96     -57.517  14.892  -2.033  1.00  0.00      PROA
ATOM   1584  CB  SER    96     -55.813  13.604  -1.872  1.00  0.00      PROA
ATOM   1585  HB1 SER    96     -55.576  12.520  -1.837  1.00  0.00      PROA
ATOM   1586  HB2 SER    96     -55.275  14.097  -1.033  1.00  0.00      PROA
ATOM   1587  OG  SER    96     -55.317  14.169  -3.077  1.00  0.00      PROA
ATOM   1588  HG1 SER    96     -55.759  13.685  -3.789  1.00  0.00      PROA
ATOM   1589  C   SER    96     -58.104  12.922  -2.601  1.00  0.00      PROA
ATOM   1590  O   SER    96     -58.066  13.009  -3.825  1.00  0.00      PROA
ATOM   1591  N   GLY    97     -58.893  12.015  -1.972  1.00  0.00      PROA
ATOM   1592  HN  GLY    97     -58.942  11.976  -0.977  1.00  0.00      PROA
ATOM   1593  CA  GLY    97     -59.711  11.038  -2.656  1.00  0.00      PROA
ATOM   1594  HA1 GLY    97     -60.038  10.324  -1.914  1.00  0.00      PROA
ATOM   1595  HA2 GLY    97     -59.135  10.592  -3.455  1.00  0.00      PROA
ATOM   1596  C   GLY    97     -60.928  11.681  -3.234  1.00  0.00      PROA
ATOM   1597  O   GLY    97     -61.321  11.400  -4.364  1.00  0.00      PROA
ATOM   1598  N   ILE    98     -61.530  12.628  -2.478  1.00  0.00      PROA
ATOM   1599  HN  ILE    98     -61.197  12.877  -1.571  1.00  0.00      PROA
ATOM   1600  CA  ILE    98     -62.742  13.288  -2.897  1.00  0.00      PROA
ATOM   1601  HA  ILE    98     -63.197  12.700  -3.681  1.00  0.00      PROA
ATOM   1602  CB  ILE    98     -63.750  13.413  -1.763  1.00  0.00      PROA
ATOM   1603  HB  ILE    98     -63.693  12.465  -1.176  1.00  0.00      PROA
ATOM   1604  CG2 ILE    98     -63.424  14.569  -0.788  1.00  0.00      PROA
ATOM   1605 HG21 ILE    98     -62.372  14.507  -0.440  1.00  0.00      PROA
ATOM   1606 HG22 ILE    98     -64.085  14.511   0.105  1.00  0.00      PROA
ATOM   1607 HG23 ILE    98     -63.590  15.560  -1.260  1.00  0.00      PROA
ATOM   1608  CG1 ILE    98     -65.173  13.467  -2.366  1.00  0.00      PROA
ATOM   1609 HG11 ILE    98     -65.250  12.653  -3.122  1.00  0.00      PROA
ATOM   1610 HG12 ILE    98     -65.356  14.433  -2.881  1.00  0.00      PROA
ATOM   1611  CD  ILE    98     -66.273  13.213  -1.346  1.00  0.00      PROA
ATOM   1612  HD1 ILE    98     -66.369  14.075  -0.652  1.00  0.00      PROA
ATOM   1613  HD2 ILE    98     -66.052  12.293  -0.763  1.00  0.00      PROA
ATOM   1614  HD3 ILE    98     -67.237  13.058  -1.871  1.00  0.00      PROA
ATOM   1615  C   ILE    98     -62.395  14.636  -3.465  1.00  0.00      PROA
ATOM   1616  O   ILE    98     -63.270  15.363  -3.932  1.00  0.00      PROA
ATOM   1617  N   PHE    99     -61.082  14.965  -3.514  1.00  0.00      PROA
ATOM   1618  HN  PHE    99     -60.389  14.361  -3.129  1.00  0.00      PROA
ATOM   1619  CA  PHE    99     -60.577  16.147  -4.164  1.00  0.00      PROA
ATOM   1620  HA  PHE    99     -61.381  16.844  -4.266  1.00  0.00      PROA
ATOM   1621  CB  PHE    99     -59.398  16.813  -3.397  1.00  0.00      PROA
ATOM   1622  HB1 PHE    99     -58.614  17.195  -4.085  1.00  0.00      PROA
ATOM   1623  HB2 PHE    99     -58.933  16.034  -2.771  1.00  0.00      PROA
ATOM   1624  CG  PHE    99     -59.746  17.990  -2.507  1.00  0.00      PROA
ATOM   1625  CD1 PHE    99     -58.836  18.337  -1.488  1.00  0.00      PROA
ATOM   1626  HD1 PHE    99     -57.972  17.714  -1.309  1.00  0.00      PROA
ATOM   1627  CE1 PHE    99     -58.994  19.508  -0.739  1.00  0.00      PROA
ATOM   1628  HE1 PHE    99     -58.276  19.761   0.026  1.00  0.00      PROA
ATOM   1629  CZ  PHE    99     -60.069  20.361  -1.007  1.00  0.00      PROA
ATOM   1630  HZ  PHE    99     -60.185  21.273  -0.442  1.00  0.00      PROA
ATOM   1631  CD2 PHE    99     -60.829  18.860  -2.751  1.00  0.00      PROA
ATOM   1632  HD2 PHE    99     -61.523  18.680  -3.552  1.00  0.00      PROA
ATOM   1633  CE2 PHE    99     -60.988  20.036  -2.009  1.00  0.00      PROA
ATOM   1634  HE2 PHE    99     -61.812  20.699  -2.225  1.00  0.00      PROA
ATOM   1635  C   PHE    99     -60.114  15.803  -5.560  1.00  0.00      PROA
ATOM   1636  O   PHE    99     -59.817  16.701  -6.341  1.00  0.00      PROA
ATOM   1637  N   PHE   100     -60.129  14.502  -5.940  1.00  0.00      PROA
ATOM   1638  HN  PHE   100     -60.372  13.771  -5.306  1.00  0.00      PROA
ATOM   1639  CA  PHE   100     -59.830  14.086  -7.293  1.00  0.00      PROA
ATOM   1640  HA  PHE   100     -59.586  14.954  -7.882  1.00  0.00      PROA
ATOM   1641  CB  PHE   100     -58.680  13.040  -7.390  1.00  0.00      PROA
ATOM   1642  HB1 PHE   100     -58.710  12.458  -8.338  1.00  0.00      PROA
ATOM   1643  HB2 PHE   100     -58.735  12.327  -6.539  1.00  0.00      PROA
ATOM   1644  CG  PHE   100     -57.351  13.748  -7.392  1.00  0.00      PROA
ATOM   1645  CD1 PHE   100     -56.311  13.397  -6.513  1.00  0.00      PROA
ATOM   1646  HD1 PHE   100     -56.453  12.594  -5.805  1.00  0.00      PROA
ATOM   1647  CE1 PHE   100     -55.089  14.084  -6.544  1.00  0.00      PROA
ATOM   1648  HE1 PHE   100     -54.298  13.813  -5.859  1.00  0.00      PROA
ATOM   1649  CZ  PHE   100     -54.891  15.119  -7.465  1.00  0.00      PROA
ATOM   1650  HZ  PHE   100     -53.955  15.654  -7.482  1.00  0.00      PROA
ATOM   1651  CD2 PHE   100     -57.116  14.761  -8.341  1.00  0.00      PROA
ATOM   1652  HD2 PHE   100     -57.876  15.022  -9.061  1.00  0.00      PROA
ATOM   1653  CE2 PHE   100     -55.904  15.456  -8.368  1.00  0.00      PROA
ATOM   1654  HE2 PHE   100     -55.750  16.245  -9.089  1.00  0.00      PROA
ATOM   1655  C   PHE   100     -61.040  13.544  -7.974  1.00  0.00      PROA
ATOM   1656  O   PHE   100     -60.986  13.233  -9.159  1.00  0.00      PROA
ATOM   1657  N   ILE   101     -62.193  13.488  -7.273  1.00  0.00      PROA
ATOM   1658  HN  ILE   101     -62.253  13.761  -6.317  1.00  0.00      PROA
ATOM   1659  CA  ILE   101     -63.401  12.986  -7.875  1.00  0.00      PROA
ATOM   1660  HA  ILE   101     -63.161  12.461  -8.789  1.00  0.00      PROA
ATOM   1661  CB  ILE   101     -64.092  12.009  -6.940  1.00  0.00      PROA
ATOM   1662  HB  ILE   101     -63.292  11.490  -6.356  1.00  0.00      PROA
ATOM   1663  CG2 ILE   101     -65.025  12.690  -5.915  1.00  0.00      PROA
ATOM   1664 HG21 ILE   101     -65.888  13.171  -6.414  1.00  0.00      PROA
ATOM   1665 HG22 ILE   101     -64.475  13.460  -5.340  1.00  0.00      PROA
ATOM   1666 HG23 ILE   101     -65.422  11.936  -5.199  1.00  0.00      PROA
ATOM   1667  CG1 ILE   101     -64.766  10.911  -7.784  1.00  0.00      PROA
ATOM   1668 HG11 ILE   101     -64.036  10.538  -8.537  1.00  0.00      PROA
ATOM   1669 HG12 ILE   101     -65.618  11.326  -8.350  1.00  0.00      PROA
ATOM   1670  CD  ILE   101     -65.222   9.725  -6.941  1.00  0.00      PROA
ATOM   1671  HD1 ILE   101     -66.057  10.013  -6.269  1.00  0.00      PROA
ATOM   1672  HD2 ILE   101     -64.384   9.345  -6.321  1.00  0.00      PROA
ATOM   1673  HD3 ILE   101     -65.564   8.904  -7.600  1.00  0.00      PROA
ATOM   1674  C   ILE   101     -64.242  14.181  -8.241  1.00  0.00      PROA
ATOM   1675  O   ILE   101     -64.959  14.170  -9.237  1.00  0.00      PROA
ATOM   1676  N   ILE   102     -64.065  15.301  -7.494  1.00  0.00      PROA
ATOM   1677  HN  ILE   102     -63.510  15.267  -6.670  1.00  0.00      PROA
ATOM   1678  CA  ILE   102     -64.479  16.636  -7.862  1.00  0.00      PROA
ATOM   1679  HA  ILE   102     -65.511  16.588  -8.159  1.00  0.00      PROA
ATOM   1680  CB  ILE   102     -64.355  17.648  -6.722  1.00  0.00      PROA
ATOM   1681  HB  ILE   102     -65.056  17.340  -5.911  1.00  0.00      PROA
ATOM   1682  CG2 ILE   102     -62.947  17.588  -6.121  1.00  0.00      PROA
ATOM   1683 HG21 ILE   102     -62.206  18.066  -6.788  1.00  0.00      PROA
ATOM   1684 HG22 ILE   102     -62.633  16.547  -5.942  1.00  0.00      PROA
ATOM   1685 HG23 ILE   102     -62.924  18.112  -5.140  1.00  0.00      PROA
ATOM   1686  CG1 ILE   102     -64.724  19.092  -7.146  1.00  0.00      PROA
ATOM   1687 HG11 ILE   102     -65.821  19.136  -7.335  1.00  0.00      PROA
ATOM   1688 HG12 ILE   102     -64.212  19.384  -8.086  1.00  0.00      PROA
ATOM   1689  CD  ILE   102     -64.324  20.155  -6.120  1.00  0.00      PROA
ATOM   1690  HD1 ILE   102     -63.226  20.181  -5.965  1.00  0.00      PROA
ATOM   1691  HD2 ILE   102     -64.819  19.965  -5.144  1.00  0.00      PROA
ATOM   1692  HD3 ILE   102     -64.615  21.160  -6.490  1.00  0.00      PROA
ATOM   1693  C   ILE   102     -63.727  17.097  -9.072  1.00  0.00      PROA
ATOM   1694  O   ILE   102     -64.299  17.727  -9.955  1.00  0.00      PROA
ATOM   1695  N   LEU   103     -62.421  16.770  -9.158  1.00  0.00      PROA
ATOM   1696  HN  LEU   103     -61.964  16.234  -8.457  1.00  0.00      PROA
ATOM   1697  CA  LEU   103     -61.602  17.237 -10.241  1.00  0.00      PROA
ATOM   1698  HA  LEU   103     -61.934  18.229 -10.510  1.00  0.00      PROA
ATOM   1699  CB  LEU   103     -60.112  17.347  -9.865  1.00  0.00      PROA
ATOM   1700  HB1 LEU   103     -59.447  16.982 -10.683  1.00  0.00      PROA
ATOM   1701  HB2 LEU   103     -59.914  16.717  -8.977  1.00  0.00      PROA
ATOM   1702  CG  LEU   103     -59.703  18.808  -9.567  1.00  0.00      PROA
ATOM   1703  HG  LEU   103     -59.796  19.376 -10.522  1.00  0.00      PROA
ATOM   1704  CD1 LEU   103     -58.237  18.869  -9.143  1.00  0.00      PROA
ATOM   1705 HD11 LEU   103     -57.927  19.917  -8.947  1.00  0.00      PROA
ATOM   1706 HD12 LEU   103     -57.584  18.448  -9.936  1.00  0.00      PROA
ATOM   1707 HD13 LEU   103     -58.082  18.274  -8.217  1.00  0.00      PROA
ATOM   1708  CD2 LEU   103     -60.592  19.523  -8.531  1.00  0.00      PROA
ATOM   1709 HD21 LEU   103     -60.495  19.028  -7.543  1.00  0.00      PROA
ATOM   1710 HD22 LEU   103     -61.660  19.525  -8.832  1.00  0.00      PROA
ATOM   1711 HD23 LEU   103     -60.267  20.579  -8.421  1.00  0.00      PROA
ATOM   1712  C   LEU   103     -61.804  16.417 -11.471  1.00  0.00      PROA
ATOM   1713  O   LEU   103     -61.657  16.930 -12.568  1.00  0.00      PROA
ATOM   1714  N   LEU   104     -62.278  15.159 -11.361  1.00  0.00      PROA
ATOM   1715  HN  LEU   104     -62.431  14.718 -10.480  1.00  0.00      PROA
ATOM   1716  CA  LEU   104     -62.631  14.395 -12.536  1.00  0.00      PROA
ATOM   1717  HA  LEU   104     -61.882  14.562 -13.297  1.00  0.00      PROA
ATOM   1718  CB  LEU   104     -62.716  12.889 -12.256  1.00  0.00      PROA
ATOM   1719  HB1 LEU   104     -63.355  12.372 -13.009  1.00  0.00      PROA
ATOM   1720  HB2 LEU   104     -63.167  12.736 -11.251  1.00  0.00      PROA
ATOM   1721  CG  LEU   104     -61.345  12.206 -12.339  1.00  0.00      PROA
ATOM   1722  HG  LEU   104     -60.585  12.883 -11.883  1.00  0.00      PROA
ATOM   1723  CD1 LEU   104     -61.348  10.904 -11.536  1.00  0.00      PROA
ATOM   1724 HD11 LEU   104     -61.643  11.103 -10.484  1.00  0.00      PROA
ATOM   1725 HD12 LEU   104     -60.332  10.456 -11.534  1.00  0.00      PROA
ATOM   1726 HD13 LEU   104     -62.061  10.175 -11.973  1.00  0.00      PROA
ATOM   1727  CD2 LEU   104     -60.952  11.942 -13.802  1.00  0.00      PROA
ATOM   1728 HD21 LEU   104     -61.029  12.869 -14.410  1.00  0.00      PROA
ATOM   1729 HD22 LEU   104     -61.625  11.184 -14.253  1.00  0.00      PROA
ATOM   1730 HD23 LEU   104     -59.908  11.568 -13.859  1.00  0.00      PROA
ATOM   1731  C   LEU   104     -63.944  14.849 -13.101  1.00  0.00      PROA
ATOM   1732  O   LEU   104     -64.244  14.601 -14.266  1.00  0.00      PROA
ATOM   1733  N   THR   105     -64.728  15.595 -12.297  1.00  0.00      PROA
ATOM   1734  HN  THR   105     -64.467  15.801 -11.355  1.00  0.00      PROA
ATOM   1735  CA  THR   105     -65.961  16.185 -12.739  1.00  0.00      PROA
ATOM   1736  HA  THR   105     -66.296  15.675 -13.631  1.00  0.00      PROA
ATOM   1737  CB  THR   105     -67.057  16.028 -11.683  1.00  0.00      PROA
ATOM   1738  HB  THR   105     -66.930  15.028 -11.208  1.00  0.00      PROA
ATOM   1739  OG1 THR   105     -67.029  16.999 -10.643  1.00  0.00      PROA
ATOM   1740  HG1 THR   105     -66.168  16.928 -10.216  1.00  0.00      PROA
ATOM   1741  CG2 THR   105     -68.435  16.046 -12.382  1.00  0.00      PROA
ATOM   1742 HG21 THR   105     -68.509  15.197 -13.095  1.00  0.00      PROA
ATOM   1743 HG22 THR   105     -68.591  16.984 -12.948  1.00  0.00      PROA
ATOM   1744 HG23 THR   105     -69.255  15.956 -11.643  1.00  0.00      PROA
ATOM   1745  C   THR   105     -65.692  17.630 -13.096  1.00  0.00      PROA
ATOM   1746  O   THR   105     -66.601  18.313 -13.533  1.00  0.00      PROA
ATOM   1747  N   ILE   106     -64.432  18.129 -12.994  1.00  0.00      PROA
ATOM   1748  HN  ILE   106     -63.672  17.587 -12.642  1.00  0.00      PROA
ATOM   1749  CA  ILE   106     -64.099  19.478 -13.420  1.00  0.00      PROA
ATOM   1750  HA  ILE   106     -65.013  20.022 -13.601  1.00  0.00      PROA
ATOM   1751  CB  ILE   106     -63.308  20.278 -12.374  1.00  0.00      PROA
ATOM   1752  HB  ILE   106     -63.535  19.808 -11.386  1.00  0.00      PROA
ATOM   1753  CG2 ILE   106     -61.772  20.244 -12.539  1.00  0.00      PROA
ATOM   1754 HG21 ILE   106     -61.447  20.694 -13.499  1.00  0.00      PROA
ATOM   1755 HG22 ILE   106     -61.378  19.216 -12.494  1.00  0.00      PROA
ATOM   1756 HG23 ILE   106     -61.298  20.823 -11.717  1.00  0.00      PROA
ATOM   1757  CG1 ILE   106     -63.839  21.734 -12.261  1.00  0.00      PROA
ATOM   1758 HG11 ILE   106     -63.496  22.133 -11.280  1.00  0.00      PROA
ATOM   1759 HG12 ILE   106     -64.952  21.716 -12.234  1.00  0.00      PROA
ATOM   1760  CD  ILE   106     -63.373  22.709 -13.349  1.00  0.00      PROA
ATOM   1761  HD1 ILE   106     -63.741  22.410 -14.351  1.00  0.00      PROA
ATOM   1762  HD2 ILE   106     -62.265  22.783 -13.382  1.00  0.00      PROA
ATOM   1763  HD3 ILE   106     -63.771  23.725 -13.137  1.00  0.00      PROA
ATOM   1764  C   ILE   106     -63.383  19.367 -14.742  1.00  0.00      PROA
ATOM   1765  O   ILE   106     -63.387  20.315 -15.524  1.00  0.00      PROA
ATOM   1766  N   ASP   107     -62.850  18.166 -15.095  1.00  0.00      PROA
ATOM   1767  HN  ASP   107     -62.798  17.402 -14.459  1.00  0.00      PROA
ATOM   1768  CA  ASP   107     -62.505  17.873 -16.474  1.00  0.00      PROA
ATOM   1769  HA  ASP   107     -61.941  18.713 -16.853  1.00  0.00      PROA
ATOM   1770  CB  ASP   107     -61.641  16.601 -16.693  1.00  0.00      PROA
ATOM   1771  HB1 ASP   107     -62.127  15.711 -16.246  1.00  0.00      PROA
ATOM   1772  HB2 ASP   107     -60.659  16.758 -16.208  1.00  0.00      PROA
ATOM   1773  CG  ASP   107     -61.389  16.353 -18.187  1.00  0.00      PROA
ATOM   1774  OD1 ASP   107     -60.433  16.948 -18.735  1.00  0.00      PROA
ATOM   1775  OD2 ASP   107     -62.247  15.676 -18.815  1.00  0.00      PROA
ATOM   1776  C   ASP   107     -63.771  17.775 -17.277  1.00  0.00      PROA
ATOM   1777  O   ASP   107     -63.845  18.256 -18.403  1.00  0.00      PROA
ATOM   1778  N   ARG   108     -64.826  17.169 -16.676  1.00  0.00      PROA
ATOM   1779  HN  ARG   108     -64.767  16.823 -15.743  1.00  0.00      PROA
ATOM   1780  CA  ARG   108     -66.058  16.926 -17.368  1.00  0.00      PROA
ATOM   1781  HA  ARG   108     -65.880  17.043 -18.423  1.00  0.00      PROA
ATOM   1782  CB  ARG   108     -66.565  15.479 -17.206  1.00  0.00      PROA
ATOM   1783  HB1 ARG   108     -67.528  15.362 -17.756  1.00  0.00      PROA
ATOM   1784  HB2 ARG   108     -66.730  15.216 -16.140  1.00  0.00      PROA
ATOM   1785  CG  ARG   108     -65.522  14.549 -17.848  1.00  0.00      PROA
ATOM   1786  HG1 ARG   108     -64.757  14.283 -17.085  1.00  0.00      PROA
ATOM   1787  HG2 ARG   108     -64.994  15.149 -18.629  1.00  0.00      PROA
ATOM   1788  CD  ARG   108     -66.068  13.292 -18.531  1.00  0.00      PROA
ATOM   1789  HD1 ARG   108     -66.940  13.533 -19.178  1.00  0.00      PROA
ATOM   1790  HD2 ARG   108     -66.377  12.534 -17.777  1.00  0.00      PROA
ATOM   1791  NE  ARG   108     -64.936  12.746 -19.360  1.00  0.00      PROA
ATOM   1792  HE  ARG   108     -64.148  12.412 -18.826  1.00  0.00      PROA
ATOM   1793  CZ  ARG   108     -64.768  12.973 -20.674  1.00  0.00      PROA
ATOM   1794  NH1 ARG   108     -65.770  13.360 -21.465  1.00  0.00      PROA
ATOM   1795 HH11 ARG   108     -66.686  13.447 -21.092  1.00  0.00      PROA
ATOM   1796 HH12 ARG   108     -65.610  13.500 -22.440  1.00  0.00      PROA
ATOM   1797  NH2 ARG   108     -63.548  12.830 -21.188  1.00  0.00      PROA
ATOM   1798 HH21 ARG   108     -63.376  13.011 -22.163  1.00  0.00      PROA
ATOM   1799 HH22 ARG   108     -62.758  12.592 -20.619  1.00  0.00      PROA
ATOM   1800  C   ARG   108     -67.070  17.969 -17.054  1.00  0.00      PROA
ATOM   1801  O   ARG   108     -68.181  17.909 -17.570  1.00  0.00      PROA
ATOM   1802  N   TYR   109     -66.653  19.017 -16.297  1.00  0.00      PROA
ATOM   1803  HN  TYR   109     -65.769  19.001 -15.836  1.00  0.00      PROA
ATOM   1804  CA  TYR   109     -67.313  20.304 -16.313  1.00  0.00      PROA
ATOM   1805  HA  TYR   109     -68.367  20.108 -16.183  1.00  0.00      PROA
ATOM   1806  CB  TYR   109     -66.833  21.339 -15.235  1.00  0.00      PROA
ATOM   1807  HB1 TYR   109     -65.763  21.598 -15.381  1.00  0.00      PROA
ATOM   1808  HB2 TYR   109     -66.968  20.925 -14.218  1.00  0.00      PROA
ATOM   1809  CG  TYR   109     -67.679  22.599 -15.352  1.00  0.00      PROA
ATOM   1810  CD1 TYR   109     -67.149  23.828 -15.791  1.00  0.00      PROA
ATOM   1811  HD1 TYR   109     -66.080  23.951 -15.870  1.00  0.00      PROA
ATOM   1812  CE1 TYR   109     -67.999  24.840 -16.272  1.00  0.00      PROA
ATOM   1813  HE1 TYR   109     -67.575  25.742 -16.686  1.00  0.00      PROA
ATOM   1814  CZ  TYR   109     -69.385  24.636 -16.275  1.00  0.00      PROA
ATOM   1815  OH  TYR   109     -70.245  25.575 -16.870  1.00  0.00      PROA
ATOM   1816  HH  TYR   109     -69.709  26.300 -17.211  1.00  0.00      PROA
ATOM   1817  CD2 TYR   109     -69.073  22.466 -15.252  1.00  0.00      PROA
ATOM   1818  HD2 TYR   109     -69.505  21.530 -14.932  1.00  0.00      PROA
ATOM   1819  CE2 TYR   109     -69.922  23.472 -15.721  1.00  0.00      PROA
ATOM   1820  HE2 TYR   109     -70.989  23.312 -15.707  1.00  0.00      PROA
ATOM   1821  C   TYR   109     -67.123  20.901 -17.685  1.00  0.00      PROA
ATOM   1822  O   TYR   109     -68.025  21.500 -18.255  1.00  0.00      PROA
ATOM   1823  N   LEU   110     -65.916  20.726 -18.256  1.00  0.00      PROA
ATOM   1824  HN  LEU   110     -65.181  20.208 -17.821  1.00  0.00      PROA
ATOM   1825  CA  LEU   110     -65.603  21.336 -19.516  1.00  0.00      PROA
ATOM   1826  HA  LEU   110     -66.250  22.181 -19.689  1.00  0.00      PROA
ATOM   1827  CB  LEU   110     -64.137  21.836 -19.529  1.00  0.00      PROA
ATOM   1828  HB1 LEU   110     -63.559  21.445 -20.392  1.00  0.00      PROA
ATOM   1829  HB2 LEU   110     -63.624  21.461 -18.617  1.00  0.00      PROA
ATOM   1830  CG  LEU   110     -64.052  23.379 -19.542  1.00  0.00      PROA
ATOM   1831  HG  LEU   110     -64.530  23.730 -20.488  1.00  0.00      PROA
ATOM   1832  CD1 LEU   110     -62.593  23.858 -19.566  1.00  0.00      PROA
ATOM   1833 HD11 LEU   110     -62.555  24.966 -19.616  1.00  0.00      PROA
ATOM   1834 HD12 LEU   110     -62.068  23.447 -20.452  1.00  0.00      PROA
ATOM   1835 HD13 LEU   110     -62.059  23.526 -18.651  1.00  0.00      PROA
ATOM   1836  CD2 LEU   110     -64.812  24.027 -18.372  1.00  0.00      PROA
ATOM   1837 HD21 LEU   110     -64.410  23.655 -17.406  1.00  0.00      PROA
ATOM   1838 HD22 LEU   110     -65.898  23.794 -18.412  1.00  0.00      PROA
ATOM   1839 HD23 LEU   110     -64.699  25.129 -18.403  1.00  0.00      PROA
ATOM   1840  C   LEU   110     -65.876  20.390 -20.643  1.00  0.00      PROA
ATOM   1841  O   LEU   110     -66.114  20.834 -21.757  1.00  0.00      PROA
ATOM   1842  N   ALA   111     -65.910  19.058 -20.416  1.00  0.00      PROA
ATOM   1843  HN  ALA   111     -65.746  18.672 -19.515  1.00  0.00      PROA
ATOM   1844  CA  ALA   111     -66.127  18.136 -21.500  1.00  0.00      PROA
ATOM   1845  HA  ALA   111     -65.385  18.357 -22.253  1.00  0.00      PROA
ATOM   1846  CB  ALA   111     -65.933  16.670 -21.081  1.00  0.00      PROA
ATOM   1847  HB1 ALA   111     -66.699  16.353 -20.346  1.00  0.00      PROA
ATOM   1848  HB2 ALA   111     -64.927  16.541 -20.623  1.00  0.00      PROA
ATOM   1849  HB3 ALA   111     -65.992  16.006 -21.971  1.00  0.00      PROA
ATOM   1850  C   ALA   111     -67.486  18.255 -22.150  1.00  0.00      PROA
ATOM   1851  O   ALA   111     -67.566  18.299 -23.375  1.00  0.00      PROA
ATOM   1852  N   VAL   112     -68.582  18.322 -21.352  1.00  0.00      PROA
ATOM   1853  HN  VAL   112     -68.518  18.372 -20.359  1.00  0.00      PROA
ATOM   1854  CA  VAL   112     -69.903  18.079 -21.901  1.00  0.00      PROA
ATOM   1855  HA  VAL   112     -69.808  17.589 -22.859  1.00  0.00      PROA
ATOM   1856  CB  VAL   112     -70.745  17.142 -21.038  1.00  0.00      PROA
ATOM   1857  HB  VAL   112     -71.710  16.924 -21.562  1.00  0.00      PROA
ATOM   1858  CG1 VAL   112     -69.995  15.808 -20.897  1.00  0.00      PROA
ATOM   1859 HG11 VAL   112     -69.091  15.919 -20.265  1.00  0.00      PROA
ATOM   1860 HG12 VAL   112     -69.696  15.432 -21.893  1.00  0.00      PROA
ATOM   1861 HG13 VAL   112     -70.664  15.056 -20.429  1.00  0.00      PROA
ATOM   1862  CG2 VAL   112     -71.080  17.737 -19.658  1.00  0.00      PROA
ATOM   1863 HG21 VAL   112     -71.770  18.603 -19.741  1.00  0.00      PROA
ATOM   1864 HG22 VAL   112     -70.160  18.055 -19.130  1.00  0.00      PROA
ATOM   1865 HG23 VAL   112     -71.586  16.962 -19.047  1.00  0.00      PROA
ATOM   1866  C   VAL   112     -70.681  19.342 -22.138  1.00  0.00      PROA
ATOM   1867  O   VAL   112     -71.464  19.384 -23.072  1.00  0.00      PROA
ATOM   1868  N   VAL   113     -70.492  20.386 -21.298  1.00  0.00      PROA
ATOM   1869  HN  VAL   113     -69.827  20.365 -20.562  1.00  0.00      PROA
ATOM   1870  CA  VAL   113     -71.339  21.561 -21.357  1.00  0.00      PROA
ATOM   1871  HA  VAL   113     -72.171  21.386 -22.025  1.00  0.00      PROA
ATOM   1872  CB  VAL   113     -71.943  21.896 -19.986  1.00  0.00      PROA
ATOM   1873  HB  VAL   113     -72.550  21.013 -19.680  1.00  0.00      PROA
ATOM   1874  CG1 VAL   113     -72.905  23.102 -20.062  1.00  0.00      PROA
ATOM   1875 HG11 VAL   113     -73.651  22.948 -20.872  1.00  0.00      PROA
ATOM   1876 HG12 VAL   113     -72.355  24.045 -20.251  1.00  0.00      PROA
ATOM   1877 HG13 VAL   113     -73.450  23.214 -19.101  1.00  0.00      PROA
ATOM   1878  CG2 VAL   113     -70.879  22.072 -18.894  1.00  0.00      PROA
ATOM   1879 HG21 VAL   113     -70.159  22.876 -19.144  1.00  0.00      PROA
ATOM   1880 HG22 VAL   113     -70.334  21.116 -18.741  1.00  0.00      PROA
ATOM   1881 HG23 VAL   113     -71.370  22.329 -17.930  1.00  0.00      PROA
ATOM   1882  C   VAL   113     -70.561  22.712 -21.931  1.00  0.00      PROA
ATOM   1883  O   VAL   113     -71.137  23.681 -22.429  1.00  0.00      PROA
ATOM   1884  N   HSD   114     -69.210  22.628 -21.929  1.00  0.00      PROA
ATOM   1885  HN  HSD   114     -68.729  21.822 -21.591  1.00  0.00      PROA
ATOM   1886  CA  HSD   114     -68.392  23.742 -22.329  1.00  0.00      PROA
ATOM   1887  HA  HSD   114     -68.956  24.407 -22.970  1.00  0.00      PROA
ATOM   1888  CB  HSD   114     -67.861  24.509 -21.097  1.00  0.00      PROA
ATOM   1889  HB1 HSD   114     -66.946  24.061 -20.660  1.00  0.00      PROA
ATOM   1890  HB2 HSD   114     -68.641  24.454 -20.306  1.00  0.00      PROA
ATOM   1891  ND1 HSD   114     -66.836  26.509 -22.316  1.00  0.00      PROA
ATOM   1892  HD1 HSD   114     -66.248  25.996 -22.941  1.00  0.00      PROA
ATOM   1893  CG  HSD   114     -67.675  25.971 -21.365  1.00  0.00      PROA
ATOM   1894  CE1 HSD   114     -66.968  27.855 -22.235  1.00  0.00      PROA
ATOM   1895  HE1 HSD   114     -66.423  28.547 -22.876  1.00  0.00      PROA
ATOM   1896  NE2 HSD   114     -67.815  28.220 -21.297  1.00  0.00      PROA
ATOM   1897  CD2 HSD   114     -68.265  27.030 -20.748  1.00  0.00      PROA
ATOM   1898  HD2 HSD   114     -68.982  27.037 -19.936  1.00  0.00      PROA
ATOM   1899  C   HSD   114     -67.268  23.174 -23.139  1.00  0.00      PROA
ATOM   1900  O   HSD   114     -66.091  23.444 -22.896  1.00  0.00      PROA
ATOM   1901  N   ALA   115     -67.631  22.378 -24.168  1.00  0.00      PROA
ATOM   1902  HN  ALA   115     -68.597  22.212 -24.375  1.00  0.00      PROA
ATOM   1903  CA  ALA   115     -66.711  21.604 -24.973  1.00  0.00      PROA
ATOM   1904  HA  ALA   115     -66.040  21.074 -24.313  1.00  0.00      PROA
ATOM   1905  CB  ALA   115     -67.456  20.591 -25.859  1.00  0.00      PROA
ATOM   1906  HB1 ALA   115     -68.108  21.108 -26.595  1.00  0.00      PROA
ATOM   1907  HB2 ALA   115     -68.104  19.949 -25.229  1.00  0.00      PROA
ATOM   1908  HB3 ALA   115     -66.744  19.939 -26.409  1.00  0.00      PROA
ATOM   1909  C   ALA   115     -65.909  22.478 -25.897  1.00  0.00      PROA
ATOM   1910  O   ALA   115     -64.875  22.065 -26.411  1.00  0.00      PROA
ATOM   1911  N   VAL   116     -66.376  23.731 -26.104  1.00  0.00      PROA
ATOM   1912  HN  VAL   116     -67.212  24.031 -25.657  1.00  0.00      PROA
ATOM   1913  CA  VAL   116     -65.750  24.718 -26.947  1.00  0.00      PROA
ATOM   1914  HA  VAL   116     -65.629  24.251 -27.914  1.00  0.00      PROA
ATOM   1915  CB  VAL   116     -66.665  25.928 -27.139  1.00  0.00      PROA
ATOM   1916  HB  VAL   116     -67.681  25.536 -27.386  1.00  0.00      PROA
ATOM   1917  CG1 VAL   116     -66.198  26.739 -28.365  1.00  0.00      PROA
ATOM   1918 HG11 VAL   116     -66.153  26.086 -29.262  1.00  0.00      PROA
ATOM   1919 HG12 VAL   116     -65.194  27.177 -28.198  1.00  0.00      PROA
ATOM   1920 HG13 VAL   116     -66.913  27.563 -28.570  1.00  0.00      PROA
ATOM   1921  CG2 VAL   116     -66.806  26.787 -25.860  1.00  0.00      PROA
ATOM   1922 HG21 VAL   116     -65.850  27.294 -25.612  1.00  0.00      PROA
ATOM   1923 HG22 VAL   116     -67.129  26.162 -25.006  1.00  0.00      PROA
ATOM   1924 HG23 VAL   116     -67.573  27.575 -26.025  1.00  0.00      PROA
ATOM   1925  C   VAL   116     -64.362  25.088 -26.459  1.00  0.00      PROA
ATOM   1926  O   VAL   116     -63.448  25.207 -27.264  1.00  0.00      PROA
ATOM   1927  N   PHE   117     -64.173  25.233 -25.116  1.00  0.00      PROA
ATOM   1928  HN  PHE   117     -64.908  25.065 -24.464  1.00  0.00      PROA
ATOM   1929  CA  PHE   117     -62.913  25.660 -24.543  1.00  0.00      PROA
ATOM   1930  HA  PHE   117     -62.314  26.107 -25.323  1.00  0.00      PROA
ATOM   1931  CB  PHE   117     -63.140  26.692 -23.387  1.00  0.00      PROA
ATOM   1932  HB1 PHE   117     -63.680  26.206 -22.545  1.00  0.00      PROA
ATOM   1933  HB2 PHE   117     -63.765  27.522 -23.771  1.00  0.00      PROA
ATOM   1934  CG  PHE   117     -61.851  27.308 -22.868  1.00  0.00      PROA
ATOM   1935  CD1 PHE   117     -61.594  27.440 -21.490  1.00  0.00      PROA
ATOM   1936  HD1 PHE   117     -62.330  27.113 -20.771  1.00  0.00      PROA
ATOM   1937  CE1 PHE   117     -60.377  27.967 -21.036  1.00  0.00      PROA
ATOM   1938  HE1 PHE   117     -60.184  28.044 -19.977  1.00  0.00      PROA
ATOM   1939  CZ  PHE   117     -59.411  28.380 -21.954  1.00  0.00      PROA
ATOM   1940  HZ  PHE   117     -58.476  28.786 -21.595  1.00  0.00      PROA
ATOM   1941  CD2 PHE   117     -60.868  27.747 -23.773  1.00  0.00      PROA
ATOM   1942  HD2 PHE   117     -61.043  27.691 -24.839  1.00  0.00      PROA
ATOM   1943  CE2 PHE   117     -59.655  28.271 -23.326  1.00  0.00      PROA
ATOM   1944  HE2 PHE   117     -58.912  28.588 -24.044  1.00  0.00      PROA
ATOM   1945  C   PHE   117     -62.176  24.452 -24.015  1.00  0.00      PROA
ATOM   1946  O   PHE   117     -61.036  24.550 -23.573  1.00  0.00      PROA
ATOM   1947  N   ALA   118     -62.778  23.251 -24.113  1.00  0.00      PROA
ATOM   1948  HN  ALA   118     -63.680  23.151 -24.529  1.00  0.00      PROA
ATOM   1949  CA  ALA   118     -62.213  22.046 -23.565  1.00  0.00      PROA
ATOM   1950  HA  ALA   118     -61.585  22.281 -22.717  1.00  0.00      PROA
ATOM   1951  CB  ALA   118     -63.321  21.087 -23.129  1.00  0.00      PROA
ATOM   1952  HB1 ALA   118     -63.911  20.715 -23.993  1.00  0.00      PROA
ATOM   1953  HB2 ALA   118     -64.004  21.642 -22.460  1.00  0.00      PROA
ATOM   1954  HB3 ALA   118     -62.911  20.212 -22.571  1.00  0.00      PROA
ATOM   1955  C   ALA   118     -61.415  21.317 -24.596  1.00  0.00      PROA
ATOM   1956  O   ALA   118     -60.844  20.275 -24.305  1.00  0.00      PROA
ATOM   1957  N   LEU   119     -61.336  21.859 -25.831  1.00  0.00      PROA
ATOM   1958  HN  LEU   119     -61.810  22.709 -26.046  1.00  0.00      PROA
ATOM   1959  CA  LEU   119     -60.587  21.278 -26.908  1.00  0.00      PROA
ATOM   1960  HA  LEU   119     -60.608  20.211 -26.804  1.00  0.00      PROA
ATOM   1961  CB  LEU   119     -61.161  21.716 -28.283  1.00  0.00      PROA
ATOM   1962  HB1 LEU   119     -60.359  21.831 -29.049  1.00  0.00      PROA
ATOM   1963  HB2 LEU   119     -61.619  22.719 -28.144  1.00  0.00      PROA
ATOM   1964  CG  LEU   119     -62.218  20.774 -28.914  1.00  0.00      PROA
ATOM   1965  HG  LEU   119     -61.670  20.107 -29.629  1.00  0.00      PROA
ATOM   1966  CD1 LEU   119     -63.264  21.512 -29.686  1.00  0.00      PROA
ATOM   1967 HD11 LEU   119     -63.934  20.830 -30.234  1.00  0.00      PROA
ATOM   1968 HD12 LEU   119     -62.804  22.055 -30.417  1.00  0.00      PROA
ATOM   1969 HD13 LEU   119     -63.860  22.191 -29.040  1.00  0.00      PROA
ATOM   1970  CD2 LEU   119     -62.958  19.887 -27.970  1.00  0.00      PROA
ATOM   1971 HD21 LEU   119     -63.344  20.327 -27.050  1.00  0.00      PROA
ATOM   1972 HD22 LEU   119     -62.106  19.380 -27.694  1.00  0.00      PROA
ATOM   1973 HD23 LEU   119     -63.702  19.219 -28.437  1.00  0.00      PROA
ATOM   1974  C   LEU   119     -59.140  21.649 -26.811  1.00  0.00      PROA
ATOM   1975  O   LEU   119     -58.282  20.951 -27.354  1.00  0.00      PROA
ATOM   1976  N   LYS   120     -58.812  22.750 -26.095  1.00  0.00      PROA
ATOM   1977  HN  LYS   120     -59.512  23.312 -25.656  1.00  0.00      PROA
ATOM   1978  CA  LYS   120     -57.448  23.149 -25.864  1.00  0.00      PROA
ATOM   1979  HA  LYS   120     -56.807  22.338 -26.167  1.00  0.00      PROA
ATOM   1980  CB  LYS   120     -57.048  24.389 -26.692  1.00  0.00      PROA
ATOM   1981  HB1 LYS   120     -56.390  25.077 -26.135  1.00  0.00      PROA
ATOM   1982  HB2 LYS   120     -57.966  24.949 -26.974  1.00  0.00      PROA
ATOM   1983  CG  LYS   120     -56.294  23.976 -27.949  1.00  0.00      PROA
ATOM   1984  HG1 LYS   120     -56.226  24.836 -28.650  1.00  0.00      PROA
ATOM   1985  HG2 LYS   120     -56.866  23.187 -28.419  1.00  0.00      PROA
ATOM   1986  CD  LYS   120     -54.922  23.444 -27.628  1.00  0.00      PROA
ATOM   1987  HD1 LYS   120     -54.861  22.851 -26.710  1.00  0.00      PROA
ATOM   1988  HD2 LYS   120     -54.419  24.392 -27.333  1.00  0.00      PROA
ATOM   1989  CE  LYS   120     -54.262  22.622 -28.784  1.00  0.00      PROA
ATOM   1990  HE1 LYS   120     -53.179  22.368 -28.537  1.00  0.00      PROA
ATOM   1991  HE2 LYS   120     -54.259  23.222 -29.730  1.00  0.00      PROA
ATOM   1992  NZ  LYS   120     -54.856  21.347 -28.951  1.00  0.00      PROA
ATOM   1993  HZ1 LYS   120     -55.849  21.491 -29.183  1.00  0.00      PROA
ATOM   1994  HZ2 LYS   120     -54.767  20.814 -28.065  1.00  0.00      PROA
ATOM   1995  HZ3 LYS   120     -54.369  20.848 -29.720  1.00  0.00      PROA
ATOM   1996  C   LYS   120     -57.135  23.314 -24.409  1.00  0.00      PROA
ATOM   1997  O   LYS   120     -56.041  23.749 -24.069  1.00  0.00      PROA
ATOM   1998  N   ALA   121     -58.058  22.883 -23.529  1.00  0.00      PROA
ATOM   1999  HN  ALA   121     -58.937  22.516 -23.820  1.00  0.00      PROA
ATOM   2000  CA  ALA   121     -57.843  22.902 -22.120  1.00  0.00      PROA
ATOM   2001  HA  ALA   121     -56.902  23.377 -21.874  1.00  0.00      PROA
ATOM   2002  CB  ALA   121     -58.995  23.629 -21.470  1.00  0.00      PROA
ATOM   2003  HB1 ALA   121     -59.962  23.161 -21.508  1.00  0.00      PROA
ATOM   2004  HB2 ALA   121     -59.064  24.697 -21.748  1.00  0.00      PROA
ATOM   2005  HB3 ALA   121     -58.696  23.488 -20.502  1.00  0.00      PROA
ATOM   2006  C   ALA   121     -57.796  21.494 -21.572  1.00  0.00      PROA
ATOM   2007  O   ALA   121     -57.816  21.291 -20.362  1.00  0.00      PROA
ATOM   2008  N   ARG   122     -57.711  20.492 -22.471  1.00  0.00      PROA
ATOM   2009  HN  ARG   122     -57.691  20.683 -23.446  1.00  0.00      PROA
ATOM   2010  CA  ARG   122     -57.692  19.091 -22.105  1.00  0.00      PROA
ATOM   2011  HA  ARG   122     -58.020  18.989 -21.082  1.00  0.00      PROA
ATOM   2012  CB  ARG   122     -58.653  18.231 -22.960  1.00  0.00      PROA
ATOM   2013  HB1 ARG   122     -59.677  18.581 -22.683  1.00  0.00      PROA
ATOM   2014  HB2 ARG   122     -58.609  17.165 -22.658  1.00  0.00      PROA
ATOM   2015  CG  ARG   122     -58.546  18.360 -24.496  1.00  0.00      PROA
ATOM   2016  HG1 ARG   122     -58.336  19.401 -24.807  1.00  0.00      PROA
ATOM   2017  HG2 ARG   122     -59.577  18.123 -24.872  1.00  0.00      PROA
ATOM   2018  CD  ARG   122     -57.634  17.362 -25.218  1.00  0.00      PROA
ATOM   2019  HD1 ARG   122     -58.024  17.239 -26.225  1.00  0.00      PROA
ATOM   2020  HD2 ARG   122     -57.648  16.380 -24.740  1.00  0.00      PROA
ATOM   2021  NE  ARG   122     -56.216  17.835 -25.294  1.00  0.00      PROA
ATOM   2022  HE  ARG   122     -55.978  18.652 -24.770  1.00  0.00      PROA
ATOM   2023  CZ  ARG   122     -55.265  17.174 -25.983  1.00  0.00      PROA
ATOM   2024  NH1 ARG   122     -55.540  16.058 -26.665  1.00  0.00      PROA
ATOM   2025 HH11 ARG   122     -56.467  15.692 -26.670  1.00  0.00      PROA
ATOM   2026 HH12 ARG   122     -54.825  15.579 -27.168  1.00  0.00      PROA
ATOM   2027  NH2 ARG   122     -54.011  17.642 -25.976  1.00  0.00      PROA
ATOM   2028 HH21 ARG   122     -53.780  18.467 -25.465  1.00  0.00      PROA
ATOM   2029 HH22 ARG   122     -53.285  17.163 -26.477  1.00  0.00      PROA
ATOM   2030  C   ARG   122     -56.302  18.535 -22.162  1.00  0.00      PROA
ATOM   2031  O   ARG   122     -56.094  17.320 -22.203  1.00  0.00      PROA
ATOM   2032  N   THR   123     -55.291  19.429 -22.210  1.00  0.00      PROA
ATOM   2033  HN  THR   123     -55.475  20.415 -22.183  1.00  0.00      PROA
ATOM   2034  CA  THR   123     -53.884  19.084 -22.146  1.00  0.00      PROA
ATOM   2035  HA  THR   123     -53.699  18.382 -22.935  1.00  0.00      PROA
ATOM   2036  CB  THR   123     -52.965  20.200 -22.383  1.00  0.00      PROA
ATOM   2037  HB  THR   123     -51.907  19.958 -22.180  1.00  0.00      PROA
ATOM   2038  OG1 THR   123     -53.456  21.186 -21.603  1.00  0.00      PROA
ATOM   2039  HG1 THR   123     -53.136  21.081 -20.659  1.00  0.00      PROA
ATOM   2040  CG2 THR   123     -53.183  20.567 -23.822  1.00  0.00      PROA
ATOM   2041 HG21 THR   123     -54.122  21.046 -24.086  1.00  0.00      PROA
ATOM   2042 HG22 THR   123     -52.803  19.857 -24.530  1.00  0.00      PROA
ATOM   2043 HG23 THR   123     -52.474  21.154 -23.937  1.00  0.00      PROA
ATOM   2044  C   THR   123     -53.558  18.431 -20.843  1.00  0.00      PROA
ATOM   2045  O   THR   123     -54.087  18.721 -19.793  1.00  0.00      PROA
ATOM   2046  N   VAL   124     -52.677  17.504 -20.876  1.00  0.00      PROA
ATOM   2047  HN  VAL   124     -52.124  17.327 -21.746  1.00  0.00      PROA
ATOM   2048  CA  VAL   124     -52.069  16.724 -19.764  1.00  0.00      PROA
ATOM   2049  HA  VAL   124     -52.868  16.342 -19.224  1.00  0.00      PROA
ATOM   2050  CB  VAL   124     -51.283  15.424 -20.184  1.00  0.00      PROA
ATOM   2051  HB  VAL   124     -50.312  15.671 -20.595  1.00  0.00      PROA
ATOM   2052  CG1 VAL   124     -51.089  14.427 -19.137  1.00  0.00      PROA
ATOM   2053 HG11 VAL   124     -51.898  14.157 -18.672  1.00  0.00      PROA
ATOM   2054 HG12 VAL   124     -50.488  14.877 -18.495  1.00  0.00      PROA
ATOM   2055 HG13 VAL   124     -50.359  13.675 -19.546  1.00  0.00      PROA
ATOM   2056  CG2 VAL   124     -51.835  14.835 -21.484  1.00  0.00      PROA
ATOM   2057 HG21 VAL   124     -51.878  15.530 -22.368  1.00  0.00      PROA
ATOM   2058 HG22 VAL   124     -52.824  14.518 -21.216  1.00  0.00      PROA
ATOM   2059 HG23 VAL   124     -51.195  13.994 -21.791  1.00  0.00      PROA
ATOM   2060  C   VAL   124     -51.298  17.706 -18.886  1.00  0.00      PROA
ATOM   2061  O   VAL   124     -51.234  17.510 -17.708  1.00  0.00      PROA
ATOM   2062  N   THR   125     -50.857  18.914 -19.328  1.00  0.00      PROA
ATOM   2063  HN  THR   125     -50.972  19.040 -20.348  1.00  0.00      PROA
ATOM   2064  CA  THR   125     -49.801  19.738 -18.822  1.00  0.00      PROA
ATOM   2065  HA  THR   125     -49.030  19.211 -18.326  1.00  0.00      PROA
ATOM   2066  CB  THR   125     -49.052  20.499 -19.852  1.00  0.00      PROA
ATOM   2067  HB  THR   125     -48.783  19.940 -20.734  1.00  0.00      PROA
ATOM   2068  OG1 THR   125     -49.895  21.190 -20.483  1.00  0.00      PROA
ATOM   2069  HG1 THR   125     -50.323  21.851 -19.793  1.00  0.00      PROA
ATOM   2070  CG2 THR   125     -47.860  21.249 -19.312  1.00  0.00      PROA
ATOM   2071 HG21 THR   125     -47.183  20.484 -18.869  1.00  0.00      PROA
ATOM   2072 HG22 THR   125     -48.127  21.981 -18.525  1.00  0.00      PROA
ATOM   2073 HG23 THR   125     -47.305  21.782 -20.111  1.00  0.00      PROA
ATOM   2074  C   THR   125     -50.420  20.509 -17.759  1.00  0.00      PROA
ATOM   2075  O   THR   125     -49.739  20.932 -16.840  1.00  0.00      PROA
ATOM   2076  N   PHE   126     -51.764  20.617 -17.774  1.00  0.00      PROA
ATOM   2077  HN  PHE   126     -52.332  20.240 -18.502  1.00  0.00      PROA
ATOM   2078  CA  PHE   126     -52.471  21.263 -16.762  1.00  0.00      PROA
ATOM   2079  HA  PHE   126     -51.769  21.532 -15.962  1.00  0.00      PROA
ATOM   2080  CB  PHE   126     -53.162  22.570 -17.269  1.00  0.00      PROA
ATOM   2081  HB1 PHE   126     -54.270  22.485 -17.405  1.00  0.00      PROA
ATOM   2082  HB2 PHE   126     -52.695  22.948 -18.138  1.00  0.00      PROA
ATOM   2083  CG  PHE   126     -52.725  23.655 -16.477  1.00  0.00      PROA
ATOM   2084  CD1 PHE   126     -52.879  24.969 -16.829  1.00  0.00      PROA
ATOM   2085  HD1 PHE   126     -52.449  25.230 -17.697  1.00  0.00      PROA
ATOM   2086  CE1 PHE   126     -52.717  25.749 -15.864  1.00  0.00      PROA
ATOM   2087  HE1 PHE   126     -52.529  26.886 -15.681  1.00  0.00      PROA
ATOM   2088  CZ  PHE   126     -52.491  25.428 -13.618  1.00  0.00      PROA
ATOM   2089  HZ  PHE   126     -52.492  26.594 -13.374  1.00  0.00      PROA
ATOM   2090  CD2 PHE   126     -52.994  23.518 -15.519  1.00  0.00      PROA
ATOM   2091  HD2 PHE   126     -53.078  22.551 -15.371  1.00  0.00      PROA
ATOM   2092  CE2 PHE   126     -52.666  24.690 -13.846  1.00  0.00      PROA
ATOM   2093  HE2 PHE   126     -53.475  24.691 -12.762  1.00  0.00      PROA
ATOM   2094  C   PHE   126     -53.393  20.185 -16.171  1.00  0.00      PROA
ATOM   2095  O   PHE   126     -54.570  20.134 -15.888  1.00  0.00      PROA
ATOM   2096  N   GLY   127     -52.923  19.008 -16.040  1.00  0.00      PROA
ATOM   2097  HN  GLY   127     -52.081  18.779 -16.485  1.00  0.00      PROA
ATOM   2098  CA  GLY   127     -53.545  17.991 -15.231  1.00  0.00      PROA
ATOM   2099  HA1 GLY   127     -53.954  17.252 -15.893  1.00  0.00      PROA
ATOM   2100  HA2 GLY   127     -54.270  18.406 -14.537  1.00  0.00      PROA
ATOM   2101  C   GLY   127     -52.456  17.364 -14.435  1.00  0.00      PROA
ATOM   2102  O   GLY   127     -52.706  16.590 -13.521  1.00  0.00      PROA
ATOM   2103  N   VAL   128     -51.192  17.715 -14.746  1.00  0.00      PROA
ATOM   2104  HN  VAL   128     -50.979  18.357 -15.478  1.00  0.00      PROA
ATOM   2105  CA  VAL   128     -50.069  17.174 -14.079  1.00  0.00      PROA
ATOM   2106  HA  VAL   128     -50.328  16.273 -13.537  1.00  0.00      PROA
ATOM   2107  CB  VAL   128     -49.207  16.849 -14.962  1.00  0.00      PROA
ATOM   2108  HB  VAL   128     -49.911  16.010 -15.454  1.00  0.00      PROA
ATOM   2109  CG1 VAL   128     -48.525  15.785 -14.061  1.00  0.00      PROA
ATOM   2110 HG11 VAL   128     -48.732  14.864 -14.066  1.00  0.00      PROA
ATOM   2111 HG12 VAL   128     -47.662  16.098 -13.672  1.00  0.00      PROA
ATOM   2112 HG13 VAL   128     -47.869  14.475 -14.775  1.00  0.00      PROA
ATOM   2113  CG2 VAL   128     -48.626  18.234 -15.880  1.00  0.00      PROA
ATOM   2114 HG21 VAL   128     -47.832  18.782 -15.278  1.00  0.00      PROA
ATOM   2115 HG22 VAL   128     -49.229  18.663 -16.400  1.00  0.00      PROA
ATOM   2116 HG23 VAL   128     -48.011  17.596 -16.574  1.00  0.00      PROA
ATOM   2117  C   VAL   128     -49.387  18.155 -13.215  1.00  0.00      PROA
ATOM   2118  O   VAL   128     -48.634  17.844 -12.321  1.00  0.00      PROA
ATOM   2119  N   VAL   129     -49.771  19.433 -13.344  1.00  0.00      PROA
ATOM   2120  HN  VAL   129     -50.391  19.722 -14.064  1.00  0.00      PROA
ATOM   2121  CA  VAL   129     -49.383  20.447 -12.387  1.00  0.00      PROA
ATOM   2122  HA  VAL   129     -48.541  20.107 -11.805  1.00  0.00      PROA
ATOM   2123  CB  VAL   129     -49.005  21.791 -12.981  1.00  0.00      PROA
ATOM   2124  HB  VAL   129     -48.679  22.493 -12.179  1.00  0.00      PROA
ATOM   2125  CG1 VAL   129     -47.879  21.599 -13.931  1.00  0.00      PROA
ATOM   2126 HG11 VAL   129     -48.054  20.927 -14.780  1.00  0.00      PROA
ATOM   2127 HG12 VAL   129     -46.997  21.359 -13.342  1.00  0.00      PROA
ATOM   2128 HG13 VAL   129     -47.634  22.484 -14.408  1.00  0.00      PROA
ATOM   2129  CG2 VAL   129     -50.109  22.422 -13.682  1.00  0.00      PROA
ATOM   2130 HG21 VAL   129     -50.923  22.738 -12.941  1.00  0.00      PROA
ATOM   2131 HG22 VAL   129     -50.608  21.738 -14.429  1.00  0.00      PROA
ATOM   2132 HG23 VAL   129     -49.868  23.358 -14.252  1.00  0.00      PROA
ATOM   2133  C   VAL   129     -50.542  20.626 -11.460  1.00  0.00      PROA
ATOM   2134  O   VAL   129     -50.477  21.395 -10.514  1.00  0.00      PROA
ATOM   2135  N   THR   130     -51.622  19.854 -11.687  1.00  0.00      PROA
ATOM   2136  HN  THR   130     -51.679  19.239 -12.466  1.00  0.00      PROA
ATOM   2137  CA  THR   130     -52.759  19.827 -10.818  1.00  0.00      PROA
ATOM   2138  HA  THR   130     -52.775  20.723 -10.213  1.00  0.00      PROA
ATOM   2139  CB  THR   130     -53.984  19.565 -11.489  1.00  0.00      PROA
ATOM   2140  HB  THR   130     -54.331  18.714 -11.974  1.00  0.00      PROA
ATOM   2141  OG1 THR   130     -53.890  20.166 -12.634  1.00  0.00      PROA
ATOM   2142  HG1 THR   130     -53.258  20.197 -13.317  1.00  0.00      PROA
ATOM   2143  CG2 THR   130     -55.107  19.789 -10.540  1.00  0.00      PROA
ATOM   2144 HG21 THR   130     -54.517  20.817 -10.298  1.00  0.00      PROA
ATOM   2145 HG22 THR   130     -55.404  19.516  -9.696  1.00  0.00      PROA
ATOM   2146 HG23 THR   130     -56.384  20.034 -10.827  1.00  0.00      PROA
ATOM   2147  C   THR   130     -52.691  18.609  -9.980  1.00  0.00      PROA
ATOM   2148  O   THR   130     -53.312  18.516  -8.926  1.00  0.00      PROA
ATOM   2149  N   SER   131     -51.855  17.631 -10.391  1.00  0.00      PROA
ATOM   2150  HN  SER   131     -51.340  17.707 -11.237  1.00  0.00      PROA
ATOM   2151  CA  SER   131     -51.616  16.414  -9.635  1.00  0.00      PROA
ATOM   2152  HA  SER   131     -52.573  15.938  -9.468  1.00  0.00      PROA
ATOM   2153  CB  SER   131     -50.680  15.417 -10.352  1.00  0.00      PROA
ATOM   2154  HB1 SER   131     -50.419  14.564  -9.686  1.00  0.00      PROA
ATOM   2155  HB2 SER   131     -49.742  15.918 -10.678  1.00  0.00      PROA
ATOM   2156  OG  SER   131     -51.332  14.878 -11.489  1.00  0.00      PROA
ATOM   2157  HG1 SER   131     -51.467  15.593 -12.111  1.00  0.00      PROA
ATOM   2158  C   SER   131     -51.012  16.696  -8.298  1.00  0.00      PROA
ATOM   2159  O   SER   131     -51.388  16.103  -7.291  1.00  0.00      PROA
ATOM   2160  N   VAL   132     -50.063  17.653  -8.259  1.00  0.00      PROA
ATOM   2161  HN  VAL   132     -49.795  18.165  -9.072  1.00  0.00      PROA
ATOM   2162  CA  VAL   132     -49.495  17.944  -6.989  1.00  0.00      PROA
ATOM   2163  HA  VAL   132     -49.413  17.121  -6.366  1.00  0.00      PROA
ATOM   2164  CB  VAL   132     -48.293  17.919  -6.866  1.00  0.00      PROA
ATOM   2165  HB  VAL   132     -47.766  18.115  -6.038  1.00  0.00      PROA
ATOM   2166  CG1 VAL   132     -47.131  16.875  -7.632  1.00  0.00      PROA
ATOM   2167 HG11 VAL   132     -47.568  16.694  -8.619  1.00  0.00      PROA
ATOM   2168 HG12 VAL   132     -47.210  16.254  -6.873  1.00  0.00      PROA
ATOM   2169 HG13 VAL   132     -46.084  17.302  -7.825  1.00  0.00      PROA
ATOM   2170  CG2 VAL   132     -48.543  20.053  -8.760  1.00  0.00      PROA
ATOM   2171 HG21 VAL   132     -48.444  20.488  -7.945  1.00  0.00      PROA
ATOM   2172 HG22 VAL   132     -48.406  19.232  -9.412  1.00  0.00      PROA
ATOM   2173 HG23 VAL   132     -47.557  20.233  -8.937  1.00  0.00      PROA
ATOM   2174  C   VAL   132     -50.093  19.112  -6.331  1.00  0.00      PROA
ATOM   2175  O   VAL   132     -49.877  19.294  -5.148  1.00  0.00      PROA
ATOM   2176  N   ILE   133     -51.013  19.842  -6.977  1.00  0.00      PROA
ATOM   2177  HN  ILE   133     -51.337  19.616  -7.889  1.00  0.00      PROA
ATOM   2178  CA  ILE   133     -51.498  21.072  -6.397  1.00  0.00      PROA
ATOM   2179  HA  ILE   133     -50.864  21.332  -5.571  1.00  0.00      PROA
ATOM   2180  CB  ILE   133     -51.379  22.220  -7.357  1.00  0.00      PROA
ATOM   2181  HB  ILE   133     -50.628  21.976  -8.124  1.00  0.00      PROA
ATOM   2182  CG2 ILE   133     -52.581  22.343  -8.169  1.00  0.00      PROA
ATOM   2183 HG21 ILE   133     -53.200  22.876  -7.645  1.00  0.00      PROA
ATOM   2184 HG22 ILE   133     -53.210  21.552  -8.465  1.00  0.00      PROA
ATOM   2185 HG23 ILE   133     -52.464  22.994  -9.068  1.00  0.00      PROA
ATOM   2186  CG1 ILE   133     -50.843  23.460  -6.601  1.00  0.00      PROA
ATOM   2187 HG11 ILE   133     -49.946  23.140  -6.033  1.00  0.00      PROA
ATOM   2188 HG12 ILE   133     -51.558  23.805  -5.855  1.00  0.00      PROA
ATOM   2189  CD  ILE   133     -50.374  24.600  -7.490  1.00  0.00      PROA
ATOM   2190  HD1 ILE   133     -51.117  25.096  -8.035  1.00  0.00      PROA
ATOM   2191  HD2 ILE   133     -49.675  24.239  -8.250  1.00  0.00      PROA
ATOM   2192  HD3 ILE   133     -49.952  25.424  -6.906  1.00  0.00      PROA
ATOM   2193  C   ILE   133     -52.877  20.899  -5.833  1.00  0.00      PROA
ATOM   2194  O   ILE   133     -53.378  21.769  -5.162  1.00  0.00      PROA
ATOM   2195  N   THR   134     -53.479  19.704  -5.976  1.00  0.00      PROA
ATOM   2196  HN  THR   134     -53.084  18.986  -6.540  1.00  0.00      PROA
ATOM   2197  CA  THR   134     -54.656  19.339  -5.207  1.00  0.00      PROA
ATOM   2198  HA  THR   134     -55.119  20.226  -4.799  1.00  0.00      PROA
ATOM   2199  CB  THR   134     -55.713  18.533  -5.959  1.00  0.00      PROA
ATOM   2200  HB  THR   134     -55.646  17.435  -5.785  1.00  0.00      PROA
ATOM   2201  OG1 THR   134     -55.591  18.705  -7.356  1.00  0.00      PROA
ATOM   2202  HG1 THR   134     -54.722  18.357  -7.605  1.00  0.00      PROA
ATOM   2203  CG2 THR   134     -57.094  19.038  -5.506  1.00  0.00      PROA
ATOM   2204 HG21 THR   134     -57.229  20.108  -5.767  1.00  0.00      PROA
ATOM   2205 HG22 THR   134     -57.203  18.929  -4.406  1.00  0.00      PROA
ATOM   2206 HG23 THR   134     -57.901  18.451  -5.994  1.00  0.00      PROA
ATOM   2207  C   THR   134     -54.155  18.485  -4.081  1.00  0.00      PROA
ATOM   2208  O   THR   134     -54.911  18.103  -3.194  1.00  0.00      PROA
ATOM   2209  N   TRP   135     -52.833  18.204  -4.071  1.00  0.00      PROA
ATOM   2210  HN  TRP   135     -52.218  18.562  -4.768  1.00  0.00      PROA
ATOM   2211  CA  TRP   135     -52.229  17.301  -3.135  1.00  0.00      PROA
ATOM   2212  HA  TRP   135     -52.991  16.915  -2.474  1.00  0.00      PROA
ATOM   2213  CB  TRP   135     -51.519  16.153  -3.903  1.00  0.00      PROA
ATOM   2214  HB1 TRP   135     -50.491  16.436  -4.217  1.00  0.00      PROA
ATOM   2215  HB2 TRP   135     -52.104  15.987  -4.834  1.00  0.00      PROA
ATOM   2216  CG  TRP   135     -51.488  14.834  -3.195  1.00  0.00      PROA
ATOM   2217  CD1 TRP   135     -51.924  14.573  -1.923  1.00  0.00      PROA
ATOM   2218  HD1 TRP   135     -52.262  15.308  -1.213  1.00  0.00      PROA
ATOM   2219  NE1 TRP   135     -51.863  13.233  -1.671  1.00  0.00      PROA
ATOM   2220  HE1 TRP   135     -52.147  12.798  -0.848  1.00  0.00      PROA
ATOM   2221  CE2 TRP   135     -51.375  12.589  -2.766  1.00  0.00      PROA
ATOM   2222  CD2 TRP   135     -51.117  13.565  -3.758  1.00  0.00      PROA
ATOM   2223  CE3 TRP   135     -50.603  13.169  -4.992  1.00  0.00      PROA
ATOM   2224  HE3 TRP   135     -50.398  13.884  -5.774  1.00  0.00      PROA
ATOM   2225  CZ3 TRP   135     -50.338  11.813  -5.199  1.00  0.00      PROA
ATOM   2226  HZ3 TRP   135     -49.926  11.492  -6.146  1.00  0.00      PROA
ATOM   2227  CZ2 TRP   135     -51.127  11.245  -2.976  1.00  0.00      PROA
ATOM   2228  HZ2 TRP   135     -51.329  10.500  -2.222  1.00  0.00      PROA
ATOM   2229  CH2 TRP   135     -50.597  10.869  -4.211  1.00  0.00      PROA
ATOM   2230  HH2 TRP   135     -50.386   9.826  -4.401  1.00  0.00      PROA
ATOM   2231  C   TRP   135     -51.234  18.081  -2.313  1.00  0.00      PROA
ATOM   2232  O   TRP   135     -50.582  17.524  -1.440  1.00  0.00      PROA
ATOM   2233  N   VAL   136     -51.151  19.414  -2.526  1.00  0.00      PROA
ATOM   2234  HN  VAL   136     -51.672  19.866  -3.241  1.00  0.00      PROA
ATOM   2235  CA  VAL   136     -50.347  20.276  -1.710  1.00  0.00      PROA
ATOM   2236  HA  VAL   136     -49.615  19.701  -1.153  1.00  0.00      PROA
ATOM   2237  CB  VAL   136     -49.703  21.267  -2.527  1.00  0.00      PROA
ATOM   2238  HB  VAL   136     -49.269  20.692  -3.387  1.00  0.00      PROA
ATOM   2239  CG1 VAL   136     -48.833  21.753  -1.545  1.00  0.00      PROA
ATOM   2240 HG11 VAL   136     -48.038  20.908  -1.297  1.00  0.00      PROA
ATOM   2241 HG12 VAL   136     -48.758  22.515  -0.823  1.00  0.00      PROA
ATOM   2242 HG13 VAL   136     -48.534  22.479  -2.381  1.00  0.00      PROA
ATOM   2243  CG2 VAL   136     -50.485  22.414  -3.133  1.00  0.00      PROA
ATOM   2244 HG21 VAL   136     -50.888  23.052  -2.332  1.00  0.00      PROA
ATOM   2245 HG22 VAL   136     -51.307  21.963  -3.691  1.00  0.00      PROA
ATOM   2246 HG23 VAL   136     -49.880  23.063  -3.814  1.00  0.00      PROA
ATOM   2247  C   VAL   136     -51.241  21.007  -0.767  1.00  0.00      PROA
ATOM   2248  O   VAL   136     -50.823  21.618   0.215  1.00  0.00      PROA
ATOM   2249  N   VAL   137     -52.543  20.875  -1.018  1.00  0.00      PROA
ATOM   2250  HN  VAL   137     -52.914  20.383  -1.788  1.00  0.00      PROA
ATOM   2251  CA  VAL   137     -53.505  21.435  -0.188  1.00  0.00      PROA
ATOM   2252  HA  VAL   137     -53.047  22.184   0.476  1.00  0.00      PROA
ATOM   2253  CB  VAL   137     -54.466  22.093  -1.123  1.00  0.00      PROA
ATOM   2254  HB  VAL   137     -53.819  22.925  -1.521  1.00  0.00      PROA
ATOM   2255  CG1 VAL   137     -55.466  23.040  -0.718  1.00  0.00      PROA
ATOM   2256 HG11 VAL   137     -55.036  24.079   0.166  1.00  0.00      PROA
ATOM   2257 HG12 VAL   137     -55.868  22.156  -0.306  1.00  0.00      PROA
ATOM   2258 HG13 VAL   137     -56.072  23.746  -0.767  1.00  0.00      PROA
ATOM   2259  CG2 VAL   137     -55.289  21.134  -1.930  1.00  0.00      PROA
ATOM   2260 HG21 VAL   137     -55.957  20.517  -1.409  1.00  0.00      PROA
ATOM   2261 HG22 VAL   137     -54.642  20.791  -2.696  1.00  0.00      PROA
ATOM   2262 HG23 VAL   137     -56.151  21.594  -2.335  1.00  0.00      PROA
ATOM   2263  C   VAL   137     -54.179  20.405   0.656  1.00  0.00      PROA
ATOM   2264  O   VAL   137     -54.736  20.692   1.711  1.00  0.00      PROA
ATOM   2265  N   ALA   138     -54.048  19.137   0.246  1.00  0.00      PROA
ATOM   2266  HN  ALA   138     -53.570  18.917  -0.597  1.00  0.00      PROA
ATOM   2267  CA  ALA   138     -54.551  18.030   1.011  1.00  0.00      PROA
ATOM   2268  HA  ALA   138     -55.506  18.300   1.440  1.00  0.00      PROA
ATOM   2269  CB  ALA   138     -54.736  16.777   0.137  1.00  0.00      PROA
ATOM   2270  HB1 ALA   138     -53.776  16.473  -0.322  1.00  0.00      PROA
ATOM   2271  HB2 ALA   138     -55.462  16.985  -0.676  1.00  0.00      PROA
ATOM   2272  HB3 ALA   138     -55.130  15.928   0.740  1.00  0.00      PROA
ATOM   2273  C   ALA   138     -53.598  17.689   2.129  1.00  0.00      PROA
ATOM   2274  O   ALA   138     -54.011  17.163   3.153  1.00  0.00      PROA
ATOM   2275  N   VAL   139     -52.296  18.024   1.957  1.00  0.00      PROA
ATOM   2276  HN  VAL   139     -51.978  18.481   1.130  1.00  0.00      PROA
ATOM   2277  CA  VAL   139     -51.271  17.743   2.938  1.00  0.00      PROA
ATOM   2278  HA  VAL   139     -51.529  16.814   3.422  1.00  0.00      PROA
ATOM   2279  CB  VAL   139     -49.895  17.554   2.293  1.00  0.00      PROA
ATOM   2280  HB  VAL   139     -50.011  16.776   1.500  1.00  0.00      PROA
ATOM   2281  CG1 VAL   139     -48.864  17.012   3.308  1.00  0.00      PROA
ATOM   2282 HG11 VAL   139     -49.250  16.100   3.810  1.00  0.00      PROA
ATOM   2283 HG12 VAL   139     -48.627  17.771   4.082  1.00  0.00      PROA
ATOM   2284 HG13 VAL   139     -47.920  16.750   2.786  1.00  0.00      PROA
ATOM   2285  CG2 VAL   139     -49.404  18.841   1.606  1.00  0.00      PROA
ATOM   2286 HG21 VAL   139     -49.201  19.640   2.347  1.00  0.00      PROA
ATOM   2287 HG22 VAL   139     -50.165  19.203   0.891  1.00  0.00      PROA
ATOM   2288 HG23 VAL   139     -48.466  18.645   1.045  1.00  0.00      PROA
ATOM   2289  C   VAL   139     -51.260  18.806   4.010  1.00  0.00      PROA
ATOM   2290  O   VAL   139     -50.814  18.558   5.125  1.00  0.00      PROA
ATOM   2291  N   PHE   140     -51.825  20.007   3.736  1.00  0.00      PROA
ATOM   2292  HN  PHE   140     -52.219  20.214   2.844  1.00  0.00      PROA
ATOM   2293  CA  PHE   140     -51.885  21.068   4.722  1.00  0.00      PROA
ATOM   2294  HA  PHE   140     -51.127  20.927   5.478  1.00  0.00      PROA
ATOM   2295  CB  PHE   140     -51.736  22.478   4.094  1.00  0.00      PROA
ATOM   2296  HB1 PHE   140     -51.914  23.268   4.859  1.00  0.00      PROA
ATOM   2297  HB2 PHE   140     -52.492  22.590   3.283  1.00  0.00      PROA
ATOM   2298  CG  PHE   140     -50.394  22.788   3.494  1.00  0.00      PROA
ATOM   2299  CD1 PHE   140     -49.217  22.020   3.647  1.00  0.00      PROA
ATOM   2300  HD1 PHE   140     -49.217  21.116   4.229  1.00  0.00      PROA
ATOM   2301  CE1 PHE   140     -48.036  22.400   3.020  1.00  0.00      PROA
ATOM   2302  HE1 PHE   140     -47.133  21.811   3.106  1.00  0.00      PROA
ATOM   2303  CZ  PHE   140     -48.079  23.517   2.234  1.00  0.00      PROA
ATOM   2304  HZ  PHE   140     -47.263  23.630   1.586  1.00  0.00      PROA
ATOM   2305  CD2 PHE   140     -50.327  23.982   2.756  1.00  0.00      PROA
ATOM   2306  HD2 PHE   140     -51.207  24.594   2.651  1.00  0.00      PROA
ATOM   2307  CE2 PHE   140     -49.151  24.379   2.139  1.00  0.00      PROA
ATOM   2308  HE2 PHE   140     -49.106  25.301   1.580  1.00  0.00      PROA
ATOM   2309  C   PHE   140     -53.227  21.048   5.407  1.00  0.00      PROA
ATOM   2310  O   PHE   140     -53.457  21.792   6.347  1.00  0.00      PROA
ATOM   2311  N   ALA   141     -54.142  20.155   4.974  1.00  0.00      PROA
ATOM   2312  HN  ALA   141     -53.923  19.521   4.236  1.00  0.00      PROA
ATOM   2313  CA  ALA   141     -55.486  20.055   5.482  1.00  0.00      PROA
ATOM   2314  HA  ALA   141     -55.743  20.947   6.038  1.00  0.00      PROA
ATOM   2315  CB  ALA   141     -56.499  19.861   4.343  1.00  0.00      PROA
ATOM   2316  HB1 ALA   141     -56.288  18.930   3.771  1.00  0.00      PROA
ATOM   2317  HB2 ALA   141     -56.448  20.719   3.642  1.00  0.00      PROA
ATOM   2318  HB3 ALA   141     -57.540  19.812   4.734  1.00  0.00      PROA
ATOM   2319  C   ALA   141     -55.574  18.866   6.399  1.00  0.00      PROA
ATOM   2320  O   ALA   141     -56.633  18.260   6.551  1.00  0.00      PROA
ATOM   2321  N   SER   142     -54.455  18.501   7.055  1.00  0.00      PROA
ATOM   2322  HN  SER   142     -53.609  19.030   6.983  1.00  0.00      PROA
ATOM   2323  CA  SER   142     -54.335  17.213   7.683  1.00  0.00      PROA
ATOM   2324  HA  SER   142     -55.270  16.946   8.156  1.00  0.00      PROA
ATOM   2325  CB  SER   142     -53.914  16.156   6.618  1.00  0.00      PROA
ATOM   2326  HB1 SER   142     -52.900  16.376   6.217  1.00  0.00      PROA
ATOM   2327  HB2 SER   142     -54.631  16.204   5.769  1.00  0.00      PROA
ATOM   2328  OG  SER   142     -53.949  14.825   7.112  1.00  0.00      PROA
ATOM   2329  HG1 SER   142     -53.252  14.762   7.776  1.00  0.00      PROA
ATOM   2330  C   SER   142     -53.263  17.307   8.744  1.00  0.00      PROA
ATOM   2331  O   SER   142     -52.671  16.304   9.113  1.00  0.00      PROA
ATOM   2332  N   LEU   143     -52.957  18.498   9.271  1.00  0.00      PROA
ATOM   2333  HN  LEU   143     -53.482  19.355   9.107  1.00  0.00      PROA
ATOM   2334  CA  LEU   143     -51.603  18.737   9.781  1.00  0.00      PROA
ATOM   2335  HA  LEU   143     -51.212  17.803  10.115  1.00  0.00      PROA
ATOM   2336  CB  LEU   143     -50.772  19.265   8.563  1.00  0.00      PROA
ATOM   2337  HB1 LEU   143     -50.666  20.374   8.570  1.00  0.00      PROA
ATOM   2338  HB2 LEU   143     -51.324  19.039   7.626  1.00  0.00      PROA
ATOM   2339  CG  LEU   143     -49.386  18.598   8.416  1.00  0.00      PROA
ATOM   2340  HG  LEU   143     -48.906  18.571   9.422  1.00  0.00      PROA
ATOM   2341  CD1 LEU   143     -48.457  19.420   7.505  1.00  0.00      PROA
ATOM   2342 HD11 LEU   143     -47.458  18.940   7.444  1.00  0.00      PROA
ATOM   2343 HD12 LEU   143     -48.329  20.447   7.910  1.00  0.00      PROA
ATOM   2344 HD13 LEU   143     -48.876  19.496   6.481  1.00  0.00      PROA
ATOM   2345  CD2 LEU   143     -49.506  17.146   7.917  1.00  0.00      PROA
ATOM   2346 HD21 LEU   143     -50.163  16.552   8.584  1.00  0.00      PROA
ATOM   2347 HD22 LEU   143     -48.505  16.665   7.894  1.00  0.00      PROA
ATOM   2348 HD23 LEU   143     -49.933  17.111   6.895  1.00  0.00      PROA
ATOM   2349  C   LEU   143     -51.284  19.683  10.995  1.00  0.00      PROA
ATOM   2350  O   LEU   143     -50.162  20.113  10.981  1.00  0.00      PROA
ATOM   2351  N   PRO   144     -51.985  20.269  12.095  1.00  0.00      PROA
ATOM   2352  CD  PRO   144     -52.023  21.839  11.983  1.00  0.00      PROA
ATOM   2353  HD1 PRO   144     -51.492  22.185  11.028  1.00  0.00      PROA
ATOM   2354  HD2 PRO   144     -51.861  22.264  12.855  1.00  0.00      PROA
ATOM   2355  CA  PRO   144     -53.437  19.902  12.546  1.00  0.00      PROA
ATOM   2356  HA  PRO   144     -53.435  20.530  13.390  1.00  0.00      PROA
ATOM   2357  CB  PRO   144     -54.740  20.607  11.865  1.00  0.00      PROA
ATOM   2358  HB1 PRO   144     -55.582  20.886  12.151  1.00  0.00      PROA
ATOM   2359  HB2 PRO   144     -54.982  20.083  10.713  1.00  0.00      PROA
ATOM   2360  CG  PRO   144     -53.660  22.298  11.905  1.00  0.00      PROA
ATOM   2361  HG1 PRO   144     -53.769  22.560  10.797  1.00  0.00      PROA
ATOM   2362  HG2 PRO   144     -54.204  22.889  12.353  1.00  0.00      PROA
ATOM   2363  C   PRO   144     -53.663  18.574  13.000  1.00  0.00      PROA
ATOM   2364  O   PRO   144     -53.564  18.420  14.198  1.00  0.00      PROA
ATOM   2365  N   ASN   145     -54.018  17.603  12.145  1.00  0.00      PROA
ATOM   2366  HN  ASN   145     -54.031  17.711  11.154  1.00  0.00      PROA
ATOM   2367  CA  ASN   145     -54.558  16.372  12.663  1.00  0.00      PROA
ATOM   2368  HA  ASN   145     -54.988  16.557  13.641  1.00  0.00      PROA
ATOM   2369  CB  ASN   145     -55.669  15.868  11.706  1.00  0.00      PROA
ATOM   2370  HB1 ASN   145     -55.224  15.593  10.723  1.00  0.00      PROA
ATOM   2371  HB2 ASN   145     -56.388  16.692  11.528  1.00  0.00      PROA
ATOM   2372  CG  ASN   145     -56.457  14.662  12.237  1.00  0.00      PROA
ATOM   2373  OD1 ASN   145     -56.710  13.715  11.499  1.00  0.00      PROA
ATOM   2374  ND2 ASN   145     -56.843  14.714  13.541  1.00  0.00      PROA
ATOM   2375 HD21 ASN   145     -57.347  13.945  13.936  1.00  0.00      PROA
ATOM   2376 HD22 ASN   145     -56.608  15.495  14.105  1.00  0.00      PROA
ATOM   2377  C   ASN   145     -53.464  15.336  12.820  1.00  0.00      PROA
ATOM   2378  O   ASN   145     -53.720  14.236  13.278  1.00  0.00      PROA
ATOM   2379  N   ILE   146     -52.203  15.700  12.501  1.00  0.00      PROA
ATOM   2380  HN  ILE   146     -51.985  16.603  12.146  1.00  0.00      PROA
ATOM   2381  CA  ILE   146     -51.102  14.776  12.592  1.00  0.00      PROA
ATOM   2382  HA  ILE   146     -51.474  13.762  12.659  1.00  0.00      PROA
ATOM   2383  CB  ILE   146     -50.208  14.876  11.359  1.00  0.00      PROA
ATOM   2384  HB  ILE   146     -50.884  14.910  10.473  1.00  0.00      PROA
ATOM   2385  CG2 ILE   146     -49.357  16.164  11.361  1.00  0.00      PROA
ATOM   2386 HG21 ILE   146     -48.546  16.096  12.115  1.00  0.00      PROA
ATOM   2387 HG22 ILE   146     -49.978  17.052  11.586  1.00  0.00      PROA
ATOM   2388 HG23 ILE   146     -48.866  16.313  10.379  1.00  0.00      PROA
ATOM   2389  CG1 ILE   146     -49.337  13.611  11.211  1.00  0.00      PROA
ATOM   2390 HG11 ILE   146     -49.993  12.725  11.371  1.00  0.00      PROA
ATOM   2391 HG12 ILE   146     -48.550  13.597  11.994  1.00  0.00      PROA
ATOM   2392  CD  ILE   146     -48.684  13.487   9.833  1.00  0.00      PROA
ATOM   2393  HD1 ILE   146     -47.971  14.321   9.655  1.00  0.00      PROA
ATOM   2394  HD2 ILE   146     -49.460  13.507   9.039  1.00  0.00      PROA
ATOM   2395  HD3 ILE   146     -48.125  12.530   9.760  1.00  0.00      PROA
ATOM   2396  C   ILE   146     -50.294  15.087  13.825  1.00  0.00      PROA
ATOM   2397  O   ILE   146     -49.517  14.259  14.280  1.00  0.00      PROA
ATOM   2398  N   ILE   147     -50.466  16.294  14.425  1.00  0.00      PROA
ATOM   2399  HN  ILE   147     -51.146  16.950  14.110  1.00  0.00      PROA
ATOM   2400  CA  ILE   147     -49.557  16.774  15.448  1.00  0.00      PROA
ATOM   2401  HA  ILE   147     -48.647  16.188  15.425  1.00  0.00      PROA
ATOM   2402  CB  ILE   147     -49.162  18.227  15.253  1.00  0.00      PROA
ATOM   2403  HB  ILE   147     -48.498  18.541  16.084  1.00  0.00      PROA
ATOM   2404  CG2 ILE   147     -50.381  19.174  15.232  1.00  0.00      PROA
ATOM   2405 HG21 ILE   147     -50.978  19.088  16.160  1.00  0.00      PROA
ATOM   2406 HG22 ILE   147     -51.029  18.947  14.365  1.00  0.00      PROA
ATOM   2407 HG23 ILE   147     -50.056  20.232  15.147  1.00  0.00      PROA
ATOM   2408  CG1 ILE   147     -48.373  18.298  13.954  1.00  0.00      PROA
ATOM   2409 HG11 ILE   147     -49.020  18.267  13.075  1.00  0.00      PROA
ATOM   2410 HG12 ILE   147     -47.591  17.517  13.910  1.00  0.00      PROA
ATOM   2411  CD  ILE   147     -47.726  19.489  13.819  1.00  0.00      PROA
ATOM   2412  HD1 ILE   147     -46.974  19.577  14.706  1.00  0.00      PROA
ATOM   2413  HD2 ILE   147     -48.290  20.495  13.840  1.00  0.00      PROA
ATOM   2414  HD3 ILE   147     -47.013  19.649  12.925  1.00  0.00      PROA
ATOM   2415  C   ILE   147     -50.140  16.620  16.815  1.00  0.00      PROA
ATOM   2416  O   ILE   147     -49.405  16.547  17.792  1.00  0.00      PROA
ATOM   2417  N   PHE   148     -51.487  16.510  16.909  1.00  0.00      PROA
ATOM   2418  HN  PHE   148     -52.077  16.557  16.111  1.00  0.00      PROA
ATOM   2419  CA  PHE   148     -52.135  16.283  18.176  1.00  0.00      PROA
ATOM   2420  HA  PHE   148     -51.508  16.600  18.998  1.00  0.00      PROA
ATOM   2421  CB  PHE   148     -53.534  16.956  18.276  1.00  0.00      PROA
ATOM   2422  HB1 PHE   148     -54.047  16.630  19.208  1.00  0.00      PROA
ATOM   2423  HB2 PHE   148     -54.149  16.640  17.407  1.00  0.00      PROA
ATOM   2424  CG  PHE   148     -53.573  18.465  18.306  1.00  0.00      PROA
ATOM   2425  CD1 PHE   148     -52.460  19.326  18.373  1.00  0.00      PROA
ATOM   2426  HD1 PHE   148     -51.459  18.926  18.425  1.00  0.00      PROA
ATOM   2427  CE1 PHE   148     -52.637  20.719  18.356  1.00  0.00      PROA
ATOM   2428  HE1 PHE   148     -51.780  21.374  18.392  1.00  0.00      PROA
ATOM   2429  CZ  PHE   148     -53.927  21.262  18.307  1.00  0.00      PROA
ATOM   2430  HZ  PHE   148     -54.069  22.332  18.313  1.00  0.00      PROA
ATOM   2431  CD2 PHE   148     -54.856  19.033  18.283  1.00  0.00      PROA
ATOM   2432  HD2 PHE   148     -55.719  18.386  18.263  1.00  0.00      PROA
ATOM   2433  CE2 PHE   148     -55.039  20.417  18.279  1.00  0.00      PROA
ATOM   2434  HE2 PHE   148     -56.037  20.829  18.261  1.00  0.00      PROA
ATOM   2435  C   PHE   148     -52.372  14.805  18.303  1.00  0.00      PROA
ATOM   2436  O   PHE   148     -52.685  14.321  19.381  1.00  0.00      PROA
ATOM   2437  N   THR   149     -52.226  14.041  17.201  1.00  0.00      PROA
ATOM   2438  HN  THR   149     -51.896  14.428  16.345  1.00  0.00      PROA
ATOM   2439  CA  THR   149     -52.561  12.637  17.155  1.00  0.00      PROA
ATOM   2440  HA  THR   149     -53.368  12.458  17.851  1.00  0.00      PROA
ATOM   2441  CB  THR   149     -53.038  12.243  15.759  1.00  0.00      PROA
ATOM   2442  HB  THR   149     -53.798  12.992  15.434  1.00  0.00      PROA
ATOM   2443  OG1 THR   149     -51.998  12.230  14.786  1.00  0.00      PROA
ATOM   2444  HG1 THR   149     -51.639  13.119  14.751  1.00  0.00      PROA
ATOM   2445  CG2 THR   149     -53.738  10.880  15.799  1.00  0.00      PROA
ATOM   2446 HG21 THR   149     -54.613  10.914  16.480  1.00  0.00      PROA
ATOM   2447 HG22 THR   149     -53.050  10.087  16.152  1.00  0.00      PROA
ATOM   2448 HG23 THR   149     -54.101  10.598  14.787  1.00  0.00      PROA
ATOM   2449  C   THR   149     -51.348  11.857  17.604  1.00  0.00      PROA
ATOM   2450  O   THR   149     -50.228  12.162  17.204  1.00  0.00      PROA
ATOM   2451  N   ARG   150     -51.541  10.870  18.496  1.00  0.00      PROA
ATOM   2452  HN  ARG   150     -52.450  10.635  18.842  1.00  0.00      PROA
ATOM   2453  CA  ARG   150     -50.454  10.068  18.990  1.00  0.00      PROA
ATOM   2454  HA  ARG   150     -49.830   9.777  18.155  1.00  0.00      PROA
ATOM   2455  CB  ARG   150     -49.579  10.766  20.062  1.00  0.00      PROA
ATOM   2456  HB1 ARG   150     -48.928  11.512  19.550  1.00  0.00      PROA
ATOM   2457  HB2 ARG   150     -48.900  10.033  20.545  1.00  0.00      PROA
ATOM   2458  CG  ARG   150     -50.393  11.512  21.133  1.00  0.00      PROA
ATOM   2459  HG1 ARG   150     -51.337  10.949  21.336  1.00  0.00      PROA
ATOM   2460  HG2 ARG   150     -50.689  12.510  20.738  1.00  0.00      PROA
ATOM   2461  CD  ARG   150     -49.664  11.657  22.474  1.00  0.00      PROA
ATOM   2462  HD1 ARG   150     -49.524  10.652  22.916  1.00  0.00      PROA
ATOM   2463  HD2 ARG   150     -50.280  12.266  23.174  1.00  0.00      PROA
ATOM   2464  NE  ARG   150     -48.329  12.339  22.304  1.00  0.00      PROA
ATOM   2465  HE  ARG   150     -48.360  13.321  22.095  1.00  0.00      PROA
ATOM   2466  CZ  ARG   150     -47.140  11.767  22.542  1.00  0.00      PROA
ATOM   2467  NH1 ARG   150     -47.009  10.464  22.793  1.00  0.00      PROA
ATOM   2468 HH11 ARG   150     -47.815   9.874  22.808  1.00  0.00      PROA
ATOM   2469 HH12 ARG   150     -46.115  10.067  22.962  1.00  0.00      PROA
ATOM   2470  NH2 ARG   150     -46.047  12.531  22.549  1.00  0.00      PROA
ATOM   2471 HH21 ARG   150     -46.113  13.515  22.350  1.00  0.00      PROA
ATOM   2472 HH22 ARG   150     -45.145  12.138  22.721  1.00  0.00      PROA
ATOM   2473  C   ARG   150     -51.027   8.809  19.559  1.00  0.00      PROA
ATOM   2474  O   ARG   150     -52.228   8.706  19.793  1.00  0.00      PROA
ATOM   2475  N   SER   151     -50.150   7.804  19.795  1.00  0.00      PROA
ATOM   2476  HN  SER   151     -49.185   7.907  19.587  1.00  0.00      PROA
ATOM   2477  CA  SER   151     -50.521   6.545  20.395  1.00  0.00      PROA
ATOM   2478  HA  SER   151     -51.579   6.382  20.264  1.00  0.00      PROA
ATOM   2479  CB  SER   151     -49.771   5.337  19.776  1.00  0.00      PROA
ATOM   2480  HB1 SER   151     -48.674   5.396  19.932  1.00  0.00      PROA
ATOM   2481  HB2 SER   151     -49.959   5.334  18.683  1.00  0.00      PROA
ATOM   2482  OG  SER   151     -50.242   4.104  20.301  1.00  0.00      PROA
ATOM   2483  HG1 SER   151     -49.976   4.083  21.226  1.00  0.00      PROA
ATOM   2484  C   SER   151     -50.222   6.644  21.864  1.00  0.00      PROA
ATOM   2485  O   SER   151     -49.215   6.127  22.351  1.00  0.00      PROA
ATOM   2486  N   GLN   152     -51.087   7.346  22.609  1.00  0.00      PROA
ATOM   2487  HN  GLN   152     -51.889   7.801  22.210  1.00  0.00      PROA
ATOM   2488  CA  GLN   152     -50.979   7.398  24.035  1.00  0.00      PROA
ATOM   2489  HA  GLN   152     -50.507   6.499  24.406  1.00  0.00      PROA
ATOM   2490  CB  GLN   152     -50.233   8.645  24.538  1.00  0.00      PROA
ATOM   2491  HB1 GLN   152     -50.805   9.563  24.262  1.00  0.00      PROA
ATOM   2492  HB2 GLN   152     -49.255   8.679  24.016  1.00  0.00      PROA
ATOM   2493  CG  GLN   152     -49.980   8.622  26.056  1.00  0.00      PROA
ATOM   2494  HG1 GLN   152     -49.322   7.777  26.330  1.00  0.00      PROA
ATOM   2495  HG2 GLN   152     -50.934   8.520  26.620  1.00  0.00      PROA
ATOM   2496  CD  GLN   152     -49.344   9.941  26.459  1.00  0.00      PROA
ATOM   2497  OE1 GLN   152     -49.980  10.732  27.111  1.00  0.00      PROA
ATOM   2498  NE2 GLN   152     -48.134  10.214  25.948  1.00  0.00      PROA
ATOM   2499 HE21 GLN   152     -47.622  11.029  26.248  1.00  0.00      PROA
ATOM   2500 HE22 GLN   152     -47.641   9.512  25.431  1.00  0.00      PROA
ATOM   2501  C   GLN   152     -52.369   7.463  24.567  1.00  0.00      PROA
ATOM   2502  O   GLN   152     -53.176   8.283  24.146  1.00  0.00      PROA
ATOM   2503  N   LYS   153     -52.646   6.595  25.540  1.00  0.00      PROA
ATOM   2504  HN  LYS   153     -51.977   5.915  25.840  1.00  0.00      PROA
ATOM   2505  CA  LYS   153     -53.817   6.680  26.353  1.00  0.00      PROA
ATOM   2506  HA  LYS   153     -53.988   7.714  26.623  1.00  0.00      PROA
ATOM   2507  CB  LYS   153     -55.054   6.051  25.680  1.00  0.00      PROA
ATOM   2508  HB1 LYS   153     -55.088   4.958  25.843  1.00  0.00      PROA
ATOM   2509  HB2 LYS   153     -54.967   6.217  24.584  1.00  0.00      PROA
ATOM   2510  CG  LYS   153     -56.338   6.744  26.130  1.00  0.00      PROA
ATOM   2511  HG1 LYS   153     -56.298   7.789  25.752  1.00  0.00      PROA
ATOM   2512  HG2 LYS   153     -56.357   6.806  27.234  1.00  0.00      PROA
ATOM   2513  CD  LYS   153     -57.617   6.050  25.637  1.00  0.00      PROA
ATOM   2514  HD1 LYS   153     -57.984   5.374  26.446  1.00  0.00      PROA
ATOM   2515  HD2 LYS   153     -57.391   5.403  24.772  1.00  0.00      PROA
ATOM   2516  CE  LYS   153     -58.738   7.025  25.252  1.00  0.00      PROA
ATOM   2517  HE1 LYS   153     -58.918   7.751  26.071  1.00  0.00      PROA
ATOM   2518  HE2 LYS   153     -59.673   6.466  25.042  1.00  0.00      PROA
ATOM   2519  NZ  LYS   153     -58.381   7.786  24.032  1.00  0.00      PROA
ATOM   2520  HZ1 LYS   153     -58.225   7.126  23.245  1.00  0.00      PROA
ATOM   2521  HZ2 LYS   153     -57.519   8.341  24.205  1.00  0.00      PROA
ATOM   2522  HZ3 LYS   153     -59.168   8.434  23.790  1.00  0.00      PROA
ATOM   2523  C   LYS   153     -53.380   5.907  27.573  1.00  0.00      PROA
ATOM   2524  O   LYS   153     -52.281   5.356  27.560  1.00  0.00      PROA
ATOM   2525  N   GLU   154     -54.184   5.896  28.656  1.00  0.00      PROA
ATOM   2526  HN  GLU   154     -55.082   6.314  28.669  1.00  0.00      PROA
ATOM   2527  CA  GLU   154     -53.686   5.387  29.914  1.00  0.00      PROA
ATOM   2528  HA  GLU   154     -52.961   4.606  29.724  1.00  0.00      PROA
ATOM   2529  CB  GLU   154     -53.016   6.472  30.779  1.00  0.00      PROA
ATOM   2530  HB1 GLU   154     -52.736   6.038  31.771  1.00  0.00      PROA
ATOM   2531  HB2 GLU   154     -53.723   7.308  30.954  1.00  0.00      PROA
ATOM   2532  CG  GLU   154     -51.725   7.011  30.150  1.00  0.00      PROA
ATOM   2533  HG1 GLU   154     -51.939   7.596  29.242  1.00  0.00      PROA
ATOM   2534  HG2 GLU   154     -51.049   6.164  29.888  1.00  0.00      PROA
ATOM   2535  CD  GLU   154     -51.011   7.907  31.116  1.00  0.00      PROA
ATOM   2536  OE1 GLU   154     -50.750   9.083  30.985  1.00  0.00      PROA
ATOM   2537  OE2 GLU   154     -50.457   7.371  32.010  1.00  0.00      PROA
ATOM   2538  C   GLU   154     -54.758   4.737  30.733  1.00  0.00      PROA
ATOM   2539  O   GLU   154     -54.814   4.881  31.952  1.00  0.00      PROA
ATOM   2540  N   GLY   155     -55.634   3.927  30.088  1.00  0.00      PROA
ATOM   2541  HN  GLY   155     -55.645   3.871  29.098  1.00  0.00      PROA
ATOM   2542  CA  GLY   155     -56.385   2.900  30.785  1.00  0.00      PROA
ATOM   2543  HA1 GLY   155     -57.259   2.681  30.207  1.00  0.00      PROA
ATOM   2544  HA2 GLY   155     -56.582   3.187  31.811  1.00  0.00      PROA
ATOM   2545  C   GLY   155     -55.516   1.718  30.772  1.00  0.00      PROA
ATOM   2546  O   GLY   155     -54.474   1.815  31.283  1.00  0.00      PROA
ATOM   2547  N   LEU   156     -55.914   0.600  30.182  1.00  0.00      PROA
ATOM   2548  HN  LEU   156     -56.870   0.495  29.928  1.00  0.00      PROA
ATOM   2549  CA  LEU   156     -55.001  -0.301  29.534  1.00  0.00      PROA
ATOM   2550  HA  LEU   156     -53.990  -0.010  29.707  1.00  0.00      PROA
ATOM   2551  CB  LEU   156     -55.094  -1.715  29.951  1.00  0.00      PROA
ATOM   2552  HB1 LEU   156     -56.192  -1.787  29.729  1.00  0.00      PROA
ATOM   2553  HB2 LEU   156     -54.910  -1.845  31.045  1.00  0.00      PROA
ATOM   2554  CG  LEU   156     -54.217  -2.756  29.197  1.00  0.00      PROA
ATOM   2555  HG  LEU   156     -54.569  -2.886  28.155  1.00  0.00      PROA
ATOM   2556  CD1 LEU   156     -54.332  -4.170  29.748  1.00  0.00      PROA
ATOM   2557 HD11 LEU   156     -55.201  -4.719  29.737  1.00  0.00      PROA
ATOM   2558 HD12 LEU   156     -54.249  -4.102  30.879  1.00  0.00      PROA
ATOM   2559 HD13 LEU   156     -53.617  -4.882  29.293  1.00  0.00      PROA
ATOM   2560  CD2 LEU   156     -52.797  -2.181  29.153  1.00  0.00      PROA
ATOM   2561 HD21 LEU   156     -52.706  -1.312  28.506  1.00  0.00      PROA
ATOM   2562 HD22 LEU   156     -52.076  -2.758  28.770  1.00  0.00      PROA
ATOM   2563 HD23 LEU   156     -52.350  -2.034  30.137  1.00  0.00      PROA
ATOM   2564  C   LEU   156     -55.312  -0.132  28.075  1.00  0.00      PROA
ATOM   2565  O   LEU   156     -55.899  -0.972  27.397  1.00  0.00      PROA
ATOM   2566  N   HSD   157     -54.933   1.055  27.602  1.00  0.00      PROA
ATOM   2567  HN  HSD   157     -54.465   1.712  28.198  1.00  0.00      PROA
ATOM   2568  CA  HSD   157     -55.110   1.490  26.259  1.00  0.00      PROA
ATOM   2569  HA  HSD   157     -55.206   0.658  25.578  1.00  0.00      PROA
ATOM   2570  CB  HSD   157     -56.241   2.535  26.099  1.00  0.00      PROA
ATOM   2571  HB1 HSD   157     -56.210   2.986  25.086  1.00  0.00      PROA
ATOM   2572  HB2 HSD   157     -56.089   3.347  26.845  1.00  0.00      PROA
ATOM   2573  ND1 HSD   157     -58.413   1.454  25.370  1.00  0.00      PROA
ATOM   2574  HD1 HSD   157     -58.106   1.159  24.465  1.00  0.00      PROA
ATOM   2575  CG  HSD   157     -57.629   2.042  26.338  1.00  0.00      PROA
ATOM   2576  CE1 HSD   157     -59.675   1.403  25.866  1.00  0.00      PROA
ATOM   2577  HE1 HSD   157     -60.513   0.994  25.303  1.00  0.00      PROA
ATOM   2578  NE2 HSD   157     -59.752   1.932  27.068  1.00  0.00      PROA
ATOM   2579  CD2 HSD   157     -58.470   2.336  27.364  1.00  0.00      PROA
ATOM   2580  HD2 HSD   157     -58.276   2.873  28.283  1.00  0.00      PROA
ATOM   2581  C   HSD   157     -53.837   2.225  26.013  1.00  0.00      PROA
ATOM   2582  O   HSD   157     -53.409   2.969  26.881  1.00  0.00      PROA
ATOM   2583  N   TYR   158     -53.243   2.065  24.831  1.00  0.00      PROA
ATOM   2584  HN  TYR   158     -53.539   1.368  24.183  1.00  0.00      PROA
ATOM   2585  CA  TYR   158     -52.385   3.075  24.258  1.00  0.00      PROA
ATOM   2586  HA  TYR   158     -52.509   4.012  24.784  1.00  0.00      PROA
ATOM   2587  CB  TYR   158     -50.877   2.733  24.144  1.00  0.00      PROA
ATOM   2588  HB1 TYR   158     -50.338   3.521  23.573  1.00  0.00      PROA
ATOM   2589  HB2 TYR   158     -50.723   1.754  23.636  1.00  0.00      PROA
ATOM   2590  CG  TYR   158     -50.299   2.663  25.535  1.00  0.00      PROA
ATOM   2591  CD1 TYR   158     -49.699   3.785  26.146  1.00  0.00      PROA
ATOM   2592  HD1 TYR   158     -49.598   4.707  25.601  1.00  0.00      PROA
ATOM   2593  CE1 TYR   158     -49.288   3.737  27.482  1.00  0.00      PROA
ATOM   2594  HE1 TYR   158     -48.856   4.606  27.955  1.00  0.00      PROA
ATOM   2595  CZ  TYR   158     -49.476   2.562  28.165  1.00  0.00      PROA
ATOM   2596  OH  TYR   158     -48.854   2.451  29.309  1.00  0.00      PROA
ATOM   2597  HH  TYR   158     -48.784   3.328  29.776  1.00  0.00      PROA
ATOM   2598  CD2 TYR   158     -50.409   1.471  26.272  1.00  0.00      PROA
ATOM   2599  HD2 TYR   158     -50.861   0.604  25.819  1.00  0.00      PROA
ATOM   2600  CE2 TYR   158     -50.013   1.418  27.606  1.00  0.00      PROA
ATOM   2601  HE2 TYR   158     -50.139   0.505  28.173  1.00  0.00      PROA
ATOM   2602  C   TYR   158     -53.030   3.210  22.923  1.00  0.00      PROA
ATOM   2603  O   TYR   158     -53.055   2.266  22.136  1.00  0.00      PROA
ATOM   2604  N   THR   159     -53.696   4.355  22.718  1.00  0.00      PROA
ATOM   2605  HN  THR   159     -53.598   5.131  23.334  1.00  0.00      PROA
ATOM   2606  CA  THR   159     -54.749   4.468  21.745  1.00  0.00      PROA
ATOM   2607  HA  THR   159     -54.673   3.648  21.044  1.00  0.00      PROA
ATOM   2608  CB  THR   159     -56.132   4.373  22.409  1.00  0.00      PROA
ATOM   2609  HB  THR   159     -55.990   4.528  23.501  1.00  0.00      PROA
ATOM   2610  OG1 THR   159     -57.107   5.328  21.982  1.00  0.00      PROA
ATOM   2611  HG1 THR   159     -56.734   6.186  22.194  1.00  0.00      PROA
ATOM   2612  CG2 THR   159     -56.657   2.937  22.212  1.00  0.00      PROA
ATOM   2613 HG21 THR   159     -55.953   2.205  22.669  1.00  0.00      PROA
ATOM   2614 HG22 THR   159     -56.746   2.700  21.132  1.00  0.00      PROA
ATOM   2615 HG23 THR   159     -57.649   2.808  22.693  1.00  0.00      PROA
ATOM   2616  C   THR   159     -54.487   5.688  20.918  1.00  0.00      PROA
ATOM   2617  O   THR   159     -53.776   6.600  21.326  1.00  0.00      PROA
ATOM   2618  N   CYS   160     -55.048   5.654  19.701  1.00  0.00      PROA
ATOM   2619  HN  CYS   160     -55.760   4.989  19.504  1.00  0.00      PROA
ATOM   2620  CA  CYS   160     -54.473   6.215  18.502  1.00  0.00      PROA
ATOM   2621  HA  CYS   160     -53.422   6.424  18.656  1.00  0.00      PROA
ATOM   2622  CB  CYS   160     -54.673   5.110  17.417  1.00  0.00      PROA
ATOM   2623  HB1 CYS   160     -55.764   4.939  17.292  1.00  0.00      PROA
ATOM   2624  HB2 CYS   160     -54.255   4.173  17.845  1.00  0.00      PROA
ATOM   2625  SG  CYS   160     -53.920   5.360  15.780  1.00  0.00      PROA
ATOM   2626  HG1 CYS   160     -52.668   5.249  16.206  1.00  0.00      PROA
ATOM   2627  C   CYS   160     -55.185   7.492  18.106  1.00  0.00      PROA
ATOM   2628  O   CYS   160     -54.949   8.048  17.043  1.00  0.00      PROA
ATOM   2629  N   SER   161     -56.103   7.990  18.970  1.00  0.00      PROA
ATOM   2630  HN  SER   161     -56.235   7.573  19.857  1.00  0.00      PROA
ATOM   2631  CA  SER   161     -56.982   9.094  18.658  1.00  0.00      PROA
ATOM   2632  HA  SER   161     -57.321   8.965  17.640  1.00  0.00      PROA
ATOM   2633  CB  SER   161     -58.218   9.122  19.584  1.00  0.00      PROA
ATOM   2634  HB1 SER   161     -58.909   9.953  19.335  1.00  0.00      PROA
ATOM   2635  HB2 SER   161     -57.908   9.219  20.647  1.00  0.00      PROA
ATOM   2636  OG  SER   161     -58.947   7.919  19.442  1.00  0.00      PROA
ATOM   2637  HG1 SER   161     -58.378   7.210  19.740  1.00  0.00      PROA
ATOM   2638  C   SER   161     -56.296  10.431  18.738  1.00  0.00      PROA
ATOM   2639  O   SER   161     -55.131  10.541  19.112  1.00  0.00      PROA
ATOM   2640  N   SER   162     -57.040  11.498  18.365  1.00  0.00      PROA
ATOM   2641  HN  SER   162     -57.961  11.362  18.025  1.00  0.00      PROA
ATOM   2642  CA  SER   162     -56.649  12.878  18.515  1.00  0.00      PROA
ATOM   2643  HA  SER   162     -55.701  13.007  18.010  1.00  0.00      PROA
ATOM   2644  CB  SER   162     -57.703  13.827  17.891  1.00  0.00      PROA
ATOM   2645  HB1 SER   162     -58.669  13.760  18.441  1.00  0.00      PROA
ATOM   2646  HB2 SER   162     -57.884  13.523  16.835  1.00  0.00      PROA
ATOM   2647  OG  SER   162     -57.258  15.178  17.895  1.00  0.00      PROA
ATOM   2648  HG1 SER   162     -56.520  15.216  17.281  1.00  0.00      PROA
ATOM   2649  C   SER   162     -56.475  13.206  19.981  1.00  0.00      PROA
ATOM   2650  O   SER   162     -57.251  12.735  20.810  1.00  0.00      PROA
ATOM   2651  N   HSD   163     -55.451  14.008  20.301  1.00  0.00      PROA
ATOM   2652  HN  HSD   163     -54.841  14.384  19.608  1.00  0.00      PROA
ATOM   2653  CA  HSD   163     -55.123  14.374  21.656  1.00  0.00      PROA
ATOM   2654  HA  HSD   163     -55.977  14.176  22.292  1.00  0.00      PROA
ATOM   2655  CB  HSD   163     -53.915  13.632  22.274  1.00  0.00      PROA
ATOM   2656  HB1 HSD   163     -53.407  14.244  23.051  1.00  0.00      PROA
ATOM   2657  HB2 HSD   163     -53.161  13.358  21.512  1.00  0.00      PROA
ATOM   2658  ND1 HSD   163     -54.783  11.237  22.395  1.00  0.00      PROA
ATOM   2659  HD1 HSD   163     -54.827  11.064  21.407  1.00  0.00      PROA
ATOM   2660  CG  HSD   163     -54.379  12.411  22.993  1.00  0.00      PROA
ATOM   2661  CE1 HSD   163     -55.117  10.391  23.402  1.00  0.00      PROA
ATOM   2662  HE1 HSD   163     -55.481   9.382  23.224  1.00  0.00      PROA
ATOM   2663  NE2 HSD   163     -54.954  10.934  24.596  1.00  0.00      PROA
ATOM   2664  CD2 HSD   163     -54.475  12.204  24.334  1.00  0.00      PROA
ATOM   2665  HD2 HSD   163     -54.243  12.874  25.152  1.00  0.00      PROA
ATOM   2666  C   HSD   163     -54.932  15.849  21.724  1.00  0.00      PROA
ATOM   2667  O   HSD   163     -53.823  16.368  21.828  1.00  0.00      PROA
ATOM   2668  N   PHE   164     -56.076  16.561  21.726  1.00  0.00      PROA
ATOM   2669  HN  PHE   164     -56.951  16.121  21.532  1.00  0.00      PROA
ATOM   2670  CA  PHE   164     -56.195  17.846  22.368  1.00  0.00      PROA
ATOM   2671  HA  PHE   164     -55.215  18.289  22.395  1.00  0.00      PROA
ATOM   2672  CB  PHE   164     -57.251  18.736  21.636  1.00  0.00      PROA
ATOM   2673  HB1 PHE   164     -58.290  18.472  21.936  1.00  0.00      PROA
ATOM   2674  HB2 PHE   164     -57.150  18.546  20.548  1.00  0.00      PROA
ATOM   2675  CG  PHE   164     -57.023  20.223  21.808  1.00  0.00      PROA
ATOM   2676  CD1 PHE   164     -58.103  21.122  21.897  1.00  0.00      PROA
ATOM   2677  HD1 PHE   164     -59.111  20.740  21.882  1.00  0.00      PROA
ATOM   2678  CE1 PHE   164     -57.887  22.506  21.964  1.00  0.00      PROA
ATOM   2679  HE1 PHE   164     -58.721  23.187  22.038  1.00  0.00      PROA
ATOM   2680  CZ  PHE   164     -56.586  23.013  21.923  1.00  0.00      PROA
ATOM   2681  HZ  PHE   164     -56.414  24.079  21.971  1.00  0.00      PROA
ATOM   2682  CD2 PHE   164     -55.723  20.756  21.740  1.00  0.00      PROA
ATOM   2683  HD2 PHE   164     -54.869  20.114  21.598  1.00  0.00      PROA
ATOM   2684  CE2 PHE   164     -55.506  22.135  21.803  1.00  0.00      PROA
ATOM   2685  HE2 PHE   164     -54.503  22.518  21.742  1.00  0.00      PROA
ATOM   2686  C   PHE   164     -56.667  17.426  23.758  1.00  0.00      PROA
ATOM   2687  O   PHE   164     -57.379  16.423  23.802  1.00  0.00      PROA
ATOM   2688  N   PRO   165     -56.272  18.030  24.889  1.00  0.00      PROA
ATOM   2689  CD  PRO   165     -55.157  18.966  24.931  1.00  0.00      PROA
ATOM   2690  HD1 PRO   165     -55.537  19.937  24.598  1.00  0.00      PROA
ATOM   2691  HD2 PRO   165     -54.316  18.641  24.285  1.00  0.00      PROA
ATOM   2692  CA  PRO   165     -56.578  17.565  26.242  1.00  0.00      PROA
ATOM   2693  HA  PRO   165     -56.055  16.628  26.355  1.00  0.00      PROA
ATOM   2694  CB  PRO   165     -55.994  18.646  27.142  1.00  0.00      PROA
ATOM   2695  HB1 PRO   165     -55.792  18.279  28.170  1.00  0.00      PROA
ATOM   2696  HB2 PRO   165     -56.671  19.528  27.183  1.00  0.00      PROA
ATOM   2697  CG  PRO   165     -54.717  19.018  26.398  1.00  0.00      PROA
ATOM   2698  HG1 PRO   165     -54.329  20.009  26.697  1.00  0.00      PROA
ATOM   2699  HG2 PRO   165     -53.943  18.240  26.580  1.00  0.00      PROA
ATOM   2700  C   PRO   165     -58.011  17.281  26.595  1.00  0.00      PROA
ATOM   2701  O   PRO   165     -58.906  17.494  25.789  1.00  0.00      PROA
ATOM   2702  N   TYR   166     -58.236  16.721  27.800  1.00  0.00      PROA
ATOM   2703  HN  TYR   166     -57.522  16.724  28.492  1.00  0.00      PROA
ATOM   2704  CA  TYR   166     -59.283  15.761  28.028  1.00  0.00      PROA
ATOM   2705  HA  TYR   166     -59.310  15.155  27.130  1.00  0.00      PROA
ATOM   2706  CB  TYR   166     -58.879  14.885  29.245  1.00  0.00      PROA
ATOM   2707  HB1 TYR   166     -59.391  15.168  30.191  1.00  0.00      PROA
ATOM   2708  HB2 TYR   166     -57.792  14.947  29.415  1.00  0.00      PROA
ATOM   2709  CG  TYR   166     -59.196  13.465  28.887  1.00  0.00      PROA
ATOM   2710  CD1 TYR   166     -58.267  12.651  28.208  1.00  0.00      PROA
ATOM   2711  HD1 TYR   166     -57.263  12.999  28.031  1.00  0.00      PROA
ATOM   2712  CE1 TYR   166     -58.667  11.430  27.667  1.00  0.00      PROA
ATOM   2713  HE1 TYR   166     -57.969  10.819  27.107  1.00  0.00      PROA
ATOM   2714  CZ  TYR   166     -59.957  11.036  27.828  1.00  0.00      PROA
ATOM   2715  OH  TYR   166     -60.121   9.783  27.394  1.00  0.00      PROA
ATOM   2716  HH  TYR   166     -61.132   9.802  27.504  1.00  0.00      PROA
ATOM   2717  CD2 TYR   166     -60.502  13.002  29.081  1.00  0.00      PROA
ATOM   2718  HD2 TYR   166     -61.221  13.630  29.589  1.00  0.00      PROA
ATOM   2719  CE2 TYR   166     -60.910  11.786  28.527  1.00  0.00      PROA
ATOM   2720  HE2 TYR   166     -61.932  11.470  28.640  1.00  0.00      PROA
ATOM   2721  C   TYR   166     -60.690  16.309  28.210  1.00  0.00      PROA
ATOM   2722  O   TYR   166     -61.641  15.696  27.743  1.00  0.00      PROA
ATOM   2723  N   SER   167     -60.877  17.500  28.829  1.00  0.00      PROA
ATOM   2724  HN  SER   167     -60.122  18.036  29.200  1.00  0.00      PROA
ATOM   2725  CA  SER   167     -62.212  18.079  28.991  1.00  0.00      PROA
ATOM   2726  HA  SER   167     -62.971  17.321  28.860  1.00  0.00      PROA
ATOM   2727  CB  SER   167     -62.415  18.744  30.373  1.00  0.00      PROA
ATOM   2728  HB1 SER   167     -61.772  19.655  30.485  1.00  0.00      PROA
ATOM   2729  HB2 SER   167     -62.120  18.002  31.155  1.00  0.00      PROA
ATOM   2730  OG  SER   167     -63.764  19.069  30.639  1.00  0.00      PROA
ATOM   2731  HG1 SER   167     -63.991  19.746  29.995  1.00  0.00      PROA
ATOM   2732  C   SER   167     -62.372  19.135  27.925  1.00  0.00      PROA
ATOM   2733  O   SER   167     -63.385  19.817  27.818  1.00  0.00      PROA
ATOM   2734  N   GLN   168     -61.330  19.264  27.095  1.00  0.00      PROA
ATOM   2735  HN  GLN   168     -60.554  18.637  27.180  1.00  0.00      PROA
ATOM   2736  CA  GLN   168     -61.122  20.273  26.103  1.00  0.00      PROA
ATOM   2737  HA  GLN   168     -61.959  20.958  26.063  1.00  0.00      PROA
ATOM   2738  CB  GLN   168     -59.784  20.980  26.383  1.00  0.00      PROA
ATOM   2739  HB1 GLN   168     -59.672  21.839  25.688  1.00  0.00      PROA
ATOM   2740  HB2 GLN   168     -58.946  20.267  26.181  1.00  0.00      PROA
ATOM   2741  CG  GLN   168     -59.652  21.453  27.842  1.00  0.00      PROA
ATOM   2742  HG1 GLN   168     -59.831  20.626  28.558  1.00  0.00      PROA
ATOM   2743  HG2 GLN   168     -60.383  22.265  28.035  1.00  0.00      PROA
ATOM   2744  CD  GLN   168     -58.244  21.966  28.082  1.00  0.00      PROA
ATOM   2745  OE1 GLN   168     -57.420  22.013  27.170  1.00  0.00      PROA
ATOM   2746  NE2 GLN   168     -57.986  22.358  29.351  1.00  0.00      PROA
ATOM   2747 HE21 GLN   168     -57.048  22.665  29.589  1.00  0.00      PROA
ATOM   2748 HE22 GLN   168     -58.647  22.241  30.078  1.00  0.00      PROA
ATOM   2749  C   GLN   168     -60.984  19.523  24.810  1.00  0.00      PROA
ATOM   2750  O   GLN   168     -60.374  20.004  23.862  1.00  0.00      PROA
ATOM   2751  N   TYR   169     -61.544  18.297  24.766  1.00  0.00      PROA
ATOM   2752  HN  TYR   169     -62.091  17.962  25.524  1.00  0.00      PROA
ATOM   2753  CA  TYR   169     -61.239  17.307  23.759  1.00  0.00      PROA
ATOM   2754  HA  TYR   169     -60.232  17.438  23.393  1.00  0.00      PROA
ATOM   2755  CB  TYR   169     -61.394  15.921  24.427  1.00  0.00      PROA
ATOM   2756  HB1 TYR   169     -62.397  15.859  24.764  1.00  0.00      PROA
ATOM   2757  HB2 TYR   169     -60.766  15.885  25.334  1.00  0.00      PROA
ATOM   2758  CG  TYR   169     -61.062  14.700  23.611  1.00  0.00      PROA
ATOM   2759  CD1 TYR   169     -59.793  14.098  23.715  1.00  0.00      PROA
ATOM   2760  HD1 TYR   169     -59.012  14.587  24.274  1.00  0.00      PROA
ATOM   2761  CE1 TYR   169     -59.569  12.811  23.215  1.00  0.00      PROA
ATOM   2762  HE1 TYR   169     -58.605  12.339  23.349  1.00  0.00      PROA
ATOM   2763  CZ  TYR   169     -60.612  12.132  22.620  1.00  0.00      PROA
ATOM   2764  OH  TYR   169     -60.381  10.840  22.296  1.00  0.00      PROA
ATOM   2765  HH  TYR   169     -61.247  10.479  21.927  1.00  0.00      PROA
ATOM   2766  CD2 TYR   169     -62.086  14.007  22.946  1.00  0.00      PROA
ATOM   2767  HD2 TYR   169     -63.077  14.437  22.901  1.00  0.00      PROA
ATOM   2768  CE2 TYR   169     -61.849  12.723  22.446  1.00  0.00      PROA
ATOM   2769  HE2 TYR   169     -62.615  12.181  21.954  1.00  0.00      PROA
ATOM   2770  C   TYR   169     -62.224  17.492  22.633  1.00  0.00      PROA
ATOM   2771  O   TYR   169     -62.182  16.800  21.624  1.00  0.00      PROA
ATOM   2772  N   GLN   170     -63.126  18.488  22.790  1.00  0.00      PROA
ATOM   2773  HN  GLN   170     -63.105  19.063  23.606  1.00  0.00      PROA
ATOM   2774  CA  GLN   170     -64.187  18.770  21.876  1.00  0.00      PROA
ATOM   2775  HA  GLN   170     -64.162  18.064  21.059  1.00  0.00      PROA
ATOM   2776  CB  GLN   170     -65.545  18.643  22.570  1.00  0.00      PROA
ATOM   2777  HB1 GLN   170     -66.368  18.951  21.877  1.00  0.00      PROA
ATOM   2778  HB2 GLN   170     -65.578  19.308  23.462  1.00  0.00      PROA
ATOM   2779  CG  GLN   170     -65.784  17.189  22.974  1.00  0.00      PROA
ATOM   2780  HG1 GLN   170     -64.999  16.826  23.671  1.00  0.00      PROA
ATOM   2781  HG2 GLN   170     -65.777  16.539  22.073  1.00  0.00      PROA
ATOM   2782  CD  GLN   170     -67.152  17.108  23.599  1.00  0.00      PROA
ATOM   2783  OE1 GLN   170     -68.179  17.279  22.953  1.00  0.00      PROA
ATOM   2784  NE2 GLN   170     -67.152  16.794  24.892  1.00  0.00      PROA
ATOM   2785 HE21 GLN   170     -68.018  16.865  25.435  1.00  0.00      PROA
ATOM   2786 HE22 GLN   170     -66.321  16.783  25.455  1.00  0.00      PROA
ATOM   2787  C   GLN   170     -64.065  20.131  21.277  1.00  0.00      PROA
ATOM   2788  O   GLN   170     -64.970  20.558  20.583  1.00  0.00      PROA
ATOM   2789  N   PHE   171     -62.916  20.831  21.441  1.00  0.00      PROA
ATOM   2790  HN  PHE   171     -62.186  20.538  22.053  1.00  0.00      PROA
ATOM   2791  CA  PHE   171     -62.605  21.910  20.517  1.00  0.00      PROA
ATOM   2792  HA  PHE   171     -63.502  22.459  20.259  1.00  0.00      PROA
ATOM   2793  CB  PHE   171     -61.513  22.892  20.987  1.00  0.00      PROA
ATOM   2794  HB1 PHE   171     -61.153  23.544  20.155  1.00  0.00      PROA
ATOM   2795  HB2 PHE   171     -60.644  22.327  21.378  1.00  0.00      PROA
ATOM   2796  CG  PHE   171     -62.015  23.794  22.065  1.00  0.00      PROA
ATOM   2797  CD1 PHE   171     -62.385  25.126  21.795  1.00  0.00      PROA
ATOM   2798  HD1 PHE   171     -62.397  25.489  20.776  1.00  0.00      PROA
ATOM   2799  CE1 PHE   171     -62.692  26.000  22.844  1.00  0.00      PROA
ATOM   2800  HE1 PHE   171     -62.963  27.025  22.632  1.00  0.00      PROA
ATOM   2801  CZ  PHE   171     -62.636  25.547  24.167  1.00  0.00      PROA
ATOM   2802  HZ  PHE   171     -62.867  26.220  24.977  1.00  0.00      PROA
ATOM   2803  CD2 PHE   171     -61.982  23.349  23.391  1.00  0.00      PROA
ATOM   2804  HD2 PHE   171     -61.678  22.337  23.611  1.00  0.00      PROA
ATOM   2805  CE2 PHE   171     -62.289  24.219  24.440  1.00  0.00      PROA
ATOM   2806  HE2 PHE   171     -62.246  23.868  25.460  1.00  0.00      PROA
ATOM   2807  C   PHE   171     -62.044  21.312  19.271  1.00  0.00      PROA
ATOM   2808  O   PHE   171     -62.199  21.856  18.187  1.00  0.00      PROA
ATOM   2809  N   TRP   172     -61.393  20.138  19.413  1.00  0.00      PROA
ATOM   2810  HN  TRP   172     -61.299  19.690  20.300  1.00  0.00      PROA
ATOM   2811  CA  TRP   172     -60.737  19.489  18.316  1.00  0.00      PROA
ATOM   2812  HA  TRP   172     -60.875  20.084  17.422  1.00  0.00      PROA
ATOM   2813  CB  TRP   172     -59.227  19.302  18.563  1.00  0.00      PROA
ATOM   2814  HB1 TRP   172     -59.011  18.363  19.122  1.00  0.00      PROA
ATOM   2815  HB2 TRP   172     -58.862  20.148  19.182  1.00  0.00      PROA
ATOM   2816  CG  TRP   172     -58.483  19.328  17.267  1.00  0.00      PROA
ATOM   2817  CD1 TRP   172     -58.118  18.232  16.538  1.00  0.00      PROA
ATOM   2818  HD1 TRP   172     -58.253  17.212  16.860  1.00  0.00      PROA
ATOM   2819  NE1 TRP   172     -57.664  18.617  15.310  1.00  0.00      PROA
ATOM   2820  HE1 TRP   172     -57.352  18.018  14.613  1.00  0.00      PROA
ATOM   2821  CE2 TRP   172     -57.725  19.971  15.212  1.00  0.00      PROA
ATOM   2822  CD2 TRP   172     -58.236  20.471  16.430  1.00  0.00      PROA
ATOM   2823  CE3 TRP   172     -58.420  21.845  16.586  1.00  0.00      PROA
ATOM   2824  HE3 TRP   172     -58.816  22.261  17.498  1.00  0.00      PROA
ATOM   2825  CZ3 TRP   172     -58.067  22.690  15.530  1.00  0.00      PROA
ATOM   2826  HZ3 TRP   172     -58.189  23.759  15.638  1.00  0.00      PROA
ATOM   2827  CZ2 TRP   172     -57.416  20.803  14.157  1.00  0.00      PROA
ATOM   2828  HZ2 TRP   172     -57.077  20.409  13.223  1.00  0.00      PROA
ATOM   2829  CH2 TRP   172     -57.575  22.176  14.334  1.00  0.00      PROA
ATOM   2830  HH2 TRP   172     -57.320  22.850  13.526  1.00  0.00      PROA
ATOM   2831  C   TRP   172     -61.445  18.184  18.077  1.00  0.00      PROA
ATOM   2832  O   TRP   172     -60.930  17.282  17.433  1.00  0.00      PROA
ATOM   2833  N   LYS   173     -62.699  18.085  18.561  1.00  0.00      PROA
ATOM   2834  HN  LYS   173     -63.068  18.760  19.192  1.00  0.00      PROA
ATOM   2835  CA  LYS   173     -63.682  17.225  17.951  1.00  0.00      PROA
ATOM   2836  HA  LYS   173     -63.311  16.920  16.981  1.00  0.00      PROA
ATOM   2837  CB  LYS   173     -64.024  15.929  18.723  1.00  0.00      PROA
ATOM   2838  HB1 LYS   173     -65.001  15.517  18.375  1.00  0.00      PROA
ATOM   2839  HB2 LYS   173     -64.112  16.124  19.811  1.00  0.00      PROA
ATOM   2840  CG  LYS   173     -62.965  14.858  18.422  1.00  0.00      PROA
ATOM   2841  HG1 LYS   173     -62.057  15.055  19.021  1.00  0.00      PROA
ATOM   2842  HG2 LYS   173     -62.707  14.914  17.345  1.00  0.00      PROA
ATOM   2843  CD  LYS   173     -63.402  13.444  18.603  1.00  0.00      PROA
ATOM   2844  HD1 LYS   173     -64.472  13.334  18.182  1.00  0.00      PROA
ATOM   2845  HD2 LYS   173     -63.307  13.291  19.721  1.00  0.00      PROA
ATOM   2846  CE  LYS   173     -62.596  12.331  18.055  1.00  0.00      PROA
ATOM   2847  HE1 LYS   173     -62.538  12.475  16.964  1.00  0.00      PROA
ATOM   2848  HE2 LYS   173     -63.036  11.335  18.287  1.00  0.00      PROA
ATOM   2849  NZ  LYS   173     -61.240  12.382  18.624  1.00  0.00      PROA
ATOM   2850  HZ1 LYS   173     -61.278  12.221  19.650  1.00  0.00      PROA
ATOM   2851  HZ2 LYS   173     -60.825  13.322  18.441  1.00  0.00      PROA
ATOM   2852  HZ3 LYS   173     -60.668  11.647  18.171  1.00  0.00      PROA
ATOM   2853  C   LYS   173     -64.899  18.018  17.610  1.00  0.00      PROA
ATOM   2854  O   LYS   173     -65.920  17.457  17.253  1.00  0.00      PROA
ATOM   2855  N   ASN   174     -64.805  19.366  17.642  1.00  0.00      PROA
ATOM   2856  HN  ASN   174     -63.998  19.840  17.977  1.00  0.00      PROA
ATOM   2857  CA  ASN   174     -65.800  20.195  16.997  1.00  0.00      PROA
ATOM   2858  HA  ASN   174     -66.651  19.611  16.672  1.00  0.00      PROA
ATOM   2859  CB  ASN   174     -66.297  21.395  17.844  1.00  0.00      PROA
ATOM   2860  HB1 ASN   174     -66.826  22.136  17.201  1.00  0.00      PROA
ATOM   2861  HB2 ASN   174     -65.435  21.914  18.313  1.00  0.00      PROA
ATOM   2862  CG  ASN   174     -67.296  20.996  18.942  1.00  0.00      PROA
ATOM   2863  OD1 ASN   174     -67.702  21.862  19.719  1.00  0.00      PROA
ATOM   2864  ND2 ASN   174     -67.703  19.700  19.010  1.00  0.00      PROA
ATOM   2865 HD21 ASN   174     -67.351  19.033  18.355  1.00  0.00      PROA
ATOM   2866 HD22 ASN   174     -68.349  19.418  19.718  1.00  0.00      PROA
ATOM   2867  C   ASN   174     -65.181  20.758  15.757  1.00  0.00      PROA
ATOM   2868  O   ASN   174     -65.913  21.124  14.850  1.00  0.00      PROA
ATOM   2869  N   PHE   175     -63.827  20.776  15.655  1.00  0.00      PROA
ATOM   2870  HN  PHE   175     -63.240  20.477  16.402  1.00  0.00      PROA
ATOM   2871  CA  PHE   175     -63.142  21.233  14.467  1.00  0.00      PROA
ATOM   2872  HA  PHE   175     -63.853  21.633  13.760  1.00  0.00      PROA
ATOM   2873  CB  PHE   175     -61.999  22.256  14.744  1.00  0.00      PROA
ATOM   2874  HB1 PHE   175     -61.109  22.086  14.091  1.00  0.00      PROA
ATOM   2875  HB2 PHE   175     -61.651  22.173  15.792  1.00  0.00      PROA
ATOM   2876  CG  PHE   175     -62.425  23.683  14.492  1.00  0.00      PROA
ATOM   2877  CD1 PHE   175     -61.435  24.673  14.353  1.00  0.00      PROA
ATOM   2878  HD1 PHE   175     -60.396  24.397  14.460  1.00  0.00      PROA
ATOM   2879  CE1 PHE   175     -61.780  26.006  14.100  1.00  0.00      PROA
ATOM   2880  HE1 PHE   175     -61.023  26.773  14.039  1.00  0.00      PROA
ATOM   2881  CZ  PHE   175     -63.123  26.364  13.979  1.00  0.00      PROA
ATOM   2882  HZ  PHE   175     -63.381  27.391  13.802  1.00  0.00      PROA
ATOM   2883  CD2 PHE   175     -63.775  24.074  14.383  1.00  0.00      PROA
ATOM   2884  HD2 PHE   175     -64.581  23.369  14.502  1.00  0.00      PROA
ATOM   2885  CE2 PHE   175     -64.123  25.401  14.120  1.00  0.00      PROA
ATOM   2886  HE2 PHE   175     -65.163  25.678  14.036  1.00  0.00      PROA
ATOM   2887  C   PHE   175     -62.558  20.092  13.730  1.00  0.00      PROA
ATOM   2888  O   PHE   175     -62.167  20.262  12.585  1.00  0.00      PROA
ATOM   2889  N   GLN   176     -62.562  18.874  14.304  1.00  0.00      PROA
ATOM   2890  HN  GLN   176     -62.879  18.713  15.234  1.00  0.00      PROA
ATOM   2891  CA  GLN   176     -62.106  17.725  13.572  1.00  0.00      PROA
ATOM   2892  HA  GLN   176     -61.571  18.027  12.685  1.00  0.00      PROA
ATOM   2893  CB  GLN   176     -61.162  16.847  14.399  1.00  0.00      PROA
ATOM   2894  HB1 GLN   176     -61.740  16.237  15.132  1.00  0.00      PROA
ATOM   2895  HB2 GLN   176     -60.497  17.517  14.987  1.00  0.00      PROA
ATOM   2896  CG  GLN   176     -60.238  16.009  13.491  1.00  0.00      PROA
ATOM   2897  HG1 GLN   176     -59.209  16.423  13.522  1.00  0.00      PROA
ATOM   2898  HG2 GLN   176     -60.588  16.054  12.438  1.00  0.00      PROA
ATOM   2899  CD  GLN   176     -60.213  14.571  13.985  1.00  0.00      PROA
ATOM   2900  OE1 GLN   176     -59.886  14.318  15.148  1.00  0.00      PROA
ATOM   2901  NE2 GLN   176     -60.571  13.616  13.092  1.00  0.00      PROA
ATOM   2902 HE21 GLN   176     -60.583  12.654  13.371  1.00  0.00      PROA
ATOM   2903 HE22 GLN   176     -60.837  13.873  12.164  1.00  0.00      PROA
ATOM   2904  C   GLN   176     -63.327  16.943  13.167  1.00  0.00      PROA
ATOM   2905  O   GLN   176     -63.214  15.856  12.607  1.00  0.00      PROA
ATOM   2906  N   THR   177     -64.533  17.515  13.400  1.00  0.00      PROA
ATOM   2907  HN  THR   177     -64.620  18.366  13.910  1.00  0.00      PROA
ATOM   2908  CA  THR   177     -65.773  17.023  12.839  1.00  0.00      PROA
ATOM   2909  HA  THR   177     -65.612  16.085  12.331  1.00  0.00      PROA
ATOM   2910  CB  THR   177     -66.878  16.809  13.861  1.00  0.00      PROA
ATOM   2911  HB  THR   177     -67.826  16.515  13.358  1.00  0.00      PROA
ATOM   2912  OG1 THR   177     -67.117  17.983  14.637  1.00  0.00      PROA
ATOM   2913  HG1 THR   177     -67.399  18.664  14.023  1.00  0.00      PROA
ATOM   2914  CG2 THR   177     -66.455  15.634  14.759  1.00  0.00      PROA
ATOM   2915 HG21 THR   177     -65.499  15.835  15.281  1.00  0.00      PROA
ATOM   2916 HG22 THR   177     -66.329  14.722  14.145  1.00  0.00      PROA
ATOM   2917 HG23 THR   177     -67.232  15.419  15.524  1.00  0.00      PROA
ATOM   2918  C   THR   177     -66.228  18.025  11.816  1.00  0.00      PROA
ATOM   2919  O   THR   177     -66.998  17.692  10.922  1.00  0.00      PROA
ATOM   2920  N   LEU   178     -65.682  19.267  11.872  1.00  0.00      PROA
ATOM   2921  HN  LEU   178     -65.040  19.530  12.586  1.00  0.00      PROA
ATOM   2922  CA  LEU   178     -65.951  20.290  10.886  1.00  0.00      PROA
ATOM   2923  HA  LEU   178     -66.824  19.995  10.332  1.00  0.00      PROA
ATOM   2924  CB  LEU   178     -66.216  21.690  11.477  1.00  0.00      PROA
ATOM   2925  HB1 LEU   178     -65.426  22.436  11.231  1.00  0.00      PROA
ATOM   2926  HB2 LEU   178     -66.246  21.616  12.581  1.00  0.00      PROA
ATOM   2927  CG  LEU   178     -67.567  22.236  11.041  1.00  0.00      PROA
ATOM   2928  HG  LEU   178     -68.368  21.540  11.398  1.00  0.00      PROA
ATOM   2929  CD1 LEU   178     -67.707  23.549  11.696  1.00  0.00      PROA
ATOM   2930 HD11 LEU   178     -67.761  23.526  12.806  1.00  0.00      PROA
ATOM   2931 HD12 LEU   178     -68.626  23.696  11.247  1.00  0.00      PROA
ATOM   2932 HD13 LEU   178     -67.119  24.386  11.346  1.00  0.00      PROA
ATOM   2933  CD2 LEU   178     -67.749  22.391   9.524  1.00  0.00      PROA
ATOM   2934 HD21 LEU   178     -67.603  21.422   9.015  1.00  0.00      PROA
ATOM   2935 HD22 LEU   178     -67.005  23.113   9.128  1.00  0.00      PROA
ATOM   2936 HD23 LEU   178     -68.767  22.764   9.278  1.00  0.00      PROA
ATOM   2937  C   LEU   178     -64.794  20.353   9.924  1.00  0.00      PROA
ATOM   2938  O   LEU   178     -64.776  21.177   9.018  1.00  0.00      PROA
ATOM   2939  N   LYS   179     -63.829  19.425  10.073  1.00  0.00      PROA
ATOM   2940  HN  LYS   179     -63.842  18.789  10.837  1.00  0.00      PROA
ATOM   2941  CA  LYS   179     -62.814  19.190   9.084  1.00  0.00      PROA
ATOM   2942  HA  LYS   179     -62.783  20.009   8.379  1.00  0.00      PROA
ATOM   2943  CB  LYS   179     -61.399  19.039   9.691  1.00  0.00      PROA
ATOM   2944  HB1 LYS   179     -60.750  18.403   9.047  1.00  0.00      PROA
ATOM   2945  HB2 LYS   179     -61.487  18.534  10.673  1.00  0.00      PROA
ATOM   2946  CG  LYS   179     -60.696  20.396   9.833  1.00  0.00      PROA
ATOM   2947  HG1 LYS   179     -61.419  21.146  10.234  1.00  0.00      PROA
ATOM   2948  HG2 LYS   179     -60.402  20.740   8.818  1.00  0.00      PROA
ATOM   2949  CD  LYS   179     -59.463  20.375  10.751  1.00  0.00      PROA
ATOM   2950  HD1 LYS   179     -59.803  20.321  11.812  1.00  0.00      PROA
ATOM   2951  HD2 LYS   179     -58.924  21.346  10.637  1.00  0.00      PROA
ATOM   2952  CE  LYS   179     -58.496  19.211  10.525  1.00  0.00      PROA
ATOM   2953  HE1 LYS   179     -58.983  18.235  10.742  1.00  0.00      PROA
ATOM   2954  HE2 LYS   179     -57.612  19.321  11.188  1.00  0.00      PROA
ATOM   2955  NZ  LYS   179     -58.006  19.172   9.133  1.00  0.00      PROA
ATOM   2956  HZ1 LYS   179     -57.531  20.069   8.907  1.00  0.00      PROA
ATOM   2957  HZ2 LYS   179     -58.815  19.048   8.483  1.00  0.00      PROA
ATOM   2958  HZ3 LYS   179     -57.344  18.382   9.008  1.00  0.00      PROA
ATOM   2959  C   LYS   179     -63.157  17.965   8.300  1.00  0.00      PROA
ATOM   2960  O   LYS   179     -62.486  17.672   7.322  1.00  0.00      PROA
ATOM   2961  N   ILE   180     -64.239  17.247   8.683  1.00  0.00      PROA
ATOM   2962  HN  ILE   180     -64.787  17.493   9.474  1.00  0.00      PROA
ATOM   2963  CA  ILE   180     -64.692  16.111   7.914  1.00  0.00      PROA
ATOM   2964  HA  ILE   180     -63.863  15.689   7.366  1.00  0.00      PROA
ATOM   2965  CB  ILE   180     -65.392  15.014   8.717  1.00  0.00      PROA
ATOM   2966  HB  ILE   180     -66.377  15.367   9.112  1.00  0.00      PROA
ATOM   2967  CG2 ILE   180     -64.539  14.695   9.953  1.00  0.00      PROA
ATOM   2968 HG21 ILE   180     -64.525  15.575  10.621  1.00  0.00      PROA
ATOM   2969 HG22 ILE   180     -63.496  14.448   9.665  1.00  0.00      PROA
ATOM   2970 HG23 ILE   180     -64.973  13.838  10.509  1.00  0.00      PROA
ATOM   2971  CG1 ILE   180     -65.674  13.752   7.854  1.00  0.00      PROA
ATOM   2972 HG11 ILE   180     -66.258  14.031   6.948  1.00  0.00      PROA
ATOM   2973 HG12 ILE   180     -66.318  13.066   8.445  1.00  0.00      PROA
ATOM   2974  CD  ILE   180     -64.422  12.978   7.419  1.00  0.00      PROA
ATOM   2975  HD1 ILE   180     -63.860  12.606   8.301  1.00  0.00      PROA
ATOM   2976  HD2 ILE   180     -63.747  13.613   6.808  1.00  0.00      PROA
ATOM   2977  HD3 ILE   180     -64.714  12.098   6.804  1.00  0.00      PROA
ATOM   2978  C   ILE   180     -65.695  16.639   6.951  1.00  0.00      PROA
ATOM   2979  O   ILE   180     -65.619  16.376   5.763  1.00  0.00      PROA
ATOM   2980  N   VAL   181     -66.686  17.404   7.458  1.00  0.00      PROA
ATOM   2981  HN  VAL   181     -66.700  17.687   8.412  1.00  0.00      PROA
ATOM   2982  CA  VAL   181     -67.894  17.641   6.716  1.00  0.00      PROA
ATOM   2983  HA  VAL   181     -68.098  16.766   6.113  1.00  0.00      PROA
ATOM   2984  CB  VAL   181     -69.091  17.833   7.640  1.00  0.00      PROA
ATOM   2985  HB  VAL   181     -69.080  16.998   8.382  1.00  0.00      PROA
ATOM   2986  CG1 VAL   181     -70.391  17.691   6.817  1.00  0.00      PROA
ATOM   2987 HG11 VAL   181     -70.403  16.712   6.291  1.00  0.00      PROA
ATOM   2988 HG12 VAL   181     -70.490  18.494   6.066  1.00  0.00      PROA
ATOM   2989 HG13 VAL   181     -71.284  17.738   7.471  1.00  0.00      PROA
ATOM   2990  CG2 VAL   181     -68.984  19.158   8.422  1.00  0.00      PROA
ATOM   2991 HG21 VAL   181     -69.135  20.033   7.757  1.00  0.00      PROA
ATOM   2992 HG22 VAL   181     -67.988  19.234   8.898  1.00  0.00      PROA
ATOM   2993 HG23 VAL   181     -69.742  19.208   9.227  1.00  0.00      PROA
ATOM   2994  C   VAL   181     -67.745  18.809   5.787  1.00  0.00      PROA
ATOM   2995  O   VAL   181     -68.343  18.806   4.715  1.00  0.00      PROA
ATOM   2996  N   ILE   182     -66.917  19.829   6.117  1.00  0.00      PROA
ATOM   2997  HN  ILE   182     -66.373  19.828   6.951  1.00  0.00      PROA
ATOM   2998  CA  ILE   182     -66.928  21.066   5.359  1.00  0.00      PROA
ATOM   2999  HA  ILE   182     -67.963  21.276   5.131  1.00  0.00      PROA
ATOM   3000  CB  ILE   182     -66.393  22.246   6.177  1.00  0.00      PROA
ATOM   3001  HB  ILE   182     -66.365  21.900   7.234  1.00  0.00      PROA
ATOM   3002  CG2 ILE   182     -64.936  22.658   5.849  1.00  0.00      PROA
ATOM   3003 HG21 ILE   182     -64.849  23.079   4.827  1.00  0.00      PROA
ATOM   3004 HG22 ILE   182     -64.256  21.786   5.945  1.00  0.00      PROA
ATOM   3005 HG23 ILE   182     -64.598  23.437   6.568  1.00  0.00      PROA
ATOM   3006  CG1 ILE   182     -67.398  23.430   6.170  1.00  0.00      PROA
ATOM   3007 HG11 ILE   182     -67.024  24.205   6.876  1.00  0.00      PROA
ATOM   3008 HG12 ILE   182     -68.371  23.062   6.569  1.00  0.00      PROA
ATOM   3009  CD  ILE   182     -67.650  24.081   4.808  1.00  0.00      PROA
ATOM   3010  HD1 ILE   182     -68.105  23.351   4.109  1.00  0.00      PROA
ATOM   3011  HD2 ILE   182     -66.704  24.460   4.367  1.00  0.00      PROA
ATOM   3012  HD3 ILE   182     -68.352  24.937   4.915  1.00  0.00      PROA
ATOM   3013  C   ILE   182     -66.203  20.881   4.050  1.00  0.00      PROA
ATOM   3014  O   ILE   182     -66.474  21.589   3.086  1.00  0.00      PROA
ATOM   3015  N   LEU   183     -65.306  19.870   3.970  1.00  0.00      PROA
ATOM   3016  HN  LEU   183     -65.110  19.285   4.753  1.00  0.00      PROA
ATOM   3017  CA  LEU   183     -64.565  19.576   2.768  1.00  0.00      PROA
ATOM   3018  HA  LEU   183     -65.052  20.060   1.941  1.00  0.00      PROA
ATOM   3019  CB  LEU   183     -63.100  20.048   2.867  1.00  0.00      PROA
ATOM   3020  HB1 LEU   183     -62.391  19.402   2.300  1.00  0.00      PROA
ATOM   3021  HB2 LEU   183     -62.790  20.019   3.935  1.00  0.00      PROA
ATOM   3022  CG  LEU   183     -62.918  21.469   2.309  1.00  0.00      PROA
ATOM   3023  HG  LEU   183     -63.620  22.150   2.843  1.00  0.00      PROA
ATOM   3024  CD1 LEU   183     -61.533  21.948   2.570  1.00  0.00      PROA
ATOM   3025 HD11 LEU   183     -61.335  21.920   3.681  1.00  0.00      PROA
ATOM   3026 HD12 LEU   183     -61.378  23.006   2.229  1.00  0.00      PROA
ATOM   3027 HD13 LEU   183     -60.745  21.329   2.080  1.00  0.00      PROA
ATOM   3028  CD2 LEU   183     -63.194  21.556   0.804  1.00  0.00      PROA
ATOM   3029 HD21 LEU   183     -64.229  21.265   0.561  1.00  0.00      PROA
ATOM   3030 HD22 LEU   183     -62.515  20.874   0.254  1.00  0.00      PROA
ATOM   3031 HD23 LEU   183     -63.033  22.592   0.440  1.00  0.00      PROA
ATOM   3032  C   LEU   183     -64.614  18.123   2.411  1.00  0.00      PROA
ATOM   3033  O   LEU   183     -63.901  17.686   1.518  1.00  0.00      PROA
ATOM   3034  N   GLY   184     -65.501  17.348   3.053  1.00  0.00      PROA
ATOM   3035  HN  GLY   184     -66.077  17.702   3.782  1.00  0.00      PROA
ATOM   3036  CA  GLY   184     -65.713  15.955   2.721  1.00  0.00      PROA
ATOM   3037  HA1 GLY   184     -65.684  15.375   3.628  1.00  0.00      PROA
ATOM   3038  HA2 GLY   184     -64.995  15.611   1.988  1.00  0.00      PROA
ATOM   3039  C   GLY   184     -67.077  15.821   2.140  1.00  0.00      PROA
ATOM   3040  O   GLY   184     -67.360  14.849   1.454  1.00  0.00      PROA
ATOM   3041  N   LEU   185     -67.963  16.810   2.390  1.00  0.00      PROA
ATOM   3042  HN  LEU   185     -67.734  17.603   2.947  1.00  0.00      PROA
ATOM   3043  CA  LEU   185     -69.309  16.770   1.893  1.00  0.00      PROA
ATOM   3044  HA  LEU   185     -69.361  16.095   1.052  1.00  0.00      PROA
ATOM   3045  CB  LEU   185     -70.348  16.328   2.952  1.00  0.00      PROA
ATOM   3046  HB1 LEU   185     -70.228  16.943   3.869  1.00  0.00      PROA
ATOM   3047  HB2 LEU   185     -70.117  15.277   3.235  1.00  0.00      PROA
ATOM   3048  CG  LEU   185     -71.827  16.406   2.499  1.00  0.00      PROA
ATOM   3049  HG  LEU   185     -72.087  17.479   2.340  1.00  0.00      PROA
ATOM   3050  CD1 LEU   185     -72.766  15.888   3.598  1.00  0.00      PROA
ATOM   3051 HD11 LEU   185     -73.825  15.991   3.280  1.00  0.00      PROA
ATOM   3052 HD12 LEU   185     -72.622  16.468   4.534  1.00  0.00      PROA
ATOM   3053 HD13 LEU   185     -72.567  14.816   3.814  1.00  0.00      PROA
ATOM   3054  CD2 LEU   185     -72.094  15.675   1.172  1.00  0.00      PROA
ATOM   3055 HD21 LEU   185     -71.488  16.102   0.345  1.00  0.00      PROA
ATOM   3056 HD22 LEU   185     -73.164  15.765   0.892  1.00  0.00      PROA
ATOM   3057 HD23 LEU   185     -71.848  14.596   1.269  1.00  0.00      PROA
ATOM   3058  C   LEU   185     -69.661  18.118   1.359  1.00  0.00      PROA
ATOM   3059  O   LEU   185     -69.880  18.235   0.162  1.00  0.00      PROA
ATOM   3060  N   VAL   186     -69.737  19.172   2.208  1.00  0.00      PROA
ATOM   3061  HN  VAL   186     -69.472  19.088   3.169  1.00  0.00      PROA
ATOM   3062  CA  VAL   186     -70.418  20.404   1.858  1.00  0.00      PROA
ATOM   3063  HA  VAL   186     -71.436  20.130   1.614  1.00  0.00      PROA
ATOM   3064  CB  VAL   186     -70.458  21.414   2.994  1.00  0.00      PROA
ATOM   3065  HB  VAL   186     -69.451  21.814   3.226  1.00  0.00      PROA
ATOM   3066  CG1 VAL   186     -71.287  22.537   2.576  1.00  0.00      PROA
ATOM   3067 HG11 VAL   186     -70.898  23.182   1.745  1.00  0.00      PROA
ATOM   3068 HG12 VAL   186     -71.446  23.281   3.399  1.00  0.00      PROA
ATOM   3069 HG13 VAL   186     -72.330  22.223   2.234  1.00  0.00      PROA
ATOM   3070  CG2 VAL   186     -71.046  20.784   4.261  1.00  0.00      PROA
ATOM   3071 HG21 VAL   186     -70.381  19.990   4.636  1.00  0.00      PROA
ATOM   3072 HG22 VAL   186     -72.044  20.345   4.058  1.00  0.00      PROA
ATOM   3073 HG23 VAL   186     -71.152  21.545   5.063  1.00  0.00      PROA
ATOM   3074  C   VAL   186     -69.839  21.093   0.648  1.00  0.00      PROA
ATOM   3075  O   VAL   186     -70.582  21.483  -0.247  1.00  0.00      PROA
ATOM   3076  N   LEU   187     -68.497  21.225   0.568  1.00  0.00      PROA
ATOM   3077  HN  LEU   187     -67.883  20.867   1.267  1.00  0.00      PROA
ATOM   3078  CA  LEU   187     -67.881  21.991  -0.491  1.00  0.00      PROA
ATOM   3079  HA  LEU   187     -68.624  22.639  -0.931  1.00  0.00      PROA
ATOM   3080  CB  LEU   187     -66.736  22.898   0.012  1.00  0.00      PROA
ATOM   3081  HB1 LEU   187     -66.194  23.356  -0.847  1.00  0.00      PROA
ATOM   3082  HB2 LEU   187     -66.014  22.284   0.587  1.00  0.00      PROA
ATOM   3083  CG  LEU   187     -67.211  24.054   0.917  1.00  0.00      PROA
ATOM   3084  HG  LEU   187     -67.688  23.609   1.820  1.00  0.00      PROA
ATOM   3085  CD1 LEU   187     -66.020  24.899   1.386  1.00  0.00      PROA
ATOM   3086 HD11 LEU   187     -65.284  24.259   1.919  1.00  0.00      PROA
ATOM   3087 HD12 LEU   187     -66.362  25.696   2.080  1.00  0.00      PROA
ATOM   3088 HD13 LEU   187     -65.516  25.376   0.519  1.00  0.00      PROA
ATOM   3089  CD2 LEU   187     -68.245  24.943   0.252  1.00  0.00      PROA
ATOM   3090 HD21 LEU   187     -69.143  24.348   0.056  1.00  0.00      PROA
ATOM   3091 HD22 LEU   187     -67.895  25.348  -0.718  1.00  0.00      PROA
ATOM   3092 HD23 LEU   187     -68.532  25.795   0.908  1.00  0.00      PROA
ATOM   3093  C   LEU   187     -67.393  21.161  -1.647  1.00  0.00      PROA
ATOM   3094  O   LEU   187     -67.214  21.762  -2.700  1.00  0.00      PROA
ATOM   3095  N   PRO   188     -67.245  19.835  -1.612  1.00  0.00      PROA
ATOM   3096  CD  PRO   188     -66.458  19.158  -0.577  1.00  0.00      PROA
ATOM   3097  HD1 PRO   188     -67.144  18.768   0.201  1.00  0.00      PROA
ATOM   3098  HD2 PRO   188     -65.717  19.845  -0.123  1.00  0.00      PROA
ATOM   3099  CA  PRO   188     -67.235  19.057  -2.836  1.00  0.00      PROA
ATOM   3100  HA  PRO   188     -66.562  19.527  -3.539  1.00  0.00      PROA
ATOM   3101  CB  PRO   188     -66.742  17.674  -2.410  1.00  0.00      PROA
ATOM   3102  HB1 PRO   188     -66.273  17.114  -3.246  1.00  0.00      PROA
ATOM   3103  HB2 PRO   188     -67.572  17.075  -1.976  1.00  0.00      PROA
ATOM   3104  CG  PRO   188     -65.759  17.999  -1.295  1.00  0.00      PROA
ATOM   3105  HG1 PRO   188     -65.572  17.131  -0.630  1.00  0.00      PROA
ATOM   3106  HG2 PRO   188     -64.795  18.347  -1.732  1.00  0.00      PROA
ATOM   3107  C   PRO   188     -68.599  18.959  -3.459  1.00  0.00      PROA
ATOM   3108  O   PRO   188     -68.662  18.686  -4.652  1.00  0.00      PROA
ATOM   3109  N   LEU   189     -69.698  19.119  -2.686  1.00  0.00      PROA
ATOM   3110  HN  LEU   189     -69.638  19.363  -1.719  1.00  0.00      PROA
ATOM   3111  CA  LEU   189     -71.019  18.774  -3.161  1.00  0.00      PROA
ATOM   3112  HA  LEU   189     -70.908  18.142  -4.024  1.00  0.00      PROA
ATOM   3113  CB  LEU   189     -71.808  17.989  -2.082  1.00  0.00      PROA
ATOM   3114  HB1 LEU   189     -72.097  18.651  -1.236  1.00  0.00      PROA
ATOM   3115  HB2 LEU   189     -71.080  17.243  -1.690  1.00  0.00      PROA
ATOM   3116  CG  LEU   189     -73.021  17.147  -2.524  1.00  0.00      PROA
ATOM   3117  HG  LEU   189     -72.982  16.204  -1.913  1.00  0.00      PROA
ATOM   3118  CD1 LEU   189     -74.332  17.843  -2.170  1.00  0.00      PROA
ATOM   3119 HD11 LEU   189     -74.392  18.023  -1.069  1.00  0.00      PROA
ATOM   3120 HD12 LEU   189     -75.187  17.285  -2.534  1.00  0.00      PROA
ATOM   3121 HD13 LEU   189     -74.539  18.738  -2.729  1.00  0.00      PROA
ATOM   3122  CD2 LEU   189     -72.970  16.712  -3.979  1.00  0.00      PROA
ATOM   3123 HD21 LEU   189     -72.050  16.161  -4.238  1.00  0.00      PROA
ATOM   3124 HD22 LEU   189     -73.157  17.517  -4.701  1.00  0.00      PROA
ATOM   3125 HD23 LEU   189     -73.774  16.071  -4.009  1.00  0.00      PROA
ATOM   3126  C   LEU   189     -71.777  20.013  -3.559  1.00  0.00      PROA
ATOM   3127  O   LEU   189     -72.840  19.922  -4.165  1.00  0.00      PROA
ATOM   3128  N   LEU   190     -71.224  21.223  -3.317  1.00  0.00      PROA
ATOM   3129  HN  LEU   190     -70.362  21.336  -2.826  1.00  0.00      PROA
ATOM   3130  CA  LEU   190     -71.860  22.418  -3.770  1.00  0.00      PROA
ATOM   3131  HA  LEU   190     -72.828  22.202  -4.179  1.00  0.00      PROA
ATOM   3132  CB  LEU   190     -72.048  23.350  -2.648  1.00  0.00      PROA
ATOM   3133  HB1 LEU   190     -71.467  24.114  -2.905  1.00  0.00      PROA
ATOM   3134  HB2 LEU   190     -71.801  23.045  -1.649  1.00  0.00      PROA
ATOM   3135  CG  LEU   190     -73.418  23.613  -2.526  1.00  0.00      PROA
ATOM   3136  HG  LEU   190     -73.766  23.759  -3.670  1.00  0.00      PROA
ATOM   3137  CD1 LEU   190     -73.862  24.663  -1.344  1.00  0.00      PROA
ATOM   3138 HD11 LEU   190     -74.676  25.415  -1.333  1.00  0.00      PROA
ATOM   3139 HD12 LEU   190     -73.133  25.304  -1.447  1.00  0.00      PROA
ATOM   3140 HD13 LEU   190     -73.873  24.776  -0.638  1.00  0.00      PROA
ATOM   3141  CD2 LEU   190     -74.401  22.630  -2.195  1.00  0.00      PROA
ATOM   3142 HD21 LEU   190     -74.207  22.365  -1.178  1.00  0.00      PROA
ATOM   3143 HD22 LEU   190     -74.416  21.888  -2.941  1.00  0.00      PROA
ATOM   3144 HD23 LEU   190     -75.451  22.803  -2.210  1.00  0.00      PROA
ATOM   3145  C   LEU   190     -71.099  22.989  -4.901  1.00  0.00      PROA
ATOM   3146  O   LEU   190     -71.480  23.891  -5.513  1.00  0.00      PROA
ATOM   3147  N   VAL   191     -70.065  22.321  -5.338  1.00  0.00      PROA
ATOM   3148  HN  VAL   191     -69.757  21.521  -4.846  1.00  0.00      PROA
ATOM   3149  CA  VAL   191     -69.420  22.550  -6.600  1.00  0.00      PROA
ATOM   3150  HA  VAL   191     -69.841  23.412  -7.091  1.00  0.00      PROA
ATOM   3151  CB  VAL   191     -67.940  22.797  -6.393  1.00  0.00      PROA
ATOM   3152  HB  VAL   191     -67.852  23.615  -5.637  1.00  0.00      PROA
ATOM   3153  CG1 VAL   191     -67.259  23.311  -7.681  1.00  0.00      PROA
ATOM   3154 HG11 VAL   191     -66.220  23.630  -7.454  1.00  0.00      PROA
ATOM   3155 HG12 VAL   191     -67.811  24.185  -8.088  1.00  0.00      PROA
ATOM   3156 HG13 VAL   191     -67.210  22.524  -8.461  1.00  0.00      PROA
ATOM   3157  CG2 VAL   191     -67.276  21.548  -5.803  1.00  0.00      PROA
ATOM   3158 HG21 VAL   191     -67.152  20.758  -6.572  1.00  0.00      PROA
ATOM   3159 HG22 VAL   191     -67.868  21.130  -4.968  1.00  0.00      PROA
ATOM   3160 HG23 VAL   191     -66.282  21.825  -5.393  1.00  0.00      PROA
ATOM   3161  C   VAL   191     -69.731  21.313  -7.416  1.00  0.00      PROA
ATOM   3162  O   VAL   191     -69.228  21.128  -8.513  1.00  0.00      PROA
ATOM   3163  N   MET   192     -70.654  20.455  -6.911  1.00  0.00      PROA
ATOM   3164  HN  MET   192     -71.033  20.587  -5.998  1.00  0.00      PROA
ATOM   3165  CA  MET   192     -71.257  19.390  -7.667  1.00  0.00      PROA
ATOM   3166  HA  MET   192     -70.871  19.383  -8.669  1.00  0.00      PROA
ATOM   3167  CB  MET   192     -71.045  17.992  -7.082  1.00  0.00      PROA
ATOM   3168  HB1 MET   192     -71.749  17.235  -7.508  1.00  0.00      PROA
ATOM   3169  HB2 MET   192     -71.235  18.034  -5.992  1.00  0.00      PROA
ATOM   3170  CG  MET   192     -69.653  17.455  -7.373  1.00  0.00      PROA
ATOM   3171  HG1 MET   192     -68.896  18.212  -7.072  1.00  0.00      PROA
ATOM   3172  HG2 MET   192     -69.535  17.295  -8.469  1.00  0.00      PROA
ATOM   3173  SD  MET   192     -69.412  15.906  -6.485  1.00  0.00      PROA
ATOM   3174  CE  MET   192     -67.617  15.979  -6.619  1.00  0.00      PROA
ATOM   3175  HE1 MET   192     -67.313  15.853  -7.676  1.00  0.00      PROA
ATOM   3176  HE2 MET   192     -67.141  15.173  -6.025  1.00  0.00      PROA
ATOM   3177  HE3 MET   192     -67.224  16.951  -6.251  1.00  0.00      PROA
ATOM   3178  C   MET   192     -72.721  19.575  -7.771  1.00  0.00      PROA
ATOM   3179  O   MET   192     -73.376  18.769  -8.398  1.00  0.00      PROA
ATOM   3180  N   VAL   193     -73.300  20.665  -7.235  1.00  0.00      PROA
ATOM   3181  HN  VAL   193     -72.800  21.342  -6.700  1.00  0.00      PROA
ATOM   3182  CA  VAL   193     -74.708  20.901  -7.449  1.00  0.00      PROA
ATOM   3183  HA  VAL   193     -75.209  19.998  -7.767  1.00  0.00      PROA
ATOM   3184  CB  VAL   193     -75.413  21.348  -6.186  1.00  0.00      PROA
ATOM   3185  HB  VAL   193     -75.075  20.735  -5.337  1.00  0.00      PROA
ATOM   3186  CG1 VAL   193     -76.928  21.157  -6.337  1.00  0.00      PROA
ATOM   3187 HG11 VAL   193     -77.115  20.090  -6.568  1.00  0.00      PROA
ATOM   3188 HG12 VAL   193     -77.362  21.779  -7.147  1.00  0.00      PROA
ATOM   3189 HG13 VAL   193     -77.454  21.404  -5.391  1.00  0.00      PROA
ATOM   3190  CG2 VAL   193     -75.003  22.683  -5.812  1.00  0.00      PROA
ATOM   3191 HG21 VAL   193     -75.340  23.205  -6.703  1.00  0.00      PROA
ATOM   3192 HG22 VAL   193     -73.967  22.995  -5.802  1.00  0.00      PROA
ATOM   3193 HG23 VAL   193     -75.473  23.069  -4.877  1.00  0.00      PROA
ATOM   3194  C   VAL   193     -74.803  21.898  -8.568  1.00  0.00      PROA
ATOM   3195  O   VAL   193     -75.844  22.021  -9.197  1.00  0.00      PROA
ATOM   3196  N   ILE   194     -73.674  22.565  -8.896  1.00  0.00      PROA
ATOM   3197  HN  ILE   194     -72.825  22.443  -8.394  1.00  0.00      PROA
ATOM   3198  CA  ILE   194     -73.552  23.449 -10.021  1.00  0.00      PROA
ATOM   3199  HA  ILE   194     -74.536  23.714 -10.319  1.00  0.00      PROA
ATOM   3200  CB  ILE   194     -72.707  24.713  -9.721  1.00  0.00      PROA
ATOM   3201  HB  ILE   194     -72.829  25.515 -10.471  1.00  0.00      PROA
ATOM   3202  CG2 ILE   194     -71.321  24.407  -9.339  1.00  0.00      PROA
ATOM   3203 HG21 ILE   194     -70.791  24.090 -10.236  1.00  0.00      PROA
ATOM   3204 HG22 ILE   194     -71.248  23.656  -8.539  1.00  0.00      PROA
ATOM   3205 HG23 ILE   194     -70.860  25.298  -8.983  1.00  0.00      PROA
ATOM   3206  CG1 ILE   194     -73.079  25.229  -8.683  1.00  0.00      PROA
ATOM   3207 HG11 ILE   194     -73.448  24.561  -7.769  1.00  0.00      PROA
ATOM   3208 HG12 ILE   194     -74.231  24.923  -9.252  1.00  0.00      PROA
ATOM   3209  CD  ILE   194     -72.659  26.943  -8.299  1.00  0.00      PROA
ATOM   3210  HD1 ILE   194     -72.957  27.557  -9.053  1.00  0.00      PROA
ATOM   3211  HD2 ILE   194     -71.764  26.870  -7.838  1.00  0.00      PROA
ATOM   3212  HD3 ILE   194     -73.201  27.397  -7.267  1.00  0.00      PROA
ATOM   3213  C   ILE   194     -72.922  22.858 -11.139  1.00  0.00      PROA
ATOM   3214  O   ILE   194     -73.004  23.348 -12.256  1.00  0.00      PROA
ATOM   3215  N   CYS   195     -72.291  21.704 -10.868  1.00  0.00      PROA
ATOM   3216  HN  CYS   195     -72.270  21.325  -9.949  1.00  0.00      PROA
ATOM   3217  CA  CYS   195     -71.563  20.984 -11.863  1.00  0.00      PROA
ATOM   3218  HA  CYS   195     -71.415  21.599 -12.741  1.00  0.00      PROA
ATOM   3219  CB  CYS   195     -70.191  20.528 -11.329  1.00  0.00      PROA
ATOM   3220  HB1 CYS   195     -70.315  19.791 -10.515  1.00  0.00      PROA
ATOM   3221  HB2 CYS   195     -69.697  21.430 -10.906  1.00  0.00      PROA
ATOM   3222  SG  CYS   195     -69.101  19.838 -12.591  1.00  0.00      PROA
ATOM   3223  HG1 CYS   195     -69.807  18.732 -12.770  1.00  0.00      PROA
ATOM   3224  C   CYS   195     -72.414  19.807 -12.229  1.00  0.00      PROA
ATOM   3225  O   CYS   195     -72.391  19.406 -13.378  1.00  0.00      PROA
ATOM   3226  N   TYR   196     -73.269  19.280 -11.304  1.00  0.00      PROA
ATOM   3227  HN  TYR   196     -73.252  19.560 -10.350  1.00  0.00      PROA
ATOM   3228  CA  TYR   196     -74.388  18.427 -11.686  1.00  0.00      PROA
ATOM   3229  HA  TYR   196     -74.000  17.678 -12.358  1.00  0.00      PROA
ATOM   3230  CB  TYR   196     -75.185  17.684 -10.563  1.00  0.00      PROA
ATOM   3231  HB1 TYR   196     -76.098  17.213 -10.994  1.00  0.00      PROA
ATOM   3232  HB2 TYR   196     -75.506  18.415  -9.791  1.00  0.00      PROA
ATOM   3233  CG  TYR   196     -74.443  16.554  -9.886  1.00  0.00      PROA
ATOM   3234  CD1 TYR   196     -74.923  16.073  -8.661  1.00  0.00      PROA
ATOM   3235  HD1 TYR   196     -75.833  16.472  -8.235  1.00  0.00      PROA
ATOM   3236  CE1 TYR   196     -74.184  15.128  -7.979  1.00  0.00      PROA
ATOM   3237  HE1 TYR   196     -74.595  14.746  -7.174  1.00  0.00      PROA
ATOM   3238  CZ  TYR   196     -72.990  14.617  -8.436  1.00  0.00      PROA
ATOM   3239  OH  TYR   196     -72.237  13.715  -7.668  1.00  0.00      PROA
ATOM   3240  HH  TYR   196     -71.428  13.527  -8.148  1.00  0.00      PROA
ATOM   3241  CD2 TYR   196     -73.258  15.996 -10.406  1.00  0.00      PROA
ATOM   3242  HD2 TYR   196     -72.855  16.321 -11.348  1.00  0.00      PROA
ATOM   3243  CE2 TYR   196     -72.539  15.037  -9.683  1.00  0.00      PROA
ATOM   3244  HE2 TYR   196     -71.627  14.647 -10.099  1.00  0.00      PROA
ATOM   3245  C   TYR   196     -75.379  19.202 -12.495  1.00  0.00      PROA
ATOM   3246  O   TYR   196     -75.880  18.690 -13.481  1.00  0.00      PROA
ATOM   3247  N   SER   197     -75.669  20.468 -12.122  1.00  0.00      PROA
ATOM   3248  HN  SER   197     -75.262  20.894 -11.322  1.00  0.00      PROA
ATOM   3249  CA  SER   197     -76.557  21.293 -12.895  1.00  0.00      PROA
ATOM   3250  HA  SER   197     -77.439  20.801 -12.944  1.00  0.00      PROA
ATOM   3251  CB  SER   197     -76.865  22.569 -12.323  1.00  0.00      PROA
ATOM   3252  HB1 SER   197     -77.380  23.340 -12.946  1.00  0.00      PROA
ATOM   3253  HB2 SER   197     -75.893  22.969 -11.959  1.00  0.00      PROA
ATOM   3254  OG  SER   197     -77.602  22.619 -11.164  1.00  0.00      PROA
ATOM   3255  HG1 SER   197     -77.315  21.988 -10.493  1.00  0.00      PROA
ATOM   3256  C   SER   197     -76.085  21.567 -14.280  1.00  0.00      PROA
ATOM   3257  O   SER   197     -76.819  21.460 -15.237  1.00  0.00      PROA
ATOM   3258  N   GLY   198     -74.801  21.855 -14.475  1.00  0.00      PROA
ATOM   3259  HN  GLY   198     -74.163  21.891 -13.716  1.00  0.00      PROA
ATOM   3260  CA  GLY   198     -74.256  22.171 -15.776  1.00  0.00      PROA
ATOM   3261  HA1 GLY   198     -73.220  22.427 -15.619  1.00  0.00      PROA
ATOM   3262  HA2 GLY   198     -74.833  22.982 -16.204  1.00  0.00      PROA
ATOM   3263  C   GLY   198     -74.299  21.002 -16.714  1.00  0.00      PROA
ATOM   3264  O   GLY   198     -74.563  21.163 -17.901  1.00  0.00      PROA
ATOM   3265  N   ILE   199     -74.067  19.777 -16.189  1.00  0.00      PROA
ATOM   3266  HN  ILE   199     -73.929  19.651 -15.208  1.00  0.00      PROA
ATOM   3267  CA  ILE   199     -73.827  18.610 -17.003  1.00  0.00      PROA
ATOM   3268  HA  ILE   199     -73.505  18.923 -17.987  1.00  0.00      PROA
ATOM   3269  CB  ILE   199     -72.739  17.709 -16.409  1.00  0.00      PROA
ATOM   3270  HB  ILE   199     -72.493  16.913 -17.149  1.00  0.00      PROA
ATOM   3271  CG2 ILE   199     -73.251  16.952 -15.155  1.00  0.00      PROA
ATOM   3272 HG21 ILE   199     -74.037  16.215 -15.422  1.00  0.00      PROA
ATOM   3273 HG22 ILE   199     -73.675  17.654 -14.417  1.00  0.00      PROA
ATOM   3274 HG23 ILE   199     -72.440  16.370 -14.672  1.00  0.00      PROA
ATOM   3275  CG1 ILE   199     -71.442  18.533 -16.185  1.00  0.00      PROA
ATOM   3276 HG11 ILE   199     -71.644  19.480 -15.649  1.00  0.00      PROA
ATOM   3277 HG12 ILE   199     -71.038  18.831 -17.176  1.00  0.00      PROA
ATOM   3278  CD  ILE   199     -70.355  17.788 -15.407  1.00  0.00      PROA
ATOM   3279  HD1 ILE   199     -70.086  16.839 -15.913  1.00  0.00      PROA
ATOM   3280  HD2 ILE   199     -70.685  17.562 -14.372  1.00  0.00      PROA
ATOM   3281  HD3 ILE   199     -69.443  18.415 -15.330  1.00  0.00      PROA
ATOM   3282  C   ILE   199     -75.084  17.799 -17.146  1.00  0.00      PROA
ATOM   3283  O   ILE   199     -75.133  16.892 -17.971  1.00  0.00      PROA
ATOM   3284  N   LEU   200     -76.150  18.118 -16.375  1.00  0.00      PROA
ATOM   3285  HN  LEU   200     -76.129  18.882 -15.731  1.00  0.00      PROA
ATOM   3286  CA  LEU   200     -77.354  17.314 -16.360  1.00  0.00      PROA
ATOM   3287  HA  LEU   200     -77.148  16.348 -16.770  1.00  0.00      PROA
ATOM   3288  CB  LEU   200     -77.909  17.115 -14.961  1.00  0.00      PROA
ATOM   3289  HB1 LEU   200     -78.074  17.997 -14.655  1.00  0.00      PROA
ATOM   3290  HB2 LEU   200     -77.112  16.768 -14.303  1.00  0.00      PROA
ATOM   3291  CG  LEU   200     -79.106  16.176 -14.786  1.00  0.00      PROA
ATOM   3292  HG  LEU   200     -79.942  16.644 -15.178  1.00  0.00      PROA
ATOM   3293  CD1 LEU   200     -79.308  15.708 -13.424  1.00  0.00      PROA
ATOM   3294 HD11 LEU   200     -80.274  15.291 -13.125  1.00  0.00      PROA
ATOM   3295 HD12 LEU   200     -79.139  16.587 -13.205  1.00  0.00      PROA
ATOM   3296 HD13 LEU   200     -78.470  15.347 -12.855  1.00  0.00      PROA
ATOM   3297  CD2 LEU   200     -79.037  14.908 -15.579  1.00  0.00      PROA
ATOM   3298 HD21 LEU   200     -78.169  14.317 -15.260  1.00  0.00      PROA
ATOM   3299 HD22 LEU   200     -78.938  15.122 -16.658  1.00  0.00      PROA
ATOM   3300 HD23 LEU   200     -79.957  14.307 -15.425  1.00  0.00      PROA
ATOM   3301  C   LEU   200     -78.341  17.957 -17.183  1.00  0.00      PROA
ATOM   3302  O   LEU   200     -79.355  17.371 -17.519  1.00  0.00      PROA
ATOM   3303  N   LYS   201     -77.919  19.094 -17.631  1.00  0.00      PROA
ATOM   3304  HN  LYS   201     -77.194  19.686 -17.463  1.00  0.00      PROA
ATOM   3305  CA  LYS   201     -78.316  19.171 -18.747  1.00  0.00      PROA
ATOM   3306  HA  LYS   201     -79.560  19.066 -18.705  1.00  0.00      PROA
ATOM   3307  CB  LYS   201     -78.130  20.957 -18.486  1.00  0.00      PROA
ATOM   3308  HB1 LYS   201     -78.922  22.042 -19.425  1.00  0.00      PROA
ATOM   3309  HB2 LYS   201     -77.676  21.779 -18.178  1.00  0.00      PROA
ATOM   3310  CG  LYS   201     -78.803  21.488 -18.720  1.00  0.00      PROA
ATOM   3311  HG1 LYS   201     -78.446  21.645 -16.791  1.00  0.00      PROA
ATOM   3312  HG2 LYS   201     -82.120  19.801 -18.708  1.00  0.00      PROA
ATOM   3313  CD  LYS   201     -78.546  23.805 -16.451  1.00  0.00      PROA
ATOM   3314  HD1 LYS   201     -80.315  23.086 -16.064  1.00  0.00      PROA
ATOM   3315  HD2 LYS   201     -80.371  23.493 -16.237  1.00  0.00      PROA
ATOM   3316  CE  LYS   201     -78.306  24.623 -16.623  1.00  0.00      PROA
ATOM   3317  HE1 LYS   201     -77.447  25.020 -17.068  1.00  0.00      PROA
ATOM   3318  HE2 LYS   201     -77.578  23.900 -15.969  1.00  0.00      PROA
ATOM   3319  NZ  LYS   201     -79.045  25.446 -16.054  1.00  0.00      PROA
ATOM   3320  HZ1 LYS   201     -79.695  25.308 -15.168  1.00  0.00      PROA
ATOM   3321  HZ2 LYS   201     -79.886  25.721 -16.703  1.00  0.00      PROA
ATOM   3322  HZ3 LYS   201     -78.369  26.030 -16.021  1.00  0.00      PROA
ATOM   3323  C   LYS   201     -78.352  19.658 -20.087  1.00  0.00      PROA
ATOM   3324  O   LYS   201     -79.197  20.002 -20.992  1.00  0.00      PROA
ATOM   3325  N   THR   202     -77.188  19.305 -20.245  1.00  0.00      PROA
ATOM   3326  HN  THR   202     -76.679  19.008 -19.438  1.00  0.00      PROA
ATOM   3327  CA  THR   202     -76.723  19.012 -21.525  1.00  0.00      PROA
ATOM   3328  HA  THR   202     -77.289  19.569 -22.255  1.00  0.00      PROA
ATOM   3329  CB  THR   202     -75.237  19.289 -21.708  1.00  0.00      PROA
ATOM   3330  HB  THR   202     -74.621  18.366 -21.792  1.00  0.00      PROA
ATOM   3331  OG1 THR   202     -74.696  20.008 -20.609  1.00  0.00      PROA
ATOM   3332  HG1 THR   202     -74.772  19.434 -19.846  1.00  0.00      PROA
ATOM   3333  CG2 THR   202     -75.069  20.113 -22.998  1.00  0.00      PROA
ATOM   3334 HG21 THR   202     -75.610  21.076 -22.928  1.00  0.00      PROA
ATOM   3335 HG22 THR   202     -75.462  19.543 -23.868  1.00  0.00      PROA
ATOM   3336 HG23 THR   202     -73.992  20.324 -23.186  1.00  0.00      PROA
ATOM   3337  C   THR   202     -76.981  17.544 -21.736  1.00  0.00      PROA
ATOM   3338  O   THR   202     -76.684  17.010 -22.789  1.00  0.00      PROA
ATOM   3339  N   LEU   203     -77.592  16.867 -20.731  1.00  0.00      PROA
ATOM   3340  HN  LEU   203     -77.845  17.327 -19.885  1.00  0.00      PROA
ATOM   3341  CA  LEU   203     -77.938  15.477 -20.803  1.00  0.00      PROA
ATOM   3342  HA  LEU   203     -77.514  15.019 -21.685  1.00  0.00      PROA
ATOM   3343  CB  LEU   203     -77.466  14.743 -19.528  1.00  0.00      PROA
ATOM   3344  HB1 LEU   203     -78.252  14.071 -19.107  1.00  0.00      PROA
ATOM   3345  HB2 LEU   203     -77.237  15.494 -18.746  1.00  0.00      PROA
ATOM   3346  CG  LEU   203     -76.224  13.859 -19.767  1.00  0.00      PROA
ATOM   3347  HG  LEU   203     -76.554  13.014 -20.419  1.00  0.00      PROA
ATOM   3348  CD1 LEU   203     -75.760  13.250 -18.437  1.00  0.00      PROA
ATOM   3349 HD11 LEU   203     -75.000  12.463 -18.624  1.00  0.00      PROA
ATOM   3350 HD12 LEU   203     -76.615  12.778 -17.907  1.00  0.00      PROA
ATOM   3351 HD13 LEU   203     -75.326  14.030 -17.776  1.00  0.00      PROA
ATOM   3352  CD2 LEU   203     -75.079  14.567 -20.515  1.00  0.00      PROA
ATOM   3353 HD21 LEU   203     -74.691  15.427 -19.932  1.00  0.00      PROA
ATOM   3354 HD22 LEU   203     -75.408  14.940 -21.507  1.00  0.00      PROA
ATOM   3355 HD23 LEU   203     -74.244  13.857 -20.690  1.00  0.00      PROA
ATOM   3356  C   LEU   203     -79.423  15.338 -20.922  1.00  0.00      PROA
ATOM   3357  O   LEU   203     -79.899  14.319 -21.412  1.00  0.00      PROA
ATOM   3358  N   LEU   204     -80.187  16.375 -20.512  1.00  0.00      PROA
ATOM   3359  HN  LEU   204     -79.784  17.199 -20.128  1.00  0.00      PROA
ATOM   3360  CA  LEU   204     -81.633  16.359 -20.627  1.00  0.00      PROA
ATOM   3361  HA  LEU   204     -81.993  15.382 -20.872  1.00  0.00      PROA
ATOM   3362  CB  LEU   204     -82.377  16.775 -19.351  1.00  0.00      PROA
ATOM   3363  HB1 LEU   204     -83.293  17.352 -19.517  1.00  0.00      PROA
ATOM   3364  HB2 LEU   204     -81.760  17.461 -19.189  1.00  0.00      PROA
ATOM   3365  CG  LEU   204     -82.652  15.665 -18.351  1.00  0.00      PROA
ATOM   3366  HG  LEU   204     -83.576  15.188 -18.722  1.00  0.00      PROA
ATOM   3367  CD1 LEU   204     -83.019  16.134 -16.999  1.00  0.00      PROA
ATOM   3368 HD11 LEU   204     -83.294  15.391 -16.260  1.00  0.00      PROA
ATOM   3369 HD12 LEU   204     -83.756  16.938 -16.985  1.00  0.00      PROA
ATOM   3370 HD13 LEU   204     -82.048  16.372 -16.629  1.00  0.00      PROA
ATOM   3371  CD2 LEU   204     -81.577  14.576 -18.265  1.00  0.00      PROA
ATOM   3372 HD21 LEU   204     -80.584  15.012 -18.033  1.00  0.00      PROA
ATOM   3373 HD22 LEU   204     -81.507  14.026 -19.228  1.00  0.00      PROA
ATOM   3374 HD23 LEU   204     -81.835  13.841 -17.473  1.00  0.00      PROA
ATOM   3375  C   LEU   204     -82.026  17.261 -21.756  1.00  0.00      PROA
ATOM   3376  O   LEU   204     -83.182  17.276 -22.165  1.00  0.00      PROA
ATOM   3377  N   ARG   205     -81.045  17.978 -22.322  1.00  0.00      PROA
ATOM   3378  HN  ARG   205     -80.123  18.008 -21.937  1.00  0.00      PROA
ATOM   3379  CA  ARG   205     -81.170  18.536 -23.630  1.00  0.00      PROA
ATOM   3380  HA  ARG   205     -82.058  18.165 -24.123  1.00  0.00      PROA
ATOM   3381  CB  ARG   205     -81.183  20.067 -23.647  1.00  0.00      PROA
ATOM   3382  HB1 ARG   205     -81.111  20.428 -24.649  1.00  0.00      PROA
ATOM   3383  HB2 ARG   205     -80.336  20.490 -23.077  1.00  0.00      PROA
ATOM   3384  CG  ARG   205     -82.518  20.613 -23.145  1.00  0.00      PROA
ATOM   3385  HG1 ARG   205     -82.696  20.248 -22.111  1.00  0.00      PROA
ATOM   3386  HG2 ARG   205     -83.311  20.189 -23.799  1.00  0.00      PROA
ATOM   3387  CD  ARG   205     -82.579  22.131 -23.193  1.00  0.00      PROA
ATOM   3388  HD1 ARG   205     -82.046  22.545 -24.068  1.00  0.00      PROA
ATOM   3389  HD2 ARG   205     -82.106  22.521 -22.347  1.00  0.00      PROA
ATOM   3390  NE  ARG   205     -84.000  22.608 -23.158  1.00  0.00      PROA
ATOM   3391  HE  ARG   205     -84.390  22.801 -22.269  1.00  0.00      PROA
ATOM   3392  CZ  ARG   205     -84.750  22.795 -24.244  1.00  0.00      PROA
ATOM   3393  NH1 ARG   205     -84.333  22.618 -25.445  1.00  0.00      PROA
ATOM   3394 HH11 ARG   205     -83.379  22.200 -25.499  1.00  0.00      PROA
ATOM   3395 HH12 ARG   205     -84.824  22.671 -26.301  1.00  0.00      PROA
ATOM   3396  NH2 ARG   205     -85.981  23.254 -24.156  1.00  0.00      PROA
ATOM   3397 HH21 ARG   205     -86.368  23.447 -23.275  1.00  0.00      PROA
ATOM   3398 HH22 ARG   205     -86.539  23.383 -24.977  1.00  0.00      PROA
ATOM   3399  C   ARG   205     -79.999  18.005 -24.356  1.00  0.00      PROA
ATOM   3400  O   ARG   205     -78.867  18.353 -24.042  1.00  0.00      PROA
ATOM   3401  N   CYS   206     -80.264  17.128 -25.328  1.00  0.00      PROA
ATOM   3402  HN  CYS   206     -81.199  16.886 -25.589  1.00  0.00      PROA
ATOM   3403  CA  CYS   206     -79.226  16.424 -26.019  1.00  0.00      PROA
ATOM   3404  HA  CYS   206     -78.374  16.316 -25.355  1.00  0.00      PROA
ATOM   3405  CB  CYS   206     -79.643  15.014 -26.466  1.00  0.00      PROA
ATOM   3406  HB1 CYS   206     -78.866  14.567 -27.118  1.00  0.00      PROA
ATOM   3407  HB2 CYS   206     -80.598  15.045 -27.029  1.00  0.00      PROA
ATOM   3408  SG  CYS   206     -79.762  14.058 -25.039  1.00  0.00      PROA
ATOM   3409  HG1 CYS   206     -80.939  14.500 -24.571  1.00  0.00      PROA
ATOM   3410  C   CYS   206     -78.770  17.219 -27.193  1.00  0.00      PROA
ATOM   3411  O   CYS   206     -79.256  17.055 -28.299  1.00  0.00      PROA
ATOM   3412  N   ARG   207     -77.736  18.060 -26.950  1.00  0.00      PROA
ATOM   3413  HN  ARG   207     -77.496  18.292 -26.009  1.00  0.00      PROA
ATOM   3414  CA  ARG   207     -76.672  18.276 -27.892  1.00  0.00      PROA
ATOM   3415  HA  ARG   207     -77.118  18.433 -28.865  1.00  0.00      PROA
ATOM   3416  CB  ARG   207     -75.795  19.494 -27.564  1.00  0.00      PROA
ATOM   3417  HB1 ARG   207     -74.809  19.405 -28.061  1.00  0.00      PROA
ATOM   3418  HB2 ARG   207     -75.609  19.546 -26.471  1.00  0.00      PROA
ATOM   3419  CG  ARG   207     -76.460  20.790 -28.037  1.00  0.00      PROA
ATOM   3420  HG1 ARG   207     -77.496  20.861 -27.670  1.00  0.00      PROA
ATOM   3421  HG2 ARG   207     -76.606  20.724 -29.081  1.00  0.00      PROA
ATOM   3422  CD  ARG   207     -75.656  22.061 -27.782  1.00  0.00      PROA
ATOM   3423  HD1 ARG   207     -75.978  22.860 -28.489  1.00  0.00      PROA
ATOM   3424  HD2 ARG   207     -74.567  21.872 -27.897  1.00  0.00      PROA
ATOM   3425  NE  ARG   207     -75.954  22.531 -26.388  1.00  0.00      PROA
ATOM   3426  HE  ARG   207     -76.720  22.098 -25.917  1.00  0.00      PROA
ATOM   3427  CZ  ARG   207     -75.391  23.623 -25.858  1.00  0.00      PROA
ATOM   3428  NH1 ARG   207     -74.381  24.246 -26.444  1.00  0.00      PROA
ATOM   3429 HH11 ARG   207     -73.950  23.863 -27.273  1.00  0.00      PROA
ATOM   3430 HH12 ARG   207     -73.938  25.046 -26.034  1.00  0.00      PROA
ATOM   3431  NH2 ARG   207     -75.905  24.153 -24.744  1.00  0.00      PROA
ATOM   3432 HH21 ARG   207     -76.689  23.710 -24.300  1.00  0.00      PROA
ATOM   3433 HH22 ARG   207     -75.513  24.961 -24.328  1.00  0.00      PROA
ATOM   3434  C   ARG   207     -75.893  17.000 -27.959  1.00  0.00      PROA
ATOM   3435  O   ARG   207     -75.728  16.324 -26.951  1.00  0.00      PROA
ATOM   3436  N   ASN   208     -75.517  16.577 -29.179  1.00  0.00      PROA
ATOM   3437  HN  ASN   208     -75.493  17.179 -29.971  1.00  0.00      PROA
ATOM   3438  CA  ASN   208     -75.703  15.183 -29.481  1.00  0.00      PROA
ATOM   3439  HA  ASN   208     -75.866  14.624 -28.568  1.00  0.00      PROA
ATOM   3440  CB  ASN   208     -76.944  15.011 -30.396  1.00  0.00      PROA
ATOM   3441  HB1 ASN   208     -76.734  15.288 -31.448  1.00  0.00      PROA
ATOM   3442  HB2 ASN   208     -77.725  15.721 -30.035  1.00  0.00      PROA
ATOM   3443  CG  ASN   208     -77.592  13.626 -30.352  1.00  0.00      PROA
ATOM   3444  OD1 ASN   208     -78.779  13.500 -30.611  1.00  0.00      PROA
ATOM   3445  ND2 ASN   208     -76.846  12.587 -29.903  1.00  0.00      PROA
ATOM   3446 HD21 ASN   208     -75.868  12.712 -29.719  1.00  0.00      PROA
ATOM   3447 HD22 ASN   208     -77.240  11.665 -29.863  1.00  0.00      PROA
ATOM   3448  C   ASN   208     -74.466  14.618 -30.110  1.00  0.00      PROA
ATOM   3449  O   ASN   208     -74.499  14.154 -31.245  1.00  0.00      PROA
ATOM   3450  N   GLU   209     -73.364  14.588 -29.346  1.00  0.00      PROA
ATOM   3451  HN  GLU   209     -73.334  15.035 -28.452  1.00  0.00      PROA
ATOM   3452  CA  GLU   209     -72.244  13.735 -29.646  1.00  0.00      PROA
ATOM   3453  HA  GLU   209     -72.597  12.905 -30.245  1.00  0.00      PROA
ATOM   3454  CB  GLU   209     -71.080  14.383 -30.407  1.00  0.00      PROA
ATOM   3455  HB1 GLU   209     -70.225  13.670 -30.395  1.00  0.00      PROA
ATOM   3456  HB2 GLU   209     -70.754  15.327 -29.927  1.00  0.00      PROA
ATOM   3457  CG  GLU   209     -71.495  14.633 -31.868  1.00  0.00      PROA
ATOM   3458  HG1 GLU   209     -72.137  15.534 -31.936  1.00  0.00      PROA
ATOM   3459  HG2 GLU   209     -72.084  13.758 -32.230  1.00  0.00      PROA
ATOM   3460  CD  GLU   209     -70.323  14.791 -32.796  1.00  0.00      PROA
ATOM   3461  OE1 GLU   209     -69.144  14.813 -32.324  1.00  0.00      PROA
ATOM   3462  OE2 GLU   209     -70.584  14.916 -34.022  1.00  0.00      PROA
ATOM   3463  C   GLU   209     -71.820  13.139 -28.345  1.00  0.00      PROA
ATOM   3464  O   GLU   209     -71.933  13.755 -27.286  1.00  0.00      PROA
ATOM   3465  N   LYS   210     -71.439  11.850 -28.407  1.00  0.00      PROA
ATOM   3466  HN  LYS   210     -71.109  11.447 -29.259  1.00  0.00      PROA
ATOM   3467  CA  LYS   210     -72.029  10.900 -27.493  1.00  0.00      PROA
ATOM   3468  HA  LYS   210     -72.721  11.417 -26.849  1.00  0.00      PROA
ATOM   3469  CB  LYS   210     -72.827   9.861 -28.276  1.00  0.00      PROA
ATOM   3470  HB1 LYS   210     -72.785   8.819 -27.899  1.00  0.00      PROA
ATOM   3471  HB2 LYS   210     -72.303   9.856 -29.222  1.00  0.00      PROA
ATOM   3472  CG  LYS   210     -74.291  10.264 -28.373  1.00  0.00      PROA
ATOM   3473  HG1 LYS   210     -74.796   9.687 -29.156  1.00  0.00      PROA
ATOM   3474  HG2 LYS   210     -74.358  11.345 -28.625  1.00  0.00      PROA
ATOM   3475  CD  LYS   210     -75.006   9.955 -27.064  1.00  0.00      PROA
ATOM   3476  HD1 LYS   210     -74.302  10.139 -26.221  1.00  0.00      PROA
ATOM   3477  HD2 LYS   210     -75.255   8.869 -27.055  1.00  0.00      PROA
ATOM   3478  CE  LYS   210     -76.240  10.810 -26.862  1.00  0.00      PROA
ATOM   3479  HE1 LYS   210     -76.984  10.655 -27.672  1.00  0.00      PROA
ATOM   3480  HE2 LYS   210     -75.981  11.886 -26.788  1.00  0.00      PROA
ATOM   3481  NZ  LYS   210     -76.803  10.452 -25.609  1.00  0.00      PROA
ATOM   3482  HZ1 LYS   210     -76.199  10.520 -24.784  1.00  0.00      PROA
ATOM   3483  HZ2 LYS   210     -77.179   9.450 -25.658  1.00  0.00      PROA
ATOM   3484  HZ3 LYS   210     -77.680  11.050 -25.419  1.00  0.00      PROA
ATOM   3485  C   LYS   210     -71.131  10.159 -26.581  1.00  0.00      PROA
ATOM   3486  O   LYS   210     -71.616   9.662 -25.568  1.00  0.00      PROA
ATOM   3487  N   LYS   211     -69.814  10.077 -26.853  1.00  0.00      PROA
ATOM   3488  HN  LYS   211     -69.411  10.476 -27.670  1.00  0.00      PROA
ATOM   3489  CA  LYS   211     -68.916   9.448 -25.910  1.00  0.00      PROA
ATOM   3490  HA  LYS   211     -69.386   8.544 -25.541  1.00  0.00      PROA
ATOM   3491  CB  LYS   211     -67.581   9.034 -26.538  1.00  0.00      PROA
ATOM   3492  HB1 LYS   211     -66.832   8.798 -25.737  1.00  0.00      PROA
ATOM   3493  HB2 LYS   211     -67.171   9.863 -27.149  1.00  0.00      PROA
ATOM   3494  CG  LYS   211     -67.759   7.774 -27.382  1.00  0.00      PROA
ATOM   3495  HG1 LYS   211     -68.493   7.963 -28.190  1.00  0.00      PROA
ATOM   3496  HG2 LYS   211     -68.174   6.983 -26.716  1.00  0.00      PROA
ATOM   3497  CD  LYS   211     -66.450   7.277 -27.979  1.00  0.00      PROA
ATOM   3498  HD1 LYS   211     -65.669   7.375 -27.211  1.00  0.00      PROA
ATOM   3499  HD2 LYS   211     -66.131   7.946 -28.802  1.00  0.00      PROA
ATOM   3500  CE  LYS   211     -66.515   5.822 -28.452  1.00  0.00      PROA
ATOM   3501  HE1 LYS   211     -66.740   5.145 -27.603  1.00  0.00      PROA
ATOM   3502  HE2 LYS   211     -65.554   5.515 -28.912  1.00  0.00      PROA
ATOM   3503  NZ  LYS   211     -67.582   5.644 -29.451  1.00  0.00      PROA
ATOM   3504  HZ1 LYS   211     -67.384   6.244 -30.274  1.00  0.00      PROA
ATOM   3505  HZ2 LYS   211     -68.501   5.892 -29.033  1.00  0.00      PROA
ATOM   3506  HZ3 LYS   211     -67.603   4.651 -29.769  1.00  0.00      PROA
ATOM   3507  C   LYS   211     -68.665  10.315 -24.720  1.00  0.00      PROA
ATOM   3508  O   LYS   211     -68.543   9.835 -23.609  1.00  0.00      PROA
ATOM   3509  N   ARG   212     -68.705  11.648 -24.945  1.00  0.00      PROA
ATOM   3510  HN  ARG   212     -68.812  11.997 -25.869  1.00  0.00      PROA
ATOM   3511  CA  ARG   212     -68.661  12.653 -23.920  1.00  0.00      PROA
ATOM   3512  HA  ARG   212     -67.756  12.499 -23.352  1.00  0.00      PROA
ATOM   3513  CB  ARG   212     -68.634  14.063 -24.538  1.00  0.00      PROA
ATOM   3514  HB1 ARG   212     -68.985  14.831 -23.810  1.00  0.00      PROA
ATOM   3515  HB2 ARG   212     -69.315  14.102 -25.415  1.00  0.00      PROA
ATOM   3516  CG  ARG   212     -67.218  14.480 -24.946  1.00  0.00      PROA
ATOM   3517  HG1 ARG   212     -66.777  13.755 -25.665  1.00  0.00      PROA
ATOM   3518  HG2 ARG   212     -66.587  14.448 -24.025  1.00  0.00      PROA
ATOM   3519  CD  ARG   212     -67.185  15.909 -25.487  1.00  0.00      PROA
ATOM   3520  HD1 ARG   212     -66.173  16.331 -25.387  1.00  0.00      PROA
ATOM   3521  HD2 ARG   212     -67.895  16.525 -24.900  1.00  0.00      PROA
ATOM   3522  NE  ARG   212     -67.573  15.917 -26.938  1.00  0.00      PROA
ATOM   3523  HE  ARG   212     -67.077  15.263 -27.526  1.00  0.00      PROA
ATOM   3524  CZ  ARG   212     -68.303  16.877 -27.532  1.00  0.00      PROA
ATOM   3525  NH1 ARG   212     -68.990  17.772 -26.833  1.00  0.00      PROA
ATOM   3526 HH11 ARG   212     -68.967  17.778 -25.828  1.00  0.00      PROA
ATOM   3527 HH12 ARG   212     -69.530  18.490 -27.287  1.00  0.00      PROA
ATOM   3528  NH2 ARG   212     -68.346  16.918 -28.867  1.00  0.00      PROA
ATOM   3529 HH21 ARG   212     -67.853  16.244 -29.412  1.00  0.00      PROA
ATOM   3530 HH22 ARG   212     -68.905  17.606 -29.337  1.00  0.00      PROA
ATOM   3531  C   ARG   212     -69.805  12.573 -22.956  1.00  0.00      PROA
ATOM   3532  O   ARG   212     -69.632  12.753 -21.754  1.00  0.00      PROA
ATOM   3533  N   HSD   213     -71.012  12.300 -23.486  1.00  0.00      PROA
ATOM   3534  HN  HSD   213     -71.116  12.102 -24.457  1.00  0.00      PROA
ATOM   3535  CA  HSD   213     -72.244  12.369 -22.743  1.00  0.00      PROA
ATOM   3536  HA  HSD   213     -72.150  13.093 -21.944  1.00  0.00      PROA
ATOM   3537  CB  HSD   213     -73.423  12.775 -23.662  1.00  0.00      PROA
ATOM   3538  HB1 HSD   213     -74.397  12.613 -23.152  1.00  0.00      PROA
ATOM   3539  HB2 HSD   213     -73.408  12.152 -24.581  1.00  0.00      PROA
ATOM   3540  ND1 HSD   213     -72.300  14.975 -24.383  1.00  0.00      PROA
ATOM   3541  HD1 HSD   213     -71.362  14.642 -24.419  1.00  0.00      PROA
ATOM   3542  CG  HSD   213     -73.415  14.226 -24.058  1.00  0.00      PROA
ATOM   3543  CE1 HSD   213     -72.729  16.239 -24.624  1.00  0.00      PROA
ATOM   3544  HE1 HSD   213     -72.061  17.055 -24.899  1.00  0.00      PROA
ATOM   3545  NE2 HSD   213     -74.026  16.344 -24.473  1.00  0.00      PROA
ATOM   3546  CD2 HSD   213     -74.464  15.089 -24.123  1.00  0.00      PROA
ATOM   3547  HD2 HSD   213     -75.515  14.906 -23.942  1.00  0.00      PROA
ATOM   3548  C   HSD   213     -72.547  11.037 -22.132  1.00  0.00      PROA
ATOM   3549  O   HSD   213     -73.447  10.937 -21.330  1.00  0.00      PROA
ATOM   3550  N   ARG   214     -71.748   9.997 -22.414  1.00  0.00      PROA
ATOM   3551  HN  ARG   214     -70.982  10.104 -23.042  1.00  0.00      PROA
ATOM   3552  CA  ARG   214     -71.833   8.704 -21.783  1.00  0.00      PROA
ATOM   3553  HA  ARG   214     -72.709   8.662 -21.148  1.00  0.00      PROA
ATOM   3554  CB  ARG   214     -71.956   7.543 -22.800  1.00  0.00      PROA
ATOM   3555  HB1 ARG   214     -71.664   6.572 -22.341  1.00  0.00      PROA
ATOM   3556  HB2 ARG   214     -71.270   7.739 -23.656  1.00  0.00      PROA
ATOM   3557  CG  ARG   214     -73.408   7.385 -23.276  1.00  0.00      PROA
ATOM   3558  HG1 ARG   214     -73.772   8.386 -23.611  1.00  0.00      PROA
ATOM   3559  HG2 ARG   214     -74.035   7.049 -22.439  1.00  0.00      PROA
ATOM   3560  CD  ARG   214     -73.603   6.416 -24.401  1.00  0.00      PROA
ATOM   3561  HD1 ARG   214     -72.879   6.867 -25.069  1.00  0.00      PROA
ATOM   3562  HD2 ARG   214     -74.651   6.398 -24.794  1.00  0.00      PROA
ATOM   3563  NE  ARG   214     -73.096   5.037 -24.153  1.00  0.00      PROA
ATOM   3564  HE  ARG   214     -72.160   4.824 -24.423  1.00  0.00      PROA
ATOM   3565  CZ  ARG   214     -73.848   4.004 -23.808  1.00  0.00      PROA
ATOM   3566  NH1 ARG   214     -75.075   4.181 -23.471  1.00  0.00      PROA
ATOM   3567 HH11 ARG   214     -75.535   5.085 -23.385  1.00  0.00      PROA
ATOM   3568 HH12 ARG   214     -75.676   3.415 -23.144  1.00  0.00      PROA
ATOM   3569  NH2 ARG   214     -73.379   2.776 -23.794  1.00  0.00      PROA
ATOM   3570 HH21 ARG   214     -72.441   2.592 -24.093  1.00  0.00      PROA
ATOM   3571 HH22 ARG   214     -73.932   1.987 -23.517  1.00  0.00      PROA
ATOM   3572  C   ARG   214     -70.658   8.528 -20.880  1.00  0.00      PROA
ATOM   3573  O   ARG   214     -70.604   7.602 -20.152  1.00  0.00      PROA
ATOM   3574  N   ASP   215     -69.749   9.490 -20.769  1.00  0.00      PROA
ATOM   3575  HN  ASP   215     -69.823  10.308 -21.314  1.00  0.00      PROA
ATOM   3576  CA  ASP   215     -68.626   9.442 -19.851  1.00  0.00      PROA
ATOM   3577  HA  ASP   215     -68.439   8.433 -19.509  1.00  0.00      PROA
ATOM   3578  CB  ASP   215     -67.344  10.084 -20.448  1.00  0.00      PROA
ATOM   3579  HB1 ASP   215     -66.596  10.306 -19.669  1.00  0.00      PROA
ATOM   3580  HB2 ASP   215     -67.595  11.039 -20.942  1.00  0.00      PROA
ATOM   3581  CG  ASP   215     -66.656   9.164 -21.447  1.00  0.00      PROA
ATOM   3582  OD1 ASP   215     -67.070   7.992 -21.597  1.00  0.00      PROA
ATOM   3583  OD2 ASP   215     -65.665   9.640 -22.053  1.00  0.00      PROA
ATOM   3584  C   ASP   215     -68.949  10.273 -18.649  1.00  0.00      PROA
ATOM   3585  O   ASP   215     -68.261  10.215 -17.636  1.00  0.00      PROA
ATOM   3586  N   VAL   216     -70.059  11.046 -18.698  1.00  0.00      PROA
ATOM   3587  HN  VAL   216     -70.641  11.079 -19.506  1.00  0.00      PROA
ATOM   3588  CA  VAL   216     -70.438  11.899 -17.604  1.00  0.00      PROA
ATOM   3589  HA  VAL   216     -69.583  12.063 -16.974  1.00  0.00      PROA
ATOM   3590  CB  VAL   216     -70.886  13.257 -18.102  1.00  0.00      PROA
ATOM   3591  HB  VAL   216     -70.189  13.553 -18.919  1.00  0.00      PROA
ATOM   3592  CG1 VAL   216     -70.709  14.297 -16.978  1.00  0.00      PROA
ATOM   3593 HG11 VAL   216     -69.653  14.322 -16.634  1.00  0.00      PROA
ATOM   3594 HG12 VAL   216     -71.364  14.072 -16.109  1.00  0.00      PROA
ATOM   3595 HG13 VAL   216     -70.973  15.306 -17.361  1.00  0.00      PROA
ATOM   3596  CG2 VAL   216     -72.305  13.226 -18.689  1.00  0.00      PROA
ATOM   3597 HG21 VAL   216     -73.058  13.047 -17.893  1.00  0.00      PROA
ATOM   3598 HG22 VAL   216     -72.403  12.440 -19.465  1.00  0.00      PROA
ATOM   3599 HG23 VAL   216     -72.534  14.209 -19.157  1.00  0.00      PROA
ATOM   3600  C   VAL   216     -71.496  11.172 -16.815  1.00  0.00      PROA
ATOM   3601  O   VAL   216     -71.931  11.616 -15.757  1.00  0.00      PROA
ATOM   3602  N   ARG   217     -71.847   9.945 -17.279  1.00  0.00      PROA
ATOM   3603  HN  ARG   217     -71.482   9.600 -18.141  1.00  0.00      PROA
ATOM   3604  CA  ARG   217     -72.649   9.010 -16.546  1.00  0.00      PROA
ATOM   3605  HA  ARG   217     -73.184   9.522 -15.762  1.00  0.00      PROA
ATOM   3606  CB  ARG   217     -73.650   8.263 -17.438  1.00  0.00      PROA
ATOM   3607  HB1 ARG   217     -73.148   7.467 -18.027  1.00  0.00      PROA
ATOM   3608  HB2 ARG   217     -74.052   8.985 -18.155  1.00  0.00      PROA
ATOM   3609  CG  ARG   217     -74.835   7.723 -16.652  1.00  0.00      PROA
ATOM   3610  HG1 ARG   217     -75.725   8.374 -16.776  1.00  0.00      PROA
ATOM   3611  HG2 ARG   217     -74.585   7.682 -15.613  1.00  0.00      PROA
ATOM   3612  CD  ARG   217     -75.149   6.345 -16.966  1.00  0.00      PROA
ATOM   3613  HD1 ARG   217     -76.068   6.132 -16.334  1.00  0.00      PROA
ATOM   3614  HD2 ARG   217     -74.384   5.575 -16.714  1.00  0.00      PROA
ATOM   3615  NE  ARG   217     -75.434   6.210 -18.439  1.00  0.00      PROA
ATOM   3616  HE  ARG   217     -75.045   6.893 -19.038  1.00  0.00      PROA
ATOM   3617  CZ  ARG   217     -75.866   5.155 -19.113  1.00  0.00      PROA
ATOM   3618  NH1 ARG   217     -76.184   3.739 -18.677  1.00  0.00      PROA
ATOM   3619 HH11 ARG   217     -76.585   3.766 -17.561  1.00  0.00      PROA
ATOM   3620 HH12 ARG   217     -77.225   3.432 -18.842  1.00  0.00      PROA
ATOM   3621  NH2 ARG   217     -75.791   5.434 -20.437  1.00  0.00      PROA
ATOM   3622 HH21 ARG   217     -75.742   6.106 -21.047  1.00  0.00      PROA
ATOM   3623 HH22 ARG   217     -76.373   4.686 -20.974  1.00  0.00      PROA
ATOM   3624  C   ARG   217     -71.695   8.001 -15.958  1.00  0.00      PROA
ATOM   3625  O   ARG   217     -72.114   6.973 -15.440  1.00  0.00      PROA
ATOM   3626  N   LEU   218     -70.384   8.297 -15.967  1.00  0.00      PROA
ATOM   3627  HN  LEU   218     -70.010   9.087 -16.450  1.00  0.00      PROA
ATOM   3628  CA  LEU   218     -69.494   7.652 -15.048  1.00  0.00      PROA
ATOM   3629  HA  LEU   218     -70.082   7.373 -14.190  1.00  0.00      PROA
ATOM   3630  CB  LEU   218     -68.725   6.426 -15.567  1.00  0.00      PROA
ATOM   3631  HB1 LEU   218     -67.946   6.719 -16.307  1.00  0.00      PROA
ATOM   3632  HB2 LEU   218     -69.444   5.766 -16.094  1.00  0.00      PROA
ATOM   3633  CG  LEU   218     -68.089   5.613 -14.413  1.00  0.00      PROA
ATOM   3634  HG  LEU   218     -67.294   6.210 -13.912  1.00  0.00      PROA
ATOM   3635  CD1 LEU   218     -67.381   4.385 -14.967  1.00  0.00      PROA
ATOM   3636 HD11 LEU   218     -66.685   4.661 -15.784  1.00  0.00      PROA
ATOM   3637 HD12 LEU   218     -68.142   3.685 -15.360  1.00  0.00      PROA
ATOM   3638 HD13 LEU   218     -66.806   3.883 -14.160  1.00  0.00      PROA
ATOM   3639  CD2 LEU   218     -69.103   5.225 -13.319  1.00  0.00      PROA
ATOM   3640 HD21 LEU   218     -70.000   4.751 -13.769  1.00  0.00      PROA
ATOM   3641 HD22 LEU   218     -69.419   6.109 -12.732  1.00  0.00      PROA
ATOM   3642 HD23 LEU   218     -68.639   4.506 -12.618  1.00  0.00      PROA
ATOM   3643  C   LEU   218     -68.546   8.685 -14.544  1.00  0.00      PROA
ATOM   3644  O   LEU   218     -67.351   8.472 -14.434  1.00  0.00      PROA
ATOM   3645  N   ILE   219     -69.126   9.818 -14.129  1.00  0.00      PROA
ATOM   3646  HN  ILE   219     -70.065  10.031 -14.359  1.00  0.00      PROA
ATOM   3647  CA  ILE   219     -68.577  10.565 -13.030  1.00  0.00      PROA
ATOM   3648  HA  ILE   219     -67.927   9.916 -12.475  1.00  0.00      PROA
ATOM   3649  CB  ILE   219     -67.820  11.846 -13.360  1.00  0.00      PROA
ATOM   3650  HB  ILE   219     -67.943  12.608 -12.559  1.00  0.00      PROA
ATOM   3651  CG2 ILE   219     -68.334  12.457 -14.673  1.00  0.00      PROA
ATOM   3652 HG21 ILE   219     -69.431  12.608 -14.628  1.00  0.00      PROA
ATOM   3653 HG22 ILE   219     -68.087  11.801 -15.535  1.00  0.00      PROA
ATOM   3654 HG23 ILE   219     -67.849  13.440 -14.845  1.00  0.00      PROA
ATOM   3655  CG1 ILE   219     -66.311  11.608 -13.356  1.00  0.00      PROA
ATOM   3656 HG11 ILE   219     -65.776  12.400 -13.906  1.00  0.00      PROA
ATOM   3657 HG12 ILE   219     -66.116  10.675 -13.722  1.00  0.00      PROA
ATOM   3658  CD  ILE   219     -65.679  11.319 -12.024  1.00  0.00      PROA
ATOM   3659  HD1 ILE   219     -66.289  10.615 -11.434  1.00  0.00      PROA
ATOM   3660  HD2 ILE   219     -65.605  12.273 -11.488  1.00  0.00      PROA
ATOM   3661  HD3 ILE   219     -64.664  10.872 -12.140  1.00  0.00      PROA
ATOM   3662  C   ILE   219     -69.749  10.833 -12.139  1.00  0.00      PROA
ATOM   3663  O   ILE   219     -69.594  10.987 -10.939  1.00  0.00      PROA
ATOM   3664  N   PHE   220     -70.987  10.772 -12.687  1.00  0.00      PROA
ATOM   3665  HN  PHE   220     -71.115  10.649 -13.664  1.00  0.00      PROA
ATOM   3666  CA  PHE   220     -72.206  10.814 -11.915  1.00  0.00      PROA
ATOM   3667  HA  PHE   220     -72.253  11.731 -11.349  1.00  0.00      PROA
ATOM   3668  CB  PHE   220     -73.429  10.577 -12.825  1.00  0.00      PROA
ATOM   3669  HB1 PHE   220     -74.160   9.858 -12.387  1.00  0.00      PROA
ATOM   3670  HB2 PHE   220     -73.083  10.160 -13.795  1.00  0.00      PROA
ATOM   3671  CG  PHE   220     -74.242  11.777 -13.153  1.00  0.00      PROA
ATOM   3672  CD1 PHE   220     -75.519  11.573 -13.702  1.00  0.00      PROA
ATOM   3673  HD1 PHE   220     -75.903  10.585 -13.841  1.00  0.00      PROA
ATOM   3674  CE1 PHE   220     -76.321  12.646 -14.068  1.00  0.00      PROA
ATOM   3675  HE1 PHE   220     -77.301  12.462 -14.482  1.00  0.00      PROA
ATOM   3676  CZ  PHE   220     -75.851  13.948 -13.872  1.00  0.00      PROA
ATOM   3677  HZ  PHE   220     -76.467  14.788 -14.123  1.00  0.00      PROA
ATOM   3678  CD2 PHE   220     -73.783  13.089 -12.962  1.00  0.00      PROA
ATOM   3679  HD2 PHE   220     -72.808  13.290 -12.550  1.00  0.00      PROA
ATOM   3680  CE2 PHE   220     -74.589  14.172 -13.316  1.00  0.00      PROA
ATOM   3681  HE2 PHE   220     -74.239  15.179 -13.155  1.00  0.00      PROA
ATOM   3682  C   PHE   220     -72.272   9.696 -10.939  1.00  0.00      PROA
ATOM   3683  O   PHE   220     -72.566   9.899  -9.771  1.00  0.00      PROA
ATOM   3684  N   THR   221     -71.973   8.473 -11.433  1.00  0.00      PROA
ATOM   3685  HN  THR   221     -71.644   8.350 -12.359  1.00  0.00      PROA
ATOM   3686  CA  THR   221     -72.327   7.266 -10.732  1.00  0.00      PROA
ATOM   3687  HA  THR   221     -73.274   7.439 -10.250  1.00  0.00      PROA
ATOM   3688  CB  THR   221     -72.498   6.045 -11.622  1.00  0.00      PROA
ATOM   3689  HB  THR   221     -71.539   5.524 -11.817  1.00  0.00      PROA
ATOM   3690  OG1 THR   221     -73.024   6.428 -12.878  1.00  0.00      PROA
ATOM   3691  HG1 THR   221     -72.373   6.997 -13.292  1.00  0.00      PROA
ATOM   3692  CG2 THR   221     -73.467   5.058 -10.969  1.00  0.00      PROA
ATOM   3693 HG21 THR   221     -74.403   5.529 -10.812  1.00  0.00      PROA
ATOM   3694 HG22 THR   221     -73.128   4.736  -9.973  1.00  0.00      PROA
ATOM   3695 HG23 THR   221     -73.638   4.171 -11.604  1.00  0.00      PROA
ATOM   3696  C   THR   221     -71.275   6.989  -9.709  1.00  0.00      PROA
ATOM   3697  O   THR   221     -71.544   6.305  -8.737  1.00  0.00      PROA
ATOM   3698  N   ILE   222     -70.059   7.562  -9.876  1.00  0.00      PROA
ATOM   3699  HN  ILE   222     -69.857   8.164 -10.642  1.00  0.00      PROA
ATOM   3700  CA  ILE   222     -68.966   7.304  -8.969  1.00  0.00      PROA
ATOM   3701  HA  ILE   222     -69.176   6.401  -8.418  1.00  0.00      PROA
ATOM   3702  CB  ILE   222     -67.641   7.070  -9.685  1.00  0.00      PROA
ATOM   3703  HB  ILE   222     -67.854   6.394 -10.546  1.00  0.00      PROA
ATOM   3704  CG2 ILE   222     -67.085   8.382 -10.268  1.00  0.00      PROA
ATOM   3705 HG21 ILE   222     -66.689   9.048  -9.474  1.00  0.00      PROA
ATOM   3706 HG22 ILE   222     -67.893   8.922 -10.794  1.00  0.00      PROA
ATOM   3707 HG23 ILE   222     -66.265   8.181 -10.991  1.00  0.00      PROA
ATOM   3708  CG1 ILE   222     -66.642   6.318  -8.765  1.00  0.00      PROA
ATOM   3709 HG11 ILE   222     -67.160   5.438  -8.323  1.00  0.00      PROA
ATOM   3710 HG12 ILE   222     -66.319   6.954  -7.917  1.00  0.00      PROA
ATOM   3711  CD  ILE   222     -65.386   5.830  -9.482  1.00  0.00      PROA
ATOM   3712  HD1 ILE   222     -64.781   6.690  -9.839  1.00  0.00      PROA
ATOM   3713  HD2 ILE   222     -65.650   5.196 -10.354  1.00  0.00      PROA
ATOM   3714  HD3 ILE   222     -64.759   5.231  -8.787  1.00  0.00      PROA
ATOM   3715  C   ILE   222     -68.851   8.433  -7.979  1.00  0.00      PROA
ATOM   3716  O   ILE   222     -68.034   8.367  -7.077  1.00  0.00      PROA
ATOM   3717  N   MET   223     -69.706   9.474  -8.058  1.00  0.00      PROA
ATOM   3718  HN  MET   223     -70.364   9.580  -8.799  1.00  0.00      PROA
ATOM   3719  CA  MET   223     -69.812  10.427  -6.974  1.00  0.00      PROA
ATOM   3720  HA  MET   223     -69.053  10.259  -6.237  1.00  0.00      PROA
ATOM   3721  CB  MET   223     -69.711  11.899  -7.376  1.00  0.00      PROA
ATOM   3722  HB1 MET   223     -70.125  12.572  -6.583  1.00  0.00      PROA
ATOM   3723  HB2 MET   223     -70.321  12.036  -8.292  1.00  0.00      PROA
ATOM   3724  CG  MET   223     -68.261  12.360  -7.549  1.00  0.00      PROA
ATOM   3725  HG1 MET   223     -67.588  11.604  -7.089  1.00  0.00      PROA
ATOM   3726  HG2 MET   223     -68.126  13.291  -6.961  1.00  0.00      PROA
ATOM   3727  SD  MET   223     -67.771  12.664  -9.255  1.00  0.00      PROA
ATOM   3728  CE  MET   223     -68.931  14.015  -9.580  1.00  0.00      PROA
ATOM   3729  HE1 MET   223     -69.211  14.013 -10.652  1.00  0.00      PROA
ATOM   3730  HE2 MET   223     -68.467  14.994  -9.340  1.00  0.00      PROA
ATOM   3731  HE3 MET   223     -69.861  13.940  -8.989  1.00  0.00      PROA
ATOM   3732  C   MET   223     -71.058  10.286  -6.282  1.00  0.00      PROA
ATOM   3733  O   MET   223     -71.224  10.867  -5.210  1.00  0.00      PROA
ATOM   3734  N   ILE   224     -71.904   9.453  -6.846  1.00  0.00      PROA
ATOM   3735  HN  ILE   224     -71.903   8.954  -7.664  1.00  0.00      PROA
ATOM   3736  CA  ILE   224     -72.979   9.221  -6.322  1.00  0.00      PROA
ATOM   3737  HA  ILE   224     -72.983  10.116  -5.425  1.00  0.00      PROA
ATOM   3738  CB  ILE   224     -74.444   9.435  -7.599  1.00  0.00      PROA
ATOM   3739  HB  ILE   224     -74.184  10.362  -7.974  1.00  0.00      PROA
ATOM   3740  CG2 ILE   224     -74.564   8.179  -8.111  1.00  0.00      PROA
ATOM   3741 HG21 ILE   224     -75.054   7.443  -7.400  1.00  0.00      PROA
ATOM   3742 HG22 ILE   224     -73.619   7.789  -8.345  1.00  0.00      PROA
ATOM   3743 HG23 ILE   224     -75.208   8.401  -8.989  1.00  0.00      PROA
ATOM   3744  CG1 ILE   224     -76.456   9.951  -6.834  1.00  0.00      PROA
ATOM   3745 HG11 ILE   224     -76.155  11.141  -6.062  1.00  0.00      PROA
ATOM   3746 HG12 ILE   224     -76.501   9.035  -5.989  1.00  0.00      PROA
ATOM   3747  CD  ILE   224     -77.031  10.429  -7.639  1.00  0.00      PROA
ATOM   3748  HD1 ILE   224     -77.198   9.582  -8.167  1.00  0.00      PROA
ATOM   3749  HD2 ILE   224     -76.484  11.202  -8.183  1.00  0.00      PROA
ATOM   3750  HD3 ILE   224     -77.818  10.775  -6.990  1.00  0.00      PROA
ATOM   3751  C   ILE   224     -73.319   7.965  -5.438  1.00  0.00      PROA
ATOM   3752  O   ILE   224     -74.288   7.801  -4.646  1.00  0.00      PROA
ATOM   3753  N   VAL   225     -72.375   7.144  -5.601  1.00  0.00      PROA
ATOM   3754  HN  VAL   225     -71.684   7.346  -6.286  1.00  0.00      PROA
ATOM   3755  CA  VAL   225     -72.199   6.017  -4.766  1.00  0.00      PROA
ATOM   3756  HA  VAL   225     -73.104   5.806  -4.217  1.00  0.00      PROA
ATOM   3757  CB  VAL   225     -71.785   4.770  -5.524  1.00  0.00      PROA
ATOM   3758  HB  VAL   225     -71.664   3.926  -4.801  1.00  0.00      PROA
ATOM   3759  CG1 VAL   225     -72.951   4.372  -6.444  1.00  0.00      PROA
ATOM   3760 HG11 VAL   225     -73.151   5.145  -7.213  1.00  0.00      PROA
ATOM   3761 HG12 VAL   225     -73.874   4.234  -5.839  1.00  0.00      PROA
ATOM   3762 HG13 VAL   225     -72.727   3.411  -6.948  1.00  0.00      PROA
ATOM   3763  CG2 VAL   225     -70.425   4.955  -6.239  1.00  0.00      PROA
ATOM   3764 HG21 VAL   225     -70.278   4.154  -6.994  1.00  0.00      PROA
ATOM   3765 HG22 VAL   225     -69.581   4.892  -5.521  1.00  0.00      PROA
ATOM   3766 HG23 VAL   225     -70.355   5.937  -6.736  1.00  0.00      PROA
ATOM   3767  C   VAL   225     -71.105   6.338  -3.802  1.00  0.00      PROA
ATOM   3768  O   VAL   225     -70.819   5.550  -2.915  1.00  0.00      PROA
ATOM   3769  N   TYR   226     -70.484   7.528  -3.931  1.00  0.00      PROA
ATOM   3770  HN  TYR   226     -70.763   8.174  -4.640  1.00  0.00      PROA
ATOM   3771  CA  TYR   226     -69.383   7.970  -3.115  1.00  0.00      PROA
ATOM   3772  HA  TYR   226     -69.043   7.181  -2.459  1.00  0.00      PROA
ATOM   3773  CB  TYR   226     -68.282   8.403  -4.105  1.00  0.00      PROA
ATOM   3774  HB1 TYR   226     -68.505   9.399  -4.536  1.00  0.00      PROA
ATOM   3775  HB2 TYR   226     -68.325   7.643  -4.912  1.00  0.00      PROA
ATOM   3776  CG  TYR   226     -66.850   8.419  -3.631  1.00  0.00      PROA
ATOM   3777  CD1 TYR   226     -65.907   7.514  -4.164  1.00  0.00      PROA
ATOM   3778  HD1 TYR   226     -66.243   6.713  -4.805  1.00  0.00      PROA
ATOM   3779  CE1 TYR   226     -64.532   7.696  -3.954  1.00  0.00      PROA
ATOM   3780  HE1 TYR   226     -63.825   7.003  -4.390  1.00  0.00      PROA
ATOM   3781  CZ  TYR   226     -64.088   8.797  -3.217  1.00  0.00      PROA
ATOM   3782  OH  TYR   226     -62.710   9.029  -3.046  1.00  0.00      PROA
ATOM   3783  HH  TYR   226     -62.226   8.337  -3.515  1.00  0.00      PROA
ATOM   3784  CD2 TYR   226     -66.385   9.499  -2.872  1.00  0.00      PROA
ATOM   3785  HD2 TYR   226     -67.079  10.237  -2.501  1.00  0.00      PROA
ATOM   3786  CE2 TYR   226     -65.014   9.690  -2.667  1.00  0.00      PROA
ATOM   3787  HE2 TYR   226     -64.676  10.536  -2.089  1.00  0.00      PROA
ATOM   3788  C   TYR   226     -69.952   9.131  -2.320  1.00  0.00      PROA
ATOM   3789  O   TYR   226     -69.320   9.645  -1.410  1.00  0.00      PROA
ATOM   3790  N   PHE   227     -71.234   9.476  -2.589  1.00  0.00      PROA
ATOM   3791  HN  PHE   227     -71.706   9.079  -3.372  1.00  0.00      PROA
ATOM   3792  CA  PHE   227     -72.081  10.299  -1.764  1.00  0.00      PROA
ATOM   3793  HA  PHE   227     -71.582  10.452  -0.827  1.00  0.00      PROA
ATOM   3794  CB  PHE   227     -72.498  11.664  -2.345  1.00  0.00      PROA
ATOM   3795  HB1 PHE   227     -73.367  12.120  -1.849  1.00  0.00      PROA
ATOM   3796  HB2 PHE   227     -72.751  11.460  -3.333  1.00  0.00      PROA
ATOM   3797  CG  PHE   227     -71.395  12.665  -2.257  1.00  0.00      PROA
ATOM   3798  CD1 PHE   227     -70.882  13.410  -3.338  1.00  0.00      PROA
ATOM   3799  HD1 PHE   227     -71.275  13.272  -4.333  1.00  0.00      PROA
ATOM   3800  CE1 PHE   227     -69.860  14.345  -3.124  1.00  0.00      PROA
ATOM   3801  HE1 PHE   227     -69.454  14.911  -3.943  1.00  0.00      PROA
ATOM   3802  CZ  PHE   227     -69.363  14.559  -1.836  1.00  0.00      PROA
ATOM   3803  HZ  PHE   227     -68.574  15.271  -1.666  1.00  0.00      PROA
ATOM   3804  CD2 PHE   227     -70.893  12.909  -0.973  1.00  0.00      PROA
ATOM   3805  HD2 PHE   227     -71.299  12.386  -0.121  1.00  0.00      PROA
ATOM   3806  CE2 PHE   227     -69.872  13.832  -0.761  1.00  0.00      PROA
ATOM   3807  HE2 PHE   227     -69.490  13.987   0.236  1.00  0.00      PROA
ATOM   3808  C   PHE   227     -73.301   9.513  -1.412  1.00  0.00      PROA
ATOM   3809  O   PHE   227     -74.280  10.058  -0.932  1.00  0.00      PROA
ATOM   3810  N   LEU   228     -73.245   8.175  -1.547  1.00  0.00      PROA
ATOM   3811  HN  LEU   228     -72.491   7.713  -2.009  1.00  0.00      PROA
ATOM   3812  CA  LEU   228     -74.148   7.321  -0.808  1.00  0.00      PROA
ATOM   3813  HA  LEU   228     -74.446   7.843   0.082  1.00  0.00      PROA
ATOM   3814  CB  LEU   228     -75.389   6.839  -1.563  1.00  0.00      PROA
ATOM   3815  HB1 LEU   228     -75.831   5.946  -1.068  1.00  0.00      PROA
ATOM   3816  HB2 LEU   228     -75.116   6.551  -2.605  1.00  0.00      PROA
ATOM   3817  CG  LEU   228     -76.500   7.902  -1.541  1.00  0.00      PROA
ATOM   3818  HG  LEU   228     -76.150   8.790  -2.116  1.00  0.00      PROA
ATOM   3819  CD1 LEU   228     -77.742   7.472  -2.120  1.00  0.00      PROA
ATOM   3820 HD11 LEU   228     -77.491   7.582  -3.075  1.00  0.00      PROA
ATOM   3821 HD12 LEU   228     -78.547   8.153  -2.365  1.00  0.00      PROA
ATOM   3822 HD13 LEU   228     -78.132   6.514  -1.867  1.00  0.00      PROA
ATOM   3823  CD2 LEU   228     -76.952   8.313  -0.152  1.00  0.00      PROA
ATOM   3824 HD21 LEU   228     -76.150   8.855   0.373  1.00  0.00      PROA
ATOM   3825 HD22 LEU   228     -77.239   7.421   0.441  1.00  0.00      PROA
ATOM   3826 HD23 LEU   228     -77.830   8.991  -0.217  1.00  0.00      PROA
ATOM   3827  C   LEU   228     -73.366   6.208  -0.277  1.00  0.00      PROA
ATOM   3828  O   LEU   228     -73.877   5.154   0.085  1.00  0.00      PROA
ATOM   3829  N   PHE   229     -72.078   6.510  -0.205  1.00  0.00      PROA
ATOM   3830  HN  PHE   229     -71.620   7.299  -0.486  1.00  0.00      PROA
ATOM   3831  CA  PHE   229     -71.258   5.858   0.439  1.00  0.00      PROA
ATOM   3832  HA  PHE   229     -71.951   4.836   0.776  1.00  0.00      PROA
ATOM   3833  CB  PHE   229     -69.895   5.241   0.070  1.00  0.00      PROA
ATOM   3834  HB1 PHE   229     -69.054   5.368   0.811  1.00  0.00      PROA
ATOM   3835  HB2 PHE   229     -69.688   5.803  -0.807  1.00  0.00      PROA
ATOM   3836  CG  PHE   229     -70.026   3.763  -0.215  1.00  0.00      PROA
ATOM   3837  CD1 PHE   229     -71.156   3.170  -0.825  1.00  0.00      PROA
ATOM   3838  HD1 PHE   229     -72.004   3.773  -1.112  1.00  0.00      PROA
ATOM   3839  CE1 PHE   229     -71.194   1.791  -1.068  1.00  0.00      PROA
ATOM   3840  HE1 PHE   229     -72.062   1.346  -1.530  1.00  0.00      PROA
ATOM   3841  CZ  PHE   229     -70.097   0.993  -0.729  1.00  0.00      PROA
ATOM   3842  HZ  PHE   229     -70.108  -0.069  -0.919  1.00  0.00      PROA
ATOM   3843  CD2 PHE   229     -68.946   2.945   0.128  1.00  0.00      PROA
ATOM   3844  HD2 PHE   229     -68.081   3.370   0.608  1.00  0.00      PROA
ATOM   3845  CE2 PHE   229     -68.973   1.581  -0.147  1.00  0.00      PROA
ATOM   3846  HE2 PHE   229     -68.117   0.985   0.083  1.00  0.00      PROA
ATOM   3847  C   PHE   229     -70.873   7.216   1.964  1.00  0.00      PROA
ATOM   3848  O   PHE   229     -70.094   6.833   3.086  1.00  0.00      PROA
ATOM   3849  N   TRP   230     -71.346   8.148   1.944  1.00  0.00      PROA
ATOM   3850  HN  TRP   230     -71.866   8.301   1.181  1.00  0.00      PROA
ATOM   3851  CA  TRP   230     -70.511   8.888   2.743  1.00  0.00      PROA
ATOM   3852  HA  TRP   230     -70.187   8.517   3.722  1.00  0.00      PROA
ATOM   3853  CB  TRP   230     -69.327   9.366   1.869  1.00  0.00      PROA
ATOM   3854  HB1 TRP   230     -69.496  10.407   1.531  1.00  0.00      PROA
ATOM   3855  HB2 TRP   230     -69.265   8.751   0.946  1.00  0.00      PROA
ATOM   3856  CG  TRP   230     -67.985   9.280   2.509  1.00  0.00      PROA
ATOM   3857  CD1 TRP   230     -67.511   8.216   3.223  1.00  0.00      PROA
ATOM   3858  HD1 TRP   230     -68.050   7.317   3.449  1.00  0.00      PROA
ATOM   3859  NE1 TRP   230     -66.236   8.459   3.625  1.00  0.00      PROA
ATOM   3860  HE1 TRP   230     -65.702   7.867   4.185  1.00  0.00      PROA
ATOM   3861  CE2 TRP   230     -65.835   9.673   3.164  1.00  0.00      PROA
ATOM   3862  CD2 TRP   230     -66.906  10.222   2.425  1.00  0.00      PROA
ATOM   3863  CE3 TRP   230     -66.745  11.455   1.799  1.00  0.00      PROA
ATOM   3864  HE3 TRP   230     -67.533  11.901   1.210  1.00  0.00      PROA
ATOM   3865  CZ3 TRP   230     -65.519  12.113   1.937  1.00  0.00      PROA
ATOM   3866  HZ3 TRP   230     -65.371  13.067   1.450  1.00  0.00      PROA
ATOM   3867  CZ2 TRP   230     -64.637  10.341   3.327  1.00  0.00      PROA
ATOM   3868  HZ2 TRP   230     -63.833   9.926   3.907  1.00  0.00      PROA
ATOM   3869  CH2 TRP   230     -64.488  11.571   2.691  1.00  0.00      PROA
ATOM   3870  HH2 TRP   230     -63.557  12.111   2.780  1.00  0.00      PROA
ATOM   3871  C   TRP   230     -71.377   9.995   3.136  1.00  0.00      PROA
ATOM   3872  O   TRP   230     -70.963  10.805   3.936  1.00  0.00      PROA
ATOM   3873  N   ALA   231     -72.614  10.069   2.604  1.00  0.00      PROA
ATOM   3874  HN  ALA   231     -72.967   9.386   1.970  1.00  0.00      PROA
ATOM   3875  CA  ALA   231     -73.487  11.155   2.907  1.00  0.00      PROA
ATOM   3876  HA  ALA   231     -72.926  12.067   2.755  1.00  0.00      PROA
ATOM   3877  CB  ALA   231     -74.601  11.168   1.934  1.00  0.00      PROA
ATOM   3878  HB1 ALA   231     -75.215  10.265   1.849  1.00  0.00      PROA
ATOM   3879  HB2 ALA   231     -74.248  11.481   0.914  1.00  0.00      PROA
ATOM   3880  HB3 ALA   231     -75.307  11.911   2.323  1.00  0.00      PROA
ATOM   3881  C   ALA   231     -74.143  11.279   4.272  1.00  0.00      PROA
ATOM   3882  O   ALA   231     -74.116  12.391   4.772  1.00  0.00      PROA
ATOM   3883  N   PRO   232     -74.782  10.329   4.909  1.00  0.00      PROA
ATOM   3884  CD  PRO   232     -75.933  10.601   5.754  1.00  0.00      PROA
ATOM   3885  HD1 PRO   232     -76.611  11.305   5.236  1.00  0.00      PROA
ATOM   3886  HD2 PRO   232     -75.584  11.031   6.719  1.00  0.00      PROA
ATOM   3887  CA  PRO   232     -74.382   9.055   5.123  1.00  0.00      PROA
ATOM   3888  HA  PRO   232     -73.807   8.589   4.361  1.00  0.00      PROA
ATOM   3889  CB  PRO   232     -75.748   8.260   5.332  1.00  0.00      PROA
ATOM   3890  HB1 PRO   232     -75.678   7.305   5.945  1.00  0.00      PROA
ATOM   3891  HB2 PRO   232     -76.118   7.946   4.346  1.00  0.00      PROA
ATOM   3892  CG  PRO   232     -76.635   9.256   6.002  1.00  0.00      PROA
ATOM   3893  HG1 PRO   232     -77.636   9.215   5.542  1.00  0.00      PROA
ATOM   3894  HG2 PRO   232     -76.715   9.058   7.094  1.00  0.00      PROA
ATOM   3895  C   PRO   232     -73.487   9.088   6.422  1.00  0.00      PROA
ATOM   3896  O   PRO   232     -74.030   8.864   7.494  1.00  0.00      PROA
ATOM   3897  N   TYR   233     -72.135   8.925   6.258  1.00  0.00      PROA
ATOM   3898  HN  TYR   233     -71.705   8.919   5.364  1.00  0.00      PROA
ATOM   3899  CA  TYR   233     -71.269   8.783   7.405  1.00  0.00      PROA
ATOM   3900  HA  TYR   233     -71.825   8.322   8.199  1.00  0.00      PROA
ATOM   3901  CB  TYR   233     -70.132   7.734   7.173  1.00  0.00      PROA
ATOM   3902  HB1 TYR   233     -70.145   7.524   6.079  1.00  0.00      PROA
ATOM   3903  HB2 TYR   233     -70.414   6.789   7.682  1.00  0.00      PROA
ATOM   3904  CG  TYR   233     -68.695   8.018   7.578  1.00  0.00      PROA
ATOM   3905  CD1 TYR   233     -68.247   8.654   8.760  1.00  0.00      PROA
ATOM   3906  HD1 TYR   233     -68.934   8.919   9.547  1.00  0.00      PROA
ATOM   3907  CE1 TYR   233     -66.895   9.005   8.906  1.00  0.00      PROA
ATOM   3908  HE1 TYR   233     -66.574   9.561   9.772  1.00  0.00      PROA
ATOM   3909  CZ  TYR   233     -65.971   8.646   7.919  1.00  0.00      PROA
ATOM   3910  OH  TYR   233     -64.631   9.065   7.990  1.00  0.00      PROA
ATOM   3911  HH  TYR   233     -64.533   9.614   8.767  1.00  0.00      PROA
ATOM   3912  CD2 TYR   233     -67.727   7.560   6.674  1.00  0.00      PROA
ATOM   3913  HD2 TYR   233     -68.032   6.998   5.803  1.00  0.00      PROA
ATOM   3914  CE2 TYR   233     -66.379   7.870   6.836  1.00  0.00      PROA
ATOM   3915  HE2 TYR   233     -65.665   7.538   6.096  1.00  0.00      PROA
ATOM   3916  C   TYR   233     -70.896  10.175   7.873  1.00  0.00      PROA
ATOM   3917  O   TYR   233     -70.684  10.412   9.058  1.00  0.00      PROA
ATOM   3918  N   ASN   234     -70.899  11.178   6.962  1.00  0.00      PROA
ATOM   3919  HN  ASN   234     -71.137  11.008   6.005  1.00  0.00      PROA
ATOM   3920  CA  ASN   234     -70.472  12.532   7.273  1.00  0.00      PROA
ATOM   3921  HA  ASN   234     -69.609  12.482   7.923  1.00  0.00      PROA
ATOM   3922  CB  ASN   234     -70.106  13.347   6.001  1.00  0.00      PROA
ATOM   3923  HB1 ASN   234     -70.075  14.439   6.230  1.00  0.00      PROA
ATOM   3924  HB2 ASN   234     -70.874  13.195   5.216  1.00  0.00      PROA
ATOM   3925  CG  ASN   234     -68.719  12.998   5.432  1.00  0.00      PROA
ATOM   3926  OD1 ASN   234     -68.049  13.899   4.921  1.00  0.00      PROA
ATOM   3927  ND2 ASN   234     -68.254  11.731   5.590  1.00  0.00      PROA
ATOM   3928 HD21 ASN   234     -68.828  11.044   6.026  1.00  0.00      PROA
ATOM   3929 HD22 ASN   234     -67.350  11.486   5.243  1.00  0.00      PROA
ATOM   3930  C   ASN   234     -71.540  13.298   8.019  1.00  0.00      PROA
ATOM   3931  O   ASN   234     -71.257  14.324   8.628  1.00  0.00      PROA
ATOM   3932  N   ILE   235     -72.789  12.793   8.004  1.00  0.00      PROA
ATOM   3933  HN  ILE   235     -72.986  11.950   7.507  1.00  0.00      PROA
ATOM   3934  CA  ILE   235     -73.933  13.396   8.646  1.00  0.00      PROA
ATOM   3935  HA  ILE   235     -73.601  14.195   9.293  1.00  0.00      PROA
ATOM   3936  CB  ILE   235     -74.916  13.987   7.613  1.00  0.00      PROA
ATOM   3937  HB  ILE   235     -75.111  13.207   6.846  1.00  0.00      PROA
ATOM   3938  CG2 ILE   235     -76.301  14.406   8.162  1.00  0.00      PROA
ATOM   3939 HG21 ILE   235     -76.951  13.524   8.345  1.00  0.00      PROA
ATOM   3940 HG22 ILE   235     -76.823  15.040   7.416  1.00  0.00      PROA
ATOM   3941 HG23 ILE   235     -76.192  14.981   9.103  1.00  0.00      PROA
ATOM   3942  CG1 ILE   235     -74.267  15.194   6.881  1.00  0.00      PROA
ATOM   3943 HG11 ILE   235     -74.927  15.468   6.030  1.00  0.00      PROA
ATOM   3944 HG12 ILE   235     -73.291  14.896   6.443  1.00  0.00      PROA
ATOM   3945  CD  ILE   235     -74.065  16.442   7.753  1.00  0.00      PROA
ATOM   3946  HD1 ILE   235     -73.369  16.230   8.590  1.00  0.00      PROA
ATOM   3947  HD2 ILE   235     -75.029  16.798   8.173  1.00  0.00      PROA
ATOM   3948  HD3 ILE   235     -73.634  17.266   7.144  1.00  0.00      PROA
ATOM   3949  C   ILE   235     -74.469  12.327   9.581  1.00  0.00      PROA
ATOM   3950  O   ILE   235     -75.664  12.169   9.783  1.00  0.00      PROA
ATOM   3951  N   VAL   236     -73.557  11.564  10.241  1.00  0.00      PROA
ATOM   3952  HN  VAL   236     -72.587  11.611  10.027  1.00  0.00      PROA
ATOM   3953  CA  VAL   236     -73.924  10.776  11.408  1.00  0.00      PROA
ATOM   3954  HA  VAL   236     -74.807  11.212  11.853  1.00  0.00      PROA
ATOM   3955  CB  VAL   236     -74.198   9.285  11.212  1.00  0.00      PROA
ATOM   3956  HB  VAL   236     -74.372   8.790  12.200  1.00  0.00      PROA
ATOM   3957  CG1 VAL   236     -75.510   9.101  10.426  1.00  0.00      PROA
ATOM   3958 HG11 VAL   236     -75.437   9.551   9.415  1.00  0.00      PROA
ATOM   3959 HG12 VAL   236     -76.353   9.583  10.964  1.00  0.00      PROA
ATOM   3960 HG13 VAL   236     -75.737   8.019  10.310  1.00  0.00      PROA
ATOM   3961  CG2 VAL   236     -72.993   8.601  10.555  1.00  0.00      PROA
ATOM   3962 HG21 VAL   236     -72.101   8.603  11.213  1.00  0.00      PROA
ATOM   3963 HG22 VAL   236     -72.761   9.154   9.631  1.00  0.00      PROA
ATOM   3964 HG23 VAL   236     -73.233   7.549  10.288  1.00  0.00      PROA
ATOM   3965  C   VAL   236     -72.845  10.896  12.442  1.00  0.00      PROA
ATOM   3966  O   VAL   236     -73.090  10.610  13.607  1.00  0.00      PROA
ATOM   3967  N   LEU   237     -71.630  11.405  12.088  1.00  0.00      PROA
ATOM   3968  HN  LEU   237     -71.398  11.640  11.148  1.00  0.00      PROA
ATOM   3969  CA  LEU   237     -70.639  11.722  13.094  1.00  0.00      PROA
ATOM   3970  HA  LEU   237     -70.837  11.145  13.983  1.00  0.00      PROA
ATOM   3971  CB  LEU   237     -69.160  11.452  12.694  1.00  0.00      PROA
ATOM   3972  HB1 LEU   237     -69.041  10.346  12.635  1.00  0.00      PROA
ATOM   3973  HB2 LEU   237     -68.496  11.794  13.519  1.00  0.00      PROA
ATOM   3974  CG  LEU   237     -68.601  12.018  11.370  1.00  0.00      PROA
ATOM   3975  HG  LEU   237     -68.990  11.388  10.544  1.00  0.00      PROA
ATOM   3976  CD1 LEU   237     -67.143  11.839  11.362  1.00  0.00      PROA
ATOM   3977 HD11 LEU   237     -66.906  10.762  11.625  1.00  0.00      PROA
ATOM   3978 HD12 LEU   237     -66.611  12.479  12.129  1.00  0.00      PROA
ATOM   3979 HD13 LEU   237     -66.635  12.039  10.390  1.00  0.00      PROA
ATOM   3980  CD2 LEU   237     -68.894  13.478  11.023  1.00  0.00      PROA
ATOM   3981 HD21 LEU   237     -68.597  14.155  11.854  1.00  0.00      PROA
ATOM   3982 HD22 LEU   237     -69.973  13.601  10.813  1.00  0.00      PROA
ATOM   3983 HD23 LEU   237     -68.338  13.780  10.109  1.00  0.00      PROA
ATOM   3984  C   LEU   237     -70.787  13.166  13.473  1.00  0.00      PROA
ATOM   3985  O   LEU   237     -70.143  13.638  14.401  1.00  0.00      PROA
ATOM   3986  N   LEU   238     -71.692  13.863  12.768  1.00  0.00      PROA
ATOM   3987  HN  LEU   238     -72.227  13.429  12.048  1.00  0.00      PROA
ATOM   3988  CA  LEU   238     -71.927  15.260  12.938  1.00  0.00      PROA
ATOM   3989  HA  LEU   238     -71.186  15.681  13.602  1.00  0.00      PROA
ATOM   3990  CB  LEU   238     -71.935  15.964  11.571  1.00  0.00      PROA
ATOM   3991  HB1 LEU   238     -72.905  15.825  11.042  1.00  0.00      PROA
ATOM   3992  HB2 LEU   238     -71.156  15.494  10.931  1.00  0.00      PROA
ATOM   3993  CG  LEU   238     -71.580  17.458  11.662  1.00  0.00      PROA
ATOM   3994  HG  LEU   238     -72.229  17.947  12.420  1.00  0.00      PROA
ATOM   3995  CD1 LEU   238     -71.878  18.149  10.331  1.00  0.00      PROA
ATOM   3996 HD11 LEU   238     -71.616  19.226  10.380  1.00  0.00      PROA
ATOM   3997 HD12 LEU   238     -72.958  18.062  10.084  1.00  0.00      PROA
ATOM   3998 HD13 LEU   238     -71.291  17.663   9.526  1.00  0.00      PROA
ATOM   3999  CD2 LEU   238     -70.116  17.655  12.090  1.00  0.00      PROA
ATOM   4000 HD21 LEU   238     -69.443  17.078  11.421  1.00  0.00      PROA
ATOM   4001 HD22 LEU   238     -69.955  17.310  13.134  1.00  0.00      PROA
ATOM   4002 HD23 LEU   238     -69.837  18.726  12.036  1.00  0.00      PROA
ATOM   4003  C   LEU   238     -73.279  15.406  13.562  1.00  0.00      PROA
ATOM   4004  O   LEU   238     -73.732  16.508  13.841  1.00  0.00      PROA
ATOM   4005  N   LEU   239     -73.942  14.269  13.858  1.00  0.00      PROA
ATOM   4006  HN  LEU   239     -73.580  13.372  13.612  1.00  0.00      PROA
ATOM   4007  CA  LEU   239     -75.159  14.247  14.624  1.00  0.00      PROA
ATOM   4008  HA  LEU   239     -75.528  15.248  14.762  1.00  0.00      PROA
ATOM   4009  CB  LEU   239     -76.247  13.358  13.992  1.00  0.00      PROA
ATOM   4010  HB1 LEU   239     -77.189  13.466  14.578  1.00  0.00      PROA
ATOM   4011  HB2 LEU   239     -75.942  12.284  14.035  1.00  0.00      PROA
ATOM   4012  CG  LEU   239     -76.552  13.690  12.521  1.00  0.00      PROA
ATOM   4013  HG  LEU   239     -75.652  13.409  11.930  1.00  0.00      PROA
ATOM   4014  CD1 LEU   239     -77.738  12.844  12.030  1.00  0.00      PROA
ATOM   4015 HD11 LEU   239     -77.519  11.761  12.158  1.00  0.00      PROA
ATOM   4016 HD12 LEU   239     -77.936  13.039  10.954  1.00  0.00      PROA
ATOM   4017 HD13 LEU   239     -78.653  13.092  12.607  1.00  0.00      PROA
ATOM   4018  CD2 LEU   239     -76.809  15.180  12.255  1.00  0.00      PROA
ATOM   4019 HD21 LEU   239     -75.943  15.808  12.545  1.00  0.00      PROA
ATOM   4020 HD22 LEU   239     -77.700  15.517  12.818  1.00  0.00      PROA
ATOM   4021 HD23 LEU   239     -77.005  15.348  11.174  1.00  0.00      PROA
ATOM   4022  C   LEU   239     -74.833  13.670  15.961  1.00  0.00      PROA
ATOM   4023  O   LEU   239     -75.683  13.573  16.828  1.00  0.00      PROA
ATOM   4024  N   ASN   240     -73.546  13.317  16.160  1.00  0.00      PROA
ATOM   4025  HN  ASN   240     -72.862  13.434  15.448  1.00  0.00      PROA
ATOM   4026  CA  ASN   240     -73.070  12.691  17.364  1.00  0.00      PROA
ATOM   4027  HA  ASN   240     -73.874  12.535  18.071  1.00  0.00      PROA
ATOM   4028  CB  ASN   240     -72.353  11.358  17.047  1.00  0.00      PROA
ATOM   4029  HB1 ASN   240     -71.685  11.038  17.874  1.00  0.00      PROA
ATOM   4030  HB2 ASN   240     -71.735  11.463  16.133  1.00  0.00      PROA
ATOM   4031  CG  ASN   240     -73.429  10.293  16.816  1.00  0.00      PROA
ATOM   4032  OD1 ASN   240     -74.522  10.569  16.319  1.00  0.00      PROA
ATOM   4033  ND2 ASN   240     -73.131   9.054  17.270  1.00  0.00      PROA
ATOM   4034 HD21 ASN   240     -72.256   8.854  17.706  1.00  0.00      PROA
ATOM   4035 HD22 ASN   240     -73.800   8.317  17.178  1.00  0.00      PROA
ATOM   4036  C   ASN   240     -72.113  13.638  18.010  1.00  0.00      PROA
ATOM   4037  O   ASN   240     -71.468  13.298  18.992  1.00  0.00      PROA
ATOM   4038  N   THR   241     -72.013  14.869  17.472  1.00  0.00      PROA
ATOM   4039  HN  THR   241     -72.536  15.149  16.681  1.00  0.00      PROA
ATOM   4040  CA  THR   241     -71.107  15.827  18.033  1.00  0.00      PROA
ATOM   4041  HA  THR   241     -71.016  15.656  19.096  1.00  0.00      PROA
ATOM   4042  CB  THR   241     -69.735  15.710  17.362  1.00  0.00      PROA
ATOM   4043  HB  THR   241     -69.529  14.634  17.152  1.00  0.00      PROA
ATOM   4044  OG1 THR   241     -69.624  16.403  16.123  1.00  0.00      PROA
ATOM   4045  HG1 THR   241     -69.932  17.299  16.281  1.00  0.00      PROA
ATOM   4046  CG2 THR   241     -68.667  16.187  18.356  1.00  0.00      PROA
ATOM   4047 HG21 THR   241     -68.792  15.668  19.333  1.00  0.00      PROA
ATOM   4048 HG22 THR   241     -68.742  17.277  18.527  1.00  0.00      PROA
ATOM   4049 HG23 THR   241     -67.655  15.939  17.975  1.00  0.00      PROA
ATOM   4050  C   THR   241     -71.732  17.180  17.868  1.00  0.00      PROA
ATOM   4051  O   THR   241     -71.435  18.087  18.633  1.00  0.00      PROA
ATOM   4052  N   PHE   242     -72.657  17.347  16.886  1.00  0.00      PROA
ATOM   4053  HN  PHE   242     -72.950  16.599  16.305  1.00  0.00      PROA
ATOM   4054  CA  PHE   242     -73.138  18.655  16.493  1.00  0.00      PROA
ATOM   4055  HA  PHE   242     -72.955  19.363  17.285  1.00  0.00      PROA
ATOM   4056  CB  PHE   242     -72.494  19.108  15.143  1.00  0.00      PROA
ATOM   4057  HB1 PHE   242     -73.247  19.551  14.451  1.00  0.00      PROA
ATOM   4058  HB2 PHE   242     -72.062  18.216  14.644  1.00  0.00      PROA
ATOM   4059  CG  PHE   242     -71.376  20.118  15.252  1.00  0.00      PROA
ATOM   4060  CD1 PHE   242     -70.888  20.668  14.058  1.00  0.00      PROA
ATOM   4061  HD1 PHE   242     -71.304  20.357  13.110  1.00  0.00      PROA
ATOM   4062  CE1 PHE   242     -69.926  21.671  14.071  1.00  0.00      PROA
ATOM   4063  HE1 PHE   242     -69.613  22.127  13.153  1.00  0.00      PROA
ATOM   4064  CZ  PHE   242     -69.393  22.090  15.287  1.00  0.00      PROA
ATOM   4065  HZ  PHE   242     -68.686  22.860  15.227  1.00  0.00      PROA
ATOM   4066  CD2 PHE   242     -70.835  20.587  16.466  1.00  0.00      PROA
ATOM   4067  HD2 PHE   242     -71.157  20.207  17.416  1.00  0.00      PROA
ATOM   4068  CE2 PHE   242     -69.877  21.602  16.485  1.00  0.00      PROA
ATOM   4069  HE2 PHE   242     -69.501  21.978  17.424  1.00  0.00      PROA
ATOM   4070  C   PHE   242     -74.633  18.683  16.357  1.00  0.00      PROA
ATOM   4071  O   PHE   242     -75.215  19.760  16.337  1.00  0.00      PROA
ATOM   4072  N   GLN   243     -75.315  17.515  16.328  1.00  0.00      PROA
ATOM   4073  HN  GLN   243     -74.862  16.630  16.306  1.00  0.00      PROA
ATOM   4074  CA  GLN   243     -76.759  17.495  16.443  1.00  0.00      PROA
ATOM   4075  HA  GLN   243     -77.135  18.481  16.674  1.00  0.00      PROA
ATOM   4076  CB  GLN   243     -77.478  16.972  15.192  1.00  0.00      PROA
ATOM   4077  HB1 GLN   243     -77.545  15.861  15.193  1.00  0.00      PROA
ATOM   4078  HB2 GLN   243     -76.884  17.274  14.299  1.00  0.00      PROA
ATOM   4079  CG  GLN   243     -78.874  17.608  15.058  1.00  0.00      PROA
ATOM   4080  HG1 GLN   243     -78.766  18.692  14.846  1.00  0.00      PROA
ATOM   4081  HG2 GLN   243     -79.439  17.496  15.997  1.00  0.00      PROA
ATOM   4082  CD  GLN   243     -79.642  16.924  13.935  1.00  0.00      PROA
ATOM   4083  OE1 GLN   243     -79.738  17.402  12.829  1.00  0.00      PROA
ATOM   4084  NE2 GLN   243     -80.182  15.715  14.213  1.00  0.00      PROA
ATOM   4085 HE21 GLN   243     -80.692  15.235  13.498  1.00  0.00      PROA
ATOM   4086 HE22 GLN   243     -80.049  15.313  15.108  1.00  0.00      PROA
ATOM   4087  C   GLN   243     -77.083  16.606  17.610  1.00  0.00      PROA
ATOM   4088  O   GLN   243     -78.243  16.347  17.904  1.00  0.00      PROA
ATOM   4089  N   GLU   244     -76.037  16.188  18.347  1.00  0.00      PROA
ATOM   4090  HN  GLU   244     -75.106  16.323  18.038  1.00  0.00      PROA
ATOM   4091  CA  GLU   244     -76.132  15.768  19.723  1.00  0.00      PROA
ATOM   4092  HA  GLU   244     -76.851  14.968  19.804  1.00  0.00      PROA
ATOM   4093  CB  GLU   244     -74.750  15.308  20.192  1.00  0.00      PROA
ATOM   4094  HB1 GLU   244     -74.010  16.102  19.938  1.00  0.00      PROA
ATOM   4095  HB2 GLU   244     -74.468  14.394  19.623  1.00  0.00      PROA
ATOM   4096  CG  GLU   244     -74.681  15.024  21.690  1.00  0.00      PROA
ATOM   4097  HG1 GLU   244     -75.301  14.126  21.944  1.00  0.00      PROA
ATOM   4098  HG2 GLU   244     -74.980  15.856  22.325  1.00  0.00      PROA
ATOM   4099  CD  GLU   244     -73.273  14.737  21.958  1.00  0.00      PROA
ATOM   4100  OE1 GLU   244     -73.203  13.488  22.121  1.00  0.00      PROA
ATOM   4101  OE2 GLU   244     -72.354  15.598  21.815  1.00  0.00      PROA
ATOM   4102  C   GLU   244     -76.580  16.944  20.553  1.00  0.00      PROA
ATOM   4103  O   GLU   244     -77.430  16.863  21.426  1.00  0.00      PROA
ATOM   4104  N   PHE   245     -76.011  18.119  20.183  1.00  0.00      PROA
ATOM   4105  HN  PHE   245     -75.323  18.118  19.475  1.00  0.00      PROA
ATOM   4106  CA  PHE   245     -76.327  19.429  20.677  1.00  0.00      PROA
ATOM   4107  HA  PHE   245     -76.152  19.434  21.742  1.00  0.00      PROA
ATOM   4108  CB  PHE   245     -75.344  20.424  19.977  1.00  0.00      PROA
ATOM   4109  HB1 PHE   245     -75.306  20.169  18.899  1.00  0.00      PROA
ATOM   4110  HB2 PHE   245     -74.325  20.284  20.397  1.00  0.00      PROA
ATOM   4111  CG  PHE   245     -75.680  21.873  20.082  1.00  0.00      PROA
ATOM   4112  CD1 PHE   245     -75.690  22.705  18.938  1.00  0.00      PROA
ATOM   4113  HD1 PHE   245     -75.476  22.305  17.974  1.00  0.00      PROA
ATOM   4114  CE1 PHE   245     -76.004  24.036  19.019  1.00  0.00      PROA
ATOM   4115  HE1 PHE   245     -76.063  24.703  18.178  1.00  0.00      PROA
ATOM   4116  CZ  PHE   245     -76.276  24.462  20.183  1.00  0.00      PROA
ATOM   4117  HZ  PHE   245     -76.724  25.449  20.016  1.00  0.00      PROA
ATOM   4118  CD2 PHE   245     -75.956  22.408  21.334  1.00  0.00      PROA
ATOM   4119  HD2 PHE   245     -75.948  21.820  22.223  1.00  0.00      PROA
ATOM   4120  CE2 PHE   245     -76.201  23.662  21.418  1.00  0.00      PROA
ATOM   4121  HE2 PHE   245     -76.421  24.024  22.474  1.00  0.00      PROA
ATOM   4122  C   PHE   245     -77.778  19.786  20.453  1.00  0.00      PROA
ATOM   4123  O   PHE   245     -78.415  20.335  21.346  1.00  0.00      PROA
ATOM   4124  N   PHE   246     -78.281  19.481  19.229  1.00  0.00      PROA
ATOM   4125  HN  PHE   246     -77.777  19.004  18.547  1.00  0.00      PROA
ATOM   4126  CA  PHE   246     -79.558  19.818  18.809  1.00  0.00      PROA
ATOM   4127  HA  PHE   246     -79.664  20.649  19.490  1.00  0.00      PROA
ATOM   4128  CB  PHE   246     -79.565  20.361  17.437  1.00  0.00      PROA
ATOM   4129  HB1 PHE   246     -80.219  19.734  16.772  1.00  0.00      PROA
ATOM   4130  HB2 PHE   246     -78.599  20.389  16.953  1.00  0.00      PROA
ATOM   4131  CG  PHE   246     -79.404  21.677  17.480  1.00  0.00      PROA
ATOM   4132  CD1 PHE   246     -80.097  21.943  16.878  1.00  0.00      PROA
ATOM   4133  HD1 PHE   246     -81.057  20.996  16.407  1.00  0.00      PROA
ATOM   4134  CE1 PHE   246     -81.044  24.738  16.564  1.00  0.00      PROA
ATOM   4135  HE1 PHE   246     -82.235  24.744  16.250  1.00  0.00      PROA
ATOM   4136  CZ  PHE   246     -80.343  25.369  17.385  1.00  0.00      PROA
ATOM   4137  HZ  PHE   246     -81.009  25.961  17.754  1.00  0.00      PROA
ATOM   4138  CD2 PHE   246     -78.527  22.700  18.238  1.00  0.00      PROA
ATOM   4139  HD2 PHE   246     -78.548  22.356  19.169  1.00  0.00      PROA
ATOM   4140  CE2 PHE   246     -78.777  24.415  18.427  1.00  0.00      PROA
ATOM   4141  HE2 PHE   246     -78.996  24.447  19.386  1.00  0.00      PROA
ATOM   4142  C   PHE   246     -80.531  18.507  19.007  1.00  0.00      PROA
ATOM   4143  O   PHE   246     -81.087  18.030  20.044  1.00  0.00      PROA
ATOM   4144  N   GLY   247     -80.882  17.883  18.004  1.00  0.00      PROA
ATOM   4145  HN  GLY   247     -80.340  17.955  17.226  1.00  0.00      PROA
ATOM   4146  CA  GLY   247     -82.021  17.038  18.057  1.00  0.00      PROA
ATOM   4147  HA1 GLY   247     -82.073  16.651  17.063  1.00  0.00      PROA
ATOM   4148  HA2 GLY   247     -82.892  17.626  18.331  1.00  0.00      PROA
ATOM   4149  C   GLY   247     -81.940  15.859  18.993  1.00  0.00      PROA
ATOM   4150  O   GLY   247     -82.954  15.440  19.529  1.00  0.00      PROA
ATOM   4151  N   LEU   248     -80.726  15.285  19.195  1.00  0.00      PROA
ATOM   4152  HN  LEU   248     -79.880  15.676  18.826  1.00  0.00      PROA
ATOM   4153  CA  LEU   248     -80.594  14.022  19.880  1.00  0.00      PROA
ATOM   4154  HA  LEU   248     -81.568  13.582  20.042  1.00  0.00      PROA
ATOM   4155  CB  LEU   248     -79.711  12.981  19.131  1.00  0.00      PROA
ATOM   4156  HB1 LEU   248     -79.707  12.048  19.744  1.00  0.00      PROA
ATOM   4157  HB2 LEU   248     -78.654  13.334  19.069  1.00  0.00      PROA
ATOM   4158  CG  LEU   248     -80.142  12.579  17.699  1.00  0.00      PROA
ATOM   4159  HG  LEU   248     -79.919  11.486  17.618  1.00  0.00      PROA
ATOM   4160  CD1 LEU   248     -79.277  13.266  16.626  1.00  0.00      PROA
ATOM   4161 HD11 LEU   248     -79.552  12.898  15.617  1.00  0.00      PROA
ATOM   4162 HD12 LEU   248     -78.201  13.028  16.798  1.00  0.00      PROA
ATOM   4163 HD13 LEU   248     -79.405  14.365  16.659  1.00  0.00      PROA
ATOM   4164  CD2 LEU   248     -81.641  12.731  17.399  1.00  0.00      PROA
ATOM   4165 HD21 LEU   248     -82.259  12.307  18.220  1.00  0.00      PROA
ATOM   4166 HD22 LEU   248     -81.895  12.199  16.459  1.00  0.00      PROA
ATOM   4167 HD23 LEU   248     -81.914  13.799  17.263  1.00  0.00      PROA
ATOM   4168  C   LEU   248     -79.948  14.232  21.220  1.00  0.00      PROA
ATOM   4169  O   LEU   248     -78.739  14.375  21.318  1.00  0.00      PROA
ATOM   4170  N   ASN   249     -80.752  14.149  22.295  1.00  0.00      PROA
ATOM   4171  HN  ASN   249     -81.737  14.043  22.191  1.00  0.00      PROA
ATOM   4172  CA  ASN   249     -80.262  14.097  23.650  1.00  0.00      PROA
ATOM   4173  HA  ASN   249     -79.255  13.701  23.661  1.00  0.00      PROA
ATOM   4174  CB  ASN   249     -80.355  15.442  24.423  1.00  0.00      PROA
ATOM   4175  HB1 ASN   249     -80.383  15.279  25.524  1.00  0.00      PROA
ATOM   4176  HB2 ASN   249     -81.272  15.985  24.122  1.00  0.00      PROA
ATOM   4177  CG  ASN   249     -79.094  16.274  24.158  1.00  0.00      PROA
ATOM   4178  OD1 ASN   249     -77.988  15.736  24.067  1.00  0.00      PROA
ATOM   4179  ND2 ASN   249     -79.269  17.622  24.080  1.00  0.00      PROA
ATOM   4180 HD21 ASN   249     -78.477  18.203  23.905  1.00  0.00      PROA
ATOM   4181 HD22 ASN   249     -80.176  18.018  24.163  1.00  0.00      PROA
ATOM   4182  C   ASN   249     -81.107  13.050  24.297  1.00  0.00      PROA
ATOM   4183  O   ASN   249     -81.680  13.237  25.358  1.00  0.00      PROA
ATOM   4184  N   ASN   250     -81.182  11.882  23.633  1.00  0.00      PROA
ATOM   4185  HN  ASN   250     -80.754  11.794  22.733  1.00  0.00      PROA
ATOM   4186  CA  ASN   250     -81.688  10.657  24.172  1.00  0.00      PROA
ATOM   4187  HA  ASN   250     -81.946  10.777  25.216  1.00  0.00      PROA
ATOM   4188  CB  ASN   250     -82.842  10.037  23.352  1.00  0.00      PROA
ATOM   4189  HB1 ASN   250     -82.835   8.927  23.383  1.00  0.00      PROA
ATOM   4190  HB2 ASN   250     -82.766  10.363  22.293  1.00  0.00      PROA
ATOM   4191  CG  ASN   250     -84.175  10.521  23.917  1.00  0.00      PROA
ATOM   4192  OD1 ASN   250     -84.886  11.304  23.293  1.00  0.00      PROA
ATOM   4193  ND2 ASN   250     -84.519  10.014  25.136  1.00  0.00      PROA
ATOM   4194 HD21 ASN   250     -85.391  10.278  25.551  1.00  0.00      PROA
ATOM   4195 HD22 ASN   250     -83.919   9.371  25.600  1.00  0.00      PROA
ATOM   4196  C   ASN   250     -80.495   9.765  24.104  1.00  0.00      PROA
ATOM   4197  O   ASN   250     -79.782   9.741  23.106  1.00  0.00      PROA
ATOM   4198  N   CYS   251     -80.239   9.044  25.215  1.00  0.00      PROA
ATOM   4199  HN  CYS   251     -80.843   9.087  26.003  1.00  0.00      PROA
ATOM   4200  CA  CYS   251     -79.054   8.246  25.403  1.00  0.00      PROA
ATOM   4201  HA  CYS   251     -78.201   8.889  25.233  1.00  0.00      PROA
ATOM   4202  CB  CYS   251     -78.982   7.695  26.834  1.00  0.00      PROA
ATOM   4203  HB1 CYS   251     -79.800   6.957  26.989  1.00  0.00      PROA
ATOM   4204  HB2 CYS   251     -79.178   8.540  27.544  1.00  0.00      PROA
ATOM   4205  SG  CYS   251     -77.348   6.901  27.098  1.00  0.00      PROA
ATOM   4206  HG1 CYS   251     -76.711   8.096  27.216  1.00  0.00      PROA
ATOM   4207  C   CYS   251     -78.978   7.099  24.426  1.00  0.00      PROA
ATOM   4208  O   CYS   251     -77.927   6.815  23.862  1.00  0.00      PROA
ATOM   4209  N   SER   252     -80.127   6.420  24.197  1.00  0.00      PROA
ATOM   4210  HN  SER   252     -80.980   6.674  24.641  1.00  0.00      PROA
ATOM   4211  CA  SER   252     -80.190   5.262  23.336  1.00  0.00      PROA
ATOM   4212  HA  SER   252     -79.281   4.690  23.461  1.00  0.00      PROA
ATOM   4213  CB  SER   252     -81.406   4.367  23.686  1.00  0.00      PROA
ATOM   4214  HB1 SER   252     -82.364   4.873  23.439  1.00  0.00      PROA
ATOM   4215  HB2 SER   252     -81.395   4.167  24.780  1.00  0.00      PROA
ATOM   4216  OG  SER   252     -81.352   3.110  23.020  1.00  0.00      PROA
ATOM   4217  HG1 SER   252     -81.426   3.302  22.084  1.00  0.00      PROA
ATOM   4218  C   SER   252     -80.288   5.704  21.895  1.00  0.00      PROA
ATOM   4219  O   SER   252     -79.941   4.950  20.994  1.00  0.00      PROA
ATOM   4220  N   SER   253     -80.730   6.959  21.646  1.00  0.00      PROA
ATOM   4221  HN  SER   253     -80.990   7.572  22.384  1.00  0.00      PROA
ATOM   4222  CA  SER   253     -80.814   7.518  20.313  1.00  0.00      PROA
ATOM   4223  HA  SER   253     -81.222   6.767  19.651  1.00  0.00      PROA
ATOM   4224  CB  SER   253     -81.715   8.780  20.286  1.00  0.00      PROA
ATOM   4225  HB1 SER   253     -81.254   9.608  20.867  1.00  0.00      PROA
ATOM   4226  HB2 SER   253     -82.694   8.526  20.748  1.00  0.00      PROA
ATOM   4227  OG  SER   253     -81.968   9.244  18.965  1.00  0.00      PROA
ATOM   4228  HG1 SER   253     -81.122   9.557  18.624  1.00  0.00      PROA
ATOM   4229  C   SER   253     -79.439   7.913  19.830  1.00  0.00      PROA
ATOM   4230  O   SER   253     -79.178   7.925  18.634  1.00  0.00      PROA
ATOM   4231  N   SER   254     -78.516   8.196  20.773  1.00  0.00      PROA
ATOM   4232  HN  SER   254     -78.736   8.171  21.746  1.00  0.00      PROA
ATOM   4233  CA  SER   254     -77.166   8.598  20.462  1.00  0.00      PROA
ATOM   4234  HA  SER   254     -77.174   9.210  19.569  1.00  0.00      PROA
ATOM   4235  CB  SER   254     -76.523   9.399  21.615  1.00  0.00      PROA
ATOM   4236  HB1 SER   254     -75.473   9.652  21.365  1.00  0.00      PROA
ATOM   4237  HB2 SER   254     -76.542   8.817  22.563  1.00  0.00      PROA
ATOM   4238  OG  SER   254     -77.221  10.620  21.818  1.00  0.00      PROA
ATOM   4239  HG1 SER   254     -76.769  11.068  22.530  1.00  0.00      PROA
ATOM   4240  C   SER   254     -76.290   7.402  20.208  1.00  0.00      PROA
ATOM   4241  O   SER   254     -75.254   7.527  19.566  1.00  0.00      PROA
ATOM   4242  N   ASN   255     -76.713   6.205  20.691  1.00  0.00      PROA
ATOM   4243  HN  ASN   255     -77.574   6.117  21.182  1.00  0.00      PROA
ATOM   4244  CA  ASN   255     -75.903   5.009  20.609  1.00  0.00      PROA
ATOM   4245  HA  ASN   255     -74.929   5.254  20.215  1.00  0.00      PROA
ATOM   4246  CB  ASN   255     -75.727   4.313  21.978  1.00  0.00      PROA
ATOM   4247  HB1 ASN   255     -75.302   3.293  21.848  1.00  0.00      PROA
ATOM   4248  HB2 ASN   255     -76.708   4.229  22.491  1.00  0.00      PROA
ATOM   4249  CG  ASN   255     -74.750   5.128  22.832  1.00  0.00      PROA
ATOM   4250  OD1 ASN   255     -74.303   6.220  22.483  1.00  0.00      PROA
ATOM   4251  ND2 ASN   255     -74.398   4.554  24.019  1.00  0.00      PROA
ATOM   4252 HD21 ASN   255     -74.767   3.664  24.260  1.00  0.00      PROA
ATOM   4253 HD22 ASN   255     -73.758   5.025  24.617  1.00  0.00      PROA
ATOM   4254  C   ASN   255     -76.515   4.041  19.636  1.00  0.00      PROA
ATOM   4255  O   ASN   255     -75.959   2.981  19.364  1.00  0.00      PROA
ATOM   4256  N   ARG   256     -77.640   4.438  19.011  1.00  0.00      PROA
ATOM   4257  HN  ARG   256     -78.109   5.281  19.275  1.00  0.00      PROA
ATOM   4258  CA  ARG   256     -78.168   3.792  17.836  1.00  0.00      PROA
ATOM   4259  HA  ARG   256     -77.718   2.816  17.715  1.00  0.00      PROA
ATOM   4260  CB  ARG   256     -79.696   3.599  17.908  1.00  0.00      PROA
ATOM   4261  HB1 ARG   256     -80.152   3.506  16.896  1.00  0.00      PROA
ATOM   4262  HB2 ARG   256     -80.148   4.485  18.405  1.00  0.00      PROA
ATOM   4263  CG  ARG   256     -80.019   2.313  18.685  1.00  0.00      PROA
ATOM   4264  HG1 ARG   256     -79.234   2.166  19.467  1.00  0.00      PROA
ATOM   4265  HG2 ARG   256     -79.943   1.449  17.988  1.00  0.00      PROA
ATOM   4266  CD  ARG   256     -81.367   2.284  19.410  1.00  0.00      PROA
ATOM   4267  HD1 ARG   256     -81.368   3.022  20.242  1.00  0.00      PROA
ATOM   4268  HD2 ARG   256     -81.539   1.264  19.823  1.00  0.00      PROA
ATOM   4269  NE  ARG   256     -82.488   2.629  18.470  1.00  0.00      PROA
ATOM   4270  HE  ARG   256     -82.244   2.992  17.572  1.00  0.00      PROA
ATOM   4271  CZ  ARG   256     -83.754   2.612  18.865  1.00  0.00      PROA
ATOM   4272  NH1 ARG   256     -84.070   2.197  20.075  1.00  0.00      PROA
ATOM   4273 HH11 ARG   256     -83.416   1.799  20.708  1.00  0.00      PROA
ATOM   4274 HH12 ARG   256     -85.045   2.145  20.360  1.00  0.00      PROA
ATOM   4275  NH2 ARG   256     -84.702   3.085  18.077  1.00  0.00      PROA
ATOM   4276 HH21 ARG   256     -84.491   3.397  17.140  1.00  0.00      PROA
ATOM   4277 HH22 ARG   256     -85.680   3.039  18.305  1.00  0.00      PROA
ATOM   4278  C   ARG   256     -77.771   4.594  16.642  1.00  0.00      PROA
ATOM   4279  O   ARG   256     -78.011   4.196  15.510  1.00  0.00      PROA
ATOM   4280  N   LEU   257     -77.063   5.712  16.906  1.00  0.00      PROA
ATOM   4281  HN  LEU   257     -76.909   6.008  17.845  1.00  0.00      PROA
ATOM   4282  CA  LEU   257     -76.385   6.513  15.925  1.00  0.00      PROA
ATOM   4283  HA  LEU   257     -76.592   6.140  14.937  1.00  0.00      PROA
ATOM   4284  CB  LEU   257     -76.777   8.003  16.007  1.00  0.00      PROA
ATOM   4285  HB1 LEU   257     -75.942   8.660  15.665  1.00  0.00      PROA
ATOM   4286  HB2 LEU   257     -76.981   8.262  17.067  1.00  0.00      PROA
ATOM   4287  CG  LEU   257     -77.978   8.402  15.119  1.00  0.00      PROA
ATOM   4288  HG  LEU   257     -77.611   8.410  14.064  1.00  0.00      PROA
ATOM   4289  CD1 LEU   257     -78.426   9.833  15.456  1.00  0.00      PROA
ATOM   4290 HD11 LEU   257     -79.238  10.157  14.774  1.00  0.00      PROA
ATOM   4291 HD12 LEU   257     -77.573  10.540  15.355  1.00  0.00      PROA
ATOM   4292 HD13 LEU   257     -78.797   9.879  16.502  1.00  0.00      PROA
ATOM   4293  CD2 LEU   257     -79.169   7.428  15.156  1.00  0.00      PROA
ATOM   4294 HD21 LEU   257     -78.886   6.446  14.723  1.00  0.00      PROA
ATOM   4295 HD22 LEU   257     -80.009   7.831  14.554  1.00  0.00      PROA
ATOM   4296 HD23 LEU   257     -79.524   7.274  16.196  1.00  0.00      PROA
ATOM   4297  C   LEU   257     -74.905   6.359  16.146  1.00  0.00      PROA
ATOM   4298  O   LEU   257     -74.129   6.989  15.446  1.00  0.00      PROA
ATOM   4299  N   ASP   258     -74.494   5.444  17.065  1.00  0.00      PROA
ATOM   4300  HN  ASP   258     -75.147   4.996  17.665  1.00  0.00      PROA
ATOM   4301  CA  ASP   258     -73.146   4.914  17.124  1.00  0.00      PROA
ATOM   4302  HA  ASP   258     -72.479   5.528  16.539  1.00  0.00      PROA
ATOM   4303  CB  ASP   258     -72.601   4.698  18.557  1.00  0.00      PROA
ATOM   4304  HB1 ASP   258     -71.773   3.949  18.579  1.00  0.00      PROA
ATOM   4305  HB2 ASP   258     -73.393   4.318  19.224  1.00  0.00      PROA
ATOM   4306  CG  ASP   258     -71.992   5.973  19.112  1.00  0.00      PROA
ATOM   4307  OD1 ASP   258     -71.520   6.836  18.330  1.00  0.00      PROA
ATOM   4308  OD2 ASP   258     -71.860   6.069  20.360  1.00  0.00      PROA
ATOM   4309  C   ASP   258     -73.175   3.568  16.468  1.00  0.00      PROA
ATOM   4310  O   ASP   258     -72.153   2.901  16.343  1.00  0.00      PROA
ATOM   4311  N   GLN   259     -74.351   3.147  15.953  1.00  0.00      PROA
ATOM   4312  HN  GLN   259     -75.195   3.669  16.056  1.00  0.00      PROA
ATOM   4313  CA  GLN   259     -74.415   1.965  15.149  1.00  0.00      PROA
ATOM   4314  HA  GLN   259     -73.458   1.841  14.660  1.00  0.00      PROA
ATOM   4315  CB  GLN   259     -74.772   0.699  15.948  1.00  0.00      PROA
ATOM   4316  HB1 GLN   259     -75.848   0.438  15.867  1.00  0.00      PROA
ATOM   4317  HB2 GLN   259     -74.570   0.882  17.024  1.00  0.00      PROA
ATOM   4318  CG  GLN   259     -73.860  -0.454  15.537  1.00  0.00      PROA
ATOM   4319  HG1 GLN   259     -73.058  -0.585  16.261  1.00  0.00      PROA
ATOM   4320  HG2 GLN   259     -73.395  -0.137  14.647  1.00  0.00      PROA
ATOM   4321  CD  GLN   259     -74.615  -1.764  15.361  1.00  0.00      PROA
ATOM   4322  OE1 GLN   259     -74.432  -2.685  16.153  1.00  0.00      PROA
ATOM   4323  NE2 GLN   259     -75.476  -1.837  14.308  1.00  0.00      PROA
ATOM   4324 HE21 GLN   259     -75.551  -1.064  13.673  1.00  0.00      PROA
ATOM   4325 HE22 GLN   259     -75.968  -2.681  14.129  1.00  0.00      PROA
ATOM   4326  C   GLN   259     -75.408   2.216  14.054  1.00  0.00      PROA
ATOM   4327  O   GLN   259     -75.888   1.289  13.415  1.00  0.00      PROA
ATOM   4328  N   ALA   260     -75.615   3.515  13.747  1.00  0.00      PROA
ATOM   4329  HN  ALA   260     -75.296   4.237  14.352  1.00  0.00      PROA
ATOM   4330  CA  ALA   260     -75.980   3.978  12.430  1.00  0.00      PROA
ATOM   4331  HA  ALA   260     -76.247   3.148  11.794  1.00  0.00      PROA
ATOM   4332  CB  ALA   260     -77.109   5.023  12.414  1.00  0.00      PROA
ATOM   4333  HB1 ALA   260     -76.816   5.959  12.933  1.00  0.00      PROA
ATOM   4334  HB2 ALA   260     -78.015   4.613  12.903  1.00  0.00      PROA
ATOM   4335  HB3 ALA   260     -77.378   5.288  11.366  1.00  0.00      PROA
ATOM   4336  C   ALA   260     -74.726   4.634  11.917  1.00  0.00      PROA
ATOM   4337  O   ALA   260     -74.762   5.503  11.060  1.00  0.00      PROA
ATOM   4338  N   MET   261     -73.568   4.227  12.490  1.00  0.00      PROA
ATOM   4339  HN  MET   261     -73.562   3.487  13.152  1.00  0.00      PROA
ATOM   4340  CA  MET   261     -72.320   4.904  12.330  1.00  0.00      PROA
ATOM   4341  HA  MET   261     -72.392   5.722  11.626  1.00  0.00      PROA
ATOM   4342  CB  MET   261     -71.813   5.354  13.696  1.00  0.00      PROA
ATOM   4343  HB1 MET   261     -71.509   4.516  14.358  1.00  0.00      PROA
ATOM   4344  HB2 MET   261     -72.657   5.857  14.188  1.00  0.00      PROA
ATOM   4345  CG  MET   261     -70.718   6.361  13.612  1.00  0.00      PROA
ATOM   4346  HG1 MET   261     -71.057   7.252  13.030  1.00  0.00      PROA
ATOM   4347  HG2 MET   261     -69.894   5.873  13.063  1.00  0.00      PROA
ATOM   4348  SD  MET   261     -70.238   6.846  15.242  1.00  0.00      PROA
ATOM   4349  CE  MET   261     -70.025   8.585  14.632  1.00  0.00      PROA
ATOM   4350  HE1 MET   261     -69.109   8.685  13.923  1.00  0.00      PROA
ATOM   4351  HE2 MET   261     -69.673   9.124  15.588  1.00  0.00      PROA
ATOM   4352  HE3 MET   261     -70.743   9.121  14.290  1.00  0.00      PROA
ATOM   4353  C   MET   261     -71.326   3.913  11.869  1.00  0.00      PROA
ATOM   4354  O   MET   261     -70.546   4.204  10.981  1.00  0.00      PROA
ATOM   4355  N   GLN   262     -71.339   2.706  12.482  1.00  0.00      PROA
ATOM   4356  HN  GLN   262     -72.005   2.483  13.183  1.00  0.00      PROA
ATOM   4357  CA  GLN   262     -70.316   1.712  12.271  1.00  0.00      PROA
ATOM   4358  HA  GLN   262     -69.427   2.176  11.867  1.00  0.00      PROA
ATOM   4359  CB  GLN   262     -69.978   1.022  13.615  1.00  0.00      PROA
ATOM   4360  HB1 GLN   262     -70.619   0.135  13.813  1.00  0.00      PROA
ATOM   4361  HB2 GLN   262     -70.196   1.759  14.420  1.00  0.00      PROA
ATOM   4362  CG  GLN   262     -68.481   0.692  13.751  1.00  0.00      PROA
ATOM   4363  HG1 GLN   262     -68.251   0.421  14.758  1.00  0.00      PROA
ATOM   4364  HG2 GLN   262     -67.876   1.587  13.499  1.00  0.00      PROA
ATOM   4365  CD  GLN   262     -68.068  -0.476  12.858  1.00  0.00      PROA
ATOM   4366  OE1 GLN   262     -67.463  -0.269  11.815  1.00  0.00      PROA
ATOM   4367  NE2 GLN   262     -68.403  -1.713  13.301  1.00  0.00      PROA
ATOM   4368 HE21 GLN   262     -68.917  -1.826  14.145  1.00  0.00      PROA
ATOM   4369 HE22 GLN   262     -68.156  -2.519  12.762  1.00  0.00      PROA
ATOM   4370  C   GLN   262     -70.876   0.736  11.274  1.00  0.00      PROA
ATOM   4371  O   GLN   262     -70.189  -0.132  10.768  1.00  0.00      PROA
ATOM   4372  N   VAL   263     -72.159   0.941  10.906  1.00  0.00      PROA
ATOM   4373  HN  VAL   263     -72.734   1.617  11.346  1.00  0.00      PROA
ATOM   4374  CA  VAL   263     -72.767   0.309   9.775  1.00  0.00      PROA
ATOM   4375  HA  VAL   263     -72.218  -0.635   9.561  1.00  0.00      PROA
ATOM   4376  CB  VAL   263     -74.175   0.148  10.033  1.00  0.00      PROA
ATOM   4377  HB  VAL   263     -74.097  -0.003  10.879  1.00  0.00      PROA
ATOM   4378  CG1 VAL   263     -74.286  -0.838   9.413  1.00  0.00      PROA
ATOM   4379 HG11 VAL   263     -73.453  -1.879   9.504  1.00  0.00      PROA
ATOM   4380 HG12 VAL   263     -74.805  -0.786   8.332  1.00  0.00      PROA
ATOM   4381 HG13 VAL   263     -75.159  -1.252  10.213  1.00  0.00      PROA
ATOM   4382  CG2 VAL   263     -75.157   1.137  10.430  1.00  0.00      PROA
ATOM   4383 HG21 VAL   263     -75.385   1.484   9.414  1.00  0.00      PROA
ATOM   4384 HG22 VAL   263     -74.707   1.809  11.093  1.00  0.00      PROA
ATOM   4385 HG23 VAL   263     -76.118   0.697  10.863  1.00  0.00      PROA
ATOM   4386  C   VAL   263     -72.824   1.144   8.627  1.00  0.00      PROA
ATOM   4387  O   VAL   263     -73.000   0.683   7.510  1.00  0.00      PROA
ATOM   4388  N   THR   264     -72.588   2.436   8.859  1.00  0.00      PROA
ATOM   4389  HN  THR   264     -72.428   2.783   9.775  1.00  0.00      PROA
ATOM   4390  CA  THR   264     -72.522   3.413   7.821  1.00  0.00      PROA
ATOM   4391  HA  THR   264     -72.995   3.003   6.965  1.00  0.00      PROA
ATOM   4392  CB  THR   264     -73.276   4.645   8.249  1.00  0.00      PROA
ATOM   4393  HB  THR   264     -73.013   4.941   9.270  1.00  0.00      PROA
ATOM   4394  OG1 THR   264     -72.914   5.757   7.606  1.00  0.00      PROA
ATOM   4395  HG1 THR   264     -71.996   5.962   7.535  1.00  0.00      PROA
ATOM   4396  CG2 THR   264     -74.792   4.426   8.112  1.00  0.00      PROA
ATOM   4397 HG21 THR   264     -75.095   3.606   8.792  1.00  0.00      PROA
ATOM   4398 HG22 THR   264     -75.073   4.151   7.075  1.00  0.00      PROA
ATOM   4399 HG23 THR   264     -75.363   5.337   8.400  1.00  0.00      PROA
ATOM   4400  C   THR   264     -71.058   3.672   7.510  1.00  0.00      PROA
ATOM   4401  O   THR   264     -70.693   4.354   6.566  1.00  0.00      PROA
ATOM   4402  N   GLU   265     -70.150   3.100   8.323  1.00  0.00      PROA
ATOM   4403  HN  GLU   265     -70.427   2.544   9.100  1.00  0.00      PROA
ATOM   4404  CA  GLU   265     -68.730   3.271   8.157  1.00  0.00      PROA
ATOM   4405  HA  GLU   265     -68.521   4.105   7.502  1.00  0.00      PROA
ATOM   4406  CB  GLU   265     -68.013   3.494   9.495  1.00  0.00      PROA
ATOM   4407  HB1 GLU   265     -68.221   2.647  10.187  1.00  0.00      PROA
ATOM   4408  HB2 GLU   265     -68.416   4.429   9.944  1.00  0.00      PROA
ATOM   4409  CG  GLU   265     -66.487   3.684   9.363  1.00  0.00      PROA
ATOM   4410  HG1 GLU   265     -66.305   4.535   8.675  1.00  0.00      PROA
ATOM   4411  HG2 GLU   265     -65.987   2.781   8.960  1.00  0.00      PROA
ATOM   4412  CD  GLU   265     -65.849   3.987  10.714  1.00  0.00      PROA
ATOM   4413  OE1 GLU   265     -64.631   4.273  10.719  1.00  0.00      PROA
ATOM   4414  OE2 GLU   265     -66.553   3.900  11.766  1.00  0.00      PROA
ATOM   4415  C   GLU   265     -68.154   2.030   7.556  1.00  0.00      PROA
ATOM   4416  O   GLU   265     -67.116   2.076   6.901  1.00  0.00      PROA
ATOM   4417  N   THR   266     -68.871   0.888   7.660  1.00  0.00      PROA
ATOM   4418  HN  THR   266     -69.710   0.824   8.194  1.00  0.00      PROA
ATOM   4419  CA  THR   266     -68.507  -0.300   6.913  1.00  0.00      PROA
ATOM   4420  HA  THR   266     -67.429  -0.346   6.845  1.00  0.00      PROA
ATOM   4421  CB  THR   266     -68.968  -1.626   7.499  1.00  0.00      PROA
ATOM   4422  HB  THR   266     -69.050  -2.419   6.725  1.00  0.00      PROA
ATOM   4423  OG1 THR   266     -70.232  -1.505   8.139  1.00  0.00      PROA
ATOM   4424  HG1 THR   266     -70.856  -1.240   7.461  1.00  0.00      PROA
ATOM   4425  CG2 THR   266     -67.899  -2.082   8.513  1.00  0.00      PROA
ATOM   4426 HG21 THR   266     -67.765  -1.327   9.318  1.00  0.00      PROA
ATOM   4427 HG22 THR   266     -66.919  -2.225   8.003  1.00  0.00      PROA
ATOM   4428 HG23 THR   266     -68.184  -3.048   8.979  1.00  0.00      PROA
ATOM   4429  C   THR   266     -69.010  -0.170   5.509  1.00  0.00      PROA
ATOM   4430  O   THR   266     -68.508  -0.839   4.618  1.00  0.00      PROA
ATOM   4431  N   LEU   267     -69.966   0.754   5.281  1.00  0.00      PROA
ATOM   4432  HN  LEU   267     -70.375   1.283   6.021  1.00  0.00      PROA
ATOM   4433  CA  LEU   267     -70.390   1.147   3.967  1.00  0.00      PROA
ATOM   4434  HA  LEU   267     -69.890   0.553   3.219  1.00  0.00      PROA
ATOM   4435  CB  LEU   267     -71.925   1.058   3.724  1.00  0.00      PROA
ATOM   4436  HB1 LEU   267     -72.171   1.552   2.750  1.00  0.00      PROA
ATOM   4437  HB2 LEU   267     -72.475   1.588   4.509  1.00  0.00      PROA
ATOM   4438  CG  LEU   267     -72.493  -0.375   3.607  1.00  0.00      PROA
ATOM   4439  HG  LEU   267     -73.405  -0.291   2.966  1.00  0.00      PROA
ATOM   4440  CD1 LEU   267     -72.969  -0.953   4.944  1.00  0.00      PROA
ATOM   4441 HD11 LEU   267     -73.770  -0.310   5.372  1.00  0.00      PROA
ATOM   4442 HD12 LEU   267     -72.136  -1.027   5.670  1.00  0.00      PROA
ATOM   4443 HD13 LEU   267     -73.390  -1.968   4.794  1.00  0.00      PROA
ATOM   4444  CD2 LEU   267     -71.542  -1.356   2.897  1.00  0.00      PROA
ATOM   4445 HD21 LEU   267     -71.171  -0.925   1.943  1.00  0.00      PROA
ATOM   4446 HD22 LEU   267     -72.076  -2.301   2.678  1.00  0.00      PROA
ATOM   4447 HD23 LEU   267     -70.672  -1.596   3.544  1.00  0.00      PROA
ATOM   4448  C   LEU   267     -69.878   2.500   3.733  1.00  0.00      PROA
ATOM   4449  O   LEU   267     -70.405   3.050   2.888  1.00  0.00      PROA
ATOM   4450  N   GLY   268     -68.798   2.953   4.382  1.00  0.00      PROA
ATOM   4451  HN  GLY   268     -68.376   2.371   5.060  1.00  0.00      PROA
ATOM   4452  CA  GLY   268     -68.157   4.221   4.149  1.00  0.00      PROA
ATOM   4453  HA1 GLY   268     -68.325   4.832   5.022  1.00  0.00      PROA
ATOM   4454  HA2 GLY   268     -68.504   4.657   3.226  1.00  0.00      PROA
ATOM   4455  C   GLY   268     -66.699   4.018   3.975  1.00  0.00      PROA
ATOM   4456  O   GLY   268     -65.978   4.952   3.637  1.00  0.00      PROA
ATOM   4457  N   MET   269     -66.205   2.773   4.171  1.00  0.00      PROA
ATOM   4458  HN  MET   269     -66.806   2.022   4.441  1.00  0.00      PROA
ATOM   4459  CA  MET   269     -64.812   2.431   4.045  1.00  0.00      PROA
ATOM   4460  HA  MET   269     -64.353   3.099   3.333  1.00  0.00      PROA
ATOM   4461  CB  MET   269     -64.012   2.530   5.355  1.00  0.00      PROA
ATOM   4462  HB1 MET   269     -62.950   2.250   5.156  1.00  0.00      PROA
ATOM   4463  HB2 MET   269     -64.442   1.821   6.095  1.00  0.00      PROA
ATOM   4464  CG  MET   269     -64.029   3.951   5.928  1.00  0.00      PROA
ATOM   4465  HG1 MET   269     -65.048   4.158   6.328  1.00  0.00      PROA
ATOM   4466  HG2 MET   269     -63.844   4.668   5.097  1.00  0.00      PROA
ATOM   4467  SD  MET   269     -62.790   4.236   7.203  1.00  0.00      PROA
ATOM   4468  CE  MET   269     -63.547   5.763   7.612  1.00  0.00      PROA
ATOM   4469  HE1 MET   269     -64.584   5.626   8.081  1.00  0.00      PROA
ATOM   4470  HE2 MET   269     -63.631   6.534   6.875  1.00  0.00      PROA
ATOM   4471  HE3 MET   269     -62.831   6.222   8.342  1.00  0.00      PROA
ATOM   4472  C   MET   269     -64.719   1.052   3.458  1.00  0.00      PROA
ATOM   4473  O   MET   269     -63.716   0.362   3.580  1.00  0.00      PROA
ATOM   4474  N   THR   270     -65.764   0.692   2.683  1.00  0.00      PROA
ATOM   4475  HN  THR   270     -66.622   1.205   2.688  1.00  0.00      PROA
ATOM   4476  CA  THR   270     -65.644  -0.228   1.563  1.00  0.00      PROA
ATOM   4477  HA  THR   270     -64.695  -0.734   1.630  1.00  0.00      PROA
ATOM   4478  CB  THR   270     -66.731  -1.292   1.491  1.00  0.00      PROA
ATOM   4479  HB  THR   270     -66.742  -1.798   0.501  1.00  0.00      PROA
ATOM   4480  OG1 THR   270     -68.019  -0.753   1.748  1.00  0.00      PROA
ATOM   4481  HG1 THR   270     -68.647  -1.440   1.500  1.00  0.00      PROA
ATOM   4482  CG2 THR   270     -66.414  -2.353   2.562  1.00  0.00      PROA
ATOM   4483 HG21 THR   270     -66.381  -1.906   3.578  1.00  0.00      PROA
ATOM   4484 HG22 THR   270     -65.425  -2.815   2.361  1.00  0.00      PROA
ATOM   4485 HG23 THR   270     -67.179  -3.157   2.555  1.00  0.00      PROA
ATOM   4486  C   THR   270     -65.581   0.637   0.314  1.00  0.00      PROA
ATOM   4487  O   THR   270     -65.706   0.184  -0.817  1.00  0.00      PROA
ATOM   4488  N   HSD   271     -65.309   1.941   0.569  1.00  0.00      PROA
ATOM   4489  HN  HSD   271     -65.248   2.208   1.524  1.00  0.00      PROA
ATOM   4490  CA  HSD   271     -65.022   3.062  -0.289  1.00  0.00      PROA
ATOM   4491  HA  HSD   271     -65.751   3.126  -1.083  1.00  0.00      PROA
ATOM   4492  CB  HSD   271     -65.061   4.283   0.656  1.00  0.00      PROA
ATOM   4493  HB1 HSD   271     -64.388   4.095   1.518  1.00  0.00      PROA
ATOM   4494  HB2 HSD   271     -66.096   4.346   1.056  1.00  0.00      PROA
ATOM   4495  ND1 HSD   271     -63.440   6.125   0.033  1.00  0.00      PROA
ATOM   4496  HD1 HSD   271     -62.597   5.583   0.049  1.00  0.00      PROA
ATOM   4497  CG  HSD   271     -64.725   5.646   0.149  1.00  0.00      PROA
ATOM   4498  CE1 HSD   271     -63.532   7.474  -0.058  1.00  0.00      PROA
ATOM   4499  HE1 HSD   271     -62.663   8.126  -0.161  1.00  0.00      PROA
ATOM   4500  NE2 HSD   271     -64.779   7.886   0.022  1.00  0.00      PROA
ATOM   4501  CD2 HSD   271     -65.530   6.741   0.145  1.00  0.00      PROA
ATOM   4502  HD2 HSD   271     -66.599   6.808   0.296  1.00  0.00      PROA
ATOM   4503  C   HSD   271     -63.627   2.913  -0.841  1.00  0.00      PROA
ATOM   4504  O   HSD   271     -63.237   3.553  -1.804  1.00  0.00      PROA
ATOM   4505  N   CYS   272     -62.858   2.001  -0.208  1.00  0.00      PROA
ATOM   4506  HN  CYS   272     -63.223   1.538   0.592  1.00  0.00      PROA
ATOM   4507  CA  CYS   272     -61.556   1.527  -0.583  1.00  0.00      PROA
ATOM   4508  HA  CYS   272     -60.847   2.344  -0.542  1.00  0.00      PROA
ATOM   4509  CB  CYS   272     -61.195   0.384   0.395  1.00  0.00      PROA
ATOM   4510  HB1 CYS   272     -60.305  -0.170   0.031  1.00  0.00      PROA
ATOM   4511  HB2 CYS   272     -62.030  -0.349   0.410  1.00  0.00      PROA
ATOM   4512  SG  CYS   272     -60.954   0.994   2.088  1.00  0.00      PROA
ATOM   4513  HG1 CYS   272     -59.823   1.632   1.822  1.00  0.00      PROA
ATOM   4514  C   CYS   272     -61.546   0.921  -1.960  1.00  0.00      PROA
ATOM   4515  O   CYS   272     -60.689   1.219  -2.784  1.00  0.00      PROA
ATOM   4516  N   CYS   273     -62.554   0.060  -2.229  1.00  0.00      PROA
ATOM   4517  HN  CYS   273     -63.248  -0.149  -1.542  1.00  0.00      PROA
ATOM   4518  CA  CYS   273     -62.735  -0.601  -3.489  1.00  0.00      PROA
ATOM   4519  HA  CYS   273     -61.976  -0.283  -4.191  1.00  0.00      PROA
ATOM   4520  CB  CYS   273     -62.730  -2.149  -3.375  1.00  0.00      PROA
ATOM   4521  HB1 CYS   273     -63.551  -2.493  -2.706  1.00  0.00      PROA
ATOM   4522  HB2 CYS   273     -61.781  -2.437  -2.879  1.00  0.00      PROA
ATOM   4523  SG  CYS   273     -62.828  -2.967  -5.010  1.00  0.00      PROA
ATOM   4524  HG1 CYS   273     -64.102  -2.653  -5.217  1.00  0.00      PROA
ATOM   4525  C   CYS   273     -64.069  -0.130  -3.980  1.00  0.00      PROA
ATOM   4526  O   CYS   273     -65.032  -0.890  -4.020  1.00  0.00      PROA
ATOM   4527  N   ILE   274     -64.141   1.156  -4.364  1.00  0.00      PROA
ATOM   4528  HN  ILE   274     -63.366   1.779  -4.281  1.00  0.00      PROA
ATOM   4529  CA  ILE   274     -65.326   1.687  -4.984  1.00  0.00      PROA
ATOM   4530  HA  ILE   274     -66.045   0.897  -5.107  1.00  0.00      PROA
ATOM   4531  CB  ILE   274     -65.997   2.750  -4.139  1.00  0.00      PROA
ATOM   4532  HB  ILE   274     -65.969   2.370  -3.090  1.00  0.00      PROA
ATOM   4533  CG2 ILE   274     -65.242   4.096  -4.171  1.00  0.00      PROA
ATOM   4534 HG21 ILE   274     -64.151   3.947  -4.037  1.00  0.00      PROA
ATOM   4535 HG22 ILE   274     -65.605   4.758  -3.354  1.00  0.00      PROA
ATOM   4536 HG23 ILE   274     -65.403   4.618  -5.137  1.00  0.00      PROA
ATOM   4537  CG1 ILE   274     -67.491   2.855  -4.526  1.00  0.00      PROA
ATOM   4538 HG11 ILE   274     -67.892   1.831  -4.708  1.00  0.00      PROA
ATOM   4539 HG12 ILE   274     -67.608   3.435  -5.466  1.00  0.00      PROA
ATOM   4540  CD  ILE   274     -68.335   3.486  -3.425  1.00  0.00      PROA
ATOM   4541  HD1 ILE   274     -68.076   4.556  -3.296  1.00  0.00      PROA
ATOM   4542  HD2 ILE   274     -68.161   2.959  -2.465  1.00  0.00      PROA
ATOM   4543  HD3 ILE   274     -69.416   3.406  -3.674  1.00  0.00      PROA
ATOM   4544  C   ILE   274     -64.950   2.177  -6.359  1.00  0.00      PROA
ATOM   4545  O   ILE   274     -65.736   2.819  -7.047  1.00  0.00      PROA
ATOM   4546  N   ASN   275     -63.726   1.823  -6.831  1.00  0.00      PROA
ATOM   4547  HN  ASN   275     -63.116   1.249  -6.293  1.00  0.00      PROA
ATOM   4548  CA  ASN   275     -63.187   2.314  -8.077  1.00  0.00      PROA
ATOM   4549  HA  ASN   275     -63.786   3.154  -8.405  1.00  0.00      PROA
ATOM   4550  CB  ASN   275     -61.735   2.840  -7.962  1.00  0.00      PROA
ATOM   4551  HB1 ASN   275     -61.268   2.902  -8.972  1.00  0.00      PROA
ATOM   4552  HB2 ASN   275     -61.122   2.172  -7.324  1.00  0.00      PROA
ATOM   4553  CG  ASN   275     -61.701   4.251  -7.358  1.00  0.00      PROA
ATOM   4554  OD1 ASN   275     -61.266   5.188  -8.030  1.00  0.00      PROA
ATOM   4555  ND2 ASN   275     -62.201   4.403  -6.110  1.00  0.00      PROA
ATOM   4556 HD21 ASN   275     -62.158   5.299  -5.662  1.00  0.00      PROA
ATOM   4557 HD22 ASN   275     -62.538   3.619  -5.602  1.00  0.00      PROA
ATOM   4558  C   ASN   275     -63.381   1.262  -9.151  1.00  0.00      PROA
ATOM   4559  O   ASN   275     -64.196   1.570 -10.016  1.00  0.00      PROA
ATOM   4560  N   PRO   276     -62.811   0.039  -9.218  1.00  0.00      PROA
ATOM   4561  CD  PRO   276     -61.477  -0.296  -8.719  1.00  0.00      PROA
ATOM   4562  HD1 PRO   276     -61.570  -0.720  -7.697  1.00  0.00      PROA
ATOM   4563  HD2 PRO   276     -60.791   0.574  -8.732  1.00  0.00      PROA
ATOM   4564  CA  PRO   276     -63.176  -0.901 -10.270  1.00  0.00      PROA
ATOM   4565  HA  PRO   276     -63.106  -0.404 -11.227  1.00  0.00      PROA
ATOM   4566  CB  PRO   276     -62.201  -2.064 -10.116  1.00  0.00      PROA
ATOM   4567  HB1 PRO   276     -62.059  -2.636 -11.059  1.00  0.00      PROA
ATOM   4568  HB2 PRO   276     -62.482  -2.765  -9.291  1.00  0.00      PROA
ATOM   4569  CG  PRO   276     -60.955  -1.344  -9.702  1.00  0.00      PROA
ATOM   4570  HG1 PRO   276     -60.221  -2.041  -9.273  1.00  0.00      PROA
ATOM   4571  HG2 PRO   276     -60.546  -0.861 -10.611  1.00  0.00      PROA
ATOM   4572  C   PRO   276     -64.507  -1.534 -10.121  1.00  0.00      PROA
ATOM   4573  O   PRO   276     -64.743  -2.479 -10.858  1.00  0.00      PROA
ATOM   4574  N   ILE   277     -65.391  -1.071  -9.222  1.00  0.00      PROA
ATOM   4575  HN  ILE   277     -65.200  -0.316  -8.606  1.00  0.00      PROA
ATOM   4576  CA  ILE   277     -66.718  -1.614  -9.194  1.00  0.00      PROA
ATOM   4577  HA  ILE   277     -66.680  -2.644  -9.509  1.00  0.00      PROA
ATOM   4578  CB  ILE   277     -67.404  -1.629  -7.843  1.00  0.00      PROA
ATOM   4579  HB  ILE   277     -68.488  -1.866  -7.973  1.00  0.00      PROA
ATOM   4580  CG2 ILE   277     -67.270  -0.281  -7.128  1.00  0.00      PROA
ATOM   4581 HG21 ILE   277     -67.698   0.551  -7.717  1.00  0.00      PROA
ATOM   4582 HG22 ILE   277     -66.198  -0.078  -6.939  1.00  0.00      PROA
ATOM   4583 HG23 ILE   277     -67.795  -0.301  -6.148  1.00  0.00      PROA
ATOM   4584  CG1 ILE   277     -66.791  -2.748  -7.003  1.00  0.00      PROA
ATOM   4585 HG11 ILE   277     -65.732  -2.559  -6.774  1.00  0.00      PROA
ATOM   4586 HG12 ILE   277     -66.731  -3.575  -7.614  1.00  0.00      PROA
ATOM   4587  CD  ILE   277     -67.581  -3.089  -5.750  1.00  0.00      PROA
ATOM   4588  HD1 ILE   277     -68.643  -3.300  -5.996  1.00  0.00      PROA
ATOM   4589  HD2 ILE   277     -67.531  -2.237  -5.049  1.00  0.00      PROA
ATOM   4590  HD3 ILE   277     -67.159  -3.978  -5.242  1.00  0.00      PROA
ATOM   4591  C   ILE   277     -67.530  -0.915 -10.217  1.00  0.00      PROA
ATOM   4592  O   ILE   277     -68.138  -1.583 -11.033  1.00  0.00      PROA
ATOM   4593  N   ILE   278     -67.507   0.434 -10.282  1.00  0.00      PROA
ATOM   4594  HN  ILE   278     -66.963   0.995  -9.660  1.00  0.00      PROA
ATOM   4595  CA  ILE   278     -68.348   1.142 -11.214  1.00  0.00      PROA
ATOM   4596  HA  ILE   278     -69.161   0.508 -11.522  1.00  0.00      PROA
ATOM   4597  CB  ILE   278     -68.994   2.370 -10.621  1.00  0.00      PROA
ATOM   4598  HB  ILE   278     -69.637   2.852 -11.398  1.00  0.00      PROA
ATOM   4599  CG2 ILE   278     -67.945   3.395 -10.157  1.00  0.00      PROA
ATOM   4600 HG21 ILE   278     -67.300   3.733 -10.997  1.00  0.00      PROA
ATOM   4601 HG22 ILE   278     -67.295   2.975  -9.361  1.00  0.00      PROA
ATOM   4602 HG23 ILE   278     -68.465   4.286  -9.743  1.00  0.00      PROA
ATOM   4603  CG1 ILE   278     -69.925   1.915  -9.480  1.00  0.00      PROA
ATOM   4604 HG11 ILE   278     -69.366   1.898  -8.519  1.00  0.00      PROA
ATOM   4605 HG12 ILE   278     -70.278   0.878  -9.683  1.00  0.00      PROA
ATOM   4606  CD  ILE   278     -71.161   2.797  -9.359  1.00  0.00      PROA
ATOM   4607  HD1 ILE   278     -71.728   2.799 -10.314  1.00  0.00      PROA
ATOM   4608  HD2 ILE   278     -70.872   3.841  -9.116  1.00  0.00      PROA
ATOM   4609  HD3 ILE   278     -71.826   2.409  -8.559  1.00  0.00      PROA
ATOM   4610  C   ILE   278     -67.587   1.478 -12.449  1.00  0.00      PROA
ATOM   4611  O   ILE   278     -68.189   1.874 -13.441  1.00  0.00      PROA
ATOM   4612  N   TYR   279     -66.267   1.207 -12.458  1.00  0.00      PROA
ATOM   4613  HN  TYR   279     -65.796   0.898 -11.634  1.00  0.00      PROA
ATOM   4614  CA  TYR   279     -65.474   1.223 -13.656  1.00  0.00      PROA
ATOM   4615  HA  TYR   279     -65.926   1.903 -14.364  1.00  0.00      PROA
ATOM   4616  CB  TYR   279     -64.005   1.667 -13.398  1.00  0.00      PROA
ATOM   4617  HB1 TYR   279     -63.318   1.234 -14.153  1.00  0.00      PROA
ATOM   4618  HB2 TYR   279     -63.653   1.349 -12.400  1.00  0.00      PROA
ATOM   4619  CG  TYR   279     -63.888   3.165 -13.531  1.00  0.00      PROA
ATOM   4620  CD1 TYR   279     -63.750   4.048 -12.440  1.00  0.00      PROA
ATOM   4621  HD1 TYR   279     -63.715   3.667 -11.432  1.00  0.00      PROA
ATOM   4622  CE1 TYR   279     -63.689   5.433 -12.652  1.00  0.00      PROA
ATOM   4623  HE1 TYR   279     -63.603   6.107 -11.810  1.00  0.00      PROA
ATOM   4624  CZ  TYR   279     -63.760   5.918 -13.950  1.00  0.00      PROA
ATOM   4625  OH  TYR   279     -63.757   7.246 -14.126  1.00  0.00      PROA
ATOM   4626  HH  TYR   279     -63.804   7.475 -15.096  1.00  0.00      PROA
ATOM   4627  CD2 TYR   279     -63.905   3.696 -14.831  1.00  0.00      PROA
ATOM   4628  HD2 TYR   279     -63.993   3.030 -15.675  1.00  0.00      PROA
ATOM   4629  CE2 TYR   279     -63.850   5.075 -15.046  1.00  0.00      PROA
ATOM   4630  HE2 TYR   279     -63.895   5.461 -16.052  1.00  0.00      PROA
ATOM   4631  C   TYR   279     -65.528  -0.134 -14.317  1.00  0.00      PROA
ATOM   4632  O   TYR   279     -65.160  -0.262 -15.477  1.00  0.00      PROA
ATOM   4633  N   ALA   280     -66.069  -1.167 -13.634  1.00  0.00      PROA
ATOM   4634  HN  ALA   280     -66.383  -1.086 -12.691  1.00  0.00      PROA
ATOM   4635  CA  ALA   280     -66.245  -2.457 -14.232  1.00  0.00      PROA
ATOM   4636  HA  ALA   280     -65.856  -2.473 -15.244  1.00  0.00      PROA
ATOM   4637  CB  ALA   280     -65.549  -3.569 -13.451  1.00  0.00      PROA
ATOM   4638  HB1 ALA   280     -66.024  -3.778 -12.481  1.00  0.00      PROA
ATOM   4639  HB2 ALA   280     -64.480  -3.356 -13.326  1.00  0.00      PROA
ATOM   4640  HB3 ALA   280     -65.501  -4.487 -13.934  1.00  0.00      PROA
ATOM   4641  C   ALA   280     -67.686  -2.712 -14.307  1.00  0.00      PROA
ATOM   4642  O   ALA   280     -68.025  -3.664 -14.805  1.00  0.00      PROA
ATOM   4643  N   PHE   281     -68.632  -1.840 -14.049  1.00  0.00      PROA
ATOM   4644  HN  PHE   281     -68.360  -0.920 -13.861  1.00  0.00      PROA
ATOM   4645  CA  PHE   281     -70.052  -2.133 -14.021  1.00  0.00      PROA
ATOM   4646  HA  PHE   281     -70.261  -3.126 -14.390  1.00  0.00      PROA
ATOM   4647  CB  PHE   281     -70.551  -1.995 -12.550  1.00  0.00      PROA
ATOM   4648  HB1 PHE   281     -70.395  -0.958 -12.192  1.00  0.00      PROA
ATOM   4649  HB2 PHE   281     -69.928  -2.696 -11.960  1.00  0.00      PROA
ATOM   4650  CG  PHE   281     -71.946  -2.381 -12.171  1.00  0.00      PROA
ATOM   4651  CD1 PHE   281     -72.342  -2.217 -10.830  1.00  0.00      PROA
ATOM   4652  HD1 PHE   281     -71.653  -1.799 -10.122  1.00  0.00      PROA
ATOM   4653  CE1 PHE   281     -73.630  -2.541 -10.392  1.00  0.00      PROA
ATOM   4654  HE1 PHE   281     -73.905  -2.499  -9.362  1.00  0.00      PROA
ATOM   4655  CZ  PHE   281     -74.675  -2.732 -11.328  1.00  0.00      PROA
ATOM   4656  HZ  PHE   281     -75.505  -3.440 -10.998  1.00  0.00      PROA
ATOM   4657  CD2 PHE   281     -72.856  -2.900 -13.056  1.00  0.00      PROA
ATOM   4658  HD2 PHE   281     -72.560  -3.130 -14.083  1.00  0.00      PROA
ATOM   4659  CE2 PHE   281     -74.236  -2.991 -12.633  1.00  0.00      PROA
ATOM   4660  HE2 PHE   281     -75.067  -3.534 -13.164  1.00  0.00      PROA
ATOM   4661  C   PHE   281     -70.709  -1.142 -14.943  1.00  0.00      PROA
ATOM   4662  O   PHE   281     -71.588  -1.506 -15.724  1.00  0.00      PROA
ATOM   4663  N   VAL   282     -70.253   0.128 -14.909  1.00  0.00      PROA
ATOM   4664  HN  VAL   282     -69.514   0.414 -14.307  1.00  0.00      PROA
ATOM   4665  CA  VAL   282     -70.841   1.192 -15.677  1.00  0.00      PROA
ATOM   4666  HA  VAL   282     -71.656   0.823 -16.298  1.00  0.00      PROA
ATOM   4667  CB  VAL   282     -71.385   2.288 -14.763  1.00  0.00      PROA
ATOM   4668  HB  VAL   282     -70.588   2.602 -14.055  1.00  0.00      PROA
ATOM   4669  CG1 VAL   282     -72.544   1.691 -13.938  1.00  0.00      PROA
ATOM   4670 HG11 VAL   282     -72.191   0.866 -13.285  1.00  0.00      PROA
ATOM   4671 HG12 VAL   282     -73.337   1.298 -14.610  1.00  0.00      PROA
ATOM   4672 HG13 VAL   282     -72.989   2.473 -13.289  1.00  0.00      PROA
ATOM   4673  CG2 VAL   282     -71.869   3.540 -15.512  1.00  0.00      PROA
ATOM   4674 HG21 VAL   282     -72.378   4.238 -14.817  1.00  0.00      PROA
ATOM   4675 HG22 VAL   282     -71.024   4.094 -15.972  1.00  0.00      PROA
ATOM   4676 HG23 VAL   282     -72.589   3.264 -16.315  1.00  0.00      PROA
ATOM   4677  C   VAL   282     -69.806   1.668 -16.609  1.00  0.00      PROA
ATOM   4678  O   VAL   282     -70.240   2.088 -17.634  1.00  0.00      PROA
ATOM   4679  N   GLY   283     -68.494   1.412 -16.417  1.00  0.00      PROA
ATOM   4680  HN  GLY   283     -68.236   0.816 -15.665  1.00  0.00      PROA
ATOM   4681  CA  GLY   283     -67.396   1.889 -17.240  1.00  0.00      PROA
ATOM   4682  HA1 GLY   283     -66.514   1.892 -16.616  1.00  0.00      PROA
ATOM   4683  HA2 GLY   283     -67.634   2.859 -17.652  1.00  0.00      PROA
ATOM   4684  C   GLY   283     -67.196   0.911 -18.336  1.00  0.00      PROA
ATOM   4685  O   GLY   283     -66.669  -0.171 -18.104  1.00  0.00      PROA
ATOM   4686  N   GLU   284     -67.661   1.249 -19.554  1.00  0.00      PROA
ATOM   4687  HN  GLU   284     -68.002   2.165 -19.750  1.00  0.00      PROA
ATOM   4688  CA  GLU   284     -68.018   0.252 -20.538  1.00  0.00      PROA
ATOM   4689  HA  GLU   284     -68.596  -0.495 -20.022  1.00  0.00      PROA
ATOM   4690  CB  GLU   284     -68.948   0.814 -21.623  1.00  0.00      PROA
ATOM   4691  HB1 GLU   284     -68.425   1.520 -22.301  1.00  0.00      PROA
ATOM   4692  HB2 GLU   284     -69.734   1.394 -21.083  1.00  0.00      PROA
ATOM   4693  CG  GLU   284     -69.596  -0.329 -22.430  1.00  0.00      PROA
ATOM   4694  HG1 GLU   284     -69.728  -1.221 -21.776  1.00  0.00      PROA
ATOM   4695  HG2 GLU   284     -68.963  -0.627 -23.281  1.00  0.00      PROA
ATOM   4696  CD  GLU   284     -70.956   0.056 -22.947  1.00  0.00      PROA
ATOM   4697  OE1 GLU   284     -71.201   0.091 -24.168  1.00  0.00      PROA
ATOM   4698  OE2 GLU   284     -71.801   0.290 -22.125  1.00  0.00      PROA
ATOM   4699  C   GLU   284     -66.853  -0.441 -21.198  1.00  0.00      PROA
ATOM   4700  O   GLU   284     -66.919  -1.623 -21.523  1.00  0.00      PROA
ATOM   4701  N   GLU   285     -65.722   0.271 -21.368  1.00  0.00      PROA
ATOM   4702  HN  GLU   285     -65.645   1.212 -21.055  1.00  0.00      PROA
ATOM   4703  CA  GLU   285     -64.556  -0.262 -22.030  1.00  0.00      PROA
ATOM   4704  HA  GLU   285     -64.820  -1.100 -22.656  1.00  0.00      PROA
ATOM   4705  CB  GLU   285     -63.894   0.858 -22.849  1.00  0.00      PROA
ATOM   4706  HB1 GLU   285     -63.504   1.636 -22.164  1.00  0.00      PROA
ATOM   4707  HB2 GLU   285     -64.674   1.341 -23.483  1.00  0.00      PROA
ATOM   4708  CG  GLU   285     -62.769   0.387 -23.764  1.00  0.00      PROA
ATOM   4709  HG1 GLU   285     -63.239  -0.138 -24.522  1.00  0.00      PROA
ATOM   4710  HG2 GLU   285     -62.044  -0.303 -23.331  1.00  0.00      PROA
ATOM   4711  CD  GLU   285     -62.003   1.578 -24.216  1.00  0.00      PROA
ATOM   4712  OE1 GLU   285     -62.052   1.864 -25.346  1.00  0.00      PROA
ATOM   4713  OE2 GLU   285     -61.370   2.279 -23.408  1.00  0.00      PROA
ATOM   4714  C   GLU   285     -63.565  -0.700 -20.992  1.00  0.00      PROA
ATOM   4715  O   GLU   285     -62.557  -1.331 -21.282  1.00  0.00      PROA
ATOM   4716  N   PHE   286     -63.856  -0.408 -19.710  1.00  0.00      PROA
ATOM   4717  HN  PHE   286     -64.704   0.046 -19.452  1.00  0.00      PROA
ATOM   4718  CA  PHE   286     -62.924  -0.642 -18.640  1.00  0.00      PROA
ATOM   4719  HA  PHE   286     -61.933  -0.800 -19.041  1.00  0.00      PROA
ATOM   4720  CB  PHE   286     -62.905   0.630 -17.754  1.00  0.00      PROA
ATOM   4721  HB1 PHE   286     -63.814   0.719 -17.131  1.00  0.00      PROA
ATOM   4722  HB2 PHE   286     -62.902   1.499 -18.436  1.00  0.00      PROA
ATOM   4723  CG  PHE   286     -61.681   0.745 -16.879  1.00  0.00      PROA
ATOM   4724  CD1 PHE   286     -60.662   1.677 -17.164  1.00  0.00      PROA
ATOM   4725  HD1 PHE   286     -60.712   2.272 -18.063  1.00  0.00      PROA
ATOM   4726  CE1 PHE   286     -59.606   1.879 -16.267  1.00  0.00      PROA
ATOM   4727  HE1 PHE   286     -58.833   2.601 -16.486  1.00  0.00      PROA
ATOM   4728  CZ  PHE   286     -59.557   1.150 -15.075  1.00  0.00      PROA
ATOM   4729  HZ  PHE   286     -58.741   1.309 -14.385  1.00  0.00      PROA
ATOM   4730  CD2 PHE   286     -61.608   0.018 -15.684  1.00  0.00      PROA
ATOM   4731  HD2 PHE   286     -62.397  -0.673 -15.426  1.00  0.00      PROA
ATOM   4732  CE2 PHE   286     -60.559   0.218 -14.782  1.00  0.00      PROA
ATOM   4733  HE2 PHE   286     -60.534  -0.347 -13.862  1.00  0.00      PROA
ATOM   4734  C   PHE   286     -63.379  -1.924 -17.954  1.00  0.00      PROA
ATOM   4735  O   PHE   286     -62.634  -2.530 -17.192  1.00  0.00      PROA
ATOM   4736  N   ARG   287     -64.573  -2.454 -18.350  1.00  0.00      PROA
ATOM   4737  HN  ARG   287     -65.209  -1.917 -18.892  1.00  0.00      PROA
ATOM   4738  CA  ARG   287     -64.911  -3.866 -18.265  1.00  0.00      PROA
ATOM   4739  HA  ARG   287     -64.750  -4.198 -17.248  1.00  0.00      PROA
ATOM   4740  CB  ARG   287     -66.359  -4.197 -18.712  1.00  0.00      PROA
ATOM   4741  HB1 ARG   287     -66.496  -5.304 -18.814  1.00  0.00      PROA
ATOM   4742  HB2 ARG   287     -66.567  -3.744 -19.700  1.00  0.00      PROA
ATOM   4743  CG  ARG   287     -67.407  -3.686 -17.739  1.00  0.00      PROA
ATOM   4744  HG1 ARG   287     -66.861  -3.202 -16.889  1.00  0.00      PROA
ATOM   4745  HG2 ARG   287     -68.029  -4.547 -17.445  1.00  0.00      PROA
ATOM   4746  CD  ARG   287     -68.433  -2.721 -18.246  1.00  0.00      PROA
ATOM   4747  HD1 ARG   287     -67.896  -2.012 -18.886  1.00  0.00      PROA
ATOM   4748  HD2 ARG   287     -68.932  -2.176 -17.415  1.00  0.00      PROA
ATOM   4749  NE  ARG   287     -69.455  -3.397 -19.089  1.00  0.00      PROA
ATOM   4750  HE  ARG   287     -69.345  -3.332 -20.089  1.00  0.00      PROA
ATOM   4751  CZ  ARG   287     -70.586  -3.866 -18.573  1.00  0.00      PROA
ATOM   4752  NH1 ARG   287     -70.841  -4.030 -17.290  1.00  0.00      PROA
ATOM   4753 HH11 ARG   287     -70.124  -3.822 -16.642  1.00  0.00      PROA
ATOM   4754 HH12 ARG   287     -71.707  -4.404 -16.983  1.00  0.00      PROA
ATOM   4755  NH2 ARG   287     -71.604  -4.037 -19.334  1.00  0.00      PROA
ATOM   4756 HH21 ARG   287     -71.432  -4.057 -20.377  1.00  0.00      PROA
ATOM   4757 HH22 ARG   287     -72.458  -4.530 -19.138  1.00  0.00      PROA
ATOM   4758  C   ARG   287     -64.030  -4.665 -19.169  1.00  0.00      PROA
ATOM   4759  O   ARG   287     -63.610  -5.768 -18.858  1.00  0.00      PROA
ATOM   4760  N   ASN   288     -63.740  -4.088 -20.346  1.00  0.00      PROA
ATOM   4761  HN  ASN   288     -64.030  -3.154 -20.536  1.00  0.00      PROA
ATOM   4762  CA  ASN   288     -63.149  -4.770 -21.458  1.00  0.00      PROA
ATOM   4763  HA  ASN   288     -63.333  -5.831 -21.351  1.00  0.00      PROA
ATOM   4764  CB  ASN   288     -63.798  -4.221 -22.760  1.00  0.00      PROA
ATOM   4765  HB1 ASN   288     -63.384  -3.226 -23.021  1.00  0.00      PROA
ATOM   4766  HB2 ASN   288     -64.886  -4.099 -22.569  1.00  0.00      PROA
ATOM   4767  CG  ASN   288     -63.651  -5.183 -23.944  1.00  0.00      PROA
ATOM   4768  OD1 ASN   288     -63.244  -6.335 -23.800  1.00  0.00      PROA
ATOM   4769  ND2 ASN   288     -64.025  -4.675 -25.156  1.00  0.00      PROA
ATOM   4770 HD21 ASN   288     -64.345  -3.740 -25.219  1.00  0.00      PROA
ATOM   4771 HD22 ASN   288     -63.929  -5.260 -25.955  1.00  0.00      PROA
ATOM   4772  C   ASN   288     -61.655  -4.526 -21.469  1.00  0.00      PROA
ATOM   4773  O   ASN   288     -60.973  -4.939 -22.398  1.00  0.00      PROA
ATOM   4774  N   TYR   289     -61.109  -3.858 -20.417  1.00  0.00      PROA
ATOM   4775  HN  TYR   289     -61.674  -3.508 -19.677  1.00  0.00      PROA
ATOM   4776  CA  TYR   289     -59.682  -3.665 -20.289  1.00  0.00      PROA
ATOM   4777  HA  TYR   289     -59.209  -4.125 -21.142  1.00  0.00      PROA
ATOM   4778  CB  TYR   289     -59.235  -2.163 -20.168  1.00  0.00      PROA
ATOM   4779  HB1 TYR   289     -58.400  -2.027 -19.452  1.00  0.00      PROA
ATOM   4780  HB2 TYR   289     -60.088  -1.539 -19.836  1.00  0.00      PROA
ATOM   4781  CG  TYR   289     -58.727  -1.666 -21.505  1.00  0.00      PROA
ATOM   4782  CD1 TYR   289     -59.193  -0.493 -22.132  1.00  0.00      PROA
ATOM   4783  HD1 TYR   289     -59.917   0.134 -21.637  1.00  0.00      PROA
ATOM   4784  CE1 TYR   289     -58.784  -0.173 -23.440  1.00  0.00      PROA
ATOM   4785  HE1 TYR   289     -59.186   0.704 -23.929  1.00  0.00      PROA
ATOM   4786  CZ  TYR   289     -57.912  -1.027 -24.130  1.00  0.00      PROA
ATOM   4787  OH  TYR   289     -57.572  -0.789 -25.475  1.00  0.00      PROA
ATOM   4788  HH  TYR   289     -56.983  -1.490 -25.776  1.00  0.00      PROA
ATOM   4789  CD2 TYR   289     -57.755  -2.429 -22.170  1.00  0.00      PROA
ATOM   4790  HD2 TYR   289     -57.332  -3.293 -21.685  1.00  0.00      PROA
ATOM   4791  CE2 TYR   289     -57.383  -2.143 -23.485  1.00  0.00      PROA
ATOM   4792  HE2 TYR   289     -56.697  -2.803 -23.997  1.00  0.00      PROA
ATOM   4793  C   TYR   289     -59.146  -4.480 -19.151  1.00  0.00      PROA
ATOM   4794  O   TYR   289     -58.019  -4.960 -19.229  1.00  0.00      PROA
ATOM   4795  N   LEU   290     -59.943  -4.727 -18.087  1.00  0.00      PROA
ATOM   4796  HN  LEU   290     -60.871  -4.364 -18.031  1.00  0.00      PROA
ATOM   4797  CA  LEU   290     -59.518  -5.541 -16.959  1.00  0.00      PROA
ATOM   4798  HA  LEU   290     -58.506  -5.276 -16.693  1.00  0.00      PROA
ATOM   4799  CB  LEU   290     -60.437  -5.368 -15.726  1.00  0.00      PROA
ATOM   4800  HB1 LEU   290     -60.560  -6.320 -15.154  1.00  0.00      PROA
ATOM   4801  HB2 LEU   290     -61.446  -5.064 -16.073  1.00  0.00      PROA
ATOM   4802  CG  LEU   290     -59.903  -4.346 -14.702  1.00  0.00      PROA
ATOM   4803  HG  LEU   290     -58.952  -4.757 -14.286  1.00  0.00      PROA
ATOM   4804  CD1 LEU   290     -60.883  -4.180 -13.534  1.00  0.00      PROA
ATOM   4805 HD11 LEU   290     -60.454  -3.504 -12.765  1.00  0.00      PROA
ATOM   4806 HD12 LEU   290     -61.096  -5.163 -13.062  1.00  0.00      PROA
ATOM   4807 HD13 LEU   290     -61.841  -3.746 -13.892  1.00  0.00      PROA
ATOM   4808  CD2 LEU   290     -59.569  -2.989 -15.328  1.00  0.00      PROA
ATOM   4809 HD21 LEU   290     -60.462  -2.555 -15.821  1.00  0.00      PROA
ATOM   4810 HD22 LEU   290     -58.773  -3.101 -16.084  1.00  0.00      PROA
ATOM   4811 HD23 LEU   290     -59.205  -2.286 -14.549  1.00  0.00      PROA
ATOM   4812  C   LEU   290     -59.505  -6.995 -17.303  1.00  0.00      PROA
ATOM   4813  O   LEU   290     -58.739  -7.776 -16.742  1.00  0.00      PROA
ATOM   4814  N   LEU   291     -60.318  -7.374 -18.288  1.00  0.00      PROA
ATOM   4815  HN  LEU   291     -60.948  -6.739 -18.743  1.00  0.00      PROA
ATOM   4816  CA  LEU   291     -60.472  -8.739 -18.653  1.00  0.00      PROA
ATOM   4817  HA  LEU   291     -60.220  -9.417 -17.837  1.00  0.00      PROA
ATOM   4818  CB  LEU   291     -61.822  -8.797 -18.899  1.00  0.00      PROA
ATOM   4819  HB1 LEU   291     -61.778  -9.784 -19.200  1.00  0.00      PROA
ATOM   4820  HB2 LEU   291     -62.348  -8.376 -19.797  1.00  0.00      PROA
ATOM   4821  CG  LEU   291     -62.317  -8.397 -17.396  1.00  0.00      PROA
ATOM   4822  HG  LEU   291     -62.781  -7.571 -17.488  1.00  0.00      PROA
ATOM   4823  CD1 LEU   291     -64.046  -8.346 -17.633  1.00  0.00      PROA
ATOM   4824 HD11 LEU   291     -64.439  -8.049 -18.906  1.00  0.00      PROA
ATOM   4825 HD12 LEU   291     -64.822  -8.722 -16.902  1.00  0.00      PROA
ATOM   4826 HD13 LEU   291     -64.877  -9.419 -17.908  1.00  0.00      PROA
ATOM   4827  CD2 LEU   291     -62.533  -8.851 -16.070  1.00  0.00      PROA
ATOM   4828 HD21 LEU   291     -61.506  -9.010 -16.018  1.00  0.00      PROA
ATOM   4829 HD22 LEU   291     -62.844  -9.830 -15.956  1.00  0.00      PROA
ATOM   4830 HD23 LEU   291     -63.357  -9.262 -15.576  1.00  0.00      PROA
ATOM   4831  C   LEU   291     -59.671  -9.071 -19.833  1.00  0.00      PROA
ATOM   4832  O   LEU   291     -59.690 -10.194 -20.326  1.00  0.00      PROA
ATOM   4833  N   VAL   292     -58.882  -8.079 -20.242  1.00  0.00      PROA
ATOM   4834  HN  VAL   292     -58.914  -7.184 -19.801  1.00  0.00      PROA
ATOM   4835  CA  VAL   292     -57.916  -8.206 -21.282  1.00  0.00      PROA
ATOM   4836  HA  VAL   292     -57.986  -9.193 -21.720  1.00  0.00      PROA
ATOM   4837  CB  VAL   292     -58.190  -7.132 -22.345  1.00  0.00      PROA
ATOM   4838  HB  VAL   292     -59.170  -6.672 -22.136  1.00  0.00      PROA
ATOM   4839  CG1 VAL   292     -58.384  -7.783 -23.679  1.00  0.00      PROA
ATOM   4840 HG11 VAL   292     -58.572  -7.110 -24.517  1.00  0.00      PROA
ATOM   4841 HG12 VAL   292     -59.133  -8.608 -23.675  1.00  0.00      PROA
ATOM   4842 HG13 VAL   292     -57.371  -8.083 -23.829  1.00  0.00      PROA
ATOM   4843  CG2 VAL   292     -57.151  -5.998 -22.427  1.00  0.00      PROA
ATOM   4844 HG21 VAL   292     -56.169  -6.372 -22.787  1.00  0.00      PROA
ATOM   4845 HG22 VAL   292     -57.011  -5.521 -21.436  1.00  0.00      PROA
ATOM   4846 HG23 VAL   292     -57.499  -5.223 -23.142  1.00  0.00      PROA
ATOM   4847  C   VAL   292     -56.549  -8.088 -20.644  1.00  0.00      PROA
ATOM   4848  O   VAL   292     -55.545  -8.336 -21.315  1.00  0.00      PROA
ATOM   4849  N   PHE   293     -56.454  -7.775 -19.313  1.00  0.00      PROA
ATOM   4850  HN  PHE   293     -57.255  -7.642 -18.734  1.00  0.00      PROA
ATOM   4851  CA  PHE   293     -55.161  -7.501 -18.724  1.00  0.00      PROA
ATOM   4852  HA  PHE   293     -54.528  -7.112 -19.511  1.00  0.00      PROA
ATOM   4853  CB  PHE   293     -55.152  -6.502 -17.533  1.00  0.00      PROA
ATOM   4854  HB1 PHE   293     -55.412  -6.945 -16.551  1.00  0.00      PROA
ATOM   4855  HB2 PHE   293     -55.864  -5.687 -17.755  1.00  0.00      PROA
ATOM   4856  CG  PHE   293     -53.780  -5.913 -17.485  1.00  0.00      PROA
ATOM   4857  CD1 PHE   293     -52.751  -6.427 -16.663  1.00  0.00      PROA
ATOM   4858  HD1 PHE   293     -52.941  -7.192 -15.949  1.00  0.00      PROA
ATOM   4859  CE1 PHE   293     -51.490  -5.980 -16.842  1.00  0.00      PROA
ATOM   4860  HE1 PHE   293     -50.625  -6.385 -16.444  1.00  0.00      PROA
ATOM   4861  CZ  PHE   293     -51.419  -4.896 -17.588  1.00  0.00      PROA
ATOM   4862  HZ  PHE   293     -50.603  -4.530 -17.329  1.00  0.00      PROA
ATOM   4863  CD2 PHE   293     -53.455  -4.921 -18.442  1.00  0.00      PROA
ATOM   4864  HD2 PHE   293     -54.214  -4.524 -19.070  1.00  0.00      PROA
ATOM   4865  CE2 PHE   293     -52.175  -4.466 -18.606  1.00  0.00      PROA
ATOM   4866  HE2 PHE   293     -51.897  -3.727 -19.340  1.00  0.00      PROA
ATOM   4867  C   PHE   293     -54.578  -8.791 -18.261  1.00  0.00      PROA
ATOM   4868  O   PHE   293     -53.517  -9.151 -18.754  1.00  0.00      PROA
ATOM   4869  N   PHE   294     -55.261  -9.515 -17.338  1.00  0.00      PROA
ATOM   4870  HN  PHE   294     -56.099  -9.213 -16.918  1.00  0.00      PROA
ATOM   4871  CA  PHE   294     -54.952 -10.845 -17.067  1.00  0.00      PROA
ATOM   4872  HA  PHE   294     -53.887 -10.806 -16.905  1.00  0.00      PROA
ATOM   4873  CB  PHE   294     -55.567 -11.575 -15.828  1.00  0.00      PROA
ATOM   4874  HB1 PHE   294     -55.076 -11.219 -15.009  1.00  0.00      PROA
ATOM   4875  HB2 PHE   294     -55.452 -12.688 -15.829  1.00  0.00      PROA
ATOM   4876  CG  PHE   294     -56.926 -11.175 -15.473  1.00  0.00      PROA
ATOM   4877  CD1 PHE   294     -58.022 -11.874 -15.974  1.00  0.00      PROA
ATOM   4878  HD1 PHE   294     -57.883 -12.690 -16.673  1.00  0.00      PROA
ATOM   4879  CE1 PHE   294     -59.293 -11.525 -15.553  1.00  0.00      PROA
ATOM   4880  HE1 PHE   294     -60.071 -12.032 -15.977  1.00  0.00      PROA
ATOM   4881  CZ  PHE   294     -59.516 -10.507 -14.628  1.00  0.00      PROA
ATOM   4882  HZ  PHE   294     -60.516 -10.254 -14.304  1.00  0.00      PROA
ATOM   4883  CD2 PHE   294     -57.133 -10.148 -14.533  1.00  0.00      PROA
ATOM   4884  HD2 PHE   294     -56.286  -9.626 -14.112  1.00  0.00      PROA
ATOM   4885  CE2 PHE   294     -58.421  -9.817 -14.116  1.00  0.00      PROA
ATOM   4886  HE2 PHE   294     -58.574  -9.035 -13.390  1.00  0.00      PROA
ATOM   4887  C   PHE   294     -55.293 -11.652 -18.270  1.00  0.00      PROA
ATOM   4888  O   PHE   294     -54.694 -12.471 -18.609  1.00  0.00      PROA
ATOM   4889  N   GLN   295     -56.282 -11.546 -18.972  1.00  0.00      PROA
ATOM   4890  HN  GLN   295     -56.884 -10.911 -18.635  1.00  0.00      PROA
ATOM   4891  CA  GLN   295     -56.711 -12.330 -20.049  1.00  0.00      PROA
ATOM   4892  HA  GLN   295     -57.514 -11.820 -20.485  1.00  0.00      PROA
ATOM   4893  CB  GLN   295     -55.948 -12.441 -21.293  1.00  0.00      PROA
ATOM   4894  HB1 GLN   295     -55.491 -13.202 -20.829  1.00  0.00      PROA
ATOM   4895  HB2 GLN   295     -55.268 -11.599 -21.540  1.00  0.00      PROA
ATOM   4896  CG  GLN   295     -56.368 -13.246 -22.548  1.00  0.00      PROA
ATOM   4897  HG1 GLN   295     -56.775 -12.441 -23.103  1.00  0.00      PROA
ATOM   4898  HG2 GLN   295     -57.084 -13.979 -22.171  1.00  0.00      PROA
ATOM   4899  CD  GLN   295     -55.381 -13.974 -23.617  1.00  0.00      PROA
ATOM   4900  OE1 GLN   295     -54.192 -13.741 -23.913  1.00  0.00      PROA
ATOM   4901  NE2 GLN   295     -55.764 -15.028 -24.181  1.00  0.00      PROA
ATOM   4902 HE21 GLN   295     -55.068 -15.500 -24.681  1.00  0.00      PROA
ATOM   4903 HE22 GLN   295     -56.714 -15.125 -24.196  1.00  0.00      PROA
ATOM   4904  C   GLN   295     -56.919 -13.689 -19.461  1.00  0.00      PROA
ATOM   4905  OT1 GLN   295     -56.303 -14.475 -18.807  1.00  0.00      PROA
ATOM   4906  OT2 GLN   295     -57.573 -14.360 -19.891  1.00  0.00      PROA
ATOM   4907  N   PRO   296     -49.495  30.372  22.935  1.00  0.00      PROB
ATOM   4908  HN1 PRO   296     -48.662  29.806  22.884  1.00  0.00      PROB
ATOM   4909  HN2 PRO   296     -50.139  29.915  23.569  1.00  0.00      PROB
ATOM   4910  CD  PRO   296     -50.119  30.509  21.581  1.00  0.00      PROB
ATOM   4911  HD1 PRO   296     -51.178  30.185  21.644  1.00  0.00      PROB
ATOM   4912  HD2 PRO   296     -49.574  29.889  20.839  1.00  0.00      PROB
ATOM   4913  CA  PRO   296     -49.159  31.727  23.456  1.00  0.00      PROB
ATOM   4914  HA  PRO   296     -48.092  31.824  23.314  1.00  0.00      PROB
ATOM   4915  CB  PRO   296     -50.031  32.662  22.621  1.00  0.00      PROB
ATOM   4916  HB1 PRO   296     -49.623  33.697  22.600  1.00  0.00      PROB
ATOM   4917  HB2 PRO   296     -51.080  32.690  23.003  1.00  0.00      PROB
ATOM   4918  CG  PRO   296     -50.017  31.996  21.253  1.00  0.00      PROB
ATOM   4919  HG1 PRO   296     -50.839  32.356  20.599  1.00  0.00      PROB
ATOM   4920  HG2 PRO   296     -49.042  32.204  20.752  1.00  0.00      PROB
ATOM   4921  C   PRO   296     -49.497  31.774  24.911  1.00  0.00      PROB
ATOM   4922  O   PRO   296     -50.394  31.060  25.344  1.00  0.00      PROB
ATOM   4923  N   CYS   297     -48.776  32.616  25.656  1.00  0.00      PROB
ATOM   4924  HN  CYS   297     -48.023  33.158  25.265  1.00  0.00      PROB
ATOM   4925  CA  CYS   297     -49.127  32.979  27.005  1.00  0.00      PROB
ATOM   4926  HA  CYS   297     -49.933  32.368  27.388  1.00  0.00      PROB
ATOM   4927  CB  CYS   297     -47.917  33.013  27.968  1.00  0.00      PROB
ATOM   4928  HB1 CYS   297     -48.248  33.337  28.972  1.00  0.00      PROB
ATOM   4929  HB2 CYS   297     -47.141  33.723  27.618  1.00  0.00      PROB
ATOM   4930  SG  CYS   297     -47.148  31.453  28.077  1.00  0.00      PROB
ATOM   4931  HG1 CYS   297     -46.788  31.345  26.945  1.00  0.00      PROB
ATOM   4932  C   CYS   297     -49.586  34.376  26.814  1.00  0.00      PROB
ATOM   4933  O   CYS   297     -48.778  35.225  26.475  1.00  0.00      PROB
ATOM   4934  N   PHE   298     -50.892  34.664  26.994  1.00  0.00      PROB
ATOM   4935  HN  PHE   298     -51.564  33.979  27.268  1.00  0.00      PROB
ATOM   4936  CA  PHE   298     -51.341  36.001  26.741  1.00  0.00      PROB
ATOM   4937  HA  PHE   298     -50.856  36.349  25.855  1.00  0.00      PROB
ATOM   4938  CB  PHE   298     -52.743  36.121  26.388  1.00  0.00      PROB
ATOM   4939  HB1 PHE   298     -53.268  37.039  26.867  1.00  0.00      PROB
ATOM   4940  HB2 PHE   298     -53.272  35.167  26.769  1.00  0.00      PROB
ATOM   4941  CG  PHE   298     -53.061  36.200  24.902  1.00  0.00      PROB
ATOM   4942  CD1 PHE   298     -53.819  37.226  24.316  1.00  0.00      PROB
ATOM   4943  HD1 PHE   298     -54.283  37.916  24.907  1.00  0.00      PROB
ATOM   4944  CE1 PHE   298     -53.842  37.438  22.940  1.00  0.00      PROB
ATOM   4945  HE1 PHE   298     -54.395  38.255  22.511  1.00  0.00      PROB
ATOM   4946  CZ  PHE   298     -53.111  36.597  22.113  1.00  0.00      PROB
ATOM   4947  HZ  PHE   298     -53.107  36.766  21.049  1.00  0.00      PROB
ATOM   4948  CD2 PHE   298     -52.397  35.325  24.046  1.00  0.00      PROB
ATOM   4949  HD2 PHE   298     -51.814  34.517  24.459  1.00  0.00      PROB
ATOM   4950  CE2 PHE   298     -52.392  35.534  22.666  1.00  0.00      PROB
ATOM   4951  HE2 PHE   298     -51.829  34.876  22.026  1.00  0.00      PROB
ATOM   4952  C   PHE   298     -50.898  36.928  27.814  1.00  0.00      PROB
ATOM   4953  O   PHE   298     -51.321  36.855  28.962  1.00  0.00      PROB
ATOM   4954  N   ARG   299     -49.931  37.742  27.404  1.00  0.00      PROB
ATOM   4955  HN  ARG   299     -49.658  37.738  26.437  1.00  0.00      PROB
ATOM   4956  CA  ARG   299     -49.135  38.581  28.218  1.00  0.00      PROB
ATOM   4957  HA  ARG   299     -49.520  38.632  29.218  1.00  0.00      PROB
ATOM   4958  CB  ARG   299     -47.650  38.189  28.183  1.00  0.00      PROB
ATOM   4959  HB1 ARG   299     -47.201  38.361  27.177  1.00  0.00      PROB
ATOM   4960  HB2 ARG   299     -47.567  37.097  28.384  1.00  0.00      PROB
ATOM   4961  CG  ARG   299     -46.862  38.932  29.265  1.00  0.00      PROB
ATOM   4962  HG1 ARG   299     -47.121  38.471  30.244  1.00  0.00      PROB
ATOM   4963  HG2 ARG   299     -47.184  39.998  29.292  1.00  0.00      PROB
ATOM   4964  CD  ARG   299     -45.379  38.880  28.990  1.00  0.00      PROB
ATOM   4965  HD1 ARG   299     -45.107  39.528  28.132  1.00  0.00      PROB
ATOM   4966  HD2 ARG   299     -45.016  37.849  28.834  1.00  0.00      PROB
ATOM   4967  NE  ARG   299     -44.749  39.372  30.167  1.00  0.00      PROB
ATOM   4968  HE  ARG   299     -45.201  39.442  31.080  1.00  0.00      PROB
ATOM   4969  CZ  ARG   299     -43.495  39.706  30.115  1.00  0.00      PROB
ATOM   4970  NH1 ARG   299     -42.621  39.733  29.175  1.00  0.00      PROB
ATOM   4971 HH11 ARG   299     -43.017  39.462  28.298  1.00  0.00      PROB
ATOM   4972 HH12 ARG   299     -41.654  39.980  29.225  1.00  0.00      PROB
ATOM   4973  NH2 ARG   299     -43.593  40.034  31.248  1.00  0.00      PROB
ATOM   4974 HH21 ARG   299     -43.358  40.126  32.266  1.00  0.00      PROB
ATOM   4975 HH22 ARG   299     -42.287  40.420  31.224  1.00  0.00      PROB
ATOM   4976  C   ARG   299     -49.305  39.871  27.506  1.00  0.00      PROB
ATOM   4977  O   ARG   299     -48.950  39.987  26.337  1.00  0.00      PROB
ATOM   4978  N   GLU   300     -49.912  40.849  28.176  1.00  0.00      PROB
ATOM   4979  HN  GLU   300     -50.149  40.766  29.148  1.00  0.00      PROB
ATOM   4980  CA  GLU   300     -50.418  41.996  27.506  1.00  0.00      PROB
ATOM   4981  HA  GLU   300     -49.998  42.071  26.512  1.00  0.00      PROB
ATOM   4982  CB  GLU   300     -51.948  41.964  27.379  1.00  0.00      PROB
ATOM   4983  HB1 GLU   300     -52.296  42.920  26.919  1.00  0.00      PROB
ATOM   4984  HB2 GLU   300     -52.423  41.865  28.380  1.00  0.00      PROB
ATOM   4985  CG  GLU   300     -52.399  40.805  26.479  1.00  0.00      PROB
ATOM   4986  HG1 GLU   300     -52.221  39.827  26.969  1.00  0.00      PROB
ATOM   4987  HG2 GLU   300     -51.831  40.829  25.525  1.00  0.00      PROB
ATOM   4988  CD  GLU   300     -53.868  40.955  26.169  1.00  0.00      PROB
ATOM   4989  OE1 GLU   300     -54.659  40.854  27.093  1.00  0.00      PROB
ATOM   4990  OE2 GLU   300     -54.228  41.172  24.998  1.00  0.00      PROB
ATOM   4991  C   GLU   300     -50.041  43.223  28.236  1.00  0.00      PROB
ATOM   4992  O   GLU   300     -50.410  43.446  29.394  1.00  0.00      PROB
ATOM   4993  N   GLU   301     -49.343  44.101  27.515  1.00  0.00      PROB
ATOM   4994  HN  GLU   301     -48.968  43.854  26.621  1.00  0.00      PROB
ATOM   4995  CA  GLU   301     -49.343  45.501  27.784  1.00  0.00      PROB
ATOM   4996  HA  GLU   301     -50.065  45.744  28.552  1.00  0.00      PROB
ATOM   4997  CB  GLU   301     -47.976  46.088  28.125  1.00  0.00      PROB
ATOM   4998  HB1 GLU   301     -47.226  45.889  27.330  1.00  0.00      PROB
ATOM   4999  HB2 GLU   301     -47.621  45.580  29.055  1.00  0.00      PROB
ATOM   5000  CG  GLU   301     -48.103  47.591  28.354  1.00  0.00      PROB
ATOM   5001  HG1 GLU   301     -48.952  47.792  29.062  1.00  0.00      PROB
ATOM   5002  HG2 GLU   301     -48.256  48.163  27.440  1.00  0.00      PROB
ATOM   5003  CD  GLU   301     -46.871  48.034  28.995  1.00  0.00      PROB
ATOM   5004  OE1 GLU   301     -47.183  48.299  30.178  1.00  0.00      PROB
ATOM   5005  OE2 GLU   301     -45.769  48.069  28.364  1.00  0.00      PROB
ATOM   5006  C   GLU   301     -49.808  46.055  26.487  1.00  0.00      PROB
ATOM   5007  O   GLU   301     -49.199  45.829  25.438  1.00  0.00      PROB
ATOM   5008  N   ASN   302     -50.963  46.741  26.513  1.00  0.00      PROB
ATOM   5009  HN  ASN   302     -51.415  46.957  27.373  1.00  0.00      PROB
ATOM   5010  CA  ASN   302     -51.704  47.021  25.321  1.00  0.00      PROB
ATOM   5011  HA  ASN   302     -51.157  46.686  24.450  1.00  0.00      PROB
ATOM   5012  CB  ASN   302     -53.075  46.319  25.417  1.00  0.00      PROB
ATOM   5013  HB1 ASN   302     -53.884  47.003  25.741  1.00  0.00      PROB
ATOM   5014  HB2 ASN   302     -53.005  45.491  26.156  1.00  0.00      PROB
ATOM   5015  CG  ASN   302     -53.468  45.638  24.130  1.00  0.00      PROB
ATOM   5016  OD1 ASN   302     -53.650  44.441  24.036  1.00  0.00      PROB
ATOM   5017  ND2 ASN   302     -53.566  46.424  23.141  1.00  0.00      PROB
ATOM   5018 HD21 ASN   302     -53.443  47.438  23.099  1.00  0.00      PROB
ATOM   5019 HD22 ASN   302     -53.821  46.056  22.205  1.00  0.00      PROB
ATOM   5020  C   ASN   302     -51.902  48.505  25.196  1.00  0.00      PROB
ATOM   5021  O   ASN   302     -52.611  48.938  24.296  1.00  0.00      PROB
ATOM   5022  N   ALA   303     -51.296  49.336  26.077  1.00  0.00      PROB
ATOM   5023  HN  ALA   303     -50.657  49.021  26.776  1.00  0.00      PROB
ATOM   5024  CA  ALA   303     -51.684  50.733  26.099  1.00  0.00      PROB
ATOM   5025  HA  ALA   303     -52.238  50.997  25.239  1.00  0.00      PROB
ATOM   5026  CB  ALA   303     -52.552  51.135  27.121  1.00  0.00      PROB
ATOM   5027  HB1 ALA   303     -52.133  50.776  28.214  1.00  0.00      PROB
ATOM   5028  HB2 ALA   303     -53.513  50.579  26.710  1.00  0.00      PROB
ATOM   5029  HB3 ALA   303     -53.124  51.993  27.346  1.00  0.00      PROB
ATOM   5030  C   ALA   303     -50.628  51.711  26.327  1.00  0.00      PROB
ATOM   5031  O   ALA   303     -50.898  52.895  26.187  1.00  0.00      PROB
ATOM   5032  N   ASN   304     -49.385  51.282  26.633  1.00  0.00      PROB
ATOM   5033  HN  ASN   304     -49.165  50.323  26.766  1.00  0.00      PROB
ATOM   5034  CA  ASN   304     -48.285  52.212  26.752  1.00  0.00      PROB
ATOM   5035  HA  ASN   304     -48.610  53.015  27.407  1.00  0.00      PROB
ATOM   5036  CB  ASN   304     -46.970  51.605  27.304  1.00  0.00      PROB
ATOM   5037  HB1 ASN   304     -46.087  52.212  27.009  1.00  0.00      PROB
ATOM   5038  HB2 ASN   304     -46.837  50.573  26.932  1.00  0.00      PROB
ATOM   5039  CG  ASN   304     -47.034  51.595  28.825  1.00  0.00      PROB
ATOM   5040  OD1 ASN   304     -48.123  51.656  29.343  1.00  0.00      PROB
ATOM   5041  ND2 ASN   304     -45.864  51.682  29.495  1.00  0.00      PROB
ATOM   5042 HD21 ASN   304     -45.850  51.699  30.496  1.00  0.00      PROB
ATOM   5043 HD22 ASN   304     -45.008  51.684  28.991  1.00  0.00      PROB
ATOM   5044  C   ASN   304     -48.000  52.840  25.446  1.00  0.00      PROB
ATOM   5045  O   ASN   304     -47.781  53.973  25.440  1.00  0.00      PROB
ATOM   5046  N   PHE   305     -48.021  52.134  24.329  1.00  0.00      PROB
ATOM   5047  HN  PHE   305     -48.252  51.181  24.362  1.00  0.00      PROB
ATOM   5048  CA  PHE   305     -47.699  52.690  23.042  1.00  0.00      PROB
ATOM   5049  HA  PHE   305     -47.916  53.750  23.027  1.00  0.00      PROB
ATOM   5050  CB  PHE   305     -46.179  52.498  22.734  1.00  0.00      PROB
ATOM   5051  HB1 PHE   305     -45.844  51.560  23.224  1.00  0.00      PROB
ATOM   5052  HB2 PHE   305     -45.608  53.334  23.193  1.00  0.00      PROB
ATOM   5053  CG  PHE   305     -45.803  52.420  21.268  1.00  0.00      PROB
ATOM   5054  CD1 PHE   305     -45.883  53.534  20.410  1.00  0.00      PROB
ATOM   5055  HD1 PHE   305     -46.216  54.487  20.793  1.00  0.00      PROB
ATOM   5056  CE1 PHE   305     -45.548  53.410  19.054  1.00  0.00      PROB
ATOM   5057  HE1 PHE   305     -45.622  54.264  18.396  1.00  0.00      PROB
ATOM   5058  CZ  PHE   305     -45.116  52.176  18.550  1.00  0.00      PROB
ATOM   5059  HZ  PHE   305     -44.860  52.078  17.505  1.00  0.00      PROB
ATOM   5060  CD2 PHE   305     -45.359  51.193  20.748  1.00  0.00      PROB
ATOM   5061  HD2 PHE   305     -45.290  50.331  21.391  1.00  0.00      PROB
ATOM   5062  CE2 PHE   305     -45.014  51.070  19.400  1.00  0.00      PROB
ATOM   5063  HE2 PHE   305     -44.678  50.120  19.016  1.00  0.00      PROB
ATOM   5064  C   PHE   305     -48.623  52.080  22.023  1.00  0.00      PROB
ATOM   5065  O   PHE   305     -48.892  52.699  21.004  1.00  0.00      PROB
ATOM   5066  N   ASN   306     -49.184  50.877  22.302  1.00  0.00      PROB
ATOM   5067  HN  ASN   306     -48.968  50.384  23.129  1.00  0.00      PROB
ATOM   5068  CA  ASN   306     -50.134  50.227  21.421  1.00  0.00      PROB
ATOM   5069  HA  ASN   306     -49.692  50.206  20.433  1.00  0.00      PROB
ATOM   5070  CB  ASN   306     -50.499  48.796  21.888  1.00  0.00      PROB
ATOM   5071  HB1 ASN   306     -51.521  48.490  21.560  1.00  0.00      PROB
ATOM   5072  HB2 ASN   306     -50.454  48.771  22.990  1.00  0.00      PROB
ATOM   5073  CG  ASN   306     -49.517  47.775  21.320  1.00  0.00      PROB
ATOM   5074  OD1 ASN   306     -48.609  48.092  20.553  1.00  0.00      PROB
ATOM   5075  ND2 ASN   306     -49.704  46.495  21.738  1.00  0.00      PROB
ATOM   5076 HD21 ASN   306     -49.118  45.768  21.388  1.00  0.00      PROB
ATOM   5077 HD22 ASN   306     -50.451  46.278  22.361  1.00  0.00      PROB
ATOM   5078  C   ASN   306     -51.415  50.989  21.248  1.00  0.00      PROB
ATOM   5079  O   ASN   306     -51.906  51.077  20.130  1.00  0.00      PROB
ATOM   5080  N   LYS   307     -51.980  51.567  22.333  1.00  0.00      PROB
ATOM   5081  HN  LYS   307     -51.588  51.525  23.248  1.00  0.00      PROB
ATOM   5082  CA  LYS   307     -53.218  52.301  22.213  1.00  0.00      PROB
ATOM   5083  HA  LYS   307     -53.669  52.059  21.260  1.00  0.00      PROB
ATOM   5084  CB  LYS   307     -54.294  51.896  23.229  1.00  0.00      PROB
ATOM   5085  HB1 LYS   307     -55.049  52.703  23.394  1.00  0.00      PROB
ATOM   5086  HB2 LYS   307     -53.843  51.656  24.209  1.00  0.00      PROB
ATOM   5087  CG  LYS   307     -55.041  50.691  22.651  1.00  0.00      PROB
ATOM   5088  HG1 LYS   307     -54.315  49.872  22.460  1.00  0.00      PROB
ATOM   5089  HG2 LYS   307     -55.461  50.991  21.661  1.00  0.00      PROB
ATOM   5090  CD  LYS   307     -56.200  50.210  23.516  1.00  0.00      PROB
ATOM   5091  HD1 LYS   307     -56.819  49.521  22.897  1.00  0.00      PROB
ATOM   5092  HD2 LYS   307     -56.828  51.091  23.786  1.00  0.00      PROB
ATOM   5093  CE  LYS   307     -55.750  49.491  24.775  1.00  0.00      PROB
ATOM   5094  HE1 LYS   307     -55.166  50.152  25.452  1.00  0.00      PROB
ATOM   5095  HE2 LYS   307     -55.147  48.592  24.521  1.00  0.00      PROB
ATOM   5096  NZ  LYS   307     -56.939  49.047  25.486  1.00  0.00      PROB
ATOM   5097  HZ1 LYS   307     -57.546  48.458  24.891  1.00  0.00      PROB
ATOM   5098  HZ2 LYS   307     -57.467  49.870  25.839  1.00  0.00      PROB
ATOM   5099  HZ3 LYS   307     -56.639  48.479  26.338  1.00  0.00      PROB
ATOM   5100  C   LYS   307     -53.009  53.772  22.131  1.00  0.00      PROB
ATOM   5101  O   LYS   307     -53.965  54.490  21.885  1.00  0.00      PROB
ATOM   5102  N   ILE   308     -51.722  54.196  22.195  1.00  0.00      PROB
ATOM   5103  HN  ILE   308     -51.031  53.577  22.549  1.00  0.00      PROB
ATOM   5104  CA  ILE   308     -51.154  55.348  21.530  1.00  0.00      PROB
ATOM   5105  HA  ILE   308     -50.096  55.237  21.705  1.00  0.00      PROB
ATOM   5106  CB  ILE   308     -51.459  56.736  22.059  1.00  0.00      PROB
ATOM   5107  HB  ILE   308     -50.879  57.484  21.458  1.00  0.00      PROB
ATOM   5108  CG2 ILE   308     -50.898  56.827  23.491  1.00  0.00      PROB
ATOM   5109 HG21 ILE   308     -49.814  56.592  23.502  1.00  0.00      PROB
ATOM   5110 HG22 ILE   308     -51.429  56.134  24.168  1.00  0.00      PROB
ATOM   5111 HG23 ILE   308     -51.037  57.844  23.874  1.00  0.00      PROB
ATOM   5112  CG1 ILE   308     -52.931  57.129  21.898  1.00  0.00      PROB
ATOM   5113 HG11 ILE   308     -53.504  56.736  22.807  1.00  0.00      PROB
ATOM   5114 HG12 ILE   308     -53.395  56.714  21.014  1.00  0.00      PROB
ATOM   5115  CD  ILE   308     -53.057  58.556  21.418  1.00  0.00      PROB
ATOM   5116  HD1 ILE   308     -52.594  59.231  20.922  1.00  0.00      PROB
ATOM   5117  HD2 ILE   308     -52.181  58.742  22.437  1.00  0.00      PROB
ATOM   5118  HD3 ILE   308     -54.253  58.827  21.651  1.00  0.00      PROB
ATOM   5119  C   ILE   308     -51.290  55.270  20.032  1.00  0.00      PROB
ATOM   5120  O   ILE   308     -51.563  56.261  19.367  1.00  0.00      PROB
ATOM   5121  N   PHE   309     -51.058  54.071  19.447  1.00  0.00      PROB
ATOM   5122  HN  PHE   309     -50.911  53.236  19.972  1.00  0.00      PROB
ATOM   5123  CA  PHE   309     -50.753  54.002  18.041  1.00  0.00      PROB
ATOM   5124  HA  PHE   309     -50.592  55.002  17.667  1.00  0.00      PROB
ATOM   5125  CB  PHE   309     -49.495  53.134  17.762  1.00  0.00      PROB
ATOM   5126  HB1 PHE   309     -49.707  52.050  17.645  1.00  0.00      PROB
ATOM   5127  HB2 PHE   309     -48.773  53.254  18.597  1.00  0.00      PROB
ATOM   5128  CG  PHE   309     -48.823  53.653  16.543  1.00  0.00      PROB
ATOM   5129  CD1 PHE   309     -48.756  52.961  15.306  1.00  0.00      PROB
ATOM   5130  HD1 PHE   309     -49.183  52.000  15.219  1.00  0.00      PROB
ATOM   5131  CE1 PHE   309     -48.157  53.531  14.183  1.00  0.00      PROB
ATOM   5132  HE1 PHE   309     -48.104  53.045  13.239  1.00  0.00      PROB
ATOM   5133  CZ  PHE   309     -47.458  54.628  14.332  1.00  0.00      PROB
ATOM   5134  HZ  PHE   309     -47.117  55.115  13.403  1.00  0.00      PROB
ATOM   5135  CD2 PHE   309     -48.255  54.875  16.673  1.00  0.00      PROB
ATOM   5136  HD2 PHE   309     -48.269  55.485  17.569  1.00  0.00      PROB
ATOM   5137  CE2 PHE   309     -47.369  55.074  15.716  1.00  0.00      PROB
ATOM   5138  HE2 PHE   309     -47.401  55.958  15.923  1.00  0.00      PROB
ATOM   5139  C   PHE   309     -51.898  53.419  17.271  1.00  0.00      PROB
ATOM   5140  O   PHE   309     -51.844  53.388  16.049  1.00  0.00      PROB
ATOM   5141  N   LEU   310     -52.986  52.964  17.920  1.00  0.00      PROB
ATOM   5142  HN  LEU   310     -53.076  53.026  18.912  1.00  0.00      PROB
ATOM   5143  CA  LEU   310     -54.055  52.293  17.213  1.00  0.00      PROB
ATOM   5144  HA  LEU   310     -53.734  52.090  16.199  1.00  0.00      PROB
ATOM   5145  CB  LEU   310     -54.367  50.887  17.800  1.00  0.00      PROB
ATOM   5146  HB1 LEU   310     -55.454  50.648  17.723  1.00  0.00      PROB
ATOM   5147  HB2 LEU   310     -54.110  50.890  18.876  1.00  0.00      PROB
ATOM   5148  CG  LEU   310     -53.563  49.815  16.983  1.00  0.00      PROB
ATOM   5149  HG  LEU   310     -54.099  49.679  16.035  1.00  0.00      PROB
ATOM   5150  CD1 LEU   310     -53.589  48.478  17.259  1.00  0.00      PROB
ATOM   5151 HD11 LEU   310     -53.259  47.524  17.142  1.00  0.00      PROB
ATOM   5152 HD12 LEU   310     -54.923  48.329  17.310  1.00  0.00      PROB
ATOM   5153 HD13 LEU   310     -52.856  48.541  18.530  1.00  0.00      PROB
ATOM   5154  CD2 LEU   310     -52.103  50.014  16.786  1.00  0.00      PROB
ATOM   5155 HD21 LEU   310     -51.570  50.228  17.733  1.00  0.00      PROB
ATOM   5156 HD22 LEU   310     -51.969  50.841  16.075  1.00  0.00      PROB
ATOM   5157 HD23 LEU   310     -51.660  49.097  16.334  1.00  0.00      PROB
ATOM   5158  C   LEU   310     -55.294  53.121  16.984  1.00  0.00      PROB
ATOM   5159  O   LEU   310     -56.103  52.629  16.209  1.00  0.00      PROB
ATOM   5160  N   PRO   311     -55.535  54.349  17.454  1.00  0.00      PROB
ATOM   5161  CD  PRO   311     -55.288  54.800  18.830  1.00  0.00      PROB
ATOM   5162  HD1 PRO   311     -54.224  55.083  18.960  1.00  0.00      PROB
ATOM   5163  HD2 PRO   311     -55.557  53.987  19.536  1.00  0.00      PROB
ATOM   5164  CA  PRO   311     -56.474  55.228  16.782  1.00  0.00      PROB
ATOM   5165  HA  PRO   311     -57.113  54.720  16.076  1.00  0.00      PROB
ATOM   5166  CB  PRO   311     -57.237  55.878  17.941  1.00  0.00      PROB
ATOM   5167  HB1 PRO   311     -58.018  55.169  18.290  1.00  0.00      PROB
ATOM   5168  HB2 PRO   311     -57.727  56.837  17.676  1.00  0.00      PROB
ATOM   5169  CG  PRO   311     -56.192  56.022  19.045  1.00  0.00      PROB
ATOM   5170  HG1 PRO   311     -55.606  56.955  18.889  1.00  0.00      PROB
ATOM   5171  HG2 PRO   311     -56.645  56.043  20.057  1.00  0.00      PROB
ATOM   5172  C   PRO   311     -55.634  56.229  16.042  1.00  0.00      PROB
ATOM   5173  O   PRO   311     -56.109  57.322  15.753  1.00  0.00      PROB
ATOM   5174  N   THR   312     -54.392  55.838  15.664  1.00  0.00      PROB
ATOM   5175  HN  THR   312     -54.018  54.956  15.931  1.00  0.00      PROB
ATOM   5176  CA  THR   312     -53.560  56.627  14.790  1.00  0.00      PROB
ATOM   5177  HA  THR   312     -53.904  57.652  14.764  1.00  0.00      PROB
ATOM   5178  CB  THR   312     -52.103  56.597  15.145  1.00  0.00      PROB
ATOM   5179  HB  THR   312     -51.605  55.622  14.940  1.00  0.00      PROB
ATOM   5180  OG1 THR   312     -51.909  56.866  16.526  1.00  0.00      PROB
ATOM   5181  HG1 THR   312     -52.339  56.150  16.994  1.00  0.00      PROB
ATOM   5182  CG2 THR   312     -51.505  57.697  14.337  1.00  0.00      PROB
ATOM   5183 HG21 THR   312     -51.404  57.521  13.245  1.00  0.00      PROB
ATOM   5184 HG22 THR   312     -50.657  57.740  14.908  1.00  0.00      PROB
ATOM   5185 HG23 THR   312     -51.761  58.718  14.569  1.00  0.00      PROB
ATOM   5186  C   THR   312     -53.720  56.018  13.433  1.00  0.00      PROB
ATOM   5187  O   THR   312     -53.947  56.720  12.457  1.00  0.00      PROB
ATOM   5188  N   ILE   313     -53.656  54.669  13.359  1.00  0.00      PROB
ATOM   5189  HN  ILE   313     -53.508  54.118  14.180  1.00  0.00      PROB
ATOM   5190  CA  ILE   313     -53.709  53.903  12.129  1.00  0.00      PROB
ATOM   5191  HA  ILE   313     -53.888  54.587  11.315  1.00  0.00      PROB
[truncated: 20,399,643 more chars]
