# Supplementary material for: Structural basis of dimerization of chemokine receptors CCR5 and CXCR4
Source: Nat Commun. 2023 Oct 13;14:6439. doi: 10.1038/s41467-023-42082-z (PMC10575954; doi:10.1038/s41467-023-42082-z)
Supplement: Supplementary file 6 — Source Data [file 41467_2023_42082_MOESM6_ESM.zip › Figure 6/Panel D/CCR5-CXCR4_minimum_A_membrane_POPC-CHL.pdb]

TITLE     Protein t= 101780.00000 step= 50890000
REMARK    GENERATED BY TRJCONV
REMARK    THIS IS A SIMULATION BOX
HELIX    1   1 GLN A   27  ASN A   57  1                                  31
HELIX    2   2 MET A   64  ALA A   91  1                                  28
HELIX    3   3 ASN A   98  VAL A  131  1                                  34
HELIX    4   4 ALA A  133  LYS A  138  1                                   6
HELIX    5   5 VAL A  142  PHE A  166  1                                  25
HELIX    6   6 TYR A  187  THR A  220  1                                  34
HELIX    7   7 LYS A  229  PHE A  263  1                                  35
HELIX    8   8 CYS A  269  GLY A  286  1                                  18
HELIX    9   9 ILE A  292  PHE A  299  1                                   8
HELIX   10  10 GLU A  303  PHE A  311  1                                   9
HELIX   11  11 GLU B   31  TYR B   65  1                                  35
HELIX   12  12 MET B   72  PHE B   93  1                                  22
HELIX   13  13 VAL B   96  VAL B   99  1                                   4
HELIX   14  14 ASN B  106  ALA B  137  1                                  32
HELIX   15  15 GLN B  145  LEU B  166  1                                  22
HELIX   16  16 PRO B  170  PHE B  174  1                                   5
HELIX   17  17 ASP B  193  ILE B  221  1                                  29
HELIX   18  18 HIS B  232  LEU B  266  1                                  35
HELIX   19  19 CYS B  274  ALA B  291  1                                  18
HELIX   20  20 PHE B  293  TYR B  302  1                                  10
SHEET    1   1 1 THR A 167  GLN A 170  0
SHEET    2   2 1 THR A 177  SER A 180  0
SHEET    3   3 1 ALA B 175  GLU B 179  0
SHEET    4   4 1 TYR B 184  ARG B 188  0
CRYST1  187.944  187.944  102.612  90.00  90.00  90.00 P 1           1
ATOM      1  N   PRO A  19     -70.943   7.190  35.794  1.00  0.00           N
ATOM      2  HN1 PRO A  19     -71.885   7.537  35.871  1.00  0.00           H
ATOM      3  HN2 PRO A  19     -71.006   6.211  35.570  1.00  0.00           H
ATOM      4  CD  PRO A  19     -70.104   7.385  37.028  1.00  0.00           C
ATOM      5  HD1 PRO A  19     -70.333   8.356  37.520  1.00  0.00           H
ATOM      6  HD2 PRO A  19     -70.263   6.545  37.735  1.00  0.00           H
ATOM      7  CA  PRO A  19     -70.165   7.711  34.646  1.00  0.00           C
ATOM      8  HA  PRO A  19     -70.421   8.760  34.684  1.00  0.00           H
ATOM      9  CB  PRO A  19     -68.721   7.331  34.972  1.00  0.00           C
ATOM     10  HB1 PRO A  19     -68.027   7.920  34.337  1.00  0.00           H
ATOM     11  HB2 PRO A  19     -68.526   6.298  34.606  1.00  0.00           H
ATOM     12  CG  PRO A  19     -68.667   7.520  36.494  1.00  0.00           C
ATOM     13  HG1 PRO A  19     -68.260   8.497  36.828  1.00  0.00           H
ATOM     14  HG2 PRO A  19     -68.011   6.679  36.822  1.00  0.00           H
ATOM     15  C   PRO A  19     -70.575   6.987  33.406  1.00  0.00           C
ATOM     16  O   PRO A  19     -71.321   6.015  33.533  1.00  0.00           O
ATOM     17  N   CYS A  20     -70.150   7.391  32.195  1.00  0.00           N
ATOM     18  HN  CYS A  20     -69.486   8.111  32.026  1.00  0.00           H
ATOM     19  CA  CYS A  20     -70.505   6.756  30.966  1.00  0.00           C
ATOM     20  HA  CYS A  20     -71.274   6.011  31.083  1.00  0.00           H
ATOM     21  CB  CYS A  20     -70.923   7.770  29.882  1.00  0.00           C
ATOM     22  HB1 CYS A  20     -70.084   8.387  29.488  1.00  0.00           H
ATOM     23  HB2 CYS A  20     -71.233   7.268  28.945  1.00  0.00           H
ATOM     24  SG  CYS A  20     -72.162   8.948  30.493  1.00  0.00           S
ATOM     25  C   CYS A  20     -69.303   6.083  30.370  1.00  0.00           C
ATOM     26  O   CYS A  20     -68.193   6.619  30.325  1.00  0.00           O
ATOM     27  N   GLN A  21     -69.499   4.942  29.702  1.00  0.00           N
ATOM     28  HN  GLN A  21     -70.380   4.464  29.710  1.00  0.00           H
ATOM     29  CA  GLN A  21     -68.457   4.235  29.026  1.00  0.00           C
ATOM     30  HA  GLN A  21     -67.506   4.420  29.522  1.00  0.00           H
ATOM     31  CB  GLN A  21     -68.829   2.747  28.989  1.00  0.00           C
ATOM     32  HB1 GLN A  21     -68.148   2.285  28.232  1.00  0.00           H
ATOM     33  HB2 GLN A  21     -69.792   2.441  28.511  1.00  0.00           H
ATOM     34  CG  GLN A  21     -68.725   1.986  30.309  1.00  0.00           C
ATOM     35  HG1 GLN A  21     -69.652   2.182  30.895  1.00  0.00           H
ATOM     36  HG2 GLN A  21     -68.736   0.921  29.997  1.00  0.00           H
ATOM     37  CD  GLN A  21     -67.546   2.341  31.203  1.00  0.00           C
ATOM     38  OE1 GLN A  21     -66.441   2.589  30.733  1.00  0.00           O
ATOM     39  NE2 GLN A  21     -67.682   2.226  32.552  1.00  0.00           N
ATOM     40 1HE2 GLN A  21     -68.626   2.200  32.870  1.00  0.00           H
ATOM     41 2HE2 GLN A  21     -66.873   2.447  33.103  1.00  0.00           H
ATOM     42  C   GLN A  21     -68.344   4.714  27.619  1.00  0.00           C
ATOM     43  O   GLN A  21     -69.316   5.320  27.172  1.00  0.00           O
ATOM     44  N   LYS A  22     -67.184   4.544  26.978  1.00  0.00           N
ATOM     45  HN  LYS A  22     -66.322   4.183  27.327  1.00  0.00           H
ATOM     46  CA  LYS A  22     -66.829   5.218  25.756  1.00  0.00           C
ATOM     47  HA  LYS A  22     -67.607   5.829  25.327  1.00  0.00           H
ATOM     48  CB  LYS A  22     -65.651   6.206  25.823  1.00  0.00           C
ATOM     49  HB1 LYS A  22     -64.800   5.682  26.322  1.00  0.00           H
ATOM     50  HB2 LYS A  22     -65.351   6.602  24.830  1.00  0.00           H
ATOM     51  CG  LYS A  22     -65.843   7.556  26.513  1.00  0.00           C
ATOM     52  HG1 LYS A  22     -65.005   8.233  26.235  1.00  0.00           H
ATOM     53  HG2 LYS A  22     -65.815   7.309  27.598  1.00  0.00           H
ATOM     54  CD  LYS A  22     -67.164   8.197  26.094  1.00  0.00           C
ATOM     55  HD1 LYS A  22     -67.172   9.198  26.562  1.00  0.00           H
ATOM     56  HD2 LYS A  22     -68.023   7.696  26.594  1.00  0.00           H
ATOM     57  CE  LYS A  22     -67.415   8.494  24.618  1.00  0.00           C
ATOM     58  HE1 LYS A  22     -66.835   9.405  24.313  1.00  0.00           H
ATOM     59  HE2 LYS A  22     -67.229   7.633  23.932  1.00  0.00           H
ATOM     60  NZ  LYS A  22     -68.830   8.859  24.391  1.00  0.00           N
ATOM     61  HZ1 LYS A  22     -68.908   9.765  23.875  1.00  0.00           H
ATOM     62  HZ2 LYS A  22     -69.269   8.933  25.326  1.00  0.00           H
ATOM     63  HZ3 LYS A  22     -69.187   8.065  23.824  1.00  0.00           H
ATOM     64  C   LYS A  22     -66.672   4.273  24.614  1.00  0.00           C
ATOM     65  O   LYS A  22     -67.678   3.772  24.110  1.00  0.00           O
ATOM     66  N   ILE A  23     -65.486   4.164  23.998  1.00  0.00           N
ATOM     67  HN  ILE A  23     -64.750   4.718  24.376  1.00  0.00           H
ATOM     68  CA  ILE A  23     -65.087   3.219  22.993  1.00  0.00           C
ATOM     69  HA  ILE A  23     -65.852   3.235  22.235  1.00  0.00           H
ATOM     70  CB  ILE A  23     -63.798   3.508  22.279  1.00  0.00           C
ATOM     71  HB  ILE A  23     -62.993   3.250  23.008  1.00  0.00           H
ATOM     72  CG2 ILE A  23     -63.606   2.537  21.107  1.00  0.00           C
ATOM     73 1HG2 ILE A  23     -63.848   1.494  21.429  1.00  0.00           H
ATOM     74 2HG2 ILE A  23     -64.264   2.735  20.232  1.00  0.00           H
ATOM     75 3HG2 ILE A  23     -62.537   2.507  20.824  1.00  0.00           H
ATOM     76  CG1 ILE A  23     -63.523   4.944  21.813  1.00  0.00           C
ATOM     77 1HG1 ILE A  23     -62.453   4.994  21.516  1.00  0.00           H
ATOM     78 2HG1 ILE A  23     -63.773   5.636  22.652  1.00  0.00           H
ATOM     79  CD  ILE A  23     -64.343   5.469  20.639  1.00  0.00           C
ATOM     80  HD1 ILE A  23     -64.105   6.548  20.485  1.00  0.00           H
ATOM     81  HD2 ILE A  23     -65.416   5.336  20.890  1.00  0.00           H
ATOM     82  HD3 ILE A  23     -64.145   4.918  19.694  1.00  0.00           H
ATOM     83  C   ILE A  23     -65.229   1.812  23.460  1.00  0.00           C
ATOM     84  O   ILE A  23     -64.984   1.516  24.625  1.00  0.00           O
ATOM     85  N   ASN A  24     -65.801   0.927  22.619  1.00  0.00           N
ATOM     86  HN  ASN A  24     -66.039   1.163  21.677  1.00  0.00           H
ATOM     87  CA  ASN A  24     -66.101  -0.374  23.129  1.00  0.00           C
ATOM     88  HA  ASN A  24     -65.438  -0.697  23.920  1.00  0.00           H
ATOM     89  CB  ASN A  24     -67.575  -0.439  23.551  1.00  0.00           C
ATOM     90  HB1 ASN A  24     -68.238  -0.484  22.660  1.00  0.00           H
ATOM     91  HB2 ASN A  24     -67.722   0.465  24.173  1.00  0.00           H
ATOM     92  CG  ASN A  24     -67.875  -1.639  24.437  1.00  0.00           C
ATOM     93  OD1 ASN A  24     -67.080  -2.494  24.828  1.00  0.00           O
ATOM     94  ND2 ASN A  24     -69.198  -1.774  24.704  1.00  0.00           N
ATOM     95 1HD2 ASN A  24     -69.495  -2.615  25.149  1.00  0.00           H
ATOM     96 2HD2 ASN A  24     -69.790  -1.023  24.397  1.00  0.00           H
ATOM     97  C   ASN A  24     -65.776  -1.326  22.029  1.00  0.00           C
ATOM     98  O   ASN A  24     -66.254  -1.182  20.905  1.00  0.00           O
ATOM     99  N   VAL A  25     -64.982  -2.391  22.260  1.00  0.00           N
ATOM    100  HN  VAL A  25     -64.592  -2.578  23.160  1.00  0.00           H
ATOM    101  CA  VAL A  25     -64.682  -3.400  21.295  1.00  0.00           C
ATOM    102  HA  VAL A  25     -64.897  -3.027  20.304  1.00  0.00           H
ATOM    103  CB  VAL A  25     -63.235  -3.799  21.281  1.00  0.00           C
ATOM    104  HB  VAL A  25     -62.947  -4.177  22.288  1.00  0.00           H
ATOM    105  CG1 VAL A  25     -62.468  -2.484  21.083  1.00  0.00           C
ATOM    106 1HG1 VAL A  25     -62.736  -1.967  20.138  1.00  0.00           H
ATOM    107 2HG1 VAL A  25     -62.649  -1.844  21.982  1.00  0.00           H
ATOM    108 3HG1 VAL A  25     -61.411  -2.748  20.884  1.00  0.00           H
ATOM    109  CG2 VAL A  25     -62.911  -4.866  20.226  1.00  0.00           C
ATOM    110 1HG2 VAL A  25     -61.812  -4.968  20.087  1.00  0.00           H
ATOM    111 2HG2 VAL A  25     -63.441  -4.620  19.291  1.00  0.00           H
ATOM    112 3HG2 VAL A  25     -63.262  -5.877  20.553  1.00  0.00           H
ATOM    113  C   VAL A  25     -65.601  -4.522  21.631  1.00  0.00           C
ATOM    114  O   VAL A  25     -65.727  -5.025  22.750  1.00  0.00           O
ATOM    115  N   LYS A  26     -66.342  -4.967  20.596  1.00  0.00           N
ATOM    116  HN  LYS A  26     -66.326  -4.451  19.744  1.00  0.00           H
ATOM    117  CA  LYS A  26     -67.160  -6.130  20.658  1.00  0.00           C
ATOM    118  HA  LYS A  26     -67.458  -6.446  21.646  1.00  0.00           H
ATOM    119  CB  LYS A  26     -68.510  -5.668  20.091  1.00  0.00           C
ATOM    120  HB1 LYS A  26     -69.348  -6.398  20.040  1.00  0.00           H
ATOM    121  HB2 LYS A  26     -68.440  -5.366  19.027  1.00  0.00           H
ATOM    122  CG  LYS A  26     -69.102  -4.493  20.874  1.00  0.00           C
ATOM    123  HG1 LYS A  26     -69.976  -4.284  20.212  1.00  0.00           H
ATOM    124  HG2 LYS A  26     -68.497  -3.562  20.838  1.00  0.00           H
ATOM    125  CD  LYS A  26     -69.516  -4.817  22.311  1.00  0.00           C
ATOM    126  HD1 LYS A  26     -68.601  -5.237  22.761  1.00  0.00           H
ATOM    127  HD2 LYS A  26     -69.745  -3.846  22.813  1.00  0.00           H
ATOM    128  CE  LYS A  26     -70.637  -5.848  22.494  1.00  0.00           C
ATOM    129  HE1 LYS A  26     -70.465  -6.706  21.808  1.00  0.00           H
ATOM    130  HE2 LYS A  26     -70.796  -6.200  23.536  1.00  0.00           H
ATOM    131  NZ  LYS A  26     -71.891  -5.180  22.101  1.00  0.00           N
ATOM    132  HZ1 LYS A  26     -71.743  -4.156  22.276  1.00  0.00           H
ATOM    133  HZ2 LYS A  26     -72.651  -5.579  22.669  1.00  0.00           H
ATOM    134  HZ3 LYS A  26     -72.010  -5.418  21.087  1.00  0.00           H
ATOM    135  C   LYS A  26     -66.621  -7.189  19.741  1.00  0.00           C
ATOM    136  O   LYS A  26     -66.000  -7.073  18.684  1.00  0.00           O
ATOM    137  N   GLN A  27     -66.910  -8.415  20.206  1.00  0.00           N
ATOM    138  HN  GLN A  27     -67.369  -8.583  21.076  1.00  0.00           H
ATOM    139  CA  GLN A  27     -66.453  -9.594  19.552  1.00  0.00           C
ATOM    140  HA  GLN A  27     -65.463  -9.442  19.133  1.00  0.00           H
ATOM    141  CB  GLN A  27     -66.277 -10.769  20.528  1.00  0.00           C
ATOM    142  HB1 GLN A  27     -67.222 -10.961  21.086  1.00  0.00           H
ATOM    143  HB2 GLN A  27     -66.088 -11.684  19.925  1.00  0.00           H
ATOM    144  CG  GLN A  27     -65.262 -10.660  21.656  1.00  0.00           C
ATOM    145  HG1 GLN A  27     -65.177 -11.607  22.245  1.00  0.00           H
ATOM    146  HG2 GLN A  27     -65.687  -9.976  22.416  1.00  0.00           H
ATOM    147  CD  GLN A  27     -63.862 -10.235  21.219  1.00  0.00           C
ATOM    148  OE1 GLN A  27     -63.350 -10.875  20.300  1.00  0.00           O
ATOM    149  NE2 GLN A  27     -63.251  -9.174  21.797  1.00  0.00           N
ATOM    150 1HE2 GLN A  27     -62.418  -8.824  21.357  1.00  0.00           H
ATOM    151 2HE2 GLN A  27     -63.704  -8.711  22.551  1.00  0.00           H
ATOM    152  C   GLN A  27     -67.189  -9.939  18.300  1.00  0.00           C
ATOM    153  O   GLN A  27     -66.579 -10.614  17.478  1.00  0.00           O
ATOM    154  N   ILE A  28     -68.417  -9.436  18.064  1.00  0.00           N
ATOM    155  HN  ILE A  28     -68.893  -9.032  18.833  1.00  0.00           H
ATOM    156  CA  ILE A  28     -69.006  -9.495  16.758  1.00  0.00           C
ATOM    157  HA  ILE A  28     -68.973 -10.546  16.513  1.00  0.00           H
ATOM    158  CB  ILE A  28     -70.477  -9.189  16.818  1.00  0.00           C
ATOM    159  HB  ILE A  28     -70.635  -8.116  17.070  1.00  0.00           H
ATOM    160  CG2 ILE A  28     -71.167  -9.465  15.470  1.00  0.00           C
ATOM    161 1HG2 ILE A  28     -70.596  -8.901  14.713  1.00  0.00           H
ATOM    162 2HG2 ILE A  28     -71.304 -10.542  15.216  1.00  0.00           H
ATOM    163 3HG2 ILE A  28     -72.127  -8.911  15.477  1.00  0.00           H
ATOM    164  CG1 ILE A  28     -71.342  -9.922  17.853  1.00  0.00           C
ATOM    165 1HG1 ILE A  28     -71.464 -11.002  17.628  1.00  0.00           H
ATOM    166 2HG1 ILE A  28     -70.759  -9.750  18.782  1.00  0.00           H
ATOM    167  CD  ILE A  28     -72.779  -9.479  18.125  1.00  0.00           C
ATOM    168  HD1 ILE A  28     -73.402 -10.137  17.475  1.00  0.00           H
ATOM    169  HD2 ILE A  28     -73.156  -9.437  19.168  1.00  0.00           H
ATOM    170  HD3 ILE A  28     -72.897  -8.467  17.685  1.00  0.00           H
ATOM    171  C   ILE A  28     -68.295  -8.850  15.627  1.00  0.00           C
ATOM    172  O   ILE A  28     -68.247  -9.441  14.553  1.00  0.00           O
ATOM    173  N   ALA A  29     -67.793  -7.638  15.922  1.00  0.00           N
ATOM    174  HN  ALA A  29     -67.917  -7.150  16.786  1.00  0.00           H
ATOM    175  CA  ALA A  29     -67.039  -6.873  14.983  1.00  0.00           C
ATOM    176  HA  ALA A  29     -67.551  -6.869  14.030  1.00  0.00           H
ATOM    177  CB  ALA A  29     -66.813  -5.498  15.637  1.00  0.00           C
ATOM    178  HB1 ALA A  29     -67.678  -4.838  15.441  1.00  0.00           H
ATOM    179  HB2 ALA A  29     -65.914  -4.996  15.215  1.00  0.00           H
ATOM    180  HB3 ALA A  29     -66.661  -5.618  16.728  1.00  0.00           H
ATOM    181  C   ALA A  29     -65.687  -7.421  14.662  1.00  0.00           C
ATOM    182  O   ALA A  29     -65.342  -7.278  13.500  1.00  0.00           O
ATOM    183  N   ALA A  30     -65.021  -8.072  15.641  1.00  0.00           N
ATOM    184  HN  ALA A  30     -65.366  -8.003  16.571  1.00  0.00           H
ATOM    185  CA  ALA A  30     -63.791  -8.788  15.477  1.00  0.00           C
ATOM    186  HA  ALA A  30     -63.033  -8.099  15.134  1.00  0.00           H
ATOM    187  CB  ALA A  30     -63.382  -9.435  16.812  1.00  0.00           C
ATOM    188  HB1 ALA A  30     -63.452  -8.735  17.661  1.00  0.00           H
ATOM    189  HB2 ALA A  30     -64.052 -10.307  17.000  1.00  0.00           H
ATOM    190  HB3 ALA A  30     -62.318  -9.736  16.836  1.00  0.00           H
ATOM    191  C   ALA A  30     -63.818  -9.911  14.497  1.00  0.00           C
ATOM    192  O   ALA A  30     -62.937 -10.126  13.664  1.00  0.00           O
ATOM    193  N   ARG A  31     -64.948 -10.641  14.533  1.00  0.00           N
ATOM    194  HN  ARG A  31     -65.645 -10.453  15.207  1.00  0.00           H
ATOM    195  CA  ARG A  31     -65.198 -11.671  13.561  1.00  0.00           C
ATOM    196  HA  ARG A  31     -64.285 -12.198  13.325  1.00  0.00           H
ATOM    197  CB  ARG A  31     -66.037 -12.847  14.077  1.00  0.00           C
ATOM    198  HB1 ARG A  31     -67.049 -12.421  14.244  1.00  0.00           H
ATOM    199  HB2 ARG A  31     -66.018 -13.631  13.286  1.00  0.00           H
ATOM    200  CG  ARG A  31     -65.518 -13.514  15.357  1.00  0.00           C
ATOM    201  HG1 ARG A  31     -65.393 -12.708  16.108  1.00  0.00           H
ATOM    202  HG2 ARG A  31     -66.284 -14.230  15.702  1.00  0.00           H
ATOM    203  CD  ARG A  31     -64.156 -14.160  15.060  1.00  0.00           C
ATOM    204  HD1 ARG A  31     -64.261 -14.742  14.125  1.00  0.00           H
ATOM    205  HD2 ARG A  31     -63.388 -13.369  14.951  1.00  0.00           H
ATOM    206  NE  ARG A  31     -63.843 -15.130  16.138  1.00  0.00           N
ATOM    207  HE  ARG A  31     -64.399 -14.986  16.966  1.00  0.00           H
ATOM    208  CZ  ARG A  31     -62.673 -15.842  16.098  1.00  0.00           C
ATOM    209  NH1 ARG A  31     -62.138 -16.309  17.255  1.00  0.00           N
ATOM    210 1HH1 ARG A  31     -62.597 -16.008  18.099  1.00  0.00           H
ATOM    211 2HH1 ARG A  31     -61.231 -16.723  17.144  1.00  0.00           H
ATOM    212  NH2 ARG A  31     -61.829 -15.923  15.029  1.00  0.00           N
ATOM    213 1HH2 ARG A  31     -60.923 -16.344  15.118  1.00  0.00           H
ATOM    214 2HH2 ARG A  31     -62.062 -15.718  14.078  1.00  0.00           H
ATOM    215  C   ARG A  31     -65.712 -11.334  12.209  1.00  0.00           C
ATOM    216  O   ARG A  31     -65.517 -12.126  11.288  1.00  0.00           O
ATOM    217  N   LEU A  32     -66.273 -10.129  11.986  1.00  0.00           N
ATOM    218  HN  LEU A  32     -66.421  -9.473  12.731  1.00  0.00           H
ATOM    219  CA  LEU A  32     -66.990  -9.901  10.772  1.00  0.00           C
ATOM    220  HA  LEU A  32     -67.336 -10.801  10.300  1.00  0.00           H
ATOM    221  CB  LEU A  32     -68.153  -8.960  11.160  1.00  0.00           C
ATOM    222  HB1 LEU A  32     -67.918  -8.183  11.926  1.00  0.00           H
ATOM    223  HB2 LEU A  32     -68.920  -9.581  11.681  1.00  0.00           H
ATOM    224  CG  LEU A  32     -68.975  -8.250  10.087  1.00  0.00           C
ATOM    225  HG  LEU A  32     -68.365  -7.570   9.451  1.00  0.00           H
ATOM    226  CD1 LEU A  32     -69.584  -9.363   9.200  1.00  0.00           C
ATOM    227 1HD1 LEU A  32     -70.360  -8.916   8.550  1.00  0.00           H
ATOM    228 2HD1 LEU A  32     -70.018 -10.151   9.851  1.00  0.00           H
ATOM    229 3HD1 LEU A  32     -68.803  -9.801   8.556  1.00  0.00           H
ATOM    230  CD2 LEU A  32     -70.034  -7.348  10.742  1.00  0.00           C
ATOM    231 1HD2 LEU A  32     -70.824  -7.877  11.320  1.00  0.00           H
ATOM    232 2HD2 LEU A  32     -69.435  -6.669  11.382  1.00  0.00           H
ATOM    233 3HD2 LEU A  32     -70.559  -6.706  10.006  1.00  0.00           H
ATOM    234  C   LEU A  32     -66.321  -9.060   9.743  1.00  0.00           C
ATOM    235  O   LEU A  32     -66.672  -9.234   8.579  1.00  0.00           O
ATOM    236  N   LEU A  33     -65.391  -8.201  10.192  1.00  0.00           N
ATOM    237  HN  LEU A  33     -65.130  -8.024  11.140  1.00  0.00           H
ATOM    238  CA  LEU A  33     -64.630  -7.281   9.405  1.00  0.00           C
ATOM    239  HA  LEU A  33     -65.146  -7.015   8.488  1.00  0.00           H
ATOM    240  CB  LEU A  33     -64.377  -6.012  10.223  1.00  0.00           C
ATOM    241  HB1 LEU A  33     -63.697  -6.211  11.077  1.00  0.00           H
ATOM    242  HB2 LEU A  33     -63.879  -5.305   9.523  1.00  0.00           H
ATOM    243  CG  LEU A  33     -65.676  -5.361  10.756  1.00  0.00           C
ATOM    244  HG  LEU A  33     -66.189  -6.113  11.390  1.00  0.00           H
ATOM    245  CD1 LEU A  33     -65.340  -4.148  11.633  1.00  0.00           C
ATOM    246 1HD1 LEU A  33     -64.695  -4.320  12.517  1.00  0.00           H
ATOM    247 2HD1 LEU A  33     -64.953  -3.388  10.926  1.00  0.00           H
ATOM    248 3HD1 LEU A  33     -66.325  -3.728  11.939  1.00  0.00           H
ATOM    249  CD2 LEU A  33     -66.561  -4.883   9.589  1.00  0.00           C
ATOM    250 1HD2 LEU A  33     -65.915  -4.322   8.878  1.00  0.00           H
ATOM    251 2HD2 LEU A  33     -67.359  -4.242  10.012  1.00  0.00           H
ATOM    252 3HD2 LEU A  33     -67.129  -5.679   9.074  1.00  0.00           H
ATOM    253  C   LEU A  33     -63.343  -7.734   8.811  1.00  0.00           C
ATOM    254  O   LEU A  33     -62.861  -7.260   7.784  1.00  0.00           O
ATOM    255  N   PRO A  34     -62.667  -8.733   9.287  1.00  0.00           N
ATOM    256  CD  PRO A  34     -62.724  -9.261  10.644  1.00  0.00           C
ATOM    257  HD1 PRO A  34     -62.796  -8.393  11.353  1.00  0.00           H
ATOM    258  HD2 PRO A  34     -63.576  -9.961  10.753  1.00  0.00           H
ATOM    259  CA  PRO A  34     -61.519  -9.186   8.562  1.00  0.00           C
ATOM    260  HA  PRO A  34     -61.214  -8.519   7.765  1.00  0.00           H
ATOM    261  CB  PRO A  34     -60.500  -9.373   9.686  1.00  0.00           C
ATOM    262  HB1 PRO A  34     -60.059  -8.401   9.987  1.00  0.00           H
ATOM    263  HB2 PRO A  34     -59.580  -9.965   9.513  1.00  0.00           H
ATOM    264  CG  PRO A  34     -61.344  -9.920  10.839  1.00  0.00           C
ATOM    265  HG1 PRO A  34     -61.334 -11.026  10.769  1.00  0.00           H
ATOM    266  HG2 PRO A  34     -60.844  -9.554  11.763  1.00  0.00           H
ATOM    267  C   PRO A  34     -61.667 -10.452   7.787  1.00  0.00           C
ATOM    268  O   PRO A  34     -60.552 -10.925   7.576  1.00  0.00           O
ATOM    269  N   PRO A  35     -62.711 -11.099   7.353  1.00  0.00           N
ATOM    270  CD  PRO A  35     -62.701 -12.433   6.783  1.00  0.00           C
ATOM    271  HD1 PRO A  35     -61.928 -12.467   5.987  1.00  0.00           H
ATOM    272  HD2 PRO A  35     -62.459 -13.174   7.582  1.00  0.00           H
ATOM    273  CA  PRO A  35     -64.015 -10.522   7.248  1.00  0.00           C
ATOM    274  HA  PRO A  35     -64.242  -9.818   8.046  1.00  0.00           H
ATOM    275  CB  PRO A  35     -64.898 -11.768   7.228  1.00  0.00           C
ATOM    276  HB1 PRO A  35     -64.974 -12.188   8.259  1.00  0.00           H
ATOM    277  HB2 PRO A  35     -65.913 -11.434   6.919  1.00  0.00           H
ATOM    278  CG  PRO A  35     -64.129 -12.688   6.280  1.00  0.00           C
ATOM    279  HG1 PRO A  35     -64.542 -13.718   6.321  1.00  0.00           H
ATOM    280  HG2 PRO A  35     -64.227 -12.308   5.242  1.00  0.00           H
ATOM    281  C   PRO A  35     -64.067  -9.719   6.003  1.00  0.00           C
ATOM    282  O   PRO A  35     -63.210  -9.834   5.126  1.00  0.00           O
ATOM    283  N   LEU A  36     -65.054  -8.806   5.872  1.00  0.00           N
ATOM    284  HN  LEU A  36     -65.833  -8.893   6.494  1.00  0.00           H
ATOM    285  CA  LEU A  36     -65.412  -8.081   4.699  1.00  0.00           C
ATOM    286  HA  LEU A  36     -65.687  -8.732   3.878  1.00  0.00           H
ATOM    287  CB  LEU A  36     -66.671  -7.252   4.979  1.00  0.00           C
ATOM    288  HB1 LEU A  36     -66.987  -6.797   4.010  1.00  0.00           H
ATOM    289  HB2 LEU A  36     -66.316  -6.490   5.709  1.00  0.00           H
ATOM    290  CG  LEU A  36     -67.890  -7.950   5.622  1.00  0.00           C
ATOM    291  HG  LEU A  36     -67.585  -8.227   6.662  1.00  0.00           H
ATOM    292  CD1 LEU A  36     -69.115  -7.047   5.836  1.00  0.00           C
ATOM    293 1HD1 LEU A  36     -69.362  -6.437   4.934  1.00  0.00           H
ATOM    294 2HD1 LEU A  36     -68.914  -6.345   6.668  1.00  0.00           H
ATOM    295 3HD1 LEU A  36     -69.964  -7.648   6.210  1.00  0.00           H
ATOM    296  CD2 LEU A  36     -68.377  -9.132   4.772  1.00  0.00           C
ATOM    297 1HD2 LEU A  36     -69.346  -9.466   5.209  1.00  0.00           H
ATOM    298 2HD2 LEU A  36     -68.528  -8.758   3.737  1.00  0.00           H
ATOM    299 3HD2 LEU A  36     -67.805 -10.084   4.770  1.00  0.00           H
ATOM    300  C   LEU A  36     -64.368  -7.204   4.108  1.00  0.00           C
ATOM    301  O   LEU A  36     -64.069  -7.191   2.916  1.00  0.00           O
ATOM    302  N   TYR A  37     -63.596  -6.494   4.956  1.00  0.00           N
ATOM    303  HN  TYR A  37     -63.742  -6.485   5.938  1.00  0.00           H
ATOM    304  CA  TYR A  37     -62.536  -5.617   4.544  1.00  0.00           C
ATOM    305  HA  TYR A  37     -62.819  -4.968   3.733  1.00  0.00           H
ATOM    306  CB  TYR A  37     -62.230  -4.880   5.860  1.00  0.00           C
ATOM    307  HB1 TYR A  37     -61.997  -5.509   6.754  1.00  0.00           H
ATOM    308  HB2 TYR A  37     -61.351  -4.248   5.633  1.00  0.00           H
ATOM    309  CG  TYR A  37     -63.133  -3.749   6.223  1.00  0.00           C
ATOM    310  CD1 TYR A  37     -63.103  -3.304   7.521  1.00  0.00           C
ATOM    311  HD1 TYR A  37     -62.537  -3.831   8.269  1.00  0.00           H
ATOM    312  CE1 TYR A  37     -63.953  -2.303   7.928  1.00  0.00           C
ATOM    313  HE1 TYR A  37     -64.019  -2.076   8.983  1.00  0.00           H
ATOM    314  CZ  TYR A  37     -64.829  -1.687   7.074  1.00  0.00           C
ATOM    315  OH  TYR A  37     -65.685  -0.698   7.602  1.00  0.00           O
ATOM    316  HH  TYR A  37     -66.325  -0.369   6.970  1.00  0.00           H
ATOM    317  CD2 TYR A  37     -63.942  -3.074   5.331  1.00  0.00           C
ATOM    318  HD2 TYR A  37     -64.143  -3.334   4.304  1.00  0.00           H
ATOM    319  CE2 TYR A  37     -64.753  -2.040   5.744  1.00  0.00           C
ATOM    320  HE2 TYR A  37     -65.438  -1.531   5.085  1.00  0.00           H
ATOM    321  C   TYR A  37     -61.312  -6.331   4.069  1.00  0.00           C
ATOM    322  O   TYR A  37     -60.672  -5.813   3.150  1.00  0.00           O
ATOM    323  N   SER A  38     -60.896  -7.532   4.492  1.00  0.00           N
ATOM    324  HN  SER A  38     -61.303  -8.017   5.265  1.00  0.00           H
ATOM    325  CA  SER A  38     -59.901  -8.265   3.771  1.00  0.00           C
ATOM    326  HA  SER A  38     -59.070  -7.585   3.814  1.00  0.00           H
ATOM    327  CB  SER A  38     -59.571  -9.541   4.563  1.00  0.00           C
ATOM    328  HB1 SER A  38     -58.859 -10.320   4.233  1.00  0.00           H
ATOM    329  HB2 SER A  38     -60.503 -10.063   4.878  1.00  0.00           H
ATOM    330  OG  SER A  38     -58.899  -9.232   5.781  1.00  0.00           O
ATOM    331  HG1 SER A  38     -59.142  -9.938   6.385  1.00  0.00           H
ATOM    332  C   SER A  38     -60.189  -8.616   2.352  1.00  0.00           C
ATOM    333  O   SER A  38     -59.358  -8.586   1.448  1.00  0.00           O
ATOM    334  N   LEU A  39     -61.428  -9.104   2.141  1.00  0.00           N
ATOM    335  HN  LEU A  39     -62.093  -9.068   2.871  1.00  0.00           H
ATOM    336  CA  LEU A  39     -61.896  -9.483   0.845  1.00  0.00           C
ATOM    337  HA  LEU A  39     -61.265 -10.285   0.501  1.00  0.00           H
ATOM    338  CB  LEU A  39     -63.271 -10.177   0.925  1.00  0.00           C
ATOM    339  HB1 LEU A  39     -63.437 -10.601  -0.096  1.00  0.00           H
ATOM    340  HB2 LEU A  39     -64.073  -9.483   1.245  1.00  0.00           H
ATOM    341  CG  LEU A  39     -63.478 -11.393   1.846  1.00  0.00           C
ATOM    342  HG  LEU A  39     -63.326 -10.966   2.857  1.00  0.00           H
ATOM    343  CD1 LEU A  39     -64.863 -12.060   1.845  1.00  0.00           C
ATOM    344 1HD1 LEU A  39     -65.291 -12.114   0.830  1.00  0.00           H
ATOM    345 2HD1 LEU A  39     -64.808 -13.084   2.279  1.00  0.00           H
ATOM    346 3HD1 LEU A  39     -65.589 -11.478   2.458  1.00  0.00           H
ATOM    347  CD2 LEU A  39     -62.448 -12.466   1.463  1.00  0.00           C
ATOM    348 1HD2 LEU A  39     -62.525 -12.749   0.389  1.00  0.00           H
ATOM    349 2HD2 LEU A  39     -62.681 -13.324   2.136  1.00  0.00           H
ATOM    350 3HD2 LEU A  39     -61.379 -12.233   1.658  1.00  0.00           H
ATOM    351  C   LEU A  39     -61.917  -8.338  -0.119  1.00  0.00           C
ATOM    352  O   LEU A  39     -61.331  -8.390  -1.194  1.00  0.00           O
ATOM    353  N   VAL A  40     -62.467  -7.225   0.374  1.00  0.00           N
ATOM    354  HN  VAL A  40     -62.890  -7.143   1.268  1.00  0.00           H
ATOM    355  CA  VAL A  40     -62.470  -6.019  -0.404  1.00  0.00           C
ATOM    356  HA  VAL A  40     -62.727  -6.298  -1.406  1.00  0.00           H
ATOM    357  CB  VAL A  40     -63.410  -4.996   0.158  1.00  0.00           C
ATOM    358  HB  VAL A  40     -63.126  -4.622   1.164  1.00  0.00           H
ATOM    359  CG1 VAL A  40     -64.774  -5.700   0.037  1.00  0.00           C
ATOM    360 1HG1 VAL A  40     -64.831  -6.669   0.585  1.00  0.00           H
ATOM    361 2HG1 VAL A  40     -64.965  -5.943  -1.032  1.00  0.00           H
ATOM    362 3HG1 VAL A  40     -65.574  -5.027   0.388  1.00  0.00           H
ATOM    363  CG2 VAL A  40     -63.411  -3.781  -0.781  1.00  0.00           C
ATOM    364 1HG2 VAL A  40     -64.309  -3.176  -0.540  1.00  0.00           H
ATOM    365 2HG2 VAL A  40     -63.628  -4.096  -1.825  1.00  0.00           H
ATOM    366 3HG2 VAL A  40     -62.445  -3.247  -0.908  1.00  0.00           H
ATOM    367  C   VAL A  40     -61.097  -5.467  -0.606  1.00  0.00           C
ATOM    368  O   VAL A  40     -60.840  -4.924  -1.674  1.00  0.00           O
ATOM    369  N   PHE A  41     -60.212  -5.514   0.408  1.00  0.00           N
ATOM    370  HN  PHE A  41     -60.520  -5.848   1.307  1.00  0.00           H
ATOM    371  CA  PHE A  41     -58.828  -5.170   0.317  1.00  0.00           C
ATOM    372  HA  PHE A  41     -58.718  -4.131   0.033  1.00  0.00           H
ATOM    373  CB  PHE A  41     -58.073  -5.431   1.631  1.00  0.00           C
ATOM    374  HB1 PHE A  41     -58.534  -4.914   2.493  1.00  0.00           H
ATOM    375  HB2 PHE A  41     -58.130  -6.510   1.884  1.00  0.00           H
ATOM    376  CG  PHE A  41     -56.645  -5.004   1.653  1.00  0.00           C
ATOM    377  CD1 PHE A  41     -56.288  -3.701   1.912  1.00  0.00           C
ATOM    378  HD1 PHE A  41     -57.010  -2.919   2.143  1.00  0.00           H
ATOM    379  CE1 PHE A  41     -54.994  -3.246   1.891  1.00  0.00           C
ATOM    380  HE1 PHE A  41     -54.776  -2.185   1.930  1.00  0.00           H
ATOM    381  CZ  PHE A  41     -54.012  -4.170   1.642  1.00  0.00           C
ATOM    382  HZ  PHE A  41     -52.951  -3.972   1.528  1.00  0.00           H
ATOM    383  CD2 PHE A  41     -55.612  -5.897   1.521  1.00  0.00           C
ATOM    384  HD2 PHE A  41     -55.878  -6.938   1.463  1.00  0.00           H
ATOM    385  CE2 PHE A  41     -54.287  -5.515   1.521  1.00  0.00           C
ATOM    386  HE2 PHE A  41     -53.611  -6.344   1.386  1.00  0.00           H
ATOM    387  C   PHE A  41     -58.105  -5.868  -0.781  1.00  0.00           C
ATOM    388  O   PHE A  41     -57.370  -5.247  -1.541  1.00  0.00           O
ATOM    389  N   ILE A  42     -58.200  -7.214  -0.822  1.00  0.00           N
ATOM    390  HN  ILE A  42     -58.650  -7.782  -0.142  1.00  0.00           H
ATOM    391  CA  ILE A  42     -57.515  -7.988  -1.804  1.00  0.00           C
ATOM    392  HA  ILE A  42     -56.496  -7.640  -1.843  1.00  0.00           H
ATOM    393  CB  ILE A  42     -57.379  -9.437  -1.431  1.00  0.00           C
ATOM    394  HB  ILE A  42     -56.842  -9.381  -0.463  1.00  0.00           H
ATOM    395  CG2 ILE A  42     -58.756 -10.097  -1.304  1.00  0.00           C
ATOM    396 1HG2 ILE A  42     -58.708 -11.200  -1.176  1.00  0.00           H
ATOM    397 2HG2 ILE A  42     -59.370  -9.608  -0.521  1.00  0.00           H
ATOM    398 3HG2 ILE A  42     -59.305  -9.965  -2.261  1.00  0.00           H
ATOM    399  CG1 ILE A  42     -56.497 -10.216  -2.414  1.00  0.00           C
ATOM    400 1HG1 ILE A  42     -57.081 -10.287  -3.359  1.00  0.00           H
ATOM    401 2HG1 ILE A  42     -56.546 -11.277  -2.093  1.00  0.00           H
ATOM    402  CD  ILE A  42     -55.058  -9.778  -2.714  1.00  0.00           C
ATOM    403  HD1 ILE A  42     -54.451 -10.004  -1.815  1.00  0.00           H
ATOM    404  HD2 ILE A  42     -54.980  -8.672  -2.810  1.00  0.00           H
ATOM    405  HD3 ILE A  42     -54.643 -10.355  -3.570  1.00  0.00           H
ATOM    406  C   ILE A  42     -57.898  -7.671  -3.213  1.00  0.00           C
ATOM    407  O   ILE A  42     -57.016  -7.474  -4.059  1.00  0.00           O
ATOM    408  N   PHE A  43     -59.210  -7.638  -3.458  1.00  0.00           N
ATOM    409  HN  PHE A  43     -59.870  -7.864  -2.744  1.00  0.00           H
ATOM    410  CA  PHE A  43     -59.657  -7.228  -4.758  1.00  0.00           C
ATOM    411  HA  PHE A  43     -59.137  -7.791  -5.511  1.00  0.00           H
ATOM    412  CB  PHE A  43     -61.174  -7.457  -4.926  1.00  0.00           C
ATOM    413  HB1 PHE A  43     -61.826  -6.945  -4.183  1.00  0.00           H
ATOM    414  HB2 PHE A  43     -61.480  -7.065  -5.923  1.00  0.00           H
ATOM    415  CG  PHE A  43     -61.486  -8.910  -4.849  1.00  0.00           C
ATOM    416  CD1 PHE A  43     -61.049  -9.809  -5.788  1.00  0.00           C
ATOM    417  HD1 PHE A  43     -60.376  -9.429  -6.541  1.00  0.00           H
ATOM    418  CE1 PHE A  43     -61.529 -11.094  -5.770  1.00  0.00           C
ATOM    419  HE1 PHE A  43     -61.322 -11.909  -6.450  1.00  0.00           H
ATOM    420  CZ  PHE A  43     -62.359 -11.522  -4.764  1.00  0.00           C
ATOM    421  HZ  PHE A  43     -62.685 -12.546  -4.619  1.00  0.00           H
ATOM    422  CD2 PHE A  43     -62.441  -9.296  -3.948  1.00  0.00           C
ATOM    423  HD2 PHE A  43     -62.844  -8.633  -3.198  1.00  0.00           H
ATOM    424  CE2 PHE A  43     -62.895 -10.599  -3.890  1.00  0.00           C
ATOM    425  HE2 PHE A  43     -63.695 -10.915  -3.253  1.00  0.00           H
ATOM    426  C   PHE A  43     -59.322  -5.827  -5.156  1.00  0.00           C
ATOM    427  O   PHE A  43     -58.983  -5.526  -6.296  1.00  0.00           O
ATOM    428  N   GLY A  44     -59.389  -4.904  -4.169  1.00  0.00           N
ATOM    429  HN  GLY A  44     -59.813  -5.225  -3.334  1.00  0.00           H
ATOM    430  CA  GLY A  44     -58.838  -3.633  -4.502  1.00  0.00           C
ATOM    431  HA1 GLY A  44     -59.314  -3.184  -5.371  1.00  0.00           H
ATOM    432  HA2 GLY A  44     -58.983  -3.042  -3.613  1.00  0.00           H
ATOM    433  C   GLY A  44     -57.394  -3.627  -4.849  1.00  0.00           C
ATOM    434  O   GLY A  44     -56.899  -2.972  -5.767  1.00  0.00           O
ATOM    435  N   PHE A  45     -56.543  -4.410  -4.164  1.00  0.00           N
ATOM    436  HN  PHE A  45     -56.915  -4.920  -3.402  1.00  0.00           H
ATOM    437  CA  PHE A  45     -55.129  -4.396  -4.419  1.00  0.00           C
ATOM    438  HA  PHE A  45     -54.818  -3.366  -4.434  1.00  0.00           H
ATOM    439  CB  PHE A  45     -54.367  -5.278  -3.413  1.00  0.00           C
ATOM    440  HB1 PHE A  45     -54.481  -6.354  -3.648  1.00  0.00           H
ATOM    441  HB2 PHE A  45     -54.842  -5.314  -2.410  1.00  0.00           H
ATOM    442  CG  PHE A  45     -52.947  -4.875  -3.238  1.00  0.00           C
ATOM    443  CD1 PHE A  45     -51.991  -5.335  -4.112  1.00  0.00           C
ATOM    444  HD1 PHE A  45     -52.380  -5.924  -4.930  1.00  0.00           H
ATOM    445  CE1 PHE A  45     -50.655  -5.092  -3.954  1.00  0.00           C
ATOM    446  HE1 PHE A  45     -49.972  -5.473  -4.696  1.00  0.00           H
ATOM    447  CZ  PHE A  45     -50.267  -4.316  -2.886  1.00  0.00           C
ATOM    448  HZ  PHE A  45     -49.218  -4.243  -2.631  1.00  0.00           H
ATOM    449  CD2 PHE A  45     -52.499  -4.031  -2.237  1.00  0.00           C
ATOM    450  HD2 PHE A  45     -53.212  -3.623  -1.535  1.00  0.00           H
ATOM    451  CE2 PHE A  45     -51.172  -3.725  -2.042  1.00  0.00           C
ATOM    452  HE2 PHE A  45     -50.975  -3.037  -1.229  1.00  0.00           H
ATOM    453  C   PHE A  45     -54.758  -4.952  -5.755  1.00  0.00           C
ATOM    454  O   PHE A  45     -53.985  -4.379  -6.515  1.00  0.00           O
ATOM    455  N   VAL A  46     -55.427  -6.031  -6.198  1.00  0.00           N
ATOM    456  HN  VAL A  46     -56.060  -6.530  -5.602  1.00  0.00           H
ATOM    457  CA  VAL A  46     -55.296  -6.661  -7.476  1.00  0.00           C
ATOM    458  HA  VAL A  46     -54.228  -6.792  -7.632  1.00  0.00           H
ATOM    459  CB  VAL A  46     -55.889  -8.031  -7.466  1.00  0.00           C
ATOM    460  HB  VAL A  46     -56.943  -7.935  -7.118  1.00  0.00           H
ATOM    461  CG1 VAL A  46     -55.854  -8.615  -8.891  1.00  0.00           C
ATOM    462 1HG1 VAL A  46     -56.272  -9.639  -9.000  1.00  0.00           H
ATOM    463 2HG1 VAL A  46     -56.288  -8.028  -9.720  1.00  0.00           H
ATOM    464 3HG1 VAL A  46     -54.774  -8.741  -9.138  1.00  0.00           H
ATOM    465  CG2 VAL A  46     -55.153  -8.881  -6.420  1.00  0.00           C
ATOM    466 1HG2 VAL A  46     -55.371  -9.974  -6.397  1.00  0.00           H
ATOM    467 2HG2 VAL A  46     -54.067  -8.889  -6.634  1.00  0.00           H
ATOM    468 3HG2 VAL A  46     -55.305  -8.679  -5.338  1.00  0.00           H
ATOM    469  C   VAL A  46     -55.877  -5.782  -8.533  1.00  0.00           C
ATOM    470  O   VAL A  46     -55.330  -5.686  -9.634  1.00  0.00           O
ATOM    471  N   GLY A  47     -56.980  -5.084  -8.214  1.00  0.00           N
ATOM    472  HN  GLY A  47     -57.430  -5.270  -7.345  1.00  0.00           H
ATOM    473  CA  GLY A  47     -57.609  -4.277  -9.225  1.00  0.00           C
ATOM    474  HA1 GLY A  47     -58.570  -3.990  -8.822  1.00  0.00           H
ATOM    475  HA2 GLY A  47     -57.673  -4.904 -10.099  1.00  0.00           H
ATOM    476  C   GLY A  47     -56.903  -3.023  -9.586  1.00  0.00           C
ATOM    477  O   GLY A  47     -56.980  -2.461 -10.686  1.00  0.00           O
ATOM    478  N   ASN A  48     -56.124  -2.455  -8.640  1.00  0.00           N
ATOM    479  HN  ASN A  48     -56.237  -2.761  -7.703  1.00  0.00           H
ATOM    480  CA  ASN A  48     -55.298  -1.302  -8.812  1.00  0.00           C
ATOM    481  HA  ASN A  48     -55.888  -0.518  -9.262  1.00  0.00           H
ATOM    482  CB  ASN A  48     -54.826  -0.735  -7.457  1.00  0.00           C
ATOM    483  HB1 ASN A  48     -54.415  -1.488  -6.758  1.00  0.00           H
ATOM    484  HB2 ASN A  48     -54.069   0.058  -7.665  1.00  0.00           H
ATOM    485  CG  ASN A  48     -55.969   0.028  -6.799  1.00  0.00           C
ATOM    486  OD1 ASN A  48     -57.089  -0.079  -7.288  1.00  0.00           O
ATOM    487  ND2 ASN A  48     -55.675   0.956  -5.843  1.00  0.00           N
ATOM    488 1HD2 ASN A  48     -56.421   1.577  -5.592  1.00  0.00           H
ATOM    489 2HD2 ASN A  48     -54.706   1.131  -5.720  1.00  0.00           H
ATOM    490  C   ASN A  48     -54.097  -1.636  -9.618  1.00  0.00           C
ATOM    491  O   ASN A  48     -53.574  -0.742 -10.289  1.00  0.00           O
ATOM    492  N   MET A  49     -53.656  -2.900  -9.565  1.00  0.00           N
ATOM    493  HN  MET A  49     -54.054  -3.496  -8.866  1.00  0.00           H
ATOM    494  CA  MET A  49     -52.600  -3.463 -10.349  1.00  0.00           C
ATOM    495  HA  MET A  49     -51.776  -2.767 -10.416  1.00  0.00           H
ATOM    496  CB  MET A  49     -52.000  -4.765  -9.781  1.00  0.00           C
ATOM    497  HB1 MET A  49     -52.824  -5.446  -9.495  1.00  0.00           H
ATOM    498  HB2 MET A  49     -51.342  -5.229 -10.547  1.00  0.00           H
ATOM    499  CG  MET A  49     -51.098  -4.501  -8.575  1.00  0.00           C
ATOM    500  HG1 MET A  49     -51.731  -4.330  -7.674  1.00  0.00           H
ATOM    501  HG2 MET A  49     -50.513  -5.444  -8.508  1.00  0.00           H
ATOM    502  SD  MET A  49     -49.847  -3.187  -8.501  1.00  0.00           S
ATOM    503  CE  MET A  49     -50.551  -2.288  -7.093  1.00  0.00           C
ATOM    504  HE1 MET A  49     -51.502  -1.793  -7.355  1.00  0.00           H
ATOM    505  HE2 MET A  49     -50.739  -2.876  -6.167  1.00  0.00           H
ATOM    506  HE3 MET A  49     -49.832  -1.504  -6.768  1.00  0.00           H
ATOM    507  C   MET A  49     -52.914  -3.463 -11.805  1.00  0.00           C
ATOM    508  O   MET A  49     -52.045  -3.113 -12.608  1.00  0.00           O
ATOM    509  N   LEU A  50     -54.153  -3.738 -12.238  1.00  0.00           N
ATOM    510  HN  LEU A  50     -54.636  -4.197 -11.502  1.00  0.00           H
ATOM    511  CA  LEU A  50     -54.751  -3.572 -13.526  1.00  0.00           C
ATOM    512  HA  LEU A  50     -54.229  -4.122 -14.299  1.00  0.00           H
ATOM    513  CB  LEU A  50     -56.216  -4.044 -13.604  1.00  0.00           C
ATOM    514  HB1 LEU A  50     -56.622  -3.869 -14.623  1.00  0.00           H
ATOM    515  HB2 LEU A  50     -56.778  -3.448 -12.861  1.00  0.00           H
ATOM    516  CG  LEU A  50     -56.457  -5.521 -13.258  1.00  0.00           C
ATOM    517  HG  LEU A  50     -56.251  -5.761 -12.194  1.00  0.00           H
ATOM    518  CD1 LEU A  50     -55.549  -6.531 -13.969  1.00  0.00           C
ATOM    519 1HD1 LEU A  50     -54.544  -6.386 -13.515  1.00  0.00           H
ATOM    520 2HD1 LEU A  50     -55.527  -6.291 -15.057  1.00  0.00           H
ATOM    521 3HD1 LEU A  50     -55.938  -7.555 -13.769  1.00  0.00           H
ATOM    522  CD2 LEU A  50     -57.968  -5.780 -13.425  1.00  0.00           C
ATOM    523 1HD2 LEU A  50     -58.406  -6.642 -12.890  1.00  0.00           H
ATOM    524 2HD2 LEU A  50     -58.231  -5.664 -14.499  1.00  0.00           H
ATOM    525 3HD2 LEU A  50     -58.412  -4.961 -12.811  1.00  0.00           H
ATOM    526  C   LEU A  50     -54.768  -2.174 -14.043  1.00  0.00           C
ATOM    527  O   LEU A  50     -54.388  -1.907 -15.184  1.00  0.00           O
ATOM    528  N   VAL A  51     -55.270  -1.256 -13.201  1.00  0.00           N
ATOM    529  HN  VAL A  51     -55.751  -1.517 -12.375  1.00  0.00           H
ATOM    530  CA  VAL A  51     -55.282   0.150 -13.477  1.00  0.00           C
ATOM    531  HA  VAL A  51     -55.850   0.284 -14.384  1.00  0.00           H
ATOM    532  CB  VAL A  51     -56.001   0.918 -12.403  1.00  0.00           C
ATOM    533  HB  VAL A  51     -55.487   0.641 -11.456  1.00  0.00           H
ATOM    534  CG1 VAL A  51     -57.451   0.436 -12.241  1.00  0.00           C
ATOM    535 1HG1 VAL A  51     -57.539  -0.662 -12.075  1.00  0.00           H
ATOM    536 2HG1 VAL A  51     -58.064   0.925 -11.459  1.00  0.00           H
ATOM    537 3HG1 VAL A  51     -58.038   0.686 -13.153  1.00  0.00           H
ATOM    538  CG2 VAL A  51     -55.989   2.443 -12.578  1.00  0.00           C
ATOM    539 1HG2 VAL A  51     -56.738   2.854 -11.864  1.00  0.00           H
ATOM    540 2HG2 VAL A  51     -56.455   2.562 -13.580  1.00  0.00           H
ATOM    541 3HG2 VAL A  51     -54.989   2.929 -12.614  1.00  0.00           H
ATOM    542  C   VAL A  51     -53.935   0.768 -13.691  1.00  0.00           C
ATOM    543  O   VAL A  51     -53.738   1.474 -14.675  1.00  0.00           O
ATOM    544  N   ILE A  52     -52.980   0.448 -12.808  1.00  0.00           N
ATOM    545  HN  ILE A  52     -53.231  -0.179 -12.066  1.00  0.00           H
ATOM    546  CA  ILE A  52     -51.662   0.986 -12.815  1.00  0.00           C
ATOM    547  HA  ILE A  52     -51.618   2.060 -12.987  1.00  0.00           H
ATOM    548  CB  ILE A  52     -50.986   0.681 -11.514  1.00  0.00           C
ATOM    549  HB  ILE A  52     -51.442  -0.227 -11.076  1.00  0.00           H
ATOM    550  CG2 ILE A  52     -49.459   0.465 -11.543  1.00  0.00           C
ATOM    551 1HG2 ILE A  52     -49.120   1.445 -11.947  1.00  0.00           H
ATOM    552 2HG2 ILE A  52     -49.128  -0.328 -12.241  1.00  0.00           H
ATOM    553 3HG2 ILE A  52     -49.067   0.189 -10.537  1.00  0.00           H
ATOM    554  CG1 ILE A  52     -51.393   1.836 -10.580  1.00  0.00           C
ATOM    555 1HG1 ILE A  52     -52.506   1.938 -10.600  1.00  0.00           H
ATOM    556 2HG1 ILE A  52     -50.953   2.818 -10.860  1.00  0.00           H
ATOM    557  CD  ILE A  52     -50.848   1.575  -9.183  1.00  0.00           C
ATOM    558  HD1 ILE A  52     -51.241   2.355  -8.500  1.00  0.00           H
ATOM    559  HD2 ILE A  52     -49.749   1.526  -8.995  1.00  0.00           H
ATOM    560  HD3 ILE A  52     -51.217   0.576  -8.856  1.00  0.00           H
ATOM    561  C   ILE A  52     -50.934   0.472 -14.014  1.00  0.00           C
ATOM    562  O   ILE A  52     -50.254   1.224 -14.707  1.00  0.00           O
ATOM    563  N   LEU A  53     -51.140  -0.806 -14.363  1.00  0.00           N
ATOM    564  HN  LEU A  53     -51.587  -1.406 -13.712  1.00  0.00           H
ATOM    565  CA  LEU A  53     -50.653  -1.385 -15.574  1.00  0.00           C
ATOM    566  HA  LEU A  53     -49.585  -1.237 -15.535  1.00  0.00           H
ATOM    567  CB  LEU A  53     -50.673  -2.914 -15.389  1.00  0.00           C
ATOM    568  HB1 LEU A  53     -51.744  -3.185 -15.200  1.00  0.00           H
ATOM    569  HB2 LEU A  53     -50.127  -3.083 -14.439  1.00  0.00           H
ATOM    570  CG  LEU A  53     -50.243  -3.890 -16.495  1.00  0.00           C
ATOM    571  HG  LEU A  53     -50.875  -3.723 -17.399  1.00  0.00           H
ATOM    572  CD1 LEU A  53     -50.437  -5.349 -16.032  1.00  0.00           C
ATOM    573 1HD1 LEU A  53     -49.878  -5.868 -16.840  1.00  0.00           H
ATOM    574 2HD1 LEU A  53     -49.886  -5.548 -15.081  1.00  0.00           H
ATOM    575 3HD1 LEU A  53     -51.477  -5.706 -15.901  1.00  0.00           H
ATOM    576  CD2 LEU A  53     -48.778  -3.749 -16.930  1.00  0.00           C
ATOM    577 1HD2 LEU A  53     -48.710  -4.427 -17.800  1.00  0.00           H
ATOM    578 2HD2 LEU A  53     -48.076  -3.993 -16.106  1.00  0.00           H
ATOM    579 3HD2 LEU A  53     -48.693  -2.690 -17.244  1.00  0.00           H
ATOM    580  C   LEU A  53     -51.202  -0.849 -16.855  1.00  0.00           C
ATOM    581  O   LEU A  53     -50.483  -0.585 -17.815  1.00  0.00           O
ATOM    582  N   ILE A  54     -52.519  -0.588 -17.012  1.00  0.00           N
ATOM    583  HN  ILE A  54     -53.123  -0.758 -16.234  1.00  0.00           H
ATOM    584  CA  ILE A  54     -53.073  -0.029 -18.204  1.00  0.00           C
ATOM    585  HA  ILE A  54     -52.690  -0.681 -18.983  1.00  0.00           H
ATOM    586  CB  ILE A  54     -54.568  -0.069 -18.113  1.00  0.00           C
ATOM    587  HB  ILE A  54     -54.875   0.218 -17.087  1.00  0.00           H
ATOM    588  CG2 ILE A  54     -55.280   0.922 -19.048  1.00  0.00           C
ATOM    589 1HG2 ILE A  54     -54.711   1.046 -19.991  1.00  0.00           H
ATOM    590 2HG2 ILE A  54     -56.378   0.734 -19.153  1.00  0.00           H
ATOM    591 3HG2 ILE A  54     -55.191   1.974 -18.719  1.00  0.00           H
ATOM    592  CG1 ILE A  54     -55.111  -1.496 -18.283  1.00  0.00           C
ATOM    593 1HG1 ILE A  54     -56.215  -1.432 -18.181  1.00  0.00           H
ATOM    594 2HG1 ILE A  54     -54.725  -2.168 -17.487  1.00  0.00           H
ATOM    595  CD  ILE A  54     -54.777  -2.015 -19.679  1.00  0.00           C
ATOM    596  HD1 ILE A  54     -55.260  -3.008 -19.817  1.00  0.00           H
ATOM    597  HD2 ILE A  54     -55.110  -1.290 -20.452  1.00  0.00           H
ATOM    598  HD3 ILE A  54     -53.689  -2.204 -19.834  1.00  0.00           H
ATOM    599  C   ILE A  54     -52.503   1.323 -18.462  1.00  0.00           C
ATOM    600  O   ILE A  54     -51.987   1.666 -19.535  1.00  0.00           O
ATOM    601  N   LEU A  55     -52.609   2.212 -17.471  1.00  0.00           N
ATOM    602  HN  LEU A  55     -53.164   2.127 -16.651  1.00  0.00           H
ATOM    603  CA  LEU A  55     -52.121   3.558 -17.533  1.00  0.00           C
ATOM    604  HA  LEU A  55     -52.605   4.094 -18.347  1.00  0.00           H
ATOM    605  CB  LEU A  55     -52.433   4.293 -16.221  1.00  0.00           C
ATOM    606  HB1 LEU A  55     -52.099   3.709 -15.336  1.00  0.00           H
ATOM    607  HB2 LEU A  55     -51.833   5.222 -16.197  1.00  0.00           H
ATOM    608  CG  LEU A  55     -53.905   4.681 -16.044  1.00  0.00           C
ATOM    609  HG  LEU A  55     -54.530   3.802 -16.300  1.00  0.00           H
ATOM    610  CD1 LEU A  55     -54.482   5.783 -16.953  1.00  0.00           C
ATOM    611 1HD1 LEU A  55     -55.578   5.863 -16.792  1.00  0.00           H
ATOM    612 2HD1 LEU A  55     -54.017   6.787 -16.825  1.00  0.00           H
ATOM    613 3HD1 LEU A  55     -54.375   5.441 -18.004  1.00  0.00           H
ATOM    614  CD2 LEU A  55     -54.071   5.056 -14.560  1.00  0.00           C
ATOM    615 1HD2 LEU A  55     -53.986   4.308 -13.752  1.00  0.00           H
ATOM    616 2HD2 LEU A  55     -55.024   5.616 -14.444  1.00  0.00           H
ATOM    617 3HD2 LEU A  55     -53.251   5.779 -14.367  1.00  0.00           H
ATOM    618  C   LEU A  55     -50.670   3.774 -17.792  1.00  0.00           C
ATOM    619  O   LEU A  55     -50.325   4.741 -18.457  1.00  0.00           O
ATOM    620  N   ILE A  56     -49.754   2.957 -17.229  1.00  0.00           N
ATOM    621  HN  ILE A  56     -49.986   2.189 -16.632  1.00  0.00           H
ATOM    622  CA  ILE A  56     -48.357   3.087 -17.470  1.00  0.00           C
ATOM    623  HA  ILE A  56     -48.045   4.103 -17.685  1.00  0.00           H
ATOM    624  CB  ILE A  56     -47.412   2.675 -16.380  1.00  0.00           C
ATOM    625  HB  ILE A  56     -47.750   1.695 -15.965  1.00  0.00           H
ATOM    626  CG2 ILE A  56     -45.943   2.497 -16.818  1.00  0.00           C
ATOM    627 1HG2 ILE A  56     -45.608   3.428 -17.311  1.00  0.00           H
ATOM    628 2HG2 ILE A  56     -45.841   1.747 -17.626  1.00  0.00           H
ATOM    629 3HG2 ILE A  56     -45.333   2.134 -15.962  1.00  0.00           H
ATOM    630  CG1 ILE A  56     -47.643   3.614 -15.194  1.00  0.00           C
ATOM    631 1HG1 ILE A  56     -48.686   3.983 -15.222  1.00  0.00           H
ATOM    632 2HG1 ILE A  56     -46.968   4.476 -15.391  1.00  0.00           H
ATOM    633  CD  ILE A  56     -47.271   3.084 -13.802  1.00  0.00           C
ATOM    634  HD1 ILE A  56     -47.640   3.777 -13.006  1.00  0.00           H
ATOM    635  HD2 ILE A  56     -47.619   2.035 -13.674  1.00  0.00           H
ATOM    636  HD3 ILE A  56     -46.172   3.091 -13.657  1.00  0.00           H
ATOM    637  C   ILE A  56     -47.892   2.494 -18.759  1.00  0.00           C
ATOM    638  O   ILE A  56     -47.162   3.077 -19.547  1.00  0.00           O
ATOM    639  N   ASN A  57     -48.424   1.320 -19.145  1.00  0.00           N
ATOM    640  HN  ASN A  57     -49.100   0.901 -18.530  1.00  0.00           H
ATOM    641  CA  ASN A  57     -47.881   0.467 -20.154  1.00  0.00           C
ATOM    642  HA  ASN A  57     -46.861   0.826 -20.244  1.00  0.00           H
ATOM    643  CB  ASN A  57     -47.788  -0.920 -19.502  1.00  0.00           C
ATOM    644  HB1 ASN A  57     -48.798  -1.366 -19.447  1.00  0.00           H
ATOM    645  HB2 ASN A  57     -47.457  -0.850 -18.442  1.00  0.00           H
ATOM    646  CG  ASN A  57     -46.923  -1.921 -20.251  1.00  0.00           C
ATOM    647  OD1 ASN A  57     -47.406  -3.029 -20.462  1.00  0.00           O
ATOM    648  ND2 ASN A  57     -45.708  -1.612 -20.781  1.00  0.00           N
ATOM    649 1HD2 ASN A  57     -45.141  -0.833 -20.506  1.00  0.00           H
ATOM    650 2HD2 ASN A  57     -45.150  -2.318 -21.217  1.00  0.00           H
ATOM    651  C   ASN A  57     -48.590   0.479 -21.467  1.00  0.00           C
ATOM    652  O   ASN A  57     -48.094  -0.078 -22.439  1.00  0.00           O
ATOM    653  N   TYR A  58     -49.824   0.996 -21.422  1.00  0.00           N
ATOM    654  HN  TYR A  58     -50.300   1.287 -20.587  1.00  0.00           H
ATOM    655  CA  TYR A  58     -50.649   1.096 -22.582  1.00  0.00           C
ATOM    656  HA  TYR A  58     -50.055   0.835 -23.456  1.00  0.00           H
ATOM    657  CB  TYR A  58     -51.873   0.191 -22.390  1.00  0.00           C
ATOM    658  HB1 TYR A  58     -51.522  -0.845 -22.194  1.00  0.00           H
ATOM    659  HB2 TYR A  58     -52.481   0.559 -21.531  1.00  0.00           H
ATOM    660  CG  TYR A  58     -52.689  -0.003 -23.615  1.00  0.00           C
ATOM    661  CD1 TYR A  58     -54.008   0.395 -23.719  1.00  0.00           C
ATOM    662  HD1 TYR A  58     -54.465   0.687 -22.795  1.00  0.00           H
ATOM    663  CE1 TYR A  58     -54.720   0.248 -24.893  1.00  0.00           C
ATOM    664  HE1 TYR A  58     -55.742   0.594 -24.952  1.00  0.00           H
ATOM    665  CZ  TYR A  58     -54.052  -0.206 -26.001  1.00  0.00           C
ATOM    666  OH  TYR A  58     -54.750  -0.243 -27.232  1.00  0.00           O
ATOM    667  HH  TYR A  58     -55.632   0.094 -27.068  1.00  0.00           H
ATOM    668  CD2 TYR A  58     -52.078  -0.523 -24.737  1.00  0.00           C
ATOM    669  HD2 TYR A  58     -51.035  -0.790 -24.734  1.00  0.00           H
ATOM    670  CE2 TYR A  58     -52.737  -0.583 -25.938  1.00  0.00           C
ATOM    671  HE2 TYR A  58     -52.218  -0.978 -26.810  1.00  0.00           H
ATOM    672  C   TYR A  58     -51.126   2.459 -22.940  1.00  0.00           C
ATOM    673  O   TYR A  58     -51.298   2.808 -24.112  1.00  0.00           O
ATOM    674  N   LYS A  59     -51.425   3.378 -22.009  1.00  0.00           N
ATOM    675  HN  LYS A  59     -51.348   3.017 -21.081  1.00  0.00           H
ATOM    676  CA  LYS A  59     -51.644   4.759 -22.323  1.00  0.00           C
ATOM    677  HA  LYS A  59     -52.054   4.842 -23.316  1.00  0.00           H
ATOM    678  CB  LYS A  59     -52.593   5.433 -21.320  1.00  0.00           C
ATOM    679  HB1 LYS A  59     -52.729   6.507 -21.571  1.00  0.00           H
ATOM    680  HB2 LYS A  59     -52.159   5.352 -20.308  1.00  0.00           H
ATOM    681  CG  LYS A  59     -53.980   4.800 -21.263  1.00  0.00           C
ATOM    682  HG1 LYS A  59     -54.509   5.156 -20.359  1.00  0.00           H
ATOM    683  HG2 LYS A  59     -53.842   3.714 -21.062  1.00  0.00           H
ATOM    684  CD  LYS A  59     -54.786   4.782 -22.559  1.00  0.00           C
ATOM    685  HD1 LYS A  59     -54.183   4.253 -23.328  1.00  0.00           H
ATOM    686  HD2 LYS A  59     -55.669   4.123 -22.420  1.00  0.00           H
ATOM    687  CE  LYS A  59     -55.155   6.167 -23.114  1.00  0.00           C
ATOM    688  HE1 LYS A  59     -55.852   5.967 -23.945  1.00  0.00           H
ATOM    689  HE2 LYS A  59     -54.259   6.762 -23.391  1.00  0.00           H
ATOM    690  NZ  LYS A  59     -55.858   7.089 -22.190  1.00  0.00           N
ATOM    691  HZ1 LYS A  59     -56.636   7.644 -22.586  1.00  0.00           H
ATOM    692  HZ2 LYS A  59     -56.262   6.538 -21.404  1.00  0.00           H
ATOM    693  HZ3 LYS A  59     -55.218   7.753 -21.703  1.00  0.00           H
ATOM    694  C   LYS A  59     -50.420   5.571 -22.580  1.00  0.00           C
ATOM    695  O   LYS A  59     -50.497   6.542 -23.321  1.00  0.00           O
ATOM    696  N   ARG A  60     -49.269   5.183 -21.985  1.00  0.00           N
ATOM    697  HN  ARG A  60     -49.368   4.455 -21.317  1.00  0.00           H
ATOM    698  CA  ARG A  60     -48.019   5.862 -22.136  1.00  0.00           C
ATOM    699  HA  ARG A  60     -47.429   5.103 -21.648  1.00  0.00           H
ATOM    700  CB  ARG A  60     -47.522   5.786 -23.586  1.00  0.00           C
ATOM    701  HB1 ARG A  60     -46.515   6.256 -23.511  1.00  0.00           H
ATOM    702  HB2 ARG A  60     -48.119   6.494 -24.202  1.00  0.00           H
ATOM    703  CG  ARG A  60     -47.345   4.429 -24.245  1.00  0.00           C
ATOM    704  HG1 ARG A  60     -48.321   3.896 -24.349  1.00  0.00           H
ATOM    705  HG2 ARG A  60     -46.870   4.740 -25.203  1.00  0.00           H
ATOM    706  CD  ARG A  60     -46.389   3.559 -23.421  1.00  0.00           C
ATOM    707  HD1 ARG A  60     -46.722   3.270 -22.403  1.00  0.00           H
ATOM    708  HD2 ARG A  60     -45.390   4.015 -23.275  1.00  0.00           H
ATOM    709  NE  ARG A  60     -46.362   2.287 -24.196  1.00  0.00           N
ATOM    710  HE  ARG A  60     -47.164   1.956 -24.702  1.00  0.00           H
ATOM    711  CZ  ARG A  60     -45.369   1.352 -24.144  1.00  0.00           C
ATOM    712  NH1 ARG A  60     -45.556   0.126 -24.718  1.00  0.00           N
ATOM    713 1HH1 ARG A  60     -44.864  -0.572 -24.510  1.00  0.00           H
ATOM    714 2HH1 ARG A  60     -46.469  -0.103 -25.062  1.00  0.00           H
ATOM    715  NH2 ARG A  60     -44.283   1.550 -23.336  1.00  0.00           N
ATOM    716 1HH2 ARG A  60     -44.499   2.111 -22.541  1.00  0.00           H
ATOM    717 2HH2 ARG A  60     -43.737   0.736 -23.163  1.00  0.00           H
ATOM    718  C   ARG A  60     -47.819   7.167 -21.437  1.00  0.00           C
ATOM    719  O   ARG A  60     -46.928   7.917 -21.832  1.00  0.00           O
ATOM    720  N   LEU A  61     -48.653   7.549 -20.456  1.00  0.00           N
ATOM    721  HN  LEU A  61     -49.200   6.878 -19.955  1.00  0.00           H
ATOM    722  CA  LEU A  61     -48.636   8.776 -19.711  1.00  0.00           C
ATOM    723  HA  LEU A  61     -49.660   8.934 -19.418  1.00  0.00           H
ATOM    724  CB  LEU A  61     -47.801   8.616 -18.428  1.00  0.00           C
ATOM    725  HB1 LEU A  61     -46.759   8.398 -18.758  1.00  0.00           H
ATOM    726  HB2 LEU A  61     -47.796   9.569 -17.858  1.00  0.00           H
ATOM    727  CG  LEU A  61     -48.195   7.573 -17.364  1.00  0.00           C
ATOM    728  HG  LEU A  61     -48.444   6.601 -17.838  1.00  0.00           H
ATOM    729  CD1 LEU A  61     -46.987   7.430 -16.414  1.00  0.00           C
ATOM    730 1HD1 LEU A  61     -46.409   8.361 -16.239  1.00  0.00           H
ATOM    731 2HD1 LEU A  61     -47.451   7.032 -15.482  1.00  0.00           H
ATOM    732 3HD1 LEU A  61     -46.252   6.719 -16.830  1.00  0.00           H
ATOM    733  CD2 LEU A  61     -49.427   8.061 -16.585  1.00  0.00           C
ATOM    734 1HD2 LEU A  61     -49.210   8.984 -16.006  1.00  0.00           H
ATOM    735 2HD2 LEU A  61     -49.622   7.248 -15.847  1.00  0.00           H
ATOM    736 3HD2 LEU A  61     -50.333   8.277 -17.175  1.00  0.00           H
ATOM    737  C   LEU A  61     -48.290  10.052 -20.383  1.00  0.00           C
ATOM    738  O   LEU A  61     -47.399  10.851 -20.089  1.00  0.00           O
ATOM    739  N   LYS A  62     -49.008  10.431 -21.455  1.00  0.00           N
ATOM    740  HN  LYS A  62     -49.797   9.840 -21.627  1.00  0.00           H
ATOM    741  CA  LYS A  62     -48.685  11.530 -22.317  1.00  0.00           C
ATOM    742  HA  LYS A  62     -47.973  12.132 -21.780  1.00  0.00           H
ATOM    743  CB  LYS A  62     -47.939  11.036 -23.568  1.00  0.00           C
ATOM    744  HB1 LYS A  62     -47.038  10.504 -23.191  1.00  0.00           H
ATOM    745  HB2 LYS A  62     -47.690  11.834 -24.299  1.00  0.00           H
ATOM    746  CG  LYS A  62     -48.743  10.033 -24.399  1.00  0.00           C
ATOM    747  HG1 LYS A  62     -49.691  10.412 -24.835  1.00  0.00           H
ATOM    748  HG2 LYS A  62     -48.808   9.082 -23.841  1.00  0.00           H
ATOM    749  CD  LYS A  62     -48.041   9.515 -25.656  1.00  0.00           C
ATOM    750  HD1 LYS A  62     -46.949   9.300 -25.548  1.00  0.00           H
ATOM    751  HD2 LYS A  62     -48.559   8.657 -26.120  1.00  0.00           H
ATOM    752  CE  LYS A  62     -48.082  10.450 -26.868  1.00  0.00           C
ATOM    753  HE1 LYS A  62     -49.114  10.485 -27.291  1.00  0.00           H
ATOM    754  HE2 LYS A  62     -47.701  11.446 -26.564  1.00  0.00           H
ATOM    755  NZ  LYS A  62     -47.189   9.928 -27.926  1.00  0.00           N
ATOM    756  HZ1 LYS A  62     -47.067  10.596 -28.712  1.00  0.00           H
ATOM    757  HZ2 LYS A  62     -46.282   9.686 -27.495  1.00  0.00           H
ATOM    758  HZ3 LYS A  62     -47.430   8.995 -28.322  1.00  0.00           H
ATOM    759  C   LYS A  62     -49.840  12.389 -22.727  1.00  0.00           C
ATOM    760  O   LYS A  62     -49.754  13.230 -23.611  1.00  0.00           O
ATOM    761  N   SER A  63     -50.964  12.215 -22.018  1.00  0.00           N
ATOM    762  HN  SER A  63     -51.035  11.551 -21.276  1.00  0.00           H
ATOM    763  CA  SER A  63     -52.074  13.080 -22.271  1.00  0.00           C
ATOM    764  HA  SER A  63     -51.817  14.037 -22.710  1.00  0.00           H
ATOM    765  CB  SER A  63     -53.018  12.295 -23.205  1.00  0.00           C
ATOM    766  HB1 SER A  63     -52.355  11.937 -24.028  1.00  0.00           H
ATOM    767  HB2 SER A  63     -53.375  11.387 -22.683  1.00  0.00           H
ATOM    768  OG  SER A  63     -54.096  13.154 -23.529  1.00  0.00           O
ATOM    769  HG1 SER A  63     -54.733  13.009 -22.832  1.00  0.00           H
ATOM    770  C   SER A  63     -52.749  13.351 -20.972  1.00  0.00           C
ATOM    771  O   SER A  63     -52.706  12.456 -20.133  1.00  0.00           O
ATOM    772  N   MET A  64     -53.363  14.493 -20.636  1.00  0.00           N
ATOM    773  HN  MET A  64     -53.477  15.064 -21.454  1.00  0.00           H
ATOM    774  CA  MET A  64     -53.516  15.044 -19.323  1.00  0.00           C
ATOM    775  HA  MET A  64     -52.530  15.075 -18.882  1.00  0.00           H
ATOM    776  CB  MET A  64     -54.156  16.450 -19.312  1.00  0.00           C
ATOM    777  HB1 MET A  64     -53.423  17.063 -19.881  1.00  0.00           H
ATOM    778  HB2 MET A  64     -55.085  16.436 -19.918  1.00  0.00           H
ATOM    779  CG  MET A  64     -54.274  17.056 -17.914  1.00  0.00           C
ATOM    780  HG1 MET A  64     -54.843  16.295 -17.326  1.00  0.00           H
ATOM    781  HG2 MET A  64     -53.242  17.236 -17.563  1.00  0.00           H
ATOM    782  SD  MET A  64     -55.138  18.646 -17.979  1.00  0.00           S
ATOM    783  CE  MET A  64     -55.448  18.626 -16.194  1.00  0.00           C
ATOM    784  HE1 MET A  64     -55.763  17.648 -15.771  1.00  0.00           H
ATOM    785  HE2 MET A  64     -56.152  19.432 -15.876  1.00  0.00           H
ATOM    786  HE3 MET A  64     -54.464  18.942 -15.798  1.00  0.00           H
ATOM    787  C   MET A  64     -54.231  14.176 -18.340  1.00  0.00           C
ATOM    788  O   MET A  64     -53.871  14.046 -17.171  1.00  0.00           O
ATOM    789  N   THR A  65     -55.321  13.526 -18.782  1.00  0.00           N
ATOM    790  HN  THR A  65     -55.716  13.722 -19.672  1.00  0.00           H
ATOM    791  CA  THR A  65     -56.074  12.762 -17.833  1.00  0.00           C
ATOM    792  HA  THR A  65     -56.243  13.430 -16.996  1.00  0.00           H
ATOM    793  CB  THR A  65     -57.287  12.154 -18.480  1.00  0.00           C
ATOM    794  HB  THR A  65     -57.827  11.410 -17.855  1.00  0.00           H
ATOM    795  OG1 THR A  65     -56.997  11.533 -19.727  1.00  0.00           O
ATOM    796  HG1 THR A  65     -57.184  10.608 -19.595  1.00  0.00           H
ATOM    797  CG2 THR A  65     -58.331  13.250 -18.759  1.00  0.00           C
ATOM    798 1HG2 THR A  65     -59.110  13.212 -17.958  1.00  0.00           H
ATOM    799 2HG2 THR A  65     -58.848  13.136 -19.735  1.00  0.00           H
ATOM    800 3HG2 THR A  65     -57.887  14.266 -18.660  1.00  0.00           H
ATOM    801  C   THR A  65     -55.305  11.635 -17.225  1.00  0.00           C
ATOM    802  O   THR A  65     -55.368  11.386 -16.023  1.00  0.00           O
ATOM    803  N   ASP A  66     -54.699  10.831 -18.120  1.00  0.00           N
ATOM    804  HN  ASP A  66     -54.848  11.071 -19.077  1.00  0.00           H
ATOM    805  CA  ASP A  66     -53.864   9.736 -17.748  1.00  0.00           C
ATOM    806  HA  ASP A  66     -54.503   8.942 -17.376  1.00  0.00           H
ATOM    807  CB  ASP A  66     -53.203   9.262 -19.055  1.00  0.00           C
ATOM    808  HB1 ASP A  66     -52.642  10.101 -19.516  1.00  0.00           H
ATOM    809  HB2 ASP A  66     -52.480   8.444 -18.853  1.00  0.00           H
ATOM    810  CG  ASP A  66     -54.271   8.740 -19.997  1.00  0.00           C
ATOM    811  OD1 ASP A  66     -55.359   8.270 -19.566  1.00  0.00           O
ATOM    812  OD2 ASP A  66     -53.961   8.645 -21.214  1.00  0.00           O
ATOM    813  C   ASP A  66     -52.806   9.980 -16.720  1.00  0.00           C
ATOM    814  O   ASP A  66     -52.297   9.111 -16.021  1.00  0.00           O
ATOM    815  N   ILE A  67     -52.424  11.269 -16.643  1.00  0.00           N
ATOM    816  HN  ILE A  67     -52.740  11.914 -17.332  1.00  0.00           H
ATOM    817  CA  ILE A  67     -51.512  11.536 -15.568  1.00  0.00           C
ATOM    818  HA  ILE A  67     -50.685  10.839 -15.629  1.00  0.00           H
ATOM    819  CB  ILE A  67     -50.916  12.906 -15.668  1.00  0.00           C
ATOM    820  HB  ILE A  67     -51.704  13.680 -15.724  1.00  0.00           H
ATOM    821  CG2 ILE A  67     -49.928  13.251 -14.542  1.00  0.00           C
ATOM    822 1HG2 ILE A  67     -49.284  14.082 -14.897  1.00  0.00           H
ATOM    823 2HG2 ILE A  67     -49.364  12.347 -14.225  1.00  0.00           H
ATOM    824 3HG2 ILE A  67     -50.490  13.565 -13.633  1.00  0.00           H
ATOM    825  CG1 ILE A  67     -50.152  13.073 -16.987  1.00  0.00           C
ATOM    826 1HG1 ILE A  67     -50.852  13.101 -17.850  1.00  0.00           H
ATOM    827 2HG1 ILE A  67     -49.608  14.039 -16.982  1.00  0.00           H
ATOM    828  CD  ILE A  67     -48.962  12.107 -17.105  1.00  0.00           C
ATOM    829  HD1 ILE A  67     -48.186  12.408 -17.840  1.00  0.00           H
ATOM    830  HD2 ILE A  67     -49.296  11.102 -17.442  1.00  0.00           H
ATOM    831  HD3 ILE A  67     -48.569  11.936 -16.086  1.00  0.00           H
ATOM    832  C   ILE A  67     -52.130  11.463 -14.213  1.00  0.00           C
ATOM    833  O   ILE A  67     -51.801  10.634 -13.365  1.00  0.00           O
ATOM    834  N   TYR A  68     -53.150  12.308 -13.978  1.00  0.00           N
ATOM    835  HN  TYR A  68     -53.414  12.888 -14.747  1.00  0.00           H
ATOM    836  CA  TYR A  68     -53.622  12.566 -12.660  1.00  0.00           C
ATOM    837  HA  TYR A  68     -52.744  12.656 -12.035  1.00  0.00           H
ATOM    838  CB  TYR A  68     -54.429  13.851 -12.442  1.00  0.00           C
ATOM    839  HB1 TYR A  68     -53.730  14.679 -12.709  1.00  0.00           H
ATOM    840  HB2 TYR A  68     -54.719  13.988 -11.379  1.00  0.00           H
ATOM    841  CG  TYR A  68     -55.636  14.008 -13.302  1.00  0.00           C
ATOM    842  CD1 TYR A  68     -55.643  14.722 -14.474  1.00  0.00           C
ATOM    843  HD1 TYR A  68     -54.745  15.120 -14.910  1.00  0.00           H
ATOM    844  CE1 TYR A  68     -56.840  14.935 -15.127  1.00  0.00           C
ATOM    845  HE1 TYR A  68     -56.822  15.521 -16.033  1.00  0.00           H
ATOM    846  CZ  TYR A  68     -58.027  14.586 -14.536  1.00  0.00           C
ATOM    847  OH  TYR A  68     -59.153  14.939 -15.321  1.00  0.00           O
ATOM    848  HH  TYR A  68     -58.825  15.472 -16.042  1.00  0.00           H
ATOM    849  CD2 TYR A  68     -56.828  13.737 -12.675  1.00  0.00           C
ATOM    850  HD2 TYR A  68     -56.901  13.190 -11.747  1.00  0.00           H
ATOM    851  CE2 TYR A  68     -58.034  13.992 -13.289  1.00  0.00           C
ATOM    852  HE2 TYR A  68     -58.969  13.838 -12.784  1.00  0.00           H
ATOM    853  C   TYR A  68     -54.480  11.436 -12.196  1.00  0.00           C
ATOM    854  O   TYR A  68     -54.570  11.299 -10.980  1.00  0.00           O
ATOM    855  N   LEU A  69     -54.902  10.575 -13.137  1.00  0.00           N
ATOM    856  HN  LEU A  69     -54.686  10.777 -14.094  1.00  0.00           H
ATOM    857  CA  LEU A  69     -55.612   9.387 -12.800  1.00  0.00           C
ATOM    858  HA  LEU A  69     -56.273   9.576 -11.968  1.00  0.00           H
ATOM    859  CB  LEU A  69     -56.497   9.029 -14.002  1.00  0.00           C
ATOM    860  HB1 LEU A  69     -55.941   9.008 -14.967  1.00  0.00           H
ATOM    861  HB2 LEU A  69     -56.935   8.009 -13.940  1.00  0.00           H
ATOM    862  CG  LEU A  69     -57.636  10.053 -14.121  1.00  0.00           C
ATOM    863  HG  LEU A  69     -57.254  11.087 -14.220  1.00  0.00           H
ATOM    864  CD1 LEU A  69     -58.630   9.926 -12.951  1.00  0.00           C
ATOM    865 1HD1 LEU A  69     -58.214  10.474 -12.083  1.00  0.00           H
ATOM    866 2HD1 LEU A  69     -59.547  10.510 -13.179  1.00  0.00           H
ATOM    867 3HD1 LEU A  69     -58.871   8.858 -12.768  1.00  0.00           H
ATOM    868  CD2 LEU A  69     -58.316   9.840 -15.483  1.00  0.00           C
ATOM    869 1HD2 LEU A  69     -59.118  10.591 -15.687  1.00  0.00           H
ATOM    870 2HD2 LEU A  69     -58.747   8.824 -15.432  1.00  0.00           H
ATOM    871 3HD2 LEU A  69     -57.571   9.710 -16.293  1.00  0.00           H
ATOM    872  C   LEU A  69     -54.817   8.177 -12.429  1.00  0.00           C
ATOM    873  O   LEU A  69     -55.258   7.238 -11.760  1.00  0.00           O
ATOM    874  N   LEU A  70     -53.538   8.158 -12.855  1.00  0.00           N
ATOM    875  HN  LEU A  70     -53.313   8.794 -13.586  1.00  0.00           H
ATOM    876  CA  LEU A  70     -52.483   7.430 -12.236  1.00  0.00           C
ATOM    877  HA  LEU A  70     -52.809   6.403 -12.241  1.00  0.00           H
ATOM    878  CB  LEU A  70     -51.166   7.470 -13.029  1.00  0.00           C
ATOM    879  HB1 LEU A  70     -50.774   8.510 -13.099  1.00  0.00           H
ATOM    880  HB2 LEU A  70     -51.308   7.083 -14.062  1.00  0.00           H
ATOM    881  CG  LEU A  70     -49.997   6.680 -12.413  1.00  0.00           C
ATOM    882  HG  LEU A  70     -49.832   7.046 -11.379  1.00  0.00           H
ATOM    883  CD1 LEU A  70     -50.355   5.190 -12.310  1.00  0.00           C
ATOM    884 1HD1 LEU A  70     -49.476   4.716 -11.824  1.00  0.00           H
ATOM    885 2HD1 LEU A  70     -50.537   4.736 -13.308  1.00  0.00           H
ATOM    886 3HD1 LEU A  70     -51.247   5.086 -11.649  1.00  0.00           H
ATOM    887  CD2 LEU A  70     -48.739   6.707 -13.301  1.00  0.00           C
ATOM    888 1HD2 LEU A  70     -48.604   7.723 -13.706  1.00  0.00           H
ATOM    889 2HD2 LEU A  70     -48.851   6.042 -14.181  1.00  0.00           H
ATOM    890 3HD2 LEU A  70     -47.807   6.274 -12.871  1.00  0.00           H
ATOM    891  C   LEU A  70     -52.237   7.974 -10.866  1.00  0.00           C
ATOM    892  O   LEU A  70     -52.134   7.171  -9.945  1.00  0.00           O
ATOM    893  N   ASN A  71     -52.170   9.288 -10.570  1.00  0.00           N
ATOM    894  HN  ASN A  71     -52.195   9.933 -11.337  1.00  0.00           H
ATOM    895  CA  ASN A  71     -51.874   9.733  -9.248  1.00  0.00           C
ATOM    896  HA  ASN A  71     -50.979   9.195  -8.991  1.00  0.00           H
ATOM    897  CB  ASN A  71     -51.485  11.219  -9.292  1.00  0.00           C
ATOM    898  HB1 ASN A  71     -52.250  11.858  -9.783  1.00  0.00           H
ATOM    899  HB2 ASN A  71     -51.378  11.666  -8.280  1.00  0.00           H
ATOM    900  CG  ASN A  71     -50.220  11.411 -10.110  1.00  0.00           C
ATOM    901  OD1 ASN A  71     -49.248  10.673  -9.967  1.00  0.00           O
ATOM    902  ND2 ASN A  71     -50.231  12.299 -11.141  1.00  0.00           N
ATOM    903 1HD2 ASN A  71     -51.003  12.921 -11.180  1.00  0.00           H
ATOM    904 2HD2 ASN A  71     -49.563  12.276 -11.892  1.00  0.00           H
ATOM    905  C   ASN A  71     -53.046   9.467  -8.361  1.00  0.00           C
ATOM    906  O   ASN A  71     -52.874   9.246  -7.166  1.00  0.00           O
ATOM    907  N   LEU A  72     -54.280   9.434  -8.898  1.00  0.00           N
ATOM    908  HN  LEU A  72     -54.440   9.759  -9.830  1.00  0.00           H
ATOM    909  CA  LEU A  72     -55.368   8.868  -8.161  1.00  0.00           C
ATOM    910  HA  LEU A  72     -55.481   9.466  -7.264  1.00  0.00           H
ATOM    911  CB  LEU A  72     -56.666   9.033  -8.966  1.00  0.00           C
ATOM    912  HB1 LEU A  72     -56.553   8.798 -10.053  1.00  0.00           H
ATOM    913  HB2 LEU A  72     -56.849  10.124  -8.874  1.00  0.00           H
ATOM    914  CG  LEU A  72     -57.882   8.302  -8.372  1.00  0.00           C
ATOM    915  HG  LEU A  72     -57.731   7.215  -8.532  1.00  0.00           H
ATOM    916  CD1 LEU A  72     -59.172   8.575  -9.173  1.00  0.00           C
ATOM    917 1HD1 LEU A  72     -59.544   9.618  -9.058  1.00  0.00           H
ATOM    918 2HD1 LEU A  72     -60.037   7.952  -8.867  1.00  0.00           H
ATOM    919 3HD1 LEU A  72     -58.957   8.407 -10.250  1.00  0.00           H
ATOM    920  CD2 LEU A  72     -58.240   8.684  -6.927  1.00  0.00           C
ATOM    921 1HD2 LEU A  72     -59.279   8.433  -6.651  1.00  0.00           H
ATOM    922 2HD2 LEU A  72     -57.556   8.233  -6.180  1.00  0.00           H
ATOM    923 3HD2 LEU A  72     -58.095   9.764  -6.704  1.00  0.00           H
ATOM    924  C   LEU A  72     -55.244   7.447  -7.759  1.00  0.00           C
ATOM    925  O   LEU A  72     -55.332   7.115  -6.572  1.00  0.00           O
ATOM    926  N   ALA A  73     -55.064   6.564  -8.765  1.00  0.00           N
ATOM    927  HN  ALA A  73     -54.982   6.864  -9.709  1.00  0.00           H
ATOM    928  CA  ALA A  73     -54.559   5.247  -8.582  1.00  0.00           C
ATOM    929  HA  ALA A  73     -55.415   4.603  -8.426  1.00  0.00           H
ATOM    930  CB  ALA A  73     -54.137   4.639  -9.939  1.00  0.00           C
ATOM    931  HB1 ALA A  73     -53.133   4.960 -10.307  1.00  0.00           H
ATOM    932  HB2 ALA A  73     -54.126   3.538  -9.839  1.00  0.00           H
ATOM    933  HB3 ALA A  73     -54.851   4.843 -10.760  1.00  0.00           H
ATOM    934  C   ALA A  73     -53.590   4.893  -7.507  1.00  0.00           C
ATOM    935  O   ALA A  73     -53.832   3.963  -6.749  1.00  0.00           O
ATOM    936  N   ILE A  74     -52.444   5.612  -7.424  1.00  0.00           N
ATOM    937  HN  ILE A  74     -52.290   6.347  -8.075  1.00  0.00           H
ATOM    938  CA  ILE A  74     -51.451   5.258  -6.460  1.00  0.00           C
ATOM    939  HA  ILE A  74     -51.454   4.183  -6.351  1.00  0.00           H
ATOM    940  CB  ILE A  74     -50.049   5.582  -6.862  1.00  0.00           C
ATOM    941  HB  ILE A  74     -49.892   4.817  -7.652  1.00  0.00           H
ATOM    942  CG2 ILE A  74     -49.990   6.985  -7.504  1.00  0.00           C
ATOM    943 1HG2 ILE A  74     -48.954   7.375  -7.607  1.00  0.00           H
ATOM    944 2HG2 ILE A  74     -50.390   6.878  -8.538  1.00  0.00           H
ATOM    945 3HG2 ILE A  74     -50.646   7.629  -6.888  1.00  0.00           H
ATOM    946  CG1 ILE A  74     -48.914   5.353  -5.843  1.00  0.00           C
ATOM    947 1HG1 ILE A  74     -48.115   5.795  -6.476  1.00  0.00           H
ATOM    948 2HG1 ILE A  74     -49.052   5.938  -4.914  1.00  0.00           H
ATOM    949  CD  ILE A  74     -48.544   3.907  -5.535  1.00  0.00           C
ATOM    950  HD1 ILE A  74     -49.494   3.467  -5.154  1.00  0.00           H
ATOM    951  HD2 ILE A  74     -47.785   3.762  -4.739  1.00  0.00           H
ATOM    952  HD3 ILE A  74     -48.285   3.446  -6.508  1.00  0.00           H
ATOM    953  C   ILE A  74     -51.802   5.858  -5.137  1.00  0.00           C
ATOM    954  O   ILE A  74     -51.452   5.378  -4.069  1.00  0.00           O
ATOM    955  N   SER A  75     -52.638   6.916  -5.116  1.00  0.00           N
ATOM    956  HN  SER A  75     -53.026   7.208  -5.981  1.00  0.00           H
ATOM    957  CA  SER A  75     -53.085   7.450  -3.864  1.00  0.00           C
ATOM    958  HA  SER A  75     -52.346   7.523  -3.090  1.00  0.00           H
ATOM    959  CB  SER A  75     -53.687   8.849  -4.106  1.00  0.00           C
ATOM    960  HB1 SER A  75     -54.464   8.778  -4.899  1.00  0.00           H
ATOM    961  HB2 SER A  75     -54.131   9.263  -3.179  1.00  0.00           H
ATOM    962  OG  SER A  75     -52.669   9.738  -4.526  1.00  0.00           O
ATOM    963  HG1 SER A  75     -52.519   9.583  -5.469  1.00  0.00           H
ATOM    964  C   SER A  75     -54.136   6.640  -3.196  1.00  0.00           C
ATOM    965  O   SER A  75     -54.308   6.526  -1.976  1.00  0.00           O
ATOM    966  N   ASP A  76     -55.003   6.060  -4.046  1.00  0.00           N
ATOM    967  HN  ASP A  76     -55.017   6.409  -4.977  1.00  0.00           H
ATOM    968  CA  ASP A  76     -55.991   5.084  -3.693  1.00  0.00           C
ATOM    969  HA  ASP A  76     -56.662   5.505  -2.954  1.00  0.00           H
ATOM    970  CB  ASP A  76     -56.847   4.833  -4.943  1.00  0.00           C
ATOM    971  HB1 ASP A  76     -57.114   5.832  -5.333  1.00  0.00           H
ATOM    972  HB2 ASP A  76     -56.181   4.283  -5.644  1.00  0.00           H
ATOM    973  CG  ASP A  76     -58.064   3.945  -4.691  1.00  0.00           C
ATOM    974  OD1 ASP A  76     -58.031   2.807  -5.213  1.00  0.00           O
ATOM    975  OD2 ASP A  76     -59.058   4.413  -4.066  1.00  0.00           O
ATOM    976  C   ASP A  76     -55.435   3.814  -3.165  1.00  0.00           C
ATOM    977  O   ASP A  76     -55.898   3.258  -2.174  1.00  0.00           O
ATOM    978  N   LEU A  77     -54.311   3.328  -3.727  1.00  0.00           N
ATOM    979  HN  LEU A  77     -53.880   3.791  -4.500  1.00  0.00           H
ATOM    980  CA  LEU A  77     -53.565   2.292  -3.082  1.00  0.00           C
ATOM    981  HA  LEU A  77     -54.305   1.517  -2.946  1.00  0.00           H
ATOM    982  CB  LEU A  77     -52.490   1.826  -4.083  1.00  0.00           C
ATOM    983  HB1 LEU A  77     -51.715   2.610  -4.142  1.00  0.00           H
ATOM    984  HB2 LEU A  77     -52.872   1.706  -5.118  1.00  0.00           H
ATOM    985  CG  LEU A  77     -51.796   0.516  -3.662  1.00  0.00           C
ATOM    986  HG  LEU A  77     -51.605   0.428  -2.575  1.00  0.00           H
ATOM    987  CD1 LEU A  77     -52.713  -0.666  -4.044  1.00  0.00           C
ATOM    988 1HD1 LEU A  77     -52.223  -1.599  -3.711  1.00  0.00           H
ATOM    989 2HD1 LEU A  77     -53.681  -0.608  -3.488  1.00  0.00           H
ATOM    990 3HD1 LEU A  77     -52.864  -0.693  -5.137  1.00  0.00           H
ATOM    991  CD2 LEU A  77     -50.494   0.375  -4.464  1.00  0.00           C
ATOM    992 1HD2 LEU A  77     -50.138  -0.676  -4.548  1.00  0.00           H
ATOM    993 2HD2 LEU A  77     -50.662   0.717  -5.506  1.00  0.00           H
ATOM    994 3HD2 LEU A  77     -49.650   0.934  -3.992  1.00  0.00           H
ATOM    995  C   LEU A  77     -53.092   2.573  -1.701  1.00  0.00           C
ATOM    996  O   LEU A  77     -53.292   1.655  -0.906  1.00  0.00           O
ATOM    997  N   PHE A  78     -52.544   3.765  -1.397  1.00  0.00           N
ATOM    998  HN  PHE A  78     -52.315   4.368  -2.156  1.00  0.00           H
ATOM    999  CA  PHE A  78     -52.319   4.137  -0.037  1.00  0.00           C
ATOM   1000  HA  PHE A  78     -51.708   3.353   0.392  1.00  0.00           H
ATOM   1001  CB  PHE A  78     -51.532   5.457   0.005  1.00  0.00           C
ATOM   1002  HB1 PHE A  78     -51.691   5.984   0.969  1.00  0.00           H
ATOM   1003  HB2 PHE A  78     -51.796   6.080  -0.876  1.00  0.00           H
ATOM   1004  CG  PHE A  78     -50.066   5.192  -0.118  1.00  0.00           C
ATOM   1005  CD1 PHE A  78     -49.392   5.335  -1.309  1.00  0.00           C
ATOM   1006  HD1 PHE A  78     -49.845   5.762  -2.188  1.00  0.00           H
ATOM   1007  CE1 PHE A  78     -48.050   5.072  -1.394  1.00  0.00           C
ATOM   1008  HE1 PHE A  78     -47.417   5.326  -2.228  1.00  0.00           H
ATOM   1009  CZ  PHE A  78     -47.324   4.814  -0.249  1.00  0.00           C
ATOM   1010  HZ  PHE A  78     -46.291   4.508  -0.214  1.00  0.00           H
ATOM   1011  CD2 PHE A  78     -49.340   4.958   1.036  1.00  0.00           C
ATOM   1012  HD2 PHE A  78     -49.724   5.006   2.039  1.00  0.00           H
ATOM   1013  CE2 PHE A  78     -47.983   4.794   0.965  1.00  0.00           C
ATOM   1014  HE2 PHE A  78     -47.448   4.597   1.887  1.00  0.00           H
ATOM   1015  C   PHE A  78     -53.531   4.249   0.812  1.00  0.00           C
ATOM   1016  O   PHE A  78     -53.529   3.875   1.986  1.00  0.00           O
ATOM   1017  N   PHE A  79     -54.681   4.709   0.293  1.00  0.00           N
ATOM   1018  HN  PHE A  79     -54.622   5.030  -0.651  1.00  0.00           H
ATOM   1019  CA  PHE A  79     -55.987   4.740   0.880  1.00  0.00           C
ATOM   1020  HA  PHE A  79     -55.942   5.322   1.779  1.00  0.00           H
ATOM   1021  CB  PHE A  79     -57.022   5.426  -0.039  1.00  0.00           C
ATOM   1022  HB1 PHE A  79     -56.625   6.381  -0.446  1.00  0.00           H
ATOM   1023  HB2 PHE A  79     -57.190   4.854  -0.971  1.00  0.00           H
ATOM   1024  CG  PHE A  79     -58.341   5.577   0.643  1.00  0.00           C
ATOM   1025  CD1 PHE A  79     -59.377   4.743   0.299  1.00  0.00           C
ATOM   1026  HD1 PHE A  79     -59.185   4.132  -0.572  1.00  0.00           H
ATOM   1027  CE1 PHE A  79     -60.586   4.817   0.948  1.00  0.00           C
ATOM   1028  HE1 PHE A  79     -61.338   4.085   0.702  1.00  0.00           H
ATOM   1029  CZ  PHE A  79     -60.699   5.614   2.065  1.00  0.00           C
ATOM   1030  HZ  PHE A  79     -61.560   5.596   2.709  1.00  0.00           H
ATOM   1031  CD2 PHE A  79     -58.577   6.497   1.640  1.00  0.00           C
ATOM   1032  HD2 PHE A  79     -57.750   7.167   1.835  1.00  0.00           H
ATOM   1033  CE2 PHE A  79     -59.719   6.509   2.409  1.00  0.00           C
ATOM   1034  HE2 PHE A  79     -59.834   7.185   3.252  1.00  0.00           H
ATOM   1035  C   PHE A  79     -56.504   3.396   1.256  1.00  0.00           C
ATOM   1036  O   PHE A  79     -56.933   3.194   2.396  1.00  0.00           O
ATOM   1037  N   LEU A  80     -56.389   2.400   0.360  1.00  0.00           N
ATOM   1038  HN  LEU A  80     -56.117   2.737  -0.537  1.00  0.00           H
ATOM   1039  CA  LEU A  80     -56.762   1.028   0.517  1.00  0.00           C
ATOM   1040  HA  LEU A  80     -57.834   1.043   0.671  1.00  0.00           H
ATOM   1041  CB  LEU A  80     -56.486   0.374  -0.837  1.00  0.00           C
ATOM   1042  HB1 LEU A  80     -55.389   0.350  -1.022  1.00  0.00           H
ATOM   1043  HB2 LEU A  80     -56.999   0.918  -1.660  1.00  0.00           H
ATOM   1044  CG  LEU A  80     -56.819  -1.125  -0.756  1.00  0.00           C
ATOM   1045  HG  LEU A  80     -56.858  -1.398   0.325  1.00  0.00           H
ATOM   1046  CD1 LEU A  80     -55.753  -2.034  -1.381  1.00  0.00           C
ATOM   1047 1HD1 LEU A  80     -55.975  -3.065  -1.031  1.00  0.00           H
ATOM   1048 2HD1 LEU A  80     -54.709  -1.723  -1.129  1.00  0.00           H
ATOM   1049 3HD1 LEU A  80     -55.896  -2.034  -2.476  1.00  0.00           H
ATOM   1050  CD2 LEU A  80     -58.184  -1.473  -1.378  1.00  0.00           C
ATOM   1051 1HD2 LEU A  80     -58.202  -1.371  -2.486  1.00  0.00           H
ATOM   1052 2HD2 LEU A  80     -58.877  -0.761  -0.874  1.00  0.00           H
ATOM   1053 3HD2 LEU A  80     -58.479  -2.513  -1.123  1.00  0.00           H
ATOM   1054  C   LEU A  80     -56.081   0.379   1.666  1.00  0.00           C
ATOM   1055  O   LEU A  80     -56.749  -0.296   2.455  1.00  0.00           O
ATOM   1056  N   LEU A  81     -54.780   0.648   1.855  1.00  0.00           N
ATOM   1057  HN  LEU A  81     -54.344   1.172   1.129  1.00  0.00           H
ATOM   1058  CA  LEU A  81     -53.987   0.290   2.992  1.00  0.00           C
ATOM   1059  HA  LEU A  81     -53.943  -0.795   3.048  1.00  0.00           H
ATOM   1060  CB  LEU A  81     -52.533   0.702   2.702  1.00  0.00           C
ATOM   1061  HB1 LEU A  81     -52.486   1.815   2.679  1.00  0.00           H
ATOM   1062  HB2 LEU A  81     -51.982   0.480   3.635  1.00  0.00           H
ATOM   1063  CG  LEU A  81     -51.882  -0.172   1.618  1.00  0.00           C
ATOM   1064  HG  LEU A  81     -52.638  -0.403   0.843  1.00  0.00           H
ATOM   1065  CD1 LEU A  81     -51.382  -1.494   2.233  1.00  0.00           C
ATOM   1066 1HD1 LEU A  81     -52.152  -1.989   2.867  1.00  0.00           H
ATOM   1067 2HD1 LEU A  81     -51.070  -2.152   1.397  1.00  0.00           H
ATOM   1068 3HD1 LEU A  81     -50.594  -1.223   2.974  1.00  0.00           H
ATOM   1069  CD2 LEU A  81     -50.722   0.536   0.899  1.00  0.00           C
ATOM   1070 1HD2 LEU A  81     -49.910   0.933   1.541  1.00  0.00           H
ATOM   1071 2HD2 LEU A  81     -51.038   1.400   0.278  1.00  0.00           H
ATOM   1072 3HD2 LEU A  81     -50.333  -0.168   0.121  1.00  0.00           H
ATOM   1073  C   LEU A  81     -54.369   0.861   4.307  1.00  0.00           C
ATOM   1074  O   LEU A  81     -54.381   0.109   5.282  1.00  0.00           O
ATOM   1075  N   THR A  82     -54.756   2.146   4.350  1.00  0.00           N
ATOM   1076  HN  THR A  82     -54.632   2.678   3.511  1.00  0.00           H
ATOM   1077  CA  THR A  82     -55.178   2.830   5.532  1.00  0.00           C
ATOM   1078  HA  THR A  82     -54.424   2.671   6.298  1.00  0.00           H
ATOM   1079  CB  THR A  82     -55.238   4.328   5.413  1.00  0.00           C
ATOM   1080  HB  THR A  82     -55.520   4.730   6.411  1.00  0.00           H
ATOM   1081  OG1 THR A  82     -56.202   4.871   4.528  1.00  0.00           O
ATOM   1082  HG1 THR A  82     -56.224   4.439   3.670  1.00  0.00           H
ATOM   1083  CG2 THR A  82     -53.876   4.939   5.068  1.00  0.00           C
ATOM   1084 1HG2 THR A  82     -53.637   4.513   4.074  1.00  0.00           H
ATOM   1085 2HG2 THR A  82     -53.107   4.708   5.828  1.00  0.00           H
ATOM   1086 3HG2 THR A  82     -53.934   6.050   5.021  1.00  0.00           H
ATOM   1087  C   THR A  82     -56.418   2.268   6.128  1.00  0.00           C
ATOM   1088  O   THR A  82     -56.428   2.026   7.335  1.00  0.00           O
ATOM   1089  N   VAL A  83     -57.468   2.045   5.319  1.00  0.00           N
ATOM   1090  HN  VAL A  83     -57.350   2.192   4.341  1.00  0.00           H
ATOM   1091  CA  VAL A  83     -58.775   1.706   5.777  1.00  0.00           C
ATOM   1092  HA  VAL A  83     -58.620   1.426   6.806  1.00  0.00           H
ATOM   1093  CB  VAL A  83     -59.830   2.769   5.821  1.00  0.00           C
ATOM   1094  HB  VAL A  83     -60.869   2.406   5.672  1.00  0.00           H
ATOM   1095  CG1 VAL A  83     -59.511   3.675   4.619  1.00  0.00           C
ATOM   1096 1HG1 VAL A  83     -59.167   3.193   3.682  1.00  0.00           H
ATOM   1097 2HG1 VAL A  83     -60.153   4.548   4.379  1.00  0.00           H
ATOM   1098 3HG1 VAL A  83     -58.608   4.229   4.936  1.00  0.00           H
ATOM   1099  CG2 VAL A  83     -59.629   3.550   7.131  1.00  0.00           C
ATOM   1100 1HG2 VAL A  83     -58.666   4.094   7.034  1.00  0.00           H
ATOM   1101 2HG2 VAL A  83     -59.686   2.908   8.032  1.00  0.00           H
ATOM   1102 3HG2 VAL A  83     -60.463   4.267   7.241  1.00  0.00           H
ATOM   1103  C   VAL A  83     -59.283   0.449   5.133  1.00  0.00           C
ATOM   1104  O   VAL A  83     -60.253   0.569   4.392  1.00  0.00           O
ATOM   1105  N   PRO A  84     -58.766  -0.737   5.248  1.00  0.00           N
ATOM   1106  CD  PRO A  84     -59.366  -1.908   4.625  1.00  0.00           C
ATOM   1107  HD1 PRO A  84     -60.474  -1.894   4.630  1.00  0.00           H
ATOM   1108  HD2 PRO A  84     -59.103  -1.854   3.543  1.00  0.00           H
ATOM   1109  CA  PRO A  84     -57.532  -1.125   5.868  1.00  0.00           C
ATOM   1110  HA  PRO A  84     -56.750  -0.421   5.642  1.00  0.00           H
ATOM   1111  CB  PRO A  84     -57.264  -2.554   5.398  1.00  0.00           C
ATOM   1112  HB1 PRO A  84     -56.670  -3.112   6.156  1.00  0.00           H
ATOM   1113  HB2 PRO A  84     -56.812  -2.623   4.392  1.00  0.00           H
ATOM   1114  CG  PRO A  84     -58.660  -3.151   5.203  1.00  0.00           C
ATOM   1115  HG1 PRO A  84     -58.678  -4.000   4.488  1.00  0.00           H
ATOM   1116  HG2 PRO A  84     -59.167  -3.470   6.143  1.00  0.00           H
ATOM   1117  C   PRO A  84     -57.512  -1.127   7.362  1.00  0.00           C
ATOM   1118  O   PRO A  84     -58.556  -1.167   8.008  1.00  0.00           O
ATOM   1119  N   PHE A  85     -56.286  -1.098   7.909  1.00  0.00           N
ATOM   1120  HN  PHE A  85     -55.555  -1.015   7.239  1.00  0.00           H
ATOM   1121  CA  PHE A  85     -55.873  -1.125   9.281  1.00  0.00           C
ATOM   1122  HA  PHE A  85     -55.842  -2.178   9.517  1.00  0.00           H
ATOM   1123  CB  PHE A  85     -54.435  -0.578   9.266  1.00  0.00           C
ATOM   1124  HB1 PHE A  85     -54.257   0.435   9.702  1.00  0.00           H
ATOM   1125  HB2 PHE A  85     -54.059  -0.494   8.226  1.00  0.00           H
ATOM   1126  CG  PHE A  85     -53.566  -1.555   9.980  1.00  0.00           C
ATOM   1127  CD1 PHE A  85     -53.125  -1.237  11.241  1.00  0.00           C
ATOM   1128  HD1 PHE A  85     -53.592  -0.366  11.672  1.00  0.00           H
ATOM   1129  CE1 PHE A  85     -52.179  -1.967  11.917  1.00  0.00           C
ATOM   1130  HE1 PHE A  85     -51.848  -1.658  12.904  1.00  0.00           H
ATOM   1131  CZ  PHE A  85     -51.640  -3.076  11.324  1.00  0.00           C
ATOM   1132  HZ  PHE A  85     -50.851  -3.633  11.829  1.00  0.00           H
ATOM   1133  CD2 PHE A  85     -52.944  -2.630   9.390  1.00  0.00           C
ATOM   1134  HD2 PHE A  85     -53.168  -2.868   8.363  1.00  0.00           H
ATOM   1135  CE2 PHE A  85     -52.037  -3.416  10.051  1.00  0.00           C
ATOM   1136  HE2 PHE A  85     -51.768  -4.396   9.678  1.00  0.00           H
ATOM   1137  C   PHE A  85     -56.623  -0.296  10.263  1.00  0.00           C
ATOM   1138  O   PHE A  85     -57.050  -0.785  11.308  1.00  0.00           O
ATOM   1139  N   TRP A  86     -56.942   0.936   9.833  1.00  0.00           N
ATOM   1140  HN  TRP A  86     -56.543   1.370   9.034  1.00  0.00           H
ATOM   1141  CA  TRP A  86     -57.668   1.844  10.669  1.00  0.00           C
ATOM   1142  HA  TRP A  86     -57.210   1.754  11.640  1.00  0.00           H
ATOM   1143  CB  TRP A  86     -57.305   3.309  10.337  1.00  0.00           C
ATOM   1144  HB1 TRP A  86     -57.739   3.538   9.347  1.00  0.00           H
ATOM   1145  HB2 TRP A  86     -56.196   3.422  10.355  1.00  0.00           H
ATOM   1146  CG  TRP A  86     -57.853   4.363  11.245  1.00  0.00           C
ATOM   1147  CD1 TRP A  86     -58.963   5.066  10.881  1.00  0.00           C
ATOM   1148  HD1 TRP A  86     -59.356   5.054   9.872  1.00  0.00           H
ATOM   1149  NE1 TRP A  86     -59.424   5.669  12.019  1.00  0.00           N
ATOM   1150  HE1 TRP A  86     -60.318   5.956  12.267  1.00  0.00           H
ATOM   1151  CE2 TRP A  86     -58.683   5.338  13.127  1.00  0.00           C
ATOM   1152  CD2 TRP A  86     -57.633   4.584  12.634  1.00  0.00           C
ATOM   1153  CE3 TRP A  86     -56.771   4.088  13.563  1.00  0.00           C
ATOM   1154  HE3 TRP A  86     -56.136   3.267  13.270  1.00  0.00           H
ATOM   1155  CZ3 TRP A  86     -56.938   4.379  14.902  1.00  0.00           C
ATOM   1156  HZ3 TRP A  86     -56.246   4.082  15.670  1.00  0.00           H
ATOM   1157  CZ2 TRP A  86     -58.928   5.517  14.446  1.00  0.00           C
ATOM   1158  HZ2 TRP A  86     -59.833   6.006  14.784  1.00  0.00           H
ATOM   1159  CH2 TRP A  86     -57.968   5.155  15.372  1.00  0.00           C
ATOM   1160  HH2 TRP A  86     -57.991   5.246  16.442  1.00  0.00           H
ATOM   1161  C   TRP A  86     -59.137   1.624  10.708  1.00  0.00           C
ATOM   1162  O   TRP A  86     -59.844   2.018  11.642  1.00  0.00           O
ATOM   1163  N   ALA A  87     -59.747   0.988   9.686  1.00  0.00           N
ATOM   1164  HN  ALA A  87     -59.135   0.581   9.020  1.00  0.00           H
ATOM   1165  CA  ALA A  87     -61.115   0.603   9.577  1.00  0.00           C
ATOM   1166  HA  ALA A  87     -61.781   1.385   9.915  1.00  0.00           H
ATOM   1167  CB  ALA A  87     -61.472   0.168   8.148  1.00  0.00           C
ATOM   1168  HB1 ALA A  87     -61.010  -0.795   7.862  1.00  0.00           H
ATOM   1169  HB2 ALA A  87     -61.034   0.922   7.458  1.00  0.00           H
ATOM   1170  HB3 ALA A  87     -62.561   0.279   7.945  1.00  0.00           H
ATOM   1171  C   ALA A  87     -61.542  -0.484  10.505  1.00  0.00           C
ATOM   1172  O   ALA A  87     -62.722  -0.733  10.769  1.00  0.00           O
ATOM   1173  N   HIS A  88     -60.590  -1.141  11.177  1.00  0.00           N
ATOM   1174  HN  HIS A  88     -59.710  -0.889  10.790  1.00  0.00           H
ATOM   1175  CA  HIS A  88     -60.671  -2.207  12.133  1.00  0.00           C
ATOM   1176  HA  HIS A  88     -61.672  -2.601  12.224  1.00  0.00           H
ATOM   1177  CB  HIS A  88     -59.717  -3.376  11.849  1.00  0.00           C
ATOM   1178  HB1 HIS A  88     -59.555  -4.092  12.681  1.00  0.00           H
ATOM   1179  HB2 HIS A  88     -58.721  -2.930  11.645  1.00  0.00           H
ATOM   1180  ND1 HIS A  88     -60.811  -5.344  10.898  1.00  0.00           N
ATOM   1181  CG  HIS A  88     -60.126  -4.179  10.643  1.00  0.00           C
ATOM   1182  CE1 HIS A  88     -60.740  -5.970   9.734  1.00  0.00           C
ATOM   1183  HE1 HIS A  88     -61.178  -6.940   9.472  1.00  0.00           H
ATOM   1184  NE2 HIS A  88     -59.975  -5.348   8.812  1.00  0.00           N
ATOM   1185  HE2 HIS A  88     -59.632  -5.714   7.949  1.00  0.00           H
ATOM   1186  CD2 HIS A  88     -59.636  -4.129   9.377  1.00  0.00           C
ATOM   1187  HD2 HIS A  88     -59.019  -3.373   8.908  1.00  0.00           H
ATOM   1188  C   HIS A  88     -60.298  -1.809  13.513  1.00  0.00           C
ATOM   1189  O   HIS A  88     -59.917  -2.632  14.338  1.00  0.00           O
ATOM   1190  N   TYR A  89     -60.237  -0.478  13.718  1.00  0.00           N
ATOM   1191  HN  TYR A  89     -60.234   0.159  12.950  1.00  0.00           H
ATOM   1192  CA  TYR A  89     -59.831   0.050  14.989  1.00  0.00           C
ATOM   1193  HA  TYR A  89     -58.937  -0.430  15.344  1.00  0.00           H
ATOM   1194  CB  TYR A  89     -59.640   1.576  15.035  1.00  0.00           C
ATOM   1195  HB1 TYR A  89     -58.985   1.878  15.882  1.00  0.00           H
ATOM   1196  HB2 TYR A  89     -59.096   1.985  14.158  1.00  0.00           H
ATOM   1197  CG  TYR A  89     -60.894   2.379  15.085  1.00  0.00           C
ATOM   1198  CD1 TYR A  89     -61.836   2.556  14.108  1.00  0.00           C
ATOM   1199  HD1 TYR A  89     -61.582   2.149  13.142  1.00  0.00           H
ATOM   1200  CE1 TYR A  89     -63.000   3.273  14.248  1.00  0.00           C
ATOM   1201  HE1 TYR A  89     -63.603   3.561  13.396  1.00  0.00           H
ATOM   1202  CZ  TYR A  89     -63.215   3.935  15.429  1.00  0.00           C
ATOM   1203  OH  TYR A  89     -64.274   4.807  15.775  1.00  0.00           O
ATOM   1204  HH  TYR A  89     -64.843   4.737  15.010  1.00  0.00           H
ATOM   1205  CD2 TYR A  89     -61.125   3.088  16.244  1.00  0.00           C
ATOM   1206  HD2 TYR A  89     -60.521   3.009  17.126  1.00  0.00           H
ATOM   1207  CE2 TYR A  89     -62.271   3.840  16.421  1.00  0.00           C
ATOM   1208  HE2 TYR A  89     -62.360   4.360  17.361  1.00  0.00           H
ATOM   1209  C   TYR A  89     -60.699  -0.350  16.136  1.00  0.00           C
ATOM   1210  O   TYR A  89     -60.244  -0.553  17.264  1.00  0.00           O
ATOM   1211  N   ALA A  90     -62.008  -0.511  15.881  1.00  0.00           N
ATOM   1212  HN  ALA A  90     -62.335  -0.381  14.951  1.00  0.00           H
ATOM   1213  CA  ALA A  90     -62.907  -0.850  16.936  1.00  0.00           C
ATOM   1214  HA  ALA A  90     -62.515  -0.418  17.843  1.00  0.00           H
ATOM   1215  CB  ALA A  90     -64.228  -0.139  16.575  1.00  0.00           C
ATOM   1216  HB1 ALA A  90     -64.945   0.087  17.387  1.00  0.00           H
ATOM   1217  HB2 ALA A  90     -64.665  -0.743  15.761  1.00  0.00           H
ATOM   1218  HB3 ALA A  90     -64.104   0.870  16.121  1.00  0.00           H
ATOM   1219  C   ALA A  90     -63.189  -2.308  17.063  1.00  0.00           C
ATOM   1220  O   ALA A  90     -64.053  -2.761  17.801  1.00  0.00           O
ATOM   1221  N   ALA A  91     -62.411  -3.162  16.371  1.00  0.00           N
ATOM   1222  HN  ALA A  91     -61.696  -2.858  15.741  1.00  0.00           H
ATOM   1223  CA  ALA A  91     -62.616  -4.580  16.331  1.00  0.00           C
ATOM   1224  HA  ALA A  91     -63.467  -4.719  16.971  1.00  0.00           H
ATOM   1225  CB  ALA A  91     -62.867  -4.924  14.860  1.00  0.00           C
ATOM   1226  HB1 ALA A  91     -63.800  -4.348  14.663  1.00  0.00           H
ATOM   1227  HB2 ALA A  91     -63.123  -5.976  14.581  1.00  0.00           H
ATOM   1228  HB3 ALA A  91     -62.024  -4.514  14.265  1.00  0.00           H
ATOM   1229  C   ALA A  91     -61.472  -5.328  16.926  1.00  0.00           C
ATOM   1230  O   ALA A  91     -61.438  -6.557  16.881  1.00  0.00           O
ATOM   1231  N   ALA A  92     -60.567  -4.649  17.658  1.00  0.00           N
ATOM   1232  HN  ALA A  92     -60.549  -3.663  17.803  1.00  0.00           H
ATOM   1233  CA  ALA A  92     -59.623  -5.331  18.482  1.00  0.00           C
ATOM   1234  HA  ALA A  92     -60.182  -5.970  19.162  1.00  0.00           H
ATOM   1235  CB  ALA A  92     -58.532  -5.934  17.587  1.00  0.00           C
ATOM   1236  HB1 ALA A  92     -58.980  -6.611  16.838  1.00  0.00           H
ATOM   1237  HB2 ALA A  92     -58.176  -5.027  17.045  1.00  0.00           H
ATOM   1238  HB3 ALA A  92     -57.656  -6.327  18.149  1.00  0.00           H
ATOM   1239  C   ALA A  92     -59.117  -4.308  19.439  1.00  0.00           C
ATOM   1240  O   ALA A  92     -59.358  -3.106  19.317  1.00  0.00           O
ATOM   1241  N   GLN A  93     -58.189  -4.769  20.292  1.00  0.00           N
ATOM   1242  HN  GLN A  93     -58.156  -5.754  20.464  1.00  0.00           H
ATOM   1243  CA  GLN A  93     -57.412  -3.941  21.164  1.00  0.00           C
ATOM   1244  HA  GLN A  93     -58.034  -3.178  21.611  1.00  0.00           H
ATOM   1245  CB  GLN A  93     -56.966  -4.777  22.377  1.00  0.00           C
ATOM   1246  HB1 GLN A  93     -56.296  -5.600  22.081  1.00  0.00           H
ATOM   1247  HB2 GLN A  93     -56.381  -4.004  22.932  1.00  0.00           H
ATOM   1248  CG  GLN A  93     -58.154  -5.269  23.227  1.00  0.00           C
ATOM   1249  HG1 GLN A  93     -57.789  -5.825  24.119  1.00  0.00           H
ATOM   1250  HG2 GLN A  93     -58.712  -5.927  22.524  1.00  0.00           H
ATOM   1251  CD  GLN A  93     -59.015  -4.112  23.706  1.00  0.00           C
ATOM   1252  OE1 GLN A  93     -58.626  -3.105  24.290  1.00  0.00           O
ATOM   1253  NE2 GLN A  93     -60.342  -4.284  23.443  1.00  0.00           N
ATOM   1254 1HE2 GLN A  93     -60.511  -5.198  23.072  1.00  0.00           H
ATOM   1255 2HE2 GLN A  93     -60.944  -3.505  23.597  1.00  0.00           H
ATOM   1256  C   GLN A  93     -56.266  -3.284  20.478  1.00  0.00           C
ATOM   1257  O   GLN A  93     -55.287  -3.960  20.186  1.00  0.00           O
ATOM   1258  N   TRP A  94     -56.351  -1.977  20.181  1.00  0.00           N
ATOM   1259  HN  TRP A  94     -57.185  -1.518  20.496  1.00  0.00           H
ATOM   1260  CA  TRP A  94     -55.426  -1.181  19.430  1.00  0.00           C
ATOM   1261  HA  TRP A  94     -55.130  -1.791  18.583  1.00  0.00           H
ATOM   1262  CB  TRP A  94     -56.156   0.085  18.973  1.00  0.00           C
ATOM   1263  HB1 TRP A  94     -56.357   0.826  19.777  1.00  0.00           H
ATOM   1264  HB2 TRP A  94     -57.197  -0.044  18.590  1.00  0.00           H
ATOM   1265  CG  TRP A  94     -55.376   0.851  17.952  1.00  0.00           C
ATOM   1266  CD1 TRP A  94     -54.691   1.972  18.321  1.00  0.00           C
ATOM   1267  HD1 TRP A  94     -54.825   2.353  19.312  1.00  0.00           H
ATOM   1268  NE1 TRP A  94     -54.086   2.524  17.222  1.00  0.00           N
ATOM   1269  HE1 TRP A  94     -53.502   3.305  17.185  1.00  0.00           H
ATOM   1270  CE2 TRP A  94     -54.370   1.759  16.117  1.00  0.00           C
ATOM   1271  CD2 TRP A  94     -55.203   0.745  16.543  1.00  0.00           C
ATOM   1272  CE3 TRP A  94     -55.668  -0.174  15.657  1.00  0.00           C
ATOM   1273  HE3 TRP A  94     -56.338  -0.962  15.981  1.00  0.00           H
ATOM   1274  CZ3 TRP A  94     -55.435  -0.005  14.310  1.00  0.00           C
ATOM   1275  HZ3 TRP A  94     -55.835  -0.723  13.601  1.00  0.00           H
ATOM   1276  CZ2 TRP A  94     -54.114   1.953  14.797  1.00  0.00           C
ATOM   1277  HZ2 TRP A  94     -53.681   2.871  14.420  1.00  0.00           H
ATOM   1278  CH2 TRP A  94     -54.618   1.024  13.924  1.00  0.00           C
ATOM   1279  HH2 TRP A  94     -54.422   0.995  12.861  1.00  0.00           H
ATOM   1280  C   TRP A  94     -54.209  -0.809  20.211  1.00  0.00           C
ATOM   1281  O   TRP A  94     -54.165   0.148  20.988  1.00  0.00           O
ATOM   1282  N   ASP A  95     -53.093  -1.552  20.145  1.00  0.00           N
ATOM   1283  HN  ASP A  95     -53.054  -2.288  19.481  1.00  0.00           H
ATOM   1284  CA  ASP A  95     -51.988  -1.433  21.056  1.00  0.00           C
ATOM   1285  HA  ASP A  95     -52.094  -0.809  21.931  1.00  0.00           H
ATOM   1286  CB  ASP A  95     -51.622  -2.844  21.533  1.00  0.00           C
ATOM   1287  HB1 ASP A  95     -52.499  -3.537  21.543  1.00  0.00           H
ATOM   1288  HB2 ASP A  95     -50.771  -3.253  20.953  1.00  0.00           H
ATOM   1289  CG  ASP A  95     -51.058  -2.889  22.947  1.00  0.00           C
ATOM   1290  OD1 ASP A  95     -50.839  -1.782  23.525  1.00  0.00           O
ATOM   1291  OD2 ASP A  95     -50.778  -3.991  23.482  1.00  0.00           O
ATOM   1292  C   ASP A  95     -50.808  -0.791  20.399  1.00  0.00           C
ATOM   1293  O   ASP A  95     -49.714  -0.732  20.953  1.00  0.00           O
ATOM   1294  N   PHE A  96     -51.007  -0.322  19.161  1.00  0.00           N
ATOM   1295  HN  PHE A  96     -51.912  -0.490  18.773  1.00  0.00           H
ATOM   1296  CA  PHE A  96     -50.033   0.431  18.430  1.00  0.00           C
ATOM   1297  HA  PHE A  96     -49.064  -0.047  18.489  1.00  0.00           H
ATOM   1298  CB  PHE A  96     -50.505   0.698  16.989  1.00  0.00           C
ATOM   1299  HB1 PHE A  96     -49.743   1.258  16.412  1.00  0.00           H
ATOM   1300  HB2 PHE A  96     -51.493   1.200  16.870  1.00  0.00           H
ATOM   1301  CG  PHE A  96     -50.582  -0.651  16.365  1.00  0.00           C
ATOM   1302  CD1 PHE A  96     -51.817  -1.161  16.065  1.00  0.00           C
ATOM   1303  HD1 PHE A  96     -52.750  -0.644  16.273  1.00  0.00           H
ATOM   1304  CE1 PHE A  96     -51.887  -2.457  15.598  1.00  0.00           C
ATOM   1305  HE1 PHE A  96     -52.871  -2.815  15.325  1.00  0.00           H
ATOM   1306  CZ  PHE A  96     -50.781  -3.156  15.170  1.00  0.00           C
ATOM   1307  HZ  PHE A  96     -50.949  -4.062  14.607  1.00  0.00           H
ATOM   1308  CD2 PHE A  96     -49.448  -1.377  16.097  1.00  0.00           C
ATOM   1309  HD2 PHE A  96     -48.513  -0.875  16.325  1.00  0.00           H
ATOM   1310  CE2 PHE A  96     -49.565  -2.577  15.437  1.00  0.00           C
ATOM   1311  HE2 PHE A  96     -48.592  -2.946  15.179  1.00  0.00           H
ATOM   1312  C   PHE A  96     -49.753   1.779  19.012  1.00  0.00           C
ATOM   1313  O   PHE A  96     -50.662   2.495  19.428  1.00  0.00           O
ATOM   1314  N   GLY A  97     -48.524   2.292  19.132  1.00  0.00           N
ATOM   1315  HN  GLY A  97     -47.674   1.866  18.824  1.00  0.00           H
ATOM   1316  CA  GLY A  97     -48.271   3.567  19.729  1.00  0.00           C
ATOM   1317  HA1 GLY A  97     -47.268   3.664  20.126  1.00  0.00           H
ATOM   1318  HA2 GLY A  97     -48.820   3.694  20.648  1.00  0.00           H
ATOM   1319  C   GLY A  97     -48.646   4.724  18.856  1.00  0.00           C
ATOM   1320  O   GLY A  97     -49.192   4.580  17.762  1.00  0.00           O
ATOM   1321  N   ASN A  98     -48.347   5.909  19.405  1.00  0.00           N
ATOM   1322  HN  ASN A  98     -47.985   5.924  20.336  1.00  0.00           H
ATOM   1323  CA  ASN A  98     -48.693   7.193  18.864  1.00  0.00           C
ATOM   1324  HA  ASN A  98     -49.760   7.181  18.787  1.00  0.00           H
ATOM   1325  CB  ASN A  98     -48.268   8.319  19.820  1.00  0.00           C
ATOM   1326  HB1 ASN A  98     -47.191   8.120  19.988  1.00  0.00           H
ATOM   1327  HB2 ASN A  98     -48.380   9.347  19.419  1.00  0.00           H
ATOM   1328  CG  ASN A  98     -48.904   8.305  21.203  1.00  0.00           C
ATOM   1329  OD1 ASN A  98     -49.729   7.441  21.510  1.00  0.00           O
ATOM   1330  ND2 ASN A  98     -48.366   9.262  22.002  1.00  0.00           N
ATOM   1331 1HD2 ASN A  98     -47.652   9.833  21.597  1.00  0.00           H
ATOM   1332 2HD2 ASN A  98     -48.556   9.269  22.986  1.00  0.00           H
ATOM   1333  C   ASN A  98     -48.229   7.454  17.467  1.00  0.00           C
ATOM   1334  O   ASN A  98     -49.054   7.859  16.652  1.00  0.00           O
ATOM   1335  N   THR A  99     -46.935   7.184  17.195  1.00  0.00           N
ATOM   1336  HN  THR A  99     -46.343   6.922  17.957  1.00  0.00           H
ATOM   1337  CA  THR A  99     -46.240   7.451  15.975  1.00  0.00           C
ATOM   1338  HA  THR A  99     -46.515   8.473  15.775  1.00  0.00           H
ATOM   1339  CB  THR A  99     -44.806   7.062  16.142  1.00  0.00           C
ATOM   1340  HB  THR A  99     -44.698   6.044  16.553  1.00  0.00           H
ATOM   1341  OG1 THR A  99     -44.175   7.936  17.070  1.00  0.00           O
ATOM   1342  HG1 THR A  99     -44.435   7.593  17.937  1.00  0.00           H
ATOM   1343  CG2 THR A  99     -43.967   7.329  14.874  1.00  0.00           C
ATOM   1344 1HG2 THR A  99     -42.979   6.825  14.853  1.00  0.00           H
ATOM   1345 2HG2 THR A  99     -44.545   6.989  13.994  1.00  0.00           H
ATOM   1346 3HG2 THR A  99     -43.682   8.388  14.739  1.00  0.00           H
ATOM   1347  C   THR A  99     -46.853   6.754  14.806  1.00  0.00           C
ATOM   1348  O   THR A  99     -47.002   7.345  13.729  1.00  0.00           O
ATOM   1349  N   MET A 100     -47.189   5.460  14.967  1.00  0.00           N
ATOM   1350  HN  MET A 100     -46.886   5.052  15.824  1.00  0.00           H
ATOM   1351  CA  MET A 100     -47.834   4.590  14.029  1.00  0.00           C
ATOM   1352  HA  MET A 100     -47.287   4.610  13.093  1.00  0.00           H
ATOM   1353  CB  MET A 100     -47.867   3.129  14.492  1.00  0.00           C
ATOM   1354  HB1 MET A 100     -48.455   3.017  15.426  1.00  0.00           H
ATOM   1355  HB2 MET A 100     -46.848   2.726  14.665  1.00  0.00           H
ATOM   1356  CG  MET A 100     -48.559   2.207  13.480  1.00  0.00           C
ATOM   1357  HG1 MET A 100     -49.632   2.479  13.429  1.00  0.00           H
ATOM   1358  HG2 MET A 100     -48.474   1.164  13.873  1.00  0.00           H
ATOM   1359  SD  MET A 100     -47.807   2.074  11.838  1.00  0.00           S
ATOM   1360  CE  MET A 100     -48.536   0.534  11.203  1.00  0.00           C
ATOM   1361  HE1 MET A 100     -48.121  -0.393  11.650  1.00  0.00           H
ATOM   1362  HE2 MET A 100     -49.612   0.571  11.455  1.00  0.00           H
ATOM   1363  HE3 MET A 100     -48.446   0.320  10.116  1.00  0.00           H
ATOM   1364  C   MET A 100     -49.191   5.075  13.662  1.00  0.00           C
ATOM   1365  O   MET A 100     -49.535   5.259  12.498  1.00  0.00           O
ATOM   1366  N   CYS A 101     -50.003   5.424  14.684  1.00  0.00           N
ATOM   1367  HN  CYS A 101     -49.657   5.236  15.597  1.00  0.00           H
ATOM   1368  CA  CYS A 101     -51.341   5.890  14.537  1.00  0.00           C
ATOM   1369  HA  CYS A 101     -51.877   5.168  13.946  1.00  0.00           H
ATOM   1370  CB  CYS A 101     -52.073   5.982  15.890  1.00  0.00           C
ATOM   1371  HB1 CYS A 101     -51.658   6.854  16.450  1.00  0.00           H
ATOM   1372  HB2 CYS A 101     -51.841   5.023  16.390  1.00  0.00           H
ATOM   1373  SG  CYS A 101     -53.874   6.204  15.844  1.00  0.00           S
ATOM   1374  C   CYS A 101     -51.312   7.219  13.861  1.00  0.00           C
ATOM   1375  O   CYS A 101     -52.049   7.464  12.908  1.00  0.00           O
ATOM   1376  N   GLN A 102     -50.478   8.184  14.290  1.00  0.00           N
ATOM   1377  HN  GLN A 102     -49.789   7.987  14.993  1.00  0.00           H
ATOM   1378  CA  GLN A 102     -50.443   9.471  13.666  1.00  0.00           C
ATOM   1379  HA  GLN A 102     -51.433   9.908  13.771  1.00  0.00           H
ATOM   1380  CB  GLN A 102     -49.354  10.342  14.316  1.00  0.00           C
ATOM   1381  HB1 GLN A 102     -49.285  11.283  13.739  1.00  0.00           H
ATOM   1382  HB2 GLN A 102     -48.360   9.853  14.324  1.00  0.00           H
ATOM   1383  CG  GLN A 102     -49.837  10.756  15.707  1.00  0.00           C
ATOM   1384  HG1 GLN A 102     -50.657  11.487  15.545  1.00  0.00           H
ATOM   1385  HG2 GLN A 102     -50.251   9.898  16.280  1.00  0.00           H
ATOM   1386  CD  GLN A 102     -48.737  11.409  16.539  1.00  0.00           C
ATOM   1387  OE1 GLN A 102     -47.533  11.374  16.319  1.00  0.00           O
ATOM   1388  NE2 GLN A 102     -49.106  12.075  17.678  1.00  0.00           N
ATOM   1389 1HE2 GLN A 102     -48.360  12.579  18.118  1.00  0.00           H
ATOM   1390 2HE2 GLN A 102     -50.040  12.032  18.007  1.00  0.00           H
ATOM   1391  C   GLN A 102     -50.128   9.432  12.215  1.00  0.00           C
ATOM   1392  O   GLN A 102     -50.903   9.956  11.409  1.00  0.00           O
ATOM   1393  N   LEU A 103     -49.101   8.688  11.783  1.00  0.00           N
ATOM   1394  HN  LEU A 103     -48.574   8.055  12.348  1.00  0.00           H
ATOM   1395  CA  LEU A 103     -48.855   8.474  10.386  1.00  0.00           C
ATOM   1396  HA  LEU A 103     -48.612   9.412   9.939  1.00  0.00           H
ATOM   1397  CB  LEU A 103     -47.618   7.559  10.353  1.00  0.00           C
ATOM   1398  HB1 LEU A 103     -47.810   6.606  10.888  1.00  0.00           H
ATOM   1399  HB2 LEU A 103     -46.725   7.919  10.902  1.00  0.00           H
ATOM   1400  CG  LEU A 103     -47.184   7.185   8.923  1.00  0.00           C
ATOM   1401  HG  LEU A 103     -48.041   6.777   8.354  1.00  0.00           H
ATOM   1402  CD1 LEU A 103     -46.567   8.370   8.159  1.00  0.00           C
ATOM   1403 1HD1 LEU A 103     -45.648   8.664   8.711  1.00  0.00           H
ATOM   1404 2HD1 LEU A 103     -46.209   8.077   7.141  1.00  0.00           H
ATOM   1405 3HD1 LEU A 103     -47.324   9.183   8.059  1.00  0.00           H
ATOM   1406  CD2 LEU A 103     -46.194   6.010   8.998  1.00  0.00           C
ATOM   1407 1HD2 LEU A 103     -45.827   5.586   8.037  1.00  0.00           H
ATOM   1408 2HD2 LEU A 103     -45.312   6.375   9.578  1.00  0.00           H
ATOM   1409 3HD2 LEU A 103     -46.722   5.154   9.458  1.00  0.00           H
ATOM   1410  C   LEU A 103     -49.967   7.851   9.613  1.00  0.00           C
ATOM   1411  O   LEU A 103     -50.314   8.437   8.588  1.00  0.00           O
ATOM   1412  N   LEU A 104     -50.518   6.732  10.118  1.00  0.00           N
ATOM   1413  HN  LEU A 104     -50.066   6.221  10.842  1.00  0.00           H
ATOM   1414  CA  LEU A 104     -51.588   5.998   9.510  1.00  0.00           C
ATOM   1415  HA  LEU A 104     -51.266   5.653   8.536  1.00  0.00           H
ATOM   1416  CB  LEU A 104     -51.623   4.704  10.335  1.00  0.00           C
ATOM   1417  HB1 LEU A 104     -51.823   5.107  11.348  1.00  0.00           H
ATOM   1418  HB2 LEU A 104     -50.617   4.253  10.190  1.00  0.00           H
ATOM   1419  CG  LEU A 104     -52.855   3.809  10.116  1.00  0.00           C
ATOM   1420  HG  LEU A 104     -53.777   4.430  10.187  1.00  0.00           H
ATOM   1421  CD1 LEU A 104     -53.021   3.296   8.679  1.00  0.00           C
ATOM   1422 1HD1 LEU A 104     -52.294   2.451   8.622  1.00  0.00           H
ATOM   1423 2HD1 LEU A 104     -54.006   2.891   8.358  1.00  0.00           H
ATOM   1424 3HD1 LEU A 104     -52.698   4.066   7.956  1.00  0.00           H
ATOM   1425  CD2 LEU A 104     -52.955   2.666  11.148  1.00  0.00           C
ATOM   1426 1HD2 LEU A 104     -51.938   2.275  11.380  1.00  0.00           H
ATOM   1427 2HD2 LEU A 104     -53.682   1.857  10.964  1.00  0.00           H
ATOM   1428 3HD2 LEU A 104     -53.294   3.161  12.084  1.00  0.00           H
ATOM   1429  C   LEU A 104     -52.815   6.837   9.446  1.00  0.00           C
ATOM   1430  O   LEU A 104     -53.459   6.880   8.399  1.00  0.00           O
ATOM   1431  N   THR A 105     -53.081   7.616  10.513  1.00  0.00           N
ATOM   1432  HN  THR A 105     -52.559   7.513  11.350  1.00  0.00           H
ATOM   1433  CA  THR A 105     -54.199   8.507  10.591  1.00  0.00           C
ATOM   1434  HA  THR A 105     -55.101   7.966  10.353  1.00  0.00           H
ATOM   1435  CB  THR A 105     -54.452   9.139  11.925  1.00  0.00           C
ATOM   1436  HB  THR A 105     -53.676   9.864  12.271  1.00  0.00           H
ATOM   1437  OG1 THR A 105     -54.689   8.253  13.011  1.00  0.00           O
ATOM   1438  HG1 THR A 105     -53.819   7.894  13.210  1.00  0.00           H
ATOM   1439  CG2 THR A 105     -55.784   9.889  12.054  1.00  0.00           C
ATOM   1440 1HG2 THR A 105     -55.838  10.396  13.043  1.00  0.00           H
ATOM   1441 2HG2 THR A 105     -55.977  10.622  11.232  1.00  0.00           H
ATOM   1442 3HG2 THR A 105     -56.583   9.123  11.972  1.00  0.00           H
ATOM   1443  C   THR A 105     -54.050   9.609   9.589  1.00  0.00           C
ATOM   1444  O   THR A 105     -55.025   9.957   8.925  1.00  0.00           O
ATOM   1445  N   GLY A 106     -52.825  10.140   9.517  1.00  0.00           N
ATOM   1446  HN  GLY A 106     -52.119   9.859  10.163  1.00  0.00           H
ATOM   1447  CA  GLY A 106     -52.467  11.188   8.606  1.00  0.00           C
ATOM   1448  HA1 GLY A 106     -51.474  11.528   8.859  1.00  0.00           H
ATOM   1449  HA2 GLY A 106     -53.179  11.997   8.734  1.00  0.00           H
ATOM   1450  C   GLY A 106     -52.586  10.919   7.153  1.00  0.00           C
ATOM   1451  O   GLY A 106     -53.241  11.556   6.334  1.00  0.00           O
ATOM   1452  N   LEU A 107     -52.053   9.731   6.775  1.00  0.00           N
ATOM   1453  HN  LEU A 107     -51.615   9.131   7.444  1.00  0.00           H
ATOM   1454  CA  LEU A 107     -52.133   9.166   5.466  1.00  0.00           C
ATOM   1455  HA  LEU A 107     -51.896   9.899   4.710  1.00  0.00           H
ATOM   1456  CB  LEU A 107     -51.228   7.928   5.360  1.00  0.00           C
ATOM   1457  HB1 LEU A 107     -51.515   7.461   4.389  1.00  0.00           H
ATOM   1458  HB2 LEU A 107     -51.457   7.211   6.175  1.00  0.00           H
ATOM   1459  CG  LEU A 107     -49.711   8.186   5.336  1.00  0.00           C
ATOM   1460  HG  LEU A 107     -49.200   8.434   6.295  1.00  0.00           H
ATOM   1461  CD1 LEU A 107     -49.353   9.408   4.465  1.00  0.00           C
ATOM   1462 1HD1 LEU A 107     -49.745   9.247   3.444  1.00  0.00           H
ATOM   1463 2HD1 LEU A 107     -49.851  10.296   4.908  1.00  0.00           H
ATOM   1464 3HD1 LEU A 107     -48.254   9.571   4.431  1.00  0.00           H
ATOM   1465  CD2 LEU A 107     -49.073   6.980   4.612  1.00  0.00           C
ATOM   1466 1HD2 LEU A 107     -47.986   7.016   4.806  1.00  0.00           H
ATOM   1467 2HD2 LEU A 107     -49.373   5.999   5.054  1.00  0.00           H
ATOM   1468 3HD2 LEU A 107     -49.426   6.910   3.563  1.00  0.00           H
ATOM   1469  C   LEU A 107     -53.536   8.881   5.073  1.00  0.00           C
ATOM   1470  O   LEU A 107     -53.917   8.988   3.906  1.00  0.00           O
ATOM   1471  N   TYR A 108     -54.326   8.372   6.031  1.00  0.00           N
ATOM   1472  HN  TYR A 108     -53.951   8.107   6.916  1.00  0.00           H
ATOM   1473  CA  TYR A 108     -55.730   8.159   5.805  1.00  0.00           C
ATOM   1474  HA  TYR A 108     -55.877   7.521   4.955  1.00  0.00           H
ATOM   1475  CB  TYR A 108     -56.215   7.483   7.094  1.00  0.00           C
ATOM   1476  HB1 TYR A 108     -55.959   8.023   8.033  1.00  0.00           H
ATOM   1477  HB2 TYR A 108     -55.654   6.540   7.273  1.00  0.00           H
ATOM   1478  CG  TYR A 108     -57.681   7.254   7.234  1.00  0.00           C
ATOM   1479  CD1 TYR A 108     -58.288   7.470   8.452  1.00  0.00           C
ATOM   1480  HD1 TYR A 108     -57.721   7.747   9.326  1.00  0.00           H
ATOM   1481  CE1 TYR A 108     -59.655   7.434   8.585  1.00  0.00           C
ATOM   1482  HE1 TYR A 108     -60.095   7.497   9.561  1.00  0.00           H
ATOM   1483  CZ  TYR A 108     -60.439   6.965   7.554  1.00  0.00           C
ATOM   1484  OH  TYR A 108     -61.815   6.848   7.853  1.00  0.00           O
ATOM   1485  HH  TYR A 108     -62.252   6.496   7.075  1.00  0.00           H
ATOM   1486  CD2 TYR A 108     -58.501   6.947   6.166  1.00  0.00           C
ATOM   1487  HD2 TYR A 108     -58.039   6.806   5.203  1.00  0.00           H
ATOM   1488  CE2 TYR A 108     -59.861   6.859   6.311  1.00  0.00           C
ATOM   1489  HE2 TYR A 108     -60.482   6.700   5.434  1.00  0.00           H
ATOM   1490  C   TYR A 108     -56.529   9.354   5.425  1.00  0.00           C
ATOM   1491  O   TYR A 108     -57.253   9.319   4.427  1.00  0.00           O
ATOM   1492  N   PHE A 109     -56.376  10.496   6.126  1.00  0.00           N
ATOM   1493  HN  PHE A 109     -55.874  10.496   6.990  1.00  0.00           H
ATOM   1494  CA  PHE A 109     -57.087  11.647   5.684  1.00  0.00           C
ATOM   1495  HA  PHE A 109     -58.088  11.416   5.375  1.00  0.00           H
ATOM   1496  CB  PHE A 109     -57.394  12.724   6.747  1.00  0.00           C
ATOM   1497  HB1 PHE A 109     -56.469  13.189   7.138  1.00  0.00           H
ATOM   1498  HB2 PHE A 109     -58.013  13.513   6.249  1.00  0.00           H
ATOM   1499  CG  PHE A 109     -58.280  12.313   7.876  1.00  0.00           C
ATOM   1500  CD1 PHE A 109     -57.840  12.472   9.165  1.00  0.00           C
ATOM   1501  HD1 PHE A 109     -56.889  12.958   9.343  1.00  0.00           H
ATOM   1502  CE1 PHE A 109     -58.595  11.994  10.199  1.00  0.00           C
ATOM   1503  HE1 PHE A 109     -58.220  12.122  11.203  1.00  0.00           H
ATOM   1504  CZ  PHE A 109     -59.773  11.312   9.985  1.00  0.00           C
ATOM   1505  HZ  PHE A 109     -60.285  10.793  10.786  1.00  0.00           H
ATOM   1506  CD2 PHE A 109     -59.497  11.734   7.608  1.00  0.00           C
ATOM   1507  HD2 PHE A 109     -59.841  11.590   6.593  1.00  0.00           H
ATOM   1508  CE2 PHE A 109     -60.196  11.244   8.680  1.00  0.00           C
ATOM   1509  HE2 PHE A 109     -61.078  10.635   8.515  1.00  0.00           H
ATOM   1510  C   PHE A 109     -56.567  12.356   4.481  1.00  0.00           C
ATOM   1511  O   PHE A 109     -57.266  12.922   3.639  1.00  0.00           O
ATOM   1512  N   ILE A 110     -55.241  12.264   4.257  1.00  0.00           N
ATOM   1513  HN  ILE A 110     -54.700  11.883   4.998  1.00  0.00           H
ATOM   1514  CA  ILE A 110     -54.627  12.809   3.087  1.00  0.00           C
ATOM   1515  HA  ILE A 110     -54.851  13.861   2.993  1.00  0.00           H
ATOM   1516  CB  ILE A 110     -53.123  12.763   3.081  1.00  0.00           C
ATOM   1517  HB  ILE A 110     -52.872  11.707   3.324  1.00  0.00           H
ATOM   1518  CG2 ILE A 110     -52.492  13.211   1.755  1.00  0.00           C
ATOM   1519 1HG2 ILE A 110     -52.759  14.247   1.473  1.00  0.00           H
ATOM   1520 2HG2 ILE A 110     -51.395  13.044   1.839  1.00  0.00           H
ATOM   1521 3HG2 ILE A 110     -52.712  12.668   0.814  1.00  0.00           H
ATOM   1522  CG1 ILE A 110     -52.628  13.760   4.150  1.00  0.00           C
ATOM   1523 1HG1 ILE A 110     -53.190  13.709   5.110  1.00  0.00           H
ATOM   1524 2HG1 ILE A 110     -52.739  14.837   3.928  1.00  0.00           H
ATOM   1525  CD  ILE A 110     -51.155  13.532   4.457  1.00  0.00           C
ATOM   1526  HD1 ILE A 110     -50.962  12.441   4.605  1.00  0.00           H
ATOM   1527  HD2 ILE A 110     -50.559  13.867   3.580  1.00  0.00           H
ATOM   1528  HD3 ILE A 110     -50.801  14.035   5.381  1.00  0.00           H
ATOM   1529  C   ILE A 110     -55.051  12.055   1.879  1.00  0.00           C
ATOM   1530  O   ILE A 110     -55.438  12.630   0.858  1.00  0.00           O
ATOM   1531  N   GLY A 111     -55.060  10.712   1.933  1.00  0.00           N
ATOM   1532  HN  GLY A 111     -54.725  10.195   2.724  1.00  0.00           H
ATOM   1533  CA  GLY A 111     -55.562   9.839   0.917  1.00  0.00           C
ATOM   1534  HA1 GLY A 111     -54.956  10.054   0.057  1.00  0.00           H
ATOM   1535  HA2 GLY A 111     -55.465   8.838   1.317  1.00  0.00           H
ATOM   1536  C   GLY A 111     -56.996  10.122   0.606  1.00  0.00           C
ATOM   1537  O   GLY A 111     -57.322  10.270  -0.577  1.00  0.00           O
ATOM   1538  N   PHE A 112     -57.816  10.159   1.665  1.00  0.00           N
ATOM   1539  HN  PHE A 112     -57.488  10.030   2.606  1.00  0.00           H
ATOM   1540  CA  PHE A 112     -59.204  10.472   1.550  1.00  0.00           C
ATOM   1541  HA  PHE A 112     -59.506   9.617   0.953  1.00  0.00           H
ATOM   1542  CB  PHE A 112     -59.959  10.334   2.887  1.00  0.00           C
ATOM   1543  HB1 PHE A 112     -59.366  10.897   3.643  1.00  0.00           H
ATOM   1544  HB2 PHE A 112     -60.065   9.276   3.232  1.00  0.00           H
ATOM   1545  CG  PHE A 112     -61.329  10.912   2.946  1.00  0.00           C
ATOM   1546  CD1 PHE A 112     -62.398  10.216   2.446  1.00  0.00           C
ATOM   1547  HD1 PHE A 112     -62.251   9.182   2.183  1.00  0.00           H
ATOM   1548  CE1 PHE A 112     -63.669  10.745   2.412  1.00  0.00           C
ATOM   1549  HE1 PHE A 112     -64.532  10.267   1.978  1.00  0.00           H
ATOM   1550  CZ  PHE A 112     -63.862  12.021   2.895  1.00  0.00           C
ATOM   1551  HZ  PHE A 112     -64.870  12.397   2.804  1.00  0.00           H
ATOM   1552  CD2 PHE A 112     -61.589  12.153   3.486  1.00  0.00           C
ATOM   1553  HD2 PHE A 112     -60.762  12.746   3.846  1.00  0.00           H
ATOM   1554  CE2 PHE A 112     -62.840  12.717   3.509  1.00  0.00           C
ATOM   1555  HE2 PHE A 112     -62.910  13.717   3.910  1.00  0.00           H
ATOM   1556  C   PHE A 112     -59.601  11.712   0.814  1.00  0.00           C
ATOM   1557  O   PHE A 112     -60.403  11.623  -0.117  1.00  0.00           O
ATOM   1558  N   PHE A 113     -59.032  12.860   1.209  1.00  0.00           N
ATOM   1559  HN  PHE A 113     -58.518  12.981   2.054  1.00  0.00           H
ATOM   1560  CA  PHE A 113     -59.002  14.097   0.487  1.00  0.00           C
ATOM   1561  HA  PHE A 113     -60.020  14.291   0.166  1.00  0.00           H
ATOM   1562  CB  PHE A 113     -58.506  15.284   1.326  1.00  0.00           C
ATOM   1563  HB1 PHE A 113     -57.550  14.862   1.713  1.00  0.00           H
ATOM   1564  HB2 PHE A 113     -58.295  16.248   0.809  1.00  0.00           H
ATOM   1565  CG  PHE A 113     -59.363  15.554   2.515  1.00  0.00           C
ATOM   1566  CD1 PHE A 113     -58.706  15.659   3.715  1.00  0.00           C
ATOM   1567  HD1 PHE A 113     -57.641  15.578   3.837  1.00  0.00           H
ATOM   1568  CE1 PHE A 113     -59.450  16.002   4.824  1.00  0.00           C
ATOM   1569  HE1 PHE A 113     -58.933  15.967   5.768  1.00  0.00           H
ATOM   1570  CZ  PHE A 113     -60.832  16.069   4.782  1.00  0.00           C
ATOM   1571  HZ  PHE A 113     -61.372  15.972   5.712  1.00  0.00           H
ATOM   1572  CD2 PHE A 113     -60.696  15.852   2.398  1.00  0.00           C
ATOM   1573  HD2 PHE A 113     -61.188  15.798   1.437  1.00  0.00           H
ATOM   1574  CE2 PHE A 113     -61.432  16.040   3.545  1.00  0.00           C
ATOM   1575  HE2 PHE A 113     -62.503  16.132   3.543  1.00  0.00           H
ATOM   1576  C   PHE A 113     -58.369  14.042  -0.862  1.00  0.00           C
ATOM   1577  O   PHE A 113     -58.948  14.581  -1.810  1.00  0.00           O
ATOM   1578  N   SER A 114     -57.237  13.350  -1.072  1.00  0.00           N
ATOM   1579  HN  SER A 114     -56.735  12.867  -0.373  1.00  0.00           H
ATOM   1580  CA  SER A 114     -56.692  13.270  -2.394  1.00  0.00           C
ATOM   1581  HA  SER A 114     -56.546  14.269  -2.778  1.00  0.00           H
ATOM   1582  CB  SER A 114     -55.254  12.731  -2.339  1.00  0.00           C
ATOM   1583  HB1 SER A 114     -55.291  11.714  -1.880  1.00  0.00           H
ATOM   1584  HB2 SER A 114     -54.734  12.816  -3.308  1.00  0.00           H
ATOM   1585  OG  SER A 114     -54.410  13.516  -1.509  1.00  0.00           O
ATOM   1586  HG1 SER A 114     -54.635  13.238  -0.618  1.00  0.00           H
ATOM   1587  C   SER A 114     -57.504  12.488  -3.366  1.00  0.00           C
ATOM   1588  O   SER A 114     -57.713  12.908  -4.511  1.00  0.00           O
ATOM   1589  N   GLY A 115     -58.069  11.336  -2.969  1.00  0.00           N
ATOM   1590  HN  GLY A 115     -57.793  10.960  -2.082  1.00  0.00           H
ATOM   1591  CA  GLY A 115     -59.046  10.617  -3.734  1.00  0.00           C
ATOM   1592  HA1 GLY A 115     -59.364   9.802  -3.099  1.00  0.00           H
ATOM   1593  HA2 GLY A 115     -58.537  10.240  -4.607  1.00  0.00           H
ATOM   1594  C   GLY A 115     -60.201  11.394  -4.260  1.00  0.00           C
ATOM   1595  O   GLY A 115     -60.364  11.471  -5.479  1.00  0.00           O
ATOM   1596  N   ILE A 116     -60.954  12.070  -3.370  1.00  0.00           N
ATOM   1597  HN  ILE A 116     -60.768  11.954  -2.401  1.00  0.00           H
ATOM   1598  CA  ILE A 116     -61.963  12.940  -3.879  1.00  0.00           C
ATOM   1599  HA  ILE A 116     -62.488  12.380  -4.630  1.00  0.00           H
ATOM   1600  CB  ILE A 116     -62.939  13.166  -2.760  1.00  0.00           C
ATOM   1601  HB  ILE A 116     -63.200  12.172  -2.339  1.00  0.00           H
ATOM   1602  CG2 ILE A 116     -62.415  14.133  -1.690  1.00  0.00           C
ATOM   1603 1HG2 ILE A 116     -62.419  15.175  -2.078  1.00  0.00           H
ATOM   1604 2HG2 ILE A 116     -63.084  14.181  -0.800  1.00  0.00           H
ATOM   1605 3HG2 ILE A 116     -61.386  13.829  -1.424  1.00  0.00           H
ATOM   1606  CG1 ILE A 116     -64.326  13.726  -3.140  1.00  0.00           C
ATOM   1607 1HG1 ILE A 116     -64.879  13.863  -2.191  1.00  0.00           H
ATOM   1608 2HG1 ILE A 116     -64.082  14.734  -3.530  1.00  0.00           H
ATOM   1609  CD  ILE A 116     -65.162  12.919  -4.140  1.00  0.00           C
ATOM   1610  HD1 ILE A 116     -65.061  11.821  -4.045  1.00  0.00           H
ATOM   1611  HD2 ILE A 116     -64.776  13.157  -5.149  1.00  0.00           H
ATOM   1612  HD3 ILE A 116     -66.221  13.237  -4.014  1.00  0.00           H
ATOM   1613  C   ILE A 116     -61.477  14.168  -4.567  1.00  0.00           C
ATOM   1614  O   ILE A 116     -62.093  14.583  -5.546  1.00  0.00           O
ATOM   1615  N   PHE A 117     -60.324  14.771  -4.217  1.00  0.00           N
ATOM   1616  HN  PHE A 117     -59.767  14.536  -3.424  1.00  0.00           H
ATOM   1617  CA  PHE A 117     -59.771  15.815  -5.029  1.00  0.00           C
ATOM   1618  HA  PHE A 117     -60.582  16.505  -5.209  1.00  0.00           H
ATOM   1619  CB  PHE A 117     -58.621  16.583  -4.347  1.00  0.00           C
ATOM   1620  HB1 PHE A 117     -57.888  15.808  -4.027  1.00  0.00           H
ATOM   1621  HB2 PHE A 117     -58.164  17.349  -5.008  1.00  0.00           H
ATOM   1622  CG  PHE A 117     -58.989  17.287  -3.079  1.00  0.00           C
ATOM   1623  CD1 PHE A 117     -60.262  17.506  -2.625  1.00  0.00           C
ATOM   1624  HD1 PHE A 117     -61.160  17.201  -3.146  1.00  0.00           H
ATOM   1625  CE1 PHE A 117     -60.457  18.212  -1.458  1.00  0.00           C
ATOM   1626  HE1 PHE A 117     -61.475  18.180  -1.115  1.00  0.00           H
ATOM   1627  CZ  PHE A 117     -59.397  18.544  -0.636  1.00  0.00           C
ATOM   1628  HZ  PHE A 117     -59.620  18.900   0.361  1.00  0.00           H
ATOM   1629  CD2 PHE A 117     -57.929  17.654  -2.289  1.00  0.00           C
ATOM   1630  HD2 PHE A 117     -56.936  17.397  -2.645  1.00  0.00           H
ATOM   1631  CE2 PHE A 117     -58.133  18.299  -1.089  1.00  0.00           C
ATOM   1632  HE2 PHE A 117     -57.333  18.598  -0.420  1.00  0.00           H
ATOM   1633  C   PHE A 117     -59.537  15.514  -6.461  1.00  0.00           C
ATOM   1634  O   PHE A 117     -59.854  16.267  -7.387  1.00  0.00           O
ATOM   1635  N   PHE A 118     -58.987  14.325  -6.770  1.00  0.00           N
ATOM   1636  HN  PHE A 118     -58.587  13.785  -6.032  1.00  0.00           H
ATOM   1637  CA  PHE A 118     -58.878  13.830  -8.104  1.00  0.00           C
ATOM   1638  HA  PHE A 118     -58.435  14.636  -8.676  1.00  0.00           H
ATOM   1639  CB  PHE A 118     -58.006  12.574  -8.177  1.00  0.00           C
ATOM   1640  HB1 PHE A 118     -58.414  11.860  -7.421  1.00  0.00           H
ATOM   1641  HB2 PHE A 118     -58.012  12.091  -9.183  1.00  0.00           H
ATOM   1642  CG  PHE A 118     -56.552  12.814  -7.995  1.00  0.00           C
ATOM   1643  CD1 PHE A 118     -55.901  12.203  -6.947  1.00  0.00           C
ATOM   1644  HD1 PHE A 118     -56.518  11.576  -6.314  1.00  0.00           H
ATOM   1645  CE1 PHE A 118     -54.558  12.438  -6.749  1.00  0.00           C
ATOM   1646  HE1 PHE A 118     -53.997  11.920  -5.991  1.00  0.00           H
ATOM   1647  CZ  PHE A 118     -53.891  13.341  -7.540  1.00  0.00           C
ATOM   1648  HZ  PHE A 118     -52.880  13.611  -7.264  1.00  0.00           H
ATOM   1649  CD2 PHE A 118     -55.883  13.764  -8.739  1.00  0.00           C
ATOM   1650  HD2 PHE A 118     -56.410  14.347  -9.482  1.00  0.00           H
ATOM   1651  CE2 PHE A 118     -54.540  13.999  -8.551  1.00  0.00           C
ATOM   1652  HE2 PHE A 118     -54.018  14.794  -9.067  1.00  0.00           H
ATOM   1653  C   PHE A 118     -60.186  13.638  -8.788  1.00  0.00           C
ATOM   1654  O   PHE A 118     -60.384  13.994  -9.950  1.00  0.00           O
ATOM   1655  N   ILE A 119     -61.182  13.089  -8.067  1.00  0.00           N
ATOM   1656  HN  ILE A 119     -61.006  12.841  -7.121  1.00  0.00           H
ATOM   1657  CA  ILE A 119     -62.536  12.956  -8.511  1.00  0.00           C
ATOM   1658  HA  ILE A 119     -62.391  12.478  -9.467  1.00  0.00           H
ATOM   1659  CB  ILE A 119     -63.278  12.096  -7.527  1.00  0.00           C
ATOM   1660  HB  ILE A 119     -63.097  12.493  -6.506  1.00  0.00           H
ATOM   1661  CG2 ILE A 119     -64.792  12.096  -7.788  1.00  0.00           C
ATOM   1662 1HG2 ILE A 119     -65.206  13.097  -8.009  1.00  0.00           H
ATOM   1663 2HG2 ILE A 119     -64.942  11.455  -8.687  1.00  0.00           H
ATOM   1664 3HG2 ILE A 119     -65.237  11.570  -6.911  1.00  0.00           H
ATOM   1665  CG1 ILE A 119     -62.798  10.636  -7.476  1.00  0.00           C
ATOM   1666 1HG1 ILE A 119     -61.725  10.633  -7.168  1.00  0.00           H
ATOM   1667 2HG1 ILE A 119     -63.023  10.237  -8.484  1.00  0.00           H
ATOM   1668  CD  ILE A 119     -63.496   9.814  -6.396  1.00  0.00           C
ATOM   1669  HD1 ILE A 119     -62.993   8.827  -6.241  1.00  0.00           H
ATOM   1670  HD2 ILE A 119     -64.519   9.536  -6.741  1.00  0.00           H
ATOM   1671  HD3 ILE A 119     -63.660  10.350  -5.432  1.00  0.00           H
ATOM   1672  C   ILE A 119     -63.185  14.271  -8.785  1.00  0.00           C
ATOM   1673  O   ILE A 119     -63.887  14.489  -9.769  1.00  0.00           O
ATOM   1674  N   ILE A 120     -63.016  15.321  -7.960  1.00  0.00           N
ATOM   1675  HN  ILE A 120     -62.386  15.219  -7.189  1.00  0.00           H
ATOM   1676  CA  ILE A 120     -63.588  16.613  -8.157  1.00  0.00           C
ATOM   1677  HA  ILE A 120     -64.645  16.435  -8.255  1.00  0.00           H
ATOM   1678  CB  ILE A 120     -63.356  17.522  -6.987  1.00  0.00           C
ATOM   1679  HB  ILE A 120     -62.288  17.355  -6.710  1.00  0.00           H
ATOM   1680  CG2 ILE A 120     -63.632  18.960  -7.450  1.00  0.00           C
ATOM   1681 1HG2 ILE A 120     -62.881  19.443  -8.113  1.00  0.00           H
ATOM   1682 2HG2 ILE A 120     -63.613  19.665  -6.597  1.00  0.00           H
ATOM   1683 3HG2 ILE A 120     -64.641  19.031  -7.906  1.00  0.00           H
ATOM   1684  CG1 ILE A 120     -64.196  17.232  -5.737  1.00  0.00           C
ATOM   1685 1HG1 ILE A 120     -65.263  17.552  -5.812  1.00  0.00           H
ATOM   1686 2HG1 ILE A 120     -64.346  16.132  -5.638  1.00  0.00           H
ATOM   1687  CD  ILE A 120     -63.579  17.853  -4.483  1.00  0.00           C
ATOM   1688  HD1 ILE A 120     -64.348  17.901  -3.688  1.00  0.00           H
ATOM   1689  HD2 ILE A 120     -63.286  18.903  -4.709  1.00  0.00           H
ATOM   1690  HD3 ILE A 120     -62.772  17.177  -4.133  1.00  0.00           H
ATOM   1691  C   ILE A 120     -63.273  17.170  -9.511  1.00  0.00           C
ATOM   1692  O   ILE A 120     -64.106  17.617 -10.288  1.00  0.00           O
ATOM   1693  N   LEU A 121     -61.978  17.093  -9.864  1.00  0.00           N
ATOM   1694  HN  LEU A 121     -61.360  16.753  -9.170  1.00  0.00           H
ATOM   1695  CA  LEU A 121     -61.363  17.395 -11.121  1.00  0.00           C
ATOM   1696  HA  LEU A 121     -61.589  18.433 -11.315  1.00  0.00           H
ATOM   1697  CB  LEU A 121     -59.824  17.452 -10.995  1.00  0.00           C
ATOM   1698  HB1 LEU A 121     -59.583  17.939 -10.022  1.00  0.00           H
ATOM   1699  HB2 LEU A 121     -59.312  16.467 -10.981  1.00  0.00           H
ATOM   1700  CG  LEU A 121     -59.024  18.357 -11.954  1.00  0.00           C
ATOM   1701  HG  LEU A 121     -58.030  18.541 -11.492  1.00  0.00           H
ATOM   1702  CD1 LEU A 121     -59.631  19.742 -12.215  1.00  0.00           C
ATOM   1703 1HD1 LEU A 121     -58.905  20.420 -12.716  1.00  0.00           H
ATOM   1704 2HD1 LEU A 121     -60.490  19.729 -12.926  1.00  0.00           H
ATOM   1705 3HD1 LEU A 121     -59.974  20.337 -11.344  1.00  0.00           H
ATOM   1706  CD2 LEU A 121     -58.770  17.735 -13.340  1.00  0.00           C
ATOM   1707 1HD2 LEU A 121     -58.393  16.713 -13.146  1.00  0.00           H
ATOM   1708 2HD2 LEU A 121     -58.107  18.388 -13.947  1.00  0.00           H
ATOM   1709 3HD2 LEU A 121     -59.709  17.658 -13.932  1.00  0.00           H
ATOM   1710  C   LEU A 121     -61.857  16.626 -12.294  1.00  0.00           C
ATOM   1711  O   LEU A 121     -62.156  17.181 -13.360  1.00  0.00           O
ATOM   1712  N   LEU A 122     -62.091  15.309 -12.177  1.00  0.00           N
ATOM   1713  HN  LEU A 122     -61.854  14.853 -11.324  1.00  0.00           H
ATOM   1714  CA  LEU A 122     -62.713  14.473 -13.148  1.00  0.00           C
ATOM   1715  HA  LEU A 122     -62.302  14.669 -14.126  1.00  0.00           H
ATOM   1716  CB  LEU A 122     -62.621  13.062 -12.525  1.00  0.00           C
ATOM   1717  HB1 LEU A 122     -61.606  12.868 -12.113  1.00  0.00           H
ATOM   1718  HB2 LEU A 122     -63.182  13.091 -11.560  1.00  0.00           H
ATOM   1719  CG  LEU A 122     -63.074  11.876 -13.386  1.00  0.00           C
ATOM   1720  HG  LEU A 122     -64.108  12.025 -13.774  1.00  0.00           H
ATOM   1721  CD1 LEU A 122     -62.038  11.626 -14.497  1.00  0.00           C
ATOM   1722 1HD1 LEU A 122     -61.875  12.433 -15.243  1.00  0.00           H
ATOM   1723 2HD1 LEU A 122     -61.099  11.451 -13.941  1.00  0.00           H
ATOM   1724 3HD1 LEU A 122     -62.269  10.630 -14.921  1.00  0.00           H
ATOM   1725  CD2 LEU A 122     -63.185  10.703 -12.402  1.00  0.00           C
ATOM   1726 1HD2 LEU A 122     -62.248  10.399 -11.890  1.00  0.00           H
ATOM   1727 2HD2 LEU A 122     -63.629   9.794 -12.868  1.00  0.00           H
ATOM   1728 3HD2 LEU A 122     -63.898  11.078 -11.648  1.00  0.00           H
ATOM   1729  C   LEU A 122     -64.123  14.838 -13.446  1.00  0.00           C
ATOM   1730  O   LEU A 122     -64.595  14.907 -14.575  1.00  0.00           O
ATOM   1731  N   THR A 123     -64.955  15.256 -12.466  1.00  0.00           N
ATOM   1732  HN  THR A 123     -64.674  15.192 -11.516  1.00  0.00           H
ATOM   1733  CA  THR A 123     -66.285  15.750 -12.615  1.00  0.00           C
ATOM   1734  HA  THR A 123     -66.808  14.988 -13.184  1.00  0.00           H
ATOM   1735  CB  THR A 123     -66.934  15.978 -11.285  1.00  0.00           C
ATOM   1736  HB  THR A 123     -66.334  16.691 -10.677  1.00  0.00           H
ATOM   1737  OG1 THR A 123     -67.006  14.729 -10.590  1.00  0.00           O
ATOM   1738  HG1 THR A 123     -66.063  14.604 -10.439  1.00  0.00           H
ATOM   1739  CG2 THR A 123     -68.376  16.503 -11.338  1.00  0.00           C
ATOM   1740 1HG2 THR A 123     -68.978  15.845 -12.009  1.00  0.00           H
ATOM   1741 2HG2 THR A 123     -68.360  17.557 -11.688  1.00  0.00           H
ATOM   1742 3HG2 THR A 123     -68.721  16.552 -10.287  1.00  0.00           H
ATOM   1743  C   THR A 123     -66.321  17.041 -13.356  1.00  0.00           C
ATOM   1744  O   THR A 123     -67.224  17.323 -14.140  1.00  0.00           O
ATOM   1745  N   ILE A 124     -65.341  17.923 -13.091  1.00  0.00           N
ATOM   1746  HN  ILE A 124     -64.659  17.825 -12.364  1.00  0.00           H
ATOM   1747  CA  ILE A 124     -65.152  19.085 -13.908  1.00  0.00           C
ATOM   1748  HA  ILE A 124     -66.107  19.594 -14.000  1.00  0.00           H
ATOM   1749  CB  ILE A 124     -64.160  19.972 -13.223  1.00  0.00           C
ATOM   1750  HB  ILE A 124     -63.290  19.328 -12.999  1.00  0.00           H
ATOM   1751  CG2 ILE A 124     -63.651  21.022 -14.244  1.00  0.00           C
ATOM   1752 1HG2 ILE A 124     -62.911  21.706 -13.783  1.00  0.00           H
ATOM   1753 2HG2 ILE A 124     -63.102  20.519 -15.061  1.00  0.00           H
ATOM   1754 3HG2 ILE A 124     -64.418  21.696 -14.666  1.00  0.00           H
ATOM   1755  CG1 ILE A 124     -64.647  20.667 -11.938  1.00  0.00           C
ATOM   1756 1HG1 ILE A 124     -65.458  21.391 -12.160  1.00  0.00           H
ATOM   1757 2HG1 ILE A 124     -65.252  19.979 -11.303  1.00  0.00           H
ATOM   1758  CD  ILE A 124     -63.610  21.433 -11.118  1.00  0.00           C
ATOM   1759  HD1 ILE A 124     -64.114  22.107 -10.393  1.00  0.00           H
ATOM   1760  HD2 ILE A 124     -62.972  20.748 -10.527  1.00  0.00           H
ATOM   1761  HD3 ILE A 124     -62.987  22.063 -11.782  1.00  0.00           H
ATOM   1762  C   ILE A 124     -64.875  18.728 -15.330  1.00  0.00           C
ATOM   1763  O   ILE A 124     -65.551  19.179 -16.247  1.00  0.00           O
ATOM   1764  N   ASP A 125     -63.887  17.852 -15.601  1.00  0.00           N
ATOM   1765  HN  ASP A 125     -63.427  17.461 -14.804  1.00  0.00           H
ATOM   1766  CA  ASP A 125     -63.499  17.455 -16.927  1.00  0.00           C
ATOM   1767  HA  ASP A 125     -63.133  18.382 -17.350  1.00  0.00           H
ATOM   1768  CB  ASP A 125     -62.323  16.477 -16.752  1.00  0.00           C
ATOM   1769  HB1 ASP A 125     -62.645  15.730 -16.000  1.00  0.00           H
ATOM   1770  HB2 ASP A 125     -61.476  17.081 -16.364  1.00  0.00           H
ATOM   1771  CG  ASP A 125     -61.896  15.770 -18.023  1.00  0.00           C
ATOM   1772  OD1 ASP A 125     -61.002  16.391 -18.662  1.00  0.00           O
ATOM   1773  OD2 ASP A 125     -62.301  14.623 -18.368  1.00  0.00           O
ATOM   1774  C   ASP A 125     -64.587  16.901 -17.775  1.00  0.00           C
ATOM   1775  O   ASP A 125     -64.765  17.349 -18.913  1.00  0.00           O
ATOM   1776  N   ARG A 126     -65.416  16.006 -17.205  1.00  0.00           N
ATOM   1777  HN  ARG A 126     -65.198  15.655 -16.296  1.00  0.00           H
ATOM   1778  CA  ARG A 126     -66.591  15.444 -17.797  1.00  0.00           C
ATOM   1779  HA  ARG A 126     -66.388  15.043 -18.780  1.00  0.00           H
ATOM   1780  CB  ARG A 126     -67.009  14.163 -17.070  1.00  0.00           C
ATOM   1781  HB1 ARG A 126     -68.100  13.944 -17.154  1.00  0.00           H
ATOM   1782  HB2 ARG A 126     -66.736  14.258 -15.998  1.00  0.00           H
ATOM   1783  CG  ARG A 126     -66.331  12.881 -17.552  1.00  0.00           C
ATOM   1784  HG1 ARG A 126     -66.529  12.171 -16.729  1.00  0.00           H
ATOM   1785  HG2 ARG A 126     -66.833  12.480 -18.463  1.00  0.00           H
ATOM   1786  CD  ARG A 126     -64.801  12.894 -17.663  1.00  0.00           C
ATOM   1787  HD1 ARG A 126     -64.400  13.434 -16.774  1.00  0.00           H
ATOM   1788  HD2 ARG A 126     -64.461  13.348 -18.621  1.00  0.00           H
ATOM   1789  NE  ARG A 126     -64.312  11.485 -17.595  1.00  0.00           N
ATOM   1790  HE  ARG A 126     -64.991  10.841 -17.249  1.00  0.00           H
ATOM   1791  CZ  ARG A 126     -63.070  11.102 -17.999  1.00  0.00           C
ATOM   1792  NH1 ARG A 126     -62.109  11.971 -18.415  1.00  0.00           N
ATOM   1793 1HH1 ARG A 126     -62.430  12.912 -18.487  1.00  0.00           H
ATOM   1794 2HH1 ARG A 126     -61.286  11.539 -18.801  1.00  0.00           H
ATOM   1795  NH2 ARG A 126     -62.755   9.777 -18.066  1.00  0.00           N
ATOM   1796 1HH2 ARG A 126     -63.478   9.088 -18.105  1.00  0.00           H
ATOM   1797 2HH2 ARG A 126     -61.795   9.619 -18.305  1.00  0.00           H
ATOM   1798  C   ARG A 126     -67.695  16.391 -18.125  1.00  0.00           C
ATOM   1799  O   ARG A 126     -68.402  16.183 -19.105  1.00  0.00           O
ATOM   1800  N   TYR A 127     -67.818  17.483 -17.354  1.00  0.00           N
ATOM   1801  HN  TYR A 127     -67.173  17.538 -16.593  1.00  0.00           H
ATOM   1802  CA  TYR A 127     -68.593  18.674 -17.494  1.00  0.00           C
ATOM   1803  HA  TYR A 127     -69.588  18.389 -17.811  1.00  0.00           H
ATOM   1804  CB  TYR A 127     -68.743  19.410 -16.151  1.00  0.00           C
ATOM   1805  HB1 TYR A 127     -67.743  19.404 -15.648  1.00  0.00           H
ATOM   1806  HB2 TYR A 127     -69.523  18.910 -15.535  1.00  0.00           H
ATOM   1807  CG  TYR A 127     -69.005  20.878 -16.145  1.00  0.00           C
ATOM   1808  CD1 TYR A 127     -70.162  21.367 -16.705  1.00  0.00           C
ATOM   1809  HD1 TYR A 127     -70.944  20.697 -17.024  1.00  0.00           H
ATOM   1810  CE1 TYR A 127     -70.390  22.714 -16.806  1.00  0.00           C
ATOM   1811  HE1 TYR A 127     -71.332  23.016 -17.258  1.00  0.00           H
ATOM   1812  CZ  TYR A 127     -69.415  23.618 -16.462  1.00  0.00           C
ATOM   1813  OH  TYR A 127     -69.698  24.977 -16.720  1.00  0.00           O
ATOM   1814  HH  TYR A 127     -70.662  25.002 -16.704  1.00  0.00           H
ATOM   1815  CD2 TYR A 127     -68.107  21.799 -15.657  1.00  0.00           C
ATOM   1816  HD2 TYR A 127     -67.198  21.595 -15.098  1.00  0.00           H
ATOM   1817  CE2 TYR A 127     -68.266  23.148 -15.882  1.00  0.00           C
ATOM   1818  HE2 TYR A 127     -67.538  23.857 -15.533  1.00  0.00           H
ATOM   1819  C   TYR A 127     -68.202  19.495 -18.676  1.00  0.00           C
ATOM   1820  O   TYR A 127     -68.966  19.645 -19.622  1.00  0.00           O
ATOM   1821  N   LEU A 128     -66.938  19.956 -18.746  1.00  0.00           N
ATOM   1822  HN  LEU A 128     -66.279  19.639 -18.075  1.00  0.00           H
ATOM   1823  CA  LEU A 128     -66.473  20.809 -19.793  1.00  0.00           C
ATOM   1824  HA  LEU A 128     -67.084  21.695 -19.735  1.00  0.00           H
ATOM   1825  CB  LEU A 128     -65.091  21.390 -19.456  1.00  0.00           C
ATOM   1826  HB1 LEU A 128     -64.408  20.537 -19.289  1.00  0.00           H
ATOM   1827  HB2 LEU A 128     -64.720  22.036 -20.285  1.00  0.00           H
ATOM   1828  CG  LEU A 128     -65.049  22.152 -18.125  1.00  0.00           C
ATOM   1829  HG  LEU A 128     -65.541  21.529 -17.350  1.00  0.00           H
ATOM   1830  CD1 LEU A 128     -65.793  23.501 -18.085  1.00  0.00           C
ATOM   1831 1HD1 LEU A 128     -66.837  23.485 -18.453  1.00  0.00           H
ATOM   1832 2HD1 LEU A 128     -65.287  24.144 -18.832  1.00  0.00           H
ATOM   1833 3HD1 LEU A 128     -65.796  23.843 -17.030  1.00  0.00           H
ATOM   1834  CD2 LEU A 128     -63.582  22.268 -17.667  1.00  0.00           C
ATOM   1835 1HD2 LEU A 128     -62.997  22.781 -18.462  1.00  0.00           H
ATOM   1836 2HD2 LEU A 128     -63.021  21.337 -17.418  1.00  0.00           H
ATOM   1837 3HD2 LEU A 128     -63.639  22.817 -16.710  1.00  0.00           H
ATOM   1838  C   LEU A 128     -66.469  20.267 -21.178  1.00  0.00           C
ATOM   1839  O   LEU A 128     -66.930  20.952 -22.091  1.00  0.00           O
ATOM   1840  N   ALA A 129     -66.123  18.980 -21.309  1.00  0.00           N
ATOM   1841  HN  ALA A 129     -66.001  18.552 -20.410  1.00  0.00           H
ATOM   1842  CA  ALA A 129     -66.218  18.135 -22.461  1.00  0.00           C
ATOM   1843  HA  ALA A 129     -65.525  18.505 -23.195  1.00  0.00           H
ATOM   1844  CB  ALA A 129     -65.787  16.725 -22.018  1.00  0.00           C
ATOM   1845  HB1 ALA A 129     -66.097  15.998 -22.803  1.00  0.00           H
ATOM   1846  HB2 ALA A 129     -64.678  16.656 -21.970  1.00  0.00           H
ATOM   1847  HB3 ALA A 129     -66.257  16.405 -21.060  1.00  0.00           H
ATOM   1848  C   ALA A 129     -67.559  18.097 -23.082  1.00  0.00           C
ATOM   1849  O   ALA A 129     -67.741  18.187 -24.300  1.00  0.00           O
ATOM   1850  N   VAL A 130     -68.618  18.156 -22.250  1.00  0.00           N
ATOM   1851  HN  VAL A 130     -68.431  18.121 -21.276  1.00  0.00           H
ATOM   1852  CA  VAL A 130     -69.933  18.445 -22.729  1.00  0.00           C
ATOM   1853  HA  VAL A 130     -70.124  17.749 -23.533  1.00  0.00           H
ATOM   1854  CB  VAL A 130     -70.943  18.056 -21.685  1.00  0.00           C
ATOM   1855  HB  VAL A 130     -70.645  18.426 -20.679  1.00  0.00           H
ATOM   1856  CG1 VAL A 130     -71.093  16.528 -21.793  1.00  0.00           C
ATOM   1857 1HG1 VAL A 130     -70.089  16.065 -21.907  1.00  0.00           H
ATOM   1858 2HG1 VAL A 130     -71.448  16.169 -20.809  1.00  0.00           H
ATOM   1859 3HG1 VAL A 130     -71.924  16.280 -22.493  1.00  0.00           H
ATOM   1860  CG2 VAL A 130     -72.348  18.691 -21.797  1.00  0.00           C
ATOM   1861 1HG2 VAL A 130     -72.356  19.798 -21.706  1.00  0.00           H
ATOM   1862 2HG2 VAL A 130     -72.981  18.335 -20.957  1.00  0.00           H
ATOM   1863 3HG2 VAL A 130     -72.923  18.364 -22.688  1.00  0.00           H
ATOM   1864  C   VAL A 130     -70.070  19.834 -23.218  1.00  0.00           C
ATOM   1865  O   VAL A 130     -70.365  20.011 -24.404  1.00  0.00           O
ATOM   1866  N   VAL A 131     -69.882  20.839 -22.341  1.00  0.00           N
ATOM   1867  HN  VAL A 131     -69.541  20.659 -21.429  1.00  0.00           H
ATOM   1868  CA  VAL A 131     -70.296  22.195 -22.552  1.00  0.00           C
ATOM   1869  HA  VAL A 131     -71.291  22.228 -22.956  1.00  0.00           H
ATOM   1870  CB  VAL A 131     -70.595  22.937 -21.290  1.00  0.00           C
ATOM   1871  HB  VAL A 131     -71.184  23.828 -21.595  1.00  0.00           H
ATOM   1872  CG1 VAL A 131     -69.310  23.347 -20.546  1.00  0.00           C
ATOM   1873 1HG1 VAL A 131     -69.553  24.098 -19.770  1.00  0.00           H
ATOM   1874 2HG1 VAL A 131     -68.506  23.734 -21.207  1.00  0.00           H
ATOM   1875 3HG1 VAL A 131     -68.911  22.495 -19.951  1.00  0.00           H
ATOM   1876  CG2 VAL A 131     -71.596  22.078 -20.502  1.00  0.00           C
ATOM   1877 1HG2 VAL A 131     -71.191  21.121 -20.102  1.00  0.00           H
ATOM   1878 2HG2 VAL A 131     -72.116  22.687 -19.722  1.00  0.00           H
ATOM   1879 3HG2 VAL A 131     -72.393  21.825 -21.233  1.00  0.00           H
ATOM   1880  C   VAL A 131     -69.605  22.944 -23.637  1.00  0.00           C
ATOM   1881  O   VAL A 131     -70.209  23.608 -24.490  1.00  0.00           O
ATOM   1882  N   HIS A 132     -68.279  22.752 -23.725  1.00  0.00           N
ATOM   1883  HN  HIS A 132     -67.789  22.320 -22.968  1.00  0.00           H
ATOM   1884  CA  HIS A 132     -67.408  23.457 -24.618  1.00  0.00           C
ATOM   1885  HA  HIS A 132     -68.021  24.169 -25.132  1.00  0.00           H
ATOM   1886  CB  HIS A 132     -66.330  24.188 -23.799  1.00  0.00           C
ATOM   1887  HB1 HIS A 132     -65.697  23.418 -23.293  1.00  0.00           H
ATOM   1888  HB2 HIS A 132     -65.709  24.898 -24.386  1.00  0.00           H
ATOM   1889  ND1 HIS A 132     -67.753  26.048 -22.943  1.00  0.00           N
ATOM   1890  CG  HIS A 132     -66.741  25.128 -22.712  1.00  0.00           C
ATOM   1891  CE1 HIS A 132     -67.836  26.713 -21.811  1.00  0.00           C
ATOM   1892  HE1 HIS A 132     -68.406  27.614 -21.576  1.00  0.00           H
ATOM   1893  NE2 HIS A 132     -66.932  26.286 -20.888  1.00  0.00           N
ATOM   1894  HE2 HIS A 132     -67.107  26.347 -19.898  1.00  0.00           H
ATOM   1895  CD2 HIS A 132     -66.213  25.265 -21.467  1.00  0.00           C
ATOM   1896  HD2 HIS A 132     -65.434  24.655 -21.028  1.00  0.00           H
ATOM   1897  C   HIS A 132     -66.829  22.555 -25.646  1.00  0.00           C
ATOM   1898  O   HIS A 132     -65.994  23.013 -26.423  1.00  0.00           O
ATOM   1899  N   ALA A 133     -67.338  21.310 -25.709  1.00  0.00           N
ATOM   1900  HN  ALA A 133     -68.000  20.979 -25.039  1.00  0.00           H
ATOM   1901  CA  ALA A 133     -67.173  20.382 -26.791  1.00  0.00           C
ATOM   1902  HA  ALA A 133     -67.580  19.455 -26.435  1.00  0.00           H
ATOM   1903  CB  ALA A 133     -68.128  20.719 -27.947  1.00  0.00           C
ATOM   1904  HB1 ALA A 133     -68.178  19.953 -28.755  1.00  0.00           H
ATOM   1905  HB2 ALA A 133     -69.180  20.772 -27.586  1.00  0.00           H
ATOM   1906  HB3 ALA A 133     -67.948  21.701 -28.433  1.00  0.00           H
ATOM   1907  C   ALA A 133     -65.746  20.149 -27.144  1.00  0.00           C
ATOM   1908  O   ALA A 133     -64.955  19.945 -26.227  1.00  0.00           O
ATOM   1909  N   VAL A 134     -65.322  20.277 -28.410  1.00  0.00           N
ATOM   1910  HN  VAL A 134     -66.005  20.466 -29.102  1.00  0.00           H
ATOM   1911  CA  VAL A 134     -64.021  20.073 -28.968  1.00  0.00           C
ATOM   1912  HA  VAL A 134     -63.735  19.058 -28.718  1.00  0.00           H
ATOM   1913  CB  VAL A 134     -63.973  20.055 -30.464  1.00  0.00           C
ATOM   1914  HB  VAL A 134     -64.335  21.012 -30.897  1.00  0.00           H
ATOM   1915  CG1 VAL A 134     -62.585  19.749 -31.062  1.00  0.00           C
ATOM   1916 1HG1 VAL A 134     -62.205  18.803 -30.621  1.00  0.00           H
ATOM   1917 2HG1 VAL A 134     -61.851  20.551 -30.848  1.00  0.00           H
ATOM   1918 3HG1 VAL A 134     -62.643  19.533 -32.150  1.00  0.00           H
ATOM   1919  CG2 VAL A 134     -64.971  18.954 -30.867  1.00  0.00           C
ATOM   1920 1HG2 VAL A 134     -64.788  18.700 -31.937  1.00  0.00           H
ATOM   1921 2HG2 VAL A 134     -66.017  19.311 -30.874  1.00  0.00           H
ATOM   1922 3HG2 VAL A 134     -64.803  18.019 -30.294  1.00  0.00           H
ATOM   1923  C   VAL A 134     -62.936  20.883 -28.354  1.00  0.00           C
ATOM   1924  O   VAL A 134     -61.851  20.406 -28.031  1.00  0.00           O
ATOM   1925  N   PHE A 135     -63.290  22.135 -28.030  1.00  0.00           N
ATOM   1926  HN  PHE A 135     -64.171  22.581 -28.193  1.00  0.00           H
ATOM   1927  CA  PHE A 135     -62.391  23.105 -27.485  1.00  0.00           C
ATOM   1928  HA  PHE A 135     -61.651  23.133 -28.262  1.00  0.00           H
ATOM   1929  CB  PHE A 135     -63.136  24.453 -27.474  1.00  0.00           C
ATOM   1930  HB1 PHE A 135     -62.384  25.231 -27.190  1.00  0.00           H
ATOM   1931  HB2 PHE A 135     -63.938  24.470 -26.715  1.00  0.00           H
ATOM   1932  CG  PHE A 135     -63.796  24.859 -28.741  1.00  0.00           C
ATOM   1933  CD1 PHE A 135     -63.072  24.916 -29.911  1.00  0.00           C
ATOM   1934  HD1 PHE A 135     -62.035  24.633 -29.937  1.00  0.00           H
ATOM   1935  CE1 PHE A 135     -63.560  25.397 -31.102  1.00  0.00           C
ATOM   1936  HE1 PHE A 135     -63.061  25.482 -32.049  1.00  0.00           H
ATOM   1937  CZ  PHE A 135     -64.908  25.711 -31.150  1.00  0.00           C
ATOM   1938  HZ  PHE A 135     -65.355  26.060 -32.065  1.00  0.00           H
ATOM   1939  CD2 PHE A 135     -65.095  25.315 -28.780  1.00  0.00           C
ATOM   1940  HD2 PHE A 135     -65.744  25.385 -27.912  1.00  0.00           H
ATOM   1941  CE2 PHE A 135     -65.645  25.636 -29.988  1.00  0.00           C
ATOM   1942  HE2 PHE A 135     -66.618  26.114 -29.957  1.00  0.00           H
ATOM   1943  C   PHE A 135     -61.769  22.665 -26.203  1.00  0.00           C
ATOM   1944  O   PHE A 135     -60.629  22.997 -25.888  1.00  0.00           O
ATOM   1945  N   ALA A 136     -62.583  21.991 -25.376  1.00  0.00           N
ATOM   1946  HN  ALA A 136     -63.536  21.755 -25.567  1.00  0.00           H
ATOM   1947  CA  ALA A 136     -62.262  21.673 -24.013  1.00  0.00           C
ATOM   1948  HA  ALA A 136     -61.620  22.395 -23.519  1.00  0.00           H
ATOM   1949  CB  ALA A 136     -63.573  21.706 -23.215  1.00  0.00           C
ATOM   1950  HB1 ALA A 136     -63.307  21.349 -22.198  1.00  0.00           H
ATOM   1951  HB2 ALA A 136     -64.356  21.043 -23.644  1.00  0.00           H
ATOM   1952  HB3 ALA A 136     -63.962  22.749 -23.158  1.00  0.00           H
ATOM   1953  C   ALA A 136     -61.541  20.371 -23.884  1.00  0.00           C
ATOM   1954  O   ALA A 136     -60.689  20.154 -23.020  1.00  0.00           O
ATOM   1955  N   LEU A 137     -61.691  19.488 -24.880  1.00  0.00           N
ATOM   1956  HN  LEU A 137     -62.518  19.566 -25.437  1.00  0.00           H
ATOM   1957  CA  LEU A 137     -60.877  18.333 -25.106  1.00  0.00           C
ATOM   1958  HA  LEU A 137     -60.789  17.785 -24.178  1.00  0.00           H
ATOM   1959  CB  LEU A 137     -61.588  17.424 -26.118  1.00  0.00           C
ATOM   1960  HB1 LEU A 137     -60.975  16.504 -26.234  1.00  0.00           H
ATOM   1961  HB2 LEU A 137     -61.655  17.834 -27.150  1.00  0.00           H
ATOM   1962  CG  LEU A 137     -62.980  16.970 -25.649  1.00  0.00           C
ATOM   1963  HG  LEU A 137     -63.500  17.912 -25.369  1.00  0.00           H
ATOM   1964  CD1 LEU A 137     -63.734  16.376 -26.856  1.00  0.00           C
ATOM   1965 1HD1 LEU A 137     -63.698  17.134 -27.662  1.00  0.00           H
ATOM   1966 2HD1 LEU A 137     -63.261  15.441 -27.224  1.00  0.00           H
ATOM   1967 3HD1 LEU A 137     -64.827  16.288 -26.666  1.00  0.00           H
ATOM   1968  CD2 LEU A 137     -63.064  15.988 -24.467  1.00  0.00           C
ATOM   1969 1HD2 LEU A 137     -64.147  15.730 -24.449  1.00  0.00           H
ATOM   1970 2HD2 LEU A 137     -62.538  15.039 -24.717  1.00  0.00           H
ATOM   1971 3HD2 LEU A 137     -62.649  16.445 -23.533  1.00  0.00           H
ATOM   1972  C   LEU A 137     -59.473  18.614 -25.486  1.00  0.00           C
ATOM   1973  O   LEU A 137     -58.465  18.014 -25.111  1.00  0.00           O
ATOM   1974  N   LYS A 138     -59.271  19.622 -26.345  1.00  0.00           N
ATOM   1975  HN  LYS A 138     -60.097  20.036 -26.740  1.00  0.00           H
ATOM   1976  CA  LYS A 138     -58.042  20.111 -26.876  1.00  0.00           C
ATOM   1977  HA  LYS A 138     -57.417  19.234 -26.866  1.00  0.00           H
ATOM   1978  CB  LYS A 138     -58.038  20.550 -28.345  1.00  0.00           C
ATOM   1979  HB1 LYS A 138     -56.993  20.839 -28.584  1.00  0.00           H
ATOM   1980  HB2 LYS A 138     -58.740  21.404 -28.471  1.00  0.00           H
ATOM   1981  CG  LYS A 138     -58.412  19.484 -29.379  1.00  0.00           C
ATOM   1982  HG1 LYS A 138     -59.515  19.317 -29.414  1.00  0.00           H
ATOM   1983  HG2 LYS A 138     -58.076  19.879 -30.353  1.00  0.00           H
ATOM   1984  CD  LYS A 138     -57.856  18.108 -28.995  1.00  0.00           C
ATOM   1985  HD1 LYS A 138     -58.583  17.558 -28.350  1.00  0.00           H
ATOM   1986  HD2 LYS A 138     -56.853  18.275 -28.542  1.00  0.00           H
ATOM   1987  CE  LYS A 138     -57.834  17.224 -30.242  1.00  0.00           C
ATOM   1988  HE1 LYS A 138     -58.815  17.170 -30.773  1.00  0.00           H
ATOM   1989  HE2 LYS A 138     -57.073  17.713 -30.886  1.00  0.00           H
ATOM   1990  NZ  LYS A 138     -57.427  15.844 -29.880  1.00  0.00           N
ATOM   1991  HZ1 LYS A 138     -57.642  15.103 -30.579  1.00  0.00           H
ATOM   1992  HZ2 LYS A 138     -56.400  15.788 -29.767  1.00  0.00           H
ATOM   1993  HZ3 LYS A 138     -57.838  15.464 -29.002  1.00  0.00           H
ATOM   1994  C   LYS A 138     -57.186  20.983 -26.012  1.00  0.00           C
ATOM   1995  O   LYS A 138     -55.979  21.088 -26.220  1.00  0.00           O
ATOM   1996  N   ALA A 139     -57.670  21.562 -24.901  1.00  0.00           N
ATOM   1997  HN  ALA A 139     -58.644  21.425 -24.706  1.00  0.00           H
ATOM   1998  CA  ALA A 139     -56.917  22.411 -24.039  1.00  0.00           C
ATOM   1999  HA  ALA A 139     -56.205  22.930 -24.662  1.00  0.00           H
ATOM   2000  CB  ALA A 139     -57.791  23.606 -23.591  1.00  0.00           C
ATOM   2001  HB1 ALA A 139     -57.189  24.173 -22.845  1.00  0.00           H
ATOM   2002  HB2 ALA A 139     -58.137  24.172 -24.475  1.00  0.00           H
ATOM   2003  HB3 ALA A 139     -58.620  23.285 -22.933  1.00  0.00           H
ATOM   2004  C   ALA A 139     -56.240  21.748 -22.889  1.00  0.00           C
ATOM   2005  O   ALA A 139     -55.409  22.272 -22.145  1.00  0.00           O
ATOM   2006  N   ARG A 140     -56.561  20.452 -22.699  1.00  0.00           N
ATOM   2007  HN  ARG A 140     -57.064  20.076 -23.471  1.00  0.00           H
ATOM   2008  CA  ARG A 140     -56.000  19.455 -21.835  1.00  0.00           C
ATOM   2009  HA  ARG A 140     -56.044  19.706 -20.783  1.00  0.00           H
ATOM   2010  CB  ARG A 140     -56.577  18.044 -22.025  1.00  0.00           C
ATOM   2011  HB1 ARG A 140     -56.388  17.759 -23.084  1.00  0.00           H
ATOM   2012  HB2 ARG A 140     -56.036  17.341 -21.356  1.00  0.00           H
ATOM   2013  CG  ARG A 140     -58.031  17.863 -21.587  1.00  0.00           C
ATOM   2014  HG1 ARG A 140     -58.007  18.197 -20.524  1.00  0.00           H
ATOM   2015  HG2 ARG A 140     -58.760  18.487 -22.150  1.00  0.00           H
ATOM   2016  CD  ARG A 140     -58.518  16.413 -21.640  1.00  0.00           C
ATOM   2017  HD1 ARG A 140     -57.984  15.776 -20.904  1.00  0.00           H
ATOM   2018  HD2 ARG A 140     -58.123  15.983 -22.583  1.00  0.00           H
ATOM   2019  NE  ARG A 140     -59.979  16.223 -21.472  1.00  0.00           N
ATOM   2020  HE  ARG A 140     -60.457  16.818 -20.814  1.00  0.00           H
ATOM   2021  CZ  ARG A 140     -60.642  15.113 -21.904  1.00  0.00           C
ATOM   2022  NH1 ARG A 140     -60.068  14.156 -22.698  1.00  0.00           N
ATOM   2023 1HH1 ARG A 140     -60.706  13.484 -23.085  1.00  0.00           H
ATOM   2024 2HH1 ARG A 140     -59.179  14.239 -23.137  1.00  0.00           H
ATOM   2025  NH2 ARG A 140     -61.820  14.791 -21.305  1.00  0.00           N
ATOM   2026 1HH2 ARG A 140     -61.907  14.982 -20.327  1.00  0.00           H
ATOM   2027 2HH2 ARG A 140     -62.284  13.977 -21.654  1.00  0.00           H
ATOM   2028  C   ARG A 140     -54.530  19.455 -22.073  1.00  0.00           C
ATOM   2029  O   ARG A 140     -54.142  19.290 -23.230  1.00  0.00           O
ATOM   2030  N   THR A 141     -53.667  19.613 -21.059  1.00  0.00           N
ATOM   2031  HN  THR A 141     -54.020  19.916 -20.182  1.00  0.00           H
ATOM   2032  CA  THR A 141     -52.272  19.881 -21.227  1.00  0.00           C
ATOM   2033  HA  THR A 141     -52.021  19.439 -22.181  1.00  0.00           H
ATOM   2034  CB  THR A 141     -51.822  21.310 -21.201  1.00  0.00           C
ATOM   2035  HB  THR A 141     -51.894  21.807 -20.211  1.00  0.00           H
ATOM   2036  OG1 THR A 141     -52.609  22.066 -22.119  1.00  0.00           O
ATOM   2037  HG1 THR A 141     -53.548  21.876 -22.123  1.00  0.00           H
ATOM   2038  CG2 THR A 141     -50.359  21.449 -21.677  1.00  0.00           C
ATOM   2039 1HG2 THR A 141     -50.119  22.533 -21.630  1.00  0.00           H
ATOM   2040 2HG2 THR A 141     -49.634  21.044 -20.945  1.00  0.00           H
ATOM   2041 3HG2 THR A 141     -50.182  21.045 -22.699  1.00  0.00           H
ATOM   2042  C   THR A 141     -51.535  19.135 -20.176  1.00  0.00           C
ATOM   2043  O   THR A 141     -51.726  19.261 -18.968  1.00  0.00           O
ATOM   2044  N   VAL A 142     -50.633  18.242 -20.622  1.00  0.00           N
ATOM   2045  HN  VAL A 142     -50.476  18.193 -21.602  1.00  0.00           H
ATOM   2046  CA  VAL A 142     -50.034  17.254 -19.781  1.00  0.00           C
ATOM   2047  HA  VAL A 142     -50.817  16.622 -19.379  1.00  0.00           H
ATOM   2048  CB  VAL A 142     -49.254  16.341 -20.680  1.00  0.00           C
ATOM   2049  HB  VAL A 142     -49.840  16.133 -21.597  1.00  0.00           H
ATOM   2050  CG1 VAL A 142     -47.871  16.836 -21.131  1.00  0.00           C
ATOM   2051 1HG1 VAL A 142     -47.904  17.802 -21.673  1.00  0.00           H
ATOM   2052 2HG1 VAL A 142     -47.323  16.097 -21.755  1.00  0.00           H
ATOM   2053 3HG1 VAL A 142     -47.228  16.836 -20.226  1.00  0.00           H
ATOM   2054  CG2 VAL A 142     -49.199  14.968 -19.986  1.00  0.00           C
ATOM   2055 1HG2 VAL A 142     -48.707  14.187 -20.595  1.00  0.00           H
ATOM   2056 2HG2 VAL A 142     -48.740  14.902 -18.977  1.00  0.00           H
ATOM   2057 3HG2 VAL A 142     -50.265  14.653 -19.876  1.00  0.00           H
ATOM   2058  C   VAL A 142     -49.321  17.757 -18.577  1.00  0.00           C
ATOM   2059  O   VAL A 142     -49.294  17.224 -17.476  1.00  0.00           O
ATOM   2060  N   THR A 143     -48.595  18.890 -18.702  1.00  0.00           N
ATOM   2061  HN  THR A 143     -48.607  19.507 -19.487  1.00  0.00           H
ATOM   2062  CA  THR A 143     -47.827  19.454 -17.645  1.00  0.00           C
ATOM   2063  HA  THR A 143     -47.113  18.714 -17.315  1.00  0.00           H
ATOM   2064  CB  THR A 143     -47.054  20.615 -18.216  1.00  0.00           C
ATOM   2065  HB  THR A 143     -46.553  21.242 -17.457  1.00  0.00           H
ATOM   2066  OG1 THR A 143     -47.819  21.371 -19.145  1.00  0.00           O
ATOM   2067  HG1 THR A 143     -47.489  22.276 -19.083  1.00  0.00           H
ATOM   2068  CG2 THR A 143     -45.847  20.033 -18.968  1.00  0.00           C
ATOM   2069 1HG2 THR A 143     -46.065  19.525 -19.930  1.00  0.00           H
ATOM   2070 2HG2 THR A 143     -45.292  19.244 -18.416  1.00  0.00           H
ATOM   2071 3HG2 THR A 143     -45.144  20.853 -19.225  1.00  0.00           H
ATOM   2072  C   THR A 143     -48.744  19.974 -16.605  1.00  0.00           C
ATOM   2073  O   THR A 143     -48.395  20.113 -15.430  1.00  0.00           O
ATOM   2074  N   PHE A 144     -49.976  20.403 -16.957  1.00  0.00           N
ATOM   2075  HN  PHE A 144     -50.190  20.241 -17.909  1.00  0.00           H
ATOM   2076  CA  PHE A 144     -50.973  20.899 -16.052  1.00  0.00           C
ATOM   2077  HA  PHE A 144     -50.514  21.626 -15.397  1.00  0.00           H
ATOM   2078  CB  PHE A 144     -52.128  21.509 -16.860  1.00  0.00           C
ATOM   2079  HB1 PHE A 144     -52.639  20.654 -17.345  1.00  0.00           H
ATOM   2080  HB2 PHE A 144     -51.637  22.155 -17.627  1.00  0.00           H
ATOM   2081  CG  PHE A 144     -53.061  22.280 -15.984  1.00  0.00           C
ATOM   2082  CD1 PHE A 144     -52.494  23.231 -15.167  1.00  0.00           C
ATOM   2083  HD1 PHE A 144     -51.422  23.312 -15.114  1.00  0.00           H
ATOM   2084  CE1 PHE A 144     -53.356  23.925 -14.351  1.00  0.00           C
ATOM   2085  HE1 PHE A 144     -53.023  24.608 -13.585  1.00  0.00           H
ATOM   2086  CZ  PHE A 144     -54.708  23.655 -14.346  1.00  0.00           C
ATOM   2087  HZ  PHE A 144     -55.286  24.442 -13.894  1.00  0.00           H
ATOM   2088  CD2 PHE A 144     -54.415  22.041 -16.061  1.00  0.00           C
ATOM   2089  HD2 PHE A 144     -54.810  21.247 -16.676  1.00  0.00           H
ATOM   2090  CE2 PHE A 144     -55.255  22.759 -15.238  1.00  0.00           C
ATOM   2091  HE2 PHE A 144     -56.319  22.635 -15.339  1.00  0.00           H
ATOM   2092  C   PHE A 144     -51.437  19.837 -15.124  1.00  0.00           C
ATOM   2093  O   PHE A 144     -51.566  20.078 -13.926  1.00  0.00           O
ATOM   2094  N   GLY A 145     -51.583  18.579 -15.568  1.00  0.00           N
ATOM   2095  HN  GLY A 145     -51.503  18.522 -16.563  1.00  0.00           H
ATOM   2096  CA  GLY A 145     -51.967  17.397 -14.879  1.00  0.00           C
ATOM   2097  HA1 GLY A 145     -52.943  17.630 -14.472  1.00  0.00           H
ATOM   2098  HA2 GLY A 145     -51.974  16.555 -15.555  1.00  0.00           H
ATOM   2099  C   GLY A 145     -51.147  17.021 -13.683  1.00  0.00           C
ATOM   2100  O   GLY A 145     -51.621  16.597 -12.638  1.00  0.00           O
ATOM   2101  N   VAL A 146     -49.829  17.083 -13.945  1.00  0.00           N
ATOM   2102  HN  VAL A 146     -49.429  17.125 -14.854  1.00  0.00           H
ATOM   2103  CA  VAL A 146     -48.814  16.902 -12.952  1.00  0.00           C
ATOM   2104  HA  VAL A 146     -48.902  15.901 -12.571  1.00  0.00           H
ATOM   2105  CB  VAL A 146     -47.462  16.988 -13.579  1.00  0.00           C
ATOM   2106  HB  VAL A 146     -47.410  18.003 -14.018  1.00  0.00           H
ATOM   2107  CG1 VAL A 146     -47.266  15.884 -14.633  1.00  0.00           C
ATOM   2108 1HG1 VAL A 146     -47.334  14.848 -14.242  1.00  0.00           H
ATOM   2109 2HG1 VAL A 146     -48.040  15.974 -15.425  1.00  0.00           H
ATOM   2110 3HG1 VAL A 146     -46.289  16.004 -15.139  1.00  0.00           H
ATOM   2111  CG2 VAL A 146     -46.381  16.719 -12.514  1.00  0.00           C
ATOM   2112 1HG2 VAL A 146     -45.405  16.496 -12.991  1.00  0.00           H
ATOM   2113 2HG2 VAL A 146     -46.307  17.654 -11.928  1.00  0.00           H
ATOM   2114 3HG2 VAL A 146     -46.565  15.912 -11.757  1.00  0.00           H
ATOM   2115  C   VAL A 146     -48.959  17.865 -11.822  1.00  0.00           C
ATOM   2116  O   VAL A 146     -49.148  17.545 -10.650  1.00  0.00           O
ATOM   2117  N   VAL A 147     -49.158  19.129 -12.241  1.00  0.00           N
ATOM   2118  HN  VAL A 147     -49.004  19.401 -13.188  1.00  0.00           H
ATOM   2119  CA  VAL A 147     -49.380  20.283 -11.428  1.00  0.00           C
ATOM   2120  HA  VAL A 147     -48.509  20.323 -10.800  1.00  0.00           H
ATOM   2121  CB  VAL A 147     -49.177  21.522 -12.250  1.00  0.00           C
ATOM   2122  HB  VAL A 147     -49.743  21.438 -13.205  1.00  0.00           H
ATOM   2123  CG1 VAL A 147     -47.664  21.601 -12.545  1.00  0.00           C
ATOM   2124 1HG1 VAL A 147     -47.431  22.460 -13.198  1.00  0.00           H
ATOM   2125 2HG1 VAL A 147     -47.255  20.762 -13.155  1.00  0.00           H
ATOM   2126 3HG1 VAL A 147     -47.141  21.581 -11.561  1.00  0.00           H
ATOM   2127  CG2 VAL A 147     -49.641  22.757 -11.468  1.00  0.00           C
ATOM   2128 1HG2 VAL A 147     -49.449  23.710 -12.003  1.00  0.00           H
ATOM   2129 2HG2 VAL A 147     -49.055  22.782 -10.531  1.00  0.00           H
ATOM   2130 3HG2 VAL A 147     -50.697  22.750 -11.134  1.00  0.00           H
ATOM   2131  C   VAL A 147     -50.606  20.169 -10.586  1.00  0.00           C
ATOM   2132  O   VAL A 147     -50.573  20.408  -9.378  1.00  0.00           O
ATOM   2133  N   THR A 148     -51.741  19.686 -11.135  1.00  0.00           N
ATOM   2134  HN  THR A 148     -51.748  19.581 -12.122  1.00  0.00           H
ATOM   2135  CA  THR A 148     -52.919  19.541 -10.335  1.00  0.00           C
ATOM   2136  HA  THR A 148     -53.229  20.500  -9.917  1.00  0.00           H
ATOM   2137  CB  THR A 148     -54.135  19.146 -11.124  1.00  0.00           C
ATOM   2138  HB  THR A 148     -55.005  19.089 -10.437  1.00  0.00           H
ATOM   2139  OG1 THR A 148     -53.920  17.923 -11.802  1.00  0.00           O
ATOM   2140  HG1 THR A 148     -54.715  17.380 -11.745  1.00  0.00           H
ATOM   2141  CG2 THR A 148     -54.481  20.224 -12.156  1.00  0.00           C
ATOM   2142 1HG2 THR A 148     -54.421  21.229 -11.682  1.00  0.00           H
ATOM   2143 2HG2 THR A 148     -53.721  20.149 -12.969  1.00  0.00           H
ATOM   2144 3HG2 THR A 148     -55.482  20.092 -12.631  1.00  0.00           H
ATOM   2145  C   THR A 148     -52.726  18.539  -9.258  1.00  0.00           C
ATOM   2146  O   THR A 148     -53.191  18.672  -8.124  1.00  0.00           O
ATOM   2147  N   SER A 149     -51.967  17.456  -9.525  1.00  0.00           N
ATOM   2148  HN  SER A 149     -51.567  17.293 -10.422  1.00  0.00           H
ATOM   2149  CA  SER A 149     -51.638  16.459  -8.557  1.00  0.00           C
ATOM   2150  HA  SER A 149     -52.510  16.111  -8.034  1.00  0.00           H
ATOM   2151  CB  SER A 149     -50.905  15.262  -9.177  1.00  0.00           C
ATOM   2152  HB1 SER A 149     -50.899  14.341  -8.545  1.00  0.00           H
ATOM   2153  HB2 SER A 149     -49.884  15.489  -9.561  1.00  0.00           H
ATOM   2154  OG  SER A 149     -51.661  14.716 -10.246  1.00  0.00           O
ATOM   2155  HG1 SER A 149     -51.557  15.341 -10.978  1.00  0.00           H
ATOM   2156  C   SER A 149     -50.812  16.954  -7.419  1.00  0.00           C
ATOM   2157  O   SER A 149     -51.123  16.795  -6.238  1.00  0.00           O
ATOM   2158  N   VAL A 150     -49.827  17.814  -7.745  1.00  0.00           N
ATOM   2159  HN  VAL A 150     -49.562  17.781  -8.702  1.00  0.00           H
ATOM   2160  CA  VAL A 150     -49.071  18.586  -6.819  1.00  0.00           C
ATOM   2161  HA  VAL A 150     -48.646  17.865  -6.142  1.00  0.00           H
ATOM   2162  CB  VAL A 150     -47.995  19.294  -7.583  1.00  0.00           C
ATOM   2163  HB  VAL A 150     -48.494  19.857  -8.397  1.00  0.00           H
ATOM   2164  CG1 VAL A 150     -47.258  20.250  -6.626  1.00  0.00           C
ATOM   2165 1HG1 VAL A 150     -47.061  19.763  -5.648  1.00  0.00           H
ATOM   2166 2HG1 VAL A 150     -46.258  20.534  -7.022  1.00  0.00           H
ATOM   2167 3HG1 VAL A 150     -47.723  21.233  -6.391  1.00  0.00           H
ATOM   2168  CG2 VAL A 150     -47.093  18.258  -8.272  1.00  0.00           C
ATOM   2169 1HG2 VAL A 150     -46.087  18.640  -7.992  1.00  0.00           H
ATOM   2170 2HG2 VAL A 150     -47.223  18.230  -9.377  1.00  0.00           H
ATOM   2171 3HG2 VAL A 150     -47.400  17.224  -7.977  1.00  0.00           H
ATOM   2172  C   VAL A 150     -49.895  19.453  -5.924  1.00  0.00           C
ATOM   2173  O   VAL A 150     -49.783  19.450  -4.697  1.00  0.00           O
ATOM   2174  N   ILE A 151     -50.810  20.247  -6.495  1.00  0.00           N
ATOM   2175  HN  ILE A 151     -50.861  20.323  -7.490  1.00  0.00           H
ATOM   2176  CA  ILE A 151     -51.719  20.985  -5.679  1.00  0.00           C
ATOM   2177  HA  ILE A 151     -51.053  21.507  -5.005  1.00  0.00           H
ATOM   2178  CB  ILE A 151     -52.429  22.061  -6.448  1.00  0.00           C
ATOM   2179  HB  ILE A 151     -52.965  21.663  -7.338  1.00  0.00           H
ATOM   2180  CG2 ILE A 151     -53.365  22.955  -5.609  1.00  0.00           C
ATOM   2181 1HG2 ILE A 151     -53.715  23.846  -6.179  1.00  0.00           H
ATOM   2182 2HG2 ILE A 151     -54.240  22.326  -5.312  1.00  0.00           H
ATOM   2183 3HG2 ILE A 151     -52.899  23.280  -4.661  1.00  0.00           H
ATOM   2184  CG1 ILE A 151     -51.372  22.966  -7.102  1.00  0.00           C
ATOM   2185 1HG1 ILE A 151     -50.587  22.339  -7.586  1.00  0.00           H
ATOM   2186 2HG1 ILE A 151     -50.986  23.621  -6.288  1.00  0.00           H
ATOM   2187  CD  ILE A 151     -51.825  23.774  -8.314  1.00  0.00           C
ATOM   2188  HD1 ILE A 151     -51.019  24.349  -8.814  1.00  0.00           H
ATOM   2189  HD2 ILE A 151     -52.288  23.067  -9.020  1.00  0.00           H
ATOM   2190  HD3 ILE A 151     -52.678  24.428  -8.028  1.00  0.00           H
ATOM   2191  C   ILE A 151     -52.604  20.134  -4.828  1.00  0.00           C
ATOM   2192  O   ILE A 151     -52.870  20.389  -3.662  1.00  0.00           O
ATOM   2193  N   THR A 152     -53.142  19.011  -5.346  1.00  0.00           N
ATOM   2194  HN  THR A 152     -52.856  18.841  -6.287  1.00  0.00           H
ATOM   2195  CA  THR A 152     -54.028  18.110  -4.683  1.00  0.00           C
ATOM   2196  HA  THR A 152     -54.870  18.757  -4.457  1.00  0.00           H
ATOM   2197  CB  THR A 152     -54.498  17.028  -5.609  1.00  0.00           C
ATOM   2198  HB  THR A 152     -53.666  16.518  -6.132  1.00  0.00           H
ATOM   2199  OG1 THR A 152     -55.306  17.598  -6.626  1.00  0.00           O
ATOM   2200  HG1 THR A 152     -54.610  17.904  -7.205  1.00  0.00           H
ATOM   2201  CG2 THR A 152     -55.199  15.865  -4.882  1.00  0.00           C
ATOM   2202 1HG2 THR A 152     -54.508  15.209  -4.295  1.00  0.00           H
ATOM   2203 2HG2 THR A 152     -55.609  15.196  -5.663  1.00  0.00           H
ATOM   2204 3HG2 THR A 152     -56.009  16.196  -4.200  1.00  0.00           H
ATOM   2205  C   THR A 152     -53.518  17.540  -3.408  1.00  0.00           C
ATOM   2206  O   THR A 152     -54.183  17.685  -2.383  1.00  0.00           O
ATOM   2207  N   TRP A 153     -52.299  16.979  -3.509  1.00  0.00           N
ATOM   2208  HN  TRP A 153     -51.799  16.849  -4.365  1.00  0.00           H
ATOM   2209  CA  TRP A 153     -51.590  16.529  -2.343  1.00  0.00           C
ATOM   2210  HA  TRP A 153     -52.263  15.834  -1.864  1.00  0.00           H
ATOM   2211  CB  TRP A 153     -50.275  15.866  -2.776  1.00  0.00           C
ATOM   2212  HB1 TRP A 153     -49.637  16.562  -3.374  1.00  0.00           H
ATOM   2213  HB2 TRP A 153     -49.768  15.642  -1.821  1.00  0.00           H
ATOM   2214  CG  TRP A 153     -50.377  14.613  -3.584  1.00  0.00           C
ATOM   2215  CD1 TRP A 153     -51.309  13.629  -3.435  1.00  0.00           C
ATOM   2216  HD1 TRP A 153     -52.071  13.760  -2.685  1.00  0.00           H
ATOM   2217  NE1 TRP A 153     -51.256  12.744  -4.473  1.00  0.00           N
ATOM   2218  HE1 TRP A 153     -51.641  11.853  -4.562  1.00  0.00           H
ATOM   2219  CE2 TRP A 153     -50.163  13.048  -5.247  1.00  0.00           C
ATOM   2220  CD2 TRP A 153     -49.667  14.238  -4.760  1.00  0.00           C
ATOM   2221  CE3 TRP A 153     -48.549  14.801  -5.318  1.00  0.00           C
ATOM   2222  HE3 TRP A 153     -48.165  15.711  -4.869  1.00  0.00           H
ATOM   2223  CZ3 TRP A 153     -48.025  14.154  -6.407  1.00  0.00           C
ATOM   2224  HZ3 TRP A 153     -47.091  14.469  -6.831  1.00  0.00           H
ATOM   2225  CZ2 TRP A 153     -49.632  12.449  -6.349  1.00  0.00           C
ATOM   2226  HZ2 TRP A 153     -49.995  11.606  -6.904  1.00  0.00           H
ATOM   2227  CH2 TRP A 153     -48.430  12.912  -6.837  1.00  0.00           C
ATOM   2228  HH2 TRP A 153     -48.015  12.415  -7.707  1.00  0.00           H
ATOM   2229  C   TRP A 153     -51.406  17.603  -1.329  1.00  0.00           C
ATOM   2230  O   TRP A 153     -51.592  17.365  -0.141  1.00  0.00           O
ATOM   2231  N   VAL A 154     -50.978  18.817  -1.722  1.00  0.00           N
ATOM   2232  HN  VAL A 154     -50.893  19.002  -2.700  1.00  0.00           H
ATOM   2233  CA  VAL A 154     -50.752  19.866  -0.780  1.00  0.00           C
ATOM   2234  HA  VAL A 154     -50.053  19.619  -0.005  1.00  0.00           H
ATOM   2235  CB  VAL A 154     -50.172  21.066  -1.482  1.00  0.00           C
ATOM   2236  HB  VAL A 154     -50.749  21.148  -2.425  1.00  0.00           H
ATOM   2237  CG1 VAL A 154     -48.750  20.613  -1.842  1.00  0.00           C
ATOM   2238 1HG1 VAL A 154     -48.338  20.164  -0.919  1.00  0.00           H
ATOM   2239 2HG1 VAL A 154     -47.990  21.372  -2.109  1.00  0.00           H
ATOM   2240 3HG1 VAL A 154     -48.737  19.858  -2.654  1.00  0.00           H
ATOM   2241  CG2 VAL A 154     -50.072  22.397  -0.718  1.00  0.00           C
ATOM   2242 1HG2 VAL A 154     -49.538  22.165   0.227  1.00  0.00           H
ATOM   2243 2HG2 VAL A 154     -49.403  23.112  -1.238  1.00  0.00           H
ATOM   2244 3HG2 VAL A 154     -51.029  22.933  -0.530  1.00  0.00           H
ATOM   2245  C   VAL A 154     -51.938  20.311  -0.001  1.00  0.00           C
ATOM   2246  O   VAL A 154     -51.898  20.497   1.210  1.00  0.00           O
ATOM   2247  N   VAL A 155     -53.108  20.586  -0.609  1.00  0.00           N
ATOM   2248  HN  VAL A 155     -53.266  20.466  -1.586  1.00  0.00           H
ATOM   2249  CA  VAL A 155     -54.340  20.889   0.049  1.00  0.00           C
ATOM   2250  HA  VAL A 155     -54.269  21.721   0.732  1.00  0.00           H
ATOM   2251  CB  VAL A 155     -55.386  21.270  -0.953  1.00  0.00           C
ATOM   2252  HB  VAL A 155     -55.401  20.433  -1.689  1.00  0.00           H
ATOM   2253  CG1 VAL A 155     -54.721  22.518  -1.562  1.00  0.00           C
ATOM   2254 1HG1 VAL A 155     -55.501  23.091  -2.119  1.00  0.00           H
ATOM   2255 2HG1 VAL A 155     -53.903  22.271  -2.269  1.00  0.00           H
ATOM   2256 3HG1 VAL A 155     -54.344  23.225  -0.790  1.00  0.00           H
ATOM   2257  CG2 VAL A 155     -56.743  21.661  -0.372  1.00  0.00           C
ATOM   2258 1HG2 VAL A 155     -56.564  22.508   0.324  1.00  0.00           H
ATOM   2259 2HG2 VAL A 155     -57.205  20.857   0.251  1.00  0.00           H
ATOM   2260 3HG2 VAL A 155     -57.425  21.951  -1.200  1.00  0.00           H
ATOM   2261  C   VAL A 155     -54.831  19.812   0.960  1.00  0.00           C
ATOM   2262  O   VAL A 155     -55.206  20.052   2.103  1.00  0.00           O
ATOM   2263  N   ALA A 156     -54.823  18.515   0.589  1.00  0.00           N
ATOM   2264  HN  ALA A 156     -54.464  18.260  -0.311  1.00  0.00           H
ATOM   2265  CA  ALA A 156     -55.151  17.425   1.451  1.00  0.00           C
ATOM   2266  HA  ALA A 156     -56.123  17.592   1.881  1.00  0.00           H
ATOM   2267  CB  ALA A 156     -55.083  16.151   0.604  1.00  0.00           C
ATOM   2268  HB1 ALA A 156     -55.211  15.212   1.184  1.00  0.00           H
ATOM   2269  HB2 ALA A 156     -54.081  16.045   0.129  1.00  0.00           H
ATOM   2270  HB3 ALA A 156     -55.893  16.143  -0.161  1.00  0.00           H
ATOM   2271  C   ALA A 156     -54.240  17.339   2.636  1.00  0.00           C
ATOM   2272  O   ALA A 156     -54.671  17.032   3.741  1.00  0.00           O
ATOM   2273  N   VAL A 157     -52.912  17.455   2.440  1.00  0.00           N
ATOM   2274  HN  VAL A 157     -52.532  17.658   1.544  1.00  0.00           H
ATOM   2275  CA  VAL A 157     -51.907  17.703   3.420  1.00  0.00           C
ATOM   2276  HA  VAL A 157     -51.936  16.796   4.013  1.00  0.00           H
ATOM   2277  CB  VAL A 157     -50.560  17.992   2.833  1.00  0.00           C
ATOM   2278  HB  VAL A 157     -50.749  18.646   1.946  1.00  0.00           H
ATOM   2279  CG1 VAL A 157     -49.937  16.669   2.377  1.00  0.00           C
ATOM   2280 1HG1 VAL A 157     -49.585  16.141   3.298  1.00  0.00           H
ATOM   2281 2HG1 VAL A 157     -49.096  16.881   1.683  1.00  0.00           H
ATOM   2282 3HG1 VAL A 157     -50.592  15.862   1.988  1.00  0.00           H
ATOM   2283  CG2 VAL A 157     -49.606  18.703   3.801  1.00  0.00           C
ATOM   2284 1HG2 VAL A 157     -48.562  18.703   3.418  1.00  0.00           H
ATOM   2285 2HG2 VAL A 157     -49.963  19.744   3.946  1.00  0.00           H
ATOM   2286 3HG2 VAL A 157     -49.659  18.215   4.804  1.00  0.00           H
ATOM   2287  C   VAL A 157     -52.269  18.658   4.513  1.00  0.00           C
ATOM   2288  O   VAL A 157     -52.329  18.295   5.690  1.00  0.00           O
ATOM   2289  N   PHE A 158     -52.546  19.939   4.219  1.00  0.00           N
ATOM   2290  HN  PHE A 158     -52.383  20.261   3.289  1.00  0.00           H
ATOM   2291  CA  PHE A 158     -53.049  20.949   5.096  1.00  0.00           C
ATOM   2292  HA  PHE A 158     -52.336  20.974   5.915  1.00  0.00           H
ATOM   2293  CB  PHE A 158     -53.025  22.297   4.359  1.00  0.00           C
ATOM   2294  HB1 PHE A 158     -53.606  23.028   4.955  1.00  0.00           H
ATOM   2295  HB2 PHE A 158     -53.503  22.193   3.370  1.00  0.00           H
ATOM   2296  CG  PHE A 158     -51.672  22.920   4.235  1.00  0.00           C
ATOM   2297  CD1 PHE A 158     -50.668  22.616   5.115  1.00  0.00           C
ATOM   2298  HD1 PHE A 158     -50.827  22.078   6.036  1.00  0.00           H
ATOM   2299  CE1 PHE A 158     -49.456  23.263   4.987  1.00  0.00           C
ATOM   2300  HE1 PHE A 158     -48.729  23.090   5.766  1.00  0.00           H
ATOM   2301  CZ  PHE A 158     -49.224  23.962   3.832  1.00  0.00           C
ATOM   2302  HZ  PHE A 158     -48.223  24.367   3.690  1.00  0.00           H
ATOM   2303  CD2 PHE A 158     -51.409  23.694   3.123  1.00  0.00           C
ATOM   2304  HD2 PHE A 158     -52.266  23.810   2.465  1.00  0.00           H
ATOM   2305  CE2 PHE A 158     -50.164  24.197   2.861  1.00  0.00           C
ATOM   2306  HE2 PHE A 158     -49.883  24.723   1.953  1.00  0.00           H
ATOM   2307  C   PHE A 158     -54.357  20.660   5.741  1.00  0.00           C
ATOM   2308  O   PHE A 158     -54.479  20.790   6.966  1.00  0.00           O
ATOM   2309  N   ALA A 159     -55.309  20.103   4.976  1.00  0.00           N
ATOM   2310  HN  ALA A 159     -54.960  19.786   4.099  1.00  0.00           H
ATOM   2311  CA  ALA A 159     -56.505  19.459   5.433  1.00  0.00           C
ATOM   2312  HA  ALA A 159     -57.111  20.264   5.826  1.00  0.00           H
ATOM   2313  CB  ALA A 159     -57.378  18.960   4.258  1.00  0.00           C
ATOM   2314  HB1 ALA A 159     -57.566  19.638   3.399  1.00  0.00           H
ATOM   2315  HB2 ALA A 159     -58.401  18.685   4.574  1.00  0.00           H
ATOM   2316  HB3 ALA A 159     -56.862  18.082   3.824  1.00  0.00           H
ATOM   2317  C   ALA A 159     -56.505  18.430   6.502  1.00  0.00           C
ATOM   2318  O   ALA A 159     -57.410  18.334   7.324  1.00  0.00           O
ATOM   2319  N   SER A 160     -55.583  17.453   6.401  1.00  0.00           N
ATOM   2320  HN  SER A 160     -54.875  17.511   5.704  1.00  0.00           H
ATOM   2321  CA  SER A 160     -55.241  16.428   7.340  1.00  0.00           C
ATOM   2322  HA  SER A 160     -56.195  16.123   7.734  1.00  0.00           H
ATOM   2323  CB  SER A 160     -54.355  15.360   6.663  1.00  0.00           C
ATOM   2324  HB1 SER A 160     -53.292  15.686   6.592  1.00  0.00           H
ATOM   2325  HB2 SER A 160     -54.909  15.033   5.751  1.00  0.00           H
ATOM   2326  OG  SER A 160     -54.439  14.163   7.406  1.00  0.00           O
ATOM   2327  HG1 SER A 160     -53.746  13.536   7.169  1.00  0.00           H
ATOM   2328  C   SER A 160     -54.422  16.953   8.456  1.00  0.00           C
ATOM   2329  O   SER A 160     -54.633  16.390   9.533  1.00  0.00           O
ATOM   2330  N   LEU A 161     -53.539  17.967   8.338  1.00  0.00           N
ATOM   2331  HN  LEU A 161     -53.445  18.424   7.465  1.00  0.00           H
ATOM   2332  CA  LEU A 161     -52.509  18.387   9.237  1.00  0.00           C
ATOM   2333  HA  LEU A 161     -51.834  17.551   9.313  1.00  0.00           H
ATOM   2334  CB  LEU A 161     -51.520  19.405   8.652  1.00  0.00           C
ATOM   2335  HB1 LEU A 161     -50.988  18.870   7.837  1.00  0.00           H
ATOM   2336  HB2 LEU A 161     -52.079  20.287   8.255  1.00  0.00           H
ATOM   2337  CG  LEU A 161     -50.300  19.916   9.434  1.00  0.00           C
ATOM   2338  HG  LEU A 161     -50.686  20.056  10.473  1.00  0.00           H
ATOM   2339  CD1 LEU A 161     -49.217  18.841   9.629  1.00  0.00           C
ATOM   2340 1HD1 LEU A 161     -48.829  18.440   8.665  1.00  0.00           H
ATOM   2341 2HD1 LEU A 161     -48.302  19.200  10.157  1.00  0.00           H
ATOM   2342 3HD1 LEU A 161     -49.634  18.016  10.251  1.00  0.00           H
ATOM   2343  CD2 LEU A 161     -49.735  21.225   8.857  1.00  0.00           C
ATOM   2344 1HD2 LEU A 161     -50.469  22.053   8.856  1.00  0.00           H
ATOM   2345 2HD2 LEU A 161     -48.886  21.572   9.470  1.00  0.00           H
ATOM   2346 3HD2 LEU A 161     -49.394  21.082   7.812  1.00  0.00           H
ATOM   2347  C   LEU A 161     -52.881  18.646  10.660  1.00  0.00           C
ATOM   2348  O   LEU A 161     -52.200  18.093  11.513  1.00  0.00           O
ATOM   2349  N   PRO A 162     -53.912  19.329  11.055  1.00  0.00           N
ATOM   2350  CD  PRO A 162     -54.663  20.185  10.140  1.00  0.00           C
ATOM   2351  HD1 PRO A 162     -54.019  20.850   9.533  1.00  0.00           H
ATOM   2352  HD2 PRO A 162     -55.246  19.515   9.468  1.00  0.00           H
ATOM   2353  CA  PRO A 162     -54.446  19.370  12.379  1.00  0.00           C
ATOM   2354  HA  PRO A 162     -53.748  19.909  13.010  1.00  0.00           H
ATOM   2355  CB  PRO A 162     -55.761  20.160  12.313  1.00  0.00           C
ATOM   2356  HB1 PRO A 162     -55.800  20.810  13.213  1.00  0.00           H
ATOM   2357  HB2 PRO A 162     -56.624  19.473  12.251  1.00  0.00           H
ATOM   2358  CG  PRO A 162     -55.614  20.992  11.035  1.00  0.00           C
ATOM   2359  HG1 PRO A 162     -56.542  21.440  10.614  1.00  0.00           H
ATOM   2360  HG2 PRO A 162     -55.024  21.898  11.311  1.00  0.00           H
ATOM   2361  C   PRO A 162     -54.540  18.088  13.136  1.00  0.00           C
ATOM   2362  O   PRO A 162     -54.251  17.988  14.329  1.00  0.00           O
ATOM   2363  N   ASN A 163     -55.131  17.081  12.464  1.00  0.00           N
ATOM   2364  HN  ASN A 163     -55.482  17.254  11.542  1.00  0.00           H
ATOM   2365  CA  ASN A 163     -55.605  15.845  12.981  1.00  0.00           C
ATOM   2366  HA  ASN A 163     -56.211  16.065  13.848  1.00  0.00           H
ATOM   2367  CB  ASN A 163     -56.471  15.089  11.950  1.00  0.00           C
ATOM   2368  HB1 ASN A 163     -56.754  14.154  12.490  1.00  0.00           H
ATOM   2369  HB2 ASN A 163     -55.891  14.786  11.050  1.00  0.00           H
ATOM   2370  CG  ASN A 163     -57.678  15.920  11.555  1.00  0.00           C
ATOM   2371  OD1 ASN A 163     -57.713  16.774  10.678  1.00  0.00           O
ATOM   2372  ND2 ASN A 163     -58.783  15.677  12.306  1.00  0.00           N
ATOM   2373 1HD2 ASN A 163     -59.565  16.268  12.099  1.00  0.00           H
ATOM   2374 2HD2 ASN A 163     -58.679  15.240  13.197  1.00  0.00           H
ATOM   2375  C   ASN A 163     -54.419  15.000  13.318  1.00  0.00           C
ATOM   2376  O   ASN A 163     -54.405  14.170  14.226  1.00  0.00           O
ATOM   2377  N   ILE A 164     -53.259  15.116  12.651  1.00  0.00           N
ATOM   2378  HN  ILE A 164     -53.206  15.769  11.900  1.00  0.00           H
ATOM   2379  CA  ILE A 164     -52.025  14.433  12.866  1.00  0.00           C
ATOM   2380  HA  ILE A 164     -52.420  13.427  12.985  1.00  0.00           H
ATOM   2381  CB  ILE A 164     -51.102  14.337  11.693  1.00  0.00           C
ATOM   2382  HB  ILE A 164     -50.836  15.395  11.469  1.00  0.00           H
ATOM   2383  CG2 ILE A 164     -49.862  13.500  12.047  1.00  0.00           C
ATOM   2384 1HG2 ILE A 164     -49.207  13.456  11.147  1.00  0.00           H
ATOM   2385 2HG2 ILE A 164     -50.141  12.446  12.271  1.00  0.00           H
ATOM   2386 3HG2 ILE A 164     -49.228  14.029  12.783  1.00  0.00           H
ATOM   2387  CG1 ILE A 164     -51.768  13.938  10.370  1.00  0.00           C
ATOM   2388 1HG1 ILE A 164     -52.811  14.295  10.272  1.00  0.00           H
ATOM   2389 2HG1 ILE A 164     -51.771  12.826  10.371  1.00  0.00           H
ATOM   2390  CD  ILE A 164     -50.905  14.450   9.217  1.00  0.00           C
ATOM   2391  HD1 ILE A 164     -51.020  15.537   9.014  1.00  0.00           H
ATOM   2392  HD2 ILE A 164     -51.205  14.124   8.200  1.00  0.00           H
ATOM   2393  HD3 ILE A 164     -49.897  14.053   9.430  1.00  0.00           H
ATOM   2394  C   ILE A 164     -51.423  14.762  14.187  1.00  0.00           C
ATOM   2395  O   ILE A 164     -50.975  13.859  14.892  1.00  0.00           O
ATOM   2396  N   ILE A 165     -51.355  16.076  14.492  1.00  0.00           N
ATOM   2397  HN  ILE A 165     -51.616  16.799  13.866  1.00  0.00           H
ATOM   2398  CA  ILE A 165     -50.653  16.469  15.673  1.00  0.00           C
ATOM   2399  HA  ILE A 165     -49.839  15.756  15.744  1.00  0.00           H
ATOM   2400  CB  ILE A 165     -49.968  17.783  15.440  1.00  0.00           C
ATOM   2401  HB  ILE A 165     -49.262  17.988  16.270  1.00  0.00           H
ATOM   2402  CG2 ILE A 165     -49.051  17.625  14.211  1.00  0.00           C
ATOM   2403 1HG2 ILE A 165     -48.576  16.619  14.187  1.00  0.00           H
ATOM   2404 2HG2 ILE A 165     -49.783  17.715  13.376  1.00  0.00           H
ATOM   2405 3HG2 ILE A 165     -48.265  18.416  14.171  1.00  0.00           H
ATOM   2406  CG1 ILE A 165     -50.927  18.962  15.222  1.00  0.00           C
ATOM   2407 1HG1 ILE A 165     -51.481  19.121  16.169  1.00  0.00           H
ATOM   2408 2HG1 ILE A 165     -51.631  18.713  14.404  1.00  0.00           H
ATOM   2409  CD  ILE A 165     -50.192  20.229  14.748  1.00  0.00           C
ATOM   2410  HD1 ILE A 165     -49.479  20.596  15.508  1.00  0.00           H
ATOM   2411  HD2 ILE A 165     -50.876  21.081  14.551  1.00  0.00           H
ATOM   2412  HD3 ILE A 165     -49.690  20.075  13.773  1.00  0.00           H
ATOM   2413  C   ILE A 165     -51.432  16.362  16.939  1.00  0.00           C
ATOM   2414  O   ILE A 165     -50.867  16.367  18.029  1.00  0.00           O
ATOM   2415  N   PHE A 166     -52.769  16.178  16.878  1.00  0.00           N
ATOM   2416  HN  PHE A 166     -53.220  16.401  16.030  1.00  0.00           H
ATOM   2417  CA  PHE A 166     -53.632  15.929  17.986  1.00  0.00           C
ATOM   2418  HA  PHE A 166     -53.224  16.392  18.880  1.00  0.00           H
ATOM   2419  CB  PHE A 166     -54.992  16.573  17.661  1.00  0.00           C
ATOM   2420  HB1 PHE A 166     -55.822  15.877  17.918  1.00  0.00           H
ATOM   2421  HB2 PHE A 166     -55.199  16.686  16.573  1.00  0.00           H
ATOM   2422  CG  PHE A 166     -55.150  17.896  18.320  1.00  0.00           C
ATOM   2423  CD1 PHE A 166     -54.446  18.999  17.897  1.00  0.00           C
ATOM   2424  HD1 PHE A 166     -53.716  18.941  17.104  1.00  0.00           H
ATOM   2425  CE1 PHE A 166     -54.790  20.227  18.442  1.00  0.00           C
ATOM   2426  HE1 PHE A 166     -54.331  21.150  18.143  1.00  0.00           H
ATOM   2427  CZ  PHE A 166     -55.742  20.325  19.426  1.00  0.00           C
ATOM   2428  HZ  PHE A 166     -55.970  21.284  19.869  1.00  0.00           H
ATOM   2429  CD2 PHE A 166     -56.146  18.003  19.256  1.00  0.00           C
ATOM   2430  HD2 PHE A 166     -56.620  17.155  19.732  1.00  0.00           H
ATOM   2431  CE2 PHE A 166     -56.428  19.210  19.849  1.00  0.00           C
ATOM   2432  HE2 PHE A 166     -57.353  19.211  20.415  1.00  0.00           H
ATOM   2433  C   PHE A 166     -53.802  14.479  18.266  1.00  0.00           C
ATOM   2434  O   PHE A 166     -54.393  14.138  19.293  1.00  0.00           O
ATOM   2435  N   THR A 167     -53.446  13.547  17.373  1.00  0.00           N
ATOM   2436  HN  THR A 167     -53.077  13.836  16.493  1.00  0.00           H
ATOM   2437  CA  THR A 167     -53.810  12.168  17.460  1.00  0.00           C
ATOM   2438  HA  THR A 167     -54.765  12.175  17.978  1.00  0.00           H
ATOM   2439  CB  THR A 167     -53.971  11.478  16.133  1.00  0.00           C
ATOM   2440  HB  THR A 167     -53.140  11.730  15.438  1.00  0.00           H
ATOM   2441  OG1 THR A 167     -55.161  11.820  15.453  1.00  0.00           O
ATOM   2442  HG1 THR A 167     -54.952  12.732  15.230  1.00  0.00           H
ATOM   2443  CG2 THR A 167     -53.999   9.941  16.179  1.00  0.00           C
ATOM   2444 1HG2 THR A 167     -53.031   9.418  16.321  1.00  0.00           H
ATOM   2445 2HG2 THR A 167     -54.564   9.486  17.030  1.00  0.00           H
ATOM   2446 3HG2 THR A 167     -54.426   9.546  15.233  1.00  0.00           H
ATOM   2447  C   THR A 167     -52.950  11.315  18.329  1.00  0.00           C
ATOM   2448  O   THR A 167     -51.740  11.250  18.120  1.00  0.00           O
ATOM   2449  N   ARG A 168     -53.547  10.720  19.380  1.00  0.00           N
ATOM   2450  HN  ARG A 168     -54.495  10.839  19.640  1.00  0.00           H
ATOM   2451  CA  ARG A 168     -52.738   9.895  20.230  1.00  0.00           C
ATOM   2452  HA  ARG A 168     -51.809   9.612  19.769  1.00  0.00           H
ATOM   2453  CB  ARG A 168     -52.424  10.522  21.602  1.00  0.00           C
ATOM   2454  HB1 ARG A 168     -51.859   9.786  22.210  1.00  0.00           H
ATOM   2455  HB2 ARG A 168     -53.370  10.877  22.070  1.00  0.00           H
ATOM   2456  CG  ARG A 168     -51.571  11.784  21.522  1.00  0.00           C
ATOM   2457  HG1 ARG A 168     -50.755  11.445  20.850  1.00  0.00           H
ATOM   2458  HG2 ARG A 168     -52.159  12.603  21.041  1.00  0.00           H
ATOM   2459  CD  ARG A 168     -50.916  12.223  22.834  1.00  0.00           C
ATOM   2460  HD1 ARG A 168     -50.241  11.379  23.111  1.00  0.00           H
ATOM   2461  HD2 ARG A 168     -51.638  12.377  23.661  1.00  0.00           H
ATOM   2462  NE  ARG A 168     -50.106  13.408  22.440  1.00  0.00           N
ATOM   2463  HE  ARG A 168     -50.396  14.043  21.720  1.00  0.00           H
ATOM   2464  CZ  ARG A 168     -48.860  13.699  22.912  1.00  0.00           C
ATOM   2465  NH1 ARG A 168     -48.429  13.394  24.177  1.00  0.00           N
ATOM   2466 1HH1 ARG A 168     -48.974  12.771  24.735  1.00  0.00           H
ATOM   2467 2HH1 ARG A 168     -47.504  13.537  24.506  1.00  0.00           H
ATOM   2468  NH2 ARG A 168     -48.034  14.567  22.273  1.00  0.00           N
ATOM   2469 1HH2 ARG A 168     -48.159  14.716  21.290  1.00  0.00           H
ATOM   2470 2HH2 ARG A 168     -47.128  14.713  22.663  1.00  0.00           H
ATOM   2471  C   ARG A 168     -53.417   8.597  20.502  1.00  0.00           C
ATOM   2472  O   ARG A 168     -54.626   8.374  20.606  1.00  0.00           O
ATOM   2473  N   SER A 169     -52.518   7.638  20.772  1.00  0.00           N
ATOM   2474  HN  SER A 169     -51.566   7.917  20.840  1.00  0.00           H
ATOM   2475  CA  SER A 169     -52.899   6.276  21.029  1.00  0.00           C
ATOM   2476  HA  SER A 169     -53.906   6.075  20.709  1.00  0.00           H
ATOM   2477  CB  SER A 169     -51.960   5.195  20.481  1.00  0.00           C
ATOM   2478  HB1 SER A 169     -50.948   4.988  20.894  1.00  0.00           H
ATOM   2479  HB2 SER A 169     -51.592   5.573  19.505  1.00  0.00           H
ATOM   2480  OG  SER A 169     -52.640   3.946  20.399  1.00  0.00           O
ATOM   2481  HG1 SER A 169     -52.097   3.255  20.013  1.00  0.00           H
ATOM   2482  C   SER A 169     -52.938   6.172  22.512  1.00  0.00           C
ATOM   2483  O   SER A 169     -52.084   6.730  23.203  1.00  0.00           O
ATOM   2484  N   GLN A 170     -53.995   5.562  23.070  1.00  0.00           N
ATOM   2485  HN  GLN A 170     -54.711   5.040  22.599  1.00  0.00           H
ATOM   2486  CA  GLN A 170     -54.318   5.768  24.442  1.00  0.00           C
ATOM   2487  HA  GLN A 170     -53.469   6.182  24.961  1.00  0.00           H
ATOM   2488  CB  GLN A 170     -55.341   6.876  24.743  1.00  0.00           C
ATOM   2489  HB1 GLN A 170     -55.657   6.770  25.801  1.00  0.00           H
ATOM   2490  HB2 GLN A 170     -54.743   7.800  24.577  1.00  0.00           H
ATOM   2491  CG  GLN A 170     -56.535   6.890  23.790  1.00  0.00           C
ATOM   2492  HG1 GLN A 170     -57.144   5.956  23.757  1.00  0.00           H
ATOM   2493  HG2 GLN A 170     -56.162   7.064  22.755  1.00  0.00           H
ATOM   2494  CD  GLN A 170     -57.373   8.124  24.103  1.00  0.00           C
ATOM   2495  OE1 GLN A 170     -58.417   8.061  24.730  1.00  0.00           O
ATOM   2496  NE2 GLN A 170     -56.931   9.285  23.542  1.00  0.00           N
ATOM   2497 1HE2 GLN A 170     -57.640   9.987  23.425  1.00  0.00           H
ATOM   2498 2HE2 GLN A 170     -56.014   9.283  23.146  1.00  0.00           H
ATOM   2499  C   GLN A 170     -54.700   4.434  24.989  1.00  0.00           C
ATOM   2500  O   GLN A 170     -55.508   3.743  24.373  1.00  0.00           O
ATOM   2501  N   LYS A 171     -54.187   4.116  26.190  1.00  0.00           N
ATOM   2502  HN  LYS A 171     -53.548   4.733  26.650  1.00  0.00           H
ATOM   2503  CA  LYS A 171     -54.282   2.866  26.876  1.00  0.00           C
ATOM   2504  HA  LYS A 171     -54.896   2.203  26.297  1.00  0.00           H
ATOM   2505  CB  LYS A 171     -52.880   2.240  27.008  1.00  0.00           C
ATOM   2506  HB1 LYS A 171     -52.899   1.316  27.621  1.00  0.00           H
ATOM   2507  HB2 LYS A 171     -52.181   2.926  27.541  1.00  0.00           H
ATOM   2508  CG  LYS A 171     -52.247   2.012  25.628  1.00  0.00           C
ATOM   2509  HG1 LYS A 171     -52.864   1.437  24.914  1.00  0.00           H
ATOM   2510  HG2 LYS A 171     -51.957   2.988  25.176  1.00  0.00           H
ATOM   2511  CD  LYS A 171     -50.990   1.172  25.891  1.00  0.00           C
ATOM   2512  HD1 LYS A 171     -51.134   0.088  26.029  1.00  0.00           H
ATOM   2513  HD2 LYS A 171     -50.488   1.415  26.851  1.00  0.00           H
ATOM   2514  CE  LYS A 171     -49.850   1.418  24.907  1.00  0.00           C
ATOM   2515  HE1 LYS A 171     -49.568   2.488  24.821  1.00  0.00           H
ATOM   2516  HE2 LYS A 171     -49.014   0.745  25.215  1.00  0.00           H
ATOM   2517  NZ  LYS A 171     -50.115   0.909  23.536  1.00  0.00           N
ATOM   2518  HZ1 LYS A 171     -50.928   1.374  23.097  1.00  0.00           H
ATOM   2519  HZ2 LYS A 171     -50.381  -0.096  23.576  1.00  0.00           H
ATOM   2520  HZ3 LYS A 171     -49.335   1.134  22.885  1.00  0.00           H
ATOM   2521  C   LYS A 171     -54.991   2.992  28.185  1.00  0.00           C
ATOM   2522  O   LYS A 171     -55.310   1.994  28.831  1.00  0.00           O
ATOM   2523  N   GLU A 172     -55.258   4.216  28.676  1.00  0.00           N
ATOM   2524  HN  GLU A 172     -55.015   5.015  28.136  1.00  0.00           H
ATOM   2525  CA  GLU A 172     -55.749   4.487  29.994  1.00  0.00           C
ATOM   2526  HA  GLU A 172     -55.174   3.988  30.760  1.00  0.00           H
ATOM   2527  CB  GLU A 172     -55.626   6.012  30.165  1.00  0.00           C
ATOM   2528  HB1 GLU A 172     -54.530   6.210  30.189  1.00  0.00           H
ATOM   2529  HB2 GLU A 172     -55.906   6.291  31.199  1.00  0.00           H
ATOM   2530  CG  GLU A 172     -56.305   6.905  29.133  1.00  0.00           C
ATOM   2531  HG1 GLU A 172     -57.401   7.010  29.322  1.00  0.00           H
ATOM   2532  HG2 GLU A 172     -56.180   6.495  28.114  1.00  0.00           H
ATOM   2533  CD  GLU A 172     -55.761   8.330  29.163  1.00  0.00           C
ATOM   2534  OE1 GLU A 172     -54.525   8.439  28.923  1.00  0.00           O
ATOM   2535  OE2 GLU A 172     -56.505   9.307  29.455  1.00  0.00           O
ATOM   2536  C   GLU A 172     -57.185   4.105  30.161  1.00  0.00           C
ATOM   2537  O   GLU A 172     -57.613   3.903  31.291  1.00  0.00           O
ATOM   2538  N   GLY A 173     -57.956   3.996  29.069  1.00  0.00           N
ATOM   2539  HN  GLY A 173     -57.556   4.164  28.173  1.00  0.00           H
ATOM   2540  CA  GLY A 173     -59.368   3.749  29.056  1.00  0.00           C
ATOM   2541  HA1 GLY A 173     -59.911   4.114  28.195  1.00  0.00           H
ATOM   2542  HA2 GLY A 173     -59.643   4.324  29.923  1.00  0.00           H
ATOM   2543  C   GLY A 173     -59.780   2.321  29.198  1.00  0.00           C
ATOM   2544  O   GLY A 173     -58.942   1.428  29.328  1.00  0.00           O
ATOM   2545  N   LEU A 174     -61.042   1.880  29.026  1.00  0.00           N
ATOM   2546  HN  LEU A 174     -61.799   2.523  29.036  1.00  0.00           H
ATOM   2547  CA  LEU A 174     -61.454   0.535  29.295  1.00  0.00           C
ATOM   2548  HA  LEU A 174     -60.937   0.132  30.149  1.00  0.00           H
ATOM   2549  CB  LEU A 174     -62.991   0.496  29.429  1.00  0.00           C
ATOM   2550  HB1 LEU A 174     -63.191   1.272  30.201  1.00  0.00           H
ATOM   2551  HB2 LEU A 174     -63.545   0.833  28.530  1.00  0.00           H
ATOM   2552  CG  LEU A 174     -63.597  -0.813  29.937  1.00  0.00           C
ATOM   2553  HG  LEU A 174     -63.356  -1.633  29.226  1.00  0.00           H
ATOM   2554  CD1 LEU A 174     -65.129  -0.691  29.971  1.00  0.00           C
ATOM   2555 1HD1 LEU A 174     -65.531  -1.542  30.584  1.00  0.00           H
ATOM   2556 2HD1 LEU A 174     -65.588  -0.751  28.959  1.00  0.00           H
ATOM   2557 3HD1 LEU A 174     -65.438   0.225  30.521  1.00  0.00           H
ATOM   2558  CD2 LEU A 174     -63.012  -1.041  31.350  1.00  0.00           C
ATOM   2559 1HD2 LEU A 174     -61.986  -1.446  31.211  1.00  0.00           H
ATOM   2560 2HD2 LEU A 174     -63.554  -1.810  31.936  1.00  0.00           H
ATOM   2561 3HD2 LEU A 174     -62.892  -0.060  31.841  1.00  0.00           H
ATOM   2562  C   LEU A 174     -61.068  -0.272  28.102  1.00  0.00           C
ATOM   2563  O   LEU A 174     -60.795  -1.471  28.092  1.00  0.00           O
ATOM   2564  N   HIS A 175     -61.002   0.414  26.937  1.00  0.00           N
ATOM   2565  HN  HIS A 175     -61.305   1.353  26.804  1.00  0.00           H
ATOM   2566  CA  HIS A 175     -60.493  -0.221  25.758  1.00  0.00           C
ATOM   2567  HA  HIS A 175     -60.077  -1.173  26.046  1.00  0.00           H
ATOM   2568  CB  HIS A 175     -61.535  -0.423  24.647  1.00  0.00           C
ATOM   2569  HB1 HIS A 175     -62.049   0.520  24.355  1.00  0.00           H
ATOM   2570  HB2 HIS A 175     -61.180  -0.887  23.698  1.00  0.00           H
ATOM   2571  ND1 HIS A 175     -63.035  -2.438  24.505  1.00  0.00           N
ATOM   2572  CG  HIS A 175     -62.771  -1.193  25.033  1.00  0.00           C
ATOM   2573  CE1 HIS A 175     -64.049  -2.895  25.202  1.00  0.00           C
ATOM   2574  HE1 HIS A 175     -64.515  -3.868  24.992  1.00  0.00           H
ATOM   2575  NE2 HIS A 175     -64.417  -2.048  26.201  1.00  0.00           N
ATOM   2576  HE2 HIS A 175     -65.038  -2.297  26.944  1.00  0.00           H
ATOM   2577  CD2 HIS A 175     -63.601  -0.934  26.072  1.00  0.00           C
ATOM   2578  HD2 HIS A 175     -63.558  -0.061  26.704  1.00  0.00           H
ATOM   2579  C   HIS A 175     -59.338   0.606  25.323  1.00  0.00           C
ATOM   2580  O   HIS A 175     -59.204   1.816  25.470  1.00  0.00           O
ATOM   2581  N   TYR A 176     -58.447  -0.105  24.607  1.00  0.00           N
ATOM   2582  HN  TYR A 176     -58.546  -1.090  24.456  1.00  0.00           H
ATOM   2583  CA  TYR A 176     -57.364   0.493  23.888  1.00  0.00           C
ATOM   2584  HA  TYR A 176     -56.970   1.219  24.577  1.00  0.00           H
ATOM   2585  CB  TYR A 176     -56.364  -0.607  23.508  1.00  0.00           C
ATOM   2586  HB1 TYR A 176     -56.837  -1.563  23.197  1.00  0.00           H
ATOM   2587  HB2 TYR A 176     -55.603  -0.234  22.790  1.00  0.00           H
ATOM   2588  CG  TYR A 176     -55.475  -1.038  24.632  1.00  0.00           C
ATOM   2589  CD1 TYR A 176     -54.501  -1.968  24.375  1.00  0.00           C
ATOM   2590  HD1 TYR A 176     -54.486  -2.325  23.360  1.00  0.00           H
ATOM   2591  CE1 TYR A 176     -53.709  -2.559  25.333  1.00  0.00           C
ATOM   2592  HE1 TYR A 176     -52.958  -3.248  24.985  1.00  0.00           H
ATOM   2593  CZ  TYR A 176     -53.881  -2.203  26.648  1.00  0.00           C
ATOM   2594  OH  TYR A 176     -53.061  -2.662  27.708  1.00  0.00           O
ATOM   2595  HH  TYR A 176     -53.291  -2.257  28.542  1.00  0.00           H
ATOM   2596  CD2 TYR A 176     -55.532  -0.641  25.938  1.00  0.00           C
ATOM   2597  HD2 TYR A 176     -56.227   0.156  26.177  1.00  0.00           H
ATOM   2598  CE2 TYR A 176     -54.804  -1.233  26.951  1.00  0.00           C
ATOM   2599  HE2 TYR A 176     -54.734  -0.727  27.902  1.00  0.00           H
ATOM   2600  C   TYR A 176     -57.782   1.102  22.595  1.00  0.00           C
ATOM   2601  O   TYR A 176     -58.445   0.487  21.755  1.00  0.00           O
ATOM   2602  N   THR A 177     -57.524   2.409  22.418  1.00  0.00           N
ATOM   2603  HN  THR A 177     -56.804   2.832  22.964  1.00  0.00           H
ATOM   2604  CA  THR A 177     -58.044   3.102  21.287  1.00  0.00           C
ATOM   2605  HA  THR A 177     -58.005   2.475  20.407  1.00  0.00           H
ATOM   2606  CB  THR A 177     -59.483   3.507  21.421  1.00  0.00           C
ATOM   2607  HB  THR A 177     -59.986   2.655  21.929  1.00  0.00           H
ATOM   2608  OG1 THR A 177     -60.038   3.720  20.128  1.00  0.00           O
ATOM   2609  HG1 THR A 177     -60.029   2.868  19.692  1.00  0.00           H
ATOM   2610  CG2 THR A 177     -59.510   4.792  22.275  1.00  0.00           C
ATOM   2611 1HG2 THR A 177     -60.551   5.144  22.428  1.00  0.00           H
ATOM   2612 2HG2 THR A 177     -59.189   4.524  23.304  1.00  0.00           H
ATOM   2613 3HG2 THR A 177     -59.006   5.705  21.894  1.00  0.00           H
ATOM   2614  C   THR A 177     -57.106   4.211  20.950  1.00  0.00           C
ATOM   2615  O   THR A 177     -56.099   4.407  21.622  1.00  0.00           O
ATOM   2616  N   CYS A 178     -57.382   4.903  19.835  1.00  0.00           N
ATOM   2617  HN  CYS A 178     -58.137   4.733  19.197  1.00  0.00           H
ATOM   2618  CA  CYS A 178     -56.467   5.917  19.425  1.00  0.00           C
ATOM   2619  HA  CYS A 178     -56.006   6.308  20.329  1.00  0.00           H
ATOM   2620  CB  CYS A 178     -55.429   5.431  18.407  1.00  0.00           C
ATOM   2621  HB1 CYS A 178     -55.817   4.853  17.548  1.00  0.00           H
ATOM   2622  HB2 CYS A 178     -54.799   4.635  18.854  1.00  0.00           H
ATOM   2623  SG  CYS A 178     -54.316   6.710  17.759  1.00  0.00           S
ATOM   2624  C   CYS A 178     -57.329   7.054  19.012  1.00  0.00           C
ATOM   2625  O   CYS A 178     -58.317   6.879  18.288  1.00  0.00           O
ATOM   2626  N   SER A 179     -57.069   8.306  19.410  1.00  0.00           N
ATOM   2627  HN  SER A 179     -56.258   8.505  19.963  1.00  0.00           H
ATOM   2628  CA  SER A 179     -58.006   9.386  19.336  1.00  0.00           C
ATOM   2629  HA  SER A 179     -58.447   9.359  18.340  1.00  0.00           H
ATOM   2630  CB  SER A 179     -59.055   9.307  20.446  1.00  0.00           C
ATOM   2631  HB1 SER A 179     -59.375   8.252  20.593  1.00  0.00           H
ATOM   2632  HB2 SER A 179     -58.633   9.575  21.440  1.00  0.00           H
ATOM   2633  OG  SER A 179     -60.171  10.170  20.234  1.00  0.00           O
ATOM   2634  HG1 SER A 179     -60.628   9.740  19.512  1.00  0.00           H
ATOM   2635  C   SER A 179     -57.334  10.711  19.414  1.00  0.00           C
ATOM   2636  O   SER A 179     -56.163  10.751  19.804  1.00  0.00           O
ATOM   2637  N   SER A 180     -58.009  11.852  19.181  1.00  0.00           N
ATOM   2638  HN  SER A 180     -58.980  11.938  18.993  1.00  0.00           H
ATOM   2639  CA  SER A 180     -57.431  13.118  19.509  1.00  0.00           C
ATOM   2640  HA  SER A 180     -56.484  13.210  19.007  1.00  0.00           H
ATOM   2641  CB  SER A 180     -58.321  14.272  19.017  1.00  0.00           C
ATOM   2642  HB1 SER A 180     -59.303  14.161  19.523  1.00  0.00           H
ATOM   2643  HB2 SER A 180     -57.830  15.259  19.205  1.00  0.00           H
ATOM   2644  OG  SER A 180     -58.705  13.984  17.681  1.00  0.00           O
ATOM   2645  HG1 SER A 180     -59.317  13.243  17.668  1.00  0.00           H
ATOM   2646  C   SER A 180     -57.203  13.254  20.973  1.00  0.00           C
ATOM   2647  O   SER A 180     -57.967  12.779  21.807  1.00  0.00           O
ATOM   2648  N   HIS A 181     -56.073  13.902  21.342  1.00  0.00           N
ATOM   2649  HN  HIS A 181     -55.482  14.053  20.556  1.00  0.00           H
ATOM   2650  CA  HIS A 181     -55.578  14.193  22.651  1.00  0.00           C
ATOM   2651  HA  HIS A 181     -56.073  13.592  23.396  1.00  0.00           H
ATOM   2652  CB  HIS A 181     -54.110  13.753  22.749  1.00  0.00           C
ATOM   2653  HB1 HIS A 181     -53.511  14.333  22.019  1.00  0.00           H
ATOM   2654  HB2 HIS A 181     -54.157  12.637  22.632  1.00  0.00           H
ATOM   2655  ND1 HIS A 181     -53.993  13.184  25.151  1.00  0.00           N
ATOM   2656  CG  HIS A 181     -53.537  13.975  24.117  1.00  0.00           C
ATOM   2657  CE1 HIS A 181     -53.183  13.438  26.162  1.00  0.00           C
ATOM   2658  HE1 HIS A 181     -53.227  13.105  27.196  1.00  0.00           H
ATOM   2659  NE2 HIS A 181     -52.236  14.370  25.854  1.00  0.00           N
ATOM   2660  HE2 HIS A 181     -51.467  14.570  26.460  1.00  0.00           H
ATOM   2661  CD2 HIS A 181     -52.470  14.703  24.536  1.00  0.00           C
ATOM   2662  HD2 HIS A 181     -51.854  15.435  24.028  1.00  0.00           H
ATOM   2663  C   HIS A 181     -55.645  15.641  23.037  1.00  0.00           C
ATOM   2664  O   HIS A 181     -54.992  16.447  22.393  1.00  0.00           O
ATOM   2665  N   PHE A 182     -56.350  16.051  24.110  1.00  0.00           N
ATOM   2666  HN  PHE A 182     -56.733  15.323  24.674  1.00  0.00           H
ATOM   2667  CA  PHE A 182     -56.604  17.416  24.462  1.00  0.00           C
ATOM   2668  HA  PHE A 182     -55.770  18.089  24.616  1.00  0.00           H
ATOM   2669  CB  PHE A 182     -57.579  18.112  23.508  1.00  0.00           C
ATOM   2670  HB1 PHE A 182     -57.099  17.854  22.541  1.00  0.00           H
ATOM   2671  HB2 PHE A 182     -58.633  17.755  23.490  1.00  0.00           H
ATOM   2672  CG  PHE A 182     -57.554  19.603  23.536  1.00  0.00           C
ATOM   2673  CD1 PHE A 182     -56.479  20.269  23.014  1.00  0.00           C
ATOM   2674  HD1 PHE A 182     -55.670  19.690  22.577  1.00  0.00           H
ATOM   2675  CE1 PHE A 182     -56.464  21.640  23.079  1.00  0.00           C
ATOM   2676  HE1 PHE A 182     -55.725  22.257  22.600  1.00  0.00           H
ATOM   2677  CZ  PHE A 182     -57.478  22.315  23.734  1.00  0.00           C
ATOM   2678  HZ  PHE A 182     -57.267  23.369  23.654  1.00  0.00           H
ATOM   2679  CD2 PHE A 182     -58.547  20.301  24.188  1.00  0.00           C
ATOM   2680  HD2 PHE A 182     -59.316  19.665  24.600  1.00  0.00           H
ATOM   2681  CE2 PHE A 182     -58.593  21.672  24.216  1.00  0.00           C
ATOM   2682  HE2 PHE A 182     -59.463  22.136  24.664  1.00  0.00           H
ATOM   2683  C   PHE A 182     -57.242  17.400  25.815  1.00  0.00           C
ATOM   2684  O   PHE A 182     -58.460  17.570  25.818  1.00  0.00           O
ATOM   2685  N   PRO A 183     -56.552  17.177  26.890  1.00  0.00           N
ATOM   2686  CD  PRO A 183     -55.101  17.298  26.937  1.00  0.00           C
ATOM   2687  HD1 PRO A 183     -54.840  18.256  26.438  1.00  0.00           H
ATOM   2688  HD2 PRO A 183     -54.691  16.427  26.389  1.00  0.00           H
ATOM   2689  CA  PRO A 183     -57.078  16.867  28.192  1.00  0.00           C
ATOM   2690  HA  PRO A 183     -57.905  16.179  28.148  1.00  0.00           H
ATOM   2691  CB  PRO A 183     -55.866  16.380  28.979  1.00  0.00           C
ATOM   2692  HB1 PRO A 183     -55.605  15.416  28.505  1.00  0.00           H
ATOM   2693  HB2 PRO A 183     -55.881  16.212  30.083  1.00  0.00           H
ATOM   2694  CG  PRO A 183     -54.758  17.292  28.432  1.00  0.00           C
ATOM   2695  HG1 PRO A 183     -53.747  16.899  28.705  1.00  0.00           H
ATOM   2696  HG2 PRO A 183     -54.790  18.281  28.942  1.00  0.00           H
ATOM   2697  C   PRO A 183     -57.657  18.016  28.956  1.00  0.00           C
ATOM   2698  O   PRO A 183     -57.662  18.017  30.190  1.00  0.00           O
ATOM   2699  N   TYR A 184     -58.170  19.007  28.210  1.00  0.00           N
ATOM   2700  HN  TYR A 184     -58.207  19.057  27.206  1.00  0.00           H
ATOM   2701  CA  TYR A 184     -58.772  20.183  28.753  1.00  0.00           C
ATOM   2702  HA  TYR A 184     -58.882  20.077  29.819  1.00  0.00           H
ATOM   2703  CB  TYR A 184     -57.982  21.450  28.376  1.00  0.00           C
ATOM   2704  HB1 TYR A 184     -58.283  22.270  29.061  1.00  0.00           H
ATOM   2705  HB2 TYR A 184     -58.125  21.898  27.377  1.00  0.00           H
ATOM   2706  CG  TYR A 184     -56.519  21.237  28.552  1.00  0.00           C
ATOM   2707  CD1 TYR A 184     -55.872  21.382  29.749  1.00  0.00           C
ATOM   2708  HD1 TYR A 184     -56.510  21.493  30.614  1.00  0.00           H
ATOM   2709  CE1 TYR A 184     -54.494  21.302  29.802  1.00  0.00           C
ATOM   2710  HE1 TYR A 184     -54.063  21.369  30.797  1.00  0.00           H
ATOM   2711  CZ  TYR A 184     -53.783  21.237  28.630  1.00  0.00           C
ATOM   2712  OH  TYR A 184     -52.375  21.128  28.703  1.00  0.00           O
ATOM   2713  HH  TYR A 184     -52.131  21.015  27.782  1.00  0.00           H
ATOM   2714  CD2 TYR A 184     -55.781  21.004  27.407  1.00  0.00           C
ATOM   2715  HD2 TYR A 184     -56.347  20.864  26.495  1.00  0.00           H
ATOM   2716  CE2 TYR A 184     -54.407  20.990  27.437  1.00  0.00           C
ATOM   2717  HE2 TYR A 184     -53.870  20.925  26.495  1.00  0.00           H
ATOM   2718  C   TYR A 184     -60.165  20.383  28.263  1.00  0.00           C
ATOM   2719  O   TYR A 184     -60.728  19.708  27.400  1.00  0.00           O
ATOM   2720  N   SER A 185     -60.867  21.356  28.873  1.00  0.00           N
ATOM   2721  HN  SER A 185     -60.542  21.716  29.737  1.00  0.00           H
ATOM   2722  CA  SER A 185     -61.980  22.053  28.309  1.00  0.00           C
ATOM   2723  HA  SER A 185     -62.731  21.332  28.012  1.00  0.00           H
ATOM   2724  CB  SER A 185     -62.416  23.058  29.394  1.00  0.00           C
ATOM   2725  HB1 SER A 185     -62.696  22.395  30.239  1.00  0.00           H
ATOM   2726  HB2 SER A 185     -61.566  23.720  29.668  1.00  0.00           H
ATOM   2727  OG  SER A 185     -63.590  23.771  29.023  1.00  0.00           O
ATOM   2728  HG1 SER A 185     -63.859  24.223  29.827  1.00  0.00           H
ATOM   2729  C   SER A 185     -61.770  22.702  26.987  1.00  0.00           C
ATOM   2730  O   SER A 185     -60.645  23.139  26.756  1.00  0.00           O
ATOM   2731  N   GLN A 186     -62.795  22.696  26.125  1.00  0.00           N
ATOM   2732  HN  GLN A 186     -63.655  22.364  26.505  1.00  0.00           H
ATOM   2733  CA  GLN A 186     -62.891  23.302  24.834  1.00  0.00           C
ATOM   2734  HA  GLN A 186     -63.881  23.698  24.680  1.00  0.00           H
ATOM   2735  CB  GLN A 186     -61.958  24.502  24.612  1.00  0.00           C
ATOM   2736  HB1 GLN A 186     -60.905  24.138  24.650  1.00  0.00           H
ATOM   2737  HB2 GLN A 186     -62.021  24.902  23.581  1.00  0.00           H
ATOM   2738  CG  GLN A 186     -62.044  25.699  25.555  1.00  0.00           C
ATOM   2739  HG1 GLN A 186     -61.173  26.313  25.249  1.00  0.00           H
ATOM   2740  HG2 GLN A 186     -62.062  25.495  26.651  1.00  0.00           H
ATOM   2741  CD  GLN A 186     -63.351  26.420  25.272  1.00  0.00           C
ATOM   2742  OE1 GLN A 186     -64.388  26.327  25.921  1.00  0.00           O
ATOM   2743  NE2 GLN A 186     -63.316  27.309  24.248  1.00  0.00           N
ATOM   2744 1HE2 GLN A 186     -62.459  27.420  23.750  1.00  0.00           H
ATOM   2745 2HE2 GLN A 186     -64.125  27.874  24.085  1.00  0.00           H
ATOM   2746  C   GLN A 186     -62.740  22.275  23.757  1.00  0.00           C
ATOM   2747  O   GLN A 186     -62.909  22.533  22.569  1.00  0.00           O
ATOM   2748  N   TYR A 187     -62.581  20.986  24.089  1.00  0.00           N
ATOM   2749  HN  TYR A 187     -62.464  20.787  25.066  1.00  0.00           H
ATOM   2750  CA  TYR A 187     -62.540  19.857  23.206  1.00  0.00           C
ATOM   2751  HA  TYR A 187     -61.635  20.039  22.650  1.00  0.00           H
ATOM   2752  CB  TYR A 187     -62.198  18.636  24.085  1.00  0.00           C
ATOM   2753  HB1 TYR A 187     -61.215  18.747  24.602  1.00  0.00           H
ATOM   2754  HB2 TYR A 187     -63.033  18.566  24.820  1.00  0.00           H
ATOM   2755  CG  TYR A 187     -62.115  17.383  23.286  1.00  0.00           C
ATOM   2756  CD1 TYR A 187     -62.918  16.314  23.572  1.00  0.00           C
ATOM   2757  HD1 TYR A 187     -63.658  16.309  24.369  1.00  0.00           H
ATOM   2758  CE1 TYR A 187     -62.742  15.138  22.884  1.00  0.00           C
ATOM   2759  HE1 TYR A 187     -63.441  14.329  23.000  1.00  0.00           H
ATOM   2760  CZ  TYR A 187     -61.768  15.063  21.907  1.00  0.00           C
ATOM   2761  OH  TYR A 187     -61.635  13.873  21.152  1.00  0.00           O
ATOM   2762  HH  TYR A 187     -62.520  13.544  21.262  1.00  0.00           H
ATOM   2763  CD2 TYR A 187     -61.177  17.288  22.282  1.00  0.00           C
ATOM   2764  HD2 TYR A 187     -60.441  18.071  22.156  1.00  0.00           H
ATOM   2765  CE2 TYR A 187     -60.947  16.119  21.590  1.00  0.00           C
ATOM   2766  HE2 TYR A 187     -60.267  16.101  20.758  1.00  0.00           H
ATOM   2767  C   TYR A 187     -63.681  19.694  22.259  1.00  0.00           C
ATOM   2768  O   TYR A 187     -63.428  19.204  21.157  1.00  0.00           O
ATOM   2769  N   GLN A 188     -64.913  20.071  22.612  1.00  0.00           N
ATOM   2770  HN  GLN A 188     -65.022  20.419  23.543  1.00  0.00           H
ATOM   2771  CA  GLN A 188     -66.072  20.060  21.769  1.00  0.00           C
ATOM   2772  HA  GLN A 188     -66.172  19.090  21.306  1.00  0.00           H
ATOM   2773  CB  GLN A 188     -67.299  20.427  22.624  1.00  0.00           C
ATOM   2774  HB1 GLN A 188     -67.054  21.408  23.098  1.00  0.00           H
ATOM   2775  HB2 GLN A 188     -68.196  20.555  21.978  1.00  0.00           H
ATOM   2776  CG  GLN A 188     -67.566  19.410  23.729  1.00  0.00           C
ATOM   2777  HG1 GLN A 188     -68.573  19.444  24.208  1.00  0.00           H
ATOM   2778  HG2 GLN A 188     -66.918  19.606  24.613  1.00  0.00           H
ATOM   2779  CD  GLN A 188     -67.081  17.981  23.507  1.00  0.00           C
ATOM   2780  OE1 GLN A 188     -66.197  17.469  24.185  1.00  0.00           O
ATOM   2781  NE2 GLN A 188     -67.721  17.228  22.583  1.00  0.00           N
ATOM   2782 1HE2 GLN A 188     -67.345  16.301  22.461  1.00  0.00           H
ATOM   2783 2HE2 GLN A 188     -68.319  17.659  21.903  1.00  0.00           H
ATOM   2784  C   GLN A 188     -66.069  20.986  20.604  1.00  0.00           C
ATOM   2785  O   GLN A 188     -66.505  20.742  19.480  1.00  0.00           O
ATOM   2786  N   PHE A 189     -65.567  22.208  20.839  1.00  0.00           N
ATOM   2787  HN  PHE A 189     -65.092  22.399  21.693  1.00  0.00           H
ATOM   2788  CA  PHE A 189     -65.256  23.183  19.844  1.00  0.00           C
ATOM   2789  HA  PHE A 189     -66.152  23.429  19.292  1.00  0.00           H
ATOM   2790  CB  PHE A 189     -64.626  24.428  20.491  1.00  0.00           C
ATOM   2791  HB1 PHE A 189     -63.703  24.245  21.088  1.00  0.00           H
ATOM   2792  HB2 PHE A 189     -64.419  25.190  19.704  1.00  0.00           H
ATOM   2793  CG  PHE A 189     -65.691  25.057  21.322  1.00  0.00           C
ATOM   2794  CD1 PHE A 189     -65.924  24.715  22.629  1.00  0.00           C
ATOM   2795  HD1 PHE A 189     -65.323  23.902  23.019  1.00  0.00           H
ATOM   2796  CE1 PHE A 189     -66.956  25.211  23.385  1.00  0.00           C
ATOM   2797  HE1 PHE A 189     -67.234  24.814  24.356  1.00  0.00           H
ATOM   2798  CZ  PHE A 189     -67.602  26.316  22.871  1.00  0.00           C
ATOM   2799  HZ  PHE A 189     -68.279  26.836  23.525  1.00  0.00           H
ATOM   2800  CD2 PHE A 189     -66.528  26.034  20.827  1.00  0.00           C
ATOM   2801  HD2 PHE A 189     -66.417  26.370  19.798  1.00  0.00           H
ATOM   2802  CE2 PHE A 189     -67.457  26.712  21.567  1.00  0.00           C
ATOM   2803  HE2 PHE A 189     -67.945  27.588  21.147  1.00  0.00           H
ATOM   2804  C   PHE A 189     -64.283  22.672  18.841  1.00  0.00           C
ATOM   2805  O   PHE A 189     -64.559  22.813  17.656  1.00  0.00           O
ATOM   2806  N   TRP A 190     -63.196  22.028  19.313  1.00  0.00           N
ATOM   2807  HN  TRP A 190     -63.007  22.051  20.284  1.00  0.00           H
ATOM   2808  CA  TRP A 190     -62.396  21.229  18.447  1.00  0.00           C
ATOM   2809  HA  TRP A 190     -62.050  21.908  17.677  1.00  0.00           H
ATOM   2810  CB  TRP A 190     -61.158  20.663  19.167  1.00  0.00           C
ATOM   2811  HB1 TRP A 190     -61.481  20.334  20.177  1.00  0.00           H
ATOM   2812  HB2 TRP A 190     -60.413  21.458  19.340  1.00  0.00           H
ATOM   2813  CG  TRP A 190     -60.402  19.515  18.593  1.00  0.00           C
ATOM   2814  CD1 TRP A 190     -60.506  18.169  18.833  1.00  0.00           C
ATOM   2815  HD1 TRP A 190     -61.246  17.703  19.464  1.00  0.00           H
ATOM   2816  NE1 TRP A 190     -59.598  17.501  18.063  1.00  0.00           N
ATOM   2817  HE1 TRP A 190     -59.465  16.533  18.048  1.00  0.00           H
ATOM   2818  CE2 TRP A 190     -58.920  18.433  17.310  1.00  0.00           C
ATOM   2819  CD2 TRP A 190     -59.327  19.702  17.666  1.00  0.00           C
ATOM   2820  CE3 TRP A 190     -58.697  20.833  17.226  1.00  0.00           C
ATOM   2821  HE3 TRP A 190     -59.027  21.812  17.553  1.00  0.00           H
ATOM   2822  CZ3 TRP A 190     -57.612  20.605  16.411  1.00  0.00           C
ATOM   2823  HZ3 TRP A 190     -57.153  21.350  15.782  1.00  0.00           H
ATOM   2824  CZ2 TRP A 190     -57.856  18.240  16.485  1.00  0.00           C
ATOM   2825  HZ2 TRP A 190     -57.444  17.245  16.465  1.00  0.00           H
ATOM   2826  CH2 TRP A 190     -57.224  19.359  15.985  1.00  0.00           C
ATOM   2827  HH2 TRP A 190     -56.369  19.304  15.335  1.00  0.00           H
ATOM   2828  C   TRP A 190     -63.148  20.189  17.696  1.00  0.00           C
ATOM   2829  O   TRP A 190     -63.101  20.257  16.465  1.00  0.00           O
ATOM   2830  N   LYS A 191     -63.797  19.178  18.291  1.00  0.00           N
ATOM   2831  HN  LYS A 191     -63.666  19.123  19.279  1.00  0.00           H
ATOM   2832  CA  LYS A 191     -64.545  18.164  17.618  1.00  0.00           C
ATOM   2833  HA  LYS A 191     -63.919  17.571  16.982  1.00  0.00           H
ATOM   2834  CB  LYS A 191     -65.220  17.227  18.633  1.00  0.00           C
ATOM   2835  HB1 LYS A 191     -65.639  17.848  19.456  1.00  0.00           H
ATOM   2836  HB2 LYS A 191     -66.036  16.604  18.214  1.00  0.00           H
ATOM   2837  CG  LYS A 191     -64.290  16.296  19.411  1.00  0.00           C
ATOM   2838  HG1 LYS A 191     -63.340  16.752  19.781  1.00  0.00           H
ATOM   2839  HG2 LYS A 191     -64.778  15.850  20.307  1.00  0.00           H
ATOM   2840  CD  LYS A 191     -63.728  15.249  18.452  1.00  0.00           C
ATOM   2841  HD1 LYS A 191     -63.110  15.747  17.676  1.00  0.00           H
ATOM   2842  HD2 LYS A 191     -62.948  14.723  19.046  1.00  0.00           H
ATOM   2843  CE  LYS A 191     -64.639  14.203  17.821  1.00  0.00           C
ATOM   2844  HE1 LYS A 191     -65.436  14.581  17.145  1.00  0.00           H
ATOM   2845  HE2 LYS A 191     -63.889  13.589  17.268  1.00  0.00           H
ATOM   2846  NZ  LYS A 191     -65.197  13.286  18.847  1.00  0.00           N
ATOM   2847  HZ1 LYS A 191     -64.446  13.054  19.527  1.00  0.00           H
ATOM   2848  HZ2 LYS A 191     -65.563  12.409  18.425  1.00  0.00           H
ATOM   2849  HZ3 LYS A 191     -66.028  13.591  19.391  1.00  0.00           H
ATOM   2850  C   LYS A 191     -65.543  18.733  16.653  1.00  0.00           C
ATOM   2851  O   LYS A 191     -65.788  18.195  15.584  1.00  0.00           O
ATOM   2852  N   ASN A 192     -66.182  19.861  17.001  1.00  0.00           N
ATOM   2853  HN  ASN A 192     -66.129  20.322  17.885  1.00  0.00           H
ATOM   2854  CA  ASN A 192     -66.983  20.667  16.121  1.00  0.00           C
ATOM   2855  HA  ASN A 192     -67.693  19.944  15.751  1.00  0.00           H
ATOM   2856  CB  ASN A 192     -67.651  21.878  16.787  1.00  0.00           C
ATOM   2857  HB1 ASN A 192     -68.197  22.520  16.072  1.00  0.00           H
ATOM   2858  HB2 ASN A 192     -66.862  22.465  17.320  1.00  0.00           H
ATOM   2859  CG  ASN A 192     -68.761  21.557  17.773  1.00  0.00           C
ATOM   2860  OD1 ASN A 192     -69.310  20.450  17.716  1.00  0.00           O
ATOM   2861  ND2 ASN A 192     -69.107  22.461  18.727  1.00  0.00           N
ATOM   2862 1HD2 ASN A 192     -69.609  22.131  19.528  1.00  0.00           H
ATOM   2863 2HD2 ASN A 192     -68.631  23.344  18.741  1.00  0.00           H
ATOM   2864  C   ASN A 192     -66.218  21.077  14.910  1.00  0.00           C
ATOM   2865  O   ASN A 192     -66.618  20.750  13.787  1.00  0.00           O
ATOM   2866  N   PHE A 193     -65.062  21.745  15.045  1.00  0.00           N
ATOM   2867  HN  PHE A 193     -64.820  22.037  15.968  1.00  0.00           H
ATOM   2868  CA  PHE A 193     -64.231  22.183  13.969  1.00  0.00           C
ATOM   2869  HA  PHE A 193     -64.894  22.739  13.336  1.00  0.00           H
ATOM   2870  CB  PHE A 193     -63.110  23.147  14.391  1.00  0.00           C
ATOM   2871  HB1 PHE A 193     -62.333  23.402  13.639  1.00  0.00           H
ATOM   2872  HB2 PHE A 193     -62.507  22.595  15.148  1.00  0.00           H
ATOM   2873  CG  PHE A 193     -63.586  24.418  15.022  1.00  0.00           C
ATOM   2874  CD1 PHE A 193     -63.180  24.820  16.270  1.00  0.00           C
ATOM   2875  HD1 PHE A 193     -62.495  24.135  16.749  1.00  0.00           H
ATOM   2876  CE1 PHE A 193     -63.516  26.063  16.754  1.00  0.00           C
ATOM   2877  HE1 PHE A 193     -63.106  26.368  17.706  1.00  0.00           H
ATOM   2878  CZ  PHE A 193     -64.322  26.879  15.995  1.00  0.00           C
ATOM   2879  HZ  PHE A 193     -64.760  27.778  16.413  1.00  0.00           H
ATOM   2880  CD2 PHE A 193     -64.337  25.278  14.257  1.00  0.00           C
ATOM   2881  HD2 PHE A 193     -64.674  24.886  13.315  1.00  0.00           H
ATOM   2882  CE2 PHE A 193     -64.760  26.495  14.747  1.00  0.00           C
ATOM   2883  HE2 PHE A 193     -65.449  27.014  14.108  1.00  0.00           H
ATOM   2884  C   PHE A 193     -63.674  21.101  13.112  1.00  0.00           C
ATOM   2885  O   PHE A 193     -63.717  21.165  11.877  1.00  0.00           O
ATOM   2886  N   GLN A 194     -63.243  19.957  13.681  1.00  0.00           N
ATOM   2887  HN  GLN A 194     -63.424  19.821  14.652  1.00  0.00           H
ATOM   2888  CA  GLN A 194     -62.907  18.744  12.995  1.00  0.00           C
ATOM   2889  HA  GLN A 194     -62.209  19.035  12.225  1.00  0.00           H
ATOM   2890  CB  GLN A 194     -62.083  17.768  13.852  1.00  0.00           C
ATOM   2891  HB1 GLN A 194     -61.770  16.876  13.250  1.00  0.00           H
ATOM   2892  HB2 GLN A 194     -62.720  17.547  14.725  1.00  0.00           H
ATOM   2893  CG  GLN A 194     -60.812  18.238  14.564  1.00  0.00           C
ATOM   2894  HG1 GLN A 194     -60.362  17.330  15.008  1.00  0.00           H
ATOM   2895  HG2 GLN A 194     -61.017  19.055  15.284  1.00  0.00           H
ATOM   2896  CD  GLN A 194     -59.893  18.875  13.531  1.00  0.00           C
ATOM   2897  OE1 GLN A 194     -59.887  18.429  12.382  1.00  0.00           O
ATOM   2898  NE2 GLN A 194     -59.140  19.963  13.818  1.00  0.00           N
ATOM   2899 1HE2 GLN A 194     -58.686  20.474  13.091  1.00  0.00           H
ATOM   2900 2HE2 GLN A 194     -59.107  20.345  14.749  1.00  0.00           H
ATOM   2901  C   GLN A 194     -63.964  18.116  12.159  1.00  0.00           C
ATOM   2902  O   GLN A 194     -63.791  17.798  10.982  1.00  0.00           O
ATOM   2903  N   THR A 195     -65.145  18.035  12.815  1.00  0.00           N
ATOM   2904  HN  THR A 195     -65.194  18.280  13.778  1.00  0.00           H
ATOM   2905  CA  THR A 195     -66.309  17.658  12.082  1.00  0.00           C
ATOM   2906  HA  THR A 195     -66.140  16.668  11.685  1.00  0.00           H
ATOM   2907  CB  THR A 195     -67.565  17.596  12.913  1.00  0.00           C
ATOM   2908  HB  THR A 195     -67.853  18.534  13.440  1.00  0.00           H
ATOM   2909  OG1 THR A 195     -67.430  16.629  13.941  1.00  0.00           O
ATOM   2910  HG1 THR A 195     -66.842  16.960  14.620  1.00  0.00           H
ATOM   2911  CG2 THR A 195     -68.764  17.084  12.109  1.00  0.00           C
ATOM   2912 1HG2 THR A 195     -69.087  17.861  11.383  1.00  0.00           H
ATOM   2913 2HG2 THR A 195     -69.578  16.785  12.816  1.00  0.00           H
ATOM   2914 3HG2 THR A 195     -68.373  16.225  11.541  1.00  0.00           H
ATOM   2915  C   THR A 195     -66.640  18.548  10.940  1.00  0.00           C
ATOM   2916  O   THR A 195     -66.884  18.102   9.815  1.00  0.00           O
ATOM   2917  N   LEU A 196     -66.508  19.872  11.130  1.00  0.00           N
ATOM   2918  HN  LEU A 196     -66.257  20.283  11.996  1.00  0.00           H
ATOM   2919  CA  LEU A 196     -66.904  20.867  10.176  1.00  0.00           C
ATOM   2920  HA  LEU A 196     -67.896  20.651   9.795  1.00  0.00           H
ATOM   2921  CB  LEU A 196     -67.004  22.267  10.798  1.00  0.00           C
ATOM   2922  HB1 LEU A 196     -67.166  22.936   9.928  1.00  0.00           H
ATOM   2923  HB2 LEU A 196     -66.022  22.570  11.225  1.00  0.00           H
ATOM   2924  CG  LEU A 196     -68.151  22.669  11.747  1.00  0.00           C
ATOM   2925  HG  LEU A 196     -68.341  21.741  12.331  1.00  0.00           H
ATOM   2926  CD1 LEU A 196     -67.761  23.676  12.852  1.00  0.00           C
ATOM   2927 1HD1 LEU A 196     -67.618  24.696  12.437  1.00  0.00           H
ATOM   2928 2HD1 LEU A 196     -68.603  23.761  13.570  1.00  0.00           H
ATOM   2929 3HD1 LEU A 196     -66.889  23.338  13.451  1.00  0.00           H
ATOM   2930  CD2 LEU A 196     -69.437  23.025  10.981  1.00  0.00           C
ATOM   2931 1HD2 LEU A 196     -69.129  23.963  10.480  1.00  0.00           H
ATOM   2932 2HD2 LEU A 196     -70.285  23.277  11.649  1.00  0.00           H
ATOM   2933 3HD2 LEU A 196     -69.783  22.267  10.240  1.00  0.00           H
ATOM   2934  C   LEU A 196     -65.989  20.847   8.999  1.00  0.00           C
ATOM   2935  O   LEU A 196     -66.425  20.888   7.849  1.00  0.00           O
ATOM   2936  N   LYS A 197     -64.701  20.526   9.232  1.00  0.00           N
ATOM   2937  HN  LYS A 197     -64.488  20.356  10.181  1.00  0.00           H
ATOM   2938  CA  LYS A 197     -63.744  20.326   8.183  1.00  0.00           C
ATOM   2939  HA  LYS A 197     -63.673  21.245   7.616  1.00  0.00           H
ATOM   2940  CB  LYS A 197     -62.320  20.295   8.782  1.00  0.00           C
ATOM   2941  HB1 LYS A 197     -62.161  21.220   9.374  1.00  0.00           H
ATOM   2942  HB2 LYS A 197     -62.298  19.512   9.566  1.00  0.00           H
ATOM   2943  CG  LYS A 197     -61.165  20.262   7.782  1.00  0.00           C
ATOM   2944  HG1 LYS A 197     -61.353  20.963   6.942  1.00  0.00           H
ATOM   2945  HG2 LYS A 197     -61.243  19.238   7.371  1.00  0.00           H
ATOM   2946  CD  LYS A 197     -59.783  20.687   8.299  1.00  0.00           C
ATOM   2947  HD1 LYS A 197     -59.604  21.711   8.694  1.00  0.00           H
ATOM   2948  HD2 LYS A 197     -59.183  20.634   7.373  1.00  0.00           H
ATOM   2949  CE  LYS A 197     -59.255  19.862   9.477  1.00  0.00           C
ATOM   2950  HE1 LYS A 197     -59.837  20.028  10.405  1.00  0.00           H
ATOM   2951  HE2 LYS A 197     -58.211  20.216   9.626  1.00  0.00           H
ATOM   2952  NZ  LYS A 197     -59.289  18.406   9.187  1.00  0.00           N
ATOM   2953  HZ1 LYS A 197     -60.258  18.029   9.225  1.00  0.00           H
ATOM   2954  HZ2 LYS A 197     -58.756  17.895   9.926  1.00  0.00           H
ATOM   2955  HZ3 LYS A 197     -58.763  18.347   8.296  1.00  0.00           H
ATOM   2956  C   LYS A 197     -64.068  19.243   7.218  1.00  0.00           C
ATOM   2957  O   LYS A 197     -64.061  19.427   6.003  1.00  0.00           O
ATOM   2958  N   ILE A 198     -64.498  18.042   7.660  1.00  0.00           N
ATOM   2959  HN  ILE A 198     -64.663  17.937   8.639  1.00  0.00           H
ATOM   2960  CA  ILE A 198     -64.787  16.936   6.815  1.00  0.00           C
ATOM   2961  HA  ILE A 198     -64.032  17.042   6.052  1.00  0.00           H
ATOM   2962  CB  ILE A 198     -64.517  15.625   7.492  1.00  0.00           C
ATOM   2963  HB  ILE A 198     -63.678  15.797   8.196  1.00  0.00           H
ATOM   2964  CG2 ILE A 198     -65.715  15.195   8.349  1.00  0.00           C
ATOM   2965 1HG2 ILE A 198     -65.489  14.281   8.938  1.00  0.00           H
ATOM   2966 2HG2 ILE A 198     -65.968  16.031   9.031  1.00  0.00           H
ATOM   2967 3HG2 ILE A 198     -66.573  15.058   7.655  1.00  0.00           H
ATOM   2968  CG1 ILE A 198     -63.957  14.542   6.545  1.00  0.00           C
ATOM   2969 1HG1 ILE A 198     -64.669  14.210   5.753  1.00  0.00           H
ATOM   2970 2HG1 ILE A 198     -63.068  14.968   6.038  1.00  0.00           H
ATOM   2971  CD  ILE A 198     -63.483  13.229   7.171  1.00  0.00           C
ATOM   2972  HD1 ILE A 198     -62.459  13.429   7.551  1.00  0.00           H
ATOM   2973  HD2 ILE A 198     -64.135  12.838   7.973  1.00  0.00           H
ATOM   2974  HD3 ILE A 198     -63.348  12.429   6.414  1.00  0.00           H
ATOM   2975  C   ILE A 198     -66.104  17.070   6.133  1.00  0.00           C
ATOM   2976  O   ILE A 198     -66.331  16.577   5.030  1.00  0.00           O
ATOM   2977  N   VAL A 199     -67.007  17.797   6.819  1.00  0.00           N
ATOM   2978  HN  VAL A 199     -66.719  18.204   7.683  1.00  0.00           H
ATOM   2979  CA  VAL A 199     -68.239  18.186   6.219  1.00  0.00           C
ATOM   2980  HA  VAL A 199     -68.608  17.351   5.644  1.00  0.00           H
ATOM   2981  CB  VAL A 199     -69.257  18.479   7.286  1.00  0.00           C
ATOM   2982  HB  VAL A 199     -68.716  19.037   8.076  1.00  0.00           H
ATOM   2983  CG1 VAL A 199     -70.555  19.178   6.853  1.00  0.00           C
ATOM   2984 1HG1 VAL A 199     -71.219  18.724   6.095  1.00  0.00           H
ATOM   2985 2HG1 VAL A 199     -70.242  20.191   6.489  1.00  0.00           H
ATOM   2986 3HG1 VAL A 199     -71.109  19.258   7.815  1.00  0.00           H
ATOM   2987  CG2 VAL A 199     -69.743  17.218   8.016  1.00  0.00           C
ATOM   2988 1HG2 VAL A 199     -68.850  16.585   8.188  1.00  0.00           H
ATOM   2989 2HG2 VAL A 199     -70.273  17.538   8.943  1.00  0.00           H
ATOM   2990 3HG2 VAL A 199     -70.435  16.681   7.344  1.00  0.00           H
ATOM   2991  C   VAL A 199     -68.142  19.200   5.124  1.00  0.00           C
ATOM   2992  O   VAL A 199     -68.862  19.179   4.124  1.00  0.00           O
ATOM   2993  N   ILE A 200     -67.217  20.164   5.277  1.00  0.00           N
ATOM   2994  HN  ILE A 200     -66.758  20.323   6.144  1.00  0.00           H
ATOM   2995  CA  ILE A 200     -66.871  21.018   4.177  1.00  0.00           C
ATOM   2996  HA  ILE A 200     -67.741  21.510   3.780  1.00  0.00           H
ATOM   2997  CB  ILE A 200     -66.039  22.177   4.626  1.00  0.00           C
ATOM   2998  HB  ILE A 200     -65.147  21.768   5.147  1.00  0.00           H
ATOM   2999  CG2 ILE A 200     -65.588  23.007   3.410  1.00  0.00           C
ATOM   3000 1HG2 ILE A 200     -64.964  23.832   3.819  1.00  0.00           H
ATOM   3001 2HG2 ILE A 200     -64.884  22.570   2.680  1.00  0.00           H
ATOM   3002 3HG2 ILE A 200     -66.451  23.419   2.847  1.00  0.00           H
ATOM   3003  CG1 ILE A 200     -66.769  23.220   5.485  1.00  0.00           C
ATOM   3004 1HG1 ILE A 200     -67.575  22.693   6.033  1.00  0.00           H
ATOM   3005 2HG1 ILE A 200     -67.281  23.881   4.757  1.00  0.00           H
ATOM   3006  CD  ILE A 200     -65.947  24.120   6.410  1.00  0.00           C
ATOM   3007  HD1 ILE A 200     -65.092  24.677   5.958  1.00  0.00           H
ATOM   3008  HD2 ILE A 200     -66.572  24.894   6.896  1.00  0.00           H
ATOM   3009  HD3 ILE A 200     -65.487  23.617   7.283  1.00  0.00           H
ATOM   3010  C   ILE A 200     -66.211  20.229   3.087  1.00  0.00           C
ATOM   3011  O   ILE A 200     -66.647  20.168   1.943  1.00  0.00           O
ATOM   3012  N   LEU A 201     -65.095  19.551   3.419  1.00  0.00           N
ATOM   3013  HN  LEU A 201     -64.824  19.506   4.379  1.00  0.00           H
ATOM   3014  CA  LEU A 201     -64.096  19.148   2.479  1.00  0.00           C
ATOM   3015  HA  LEU A 201     -63.973  19.874   1.690  1.00  0.00           H
ATOM   3016  CB  LEU A 201     -62.721  19.114   3.162  1.00  0.00           C
ATOM   3017  HB1 LEU A 201     -61.859  18.565   2.729  1.00  0.00           H
ATOM   3018  HB2 LEU A 201     -62.851  18.641   4.159  1.00  0.00           H
ATOM   3019  CG  LEU A 201     -62.124  20.495   3.512  1.00  0.00           C
ATOM   3020  HG  LEU A 201     -62.862  21.093   4.085  1.00  0.00           H
ATOM   3021  CD1 LEU A 201     -60.786  20.374   4.262  1.00  0.00           C
ATOM   3022 1HD1 LEU A 201     -60.349  21.386   4.382  1.00  0.00           H
ATOM   3023 2HD1 LEU A 201     -60.047  19.777   3.699  1.00  0.00           H
ATOM   3024 3HD1 LEU A 201     -60.979  19.910   5.252  1.00  0.00           H
ATOM   3025  CD2 LEU A 201     -61.800  21.346   2.273  1.00  0.00           C
ATOM   3026 1HD2 LEU A 201     -62.707  21.561   1.673  1.00  0.00           H
ATOM   3027 2HD2 LEU A 201     -61.102  20.804   1.599  1.00  0.00           H
ATOM   3028 3HD2 LEU A 201     -61.334  22.299   2.614  1.00  0.00           H
ATOM   3029  C   LEU A 201     -64.380  17.778   1.979  1.00  0.00           C
ATOM   3030  O   LEU A 201     -63.919  17.393   0.909  1.00  0.00           O
ATOM   3031  N   GLY A 202     -65.207  16.908   2.597  1.00  0.00           N
ATOM   3032  HN  GLY A 202     -65.368  17.126   3.558  1.00  0.00           H
ATOM   3033  CA  GLY A 202     -65.422  15.556   2.213  1.00  0.00           C
ATOM   3034  HA1 GLY A 202     -64.971  15.374   1.253  1.00  0.00           H
ATOM   3035  HA2 GLY A 202     -64.999  14.939   2.994  1.00  0.00           H
ATOM   3036  C   GLY A 202     -66.870  15.295   1.972  1.00  0.00           C
ATOM   3037  O   GLY A 202     -67.267  14.165   1.686  1.00  0.00           O
ATOM   3038  N   LEU A 203     -67.664  16.386   1.889  1.00  0.00           N
ATOM   3039  HN  LEU A 203     -67.183  17.187   2.228  1.00  0.00           H
ATOM   3040  CA  LEU A 203     -69.070  16.321   1.675  1.00  0.00           C
ATOM   3041  HA  LEU A 203     -69.294  15.385   1.187  1.00  0.00           H
ATOM   3042  CB  LEU A 203     -69.838  16.163   3.003  1.00  0.00           C
ATOM   3043  HB1 LEU A 203     -69.494  15.197   3.427  1.00  0.00           H
ATOM   3044  HB2 LEU A 203     -69.511  16.933   3.734  1.00  0.00           H
ATOM   3045  CG  LEU A 203     -71.365  15.978   2.993  1.00  0.00           C
ATOM   3046  HG  LEU A 203     -71.832  16.840   2.462  1.00  0.00           H
ATOM   3047  CD1 LEU A 203     -71.849  15.867   4.443  1.00  0.00           C
ATOM   3048 1HD1 LEU A 203     -72.957  15.940   4.555  1.00  0.00           H
ATOM   3049 2HD1 LEU A 203     -71.542  14.915   4.928  1.00  0.00           H
ATOM   3050 3HD1 LEU A 203     -71.512  16.775   4.985  1.00  0.00           H
ATOM   3051  CD2 LEU A 203     -71.807  14.710   2.246  1.00  0.00           C
ATOM   3052 1HD2 LEU A 203     -72.836  14.465   2.561  1.00  0.00           H
ATOM   3053 2HD2 LEU A 203     -71.175  13.879   2.625  1.00  0.00           H
ATOM   3054 3HD2 LEU A 203     -71.701  14.733   1.135  1.00  0.00           H
ATOM   3055  C   LEU A 203     -69.559  17.415   0.801  1.00  0.00           C
ATOM   3056  O   LEU A 203     -70.059  17.147  -0.298  1.00  0.00           O
ATOM   3057  N   VAL A 204     -69.497  18.693   1.199  1.00  0.00           N
ATOM   3058  HN  VAL A 204     -69.205  18.956   2.120  1.00  0.00           H
ATOM   3059  CA  VAL A 204     -69.963  19.862   0.531  1.00  0.00           C
ATOM   3060  HA  VAL A 204     -70.899  19.628   0.037  1.00  0.00           H
ATOM   3061  CB  VAL A 204     -70.170  20.992   1.494  1.00  0.00           C
ATOM   3062  HB  VAL A 204     -69.321  20.965   2.228  1.00  0.00           H
ATOM   3063  CG1 VAL A 204     -70.262  22.380   0.852  1.00  0.00           C
ATOM   3064 1HG1 VAL A 204     -69.274  22.679   0.426  1.00  0.00           H
ATOM   3065 2HG1 VAL A 204     -70.532  23.173   1.587  1.00  0.00           H
ATOM   3066 3HG1 VAL A 204     -70.993  22.322   0.016  1.00  0.00           H
ATOM   3067  CG2 VAL A 204     -71.456  20.730   2.287  1.00  0.00           C
ATOM   3068 1HG2 VAL A 204     -71.535  21.481   3.104  1.00  0.00           H
ATOM   3069 2HG2 VAL A 204     -72.359  20.683   1.641  1.00  0.00           H
ATOM   3070 3HG2 VAL A 204     -71.358  19.742   2.777  1.00  0.00           H
ATOM   3071  C   VAL A 204     -69.216  20.215  -0.717  1.00  0.00           C
ATOM   3072  O   VAL A 204     -69.813  20.594  -1.715  1.00  0.00           O
ATOM   3073  N   LEU A 205     -67.872  20.196  -0.685  1.00  0.00           N
ATOM   3074  HN  LEU A 205     -67.394  20.114   0.184  1.00  0.00           H
ATOM   3075  CA  LEU A 205     -67.064  20.414  -1.838  1.00  0.00           C
ATOM   3076  HA  LEU A 205     -67.389  21.418  -2.075  1.00  0.00           H
ATOM   3077  CB  LEU A 205     -65.599  20.631  -1.416  1.00  0.00           C
ATOM   3078  HB1 LEU A 205     -65.314  19.738  -0.812  1.00  0.00           H
ATOM   3079  HB2 LEU A 205     -65.668  21.422  -0.632  1.00  0.00           H
ATOM   3080  CG  LEU A 205     -64.528  20.905  -2.477  1.00  0.00           C
ATOM   3081  HG  LEU A 205     -64.563  19.980  -3.087  1.00  0.00           H
ATOM   3082  CD1 LEU A 205     -63.112  20.973  -1.873  1.00  0.00           C
ATOM   3083 1HD1 LEU A 205     -62.391  21.218  -2.681  1.00  0.00           H
ATOM   3084 2HD1 LEU A 205     -62.876  20.005  -1.382  1.00  0.00           H
ATOM   3085 3HD1 LEU A 205     -63.046  21.658  -1.001  1.00  0.00           H
ATOM   3086  CD2 LEU A 205     -64.902  22.156  -3.286  1.00  0.00           C
ATOM   3087 1HD2 LEU A 205     -64.757  23.018  -2.599  1.00  0.00           H
ATOM   3088 2HD2 LEU A 205     -65.892  22.144  -3.778  1.00  0.00           H
ATOM   3089 3HD2 LEU A 205     -64.127  22.306  -4.073  1.00  0.00           H
ATOM   3090  C   LEU A 205     -67.286  19.454  -2.957  1.00  0.00           C
ATOM   3091  O   LEU A 205     -67.636  19.911  -4.034  1.00  0.00           O
ATOM   3092  N   PRO A 206     -67.339  18.157  -2.852  1.00  0.00           N
ATOM   3093  CD  PRO A 206     -66.730  17.421  -1.755  1.00  0.00           C
ATOM   3094  HD1 PRO A 206     -65.643  17.649  -1.651  1.00  0.00           H
ATOM   3095  HD2 PRO A 206     -67.352  17.711  -0.891  1.00  0.00           H
ATOM   3096  CA  PRO A 206     -67.743  17.358  -3.979  1.00  0.00           C
ATOM   3097  HA  PRO A 206     -67.218  17.631  -4.877  1.00  0.00           H
ATOM   3098  CB  PRO A 206     -67.345  15.941  -3.563  1.00  0.00           C
ATOM   3099  HB1 PRO A 206     -66.438  15.700  -4.146  1.00  0.00           H
ATOM   3100  HB2 PRO A 206     -68.043  15.124  -3.859  1.00  0.00           H
ATOM   3101  CG  PRO A 206     -67.118  15.963  -2.043  1.00  0.00           C
ATOM   3102  HG1 PRO A 206     -66.356  15.190  -1.775  1.00  0.00           H
ATOM   3103  HG2 PRO A 206     -68.062  15.701  -1.531  1.00  0.00           H
ATOM   3104  C   PRO A 206     -69.161  17.488  -4.413  1.00  0.00           C
ATOM   3105  O   PRO A 206     -69.417  17.549  -5.615  1.00  0.00           O
ATOM   3106  N   LEU A 207     -70.107  17.509  -3.455  1.00  0.00           N
ATOM   3107  HN  LEU A 207     -69.874  17.431  -2.492  1.00  0.00           H
ATOM   3108  CA  LEU A 207     -71.511  17.638  -3.740  1.00  0.00           C
ATOM   3109  HA  LEU A 207     -71.679  16.798  -4.407  1.00  0.00           H
ATOM   3110  CB  LEU A 207     -72.336  17.494  -2.450  1.00  0.00           C
ATOM   3111  HB1 LEU A 207     -72.057  16.527  -1.982  1.00  0.00           H
ATOM   3112  HB2 LEU A 207     -71.976  18.281  -1.761  1.00  0.00           H
ATOM   3113  CG  LEU A 207     -73.855  17.619  -2.637  1.00  0.00           C
ATOM   3114  HG  LEU A 207     -74.136  18.561  -3.154  1.00  0.00           H
ATOM   3115  CD1 LEU A 207     -74.584  17.518  -1.284  1.00  0.00           C
ATOM   3116 1HD1 LEU A 207     -74.347  18.362  -0.592  1.00  0.00           H
ATOM   3117 2HD1 LEU A 207     -74.381  16.578  -0.733  1.00  0.00           H
ATOM   3118 3HD1 LEU A 207     -75.663  17.588  -1.505  1.00  0.00           H
ATOM   3119  CD2 LEU A 207     -74.354  16.386  -3.413  1.00  0.00           C
ATOM   3120 1HD2 LEU A 207     -73.932  16.450  -4.445  1.00  0.00           H
ATOM   3121 2HD2 LEU A 207     -75.461  16.458  -3.421  1.00  0.00           H
ATOM   3122 3HD2 LEU A 207     -73.964  15.469  -2.934  1.00  0.00           H
ATOM   3123  C   LEU A 207     -71.814  18.896  -4.473  1.00  0.00           C
ATOM   3124  O   LEU A 207     -72.428  18.920  -5.542  1.00  0.00           O
ATOM   3125  N   LEU A 208     -71.365  20.082  -4.033  1.00  0.00           N
ATOM   3126  HN  LEU A 208     -70.619  20.041  -3.373  1.00  0.00           H
ATOM   3127  CA  LEU A 208     -71.564  21.270  -4.799  1.00  0.00           C
ATOM   3128  HA  LEU A 208     -72.628  21.362  -4.961  1.00  0.00           H
ATOM   3129  CB  LEU A 208     -71.167  22.404  -3.841  1.00  0.00           C
ATOM   3130  HB1 LEU A 208     -70.092  22.389  -3.593  1.00  0.00           H
ATOM   3131  HB2 LEU A 208     -71.745  22.275  -2.907  1.00  0.00           H
ATOM   3132  CG  LEU A 208     -71.567  23.819  -4.306  1.00  0.00           C
ATOM   3133  HG  LEU A 208     -70.903  24.055  -5.161  1.00  0.00           H
ATOM   3134  CD1 LEU A 208     -73.003  24.005  -4.843  1.00  0.00           C
ATOM   3135 1HD1 LEU A 208     -73.209  23.256  -5.633  1.00  0.00           H
ATOM   3136 2HD1 LEU A 208     -73.692  23.962  -3.977  1.00  0.00           H
ATOM   3137 3HD1 LEU A 208     -72.990  25.034  -5.251  1.00  0.00           H
ATOM   3138  CD2 LEU A 208     -71.443  24.907  -3.229  1.00  0.00           C
ATOM   3139 1HD2 LEU A 208     -70.508  24.718  -2.662  1.00  0.00           H
ATOM   3140 2HD2 LEU A 208     -72.266  24.901  -2.478  1.00  0.00           H
ATOM   3141 3HD2 LEU A 208     -71.453  25.897  -3.754  1.00  0.00           H
ATOM   3142  C   LEU A 208     -70.934  21.362  -6.145  1.00  0.00           C
ATOM   3143  O   LEU A 208     -71.555  21.878  -7.080  1.00  0.00           O
ATOM   3144  N   VAL A 209     -69.734  20.810  -6.407  1.00  0.00           N
ATOM   3145  HN  VAL A 209     -69.231  20.304  -5.707  1.00  0.00           H
ATOM   3146  CA  VAL A 209     -69.225  20.629  -7.732  1.00  0.00           C
ATOM   3147  HA  VAL A 209     -69.018  21.593  -8.168  1.00  0.00           H
ATOM   3148  CB  VAL A 209     -67.874  19.973  -7.716  1.00  0.00           C
ATOM   3149  HB  VAL A 209     -68.008  18.958  -7.291  1.00  0.00           H
ATOM   3150  CG1 VAL A 209     -66.848  20.632  -6.779  1.00  0.00           C
ATOM   3151 1HG1 VAL A 209     -66.432  21.433  -7.420  1.00  0.00           H
ATOM   3152 2HG1 VAL A 209     -67.273  21.091  -5.866  1.00  0.00           H
ATOM   3153 3HG1 VAL A 209     -66.154  19.823  -6.465  1.00  0.00           H
ATOM   3154  CG2 VAL A 209     -67.328  20.016  -9.155  1.00  0.00           C
ATOM   3155 1HG2 VAL A 209     -66.214  19.915  -9.125  1.00  0.00           H
ATOM   3156 2HG2 VAL A 209     -67.662  19.154  -9.770  1.00  0.00           H
ATOM   3157 3HG2 VAL A 209     -67.586  20.901  -9.760  1.00  0.00           H
ATOM   3158  C   VAL A 209     -70.106  19.801  -8.597  1.00  0.00           C
ATOM   3159  O   VAL A 209     -70.464  20.230  -9.693  1.00  0.00           O
ATOM   3160  N   MET A 210     -70.585  18.689  -8.016  1.00  0.00           N
ATOM   3161  HN  MET A 210     -70.358  18.389  -7.090  1.00  0.00           H
ATOM   3162  CA  MET A 210     -71.375  17.743  -8.740  1.00  0.00           C
ATOM   3163  HA  MET A 210     -70.904  17.629  -9.695  1.00  0.00           H
ATOM   3164  CB  MET A 210     -71.684  16.491  -7.901  1.00  0.00           C
ATOM   3165  HB1 MET A 210     -72.200  16.728  -6.940  1.00  0.00           H
ATOM   3166  HB2 MET A 210     -70.743  15.979  -7.598  1.00  0.00           H
ATOM   3167  CG  MET A 210     -72.506  15.401  -8.575  1.00  0.00           C
ATOM   3168  HG1 MET A 210     -73.566  15.726  -8.671  1.00  0.00           H
ATOM   3169  HG2 MET A 210     -72.503  14.561  -7.847  1.00  0.00           H
ATOM   3170  SD  MET A 210     -72.018  14.870 -10.250  1.00  0.00           S
ATOM   3171  CE  MET A 210     -73.448  13.773 -10.467  1.00  0.00           C
ATOM   3172  HE1 MET A 210     -74.424  14.231 -10.725  1.00  0.00           H
ATOM   3173  HE2 MET A 210     -73.677  13.173  -9.568  1.00  0.00           H
ATOM   3174  HE3 MET A 210     -73.171  13.006 -11.224  1.00  0.00           H
ATOM   3175  C   MET A 210     -72.707  18.334  -9.075  1.00  0.00           C
ATOM   3176  O   MET A 210     -73.226  18.102 -10.165  1.00  0.00           O
ATOM   3177  N   VAL A 211     -73.296  19.147  -8.192  1.00  0.00           N
ATOM   3178  HN  VAL A 211     -72.947  19.144  -7.259  1.00  0.00           H
ATOM   3179  CA  VAL A 211     -74.425  19.978  -8.491  1.00  0.00           C
ATOM   3180  HA  VAL A 211     -75.200  19.267  -8.737  1.00  0.00           H
ATOM   3181  CB  VAL A 211     -74.884  20.677  -7.248  1.00  0.00           C
ATOM   3182  HB  VAL A 211     -74.000  20.941  -6.633  1.00  0.00           H
ATOM   3183  CG1 VAL A 211     -75.959  21.773  -7.234  1.00  0.00           C
ATOM   3184 1HG1 VAL A 211     -76.191  22.011  -6.170  1.00  0.00           H
ATOM   3185 2HG1 VAL A 211     -75.577  22.671  -7.778  1.00  0.00           H
ATOM   3186 3HG1 VAL A 211     -76.925  21.399  -7.648  1.00  0.00           H
ATOM   3187  CG2 VAL A 211     -75.477  19.600  -6.321  1.00  0.00           C
ATOM   3188 1HG2 VAL A 211     -74.926  18.639  -6.231  1.00  0.00           H
ATOM   3189 2HG2 VAL A 211     -76.517  19.337  -6.626  1.00  0.00           H
ATOM   3190 3HG2 VAL A 211     -75.612  20.029  -5.303  1.00  0.00           H
ATOM   3191  C   VAL A 211     -74.340  21.021  -9.546  1.00  0.00           C
ATOM   3192  O   VAL A 211     -75.208  21.080 -10.421  1.00  0.00           O
ATOM   3193  N   ILE A 212     -73.230  21.775  -9.523  1.00  0.00           N
ATOM   3194  HN  ILE A 212     -72.493  21.627  -8.856  1.00  0.00           H
ATOM   3195  CA  ILE A 212     -73.058  22.846 -10.455  1.00  0.00           C
ATOM   3196  HA  ILE A 212     -74.000  23.373 -10.538  1.00  0.00           H
ATOM   3197  CB  ILE A 212     -71.980  23.830 -10.121  1.00  0.00           C
ATOM   3198  HB  ILE A 212     -71.154  23.090  -9.959  1.00  0.00           H
ATOM   3199  CG2 ILE A 212     -71.719  24.807 -11.284  1.00  0.00           C
ATOM   3200 1HG2 ILE A 212     -71.067  25.602 -10.864  1.00  0.00           H
ATOM   3201 2HG2 ILE A 212     -72.670  25.267 -11.634  1.00  0.00           H
ATOM   3202 3HG2 ILE A 212     -71.120  24.379 -12.108  1.00  0.00           H
ATOM   3203  CG1 ILE A 212     -72.254  24.598  -8.822  1.00  0.00           C
ATOM   3204 1HG1 ILE A 212     -71.408  25.279  -8.609  1.00  0.00           H
ATOM   3205 2HG1 ILE A 212     -72.452  23.982  -7.924  1.00  0.00           H
ATOM   3206  CD  ILE A 212     -73.457  25.542  -8.863  1.00  0.00           C
ATOM   3207  HD1 ILE A 212     -74.281  25.128  -9.484  1.00  0.00           H
ATOM   3208  HD2 ILE A 212     -73.184  26.568  -9.196  1.00  0.00           H
ATOM   3209  HD3 ILE A 212     -73.815  25.675  -7.816  1.00  0.00           H
ATOM   3210  C   ILE A 212     -72.928  22.304 -11.837  1.00  0.00           C
ATOM   3211  O   ILE A 212     -73.621  22.723 -12.762  1.00  0.00           O
ATOM   3212  N   CYS A 213     -71.967  21.360 -11.933  1.00  0.00           N
ATOM   3213  HN  CYS A 213     -71.496  21.056 -11.112  1.00  0.00           H
ATOM   3214  CA  CYS A 213     -71.542  20.689 -13.125  1.00  0.00           C
ATOM   3215  HA  CYS A 213     -71.094  21.381 -13.832  1.00  0.00           H
ATOM   3216  CB  CYS A 213     -70.531  19.613 -12.715  1.00  0.00           C
ATOM   3217  HB1 CYS A 213     -70.530  18.718 -13.368  1.00  0.00           H
ATOM   3218  HB2 CYS A 213     -70.889  19.194 -11.748  1.00  0.00           H
ATOM   3219  SG  CYS A 213     -68.820  20.222 -12.629  1.00  0.00           S
ATOM   3220  HG1 CYS A 213     -68.889  20.555 -11.349  1.00  0.00           H
ATOM   3221  C   CYS A 213     -72.638  19.985 -13.844  1.00  0.00           C
ATOM   3222  O   CYS A 213     -72.998  20.264 -14.982  1.00  0.00           O
ATOM   3223  N   TYR A 214     -73.304  19.070 -13.113  1.00  0.00           N
ATOM   3224  HN  TYR A 214     -73.001  18.858 -12.186  1.00  0.00           H
ATOM   3225  CA  TYR A 214     -74.369  18.228 -13.565  1.00  0.00           C
ATOM   3226  HA  TYR A 214     -73.983  17.647 -14.379  1.00  0.00           H
ATOM   3227  CB  TYR A 214     -74.849  17.358 -12.396  1.00  0.00           C
ATOM   3228  HB1 TYR A 214     -73.981  16.784 -12.015  1.00  0.00           H
ATOM   3229  HB2 TYR A 214     -75.280  18.016 -11.604  1.00  0.00           H
ATOM   3230  CG  TYR A 214     -75.831  16.311 -12.802  1.00  0.00           C
ATOM   3231  CD1 TYR A 214     -77.099  16.304 -12.285  1.00  0.00           C
ATOM   3232  HD1 TYR A 214     -77.492  17.061 -11.611  1.00  0.00           H
ATOM   3233  CE1 TYR A 214     -78.065  15.448 -12.743  1.00  0.00           C
ATOM   3234  HE1 TYR A 214     -79.033  15.413 -12.252  1.00  0.00           H
ATOM   3235  CZ  TYR A 214     -77.707  14.472 -13.633  1.00  0.00           C
ATOM   3236  OH  TYR A 214     -78.568  13.402 -13.985  1.00  0.00           O
ATOM   3237  HH  TYR A 214     -78.280  12.849 -14.704  1.00  0.00           H
ATOM   3238  CD2 TYR A 214     -75.513  15.357 -13.752  1.00  0.00           C
ATOM   3239  HD2 TYR A 214     -74.505  15.313 -14.160  1.00  0.00           H
ATOM   3240  CE2 TYR A 214     -76.438  14.433 -14.168  1.00  0.00           C
ATOM   3241  HE2 TYR A 214     -76.031  13.729 -14.866  1.00  0.00           H
ATOM   3242  C   TYR A 214     -75.495  19.055 -14.106  1.00  0.00           C
ATOM   3243  O   TYR A 214     -75.991  18.722 -15.182  1.00  0.00           O
ATOM   3244  N   SER A 215     -75.957  20.106 -13.413  1.00  0.00           N
ATOM   3245  HN  SER A 215     -75.529  20.363 -12.550  1.00  0.00           H
ATOM   3246  CA  SER A 215     -77.006  20.979 -13.840  1.00  0.00           C
ATOM   3247  HA  SER A 215     -77.967  20.489 -13.897  1.00  0.00           H
ATOM   3248  CB  SER A 215     -77.228  22.102 -12.825  1.00  0.00           C
ATOM   3249  HB1 SER A 215     -77.322  21.672 -11.803  1.00  0.00           H
ATOM   3250  HB2 SER A 215     -76.313  22.737 -12.774  1.00  0.00           H
ATOM   3251  OG  SER A 215     -78.386  22.896 -13.041  1.00  0.00           O
ATOM   3252  HG1 SER A 215     -79.177  22.378 -12.915  1.00  0.00           H
ATOM   3253  C   SER A 215     -76.710  21.618 -15.157  1.00  0.00           C
ATOM   3254  O   SER A 215     -77.614  21.774 -15.965  1.00  0.00           O
ATOM   3255  N   GLY A 216     -75.449  21.979 -15.492  1.00  0.00           N
ATOM   3256  HN  GLY A 216     -74.680  21.974 -14.866  1.00  0.00           H
ATOM   3257  CA  GLY A 216     -75.187  22.428 -16.827  1.00  0.00           C
ATOM   3258  HA1 GLY A 216     -75.936  23.126 -17.162  1.00  0.00           H
ATOM   3259  HA2 GLY A 216     -74.189  22.836 -16.728  1.00  0.00           H
ATOM   3260  C   GLY A 216     -75.173  21.293 -17.799  1.00  0.00           C
ATOM   3261  O   GLY A 216     -75.817  21.336 -18.836  1.00  0.00           O
ATOM   3262  N   ILE A 217     -74.468  20.193 -17.499  1.00  0.00           N
ATOM   3263  HN  ILE A 217     -73.896  20.162 -16.679  1.00  0.00           H
ATOM   3264  CA  ILE A 217     -74.401  18.978 -18.240  1.00  0.00           C
ATOM   3265  HA  ILE A 217     -73.795  19.193 -19.110  1.00  0.00           H
ATOM   3266  CB  ILE A 217     -73.705  17.859 -17.517  1.00  0.00           C
ATOM   3267  HB  ILE A 217     -74.142  17.924 -16.492  1.00  0.00           H
ATOM   3268  CG2 ILE A 217     -73.920  16.457 -18.090  1.00  0.00           C
ATOM   3269 1HG2 ILE A 217     -73.529  16.308 -19.118  1.00  0.00           H
ATOM   3270 2HG2 ILE A 217     -73.414  15.734 -17.418  1.00  0.00           H
ATOM   3271 3HG2 ILE A 217     -74.969  16.067 -18.127  1.00  0.00           H
ATOM   3272  CG1 ILE A 217     -72.194  18.118 -17.350  1.00  0.00           C
ATOM   3273 1HG1 ILE A 217     -71.754  18.112 -18.369  1.00  0.00           H
ATOM   3274 2HG1 ILE A 217     -71.973  19.098 -16.895  1.00  0.00           H
ATOM   3275  CD  ILE A 217     -71.584  17.035 -16.464  1.00  0.00           C
ATOM   3276  HD1 ILE A 217     -71.142  16.137 -16.953  1.00  0.00           H
ATOM   3277  HD2 ILE A 217     -70.754  17.305 -15.776  1.00  0.00           H
ATOM   3278  HD3 ILE A 217     -72.320  16.549 -15.782  1.00  0.00           H
ATOM   3279  C   ILE A 217     -75.750  18.471 -18.643  1.00  0.00           C
ATOM   3280  O   ILE A 217     -75.989  18.176 -19.807  1.00  0.00           O
ATOM   3281  N   LEU A 218     -76.755  18.401 -17.757  1.00  0.00           N
ATOM   3282  HN  LEU A 218     -76.578  18.669 -16.809  1.00  0.00           H
ATOM   3283  CA  LEU A 218     -78.001  17.749 -18.029  1.00  0.00           C
ATOM   3284  HA  LEU A 218     -77.825  16.795 -18.499  1.00  0.00           H
ATOM   3285  CB  LEU A 218     -78.683  17.525 -16.662  1.00  0.00           C
ATOM   3286  HB1 LEU A 218     -78.953  18.518 -16.229  1.00  0.00           H
ATOM   3287  HB2 LEU A 218     -77.945  17.139 -15.932  1.00  0.00           H
ATOM   3288  CG  LEU A 218     -79.981  16.711 -16.731  1.00  0.00           C
ATOM   3289  HG  LEU A 218     -80.564  16.825 -17.666  1.00  0.00           H
ATOM   3290  CD1 LEU A 218     -80.888  17.091 -15.544  1.00  0.00           C
ATOM   3291 1HD1 LEU A 218     -80.236  17.278 -14.660  1.00  0.00           H
ATOM   3292 2HD1 LEU A 218     -81.404  18.047 -15.777  1.00  0.00           H
ATOM   3293 3HD1 LEU A 218     -81.711  16.412 -15.238  1.00  0.00           H
ATOM   3294  CD2 LEU A 218     -79.561  15.228 -16.725  1.00  0.00           C
ATOM   3295 1HD2 LEU A 218     -80.473  14.596 -16.727  1.00  0.00           H
ATOM   3296 2HD2 LEU A 218     -78.935  15.093 -15.822  1.00  0.00           H
ATOM   3297 3HD2 LEU A 218     -79.005  14.866 -17.621  1.00  0.00           H
ATOM   3298  C   LEU A 218     -78.908  18.449 -18.967  1.00  0.00           C
ATOM   3299  O   LEU A 218     -79.639  17.842 -19.743  1.00  0.00           O
ATOM   3300  N   LYS A 219     -78.774  19.792 -19.028  1.00  0.00           N
ATOM   3301  HN  LYS A 219     -78.160  20.273 -18.409  1.00  0.00           H
ATOM   3302  CA  LYS A 219     -79.449  20.703 -19.901  1.00  0.00           C
ATOM   3303  HA  LYS A 219     -80.427  20.337 -20.154  1.00  0.00           H
ATOM   3304  CB  LYS A 219     -79.728  22.094 -19.288  1.00  0.00           C
ATOM   3305  HB1 LYS A 219     -80.270  22.680 -20.050  1.00  0.00           H
ATOM   3306  HB2 LYS A 219     -78.819  22.684 -19.063  1.00  0.00           H
ATOM   3307  CG  LYS A 219     -80.639  22.095 -18.060  1.00  0.00           C
ATOM   3308  HG1 LYS A 219     -80.068  21.699 -17.200  1.00  0.00           H
ATOM   3309  HG2 LYS A 219     -80.839  23.146 -17.765  1.00  0.00           H
ATOM   3310  CD  LYS A 219     -82.029  21.491 -18.236  1.00  0.00           C
ATOM   3311  HD1 LYS A 219     -81.997  20.601 -18.901  1.00  0.00           H
ATOM   3312  HD2 LYS A 219     -82.724  22.215 -18.706  1.00  0.00           H
ATOM   3313  CE  LYS A 219     -82.532  21.093 -16.840  1.00  0.00           C
ATOM   3314  HE1 LYS A 219     -81.796  20.366 -16.452  1.00  0.00           H
ATOM   3315  HE2 LYS A 219     -82.662  21.939 -16.136  1.00  0.00           H
ATOM   3316  NZ  LYS A 219     -83.803  20.327 -16.953  1.00  0.00           N
ATOM   3317  HZ1 LYS A 219     -83.733  19.417 -17.439  1.00  0.00           H
ATOM   3318  HZ2 LYS A 219     -84.570  20.898 -17.370  1.00  0.00           H
ATOM   3319  HZ3 LYS A 219     -83.999  19.941 -16.017  1.00  0.00           H
ATOM   3320  C   LYS A 219     -78.759  20.840 -21.213  1.00  0.00           C
ATOM   3321  O   LYS A 219     -79.257  21.020 -22.327  1.00  0.00           O
ATOM   3322  N   THR A 220     -77.429  20.652 -21.212  1.00  0.00           N
ATOM   3323  HN  THR A 220     -76.928  20.399 -20.385  1.00  0.00           H
ATOM   3324  CA  THR A 220     -76.679  20.573 -22.425  1.00  0.00           C
ATOM   3325  HA  THR A 220     -76.942  21.397 -23.077  1.00  0.00           H
ATOM   3326  CB  THR A 220     -75.210  20.731 -22.200  1.00  0.00           C
ATOM   3327  HB  THR A 220     -74.793  19.912 -21.578  1.00  0.00           H
ATOM   3328  OG1 THR A 220     -74.976  21.918 -21.456  1.00  0.00           O
ATOM   3329  HG1 THR A 220     -75.157  21.712 -20.531  1.00  0.00           H
ATOM   3330  CG2 THR A 220     -74.319  20.867 -23.444  1.00  0.00           C
ATOM   3331 1HG2 THR A 220     -73.222  20.840 -23.267  1.00  0.00           H
ATOM   3332 2HG2 THR A 220     -74.552  21.825 -23.954  1.00  0.00           H
ATOM   3333 3HG2 THR A 220     -74.592  20.115 -24.220  1.00  0.00           H
ATOM   3334  C   THR A 220     -77.019  19.327 -23.160  1.00  0.00           C
ATOM   3335  O   THR A 220     -77.120  19.313 -24.387  1.00  0.00           O
ATOM   3336  N   LEU A 221     -77.387  18.186 -22.554  1.00  0.00           N
ATOM   3337  HN  LEU A 221     -77.464  18.176 -21.555  1.00  0.00           H
ATOM   3338  CA  LEU A 221     -77.697  16.914 -23.128  1.00  0.00           C
ATOM   3339  HA  LEU A 221     -77.337  16.989 -24.147  1.00  0.00           H
ATOM   3340  CB  LEU A 221     -77.069  15.735 -22.368  1.00  0.00           C
ATOM   3341  HB1 LEU A 221     -77.432  14.769 -22.796  1.00  0.00           H
ATOM   3342  HB2 LEU A 221     -77.455  15.795 -21.325  1.00  0.00           H
ATOM   3343  CG  LEU A 221     -75.544  15.766 -22.571  1.00  0.00           C
ATOM   3344  HG  LEU A 221     -75.038  16.706 -22.251  1.00  0.00           H
ATOM   3345  CD1 LEU A 221     -74.891  14.788 -21.583  1.00  0.00           C
ATOM   3346 1HD1 LEU A 221     -75.221  13.733 -21.676  1.00  0.00           H
ATOM   3347 2HD1 LEU A 221     -73.796  14.673 -21.712  1.00  0.00           H
ATOM   3348 3HD1 LEU A 221     -75.156  15.122 -20.552  1.00  0.00           H
ATOM   3349  CD2 LEU A 221     -74.936  15.661 -23.976  1.00  0.00           C
ATOM   3350 1HD2 LEU A 221     -74.957  14.579 -24.246  1.00  0.00           H
ATOM   3351 2HD2 LEU A 221     -75.590  16.209 -24.689  1.00  0.00           H
ATOM   3352 3HD2 LEU A 221     -73.870  15.966 -24.015  1.00  0.00           H
ATOM   3353  C   LEU A 221     -79.192  16.849 -23.196  1.00  0.00           C
ATOM   3354  O   LEU A 221     -79.702  15.738 -23.336  1.00  0.00           O
ATOM   3355  N   LEU A 222     -79.946  17.963 -23.192  1.00  0.00           N
ATOM   3356  HN  LEU A 222     -79.495  18.842 -23.217  1.00  0.00           H
ATOM   3357  CA  LEU A 222     -81.374  17.870 -23.063  1.00  0.00           C
ATOM   3358  HA  LEU A 222     -81.674  17.357 -22.164  1.00  0.00           H
ATOM   3359  CB  LEU A 222     -81.965  19.283 -22.974  1.00  0.00           C
ATOM   3360  HB1 LEU A 222     -81.337  19.730 -22.163  1.00  0.00           H
ATOM   3361  HB2 LEU A 222     -81.713  19.861 -23.884  1.00  0.00           H
ATOM   3362  CG  LEU A 222     -83.439  19.446 -22.545  1.00  0.00           C
ATOM   3363  HG  LEU A 222     -84.128  18.978 -23.281  1.00  0.00           H
ATOM   3364  CD1 LEU A 222     -83.767  18.674 -21.259  1.00  0.00           C
ATOM   3365 1HD1 LEU A 222     -84.863  18.699 -21.055  1.00  0.00           H
ATOM   3366 2HD1 LEU A 222     -83.247  19.040 -20.357  1.00  0.00           H
ATOM   3367 3HD1 LEU A 222     -83.475  17.620 -21.439  1.00  0.00           H
ATOM   3368  CD2 LEU A 222     -83.697  20.954 -22.381  1.00  0.00           C
ATOM   3369 1HD2 LEU A 222     -84.057  21.524 -23.264  1.00  0.00           H
ATOM   3370 2HD2 LEU A 222     -82.755  21.439 -22.052  1.00  0.00           H
ATOM   3371 3HD2 LEU A 222     -84.439  21.041 -21.549  1.00  0.00           H
ATOM   3372  C   LEU A 222     -82.053  17.307 -24.266  1.00  0.00           C
ATOM   3373  O   LEU A 222     -82.911  16.432 -24.147  1.00  0.00           O
ATOM   3374  N   ARG A 223     -81.761  17.716 -25.519  1.00  0.00           N
ATOM   3375  HN  ARG A 223     -81.103  18.458 -25.619  1.00  0.00           H
ATOM   3376  CA  ARG A 223     -82.279  17.094 -26.698  1.00  0.00           C
ATOM   3377  HA  ARG A 223     -83.332  17.086 -26.475  1.00  0.00           H
ATOM   3378  CB  ARG A 223     -82.096  17.993 -27.932  1.00  0.00           C
ATOM   3379  HB1 ARG A 223     -81.102  18.500 -27.909  1.00  0.00           H
ATOM   3380  HB2 ARG A 223     -82.093  17.436 -28.905  1.00  0.00           H
ATOM   3381  CG  ARG A 223     -83.157  19.083 -28.039  1.00  0.00           C
ATOM   3382  HG1 ARG A 223     -84.180  18.652 -28.045  1.00  0.00           H
ATOM   3383  HG2 ARG A 223     -83.082  19.660 -27.092  1.00  0.00           H
ATOM   3384  CD  ARG A 223     -83.071  20.136 -29.146  1.00  0.00           C
ATOM   3385  HD1 ARG A 223     -83.182  19.562 -30.091  1.00  0.00           H
ATOM   3386  HD2 ARG A 223     -82.134  20.736 -29.184  1.00  0.00           H
ATOM   3387  NE  ARG A 223     -84.305  20.975 -29.038  1.00  0.00           N
ATOM   3388  HE  ARG A 223     -85.105  20.539 -28.626  1.00  0.00           H
ATOM   3389  CZ  ARG A 223     -84.638  21.949 -29.934  1.00  0.00           C
ATOM   3390  NH1 ARG A 223     -83.808  22.562 -30.830  1.00  0.00           N
ATOM   3391 1HH1 ARG A 223     -84.350  23.082 -31.488  1.00  0.00           H
ATOM   3392 2HH1 ARG A 223     -83.025  22.096 -31.242  1.00  0.00           H
ATOM   3393  NH2 ARG A 223     -85.946  22.309 -29.896  1.00  0.00           N
ATOM   3394 1HH2 ARG A 223     -86.556  21.813 -29.271  1.00  0.00           H
ATOM   3395 2HH2 ARG A 223     -86.377  22.821 -30.641  1.00  0.00           H
ATOM   3396  C   ARG A 223     -81.724  15.728 -26.897  1.00  0.00           C
ATOM   3397  O   ARG A 223     -80.522  15.576 -26.710  1.00  0.00           O
ATOM   3398  N   CYS A 224     -82.573  14.799 -27.398  1.00  0.00           N
ATOM   3399  HN  CYS A 224     -83.514  15.121 -27.460  1.00  0.00           H
ATOM   3400  CA  CYS A 224     -82.214  13.458 -27.717  1.00  0.00           C
ATOM   3401  HA  CYS A 224     -82.024  12.955 -26.778  1.00  0.00           H
ATOM   3402  CB  CYS A 224     -83.385  12.746 -28.421  1.00  0.00           C
ATOM   3403  HB1 CYS A 224     -84.251  12.680 -27.744  1.00  0.00           H
ATOM   3404  HB2 CYS A 224     -83.659  13.364 -29.312  1.00  0.00           H
ATOM   3405  SG  CYS A 224     -83.095  10.999 -28.815  1.00  0.00           S
ATOM   3406  HG1 CYS A 224     -82.396  11.192 -29.920  1.00  0.00           H
ATOM   3407  C   CYS A 224     -80.962  13.324 -28.507  1.00  0.00           C
ATOM   3408  O   CYS A 224     -80.746  14.110 -29.435  1.00  0.00           O
ATOM   3409  N   ARG A 225     -80.116  12.312 -28.271  1.00  0.00           N
ATOM   3410  HN  ARG A 225     -80.273  11.633 -27.562  1.00  0.00           H
ATOM   3411  CA  ARG A 225     -78.890  12.153 -29.007  1.00  0.00           C
ATOM   3412  HA  ARG A 225     -78.857  12.899 -29.782  1.00  0.00           H
ATOM   3413  CB  ARG A 225     -77.705  12.260 -28.040  1.00  0.00           C
ATOM   3414  HB1 ARG A 225     -76.748  12.083 -28.568  1.00  0.00           H
ATOM   3415  HB2 ARG A 225     -77.809  11.453 -27.277  1.00  0.00           H
ATOM   3416  CG  ARG A 225     -77.484  13.655 -27.447  1.00  0.00           C
ATOM   3417  HG1 ARG A 225     -78.227  13.923 -26.665  1.00  0.00           H
ATOM   3418  HG2 ARG A 225     -76.446  13.542 -27.051  1.00  0.00           H
ATOM   3419  CD  ARG A 225     -77.387  14.832 -28.430  1.00  0.00           C
ATOM   3420  HD1 ARG A 225     -76.867  14.472 -29.334  1.00  0.00           H
ATOM   3421  HD2 ARG A 225     -78.409  15.091 -28.775  1.00  0.00           H
ATOM   3422  NE  ARG A 225     -76.650  15.964 -27.803  1.00  0.00           N
ATOM   3423  HE  ARG A 225     -75.652  15.991 -27.884  1.00  0.00           H
ATOM   3424  CZ  ARG A 225     -77.088  17.052 -27.114  1.00  0.00           C
ATOM   3425  NH1 ARG A 225     -76.270  18.107 -26.829  1.00  0.00           N
ATOM   3426 1HH1 ARG A 225     -75.308  18.144 -27.119  1.00  0.00           H
ATOM   3427 2HH1 ARG A 225     -76.690  18.846 -26.303  1.00  0.00           H
ATOM   3428  NH2 ARG A 225     -78.390  17.149 -26.721  1.00  0.00           N
ATOM   3429 1HH2 ARG A 225     -79.100  16.486 -26.964  1.00  0.00           H
ATOM   3430 2HH2 ARG A 225     -78.641  18.037 -26.334  1.00  0.00           H
ATOM   3431  C   ARG A 225     -78.795  10.885 -29.766  1.00  0.00           C
ATOM   3432  O   ARG A 225     -79.272   9.828 -29.338  1.00  0.00           O
ATOM   3433  N   ASN A 226     -78.121  10.971 -30.924  1.00  0.00           N
ATOM   3434  HN  ASN A 226     -77.912  11.820 -31.404  1.00  0.00           H
ATOM   3435  CA  ASN A 226     -77.674   9.853 -31.692  1.00  0.00           C
ATOM   3436  HA  ASN A 226     -78.539   9.221 -31.817  1.00  0.00           H
ATOM   3437  CB  ASN A 226     -77.239  10.443 -33.044  1.00  0.00           C
ATOM   3438  HB1 ASN A 226     -76.525  11.298 -32.973  1.00  0.00           H
ATOM   3439  HB2 ASN A 226     -78.160  10.824 -33.542  1.00  0.00           H
ATOM   3440  CG  ASN A 226     -76.607   9.367 -33.916  1.00  0.00           C
ATOM   3441  OD1 ASN A 226     -75.405   9.129 -34.004  1.00  0.00           O
ATOM   3442  ND2 ASN A 226     -77.528   8.714 -34.668  1.00  0.00           N
ATOM   3443 1HD2 ASN A 226     -78.503   8.861 -34.528  1.00  0.00           H
ATOM   3444 2HD2 ASN A 226     -77.107   8.131 -35.363  1.00  0.00           H
ATOM   3445  C   ASN A 226     -76.710   8.950 -30.997  1.00  0.00           C
ATOM   3446  O   ASN A 226     -76.829   7.737 -31.115  1.00  0.00           O
ATOM   3447  N   GLU A 227     -75.722   9.571 -30.328  1.00  0.00           N
ATOM   3448  HN  GLU A 227     -75.791  10.562 -30.348  1.00  0.00           H
ATOM   3449  CA  GLU A 227     -74.631   8.956 -29.636  1.00  0.00           C
ATOM   3450  HA  GLU A 227     -74.539   7.894 -29.794  1.00  0.00           H
ATOM   3451  CB  GLU A 227     -73.251   9.533 -29.990  1.00  0.00           C
ATOM   3452  HB1 GLU A 227     -72.450   9.388 -29.237  1.00  0.00           H
ATOM   3453  HB2 GLU A 227     -73.460  10.628 -30.038  1.00  0.00           H
ATOM   3454  CG  GLU A 227     -72.702   9.087 -31.353  1.00  0.00           C
ATOM   3455  HG1 GLU A 227     -73.384   9.227 -32.213  1.00  0.00           H
ATOM   3456  HG2 GLU A 227     -72.454   8.014 -31.249  1.00  0.00           H
ATOM   3457  CD  GLU A 227     -71.327   9.661 -31.657  1.00  0.00           C
ATOM   3458  OE1 GLU A 227     -71.293  10.553 -32.550  1.00  0.00           O
ATOM   3459  OE2 GLU A 227     -70.324   9.167 -31.067  1.00  0.00           O
ATOM   3460  C   GLU A 227     -74.748   9.095 -28.162  1.00  0.00           C
ATOM   3461  O   GLU A 227     -75.438   9.937 -27.595  1.00  0.00           O
ATOM   3462  N   LYS A 228     -74.155   8.195 -27.355  1.00  0.00           N
ATOM   3463  HN  LYS A 228     -73.457   7.613 -27.776  1.00  0.00           H
ATOM   3464  CA  LYS A 228     -74.411   8.014 -25.966  1.00  0.00           C
ATOM   3465  HA  LYS A 228     -75.201   8.637 -25.562  1.00  0.00           H
ATOM   3466  CB  LYS A 228     -74.994   6.593 -25.894  1.00  0.00           C
ATOM   3467  HB1 LYS A 228     -75.339   6.413 -24.850  1.00  0.00           H
ATOM   3468  HB2 LYS A 228     -74.222   5.818 -26.038  1.00  0.00           H
ATOM   3469  CG  LYS A 228     -76.190   6.287 -26.799  1.00  0.00           C
ATOM   3470  HG1 LYS A 228     -75.870   6.407 -27.858  1.00  0.00           H
ATOM   3471  HG2 LYS A 228     -76.380   5.200 -26.678  1.00  0.00           H
ATOM   3472  CD  LYS A 228     -77.482   7.051 -26.524  1.00  0.00           C
ATOM   3473  HD1 LYS A 228     -77.882   6.840 -25.505  1.00  0.00           H
ATOM   3474  HD2 LYS A 228     -77.177   8.116 -26.389  1.00  0.00           H
ATOM   3475  CE  LYS A 228     -78.656   6.984 -27.504  1.00  0.00           C
ATOM   3476  HE1 LYS A 228     -79.541   7.531 -27.090  1.00  0.00           H
ATOM   3477  HE2 LYS A 228     -78.431   7.408 -28.503  1.00  0.00           H
ATOM   3478  NZ  LYS A 228     -78.966   5.560 -27.728  1.00  0.00           N
ATOM   3479  HZ1 LYS A 228     -78.988   5.110 -26.790  1.00  0.00           H
ATOM   3480  HZ2 LYS A 228     -79.904   5.384 -28.145  1.00  0.00           H
ATOM   3481  HZ3 LYS A 228     -78.271   4.984 -28.260  1.00  0.00           H
ATOM   3482  C   LYS A 228     -73.220   8.181 -25.073  1.00  0.00           C
ATOM   3483  O   LYS A 228     -73.289   8.089 -23.850  1.00  0.00           O
ATOM   3484  N   LYS A 229     -72.006   8.409 -25.599  1.00  0.00           N
ATOM   3485  HN  LYS A 229     -71.900   8.366 -26.596  1.00  0.00           H
ATOM   3486  CA  LYS A 229     -70.813   8.288 -24.810  1.00  0.00           C
ATOM   3487  HA  LYS A 229     -70.890   7.329 -24.301  1.00  0.00           H
ATOM   3488  CB  LYS A 229     -69.697   8.233 -25.866  1.00  0.00           C
ATOM   3489  HB1 LYS A 229     -69.780   7.293 -26.462  1.00  0.00           H
ATOM   3490  HB2 LYS A 229     -68.700   8.145 -25.399  1.00  0.00           H
ATOM   3491  CG  LYS A 229     -69.681   9.387 -26.873  1.00  0.00           C
ATOM   3492  HG1 LYS A 229     -69.747  10.357 -26.351  1.00  0.00           H
ATOM   3493  HG2 LYS A 229     -70.529   9.335 -27.583  1.00  0.00           H
ATOM   3494  CD  LYS A 229     -68.352   9.308 -27.640  1.00  0.00           C
ATOM   3495  HD1 LYS A 229     -67.579   9.090 -26.882  1.00  0.00           H
ATOM   3496  HD2 LYS A 229     -68.282   8.395 -28.267  1.00  0.00           H
ATOM   3497  CE  LYS A 229     -67.950  10.567 -28.415  1.00  0.00           C
ATOM   3498  HE1 LYS A 229     -66.924  10.430 -28.820  1.00  0.00           H
ATOM   3499  HE2 LYS A 229     -68.042  11.390 -27.682  1.00  0.00           H
ATOM   3500  NZ  LYS A 229     -68.913  10.890 -29.489  1.00  0.00           N
ATOM   3501  HZ1 LYS A 229     -68.424  11.642 -30.011  1.00  0.00           H
ATOM   3502  HZ2 LYS A 229     -69.226  10.096 -30.089  1.00  0.00           H
ATOM   3503  HZ3 LYS A 229     -69.788  11.326 -29.140  1.00  0.00           H
ATOM   3504  C   LYS A 229     -70.598   9.278 -23.713  1.00  0.00           C
ATOM   3505  O   LYS A 229     -70.042   9.026 -22.649  1.00  0.00           O
ATOM   3506  N   ARG A 230     -70.956  10.537 -24.022  1.00  0.00           N
ATOM   3507  HN  ARG A 230     -71.492  10.645 -24.858  1.00  0.00           H
ATOM   3508  CA  ARG A 230     -71.108  11.605 -23.088  1.00  0.00           C
ATOM   3509  HA  ARG A 230     -70.159  11.629 -22.584  1.00  0.00           H
ATOM   3510  CB  ARG A 230     -71.494  12.909 -23.808  1.00  0.00           C
ATOM   3511  HB1 ARG A 230     -71.730  13.687 -23.044  1.00  0.00           H
ATOM   3512  HB2 ARG A 230     -72.379  12.746 -24.459  1.00  0.00           H
ATOM   3513  CG  ARG A 230     -70.343  13.311 -24.731  1.00  0.00           C
ATOM   3514  HG1 ARG A 230     -70.715  14.238 -25.202  1.00  0.00           H
ATOM   3515  HG2 ARG A 230     -70.248  12.590 -25.570  1.00  0.00           H
ATOM   3516  CD  ARG A 230     -68.970  13.584 -24.105  1.00  0.00           C
ATOM   3517  HD1 ARG A 230     -68.476  12.641 -23.782  1.00  0.00           H
ATOM   3518  HD2 ARG A 230     -69.109  14.246 -23.230  1.00  0.00           H
ATOM   3519  NE  ARG A 230     -68.156  14.242 -25.163  1.00  0.00           N
ATOM   3520  HE  ARG A 230     -68.402  15.151 -25.489  1.00  0.00           H
ATOM   3521  CZ  ARG A 230     -67.112  13.675 -25.836  1.00  0.00           C
ATOM   3522  NH1 ARG A 230     -66.635  12.424 -25.565  1.00  0.00           N
ATOM   3523 1HH1 ARG A 230     -67.071  11.900 -24.838  1.00  0.00           H
ATOM   3524 2HH1 ARG A 230     -65.731  12.074 -25.820  1.00  0.00           H
ATOM   3525  NH2 ARG A 230     -66.499  14.348 -26.862  1.00  0.00           N
ATOM   3526 1HH2 ARG A 230     -65.903  13.763 -27.417  1.00  0.00           H
ATOM   3527 2HH2 ARG A 230     -66.851  15.220 -27.200  1.00  0.00           H
ATOM   3528  C   ARG A 230     -72.039  11.296 -21.952  1.00  0.00           C
ATOM   3529  O   ARG A 230     -71.750  11.562 -20.790  1.00  0.00           O
ATOM   3530  N   HIS A 231     -73.179  10.656 -22.251  1.00  0.00           N
ATOM   3531  HN  HIS A 231     -73.369  10.450 -23.211  1.00  0.00           H
ATOM   3532  CA  HIS A 231     -74.157  10.214 -21.306  1.00  0.00           C
ATOM   3533  HA  HIS A 231     -74.298  11.087 -20.693  1.00  0.00           H
ATOM   3534  CB  HIS A 231     -75.463   9.714 -21.953  1.00  0.00           C
ATOM   3535  HB1 HIS A 231     -76.144   9.698 -21.080  1.00  0.00           H
ATOM   3536  HB2 HIS A 231     -75.350   8.791 -22.562  1.00  0.00           H
ATOM   3537  ND1 HIS A 231     -75.432  10.700 -24.216  1.00  0.00           N
ATOM   3538  CG  HIS A 231     -76.035  10.644 -22.974  1.00  0.00           C
ATOM   3539  CE1 HIS A 231     -76.252  11.396 -24.968  1.00  0.00           C
ATOM   3540  HE1 HIS A 231     -76.219  11.619 -26.036  1.00  0.00           H
ATOM   3541  NE2 HIS A 231     -77.315  11.839 -24.237  1.00  0.00           N
ATOM   3542  HE2 HIS A 231     -78.134  12.315 -24.556  1.00  0.00           H
ATOM   3543  CD2 HIS A 231     -77.193  11.351 -22.954  1.00  0.00           C
ATOM   3544  HD2 HIS A 231     -78.031  11.381 -22.264  1.00  0.00           H
ATOM   3545  C   HIS A 231     -73.637   9.126 -20.434  1.00  0.00           C
ATOM   3546  O   HIS A 231     -73.935   9.215 -19.248  1.00  0.00           O
ATOM   3547  N   ARG A 232     -73.013   8.043 -20.934  1.00  0.00           N
ATOM   3548  HN  ARG A 232     -72.829   7.986 -21.915  1.00  0.00           H
ATOM   3549  CA  ARG A 232     -72.378   6.969 -20.221  1.00  0.00           C
ATOM   3550  HA  ARG A 232     -73.151   6.519 -19.608  1.00  0.00           H
ATOM   3551  CB  ARG A 232     -71.914   5.889 -21.212  1.00  0.00           C
ATOM   3552  HB1 ARG A 232     -71.426   6.267 -22.125  1.00  0.00           H
ATOM   3553  HB2 ARG A 232     -71.262   5.118 -20.747  1.00  0.00           H
ATOM   3554  CG  ARG A 232     -73.117   5.095 -21.750  1.00  0.00           C
ATOM   3555  HG1 ARG A 232     -73.741   5.847 -22.275  1.00  0.00           H
ATOM   3556  HG2 ARG A 232     -73.827   4.787 -20.958  1.00  0.00           H
ATOM   3557  CD  ARG A 232     -72.686   4.065 -22.792  1.00  0.00           C
ATOM   3558  HD1 ARG A 232     -72.134   4.594 -23.596  1.00  0.00           H
ATOM   3559  HD2 ARG A 232     -72.094   3.236 -22.341  1.00  0.00           H
ATOM   3560  NE  ARG A 232     -73.897   3.684 -23.562  1.00  0.00           N
ATOM   3561  HE  ARG A 232     -74.781   4.079 -23.311  1.00  0.00           H
ATOM   3562  CZ  ARG A 232     -73.923   2.890 -24.671  1.00  0.00           C
ATOM   3563  NH1 ARG A 232     -72.889   2.094 -25.080  1.00  0.00           N
ATOM   3564 1HH1 ARG A 232     -72.925   1.587 -25.933  1.00  0.00           H
ATOM   3565 2HH1 ARG A 232     -72.146   1.892 -24.441  1.00  0.00           H
ATOM   3566  NH2 ARG A 232     -75.032   2.920 -25.470  1.00  0.00           N
ATOM   3567 1HH2 ARG A 232     -75.163   2.181 -26.124  1.00  0.00           H
ATOM   3568 2HH2 ARG A 232     -75.846   3.391 -25.126  1.00  0.00           H
ATOM   3569  C   ARG A 232     -71.321   7.428 -19.285  1.00  0.00           C
ATOM   3570  O   ARG A 232     -71.219   6.972 -18.143  1.00  0.00           O
ATOM   3571  N   ASP A 233     -70.492   8.382 -19.748  1.00  0.00           N
ATOM   3572  HN  ASP A 233     -70.500   8.505 -20.737  1.00  0.00           H
ATOM   3573  CA  ASP A 233     -69.599   9.103 -18.897  1.00  0.00           C
ATOM   3574  HA  ASP A 233     -69.095   8.296 -18.381  1.00  0.00           H
ATOM   3575  CB  ASP A 233     -68.763  10.087 -19.733  1.00  0.00           C
ATOM   3576  HB1 ASP A 233     -68.422  11.019 -19.252  1.00  0.00           H
ATOM   3577  HB2 ASP A 233     -69.379  10.286 -20.640  1.00  0.00           H
ATOM   3578  CG  ASP A 233     -67.522   9.358 -20.238  1.00  0.00           C
ATOM   3579  OD1 ASP A 233     -67.083   8.358 -19.597  1.00  0.00           O
ATOM   3580  OD2 ASP A 233     -66.866   9.931 -21.151  1.00  0.00           O
ATOM   3581  C   ASP A 233     -70.205   9.843 -17.758  1.00  0.00           C
ATOM   3582  O   ASP A 233     -69.704   9.803 -16.632  1.00  0.00           O
ATOM   3583  N   VAL A 234     -71.245  10.668 -17.992  1.00  0.00           N
ATOM   3584  HN  VAL A 234     -71.591  10.707 -18.927  1.00  0.00           H
ATOM   3585  CA  VAL A 234     -71.909  11.431 -16.981  1.00  0.00           C
ATOM   3586  HA  VAL A 234     -71.222  11.986 -16.370  1.00  0.00           H
ATOM   3587  CB  VAL A 234     -72.836  12.448 -17.584  1.00  0.00           C
ATOM   3588  HB  VAL A 234     -73.291  11.946 -18.472  1.00  0.00           H
ATOM   3589  CG1 VAL A 234     -73.926  12.859 -16.589  1.00  0.00           C
ATOM   3590 1HG1 VAL A 234     -74.774  12.150 -16.489  1.00  0.00           H
ATOM   3591 2HG1 VAL A 234     -74.372  13.780 -17.024  1.00  0.00           H
ATOM   3592 3HG1 VAL A 234     -73.442  13.115 -15.618  1.00  0.00           H
ATOM   3593  CG2 VAL A 234     -72.000  13.597 -18.168  1.00  0.00           C
ATOM   3594 1HG2 VAL A 234     -72.572  14.155 -18.937  1.00  0.00           H
ATOM   3595 2HG2 VAL A 234     -71.081  13.261 -18.695  1.00  0.00           H
ATOM   3596 3HG2 VAL A 234     -71.605  14.201 -17.331  1.00  0.00           H
ATOM   3597  C   VAL A 234     -72.574  10.511 -16.008  1.00  0.00           C
ATOM   3598  O   VAL A 234     -72.495  10.649 -14.787  1.00  0.00           O
ATOM   3599  N   ARG A 235     -73.080   9.361 -16.477  1.00  0.00           N
ATOM   3600  HN  ARG A 235     -73.103   9.224 -17.462  1.00  0.00           H
ATOM   3601  CA  ARG A 235     -73.595   8.315 -15.637  1.00  0.00           C
ATOM   3602  HA  ARG A 235     -74.232   8.834 -14.936  1.00  0.00           H
ATOM   3603  CB  ARG A 235     -74.432   7.262 -16.383  1.00  0.00           C
ATOM   3604  HB1 ARG A 235     -73.791   6.902 -17.214  1.00  0.00           H
ATOM   3605  HB2 ARG A 235     -75.294   7.721 -16.898  1.00  0.00           H
ATOM   3606  CG  ARG A 235     -74.965   6.079 -15.564  1.00  0.00           C
ATOM   3607  HG1 ARG A 235     -74.199   5.464 -15.044  1.00  0.00           H
ATOM   3608  HG2 ARG A 235     -75.620   6.556 -14.809  1.00  0.00           H
ATOM   3609  CD  ARG A 235     -75.797   5.107 -16.394  1.00  0.00           C
ATOM   3610  HD1 ARG A 235     -76.630   5.616 -16.925  1.00  0.00           H
ATOM   3611  HD2 ARG A 235     -76.135   4.246 -15.765  1.00  0.00           H
ATOM   3612  NE  ARG A 235     -74.976   4.487 -17.473  1.00  0.00           N
ATOM   3613  HE  ARG A 235     -73.981   4.570 -17.496  1.00  0.00           H
ATOM   3614  CZ  ARG A 235     -75.322   3.464 -18.309  1.00  0.00           C
ATOM   3615  NH1 ARG A 235     -76.557   2.901 -18.426  1.00  0.00           N
ATOM   3616 1HH1 ARG A 235     -77.245   3.254 -17.782  1.00  0.00           H
ATOM   3617 2HH1 ARG A 235     -76.717   2.068 -18.963  1.00  0.00           H
ATOM   3618  NH2 ARG A 235     -74.352   2.910 -19.099  1.00  0.00           N
ATOM   3619 1HH2 ARG A 235     -73.394   3.148 -18.968  1.00  0.00           H
ATOM   3620 2HH2 ARG A 235     -74.560   2.019 -19.499  1.00  0.00           H
ATOM   3621  C   ARG A 235     -72.574   7.665 -14.779  1.00  0.00           C
ATOM   3622  O   ARG A 235     -72.713   7.534 -13.560  1.00  0.00           O
ATOM   3623  N   LEU A 236     -71.385   7.319 -15.302  1.00  0.00           N
ATOM   3624  HN  LEU A 236     -71.200   7.343 -16.288  1.00  0.00           H
ATOM   3625  CA  LEU A 236     -70.313   6.996 -14.415  1.00  0.00           C
ATOM   3626  HA  LEU A 236     -70.611   6.110 -13.878  1.00  0.00           H
ATOM   3627  CB  LEU A 236     -69.098   6.667 -15.302  1.00  0.00           C
ATOM   3628  HB1 LEU A 236     -68.792   7.605 -15.813  1.00  0.00           H
ATOM   3629  HB2 LEU A 236     -69.380   6.023 -16.153  1.00  0.00           H
ATOM   3630  CG  LEU A 236     -67.821   6.075 -14.683  1.00  0.00           C
ATOM   3631  HG  LEU A 236     -67.383   6.825 -13.988  1.00  0.00           H
ATOM   3632  CD1 LEU A 236     -68.100   4.781 -13.904  1.00  0.00           C
ATOM   3633 1HD1 LEU A 236     -68.526   3.959 -14.516  1.00  0.00           H
ATOM   3634 2HD1 LEU A 236     -68.863   4.958 -13.126  1.00  0.00           H
ATOM   3635 3HD1 LEU A 236     -67.250   4.257 -13.414  1.00  0.00           H
ATOM   3636  CD2 LEU A 236     -66.732   5.821 -15.747  1.00  0.00           C
ATOM   3637 1HD2 LEU A 236     -66.434   6.694 -16.374  1.00  0.00           H
ATOM   3638 2HD2 LEU A 236     -65.736   5.630 -15.284  1.00  0.00           H
ATOM   3639 3HD2 LEU A 236     -67.274   5.084 -16.367  1.00  0.00           H
ATOM   3640  C   LEU A 236     -69.891   7.940 -13.348  1.00  0.00           C
ATOM   3641  O   LEU A 236     -69.629   7.434 -12.263  1.00  0.00           O
ATOM   3642  N   ILE A 237     -69.892   9.273 -13.562  1.00  0.00           N
ATOM   3643  HN  ILE A 237     -70.044   9.604 -14.494  1.00  0.00           H
ATOM   3644  CA  ILE A 237     -69.674  10.263 -12.565  1.00  0.00           C
ATOM   3645  HA  ILE A 237     -68.754  10.030 -12.055  1.00  0.00           H
ATOM   3646  CB  ILE A 237     -69.561  11.641 -13.149  1.00  0.00           C
ATOM   3647  HB  ILE A 237     -70.378  11.904 -13.857  1.00  0.00           H
ATOM   3648  CG2 ILE A 237     -69.344  12.655 -12.013  1.00  0.00           C
ATOM   3649 1HG2 ILE A 237     -70.291  12.895 -11.499  1.00  0.00           H
ATOM   3650 2HG2 ILE A 237     -68.811  13.526 -12.454  1.00  0.00           H
ATOM   3651 3HG2 ILE A 237     -68.593  12.241 -11.303  1.00  0.00           H
ATOM   3652  CG1 ILE A 237     -68.304  11.690 -14.039  1.00  0.00           C
ATOM   3653 1HG1 ILE A 237     -68.576  11.085 -14.933  1.00  0.00           H
ATOM   3654 2HG1 ILE A 237     -68.106  12.731 -14.358  1.00  0.00           H
ATOM   3655  CD  ILE A 237     -66.992  11.020 -13.649  1.00  0.00           C
ATOM   3656  HD1 ILE A 237     -66.594  11.468 -12.714  1.00  0.00           H
ATOM   3657  HD2 ILE A 237     -66.212  11.036 -14.448  1.00  0.00           H
ATOM   3658  HD3 ILE A 237     -67.135   9.924 -13.570  1.00  0.00           H
ATOM   3659  C   ILE A 237     -70.721  10.254 -11.499  1.00  0.00           C
ATOM   3660  O   ILE A 237     -70.401  10.263 -10.305  1.00  0.00           O
ATOM   3661  N   PHE A 238     -71.993  10.224 -11.934  1.00  0.00           N
ATOM   3662  HN  PHE A 238     -72.185  10.268 -12.908  1.00  0.00           H
ATOM   3663  CA  PHE A 238     -73.125  10.175 -11.062  1.00  0.00           C
ATOM   3664  HA  PHE A 238     -73.162  11.049 -10.425  1.00  0.00           H
ATOM   3665  CB  PHE A 238     -74.453  10.129 -11.833  1.00  0.00           C
ATOM   3666  HB1 PHE A 238     -74.806   9.180 -12.292  1.00  0.00           H
ATOM   3667  HB2 PHE A 238     -74.297  10.734 -12.748  1.00  0.00           H
ATOM   3668  CG  PHE A 238     -75.516  10.679 -10.947  1.00  0.00           C
ATOM   3669  CD1 PHE A 238     -76.083   9.893  -9.978  1.00  0.00           C
ATOM   3670  HD1 PHE A 238     -75.696   8.888  -9.825  1.00  0.00           H
ATOM   3671  CE1 PHE A 238     -77.209  10.335  -9.323  1.00  0.00           C
ATOM   3672  HE1 PHE A 238     -77.759   9.794  -8.569  1.00  0.00           H
ATOM   3673  CZ  PHE A 238     -77.781  11.543  -9.656  1.00  0.00           C
ATOM   3674  HZ  PHE A 238     -78.658  11.958  -9.196  1.00  0.00           H
ATOM   3675  CD2 PHE A 238     -75.996  11.940 -11.209  1.00  0.00           C
ATOM   3676  HD2 PHE A 238     -75.598  12.638 -11.922  1.00  0.00           H
ATOM   3677  CE2 PHE A 238     -77.126  12.368 -10.543  1.00  0.00           C
ATOM   3678  HE2 PHE A 238     -77.641  13.291 -10.723  1.00  0.00           H
ATOM   3679  C   PHE A 238     -73.076   8.962 -10.205  1.00  0.00           C
ATOM   3680  O   PHE A 238     -73.255   9.026  -8.984  1.00  0.00           O
ATOM   3681  N   THR A 239     -72.683   7.806 -10.778  1.00  0.00           N
ATOM   3682  HN  THR A 239     -72.497   7.831 -11.753  1.00  0.00           H
ATOM   3683  CA  THR A 239     -72.510   6.543 -10.127  1.00  0.00           C
ATOM   3684  HA  THR A 239     -73.418   6.302  -9.598  1.00  0.00           H
ATOM   3685  CB  THR A 239     -72.208   5.376 -11.024  1.00  0.00           C
ATOM   3686  HB  THR A 239     -71.169   5.361 -11.416  1.00  0.00           H
ATOM   3687  OG1 THR A 239     -73.112   5.342 -12.112  1.00  0.00           O
ATOM   3688  HG1 THR A 239     -72.969   6.166 -12.597  1.00  0.00           H
ATOM   3689  CG2 THR A 239     -72.332   4.101 -10.174  1.00  0.00           C
ATOM   3690 1HG2 THR A 239     -71.509   3.933  -9.451  1.00  0.00           H
ATOM   3691 2HG2 THR A 239     -72.377   3.259 -10.898  1.00  0.00           H
ATOM   3692 3HG2 THR A 239     -73.313   4.117  -9.645  1.00  0.00           H
ATOM   3693  C   THR A 239     -71.438   6.556  -9.087  1.00  0.00           C
ATOM   3694  O   THR A 239     -71.683   6.319  -7.906  1.00  0.00           O
ATOM   3695  N   ILE A 240     -70.185   6.959  -9.384  1.00  0.00           N
ATOM   3696  HN  ILE A 240     -69.947   7.162 -10.333  1.00  0.00           H
ATOM   3697  CA  ILE A 240     -69.138   7.229  -8.438  1.00  0.00           C
ATOM   3698  HA  ILE A 240     -68.796   6.344  -7.918  1.00  0.00           H
ATOM   3699  CB  ILE A 240     -67.940   7.788  -9.142  1.00  0.00           C
ATOM   3700  HB  ILE A 240     -68.183   8.717  -9.690  1.00  0.00           H
ATOM   3701  CG2 ILE A 240     -66.846   8.133  -8.112  1.00  0.00           C
ATOM   3702 1HG2 ILE A 240     -65.952   8.480  -8.655  1.00  0.00           H
ATOM   3703 2HG2 ILE A 240     -67.288   8.930  -7.477  1.00  0.00           H
ATOM   3704 3HG2 ILE A 240     -66.578   7.277  -7.469  1.00  0.00           H
ATOM   3705  CG1 ILE A 240     -67.289   6.824 -10.141  1.00  0.00           C
ATOM   3706 1HG1 ILE A 240     -66.905   5.928  -9.603  1.00  0.00           H
ATOM   3707 2HG1 ILE A 240     -68.132   6.445 -10.752  1.00  0.00           H
ATOM   3708  CD  ILE A 240     -66.168   7.417 -10.982  1.00  0.00           C
ATOM   3709  HD1 ILE A 240     -65.810   6.706 -11.767  1.00  0.00           H
ATOM   3710  HD2 ILE A 240     -66.512   8.420 -11.308  1.00  0.00           H
ATOM   3711  HD3 ILE A 240     -65.276   7.685 -10.378  1.00  0.00           H
ATOM   3712  C   ILE A 240     -69.565   8.137  -7.339  1.00  0.00           C
ATOM   3713  O   ILE A 240     -69.479   7.799  -6.162  1.00  0.00           O
ATOM   3714  N   MET A 241     -70.171   9.304  -7.658  1.00  0.00           N
ATOM   3715  HN  MET A 241     -70.380   9.660  -8.558  1.00  0.00           H
ATOM   3716  CA  MET A 241     -70.588  10.205  -6.619  1.00  0.00           C
ATOM   3717  HA  MET A 241     -69.753  10.397  -5.957  1.00  0.00           H
ATOM   3718  CB  MET A 241     -71.053  11.547  -7.216  1.00  0.00           C
ATOM   3719  HB1 MET A 241     -71.581  12.038  -6.369  1.00  0.00           H
ATOM   3720  HB2 MET A 241     -71.756  11.458  -8.073  1.00  0.00           H
ATOM   3721  CG  MET A 241     -69.853  12.399  -7.635  1.00  0.00           C
ATOM   3722  HG1 MET A 241     -69.347  11.794  -8.415  1.00  0.00           H
ATOM   3723  HG2 MET A 241     -70.266  13.387  -7.926  1.00  0.00           H
ATOM   3724  SD  MET A 241     -68.709  12.688  -6.254  1.00  0.00           S
ATOM   3725  CE  MET A 241     -67.854  14.024  -7.140  1.00  0.00           C
ATOM   3726  HE1 MET A 241     -67.096  14.483  -6.468  1.00  0.00           H
ATOM   3727  HE2 MET A 241     -68.451  14.732  -7.766  1.00  0.00           H
ATOM   3728  HE3 MET A 241     -67.153  13.687  -7.926  1.00  0.00           H
ATOM   3729  C   MET A 241     -71.660   9.697  -5.725  1.00  0.00           C
ATOM   3730  O   MET A 241     -71.602   9.893  -4.505  1.00  0.00           O
ATOM   3731  N   ILE A 242     -72.817   9.205  -6.191  1.00  0.00           N
ATOM   3732  HN  ILE A 242     -72.900   9.011  -7.169  1.00  0.00           H
ATOM   3733  CA  ILE A 242     -73.900   8.700  -5.407  1.00  0.00           C
ATOM   3734  HA  ILE A 242     -74.074   9.533  -4.750  1.00  0.00           H
ATOM   3735  CB  ILE A 242     -75.156   8.421  -6.170  1.00  0.00           C
ATOM   3736  HB  ILE A 242     -75.141   9.247  -6.918  1.00  0.00           H
ATOM   3737  CG2 ILE A 242     -74.973   7.098  -6.931  1.00  0.00           C
ATOM   3738 1HG2 ILE A 242     -75.948   6.878  -7.403  1.00  0.00           H
ATOM   3739 2HG2 ILE A 242     -74.672   6.191  -6.358  1.00  0.00           H
ATOM   3740 3HG2 ILE A 242     -74.378   7.260  -7.858  1.00  0.00           H
ATOM   3741  CG1 ILE A 242     -76.435   8.426  -5.312  1.00  0.00           C
ATOM   3742 1HG1 ILE A 242     -77.316   8.198  -5.939  1.00  0.00           H
ATOM   3743 2HG1 ILE A 242     -76.198   7.542  -4.686  1.00  0.00           H
ATOM   3744  CD  ILE A 242     -76.738   9.749  -4.614  1.00  0.00           C
ATOM   3745  HD1 ILE A 242     -76.720  10.519  -5.419  1.00  0.00           H
ATOM   3746  HD2 ILE A 242     -75.903  10.010  -3.925  1.00  0.00           H
ATOM   3747  HD3 ILE A 242     -77.657   9.813  -3.991  1.00  0.00           H
ATOM   3748  C   ILE A 242     -73.459   7.592  -4.510  1.00  0.00           C
ATOM   3749  O   ILE A 242     -73.857   7.567  -3.351  1.00  0.00           O
ATOM   3750  N   VAL A 243     -72.540   6.697  -4.906  1.00  0.00           N
ATOM   3751  HN  VAL A 243     -72.225   6.783  -5.853  1.00  0.00           H
ATOM   3752  CA  VAL A 243     -71.967   5.589  -4.208  1.00  0.00           C
ATOM   3753  HA  VAL A 243     -72.714   5.014  -3.680  1.00  0.00           H
ATOM   3754  CB  VAL A 243     -71.303   4.611  -5.137  1.00  0.00           C
ATOM   3755  HB  VAL A 243     -70.651   5.094  -5.884  1.00  0.00           H
ATOM   3756  CG1 VAL A 243     -70.377   3.644  -4.366  1.00  0.00           C
ATOM   3757 1HG1 VAL A 243     -70.924   3.105  -3.562  1.00  0.00           H
ATOM   3758 2HG1 VAL A 243     -70.021   2.865  -5.077  1.00  0.00           H
ATOM   3759 3HG1 VAL A 243     -69.550   4.216  -3.885  1.00  0.00           H
ATOM   3760  CG2 VAL A 243     -72.354   3.726  -5.838  1.00  0.00           C
ATOM   3761 1HG2 VAL A 243     -72.925   3.162  -5.071  1.00  0.00           H
ATOM   3762 2HG2 VAL A 243     -71.961   2.879  -6.427  1.00  0.00           H
ATOM   3763 3HG2 VAL A 243     -72.995   4.339  -6.516  1.00  0.00           H
ATOM   3764  C   VAL A 243     -71.045   6.102  -3.157  1.00  0.00           C
ATOM   3765  O   VAL A 243     -70.943   5.645  -2.024  1.00  0.00           O
ATOM   3766  N   TYR A 244     -70.213   7.119  -3.452  1.00  0.00           N
ATOM   3767  HN  TYR A 244     -70.088   7.338  -4.415  1.00  0.00           H
ATOM   3768  CA  TYR A 244     -69.423   7.852  -2.516  1.00  0.00           C
ATOM   3769  HA  TYR A 244     -68.772   7.149  -2.025  1.00  0.00           H
ATOM   3770  CB  TYR A 244     -68.583   8.933  -3.227  1.00  0.00           C
ATOM   3771  HB1 TYR A 244     -69.091   9.537  -4.012  1.00  0.00           H
ATOM   3772  HB2 TYR A 244     -67.839   8.327  -3.790  1.00  0.00           H
ATOM   3773  CG  TYR A 244     -67.876   9.805  -2.243  1.00  0.00           C
ATOM   3774  CD1 TYR A 244     -66.841   9.274  -1.513  1.00  0.00           C
ATOM   3775  HD1 TYR A 244     -66.645   8.217  -1.507  1.00  0.00           H
ATOM   3776  CE1 TYR A 244     -66.083  10.068  -0.688  1.00  0.00           C
ATOM   3777  HE1 TYR A 244     -65.307   9.585  -0.126  1.00  0.00           H
ATOM   3778  CZ  TYR A 244     -66.370  11.410  -0.594  1.00  0.00           C
ATOM   3779  OH  TYR A 244     -65.726  12.313   0.281  1.00  0.00           O
ATOM   3780  HH  TYR A 244     -66.440  12.818   0.677  1.00  0.00           H
ATOM   3781  CD2 TYR A 244     -68.178  11.140  -2.088  1.00  0.00           C
ATOM   3782  HD2 TYR A 244     -69.074  11.547  -2.538  1.00  0.00           H
ATOM   3783  CE2 TYR A 244     -67.435  11.959  -1.274  1.00  0.00           C
ATOM   3784  HE2 TYR A 244     -67.722  12.992  -1.173  1.00  0.00           H
ATOM   3785  C   TYR A 244     -70.252   8.467  -1.447  1.00  0.00           C
ATOM   3786  O   TYR A 244     -69.936   8.440  -0.260  1.00  0.00           O
ATOM   3787  N   PHE A 245     -71.448   8.951  -1.824  1.00  0.00           N
ATOM   3788  HN  PHE A 245     -71.617   9.099  -2.795  1.00  0.00           H
ATOM   3789  CA  PHE A 245     -72.295   9.599  -0.866  1.00  0.00           C
ATOM   3790  HA  PHE A 245     -71.706  10.125  -0.137  1.00  0.00           H
ATOM   3791  CB  PHE A 245     -73.260  10.593  -1.535  1.00  0.00           C
ATOM   3792  HB1 PHE A 245     -73.929  11.017  -0.747  1.00  0.00           H
ATOM   3793  HB2 PHE A 245     -73.815  10.095  -2.358  1.00  0.00           H
ATOM   3794  CG  PHE A 245     -72.529  11.814  -1.957  1.00  0.00           C
ATOM   3795  CD1 PHE A 245     -71.876  12.642  -1.068  1.00  0.00           C
ATOM   3796  HD1 PHE A 245     -71.838  12.239  -0.065  1.00  0.00           H
ATOM   3797  CE1 PHE A 245     -71.089  13.677  -1.502  1.00  0.00           C
ATOM   3798  HE1 PHE A 245     -70.535  14.264  -0.774  1.00  0.00           H
ATOM   3799  CZ  PHE A 245     -71.091  14.024  -2.825  1.00  0.00           C
ATOM   3800  HZ  PHE A 245     -70.507  14.856  -3.196  1.00  0.00           H
ATOM   3801  CD2 PHE A 245     -72.627  12.234  -3.268  1.00  0.00           C
ATOM   3802  HD2 PHE A 245     -73.153  11.730  -4.062  1.00  0.00           H
ATOM   3803  CE2 PHE A 245     -71.922  13.338  -3.681  1.00  0.00           C
ATOM   3804  HE2 PHE A 245     -71.981  13.649  -4.718  1.00  0.00           H
ATOM   3805  C   PHE A 245     -72.952   8.589   0.011  1.00  0.00           C
ATOM   3806  O   PHE A 245     -73.233   8.791   1.190  1.00  0.00           O
ATOM   3807  N   LEU A 246     -73.219   7.388  -0.540  1.00  0.00           N
ATOM   3808  HN  LEU A 246     -73.096   7.275  -1.524  1.00  0.00           H
ATOM   3809  CA  LEU A 246     -73.852   6.355   0.216  1.00  0.00           C
ATOM   3810  HA  LEU A 246     -74.652   6.815   0.780  1.00  0.00           H
ATOM   3811  CB  LEU A 246     -74.316   5.308  -0.812  1.00  0.00           C
ATOM   3812  HB1 LEU A 246     -73.401   4.958  -1.329  1.00  0.00           H
ATOM   3813  HB2 LEU A 246     -74.987   5.823  -1.533  1.00  0.00           H
ATOM   3814  CG  LEU A 246     -75.057   4.024  -0.377  1.00  0.00           C
ATOM   3815  HG  LEU A 246     -74.515   3.462   0.414  1.00  0.00           H
ATOM   3816  CD1 LEU A 246     -75.256   3.109  -1.599  1.00  0.00           C
ATOM   3817 1HD1 LEU A 246     -74.287   2.691  -1.945  1.00  0.00           H
ATOM   3818 2HD1 LEU A 246     -75.851   3.597  -2.404  1.00  0.00           H
ATOM   3819 3HD1 LEU A 246     -75.721   2.196  -1.171  1.00  0.00           H
ATOM   3820  CD2 LEU A 246     -76.402   4.344   0.277  1.00  0.00           C
ATOM   3821 1HD2 LEU A 246     -76.327   5.068   1.116  1.00  0.00           H
ATOM   3822 2HD2 LEU A 246     -76.869   3.370   0.569  1.00  0.00           H
ATOM   3823 3HD2 LEU A 246     -77.077   4.823  -0.452  1.00  0.00           H
ATOM   3824  C   LEU A 246     -72.948   5.758   1.249  1.00  0.00           C
ATOM   3825  O   LEU A 246     -73.422   5.312   2.285  1.00  0.00           O
ATOM   3826  N   PHE A 247     -71.609   5.801   1.107  1.00  0.00           N
ATOM   3827  HN  PHE A 247     -71.188   6.085   0.254  1.00  0.00           H
ATOM   3828  CA  PHE A 247     -70.784   5.552   2.245  1.00  0.00           C
ATOM   3829  HA  PHE A 247     -71.268   4.781   2.828  1.00  0.00           H
ATOM   3830  CB  PHE A 247     -69.378   5.043   1.859  1.00  0.00           C
ATOM   3831  HB1 PHE A 247     -68.928   5.723   1.103  1.00  0.00           H
ATOM   3832  HB2 PHE A 247     -68.690   4.952   2.716  1.00  0.00           H
ATOM   3833  CG  PHE A 247     -69.390   3.695   1.211  1.00  0.00           C
ATOM   3834  CD1 PHE A 247     -69.357   2.587   2.022  1.00  0.00           C
ATOM   3835  HD1 PHE A 247     -69.534   2.786   3.065  1.00  0.00           H
ATOM   3836  CE1 PHE A 247     -69.144   1.300   1.568  1.00  0.00           C
ATOM   3837  HE1 PHE A 247     -69.084   0.396   2.156  1.00  0.00           H
ATOM   3838  CZ  PHE A 247     -68.959   1.121   0.223  1.00  0.00           C
ATOM   3839  HZ  PHE A 247     -68.825   0.101  -0.111  1.00  0.00           H
ATOM   3840  CD2 PHE A 247     -69.174   3.443  -0.122  1.00  0.00           C
ATOM   3841  HD2 PHE A 247     -69.189   4.243  -0.838  1.00  0.00           H
ATOM   3842  CE2 PHE A 247     -68.962   2.188  -0.638  1.00  0.00           C
ATOM   3843  HE2 PHE A 247     -68.747   2.147  -1.702  1.00  0.00           H
ATOM   3844  C   PHE A 247     -70.587   6.711   3.163  1.00  0.00           C
ATOM   3845  O   PHE A 247     -70.756   6.529   4.367  1.00  0.00           O
ATOM   3846  N   TRP A 248     -70.295   7.927   2.668  1.00  0.00           N
ATOM   3847  HN  TRP A 248     -70.180   8.015   1.673  1.00  0.00           H
ATOM   3848  CA  TRP A 248     -69.805   8.962   3.526  1.00  0.00           C
ATOM   3849  HA  TRP A 248     -69.356   8.544   4.425  1.00  0.00           H
ATOM   3850  CB  TRP A 248     -68.660   9.650   2.768  1.00  0.00           C
ATOM   3851  HB1 TRP A 248     -68.466  10.734   2.928  1.00  0.00           H
ATOM   3852  HB2 TRP A 248     -68.970   9.706   1.700  1.00  0.00           H
ATOM   3853  CG  TRP A 248     -67.320   9.013   2.914  1.00  0.00           C
ATOM   3854  CD1 TRP A 248     -66.699   8.127   2.063  1.00  0.00           C
ATOM   3855  HD1 TRP A 248     -67.065   8.004   1.058  1.00  0.00           H
ATOM   3856  NE1 TRP A 248     -65.591   7.612   2.677  1.00  0.00           N
ATOM   3857  HE1 TRP A 248     -64.867   7.090   2.292  1.00  0.00           H
ATOM   3858  CE2 TRP A 248     -65.464   8.280   3.867  1.00  0.00           C
ATOM   3859  CD2 TRP A 248     -66.449   9.235   4.024  1.00  0.00           C
ATOM   3860  CE3 TRP A 248     -66.464  10.040   5.124  1.00  0.00           C
ATOM   3861  HE3 TRP A 248     -67.195  10.752   5.460  1.00  0.00           H
ATOM   3862  CZ3 TRP A 248     -65.378   9.998   5.975  1.00  0.00           C
ATOM   3863  HZ3 TRP A 248     -65.361  10.701   6.799  1.00  0.00           H
ATOM   3864  CZ2 TRP A 248     -64.416   8.183   4.733  1.00  0.00           C
ATOM   3865  HZ2 TRP A 248     -63.594   7.548   4.479  1.00  0.00           H
ATOM   3866  CH2 TRP A 248     -64.343   9.127   5.741  1.00  0.00           C
ATOM   3867  HH2 TRP A 248     -63.461   9.104   6.362  1.00  0.00           H
ATOM   3868  C   TRP A 248     -70.816   9.965   3.942  1.00  0.00           C
ATOM   3869  O   TRP A 248     -70.578  10.555   4.999  1.00  0.00           O
ATOM   3870  N   ALA A 249     -71.856  10.286   3.153  1.00  0.00           N
ATOM   3871  HN  ALA A 249     -72.106   9.684   2.399  1.00  0.00           H
ATOM   3872  CA  ALA A 249     -72.898  11.180   3.578  1.00  0.00           C
ATOM   3873  HA  ALA A 249     -72.465  12.136   3.821  1.00  0.00           H
ATOM   3874  CB  ALA A 249     -73.773  11.572   2.374  1.00  0.00           C
ATOM   3875  HB1 ALA A 249     -74.272  10.668   1.972  1.00  0.00           H
ATOM   3876  HB2 ALA A 249     -73.079  12.068   1.664  1.00  0.00           H
ATOM   3877  HB3 ALA A 249     -74.581  12.273   2.675  1.00  0.00           H
ATOM   3878  C   ALA A 249     -73.695  10.913   4.803  1.00  0.00           C
ATOM   3879  O   ALA A 249     -74.017  11.859   5.513  1.00  0.00           O
ATOM   3880  N   PRO A 250     -74.014   9.702   5.149  1.00  0.00           N
ATOM   3881  CD  PRO A 250     -74.075   8.484   4.357  1.00  0.00           C
ATOM   3882  HD1 PRO A 250     -73.040   8.149   4.113  1.00  0.00           H
ATOM   3883  HD2 PRO A 250     -74.626   8.683   3.415  1.00  0.00           H
ATOM   3884  CA  PRO A 250     -74.620   9.450   6.423  1.00  0.00           C
ATOM   3885  HA  PRO A 250     -75.311  10.228   6.722  1.00  0.00           H
ATOM   3886  CB  PRO A 250     -75.449   8.174   6.301  1.00  0.00           C
ATOM   3887  HB1 PRO A 250     -75.453   7.540   7.209  1.00  0.00           H
ATOM   3888  HB2 PRO A 250     -76.486   8.404   5.999  1.00  0.00           H
ATOM   3889  CG  PRO A 250     -74.665   7.374   5.245  1.00  0.00           C
ATOM   3890  HG1 PRO A 250     -75.387   6.946   4.529  1.00  0.00           H
ATOM   3891  HG2 PRO A 250     -73.906   6.696   5.689  1.00  0.00           H
ATOM   3892  C   PRO A 250     -73.579   9.503   7.492  1.00  0.00           C
ATOM   3893  O   PRO A 250     -73.828  10.063   8.560  1.00  0.00           O
ATOM   3894  N   TYR A 251     -72.329   9.104   7.209  1.00  0.00           N
ATOM   3895  HN  TYR A 251     -71.959   8.696   6.377  1.00  0.00           H
ATOM   3896  CA  TYR A 251     -71.272   9.152   8.167  1.00  0.00           C
ATOM   3897  HA  TYR A 251     -71.623   8.737   9.103  1.00  0.00           H
ATOM   3898  CB  TYR A 251     -70.108   8.377   7.538  1.00  0.00           C
ATOM   3899  HB1 TYR A 251     -69.719   9.010   6.708  1.00  0.00           H
ATOM   3900  HB2 TYR A 251     -70.466   7.403   7.121  1.00  0.00           H
ATOM   3901  CG  TYR A 251     -68.942   8.048   8.410  1.00  0.00           C
ATOM   3902  CD1 TYR A 251     -68.969   7.903   9.774  1.00  0.00           C
ATOM   3903  HD1 TYR A 251     -69.929   7.895  10.273  1.00  0.00           H
ATOM   3904  CE1 TYR A 251     -67.829   7.637  10.484  1.00  0.00           C
ATOM   3905  HE1 TYR A 251     -67.907   7.537  11.557  1.00  0.00           H
ATOM   3906  CZ  TYR A 251     -66.598   7.632   9.859  1.00  0.00           C
ATOM   3907  OH  TYR A 251     -65.410   7.427  10.592  1.00  0.00           O
ATOM   3908  HH  TYR A 251     -65.655   6.918  11.367  1.00  0.00           H
ATOM   3909  CD2 TYR A 251     -67.716   7.950   7.791  1.00  0.00           C
ATOM   3910  HD2 TYR A 251     -67.637   8.153   6.732  1.00  0.00           H
ATOM   3911  CE2 TYR A 251     -66.553   7.914   8.517  1.00  0.00           C
ATOM   3912  HE2 TYR A 251     -65.610   7.763   8.007  1.00  0.00           H
ATOM   3913  C   TYR A 251     -70.862  10.500   8.661  1.00  0.00           C
ATOM   3914  O   TYR A 251     -70.578  10.695   9.837  1.00  0.00           O
ATOM   3915  N   ASN A 252     -70.771  11.469   7.730  1.00  0.00           N
ATOM   3916  HN  ASN A 252     -71.144  11.253   6.831  1.00  0.00           H
ATOM   3917  CA  ASN A 252     -70.614  12.866   7.995  1.00  0.00           C
ATOM   3918  HA  ASN A 252     -69.824  12.943   8.726  1.00  0.00           H
ATOM   3919  CB  ASN A 252     -70.107  13.566   6.723  1.00  0.00           C
ATOM   3920  HB1 ASN A 252     -70.124  14.649   6.955  1.00  0.00           H
ATOM   3921  HB2 ASN A 252     -70.761  13.185   5.899  1.00  0.00           H
ATOM   3922  CG  ASN A 252     -68.656  13.200   6.456  1.00  0.00           C
ATOM   3923  OD1 ASN A 252     -68.148  12.388   7.233  1.00  0.00           O
ATOM   3924  ND2 ASN A 252     -67.909  13.672   5.423  1.00  0.00           N
ATOM   3925 1HD2 ASN A 252     -66.974  13.331   5.306  1.00  0.00           H
ATOM   3926 2HD2 ASN A 252     -68.248  14.245   4.669  1.00  0.00           H
ATOM   3927  C   ASN A 252     -71.747  13.533   8.688  1.00  0.00           C
ATOM   3928  O   ASN A 252     -71.555  14.345   9.585  1.00  0.00           O
ATOM   3929  N   ILE A 253     -73.015  13.278   8.316  1.00  0.00           N
ATOM   3930  HN  ILE A 253     -73.147  12.628   7.566  1.00  0.00           H
ATOM   3931  CA  ILE A 253     -74.218  13.823   8.879  1.00  0.00           C
ATOM   3932  HA  ILE A 253     -74.048  14.861   9.133  1.00  0.00           H
ATOM   3933  CB  ILE A 253     -75.382  13.785   7.947  1.00  0.00           C
ATOM   3934  HB  ILE A 253     -75.546  12.802   7.458  1.00  0.00           H
ATOM   3935  CG2 ILE A 253     -76.725  14.220   8.564  1.00  0.00           C
ATOM   3936 1HG2 ILE A 253     -77.287  13.415   9.093  1.00  0.00           H
ATOM   3937 2HG2 ILE A 253     -77.410  14.473   7.728  1.00  0.00           H
ATOM   3938 3HG2 ILE A 253     -76.535  15.083   9.238  1.00  0.00           H
ATOM   3939  CG1 ILE A 253     -75.040  14.600   6.688  1.00  0.00           C
ATOM   3940 1HG1 ILE A 253     -75.907  14.481   5.993  1.00  0.00           H
ATOM   3941 2HG1 ILE A 253     -74.176  14.120   6.191  1.00  0.00           H
ATOM   3942  CD  ILE A 253     -74.793  16.092   6.892  1.00  0.00           C
ATOM   3943  HD1 ILE A 253     -73.858  16.315   7.447  1.00  0.00           H
ATOM   3944  HD2 ILE A 253     -74.749  16.645   5.937  1.00  0.00           H
ATOM   3945  HD3 ILE A 253     -75.697  16.538   7.363  1.00  0.00           H
ATOM   3946  C   ILE A 253     -74.441  13.352  10.272  1.00  0.00           C
ATOM   3947  O   ILE A 253     -74.917  14.101  11.122  1.00  0.00           O
ATOM   3948  N   VAL A 254     -74.192  12.067  10.609  1.00  0.00           N
ATOM   3949  HN  VAL A 254     -73.812  11.384   9.991  1.00  0.00           H
ATOM   3950  CA  VAL A 254     -74.458  11.513  11.899  1.00  0.00           C
ATOM   3951  HA  VAL A 254     -75.456  11.845  12.150  1.00  0.00           H
ATOM   3952  CB  VAL A 254     -74.620  10.027  11.899  1.00  0.00           C
ATOM   3953  HB  VAL A 254     -73.800   9.476  11.389  1.00  0.00           H
ATOM   3954  CG1 VAL A 254     -74.805   9.428  13.307  1.00  0.00           C
ATOM   3955 1HG1 VAL A 254     -75.726   9.842  13.771  1.00  0.00           H
ATOM   3956 2HG1 VAL A 254     -73.991   9.508  14.047  1.00  0.00           H
ATOM   3957 3HG1 VAL A 254     -75.020   8.334  13.230  1.00  0.00           H
ATOM   3958  CG2 VAL A 254     -75.877   9.643  11.112  1.00  0.00           C
ATOM   3959 1HG2 VAL A 254     -75.994   8.551  11.249  1.00  0.00           H
ATOM   3960 2HG2 VAL A 254     -76.764  10.155  11.548  1.00  0.00           H
ATOM   3961 3HG2 VAL A 254     -75.838   9.767  10.009  1.00  0.00           H
ATOM   3962  C   VAL A 254     -73.471  12.026  12.896  1.00  0.00           C
ATOM   3963  O   VAL A 254     -73.854  12.477  13.967  1.00  0.00           O
ATOM   3964  N   LEU A 255     -72.230  12.167  12.393  1.00  0.00           N
ATOM   3965  HN  LEU A 255     -72.058  11.717  11.524  1.00  0.00           H
ATOM   3966  CA  LEU A 255     -71.182  12.955  12.960  1.00  0.00           C
ATOM   3967  HA  LEU A 255     -70.976  12.577  13.951  1.00  0.00           H
ATOM   3968  CB  LEU A 255     -69.938  12.781  12.073  1.00  0.00           C
ATOM   3969  HB1 LEU A 255     -69.703  11.696  11.968  1.00  0.00           H
ATOM   3970  HB2 LEU A 255     -70.067  13.156  11.037  1.00  0.00           H
ATOM   3971  CG  LEU A 255     -68.643  13.410  12.634  1.00  0.00           C
ATOM   3972  HG  LEU A 255     -68.798  14.452  12.987  1.00  0.00           H
ATOM   3973  CD1 LEU A 255     -67.586  13.412  11.518  1.00  0.00           C
ATOM   3974 1HD1 LEU A 255     -67.552  12.392  11.090  1.00  0.00           H
ATOM   3975 2HD1 LEU A 255     -67.914  14.175  10.773  1.00  0.00           H
ATOM   3976 3HD1 LEU A 255     -66.613  13.620  12.020  1.00  0.00           H
ATOM   3977  CD2 LEU A 255     -68.243  12.803  13.988  1.00  0.00           C
ATOM   3978 1HD2 LEU A 255     -68.984  13.106  14.757  1.00  0.00           H
ATOM   3979 2HD2 LEU A 255     -68.191  11.697  13.875  1.00  0.00           H
ATOM   3980 3HD2 LEU A 255     -67.195  13.115  14.169  1.00  0.00           H
ATOM   3981  C   LEU A 255     -71.551  14.380  13.175  1.00  0.00           C
ATOM   3982  O   LEU A 255     -71.371  14.916  14.268  1.00  0.00           O
ATOM   3983  N   LEU A 256     -72.121  15.106  12.195  1.00  0.00           N
ATOM   3984  HN  LEU A 256     -72.141  14.902  11.225  1.00  0.00           H
ATOM   3985  CA  LEU A 256     -72.680  16.403  12.429  1.00  0.00           C
ATOM   3986  HA  LEU A 256     -71.924  17.116  12.736  1.00  0.00           H
ATOM   3987  CB  LEU A 256     -73.194  16.992  11.103  1.00  0.00           C
ATOM   3988  HB1 LEU A 256     -74.043  16.375  10.745  1.00  0.00           H
ATOM   3989  HB2 LEU A 256     -72.364  16.785  10.382  1.00  0.00           H
ATOM   3990  CG  LEU A 256     -73.638  18.462  11.139  1.00  0.00           C
ATOM   3991  HG  LEU A 256     -74.097  18.823  12.079  1.00  0.00           H
ATOM   3992  CD1 LEU A 256     -72.373  19.272  10.809  1.00  0.00           C
ATOM   3993 1HD1 LEU A 256     -72.014  19.038   9.787  1.00  0.00           H
ATOM   3994 2HD1 LEU A 256     -72.808  20.300  10.768  1.00  0.00           H
ATOM   3995 3HD1 LEU A 256     -71.614  19.105  11.595  1.00  0.00           H
ATOM   3996  CD2 LEU A 256     -74.694  18.744  10.052  1.00  0.00           C
ATOM   3997 1HD2 LEU A 256     -74.282  18.460   9.060  1.00  0.00           H
ATOM   3998 2HD2 LEU A 256     -75.530  18.020  10.192  1.00  0.00           H
ATOM   3999 3HD2 LEU A 256     -75.248  19.697  10.143  1.00  0.00           H
ATOM   4000  C   LEU A 256     -73.767  16.541  13.439  1.00  0.00           C
ATOM   4001  O   LEU A 256     -73.627  17.292  14.392  1.00  0.00           O
ATOM   4002  N   LEU A 257     -74.826  15.711  13.376  1.00  0.00           N
ATOM   4003  HN  LEU A 257     -75.037  15.154  12.576  1.00  0.00           H
ATOM   4004  CA  LEU A 257     -75.802  15.695  14.418  1.00  0.00           C
ATOM   4005  HA  LEU A 257     -76.230  16.682  14.460  1.00  0.00           H
ATOM   4006  CB  LEU A 257     -76.950  14.762  14.006  1.00  0.00           C
ATOM   4007  HB1 LEU A 257     -76.511  13.766  13.783  1.00  0.00           H
ATOM   4008  HB2 LEU A 257     -77.215  15.050  12.962  1.00  0.00           H
ATOM   4009  CG  LEU A 257     -78.186  14.679  14.926  1.00  0.00           C
ATOM   4010  HG  LEU A 257     -78.054  15.456  15.699  1.00  0.00           H
ATOM   4011  CD1 LEU A 257     -78.251  13.344  15.685  1.00  0.00           C
ATOM   4012 1HD1 LEU A 257     -78.178  12.443  15.028  1.00  0.00           H
ATOM   4013 2HD1 LEU A 257     -79.118  13.220  16.366  1.00  0.00           H
ATOM   4014 3HD1 LEU A 257     -77.402  13.293  16.400  1.00  0.00           H
ATOM   4015  CD2 LEU A 257     -79.524  14.754  14.159  1.00  0.00           C
ATOM   4016 1HD2 LEU A 257     -80.461  14.864  14.740  1.00  0.00           H
ATOM   4017 2HD2 LEU A 257     -79.572  13.867  13.508  1.00  0.00           H
ATOM   4018 3HD2 LEU A 257     -79.441  15.609  13.455  1.00  0.00           H
ATOM   4019  C   LEU A 257     -75.274  15.354  15.770  1.00  0.00           C
ATOM   4020  O   LEU A 257     -75.493  16.055  16.758  1.00  0.00           O
ATOM   4021  N   ASN A 258     -74.425  14.305  15.817  1.00  0.00           N
ATOM   4022  HN  ASN A 258     -74.193  13.776  15.010  1.00  0.00           H
ATOM   4023  CA  ASN A 258     -73.777  13.845  17.008  1.00  0.00           C
ATOM   4024  HA  ASN A 258     -74.647  13.695  17.639  1.00  0.00           H
ATOM   4025  CB  ASN A 258     -73.018  12.523  16.804  1.00  0.00           C
ATOM   4026  HB1 ASN A 258     -72.290  12.246  17.589  1.00  0.00           H
ATOM   4027  HB2 ASN A 258     -72.377  12.607  15.899  1.00  0.00           H
ATOM   4028  CG  ASN A 258     -73.918  11.311  16.673  1.00  0.00           C
ATOM   4029  OD1 ASN A 258     -75.142  11.238  16.760  1.00  0.00           O
ATOM   4030  ND2 ASN A 258     -73.217  10.153  16.565  1.00  0.00           N
ATOM   4031 1HD2 ASN A 258     -73.720   9.292  16.642  1.00  0.00           H
ATOM   4032 2HD2 ASN A 258     -72.216  10.195  16.613  1.00  0.00           H
ATOM   4033  C   ASN A 258     -72.839  14.803  17.662  1.00  0.00           C
ATOM   4034  O   ASN A 258     -72.797  14.739  18.887  1.00  0.00           O
ATOM   4035  N   THR A 259     -72.056  15.635  16.948  1.00  0.00           N
ATOM   4036  HN  THR A 259     -71.947  15.548  15.963  1.00  0.00           H
ATOM   4037  CA  THR A 259     -71.240  16.639  17.547  1.00  0.00           C
ATOM   4038  HA  THR A 259     -70.623  16.093  18.243  1.00  0.00           H
ATOM   4039  CB  THR A 259     -70.243  17.253  16.602  1.00  0.00           C
ATOM   4040  HB  THR A 259     -69.881  16.466  15.911  1.00  0.00           H
ATOM   4041  OG1 THR A 259     -69.073  17.655  17.303  1.00  0.00           O
ATOM   4042  HG1 THR A 259     -69.104  18.611  17.363  1.00  0.00           H
ATOM   4043  CG2 THR A 259     -70.731  18.510  15.859  1.00  0.00           C
ATOM   4044 1HG2 THR A 259     -71.133  19.385  16.397  1.00  0.00           H
ATOM   4045 2HG2 THR A 259     -70.087  18.850  15.030  1.00  0.00           H
ATOM   4046 3HG2 THR A 259     -71.608  18.012  15.397  1.00  0.00           H
ATOM   4047  C   THR A 259     -72.052  17.645  18.283  1.00  0.00           C
ATOM   4048  O   THR A 259     -71.754  17.916  19.444  1.00  0.00           O
ATOM   4049  N   PHE A 260     -73.150  18.121  17.680  1.00  0.00           N
ATOM   4050  HN  PHE A 260     -73.303  17.753  16.766  1.00  0.00           H
ATOM   4051  CA  PHE A 260     -74.027  19.110  18.219  1.00  0.00           C
ATOM   4052  HA  PHE A 260     -73.478  19.795  18.852  1.00  0.00           H
ATOM   4053  CB  PHE A 260     -74.703  19.876  17.074  1.00  0.00           C
ATOM   4054  HB1 PHE A 260     -75.068  19.098  16.376  1.00  0.00           H
ATOM   4055  HB2 PHE A 260     -75.540  20.528  17.399  1.00  0.00           H
ATOM   4056  CG  PHE A 260     -73.745  20.736  16.318  1.00  0.00           C
ATOM   4057  CD1 PHE A 260     -73.726  20.545  14.963  1.00  0.00           C
ATOM   4058  HD1 PHE A 260     -74.444  19.818  14.624  1.00  0.00           H
ATOM   4059  CE1 PHE A 260     -72.858  21.250  14.160  1.00  0.00           C
ATOM   4060  HE1 PHE A 260     -72.884  21.041  13.100  1.00  0.00           H
ATOM   4061  CZ  PHE A 260     -71.896  22.082  14.680  1.00  0.00           C
ATOM   4062  HZ  PHE A 260     -71.151  22.656  14.143  1.00  0.00           H
ATOM   4063  CD2 PHE A 260     -72.823  21.636  16.806  1.00  0.00           C
ATOM   4064  HD2 PHE A 260     -72.708  21.746  17.876  1.00  0.00           H
ATOM   4065  CE2 PHE A 260     -71.912  22.308  16.033  1.00  0.00           C
ATOM   4066  HE2 PHE A 260     -71.112  22.777  16.602  1.00  0.00           H
ATOM   4067  C   PHE A 260     -74.960  18.603  19.265  1.00  0.00           C
ATOM   4068  O   PHE A 260     -75.312  19.309  20.211  1.00  0.00           O
ATOM   4069  N   GLN A 261     -75.369  17.321  19.189  1.00  0.00           N
ATOM   4070  HN  GLN A 261     -75.116  16.815  18.369  1.00  0.00           H
ATOM   4071  CA  GLN A 261     -76.005  16.707  20.324  1.00  0.00           C
ATOM   4072  HA  GLN A 261     -76.860  17.301  20.593  1.00  0.00           H
ATOM   4073  CB  GLN A 261     -76.518  15.325  19.878  1.00  0.00           C
ATOM   4074  HB1 GLN A 261     -77.225  15.429  19.032  1.00  0.00           H
ATOM   4075  HB2 GLN A 261     -75.680  14.684  19.513  1.00  0.00           H
ATOM   4076  CG  GLN A 261     -77.234  14.492  20.940  1.00  0.00           C
ATOM   4077  HG1 GLN A 261     -77.724  13.637  20.434  1.00  0.00           H
ATOM   4078  HG2 GLN A 261     -76.502  14.207  21.724  1.00  0.00           H
ATOM   4079  CD  GLN A 261     -78.307  15.285  21.672  1.00  0.00           C
ATOM   4080  OE1 GLN A 261     -78.395  15.514  22.879  1.00  0.00           O
ATOM   4081  NE2 GLN A 261     -79.321  15.700  20.857  1.00  0.00           N
ATOM   4082 1HE2 GLN A 261     -80.133  16.182  21.170  1.00  0.00           H
ATOM   4083 2HE2 GLN A 261     -79.225  15.298  19.950  1.00  0.00           H
ATOM   4084  C   GLN A 261     -75.113  16.656  21.518  1.00  0.00           C
ATOM   4085  O   GLN A 261     -75.513  16.859  22.664  1.00  0.00           O
ATOM   4086  N   GLU A 262     -73.831  16.334  21.299  1.00  0.00           N
ATOM   4087  HN  GLU A 262     -73.356  16.144  20.439  1.00  0.00           H
ATOM   4088  CA  GLU A 262     -72.940  16.189  22.408  1.00  0.00           C
ATOM   4089  HA  GLU A 262     -73.384  15.744  23.281  1.00  0.00           H
ATOM   4090  CB  GLU A 262     -71.822  15.200  21.994  1.00  0.00           C
ATOM   4091  HB1 GLU A 262     -71.609  15.386  20.918  1.00  0.00           H
ATOM   4092  HB2 GLU A 262     -72.259  14.180  22.076  1.00  0.00           H
ATOM   4093  CG  GLU A 262     -70.565  15.162  22.865  1.00  0.00           C
ATOM   4094  HG1 GLU A 262     -70.774  14.817  23.900  1.00  0.00           H
ATOM   4095  HG2 GLU A 262     -70.102  16.155  23.034  1.00  0.00           H
ATOM   4096  CD  GLU A 262     -69.569  14.115  22.392  1.00  0.00           C
ATOM   4097  OE1 GLU A 262     -70.001  13.084  21.822  1.00  0.00           O
ATOM   4098  OE2 GLU A 262     -68.346  14.251  22.683  1.00  0.00           O
ATOM   4099  C   GLU A 262     -72.454  17.489  22.940  1.00  0.00           C
ATOM   4100  O   GLU A 262     -72.185  17.630  24.130  1.00  0.00           O
ATOM   4101  N   PHE A 263     -72.387  18.538  22.106  1.00  0.00           N
ATOM   4102  HN  PHE A 263     -72.391  18.263  21.138  1.00  0.00           H
ATOM   4103  CA  PHE A 263     -72.070  19.900  22.424  1.00  0.00           C
ATOM   4104  HA  PHE A 263     -71.112  19.905  22.909  1.00  0.00           H
ATOM   4105  CB  PHE A 263     -72.022  20.629  21.067  1.00  0.00           C
ATOM   4106  HB1 PHE A 263     -71.306  20.097  20.392  1.00  0.00           H
ATOM   4107  HB2 PHE A 263     -72.994  20.478  20.551  1.00  0.00           H
ATOM   4108  CG  PHE A 263     -71.607  22.063  21.125  1.00  0.00           C
ATOM   4109  CD1 PHE A 263     -72.149  23.037  20.321  1.00  0.00           C
ATOM   4110  HD1 PHE A 263     -73.047  22.845  19.733  1.00  0.00           H
ATOM   4111  CE1 PHE A 263     -71.614  24.293  20.240  1.00  0.00           C
ATOM   4112  HE1 PHE A 263     -72.115  24.915  19.514  1.00  0.00           H
ATOM   4113  CZ  PHE A 263     -70.558  24.669  21.040  1.00  0.00           C
ATOM   4114  HZ  PHE A 263     -70.139  25.654  20.921  1.00  0.00           H
ATOM   4115  CD2 PHE A 263     -70.575  22.425  21.956  1.00  0.00           C
ATOM   4116  HD2 PHE A 263     -70.124  21.671  22.583  1.00  0.00           H
ATOM   4117  CE2 PHE A 263     -70.114  23.722  21.938  1.00  0.00           C
ATOM   4118  HE2 PHE A 263     -69.241  24.092  22.448  1.00  0.00           H
ATOM   4119  C   PHE A 263     -72.946  20.624  23.390  1.00  0.00           C
ATOM   4120  O   PHE A 263     -72.441  21.414  24.179  1.00  0.00           O
ATOM   4121  N   PHE A 264     -74.265  20.381  23.290  1.00  0.00           N
ATOM   4122  HN  PHE A 264     -74.651  19.898  22.517  1.00  0.00           H
ATOM   4123  CA  PHE A 264     -75.126  20.920  24.305  1.00  0.00           C
ATOM   4124  HA  PHE A 264     -74.616  21.685  24.865  1.00  0.00           H
ATOM   4125  CB  PHE A 264     -76.412  21.532  23.716  1.00  0.00           C
ATOM   4126  HB1 PHE A 264     -77.107  21.804  24.545  1.00  0.00           H
ATOM   4127  HB2 PHE A 264     -77.011  20.819  23.118  1.00  0.00           H
ATOM   4128  CG  PHE A 264     -76.132  22.733  22.871  1.00  0.00           C
ATOM   4129  CD1 PHE A 264     -76.129  22.488  21.520  1.00  0.00           C
ATOM   4130  HD1 PHE A 264     -76.254  21.505  21.090  1.00  0.00           H
ATOM   4131  CE1 PHE A 264     -75.785  23.483  20.633  1.00  0.00           C
ATOM   4132  HE1 PHE A 264     -75.756  23.362  19.564  1.00  0.00           H
ATOM   4133  CZ  PHE A 264     -75.451  24.721  21.137  1.00  0.00           C
ATOM   4134  HZ  PHE A 264     -75.162  25.496  20.445  1.00  0.00           H
ATOM   4135  CD2 PHE A 264     -75.791  23.974  23.345  1.00  0.00           C
ATOM   4136  HD2 PHE A 264     -75.788  24.340  24.358  1.00  0.00           H
ATOM   4137  CE2 PHE A 264     -75.433  24.989  22.486  1.00  0.00           C
ATOM   4138  HE2 PHE A 264     -75.060  25.915  22.894  1.00  0.00           H
ATOM   4139  C   PHE A 264     -75.414  19.890  25.342  1.00  0.00           C
ATOM   4140  O   PHE A 264     -76.236  20.207  26.196  1.00  0.00           O
ATOM   4141  N   GLY A 265     -74.751  18.714  25.357  1.00  0.00           N
ATOM   4142  HN  GLY A 265     -74.036  18.639  24.676  1.00  0.00           H
ATOM   4143  CA  GLY A 265     -74.722  17.735  26.402  1.00  0.00           C
ATOM   4144  HA1 GLY A 265     -74.626  18.232  27.352  1.00  0.00           H
ATOM   4145  HA2 GLY A 265     -73.895  17.123  26.095  1.00  0.00           H
ATOM   4146  C   GLY A 265     -75.867  16.794  26.622  1.00  0.00           C
ATOM   4147  O   GLY A 265     -76.981  17.012  26.154  1.00  0.00           O
ATOM   4148  N   LEU A 266     -75.506  15.634  27.195  1.00  0.00           N
ATOM   4149  HN  LEU A 266     -74.585  15.363  27.477  1.00  0.00           H
ATOM   4150  CA  LEU A 266     -76.478  14.593  27.320  1.00  0.00           C
ATOM   4151  HA  LEU A 266     -77.454  14.844  26.933  1.00  0.00           H
ATOM   4152  CB  LEU A 266     -76.089  13.295  26.585  1.00  0.00           C
ATOM   4153  HB1 LEU A 266     -75.108  13.002  27.015  1.00  0.00           H
ATOM   4154  HB2 LEU A 266     -76.794  12.474  26.823  1.00  0.00           H
ATOM   4155  CG  LEU A 266     -75.929  13.465  25.062  1.00  0.00           C
ATOM   4156  HG  LEU A 266     -76.403  14.346  24.580  1.00  0.00           H
ATOM   4157  CD1 LEU A 266     -76.578  12.265  24.353  1.00  0.00           C
ATOM   4158 1HD1 LEU A 266     -76.546  11.359  25.003  1.00  0.00           H
ATOM   4159 2HD1 LEU A 266     -76.104  12.038  23.385  1.00  0.00           H
ATOM   4160 3HD1 LEU A 266     -77.657  12.499  24.254  1.00  0.00           H
ATOM   4161  CD2 LEU A 266     -74.405  13.494  24.849  1.00  0.00           C
ATOM   4162 1HD2 LEU A 266     -74.217  13.747  23.781  1.00  0.00           H
ATOM   4163 2HD2 LEU A 266     -73.938  14.283  25.471  1.00  0.00           H
ATOM   4164 3HD2 LEU A 266     -73.972  12.505  25.109  1.00  0.00           H
ATOM   4165  C   LEU A 266     -76.751  14.347  28.764  1.00  0.00           C
ATOM   4166  O   LEU A 266     -75.920  14.565  29.656  1.00  0.00           O
ATOM   4167  N   ASN A 267     -78.023  14.048  29.097  1.00  0.00           N
ATOM   4168  HN  ASN A 267     -78.722  13.953  28.391  1.00  0.00           H
ATOM   4169  CA  ASN A 267     -78.535  14.090  30.429  1.00  0.00           C
ATOM   4170  HA  ASN A 267     -77.820  14.672  30.997  1.00  0.00           H
ATOM   4171  CB  ASN A 267     -79.972  14.623  30.616  1.00  0.00           C
ATOM   4172  HB1 ASN A 267     -80.421  14.372  31.599  1.00  0.00           H
ATOM   4173  HB2 ASN A 267     -80.678  14.282  29.833  1.00  0.00           H
ATOM   4174  CG  ASN A 267     -79.898  16.139  30.558  1.00  0.00           C
ATOM   4175  OD1 ASN A 267     -78.853  16.774  30.412  1.00  0.00           O
ATOM   4176  ND2 ASN A 267     -81.119  16.745  30.668  1.00  0.00           N
ATOM   4177 1HD2 ASN A 267     -82.040  16.368  30.593  1.00  0.00           H
ATOM   4178 2HD2 ASN A 267     -81.035  17.742  30.729  1.00  0.00           H
ATOM   4179  C   ASN A 267     -78.414  12.812  31.174  1.00  0.00           C
ATOM   4180  O   ASN A 267     -78.483  12.743  32.406  1.00  0.00           O
ATOM   4181  N   ASN A 268     -78.193  11.695  30.450  1.00  0.00           N
ATOM   4182  HN  ASN A 268     -77.999  11.851  29.487  1.00  0.00           H
ATOM   4183  CA  ASN A 268     -78.048  10.344  30.886  1.00  0.00           C
ATOM   4184  HA  ASN A 268     -77.496  10.430  31.812  1.00  0.00           H
ATOM   4185  CB  ASN A 268     -79.402   9.652  31.075  1.00  0.00           C
ATOM   4186  HB1 ASN A 268     -79.967  10.326  31.753  1.00  0.00           H
ATOM   4187  HB2 ASN A 268     -79.410   8.652  31.581  1.00  0.00           H
ATOM   4188  CG  ASN A 268     -80.186   9.532  29.773  1.00  0.00           C
ATOM   4189  OD1 ASN A 268     -80.088   8.485  29.133  1.00  0.00           O
ATOM   4190  ND2 ASN A 268     -81.152  10.455  29.559  1.00  0.00           N
ATOM   4191 1HD2 ASN A 268     -81.691  10.423  28.720  1.00  0.00           H
ATOM   4192 2HD2 ASN A 268     -81.434  11.137  30.241  1.00  0.00           H
ATOM   4193  C   ASN A 268     -77.059   9.638  30.013  1.00  0.00           C
ATOM   4194  O   ASN A 268     -76.737  10.102  28.926  1.00  0.00           O
ATOM   4195  N   CYS A 269     -76.494   8.473  30.395  1.00  0.00           N
ATOM   4196  HN  CYS A 269     -76.542   8.238  31.354  1.00  0.00           H
ATOM   4197  CA  CYS A 269     -75.543   7.782  29.574  1.00  0.00           C
ATOM   4198  HA  CYS A 269     -75.027   8.513  28.971  1.00  0.00           H
ATOM   4199  CB  CYS A 269     -74.458   6.947  30.257  1.00  0.00           C
ATOM   4200  HB1 CYS A 269     -73.837   6.372  29.540  1.00  0.00           H
ATOM   4201  HB2 CYS A 269     -74.944   6.140  30.842  1.00  0.00           H
ATOM   4202  SG  CYS A 269     -73.534   7.865  31.527  1.00  0.00           S
ATOM   4203  C   CYS A 269     -76.270   6.821  28.696  1.00  0.00           C
ATOM   4204  O   CYS A 269     -75.645   6.211  27.820  1.00  0.00           O
ATOM   4205  N   SER A 270     -77.584   6.586  28.837  1.00  0.00           N
ATOM   4206  HN  SER A 270     -78.070   7.007  29.595  1.00  0.00           H
ATOM   4207  CA  SER A 270     -78.310   5.852  27.837  1.00  0.00           C
ATOM   4208  HA  SER A 270     -78.016   4.822  27.705  1.00  0.00           H
ATOM   4209  CB  SER A 270     -79.740   5.455  28.234  1.00  0.00           C
ATOM   4210  HB1 SER A 270     -80.180   4.815  27.433  1.00  0.00           H
ATOM   4211  HB2 SER A 270     -80.413   6.310  28.448  1.00  0.00           H
ATOM   4212  OG  SER A 270     -79.743   4.771  29.476  1.00  0.00           O
ATOM   4213  HG1 SER A 270     -79.902   5.363  30.215  1.00  0.00           H
ATOM   4214  C   SER A 270     -78.349   6.534  26.508  1.00  0.00           C
ATOM   4215  O   SER A 270     -78.118   5.930  25.474  1.00  0.00           O
ATOM   4216  N   SER A 271     -78.584   7.854  26.409  1.00  0.00           N
ATOM   4217  HN  SER A 271     -78.860   8.359  27.221  1.00  0.00           H
ATOM   4218  CA  SER A 271     -78.416   8.643  25.222  1.00  0.00           C
ATOM   4219  HA  SER A 271     -79.094   8.295  24.469  1.00  0.00           H
ATOM   4220  CB  SER A 271     -78.897  10.075  25.504  1.00  0.00           C
ATOM   4221  HB1 SER A 271     -78.754  10.799  24.663  1.00  0.00           H
ATOM   4222  HB2 SER A 271     -78.272  10.486  26.317  1.00  0.00           H
ATOM   4223  OG  SER A 271     -80.264  10.102  25.894  1.00  0.00           O
ATOM   4224  HG1 SER A 271     -80.639   9.424  25.332  1.00  0.00           H
ATOM   4225  C   SER A 271     -77.018   8.768  24.711  1.00  0.00           C
ATOM   4226  O   SER A 271     -76.773   8.751  23.504  1.00  0.00           O
ATOM   4227  N   SER A 272     -75.983   8.777  25.562  1.00  0.00           N
ATOM   4228  HN  SER A 272     -76.273   8.854  26.518  1.00  0.00           H
ATOM   4229  CA  SER A 272     -74.627   8.720  25.114  1.00  0.00           C
ATOM   4230  HA  SER A 272     -74.446   9.398  24.293  1.00  0.00           H
ATOM   4231  CB  SER A 272     -73.550   8.976  26.180  1.00  0.00           C
ATOM   4232  HB1 SER A 272     -73.421   8.207  26.967  1.00  0.00           H
ATOM   4233  HB2 SER A 272     -72.556   9.175  25.709  1.00  0.00           H
ATOM   4234  OG  SER A 272     -73.820  10.180  26.902  1.00  0.00           O
ATOM   4235  HG1 SER A 272     -74.111  10.805  26.233  1.00  0.00           H
ATOM   4236  C   SER A 272     -74.315   7.349  24.609  1.00  0.00           C
ATOM   4237  O   SER A 272     -73.676   7.247  23.563  1.00  0.00           O
ATOM   4238  N   ASN A 273     -74.729   6.228  25.216  1.00  0.00           N
ATOM   4239  HN  ASN A 273     -75.264   6.213  26.061  1.00  0.00           H
ATOM   4240  CA  ASN A 273     -74.421   4.924  24.697  1.00  0.00           C
ATOM   4241  HA  ASN A 273     -73.374   4.917  24.435  1.00  0.00           H
ATOM   4242  CB  ASN A 273     -74.697   3.786  25.709  1.00  0.00           C
ATOM   4243  HB1 ASN A 273     -75.750   3.814  26.031  1.00  0.00           H
ATOM   4244  HB2 ASN A 273     -74.595   2.812  25.184  1.00  0.00           H
ATOM   4245  CG  ASN A 273     -73.742   3.804  26.885  1.00  0.00           C
ATOM   4246  OD1 ASN A 273     -74.151   3.717  28.048  1.00  0.00           O
ATOM   4247  ND2 ASN A 273     -72.403   3.787  26.626  1.00  0.00           N
ATOM   4248 1HD2 ASN A 273     -72.133   3.744  25.660  1.00  0.00           H
ATOM   4249 2HD2 ASN A 273     -71.789   3.457  27.340  1.00  0.00           H
ATOM   4250  C   ASN A 273     -75.034   4.658  23.374  1.00  0.00           C
ATOM   4251  O   ASN A 273     -74.529   4.048  22.424  1.00  0.00           O
ATOM   4252  N   ARG A 274     -76.265   5.184  23.248  1.00  0.00           N
ATOM   4253  HN  ARG A 274     -76.600   5.690  24.042  1.00  0.00           H
ATOM   4254  CA  ARG A 274     -76.998   5.253  22.023  1.00  0.00           C
ATOM   4255  HA  ARG A 274     -77.077   4.197  21.785  1.00  0.00           H
ATOM   4256  CB  ARG A 274     -78.406   5.826  22.256  1.00  0.00           C
ATOM   4257  HB1 ARG A 274     -78.955   6.107  21.330  1.00  0.00           H
ATOM   4258  HB2 ARG A 274     -78.200   6.699  22.918  1.00  0.00           H
ATOM   4259  CG  ARG A 274     -79.274   4.716  22.860  1.00  0.00           C
ATOM   4260  HG1 ARG A 274     -79.442   3.886  22.132  1.00  0.00           H
ATOM   4261  HG2 ARG A 274     -78.685   4.307  23.710  1.00  0.00           H
ATOM   4262  CD  ARG A 274     -80.599   5.194  23.444  1.00  0.00           C
ATOM   4263  HD1 ARG A 274     -80.379   6.063  24.096  1.00  0.00           H
ATOM   4264  HD2 ARG A 274     -81.248   5.571  22.619  1.00  0.00           H
ATOM   4265  NE  ARG A 274     -81.242   4.075  24.185  1.00  0.00           N
ATOM   4266  HE  ARG A 274     -80.719   3.223  24.251  1.00  0.00           H
ATOM   4267  CZ  ARG A 274     -82.425   4.187  24.861  1.00  0.00           C
ATOM   4268  NH1 ARG A 274     -83.259   5.254  24.712  1.00  0.00           N
ATOM   4269 1HH1 ARG A 274     -83.185   5.885  23.931  1.00  0.00           H
ATOM   4270 2HH1 ARG A 274     -84.151   5.260  25.156  1.00  0.00           H
ATOM   4271  NH2 ARG A 274     -82.681   3.300  25.868  1.00  0.00           N
ATOM   4272 1HH2 ARG A 274     -83.552   3.376  26.337  1.00  0.00           H
ATOM   4273 2HH2 ARG A 274     -82.218   2.415  25.949  1.00  0.00           H
ATOM   4274  C   ARG A 274     -76.311   6.035  20.956  1.00  0.00           C
ATOM   4275  O   ARG A 274     -76.366   5.715  19.773  1.00  0.00           O
ATOM   4276  N   LEU A 275     -75.700   7.183  21.309  1.00  0.00           N
ATOM   4277  HN  LEU A 275     -75.886   7.523  22.224  1.00  0.00           H
ATOM   4278  CA  LEU A 275     -74.991   8.085  20.455  1.00  0.00           C
ATOM   4279  HA  LEU A 275     -75.578   8.277  19.576  1.00  0.00           H
ATOM   4280  CB  LEU A 275     -74.528   9.387  21.139  1.00  0.00           C
ATOM   4281  HB1 LEU A 275     -73.635   9.267  21.785  1.00  0.00           H
ATOM   4282  HB2 LEU A 275     -75.326   9.679  21.842  1.00  0.00           H
ATOM   4283  CG  LEU A 275     -74.400  10.628  20.251  1.00  0.00           C
ATOM   4284  HG  LEU A 275     -73.928  10.343  19.285  1.00  0.00           H
ATOM   4285  CD1 LEU A 275     -73.446  11.708  20.807  1.00  0.00           C
ATOM   4286 1HD1 LEU A 275     -73.841  12.195  21.717  1.00  0.00           H
ATOM   4287 2HD1 LEU A 275     -73.256  12.507  20.060  1.00  0.00           H
ATOM   4288 3HD1 LEU A 275     -72.547  11.128  21.117  1.00  0.00           H
ATOM   4289  CD2 LEU A 275     -75.729  11.313  19.891  1.00  0.00           C
ATOM   4290 1HD2 LEU A 275     -76.108  11.853  20.786  1.00  0.00           H
ATOM   4291 2HD2 LEU A 275     -76.425  10.506  19.545  1.00  0.00           H
ATOM   4292 3HD2 LEU A 275     -75.681  11.995  19.008  1.00  0.00           H
ATOM   4293  C   LEU A 275     -73.733   7.468  19.933  1.00  0.00           C
ATOM   4294  O   LEU A 275     -73.319   7.547  18.780  1.00  0.00           O
ATOM   4295  N   ASP A 276     -72.992   6.743  20.791  1.00  0.00           N
ATOM   4296  HN  ASP A 276     -73.213   6.698  21.760  1.00  0.00           H
ATOM   4297  CA  ASP A 276     -71.879   5.901  20.460  1.00  0.00           C
ATOM   4298  HA  ASP A 276     -71.242   6.563  19.884  1.00  0.00           H
ATOM   4299  CB  ASP A 276     -71.199   5.530  21.784  1.00  0.00           C
ATOM   4300  HB1 ASP A 276     -71.991   5.300  22.526  1.00  0.00           H
ATOM   4301  HB2 ASP A 276     -70.568   4.618  21.656  1.00  0.00           H
ATOM   4302  CG  ASP A 276     -70.348   6.623  22.427  1.00  0.00           C
ATOM   4303  OD1 ASP A 276     -70.202   6.582  23.674  1.00  0.00           O
ATOM   4304  OD2 ASP A 276     -69.957   7.579  21.699  1.00  0.00           O
ATOM   4305  C   ASP A 276     -72.231   4.826  19.486  1.00  0.00           C
ATOM   4306  O   ASP A 276     -71.568   4.726  18.459  1.00  0.00           O
ATOM   4307  N   GLN A 277     -73.297   4.069  19.802  1.00  0.00           N
ATOM   4308  HN  GLN A 277     -73.784   4.320  20.640  1.00  0.00           H
ATOM   4309  CA  GLN A 277     -73.836   2.975  19.051  1.00  0.00           C
ATOM   4310  HA  GLN A 277     -73.007   2.299  18.878  1.00  0.00           H
ATOM   4311  CB  GLN A 277     -75.019   2.334  19.798  1.00  0.00           C
ATOM   4312  HB1 GLN A 277     -74.649   2.035  20.806  1.00  0.00           H
ATOM   4313  HB2 GLN A 277     -75.707   3.148  20.095  1.00  0.00           H
ATOM   4314  CG  GLN A 277     -75.823   1.198  19.166  1.00  0.00           C
ATOM   4315  HG1 GLN A 277     -76.424   1.520  18.281  1.00  0.00           H
ATOM   4316  HG2 GLN A 277     -76.403   0.791  20.025  1.00  0.00           H
ATOM   4317  CD  GLN A 277     -74.950   0.059  18.674  1.00  0.00           C
ATOM   4318  OE1 GLN A 277     -73.836  -0.112  19.160  1.00  0.00           O
ATOM   4319  NE2 GLN A 277     -75.482  -0.749  17.717  1.00  0.00           N
ATOM   4320 1HE2 GLN A 277     -76.480  -0.695  17.793  1.00  0.00           H
ATOM   4321 2HE2 GLN A 277     -75.053  -1.636  17.529  1.00  0.00           H
ATOM   4322  C   GLN A 277     -74.270   3.459  17.706  1.00  0.00           C
ATOM   4323  O   GLN A 277     -73.852   2.892  16.699  1.00  0.00           O
ATOM   4324  N   ALA A 278     -74.971   4.600  17.574  1.00  0.00           N
ATOM   4325  HN  ALA A 278     -75.393   5.092  18.335  1.00  0.00           H
ATOM   4326  CA  ALA A 278     -75.392   5.094  16.308  1.00  0.00           C
ATOM   4327  HA  ALA A 278     -75.750   4.309  15.660  1.00  0.00           H
ATOM   4328  CB  ALA A 278     -76.401   6.253  16.435  1.00  0.00           C
ATOM   4329  HB1 ALA A 278     -76.011   7.178  16.913  1.00  0.00           H
ATOM   4330  HB2 ALA A 278     -77.128   5.842  17.173  1.00  0.00           H
ATOM   4331  HB3 ALA A 278     -76.878   6.481  15.468  1.00  0.00           H
ATOM   4332  C   ALA A 278     -74.238   5.615  15.519  1.00  0.00           C
ATOM   4333  O   ALA A 278     -74.209   5.571  14.296  1.00  0.00           O
ATOM   4334  N   MET A 279     -73.177   6.161  16.149  1.00  0.00           N
ATOM   4335  HN  MET A 279     -73.264   6.568  17.055  1.00  0.00           H
ATOM   4336  CA  MET A 279     -71.917   6.482  15.555  1.00  0.00           C
ATOM   4337  HA  MET A 279     -71.943   7.113  14.689  1.00  0.00           H
ATOM   4338  CB  MET A 279     -71.041   7.310  16.511  1.00  0.00           C
ATOM   4339  HB1 MET A 279     -71.617   8.000  17.159  1.00  0.00           H
ATOM   4340  HB2 MET A 279     -70.564   6.677  17.280  1.00  0.00           H
ATOM   4341  CG  MET A 279     -69.904   8.065  15.820  1.00  0.00           C
ATOM   4342  HG1 MET A 279     -69.420   7.312  15.161  1.00  0.00           H
ATOM   4343  HG2 MET A 279     -69.153   8.384  16.571  1.00  0.00           H
ATOM   4344  SD  MET A 279     -70.358   9.565  14.902  1.00  0.00           S
ATOM   4345  CE  MET A 279     -70.678   8.940  13.230  1.00  0.00           C
ATOM   4346  HE1 MET A 279     -70.713   9.750  12.465  1.00  0.00           H
ATOM   4347  HE2 MET A 279     -69.843   8.276  12.946  1.00  0.00           H
ATOM   4348  HE3 MET A 279     -71.588   8.309  13.248  1.00  0.00           H
ATOM   4349  C   MET A 279     -71.183   5.266  15.086  1.00  0.00           C
ATOM   4350  O   MET A 279     -70.616   5.226  14.001  1.00  0.00           O
ATOM   4351  N   GLN A 280     -71.165   4.184  15.897  1.00  0.00           N
ATOM   4352  HN  GLN A 280     -71.719   4.180  16.722  1.00  0.00           H
ATOM   4353  CA  GLN A 280     -70.604   2.953  15.449  1.00  0.00           C
ATOM   4354  HA  GLN A 280     -69.640   3.240  15.055  1.00  0.00           H
ATOM   4355  CB  GLN A 280     -70.510   1.885  16.555  1.00  0.00           C
ATOM   4356  HB1 GLN A 280     -70.293   0.887  16.126  1.00  0.00           H
ATOM   4357  HB2 GLN A 280     -71.456   1.784  17.139  1.00  0.00           H
ATOM   4358  CG  GLN A 280     -69.381   2.282  17.520  1.00  0.00           C
ATOM   4359  HG1 GLN A 280     -69.537   2.935  18.407  1.00  0.00           H
ATOM   4360  HG2 GLN A 280     -68.566   2.768  16.954  1.00  0.00           H
ATOM   4361  CD  GLN A 280     -68.791   1.056  18.194  1.00  0.00           C
ATOM   4362  OE1 GLN A 280     -69.474   0.478  19.029  1.00  0.00           O
ATOM   4363  NE2 GLN A 280     -67.596   0.567  17.759  1.00  0.00           N
ATOM   4364 1HE2 GLN A 280     -67.292  -0.261  18.218  1.00  0.00           H
ATOM   4365 2HE2 GLN A 280     -67.128   0.982  16.976  1.00  0.00           H
ATOM   4366  C   GLN A 280     -71.287   2.342  14.279  1.00  0.00           C
ATOM   4367  O   GLN A 280     -70.572   1.862  13.410  1.00  0.00           O
ATOM   4368  N   VAL A 281     -72.628   2.248  14.213  1.00  0.00           N
ATOM   4369  HN  VAL A 281     -73.236   2.532  14.946  1.00  0.00           H
ATOM   4370  CA  VAL A 281     -73.297   1.544  13.158  1.00  0.00           C
ATOM   4371  HA  VAL A 281     -72.759   0.617  13.046  1.00  0.00           H
ATOM   4372  CB  VAL A 281     -74.778   1.365  13.306  1.00  0.00           C
ATOM   4373  HB  VAL A 281     -75.185   2.359  13.617  1.00  0.00           H
ATOM   4374  CG1 VAL A 281     -74.954   0.308  14.407  1.00  0.00           C
ATOM   4375 1HG1 VAL A 281     -76.045   0.197  14.588  1.00  0.00           H
ATOM   4376 2HG1 VAL A 281     -74.459   0.683  15.331  1.00  0.00           H
ATOM   4377 3HG1 VAL A 281     -74.618  -0.713  14.142  1.00  0.00           H
ATOM   4378  CG2 VAL A 281     -75.483   0.820  12.053  1.00  0.00           C
ATOM   4379 1HG2 VAL A 281     -75.538   1.526  11.195  1.00  0.00           H
ATOM   4380 2HG2 VAL A 281     -76.544   0.556  12.261  1.00  0.00           H
ATOM   4381 3HG2 VAL A 281     -74.958  -0.096  11.731  1.00  0.00           H
ATOM   4382  C   VAL A 281     -73.100   2.151  11.809  1.00  0.00           C
ATOM   4383  O   VAL A 281     -72.761   1.449  10.864  1.00  0.00           O
ATOM   4384  N   THR A 282     -73.295   3.469  11.638  1.00  0.00           N
ATOM   4385  HN  THR A 282     -73.731   4.020  12.346  1.00  0.00           H
ATOM   4386  CA  THR A 282     -72.949   4.254  10.491  1.00  0.00           C
ATOM   4387  HA  THR A 282     -73.488   3.867   9.641  1.00  0.00           H
ATOM   4388  CB  THR A 282     -73.203   5.719  10.697  1.00  0.00           C
ATOM   4389  HB  THR A 282     -72.406   6.254  11.252  1.00  0.00           H
ATOM   4390  OG1 THR A 282     -74.387   5.890  11.460  1.00  0.00           O
ATOM   4391  HG1 THR A 282     -74.238   5.511  12.324  1.00  0.00           H
ATOM   4392  CG2 THR A 282     -73.511   6.411   9.363  1.00  0.00           C
ATOM   4393 1HG2 THR A 282     -73.809   7.474   9.533  1.00  0.00           H
ATOM   4394 2HG2 THR A 282     -72.606   6.454   8.715  1.00  0.00           H
ATOM   4395 3HG2 THR A 282     -74.252   5.849   8.745  1.00  0.00           H
ATOM   4396  C   THR A 282     -71.505   4.179  10.148  1.00  0.00           C
ATOM   4397  O   THR A 282     -71.116   3.993   8.992  1.00  0.00           O
ATOM   4398  N   GLU A 283     -70.592   4.284  11.132  1.00  0.00           N
ATOM   4399  HN  GLU A 283     -70.891   4.253  12.084  1.00  0.00           H
ATOM   4400  CA  GLU A 283     -69.195   4.323  10.846  1.00  0.00           C
ATOM   4401  HA  GLU A 283     -68.920   5.077  10.127  1.00  0.00           H
ATOM   4402  CB  GLU A 283     -68.375   4.759  12.068  1.00  0.00           C
ATOM   4403  HB1 GLU A 283     -68.642   5.817  12.307  1.00  0.00           H
ATOM   4404  HB2 GLU A 283     -68.718   4.198  12.962  1.00  0.00           H
ATOM   4405  CG  GLU A 283     -66.864   4.554  11.929  1.00  0.00           C
ATOM   4406  HG1 GLU A 283     -66.622   3.476  11.934  1.00  0.00           H
ATOM   4407  HG2 GLU A 283     -66.584   5.078  10.991  1.00  0.00           H
ATOM   4408  CD  GLU A 283     -66.017   5.096  13.084  1.00  0.00           C
ATOM   4409  OE1 GLU A 283     -65.160   6.015  12.972  1.00  0.00           O
ATOM   4410  OE2 GLU A 283     -66.199   4.549  14.198  1.00  0.00           O
ATOM   4411  C   GLU A 283     -68.750   3.013  10.280  1.00  0.00           C
ATOM   4412  O   GLU A 283     -68.030   2.979   9.276  1.00  0.00           O
ATOM   4413  N   THR A 284     -69.249   1.888  10.802  1.00  0.00           N
ATOM   4414  HN  THR A 284     -69.815   1.924  11.626  1.00  0.00           H
ATOM   4415  CA  THR A 284     -68.891   0.557  10.412  1.00  0.00           C
ATOM   4416  HA  THR A 284     -67.821   0.468  10.554  1.00  0.00           H
ATOM   4417  CB  THR A 284     -69.629  -0.464  11.224  1.00  0.00           C
ATOM   4418  HB  THR A 284     -70.728  -0.310  11.171  1.00  0.00           H
ATOM   4419  OG1 THR A 284     -69.233  -0.318  12.577  1.00  0.00           O
ATOM   4420  HG1 THR A 284     -69.785   0.367  12.954  1.00  0.00           H
ATOM   4421  CG2 THR A 284     -69.213  -1.911  10.898  1.00  0.00           C
ATOM   4422 1HG2 THR A 284     -69.622  -2.649  11.624  1.00  0.00           H
ATOM   4423 2HG2 THR A 284     -69.432  -2.261   9.866  1.00  0.00           H
ATOM   4424 3HG2 THR A 284     -68.108  -2.017  10.928  1.00  0.00           H
ATOM   4425  C   THR A 284     -69.268   0.283   8.995  1.00  0.00           C
ATOM   4426  O   THR A 284     -68.527  -0.329   8.242  1.00  0.00           O
ATOM   4427  N   LEU A 285     -70.404   0.877   8.558  1.00  0.00           N
ATOM   4428  HN  LEU A 285     -71.101   1.315   9.117  1.00  0.00           H
ATOM   4429  CA  LEU A 285     -70.831   0.931   7.196  1.00  0.00           C
ATOM   4430  HA  LEU A 285     -70.715  -0.066   6.812  1.00  0.00           H
ATOM   4431  CB  LEU A 285     -72.351   1.140   7.265  1.00  0.00           C
ATOM   4432  HB1 LEU A 285     -72.769   1.401   6.262  1.00  0.00           H
ATOM   4433  HB2 LEU A 285     -72.507   2.106   7.783  1.00  0.00           H
ATOM   4434  CG  LEU A 285     -73.236   0.008   7.801  1.00  0.00           C
ATOM   4435  HG  LEU A 285     -72.909  -0.314   8.812  1.00  0.00           H
ATOM   4436  CD1 LEU A 285     -73.379  -1.190   6.851  1.00  0.00           C
ATOM   4437 1HD1 LEU A 285     -74.039  -2.019   7.167  1.00  0.00           H
ATOM   4438 2HD1 LEU A 285     -73.589  -0.768   5.838  1.00  0.00           H
ATOM   4439 3HD1 LEU A 285     -72.403  -1.682   6.650  1.00  0.00           H
ATOM   4440  CD2 LEU A 285     -74.697   0.459   7.973  1.00  0.00           C
ATOM   4441 1HD2 LEU A 285     -74.969   1.124   7.120  1.00  0.00           H
ATOM   4442 2HD2 LEU A 285     -75.405  -0.402   8.052  1.00  0.00           H
ATOM   4443 3HD2 LEU A 285     -74.682   1.060   8.912  1.00  0.00           H
ATOM   4444  C   LEU A 285     -70.118   1.904   6.328  1.00  0.00           C
ATOM   4445  O   LEU A 285     -69.790   1.523   5.196  1.00  0.00           O
ATOM   4446  N   GLY A 286     -69.695   3.098   6.780  1.00  0.00           N
ATOM   4447  HN  GLY A 286     -69.790   3.284   7.758  1.00  0.00           H
ATOM   4448  CA  GLY A 286     -69.424   4.261   5.987  1.00  0.00           C
ATOM   4449  HA1 GLY A 286     -69.625   3.865   5.008  1.00  0.00           H
ATOM   4450  HA2 GLY A 286     -70.135   4.984   6.351  1.00  0.00           H
ATOM   4451  C   GLY A 286     -68.033   4.793   5.986  1.00  0.00           C
ATOM   4452  O   GLY A 286     -67.772   5.735   5.247  1.00  0.00           O
ATOM   4453  N   MET A 287     -67.001   4.307   6.704  1.00  0.00           N
ATOM   4454  HN  MET A 287     -67.056   3.512   7.313  1.00  0.00           H
ATOM   4455  CA  MET A 287     -65.800   5.047   6.893  1.00  0.00           C
ATOM   4456  HA  MET A 287     -65.959   6.113   6.834  1.00  0.00           H
ATOM   4457  CB  MET A 287     -65.231   4.765   8.300  1.00  0.00           C
ATOM   4458  HB1 MET A 287     -65.994   4.964   9.076  1.00  0.00           H
ATOM   4459  HB2 MET A 287     -64.448   5.535   8.482  1.00  0.00           H
ATOM   4460  CG  MET A 287     -64.673   3.364   8.554  1.00  0.00           C
ATOM   4461  HG1 MET A 287     -63.847   3.088   7.878  1.00  0.00           H
ATOM   4462  HG2 MET A 287     -65.451   2.574   8.423  1.00  0.00           H
ATOM   4463  SD  MET A 287     -64.136   3.150  10.279  1.00  0.00           S
ATOM   4464  CE  MET A 287     -62.612   4.120  10.116  1.00  0.00           C
ATOM   4465  HE1 MET A 287     -62.952   5.176  10.038  1.00  0.00           H
ATOM   4466  HE2 MET A 287     -62.045   3.741   9.240  1.00  0.00           H
ATOM   4467  HE3 MET A 287     -61.898   4.043  10.961  1.00  0.00           H
ATOM   4468  C   MET A 287     -64.816   4.576   5.868  1.00  0.00           C
ATOM   4469  O   MET A 287     -63.736   5.140   5.803  1.00  0.00           O
ATOM   4470  N   THR A 288     -65.191   3.639   4.978  1.00  0.00           N
ATOM   4471  HN  THR A 288     -66.084   3.203   5.125  1.00  0.00           H
ATOM   4472  CA  THR A 288     -64.401   3.310   3.835  1.00  0.00           C
ATOM   4473  HA  THR A 288     -64.076   4.284   3.502  1.00  0.00           H
ATOM   4474  CB  THR A 288     -63.278   2.323   3.993  1.00  0.00           C
ATOM   4475  HB  THR A 288     -62.760   2.654   4.918  1.00  0.00           H
ATOM   4476  OG1 THR A 288     -62.315   2.401   2.949  1.00  0.00           O
ATOM   4477  HG1 THR A 288     -61.629   1.900   3.407  1.00  0.00           H
ATOM   4478  CG2 THR A 288     -63.634   0.849   4.216  1.00  0.00           C
ATOM   4479 1HG2 THR A 288     -62.869   0.053   4.384  1.00  0.00           H
ATOM   4480 2HG2 THR A 288     -64.189   0.464   3.326  1.00  0.00           H
ATOM   4481 3HG2 THR A 288     -64.350   0.744   5.046  1.00  0.00           H
ATOM   4482  C   THR A 288     -65.264   2.806   2.730  1.00  0.00           C
ATOM   4483  O   THR A 288     -66.217   2.065   2.998  1.00  0.00           O
ATOM   4484  N   HIS A 289     -64.881   3.244   1.520  1.00  0.00           N
ATOM   4485  HN  HIS A 289     -64.024   3.753   1.441  1.00  0.00           H
ATOM   4486  CA  HIS A 289     -65.590   3.063   0.298  1.00  0.00           C
ATOM   4487  HA  HIS A 289     -66.481   2.493   0.522  1.00  0.00           H
ATOM   4488  CB  HIS A 289     -65.956   4.438  -0.287  1.00  0.00           C
ATOM   4489  HB1 HIS A 289     -66.721   4.795   0.431  1.00  0.00           H
ATOM   4490  HB2 HIS A 289     -66.587   4.354  -1.189  1.00  0.00           H
ATOM   4491  ND1 HIS A 289     -63.980   5.736   0.497  1.00  0.00           N
ATOM   4492  CG  HIS A 289     -64.837   5.420  -0.538  1.00  0.00           C
ATOM   4493  CE1 HIS A 289     -63.295   6.794   0.088  1.00  0.00           C
ATOM   4494  HE1 HIS A 289     -62.513   7.332   0.624  1.00  0.00           H
ATOM   4495  NE2 HIS A 289     -63.726   7.146  -1.150  1.00  0.00           N
ATOM   4496  HE2 HIS A 289     -63.369   7.987  -1.558  1.00  0.00           H
ATOM   4497  CD2 HIS A 289     -64.708   6.282  -1.576  1.00  0.00           C
ATOM   4498  HD2 HIS A 289     -65.230   6.326  -2.521  1.00  0.00           H
ATOM   4499  C   HIS A 289     -64.727   2.321  -0.666  1.00  0.00           C
ATOM   4500  O   HIS A 289     -65.210   2.246  -1.787  1.00  0.00           O
ATOM   4501  N   CYS A 290     -63.587   1.763  -0.221  1.00  0.00           N
ATOM   4502  HN  CYS A 290     -63.389   1.687   0.744  1.00  0.00           H
ATOM   4503  CA  CYS A 290     -62.557   1.162  -1.012  1.00  0.00           C
ATOM   4504  HA  CYS A 290     -62.019   1.871  -1.635  1.00  0.00           H
ATOM   4505  CB  CYS A 290     -61.355   0.611  -0.221  1.00  0.00           C
ATOM   4506  HB1 CYS A 290     -60.728   1.449   0.178  1.00  0.00           H
ATOM   4507  HB2 CYS A 290     -60.716  -0.009  -0.887  1.00  0.00           H
ATOM   4508  SG  CYS A 290     -61.790  -0.470   1.169  1.00  0.00           S
ATOM   4509  HG1 CYS A 290     -62.154   0.558   1.926  1.00  0.00           H
ATOM   4510  C   CYS A 290     -63.041   0.140  -1.981  1.00  0.00           C
ATOM   4511  O   CYS A 290     -63.942  -0.652  -1.704  1.00  0.00           O
ATOM   4512  N   CYS A 291     -62.305   0.078  -3.105  1.00  0.00           N
ATOM   4513  HN  CYS A 291     -61.574   0.744  -3.245  1.00  0.00           H
ATOM   4514  CA  CYS A 291     -62.553  -0.624  -4.326  1.00  0.00           C
ATOM   4515  HA  CYS A 291     -61.659  -0.678  -4.928  1.00  0.00           H
ATOM   4516  CB  CYS A 291     -62.815  -2.127  -4.128  1.00  0.00           C
ATOM   4517  HB1 CYS A 291     -63.894  -2.275  -3.905  1.00  0.00           H
ATOM   4518  HB2 CYS A 291     -62.215  -2.381  -3.226  1.00  0.00           H
ATOM   4519  SG  CYS A 291     -62.396  -3.138  -5.572  1.00  0.00           S
ATOM   4520  HG1 CYS A 291     -61.926  -4.190  -4.910  1.00  0.00           H
ATOM   4521  C   CYS A 291     -63.484   0.179  -5.157  1.00  0.00           C
ATOM   4522  O   CYS A 291     -64.108  -0.394  -6.062  1.00  0.00           O
ATOM   4523  N   ILE A 292     -63.578   1.515  -4.984  1.00  0.00           N
ATOM   4524  HN  ILE A 292     -63.134   1.939  -4.191  1.00  0.00           H
ATOM   4525  CA  ILE A 292     -64.440   2.346  -5.761  1.00  0.00           C
ATOM   4526  HA  ILE A 292     -65.395   1.849  -5.797  1.00  0.00           H
ATOM   4527  CB  ILE A 292     -64.892   3.586  -5.059  1.00  0.00           C
ATOM   4528  HB  ILE A 292     -65.418   3.211  -4.155  1.00  0.00           H
ATOM   4529  CG2 ILE A 292     -63.623   4.347  -4.615  1.00  0.00           C
ATOM   4530 1HG2 ILE A 292     -62.952   4.529  -5.477  1.00  0.00           H
ATOM   4531 2HG2 ILE A 292     -63.188   3.830  -3.729  1.00  0.00           H
ATOM   4532 3HG2 ILE A 292     -63.989   5.243  -4.060  1.00  0.00           H
ATOM   4533  CG1 ILE A 292     -65.875   4.441  -5.881  1.00  0.00           C
ATOM   4534 1HG1 ILE A 292     -66.653   3.838  -6.393  1.00  0.00           H
ATOM   4535 2HG1 ILE A 292     -65.281   5.030  -6.620  1.00  0.00           H
ATOM   4536  CD  ILE A 292     -66.544   5.485  -4.985  1.00  0.00           C
ATOM   4537  HD1 ILE A 292     -65.816   6.086  -4.399  1.00  0.00           H
ATOM   4538  HD2 ILE A 292     -67.344   5.113  -4.305  1.00  0.00           H
ATOM   4539  HD3 ILE A 292     -67.085   6.211  -5.635  1.00  0.00           H
ATOM   4540  C   ILE A 292     -64.218   2.369  -7.230  1.00  0.00           C
ATOM   4541  O   ILE A 292     -65.099   2.330  -8.089  1.00  0.00           O
ATOM   4542  N   ASN A 293     -62.938   2.477  -7.633  1.00  0.00           N
ATOM   4543  HN  ASN A 293     -62.200   2.306  -6.985  1.00  0.00           H
ATOM   4544  CA  ASN A 293     -62.505   2.573  -8.988  1.00  0.00           C
ATOM   4545  HA  ASN A 293     -63.314   2.293  -9.637  1.00  0.00           H
ATOM   4546  CB  ASN A 293     -62.075   4.031  -9.254  1.00  0.00           C
ATOM   4547  HB1 ASN A 293     -61.251   4.501  -8.676  1.00  0.00           H
ATOM   4548  HB2 ASN A 293     -61.841   4.160 -10.328  1.00  0.00           H
ATOM   4549  CG  ASN A 293     -63.198   5.036  -9.052  1.00  0.00           C
ATOM   4550  OD1 ASN A 293     -64.173   4.959  -9.792  1.00  0.00           O
ATOM   4551  ND2 ASN A 293     -63.140   6.016  -8.105  1.00  0.00           N
ATOM   4552 1HD2 ASN A 293     -62.318   5.970  -7.540  1.00  0.00           H
ATOM   4553 2HD2 ASN A 293     -63.960   6.570  -7.957  1.00  0.00           H
ATOM   4554  C   ASN A 293     -61.393   1.694  -9.427  1.00  0.00           C
ATOM   4555  O   ASN A 293     -60.315   2.230  -9.701  1.00  0.00           O
ATOM   4556  N   PRO A 294     -61.417   0.387  -9.455  1.00  0.00           N
ATOM   4557  CD  PRO A 294     -60.226  -0.322  -9.898  1.00  0.00           C
ATOM   4558  HD1 PRO A 294     -59.421  -0.065  -9.177  1.00  0.00           H
ATOM   4559  HD2 PRO A 294     -59.950  -0.100 -10.950  1.00  0.00           H
ATOM   4560  CA  PRO A 294     -62.321  -0.477  -8.762  1.00  0.00           C
ATOM   4561  HA  PRO A 294     -62.586  -0.089  -7.794  1.00  0.00           H
ATOM   4562  CB  PRO A 294     -61.633  -1.833  -8.698  1.00  0.00           C
ATOM   4563  HB1 PRO A 294     -60.906  -1.789  -7.861  1.00  0.00           H
ATOM   4564  HB2 PRO A 294     -62.322  -2.706  -8.610  1.00  0.00           H
ATOM   4565  CG  PRO A 294     -60.701  -1.788  -9.920  1.00  0.00           C
ATOM   4566  HG1 PRO A 294     -59.801  -2.431  -9.868  1.00  0.00           H
ATOM   4567  HG2 PRO A 294     -61.343  -2.072 -10.779  1.00  0.00           H
ATOM   4568  C   PRO A 294     -63.575  -0.677  -9.539  1.00  0.00           C
ATOM   4569  O   PRO A 294     -63.631  -0.482 -10.751  1.00  0.00           O
ATOM   4570  N   ILE A 295     -64.616  -1.148  -8.840  1.00  0.00           N
ATOM   4571  HN  ILE A 295     -64.488  -1.262  -7.858  1.00  0.00           H
ATOM   4572  CA  ILE A 295     -65.781  -1.818  -9.346  1.00  0.00           C
ATOM   4573  HA  ILE A 295     -65.478  -2.457 -10.172  1.00  0.00           H
ATOM   4574  CB  ILE A 295     -66.547  -2.564  -8.297  1.00  0.00           C
ATOM   4575  HB  ILE A 295     -65.872  -3.159  -7.642  1.00  0.00           H
ATOM   4576  CG2 ILE A 295     -67.276  -1.610  -7.342  1.00  0.00           C
ATOM   4577 1HG2 ILE A 295     -66.526  -0.876  -6.976  1.00  0.00           H
ATOM   4578 2HG2 ILE A 295     -67.833  -2.130  -6.539  1.00  0.00           H
ATOM   4579 3HG2 ILE A 295     -68.004  -0.961  -7.877  1.00  0.00           H
ATOM   4580  CG1 ILE A 295     -67.615  -3.535  -8.822  1.00  0.00           C
ATOM   4581 1HG1 ILE A 295     -68.335  -3.803  -8.022  1.00  0.00           H
ATOM   4582 2HG1 ILE A 295     -68.282  -2.983  -9.525  1.00  0.00           H
ATOM   4583  CD  ILE A 295     -66.928  -4.768  -9.407  1.00  0.00           C
ATOM   4584  HD1 ILE A 295     -66.313  -5.326  -8.681  1.00  0.00           H
ATOM   4585  HD2 ILE A 295     -67.693  -5.508  -9.723  1.00  0.00           H
ATOM   4586  HD3 ILE A 295     -66.289  -4.466 -10.265  1.00  0.00           H
ATOM   4587  C   ILE A 295     -66.686  -0.954 -10.142  1.00  0.00           C
ATOM   4588  O   ILE A 295     -67.186  -1.380 -11.183  1.00  0.00           O
ATOM   4589  N   ILE A 296     -66.842   0.351  -9.833  1.00  0.00           N
ATOM   4590  HN  ILE A 296     -66.368   0.701  -9.028  1.00  0.00           H
ATOM   4591  CA  ILE A 296     -67.650   1.306 -10.510  1.00  0.00           C
ATOM   4592  HA  ILE A 296     -68.534   0.729 -10.767  1.00  0.00           H
ATOM   4593  CB  ILE A 296     -67.950   2.486  -9.643  1.00  0.00           C
ATOM   4594  HB  ILE A 296     -67.030   3.059  -9.398  1.00  0.00           H
ATOM   4595  CG2 ILE A 296     -68.864   3.531 -10.319  1.00  0.00           C
ATOM   4596 1HG2 ILE A 296     -68.413   3.932 -11.250  1.00  0.00           H
ATOM   4597 2HG2 ILE A 296     -69.843   3.117 -10.619  1.00  0.00           H
ATOM   4598 3HG2 ILE A 296     -69.088   4.360  -9.618  1.00  0.00           H
ATOM   4599  CG1 ILE A 296     -68.619   2.109  -8.309  1.00  0.00           C
ATOM   4600 1HG1 ILE A 296     -67.847   1.602  -7.685  1.00  0.00           H
ATOM   4601 2HG1 ILE A 296     -68.912   3.033  -7.780  1.00  0.00           H
ATOM   4602  CD  ILE A 296     -69.858   1.233  -8.479  1.00  0.00           C
ATOM   4603  HD1 ILE A 296     -70.565   1.857  -9.063  1.00  0.00           H
ATOM   4604  HD2 ILE A 296     -70.431   0.923  -7.585  1.00  0.00           H
ATOM   4605  HD3 ILE A 296     -69.543   0.277  -8.957  1.00  0.00           H
ATOM   4606  C   ILE A 296     -67.096   1.665 -11.846  1.00  0.00           C
ATOM   4607  O   ILE A 296     -67.746   1.739 -12.885  1.00  0.00           O
ATOM   4608  N   TYR A 297     -65.768   1.887 -11.897  1.00  0.00           N
ATOM   4609  HN  TYR A 297     -65.299   2.029 -11.030  1.00  0.00           H
ATOM   4610  CA  TYR A 297     -64.892   2.201 -12.980  1.00  0.00           C
ATOM   4611  HA  TYR A 297     -65.272   3.101 -13.448  1.00  0.00           H
ATOM   4612  CB  TYR A 297     -63.475   2.575 -12.512  1.00  0.00           C
ATOM   4613  HB1 TYR A 297     -63.554   3.361 -11.738  1.00  0.00           H
ATOM   4614  HB2 TYR A 297     -63.150   1.718 -11.873  1.00  0.00           H
ATOM   4615  CG  TYR A 297     -62.421   2.933 -13.507  1.00  0.00           C
ATOM   4616  CD1 TYR A 297     -61.112   2.543 -13.333  1.00  0.00           C
ATOM   4617  HD1 TYR A 297     -60.978   1.729 -12.644  1.00  0.00           H
ATOM   4618  CE1 TYR A 297     -60.071   2.955 -14.139  1.00  0.00           C
ATOM   4619  HE1 TYR A 297     -59.065   2.651 -13.881  1.00  0.00           H
ATOM   4620  CZ  TYR A 297     -60.315   4.003 -14.995  1.00  0.00           C
ATOM   4621  OH  TYR A 297     -59.171   4.673 -15.491  1.00  0.00           O
ATOM   4622  HH  TYR A 297     -58.577   4.757 -14.738  1.00  0.00           H
ATOM   4623  CD2 TYR A 297     -62.627   3.921 -14.432  1.00  0.00           C
ATOM   4624  HD2 TYR A 297     -63.609   4.380 -14.499  1.00  0.00           H
ATOM   4625  CE2 TYR A 297     -61.610   4.376 -15.240  1.00  0.00           C
ATOM   4626  HE2 TYR A 297     -61.940   5.081 -15.981  1.00  0.00           H
ATOM   4627  C   TYR A 297     -64.782   1.130 -14.011  1.00  0.00           C
ATOM   4628  O   TYR A 297     -64.740   1.356 -15.220  1.00  0.00           O
ATOM   4629  N   ALA A 298     -64.790  -0.122 -13.521  1.00  0.00           N
ATOM   4630  HN  ALA A 298     -64.886  -0.223 -12.536  1.00  0.00           H
ATOM   4631  CA  ALA A 298     -64.954  -1.284 -14.340  1.00  0.00           C
ATOM   4632  HA  ALA A 298     -64.303  -1.147 -15.189  1.00  0.00           H
ATOM   4633  CB  ALA A 298     -64.518  -2.441 -13.430  1.00  0.00           C
ATOM   4634  HB1 ALA A 298     -65.234  -2.522 -12.580  1.00  0.00           H
ATOM   4635  HB2 ALA A 298     -63.530  -2.202 -12.960  1.00  0.00           H
ATOM   4636  HB3 ALA A 298     -64.366  -3.386 -13.989  1.00  0.00           H
ATOM   4637  C   ALA A 298     -66.308  -1.420 -14.935  1.00  0.00           C
ATOM   4638  O   ALA A 298     -66.517  -1.276 -16.134  1.00  0.00           O
ATOM   4639  N   PHE A 299     -67.410  -1.627 -14.186  1.00  0.00           N
ATOM   4640  HN  PHE A 299     -67.392  -1.664 -13.192  1.00  0.00           H
ATOM   4641  CA  PHE A 299     -68.642  -2.117 -14.708  1.00  0.00           C
ATOM   4642  HA  PHE A 299     -68.358  -2.495 -15.677  1.00  0.00           H
ATOM   4643  CB  PHE A 299     -69.316  -3.229 -13.885  1.00  0.00           C
ATOM   4644  HB1 PHE A 299     -69.230  -2.804 -12.860  1.00  0.00           H
ATOM   4645  HB2 PHE A 299     -70.363  -3.473 -14.150  1.00  0.00           H
ATOM   4646  CG  PHE A 299     -68.484  -4.452 -14.068  1.00  0.00           C
ATOM   4647  CD1 PHE A 299     -68.695  -5.279 -15.144  1.00  0.00           C
ATOM   4648  HD1 PHE A 299     -69.492  -5.154 -15.846  1.00  0.00           H
ATOM   4649  CE1 PHE A 299     -67.859  -6.374 -15.264  1.00  0.00           C
ATOM   4650  HE1 PHE A 299     -68.062  -7.031 -16.089  1.00  0.00           H
ATOM   4651  CZ  PHE A 299     -66.914  -6.686 -14.320  1.00  0.00           C
ATOM   4652  HZ  PHE A 299     -66.315  -7.581 -14.447  1.00  0.00           H
ATOM   4653  CD2 PHE A 299     -67.600  -4.786 -13.059  1.00  0.00           C
ATOM   4654  HD2 PHE A 299     -67.486  -4.076 -12.261  1.00  0.00           H
ATOM   4655  CE2 PHE A 299     -66.772  -5.874 -13.219  1.00  0.00           C
ATOM   4656  HE2 PHE A 299     -65.985  -6.062 -12.503  1.00  0.00           H
ATOM   4657  C   PHE A 299     -69.594  -1.077 -15.200  1.00  0.00           C
ATOM   4658  O   PHE A 299     -70.363  -1.388 -16.110  1.00  0.00           O
ATOM   4659  N   VAL A 300     -69.542   0.186 -14.750  1.00  0.00           N
ATOM   4660  HN  VAL A 300     -68.937   0.378 -13.974  1.00  0.00           H
ATOM   4661  CA  VAL A 300     -70.483   1.175 -15.180  1.00  0.00           C
ATOM   4662  HA  VAL A 300     -71.351   0.773 -15.699  1.00  0.00           H
ATOM   4663  CB  VAL A 300     -70.888   1.881 -13.931  1.00  0.00           C
ATOM   4664  HB  VAL A 300     -70.101   2.344 -13.290  1.00  0.00           H
ATOM   4665  CG1 VAL A 300     -71.619   0.807 -13.106  1.00  0.00           C
ATOM   4666 1HG1 VAL A 300     -72.215   1.327 -12.327  1.00  0.00           H
ATOM   4667 2HG1 VAL A 300     -70.925   0.116 -12.578  1.00  0.00           H
ATOM   4668 3HG1 VAL A 300     -72.288   0.248 -13.798  1.00  0.00           H
ATOM   4669  CG2 VAL A 300     -71.785   3.068 -14.304  1.00  0.00           C
ATOM   4670 1HG2 VAL A 300     -71.231   3.891 -14.803  1.00  0.00           H
ATOM   4671 2HG2 VAL A 300     -72.179   3.555 -13.384  1.00  0.00           H
ATOM   4672 3HG2 VAL A 300     -72.574   2.763 -15.013  1.00  0.00           H
ATOM   4673  C   VAL A 300     -69.861   2.059 -16.208  1.00  0.00           C
ATOM   4674  O   VAL A 300     -70.492   2.861 -16.887  1.00  0.00           O
ATOM   4675  N   GLY A 301     -68.532   1.946 -16.402  1.00  0.00           N
ATOM   4676  HN  GLY A 301     -67.898   1.430 -15.839  1.00  0.00           H
ATOM   4677  CA  GLY A 301     -67.873   2.586 -17.499  1.00  0.00           C
ATOM   4678  HA1 GLY A 301     -66.857   2.712 -17.165  1.00  0.00           H
ATOM   4679  HA2 GLY A 301     -68.371   3.506 -17.761  1.00  0.00           H
ATOM   4680  C   GLY A 301     -67.798   1.698 -18.699  1.00  0.00           C
ATOM   4681  O   GLY A 301     -68.489   0.694 -18.794  1.00  0.00           O
ATOM   4682  N   GLU A 302     -66.987   2.035 -19.728  1.00  0.00           N
ATOM   4683  HN  GLU A 302     -66.549   2.932 -19.653  1.00  0.00           H
ATOM   4684  CA  GLU A 302     -66.782   1.062 -20.761  1.00  0.00           C
ATOM   4685  HA  GLU A 302     -67.117   0.068 -20.536  1.00  0.00           H
ATOM   4686  CB  GLU A 302     -67.393   1.448 -22.120  1.00  0.00           C
ATOM   4687  HB1 GLU A 302     -66.988   2.421 -22.468  1.00  0.00           H
ATOM   4688  HB2 GLU A 302     -67.244   0.734 -22.953  1.00  0.00           H
ATOM   4689  CG  GLU A 302     -68.898   1.688 -22.084  1.00  0.00           C
ATOM   4690  HG1 GLU A 302     -69.474   0.755 -21.859  1.00  0.00           H
ATOM   4691  HG2 GLU A 302     -69.194   2.466 -21.347  1.00  0.00           H
ATOM   4692  CD  GLU A 302     -69.432   2.232 -23.397  1.00  0.00           C
ATOM   4693  OE1 GLU A 302     -68.651   2.926 -24.093  1.00  0.00           O
ATOM   4694  OE2 GLU A 302     -70.589   1.902 -23.771  1.00  0.00           O
ATOM   4695  C   GLU A 302     -65.311   1.016 -21.006  1.00  0.00           C
ATOM   4696  O   GLU A 302     -64.723   0.028 -21.448  1.00  0.00           O
ATOM   4697  N   GLU A 303     -64.626   2.163 -20.989  1.00  0.00           N
ATOM   4698  HN  GLU A 303     -65.066   3.044 -20.841  1.00  0.00           H
ATOM   4699  CA  GLU A 303     -63.263   2.328 -21.390  1.00  0.00           C
ATOM   4700  HA  GLU A 303     -63.232   2.082 -22.442  1.00  0.00           H
ATOM   4701  CB  GLU A 303     -62.792   3.794 -21.278  1.00  0.00           C
ATOM   4702  HB1 GLU A 303     -61.699   3.906 -21.439  1.00  0.00           H
ATOM   4703  HB2 GLU A 303     -63.125   4.123 -20.273  1.00  0.00           H
ATOM   4704  CG  GLU A 303     -63.553   4.653 -22.293  1.00  0.00           C
ATOM   4705  HG1 GLU A 303     -63.080   4.528 -23.287  1.00  0.00           H
ATOM   4706  HG2 GLU A 303     -64.646   4.512 -22.441  1.00  0.00           H
ATOM   4707  CD  GLU A 303     -63.288   6.113 -21.957  1.00  0.00           C
ATOM   4708  OE1 GLU A 303     -64.234   6.642 -21.318  1.00  0.00           O
ATOM   4709  OE2 GLU A 303     -62.188   6.708 -22.125  1.00  0.00           O
ATOM   4710  C   GLU A 303     -62.292   1.429 -20.716  1.00  0.00           C
ATOM   4711  O   GLU A 303     -61.455   0.804 -21.384  1.00  0.00           O
ATOM   4712  N   PHE A 304     -62.328   1.255 -19.380  1.00  0.00           N
ATOM   4713  HN  PHE A 304     -62.909   1.781 -18.773  1.00  0.00           H
ATOM   4714  CA  PHE A 304     -61.379   0.413 -18.728  1.00  0.00           C
ATOM   4715  HA  PHE A 304     -60.393   0.760 -19.016  1.00  0.00           H
ATOM   4716  CB  PHE A 304     -61.510   0.727 -17.233  1.00  0.00           C
ATOM   4717  HB1 PHE A 304     -62.530   0.395 -16.964  1.00  0.00           H
ATOM   4718  HB2 PHE A 304     -61.330   1.804 -17.012  1.00  0.00           H
ATOM   4719  CG  PHE A 304     -60.536  -0.077 -16.444  1.00  0.00           C
ATOM   4720  CD1 PHE A 304     -61.066  -0.702 -15.345  1.00  0.00           C
ATOM   4721  HD1 PHE A 304     -62.086  -0.439 -15.118  1.00  0.00           H
ATOM   4722  CE1 PHE A 304     -60.236  -1.331 -14.447  1.00  0.00           C
ATOM   4723  HE1 PHE A 304     -60.619  -1.776 -13.537  1.00  0.00           H
ATOM   4724  CZ  PHE A 304     -58.878  -1.439 -14.672  1.00  0.00           C
ATOM   4725  HZ  PHE A 304     -58.329  -1.930 -13.885  1.00  0.00           H
ATOM   4726  CD2 PHE A 304     -59.194  -0.229 -16.736  1.00  0.00           C
ATOM   4727  HD2 PHE A 304     -58.760   0.280 -17.572  1.00  0.00           H
ATOM   4728  CE2 PHE A 304     -58.402  -0.961 -15.880  1.00  0.00           C
ATOM   4729  HE2 PHE A 304     -57.367  -1.112 -16.134  1.00  0.00           H
ATOM   4730  C   PHE A 304     -61.382  -1.017 -19.152  1.00  0.00           C
ATOM   4731  O   PHE A 304     -60.385  -1.649 -19.477  1.00  0.00           O
ATOM   4732  N   ARG A 305     -62.627  -1.526 -19.170  1.00  0.00           N
ATOM   4733  HN  ARG A 305     -63.464  -1.047 -18.906  1.00  0.00           H
ATOM   4734  CA  ARG A 305     -62.943  -2.790 -19.765  1.00  0.00           C
ATOM   4735  HA  ARG A 305     -62.337  -3.482 -19.191  1.00  0.00           H
ATOM   4736  CB  ARG A 305     -64.405  -3.174 -19.506  1.00  0.00           C
ATOM   4737  HB1 ARG A 305     -65.105  -2.464 -19.995  1.00  0.00           H
ATOM   4738  HB2 ARG A 305     -64.493  -4.072 -20.154  1.00  0.00           H
ATOM   4739  CG  ARG A 305     -64.805  -3.502 -18.070  1.00  0.00           C
ATOM   4740  HG1 ARG A 305     -64.703  -2.641 -17.371  1.00  0.00           H
ATOM   4741  HG2 ARG A 305     -64.143  -4.304 -17.684  1.00  0.00           H
ATOM   4742  CD  ARG A 305     -66.222  -4.069 -17.935  1.00  0.00           C
ATOM   4743  HD1 ARG A 305     -66.283  -4.796 -18.764  1.00  0.00           H
ATOM   4744  HD2 ARG A 305     -66.407  -4.481 -16.918  1.00  0.00           H
ATOM   4745  NE  ARG A 305     -67.154  -2.945 -18.202  1.00  0.00           N
ATOM   4746  HE  ARG A 305     -66.941  -2.029 -17.833  1.00  0.00           H
ATOM   4747  CZ  ARG A 305     -68.439  -3.096 -18.629  1.00  0.00           C
ATOM   4748  NH1 ARG A 305     -69.024  -4.287 -18.951  1.00  0.00           N
ATOM   4749 1HH1 ARG A 305     -69.981  -4.218 -19.229  1.00  0.00           H
ATOM   4750 2HH1 ARG A 305     -68.457  -5.104 -18.950  1.00  0.00           H
ATOM   4751  NH2 ARG A 305     -69.132  -1.915 -18.683  1.00  0.00           N
ATOM   4752 1HH2 ARG A 305     -68.683  -1.034 -18.587  1.00  0.00           H
ATOM   4753 2HH2 ARG A 305     -70.052  -1.954 -19.078  1.00  0.00           H
ATOM   4754  C   ARG A 305     -62.473  -2.994 -21.156  1.00  0.00           C
ATOM   4755  O   ARG A 305     -61.818  -3.998 -21.451  1.00  0.00           O
ATOM   4756  N   ASN A 306     -62.694  -1.992 -22.040  1.00  0.00           N
ATOM   4757  HN  ASN A 306     -63.043  -1.094 -21.788  1.00  0.00           H
ATOM   4758  CA  ASN A 306     -62.184  -2.012 -23.374  1.00  0.00           C
ATOM   4759  HA  ASN A 306     -62.472  -2.982 -23.755  1.00  0.00           H
ATOM   4760  CB  ASN A 306     -62.781  -0.887 -24.232  1.00  0.00           C
ATOM   4761  HB1 ASN A 306     -62.464   0.033 -23.710  1.00  0.00           H
ATOM   4762  HB2 ASN A 306     -63.884  -0.948 -24.124  1.00  0.00           H
ATOM   4763  CG  ASN A 306     -62.451  -0.770 -25.713  1.00  0.00           C
ATOM   4764  OD1 ASN A 306     -62.045   0.280 -26.206  1.00  0.00           O
ATOM   4765  ND2 ASN A 306     -62.701  -1.919 -26.398  1.00  0.00           N
ATOM   4766 1HD2 ASN A 306     -63.173  -2.699 -25.986  1.00  0.00           H
ATOM   4767 2HD2 ASN A 306     -62.865  -1.826 -27.386  1.00  0.00           H
ATOM   4768  C   ASN A 306     -60.699  -2.003 -23.512  1.00  0.00           C
ATOM   4769  O   ASN A 306     -60.156  -2.816 -24.262  1.00  0.00           O
ATOM   4770  N   TYR A 307     -59.984  -1.110 -22.811  1.00  0.00           N
ATOM   4771  HN  TYR A 307     -60.385  -0.316 -22.369  1.00  0.00           H
ATOM   4772  CA  TYR A 307     -58.557  -1.127 -22.724  1.00  0.00           C
ATOM   4773  HA  TYR A 307     -58.216  -1.143 -23.747  1.00  0.00           H
ATOM   4774  CB  TYR A 307     -57.939   0.090 -22.005  1.00  0.00           C
ATOM   4775  HB1 TYR A 307     -58.243   0.024 -20.940  1.00  0.00           H
ATOM   4776  HB2 TYR A 307     -56.831   0.099 -21.991  1.00  0.00           H
ATOM   4777  CG  TYR A 307     -58.390   1.395 -22.551  1.00  0.00           C
ATOM   4778  CD1 TYR A 307     -58.792   2.403 -21.699  1.00  0.00           C
ATOM   4779  HD1 TYR A 307     -59.043   2.218 -20.661  1.00  0.00           H
ATOM   4780  CE1 TYR A 307     -58.923   3.682 -22.173  1.00  0.00           C
ATOM   4781  HE1 TYR A 307     -59.155   4.483 -21.481  1.00  0.00           H
ATOM   4782  CZ  TYR A 307     -58.683   3.901 -23.513  1.00  0.00           C
ATOM   4783  OH  TYR A 307     -58.662   5.204 -24.058  1.00  0.00           O
ATOM   4784  HH  TYR A 307     -58.830   5.847 -23.361  1.00  0.00           H
ATOM   4785  CD2 TYR A 307     -58.195   1.634 -23.890  1.00  0.00           C
ATOM   4786  HD2 TYR A 307     -57.775   0.982 -24.642  1.00  0.00           H
ATOM   4787  CE2 TYR A 307     -58.422   2.893 -24.397  1.00  0.00           C
ATOM   4788  HE2 TYR A 307     -58.371   3.127 -25.456  1.00  0.00           H
ATOM   4789  C   TYR A 307     -57.935  -2.372 -22.191  1.00  0.00           C
ATOM   4790  O   TYR A 307     -56.867  -2.818 -22.632  1.00  0.00           O
ATOM   4791  N   LEU A 308     -58.574  -3.026 -21.215  1.00  0.00           N
ATOM   4792  HN  LEU A 308     -59.420  -2.675 -20.802  1.00  0.00           H
ATOM   4793  CA  LEU A 308     -58.154  -4.280 -20.689  1.00  0.00           C
ATOM   4794  HA  LEU A 308     -57.098  -4.260 -20.432  1.00  0.00           H
ATOM   4795  CB  LEU A 308     -58.990  -4.706 -19.473  1.00  0.00           C
ATOM   4796  HB1 LEU A 308     -59.302  -5.771 -19.426  1.00  0.00           H
ATOM   4797  HB2 LEU A 308     -59.941  -4.175 -19.646  1.00  0.00           H
ATOM   4798  CG  LEU A 308     -58.440  -4.177 -18.130  1.00  0.00           C
ATOM   4799  HG  LEU A 308     -58.180  -3.108 -18.224  1.00  0.00           H
ATOM   4800  CD1 LEU A 308     -57.188  -4.877 -17.564  1.00  0.00           C
ATOM   4801 1HD1 LEU A 308     -57.278  -5.964 -17.359  1.00  0.00           H
ATOM   4802 2HD1 LEU A 308     -56.824  -4.222 -16.748  1.00  0.00           H
ATOM   4803 3HD1 LEU A 308     -56.405  -4.779 -18.338  1.00  0.00           H
ATOM   4804  CD2 LEU A 308     -59.520  -4.308 -17.045  1.00  0.00           C
ATOM   4805 1HD2 LEU A 308     -60.403  -3.719 -17.376  1.00  0.00           H
ATOM   4806 2HD2 LEU A 308     -59.235  -3.876 -16.062  1.00  0.00           H
ATOM   4807 3HD2 LEU A 308     -59.708  -5.379 -16.805  1.00  0.00           H
ATOM   4808  C   LEU A 308     -58.213  -5.354 -21.721  1.00  0.00           C
ATOM   4809  O   LEU A 308     -57.316  -6.195 -21.768  1.00  0.00           O
ATOM   4810  N   LEU A 309     -59.323  -5.438 -22.473  1.00  0.00           N
ATOM   4811  HN  LEU A 309     -60.038  -4.788 -22.215  1.00  0.00           H
ATOM   4812  CA  LEU A 309     -59.423  -6.330 -23.592  1.00  0.00           C
ATOM   4813  HA  LEU A 309     -59.116  -7.308 -23.266  1.00  0.00           H
ATOM   4814  CB  LEU A 309     -60.791  -6.373 -24.291  1.00  0.00           C
ATOM   4815  HB1 LEU A 309     -61.052  -5.359 -24.642  1.00  0.00           H
ATOM   4816  HB2 LEU A 309     -60.771  -7.123 -25.114  1.00  0.00           H
ATOM   4817  CG  LEU A 309     -61.902  -6.983 -23.429  1.00  0.00           C
ATOM   4818  HG  LEU A 309     -61.646  -6.715 -22.376  1.00  0.00           H
ATOM   4819  CD1 LEU A 309     -63.338  -6.446 -23.604  1.00  0.00           C
ATOM   4820 1HD1 LEU A 309     -63.724  -6.660 -24.623  1.00  0.00           H
ATOM   4821 2HD1 LEU A 309     -64.109  -6.848 -22.914  1.00  0.00           H
ATOM   4822 3HD1 LEU A 309     -63.332  -5.342 -23.494  1.00  0.00           H
ATOM   4823  CD2 LEU A 309     -62.037  -8.513 -23.518  1.00  0.00           C
ATOM   4824 1HD2 LEU A 309     -62.636  -8.931 -22.677  1.00  0.00           H
ATOM   4825 2HD2 LEU A 309     -62.563  -8.791 -24.455  1.00  0.00           H
ATOM   4826 3HD2 LEU A 309     -61.042  -8.988 -23.411  1.00  0.00           H
ATOM   4827  C   LEU A 309     -58.403  -6.256 -24.680  1.00  0.00           C
ATOM   4828  O   LEU A 309     -57.762  -7.214 -25.107  1.00  0.00           O
ATOM   4829  N   VAL A 310     -58.099  -5.046 -25.195  1.00  0.00           N
ATOM   4830  HN  VAL A 310     -58.495  -4.227 -24.805  1.00  0.00           H
ATOM   4831  CA  VAL A 310     -57.204  -4.766 -26.277  1.00  0.00           C
ATOM   4832  HA  VAL A 310     -57.214  -5.621 -26.932  1.00  0.00           H
ATOM   4833  CB  VAL A 310     -57.509  -3.451 -26.923  1.00  0.00           C
ATOM   4834  HB  VAL A 310     -57.348  -2.681 -26.132  1.00  0.00           H
ATOM   4835  CG1 VAL A 310     -56.411  -3.092 -27.941  1.00  0.00           C
ATOM   4836 1HG1 VAL A 310     -55.463  -2.953 -27.373  1.00  0.00           H
ATOM   4837 2HG1 VAL A 310     -56.106  -3.775 -28.754  1.00  0.00           H
ATOM   4838 3HG1 VAL A 310     -56.555  -2.107 -28.448  1.00  0.00           H
ATOM   4839  CG2 VAL A 310     -58.934  -3.351 -27.496  1.00  0.00           C
ATOM   4840 1HG2 VAL A 310     -59.023  -2.359 -27.986  1.00  0.00           H
ATOM   4841 2HG2 VAL A 310     -59.261  -4.121 -28.217  1.00  0.00           H
ATOM   4842 3HG2 VAL A 310     -59.664  -3.430 -26.666  1.00  0.00           H
ATOM   4843  C   VAL A 310     -55.797  -4.913 -25.811  1.00  0.00           C
ATOM   4844  O   VAL A 310     -54.949  -5.498 -26.491  1.00  0.00           O
ATOM   4845  N   PHE A 311     -55.425  -4.576 -24.567  1.00  0.00           N
ATOM   4846  HN  PHE A 311     -56.109  -4.120 -24.010  1.00  0.00           H
ATOM   4847  CA  PHE A 311     -54.160  -4.925 -23.991  1.00  0.00           C
ATOM   4848  HA  PHE A 311     -53.467  -4.393 -24.623  1.00  0.00           H
ATOM   4849  CB  PHE A 311     -54.161  -4.187 -22.647  1.00  0.00           C
ATOM   4850  HB1 PHE A 311     -55.041  -4.422 -22.020  1.00  0.00           H
ATOM   4851  HB2 PHE A 311     -54.278  -3.101 -22.870  1.00  0.00           H
ATOM   4852  CG  PHE A 311     -52.924  -4.363 -21.828  1.00  0.00           C
ATOM   4853  CD1 PHE A 311     -52.801  -5.081 -20.662  1.00  0.00           C
ATOM   4854  HD1 PHE A 311     -53.614  -5.579 -20.155  1.00  0.00           H
ATOM   4855  CE1 PHE A 311     -51.667  -4.995 -19.891  1.00  0.00           C
ATOM   4856  HE1 PHE A 311     -51.620  -5.416 -18.898  1.00  0.00           H
ATOM   4857  CZ  PHE A 311     -50.634  -4.166 -20.259  1.00  0.00           C
ATOM   4858  HZ  PHE A 311     -49.777  -3.917 -19.651  1.00  0.00           H
ATOM   4859  CD2 PHE A 311     -51.841  -3.632 -22.243  1.00  0.00           C
ATOM   4860  HD2 PHE A 311     -51.831  -3.098 -23.176  1.00  0.00           H
ATOM   4861  CE2 PHE A 311     -50.709  -3.501 -21.465  1.00  0.00           C
ATOM   4862  HE2 PHE A 311     -49.901  -2.830 -21.740  1.00  0.00           H
ATOM   4863  C   PHE A 311     -53.808  -6.375 -23.902  1.00  0.00           C
ATOM   4864  O   PHE A 311     -52.658  -6.747 -24.121  1.00  0.00           O
ATOM   4865  N   PHE A 312     -54.803  -7.242 -23.605  1.00  0.00           N
ATOM   4866  HN  PHE A 312     -55.670  -6.770 -23.459  1.00  0.00           H
ATOM   4867  CA  PHE A 312     -54.475  -8.585 -23.260  1.00  0.00           C
ATOM   4868  HA  PHE A 312     -53.406  -8.605 -23.092  1.00  0.00           H
ATOM   4869  CB  PHE A 312     -55.169  -8.919 -21.937  1.00  0.00           C
ATOM   4870  HB1 PHE A 312     -56.231  -8.593 -21.912  1.00  0.00           H
ATOM   4871  HB2 PHE A 312     -55.098 -10.008 -21.731  1.00  0.00           H
ATOM   4872  CG  PHE A 312     -54.515  -8.391 -20.710  1.00  0.00           C
ATOM   4873  CD1 PHE A 312     -53.178  -8.662 -20.514  1.00  0.00           C
ATOM   4874  HD1 PHE A 312     -52.640  -9.215 -21.258  1.00  0.00           H
ATOM   4875  CE1 PHE A 312     -52.532  -8.335 -19.346  1.00  0.00           C
ATOM   4876  HE1 PHE A 312     -51.525  -8.700 -19.195  1.00  0.00           H
ATOM   4877  CZ  PHE A 312     -53.327  -7.795 -18.355  1.00  0.00           C
ATOM   4878  HZ  PHE A 312     -52.843  -7.585 -17.412  1.00  0.00           H
ATOM   4879  CD2 PHE A 312     -55.251  -7.716 -19.771  1.00  0.00           C
ATOM   4880  HD2 PHE A 312     -56.314  -7.577 -19.886  1.00  0.00           H
ATOM   4881  CE2 PHE A 312     -54.660  -7.510 -18.553  1.00  0.00           C
ATOM   4882  HE2 PHE A 312     -55.217  -7.002 -17.785  1.00  0.00           H
ATOM   4883  C   PHE A 312     -54.791  -9.540 -24.363  1.00  0.00           C
ATOM   4884  O   PHE A 312     -54.641 -10.744 -24.116  1.00  0.00           O
ATOM   4885  N   GLN A 313     -55.257  -9.138 -25.551  1.00  0.00           N
ATOM   4886  HN  GLN A 313     -55.334  -8.168 -25.791  1.00  0.00           H
ATOM   4887  CA  GLN A 313     -55.577  -9.981 -26.650  1.00  0.00           C
ATOM   4888  HA  GLN A 313     -55.979 -10.880 -26.196  1.00  0.00           H
ATOM   4889  CB  GLN A 313     -56.587  -9.257 -27.563  1.00  0.00           C
ATOM   4890  HB1 GLN A 313     -57.461  -8.986 -26.944  1.00  0.00           H
ATOM   4891  HB2 GLN A 313     -56.939 -10.040 -28.272  1.00  0.00           H
ATOM   4892  CG  GLN A 313     -56.006  -8.046 -28.306  1.00  0.00           C
ATOM   4893  HG1 GLN A 313     -55.727  -7.235 -27.604  1.00  0.00           H
ATOM   4894  HG2 GLN A 313     -55.115  -8.399 -28.871  1.00  0.00           H
ATOM   4895  CD  GLN A 313     -56.971  -7.507 -29.351  1.00  0.00           C
ATOM   4896  OE1 GLN A 313     -56.588  -7.434 -30.512  1.00  0.00           O
ATOM   4897  NE2 GLN A 313     -58.146  -6.972 -28.920  1.00  0.00           N
ATOM   4898 1HE2 GLN A 313     -58.705  -6.485 -29.585  1.00  0.00           H
ATOM   4899 2HE2 GLN A 313     -58.578  -7.320 -28.092  1.00  0.00           H
ATOM   4900  C   GLN A 313     -54.405 -10.492 -27.474  1.00  0.00           C
ATOM   4901  OT1 GLN A 313     -54.350 -11.661 -27.945  1.00  0.00           O
ATOM   4902  OT2 GLN A 313     -53.406  -9.734 -27.645  1.00  0.00           O
TER    4903      GLN A 313
ATOM   4904  N   PRO B  27     -49.757  34.878  28.488  1.00  0.00           N
ATOM   4905  HN1 PRO B  27     -49.337  33.983  28.672  1.00  0.00           H
ATOM   4906  HN2 PRO B  27     -50.266  35.185  29.304  1.00  0.00           H
ATOM   4907  CD  PRO B  27     -50.669  34.883  27.297  1.00  0.00           C
ATOM   4908  HD1 PRO B  27     -51.059  33.872  27.065  1.00  0.00           H
ATOM   4909  HD2 PRO B  27     -51.551  35.563  27.413  1.00  0.00           H
ATOM   4910  CA  PRO B  27     -48.612  35.796  28.259  1.00  0.00           C
ATOM   4911  HA  PRO B  27     -47.794  35.122  28.488  1.00  0.00           H
ATOM   4912  CB  PRO B  27     -48.729  36.271  26.815  1.00  0.00           C
ATOM   4913  HB1 PRO B  27     -49.059  37.333  26.747  1.00  0.00           H
ATOM   4914  HB2 PRO B  27     -47.760  36.124  26.305  1.00  0.00           H
ATOM   4915  CG  PRO B  27     -49.808  35.417  26.134  1.00  0.00           C
ATOM   4916  HG1 PRO B  27     -50.388  36.063  25.440  1.00  0.00           H
ATOM   4917  HG2 PRO B  27     -49.386  34.563  25.563  1.00  0.00           H
ATOM   4918  C   PRO B  27     -48.561  36.865  29.291  1.00  0.00           C
ATOM   4919  O   PRO B  27     -49.618  37.205  29.827  1.00  0.00           O
ATOM   4920  N   CYS B  28     -47.352  37.249  29.740  1.00  0.00           N
ATOM   4921  HN  CYS B  28     -46.584  36.818  29.257  1.00  0.00           H
ATOM   4922  CA  CYS B  28     -47.128  38.420  30.526  1.00  0.00           C
ATOM   4923  HA  CYS B  28     -47.588  38.312  31.502  1.00  0.00           H
ATOM   4924  CB  CYS B  28     -45.660  38.683  30.876  1.00  0.00           C
ATOM   4925  HB1 CYS B  28     -45.274  37.666  31.069  1.00  0.00           H
ATOM   4926  HB2 CYS B  28     -45.259  38.999  29.881  1.00  0.00           H
ATOM   4927  SG  CYS B  28     -45.467  39.984  32.117  1.00  0.00           S
ATOM   4928  C   CYS B  28     -47.667  39.663  29.888  1.00  0.00           C
ATOM   4929  O   CYS B  28     -47.199  40.141  28.850  1.00  0.00           O
ATOM   4930  N   PHE B  29     -48.689  40.264  30.507  1.00  0.00           N
ATOM   4931  HN  PHE B  29     -49.219  39.709  31.151  1.00  0.00           H
ATOM   4932  CA  PHE B  29     -49.357  41.427  29.992  1.00  0.00           C
ATOM   4933  HA  PHE B  29     -49.193  41.517  28.924  1.00  0.00           H
ATOM   4934  CB  PHE B  29     -50.864  41.257  30.211  1.00  0.00           C
ATOM   4935  HB1 PHE B  29     -50.997  40.966  31.278  1.00  0.00           H
ATOM   4936  HB2 PHE B  29     -51.415  42.207  30.061  1.00  0.00           H
ATOM   4937  CG  PHE B  29     -51.627  40.300  29.355  1.00  0.00           C
ATOM   4938  CD1 PHE B  29     -52.078  39.135  29.917  1.00  0.00           C
ATOM   4939  HD1 PHE B  29     -51.890  38.816  30.937  1.00  0.00           H
ATOM   4940  CE1 PHE B  29     -52.961  38.377  29.188  1.00  0.00           C
ATOM   4941  HE1 PHE B  29     -53.376  37.445  29.555  1.00  0.00           H
ATOM   4942  CZ  PHE B  29     -53.183  38.751  27.877  1.00  0.00           C
ATOM   4943  HZ  PHE B  29     -53.855  38.114  27.320  1.00  0.00           H
ATOM   4944  CD2 PHE B  29     -51.830  40.686  28.062  1.00  0.00           C
ATOM   4945  HD2 PHE B  29     -51.667  41.671  27.647  1.00  0.00           H
ATOM   4946  CE2 PHE B  29     -52.637  39.866  27.292  1.00  0.00           C
ATOM   4947  HE2 PHE B  29     -52.924  40.096  26.283  1.00  0.00           H
ATOM   4948  C   PHE B  29     -48.833  42.625  30.698  1.00  0.00           C
ATOM   4949  O   PHE B  29     -48.588  42.605  31.898  1.00  0.00           O
ATOM   4950  N   ARG B  30     -48.474  43.702  29.975  1.00  0.00           N
ATOM   4951  HN  ARG B  30     -48.610  43.684  28.981  1.00  0.00           H
ATOM   4952  CA  ARG B  30     -48.069  44.946  30.535  1.00  0.00           C
ATOM   4953  HA  ARG B  30     -48.116  44.875  31.615  1.00  0.00           H
ATOM   4954  CB  ARG B  30     -46.689  45.300  29.953  1.00  0.00           C
ATOM   4955  HB1 ARG B  30     -46.692  45.148  28.847  1.00  0.00           H
ATOM   4956  HB2 ARG B  30     -46.413  46.350  30.180  1.00  0.00           H
ATOM   4957  CG  ARG B  30     -45.581  44.512  30.662  1.00  0.00           C
ATOM   4958  HG1 ARG B  30     -45.884  44.630  31.727  1.00  0.00           H
ATOM   4959  HG2 ARG B  30     -45.709  43.450  30.357  1.00  0.00           H
ATOM   4960  CD  ARG B  30     -44.153  45.003  30.440  1.00  0.00           C
ATOM   4961  HD1 ARG B  30     -43.928  44.716  29.389  1.00  0.00           H
ATOM   4962  HD2 ARG B  30     -44.011  46.092  30.573  1.00  0.00           H
ATOM   4963  NE  ARG B  30     -43.335  44.196  31.389  1.00  0.00           N
ATOM   4964  HE  ARG B  30     -43.738  43.680  32.144  1.00  0.00           H
ATOM   4965  CZ  ARG B  30     -41.987  44.321  31.593  1.00  0.00           C
ATOM   4966  NH1 ARG B  30     -41.115  44.901  30.707  1.00  0.00           N
ATOM   4967 1HH1 ARG B  30     -40.261  45.346  30.953  1.00  0.00           H
ATOM   4968 2HH1 ARG B  30     -41.466  45.479  29.974  1.00  0.00           H
ATOM   4969  NH2 ARG B  30     -41.488  43.880  32.782  1.00  0.00           N
ATOM   4970 1HH2 ARG B  30     -40.572  44.211  33.010  1.00  0.00           H
ATOM   4971 2HH2 ARG B  30     -42.130  43.399  33.388  1.00  0.00           H
ATOM   4972  C   ARG B  30     -48.974  46.059  30.127  1.00  0.00           C
ATOM   4973  O   ARG B  30     -49.643  46.065  29.093  1.00  0.00           O
ATOM   4974  N   GLU B  31     -49.082  47.059  31.011  1.00  0.00           N
ATOM   4975  HN  GLU B  31     -48.504  47.101  31.828  1.00  0.00           H
ATOM   4976  CA  GLU B  31     -49.964  48.180  30.902  1.00  0.00           C
ATOM   4977  HA  GLU B  31     -50.957  47.840  30.649  1.00  0.00           H
ATOM   4978  CB  GLU B  31     -50.120  48.890  32.267  1.00  0.00           C
ATOM   4979  HB1 GLU B  31     -50.559  49.864  31.979  1.00  0.00           H
ATOM   4980  HB2 GLU B  31     -49.066  49.082  32.555  1.00  0.00           H
ATOM   4981  CG  GLU B  31     -50.893  48.141  33.347  1.00  0.00           C
ATOM   4982  HG1 GLU B  31     -50.707  47.054  33.315  1.00  0.00           H
ATOM   4983  HG2 GLU B  31     -51.977  48.359  33.219  1.00  0.00           H
ATOM   4984  CD  GLU B  31     -50.560  48.733  34.710  1.00  0.00           C
ATOM   4985  OE1 GLU B  31     -49.360  48.801  35.086  1.00  0.00           O
ATOM   4986  OE2 GLU B  31     -51.477  49.087  35.497  1.00  0.00           O
ATOM   4987  C   GLU B  31     -49.581  49.136  29.824  1.00  0.00           C
ATOM   4988  O   GLU B  31     -50.460  49.732  29.201  1.00  0.00           O
ATOM   4989  N   GLU B  32     -48.297  49.374  29.504  1.00  0.00           N
ATOM   4990  HN  GLU B  32     -47.603  49.052  30.142  1.00  0.00           H
ATOM   4991  CA  GLU B  32     -47.883  50.209  28.410  1.00  0.00           C
ATOM   4992  HA  GLU B  32     -48.056  51.219  28.757  1.00  0.00           H
ATOM   4993  CB  GLU B  32     -46.376  49.934  28.296  1.00  0.00           C
ATOM   4994  HB1 GLU B  32     -46.176  48.859  28.493  1.00  0.00           H
ATOM   4995  HB2 GLU B  32     -46.067  50.515  29.199  1.00  0.00           H
ATOM   4996  CG  GLU B  32     -45.653  50.412  27.043  1.00  0.00           C
ATOM   4997  HG1 GLU B  32     -45.928  49.737  26.203  1.00  0.00           H
ATOM   4998  HG2 GLU B  32     -45.969  51.431  26.735  1.00  0.00           H
ATOM   4999  CD  GLU B  32     -44.154  50.540  27.288  1.00  0.00           C
ATOM   5000  OE1 GLU B  32     -43.311  49.729  26.821  1.00  0.00           O
ATOM   5001  OE2 GLU B  32     -43.811  51.491  28.038  1.00  0.00           O
ATOM   5002  C   GLU B  32     -48.510  49.867  27.102  1.00  0.00           C
ATOM   5003  O   GLU B  32     -49.135  50.707  26.471  1.00  0.00           O
ATOM   5004  N   ASN B  33     -48.530  48.577  26.722  1.00  0.00           N
ATOM   5005  HN  ASN B  33     -48.121  47.844  27.260  1.00  0.00           H
ATOM   5006  CA  ASN B  33     -49.106  48.116  25.497  1.00  0.00           C
ATOM   5007  HA  ASN B  33     -48.695  48.762  24.735  1.00  0.00           H
ATOM   5008  CB  ASN B  33     -48.873  46.605  25.285  1.00  0.00           C
ATOM   5009  HB1 ASN B  33     -49.184  46.097  26.224  1.00  0.00           H
ATOM   5010  HB2 ASN B  33     -49.448  46.198  24.419  1.00  0.00           H
ATOM   5011  CG  ASN B  33     -47.390  46.338  25.092  1.00  0.00           C
ATOM   5012  OD1 ASN B  33     -46.512  47.194  25.203  1.00  0.00           O
ATOM   5013  ND2 ASN B  33     -47.179  45.061  24.677  1.00  0.00           N
ATOM   5014 1HD2 ASN B  33     -47.890  44.384  24.837  1.00  0.00           H
ATOM   5015 2HD2 ASN B  33     -46.234  44.759  24.528  1.00  0.00           H
ATOM   5016  C   ASN B  33     -50.588  48.265  25.487  1.00  0.00           C
ATOM   5017  O   ASN B  33     -51.151  48.616  24.448  1.00  0.00           O
ATOM   5018  N   ALA B  34     -51.281  48.042  26.614  1.00  0.00           N
ATOM   5019  HN  ALA B  34     -50.817  47.688  27.428  1.00  0.00           H
ATOM   5020  CA  ALA B  34     -52.659  48.367  26.808  1.00  0.00           C
ATOM   5021  HA  ALA B  34     -53.236  47.859  26.057  1.00  0.00           H
ATOM   5022  CB  ALA B  34     -53.227  47.736  28.090  1.00  0.00           C
ATOM   5023  HB1 ALA B  34     -53.061  46.653  28.240  1.00  0.00           H
ATOM   5024  HB2 ALA B  34     -52.798  48.053  29.071  1.00  0.00           H
ATOM   5025  HB3 ALA B  34     -54.311  47.956  28.022  1.00  0.00           H
ATOM   5026  C   ALA B  34     -53.067  49.798  26.744  1.00  0.00           C
ATOM   5027  O   ALA B  34     -54.001  50.191  26.045  1.00  0.00           O
ATOM   5028  N   ASN B  35     -52.302  50.728  27.340  1.00  0.00           N
ATOM   5029  HN  ASN B  35     -51.651  50.407  28.021  1.00  0.00           H
ATOM   5030  CA  ASN B  35     -52.499  52.137  27.194  1.00  0.00           C
ATOM   5031  HA  ASN B  35     -53.551  52.356  27.305  1.00  0.00           H
ATOM   5032  CB  ASN B  35     -51.704  52.922  28.248  1.00  0.00           C
ATOM   5033  HB1 ASN B  35     -50.653  52.600  28.133  1.00  0.00           H
ATOM   5034  HB2 ASN B  35     -51.894  53.990  28.000  1.00  0.00           H
ATOM   5035  CG  ASN B  35     -52.183  52.584  29.649  1.00  0.00           C
ATOM   5036  OD1 ASN B  35     -53.270  52.030  29.834  1.00  0.00           O
ATOM   5037  ND2 ASN B  35     -51.469  53.061  30.704  1.00  0.00           N
ATOM   5038 1HD2 ASN B  35     -50.608  53.546  30.516  1.00  0.00           H
ATOM   5039 2HD2 ASN B  35     -51.888  52.927  31.599  1.00  0.00           H
ATOM   5040  C   ASN B  35     -52.116  52.722  25.875  1.00  0.00           C
[truncated: 377,256 more chars]
