# Supplementary material for: Structural basis of dimerization of chemokine receptors CCR5 and CXCR4
Source: Nat Commun. 2023 Oct 13;14:6439. doi: 10.1038/s41467-023-42082-z (PMC10575954; doi:10.1038/s41467-023-42082-z)
Supplement: Supplementary file 6 — Source Data [file 41467_2023_42082_MOESM6_ESM.zip › Figure 7/Panel A/CCR5_Gprot_exploration_minimum_A.dat]

#! FIELDS time d2 torsion rmsd
#! SET min_torsion -pi
#! SET max_torsion pi
 0.000000 3.155449 -0.492394 0.188251
 1.000000 3.221133 -0.451558 0.224005
 2.000000 3.232398 -0.461786 0.225648
 3.000000 3.183543 -0.449046 0.215925
 4.000000 3.223743 -0.402633 0.235151
 5.000000 3.225851 -0.413733 0.242794
 6.000000 3.185581 -0.460374 0.228674
 7.000000 3.178545 -0.386311 0.238617
 8.000000 3.203742 -0.466996 0.256924
 9.000000 3.208911 -0.491482 0.253540
 10.000000 3.195950 -0.400899 0.238721
 11.000000 3.200198 -0.460007 0.232796
 12.000000 3.195867 -0.468117 0.245743
 13.000000 3.182051 -0.411577 0.251947
 14.000000 3.248582 -0.468422 0.250211
 15.000000 3.187216 -0.477753 0.240544
 16.000000 3.242412 -0.531412 0.235741
 17.000000 3.199587 -0.436313 0.244942
 18.000000 3.214504 -0.486306 0.240176
 19.000000 3.198944 -0.401647 0.238291
 20.000000 3.186012 -0.368126 0.261579
 21.000000 3.207671 -0.398464 0.253593
 22.000000 3.192836 -0.361409 0.256761
 23.000000 3.180308 -0.410570 0.253633
 24.000000 3.177702 -0.359829 0.271576
 25.000000 3.185645 -0.382887 0.253506
 26.000000 3.226895 -0.421294 0.256761
 27.000000 3.160661 -0.378513 0.266717
 28.000000 3.153862 -0.383699 0.259248
 29.000000 3.176472 -0.337928 0.273099
 30.000000 3.187951 -0.420099 0.272149
 31.000000 3.178133 -0.389185 0.290758
 32.000000 3.179827 -0.284315 0.272586
 33.000000 3.203875 -0.360559 0.268300
 34.000000 3.171824 -0.445246 0.247491
 35.000000 3.168671 -0.461601 0.260760
 36.000000 3.189721 -0.442902 0.261768
 37.000000 3.190024 -0.381890 0.271603
 38.000000 3.147201 -0.377908 0.258472
 39.000000 3.188521 -0.505072 0.255170
 40.000000 3.194473 -0.390189 0.260205
 41.000000 3.200724 -0.387046 0.259526
 42.000000 3.197631 -0.410890 0.250717
 43.000000 3.194940 -0.384888 0.260686
 44.000000 3.197696 -0.408841 0.244929
 45.000000 3.211666 -0.337235 0.263576
 46.000000 3.186644 -0.408314 0.263314
 47.000000 3.176874 -0.289799 0.256311
 48.000000 3.199184 -0.415082 0.268782
 49.000000 3.274061 -0.436441 0.260516
 50.000000 3.241155 -0.362336 0.269255
 51.000000 3.254343 -0.492747 0.252248
 52.000000 3.212208 -0.450622 0.244516
 53.000000 3.281501 -0.445363 0.255601
 54.000000 3.207687 -0.383623 0.260089
 55.000000 3.205391 -0.438407 0.245813
 56.000000 3.255101 -0.455604 0.253344
 57.000000 3.240757 -0.434656 0.270734
 58.000000 3.220729 -0.436477 0.259479
 59.000000 3.199814 -0.495214 0.255537
 60.000000 3.233235 -0.476310 0.235315
 61.000000 3.221951 -0.496290 0.244264
 62.000000 3.233447 -0.388618 0.251051
 63.000000 3.227642 -0.438988 0.263639
 64.000000 3.249753 -0.455284 0.255413
 65.000000 3.215923 -0.378990 0.276109
 66.000000 3.233600 -0.373229 0.244992
 67.000000 3.238978 -0.496487 0.249925
 68.000000 3.229594 -0.410108 0.273465
 69.000000 3.196987 -0.441267 0.273384
 70.000000 3.224030 -0.469392 0.266298
 71.000000 3.217566 -0.403427 0.267925
 72.000000 3.236619 -0.385817 0.279840
 73.000000 3.216212 -0.452929 0.261511
 74.000000 3.234626 -0.499473 0.274943
 75.000000 3.199902 -0.398151 0.263885
 76.000000 3.241847 -0.494861 0.260527
 77.000000 3.293801 -0.511849 0.265251
 78.000000 3.193069 -0.467574 0.242044
 79.000000 3.192304 -0.438169 0.247733
 80.000000 3.247466 -0.484033 0.249952
 81.000000 3.253093 -0.558091 0.255095
 82.000000 3.202181 -0.467419 0.266989
 83.000000 3.210517 -0.420391 0.257893
 84.000000 3.210537 -0.368732 0.248022
 85.000000 3.221695 -0.467873 0.243635
 86.000000 3.216243 -0.376047 0.277936
 87.000000 3.200142 -0.401089 0.256998
 88.000000 3.208409 -0.432377 0.273558
 89.000000 3.216303 -0.430197 0.272604
 90.000000 3.193959 -0.413727 0.250684
 91.000000 3.202982 -0.490673 0.245884
 92.000000 3.195454 -0.460497 0.253115
 93.000000 3.203332 -0.425189 0.242048
 94.000000 3.196863 -0.476230 0.239102
 95.000000 3.206843 -0.401692 0.247737
 96.000000 3.237877 -0.423815 0.253140
 97.000000 3.216989 -0.420168 0.276459
 98.000000 3.211377 -0.427211 0.265146
 99.000000 3.210387 -0.415746 0.274745
 100.000000 3.209670 -0.434267 0.269680
 101.000000 3.209743 -0.451156 0.262839
 102.000000 3.229413 -0.547654 0.249375
 103.000000 3.258831 -0.464054 0.266481
 104.000000 3.211110 -0.420616 0.239648
 105.000000 3.249352 -0.518344 0.254960
 106.000000 3.300510 -0.555354 0.261078
 107.000000 3.216514 -0.467804 0.251470
 108.000000 3.218953 -0.408724 0.262549
 109.000000 3.233203 -0.521291 0.244608
 110.000000 3.291631 -0.512735 0.268767
 111.000000 3.290141 -0.462131 0.270388
 112.000000 3.266998 -0.380961 0.266963
 113.000000 3.237975 -0.462171 0.261664
 114.000000 3.277731 -0.410447 0.255534
 115.000000 3.270377 -0.422984 0.251498
 116.000000 3.268978 -0.484287 0.266000
 117.000000 3.227789 -0.445988 0.264576
 118.000000 3.266827 -0.407817 0.288499
 119.000000 3.232204 -0.364856 0.278471
 120.000000 3.275646 -0.480045 0.274022
 121.000000 3.252735 -0.447686 0.282766
 122.000000 3.306792 -0.431212 0.273869
 123.000000 3.302992 -0.498288 0.293829
 124.000000 3.238087 -0.454691 0.281716
 125.000000 3.259401 -0.448220 0.281350
 126.000000 3.254960 -0.443834 0.279425
 127.000000 3.244423 -0.446993 0.243068
 128.000000 3.223920 -0.399052 0.262656
 129.000000 3.226018 -0.454278 0.248901
 130.000000 3.230162 -0.421127 0.254328
 131.000000 3.264220 -0.384174 0.261587
 132.000000 3.269545 -0.448082 0.252874
 133.000000 3.284139 -0.465089 0.248119
 134.000000 3.299894 -0.474980 0.256989
 135.000000 3.266934 -0.503123 0.248506
 136.000000 3.258144 -0.518488 0.271383
 137.000000 3.282454 -0.434551 0.268281
 138.000000 3.250915 -0.449428 0.261358
 139.000000 3.236349 -0.512882 0.268344
 140.000000 3.269759 -0.420961 0.277825
 141.000000 3.265044 -0.413026 0.282568
 142.000000 3.267085 -0.383807 0.298153
 143.000000 3.280013 -0.385420 0.285855
 144.000000 3.281842 -0.376699 0.282189
 145.000000 3.241361 -0.395464 0.261043
 146.000000 3.233999 -0.464376 0.276986
 147.000000 3.234505 -0.452911 0.273549
 148.000000 3.243520 -0.456779 0.275411
 149.000000 3.217929 -0.400674 0.292070
 150.000000 3.238801 -0.434163 0.279707
 151.000000 3.259065 -0.472009 0.278306
 152.000000 3.227128 -0.425866 0.273217
 153.000000 3.217141 -0.425308 0.280473
 154.000000 3.212301 -0.447906 0.245019
 155.000000 3.228164 -0.364817 0.258236
 156.000000 3.231271 -0.402830 0.262861
 157.000000 3.266957 -0.417945 0.276168
 158.000000 3.232937 -0.453465 0.256239
 159.000000 3.244993 -0.432805 0.300653
 160.000000 3.223683 -0.447149 0.261710
 161.000000 3.235878 -0.405792 0.278140
 162.000000 3.187311 -0.454559 0.265666
 163.000000 3.229943 -0.459435 0.275830
 164.000000 3.231050 -0.478290 0.295098
 165.000000 3.200275 -0.423491 0.272319
 166.000000 3.249917 -0.480965 0.282826
 167.000000 3.223784 -0.457492 0.266907
 168.000000 3.240066 -0.381337 0.277756
 169.000000 3.194840 -0.373325 0.290351
 170.000000 3.216989 -0.417490 0.271792
 171.000000 3.229559 -0.419140 0.265646
 172.000000 3.192988 -0.421511 0.278554
 173.000000 3.258462 -0.490991 0.278243
 174.000000 3.233514 -0.408582 0.285754
 175.000000 3.198299 -0.487739 0.273077
 176.000000 3.226980 -0.486024 0.285996
 177.000000 3.199786 -0.513287 0.274430
 178.000000 3.202204 -0.452959 0.280012
 179.000000 3.229872 -0.463502 0.290544
 180.000000 3.211038 -0.491411 0.276907
 181.000000 3.194761 -0.475024 0.264270
 182.000000 3.203860 -0.491931 0.269621
 183.000000 3.188849 -0.478921 0.263451
 184.000000 3.232404 -0.562054 0.282480
 185.000000 3.172077 -0.378792 0.288630
 186.000000 3.208451 -0.494788 0.278219
 187.000000 3.191952 -0.466257 0.276800
 188.000000 3.200015 -0.510918 0.284706
 189.000000 3.172861 -0.402536 0.270888
 190.000000 3.195873 -0.436374 0.273352
 191.000000 3.179640 -0.423368 0.276227
 192.000000 3.222185 -0.369631 0.282822
 193.000000 3.193911 -0.448799 0.269486
 194.000000 3.200077 -0.375694 0.282470
 195.000000 3.217719 -0.483505 0.269302
 196.000000 3.222899 -0.421615 0.282919
 197.000000 3.194371 -0.403044 0.278603
 198.000000 3.201565 -0.474926 0.276610
 199.000000 3.220920 -0.462242 0.291892
 200.000000 3.208234 -0.352944 0.289234
 201.000000 3.206311 -0.403382 0.289776
 202.000000 3.255152 -0.321345 0.281369
 203.000000 3.229769 -0.447537 0.289753
 204.000000 3.213516 -0.443429 0.278990
 205.000000 3.238217 -0.381657 0.296681
 206.000000 3.237373 -0.425642 0.282199
 207.000000 3.214852 -0.409276 0.303979
 208.000000 3.197105 -0.423205 0.284228
 209.000000 3.198283 -0.448752 0.289744
 210.000000 3.208278 -0.385635 0.308606
 211.000000 3.234802 -0.445245 0.295886
 212.000000 3.237917 -0.403870 0.310265
 213.000000 3.216878 -0.414682 0.276862
 214.000000 3.224666 -0.447088 0.299429
 215.000000 3.221201 -0.443369 0.287465
 216.000000 3.231512 -0.400905 0.302368
 217.000000 3.228467 -0.357801 0.303005
 218.000000 3.201935 -0.378666 0.296887
 219.000000 3.228411 -0.383119 0.282768
 220.000000 3.215771 -0.382259 0.298537
 221.000000 3.272642 -0.343005 0.312644
 222.000000 3.248406 -0.460509 0.288769
 223.000000 3.251965 -0.352453 0.311081
 224.000000 3.219300 -0.404637 0.275789
 225.000000 3.223045 -0.438725 0.271482
 226.000000 3.250226 -0.363406 0.270663
 227.000000 3.231546 -0.399362 0.293486
 228.000000 3.254511 -0.435735 0.278688
 229.000000 3.193796 -0.380434 0.294959
 230.000000 3.246004 -0.444204 0.275750
 231.000000 3.228764 -0.414393 0.311213
 232.000000 3.254346 -0.434263 0.287816
 233.000000 3.212423 -0.326522 0.274154
 234.000000 3.228888 -0.362505 0.291728
 235.000000 3.270812 -0.394195 0.286526
 236.000000 3.247125 -0.451037 0.283439
 237.000000 3.258731 -0.416985 0.293095
 238.000000 3.242234 -0.398647 0.265555
 239.000000 3.212045 -0.355639 0.277595
 240.000000 3.212009 -0.424743 0.256451
 241.000000 3.203459 -0.396776 0.267688
 242.000000 3.198789 -0.421463 0.255792
 243.000000 3.208881 -0.408731 0.261403
 244.000000 3.256280 -0.372886 0.274198
 245.000000 3.260168 -0.498347 0.263276
 246.000000 3.242933 -0.386681 0.274054
 247.000000 3.246770 -0.443906 0.269923
 248.000000 3.244723 -0.458697 0.286234
 249.000000 3.252734 -0.478640 0.274164
 250.000000 3.292052 -0.493523 0.279089
 251.000000 3.221037 -0.418190 0.275249
 252.000000 3.220571 -0.396318 0.298962
 253.000000 3.256025 -0.392291 0.275825
 254.000000 3.241085 -0.380008 0.289343
 255.000000 3.232134 -0.422113 0.261171
 256.000000 3.248974 -0.378082 0.291966
 257.000000 3.257575 -0.416086 0.283403
 258.000000 3.214148 -0.395504 0.291304
 259.000000 3.223077 -0.438825 0.283599
 260.000000 3.242883 -0.492184 0.279644
 261.000000 3.209763 -0.417930 0.267548
 262.000000 3.232562 -0.496053 0.268378
 263.000000 3.258445 -0.425942 0.294098
 264.000000 3.263198 -0.397846 0.289350
 265.000000 3.261948 -0.478837 0.298645
 266.000000 3.242581 -0.445431 0.279872
 267.000000 3.207473 -0.595574 0.272334
 268.000000 3.228189 -0.502845 0.259249
 269.000000 3.203979 -0.455694 0.278411
 270.000000 3.218257 -0.462440 0.281102
 271.000000 3.232328 -0.585930 0.280403
 272.000000 3.247082 -0.476848 0.287307
 273.000000 3.248582 -0.472885 0.280237
 274.000000 3.240999 -0.555958 0.272134
 275.000000 3.226454 -0.500413 0.282470
 276.000000 3.233004 -0.437335 0.287062
 277.000000 3.254974 -0.458999 0.277402
 278.000000 3.243387 -0.452251 0.277972
 279.000000 3.273321 -0.530983 0.303484
 280.000000 3.245486 -0.440090 0.266432
 281.000000 3.261001 -0.453635 0.297604
 282.000000 3.253230 -0.519325 0.279603
 283.000000 3.244770 -0.470071 0.306710
 284.000000 3.242850 -0.461521 0.311592
 285.000000 3.234757 -0.458574 0.277367
 286.000000 3.210987 -0.461338 0.265743
 287.000000 3.227942 -0.443171 0.276083
 288.000000 3.214383 -0.410169 0.290732
 289.000000 3.181580 -0.387522 0.285066
 290.000000 3.203099 -0.376322 0.284555
 291.000000 3.169766 -0.434031 0.270650
 292.000000 3.168084 -0.435884 0.263957
 293.000000 3.187065 -0.449392 0.280768
 294.000000 3.217132 -0.355886 0.302593
 295.000000 3.203801 -0.435174 0.276695
 296.000000 3.210771 -0.436182 0.278046
 297.000000 3.173333 -0.478547 0.295721
 298.000000 3.217575 -0.492702 0.282393
 299.000000 3.208325 -0.506580 0.286545
 300.000000 3.155049 -0.489341 0.277601
 301.000000 3.206788 -0.429288 0.298411
 302.000000 3.185189 -0.427513 0.317478
 303.000000 3.203757 -0.375188 0.308108
 304.000000 3.123001 -0.436249 0.273609
 305.000000 3.181330 -0.418080 0.284730
 306.000000 3.118073 -0.390084 0.289537
 307.000000 3.125516 -0.506654 0.294314
 308.000000 3.145571 -0.369526 0.279587
 309.000000 3.156821 -0.419466 0.291692
 310.000000 3.132286 -0.419534 0.283995
 311.000000 3.158946 -0.394691 0.302093
 312.000000 3.183678 -0.388816 0.286712
 313.000000 3.159691 -0.400545 0.300745
 314.000000 3.172879 -0.447295 0.274928
 315.000000 3.122699 -0.452837 0.287591
 316.000000 3.133562 -0.362519 0.294093
 317.000000 3.162299 -0.501555 0.287848
 318.000000 3.150294 -0.430392 0.286035
 319.000000 3.165135 -0.376235 0.287768
 320.000000 3.165017 -0.352247 0.312474
 321.000000 3.147429 -0.374314 0.280903
 322.000000 3.175319 -0.377368 0.277473
 323.000000 3.120568 -0.415455 0.282206
 324.000000 3.160665 -0.430729 0.292752
 325.000000 3.150048 -0.389937 0.278754
 326.000000 3.131134 -0.372181 0.290273
 327.000000 3.158530 -0.382855 0.278292
 328.000000 3.154485 -0.357760 0.285543
 329.000000 3.180468 -0.397476 0.290683
 330.000000 3.181076 -0.342665 0.294676
 331.000000 3.144661 -0.307168 0.288105
 332.000000 3.138029 -0.324327 0.282433
 333.000000 3.170699 -0.274980 0.300088
 334.000000 3.141606 -0.252778 0.308296
 335.000000 3.166126 -0.322219 0.306256
 336.000000 3.144010 -0.267299 0.308228
 337.000000 3.138682 -0.301957 0.313068
 338.000000 3.118333 -0.332746 0.291450
 339.000000 3.125956 -0.383501 0.297290
 340.000000 3.115724 -0.465349 0.302868
 341.000000 3.124988 -0.324505 0.299941
 342.000000 3.074274 -0.407184 0.299258
 343.000000 3.110340 -0.399053 0.291851
 344.000000 3.117954 -0.351967 0.303362
 345.000000 3.162009 -0.336253 0.306237
 346.000000 3.157452 -0.312556 0.318893
 347.000000 3.176081 -0.321005 0.319173
 348.000000 3.170711 -0.312107 0.312377
 349.000000 3.127770 -0.303547 0.322268
 350.000000 3.129472 -0.400140 0.305438
 351.000000 3.164412 -0.314686 0.295702
 352.000000 3.170259 -0.277259 0.306027
 353.000000 3.133542 -0.286949 0.331858
 354.000000 3.168563 -0.283692 0.342348
 355.000000 3.131212 -0.300591 0.328723
 356.000000 3.177385 -0.259396 0.326060
 357.000000 3.181456 -0.345929 0.330731
 358.000000 3.166433 -0.328280 0.298583
 359.000000 3.149376 -0.356651 0.309362
 360.000000 3.139112 -0.282604 0.311421
 361.000000 3.167775 -0.282781 0.309476
 362.000000 3.179841 -0.237433 0.315233
 363.000000 3.098144 -0.320326 0.325592
 364.000000 3.190831 -0.359778 0.303310
 365.000000 3.182404 -0.300171 0.321435
 366.000000 3.144760 -0.279642 0.333375
 367.000000 3.188403 -0.285164 0.300462
 368.000000 3.182321 -0.307116 0.327326
 369.000000 3.199657 -0.311786 0.340761
 370.000000 3.173998 -0.260424 0.309516
 371.000000 3.160750 -0.334070 0.299960
 372.000000 3.152252 -0.305187 0.318172
 373.000000 3.202338 -0.278752 0.323020
 374.000000 3.188604 -0.373332 0.311553
 375.000000 3.151123 -0.274045 0.328928
 376.000000 3.114660 -0.309820 0.315872
 377.000000 3.175606 -0.384063 0.312327
 378.000000 3.144957 -0.332597 0.322331
 379.000000 3.163151 -0.285394 0.287480
 380.000000 3.154324 -0.330294 0.268087
 381.000000 3.140028 -0.327811 0.277099
 382.000000 3.141856 -0.313461 0.298008
 383.000000 3.160779 -0.314857 0.285808
 384.000000 3.171774 -0.361407 0.294433
 385.000000 3.171161 -0.402707 0.283036
 386.000000 3.159390 -0.317846 0.283818
 387.000000 3.147940 -0.413636 0.285193
 388.000000 3.161387 -0.395238 0.298468
 389.000000 3.146375 -0.302708 0.306825
 390.000000 3.163157 -0.346401 0.269733
 391.000000 3.156636 -0.335056 0.298130
 392.000000 3.138575 -0.378703 0.279773
 393.000000 3.149701 -0.375350 0.279559
 394.000000 3.128979 -0.359637 0.284833
 395.000000 3.144391 -0.410782 0.269837
 396.000000 3.143870 -0.376775 0.282661
 397.000000 3.126307 -0.333001 0.285203
 398.000000 3.120881 -0.383251 0.299737
 399.000000 3.136684 -0.395975 0.288340
 400.000000 3.151227 -0.378180 0.266950
 401.000000 3.123478 -0.377320 0.281253
 402.000000 3.170151 -0.375148 0.284394
 403.000000 3.132112 -0.263810 0.284046
 404.000000 3.099664 -0.373692 0.263122
 405.000000 3.173298 -0.370754 0.278593
 406.000000 3.122978 -0.370763 0.289082
 407.000000 3.131961 -0.296677 0.271531
 408.000000 3.125711 -0.398527 0.280797
 409.000000 3.092163 -0.315299 0.293855
 410.000000 3.144210 -0.321233 0.292191
 411.000000 3.129653 -0.237827 0.282153
 412.000000 3.107852 -0.337137 0.287809
 413.000000 3.119403 -0.300828 0.280590
 414.000000 3.107955 -0.244542 0.288438
 415.000000 3.132175 -0.327624 0.303082
 416.000000 3.155716 -0.349458 0.277763
 417.000000 3.136281 -0.294599 0.302037
 418.000000 3.114992 -0.302231 0.293873
 419.000000 3.087095 -0.421039 0.297539
 420.000000 3.128288 -0.375039 0.302709
 421.000000 3.147676 -0.358987 0.268278
 422.000000 3.108423 -0.410716 0.288201
 423.000000 3.144904 -0.344424 0.296259
 424.000000 3.129728 -0.443470 0.274783
 425.000000 3.123040 -0.319086 0.291821
 426.000000 3.124006 -0.365973 0.290487
 427.000000 3.153118 -0.302876 0.295852
 428.000000 3.120602 -0.279939 0.287715
 429.000000 3.147214 -0.321628 0.310155
 430.000000 3.119001 -0.270961 0.273141
 431.000000 3.107902 -0.360317 0.295269
 432.000000 3.140875 -0.347959 0.291080
 433.000000 3.106794 -0.302929 0.275343
 434.000000 3.144991 -0.377406 0.292591
 435.000000 3.139127 -0.352589 0.310802
 436.000000 3.124811 -0.360453 0.300162
 437.000000 3.145804 -0.327073 0.292561
 438.000000 3.110774 -0.376593 0.278676
 439.000000 3.139941 -0.328019 0.304202
 440.000000 3.117416 -0.378847 0.287793
 441.000000 3.113972 -0.308694 0.282187
 442.000000 3.159669 -0.364808 0.286287
 443.000000 3.163305 -0.297013 0.289696
 444.000000 3.185963 -0.331510 0.304423
 445.000000 3.137085 -0.438996 0.301922
 446.000000 3.099495 -0.391770 0.292668
 447.000000 3.138251 -0.341108 0.306952
 448.000000 3.166186 -0.414527 0.288979
 449.000000 3.132431 -0.385379 0.290134
 450.000000 3.124969 -0.332901 0.318748
 451.000000 3.121690 -0.339672 0.303187
 452.000000 3.124172 -0.343475 0.324942
 453.000000 3.116307 -0.351913 0.293002
 454.000000 3.157233 -0.325281 0.316206
 455.000000 3.157450 -0.315862 0.310677
 456.000000 3.143269 -0.387582 0.294814
 457.000000 3.179684 -0.364217 0.317054
 458.000000 3.115711 -0.330973 0.305021
 459.000000 3.160326 -0.276397 0.330966
 460.000000 3.137052 -0.323620 0.312762
 461.000000 3.159538 -0.222337 0.310434
 462.000000 3.154749 -0.227767 0.315477
 463.000000 3.137514 -0.265974 0.312236
 464.000000 3.155614 -0.331075 0.284946
 465.000000 3.166151 -0.310656 0.306142
 466.000000 3.130065 -0.299188 0.320726
 467.000000 3.117854 -0.278784 0.312642
 468.000000 3.170161 -0.393568 0.301455
 469.000000 3.130780 -0.265860 0.299789
 470.000000 3.139011 -0.339231 0.289658
 471.000000 3.151244 -0.393157 0.296569
 472.000000 3.160283 -0.301630 0.286024
 473.000000 3.120333 -0.368994 0.272143
 474.000000 3.142359 -0.338564 0.279875
 475.000000 3.149469 -0.280607 0.299337
 476.000000 3.189482 -0.332643 0.293132
 477.000000 3.147198 -0.282969 0.304879
 478.000000 3.163337 -0.318384 0.300383
 479.000000 3.183804 -0.439963 0.282882
 480.000000 3.141787 -0.382995 0.281184
 481.000000 3.170587 -0.359403 0.278050
 482.000000 3.144974 -0.412518 0.269922
 483.000000 3.137696 -0.387718 0.294686
 484.000000 3.096005 -0.305687 0.284641
 485.000000 3.123874 -0.309980 0.297068
 486.000000 3.113939 -0.300803 0.297014
 487.000000 3.138559 -0.351777 0.251532
 488.000000 3.117199 -0.394311 0.278433
 489.000000 3.157636 -0.421715 0.277860
 490.000000 3.155417 -0.387683 0.292386
 491.000000 3.152707 -0.316657 0.279187
 492.000000 3.186215 -0.397760 0.273223
 493.000000 3.131128 -0.299067 0.299356
 494.000000 3.143010 -0.262018 0.291672
 495.000000 3.146008 -0.408007 0.285613
 496.000000 3.129231 -0.320106 0.277623
 497.000000 3.116317 -0.277759 0.283163
 498.000000 3.149952 -0.348218 0.264778
 499.000000 3.151278 -0.384908 0.283821
 500.000000 3.119591 -0.378498 0.301564
 501.000000 3.169590 -0.395958 0.282497
 502.000000 3.135068 -0.381416 0.288834
 503.000000 3.134195 -0.398159 0.276156
 504.000000 3.120201 -0.330046 0.286041
 505.000000 3.136923 -0.303887 0.279809
 506.000000 3.097302 -0.342559 0.293986
 507.000000 3.062391 -0.352914 0.261991
 508.000000 3.108362 -0.353107 0.282778
 509.000000 3.105639 -0.366974 0.274399
 510.000000 3.119080 -0.337694 0.305752
 511.000000 3.112636 -0.283098 0.301114
 512.000000 3.140832 -0.354965 0.280054
 513.000000 3.142001 -0.360542 0.279427
 514.000000 3.149328 -0.349111 0.283383
 515.000000 3.140115 -0.340460 0.288002
 516.000000 3.117836 -0.417833 0.294723
 517.000000 3.151403 -0.318864 0.301074
 518.000000 3.149097 -0.304038 0.293046
 519.000000 3.114594 -0.322740 0.280718
 520.000000 3.093743 -0.352987 0.285903
 521.000000 3.132808 -0.366524 0.289075
 522.000000 3.140200 -0.321979 0.284454
 523.000000 3.159220 -0.345500 0.279924
 524.000000 3.144562 -0.353331 0.290935
 525.000000 3.107256 -0.399942 0.283262
 526.000000 3.106891 -0.375810 0.266667
 527.000000 3.134011 -0.385655 0.267962
 528.000000 3.102532 -0.341436 0.280155
 529.000000 3.143084 -0.351333 0.277358
 530.000000 3.116128 -0.378374 0.275874
 531.000000 3.138100 -0.359554 0.282186
 532.000000 3.156009 -0.349055 0.291222
 533.000000 3.148970 -0.306653 0.288100
 534.000000 3.122861 -0.420184 0.277912
 535.000000 3.137871 -0.405172 0.277237
 536.000000 3.151793 -0.306585 0.285389
 537.000000 3.135929 -0.436598 0.274103
 538.000000 3.131388 -0.376144 0.272206
 539.000000 3.140392 -0.343089 0.287296
 540.000000 3.122039 -0.435066 0.277292
 541.000000 3.119708 -0.383337 0.273690
 542.000000 3.139472 -0.341385 0.287278
 543.000000 3.133200 -0.404143 0.299184
 544.000000 3.121810 -0.376910 0.278739
 545.000000 3.139216 -0.324041 0.292798
 546.000000 3.100016 -0.341335 0.281619
 547.000000 3.142749 -0.322318 0.289386
 548.000000 3.111829 -0.310989 0.264454
 549.000000 3.140496 -0.379548 0.275427
 550.000000 3.117311 -0.358089 0.286060
 551.000000 3.102958 -0.196638 0.287130
 552.000000 3.078969 -0.248879 0.271492
 553.000000 3.130911 -0.277998 0.264151
 554.000000 3.131074 -0.360647 0.281657
 555.000000 3.119680 -0.269690 0.279450
 556.000000 3.155746 -0.358109 0.269071
 557.000000 3.134026 -0.283348 0.283432
 558.000000 3.146238 -0.311839 0.275477
 559.000000 3.118101 -0.340297 0.280587
 560.000000 3.132216 -0.324023 0.278717
 561.000000 3.128951 -0.325139 0.285596
 562.000000 3.118595 -0.331872 0.278962
 563.000000 3.126067 -0.360545 0.270740
 564.000000 3.122851 -0.318309 0.286729
 565.000000 3.113229 -0.336875 0.286632
 566.000000 3.153492 -0.308676 0.277340
 567.000000 3.105868 -0.309864 0.285832
 568.000000 3.106771 -0.261074 0.261958
 569.000000 3.127708 -0.303241 0.287263
 570.000000 3.138116 -0.399156 0.282518
 571.000000 3.114809 -0.409025 0.269168
 572.000000 3.145698 -0.389495 0.262608
 573.000000 3.147238 -0.341462 0.268675
 574.000000 3.200892 -0.366501 0.286686
 575.000000 3.141606 -0.309744 0.283092
 576.000000 3.108265 -0.295157 0.289513
 577.000000 3.139908 -0.301757 0.267185
 578.000000 3.133186 -0.233357 0.287664
 579.000000 3.126663 -0.276328 0.283994
 580.000000 3.188639 -0.370000 0.288740
 581.000000 3.154917 -0.326662 0.274527
 582.000000 3.176889 -0.329243 0.285162
 583.000000 3.132926 -0.297481 0.299782
 584.000000 3.153741 -0.280586 0.269402
 585.000000 3.152524 -0.297497 0.288117
 586.000000 3.123974 -0.335390 0.272095
 587.000000 3.151101 -0.313404 0.283247
 588.000000 3.119356 -0.324532 0.267915
 589.000000 3.133447 -0.262008 0.273314
 590.000000 3.159174 -0.332605 0.272395
 591.000000 3.172399 -0.320517 0.282675
 592.000000 3.185278 -0.323916 0.268723
 593.000000 3.177443 -0.444043 0.274967
 594.000000 3.167122 -0.385990 0.269441
 595.000000 3.175985 -0.330558 0.278008
 596.000000 3.142367 -0.363500 0.288579
 597.000000 3.166781 -0.356667 0.287258
 598.000000 3.134277 -0.336984 0.285578
 599.000000 3.153241 -0.378524 0.261404
 600.000000 3.139223 -0.326534 0.276115
 601.000000 3.173169 -0.416552 0.279973
 602.000000 3.142984 -0.323634 0.287955
 603.000000 3.152218 -0.260159 0.276101
 604.000000 3.174325 -0.371084 0.281421
 605.000000 3.169295 -0.364554 0.273868
 606.000000 3.161698 -0.330137 0.271300
 607.000000 3.155741 -0.366791 0.258131
 608.000000 3.147530 -0.373217 0.283116
 609.000000 3.159375 -0.308436 0.269746
 610.000000 3.156851 -0.331948 0.295102
 611.000000 3.163876 -0.342878 0.284238
 612.000000 3.144627 -0.306582 0.259318
 613.000000 3.125626 -0.359556 0.283529
 614.000000 3.098604 -0.207370 0.279941
 615.000000 3.134673 -0.351421 0.270067
 616.000000 3.136540 -0.334891 0.273627
 617.000000 3.138400 -0.337333 0.282482
 618.000000 3.159044 -0.352785 0.292147
 619.000000 3.152703 -0.323349 0.285513
 620.000000 3.160109 -0.292428 0.272465
 621.000000 3.101915 -0.250153 0.267184
 622.000000 3.108131 -0.295772 0.280589
 623.000000 3.119288 -0.301313 0.274733
 624.000000 3.160513 -0.299566 0.274250
 625.000000 3.141494 -0.346735 0.262460
 626.000000 3.128407 -0.386950 0.266920
 627.000000 3.068833 -0.305563 0.273927
 628.000000 3.121577 -0.292631 0.272478
 629.000000 3.145528 -0.306957 0.284124
 630.000000 3.154530 -0.289151 0.264538
 631.000000 3.155413 -0.235443 0.281292
 632.000000 3.166796 -0.237782 0.269755
 633.000000 3.161772 -0.309727 0.269496
 634.000000 3.144608 -0.424128 0.261084
 635.000000 3.113564 -0.256281 0.283869
 636.000000 3.138830 -0.397872 0.274954
 637.000000 3.132798 -0.346042 0.272154
 638.000000 3.124722 -0.350822 0.268124
 639.000000 3.114103 -0.370511 0.261362
 640.000000 3.109971 -0.315696 0.285735
 641.000000 3.140352 -0.347231 0.285966
 642.000000 3.122171 -0.247006 0.300190
 643.000000 3.129253 -0.403504 0.277138
 644.000000 3.114712 -0.307447 0.288799
 645.000000 3.097210 -0.216708 0.296704
 646.000000 3.146713 -0.306495 0.290121
 647.000000 3.085876 -0.234289 0.274115
 648.000000 3.127054 -0.350791 0.294819
 649.000000 3.127777 -0.257182 0.285757
 650.000000 3.121635 -0.391634 0.271199
 651.000000 3.136679 -0.305129 0.290175
 652.000000 3.113071 -0.299817 0.277490
 653.000000 3.081600 -0.301574 0.276227
 654.000000 3.087045 -0.327892 0.274454
 655.000000 3.149545 -0.356562 0.273356
 656.000000 3.136670 -0.229134 0.265381
 657.000000 3.108793 -0.271605 0.272830
 658.000000 3.139831 -0.254728 0.301410
 659.000000 3.149761 -0.335184 0.273297
 660.000000 3.111755 -0.327650 0.266475
 661.000000 3.100658 -0.302639 0.281930
 662.000000 3.125488 -0.283433 0.282143
 663.000000 3.125168 -0.293269 0.289478
 664.000000 3.133661 -0.302663 0.300740
 665.000000 3.094363 -0.317944 0.297738
 666.000000 3.102215 -0.318670 0.290389
 667.000000 3.103548 -0.306068 0.292018
 668.000000 3.124666 -0.280083 0.286609
 669.000000 3.148153 -0.391446 0.290724
 670.000000 3.117903 -0.326196 0.283533
 671.000000 3.101786 -0.354312 0.282541
 672.000000 3.098168 -0.366402 0.262824
 673.000000 3.136262 -0.367636 0.282563
 674.000000 3.106633 -0.228850 0.289913
 675.000000 3.117138 -0.318690 0.296803
 676.000000 3.089165 -0.314227 0.285037
 677.000000 3.097670 -0.222915 0.286673
 678.000000 3.127279 -0.293490 0.278144
 679.000000 3.134634 -0.246407 0.299203
 680.000000 3.111621 -0.262506 0.290392
 681.000000 3.113092 -0.353016 0.285939
 682.000000 3.143596 -0.308053 0.291297
 683.000000 3.140249 -0.336705 0.278161
 684.000000 3.130154 -0.352716 0.272721
 685.000000 3.097435 -0.324633 0.267421
 686.000000 3.163658 -0.279242 0.290914
 687.000000 3.138330 -0.314175 0.282559
 688.000000 3.151267 -0.291311 0.294716
 689.000000 3.152734 -0.334750 0.313692
 690.000000 3.129343 -0.306914 0.295362
 691.000000 3.172780 -0.343691 0.303195
 692.000000 3.140794 -0.292572 0.288468
 693.000000 3.188022 -0.320293 0.314759
 694.000000 3.157433 -0.354876 0.314387
 695.000000 3.143274 -0.335293 0.293286
 696.000000 3.134845 -0.348077 0.275057
 697.000000 3.168504 -0.338985 0.286088
 698.000000 3.151375 -0.341453 0.298276
 699.000000 3.135893 -0.272471 0.287489
 700.000000 3.119355 -0.317008 0.300763
 701.000000 3.108712 -0.317680 0.282368
 702.000000 3.117686 -0.264985 0.284963
 703.000000 3.102015 -0.294075 0.290025
 704.000000 3.105245 -0.317781 0.298469
 705.000000 3.118322 -0.386972 0.290007
 706.000000 3.119287 -0.257666 0.300620
 707.000000 3.143125 -0.305800 0.303576
 708.000000 3.125386 -0.361415 0.298146
 709.000000 3.102852 -0.334609 0.280578
 710.000000 3.134324 -0.322245 0.286996
 711.000000 3.106889 -0.336449 0.298527
 712.000000 3.119033 -0.309954 0.279913
 713.000000 3.125116 -0.377200 0.291399
 714.000000 3.137117 -0.313196 0.303541
 715.000000 3.153670 -0.319167 0.287778
 716.000000 3.092070 -0.341610 0.294279
 717.000000 3.157490 -0.313593 0.294045
 718.000000 3.132149 -0.353770 0.307884
 719.000000 3.155047 -0.343712 0.297193
 720.000000 3.157696 -0.407509 0.276442
 721.000000 3.151375 -0.342564 0.303591
 722.000000 3.134971 -0.349178 0.308404
 723.000000 3.160462 -0.378230 0.305462
 724.000000 3.133592 -0.282917 0.294256
 725.000000 3.142459 -0.300604 0.291797
 726.000000 3.134668 -0.294351 0.294716
 727.000000 3.119729 -0.314326 0.300379
 728.000000 3.122034 -0.291973 0.301826
 729.000000 3.134877 -0.245670 0.298667
 730.000000 3.160619 -0.261712 0.301542
 731.000000 3.165518 -0.352170 0.297080
 732.000000 3.133481 -0.330212 0.304153
 733.000000 3.138515 -0.358760 0.309281
 734.000000 3.156825 -0.347250 0.288952
 735.000000 3.168757 -0.359729 0.310208
 736.000000 3.116318 -0.281940 0.292162
 737.000000 3.153909 -0.270121 0.305009
 738.000000 3.142555 -0.315453 0.306681
 739.000000 3.120695 -0.434215 0.302117
 740.000000 3.153944 -0.324836 0.318997
 741.000000 3.152362 -0.325584 0.315749
 742.000000 3.154162 -0.305911 0.327106
 743.000000 3.121573 -0.333969 0.305563
 744.000000 3.138798 -0.295475 0.314198
 745.000000 3.124292 -0.392246 0.280002
 746.000000 3.134024 -0.279678 0.280081
 747.000000 3.127400 -0.438273 0.281802
 748.000000 3.184248 -0.411747 0.283978
 749.000000 3.117751 -0.296576 0.276258
 750.000000 3.158121 -0.467924 0.285285
 751.000000 3.161919 -0.385374 0.302352
 752.000000 3.149007 -0.388746 0.271860
 753.000000 3.119133 -0.361964 0.309101
 754.000000 3.170691 -0.312795 0.306988
 755.000000 3.159588 -0.279999 0.292330
 756.000000 3.204377 -0.349749 0.296098
 757.000000 3.155900 -0.343750 0.291640
 758.000000 3.157042 -0.407241 0.283908
 759.000000 3.161689 -0.439041 0.265952
 760.000000 3.148483 -0.346992 0.299326
 761.000000 3.139383 -0.355990 0.274790
 762.000000 3.149465 -0.316047 0.291639
 763.000000 3.143707 -0.363319 0.295164
 764.000000 3.129475 -0.332890 0.275962
 765.000000 3.136375 -0.481703 0.289252
 766.000000 3.122544 -0.411921 0.273528
 767.000000 3.147666 -0.466771 0.288539
 768.000000 3.126318 -0.382309 0.275730
 769.000000 3.176674 -0.358512 0.283402
 770.000000 3.172496 -0.286401 0.271395
 771.000000 3.154247 -0.389534 0.280721
 772.000000 3.190127 -0.359393 0.272235
 773.000000 3.115259 -0.358295 0.273598
 774.000000 3.141240 -0.316444 0.299477
 775.000000 3.157000 -0.320140 0.276174
 776.000000 3.167478 -0.378899 0.281675
 777.000000 3.124499 -0.338341 0.293409
 778.000000 3.129077 -0.333259 0.298495
 779.000000 3.154799 -0.357062 0.295851
 780.000000 3.143695 -0.310109 0.289032
 781.000000 3.163405 -0.351749 0.280819
 782.000000 3.140335 -0.379555 0.282793
 783.000000 3.138297 -0.353967 0.307125
 784.000000 3.153851 -0.352440 0.305226
 785.000000 3.122793 -0.221063 0.277204
 786.000000 3.109085 -0.284078 0.300211
 787.000000 3.133814 -0.330025 0.303712
 788.000000 3.122624 -0.320025 0.293636
 789.000000 3.124975 -0.377577 0.301243
 790.000000 3.124693 -0.342697 0.302629
 791.000000 3.136188 -0.301995 0.313074
 792.000000 3.153379 -0.362124 0.303791
 793.000000 3.161594 -0.372783 0.295243
 794.000000 3.153055 -0.380852 0.288749
 795.000000 3.156886 -0.343801 0.280505
 796.000000 3.155879 -0.344156 0.281004
 797.000000 3.158922 -0.380314 0.288544
 798.000000 3.157429 -0.369988 0.284767
 799.000000 3.129256 -0.293099 0.309095
 800.000000 3.144717 -0.330014 0.301956
 801.000000 3.184799 -0.325916 0.317307
 802.000000 3.166678 -0.312502 0.297634
 803.000000 3.157868 -0.329503 0.292053
 804.000000 3.139947 -0.343527 0.310405
 805.000000 3.149424 -0.314099 0.291913
 806.000000 3.149568 -0.389904 0.291235
 807.000000 3.172814 -0.283369 0.297960
 808.000000 3.143609 -0.278991 0.293897
 809.000000 3.179412 -0.352155 0.296580
 810.000000 3.142578 -0.285982 0.293632
 811.000000 3.131316 -0.320115 0.279393
 812.000000 3.125723 -0.353362 0.289596
 813.000000 3.111158 -0.358480 0.290092
 814.000000 3.136344 -0.355441 0.281979
 815.000000 3.133111 -0.400771 0.301906
 816.000000 3.151675 -0.404986 0.291152
 817.000000 3.116290 -0.442691 0.273381
 818.000000 3.159746 -0.378395 0.336822
 819.000000 3.112162 -0.341578 0.290971
 820.000000 3.137184 -0.369856 0.285204
 821.000000 3.127732 -0.341226 0.311527
 822.000000 3.082235 -0.317689 0.299756
 823.000000 3.103498 -0.360674 0.294556
 824.000000 3.133397 -0.320727 0.286977
 825.000000 3.103982 -0.391794 0.265348
 826.000000 3.115537 -0.303202 0.289308
 827.000000 3.125740 -0.365248 0.281951
 828.000000 3.123491 -0.280888 0.281012
 829.000000 3.122396 -0.339140 0.296041
 830.000000 3.153971 -0.316758 0.289433
 831.000000 3.129270 -0.360315 0.286952
 832.000000 3.111600 -0.291261 0.283220
 833.000000 3.119906 -0.363408 0.292551
 834.000000 3.152008 -0.313438 0.289402
 835.000000 3.113507 -0.367369 0.274151
 836.000000 3.140418 -0.384367 0.272660
 837.000000 3.143320 -0.375019 0.288520
 838.000000 3.145621 -0.293555 0.283189
 839.000000 3.147603 -0.335155 0.290246
 840.000000 3.109572 -0.300875 0.278071
 841.000000 3.145749 -0.320141 0.279091
 842.000000 3.119596 -0.388634 0.296930
 843.000000 3.116462 -0.389041 0.290721
 844.000000 3.104604 -0.368380 0.289159
 845.000000 3.130922 -0.370697 0.291091
 846.000000 3.147898 -0.300826 0.301155
 847.000000 3.147626 -0.316812 0.283795
 848.000000 3.091967 -0.369349 0.276714
 849.000000 3.116106 -0.311933 0.298343
 850.000000 3.169343 -0.311679 0.299373
 851.000000 3.171070 -0.351893 0.287668
 852.000000 3.123464 -0.321748 0.286876
 853.000000 3.118848 -0.391876 0.303186
 854.000000 3.187830 -0.356241 0.291773
 855.000000 3.137153 -0.288290 0.292289
 856.000000 3.119463 -0.313060 0.291138
 857.000000 3.147184 -0.346617 0.287952
 858.000000 3.131758 -0.338140 0.289207
 859.000000 3.112609 -0.311186 0.284221
 860.000000 3.145490 -0.365780 0.278816
 861.000000 3.138292 -0.364059 0.288877
 862.000000 3.115755 -0.366930 0.291717
 863.000000 3.168673 -0.350329 0.298493
 864.000000 3.130456 -0.387644 0.298845
 865.000000 3.145607 -0.330590 0.280930
 866.000000 3.130411 -0.297207 0.288460
 867.000000 3.110990 -0.297716 0.294123
 868.000000 3.086027 -0.302119 0.293466
 869.000000 3.127506 -0.420749 0.266067
 870.000000 3.159392 -0.297919 0.310954
 871.000000 3.146233 -0.370565 0.286849
 872.000000 3.127689 -0.330039 0.280723
 873.000000 3.135186 -0.300106 0.268346
 874.000000 3.122457 -0.347917 0.286748
 875.000000 3.113275 -0.352558 0.294095
 876.000000 3.151215 -0.308011 0.303480
 877.000000 3.160093 -0.268720 0.286944
 878.000000 3.130895 -0.293424 0.284958
 879.000000 3.124418 -0.380839 0.286197
 880.000000 3.106615 -0.342857 0.304286
 881.000000 3.159629 -0.273410 0.298623
 882.000000 3.125807 -0.380291 0.274474
 883.000000 3.125680 -0.348487 0.292648
 884.000000 3.138914 -0.341593 0.276793
 885.000000 3.132896 -0.345929 0.264856
 886.000000 3.177688 -0.393336 0.284563
 887.000000 3.143382 -0.349776 0.303408
 888.000000 3.150996 -0.299180 0.289204
 889.000000 3.140879 -0.308843 0.276150
 890.000000 3.127135 -0.318398 0.297074
 891.000000 3.109519 -0.368825 0.279485
 892.000000 3.106283 -0.291479 0.300590
 893.000000 3.156472 -0.314721 0.295455
 894.000000 3.120396 -0.280527 0.295402
 895.000000 3.117762 -0.392062 0.275879
 896.000000 3.133823 -0.360080 0.276469
 897.000000 3.107743 -0.348734 0.278581
 898.000000 3.121916 -0.412691 0.268102
 899.000000 3.133361 -0.403439 0.271667
 900.000000 3.112790 -0.275363 0.276546
 901.000000 3.167486 -0.322674 0.280058
 902.000000 3.145056 -0.329759 0.293200
 903.000000 3.151540 -0.300374 0.300404
 904.000000 3.155796 -0.281580 0.292448
 905.000000 3.134095 -0.359978 0.277361
 906.000000 3.108545 -0.393428 0.283093
 907.000000 3.107633 -0.293329 0.277796
 908.000000 3.164159 -0.283146 0.272499
 909.000000 3.099410 -0.299325 0.275572
 910.000000 3.088909 -0.268456 0.267294
 911.000000 3.127522 -0.280149 0.280736
 912.000000 3.100179 -0.229060 0.303487
 913.000000 3.135141 -0.312664 0.283133
 914.000000 3.136530 -0.312389 0.285762
 915.000000 3.150480 -0.292697 0.281594
 916.000000 3.144080 -0.268443 0.292898
 917.000000 3.160030 -0.301226 0.284866
 918.000000 3.139560 -0.406139 0.275375
 919.000000 3.150904 -0.334856 0.293743
 920.000000 3.127058 -0.427868 0.292098
 921.000000 3.106349 -0.311940 0.284113
 922.000000 3.119535 -0.353027 0.284161
 923.000000 3.130186 -0.276942 0.296195
 924.000000 3.130262 -0.270556 0.290815
 925.000000 3.125045 -0.355266 0.273173
 926.000000 3.144109 -0.438230 0.286940
 927.000000 3.168648 -0.360043 0.281874
 928.000000 3.131492 -0.331736 0.281277
 929.000000 3.164969 -0.345429 0.305735
 930.000000 3.149207 -0.369924 0.286236
 931.000000 3.170713 -0.343813 0.286923
 932.000000 3.115974 -0.385736 0.282005
 933.000000 3.116754 -0.306079 0.303703
 934.000000 3.124091 -0.327325 0.268393
 935.000000 3.096762 -0.408264 0.267585
 936.000000 3.077321 -0.308166 0.278081
 937.000000 3.119269 -0.328046 0.279094
 938.000000 3.120863 -0.229053 0.276253
 939.000000 3.086189 -0.218668 0.276120
 940.000000 3.140724 -0.334036 0.276109
 941.000000 3.133567 -0.300835 0.275972
 942.000000 3.095705 -0.391684 0.275948
 943.000000 3.106779 -0.320814 0.274325
 944.000000 3.122978 -0.362288 0.265408
 945.000000 3.123426 -0.346149 0.295071
 946.000000 3.107294 -0.366840 0.279356
 947.000000 3.159471 -0.386788 0.278295
 948.000000 3.165175 -0.271414 0.290365
 949.000000 3.094035 -0.385994 0.286574
 950.000000 3.102223 -0.355345 0.275114
 951.000000 3.076797 -0.351982 0.265153
 952.000000 3.115249 -0.351181 0.273750
 953.000000 3.094007 -0.380522 0.268155
 954.000000 3.111870 -0.306422 0.260990
 955.000000 3.095749 -0.360796 0.289627
 956.000000 3.111481 -0.360165 0.270057
 957.000000 3.093195 -0.282887 0.303809
 958.000000 3.135481 -0.371006 0.291130
 959.000000 3.103532 -0.321997 0.276287
 960.000000 3.150253 -0.388233 0.280071
 961.000000 3.109829 -0.291896 0.290958
 962.000000 3.143410 -0.420722 0.289980
 963.000000 3.127592 -0.380456 0.294106
 964.000000 3.095135 -0.379713 0.268626
 965.000000 3.123030 -0.340074 0.269658
 966.000000 3.116279 -0.244298 0.283942
 967.000000 3.094866 -0.316572 0.267179
 968.000000 3.101744 -0.222800 0.297666
 969.000000 3.091872 -0.207039 0.283250
 970.000000 3.098503 -0.288461 0.279294
 971.000000 3.110325 -0.313690 0.279612
 972.000000 3.132732 -0.354199 0.295577
 973.000000 3.106965 -0.340161 0.281582
 974.000000 3.143790 -0.258637 0.276856
 975.000000 3.125477 -0.310122 0.302371
 976.000000 3.152457 -0.285159 0.289996
 977.000000 3.147770 -0.323973 0.288863
 978.000000 3.088085 -0.386879 0.275676
 979.000000 3.155967 -0.351958 0.288981
 980.000000 3.162600 -0.362699 0.290615
 981.000000 3.089906 -0.404290 0.259278
 982.000000 3.126195 -0.354254 0.278595
 983.000000 3.136827 -0.380755 0.287395
 984.000000 3.172692 -0.335388 0.306690
 985.000000 3.153396 -0.347859 0.282441
 986.000000 3.161395 -0.335497 0.297284
 987.000000 3.140775 -0.285032 0.284986
 988.000000 3.125072 -0.330420 0.274133
 989.000000 3.141332 -0.363923 0.278374
 990.000000 3.146694 -0.383713 0.284420
 991.000000 3.112648 -0.341544 0.277582
 992.000000 3.138391 -0.349124 0.287829
 993.000000 3.164872 -0.386665 0.292020
 994.000000 3.144748 -0.353124 0.297248
 995.000000 3.122128 -0.340856 0.271497
 996.000000 3.139406 -0.282021 0.282850
 997.000000 3.141437 -0.301731 0.267543
 998.000000 3.108221 -0.317321 0.273888
 999.000000 3.106177 -0.322789 0.277620
 1000.000000 3.131695 -0.233609 0.287057
 1001.000000 3.111189 -0.290301 0.265945
 1002.000000 3.127235 -0.219950 0.285376
 1003.000000 3.104593 -0.294987 0.271539
 1004.000000 3.145414 -0.311909 0.273318
 1005.000000 3.142275 -0.391835 0.276715
 1006.000000 3.112571 -0.334658 0.284588
 1007.000000 3.111107 -0.328250 0.289640
 1008.000000 3.145762 -0.385662 0.291568
 1009.000000 3.168473 -0.400582 0.304246
 1010.000000 3.112047 -0.333337 0.278352
 1011.000000 3.140963 -0.255201 0.271109
 1012.000000 3.128851 -0.322573 0.283421
 1013.000000 3.128619 -0.261549 0.308813
 1014.000000 3.142943 -0.271061 0.290009
 1015.000000 3.114409 -0.246412 0.300666
 1016.000000 3.117661 -0.301757 0.298795
 1017.000000 3.139601 -0.221923 0.298319
 1018.000000 3.124867 -0.306218 0.309687
 1019.000000 3.165291 -0.296067 0.295371
 1020.000000 3.140493 -0.320411 0.299369
 1021.000000 3.167893 -0.335166 0.281869
 1022.000000 3.129000 -0.291755 0.283093
 1023.000000 3.125442 -0.272272 0.273925
 1024.000000 3.122960 -0.327005 0.274904
 1025.000000 3.135524 -0.286541 0.294916
 1026.000000 3.131000 -0.279665 0.292207
 1027.000000 3.158661 -0.251765 0.312066
 1028.000000 3.183539 -0.352086 0.287745
 1029.000000 3.162896 -0.299400 0.309726
 1030.000000 3.131598 -0.194964 0.314564
 1031.000000 3.153586 -0.301915 0.296647
 1032.000000 3.160766 -0.285430 0.282926
 1033.000000 3.138080 -0.335358 0.286165
 1034.000000 3.116590 -0.275432 0.292942
 1035.000000 3.126282 -0.280773 0.285400
 1036.000000 3.113150 -0.360326 0.291448
 1037.000000 3.113721 -0.293908 0.304163
 1038.000000 3.188336 -0.305472 0.298892
 1039.000000 3.130249 -0.336035 0.287643
 1040.000000 3.112645 -0.356300 0.269350
 1041.000000 3.128207 -0.280891 0.288977
 1042.000000 3.144639 -0.331463 0.288997
 1043.000000 3.140561 -0.319539 0.298321
 1044.000000 3.105296 -0.245691 0.304794
 1045.000000 3.102081 -0.408730 0.297599
 1046.000000 3.112995 -0.232474 0.289049
 1047.000000 3.121053 -0.197234 0.310631
 1048.000000 3.139463 -0.250182 0.313231
 1049.000000 3.143920 -0.273611 0.310466
 1050.000000 3.153563 -0.299234 0.323063
 1051.000000 3.141750 -0.303341 0.315382
 1052.000000 3.129176 -0.359840 0.290978
 1053.000000 3.123557 -0.301104 0.278889
 1054.000000 3.115691 -0.263885 0.307825
 1055.000000 3.125224 -0.285839 0.288710
 1056.000000 3.104146 -0.302586 0.283602
 1057.000000 3.145128 -0.378743 0.280140
 1058.000000 3.140517 -0.324989 0.292075
 1059.000000 3.123559 -0.321039 0.292475
 1060.000000 3.138175 -0.394967 0.298525
 1061.000000 3.121861 -0.365656 0.271596
 1062.000000 3.169885 -0.309650 0.284623
 1063.000000 3.176755 -0.275335 0.304002
 1064.000000 3.157894 -0.351911 0.282684
 1065.000000 3.137073 -0.353869 0.293318
 1066.000000 3.161230 -0.377782 0.298151
 1067.000000 3.198107 -0.364135 0.303739
 1068.000000 3.161409 -0.248199 0.314740
 1069.000000 3.171037 -0.335194 0.315695
 1070.000000 3.181738 -0.404772 0.286496
 1071.000000 3.179780 -0.312380 0.298545
 1072.000000 3.157975 -0.394066 0.294485
 1073.000000 3.178783 -0.264663 0.299181
 1074.000000 3.146897 -0.389750 0.303666
 1075.000000 3.138146 -0.356268 0.314121
 1076.000000 3.191914 -0.315947 0.305887
 1077.000000 3.173714 -0.367032 0.322263
 1078.000000 3.145943 -0.415589 0.324800
 1079.000000 3.121955 -0.328880 0.306766
 1080.000000 3.155012 -0.371562 0.305457
 1081.000000 3.163442 -0.405928 0.324263
 1082.000000 3.155947 -0.427412 0.296062
 1083.000000 3.161215 -0.414560 0.296509
 1084.000000 3.134209 -0.366908 0.329450
 1085.000000 3.178628 -0.322412 0.336737
 1086.000000 3.162837 -0.358200 0.285661
 1087.000000 3.168209 -0.426808 0.288264
 1088.000000 3.166703 -0.264887 0.312174
 1089.000000 3.135531 -0.336837 0.303778
 1090.000000 3.163378 -0.360283 0.299051
 1091.000000 3.122094 -0.302604 0.315577
 1092.000000 3.143920 -0.397526 0.321805
 1093.000000 3.130830 -0.379386 0.297596
 1094.000000 3.170699 -0.358512 0.302440
 1095.000000 3.141779 -0.364350 0.276830
 1096.000000 3.161741 -0.407127 0.304418
 1097.000000 3.165869 -0.418343 0.316769
 1098.000000 3.175471 -0.456580 0.321716
 1099.000000 3.164745 -0.386903 0.311829
 1100.000000 3.169312 -0.386903 0.336175
 1101.000000 3.167172 -0.388690 0.318810
 1102.000000 3.126035 -0.294866 0.314536
 1103.000000 3.148572 -0.306403 0.322772
 1104.000000 3.171256 -0.316303 0.288627
 1105.000000 3.130927 -0.317042 0.302573
 1106.000000 3.171517 -0.249475 0.276985
 1107.000000 3.172682 -0.347868 0.306613
 1108.000000 3.198419 -0.336227 0.325642
 1109.000000 3.189652 -0.286225 0.325548
 1110.000000 3.164640 -0.339719 0.297725
 1111.000000 3.190949 -0.393671 0.360175
 1112.000000 3.171304 -0.401260 0.340641
 1113.000000 3.172664 -0.402120 0.333586
 1114.000000 3.171478 -0.365192 0.325704
 1115.000000 3.215858 -0.425575 0.298494
 1116.000000 3.181687 -0.429517 0.359278
 1117.000000 3.173256 -0.445977 0.350338
 1118.000000 3.179925 -0.384084 0.324875
 1119.000000 3.175378 -0.318604 0.348856
 1120.000000 3.189017 -0.273696 0.330185
 1121.000000 3.177939 -0.415445 0.347099
 1122.000000 3.186116 -0.403951 0.358065
 1123.000000 3.181701 -0.284445 0.362713
 1124.000000 3.220056 -0.332014 0.394968
 1125.000000 3.213452 -0.289488 0.384971
 1126.000000 3.218471 -0.354720 0.372614
 1127.000000 3.188363 -0.389982 0.393123
 1128.000000 3.208111 -0.330364 0.374183
 1129.000000 3.167077 -0.327725 0.379201
 1130.000000 3.220792 -0.301156 0.385231
 1131.000000 3.241740 -0.322928 0.354732
 1132.000000 3.154584 -0.300745 0.356956
 1133.000000 3.169706 -0.347871 0.374594
 1134.000000 3.178427 -0.404396 0.366775
 1135.000000 3.171900 -0.378888 0.354775
 1136.000000 3.207578 -0.303129 0.347469
 1137.000000 3.185090 -0.426090 0.351374
 1138.000000 3.156075 -0.358875 0.330605
 1139.000000 3.161882 -0.364803 0.312904
 1140.000000 3.156805 -0.381891 0.316764
 1141.000000 3.160873 -0.382787 0.335184
 1142.000000 3.169827 -0.285217 0.325712
 1143.000000 3.151083 -0.298843 0.363877
 1144.000000 3.156487 -0.359727 0.345699
 1145.000000 3.151818 -0.289620 0.323245
 1146.000000 3.146108 -0.321258 0.346164
 1147.000000 3.167733 -0.361311 0.361006
 1148.000000 3.193987 -0.396984 0.344757
 1149.000000 3.136785 -0.377538 0.336857
 1150.000000 3.183672 -0.400948 0.322997
 1151.000000 3.208484 -0.412983 0.327601
 1152.000000 3.147907 -0.319177 0.346567
 1153.000000 3.155138 -0.323592 0.335861
 1154.000000 3.180249 -0.305928 0.333909
 1155.000000 3.167342 -0.326498 0.354713
 1156.000000 3.180288 -0.280921 0.327021
 1157.000000 3.181940 -0.401205 0.342775
 1158.000000 3.155026 -0.407622 0.341066
 1159.000000 3.208193 -0.350140 0.337338
 1160.000000 3.155293 -0.364807 0.318588
 1161.000000 3.211873 -0.289226 0.364785
 1162.000000 3.200419 -0.315672 0.338188
 1163.000000 3.171078 -0.326562 0.353623
 1164.000000 3.191975 -0.325173 0.341164
 1165.000000 3.191786 -0.347128 0.391084
 1166.000000 3.195777 -0.399328 0.334299
 1167.000000 3.170476 -0.343722 0.309002
 1168.000000 3.233930 -0.320601 0.315573
 1169.000000 3.221182 -0.373852 0.326721
 1170.000000 3.212680 -0.329470 0.326586
 1171.000000 3.211775 -0.437859 0.310013
 1172.000000 3.200895 -0.437172 0.320191
 1173.000000 3.165480 -0.372516 0.326105
 1174.000000 3.208776 -0.287220 0.327085
 1175.000000 3.256876 -0.386992 0.319018
 1176.000000 3.222567 -0.378308 0.310454
 1177.000000 3.207999 -0.351102 0.322322
 1178.000000 3.189442 -0.374999 0.313698
 1179.000000 3.215409 -0.356145 0.330948
 1180.000000 3.206267 -0.350044 0.334279
 1181.000000 3.231775 -0.341270 0.361419
 1182.000000 3.228424 -0.387308 0.331818
 1183.000000 3.210916 -0.408859 0.312176
 1184.000000 3.193282 -0.424672 0.308412
 1185.000000 3.202791 -0.444513 0.327911
 1186.000000 3.156148 -0.387927 0.314244
 1187.000000 3.214164 -0.436480 0.310593
 1188.000000 3.164527 -0.408603 0.321201
 1189.000000 3.169803 -0.386416 0.316418
 1190.000000 3.213566 -0.406661 0.321141
 1191.000000 3.181728 -0.351214 0.322818
 1192.000000 3.174122 -0.400166 0.324669
 1193.000000 3.190503 -0.355023 0.318112
 1194.000000 3.177520 -0.357066 0.311363
 1195.000000 3.196938 -0.311674 0.318310
 1196.000000 3.151419 -0.275817 0.309876
 1197.000000 3.196072 -0.373661 0.291220
 1198.000000 3.189092 -0.313003 0.313790
 1199.000000 3.193981 -0.355855 0.328729
 1200.000000 3.176243 -0.335398 0.362644
 1201.000000 3.168821 -0.342072 0.323814
 1202.000000 3.212261 -0.369432 0.365459
 1203.000000 3.201646 -0.388750 0.360220
 1204.000000 3.212063 -0.333039 0.350414
 1205.000000 3.188207 -0.375296 0.332103
 1206.000000 3.178168 -0.354102 0.363124
 1207.000000 3.159525 -0.323812 0.333829
 1208.000000 3.162519 -0.356747 0.368653
 1209.000000 3.114855 -0.284515 0.346050
 1210.000000 3.128443 -0.312079 0.338211
 1211.000000 3.161492 -0.304608 0.332292
 1212.000000 3.108275 -0.348065 0.372392
 1213.000000 3.154602 -0.404997 0.339499
 1214.000000 3.127225 -0.371505 0.365390
 1215.000000 3.175834 -0.326714 0.347089
 1216.000000 3.154932 -0.344310 0.314806
 1217.000000 3.143508 -0.279734 0.331948
 1218.000000 3.173223 -0.329842 0.310286
 1219.000000 3.166564 -0.310281 0.339588
 1220.000000 3.144973 -0.278948 0.347613
 1221.000000 3.194937 -0.339841 0.310048
 1222.000000 3.155464 -0.292130 0.343238
 1223.000000 3.138504 -0.299033 0.347143
 1224.000000 3.155437 -0.329627 0.353043
 1225.000000 3.165980 -0.310315 0.327347
 1226.000000 3.196172 -0.308713 0.349246
 1227.000000 3.142808 -0.256225 0.333180
 1228.000000 3.152145 -0.282577 0.349668
 1229.000000 3.176468 -0.329910 0.329580
 1230.000000 3.176190 -0.344080 0.314752
 1231.000000 3.151224 -0.401374 0.339534
 1232.000000 3.181843 -0.335386 0.350594
 1233.000000 3.161314 -0.367275 0.372087
 1234.000000 3.199664 -0.280873 0.337342
 1235.000000 3.229784 -0.348422 0.337768
 1236.000000 3.183456 -0.333565 0.341124
 1237.000000 3.223055 -0.443373 0.351247
 1238.000000 3.237295 -0.285495 0.371468
 1239.000000 3.192623 -0.381413 0.338904
 1240.000000 3.178654 -0.341247 0.348800
 1241.000000 3.217073 -0.322127 0.339848
 1242.000000 3.174614 -0.374175 0.325768
 1243.000000 3.213642 -0.341500 0.356448
 1244.000000 3.156695 -0.326706 0.333941
 1245.000000 3.161146 -0.296428 0.335068
 1246.000000 3.153479 -0.395910 0.336215
 1247.000000 3.198338 -0.298293 0.328241
 1248.000000 3.182806 -0.325134 0.328249
 1249.000000 3.191209 -0.312811 0.312964
 1250.000000 3.197142 -0.360120 0.367757
 1251.000000 3.200785 -0.331779 0.362314
 1252.000000 3.186207 -0.285717 0.339411
 1253.000000 3.213934 -0.351552 0.349178
 1254.000000 3.152033 -0.361096 0.340965
 1255.000000 3.185845 -0.323133 0.346316
 1256.000000 3.178762 -0.321474 0.331606
 1257.000000 3.212582 -0.330516 0.365310
 1258.000000 3.176094 -0.310442 0.360456
 1259.000000 3.190691 -0.391031 0.359043
 1260.000000 3.168116 -0.295475 0.366822
 1261.000000 3.197445 -0.337236 0.355933
 1262.000000 3.184908 -0.336425 0.351544
 1263.000000 3.164858 -0.337396 0.336252
 1264.000000 3.181913 -0.361120 0.321914
 1265.000000 3.142567 -0.330848 0.349108
 1266.000000 3.189295 -0.331666 0.349718
 1267.000000 3.204238 -0.345501 0.341293
 1268.000000 3.180190 -0.379994 0.324235
 1269.000000 3.219799 -0.306698 0.332726
 1270.000000 3.163372 -0.299970 0.333602
 1271.000000 3.178363 -0.353243 0.347132
 1272.000000 3.186582 -0.361595 0.343925
 1273.000000 3.209550 -0.400779 0.356183
 1274.000000 3.191511 -0.381190 0.335570
 1275.000000 3.230132 -0.363877 0.343738
 1276.000000 3.234221 -0.383172 0.355544
 1277.000000 3.240044 -0.372153 0.340334
 1278.000000 3.200180 -0.404255 0.367454
 1279.000000 3.180662 -0.382323 0.338107
 1280.000000 3.201117 -0.423317 0.369579
 1281.000000 3.186428 -0.349783 0.363872
 1282.000000 3.206661 -0.341828 0.338160
 1283.000000 3.179436 -0.347702 0.324172
 1284.000000 3.211384 -0.352408 0.306669
 1285.000000 3.214450 -0.376984 0.327495
 1286.000000 3.268698 -0.356724 0.367173
 1287.000000 3.186499 -0.378433 0.335642
 1288.000000 3.229721 -0.298061 0.326700
 1289.000000 3.183125 -0.321918 0.320927
 1290.000000 3.230673 -0.337610 0.325823
 1291.000000 3.225133 -0.348801 0.316844
 1292.000000 3.205679 -0.367448 0.331299
 1293.000000 3.188206 -0.320688 0.341711
 1294.000000 3.224906 -0.335629 0.335453
 1295.000000 3.174741 -0.363820 0.350288
 1296.000000 3.240147 -0.346878 0.326102
 1297.000000 3.232647 -0.369192 0.371037
 1298.000000 3.221919 -0.340102 0.321454
 1299.000000 3.234405 -0.379705 0.346823
 1300.000000 3.192966 -0.413006 0.327400
 1301.000000 3.220362 -0.412053 0.361489
 1302.000000 3.192691 -0.405261 0.341179
 1303.000000 3.220204 -0.480504 0.347636
 1304.000000 3.244583 -0.388017 0.352869
 1305.000000 3.201552 -0.425022 0.343951
 1306.000000 3.211069 -0.350756 0.333371
 1307.000000 3.223330 -0.344348 0.329357
 1308.000000 3.211654 -0.336230 0.363190
 1309.000000 3.178356 -0.339112 0.360669
 1310.000000 3.184226 -0.304370 0.373711
 1311.000000 3.197693 -0.324683 0.377640
 1312.000000 3.234961 -0.414679 0.364989
 1313.000000 3.196918 -0.316060 0.351799
 1314.000000 3.230240 -0.453740 0.340361
 1315.000000 3.179833 -0.415494 0.381314
 1316.000000 3.219044 -0.396052 0.354919
 1317.000000 3.203680 -0.329553 0.349093
 1318.000000 3.197494 -0.249041 0.357684
 1319.000000 3.207629 -0.386174 0.372680
 1320.000000 3.193695 -0.329782 0.343466
 1321.000000 3.177252 -0.341017 0.350060
 1322.000000 3.207843 -0.385374 0.359989
 1323.000000 3.173575 -0.395989 0.360705
 1324.000000 3.176910 -0.350594 0.347756
 1325.000000 3.175557 -0.316783 0.391905
 1326.000000 3.209301 -0.323597 0.392697
 1327.000000 3.206934 -0.358440 0.386912
 1328.000000 3.201004 -0.415667 0.390556
 1329.000000 3.210169 -0.365006 0.368621
 1330.000000 3.194883 -0.342244 0.376096
 1331.000000 3.218014 -0.397108 0.365429
 1332.000000 3.184676 -0.391956 0.335940
 1333.000000 3.201460 -0.327729 0.368132
 1334.000000 3.201023 -0.390761 0.348688
 1335.000000 3.199823 -0.332031 0.342506
 1336.000000 3.196625 -0.422450 0.360829
 1337.000000 3.219172 -0.386322 0.361176
 1338.000000 3.218262 -0.385681 0.353137
 1339.000000 3.187910 -0.374611 0.349359
 1340.000000 3.210271 -0.380145 0.376464
 1341.000000 3.249018 -0.341161 0.359365
 1342.000000 3.228887 -0.323018 0.364179
 1343.000000 3.241407 -0.225878 0.360749
 1344.000000 3.156090 -0.403838 0.358651
 1345.000000 3.202747 -0.345411 0.341101
 1346.000000 3.193386 -0.213125 0.373046
 1347.000000 3.190242 -0.335980 0.361611
 1348.000000 3.201255 -0.311636 0.356110
 1349.000000 3.193188 -0.270015 0.356067
 1350.000000 3.204106 -0.349142 0.358134
 1351.000000 3.208279 -0.327886 0.370375
 1352.000000 3.167869 -0.420131 0.371964
 1353.000000 3.195568 -0.337585 0.369182
 1354.000000 3.195922 -0.380698 0.365142
 1355.000000 3.203327 -0.283583 0.362184
 1356.000000 3.187826 -0.332964 0.358850
 1357.000000 3.217237 -0.365632 0.347694
 1358.000000 3.190982 -0.326499 0.337002
 1359.000000 3.215412 -0.449812 0.331266
 1360.000000 3.181280 -0.336404 0.366860
 1361.000000 3.177959 -0.361270 0.357588
 1362.000000 3.189041 -0.434284 0.359870
 1363.000000 3.180074 -0.473734 0.345185
 1364.000000 3.190657 -0.420167 0.362371
 1365.000000 3.176436 -0.364930 0.353496
 1366.000000 3.212443 -0.402768 0.344289
 1367.000000 3.206434 -0.386214 0.371581
 1368.000000 3.216139 -0.385883 0.353203
 1369.000000 3.208268 -0.301468 0.363079
 1370.000000 3.182742 -0.287617 0.328253
 1371.000000 3.217618 -0.266060 0.358021
 1372.000000 3.123118 -0.416331 0.368781
 1373.000000 3.191742 -0.317144 0.317766
 1374.000000 3.168576 -0.368319 0.336373
 1375.000000 3.165879 -0.343791 0.351692
 1376.000000 3.186482 -0.315144 0.342807
 1377.000000 3.193432 -0.395563 0.341056
 1378.000000 3.188643 -0.410120 0.347918
 1379.000000 3.191909 -0.362878 0.333079
 1380.000000 3.206279 -0.339428 0.372908
 1381.000000 3.160081 -0.336967 0.368710
 1382.000000 3.193232 -0.386026 0.348985
 1383.000000 3.216977 -0.417732 0.331139
 1384.000000 3.230109 -0.391784 0.342433
 1385.000000 3.210260 -0.411827 0.320751
 1386.000000 3.191520 -0.369444 0.347860
 1387.000000 3.182637 -0.366792 0.328796
 1388.000000 3.215556 -0.358787 0.354102
 1389.000000 3.204480 -0.311803 0.336466
 1390.000000 3.183475 -0.349275 0.328249
 1391.000000 3.233012 -0.359658 0.337502
 1392.000000 3.220757 -0.388730 0.352532
 1393.000000 3.180536 -0.342197 0.332370
 1394.000000 3.182417 -0.345317 0.342287
 1395.000000 3.197593 -0.374545 0.324168
 1396.000000 3.178664 -0.318805 0.346982
 1397.000000 3.186429 -0.325776 0.340625
 1398.000000 3.182784 -0.347085 0.339639
 1399.000000 3.182324 -0.369218 0.318216
 1400.000000 3.186984 -0.351876 0.318418
 1401.000000 3.234180 -0.322790 0.333167
 1402.000000 3.208706 -0.345043 0.342366
 1403.000000 3.210333 -0.350047 0.342310
 1404.000000 3.208437 -0.355961 0.338442
 1405.000000 3.212661 -0.302571 0.322822
 1406.000000 3.181506 -0.327793 0.317163
 1407.000000 3.178726 -0.412796 0.301199
 1408.000000 3.187457 -0.298996 0.309318
 1409.000000 3.212316 -0.315945 0.327083
 1410.000000 3.181789 -0.335340 0.327410
 1411.000000 3.226275 -0.357545 0.300975
 1412.000000 3.191386 -0.264156 0.327036
 1413.000000 3.189181 -0.343323 0.325915
 1414.000000 3.197699 -0.296808 0.335639
 1415.000000 3.200222 -0.281384 0.326079
 1416.000000 3.213833 -0.234309 0.318474
 1417.000000 3.199998 -0.290018 0.320306
 1418.000000 3.179114 -0.288178 0.322557
 1419.000000 3.217655 -0.357818 0.319526
 1420.000000 3.176988 -0.379344 0.326743
 1421.000000 3.198611 -0.348390 0.321088
 1422.000000 3.253455 -0.329703 0.339406
 1423.000000 3.178976 -0.291026 0.317775
 1424.000000 3.184543 -0.344107 0.322567
 1425.000000 3.157822 -0.298831 0.307837
 1426.000000 3.181544 -0.296791 0.332976
 1427.000000 3.188488 -0.327222 0.331274
 1428.000000 3.219354 -0.325141 0.300028
 1429.000000 3.174907 -0.277448 0.319635
 1430.000000 3.179127 -0.282679 0.340287
 1431.000000 3.206982 -0.320285 0.315529
 1432.000000 3.187805 -0.301471 0.332065
 1433.000000 3.176180 -0.314729 0.317543
 1434.000000 3.210446 -0.308140 0.293899
 1435.000000 3.177174 -0.210979 0.325614
 1436.000000 3.170932 -0.348008 0.326047
 1437.000000 3.197874 -0.247184 0.313819
 1438.000000 3.202584 -0.381530 0.318878
 1439.000000 3.189884 -0.268723 0.311472
 1440.000000 3.172275 -0.300150 0.302466
 1441.000000 3.227660 -0.344566 0.322540
 1442.000000 3.229439 -0.328034 0.331941
 1443.000000 3.207013 -0.279177 0.324864
 1444.000000 3.213205 -0.281803 0.308061
 1445.000000 3.182827 -0.312033 0.324177
 1446.000000 3.160951 -0.321952 0.286006
 1447.000000 3.211682 -0.316059 0.313513
 1448.000000 3.221765 -0.379704 0.300348
 1449.000000 3.199704 -0.282888 0.332647
 1450.000000 3.191067 -0.265907 0.329502
 1451.000000 3.215554 -0.339642 0.317381
 1452.000000 3.180430 -0.363168 0.312625
 1453.000000 3.174743 -0.318396 0.324041
 1454.000000 3.210763 -0.231017 0.303343
 1455.000000 3.200602 -0.326052 0.335944
 1456.000000 3.228435 -0.378501 0.327025
 1457.000000 3.207281 -0.436356 0.326841
 1458.000000 3.227066 -0.362712 0.318118
 1459.000000 3.244070 -0.376668 0.320755
 1460.000000 3.226961 -0.378301 0.305359
 1461.000000 3.237556 -0.392926 0.307661
 1462.000000 3.205615 -0.391041 0.305305
 1463.000000 3.186483 -0.391996 0.300491
 1464.000000 3.182037 -0.340436 0.303740
 1465.000000 3.161227 -0.286670 0.309805
 1466.000000 3.216809 -0.325786 0.305864
 1467.000000 3.181823 -0.310814 0.329364
 1468.000000 3.241562 -0.260833 0.330918
 1469.000000 3.203720 -0.308736 0.317872
 1470.000000 3.201067 -0.330531 0.317183
 1471.000000 3.195899 -0.259246 0.372245
 1472.000000 3.202862 -0.351964 0.313076
 1473.000000 3.223620 -0.406210 0.337467
 1474.000000 3.153551 -0.255270 0.321610
 1475.000000 3.176093 -0.296929 0.315127
 1476.000000 3.213315 -0.356179 0.321241
 1477.000000 3.212525 -0.381251 0.302820
 1478.000000 3.243712 -0.373666 0.319751
 1479.000000 3.184701 -0.368198 0.295255
 1480.000000 3.167119 -0.403824 0.321943
 1481.000000 3.190816 -0.427953 0.327781
 1482.000000 3.202052 -0.352534 0.317248
 1483.000000 3.173009 -0.482125 0.305093
 1484.000000 3.192888 -0.422024 0.325500
 1485.000000 3.186706 -0.424506 0.310052
 1486.000000 3.194884 -0.289427 0.326813
 1487.000000 3.185173 -0.414275 0.323212
 1488.000000 3.190815 -0.335225 0.303891
 1489.000000 3.176538 -0.318845 0.324994
 1490.000000 3.188026 -0.292202 0.317873
 1491.000000 3.223935 -0.340260 0.341671
 1492.000000 3.182727 -0.401892 0.343218
 1493.000000 3.185114 -0.334713 0.310297
 1494.000000 3.180065 -0.350652 0.294125
 1495.000000 3.150391 -0.294089 0.303229
 1496.000000 3.200436 -0.369862 0.304012
 1497.000000 3.143536 -0.404731 0.309993
 1498.000000 3.184441 -0.354248 0.308020
 1499.000000 3.194522 -0.290799 0.305095
 1500.000000 3.176292 -0.357391 0.309846
 1501.000000 3.181615 -0.341548 0.319165
 1502.000000 3.166435 -0.241124 0.311165
 1503.000000 3.222109 -0.311623 0.349101
 1504.000000 3.229895 -0.419612 0.329502
 1505.000000 3.198136 -0.337937 0.330057
 1506.000000 3.193602 -0.377188 0.297558
 1507.000000 3.196126 -0.347622 0.316958
 1508.000000 3.180287 -0.329230 0.346178
 1509.000000 3.152468 -0.288067 0.323261
 1510.000000 3.202053 -0.248345 0.300964
 1511.000000 3.196418 -0.329799 0.292341
 1512.000000 3.188825 -0.319973 0.350186
 1513.000000 3.168668 -0.330213 0.335440
 1514.000000 3.220427 -0.328680 0.346272
 1515.000000 3.184897 -0.385345 0.334980
 1516.000000 3.213576 -0.287540 0.343589
 1517.000000 3.197504 -0.289249 0.299686
 1518.000000 3.201869 -0.307604 0.355558
 1519.000000 3.226958 -0.305812 0.324522
 1520.000000 3.184893 -0.318435 0.327116
 1521.000000 3.228862 -0.274577 0.357820
 1522.000000 3.227614 -0.308628 0.344927
 1523.000000 3.192762 -0.364046 0.332435
 1524.000000 3.139430 -0.308123 0.341970
 1525.000000 3.202799 -0.259423 0.348728
 1526.000000 3.172882 -0.382419 0.336602
 1527.000000 3.230234 -0.326425 0.338243
 1528.000000 3.239844 -0.329415 0.341125
 1529.000000 3.242993 -0.423387 0.325023
 1530.000000 3.211384 -0.363350 0.345588
 1531.000000 3.237338 -0.392949 0.350190
 1532.000000 3.195845 -0.310545 0.324434
 1533.000000 3.197042 -0.368402 0.354376
 1534.000000 3.193203 -0.333611 0.364831
 1535.000000 3.213601 -0.293012 0.349343
 1536.000000 3.191747 -0.324929 0.338114
 1537.000000 3.215786 -0.273070 0.337895
 1538.000000 3.204955 -0.334411 0.340599
 1539.000000 3.207354 -0.366807 0.342670
 1540.000000 3.158156 -0.321998 0.350562
 1541.000000 3.185690 -0.373664 0.348852
 1542.000000 3.226353 -0.343910 0.374604
 1543.000000 3.207876 -0.313655 0.392635
 1544.000000 3.201648 -0.394117 0.381822
 1545.000000 3.201760 -0.231612 0.354988
 1546.000000 3.226406 -0.337629 0.331235
 1547.000000 3.216185 -0.334523 0.354631
 1548.000000 3.181625 -0.340567 0.351139
 1549.000000 3.194678 -0.274699 0.379994
 1550.000000 3.223271 -0.330264 0.363377
 1551.000000 3.207388 -0.356068 0.333405
 1552.000000 3.194644 -0.311496 0.356388
 1553.000000 3.173384 -0.277040 0.362505
 1554.000000 3.197626 -0.322152 0.349288
 1555.000000 3.201985 -0.330746 0.372464
 1556.000000 3.158950 -0.323379 0.355044
 1557.000000 3.168365 -0.316847 0.359959
 1558.000000 3.157005 -0.354849 0.363964
 1559.000000 3.193080 -0.294490 0.362213
 1560.000000 3.160768 -0.315555 0.368054
 1561.000000 3.172549 -0.332882 0.343282
 1562.000000 3.187754 -0.323547 0.347475
 1563.000000 3.180251 -0.345332 0.381077
 1564.000000 3.171315 -0.334114 0.358547
 1565.000000 3.149761 -0.307982 0.380523
 1566.000000 3.197662 -0.348530 0.362882
 1567.000000 3.188479 -0.349950 0.363429
 1568.000000 3.152361 -0.258174 0.358140
 1569.000000 3.178455 -0.342836 0.368001
 1570.000000 3.207711 -0.296373 0.353819
 1571.000000 3.201879 -0.329971 0.352571
 1572.000000 3.176122 -0.343884 0.377208
 1573.000000 3.191271 -0.337186 0.380689
 1574.000000 3.180822 -0.426387 0.357975
 1575.000000 3.133122 -0.334747 0.345886
 1576.000000 3.193141 -0.356875 0.373125
 1577.000000 3.187616 -0.296579 0.363503
 1578.000000 3.177381 -0.322553 0.374113
 1579.000000 3.207308 -0.270467 0.376893
 1580.000000 3.208112 -0.338508 0.374061
 1581.000000 3.175534 -0.345822 0.364765
 1582.000000 3.203603 -0.354062 0.382409
 1583.000000 3.203406 -0.361436 0.359060
 1584.000000 3.197290 -0.384460 0.371012
 1585.000000 3.191358 -0.265212 0.348331
 1586.000000 3.161571 -0.311605 0.381584
 1587.000000 3.193470 -0.364564 0.383936
 1588.000000 3.203517 -0.344350 0.366126
 1589.000000 3.187265 -0.351347 0.359494
 1590.000000 3.168674 -0.348572 0.370321
 1591.000000 3.193566 -0.375632 0.338663
 1592.000000 3.173546 -0.283985 0.327062
 1593.000000 3.182648 -0.338165 0.335943
 1594.000000 3.185357 -0.394858 0.370721
 1595.000000 3.177592 -0.421083 0.344317
 1596.000000 3.203867 -0.329527 0.350818
 1597.000000 3.193799 -0.333692 0.371894
 1598.000000 3.193060 -0.299363 0.437945
 1599.000000 3.135683 -0.338466 0.373247
 1600.000000 3.189111 -0.350819 0.367251
 1601.000000 3.177305 -0.359423 0.345348
 1602.000000 3.197242 -0.382386 0.381908
 1603.000000 3.202476 -0.385795 0.367883
 1604.000000 3.161008 -0.448233 0.356937
 1605.000000 3.203578 -0.289525 0.371686
 1606.000000 3.150894 -0.289868 0.361218
 1607.000000 3.210347 -0.401576 0.335693
 1608.000000 3.158544 -0.302723 0.368326
 1609.000000 3.149926 -0.368402 0.383340
 1610.000000 3.162695 -0.384351 0.393452
 1611.000000 3.158189 -0.283270 0.414307
 1612.000000 3.146630 -0.440939 0.369670
 1613.000000 3.155256 -0.292343 0.350920
 1614.000000 3.189808 -0.350131 0.359484
 1615.000000 3.201555 -0.325358 0.356906
 1616.000000 3.183638 -0.312247 0.351724
 1617.000000 3.200001 -0.280267 0.346577
 1618.000000 3.202091 -0.349685 0.363856
 1619.000000 3.210600 -0.348154 0.386442
 1620.000000 3.207449 -0.304487 0.365928
 1621.000000 3.213098 -0.329335 0.352277
 1622.000000 3.197336 -0.279499 0.348198
 1623.000000 3.176715 -0.274254 0.356660
 1624.000000 3.194680 -0.392262 0.381263
 1625.000000 3.183351 -0.363812 0.358945
 1626.000000 3.139989 -0.437151 0.382641
 1627.000000 3.173192 -0.355353 0.344329
 1628.000000 3.134402 -0.389775 0.346436
 1629.000000 3.194151 -0.338440 0.353062
 1630.000000 3.187816 -0.273473 0.344616
 1631.000000 3.184162 -0.333283 0.328030
 1632.000000 3.221702 -0.398895 0.359636
 1633.000000 3.200659 -0.407886 0.343729
 1634.000000 3.199360 -0.333138 0.373482
 1635.000000 3.210006 -0.310203 0.346094
 1636.000000 3.218457 -0.393467 0.369621
 1637.000000 3.199015 -0.377954 0.329093
 1638.000000 3.185689 -0.352654 0.362001
 1639.000000 3.229820 -0.362865 0.360026
 1640.000000 3.207166 -0.361632 0.338615
 1641.000000 3.204027 -0.351028 0.369181
 1642.000000 3.221087 -0.382761 0.342417
 1643.000000 3.212575 -0.412297 0.344650
 1644.000000 3.213615 -0.335657 0.318323
 1645.000000 3.183249 -0.419650 0.380578
 1646.000000 3.188588 -0.317720 0.324172
 1647.000000 3.191891 -0.351944 0.324144
 1648.000000 3.204997 -0.331700 0.355617
 1649.000000 3.213944 -0.317788 0.350001
 1650.000000 3.202176 -0.284523 0.341604
 1651.000000 3.195738 -0.381256 0.329086
 1652.000000 3.179054 -0.366577 0.334761
 1653.000000 3.206956 -0.231496 0.337575
 1654.000000 3.165209 -0.351742 0.340081
 1655.000000 3.227709 -0.265939 0.361882
 1656.000000 3.173263 -0.319511 0.342685
 1657.000000 3.195386 -0.321296 0.315889
 1658.000000 3.174893 -0.267606 0.334881
 1659.000000 3.182675 -0.337704 0.297501
 1660.000000 3.182146 -0.319137 0.348047
 1661.000000 3.197865 -0.358855 0.331972
 1662.000000 3.209063 -0.322038 0.364164
 1663.000000 3.191135 -0.330268 0.359996
 1664.000000 3.263547 -0.324636 0.352237
 1665.000000 3.210113 -0.327807 0.333534
 1666.000000 3.238319 -0.399479 0.345442
 1667.000000 3.220474 -0.447089 0.354703
 1668.000000 3.223954 -0.366402 0.315032
 1669.000000 3.200401 -0.345728 0.323583
 1670.000000 3.205951 -0.372592 0.345631
 1671.000000 3.217797 -0.316423 0.335079
 1672.000000 3.250125 -0.330166 0.338416
 1673.000000 3.229134 -0.284479 0.332443
 1674.000000 3.227612 -0.356708 0.323379
 1675.000000 3.228571 -0.341150 0.360248
 1676.000000 3.197217 -0.270882 0.346404
 1677.000000 3.232433 -0.288783 0.358461
 1678.000000 3.218906 -0.348612 0.347955
 1679.000000 3.226833 -0.313040 0.356502
 1680.000000 3.247234 -0.291178 0.357684
 1681.000000 3.210286 -0.283943 0.346572
 1682.000000 3.206005 -0.345281 0.323746
 1683.000000 3.209729 -0.388157 0.337116
 1684.000000 3.218859 -0.274261 0.329776
 1685.000000 3.205832 -0.250243 0.312402
 1686.000000 3.163898 -0.293615 0.311031
 1687.000000 3.222842 -0.280342 0.329026
 1688.000000 3.232743 -0.294481 0.321264
 1689.000000 3.185544 -0.363432 0.318635
 1690.000000 3.172253 -0.308000 0.314102
 1691.000000 3.217186 -0.312674 0.340725
 1692.000000 3.197755 -0.335218 0.325834
 1693.000000 3.180554 -0.365255 0.339219
 1694.000000 3.226579 -0.351779 0.324656
 1695.000000 3.205672 -0.285670 0.331307
 1696.000000 3.180782 -0.322305 0.327031
 1697.000000 3.205225 -0.269183 0.356065
 1698.000000 3.196866 -0.330432 0.373130
 1699.000000 3.209844 -0.323412 0.330816
 1700.000000 3.231039 -0.332535 0.339815
 1701.000000 3.213694 -0.306082 0.347292
 1702.000000 3.207553 -0.339965 0.333098
 1703.000000 3.202361 -0.250285 0.368792
 1704.000000 3.180690 -0.350317 0.318581
 1705.000000 3.220686 -0.335127 0.326566
 1706.000000 3.211356 -0.289473 0.345619
 1707.000000 3.233874 -0.257920 0.335230
 1708.000000 3.212158 -0.354326 0.334307
 1709.000000 3.247760 -0.222991 0.328991
 1710.000000 3.224945 -0.391691 0.334404
 1711.000000 3.186598 -0.383151 0.321202
 1712.000000 3.165987 -0.294302 0.329309
 1713.000000 3.196620 -0.309736 0.346760
 1714.000000 3.200270 -0.416791 0.335887
 1715.000000 3.199026 -0.277731 0.321054
 1716.000000 3.205819 -0.316619 0.335824
 1717.000000 3.219665 -0.356729 0.333141
 1718.000000 3.210129 -0.252817 0.323217
 1719.000000 3.206758 -0.298519 0.323603
 1720.000000 3.195178 -0.286131 0.334351
 1721.000000 3.207250 -0.381099 0.366181
 1722.000000 3.203949 -0.284988 0.334860
 1723.000000 3.176331 -0.393190 0.318248
 1724.000000 3.204705 -0.253030 0.345045
 1725.000000 3.199597 -0.309999 0.340194
 1726.000000 3.194397 -0.334007 0.326423
 1727.000000 3.211990 -0.364740 0.323062
 1728.000000 3.224806 -0.343353 0.341993
 1729.000000 3.215047 -0.272495 0.331565
 1730.000000 3.215192 -0.381869 0.341711
 1731.000000 3.207196 -0.259262 0.343142
 1732.000000 3.234263 -0.401730 0.323687
 1733.000000 3.180886 -0.302124 0.333355
 1734.000000 3.213153 -0.360937 0.335651
 1735.000000 3.223732 -0.281818 0.328850
 1736.000000 3.236627 -0.326862 0.308427
 1737.000000 3.191239 -0.397422 0.324290
 1738.000000 3.193833 -0.334214 0.335703
 1739.000000 3.192577 -0.349079 0.320457
 1740.000000 3.174950 -0.377322 0.329602
 1741.000000 3.183701 -0.375728 0.350819
 1742.000000 3.205676 -0.365812 0.320905
 1743.000000 3.170513 -0.372684 0.339675
 1744.000000 3.217310 -0.320888 0.326863
 1745.000000 3.191732 -0.333245 0.324114
 1746.000000 3.172571 -0.345949 0.366718
 1747.000000 3.174278 -0.325212 0.364164
 1748.000000 3.209508 -0.347838 0.334402
 1749.000000 3.205999 -0.373111 0.350745
 1750.000000 3.190838 -0.365675 0.348034
 1751.000000 3.196885 -0.320663 0.316953
 1752.000000 3.181323 -0.356708 0.362510
 1753.000000 3.199626 -0.317484 0.327401
 1754.000000 3.221770 -0.360875 0.367460
 1755.000000 3.223827 -0.322651 0.309845
 1756.000000 3.183542 -0.303834 0.344232
 1757.000000 3.191573 -0.379386 0.317819
 1758.000000 3.222074 -0.370018 0.334327
 1759.000000 3.195507 -0.357663 0.329854
 1760.000000 3.191888 -0.358564 0.326913
 1761.000000 3.223343 -0.372380 0.302707
 1762.000000 3.167982 -0.348145 0.293754
 1763.000000 3.211344 -0.304678 0.322562
 1764.000000 3.214897 -0.297504 0.367701
 1765.000000 3.210407 -0.356784 0.343829
 1766.000000 3.195496 -0.384587 0.322709
 1767.000000 3.188512 -0.332674 0.346086
 1768.000000 3.233971 -0.319556 0.331658
 1769.000000 3.209505 -0.391366 0.342761
 1770.000000 3.247906 -0.336899 0.332257
 1771.000000 3.203531 -0.301706 0.340938
 1772.000000 3.199704 -0.287607 0.352377
 1773.000000 3.197454 -0.361789 0.336987
 1774.000000 3.204310 -0.291483 0.351088
 1775.000000 3.175557 -0.302615 0.340367
 1776.000000 3.209409 -0.312774 0.329475
 1777.000000 3.183069 -0.344330 0.351365
 1778.000000 3.214080 -0.333475 0.330464
 1779.000000 3.203672 -0.302575 0.335647
 1780.000000 3.219725 -0.349154 0.361451
 1781.000000 3.193713 -0.395045 0.334635
 1782.000000 3.215662 -0.277168 0.333369
 1783.000000 3.179592 -0.345473 0.342315
 1784.000000 3.212604 -0.416171 0.320820
 1785.000000 3.215912 -0.409996 0.317509
 1786.000000 3.203465 -0.319043 0.360830
 1787.000000 3.232428 -0.339191 0.332530
 1788.000000 3.186889 -0.341629 0.338572
 1789.000000 3.250369 -0.233091 0.317330
 1790.000000 3.218802 -0.330506 0.330132
 1791.000000 3.223069 -0.404065 0.334687
 1792.000000 3.227384 -0.224108 0.323435
 1793.000000 3.207001 -0.305741 0.317454
 1794.000000 3.212911 -0.325749 0.323176
 1795.000000 3.207031 -0.371320 0.311035
 1796.000000 3.219889 -0.288488 0.356556
 1797.000000 3.205484 -0.392192 0.357898
 1798.000000 3.207077 -0.309569 0.356833
 1799.000000 3.194833 -0.304234 0.325497
 1800.000000 3.189313 -0.291617 0.308695
 1801.000000 3.189608 -0.320293 0.319649
 1802.000000 3.193920 -0.339679 0.317411
 1803.000000 3.190967 -0.319072 0.342517
 1804.000000 3.185242 -0.379116 0.336226
 1805.000000 3.166647 -0.285748 0.329128
 1806.000000 3.206175 -0.344778 0.327261
 1807.000000 3.209692 -0.366069 0.333313
 1808.000000 3.187187 -0.387618 0.330684
 1809.000000 3.206248 -0.373156 0.329510
 1810.000000 3.252379 -0.389059 0.321911
 1811.000000 3.239703 -0.351487 0.328356
 1812.000000 3.200936 -0.318147 0.326587
 1813.000000 3.226670 -0.413009 0.312802
 1814.000000 3.216862 -0.389973 0.314641
 1815.000000 3.197051 -0.320723 0.314330
 1816.000000 3.233041 -0.348272 0.330667
 1817.000000 3.226868 -0.388991 0.307555
 1818.000000 3.225702 -0.376052 0.336767
 1819.000000 3.195752 -0.325024 0.287890
 1820.000000 3.200137 -0.342646 0.333242
 1821.000000 3.205834 -0.325730 0.325583
 1822.000000 3.208237 -0.318850 0.337868
 1823.000000 3.195252 -0.306710 0.340227
 1824.000000 3.198295 -0.439883 0.340075
 1825.000000 3.245654 -0.420919 0.338361
 1826.000000 3.205607 -0.403212 0.320963
 1827.000000 3.155141 -0.338642 0.339824
 1828.000000 3.212478 -0.426614 0.335099
 1829.000000 3.192881 -0.329526 0.338868
 1830.000000 3.181465 -0.378993 0.335283
 1831.000000 3.192507 -0.332037 0.332289
 1832.000000 3.225042 -0.334123 0.329332
 1833.000000 3.181503 -0.346890 0.362572
 1834.000000 3.212261 -0.363137 0.322937
 1835.000000 3.185833 -0.369917 0.343768
 1836.000000 3.205964 -0.422854 0.331011
 1837.000000 3.175092 -0.351762 0.322423
 1838.000000 3.205021 -0.358151 0.334890
 1839.000000 3.178480 -0.271378 0.350134
 1840.000000 3.158725 -0.355681 0.317319
 1841.000000 3.198579 -0.355868 0.356633
 1842.000000 3.203420 -0.393414 0.339174
 1843.000000 3.200734 -0.412054 0.326598
 1844.000000 3.221321 -0.377000 0.320460
 1845.000000 3.207181 -0.416977 0.325747
 1846.000000 3.191186 -0.374371 0.327280
 1847.000000 3.212828 -0.329012 0.332971
 1848.000000 3.220402 -0.381009 0.317819
 1849.000000 3.205701 -0.376103 0.334403
 1850.000000 3.197139 -0.309130 0.328697
 1851.000000 3.165412 -0.342964 0.324002
 1852.000000 3.198562 -0.384421 0.347718
 1853.000000 3.168689 -0.397335 0.335554
 1854.000000 3.186768 -0.334039 0.326527
 1855.000000 3.157584 -0.403969 0.348988
 1856.000000 3.176943 -0.357306 0.340308
 1857.000000 3.132578 -0.322379 0.357899
 1858.000000 3.196128 -0.349349 0.351001
 1859.000000 3.199564 -0.333051 0.321130
 1860.000000 3.155159 -0.397576 0.344822
 1861.000000 3.194744 -0.310167 0.318525
 1862.000000 3.185614 -0.258888 0.332153
 1863.000000 3.191260 -0.349354 0.343355
 1864.000000 3.193996 -0.390294 0.322372
 1865.000000 3.194614 -0.278798 0.343953
 1866.000000 3.176970 -0.327704 0.358293
 1867.000000 3.191080 -0.360990 0.328644
 1868.000000 3.187957 -0.266342 0.335018
 1869.000000 3.209664 -0.363998 0.355240
 1870.000000 3.181157 -0.358610 0.319222
 1871.000000 3.164107 -0.333111 0.307517
 1872.000000 3.197273 -0.247675 0.336817
 1873.000000 3.182624 -0.320295 0.351544
 1874.000000 3.224564 -0.296842 0.337658
 1875.000000 3.248212 -0.329209 0.345454
 1876.000000 3.229385 -0.341865 0.341307
 1877.000000 3.217091 -0.347486 0.320785
 1878.000000 3.197834 -0.387315 0.382698
 1879.000000 3.163246 -0.303009 0.379325
 1880.000000 3.197244 -0.401183 0.351126
 1881.000000 3.224560 -0.385092 0.333607
 1882.000000 3.161526 -0.349001 0.324010
 1883.000000 3.206429 -0.386190 0.341994
 1884.000000 3.206709 -0.405892 0.350979
 1885.000000 3.197189 -0.368328 0.355463
 1886.000000 3.169719 -0.434201 0.333758
 1887.000000 3.180417 -0.472935 0.363525
 1888.000000 3.181002 -0.444553 0.353428
 1889.000000 3.163765 -0.364578 0.326620
 1890.000000 3.156375 -0.391287 0.358318
 1891.000000 3.204384 -0.395384 0.320383
 1892.000000 3.174899 -0.346530 0.338886
 1893.000000 3.187323 -0.265947 0.315284
 1894.000000 3.178193 -0.297814 0.328851
 1895.000000 3.193412 -0.353571 0.354574
 1896.000000 3.185460 -0.346224 0.346315
 1897.000000 3.170981 -0.360606 0.374155
 1898.000000 3.184840 -0.357315 0.357330
 1899.000000 3.215962 -0.345000 0.353669
 1900.000000 3.203066 -0.335491 0.338521
 1901.000000 3.191184 -0.390378 0.343360
 1902.000000 3.181760 -0.359634 0.356758
 1903.000000 3.198741 -0.367619 0.343635
 1904.000000 3.190693 -0.393166 0.354358
 1905.000000 3.223593 -0.403270 0.356195
 1906.000000 3.199899 -0.388141 0.352836
 1907.000000 3.216974 -0.421530 0.342505
 1908.000000 3.155588 -0.381602 0.348676
 1909.000000 3.196933 -0.376421 0.354196
 1910.000000 3.241201 -0.392948 0.354332
 1911.000000 3.206102 -0.344827 0.338654
 1912.000000 3.212409 -0.352495 0.346841
 1913.000000 3.195864 -0.277550 0.349867
 1914.000000 3.171998 -0.352436 0.319550
 1915.000000 3.195718 -0.353066 0.339449
 1916.000000 3.209496 -0.348588 0.323053
 1917.000000 3.192950 -0.333870 0.331021
 1918.000000 3.260977 -0.378209 0.329524
 1919.000000 3.203471 -0.319714 0.354928
 1920.000000 3.212649 -0.359366 0.345554
 1921.000000 3.187602 -0.367044 0.353968
 1922.000000 3.144604 -0.325662 0.351478
 1923.000000 3.187054 -0.300542 0.344116
 1924.000000 3.187567 -0.372796 0.336479
 1925.000000 3.203693 -0.339075 0.319167
 1926.000000 3.218046 -0.295721 0.336716
 1927.000000 3.221705 -0.355311 0.333644
 1928.000000 3.186120 -0.287630 0.330031
 1929.000000 3.185805 -0.329970 0.335384
 1930.000000 3.189686 -0.314344 0.350683
 1931.000000 3.194054 -0.397445 0.316188
 1932.000000 3.200437 -0.334119 0.328053
 1933.000000 3.208256 -0.427089 0.341080
 1934.000000 3.204438 -0.309156 0.350460
 1935.000000 3.198281 -0.431174 0.378963
 1936.000000 3.218753 -0.410465 0.353458
 1937.000000 3.176789 -0.338286 0.353251
 1938.000000 3.191076 -0.366144 0.350951
 1939.000000 3.155650 -0.380229 0.335343
 1940.000000 3.203385 -0.399625 0.357955
 1941.000000 3.168584 -0.437418 0.344418
 1942.000000 3.197889 -0.414280 0.376724
 1943.000000 3.224928 -0.358048 0.366899
 1944.000000 3.205957 -0.360269 0.368670
 1945.000000 3.213579 -0.426358 0.362079
 1946.000000 3.232547 -0.409756 0.342524
 1947.000000 3.195167 -0.444750 0.350784
 1948.000000 3.176756 -0.443328 0.397300
 1949.000000 3.190105 -0.319314 0.353526
 1950.000000 3.195559 -0.374554 0.333594
 1951.000000 3.198410 -0.333593 0.348150
 1952.000000 3.200314 -0.440270 0.348702
 1953.000000 3.181256 -0.406645 0.352850
 1954.000000 3.187751 -0.381848 0.341768
 1955.000000 3.220985 -0.375363 0.349679
 1956.000000 3.168545 -0.324758 0.363063
 1957.000000 3.165938 -0.427977 0.334315
 1958.000000 3.177826 -0.390041 0.347879
 1959.000000 3.178580 -0.330060 0.343609
 1960.000000 3.162556 -0.397580 0.345526
 1961.000000 3.139043 -0.364353 0.361035
 1962.000000 3.181691 -0.397232 0.355714
 1963.000000 3.161706 -0.372335 0.345560
 1964.000000 3.180953 -0.346378 0.339868
 1965.000000 3.191770 -0.384062 0.352339
 1966.000000 3.197920 -0.327370 0.366068
 1967.000000 3.187067 -0.287483 0.343581
 1968.000000 3.147746 -0.356660 0.343090
 1969.000000 3.183903 -0.299502 0.333587
 1970.000000 3.158265 -0.411115 0.362488
 1971.000000 3.177415 -0.337099 0.338882
 1972.000000 3.171491 -0.344103 0.347802
 1973.000000 3.185730 -0.286429 0.340681
 1974.000000 3.132779 -0.322543 0.314247
 1975.000000 3.180121 -0.287174 0.339016
 1976.000000 3.192979 -0.422444 0.343561
 1977.000000 3.185338 -0.334697 0.354957
 1978.000000 3.165550 -0.359098 0.358652
 1979.000000 3.177282 -0.395880 0.342923
 1980.000000 3.183101 -0.338220 0.350515
 1981.000000 3.161545 -0.301982 0.350528
 1982.000000 3.193274 -0.388875 0.361614
 1983.000000 3.152421 -0.431167 0.311540
 1984.000000 3.215969 -0.384605 0.330479
 1985.000000 3.189446 -0.323584 0.324255
 1986.000000 3.182148 -0.321703 0.332744
 1987.000000 3.210455 -0.356514 0.347731
 1988.000000 3.215488 -0.362349 0.334057
 1989.000000 3.187493 -0.328962 0.358650
 1990.000000 3.192015 -0.325835 0.338214
 1991.000000 3.160047 -0.411336 0.331861
 1992.000000 3.192163 -0.346786 0.331116
 1993.000000 3.193934 -0.386277 0.352255
 1994.000000 3.137044 -0.336521 0.341628
 1995.000000 3.192757 -0.356640 0.322530
 1996.000000 3.181621 -0.385801 0.326763
 1997.000000 3.181368 -0.370574 0.353583
 1998.000000 3.195514 -0.406095 0.362446
 1999.000000 3.214951 -0.435950 0.349424
 2000.000000 3.201702 -0.388550 0.352518
 2001.000000 3.184157 -0.454340 0.354837
 2002.000000 3.205072 -0.366628 0.359762
 2003.000000 3.198849 -0.385911 0.365187
 2004.000000 3.186363 -0.447801 0.321176
 2005.000000 3.186864 -0.402882 0.360689
 2006.000000 3.223677 -0.386697 0.378427
 2007.000000 3.205280 -0.350828 0.333265
 2008.000000 3.222941 -0.375431 0.346518
 2009.000000 3.167891 -0.335593 0.345414
 2010.000000 3.144192 -0.301953 0.324124
 2011.000000 3.153056 -0.343696 0.343369
 2012.000000 3.229740 -0.395253 0.379241
 2013.000000 3.184716 -0.320825 0.358188
 2014.000000 3.160204 -0.315499 0.354110
 2015.000000 3.134164 -0.277632 0.338334
 2016.000000 3.183692 -0.331506 0.345331
 2017.000000 3.205511 -0.308263 0.363603
 2018.000000 3.184624 -0.339937 0.348220
 2019.000000 3.159405 -0.455312 0.320635
 2020.000000 3.161003 -0.349775 0.346593
 2021.000000 3.131084 -0.299945 0.347591
 2022.000000 3.162969 -0.314607 0.354037
 2023.000000 3.192721 -0.261519 0.346970
 2024.000000 3.191547 -0.327595 0.380871
 2025.000000 3.191879 -0.273699 0.315555
 2026.000000 3.143168 -0.299295 0.300591
 2027.000000 3.154515 -0.325761 0.312177
 2028.000000 3.121467 -0.337531 0.319731
 2029.000000 3.153551 -0.397516 0.327149
 2030.000000 3.156730 -0.373315 0.331361
 2031.000000 3.189695 -0.329397 0.353087
 2032.000000 3.203051 -0.327048 0.315779
 2033.000000 3.196569 -0.342735 0.325906
 2034.000000 3.182834 -0.400693 0.315238
 2035.000000 3.173297 -0.352300 0.337031
 2036.000000 3.201835 -0.407340 0.306591
 2037.000000 3.179512 -0.347969 0.314362
 2038.000000 3.188423 -0.333973 0.307129
 2039.000000 3.164867 -0.375838 0.325505
 2040.000000 3.190645 -0.229502 0.320400
 2041.000000 3.170019 -0.348269 0.325214
 2042.000000 3.186145 -0.278553 0.309135
 2043.000000 3.189734 -0.425038 0.352115
 2044.000000 3.186558 -0.285531 0.332977
 2045.000000 3.208717 -0.383583 0.349963
 2046.000000 3.187592 -0.334426 0.334969
 2047.000000 3.191535 -0.301240 0.341506
 2048.000000 3.193116 -0.351256 0.339398
 2049.000000 3.180987 -0.279966 0.339877
 2050.000000 3.218102 -0.350424 0.332132
 2051.000000 3.181713 -0.292294 0.326933
 2052.000000 3.167753 -0.365645 0.335517
 2053.000000 3.180754 -0.383327 0.317254
 2054.000000 3.223025 -0.346748 0.353623
 2055.000000 3.186279 -0.275396 0.330831
 2056.000000 3.166489 -0.342190 0.333819
 2057.000000 3.144188 -0.383269 0.322824
 2058.000000 3.159229 -0.264903 0.312797
 2059.000000 3.166910 -0.277658 0.320157
 2060.000000 3.171039 -0.358278 0.322055
 2061.000000 3.187162 -0.306532 0.337682
 2062.000000 3.147210 -0.254848 0.329826
 2063.000000 3.167151 -0.294953 0.333864
 2064.000000 3.178909 -0.271941 0.342170
 2065.000000 3.156372 -0.253210 0.347326
 2066.000000 3.145206 -0.288233 0.336315
 2067.000000 3.147921 -0.281152 0.326068
 2068.000000 3.162450 -0.343981 0.334855
 2069.000000 3.173348 -0.271151 0.331367
 2070.000000 3.155930 -0.279379 0.343609
 2071.000000 3.147059 -0.226054 0.350559
 2072.000000 3.163694 -0.304694 0.341794
 2073.000000 3.150831 -0.250034 0.355270
 2074.000000 3.136567 -0.299670 0.353644
 2075.000000 3.151421 -0.212985 0.336322
 2076.000000 3.130789 -0.286475 0.344705
 2077.000000 3.228293 -0.272779 0.367155
 2078.000000 3.168688 -0.302170 0.345562
 2079.000000 3.187862 -0.282676 0.342295
 2080.000000 3.178617 -0.313760 0.362336
 2081.000000 3.200579 -0.306097 0.363755
 2082.000000 3.142147 -0.261640 0.324002
 2083.000000 3.137223 -0.296879 0.327628
 2084.000000 3.154006 -0.315388 0.360441
 2085.000000 3.149508 -0.335562 0.339041
 2086.000000 3.142408 -0.290845 0.358115
 2087.000000 3.095527 -0.251858 0.363546
 2088.000000 3.147327 -0.290744 0.365514
 2089.000000 3.134914 -0.264370 0.340035
 2090.000000 3.147147 -0.390595 0.389108
 2091.000000 3.135400 -0.357733 0.343565
 2092.000000 3.180017 -0.267255 0.342051
 2093.000000 3.129362 -0.271827 0.348569
 2094.000000 3.152322 -0.283170 0.327266
 2095.000000 3.128368 -0.365722 0.320183
 2096.000000 3.098138 -0.232411 0.331110
 2097.000000 3.163488 -0.297536 0.344565
 2098.000000 3.110186 -0.257107 0.345503
 2099.000000 3.164079 -0.321754 0.348925
 2100.000000 3.171284 -0.287018 0.372388
 2101.000000 3.150435 -0.440734 0.335038
 2102.000000 3.144050 -0.371976 0.334472
 2103.000000 3.146389 -0.301285 0.348995
 2104.000000 3.141819 -0.359740 0.350506
 2105.000000 3.169665 -0.350450 0.351872
 2106.000000 3.147636 -0.397942 0.357478
 2107.000000 3.159589 -0.335884 0.345814
 2108.000000 3.184470 -0.365781 0.370861
 2109.000000 3.156969 -0.298592 0.363841
 2110.000000 3.168020 -0.343648 0.361666
 2111.000000 3.171614 -0.329378 0.367948
 2112.000000 3.162359 -0.408141 0.361005
 2113.000000 3.118213 -0.300565 0.345306
 2114.000000 3.183127 -0.392644 0.357081
 2115.000000 3.136325 -0.300772 0.368974
 2116.000000 3.139996 -0.313551 0.377310
 2117.000000 3.168576 -0.305089 0.336647
 2118.000000 3.156945 -0.335766 0.358902
 2119.000000 3.153995 -0.359949 0.338586
 2120.000000 3.142026 -0.283434 0.363200
 2121.000000 3.149751 -0.355465 0.366649
 2122.000000 3.127691 -0.355062 0.340347
 2123.000000 3.154026 -0.318668 0.370828
 2124.000000 3.131875 -0.337124 0.383313
 2125.000000 3.112456 -0.274179 0.373723
 2126.000000 3.165809 -0.339635 0.334548
 2127.000000 3.161369 -0.355271 0.336207
 2128.000000 3.145858 -0.343859 0.355893
 2129.000000 3.132929 -0.318604 0.319147
 2130.000000 3.134643 -0.258145 0.356355
 2131.000000 3.135735 -0.295132 0.337818
 2132.000000 3.135361 -0.332218 0.354047
 2133.000000 3.132598 -0.238211 0.335912
 2134.000000 3.139167 -0.328316 0.336175
 2135.000000 3.153790 -0.313694 0.324476
 2136.000000 3.179423 -0.351882 0.336774
 2137.000000 3.128588 -0.415499 0.332552
 2138.000000 3.159483 -0.290758 0.336283
 2139.000000 3.130936 -0.350581 0.322768
 2140.000000 3.165436 -0.299941 0.342905
 2141.000000 3.156568 -0.320981 0.360656
 2142.000000 3.149097 -0.346560 0.337815
 2143.000000 3.161146 -0.356882 0.344231
 2144.000000 3.171369 -0.354047 0.333067
 2145.000000 3.140696 -0.302201 0.350702
 2146.000000 3.182542 -0.329417 0.338760
 2147.000000 3.142243 -0.323361 0.380330
 2148.000000 3.149736 -0.308690 0.368131
 2149.000000 3.139138 -0.280199 0.369155
 2150.000000 3.147729 -0.281910 0.366078
 2151.000000 3.180124 -0.275638 0.372514
 2152.000000 3.137413 -0.354112 0.347267
 2153.000000 3.157429 -0.317142 0.369442
 2154.000000 3.186669 -0.323492 0.384224
 2155.000000 3.176578 -0.253685 0.361554
 2156.000000 3.179000 -0.373455 0.360317
 2157.000000 3.181283 -0.313358 0.345103
 2158.000000 3.156113 -0.343474 0.344107
 2159.000000 3.152723 -0.311818 0.347130
 2160.000000 3.174270 -0.366625 0.343855
 2161.000000 3.145179 -0.322111 0.369262
 2162.000000 3.195943 -0.324927 0.339226
 2163.000000 3.136201 -0.400399 0.362074
 2164.000000 3.136556 -0.253145 0.340321
 2165.000000 3.148735 -0.284795 0.365708
 2166.000000 3.141920 -0.435341 0.350661
 2167.000000 3.111911 -0.332695 0.323893
 2168.000000 3.123468 -0.318256 0.345862
 2169.000000 3.146463 -0.284014 0.334013
 2170.000000 3.137673 -0.331489 0.345592
 2171.000000 3.162876 -0.345662 0.335534
 2172.000000 3.155199 -0.351346 0.353293
 2173.000000 3.117629 -0.332461 0.347775
 2174.000000 3.143263 -0.320174 0.350087
 2175.000000 3.134232 -0.375888 0.344676
 2176.000000 3.128058 -0.353722 0.357760
 2177.000000 3.147597 -0.436185 0.358281
 2178.000000 3.124055 -0.330431 0.345574
 2179.000000 3.153394 -0.313977 0.327411
 2180.000000 3.136312 -0.268254 0.372820
 2181.000000 3.136756 -0.315992 0.356607
 2182.000000 3.087569 -0.292064 0.359914
 2183.000000 3.155622 -0.315150 0.362539
 2184.000000 3.122633 -0.305454 0.348048
 2185.000000 3.157984 -0.295630 0.352165
 2186.000000 3.143650 -0.277173 0.368773
 2187.000000 3.162558 -0.305353 0.346331
 2188.000000 3.158338 -0.376611 0.341175
 2189.000000 3.133141 -0.360092 0.321753
 2190.000000 3.134791 -0.320252 0.342045
 2191.000000 3.180029 -0.376801 0.361988
 2192.000000 3.182161 -0.319533 0.356437
 2193.000000 3.164891 -0.308417 0.350449
 2194.000000 3.167828 -0.341027 0.342221
 2195.000000 3.134308 -0.287705 0.342759
 2196.000000 3.167129 -0.336791 0.335212
 2197.000000 3.162385 -0.303288 0.357994
 2198.000000 3.182742 -0.359170 0.364409
 2199.000000 3.148535 -0.363420 0.373628
 2200.000000 3.182299 -0.408450 0.364049
 2201.000000 3.137408 -0.374428 0.341702
 2202.000000 3.191782 -0.394011 0.341651
 2203.000000 3.163598 -0.332297 0.352877
 2204.000000 3.186006 -0.298241 0.333812
 2205.000000 3.180720 -0.406375 0.337625
 2206.000000 3.133666 -0.344690 0.336043
 2207.000000 3.187732 -0.304137 0.338719
 2208.000000 3.139223 -0.357342 0.339283
 2209.000000 3.161128 -0.300294 0.352180
 2210.000000 3.193700 -0.432920 0.370508
 2211.000000 3.177280 -0.354736 0.344832
 2212.000000 3.181031 -0.337058 0.341989
 2213.000000 3.148056 -0.332778 0.331712
 2214.000000 3.166970 -0.345883 0.333376
 2215.000000 3.150478 -0.346285 0.344646
 2216.000000 3.187587 -0.303060 0.334194
 2217.000000 3.166137 -0.363716 0.345839
 2218.000000 3.176483 -0.368531 0.360672
 2219.000000 3.193033 -0.385328 0.344533
 2220.000000 3.152072 -0.310070 0.395323
 2221.000000 3.178344 -0.334782 0.342923
 2222.000000 3.168600 -0.296076 0.335700
 2223.000000 3.164275 -0.295967 0.335816
 2224.000000 3.132874 -0.330422 0.344746
 2225.000000 3.139609 -0.340708 0.332041
 2226.000000 3.163222 -0.355689 0.348600
 2227.000000 3.162373 -0.251413 0.330364
 2228.000000 3.186826 -0.414192 0.334551
 2229.000000 3.172918 -0.286167 0.322154
 2230.000000 3.142220 -0.378770 0.324969
 2231.000000 3.178632 -0.338513 0.320765
 2232.000000 3.142142 -0.307288 0.311378
 2233.000000 3.143727 -0.357214 0.336323
 2234.000000 3.219891 -0.382993 0.329187
 2235.000000 3.186264 -0.354695 0.351706
 2236.000000 3.190445 -0.344965 0.323967
 2237.000000 3.185424 -0.297230 0.353048
 2238.000000 3.189835 -0.277020 0.355540
 2239.000000 3.164447 -0.372730 0.344009
 2240.000000 3.181567 -0.303803 0.339750
 2241.000000 3.164984 -0.366291 0.348128
 2242.000000 3.156984 -0.274570 0.336534
 2243.000000 3.166813 -0.341716 0.328260
 2244.000000 3.150532 -0.312137 0.335244
 2245.000000 3.163719 -0.293368 0.337750
 2246.000000 3.148143 -0.357561 0.344699
 2247.000000 3.142015 -0.357065 0.326124
 2248.000000 3.194276 -0.390962 0.321198
 2249.000000 3.149049 -0.384998 0.315501
 2250.000000 3.172716 -0.352864 0.346790
 2251.000000 3.154576 -0.360458 0.319502
 2252.000000 3.169736 -0.343431 0.391861
 2253.000000 3.188369 -0.278866 0.358581
 2254.000000 3.156116 -0.322570 0.350253
 2255.000000 3.147341 -0.322232 0.354166
 2256.000000 3.169409 -0.397250 0.357075
 2257.000000 3.159083 -0.364840 0.338189
 2258.000000 3.162402 -0.345172 0.347195
 2259.000000 3.135299 -0.424356 0.360479
 2260.000000 3.165197 -0.324825 0.352304
 2261.000000 3.190033 -0.296738 0.358303
 2262.000000 3.172029 -0.336058 0.328516
 2263.000000 3.186870 -0.369724 0.374963
 2264.000000 3.199384 -0.315935 0.368901
 2265.000000 3.179537 -0.261118 0.329922
 2266.000000 3.166128 -0.231134 0.362648
 2267.000000 3.194303 -0.266056 0.335584
 2268.000000 3.165970 -0.285978 0.369039
 2269.000000 3.183863 -0.371753 0.331027
 2270.000000 3.166317 -0.313968 0.348091
 2271.000000 3.184915 -0.304736 0.369648
 2272.000000 3.187725 -0.303287 0.362477
 2273.000000 3.167609 -0.249609 0.351397
 2274.000000 3.198669 -0.358759 0.380283
 2275.000000 3.160546 -0.325977 0.337211
 2276.000000 3.181931 -0.304546 0.347273
 2277.000000 3.180537 -0.213402 0.343977
 2278.000000 3.145598 -0.338225 0.354598
 2279.000000 3.130322 -0.295738 0.342343
 2280.000000 3.183983 -0.289217 0.352645
 2281.000000 3.184473 -0.309836 0.332057
 2282.000000 3.147605 -0.355532 0.370999
 2283.000000 3.161019 -0.334157 0.376153
 2284.000000 3.199482 -0.303214 0.338136
 2285.000000 3.173841 -0.261649 0.371590
 2286.000000 3.148765 -0.313164 0.349941
 2287.000000 3.157172 -0.337579 0.357720
 2288.000000 3.122742 -0.406544 0.353626
 2289.000000 3.161751 -0.387064 0.370317
 2290.000000 3.147188 -0.326722 0.380216
 2291.000000 3.129226 -0.355387 0.390562
 2292.000000 3.142399 -0.357141 0.367039
 2293.000000 3.150684 -0.331170 0.333963
 2294.000000 3.166469 -0.398618 0.348383
 2295.000000 3.191999 -0.388547 0.325302
 2296.000000 3.188814 -0.364627 0.364908
 2297.000000 3.189020 -0.364691 0.333616
 2298.000000 3.199356 -0.400655 0.369024
 2299.000000 3.178669 -0.340085 0.348268
 2300.000000 3.190750 -0.344473 0.336595
 2301.000000 3.213576 -0.336841 0.353226
 2302.000000 3.190637 -0.337400 0.335798
 2303.000000 3.195155 -0.374268 0.337745
 2304.000000 3.202695 -0.370031 0.338283
 2305.000000 3.190475 -0.317920 0.339712
 2306.000000 3.178418 -0.321719 0.330187
 2307.000000 3.173531 -0.323646 0.334909
 2308.000000 3.186910 -0.328309 0.364976
 2309.000000 3.186326 -0.296112 0.355151
 2310.000000 3.131254 -0.299566 0.359846
 2311.000000 3.155558 -0.328795 0.345469
 2312.000000 3.180952 -0.352636 0.330350
 2313.000000 3.124535 -0.318839 0.343066
 2314.000000 3.157535 -0.378667 0.329548
 2315.000000 3.123929 -0.351638 0.320662
 2316.000000 3.128958 -0.282183 0.308244
 2317.000000 3.143539 -0.379868 0.323135
 2318.000000 3.160624 -0.364105 0.352820
 2319.000000 3.154534 -0.364914 0.336935
 2320.000000 3.168914 -0.359950 0.325075
 2321.000000 3.138027 -0.339196 0.339733
 2322.000000 3.127272 -0.358408 0.333849
 2323.000000 3.159150 -0.364810 0.339933
 2324.000000 3.173112 -0.301040 0.308368
 2325.000000 3.121630 -0.318209 0.335246
 2326.000000 3.180134 -0.351513 0.340442
 2327.000000 3.137130 -0.311389 0.328800
 2328.000000 3.180368 -0.353350 0.340370
 2329.000000 3.161996 -0.328812 0.355735
 2330.000000 3.149070 -0.339692 0.342350
 2331.000000 3.164257 -0.314248 0.355662
 2332.000000 3.141784 -0.333991 0.324618
 2333.000000 3.142825 -0.350972 0.345421
 2334.000000 3.142859 -0.353747 0.351312
 2335.000000 3.189283 -0.336199 0.336167
 2336.000000 3.171771 -0.330485 0.350074
 2337.000000 3.163204 -0.303747 0.347546
 2338.000000 3.136284 -0.321320 0.341847
 2339.000000 3.148767 -0.405762 0.333787
 2340.000000 3.173542 -0.332767 0.343979
 2341.000000 3.181661 -0.365241 0.362007
 2342.000000 3.183419 -0.426160 0.346013
 2343.000000 3.146883 -0.374713 0.358128
 2344.000000 3.177038 -0.386502 0.343976
 2345.000000 3.165744 -0.312352 0.343284
 2346.000000 3.180854 -0.338586 0.337442
 2347.000000 3.195119 -0.343146 0.365551
 2348.000000 3.174069 -0.266170 0.336611
 2349.000000 3.156983 -0.383802 0.327414
 2350.000000 3.145446 -0.375251 0.337525
 2351.000000 3.160494 -0.352179 0.334540
 2352.000000 3.120885 -0.333856 0.334030
 2353.000000 3.125563 -0.453454 0.324439
 2354.000000 3.170252 -0.351620 0.326087
 2355.000000 3.150457 -0.342139 0.314323
 2356.000000 3.120383 -0.348284 0.308314
 2357.000000 3.156072 -0.339155 0.348244
 2358.000000 3.165435 -0.343647 0.305351
 2359.000000 3.172399 -0.348483 0.327629
 2360.000000 3.137037 -0.356546 0.333774
 2361.000000 3.190328 -0.356190 0.332865
 2362.000000 3.125227 -0.334794 0.347416
 2363.000000 3.156402 -0.383664 0.334312
 2364.000000 3.177880 -0.317839 0.349363
 2365.000000 3.116583 -0.414965 0.362519
 2366.000000 3.149713 -0.391354 0.341362
 2367.000000 3.182943 -0.365648 0.321637
 2368.000000 3.181673 -0.359740 0.322022
 2369.000000 3.148719 -0.406973 0.340764
 2370.000000 3.127731 -0.410575 0.324220
 2371.000000 3.127455 -0.372015 0.318900
 2372.000000 3.144877 -0.381157 0.360633
 2373.000000 3.153344 -0.415267 0.345407
 2374.000000 3.169589 -0.407688 0.322904
 2375.000000 3.150346 -0.436665 0.350255
 2376.000000 3.118987 -0.363437 0.313073
 2377.000000 3.139186 -0.421484 0.340730
 2378.000000 3.117176 -0.307028 0.338217
 2379.000000 3.176253 -0.379554 0.351046
 2380.000000 3.099119 -0.447144 0.342739
 2381.000000 3.174602 -0.418375 0.365447
 2382.000000 3.149282 -0.374744 0.316940
 2383.000000 3.168690 -0.433153 0.328869
 2384.000000 3.153765 -0.403184 0.311580
 2385.000000 3.145528 -0.473802 0.355944
 2386.000000 3.183830 -0.429403 0.319740
 2387.000000 3.185426 -0.438017 0.333213
 2388.000000 3.156378 -0.357612 0.348487
 2389.000000 3.146435 -0.467739 0.321882
 2390.000000 3.151348 -0.386201 0.349171
 2391.000000 3.154854 -0.412477 0.344250
 2392.000000 3.125283 -0.434002 0.338680
 2393.000000 3.155388 -0.405180 0.317016
 2394.000000 3.155280 -0.416788 0.365234
 2395.000000 3.170201 -0.416897 0.321418
 2396.000000 3.116017 -0.450021 0.348827
 2397.000000 3.180820 -0.285157 0.335319
 2398.000000 3.195144 -0.415307 0.321745
 2399.000000 3.156320 -0.402420 0.359754
 2400.000000 3.172479 -0.360444 0.349211
 2401.000000 3.154718 -0.409216 0.338920
 2402.000000 3.168349 -0.411057 0.364104
 2403.000000 3.169694 -0.379382 0.352219
 2404.000000 3.140673 -0.369869 0.345003
 2405.000000 3.188683 -0.320376 0.383717
 2406.000000 3.167688 -0.323620 0.351134
 2407.000000 3.186913 -0.398075 0.359250
 2408.000000 3.170614 -0.338697 0.354402
 2409.000000 3.186606 -0.440196 0.341204
 2410.000000 3.138615 -0.322126 0.360207
 2411.000000 3.149628 -0.394640 0.351187
 2412.000000 3.111929 -0.369972 0.335517
 2413.000000 3.108952 -0.338733 0.342515
 2414.000000 3.159313 -0.401530 0.337974
 2415.000000 3.155439 -0.329043 0.339520
 2416.000000 3.161559 -0.431102 0.324044
 2417.000000 3.163945 -0.408367 0.329076
 2418.000000 3.131646 -0.405354 0.339763
 2419.000000 3.172645 -0.278221 0.332884
 2420.000000 3.177595 -0.383208 0.362396
 2421.000000 3.153794 -0.387930 0.348844
 2422.000000 3.140675 -0.379400 0.324725
 2423.000000 3.180711 -0.368227 0.328528
 2424.000000 3.144584 -0.297777 0.348831
 2425.000000 3.166039 -0.408697 0.346896
 2426.000000 3.166200 -0.387774 0.369120
 2427.000000 3.178559 -0.415914 0.335739
 2428.000000 3.162966 -0.327245 0.330417
 2429.000000 3.163427 -0.335246 0.359408
 2430.000000 3.188254 -0.417426 0.335292
 2431.000000 3.171842 -0.374871 0.322067
 2432.000000 3.158263 -0.248689 0.359678
 2433.000000 3.179336 -0.399177 0.351296
 2434.000000 3.163906 -0.458593 0.344053
 2435.000000 3.187955 -0.439343 0.349123
 2436.000000 3.184351 -0.438767 0.342971
 2437.000000 3.196140 -0.411717 0.334669
 2438.000000 3.179479 -0.377618 0.358396
 2439.000000 3.195648 -0.357149 0.327577
 2440.000000 3.196073 -0.422023 0.336075
 2441.000000 3.179831 -0.327647 0.341873
 2442.000000 3.182938 -0.350068 0.358042
 2443.000000 3.205726 -0.370701 0.349461
 2444.000000 3.178912 -0.304558 0.339533
 2445.000000 3.198640 -0.320853 0.349265
 2446.000000 3.187716 -0.370971 0.355684
 2447.000000 3.157259 -0.276398 0.374784
 2448.000000 3.172789 -0.357144 0.359760
 2449.000000 3.163121 -0.338239 0.337975
 2450.000000 3.192245 -0.346493 0.369137
 2451.000000 3.171508 -0.305229 0.332725
 2452.000000 3.140325 -0.350966 0.360953
 2453.000000 3.171203 -0.382090 0.356652
 2454.000000 3.194193 -0.259862 0.352224
 2455.000000 3.168875 -0.363732 0.319876
 2456.000000 3.192939 -0.371821 0.373560
 2457.000000 3.171865 -0.304444 0.348670
 2458.000000 3.206342 -0.365837 0.340876
 2459.000000 3.198387 -0.334442 0.329837
 2460.000000 3.175906 -0.295641 0.319910
 2461.000000 3.182784 -0.300868 0.334562
 2462.000000 3.192128 -0.400907 0.314961
 2463.000000 3.220595 -0.365029 0.338613
 2464.000000 3.155918 -0.309639 0.346569
 2465.000000 3.156616 -0.279131 0.358531
 2466.000000 3.201098 -0.378706 0.367389
 2467.000000 3.184090 -0.306956 0.354555
 2468.000000 3.198709 -0.397289 0.346033
 2469.000000 3.165711 -0.345936 0.368654
 2470.000000 3.182292 -0.328309 0.345963
 2471.000000 3.172595 -0.345239 0.352432
 2472.000000 3.193371 -0.355390 0.351525
 2473.000000 3.186984 -0.403467 0.342973
 2474.000000 3.195455 -0.384205 0.340465
 2475.000000 3.153497 -0.388646 0.383611
 2476.000000 3.198569 -0.412234 0.353089
 2477.000000 3.219807 -0.347136 0.341196
 2478.000000 3.185014 -0.476349 0.371170
 2479.000000 3.206442 -0.309454 0.337827
 2480.000000 3.173558 -0.358600 0.366362
 2481.000000 3.203404 -0.384187 0.335176
 2482.000000 3.152556 -0.313195 0.367651
 2483.000000 3.183669 -0.397128 0.330317
 2484.000000 3.167296 -0.356094 0.367946
 2485.000000 3.159007 -0.295017 0.327743
 2486.000000 3.137371 -0.382292 0.347614
 2487.000000 3.173097 -0.366960 0.328727
 2488.000000 3.196131 -0.320843 0.340341
 2489.000000 3.175746 -0.358842 0.379158
 2490.000000 3.166819 -0.289564 0.328326
 2491.000000 3.195650 -0.310672 0.328173
 2492.000000 3.163265 -0.341476 0.357104
 2493.000000 3.137003 -0.320746 0.337550
 2494.000000 3.164749 -0.304478 0.314930
 2495.000000 3.165064 -0.295496 0.338426
 2496.000000 3.148755 -0.262799 0.354994
 2497.000000 3.143344 -0.331619 0.351860
 2498.000000 3.170585 -0.312835 0.344798
 2499.000000 3.214767 -0.372483 0.340165
 2500.000000 3.188123 -0.348402 0.333018
 2501.000000 3.181760 -0.344057 0.350142
 2502.000000 3.198464 -0.285314 0.353197
 2503.000000 3.186310 -0.363359 0.326640
 2504.000000 3.144782 -0.353064 0.360417
 2505.000000 3.185707 -0.416455 0.329545
 2506.000000 3.185320 -0.346603 0.342652
 2507.000000 3.194304 -0.364952 0.341068
 2508.000000 3.195560 -0.384773 0.358919
 2509.000000 3.183977 -0.367248 0.337079
 2510.000000 3.210807 -0.287155 0.321550
 2511.000000 3.174226 -0.338250 0.352766
 2512.000000 3.185694 -0.321356 0.336457
 2513.000000 3.163198 -0.381834 0.338273
 2514.000000 3.153569 -0.309610 0.326475
 2515.000000 3.183001 -0.355856 0.327468
 2516.000000 3.150459 -0.323597 0.319159
 2517.000000 3.176724 -0.439075 0.334479
 2518.000000 3.176720 -0.428201 0.354019
 2519.000000 3.157401 -0.324800 0.348183
 2520.000000 3.150507 -0.323184 0.340576
 2521.000000 3.140221 -0.323527 0.350927
 2522.000000 3.145705 -0.354015 0.333447
 2523.000000 3.159796 -0.306275 0.356686
 2524.000000 3.163389 -0.373455 0.344093
 2525.000000 3.165960 -0.294520 0.343598
 2526.000000 3.170447 -0.343062 0.345509
 2527.000000 3.181656 -0.320202 0.370101
 2528.000000 3.213376 -0.333461 0.343854
 2529.000000 3.140567 -0.373377 0.336185
 2530.000000 3.164132 -0.306177 0.357826
 2531.000000 3.194359 -0.385992 0.327108
 2532.000000 3.165443 -0.398342 0.322110
 2533.000000 3.184274 -0.274553 0.324093
 2534.000000 3.174727 -0.265797 0.329865
 2535.000000 3.123026 -0.287032 0.331639
 2536.000000 3.181587 -0.380952 0.346359
 2537.000000 3.171395 -0.311896 0.340230
 2538.000000 3.189619 -0.417205 0.331941
 2539.000000 3.174000 -0.371766 0.352831
 2540.000000 3.195466 -0.329949 0.352519
 2541.000000 3.193537 -0.278379 0.384119
 2542.000000 3.193730 -0.365904 0.345037
 2543.000000 3.183746 -0.311607 0.330362
 2544.000000 3.198761 -0.318081 0.376341
 2545.000000 3.152457 -0.352015 0.330107
 2546.000000 3.180313 -0.290405 0.350560
 2547.000000 3.130894 -0.255939 0.329985
 2548.000000 3.179573 -0.340640 0.344632
 2549.000000 3.211201 -0.353040 0.349563
 2550.000000 3.183205 -0.304766 0.358601
 2551.000000 3.168797 -0.277770 0.333455
 2552.000000 3.175083 -0.323188 0.332234
 2553.000000 3.188175 -0.242957 0.354081
 2554.000000 3.146185 -0.309413 0.355668
 2555.000000 3.170423 -0.294965 0.340243
 2556.000000 3.158725 -0.247007 0.352761
 2557.000000 3.119831 -0.301283 0.364410
 2558.000000 3.141341 -0.347622 0.325728
 2559.000000 3.121951 -0.370114 0.309347
 2560.000000 3.138814 -0.348691 0.316618
 2561.000000 3.122649 -0.324175 0.346233
 2562.000000 3.169205 -0.371643 0.312676
 2563.000000 3.150835 -0.327780 0.331382
 2564.000000 3.178498 -0.358446 0.328901
 2565.000000 3.165821 -0.330932 0.352780
 2566.000000 3.159565 -0.336223 0.351161
 2567.000000 3.169558 -0.343408 0.360371
 2568.000000 3.207214 -0.461097 0.341280
 2569.000000 3.164436 -0.367088 0.348790
 2570.000000 3.194246 -0.305320 0.329513
 2571.000000 3.175067 -0.240737 0.358004
 2572.000000 3.135643 -0.357652 0.314288
 2573.000000 3.175261 -0.332117 0.344886
 2574.000000 3.181777 -0.301356 0.331729
 2575.000000 3.158032 -0.376781 0.354012
 2576.000000 3.142372 -0.308947 0.350897
 2577.000000 3.162302 -0.300912 0.367342
 2578.000000 3.166862 -0.280575 0.365667
 2579.000000 3.126339 -0.345534 0.359303
 2580.000000 3.184224 -0.371808 0.371561
 2581.000000 3.129093 -0.359650 0.342463
 2582.000000 3.192690 -0.321993 0.352693
 2583.000000 3.182506 -0.359915 0.348896
 2584.000000 3.169132 -0.339067 0.355735
 2585.000000 3.150611 -0.320233 0.351438
 2586.000000 3.139270 -0.317036 0.352769
 2587.000000 3.140660 -0.324513 0.372627
 2588.000000 3.121567 -0.369087 0.350156
 2589.000000 3.134203 -0.354265 0.306704
 2590.000000 3.167487 -0.363125 0.336200
 2591.000000 3.127525 -0.302169 0.342943
 2592.000000 3.167319 -0.343097 0.365766
 2593.000000 3.163484 -0.330147 0.334001
 2594.000000 3.180712 -0.373517 0.324646
 2595.000000 3.170740 -0.344577 0.317080
 2596.000000 3.194396 -0.366001 0.347077
 2597.000000 3.202027 -0.342019 0.387742
 2598.000000 3.201316 -0.349088 0.369759
 2599.000000 3.202982 -0.379996 0.353186
 2600.000000 3.169576 -0.376845 0.363371
 2601.000000 3.203948 -0.287721 0.357429
 2602.000000 3.194255 -0.385513 0.339089
 2603.000000 3.188514 -0.378969 0.352071
 2604.000000 3.177799 -0.360054 0.339206
 2605.000000 3.212376 -0.328791 0.344487
 2606.000000 3.185991 -0.408102 0.325657
 2607.000000 3.211230 -0.372186 0.361149
 2608.000000 3.189345 -0.277956 0.362867
 2609.000000 3.187425 -0.333177 0.340582
 2610.000000 3.205524 -0.341720 0.347836
 2611.000000 3.197649 -0.330812 0.357898
 2612.000000 3.218691 -0.356635 0.340875
 2613.000000 3.189246 -0.267491 0.346661
 2614.000000 3.175862 -0.294614 0.345295
 2615.000000 3.183964 -0.287689 0.335094
 2616.000000 3.135441 -0.293186 0.347530
 2617.000000 3.203032 -0.278815 0.354457
 2618.000000 3.176366 -0.325966 0.375698
 2619.000000 3.187030 -0.348875 0.348033
 2620.000000 3.187572 -0.359479 0.376448
 2621.000000 3.196132 -0.357628 0.353150
 2622.000000 3.170293 -0.386076 0.315834
 2623.000000 3.188534 -0.275322 0.348315
 2624.000000 3.199834 -0.343585 0.346984
 2625.000000 3.207711 -0.331367 0.369048
 2626.000000 3.189364 -0.370883 0.359717
 2627.000000 3.172754 -0.321457 0.344379
 2628.000000 3.203578 -0.380022 0.366981
 2629.000000 3.174658 -0.390219 0.340719
 2630.000000 3.203946 -0.396283 0.348713
 2631.000000 3.222092 -0.310959 0.368864
 2632.000000 3.146926 -0.378238 0.372078
 2633.000000 3.203203 -0.355316 0.367909
 2634.000000 3.188241 -0.319950 0.339770
 2635.000000 3.193258 -0.349928 0.404769
 2636.000000 3.182011 -0.284764 0.399546
 2637.000000 3.192430 -0.309776 0.372221
 2638.000000 3.173707 -0.401230 0.375748
 2639.000000 3.189157 -0.345720 0.322180
 2640.000000 3.199226 -0.363417 0.371838
 2641.000000 3.199693 -0.292066 0.345911
 2642.000000 3.199474 -0.305935 0.366636
 2643.000000 3.223975 -0.322306 0.379566
 2644.000000 3.223655 -0.282950 0.355061
 2645.000000 3.188436 -0.350059 0.394113
 2646.000000 3.191080 -0.399577 0.349227
 2647.000000 3.218619 -0.439403 0.353194
 2648.000000 3.198816 -0.467979 0.351145
 2649.000000 3.217716 -0.342975 0.323844
 2650.000000 3.193317 -0.407161 0.328902
 2651.000000 3.192688 -0.370574 0.344391
 2652.000000 3.182898 -0.302241 0.347961
 2653.000000 3.209756 -0.266959 0.344790
 2654.000000 3.199262 -0.289713 0.361331
 2655.000000 3.169984 -0.396257 0.372356
 2656.000000 3.201306 -0.321850 0.360198
 2657.000000 3.201820 -0.355449 0.359621
 2658.000000 3.204018 -0.387237 0.354752
 2659.000000 3.199899 -0.356371 0.353286
 2660.000000 3.191963 -0.289107 0.370521
 2661.000000 3.173661 -0.370317 0.371472
 2662.000000 3.190822 -0.351688 0.365796
 2663.000000 3.230002 -0.326287 0.350316
 2664.000000 3.206375 -0.363311 0.359621
 2665.000000 3.169332 -0.341629 0.400019
 2666.000000 3.199372 -0.372269 0.364787
 2667.000000 3.216803 -0.279383 0.386416
 2668.000000 3.184514 -0.257534 0.358474
 2669.000000 3.165063 -0.328616 0.378372
 2670.000000 3.207057 -0.360160 0.403785
 2671.000000 3.158277 -0.367792 0.367698
 2672.000000 3.176690 -0.391561 0.352596
 2673.000000 3.189989 -0.316473 0.363953
 2674.000000 3.205481 -0.347316 0.364606
 2675.000000 3.163330 -0.326792 0.359823
 2676.000000 3.208440 -0.378227 0.358460
 2677.000000 3.198555 -0.352463 0.345759
 2678.000000 3.178761 -0.321151 0.371631
 2679.000000 3.146648 -0.268201 0.363770
 2680.000000 3.143856 -0.348823 0.383231
 2681.000000 3.142454 -0.367141 0.367936
 2682.000000 3.201238 -0.343551 0.361142
 2683.000000 3.186049 -0.285293 0.349054
 2684.000000 3.184839 -0.299073 0.337371
 2685.000000 3.174465 -0.322701 0.352728
 2686.000000 3.169195 -0.294397 0.343937
 2687.000000 3.170744 -0.316135 0.362473
 2688.000000 3.174611 -0.346786 0.372591
 2689.000000 3.247074 -0.375777 0.349239
 2690.000000 3.216843 -0.316261 0.347598
 2691.000000 3.188962 -0.324240 0.362819
 2692.000000 3.164998 -0.320800 0.339090
 2693.000000 3.152755 -0.364014 0.351658
 2694.000000 3.221407 -0.307491 0.351209
 2695.000000 3.177778 -0.334595 0.331692
 2696.000000 3.163231 -0.311462 0.342957
 2697.000000 3.159125 -0.390146 0.369260
 2698.000000 3.206354 -0.385755 0.365925
 2699.000000 3.204238 -0.347846 0.348783
 2700.000000 3.193597 -0.351875 0.366895
 2701.000000 3.173710 -0.317561 0.342833
 2702.000000 3.189107 -0.299546 0.363131
 2703.000000 3.180528 -0.339933 0.331228
 2704.000000 3.150758 -0.367293 0.332501
 2705.000000 3.174105 -0.314627 0.361400
 2706.000000 3.157224 -0.265636 0.369850
 2707.000000 3.212510 -0.345671 0.322262
 2708.000000 3.205347 -0.338806 0.363672
 2709.000000 3.175462 -0.319661 0.363152
 2710.000000 3.150485 -0.295737 0.359035
 2711.000000 3.203965 -0.340011 0.387879
 2712.000000 3.165028 -0.418668 0.357477
 2713.000000 3.177835 -0.354649 0.338134
 2714.000000 3.210691 -0.373146 0.366896
 2715.000000 3.195809 -0.330940 0.322518
 2716.000000 3.191763 -0.348580 0.353649
 2717.000000 3.187124 -0.387702 0.339624
 2718.000000 3.206917 -0.398474 0.359195
 2719.000000 3.192887 -0.281856 0.335633
 2720.000000 3.207569 -0.312404 0.370865
 2721.000000 3.209718 -0.416819 0.343131
 2722.000000 3.168874 -0.341294 0.333561
 2723.000000 3.197054 -0.293730 0.336180
 2724.000000 3.200019 -0.332591 0.323578
 2725.000000 3.198397 -0.357924 0.357961
 2726.000000 3.206203 -0.426824 0.344656
 2727.000000 3.155454 -0.328766 0.334715
 2728.000000 3.207643 -0.369744 0.339276
 2729.000000 3.191953 -0.455951 0.369437
 2730.000000 3.186813 -0.305007 0.377610
 2731.000000 3.202339 -0.440601 0.388468
 2732.000000 3.178818 -0.295182 0.362480
 2733.000000 3.156220 -0.321323 0.348531
 2734.000000 3.176292 -0.345570 0.339519
 2735.000000 3.155754 -0.319573 0.351524
 2736.000000 3.206772 -0.434638 0.337239
 2737.000000 3.196235 -0.355767 0.359507
 2738.000000 3.173383 -0.345965 0.341334
 2739.000000 3.196135 -0.369415 0.375711
 2740.000000 3.173693 -0.320968 0.365302
 2741.000000 3.190744 -0.346251 0.326049
 2742.000000 3.184456 -0.275884 0.348483
 2743.000000 3.187278 -0.369993 0.361423
 2744.000000 3.198620 -0.353213 0.348834
 2745.000000 3.189970 -0.319346 0.356219
 2746.000000 3.216705 -0.392678 0.338319
 2747.000000 3.199883 -0.332138 0.370877
 2748.000000 3.183928 -0.286313 0.376073
 2749.000000 3.179000 -0.297118 0.355465
 2750.000000 3.171987 -0.389652 0.370851
 2751.000000 3.163901 -0.296329 0.360469
 2752.000000 3.229139 -0.320218 0.349576
 2753.000000 3.214393 -0.315988 0.351985
 2754.000000 3.223390 -0.395463 0.375635
 2755.000000 3.201703 -0.350286 0.367192
 2756.000000 3.234999 -0.315668 0.353348
 2757.000000 3.190235 -0.357177 0.352834
 2758.000000 3.168434 -0.419104 0.369253
 2759.000000 3.206037 -0.406814 0.365298
 2760.000000 3.185984 -0.386756 0.376294
 2761.000000 3.204938 -0.422508 0.365379
 2762.000000 3.199148 -0.392587 0.382636
 2763.000000 3.194662 -0.410249 0.347644
 2764.000000 3.197436 -0.404411 0.352824
 2765.000000 3.192517 -0.378460 0.363581
 2766.000000 3.211029 -0.359235 0.366600
 2767.000000 3.194070 -0.449883 0.329907
 2768.000000 3.205966 -0.366316 0.365281
 2769.000000 3.216804 -0.401123 0.353995
 2770.000000 3.183964 -0.337996 0.335053
 2771.000000 3.209786 -0.356583 0.339570
 2772.000000 3.214871 -0.373494 0.358684
 2773.000000 3.203822 -0.348010 0.340317
 2774.000000 3.180168 -0.329863 0.362799
 2775.000000 3.189082 -0.329676 0.352610
 2776.000000 3.168748 -0.310771 0.344263
 2777.000000 3.221468 -0.430023 0.348157
 2778.000000 3.247551 -0.377807 0.350169
 2779.000000 3.204368 -0.296663 0.337524
 2780.000000 3.216454 -0.316579 0.350181
 2781.000000 3.232950 -0.390000 0.347072
 2782.000000 3.185367 -0.326593 0.356465
 2783.000000 3.221331 -0.362975 0.347529
 2784.000000 3.182742 -0.288257 0.374010
 2785.000000 3.206053 -0.247916 0.349302
 2786.000000 3.200724 -0.368958 0.354527
 2787.000000 3.195679 -0.362916 0.361965
 2788.000000 3.183295 -0.381584 0.369222
 2789.000000 3.224094 -0.321073 0.326820
 2790.000000 3.212159 -0.357460 0.350648
 2791.000000 3.198022 -0.312672 0.347443
 2792.000000 3.209728 -0.364121 0.378513
 2793.000000 3.172332 -0.229717 0.329038
 2794.000000 3.202711 -0.309869 0.338707
 2795.000000 3.150907 -0.332569 0.352122
 2796.000000 3.192813 -0.336969 0.333224
 2797.000000 3.181162 -0.270744 0.354711
 2798.000000 3.227432 -0.290766 0.356693
 2799.000000 3.171761 -0.322126 0.351838
 2800.000000 3.185850 -0.285990 0.337571
 2801.000000 3.217536 -0.354080 0.340455
 2802.000000 3.206163 -0.300088 0.353317
 2803.000000 3.188532 -0.329906 0.339901
 2804.000000 3.213408 -0.376565 0.336333
 2805.000000 3.209919 -0.321934 0.342304
 2806.000000 3.166514 -0.353034 0.330309
 2807.000000 3.182200 -0.364895 0.330688
 2808.000000 3.191079 -0.315487 0.331505
 2809.000000 3.190276 -0.317565 0.339586
 2810.000000 3.181035 -0.375850 0.341887
 2811.000000 3.208653 -0.338325 0.343058
 2812.000000 3.195684 -0.310719 0.326110
 2813.000000 3.191720 -0.311672 0.364415
 2814.000000 3.175124 -0.330501 0.321581
 2815.000000 3.199817 -0.392003 0.342213
 2816.000000 3.194121 -0.348884 0.337778
 2817.000000 3.178441 -0.367600 0.323063
 2818.000000 3.196183 -0.270755 0.361548
 2819.000000 3.215949 -0.317285 0.330652
 2820.000000 3.187493 -0.335595 0.335304
 2821.000000 3.167411 -0.307245 0.327822
 2822.000000 3.214580 -0.318364 0.351356
 2823.000000 3.193438 -0.354917 0.352977
 2824.000000 3.217245 -0.290466 0.375950
 2825.000000 3.185170 -0.270692 0.361444
 2826.000000 3.207273 -0.337786 0.366115
 2827.000000 3.197417 -0.270685 0.349133
 2828.000000 3.191654 -0.305628 0.330863
 2829.000000 3.180679 -0.319480 0.347746
 2830.000000 3.202744 -0.311564 0.342224
 2831.000000 3.187517 -0.345929 0.376939
 2832.000000 3.165708 -0.230072 0.378428
 2833.000000 3.132852 -0.263149 0.368164
 2834.000000 3.186641 -0.264714 0.361987
 2835.000000 3.205419 -0.274190 0.356208
 2836.000000 3.200612 -0.361868 0.344848
 2837.000000 3.201071 -0.309918 0.356523
 2838.000000 3.159903 -0.319116 0.356447
 2839.000000 3.171281 -0.311936 0.318056
 2840.000000 3.217814 -0.314647 0.341741
 2841.000000 3.180462 -0.349035 0.368737
 2842.000000 3.191078 -0.265891 0.362210
 2843.000000 3.220491 -0.326453 0.331603
 2844.000000 3.167646 -0.284895 0.368776
 2845.000000 3.192602 -0.308684 0.350565
 2846.000000 3.155564 -0.335404 0.344409
 2847.000000 3.186880 -0.412217 0.324950
 2848.000000 3.184057 -0.360512 0.367153
 2849.000000 3.169149 -0.340138 0.350267
 2850.000000 3.159370 -0.371825 0.343266
 2851.000000 3.213787 -0.381455 0.349355
 2852.000000 3.182009 -0.360241 0.340372
 2853.000000 3.223381 -0.306844 0.342297
 2854.000000 3.215387 -0.359327 0.342650
 2855.000000 3.168310 -0.347668 0.341961
 2856.000000 3.185237 -0.370412 0.325014
 2857.000000 3.181587 -0.326918 0.367506
 2858.000000 3.200758 -0.351469 0.340847
 2859.000000 3.194048 -0.344533 0.354029
 2860.000000 3.193845 -0.333539 0.358992
 2861.000000 3.174341 -0.319390 0.393895
 2862.000000 3.216300 -0.268787 0.356527
 2863.000000 3.209146 -0.296874 0.333319
 2864.000000 3.178241 -0.305947 0.349840
 2865.000000 3.198319 -0.301092 0.345487
 2866.000000 3.197596 -0.364764 0.367069
 2867.000000 3.194067 -0.336050 0.373319
 2868.000000 3.173106 -0.306234 0.367572
 2869.000000 3.181258 -0.433286 0.362833
 2870.000000 3.205430 -0.368251 0.363482
 2871.000000 3.154743 -0.328169 0.362638
 2872.000000 3.201279 -0.350553 0.350602
 2873.000000 3.195166 -0.377529 0.365570
 2874.000000 3.189199 -0.282723 0.373977
 2875.000000 3.193727 -0.356776 0.347152
 2876.000000 3.220456 -0.279906 0.365626
 2877.000000 3.182595 -0.400813 0.343690
 2878.000000 3.175797 -0.388579 0.344076
 2879.000000 3.159823 -0.381964 0.374129
 2880.000000 3.188450 -0.376417 0.340408
 2881.000000 3.188184 -0.330099 0.368694
 2882.000000 3.157204 -0.334302 0.335788
 2883.000000 3.177909 -0.411263 0.359314
 2884.000000 3.184441 -0.366050 0.377810
 2885.000000 3.196760 -0.302426 0.365283
 2886.000000 3.178559 -0.341462 0.364909
 2887.000000 3.199803 -0.317556 0.346180
 2888.000000 3.203409 -0.323496 0.356068
 2889.000000 3.163470 -0.368695 0.361593
 2890.000000 3.198113 -0.349857 0.397074
 2891.000000 3.187035 -0.432941 0.378120
 2892.000000 3.221840 -0.449856 0.373201
 2893.000000 3.139551 -0.417402 0.378970
 2894.000000 3.163566 -0.323007 0.362214
 2895.000000 3.184078 -0.373114 0.377330
 2896.000000 3.178087 -0.267446 0.380765
 2897.000000 3.165272 -0.375856 0.361422
 2898.000000 3.202142 -0.361591 0.358567
 2899.000000 3.208329 -0.380416 0.361729
 2900.000000 3.209663 -0.343542 0.344588
 2901.000000 3.245922 -0.335936 0.350249
 2902.000000 3.210650 -0.378375 0.326432
 2903.000000 3.169108 -0.415488 0.329613
 2904.000000 3.216169 -0.427271 0.334175
 2905.000000 3.182053 -0.321905 0.366993
 2906.000000 3.161307 -0.388937 0.354217
 2907.000000 3.204299 -0.286155 0.368541
 2908.000000 3.199616 -0.331507 0.326081
 2909.000000 3.170155 -0.344770 0.354986
 2910.000000 3.166205 -0.352831 0.331484
 2911.000000 3.194229 -0.346970 0.348972
 2912.000000 3.203348 -0.343308 0.348191
 2913.000000 3.203272 -0.414614 0.362915
 2914.000000 3.181543 -0.368849 0.326951
 2915.000000 3.180957 -0.403299 0.357570
 2916.000000 3.181095 -0.338471 0.339230
 2917.000000 3.198461 -0.374532 0.369237
 2918.000000 3.153488 -0.363542 0.357311
 2919.000000 3.215386 -0.446864 0.336396
 2920.000000 3.198945 -0.329907 0.334617
 2921.000000 3.143515 -0.312091 0.386423
 2922.000000 3.175323 -0.323973 0.350585
 2923.000000 3.173185 -0.318921 0.339786
 2924.000000 3.167343 -0.299751 0.349149
 2925.000000 3.151278 -0.388043 0.361275
 2926.000000 3.202290 -0.316212 0.353768
 2927.000000 3.170396 -0.303264 0.383746
 2928.000000 3.163267 -0.331825 0.323536
 2929.000000 3.126569 -0.279057 0.360036
 2930.000000 3.144045 -0.319234 0.355276
 2931.000000 3.161430 -0.296118 0.380932
 2932.000000 3.179395 -0.378148 0.347528
 2933.000000 3.153577 -0.331813 0.355877
 2934.000000 3.184128 -0.368405 0.327934
 2935.000000 3.180113 -0.329851 0.337497
 2936.000000 3.167881 -0.287035 0.355177
 2937.000000 3.225327 -0.347150 0.355726
 2938.000000 3.185515 -0.291406 0.348190
 2939.000000 3.185720 -0.353031 0.325332
 2940.000000 3.210989 -0.294260 0.342582
 2941.000000 3.173958 -0.309499 0.342123
 2942.000000 3.199581 -0.451002 0.356006
 2943.000000 3.175419 -0.335754 0.354144
 2944.000000 3.193936 -0.246826 0.361250
 2945.000000 3.200321 -0.338163 0.350196
 2946.000000 3.193067 -0.373802 0.311464
 2947.000000 3.170887 -0.327911 0.318297
 2948.000000 3.175914 -0.290596 0.310689
 2949.000000 3.150717 -0.281495 0.311336
 2950.000000 3.200361 -0.385406 0.330828
 2951.000000 3.192734 -0.382649 0.354795
 2952.000000 3.142242 -0.336064 0.345769
 2953.000000 3.195868 -0.328248 0.327753
 2954.000000 3.133804 -0.304410 0.323732
 2955.000000 3.127199 -0.388783 0.336722
 2956.000000 3.154004 -0.296144 0.335319
 2957.000000 3.160651 -0.323537 0.341976
 2958.000000 3.163718 -0.286495 0.341920
 2959.000000 3.201889 -0.363079 0.315554
 2960.000000 3.142044 -0.307455 0.334763
 2961.000000 3.178331 -0.264111 0.351371
 2962.000000 3.149081 -0.373646 0.335847
 2963.000000 3.156472 -0.376296 0.334967
 2964.000000 3.175293 -0.360261 0.351032
 2965.000000 3.166893 -0.382508 0.332407
 2966.000000 3.192832 -0.314878 0.342266
 2967.000000 3.184146 -0.298679 0.330444
 2968.000000 3.142422 -0.281141 0.355328
 2969.000000 3.172048 -0.344892 0.331447
 2970.000000 3.162777 -0.277960 0.339472
 2971.000000 3.172028 -0.286939 0.330587
 2972.000000 3.166320 -0.392461 0.345939
 2973.000000 3.180050 -0.306522 0.368896
 2974.000000 3.130561 -0.250681 0.353540
 2975.000000 3.177058 -0.287476 0.356595
 2976.000000 3.141459 -0.317532 0.360811
 2977.000000 3.141601 -0.279728 0.338337
 2978.000000 3.171731 -0.266441 0.337192
 2979.000000 3.145320 -0.240591 0.354003
 2980.000000 3.163265 -0.279535 0.373823
 2981.000000 3.146142 -0.308137 0.353631
 2982.000000 3.114233 -0.320348 0.341817
 2983.000000 3.152943 -0.318883 0.357699
 2984.000000 3.154440 -0.294525 0.369080
 2985.000000 3.159564 -0.347238 0.341175
 2986.000000 3.118813 -0.309156 0.328123
 2987.000000 3.183642 -0.403115 0.348129
 2988.000000 3.136241 -0.405226 0.347044
 2989.000000 3.173491 -0.322624 0.325448
 2990.000000 3.173358 -0.324648 0.341776
 2991.000000 3.171643 -0.356626 0.330941
 2992.000000 3.168913 -0.269009 0.320648
 2993.000000 3.181607 -0.280100 0.326526
 2994.000000 3.137442 -0.348152 0.346694
 2995.000000 3.166075 -0.334270 0.323673
 2996.000000 3.195140 -0.296522 0.331365
 2997.000000 3.178125 -0.317960 0.342430
 2998.000000 3.163348 -0.281880 0.370387
 2999.000000 3.191353 -0.320158 0.337533
 3000.000000 3.148543 -0.307876 0.325557
 3001.000000 3.188648 -0.270128 0.380417
 3002.000000 3.171481 -0.362762 0.317887
 3003.000000 3.190361 -0.268752 0.320451
 3004.000000 3.153977 -0.337917 0.343044
 3005.000000 3.204772 -0.351925 0.341763
 3006.000000 3.174402 -0.312433 0.354992
 3007.000000 3.170327 -0.334319 0.344644
 3008.000000 3.192015 -0.372685 0.327279
 3009.000000 3.183213 -0.399784 0.357598
 3010.000000 3.201368 -0.337172 0.363081
 3011.000000 3.209087 -0.365596 0.347071
 3012.000000 3.190087 -0.313204 0.385369
 3013.000000 3.177877 -0.356713 0.375798
 3014.000000 3.184591 -0.287744 0.345446
 3015.000000 3.158765 -0.259215 0.363935
 3016.000000 3.194023 -0.271203 0.350217
 3017.000000 3.218121 -0.333762 0.348230
 3018.000000 3.172067 -0.317644 0.326368
 3019.000000 3.164935 -0.335850 0.349222
 3020.000000 3.169067 -0.343677 0.341618
 3021.000000 3.170908 -0.328683 0.323131
 3022.000000 3.175650 -0.365300 0.364330
 3023.000000 3.181958 -0.295412 0.328419
 3024.000000 3.178265 -0.360243 0.316206
 3025.000000 3.185581 -0.323251 0.338726
 3026.000000 3.179287 -0.324469 0.381456
 3027.000000 3.149796 -0.297765 0.347224
 3028.000000 3.171450 -0.278773 0.346283
 3029.000000 3.193712 -0.328397 0.348485
 3030.000000 3.184998 -0.372247 0.322294
 3031.000000 3.133229 -0.303163 0.357678
 3032.000000 3.143332 -0.308832 0.347005
 3033.000000 3.147418 -0.337701 0.360395
 3034.000000 3.167265 -0.329903 0.322321
 3035.000000 3.178142 -0.257099 0.366400
 3036.000000 3.087729 -0.344027 0.363389
 3037.000000 3.156710 -0.360785 0.345796
 3038.000000 3.128250 -0.344085 0.317629
 3039.000000 3.171225 -0.370282 0.348672
 3040.000000 3.149842 -0.286653 0.346634
 3041.000000 3.160877 -0.359696 0.351631
 3042.000000 3.132759 -0.296604 0.333202
 3043.000000 3.150958 -0.255329 0.332304
 3044.000000 3.117996 -0.274355 0.323079
 3045.000000 3.145778 -0.266105 0.322423
 3046.000000 3.163839 -0.285746 0.331591
 3047.000000 3.149661 -0.344691 0.355715
 3048.000000 3.155973 -0.362273 0.317883
 3049.000000 3.190869 -0.357758 0.307769
 3050.000000 3.144278 -0.316494 0.352389
 3051.000000 3.144216 -0.359483 0.356763
 3052.000000 3.173341 -0.317359 0.318029
 3053.000000 3.186619 -0.268633 0.344324
 3054.000000 3.147462 -0.291274 0.382712
 3055.000000 3.117734 -0.266894 0.334121
 3056.000000 3.158824 -0.362151 0.376549
 3057.000000 3.181695 -0.265180 0.387136
 3058.000000 3.152253 -0.362450 0.351924
 3059.000000 3.140030 -0.290322 0.360000
 3060.000000 3.127565 -0.331976 0.358811
 3061.000000 3.124576 -0.347046 0.361264
 3062.000000 3.130490 -0.344492 0.355323
 3063.000000 3.158733 -0.397678 0.357447
 3064.000000 3.167539 -0.359550 0.385137
 3065.000000 3.183494 -0.281984 0.363305
 3066.000000 3.171569 -0.412805 0.366949
 3067.000000 3.204929 -0.379304 0.367756
 3068.000000 3.139753 -0.361748 0.334578
 3069.000000 3.188721 -0.360881 0.339598
 3070.000000 3.160353 -0.346334 0.344774
 3071.000000 3.189809 -0.320202 0.332678
 3072.000000 3.145898 -0.311914 0.378160
 3073.000000 3.166422 -0.333606 0.366719
 3074.000000 3.180301 -0.291202 0.371019
 3075.000000 3.189722 -0.351224 0.395861
 3076.000000 3.199816 -0.345458 0.358629
 3077.000000 3.167027 -0.391136 0.351865
 3078.000000 3.155185 -0.362408 0.357762
 3079.000000 3.139188 -0.396180 0.370009
 3080.000000 3.175665 -0.403138 0.368065
 3081.000000 3.189174 -0.364185 0.347003
 3082.000000 3.172992 -0.336954 0.386656
 3083.000000 3.196851 -0.311257 0.342823
 3084.000000 3.175838 -0.327243 0.345439
 3085.000000 3.167050 -0.346812 0.352065
 3086.000000 3.159478 -0.374839 0.320149
 3087.000000 3.174041 -0.347381 0.346909
 3088.000000 3.199927 -0.381634 0.382364
 3089.000000 3.154734 -0.431169 0.372158
 3090.000000 3.136790 -0.448453 0.341994
 3091.000000 3.144888 -0.378312 0.336334
 3092.000000 3.158280 -0.333215 0.335815
 3093.000000 3.173457 -0.398316 0.347133
 3094.000000 3.161306 -0.394893 0.352280
 3095.000000 3.159311 -0.318061 0.373935
 3096.000000 3.170001 -0.325698 0.367271
 3097.000000 3.231989 -0.404870 0.351830
 3098.000000 3.188748 -0.374427 0.357010
 3099.000000 3.187766 -0.442874 0.359304
 3100.000000 3.175985 -0.390139 0.366097
 3101.000000 3.136105 -0.321039 0.368839
 3102.000000 3.166089 -0.318092 0.352479
 3103.000000 3.153877 -0.347817 0.376207
 3104.000000 3.172117 -0.375774 0.363023
 3105.000000 3.156136 -0.403222 0.368313
 3106.000000 3.114985 -0.273262 0.361941
 3107.000000 3.138531 -0.272731 0.360872
 3108.000000 3.189474 -0.317093 0.376678
 3109.000000 3.171413 -0.321222 0.363231
 3110.000000 3.175003 -0.332520 0.365115
 3111.000000 3.141822 -0.342254 0.342672
 3112.000000 3.173774 -0.368995 0.360093
 3113.000000 3.145429 -0.343564 0.357339
 3114.000000 3.155095 -0.370650 0.373318
 3115.000000 3.163473 -0.302973 0.357175
 3116.000000 3.134725 -0.272373 0.352095
 3117.000000 3.143756 -0.310446 0.353418
 3118.000000 3.142728 -0.341380 0.344927
 3119.000000 3.161978 -0.337123 0.345107
 3120.000000 3.135388 -0.329292 0.353539
 3121.000000 3.208083 -0.335221 0.345358
 3122.000000 3.191387 -0.275792 0.303186
 3123.000000 3.176213 -0.348397 0.341022
 3124.000000 3.161441 -0.275663 0.359801
 3125.000000 3.165158 -0.328454 0.350212
 3126.000000 3.166408 -0.365194 0.349266
 3127.000000 3.156117 -0.292834 0.350238
 3128.000000 3.213407 -0.351761 0.336504
 3129.000000 3.168614 -0.366672 0.360103
 3130.000000 3.175046 -0.356804 0.355782
 3131.000000 3.166094 -0.292065 0.369202
 3132.000000 3.177770 -0.290012 0.355240
 3133.000000 3.144957 -0.208470 0.358114
 3134.000000 3.169098 -0.251072 0.340905
 3135.000000 3.163753 -0.249146 0.354418
 3136.000000 3.172171 -0.320883 0.358137
 3137.000000 3.164695 -0.310345 0.367432
 3138.000000 3.179414 -0.297954 0.331236
 3139.000000 3.175784 -0.247393 0.347737
 3140.000000 3.151734 -0.330887 0.359646
 3141.000000 3.184284 -0.313845 0.360290
 3142.000000 3.171089 -0.314381 0.347819
 3143.000000 3.193603 -0.306151 0.371101
 3144.000000 3.160385 -0.295214 0.340397
 3145.000000 3.180702 -0.242896 0.339667
 3146.000000 3.169321 -0.320082 0.331687
 3147.000000 3.154373 -0.312498 0.338446
 3148.000000 3.183023 -0.256597 0.357025
 3149.000000 3.171527 -0.299805 0.364543
 3150.000000 3.185237 -0.338938 0.361405
 3151.000000 3.141647 -0.285298 0.348687
 3152.000000 3.188479 -0.314527 0.364114
 3153.000000 3.190870 -0.395613 0.351869
 3154.000000 3.161891 -0.361069 0.358011
 3155.000000 3.213964 -0.348010 0.354142
 3156.000000 3.183064 -0.289432 0.371961
 3157.000000 3.168505 -0.310579 0.356110
 3158.000000 3.163767 -0.297525 0.346580
 3159.000000 3.159937 -0.301928 0.342864
 3160.000000 3.193575 -0.379010 0.340873
 3161.000000 3.170705 -0.340383 0.358898
 3162.000000 3.168753 -0.329675 0.348404
 3163.000000 3.132582 -0.311409 0.344170
 3164.000000 3.200589 -0.315035 0.325579
 3165.000000 3.178895 -0.330142 0.347844
 3166.000000 3.178193 -0.289616 0.351646
 3167.000000 3.123923 -0.277665 0.368699
 3168.000000 3.120369 -0.191565 0.366385
 3169.000000 3.190054 -0.358530 0.353836
 3170.000000 3.131733 -0.244217 0.367690
 3171.000000 3.154859 -0.282661 0.365439
 3172.000000 3.107596 -0.305508 0.373676
 3173.000000 3.144405 -0.313032 0.340338
 3174.000000 3.119956 -0.265674 0.372159
 3175.000000 3.170118 -0.345299 0.367843
 3176.000000 3.125856 -0.228653 0.350528
 3177.000000 3.164827 -0.321924 0.315220
 3178.000000 3.181656 -0.317931 0.351700
 3179.000000 3.135193 -0.270506 0.348150
 3180.000000 3.173371 -0.254818 0.375627
 3181.000000 3.171874 -0.322221 0.374046
 3182.000000 3.168040 -0.284679 0.358590
 3183.000000 3.155252 -0.355496 0.356141
 3184.000000 3.179320 -0.300078 0.352511
 3185.000000 3.165888 -0.269641 0.360114
 3186.000000 3.179697 -0.224626 0.379408
 3187.000000 3.146869 -0.227221 0.350750
 3188.000000 3.160152 -0.242974 0.342962
 3189.000000 3.189358 -0.323006 0.370661
 3190.000000 3.169283 -0.319422 0.349519
 3191.000000 3.195463 -0.361668 0.377872
 3192.000000 3.182844 -0.371748 0.338765
 3193.000000 3.189953 -0.341243 0.334507
 3194.000000 3.201772 -0.352931 0.344941
 3195.000000 3.181135 -0.289677 0.365543
 3196.000000 3.166204 -0.334993 0.353602
 3197.000000 3.179914 -0.329786 0.375182
 3198.000000 3.200013 -0.372014 0.321033
 3199.000000 3.157335 -0.247358 0.346860
 3200.000000 3.150995 -0.294029 0.324066
 3201.000000 3.151375 -0.217164 0.345129
 3202.000000 3.204465 -0.391105 0.344844
 3203.000000 3.156365 -0.346921 0.347784
 3204.000000 3.176682 -0.289653 0.342754
 3205.000000 3.140783 -0.326467 0.340328
 3206.000000 3.173088 -0.309438 0.347867
 3207.000000 3.171851 -0.282662 0.373481
 3208.000000 3.166208 -0.212810 0.361443
 3209.000000 3.174184 -0.281875 0.348522
 3210.000000 3.185573 -0.364055 0.361553
 3211.000000 3.157374 -0.271746 0.369481
 3212.000000 3.159552 -0.353446 0.350493
 3213.000000 3.188862 -0.282827 0.361406
 3214.000000 3.216030 -0.356828 0.384356
 3215.000000 3.173205 -0.268448 0.404824
 3216.000000 3.193608 -0.331701 0.378707
 3217.000000 3.153938 -0.332542 0.366111
 3218.000000 3.155661 -0.307268 0.351424
 3219.000000 3.166657 -0.410621 0.346984
 3220.000000 3.137727 -0.380926 0.369291
 3221.000000 3.176876 -0.298826 0.348971
 3222.000000 3.175145 -0.373835 0.350555
 3223.000000 3.186029 -0.255246 0.353589
 3224.000000 3.171332 -0.370125 0.326034
 3225.000000 3.171883 -0.361337 0.349821
 3226.000000 3.167771 -0.348749 0.353871
 3227.000000 3.178783 -0.352833 0.337548
 3228.000000 3.189629 -0.376425 0.322351
 3229.000000 3.174851 -0.325764 0.373944
 3230.000000 3.143145 -0.336503 0.374715
 3231.000000 3.155219 -0.350538 0.356901
 3232.000000 3.167926 -0.399271 0.360877
 3233.000000 3.170596 -0.360934 0.357294
 3234.000000 3.130556 -0.328043 0.373052
 3235.000000 3.183700 -0.423430 0.340401
 3236.000000 3.170832 -0.276068 0.343709
 3237.000000 3.138617 -0.304298 0.371592
 3238.000000 3.168125 -0.295248 0.363326
 3239.000000 3.193255 -0.320314 0.363959
 3240.000000 3.160675 -0.361621 0.380231
 3241.000000 3.111696 -0.239073 0.368642
 3242.000000 3.119663 -0.298408 0.366212
 3243.000000 3.164643 -0.327837 0.356617
 3244.000000 3.157263 -0.325416 0.348967
 3245.000000 3.154064 -0.252156 0.324098
 3246.000000 3.168472 -0.269719 0.356235
 3247.000000 3.139135 -0.321057 0.359941
 3248.000000 3.174593 -0.312917 0.360696
 3249.000000 3.193610 -0.324610 0.363378
 3250.000000 3.193172 -0.302244 0.358551
 3251.000000 3.138873 -0.381962 0.355037
 3252.000000 3.163172 -0.233113 0.345138
 3253.000000 3.184097 -0.305739 0.355343
 3254.000000 3.201766 -0.293418 0.368851
 3255.000000 3.188786 -0.375358 0.370687
 3256.000000 3.174129 -0.327433 0.382913
 3257.000000 3.173926 -0.278795 0.358887
 3258.000000 3.161602 -0.303087 0.361169
 3259.000000 3.206291 -0.361567 0.331195
 3260.000000 3.184906 -0.421510 0.345708
 3261.000000 3.191580 -0.310981 0.349559
 3262.000000 3.192533 -0.344050 0.323218
 3263.000000 3.166468 -0.345725 0.331091
 3264.000000 3.172369 -0.298774 0.331393
 3265.000000 3.161488 -0.379394 0.371485
 3266.000000 3.182835 -0.244141 0.412289
 3267.000000 3.187168 -0.310984 0.331769
 3268.000000 3.190695 -0.331730 0.339949
 3269.000000 3.181521 -0.346087 0.362684
 3270.000000 3.207636 -0.360237 0.335911
 3271.000000 3.187963 -0.311828 0.368603
 3272.000000 3.206307 -0.281409 0.356090
 3273.000000 3.223879 -0.397694 0.352703
 3274.000000 3.227528 -0.367466 0.334531
 3275.000000 3.194631 -0.389965 0.344086
 3276.000000 3.204424 -0.419803 0.350693
 3277.000000 3.206480 -0.261027 0.344623
 3278.000000 3.223187 -0.334754 0.327738
 3279.000000 3.192010 -0.308617 0.354591
 3280.000000 3.179939 -0.339728 0.369856
 3281.000000 3.187393 -0.260374 0.309289
 3282.000000 3.208893 -0.347390 0.335752
 3283.000000 3.208775 -0.342216 0.372439
 3284.000000 3.188022 -0.319939 0.347160
 3285.000000 3.230944 -0.349580 0.355854
 3286.000000 3.203245 -0.357854 0.325716
 3287.000000 3.241130 -0.315884 0.339048
 3288.000000 3.203859 -0.437683 0.362507
 3289.000000 3.180248 -0.396534 0.363855
 3290.000000 3.218871 -0.369905 0.348592
 3291.000000 3.206674 -0.406818 0.343075
 3292.000000 3.210250 -0.384340 0.374470
 3293.000000 3.230643 -0.278381 0.349438
 3294.000000 3.199220 -0.406637 0.330726
 3295.000000 3.232667 -0.412217 0.333201
 3296.000000 3.209620 -0.411153 0.320340
 3297.000000 3.190252 -0.372787 0.329667
 3298.000000 3.178068 -0.347551 0.349520
 3299.000000 3.231052 -0.405201 0.354303
 3300.000000 3.208344 -0.384748 0.357353
 3301.000000 3.189563 -0.375501 0.374124
 3302.000000 3.173483 -0.359758 0.353158
 3303.000000 3.229237 -0.350239 0.357919
 3304.000000 3.176059 -0.343554 0.365334
 3305.000000 3.224074 -0.370209 0.344674
 3306.000000 3.190337 -0.347943 0.341309
 3307.000000 3.163564 -0.323542 0.359900
 3308.000000 3.195107 -0.344096 0.372129
 3309.000000 3.219093 -0.292562 0.359584
 3310.000000 3.208891 -0.356647 0.362697
 3311.000000 3.212011 -0.357367 0.379355
 3312.000000 3.196137 -0.383478 0.344542
 3313.000000 3.142099 -0.348955 0.373449
 3314.000000 3.176921 -0.292523 0.361424
 3315.000000 3.214159 -0.368267 0.331428
 3316.000000 3.199489 -0.363963 0.333033
 3317.000000 3.208095 -0.347259 0.345031
 3318.000000 3.160197 -0.362291 0.348011
 3319.000000 3.202667 -0.415630 0.364091
 3320.000000 3.236454 -0.391238 0.345278
 3321.000000 3.216914 -0.409533 0.368094
 3322.000000 3.181670 -0.429217 0.344288
 3323.000000 3.201795 -0.530438 0.332299
 3324.000000 3.225562 -0.380731 0.345066
 3325.000000 3.190547 -0.419017 0.350470
 3326.000000 3.228505 -0.393787 0.339806
 3327.000000 3.220950 -0.401224 0.371997
 3328.000000 3.220003 -0.335175 0.353311
 3329.000000 3.198683 -0.461996 0.366529
 3330.000000 3.207159 -0.431102 0.359176
 3331.000000 3.211838 -0.335362 0.366458
 3332.000000 3.229297 -0.344565 0.362973
 3333.000000 3.206511 -0.401127 0.361959
 3334.000000 3.236654 -0.426798 0.377444
 3335.000000 3.206341 -0.354832 0.334879
 3336.000000 3.225737 -0.418470 0.345986
 3337.000000 3.198516 -0.394718 0.365140
 3338.000000 3.210355 -0.352330 0.338291
 3339.000000 3.197331 -0.427993 0.319705
 3340.000000 3.217771 -0.372139 0.324292
 3341.000000 3.212043 -0.332023 0.345730
 3342.000000 3.194139 -0.418853 0.360878
 3343.000000 3.182235 -0.341680 0.348646
 3344.000000 3.231196 -0.384082 0.329646
 3345.000000 3.224393 -0.405305 0.374764
 3346.000000 3.220487 -0.427041 0.353590
 3347.000000 3.213673 -0.367320 0.357714
 3348.000000 3.221580 -0.386796 0.338549
 3349.000000 3.227664 -0.417525 0.332346
 3350.000000 3.220219 -0.372157 0.349717
 3351.000000 3.205765 -0.354687 0.337309
 3352.000000 3.197314 -0.345369 0.352600
 3353.000000 3.225751 -0.391182 0.320843
 3354.000000 3.223171 -0.399532 0.347995
 3355.000000 3.235713 -0.404576 0.339730
 3356.000000 3.176692 -0.388876 0.331394
 3357.000000 3.211429 -0.383841 0.334029
 3358.000000 3.173088 -0.433652 0.320739
 3359.000000 3.213191 -0.377607 0.326224
 3360.000000 3.186499 -0.375187 0.314402
 3361.000000 3.213153 -0.373834 0.327679
 3362.000000 3.163231 -0.329003 0.358261
 3363.000000 3.165354 -0.329244 0.332498
 3364.000000 3.158553 -0.444525 0.336902
 3365.000000 3.146590 -0.396721 0.365458
 3366.000000 3.126689 -0.398063 0.305305
 3367.000000 3.208623 -0.302895 0.352921
 3368.000000 3.162463 -0.387915 0.352828
 3369.000000 3.157156 -0.339836 0.311841
 3370.000000 3.161200 -0.392163 0.327995
 3371.000000 3.152599 -0.415441 0.318714
 3372.000000 3.175839 -0.373327 0.328062
 3373.000000 3.155127 -0.363097 0.339000
 3374.000000 3.141913 -0.336117 0.348533
 3375.000000 3.157812 -0.326274 0.347402
 3376.000000 3.190360 -0.455358 0.325387
 3377.000000 3.136921 -0.403337 0.343061
 3378.000000 3.183269 -0.500830 0.344086
 3379.000000 3.178807 -0.288407 0.337236
 3380.000000 3.179543 -0.380078 0.345986
 3381.000000 3.193166 -0.334226 0.345385
 3382.000000 3.197775 -0.393562 0.338579
 3383.000000 3.164707 -0.369492 0.304862
 3384.000000 3.182047 -0.392639 0.327023
 3385.000000 3.179527 -0.382824 0.314777
 3386.000000 3.175246 -0.399481 0.351776
 3387.000000 3.161682 -0.328277 0.324187
 3388.000000 3.192793 -0.412385 0.327806
 3389.000000 3.182473 -0.336141 0.358014
 3390.000000 3.193991 -0.435476 0.352912
 3391.000000 3.176817 -0.371607 0.343988
 3392.000000 3.165738 -0.372717 0.353511
 3393.000000 3.200183 -0.347380 0.350278
 3394.000000 3.158506 -0.375415 0.353124
 3395.000000 3.190476 -0.386741 0.334730
 3396.000000 3.203826 -0.289414 0.357802
 3397.000000 3.184210 -0.278148 0.357190
 3398.000000 3.180777 -0.356968 0.356900
 3399.000000 3.203823 -0.387194 0.358323
 3400.000000 3.172998 -0.395138 0.359186
 3401.000000 3.179292 -0.439527 0.352910
 3402.000000 3.164707 -0.410951 0.350728
 3403.000000 3.144783 -0.411414 0.343454
 3404.000000 3.167833 -0.363071 0.357437
 3405.000000 3.185602 -0.364614 0.353346
 3406.000000 3.168750 -0.394967 0.382028
 3407.000000 3.171044 -0.364729 0.371617
 3408.000000 3.190497 -0.425475 0.362088
 3409.000000 3.190703 -0.302341 0.353693
 3410.000000 3.226315 -0.280440 0.344096
 3411.000000 3.195629 -0.314306 0.362991
 3412.000000 3.169439 -0.302755 0.331757
 3413.000000 3.187410 -0.377044 0.344385
 3414.000000 3.176454 -0.335018 0.372154
 3415.000000 3.186417 -0.406808 0.341177
 3416.000000 3.161082 -0.328745 0.342244
 3417.000000 3.208875 -0.408953 0.338105
 3418.000000 3.204114 -0.352004 0.361073
 3419.000000 3.212064 -0.283400 0.358284
 3420.000000 3.250228 -0.405861 0.340916
 3421.000000 3.196731 -0.385654 0.356056
 3422.000000 3.212856 -0.374735 0.376273
 3423.000000 3.191769 -0.349579 0.374248
 3424.000000 3.177871 -0.389356 0.377014
 3425.000000 3.187941 -0.368897 0.385003
 3426.000000 3.233121 -0.379930 0.357473
 3427.000000 3.200666 -0.435252 0.387449
 3428.000000 3.202042 -0.419137 0.382608
 3429.000000 3.144280 -0.436591 0.357444
 3430.000000 3.205733 -0.420752 0.365837
 3431.000000 3.166988 -0.387818 0.328703
 3432.000000 3.196640 -0.423728 0.370031
 3433.000000 3.176084 -0.377995 0.342171
 3434.000000 3.167813 -0.328736 0.356731
 3435.000000 3.149952 -0.379221 0.339866
 3436.000000 3.160708 -0.478003 0.367428
 3437.000000 3.193872 -0.345775 0.347022
 3438.000000 3.175680 -0.364933 0.372507
 3439.000000 3.193278 -0.460703 0.366561
 3440.000000 3.145116 -0.357062 0.374078
 3441.000000 3.147208 -0.451468 0.365088
 3442.000000 3.154220 -0.367933 0.322657
 3443.000000 3.169133 -0.499842 0.342715
 3444.000000 3.179230 -0.362473 0.364425
 3445.000000 3.191964 -0.424883 0.373440
 3446.000000 3.199411 -0.364700 0.406916
 3447.000000 3.129527 -0.377060 0.375782
 3448.000000 3.192900 -0.317068 0.366740
 3449.000000 3.134316 -0.310649 0.373382
 3450.000000 3.194761 -0.294172 0.355867
 3451.000000 3.146405 -0.366784 0.365823
 3452.000000 3.157284 -0.335844 0.401678
 3453.000000 3.175632 -0.340562 0.389828
 3454.000000 3.106565 -0.371269 0.360944
 3455.000000 3.149431 -0.306214 0.366453
 3456.000000 3.168523 -0.341050 0.394710
 3457.000000 3.119710 -0.358216 0.358819
 3458.000000 3.173386 -0.315847 0.369239
 3459.000000 3.149661 -0.348953 0.354097
 3460.000000 3.156458 -0.366886 0.372346
 3461.000000 3.200780 -0.288477 0.361082
 3462.000000 3.149668 -0.345567 0.348352
 3463.000000 3.203182 -0.355438 0.348666
 3464.000000 3.175349 -0.369067 0.347432
 3465.000000 3.143645 -0.364708 0.332616
 3466.000000 3.170106 -0.381033 0.345098
 3467.000000 3.166063 -0.378774 0.347382
 3468.000000 3.190871 -0.343294 0.333554
 3469.000000 3.200768 -0.376740 0.335533
 3470.000000 3.175237 -0.371151 0.317292
 3471.000000 3.160530 -0.370178 0.343434
 3472.000000 3.159576 -0.355453 0.337988
 3473.000000 3.156104 -0.302841 0.351585
 3474.000000 3.158311 -0.355709 0.363519
 3475.000000 3.165980 -0.439179 0.355012
 3476.000000 3.121766 -0.368029 0.358214
 3477.000000 3.174865 -0.351925 0.360919
 3478.000000 3.120756 -0.347528 0.359897
 3479.000000 3.166634 -0.316230 0.345910
 3480.000000 3.186231 -0.419427 0.320051
 3481.000000 3.134461 -0.339461 0.358229
 3482.000000 3.195478 -0.368483 0.352527
 3483.000000 3.169810 -0.412825 0.316107
 3484.000000 3.168321 -0.313392 0.318410
 3485.000000 3.161206 -0.397274 0.340749
 3486.000000 3.172340 -0.430710 0.356991
 3487.000000 3.147387 -0.370492 0.317850
 3488.000000 3.164795 -0.397387 0.330663
 3489.000000 3.160068 -0.389541 0.331427
 3490.000000 3.128355 -0.391576 0.378513
 3491.000000 3.167786 -0.328890 0.360638
 3492.000000 3.130126 -0.312453 0.375761
 3493.000000 3.172296 -0.351207 0.333594
 3494.000000 3.192313 -0.363431 0.347273
 3495.000000 3.205634 -0.400085 0.371443
 3496.000000 3.171498 -0.358232 0.330357
 3497.000000 3.192292 -0.361364 0.328587
 3498.000000 3.169103 -0.349683 0.366477
 3499.000000 3.181979 -0.346604 0.354925
 3500.000000 3.169865 -0.370086 0.335220
 3501.000000 3.172684 -0.295280 0.337900
 3502.000000 3.161525 -0.249074 0.333685
 3503.000000 3.159909 -0.353708 0.348199
 3504.000000 3.166411 -0.349016 0.361667
 3505.000000 3.195628 -0.329139 0.350686
 3506.000000 3.172785 -0.302438 0.348594
 3507.000000 3.196629 -0.389229 0.329938
 3508.000000 3.168077 -0.274004 0.349712
 3509.000000 3.201178 -0.368089 0.348907
 3510.000000 3.151386 -0.325623 0.358970
 3511.000000 3.176972 -0.392675 0.336209
 3512.000000 3.174308 -0.352509 0.338976
 3513.000000 3.217333 -0.394890 0.371611
 3514.000000 3.160007 -0.320976 0.346316
 3515.000000 3.149317 -0.333844 0.355530
 3516.000000 3.167019 -0.369319 0.328694
 3517.000000 3.155106 -0.309906 0.344036
 3518.000000 3.161803 -0.395396 0.349115
 3519.000000 3.176517 -0.294768 0.354338
 3520.000000 3.174591 -0.336617 0.333359
 3521.000000 3.160502 -0.344808 0.347067
 3522.000000 3.170601 -0.381718 0.354536
 3523.000000 3.181007 -0.397287 0.340105
 3524.000000 3.127929 -0.374945 0.345222
 3525.000000 3.172859 -0.337709 0.360036
 3526.000000 3.159642 -0.326262 0.350371
 3527.000000 3.154782 -0.302860 0.344087
 3528.000000 3.133440 -0.332116 0.349620
 3529.000000 3.145174 -0.352577 0.345399
 3530.000000 3.174125 -0.331709 0.355207
 3531.000000 3.160537 -0.282233 0.325251
 3532.000000 3.190941 -0.359984 0.334008
 3533.000000 3.197754 -0.300876 0.376293
 3534.000000 3.150332 -0.380819 0.383504
 3535.000000 3.173095 -0.318321 0.346188
 3536.000000 3.160674 -0.281240 0.366774
 3537.000000 3.168594 -0.279650 0.361252
 3538.000000 3.115305 -0.373191 0.347524
 3539.000000 3.156322 -0.373991 0.339017
 3540.000000 3.201138 -0.337488 0.343143
 3541.000000 3.167665 -0.432856 0.363623
 3542.000000 3.159609 -0.358442 0.339958
 3543.000000 3.184036 -0.340550 0.322909
 3544.000000 3.197195 -0.382882 0.351094
 3545.000000 3.158643 -0.370372 0.349821
 3546.000000 3.128933 -0.404434 0.334985
 3547.000000 3.176589 -0.344408 0.369565
 3548.000000 3.195667 -0.368097 0.351644
 3549.000000 3.160409 -0.416582 0.350591
 3550.000000 3.197687 -0.438319 0.336100
 3551.000000 3.230332 -0.262910 0.327612
 3552.000000 3.198720 -0.378005 0.336811
 3553.000000 3.172753 -0.405288 0.328373
 3554.000000 3.182035 -0.465208 0.354747
 3555.000000 3.229213 -0.440085 0.354208
 3556.000000 3.183912 -0.380073 0.363529
 3557.000000 3.208016 -0.350787 0.350950
 3558.000000 3.196346 -0.360449 0.363559
 3559.000000 3.168821 -0.409929 0.352770
 3560.000000 3.180027 -0.427778 0.354364
 3561.000000 3.134768 -0.447759 0.341228
 3562.000000 3.197430 -0.398752 0.332853
 3563.000000 3.204775 -0.339829 0.370879
 3564.000000 3.185852 -0.320190 0.350873
 3565.000000 3.203456 -0.383022 0.350678
 3566.000000 3.195480 -0.447842 0.345098
 3567.000000 3.230367 -0.386254 0.361339
 3568.000000 3.207725 -0.484513 0.351995
 3569.000000 3.228608 -0.399066 0.347579
 3570.000000 3.181009 -0.374007 0.357836
 3571.000000 3.201113 -0.343028 0.356610
 3572.000000 3.168845 -0.437093 0.338273
 3573.000000 3.223522 -0.410794 0.343409
 3574.000000 3.236202 -0.438088 0.360761
 3575.000000 3.240606 -0.374359 0.321566
 3576.000000 3.220767 -0.389988 0.324854
 3577.000000 3.217441 -0.363251 0.350360
 3578.000000 3.202482 -0.451978 0.352768
 3579.000000 3.212810 -0.404494 0.354838
 3580.000000 3.196173 -0.297917 0.311993
 3581.000000 3.239944 -0.395935 0.319700
 3582.000000 3.216310 -0.478001 0.383885
 3583.000000 3.192515 -0.410653 0.372708
 3584.000000 3.241762 -0.508899 0.372381
 3585.000000 3.221449 -0.399178 0.368555
 3586.000000 3.254094 -0.388925 0.382636
 3587.000000 3.194602 -0.420663 0.370415
 3588.000000 3.220000 -0.359843 0.354837
 3589.000000 3.210435 -0.319113 0.389978
 3590.000000 3.190562 -0.332307 0.377359
 3591.000000 3.203949 -0.408194 0.380785
 3592.000000 3.195711 -0.346774 0.357592
 3593.000000 3.202568 -0.399406 0.392429
 3594.000000 3.179030 -0.421229 0.391974
 3595.000000 3.199153 -0.414067 0.336726
 3596.000000 3.211015 -0.356635 0.350490
 3597.000000 3.203578 -0.397385 0.360539
 3598.000000 3.209597 -0.372021 0.349618
 3599.000000 3.226055 -0.377462 0.332708
 3600.000000 3.180657 -0.407402 0.366128
 3601.000000 3.155705 -0.397069 0.353366
 3602.000000 3.186395 -0.452503 0.337075
 3603.000000 3.194476 -0.389823 0.353841
 3604.000000 3.187945 -0.415609 0.359977
 3605.000000 3.172172 -0.389459 0.341454
 3606.000000 3.190651 -0.341952 0.363790
 3607.000000 3.215477 -0.323562 0.390554
 3608.000000 3.180179 -0.396717 0.367741
 3609.000000 3.206041 -0.372449 0.355849
 3610.000000 3.188371 -0.285990 0.353830
 3611.000000 3.199897 -0.393595 0.348712
 3612.000000 3.167440 -0.380640 0.367724
 3613.000000 3.203414 -0.349350 0.353623
 3614.000000 3.212233 -0.392089 0.336889
 3615.000000 3.230522 -0.413446 0.335666
 3616.000000 3.227418 -0.392461 0.364626
 3617.000000 3.207904 -0.444505 0.350247
 3618.000000 3.221240 -0.397218 0.340367
 3619.000000 3.195475 -0.404553 0.366791
 3620.000000 3.258052 -0.362351 0.379333
 3621.000000 3.186413 -0.340040 0.334406
 3622.000000 3.210894 -0.500155 0.340774
 3623.000000 3.214201 -0.415897 0.338302
 3624.000000 3.245907 -0.335792 0.348682
 3625.000000 3.232559 -0.418023 0.351629
 3626.000000 3.240332 -0.478415 0.358370
 3627.000000 3.208702 -0.382872 0.359722
 3628.000000 3.210552 -0.347850 0.368809
 3629.000000 3.206594 -0.375229 0.352406
 3630.000000 3.199272 -0.277315 0.358791
 3631.000000 3.194667 -0.346960 0.392372
 3632.000000 3.185617 -0.290738 0.367009
 3633.000000 3.220508 -0.418919 0.351136
 3634.000000 3.189648 -0.337487 0.342063
 3635.000000 3.194101 -0.368524 0.375953
 3636.000000 3.189533 -0.395589 0.369533
 3637.000000 3.216802 -0.359046 0.357703
 3638.000000 3.220907 -0.318159 0.380088
 3639.000000 3.189534 -0.364534 0.372442
 3640.000000 3.199957 -0.288894 0.367377
 3641.000000 3.165661 -0.332189 0.375413
 3642.000000 3.192209 -0.309910 0.355434
 3643.000000 3.180300 -0.365278 0.362322
 3644.000000 3.237803 -0.371300 0.366048
 3645.000000 3.212742 -0.352423 0.364414
 3646.000000 3.227244 -0.378002 0.349153
 3647.000000 3.225231 -0.343556 0.370643
 3648.000000 3.211028 -0.368790 0.364578
 3649.000000 3.252483 -0.352225 0.382879
 3650.000000 3.192782 -0.365616 0.381269
 3651.000000 3.220935 -0.376675 0.384384
 3652.000000 3.204189 -0.360926 0.352705
 3653.000000 3.217132 -0.333012 0.355005
 3654.000000 3.179411 -0.335112 0.361433
 3655.000000 3.210313 -0.350897 0.329530
 3656.000000 3.222729 -0.357543 0.353651
 3657.000000 3.202557 -0.312999 0.376356
 3658.000000 3.193087 -0.314258 0.374310
 3659.000000 3.174078 -0.286010 0.356860
 3660.000000 3.179366 -0.387068 0.354643
 3661.000000 3.173489 -0.337945 0.347238
 3662.000000 3.160761 -0.401803 0.351749
 3663.000000 3.203731 -0.295094 0.341992
 3664.000000 3.196491 -0.332259 0.328955
 3665.000000 3.174645 -0.386842 0.344406
 3666.000000 3.204763 -0.374739 0.338715
 3667.000000 3.160675 -0.384841 0.336942
 3668.000000 3.171873 -0.346399 0.358778
 3669.000000 3.161208 -0.358053 0.353229
 3670.000000 3.184287 -0.373726 0.340086
 3671.000000 3.155884 -0.344202 0.345726
 3672.000000 3.213722 -0.328239 0.380712
 3673.000000 3.204645 -0.328627 0.352605
 3674.000000 3.204550 -0.340654 0.355941
 3675.000000 3.185738 -0.353095 0.355816
 3676.000000 3.237781 -0.432038 0.344553
 3677.000000 3.205119 -0.338434 0.352778
 3678.000000 3.176633 -0.367016 0.338974
 3679.000000 3.186696 -0.310760 0.333034
 3680.000000 3.203471 -0.364992 0.334793
 3681.000000 3.162209 -0.330357 0.338240
 3682.000000 3.173889 -0.385201 0.362810
 3683.000000 3.181733 -0.380885 0.341607
 3684.000000 3.171490 -0.337637 0.367904
 3685.000000 3.170391 -0.313139 0.345684
 3686.000000 3.154423 -0.324233 0.347031
 3687.000000 3.192523 -0.356044 0.360812
 3688.000000 3.162832 -0.309690 0.351424
 3689.000000 3.200959 -0.376279 0.369156
 3690.000000 3.157272 -0.295285 0.368964
 3691.000000 3.194077 -0.274568 0.335931
 3692.000000 3.188836 -0.340819 0.335776
 3693.000000 3.199113 -0.386525 0.335641
 3694.000000 3.162236 -0.383940 0.341947
 3695.000000 3.200245 -0.356903 0.358251
 3696.000000 3.206532 -0.362298 0.337438
 3697.000000 3.217039 -0.381201 0.348239
 3698.000000 3.211592 -0.404631 0.360267
 3699.000000 3.197486 -0.391212 0.362624
 3700.000000 3.148820 -0.363729 0.356219
 3701.000000 3.205473 -0.340361 0.347439
 3702.000000 3.192872 -0.368840 0.352264
 3703.000000 3.162034 -0.317296 0.320000
 3704.000000 3.153775 -0.341296 0.370392
 3705.000000 3.191282 -0.319838 0.348817
 3706.000000 3.221854 -0.397609 0.345211
 3707.000000 3.207626 -0.305125 0.356222
 3708.000000 3.176641 -0.342245 0.381917
 3709.000000 3.184425 -0.315405 0.382349
 3710.000000 3.209154 -0.370141 0.343197
 3711.000000 3.205473 -0.400107 0.356058
 3712.000000 3.218966 -0.320432 0.391634
 3713.000000 3.213646 -0.382262 0.378126
 3714.000000 3.208171 -0.442438 0.366692
 3715.000000 3.186589 -0.358717 0.370414
 3716.000000 3.182011 -0.383037 0.406065
 3717.000000 3.191274 -0.386712 0.367709
 3718.000000 3.205561 -0.385966 0.390743
 3719.000000 3.168546 -0.364871 0.374500
 3720.000000 3.189510 -0.376076 0.360981
 3721.000000 3.180194 -0.319593 0.374014
 3722.000000 3.193540 -0.302929 0.350659
 3723.000000 3.182852 -0.333087 0.360404
 3724.000000 3.181428 -0.401649 0.366710
 3725.000000 3.224887 -0.346722 0.374526
 3726.000000 3.178965 -0.294756 0.362966
 3727.000000 3.185868 -0.437346 0.370966
 3728.000000 3.203991 -0.379891 0.364882
 3729.000000 3.192356 -0.340915 0.358376
 3730.000000 3.188871 -0.451389 0.357286
 3731.000000 3.184080 -0.317139 0.378926
 3732.000000 3.216674 -0.399796 0.373146
 3733.000000 3.180985 -0.392875 0.369584
 3734.000000 3.199295 -0.369502 0.354109
 3735.000000 3.208543 -0.402766 0.349550
 3736.000000 3.177991 -0.380942 0.355289
 3737.000000 3.173852 -0.407131 0.349810
 3738.000000 3.209438 -0.436974 0.347286
 3739.000000 3.186982 -0.373489 0.355783
 3740.000000 3.216542 -0.341443 0.368771
 3741.000000 3.165469 -0.287829 0.356985
 3742.000000 3.196382 -0.415242 0.369197
 3743.000000 3.194070 -0.299062 0.348113
 3744.000000 3.176037 -0.378445 0.362543
 3745.000000 3.214795 -0.375911 0.360118
 3746.000000 3.183685 -0.380966 0.375149
 3747.000000 3.201157 -0.448167 0.359631
 3748.000000 3.231872 -0.373418 0.355711
 3749.000000 3.195715 -0.424904 0.376870
 3750.000000 3.186244 -0.358525 0.348858
 3751.000000 3.186204 -0.382542 0.360415
 3752.000000 3.208221 -0.465297 0.329954
 3753.000000 3.185570 -0.474969 0.345721
 3754.000000 3.206119 -0.392049 0.355739
 3755.000000 3.157593 -0.405438 0.367763
 3756.000000 3.190793 -0.427047 0.352817
 3757.000000 3.191001 -0.394001 0.365768
 3758.000000 3.171082 -0.342422 0.327949
 3759.000000 3.173048 -0.433384 0.315864
 3760.000000 3.169447 -0.408621 0.348693
 3761.000000 3.207006 -0.412796 0.352345
 3762.000000 3.212477 -0.443564 0.383651
 3763.000000 3.184789 -0.435071 0.354727
 3764.000000 3.224536 -0.434666 0.343936
 3765.000000 3.194803 -0.364107 0.322888
 3766.000000 3.201645 -0.339443 0.334730
 3767.000000 3.194720 -0.348847 0.344472
 3768.000000 3.209740 -0.297389 0.355158
 3769.000000 3.197489 -0.350138 0.359419
 3770.000000 3.231635 -0.407189 0.362571
 3771.000000 3.199332 -0.276278 0.342626
 3772.000000 3.192388 -0.408601 0.337910
 3773.000000 3.200377 -0.412429 0.351660
 3774.000000 3.182968 -0.352952 0.333807
 3775.000000 3.148016 -0.211420 0.343366
 3776.000000 3.160319 -0.351078 0.331476
 3777.000000 3.194219 -0.371654 0.339201
 3778.000000 3.200371 -0.328490 0.371522
 3779.000000 3.196150 -0.420444 0.320879
 3780.000000 3.198669 -0.365417 0.376868
 3781.000000 3.174702 -0.299628 0.363854
 3782.000000 3.188276 -0.320562 0.339199
 3783.000000 3.180476 -0.306825 0.330973
 3784.000000 3.213048 -0.371787 0.373141
 3785.000000 3.205253 -0.367869 0.312546
 3786.000000 3.234310 -0.416322 0.350618
 3787.000000 3.179043 -0.386898 0.370682
 3788.000000 3.195713 -0.418498 0.347027
 3789.000000 3.208943 -0.370071 0.400306
 3790.000000 3.205554 -0.336377 0.352417
 3791.000000 3.209178 -0.372892 0.379853
 3792.000000 3.202173 -0.293679 0.380743
 3793.000000 3.172415 -0.394573 0.354181
 3794.000000 3.189395 -0.369874 0.333908
 3795.000000 3.201716 -0.319793 0.360622
 3796.000000 3.199904 -0.430635 0.358892
 3797.000000 3.190419 -0.360323 0.362152
 3798.000000 3.153489 -0.359815 0.374601
 3799.000000 3.196133 -0.292672 0.342260
 3800.000000 3.227877 -0.375062 0.359703
 3801.000000 3.187978 -0.367227 0.351453
 3802.000000 3.150475 -0.400561 0.367566
 3803.000000 3.167913 -0.368367 0.374120
 3804.000000 3.152895 -0.381653 0.340414
 3805.000000 3.175174 -0.365753 0.363299
 3806.000000 3.199544 -0.312539 0.370372
 3807.000000 3.158225 -0.309572 0.331630
 3808.000000 3.222986 -0.353914 0.350524
 3809.000000 3.194939 -0.409617 0.367553
 3810.000000 3.180531 -0.375326 0.348241
 3811.000000 3.185231 -0.343782 0.353066
 3812.000000 3.158944 -0.405131 0.323601
 3813.000000 3.164705 -0.337992 0.355679
 3814.000000 3.171475 -0.365795 0.340194
 3815.000000 3.199802 -0.351770 0.356405
 3816.000000 3.178997 -0.393094 0.356187
 3817.000000 3.184807 -0.349348 0.344986
 3818.000000 3.173635 -0.275364 0.300795
 3819.000000 3.169390 -0.343733 0.333851
 3820.000000 3.197147 -0.394011 0.367555
 3821.000000 3.142517 -0.281148 0.343842
 3822.000000 3.203290 -0.332093 0.359374
 3823.000000 3.166810 -0.310785 0.372936
 3824.000000 3.184904 -0.355387 0.356720
 3825.000000 3.165669 -0.254283 0.351960
 3826.000000 3.158856 -0.333420 0.358690
 3827.000000 3.167675 -0.274670 0.359210
 3828.000000 3.173058 -0.277145 0.365811
 3829.000000 3.174302 -0.358145 0.346762
 3830.000000 3.210194 -0.312742 0.347226
 3831.000000 3.189847 -0.413409 0.344510
 3832.000000 3.189093 -0.364882 0.339169
 3833.000000 3.190166 -0.324734 0.340258
 3834.000000 3.188350 -0.374514 0.359565
 3835.000000 3.198175 -0.421880 0.349080
 3836.000000 3.167873 -0.394067 0.334862
 3837.000000 3.206247 -0.295348 0.366135
 3838.000000 3.179703 -0.350793 0.337407
 3839.000000 3.180086 -0.344971 0.362583
 3840.000000 3.213838 -0.351516 0.371345
 3841.000000 3.187005 -0.332482 0.377397
 3842.000000 3.181788 -0.359134 0.352108
 3843.000000 3.210267 -0.308443 0.352365
 3844.000000 3.193711 -0.368373 0.353082
 3845.000000 3.221035 -0.400422 0.350740
 3846.000000 3.206823 -0.345841 0.347060
 3847.000000 3.210688 -0.376188 0.345787
 3848.000000 3.210553 -0.372221 0.365891
 3849.000000 3.162878 -0.348232 0.338651
 3850.000000 3.181918 -0.287465 0.355390
 3851.000000 3.190455 -0.369055 0.364668
 3852.000000 3.229296 -0.313465 0.369387
 3853.000000 3.167048 -0.368691 0.346970
 3854.000000 3.138715 -0.301934 0.356075
 3855.000000 3.196106 -0.342880 0.367486
 3856.000000 3.189926 -0.347286 0.328791
 3857.000000 3.177084 -0.352814 0.346079
 3858.000000 3.226098 -0.402844 0.339499
 3859.000000 3.219529 -0.395963 0.344919
 3860.000000 3.213010 -0.390781 0.329258
 3861.000000 3.236839 -0.369314 0.347494
 3862.000000 3.202277 -0.322057 0.352247
 3863.000000 3.240741 -0.432931 0.366083
 3864.000000 3.217190 -0.390533 0.355486
 3865.000000 3.254823 -0.393420 0.363892
 3866.000000 3.243402 -0.428594 0.343892
 3867.000000 3.264273 -0.381696 0.368439
 3868.000000 3.228477 -0.406550 0.376131
 3869.000000 3.205305 -0.305818 0.364374
 3870.000000 3.205775 -0.397577 0.332968
 3871.000000 3.216363 -0.335359 0.327798
 3872.000000 3.212830 -0.396417 0.358123
 3873.000000 3.228772 -0.357289 0.348343
 3874.000000 3.194322 -0.437030 0.375466
 3875.000000 3.195852 -0.319773 0.353277
 3876.000000 3.209587 -0.317505 0.358477
 3877.000000 3.250177 -0.268381 0.351271
 3878.000000 3.201664 -0.341091 0.351851
 3879.000000 3.230143 -0.346422 0.355361
 3880.000000 3.192837 -0.351953 0.329714
 3881.000000 3.208276 -0.370951 0.367967
 3882.000000 3.183628 -0.308960 0.344284
 3883.000000 3.206002 -0.380353 0.362334
 3884.000000 3.221805 -0.281421 0.335585
 3885.000000 3.204888 -0.364570 0.341194
 3886.000000 3.212507 -0.344065 0.354064
 3887.000000 3.186564 -0.328264 0.349359
 3888.000000 3.220248 -0.352444 0.345293
 3889.000000 3.194589 -0.392957 0.332583
 3890.000000 3.235823 -0.418459 0.331047
 3891.000000 3.266384 -0.461984 0.365922
 3892.000000 3.244810 -0.420508 0.337144
 3893.000000 3.218372 -0.433978 0.334700
 3894.000000 3.225511 -0.330974 0.368557
 3895.000000 3.214289 -0.426875 0.347853
 3896.000000 3.216149 -0.350899 0.328971
 3897.000000 3.195314 -0.393939 0.357729
 3898.000000 3.184176 -0.397623 0.317338
 3899.000000 3.223820 -0.309036 0.338242
 3900.000000 3.204220 -0.340301 0.338709
 3901.000000 3.218902 -0.405450 0.369874
 3902.000000 3.188163 -0.368551 0.380911
 3903.000000 3.224588 -0.314590 0.341134
 3904.000000 3.247192 -0.340812 0.331149
 3905.000000 3.221389 -0.382623 0.337772
 3906.000000 3.206128 -0.360854 0.370534
 3907.000000 3.196093 -0.429802 0.318543
 3908.000000 3.220270 -0.453130 0.338223
 3909.000000 3.213706 -0.376532 0.347765
 3910.000000 3.226956 -0.316821 0.356720
 3911.000000 3.248017 -0.363035 0.339611
 3912.000000 3.248369 -0.404203 0.343447
 3913.000000 3.205473 -0.333581 0.329488
 3914.000000 3.209124 -0.355331 0.344961
 3915.000000 3.211532 -0.445897 0.359759
 3916.000000 3.198995 -0.413839 0.358234
 3917.000000 3.236859 -0.401986 0.327090
 3918.000000 3.247010 -0.342237 0.366782
 3919.000000 3.217178 -0.355299 0.373735
 3920.000000 3.211968 -0.395720 0.322904
 3921.000000 3.223393 -0.385771 0.337345
 3922.000000 3.208557 -0.432391 0.342052
 3923.000000 3.210160 -0.379970 0.323148
 3924.000000 3.195802 -0.375581 0.338612
 3925.000000 3.168508 -0.369835 0.333948
 3926.000000 3.233636 -0.386417 0.344657
 3927.000000 3.196163 -0.373933 0.340512
 3928.000000 3.197483 -0.371349 0.318759
 3929.000000 3.204345 -0.306677 0.324968
 3930.000000 3.195612 -0.358076 0.334966
 3931.000000 3.215731 -0.296490 0.348218
 3932.000000 3.225086 -0.471272 0.338503
 3933.000000 3.231828 -0.325706 0.349989
 3934.000000 3.234019 -0.308017 0.360321
 3935.000000 3.221181 -0.371516 0.361567
 3936.000000 3.220144 -0.411389 0.344867
 3937.000000 3.232238 -0.354604 0.338293
 3938.000000 3.232153 -0.325994 0.330630
 3939.000000 3.248691 -0.334864 0.353983
 3940.000000 3.251350 -0.372168 0.351648
 3941.000000 3.223956 -0.420873 0.356806
 3942.000000 3.248402 -0.398383 0.341446
 3943.000000 3.218153 -0.414358 0.339696
 3944.000000 3.247846 -0.358911 0.358304
 3945.000000 3.254438 -0.422859 0.337546
 3946.000000 3.221518 -0.360772 0.330375
 3947.000000 3.218022 -0.379106 0.345666
 3948.000000 3.221915 -0.344616 0.348346
 3949.000000 3.220979 -0.305730 0.357756
 3950.000000 3.254567 -0.393350 0.348733
 3951.000000 3.202001 -0.379535 0.335458
 3952.000000 3.210115 -0.289266 0.344780
 3953.000000 3.241635 -0.388231 0.335976
 3954.000000 3.217279 -0.384308 0.345343
 3955.000000 3.259615 -0.450033 0.332949
 3956.000000 3.255839 -0.339991 0.376176
 3957.000000 3.241347 -0.331005 0.341715
 3958.000000 3.236362 -0.367487 0.359661
 3959.000000 3.215055 -0.438165 0.348241
 3960.000000 3.212513 -0.321717 0.366450
 3961.000000 3.208810 -0.430072 0.351218
 3962.000000 3.187908 -0.375827 0.378601
 3963.000000 3.201044 -0.413887 0.352348
 3964.000000 3.237436 -0.370158 0.355093
 3965.000000 3.259776 -0.469685 0.340257
 3966.000000 3.189238 -0.406901 0.325162
 3967.000000 3.238401 -0.387796 0.357212
 3968.000000 3.257594 -0.374465 0.368946
 3969.000000 3.234139 -0.380903 0.362124
 3970.000000 3.252046 -0.464527 0.360518
 3971.000000 3.230116 -0.449298 0.362296
 3972.000000 3.248384 -0.472526 0.339076
 3973.000000 3.240079 -0.410338 0.338805
 3974.000000 3.227495 -0.390054 0.351130
 3975.000000 3.225878 -0.385487 0.366103
 3976.000000 3.233600 -0.438296 0.377223
 3977.000000 3.244259 -0.444152 0.397022
 3978.000000 3.242428 -0.403312 0.368368
 3979.000000 3.211448 -0.472028 0.379325
 3980.000000 3.212432 -0.405397 0.343196
 3981.000000 3.231816 -0.408220 0.355158
 3982.000000 3.234866 -0.421322 0.334854
 3983.000000 3.214805 -0.387031 0.369071
 3984.000000 3.291012 -0.394575 0.348775
 3985.000000 3.252500 -0.397066 0.351509
 3986.000000 3.222942 -0.387581 0.329732
 3987.000000 3.220587 -0.400337 0.354816
 3988.000000 3.235736 -0.373396 0.379612
 3989.000000 3.219295 -0.429667 0.330556
 3990.000000 3.260078 -0.382753 0.366401
 3991.000000 3.196652 -0.354859 0.353159
 3992.000000 3.248868 -0.374373 0.370514
 3993.000000 3.269669 -0.382075 0.360570
 3994.000000 3.280077 -0.385215 0.366785
 3995.000000 3.228199 -0.424034 0.352249
 3996.000000 3.250437 -0.386244 0.355767
 3997.000000 3.224248 -0.367245 0.370023
 3998.000000 3.227960 -0.384163 0.387061
 3999.000000 3.187374 -0.359074 0.333800
 4000.000000 3.232966 -0.440562 0.353906
 4001.000000 3.225989 -0.470204 0.354740
 4002.000000 3.205648 -0.416184 0.339594
 4003.000000 3.238944 -0.341661 0.360290
 4004.000000 3.222935 -0.393777 0.357075
 4005.000000 3.189481 -0.418738 0.377158
 4006.000000 3.211514 -0.460812 0.370957
 4007.000000 3.223678 -0.313319 0.340678
 4008.000000 3.169756 -0.349995 0.359961
 4009.000000 3.226066 -0.358488 0.357787
 4010.000000 3.232523 -0.321450 0.353726
 4011.000000 3.200967 -0.436147 0.365855
 4012.000000 3.184948 -0.346156 0.343134
 4013.000000 3.209720 -0.351043 0.341345
 4014.000000 3.195442 -0.354910 0.336534
 4015.000000 3.209665 -0.434811 0.334317
 4016.000000 3.232885 -0.399831 0.361043
 4017.000000 3.190758 -0.368074 0.326875
 4018.000000 3.188916 -0.362838 0.356343
 4019.000000 3.222565 -0.413658 0.347439
 4020.000000 3.224336 -0.339237 0.348664
 4021.000000 3.198260 -0.385480 0.366815
 4022.000000 3.212995 -0.323659 0.344140
 4023.000000 3.200377 -0.322934 0.345991
 4024.000000 3.203800 -0.368525 0.348634
 4025.000000 3.232477 -0.362452 0.333487
 4026.000000 3.228019 -0.266117 0.347567
 4027.000000 3.205185 -0.265369 0.332877
 4028.000000 3.209155 -0.374790 0.335364
 4029.000000 3.245572 -0.448164 0.348616
 4030.000000 3.231272 -0.383822 0.339802
 4031.000000 3.217494 -0.493247 0.350715
 4032.000000 3.236089 -0.421582 0.328305
 4033.000000 3.263727 -0.344867 0.367768
 4034.000000 3.245910 -0.426993 0.341972
 4035.000000 3.241127 -0.357698 0.347947
 4036.000000 3.238319 -0.400042 0.360461
 4037.000000 3.223072 -0.419493 0.345874
 4038.000000 3.240829 -0.265734 0.351186
 4039.000000 3.225558 -0.286302 0.348126
 4040.000000 3.216563 -0.297280 0.355641
 4041.000000 3.205655 -0.301057 0.317246
 4042.000000 3.225215 -0.411396 0.352827
 4043.000000 3.212268 -0.371563 0.337416
 4044.000000 3.208525 -0.281583 0.333812
 4045.000000 3.231075 -0.344453 0.329843
 4046.000000 3.220736 -0.336034 0.323829
 4047.000000 3.224862 -0.416971 0.356197
 4048.000000 3.197993 -0.361329 0.335977
 4049.000000 3.214376 -0.369831 0.338841
 4050.000000 3.194034 -0.328245 0.350841
 4051.000000 3.197316 -0.280855 0.352397
 4052.000000 3.243024 -0.402102 0.340402
 4053.000000 3.231301 -0.388081 0.368768
 4054.000000 3.201647 -0.380102 0.348857
 4055.000000 3.196782 -0.430693 0.355574
 4056.000000 3.211608 -0.381841 0.347623
 4057.000000 3.257445 -0.370228 0.334835
 4058.000000 3.229196 -0.371279 0.353903
 4059.000000 3.230253 -0.396861 0.350865
 4060.000000 3.215633 -0.415541 0.373121
 4061.000000 3.196950 -0.437545 0.360910
 4062.000000 3.248476 -0.419192 0.375607
 4063.000000 3.242673 -0.345782 0.371985
 4064.000000 3.237730 -0.330682 0.397306
 4065.000000 3.221410 -0.439772 0.352516
 4066.000000 3.217641 -0.437308 0.383377
 4067.000000 3.232221 -0.341948 0.372760
 4068.000000 3.241257 -0.351878 0.364187
 4069.000000 3.223960 -0.376995 0.349785
 4070.000000 3.238654 -0.501922 0.363308
 4071.000000 3.204532 -0.390827 0.370638
 4072.000000 3.206469 -0.348723 0.376261
 4073.000000 3.199490 -0.326243 0.334177
 4074.000000 3.208129 -0.333795 0.373233
 4075.000000 3.182887 -0.411076 0.374465
 4076.000000 3.148335 -0.347695 0.373429
 4077.000000 3.258613 -0.356261 0.382008
 4078.000000 3.235215 -0.388476 0.344526
 4079.000000 3.241587 -0.340169 0.357013
 4080.000000 3.240705 -0.316592 0.373069
 4081.000000 3.179892 -0.356718 0.361880
 4082.000000 3.206230 -0.306061 0.337103
 4083.000000 3.186470 -0.349453 0.387265
 4084.000000 3.212744 -0.415217 0.378158
 4085.000000 3.211662 -0.245359 0.355307
 4086.000000 3.200113 -0.305150 0.339528
 4087.000000 3.191063 -0.295550 0.369011
 4088.000000 3.232189 -0.355826 0.366208
 4089.000000 3.209085 -0.319536 0.352759
 4090.000000 3.231480 -0.310150 0.336528
 4091.000000 3.210176 -0.357224 0.356150
 4092.000000 3.159230 -0.399453 0.305925
 4093.000000 3.198462 -0.390646 0.337038
 4094.000000 3.239207 -0.385273 0.339416
 4095.000000 3.229992 -0.355042 0.341306
 4096.000000 3.191475 -0.343394 0.336959
 4097.000000 3.243404 -0.442093 0.332449
 4098.000000 3.187788 -0.399266 0.359178
 4099.000000 3.218870 -0.400254 0.343731
 4100.000000 3.191576 -0.390660 0.369349
 4101.000000 3.194215 -0.299597 0.388134
 4102.000000 3.226859 -0.414313 0.370157
 4103.000000 3.216245 -0.332795 0.354572
 4104.000000 3.244798 -0.421091 0.382464
 4105.000000 3.202157 -0.412883 0.350581
 4106.000000 3.227200 -0.422487 0.374847
 4107.000000 3.217565 -0.393430 0.347776
 4108.000000 3.192720 -0.423956 0.319503
 4109.000000 3.238143 -0.409478 0.349359
 4110.000000 3.158184 -0.443552 0.370410
 4111.000000 3.207597 -0.388026 0.365112
 4112.000000 3.227417 -0.403049 0.347873
 4113.000000 3.214372 -0.423826 0.384185
 4114.000000 3.194942 -0.417203 0.326640
 4115.000000 3.209520 -0.345800 0.358754
 4116.000000 3.207338 -0.367230 0.341075
 4117.000000 3.147549 -0.412502 0.311174
 4118.000000 3.171500 -0.343512 0.378962
 4119.000000 3.164892 -0.445499 0.330664
 4120.000000 3.144934 -0.398594 0.348823
 4121.000000 3.190218 -0.358521 0.327117
 4122.000000 3.165101 -0.476600 0.350859
 4123.000000 3.172048 -0.349755 0.341120
 4124.000000 3.162824 -0.384152 0.336033
 4125.000000 3.152419 -0.374518 0.320864
 4126.000000 3.168420 -0.351867 0.343678
 4127.000000 3.178177 -0.399158 0.327342
 4128.000000 3.176491 -0.363279 0.326961
 4129.000000 3.182777 -0.414700 0.327076
 4130.000000 3.184669 -0.397846 0.322158
 4131.000000 3.187084 -0.390388 0.331669
 4132.000000 3.167976 -0.282479 0.334340
 4133.000000 3.181951 -0.340912 0.340560
 4134.000000 3.208197 -0.397161 0.321196
 4135.000000 3.188403 -0.323578 0.351886
 4136.000000 3.182537 -0.372280 0.327628
 4137.000000 3.177440 -0.403277 0.342489
 4138.000000 3.192102 -0.338018 0.337958
 4139.000000 3.223856 -0.464007 0.356370
 4140.000000 3.222173 -0.386126 0.354225
 4141.000000 3.238116 -0.397873 0.335882
 4142.000000 3.205390 -0.373907 0.373605
 4143.000000 3.205380 -0.391896 0.352553
 4144.000000 3.173656 -0.405391 0.363061
 4145.000000 3.209546 -0.434675 0.342907
 4146.000000 3.178745 -0.375322 0.365282
 4147.000000 3.227452 -0.359714 0.340756
 4148.000000 3.209632 -0.383399 0.358149
 4149.000000 3.191361 -0.409626 0.341077
 4150.000000 3.213156 -0.333692 0.364176
 4151.000000 3.210527 -0.355024 0.334786
 4152.000000 3.207014 -0.238202 0.347945
 4153.000000 3.208048 -0.314837 0.325193
 4154.000000 3.219603 -0.355039 0.342691
 4155.000000 3.216445 -0.369241 0.319264
 4156.000000 3.246281 -0.349040 0.342761
 4157.000000 3.190469 -0.327387 0.324822
 4158.000000 3.213324 -0.327745 0.331492
 4159.000000 3.217082 -0.373010 0.328827
 4160.000000 3.239351 -0.412544 0.343221
 4161.000000 3.204693 -0.327000 0.322862
 4162.000000 3.202821 -0.398756 0.316299
 4163.000000 3.237692 -0.393875 0.339473
 4164.000000 3.234951 -0.298899 0.366197
 4165.000000 3.221144 -0.373526 0.335891
 4166.000000 3.231911 -0.303665 0.340067
 4167.000000 3.214379 -0.262588 0.350088
 4168.000000 3.187684 -0.413212 0.355897
 4169.000000 3.221729 -0.357520 0.352023
 4170.000000 3.190023 -0.448138 0.356503
 4171.000000 3.221470 -0.338113 0.354044
 4172.000000 3.184197 -0.348689 0.341442
 4173.000000 3.228842 -0.424039 0.310993
 4174.000000 3.207192 -0.342826 0.334850
 4175.000000 3.174191 -0.314821 0.329106
 4176.000000 3.182330 -0.401037 0.359557
 4177.000000 3.153227 -0.446883 0.335233
 4178.000000 3.200882 -0.335110 0.361119
 4179.000000 3.177726 -0.361592 0.335029
 4180.000000 3.204268 -0.384277 0.344199
 4181.000000 3.194322 -0.308447 0.316683
 4182.000000 3.217211 -0.349784 0.345604
 4183.000000 3.164825 -0.306100 0.335765
 4184.000000 3.192762 -0.330358 0.343742
 4185.000000 3.193713 -0.351112 0.317190
 4186.000000 3.167006 -0.383186 0.346864
 4187.000000 3.202980 -0.413799 0.320211
 4188.000000 3.224916 -0.338713 0.323465
 4189.000000 3.208722 -0.340243 0.333665
 4190.000000 3.192145 -0.371213 0.344102
 4191.000000 3.229592 -0.344064 0.336199
 4192.000000 3.188814 -0.293345 0.330769
 4193.000000 3.194335 -0.366496 0.330801
 4194.000000 3.190570 -0.355343 0.329604
 4195.000000 3.187258 -0.358629 0.340849
 4196.000000 3.166843 -0.364762 0.350441
 4197.000000 3.234730 -0.467537 0.332870
 4198.000000 3.211560 -0.385826 0.345981
 4199.000000 3.212637 -0.439167 0.329770
 4200.000000 3.230013 -0.326331 0.347688
 4201.000000 3.182385 -0.388739 0.336564
 4202.000000 3.228926 -0.356553 0.329322
 4203.000000 3.181393 -0.453303 0.332404
 4204.000000 3.207565 -0.411202 0.337103
 4205.000000 3.205794 -0.362741 0.326875
 4206.000000 3.203899 -0.393507 0.305719
 4207.000000 3.191113 -0.304409 0.321352
 4208.000000 3.188533 -0.365639 0.326151
 4209.000000 3.213280 -0.326696 0.317272
 4210.000000 3.203573 -0.418214 0.339001
 4211.000000 3.185869 -0.434703 0.313702
 4212.000000 3.215225 -0.426333 0.306935
 4213.000000 3.207778 -0.392065 0.328777
 4214.000000 3.181202 -0.369160 0.347292
 4215.000000 3.213325 -0.404366 0.344025
 4216.000000 3.195216 -0.375449 0.332609
 4217.000000 3.196543 -0.384639 0.339177
 4218.000000 3.194339 -0.316992 0.335218
 4219.000000 3.155284 -0.363696 0.346094
 4220.000000 3.193175 -0.332289 0.327296
 4221.000000 3.190816 -0.290011 0.343357
 4222.000000 3.174699 -0.300946 0.331991
 4223.000000 3.140461 -0.312488 0.329911
 4224.000000 3.160926 -0.357727 0.323905
 4225.000000 3.174234 -0.351516 0.319975
 4226.000000 3.175495 -0.381155 0.314345
 4227.000000 3.192024 -0.473380 0.333163
 4228.000000 3.186675 -0.414170 0.305944
 4229.000000 3.235719 -0.373744 0.324895
 4230.000000 3.200194 -0.357614 0.319937
 4231.000000 3.186922 -0.410439 0.315075
 4232.000000 3.246781 -0.387222 0.334469
 4233.000000 3.220160 -0.385263 0.321161
 4234.000000 3.199584 -0.315103 0.335860
 4235.000000 3.236227 -0.372586 0.351866
 4236.000000 3.216169 -0.425774 0.331390
 4237.000000 3.195568 -0.334915 0.332915
 4238.000000 3.190018 -0.403141 0.314367
 4239.000000 3.194009 -0.261948 0.331893
 4240.000000 3.205516 -0.293329 0.336315
 4241.000000 3.210232 -0.359578 0.323201
 4242.000000 3.238845 -0.354314 0.325130
 4243.000000 3.214032 -0.427612 0.313982
 4244.000000 3.218044 -0.402771 0.344548
 4245.000000 3.212711 -0.391229 0.344683
 4246.000000 3.195893 -0.330221 0.324527
 4247.000000 3.237221 -0.311202 0.325928
 4248.000000 3.213883 -0.261409 0.321673
 4249.000000 3.205155 -0.420394 0.339473
 4250.000000 3.212105 -0.349954 0.312115
 4251.000000 3.207851 -0.336514 0.320100
 4252.000000 3.232982 -0.318501 0.309450
 4253.000000 3.228372 -0.335852 0.320831
 4254.000000 3.196178 -0.353430 0.324568
 4255.000000 3.235643 -0.382736 0.336123
 4256.000000 3.247686 -0.360398 0.336580
 4257.000000 3.233136 -0.368810 0.346459
 4258.000000 3.230744 -0.364637 0.338184
 4259.000000 3.233218 -0.402336 0.349158
 4260.000000 3.209958 -0.304256 0.309877
 4261.000000 3.175622 -0.358115 0.339080
 4262.000000 3.208807 -0.349802 0.317610
 4263.000000 3.187961 -0.290935 0.323150
 4264.000000 3.220359 -0.370205 0.359096
 4265.000000 3.236939 -0.308726 0.330709
 4266.000000 3.195194 -0.326525 0.341571
 4267.000000 3.195285 -0.352635 0.307336
 4268.000000 3.205105 -0.358515 0.340917
 4269.000000 3.190344 -0.366230 0.318726
 4270.000000 3.195844 -0.402394 0.327698
 4271.000000 3.217686 -0.436443 0.306106
 4272.000000 3.207745 -0.372226 0.338903
 4273.000000 3.188226 -0.322680 0.311404
 4274.000000 3.196346 -0.375715 0.320892
 4275.000000 3.198786 -0.313104 0.310167
 4276.000000 3.250253 -0.331472 0.329400
 4277.000000 3.219411 -0.327455 0.340702
 4278.000000 3.245263 -0.343072 0.344637
 4279.000000 3.162380 -0.313250 0.331396
 4280.000000 3.243983 -0.354556 0.338337
 4281.000000 3.170104 -0.358906 0.374353
 4282.000000 3.211507 -0.339288 0.357671
 4283.000000 3.214153 -0.369500 0.306726
 4284.000000 3.221786 -0.326732 0.347507
 4285.000000 3.194467 -0.336883 0.327321
 4286.000000 3.220899 -0.437136 0.351787
 4287.000000 3.198482 -0.352367 0.333589
 4288.000000 3.219232 -0.310354 0.333631
 4289.000000 3.182641 -0.358914 0.333457
 4290.000000 3.205242 -0.309916 0.367344
 4291.000000 3.201049 -0.374457 0.338414
 4292.000000 3.249152 -0.370494 0.322231
 4293.000000 3.204008 -0.323821 0.347203
 4294.000000 3.215922 -0.306815 0.356888
 4295.000000 3.185057 -0.366180 0.341368
 4296.000000 3.206915 -0.406935 0.345645
 4297.000000 3.193986 -0.282369 0.382816
 4298.000000 3.222398 -0.301208 0.330759
 4299.000000 3.200191 -0.351777 0.356825
 4300.000000 3.184241 -0.400539 0.342361
 4301.000000 3.226296 -0.310550 0.345311
 4302.000000 3.226384 -0.325839 0.364227
 4303.000000 3.208667 -0.347712 0.343799
 4304.000000 3.208836 -0.306435 0.326017
 4305.000000 3.173820 -0.369886 0.376394
 4306.000000 3.207904 -0.431177 0.325350
 4307.000000 3.181059 -0.356220 0.348902
 4308.000000 3.187317 -0.364024 0.338221
 4309.000000 3.156613 -0.384162 0.357510
 4310.000000 3.190269 -0.479813 0.333830
 4311.000000 3.217176 -0.392264 0.311622
 4312.000000 3.202551 -0.370877 0.343147
 4313.000000 3.245818 -0.428058 0.331410
 4314.000000 3.198900 -0.330638 0.374536
 4315.000000 3.239498 -0.394454 0.354542
 4316.000000 3.238045 -0.371391 0.356965
 4317.000000 3.226841 -0.323157 0.346895
 4318.000000 3.196924 -0.336245 0.357644
 4319.000000 3.224248 -0.343988 0.339985
 4320.000000 3.214843 -0.397438 0.346640
 4321.000000 3.171108 -0.442089 0.344702
 4322.000000 3.189169 -0.384369 0.355738
 4323.000000 3.159345 -0.363602 0.319078
 4324.000000 3.171083 -0.374106 0.334482
 4325.000000 3.211918 -0.344700 0.328847
 4326.000000 3.191499 -0.313347 0.346752
 4327.000000 3.179254 -0.345679 0.330870
 4328.000000 3.156705 -0.411925 0.334596
 4329.000000 3.152281 -0.376736 0.352313
 4330.000000 3.211601 -0.342120 0.323013
 4331.000000 3.172907 -0.359813 0.357258
 4332.000000 3.209950 -0.308921 0.333563
 4333.000000 3.166570 -0.363356 0.339167
 4334.000000 3.202189 -0.471203 0.341697
 4335.000000 3.181229 -0.413387 0.343625
 4336.000000 3.185322 -0.349334 0.359490
 4337.000000 3.176897 -0.338369 0.334731
 4338.000000 3.171140 -0.434023 0.343804
 4339.000000 3.203501 -0.393824 0.367532
 4340.000000 3.200849 -0.327217 0.325125
 4341.000000 3.222269 -0.416200 0.348160
 4342.000000 3.188142 -0.348627 0.349996
 4343.000000 3.155829 -0.295055 0.328353
 4344.000000 3.194387 -0.384307 0.361400
 4345.000000 3.188659 -0.334851 0.337097
 4346.000000 3.196563 -0.358210 0.326242
 4347.000000 3.210633 -0.334805 0.363228
 4348.000000 3.202104 -0.399761 0.385640
 4349.000000 3.195150 -0.368500 0.325966
 4350.000000 3.200814 -0.352220 0.346367
 4351.000000 3.204370 -0.266450 0.359496
 4352.000000 3.183292 -0.369300 0.343047
 4353.000000 3.196684 -0.348333 0.342363
 4354.000000 3.183622 -0.339071 0.359473
 4355.000000 3.227741 -0.369349 0.364218
 4356.000000 3.186887 -0.411733 0.336490
 4357.000000 3.204843 -0.305046 0.355016
 4358.000000 3.203839 -0.300239 0.343721
 4359.000000 3.172152 -0.336280 0.370156
 4360.000000 3.175871 -0.370895 0.350219
 4361.000000 3.210971 -0.387396 0.339621
 4362.000000 3.207269 -0.355161 0.344992
 4363.000000 3.221753 -0.406931 0.343775
 4364.000000 3.180413 -0.367847 0.347062
 4365.000000 3.215411 -0.308389 0.345373
 4366.000000 3.173757 -0.292479 0.312456
 4367.000000 3.176783 -0.331700 0.339110
 4368.000000 3.218749 -0.344656 0.328423
 4369.000000 3.223893 -0.292741 0.329484
 4370.000000 3.177431 -0.363787 0.316835
 4371.000000 3.243509 -0.321984 0.335016
 4372.000000 3.191297 -0.362708 0.354142
 4373.000000 3.165429 -0.345420 0.335024
 4374.000000 3.154957 -0.400884 0.341233
 4375.000000 3.154153 -0.329901 0.321236
 4376.000000 3.190062 -0.277996 0.351699
 4377.000000 3.194198 -0.289188 0.356277
 4378.000000 3.217489 -0.264613 0.334818
 4379.000000 3.233398 -0.308837 0.325353
 4380.000000 3.241689 -0.291593 0.327162
 4381.000000 3.219123 -0.382651 0.312729
 4382.000000 3.205029 -0.401704 0.351286
 4383.000000 3.255779 -0.387001 0.352374
 4384.000000 3.233124 -0.321064 0.361703
 4385.000000 3.227124 -0.275905 0.316902
 4386.000000 3.221666 -0.304317 0.346705
 4387.000000 3.229628 -0.341658 0.359795
 4388.000000 3.203095 -0.360468 0.321567
 4389.000000 3.213396 -0.280396 0.338134
 4390.000000 3.201841 -0.319841 0.334825
 4391.000000 3.236066 -0.404613 0.309646
 4392.000000 3.212045 -0.270097 0.313719
 4393.000000 3.167772 -0.303494 0.364806
 4394.000000 3.186623 -0.349796 0.322157
 4395.000000 3.227301 -0.408385 0.318577
 4396.000000 3.186702 -0.302910 0.311181
 4397.000000 3.198188 -0.352111 0.335976
 4398.000000 3.210896 -0.337386 0.352406
 4399.000000 3.227815 -0.368842 0.346602
 4400.000000 3.189994 -0.368416 0.336390
 4401.000000 3.215063 -0.319527 0.339356
 4402.000000 3.234166 -0.318905 0.321460
 4403.000000 3.213961 -0.322172 0.347922
 4404.000000 3.215882 -0.280317 0.355292
 4405.000000 3.209991 -0.361475 0.351495
 4406.000000 3.230649 -0.319860 0.339719
 4407.000000 3.186991 -0.336615 0.325287
 4408.000000 3.230040 -0.338664 0.310587
 4409.000000 3.239544 -0.356532 0.364208
 4410.000000 3.201907 -0.304983 0.356384
 4411.000000 3.209358 -0.269928 0.345399
 4412.000000 3.212139 -0.246492 0.357398
 4413.000000 3.231101 -0.332181 0.327765
 4414.000000 3.191521 -0.344939 0.374369
 4415.000000 3.201832 -0.377487 0.329275
 4416.000000 3.205589 -0.406287 0.333783
 4417.000000 3.211405 -0.304377 0.350340
 4418.000000 3.206999 -0.315321 0.332736
 4419.000000 3.218543 -0.356207 0.349728
 4420.000000 3.191667 -0.396793 0.341238
 4421.000000 3.189313 -0.311360 0.337606
 4422.000000 3.197100 -0.298121 0.329467
 4423.000000 3.236356 -0.285068 0.339109
 4424.000000 3.200786 -0.334551 0.342477
 4425.000000 3.209581 -0.300456 0.338298
 4426.000000 3.194871 -0.331776 0.332233
 4427.000000 3.203828 -0.356235 0.345597
 4428.000000 3.231660 -0.314203 0.343110
 4429.000000 3.183781 -0.297826 0.351963
 4430.000000 3.239053 -0.327546 0.333501
 4431.000000 3.200903 -0.350518 0.319746
 4432.000000 3.201651 -0.325480 0.335068
 4433.000000 3.208298 -0.375803 0.344270
 4434.000000 3.190967 -0.371461 0.351247
 4435.000000 3.205373 -0.286277 0.355329
 4436.000000 3.188103 -0.380664 0.354586
 4437.000000 3.241476 -0.334464 0.367413
 4438.000000 3.197700 -0.304385 0.323243
 4439.000000 3.197118 -0.293071 0.347719
 4440.000000 3.169202 -0.314464 0.338950
 4441.000000 3.165129 -0.245426 0.341394
 4442.000000 3.162140 -0.275687 0.361554
 4443.000000 3.187584 -0.298660 0.343415
 4444.000000 3.220104 -0.335390 0.326439
 4445.000000 3.196607 -0.339097 0.353710
 4446.000000 3.196612 -0.332875 0.380005
 4447.000000 3.245157 -0.283596 0.374823
 4448.000000 3.207263 -0.345097 0.339814
 4449.000000 3.206347 -0.306990 0.352721
 4450.000000 3.201956 -0.357953 0.386925
 4451.000000 3.223593 -0.358444 0.373335
 4452.000000 3.201355 -0.351653 0.371844
 4453.000000 3.219545 -0.342551 0.347979
 4454.000000 3.183467 -0.320275 0.319986
 4455.000000 3.171704 -0.490093 0.333755
 4456.000000 3.224334 -0.287732 0.356739
 4457.000000 3.251945 -0.390054 0.344578
 4458.000000 3.196363 -0.281103 0.335182
 4459.000000 3.197458 -0.366562 0.348299
 4460.000000 3.216024 -0.394737 0.340186
 4461.000000 3.240285 -0.275197 0.338279
 4462.000000 3.211054 -0.280959 0.331361
 4463.000000 3.184201 -0.248898 0.329000
 4464.000000 3.217037 -0.209702 0.340531
 4465.000000 3.204604 -0.301662 0.336689
 4466.000000 3.214936 -0.365203 0.321081
 4467.000000 3.203267 -0.371267 0.336573
 4468.000000 3.219080 -0.372934 0.330773
 4469.000000 3.210159 -0.349726 0.343566
 4470.000000 3.182814 -0.338597 0.333601
 4471.000000 3.222341 -0.347812 0.311300
 4472.000000 3.233397 -0.313413 0.335587
 4473.000000 3.214031 -0.284212 0.362049
 4474.000000 3.239368 -0.336110 0.366272
 4475.000000 3.208945 -0.321189 0.356920
 4476.000000 3.230966 -0.348839 0.343935
 4477.000000 3.193440 -0.359981 0.319402
 4478.000000 3.222048 -0.283382 0.343267
 4479.000000 3.181013 -0.340234 0.351632
 4480.000000 3.229114 -0.317230 0.349202
 4481.000000 3.217602 -0.397145 0.339488
 4482.000000 3.227859 -0.372392 0.350379
 4483.000000 3.226539 -0.392046 0.351575
 4484.000000 3.211585 -0.362384 0.334619
 4485.000000 3.241179 -0.385001 0.363161
 4486.000000 3.232646 -0.298084 0.349710
 4487.000000 3.227330 -0.309484 0.338701
 4488.000000 3.230355 -0.309101 0.347939
 4489.000000 3.202287 -0.369364 0.330830
 4490.000000 3.218935 -0.363578 0.343830
 4491.000000 3.175753 -0.332290 0.302718
 4492.000000 3.219496 -0.339359 0.324985
 4493.000000 3.228529 -0.295184 0.352872
 4494.000000 3.240484 -0.310984 0.317506
 4495.000000 3.213254 -0.315725 0.355619
 4496.000000 3.223162 -0.373485 0.346129
 4497.000000 3.229430 -0.349334 0.336296
 4498.000000 3.192460 -0.270178 0.342270
 4499.000000 3.220300 -0.392214 0.341426
 4500.000000 3.201814 -0.317857 0.338487
 4501.000000 3.219295 -0.341969 0.369223
 4502.000000 3.191801 -0.403804 0.378235
 4503.000000 3.244321 -0.318821 0.325973
 4504.000000 3.218528 -0.329141 0.348199
 4505.000000 3.221861 -0.393060 0.342615
 4506.000000 3.210128 -0.294390 0.347634
 4507.000000 3.208516 -0.326384 0.349130
 4508.000000 3.209848 -0.392410 0.340873
 4509.000000 3.203412 -0.382167 0.323312
 4510.000000 3.238987 -0.302932 0.335037
 4511.000000 3.237920 -0.321284 0.353500
 4512.000000 3.245338 -0.310720 0.341082
 4513.000000 3.202261 -0.331679 0.364935
 4514.000000 3.182192 -0.346689 0.329629
 4515.000000 3.216488 -0.362804 0.332134
 4516.000000 3.239764 -0.330646 0.361644
 4517.000000 3.169541 -0.324580 0.320962
 4518.000000 3.193099 -0.290952 0.326206
 4519.000000 3.206825 -0.327548 0.348985
 4520.000000 3.208984 -0.346219 0.335148
 4521.000000 3.192338 -0.345542 0.359855
 4522.000000 3.200805 -0.267367 0.358522
 4523.000000 3.210352 -0.321689 0.371555
 4524.000000 3.231995 -0.312739 0.344392
 4525.000000 3.245762 -0.330757 0.340616
 4526.000000 3.183285 -0.351354 0.331260
 4527.000000 3.204099 -0.358849 0.349711
 4528.000000 3.206901 -0.292739 0.357545
 4529.000000 3.216304 -0.337709 0.344766
 4530.000000 3.190245 -0.314145 0.360592
 4531.000000 3.214834 -0.299043 0.347588
 4532.000000 3.228032 -0.285722 0.357897
 4533.000000 3.203989 -0.336596 0.374237
 4534.000000 3.220573 -0.352979 0.350704
 4535.000000 3.221454 -0.307109 0.339900
 4536.000000 3.230612 -0.284552 0.335039
 4537.000000 3.193544 -0.314331 0.336328
 4538.000000 3.164678 -0.315350 0.340520
 4539.000000 3.197828 -0.300606 0.328189
 4540.000000 3.209665 -0.338687 0.352250
 4541.000000 3.200042 -0.316383 0.334130
 4542.000000 3.201197 -0.337441 0.354707
 4543.000000 3.213367 -0.247979 0.355947
 4544.000000 3.218999 -0.400645 0.346500
 4545.000000 3.198850 -0.297290 0.349208
 4546.000000 3.188473 -0.401431 0.358348
 4547.000000 3.210055 -0.283055 0.352603
 4548.000000 3.197428 -0.307019 0.359792
 4549.000000 3.186113 -0.355505 0.347348
 4550.000000 3.166076 -0.355352 0.355153
 4551.000000 3.229585 -0.377697 0.340695
 4552.000000 3.197296 -0.197933 0.346568
 4553.000000 3.180646 -0.337079 0.352775
 4554.000000 3.162841 -0.287273 0.350583
 4555.000000 3.202348 -0.291978 0.332437
 4556.000000 3.160744 -0.333494 0.331774
 4557.000000 3.191060 -0.354665 0.356989
 4558.000000 3.226156 -0.345061 0.314310
 4559.000000 3.197253 -0.375980 0.338962
 4560.000000 3.220403 -0.324902 0.315703
 4561.000000 3.191633 -0.325627 0.330448
 4562.000000 3.196178 -0.301721 0.360510
 4563.000000 3.206692 -0.275154 0.372159
 4564.000000 3.247997 -0.393058 0.342919
 4565.000000 3.233708 -0.333895 0.335819
 4566.000000 3.208912 -0.325407 0.352768
 4567.000000 3.219194 -0.307459 0.342882
 4568.000000 3.182984 -0.282456 0.335436
 4569.000000 3.188489 -0.364600 0.333582
 4570.000000 3.170484 -0.284798 0.321042
 4571.000000 3.199497 -0.336383 0.328863
 4572.000000 3.213883 -0.306440 0.326251
 4573.000000 3.226477 -0.321374 0.343183
 4574.000000 3.195756 -0.335148 0.333055
 4575.000000 3.240466 -0.335486 0.325224
 4576.000000 3.219910 -0.368516 0.319244
 4577.000000 3.172073 -0.298615 0.306440
 4578.000000 3.183736 -0.350491 0.324446
 4579.000000 3.193208 -0.239575 0.326570
 4580.000000 3.232508 -0.297195 0.343242
 4581.000000 3.203602 -0.387355 0.329078
 4582.000000 3.256604 -0.247429 0.339483
 4583.000000 3.199641 -0.338459 0.335527
 4584.000000 3.218477 -0.362022 0.332341
 4585.000000 3.214891 -0.417510 0.336216
 4586.000000 3.227863 -0.348271 0.340119
 4587.000000 3.181980 -0.332477 0.335977
 4588.000000 3.193734 -0.336875 0.331822
 4589.000000 3.206898 -0.347117 0.307032
 4590.000000 3.190667 -0.434456 0.305367
 4591.000000 3.191207 -0.339866 0.327095
 4592.000000 3.219476 -0.400866 0.315108
 4593.000000 3.217458 -0.285745 0.350108
 4594.000000 3.225498 -0.296645 0.315039
 4595.000000 3.214795 -0.402800 0.356742
 4596.000000 3.248581 -0.379991 0.324339
 4597.000000 3.244327 -0.328940 0.341005
 4598.000000 3.228352 -0.336259 0.351718
 4599.000000 3.203753 -0.270985 0.346264
 4600.000000 3.193518 -0.263741 0.350955
 4601.000000 3.219197 -0.299844 0.350363
 4602.000000 3.212213 -0.312139 0.354127
 4603.000000 3.242119 -0.319047 0.355346
 4604.000000 3.221618 -0.284595 0.360977
 4605.000000 3.232485 -0.373254 0.340295
 4606.000000 3.213591 -0.338489 0.330511
 4607.000000 3.202787 -0.261030 0.322045
 4608.000000 3.217056 -0.304640 0.354538
 4609.000000 3.196801 -0.312459 0.332216
 4610.000000 3.226182 -0.351493 0.329362
 4611.000000 3.242508 -0.304989 0.324574
 4612.000000 3.260327 -0.372401 0.318152
 4613.000000 3.250803 -0.403658 0.329361
 4614.000000 3.250460 -0.408180 0.339771
 4615.000000 3.228471 -0.386442 0.329744
 4616.000000 3.219857 -0.373622 0.344321
 4617.000000 3.232540 -0.377196 0.303095
 4618.000000 3.221921 -0.405396 0.340769
 4619.000000 3.219092 -0.330624 0.332601
 4620.000000 3.227518 -0.506744 0.333455
 4621.000000 3.220736 -0.477739 0.323089
 4622.000000 3.221330 -0.315124 0.348982
 4623.000000 3.237604 -0.337864 0.344019
 4624.000000 3.241121 -0.348216 0.320056
 4625.000000 3.203121 -0.399847 0.329376
 4626.000000 3.196517 -0.355173 0.335617
 4627.000000 3.228408 -0.361132 0.343579
 4628.000000 3.196555 -0.361163 0.335546
 4629.000000 3.232264 -0.346409 0.363696
 4630.000000 3.208784 -0.321142 0.371938
 4631.000000 3.178767 -0.344919 0.330730
 4632.000000 3.213148 -0.376999 0.308243
 4633.000000 3.207566 -0.324632 0.324692
 4634.000000 3.193417 -0.326463 0.339643
 4635.000000 3.171122 -0.270073 0.314996
 4636.000000 3.205915 -0.340793 0.369902
 4637.000000 3.203830 -0.334748 0.332810
 4638.000000 3.204775 -0.347190 0.324554
 4639.000000 3.216543 -0.347414 0.345466
 4640.000000 3.203680 -0.314710 0.323407
 4641.000000 3.188220 -0.242672 0.333126
 4642.000000 3.187957 -0.281578 0.355766
 4643.000000 3.122375 -0.265370 0.338510
 4644.000000 3.166252 -0.299849 0.349527
 4645.000000 3.206683 -0.312380 0.360570
 4646.000000 3.188392 -0.294882 0.343058
 4647.000000 3.228491 -0.317669 0.373596
 4648.000000 3.223192 -0.241689 0.373769
 4649.000000 3.201513 -0.279645 0.350381
 4650.000000 3.216017 -0.260434 0.341147
 4651.000000 3.193445 -0.300378 0.322701
 4652.000000 3.188283 -0.267836 0.355247
 4653.000000 3.209242 -0.277497 0.347601
 4654.000000 3.232157 -0.338379 0.339059
 4655.000000 3.212686 -0.305953 0.352043
 4656.000000 3.197601 -0.338399 0.338705
 4657.000000 3.211504 -0.314237 0.337407
 4658.000000 3.209841 -0.321205 0.328162
 4659.000000 3.205090 -0.362168 0.308764
 4660.000000 3.159349 -0.277559 0.310765
 4661.000000 3.216832 -0.355967 0.337409
 4662.000000 3.203038 -0.323103 0.330120
 4663.000000 3.193738 -0.273541 0.340977
 4664.000000 3.210155 -0.347241 0.331245
 4665.000000 3.193374 -0.320703 0.338607
 4666.000000 3.198144 -0.340941 0.337716
 4667.000000 3.190384 -0.342535 0.358865
 4668.000000 3.198952 -0.377177 0.367872
 4669.000000 3.187991 -0.321155 0.379937
 4670.000000 3.163983 -0.358783 0.347925
 4671.000000 3.173279 -0.302597 0.331202
 4672.000000 3.169731 -0.406735 0.331422
 4673.000000 3.175299 -0.368249 0.342584
 4674.000000 3.198809 -0.344477 0.333980
 4675.000000 3.153661 -0.293624 0.326318
 4676.000000 3.170303 -0.373409 0.333520
 4677.000000 3.199101 -0.348992 0.335350
 4678.000000 3.183840 -0.301061 0.363881
 4679.000000 3.187226 -0.351049 0.332820
 4680.000000 3.176654 -0.375497 0.360642
 4681.000000 3.201627 -0.329939 0.334620
 4682.000000 3.171744 -0.298274 0.350795
 4683.000000 3.180970 -0.364937 0.319588
 4684.000000 3.180642 -0.377180 0.339780
 4685.000000 3.161320 -0.421356 0.349512
 4686.000000 3.204648 -0.329471 0.363948
 4687.000000 3.178523 -0.406599 0.320011
 4688.000000 3.190594 -0.367205 0.352251
 4689.000000 3.212600 -0.396372 0.339422
 4690.000000 3.206234 -0.405210 0.322661
 4691.000000 3.171257 -0.421977 0.338627
 4692.000000 3.194593 -0.435144 0.327187
 4693.000000 3.192728 -0.448566 0.314892
 4694.000000 3.216126 -0.357837 0.350263
 4695.000000 3.193487 -0.397326 0.332244
 4696.000000 3.203147 -0.420641 0.345029
 4697.000000 3.213080 -0.378685 0.328811
 4698.000000 3.194658 -0.423955 0.331823
 4699.000000 3.201641 -0.369985 0.351516
 4700.000000 3.196074 -0.399332 0.325254
 4701.000000 3.209267 -0.396486 0.351551
 4702.000000 3.222903 -0.348775 0.334355
 4703.000000 3.216385 -0.371914 0.339411
 4704.000000 3.197964 -0.414382 0.332834
 4705.000000 3.213592 -0.389072 0.332908
 4706.000000 3.208061 -0.342220 0.333769
 4707.000000 3.199144 -0.430706 0.373083
 4708.000000 3.213740 -0.314047 0.341293
 4709.000000 3.221443 -0.460920 0.329467
 4710.000000 3.192059 -0.291122 0.340400
 4711.000000 3.200177 -0.351387 0.347332
 4712.000000 3.160428 -0.352856 0.350009
 4713.000000 3.207443 -0.336741 0.364636
 4714.000000 3.194525 -0.324720 0.348209
 4715.000000 3.186310 -0.331985 0.328025
 4716.000000 3.182714 -0.340937 0.364176
 4717.000000 3.181953 -0.312977 0.350773
 4718.000000 3.184529 -0.358070 0.327116
 4719.000000 3.197987 -0.353517 0.327295
 4720.000000 3.211565 -0.289257 0.350409
 4721.000000 3.198366 -0.303775 0.355998
 4722.000000 3.216776 -0.355338 0.349409
 4723.000000 3.220694 -0.275260 0.355807
 4724.000000 3.173496 -0.348116 0.336519
 4725.000000 3.179857 -0.288693 0.366799
 4726.000000 3.175627 -0.350003 0.354186
 4727.000000 3.196204 -0.336718 0.340314
 4728.000000 3.180825 -0.363473 0.332460
 4729.000000 3.149432 -0.298638 0.339543
 4730.000000 3.170369 -0.380118 0.317735
 4731.000000 3.178432 -0.285523 0.330964
 4732.000000 3.179988 -0.288136 0.335073
 4733.000000 3.168526 -0.302086 0.331199
 4734.000000 3.180617 -0.297524 0.336013
 4735.000000 3.179804 -0.340755 0.334991
 4736.000000 3.199700 -0.281390 0.341732
 4737.000000 3.188068 -0.285600 0.361879
 4738.000000 3.150812 -0.345571 0.332197
 4739.000000 3.192632 -0.405546 0.318928
 4740.000000 3.167551 -0.355464 0.367704
 4741.000000 3.200878 -0.392651 0.378702
 4742.000000 3.149121 -0.293420 0.352086
 4743.000000 3.178860 -0.326653 0.360543
 4744.000000 3.187821 -0.350033 0.329275
 4745.000000 3.183211 -0.412320 0.340367
 4746.000000 3.170305 -0.320194 0.357331
 4747.000000 3.173374 -0.358218 0.359273
 4748.000000 3.133036 -0.224694 0.344343
 4749.000000 3.194312 -0.265258 0.355405
 4750.000000 3.150071 -0.303466 0.357110
 4751.000000 3.197154 -0.263026 0.371702
 4752.000000 3.199138 -0.275403 0.357601
 4753.000000 3.126464 -0.302586 0.348734
 4754.000000 3.163946 -0.343825 0.357502
 4755.000000 3.186010 -0.286318 0.347499
 4756.000000 3.175304 -0.397595 0.330226
 4757.000000 3.170440 -0.364864 0.350646
 4758.000000 3.161113 -0.352595 0.366392
 4759.000000 3.179925 -0.270928 0.351236
 4760.000000 3.138683 -0.280901 0.350549
 4761.000000 3.168017 -0.267664 0.349530
 4762.000000 3.144168 -0.386611 0.347169
 4763.000000 3.174695 -0.358120 0.351514
 4764.000000 3.171287 -0.411768 0.349302
 4765.000000 3.214630 -0.360163 0.337439
 4766.000000 3.184058 -0.353022 0.348967
 4767.000000 3.195518 -0.334169 0.357502
 4768.000000 3.151415 -0.387560 0.341967
 4769.000000 3.186429 -0.433157 0.355676
 4770.000000 3.169904 -0.321235 0.356599
 4771.000000 3.157961 -0.350443 0.368063
 4772.000000 3.185041 -0.326716 0.347676
 4773.000000 3.183933 -0.278309 0.362454
 4774.000000 3.155973 -0.346934 0.359461
 4775.000000 3.153834 -0.360321 0.376892
 4776.000000 3.166132 -0.315547 0.347384
 4777.000000 3.160719 -0.253131 0.346144
 4778.000000 3.186240 -0.238749 0.370413
 4779.000000 3.147317 -0.363623 0.357263
 4780.000000 3.171881 -0.345129 0.342561
 4781.000000 3.201279 -0.394583 0.364465
 4782.000000 3.172779 -0.436848 0.367052
 4783.000000 3.188489 -0.379481 0.349682
 4784.000000 3.229837 -0.319275 0.355290
 4785.000000 3.218704 -0.276032 0.351663
 4786.000000 3.179167 -0.344375 0.339585
 4787.000000 3.208842 -0.431039 0.329430
 4788.000000 3.215464 -0.335675 0.339879
 4789.000000 3.138189 -0.283980 0.373391
 4790.000000 3.191483 -0.356259 0.361069
 4791.000000 3.157979 -0.356790 0.369320
 4792.000000 3.179529 -0.381664 0.344506
 4793.000000 3.165626 -0.328569 0.361391
 4794.000000 3.176434 -0.313827 0.342568
 4795.000000 3.188666 -0.243131 0.350999
 4796.000000 3.208973 -0.292587 0.376995
 4797.000000 3.173303 -0.438900 0.346037
 4798.000000 3.223134 -0.405059 0.369118
 4799.000000 3.204197 -0.310400 0.368770
 4800.000000 3.238664 -0.388585 0.341841
 4801.000000 3.237870 -0.384323 0.337353
 4802.000000 3.218845 -0.277560 0.338208
 4803.000000 3.199567 -0.305478 0.344874
 4804.000000 3.194761 -0.367040 0.321512
 4805.000000 3.252863 -0.320719 0.346626
 4806.000000 3.224327 -0.350972 0.346305
 4807.000000 3.239935 -0.332544 0.337935
 4808.000000 3.216143 -0.323705 0.334995
 4809.000000 3.205873 -0.430192 0.365470
 4810.000000 3.174109 -0.379967 0.326342
 4811.000000 3.190708 -0.380139 0.346640
 4812.000000 3.172062 -0.367337 0.333811
 4813.000000 3.190577 -0.367536 0.348319
 4814.000000 3.219920 -0.472426 0.329125
 4815.000000 3.207900 -0.380740 0.337067
 4816.000000 3.179887 -0.384844 0.335771
 4817.000000 3.202485 -0.420488 0.344429
 4818.000000 3.196402 -0.335477 0.327370
 4819.000000 3.165873 -0.374736 0.347881
 4820.000000 3.201655 -0.329918 0.342580
 4821.000000 3.206314 -0.361038 0.358362
 4822.000000 3.219590 -0.373397 0.335389
 4823.000000 3.208448 -0.323514 0.332993
 4824.000000 3.219843 -0.379485 0.334658
 4825.000000 3.177033 -0.356056 0.367991
 4826.000000 3.217964 -0.262265 0.354272
 4827.000000 3.229250 -0.308612 0.334424
 4828.000000 3.208296 -0.391640 0.334798
 4829.000000 3.206331 -0.335703 0.339054
 4830.000000 3.212184 -0.371785 0.350529
 4831.000000 3.211257 -0.419862 0.348267
 4832.000000 3.227397 -0.384639 0.336416
 4833.000000 3.234335 -0.321706 0.353754
 4834.000000 3.216136 -0.376644 0.348879
 4835.000000 3.212418 -0.404985 0.349007
 4836.000000 3.217432 -0.377354 0.347351
 4837.000000 3.224605 -0.408007 0.317476
 4838.000000 3.227287 -0.335926 0.368898
 4839.000000 3.205546 -0.331173 0.344894
 4840.000000 3.206770 -0.373611 0.357065
 4841.000000 3.225918 -0.467035 0.353415
 4842.000000 3.185922 -0.346114 0.360973
 4843.000000 3.197430 -0.328947 0.360368
 4844.000000 3.176254 -0.371651 0.356041
 4845.000000 3.163714 -0.368515 0.363840
 4846.000000 3.148370 -0.364929 0.353831
 4847.000000 3.177812 -0.288323 0.365644
 4848.000000 3.189121 -0.417277 0.338083
 4849.000000 3.165265 -0.376504 0.348382
 4850.000000 3.190956 -0.327202 0.363000
 4851.000000 3.195402 -0.310095 0.353396
 4852.000000 3.216211 -0.412965 0.340618
 4853.000000 3.202403 -0.398638 0.333838
 4854.000000 3.172445 -0.386888 0.360893
 4855.000000 3.196566 -0.389875 0.372478
 4856.000000 3.167646 -0.394400 0.361598
 4857.000000 3.212649 -0.378970 0.352210
 4858.000000 3.180003 -0.429414 0.357890
 4859.000000 3.199158 -0.357577 0.350745
 4860.000000 3.180284 -0.314220 0.352913
 4861.000000 3.187604 -0.366812 0.336606
 4862.000000 3.213417 -0.336792 0.344425
 4863.000000 3.168572 -0.379023 0.353879
 4864.000000 3.150566 -0.323930 0.370229
 4865.000000 3.152507 -0.422121 0.380646
 4866.000000 3.128425 -0.394900 0.356220
 4867.000000 3.142581 -0.368987 0.346320
 4868.000000 3.159978 -0.334147 0.341463
 4869.000000 3.172174 -0.348820 0.354312
 4870.000000 3.185143 -0.411908 0.353013
 4871.000000 3.169508 -0.430608 0.373825
 4872.000000 3.161122 -0.291302 0.370539
 4873.000000 3.129474 -0.284998 0.381907
 4874.000000 3.175146 -0.395698 0.375215
 4875.000000 3.159982 -0.400847 0.358794
 4876.000000 3.147582 -0.363812 0.340939
 4877.000000 3.153949 -0.435665 0.362423
 4878.000000 3.134450 -0.412039 0.346629
 4879.000000 3.153066 -0.371399 0.352763
 4880.000000 3.172124 -0.406981 0.360420
 4881.000000 3.155041 -0.357879 0.374290
 4882.000000 3.165533 -0.372945 0.362506
 4883.000000 3.160311 -0.351931 0.352267
 4884.000000 3.145610 -0.377690 0.366779
 4885.000000 3.150300 -0.423597 0.366787
 4886.000000 3.154471 -0.393127 0.362699
 4887.000000 3.127258 -0.330824 0.346236
 4888.000000 3.172732 -0.344988 0.351667
 4889.000000 3.178560 -0.411687 0.365937
 4890.000000 3.163226 -0.368388 0.359654
 4891.000000 3.110432 -0.307977 0.341173
 4892.000000 3.170612 -0.431426 0.338487
 4893.000000 3.199736 -0.410199 0.356504
 4894.000000 3.169898 -0.333689 0.347242
 4895.000000 3.208249 -0.423849 0.352563
 4896.000000 3.161138 -0.379673 0.359905
 4897.000000 3.179364 -0.360999 0.340561
 4898.000000 3.182654 -0.255651 0.343394
 4899.000000 3.196181 -0.327646 0.339816
 4900.000000 3.170598 -0.439114 0.333396
 4901.000000 3.187452 -0.352634 0.349553
 4902.000000 3.187764 -0.342823 0.349437
 4903.000000 3.178055 -0.357218 0.328237
 4904.000000 3.196279 -0.313477 0.347492
 4905.000000 3.204252 -0.353644 0.367234
 4906.000000 3.202721 -0.381208 0.346430
 4907.000000 3.186256 -0.410023 0.356137
 4908.000000 3.187196 -0.307804 0.348726
 4909.000000 3.181585 -0.418760 0.323253
 4910.000000 3.183116 -0.317653 0.351019
 4911.000000 3.201159 -0.414726 0.345968
 4912.000000 3.170948 -0.410276 0.339503
 4913.000000 3.183423 -0.363344 0.326601
 4914.000000 3.176630 -0.361656 0.331628
 4915.000000 3.162240 -0.371350 0.345566
 4916.000000 3.139979 -0.361023 0.358001
 4917.000000 3.166800 -0.299392 0.313911
 4918.000000 3.132696 -0.336600 0.332571
 4919.000000 3.184809 -0.340020 0.329910
 4920.000000 3.133873 -0.430943 0.341979
 4921.000000 3.177787 -0.335689 0.352010
 4922.000000 3.146538 -0.372784 0.365758
 4923.000000 3.178915 -0.343598 0.344732
 4924.000000 3.189719 -0.371660 0.378755
 4925.000000 3.184360 -0.312731 0.357922
 4926.000000 3.169428 -0.403470 0.363604
 4927.000000 3.187731 -0.272289 0.346973
 4928.000000 3.171871 -0.353455 0.329043
 4929.000000 3.164108 -0.323416 0.376486
 4930.000000 3.217452 -0.339972 0.354846
 4931.000000 3.160153 -0.393764 0.353141
 4932.000000 3.178510 -0.355750 0.356268
 4933.000000 3.164029 -0.394069 0.324706
 4934.000000 3.163208 -0.440678 0.321770
 4935.000000 3.169938 -0.358076 0.360854
 4936.000000 3.176870 -0.400713 0.347838
 4937.000000 3.184074 -0.318677 0.345960
 4938.000000 3.194015 -0.364681 0.352574
 4939.000000 3.177600 -0.345947 0.318531
 4940.000000 3.217566 -0.273317 0.344814
 4941.000000 3.163628 -0.384510 0.308311
 4942.000000 3.184450 -0.339581 0.346532
 4943.000000 3.183991 -0.342764 0.329218
 4944.000000 3.166880 -0.301786 0.332932
 4945.000000 3.183709 -0.345200 0.336117
 4946.000000 3.147413 -0.356914 0.322942
 4947.000000 3.171775 -0.349636 0.353812
 4948.000000 3.172785 -0.384885 0.352928
 4949.000000 3.173283 -0.412476 0.332598
 4950.000000 3.160453 -0.273012 0.345144
 4951.000000 3.185289 -0.432220 0.323776
 4952.000000 3.125352 -0.383894 0.340605
 4953.000000 3.196548 -0.411995 0.367996
 4954.000000 3.202090 -0.406145 0.339668
 4955.000000 3.166858 -0.349375 0.334687
 4956.000000 3.164619 -0.417487 0.349440
 4957.000000 3.161925 -0.444930 0.345698
 4958.000000 3.179649 -0.356707 0.352613
 4959.000000 3.158056 -0.378067 0.366558
 4960.000000 3.156824 -0.385149 0.368209
 4961.000000 3.186095 -0.406616 0.336428
 4962.000000 3.194167 -0.362058 0.373203
 4963.000000 3.202074 -0.378292 0.343998
 4964.000000 3.174597 -0.393514 0.341215
 4965.000000 3.144014 -0.333026 0.344499
 4966.000000 3.174195 -0.381052 0.338713
 4967.000000 3.166435 -0.350187 0.322719
 4968.000000 3.194307 -0.321805 0.325014
 4969.000000 3.162178 -0.345568 0.320187
 4970.000000 3.154947 -0.293853 0.325657
 4971.000000 3.196921 -0.422259 0.368978
 4972.000000 3.146416 -0.357062 0.334472
 4973.000000 3.154525 -0.404573 0.341127
 4974.000000 3.157181 -0.398399 0.344670
 4975.000000 3.208677 -0.407503 0.358678
 4976.000000 3.166928 -0.388151 0.354086
 4977.000000 3.207644 -0.456505 0.341805
 4978.000000 3.157905 -0.403689 0.343778
 4979.000000 3.166981 -0.345976 0.349133
 4980.000000 3.158408 -0.398990 0.364231
 4981.000000 3.153879 -0.412447 0.361809
 4982.000000 3.175428 -0.387857 0.351200
 4983.000000 3.193821 -0.469717 0.364838
 4984.000000 3.158924 -0.361651 0.349719
 4985.000000 3.167936 -0.399433 0.350663
 4986.000000 3.149003 -0.413861 0.326603
 4987.000000 3.179567 -0.407374 0.326225
 4988.000000 3.181766 -0.362889 0.359165
 4989.000000 3.162224 -0.334628 0.365090
 4990.000000 3.148612 -0.356219 0.357305
 4991.000000 3.123462 -0.378124 0.372435
 4992.000000 3.192719 -0.377877 0.356185
 4993.000000 3.174130 -0.379037 0.343664
 4994.000000 3.127182 -0.379828 0.329006
 4995.000000 3.139608 -0.346751 0.349727
 4996.000000 3.116230 -0.332230 0.353465
 4997.000000 3.191335 -0.431790 0.339239
 4998.000000 3.130731 -0.327522 0.348141
 4999.000000 3.177894 -0.422359 0.337406
 5000.000000 3.193906 -0.378757 0.361797
#! FIELDS time d2 torsion rmsd
#! SET min_torsion -pi
#! SET max_torsion pi
 0.000000 3.193906 -0.378757 0.361799
 1.000000 3.173759 -0.356599 0.388404
 2.000000 3.182797 -0.320434 0.357964
 3.000000 3.151412 -0.338353 0.358315
 4.000000 3.152919 -0.389795 0.337366
 5.000000 3.163819 -0.343149 0.332262
 6.000000 3.140963 -0.344955 0.334049
 7.000000 3.129726 -0.306581 0.320216
 8.000000 3.173488 -0.348280 0.313131
 9.000000 3.152961 -0.373290 0.348721
 10.000000 3.177122 -0.403458 0.330859
 11.000000 3.178540 -0.363062 0.359970
 12.000000 3.184833 -0.368852 0.356496
 13.000000 3.155322 -0.385800 0.344949
 14.000000 3.199149 -0.270576 0.344438
 15.000000 3.148370 -0.301252 0.354290
 16.000000 3.166817 -0.295362 0.331196
 17.000000 3.181308 -0.342389 0.338232
 18.000000 3.213502 -0.330239 0.328626
 19.000000 3.197903 -0.315237 0.330958
 20.000000 3.186193 -0.396935 0.328963
 21.000000 3.204926 -0.331293 0.339586
 22.000000 3.232024 -0.316361 0.338982
 23.000000 3.187035 -0.382629 0.346745
 24.000000 3.190032 -0.377509 0.335988
 25.000000 3.185202 -0.386968 0.348682
 26.000000 3.192223 -0.268959 0.330155
 27.000000 3.195212 -0.276704 0.349371
 28.000000 3.175885 -0.326779 0.318122
 29.000000 3.194444 -0.416415 0.370113
 30.000000 3.205582 -0.430552 0.342011
 31.000000 3.193014 -0.450555 0.324611
 32.000000 3.194277 -0.393513 0.336497
 33.000000 3.176397 -0.387164 0.343946
 34.000000 3.156616 -0.357817 0.382198
 35.000000 3.191998 -0.369887 0.336857
 36.000000 3.169305 -0.406251 0.340837
 37.000000 3.235876 -0.353770 0.349720
 38.000000 3.200046 -0.361656 0.334394
 39.000000 3.225151 -0.352393 0.319105
 40.000000 3.170281 -0.349984 0.335883
 41.000000 3.187523 -0.452573 0.335060
 42.000000 3.213647 -0.424275 0.342414
 43.000000 3.185343 -0.437815 0.332176
 44.000000 3.183309 -0.339992 0.341482
 45.000000 3.246681 -0.365505 0.355372
 46.000000 3.204304 -0.297331 0.354135
 47.000000 3.176718 -0.367796 0.357665
 48.000000 3.216206 -0.372562 0.349578
 49.000000 3.185393 -0.330587 0.358842
 50.000000 3.164152 -0.402073 0.363777
 51.000000 3.219086 -0.354231 0.332808
 52.000000 3.197400 -0.346898 0.358332
 53.000000 3.192693 -0.351094 0.362065
 54.000000 3.186719 -0.285403 0.348385
 55.000000 3.177054 -0.326072 0.347084
 56.000000 3.197114 -0.428859 0.349353
 57.000000 3.187860 -0.398759 0.348255
 58.000000 3.184997 -0.419091 0.339834
 59.000000 3.205719 -0.370960 0.355823
 60.000000 3.234243 -0.357955 0.374894
 61.000000 3.196691 -0.394142 0.352189
 62.000000 3.180922 -0.369770 0.333146
 63.000000 3.192663 -0.366620 0.350504
 64.000000 3.184664 -0.348146 0.337591
 65.000000 3.222438 -0.317981 0.332214
 66.000000 3.174259 -0.324129 0.369351
 67.000000 3.212019 -0.337885 0.366414
 68.000000 3.207292 -0.384978 0.327866
 69.000000 3.189694 -0.311249 0.365774
 70.000000 3.160796 -0.351261 0.342897
 71.000000 3.172176 -0.365066 0.361183
 72.000000 3.199694 -0.340474 0.359370
 73.000000 3.198292 -0.402569 0.341930
 74.000000 3.233915 -0.311085 0.364534
 75.000000 3.265319 -0.443767 0.363027
 76.000000 3.214891 -0.246129 0.352733
 77.000000 3.219012 -0.380310 0.342443
 78.000000 3.220202 -0.380680 0.352321
 79.000000 3.167133 -0.297885 0.367137
 80.000000 3.170727 -0.416582 0.361141
 81.000000 3.166824 -0.353299 0.327815
 82.000000 3.150639 -0.362416 0.365273
 83.000000 3.178019 -0.365825 0.332421
 84.000000 3.169990 -0.337828 0.367112
 85.000000 3.145804 -0.390768 0.363668
 86.000000 3.179940 -0.367176 0.354644
 87.000000 3.136982 -0.309960 0.357602
 88.000000 3.172079 -0.313284 0.384792
 89.000000 3.158103 -0.333045 0.357946
 90.000000 3.177196 -0.386921 0.361759
 91.000000 3.168974 -0.325589 0.373175
 92.000000 3.200056 -0.253392 0.368624
 93.000000 3.174517 -0.312572 0.344652
 94.000000 3.197467 -0.273461 0.380171
 95.000000 3.177236 -0.280707 0.362939
 96.000000 3.186320 -0.353177 0.370095
 97.000000 3.149757 -0.327802 0.351376
 98.000000 3.174084 -0.374676 0.365885
 99.000000 3.188224 -0.275517 0.368440
 100.000000 3.197649 -0.231007 0.339034
 101.000000 3.168641 -0.305750 0.357527
 102.000000 3.172506 -0.357942 0.352468
 103.000000 3.167125 -0.272579 0.355823
 104.000000 3.149859 -0.352321 0.347257
 105.000000 3.166654 -0.310507 0.332990
 106.000000 3.140877 -0.284978 0.349595
 107.000000 3.173463 -0.283321 0.366035
 108.000000 3.174248 -0.315942 0.346441
 109.000000 3.210703 -0.262421 0.357334
 110.000000 3.145839 -0.216697 0.360117
 111.000000 3.189325 -0.375364 0.346549
 112.000000 3.148792 -0.364917 0.353936
 113.000000 3.220820 -0.276653 0.376600
 114.000000 3.191936 -0.382290 0.352888
 115.000000 3.188936 -0.261535 0.385423
 116.000000 3.243977 -0.240472 0.367715
 117.000000 3.202672 -0.335734 0.356694
 118.000000 3.179924 -0.269000 0.356887
 119.000000 3.176532 -0.342876 0.334837
 120.000000 3.185561 -0.317535 0.337128
 121.000000 3.199431 -0.405654 0.376703
 122.000000 3.201829 -0.358139 0.367087
 123.000000 3.195749 -0.266580 0.372325
 124.000000 3.212256 -0.263991 0.362511
 125.000000 3.160260 -0.330026 0.363715
 126.000000 3.193998 -0.362009 0.344698
 127.000000 3.198017 -0.358616 0.350540
 128.000000 3.189330 -0.331122 0.365510
 129.000000 3.207677 -0.318352 0.370379
 130.000000 3.166192 -0.317698 0.341729
 131.000000 3.166493 -0.334488 0.370084
 132.000000 3.149000 -0.323462 0.360433
 133.000000 3.160790 -0.391499 0.389716
 134.000000 3.199459 -0.341347 0.337765
 135.000000 3.210798 -0.359660 0.374818
 136.000000 3.189198 -0.314707 0.359324
 137.000000 3.215786 -0.393339 0.337874
 138.000000 3.181905 -0.302950 0.361728
 139.000000 3.196653 -0.290904 0.365671
 140.000000 3.178091 -0.286476 0.372712
 141.000000 3.182563 -0.297936 0.369237
 142.000000 3.190743 -0.361949 0.337434
 143.000000 3.195201 -0.319873 0.347509
 144.000000 3.202090 -0.361178 0.381662
 145.000000 3.171679 -0.298438 0.351203
 146.000000 3.190896 -0.330226 0.372528
 147.000000 3.215864 -0.335831 0.350301
 148.000000 3.196012 -0.275676 0.345543
 149.000000 3.231260 -0.446148 0.337643
 150.000000 3.196646 -0.333941 0.357402
 151.000000 3.170295 -0.266885 0.337678
 152.000000 3.172341 -0.265689 0.356281
 153.000000 3.149258 -0.340096 0.333891
 154.000000 3.175178 -0.371324 0.355914
 155.000000 3.180386 -0.364518 0.334548
 156.000000 3.196000 -0.375234 0.347291
 157.000000 3.205968 -0.445470 0.341850
 158.000000 3.174485 -0.267824 0.363876
 159.000000 3.189466 -0.370239 0.351428
 160.000000 3.180167 -0.335030 0.355271
 161.000000 3.186644 -0.401186 0.342723
 162.000000 3.215483 -0.410581 0.358100
 163.000000 3.153259 -0.380590 0.346695
 164.000000 3.192604 -0.276173 0.349878
 165.000000 3.184450 -0.382636 0.358767
 166.000000 3.161572 -0.393461 0.359793
 167.000000 3.201509 -0.385587 0.362035
 168.000000 3.179836 -0.363505 0.347708
 169.000000 3.173245 -0.367833 0.384059
 170.000000 3.194929 -0.307370 0.343277
 171.000000 3.186789 -0.327727 0.362358
 172.000000 3.179039 -0.309635 0.330180
 173.000000 3.176308 -0.305035 0.349027
 174.000000 3.166978 -0.243328 0.349757
 175.000000 3.138931 -0.297902 0.348656
 176.000000 3.187150 -0.340533 0.364258
 177.000000 3.182959 -0.347154 0.356832
 178.000000 3.171242 -0.376673 0.334534
 179.000000 3.142629 -0.309375 0.326282
 180.000000 3.174314 -0.326494 0.361519
 181.000000 3.188532 -0.320915 0.373183
 182.000000 3.174859 -0.268459 0.343972
 183.000000 3.166261 -0.355914 0.340637
 184.000000 3.151491 -0.362251 0.340896
 185.000000 3.168882 -0.345037 0.350582
 186.000000 3.165217 -0.300600 0.338691
 187.000000 3.170195 -0.295316 0.342835
 188.000000 3.186420 -0.292455 0.338610
 189.000000 3.167836 -0.428776 0.375603
 190.000000 3.211488 -0.326343 0.339633
 191.000000 3.183510 -0.377967 0.345030
 192.000000 3.231418 -0.375191 0.359003
 193.000000 3.196535 -0.426941 0.371687
 194.000000 3.184579 -0.325422 0.368795
 195.000000 3.167406 -0.364419 0.341984
 196.000000 3.235160 -0.403188 0.361247
 197.000000 3.207036 -0.444871 0.371807
 198.000000 3.194307 -0.292532 0.350919
 199.000000 3.187188 -0.313101 0.373157
 200.000000 3.185469 -0.406447 0.370179
 201.000000 3.181998 -0.286718 0.345655
 202.000000 3.179578 -0.341740 0.359734
 203.000000 3.219753 -0.384008 0.348257
 204.000000 3.172386 -0.327206 0.339264
 205.000000 3.181176 -0.346421 0.323238
 206.000000 3.192296 -0.352879 0.358710
 207.000000 3.154778 -0.410579 0.375840
 208.000000 3.150580 -0.293218 0.355481
 209.000000 3.168133 -0.378566 0.365865
 210.000000 3.156891 -0.293095 0.364905
 211.000000 3.143806 -0.306069 0.386679
 212.000000 3.150761 -0.218674 0.360897
 213.000000 3.173685 -0.339439 0.372737
 214.000000 3.178664 -0.288880 0.367198
 215.000000 3.181122 -0.269355 0.361811
 216.000000 3.159949 -0.276827 0.340096
 217.000000 3.161007 -0.380293 0.372589
 218.000000 3.187217 -0.344416 0.371229
 219.000000 3.190522 -0.328512 0.381468
 220.000000 3.170876 -0.297412 0.379228
 221.000000 3.145783 -0.295448 0.372552
 222.000000 3.162102 -0.325574 0.369245
 223.000000 3.154202 -0.373692 0.360881
 224.000000 3.153220 -0.307752 0.328647
 225.000000 3.151755 -0.273860 0.382728
 226.000000 3.180858 -0.345588 0.365361
 227.000000 3.143330 -0.287966 0.360919
 228.000000 3.157033 -0.314770 0.355933
 229.000000 3.201295 -0.276755 0.365959
 230.000000 3.174821 -0.247515 0.395444
 231.000000 3.175347 -0.309068 0.365926
 232.000000 3.190084 -0.408958 0.334507
 233.000000 3.179850 -0.340633 0.350462
 234.000000 3.191590 -0.336068 0.359747
 235.000000 3.202966 -0.322148 0.375801
 236.000000 3.151094 -0.325783 0.367185
 237.000000 3.189914 -0.332203 0.345589
 238.000000 3.193793 -0.369279 0.390835
 239.000000 3.181951 -0.356893 0.345872
 240.000000 3.184982 -0.338177 0.358083
 241.000000 3.209477 -0.325404 0.350676
 242.000000 3.171343 -0.341176 0.391617
 243.000000 3.168964 -0.305740 0.352032
 244.000000 3.144785 -0.322000 0.353777
 245.000000 3.198182 -0.289928 0.373145
 246.000000 3.160368 -0.334009 0.343009
 247.000000 3.183895 -0.345872 0.336397
 248.000000 3.142744 -0.321105 0.334875
 249.000000 3.179059 -0.335957 0.345808
 250.000000 3.193873 -0.289792 0.363473
 251.000000 3.165747 -0.263949 0.342857
 252.000000 3.168833 -0.348823 0.342070
 253.000000 3.157167 -0.390309 0.370961
 254.000000 3.176387 -0.398064 0.347389
 255.000000 3.159538 -0.331496 0.375333
 256.000000 3.193597 -0.323326 0.353337
 257.000000 3.180950 -0.337444 0.379118
 258.000000 3.219884 -0.223465 0.384256
 259.000000 3.151190 -0.342830 0.370676
 260.000000 3.191065 -0.327092 0.350106
 261.000000 3.203721 -0.358799 0.344227
 262.000000 3.152235 -0.290373 0.362019
 263.000000 3.203368 -0.296750 0.378100
 264.000000 3.172332 -0.324126 0.346570
 265.000000 3.171980 -0.363740 0.356913
 266.000000 3.198106 -0.343282 0.336539
 267.000000 3.139998 -0.349469 0.350205
 268.000000 3.152036 -0.272228 0.348816
 269.000000 3.150340 -0.370084 0.323598
 270.000000 3.160216 -0.334324 0.349130
 271.000000 3.145490 -0.234911 0.340908
 272.000000 3.156374 -0.314754 0.362989
 273.000000 3.149574 -0.310089 0.354932
 274.000000 3.165818 -0.276403 0.360327
 275.000000 3.150795 -0.323236 0.356276
 276.000000 3.177335 -0.245297 0.322742
 277.000000 3.157008 -0.286517 0.366185
 278.000000 3.172747 -0.226603 0.350487
 279.000000 3.173708 -0.322735 0.348853
 280.000000 3.158895 -0.241878 0.353341
 281.000000 3.177087 -0.267037 0.346463
 282.000000 3.182244 -0.329552 0.347347
 283.000000 3.176430 -0.303533 0.336213
 284.000000 3.214517 -0.294705 0.361277
 285.000000 3.159793 -0.276568 0.359079
 286.000000 3.187585 -0.325502 0.377754
 287.000000 3.185781 -0.284575 0.349142
 288.000000 3.159864 -0.246421 0.344733
 289.000000 3.199973 -0.323047 0.355641
 290.000000 3.162348 -0.307917 0.378691
 291.000000 3.157511 -0.331400 0.355840
 292.000000 3.192176 -0.295167 0.349331
 293.000000 3.179353 -0.257111 0.353433
 294.000000 3.189494 -0.383219 0.349427
 295.000000 3.207041 -0.285914 0.350576
 296.000000 3.172648 -0.299996 0.350580
 297.000000 3.176801 -0.284070 0.372433
 298.000000 3.178071 -0.326282 0.341850
 299.000000 3.199781 -0.339761 0.345633
 300.000000 3.184837 -0.318497 0.344180
 301.000000 3.185111 -0.300593 0.337648
 302.000000 3.193315 -0.328149 0.368588
 303.000000 3.177724 -0.338723 0.321221
 304.000000 3.213840 -0.309634 0.330337
 305.000000 3.156062 -0.284285 0.336243
 306.000000 3.190992 -0.364547 0.369675
 307.000000 3.176143 -0.335200 0.350724
 308.000000 3.187645 -0.366938 0.381755
 309.000000 3.173329 -0.297497 0.349167
 310.000000 3.190822 -0.445269 0.358061
 311.000000 3.168742 -0.336509 0.359009
 312.000000 3.179098 -0.312094 0.350801
 313.000000 3.158604 -0.369069 0.359237
 314.000000 3.207580 -0.348365 0.341166
 315.000000 3.176665 -0.304630 0.340997
 316.000000 3.194894 -0.376846 0.314680
 317.000000 3.185981 -0.264703 0.339879
 318.000000 3.209973 -0.281190 0.351767
 319.000000 3.172574 -0.298850 0.345294
 320.000000 3.204506 -0.421858 0.353076
 321.000000 3.188946 -0.312932 0.332346
 322.000000 3.200368 -0.318153 0.335798
 323.000000 3.161675 -0.337257 0.330858
 324.000000 3.152079 -0.291995 0.359287
 325.000000 3.183043 -0.346280 0.343966
 326.000000 3.182877 -0.255859 0.341872
 327.000000 3.167600 -0.301145 0.350969
 328.000000 3.177489 -0.268577 0.359711
 329.000000 3.169100 -0.314503 0.362785
 330.000000 3.204427 -0.327435 0.347569
 331.000000 3.194906 -0.286489 0.369401
 332.000000 3.173300 -0.220895 0.361697
 333.000000 3.181573 -0.333839 0.356649
 334.000000 3.165904 -0.278664 0.365646
 335.000000 3.168164 -0.343646 0.368848
 336.000000 3.135866 -0.358034 0.377520
 337.000000 3.184067 -0.333756 0.372155
 338.000000 3.154904 -0.240775 0.356350
 339.000000 3.165870 -0.310789 0.359695
 340.000000 3.161227 -0.270906 0.349871
 341.000000 3.160947 -0.294900 0.350561
 342.000000 3.164962 -0.243527 0.362284
 343.000000 3.188070 -0.355489 0.346470
 344.000000 3.159649 -0.352192 0.333096
 345.000000 3.144788 -0.321808 0.352825
 346.000000 3.177580 -0.351276 0.354368
 347.000000 3.172637 -0.366308 0.335490
 348.000000 3.212683 -0.285296 0.362226
 349.000000 3.170831 -0.321767 0.358452
 350.000000 3.144169 -0.305553 0.364044
 351.000000 3.171619 -0.324602 0.369900
 352.000000 3.175506 -0.339104 0.353950
 353.000000 3.165495 -0.265114 0.380141
 354.000000 3.200854 -0.314260 0.372449
 355.000000 3.170593 -0.266171 0.358314
 356.000000 3.192630 -0.329236 0.377960
 357.000000 3.173454 -0.297146 0.365292
 358.000000 3.189431 -0.360415 0.354346
 359.000000 3.202847 -0.300530 0.369576
 360.000000 3.182853 -0.319225 0.374650
 361.000000 3.160427 -0.275793 0.371968
 362.000000 3.188692 -0.365066 0.360017
 363.000000 3.156822 -0.311519 0.377741
 364.000000 3.174157 -0.316215 0.355695
 365.000000 3.155721 -0.297213 0.387994
 366.000000 3.165637 -0.373862 0.346753
 367.000000 3.215830 -0.370032 0.342887
 368.000000 3.201264 -0.329871 0.352161
 369.000000 3.180064 -0.395190 0.339619
 370.000000 3.217255 -0.315021 0.350816
 371.000000 3.210416 -0.322797 0.356257
 372.000000 3.200611 -0.275731 0.332619
 373.000000 3.184254 -0.338771 0.335270
 374.000000 3.185305 -0.348663 0.341147
 375.000000 3.162703 -0.325764 0.326774
 376.000000 3.190374 -0.401993 0.349641
 377.000000 3.190808 -0.331924 0.345039
 378.000000 3.240505 -0.387153 0.345141
 379.000000 3.199010 -0.289695 0.353358
 380.000000 3.183008 -0.302416 0.331893
 381.000000 3.177940 -0.277040 0.380602
 382.000000 3.213254 -0.349000 0.385521
 383.000000 3.177453 -0.275648 0.360596
 384.000000 3.197453 -0.308747 0.384003
 385.000000 3.173943 -0.311692 0.352784
 386.000000 3.177741 -0.314540 0.374098
 387.000000 3.207050 -0.321707 0.347253
 388.000000 3.176114 -0.322096 0.345498
 389.000000 3.197824 -0.330114 0.354921
 390.000000 3.200895 -0.370204 0.346745
 391.000000 3.208824 -0.369123 0.346024
 392.000000 3.193906 -0.334236 0.338509
 393.000000 3.216100 -0.271255 0.371854
 394.000000 3.191846 -0.350293 0.344485
 395.000000 3.204084 -0.358266 0.367617
 396.000000 3.203886 -0.313032 0.367825
 397.000000 3.192273 -0.292087 0.346055
 398.000000 3.169587 -0.336242 0.361679
 399.000000 3.215754 -0.367920 0.362745
 400.000000 3.192457 -0.369276 0.341824
 401.000000 3.200315 -0.388538 0.366152
 402.000000 3.183551 -0.360954 0.356147
 403.000000 3.171568 -0.333362 0.347752
 404.000000 3.145255 -0.300388 0.356858
 405.000000 3.199002 -0.306677 0.370931
 406.000000 3.203066 -0.379519 0.358918
 407.000000 3.167806 -0.413296 0.375309
 408.000000 3.187049 -0.321096 0.372299
 409.000000 3.162480 -0.387123 0.339824
 410.000000 3.192047 -0.331204 0.377961
 411.000000 3.219822 -0.340662 0.371537
 412.000000 3.156698 -0.387912 0.368646
 413.000000 3.151770 -0.359266 0.358682
 414.000000 3.172778 -0.358871 0.369384
 415.000000 3.163188 -0.376227 0.372486
 416.000000 3.187324 -0.325004 0.370708
 417.000000 3.180435 -0.303606 0.366224
 418.000000 3.193180 -0.251245 0.348028
 419.000000 3.189289 -0.237638 0.360726
 420.000000 3.149120 -0.278603 0.365114
 421.000000 3.161860 -0.266193 0.373810
 422.000000 3.212095 -0.323404 0.357995
 423.000000 3.182380 -0.347576 0.332164
 424.000000 3.177512 -0.288059 0.365048
 425.000000 3.160498 -0.355741 0.335303
 426.000000 3.213082 -0.343636 0.358864
 427.000000 3.155625 -0.280835 0.365040
 428.000000 3.205490 -0.379444 0.341072
 429.000000 3.168727 -0.264784 0.335166
 430.000000 3.175767 -0.314053 0.329852
 431.000000 3.187289 -0.374229 0.390324
 432.000000 3.185536 -0.295249 0.365110
 433.000000 3.193426 -0.334917 0.374124
 434.000000 3.148493 -0.254691 0.371987
 435.000000 3.190514 -0.279011 0.329893
 436.000000 3.209699 -0.367820 0.385356
 437.000000 3.220037 -0.335606 0.368435
 438.000000 3.187841 -0.290015 0.335585
 439.000000 3.212994 -0.362287 0.356419
 440.000000 3.177140 -0.306507 0.353892
 441.000000 3.214166 -0.365101 0.376794
 442.000000 3.241925 -0.335869 0.364457
 443.000000 3.182000 -0.391956 0.384997
 444.000000 3.210803 -0.480292 0.346170
 445.000000 3.225708 -0.398173 0.361359
 446.000000 3.173273 -0.280531 0.348492
 447.000000 3.171199 -0.379158 0.322395
 448.000000 3.186271 -0.335592 0.346658
 449.000000 3.206286 -0.383300 0.376039
 450.000000 3.206576 -0.349363 0.376631
 451.000000 3.203287 -0.325378 0.364203
 452.000000 3.145892 -0.262237 0.359861
 453.000000 3.205511 -0.294456 0.397589
 454.000000 3.213278 -0.353670 0.346299
 455.000000 3.205639 -0.324894 0.362995
 456.000000 3.212534 -0.319695 0.319481
 457.000000 3.171443 -0.287691 0.367508
 458.000000 3.189749 -0.330887 0.355636
 459.000000 3.204543 -0.399195 0.349898
 460.000000 3.193149 -0.331753 0.357495
 461.000000 3.198968 -0.390469 0.365009
 462.000000 3.221020 -0.284632 0.371136
 463.000000 3.196656 -0.333842 0.375264
 464.000000 3.187918 -0.227637 0.346461
 465.000000 3.190123 -0.242278 0.343570
 466.000000 3.194080 -0.370534 0.346815
 467.000000 3.214247 -0.323286 0.347718
 468.000000 3.209881 -0.400036 0.355621
 469.000000 3.202318 -0.337788 0.360008
 470.000000 3.197940 -0.345150 0.360862
 471.000000 3.225490 -0.323696 0.362807
 472.000000 3.201780 -0.396739 0.367360
 473.000000 3.242210 -0.350233 0.369609
 474.000000 3.219394 -0.365676 0.360713
 475.000000 3.186478 -0.362932 0.356348
 476.000000 3.134322 -0.305512 0.350593
 477.000000 3.167012 -0.364585 0.380117
 478.000000 3.174790 -0.307265 0.353887
 479.000000 3.194699 -0.223870 0.353315
 480.000000 3.194235 -0.266286 0.370924
 481.000000 3.191399 -0.264578 0.349450
 482.000000 3.185175 -0.297152 0.366810
 483.000000 3.197560 -0.257794 0.360218
 484.000000 3.204505 -0.333605 0.340677
 485.000000 3.206648 -0.401396 0.350450
 486.000000 3.180568 -0.379220 0.345022
 487.000000 3.200204 -0.342395 0.332201
 488.000000 3.209197 -0.323390 0.341188
 489.000000 3.236607 -0.261972 0.347659
 490.000000 3.228886 -0.381912 0.348410
 491.000000 3.189383 -0.327245 0.377459
 492.000000 3.173580 -0.343730 0.364943
 493.000000 3.169525 -0.356542 0.370004
 494.000000 3.232414 -0.313288 0.347012
 495.000000 3.202073 -0.333556 0.341643
 496.000000 3.228712 -0.402668 0.359815
 497.000000 3.177216 -0.319896 0.366932
 498.000000 3.131589 -0.293618 0.373696
 499.000000 3.228277 -0.251214 0.335285
 500.000000 3.178146 -0.367709 0.359023
 501.000000 3.186951 -0.306915 0.324207
 502.000000 3.180183 -0.349898 0.318438
 503.000000 3.193003 -0.311080 0.380628
 504.000000 3.204667 -0.223142 0.380913
 505.000000 3.181919 -0.298953 0.361558
 506.000000 3.162676 -0.241141 0.362955
 507.000000 3.171478 -0.271509 0.360444
 508.000000 3.137666 -0.271034 0.342052
 509.000000 3.177474 -0.338197 0.364938
 510.000000 3.213353 -0.313625 0.374992
 511.000000 3.160871 -0.328047 0.355251
 512.000000 3.173628 -0.286691 0.358778
 513.000000 3.179045 -0.383230 0.343545
 514.000000 3.186703 -0.365065 0.337071
 515.000000 3.194292 -0.354143 0.351307
 516.000000 3.180088 -0.292457 0.344522
 517.000000 3.146922 -0.294067 0.355124
 518.000000 3.148751 -0.313570 0.345951
 519.000000 3.198199 -0.349196 0.325908
 520.000000 3.168454 -0.300323 0.338599
 521.000000 3.240669 -0.400005 0.353517
 522.000000 3.208782 -0.333555 0.356175
 523.000000 3.229036 -0.361216 0.372994
 524.000000 3.191024 -0.354108 0.362470
 525.000000 3.192744 -0.366079 0.375574
 526.000000 3.213528 -0.362294 0.355515
 527.000000 3.219448 -0.394699 0.347818
 528.000000 3.202024 -0.325258 0.349520
 529.000000 3.198526 -0.326682 0.359819
 530.000000 3.178135 -0.359497 0.352689
 531.000000 3.202787 -0.380146 0.342998
 532.000000 3.217444 -0.336707 0.366530
 533.000000 3.187660 -0.282800 0.362433
 534.000000 3.176150 -0.300609 0.372944
 535.000000 3.139611 -0.327283 0.368575
 536.000000 3.181050 -0.323439 0.350948
 537.000000 3.188740 -0.320866 0.347926
 538.000000 3.178502 -0.305974 0.389015
 539.000000 3.183354 -0.282745 0.355925
 540.000000 3.199292 -0.396225 0.363383
 541.000000 3.200104 -0.365881 0.387535
 542.000000 3.177528 -0.295792 0.373721
 543.000000 3.193824 -0.364546 0.353165
 544.000000 3.168801 -0.304774 0.397111
 545.000000 3.197808 -0.295897 0.369099
 546.000000 3.177068 -0.298106 0.364555
 547.000000 3.183955 -0.219926 0.357093
 548.000000 3.153905 -0.317789 0.361361
 549.000000 3.192827 -0.292271 0.360799
 550.000000 3.191452 -0.411642 0.375510
 551.000000 3.177980 -0.433976 0.373547
 552.000000 3.197477 -0.350608 0.368003
 553.000000 3.169364 -0.337931 0.362660
 554.000000 3.183428 -0.319272 0.355896
 555.000000 3.188610 -0.335903 0.397227
 556.000000 3.165578 -0.342891 0.348200
 557.000000 3.189280 -0.363728 0.393833
 558.000000 3.168541 -0.379941 0.364414
 559.000000 3.184884 -0.414270 0.370374
 560.000000 3.175032 -0.342398 0.377825
 561.000000 3.182169 -0.392049 0.363773
 562.000000 3.136003 -0.378631 0.373758
 563.000000 3.176287 -0.270861 0.347897
 564.000000 3.189810 -0.390840 0.358164
 565.000000 3.172531 -0.347922 0.370787
 566.000000 3.174530 -0.358547 0.346651
 567.000000 3.202886 -0.377985 0.337466
 568.000000 3.192599 -0.316384 0.352334
 569.000000 3.187592 -0.475705 0.362424
 570.000000 3.208455 -0.425550 0.376421
 571.000000 3.214195 -0.410146 0.363749
 572.000000 3.219731 -0.314879 0.356951
 573.000000 3.174443 -0.251475 0.365624
 574.000000 3.177497 -0.257157 0.374515
 575.000000 3.197611 -0.285169 0.381629
 576.000000 3.201496 -0.277832 0.374244
 577.000000 3.137417 -0.396905 0.364910
 578.000000 3.159185 -0.342771 0.371173
 579.000000 3.163062 -0.214252 0.367016
 580.000000 3.187734 -0.268789 0.389467
 581.000000 3.164779 -0.257223 0.355694
 582.000000 3.157944 -0.273227 0.372782
 583.000000 3.140778 -0.256606 0.386788
 584.000000 3.182775 -0.313063 0.344587
 585.000000 3.154266 -0.307726 0.357474
 586.000000 3.168158 -0.384910 0.357323
 587.000000 3.171061 -0.307929 0.366102
 588.000000 3.213831 -0.339719 0.351750
 589.000000 3.182540 -0.325816 0.340303
 590.000000 3.134491 -0.340805 0.364008
 591.000000 3.188704 -0.314189 0.353993
 592.000000 3.166364 -0.292664 0.382880
 593.000000 3.189826 -0.337145 0.347250
 594.000000 3.173197 -0.278864 0.351301
 595.000000 3.189222 -0.211372 0.350335
 596.000000 3.199774 -0.246365 0.361723
 597.000000 3.130687 -0.321055 0.391710
 598.000000 3.156069 -0.360252 0.396430
 599.000000 3.175996 -0.326538 0.371426
 600.000000 3.176149 -0.324940 0.372022
 601.000000 3.147218 -0.366739 0.379866
 602.000000 3.159488 -0.341286 0.346983
 603.000000 3.202464 -0.323769 0.350893
 604.000000 3.174067 -0.397329 0.359173
 605.000000 3.184926 -0.359858 0.375208
 606.000000 3.192348 -0.320075 0.358071
 607.000000 3.167403 -0.301481 0.349586
 608.000000 3.147837 -0.341068 0.347618
 609.000000 3.167550 -0.357712 0.366848
 610.000000 3.207095 -0.366475 0.353388
 611.000000 3.148094 -0.297633 0.369644
 612.000000 3.159354 -0.331827 0.347638
 613.000000 3.189429 -0.329365 0.352189
 614.000000 3.190799 -0.339887 0.355233
 615.000000 3.193732 -0.340244 0.387076
 616.000000 3.172562 -0.285469 0.359976
 617.000000 3.152752 -0.338084 0.351662
 618.000000 3.176647 -0.343534 0.356860
 619.000000 3.183890 -0.372010 0.350463
 620.000000 3.146797 -0.393856 0.380468
 621.000000 3.168264 -0.424958 0.349341
 622.000000 3.146383 -0.353800 0.361439
 623.000000 3.165516 -0.297142 0.352003
 624.000000 3.202796 -0.294965 0.376917
 625.000000 3.173417 -0.287743 0.352015
 626.000000 3.183609 -0.317990 0.357175
 627.000000 3.176557 -0.334944 0.371932
 628.000000 3.137543 -0.240395 0.350679
 629.000000 3.144304 -0.318349 0.335073
 630.000000 3.178242 -0.317566 0.335545
 631.000000 3.191561 -0.408006 0.360108
 632.000000 3.147895 -0.242990 0.362907
 633.000000 3.135249 -0.324104 0.363639
 634.000000 3.158698 -0.307219 0.352843
 635.000000 3.173833 -0.355407 0.385669
 636.000000 3.182940 -0.298740 0.341118
 637.000000 3.175987 -0.254545 0.343690
 638.000000 3.230461 -0.384830 0.357300
 639.000000 3.144543 -0.254180 0.392214
 640.000000 3.171589 -0.349548 0.378298
 641.000000 3.180613 -0.342657 0.346138
 642.000000 3.166427 -0.337774 0.369921
 643.000000 3.201608 -0.320756 0.367029
 644.000000 3.166212 -0.289513 0.364644
 645.000000 3.177953 -0.335842 0.371128
 646.000000 3.133821 -0.308991 0.375258
 647.000000 3.193157 -0.293859 0.350268
 648.000000 3.194802 -0.349429 0.374465
 649.000000 3.160367 -0.211885 0.360525
 650.000000 3.155022 -0.290812 0.333526
 651.000000 3.137107 -0.345580 0.359343
 652.000000 3.192482 -0.288362 0.366870
 653.000000 3.227783 -0.357716 0.389284
 654.000000 3.181861 -0.308962 0.352728
 655.000000 3.193564 -0.283663 0.363757
 656.000000 3.180874 -0.298605 0.370409
 657.000000 3.221229 -0.258476 0.406789
 658.000000 3.180221 -0.318016 0.392483
 659.000000 3.192328 -0.267253 0.356827
 660.000000 3.165371 -0.301782 0.366439
 661.000000 3.163197 -0.349569 0.343993
 662.000000 3.177773 -0.405156 0.354386
 663.000000 3.174862 -0.336285 0.375036
 664.000000 3.205202 -0.383857 0.348676
 665.000000 3.177652 -0.374772 0.394003
 666.000000 3.183023 -0.289541 0.371675
 667.000000 3.157931 -0.268775 0.350498
 668.000000 3.185069 -0.223046 0.362265
 669.000000 3.173258 -0.304508 0.355576
 670.000000 3.171367 -0.332253 0.376279
 671.000000 3.183465 -0.281626 0.380894
 672.000000 3.170812 -0.276182 0.354549
 673.000000 3.184823 -0.315402 0.364898
 674.000000 3.202962 -0.267732 0.338398
 675.000000 3.181469 -0.207028 0.376955
 676.000000 3.226054 -0.343395 0.346737
 677.000000 3.139530 -0.347274 0.355965
 678.000000 3.178486 -0.267210 0.381732
 679.000000 3.182106 -0.384846 0.363994
 680.000000 3.170464 -0.345006 0.384262
 681.000000 3.131227 -0.314321 0.362559
 682.000000 3.152175 -0.265969 0.351470
 683.000000 3.138951 -0.354408 0.361428
 684.000000 3.157561 -0.300295 0.361704
 685.000000 3.158433 -0.349649 0.389335
 686.000000 3.173633 -0.273615 0.403768
 687.000000 3.180548 -0.277613 0.372645
 688.000000 3.147828 -0.280345 0.387418
 689.000000 3.169758 -0.215530 0.382872
 690.000000 3.194835 -0.313721 0.393257
 691.000000 3.183221 -0.294609 0.354465
 692.000000 3.170921 -0.266779 0.357720
 693.000000 3.187993 -0.318134 0.384594
 694.000000 3.203515 -0.371267 0.342607
 695.000000 3.194271 -0.278136 0.390306
 696.000000 3.149008 -0.339156 0.352490
 697.000000 3.176243 -0.319885 0.354321
 698.000000 3.216916 -0.310091 0.379636
 699.000000 3.216400 -0.352315 0.371903
 700.000000 3.202676 -0.322253 0.368343
 701.000000 3.164590 -0.376551 0.384632
 702.000000 3.180759 -0.408933 0.365384
 703.000000 3.199300 -0.364334 0.370093
 704.000000 3.186426 -0.312816 0.402974
 705.000000 3.159790 -0.347428 0.378257
 706.000000 3.186562 -0.272653 0.373820
 707.000000 3.184659 -0.304297 0.406811
 708.000000 3.166526 -0.323563 0.393002
 709.000000 3.192953 -0.283537 0.394819
 710.000000 3.161976 -0.250282 0.373213
 711.000000 3.138835 -0.276972 0.395910
 712.000000 3.150464 -0.300742 0.370413
 713.000000 3.154831 -0.273869 0.394119
 714.000000 3.150674 -0.273774 0.352632
 715.000000 3.158142 -0.297960 0.377724
 716.000000 3.153810 -0.264041 0.382174
 717.000000 3.176196 -0.233148 0.390995
 718.000000 3.156077 -0.306800 0.359824
 719.000000 3.184810 -0.337341 0.352618
 720.000000 3.207842 -0.290527 0.361254
 721.000000 3.195230 -0.351063 0.353717
 722.000000 3.162077 -0.254894 0.352633
 723.000000 3.137025 -0.300576 0.346280
 724.000000 3.167656 -0.284099 0.381673
 725.000000 3.199106 -0.310413 0.374837
 726.000000 3.133346 -0.271496 0.370314
 727.000000 3.184520 -0.328928 0.351144
 728.000000 3.188092 -0.311533 0.359727
 729.000000 3.136011 -0.287034 0.358880
 730.000000 3.161968 -0.301243 0.379300
 731.000000 3.162909 -0.379592 0.360515
 732.000000 3.175298 -0.313754 0.383820
 733.000000 3.172341 -0.340827 0.359417
 734.000000 3.175275 -0.327034 0.383177
 735.000000 3.145566 -0.279790 0.385473
 736.000000 3.174337 -0.275289 0.396882
 737.000000 3.143530 -0.263605 0.373632
 738.000000 3.185896 -0.326669 0.376888
 739.000000 3.132246 -0.330898 0.348772
 740.000000 3.167181 -0.361673 0.350159
 741.000000 3.178032 -0.228613 0.393250
 742.000000 3.147546 -0.265849 0.372362
 743.000000 3.115384 -0.287093 0.376279
 744.000000 3.112997 -0.295515 0.368191
 745.000000 3.160684 -0.218977 0.351010
 746.000000 3.132117 -0.339232 0.368744
 747.000000 3.178701 -0.301921 0.360232
 748.000000 3.186828 -0.316201 0.363846
 749.000000 3.205806 -0.314855 0.358373
 750.000000 3.156350 -0.269516 0.367928
 751.000000 3.170079 -0.340895 0.374830
 752.000000 3.142348 -0.392156 0.373681
 753.000000 3.170408 -0.333586 0.357794
 754.000000 3.131095 -0.307254 0.363256
 755.000000 3.135657 -0.368425 0.361601
 756.000000 3.174121 -0.319350 0.361530
 757.000000 3.162408 -0.326947 0.344739
 758.000000 3.147807 -0.296834 0.389818
 759.000000 3.178607 -0.272545 0.394849
 760.000000 3.175275 -0.349764 0.376324
 761.000000 3.176909 -0.327290 0.369103
 762.000000 3.167355 -0.337585 0.363145
 763.000000 3.132530 -0.325001 0.376069
 764.000000 3.113991 -0.306339 0.360703
 765.000000 3.163893 -0.265735 0.372451
 766.000000 3.136179 -0.321082 0.364403
 767.000000 3.169830 -0.247101 0.358312
 768.000000 3.151571 -0.304018 0.358434
 769.000000 3.186543 -0.310941 0.368664
 770.000000 3.151788 -0.300140 0.381076
 771.000000 3.121423 -0.335289 0.351386
 772.000000 3.119524 -0.312735 0.343726
 773.000000 3.108299 -0.358988 0.363468
 774.000000 3.153099 -0.361728 0.389936
 775.000000 3.170274 -0.322009 0.370061
 776.000000 3.130238 -0.292966 0.370755
 777.000000 3.166977 -0.341614 0.389399
 778.000000 3.166969 -0.355999 0.372026
 779.000000 3.178859 -0.340621 0.378369
 780.000000 3.158719 -0.299773 0.401346
 781.000000 3.141307 -0.343502 0.369381
 782.000000 3.131070 -0.282131 0.384922
 783.000000 3.151325 -0.309482 0.402782
 784.000000 3.129292 -0.335584 0.395573
 785.000000 3.158291 -0.299246 0.373368
 786.000000 3.143013 -0.306430 0.384102
 787.000000 3.200425 -0.310348 0.357269
 788.000000 3.184646 -0.295443 0.380645
 789.000000 3.195609 -0.303043 0.368595
 790.000000 3.165762 -0.252769 0.376424
 791.000000 3.141964 -0.273508 0.384477
 792.000000 3.163614 -0.308334 0.392093
 793.000000 3.141723 -0.297912 0.375815
 794.000000 3.141421 -0.287486 0.359524
 795.000000 3.152238 -0.322994 0.378174
 796.000000 3.138533 -0.290950 0.350148
 797.000000 3.145997 -0.233063 0.386564
 798.000000 3.143203 -0.258115 0.374383
 799.000000 3.138505 -0.318469 0.403015
 800.000000 3.133633 -0.374997 0.399192
 801.000000 3.118049 -0.353191 0.371595
 802.000000 3.167037 -0.362985 0.344640
 803.000000 3.145856 -0.402472 0.369690
 804.000000 3.162197 -0.308562 0.370222
 805.000000 3.181507 -0.341533 0.364439
 806.000000 3.150289 -0.269143 0.363798
 807.000000 3.146430 -0.330335 0.374476
 808.000000 3.139489 -0.370963 0.349343
 809.000000 3.136213 -0.247027 0.346537
 810.000000 3.184710 -0.297487 0.372174
 811.000000 3.166409 -0.295213 0.350090
 812.000000 3.174098 -0.266872 0.374261
 813.000000 3.209904 -0.357557 0.359870
 814.000000 3.163444 -0.282597 0.369240
 815.000000 3.164902 -0.321664 0.347468
 816.000000 3.200779 -0.282449 0.356310
 817.000000 3.164550 -0.237818 0.372390
 818.000000 3.178825 -0.298978 0.378890
 819.000000 3.171829 -0.307240 0.368282
 820.000000 3.151162 -0.307968 0.387575
 821.000000 3.193030 -0.365432 0.357154
 822.000000 3.195159 -0.355681 0.359635
 823.000000 3.166820 -0.409255 0.365233
 824.000000 3.212296 -0.337675 0.366880
 825.000000 3.163153 -0.357937 0.358080
 826.000000 3.205343 -0.369482 0.351037
 827.000000 3.194869 -0.364468 0.371279
 828.000000 3.176179 -0.284586 0.406617
 829.000000 3.217652 -0.259047 0.394642
 830.000000 3.191951 -0.267237 0.374355
 831.000000 3.139681 -0.313530 0.385118
 832.000000 3.193844 -0.362232 0.372162
 833.000000 3.181536 -0.360547 0.392863
 834.000000 3.220896 -0.418411 0.375590
 835.000000 3.199941 -0.318406 0.384138
 836.000000 3.174107 -0.402908 0.384183
 837.000000 3.212210 -0.416732 0.386600
 838.000000 3.157935 -0.315155 0.362310
 839.000000 3.178455 -0.363142 0.376061
 840.000000 3.171969 -0.252932 0.366766
 841.000000 3.156974 -0.357299 0.348282
 842.000000 3.224247 -0.358181 0.343940
 843.000000 3.205850 -0.304499 0.364274
 844.000000 3.188199 -0.328835 0.352332
 845.000000 3.150947 -0.297680 0.332766
 846.000000 3.190316 -0.323075 0.393028
 847.000000 3.172754 -0.336521 0.370579
 848.000000 3.129676 -0.377466 0.350275
 849.000000 3.159153 -0.345131 0.386625
 850.000000 3.169709 -0.344392 0.391390
 851.000000 3.193158 -0.244094 0.373389
 852.000000 3.177726 -0.314414 0.369870
 853.000000 3.167247 -0.308450 0.349500
 854.000000 3.152925 -0.278826 0.356760
 855.000000 3.173043 -0.291329 0.363121
 856.000000 3.166224 -0.323392 0.379835
 857.000000 3.162887 -0.323339 0.362285
 858.000000 3.166942 -0.341313 0.394126
 859.000000 3.153435 -0.289464 0.379495
 860.000000 3.198798 -0.324367 0.368364
 861.000000 3.172415 -0.367485 0.361841
 862.000000 3.161454 -0.294011 0.380116
 863.000000 3.140351 -0.257566 0.371811
 864.000000 3.159059 -0.348987 0.385719
 865.000000 3.131359 -0.254130 0.361507
 866.000000 3.160860 -0.259019 0.358460
 867.000000 3.154183 -0.359511 0.372254
 868.000000 3.146108 -0.289575 0.377995
 869.000000 3.156243 -0.371946 0.355616
 870.000000 3.166525 -0.326613 0.361446
 871.000000 3.169759 -0.356960 0.370513
 872.000000 3.183528 -0.380923 0.348093
 873.000000 3.170589 -0.266266 0.365119
 874.000000 3.159194 -0.396258 0.379725
 875.000000 3.164247 -0.397719 0.334983
 876.000000 3.161604 -0.306932 0.380718
 877.000000 3.166531 -0.364628 0.361073
 878.000000 3.163532 -0.323157 0.398825
 879.000000 3.139813 -0.350689 0.351985
 880.000000 3.152594 -0.319745 0.378659
 881.000000 3.169189 -0.368345 0.366730
 882.000000 3.194317 -0.356073 0.351972
 883.000000 3.127501 -0.257548 0.334799
 884.000000 3.163020 -0.331695 0.344521
 885.000000 3.141488 -0.339469 0.365543
 886.000000 3.144377 -0.316717 0.368495
 887.000000 3.158517 -0.268528 0.375878
 888.000000 3.163845 -0.292967 0.417007
 889.000000 3.148136 -0.271754 0.404358
 890.000000 3.159599 -0.247519 0.389033
 891.000000 3.161317 -0.351857 0.392358
 892.000000 3.140998 -0.383694 0.372182
 893.000000 3.157057 -0.313091 0.382379
 894.000000 3.123134 -0.284329 0.390124
 895.000000 3.183205 -0.329245 0.383707
 896.000000 3.138169 -0.333877 0.409398
 897.000000 3.165511 -0.279847 0.374595
 898.000000 3.173402 -0.289148 0.393483
 899.000000 3.137129 -0.375359 0.376004
 900.000000 3.136145 -0.298823 0.361161
 901.000000 3.138304 -0.423041 0.377764
 902.000000 3.143207 -0.312121 0.368395
 903.000000 3.138930 -0.358907 0.349539
 904.000000 3.183576 -0.294212 0.327746
 905.000000 3.144552 -0.347854 0.360457
 906.000000 3.133668 -0.338040 0.387564
 907.000000 3.182573 -0.344375 0.381962
 908.000000 3.174544 -0.348258 0.359743
 909.000000 3.173905 -0.301344 0.343239
 910.000000 3.162610 -0.368105 0.339677
 911.000000 3.134651 -0.307382 0.373438
 912.000000 3.165963 -0.243555 0.363853
 913.000000 3.170455 -0.390495 0.363378
 914.000000 3.156535 -0.348237 0.366404
 915.000000 3.138004 -0.335874 0.363539
 916.000000 3.180365 -0.296510 0.363616
 917.000000 3.211075 -0.297837 0.369110
 918.000000 3.148449 -0.322520 0.377350
 919.000000 3.201066 -0.344941 0.342409
 920.000000 3.176652 -0.386204 0.347981
 921.000000 3.186076 -0.359224 0.371501
 922.000000 3.141605 -0.402671 0.361684
 923.000000 3.107567 -0.341181 0.386718
 924.000000 3.184210 -0.341802 0.368740
 925.000000 3.151816 -0.378233 0.359689
 926.000000 3.155891 -0.374637 0.386510
 927.000000 3.125094 -0.364772 0.364633
 928.000000 3.153907 -0.335404 0.342191
 929.000000 3.174158 -0.292625 0.355077
 930.000000 3.150338 -0.357163 0.387573
 931.000000 3.126605 -0.391258 0.375366
 932.000000 3.202955 -0.296391 0.362788
 933.000000 3.170796 -0.332272 0.370493
 934.000000 3.168860 -0.299592 0.382513
 935.000000 3.170964 -0.218042 0.377887
 936.000000 3.128444 -0.280541 0.345442
 937.000000 3.191986 -0.318858 0.338472
 938.000000 3.172299 -0.337043 0.343721
 939.000000 3.159968 -0.304014 0.325313
 940.000000 3.160226 -0.293396 0.354689
 941.000000 3.178065 -0.230260 0.377717
 942.000000 3.191519 -0.358256 0.353778
 943.000000 3.153058 -0.380894 0.377217
 944.000000 3.190546 -0.386134 0.375900
 945.000000 3.189601 -0.259410 0.359671
 946.000000 3.178992 -0.337792 0.359568
 947.000000 3.129631 -0.283220 0.360580
 948.000000 3.138829 -0.340188 0.358193
 949.000000 3.171855 -0.331351 0.323131
 950.000000 3.166364 -0.352956 0.356148
 951.000000 3.179553 -0.358719 0.339006
 952.000000 3.168499 -0.290402 0.344021
 953.000000 3.171650 -0.306055 0.365239
 954.000000 3.125494 -0.416823 0.344799
 955.000000 3.138651 -0.414558 0.348931
 956.000000 3.171140 -0.409063 0.361044
 957.000000 3.166516 -0.362591 0.361619
 958.000000 3.144519 -0.319827 0.344878
 959.000000 3.151333 -0.392408 0.337494
 960.000000 3.169417 -0.329924 0.361000
 961.000000 3.123275 -0.267215 0.362529
 962.000000 3.150254 -0.369158 0.369349
 963.000000 3.126558 -0.372572 0.349761
 964.000000 3.136008 -0.377387 0.398366
 965.000000 3.138438 -0.277652 0.355674
 966.000000 3.162094 -0.340691 0.345227
 967.000000 3.157378 -0.270961 0.353318
 968.000000 3.163067 -0.311788 0.353120
 969.000000 3.154813 -0.310589 0.378143
 970.000000 3.141957 -0.326915 0.356652
 971.000000 3.197752 -0.286281 0.358344
 972.000000 3.153374 -0.353553 0.349787
 973.000000 3.170592 -0.283903 0.339515
 974.000000 3.180106 -0.289370 0.375344
 975.000000 3.168363 -0.294895 0.358102
 976.000000 3.139057 -0.311113 0.383680
 977.000000 3.120499 -0.292516 0.375388
 978.000000 3.145920 -0.255271 0.350918
 979.000000 3.148003 -0.245868 0.329117
 980.000000 3.153491 -0.300349 0.339024
 981.000000 3.141941 -0.304385 0.354051
 982.000000 3.133775 -0.281680 0.374538
 983.000000 3.130923 -0.325516 0.332309
 984.000000 3.132509 -0.310312 0.368671
 985.000000 3.139238 -0.296534 0.357720
 986.000000 3.138214 -0.335360 0.339507
 987.000000 3.169588 -0.262285 0.330224
 988.000000 3.158044 -0.309357 0.365672
 989.000000 3.156304 -0.307023 0.357468
 990.000000 3.143097 -0.282712 0.352964
 991.000000 3.137595 -0.339709 0.349413
 992.000000 3.145334 -0.191202 0.357229
 993.000000 3.151585 -0.317268 0.360166
 994.000000 3.166824 -0.288573 0.352651
 995.000000 3.132795 -0.268218 0.361142
 996.000000 3.150326 -0.292664 0.380195
 997.000000 3.109981 -0.343321 0.350938
 998.000000 3.147028 -0.277464 0.345189
 999.000000 3.175661 -0.362714 0.337481
 1000.000000 3.132250 -0.314043 0.359247
 1001.000000 3.146351 -0.282069 0.372927
 1002.000000 3.164757 -0.370984 0.347607
 1003.000000 3.144489 -0.313638 0.381680
 1004.000000 3.146474 -0.274237 0.364189
 1005.000000 3.146048 -0.272439 0.347278
 1006.000000 3.169490 -0.277663 0.362636
 1007.000000 3.150582 -0.302907 0.359343
 1008.000000 3.131573 -0.239501 0.401373
 1009.000000 3.126914 -0.319592 0.353753
 1010.000000 3.142449 -0.402686 0.393383
 1011.000000 3.103115 -0.284209 0.367525
 1012.000000 3.089351 -0.370720 0.367195
 1013.000000 3.135033 -0.373941 0.350282
 1014.000000 3.131073 -0.353790 0.366758
 1015.000000 3.102041 -0.391022 0.335284
 1016.000000 3.127099 -0.352926 0.355846
 1017.000000 3.158045 -0.308593 0.371323
 1018.000000 3.132108 -0.381683 0.352996
 1019.000000 3.129500 -0.401473 0.336715
 1020.000000 3.129528 -0.327398 0.355906
 1021.000000 3.134967 -0.392049 0.360541
 1022.000000 3.144329 -0.323829 0.369023
 1023.000000 3.150897 -0.306364 0.378656
 1024.000000 3.126133 -0.299582 0.385432
 1025.000000 3.174736 -0.284169 0.345655
 1026.000000 3.184984 -0.357406 0.380799
 1027.000000 3.133392 -0.279988 0.359764
 1028.000000 3.140046 -0.335089 0.349639
 1029.000000 3.142484 -0.345241 0.359220
 1030.000000 3.155831 -0.328094 0.368460
 1031.000000 3.135901 -0.299111 0.365923
 1032.000000 3.164489 -0.387235 0.377093
 1033.000000 3.144398 -0.387504 0.366859
 1034.000000 3.177152 -0.327025 0.382063
 1035.000000 3.137528 -0.384501 0.359678
 1036.000000 3.117388 -0.327754 0.390213
 1037.000000 3.165719 -0.432033 0.383890
 1038.000000 3.141278 -0.356565 0.371031
 1039.000000 3.132097 -0.421034 0.392875
 1040.000000 3.192382 -0.397745 0.378271
 1041.000000 3.137017 -0.355058 0.338707
 1042.000000 3.151157 -0.337858 0.346392
 1043.000000 3.157526 -0.296355 0.346527
 1044.000000 3.138244 -0.363386 0.384299
 1045.000000 3.160942 -0.303787 0.343345
 1046.000000 3.155189 -0.356474 0.345849
 1047.000000 3.168698 -0.366643 0.361712
 1048.000000 3.133200 -0.286188 0.362498
 1049.000000 3.154351 -0.327762 0.368056
 1050.000000 3.154017 -0.284874 0.368181
 1051.000000 3.109463 -0.280891 0.362883
 1052.000000 3.172426 -0.280644 0.348190
 1053.000000 3.155079 -0.347488 0.372008
 1054.000000 3.106845 -0.300402 0.387116
 1055.000000 3.141260 -0.267698 0.385221
 1056.000000 3.114435 -0.282136 0.374270
 1057.000000 3.165944 -0.253725 0.342795
 1058.000000 3.139660 -0.215233 0.373043
 1059.000000 3.132660 -0.314189 0.351661
 1060.000000 3.141868 -0.307340 0.361267
 1061.000000 3.126422 -0.284247 0.357432
 1062.000000 3.131369 -0.262054 0.352826
 1063.000000 3.118272 -0.325696 0.370534
 1064.000000 3.116965 -0.301878 0.377680
 1065.000000 3.099304 -0.278510 0.391123
 1066.000000 3.096884 -0.255467 0.392313
 1067.000000 3.130567 -0.300434 0.391785
 1068.000000 3.120269 -0.276042 0.416519
 1069.000000 3.154461 -0.222025 0.398554
 1070.000000 3.114429 -0.251526 0.345101
 1071.000000 3.086465 -0.206511 0.358188
 1072.000000 3.134506 -0.246152 0.354463
 1073.000000 3.118175 -0.259322 0.383488
 1074.000000 3.124902 -0.214103 0.365741
 1075.000000 3.136271 -0.268919 0.363657
 1076.000000 3.111516 -0.245754 0.383027
 1077.000000 3.112783 -0.258025 0.374609
 1078.000000 3.138414 -0.335955 0.361941
 1079.000000 3.062226 -0.228646 0.383383
 1080.000000 3.141301 -0.274947 0.394613
 1081.000000 3.126853 -0.307049 0.408153
 1082.000000 3.116071 -0.292145 0.394197
 1083.000000 3.133267 -0.311643 0.388247
 1084.000000 3.139742 -0.314715 0.396757
 1085.000000 3.164034 -0.337863 0.367904
 1086.000000 3.182494 -0.313226 0.404700
 1087.000000 3.163113 -0.286487 0.376998
 1088.000000 3.144036 -0.347225 0.362113
 1089.000000 3.189103 -0.260251 0.357016
 1090.000000 3.141354 -0.334178 0.412939
 1091.000000 3.162604 -0.332273 0.376027
 1092.000000 3.135553 -0.322981 0.403838
 1093.000000 3.140361 -0.327479 0.392571
 1094.000000 3.127198 -0.301040 0.384186
 1095.000000 3.152434 -0.350487 0.419285
 1096.000000 3.135392 -0.329845 0.358836
 1097.000000 3.157031 -0.297475 0.408734
 1098.000000 3.118589 -0.254662 0.388132
 1099.000000 3.142663 -0.183486 0.406635
 1100.000000 3.157480 -0.286433 0.376507
 1101.000000 3.161328 -0.244305 0.361086
 1102.000000 3.133998 -0.345956 0.353423
 1103.000000 3.141106 -0.247070 0.329778
 1104.000000 3.135701 -0.308739 0.380397
 1105.000000 3.157060 -0.393836 0.378890
 1106.000000 3.142712 -0.237407 0.361357
 1107.000000 3.132580 -0.368877 0.362313
 1108.000000 3.156162 -0.349168 0.377606
 1109.000000 3.130966 -0.294408 0.367608
 1110.000000 3.118954 -0.241471 0.349733
 1111.000000 3.136008 -0.272042 0.373755
 1112.000000 3.154587 -0.401481 0.354135
 1113.000000 3.169009 -0.372620 0.363317
 1114.000000 3.096979 -0.348498 0.343162
 1115.000000 3.131235 -0.396219 0.357577
 1116.000000 3.103707 -0.256085 0.351494
 1117.000000 3.128008 -0.360180 0.369784
 1118.000000 3.150075 -0.387794 0.397952
 1119.000000 3.108224 -0.328161 0.375962
 1120.000000 3.121280 -0.389262 0.388790
 1121.000000 3.113954 -0.386147 0.384148
 1122.000000 3.157285 -0.349051 0.372605
 1123.000000 3.112275 -0.340288 0.397029
 1124.000000 3.098377 -0.390956 0.383503
 1125.000000 3.132780 -0.419848 0.408115
 1126.000000 3.135173 -0.343014 0.357319
 1127.000000 3.161579 -0.283154 0.357633
 1128.000000 3.181185 -0.256252 0.377849
 1129.000000 3.123277 -0.277936 0.346975
 1130.000000 3.121161 -0.334770 0.370453
 1131.000000 3.110527 -0.294509 0.348257
 1132.000000 3.164746 -0.337551 0.334214
 1133.000000 3.130045 -0.357660 0.395654
 1134.000000 3.139342 -0.290544 0.362545
 1135.000000 3.083629 -0.338120 0.354756
 1136.000000 3.122151 -0.333574 0.362062
 1137.000000 3.148900 -0.370197 0.338777
 1138.000000 3.145391 -0.267372 0.338890
 1139.000000 3.142685 -0.382368 0.387256
 1140.000000 3.155522 -0.297982 0.373771
 1141.000000 3.129911 -0.231446 0.328565
 1142.000000 3.133175 -0.258013 0.354027
 1143.000000 3.146315 -0.275541 0.379833
 1144.000000 3.169803 -0.285733 0.368110
 1145.000000 3.165076 -0.310967 0.352919
 1146.000000 3.153534 -0.286369 0.410204
 1147.000000 3.151564 -0.332603 0.365351
 1148.000000 3.173193 -0.381296 0.349968
 1149.000000 3.139901 -0.303895 0.360671
 1150.000000 3.126709 -0.264013 0.349943
 1151.000000 3.096940 -0.262250 0.377282
 1152.000000 3.143730 -0.393393 0.350049
 1153.000000 3.107818 -0.272590 0.368419
 1154.000000 3.084543 -0.336594 0.343593
 1155.000000 3.122491 -0.312282 0.362712
 1156.000000 3.137210 -0.302760 0.367175
 1157.000000 3.138277 -0.352639 0.384128
 1158.000000 3.145495 -0.385229 0.349341
 1159.000000 3.152306 -0.413996 0.392912
 1160.000000 3.152388 -0.305259 0.375223
 1161.000000 3.138019 -0.285059 0.371318
 1162.000000 3.157704 -0.314828 0.357067
 1163.000000 3.131251 -0.305178 0.366490
 1164.000000 3.175105 -0.305422 0.358369
 1165.000000 3.105563 -0.309664 0.359304
 1166.000000 3.112539 -0.313916 0.367775
 1167.000000 3.155532 -0.256020 0.378729
 1168.000000 3.150590 -0.181339 0.379475
 1169.000000 3.151872 -0.260543 0.376893
 1170.000000 3.177196 -0.317761 0.366661
 1171.000000 3.149888 -0.329802 0.353599
 1172.000000 3.129458 -0.216807 0.345425
 1173.000000 3.173574 -0.338784 0.379368
 1174.000000 3.168311 -0.355542 0.384275
 1175.000000 3.189889 -0.285935 0.379100
 1176.000000 3.170290 -0.295976 0.372276
 1177.000000 3.187572 -0.372902 0.379712
 1178.000000 3.163613 -0.339012 0.357730
 1179.000000 3.135446 -0.320047 0.386323
 1180.000000 3.188898 -0.321309 0.339926
 1181.000000 3.121289 -0.354157 0.339531
 1182.000000 3.140434 -0.281039 0.351687
 1183.000000 3.143779 -0.386624 0.333331
 1184.000000 3.140312 -0.377427 0.361241
 1185.000000 3.124528 -0.282697 0.341210
 1186.000000 3.136105 -0.335313 0.386369
 1187.000000 3.119456 -0.287150 0.366593
 1188.000000 3.128258 -0.400198 0.357131
 1189.000000 3.136311 -0.362302 0.371786
 1190.000000 3.141204 -0.322995 0.368182
 1191.000000 3.171907 -0.358494 0.347227
 1192.000000 3.148920 -0.379668 0.353322
 1193.000000 3.154993 -0.252734 0.355259
 1194.000000 3.141343 -0.369901 0.374391
 1195.000000 3.162295 -0.357709 0.359252
 1196.000000 3.159371 -0.328963 0.379120
 1197.000000 3.126120 -0.335639 0.381503
 1198.000000 3.151930 -0.355433 0.344888
 1199.000000 3.115944 -0.340962 0.351741
 1200.000000 3.129449 -0.309965 0.341057
 1201.000000 3.137303 -0.261427 0.322700
 1202.000000 3.170674 -0.337867 0.358604
 1203.000000 3.153176 -0.337247 0.348495
 1204.000000 3.152500 -0.372105 0.331667
 1205.000000 3.157473 -0.327618 0.355803
 1206.000000 3.154265 -0.345733 0.348066
 1207.000000 3.133388 -0.280180 0.365163
 1208.000000 3.152350 -0.288305 0.346586
 1209.000000 3.141068 -0.283379 0.346787
 1210.000000 3.183208 -0.283377 0.349820
 1211.000000 3.197385 -0.334837 0.358706
 1212.000000 3.154267 -0.297841 0.364260
 1213.000000 3.164102 -0.291954 0.376539
 1214.000000 3.122046 -0.237455 0.368764
 1215.000000 3.153561 -0.287586 0.339488
 1216.000000 3.147316 -0.281774 0.369643
 1217.000000 3.208124 -0.325522 0.358258
 1218.000000 3.131784 -0.315535 0.358077
 1219.000000 3.157043 -0.305554 0.341920
 1220.000000 3.162881 -0.311962 0.363819
 1221.000000 3.154931 -0.267383 0.342669
 1222.000000 3.164247 -0.372008 0.358480
 1223.000000 3.133065 -0.360608 0.344102
 1224.000000 3.148991 -0.334650 0.345574
 1225.000000 3.185118 -0.346437 0.357205
 1226.000000 3.152761 -0.343232 0.374594
 1227.000000 3.170774 -0.330259 0.389716
 1228.000000 3.165476 -0.239239 0.351477
 1229.000000 3.173249 -0.245969 0.374270
 1230.000000 3.171227 -0.323825 0.355828
 1231.000000 3.143916 -0.331427 0.363141
 1232.000000 3.157713 -0.305533 0.374195
 1233.000000 3.152635 -0.281404 0.366936
 1234.000000 3.168894 -0.238540 0.380320
 1235.000000 3.153541 -0.289427 0.369557
 1236.000000 3.205475 -0.320607 0.365711
 1237.000000 3.167628 -0.306645 0.376257
 1238.000000 3.150350 -0.298693 0.363418
 1239.000000 3.153618 -0.275960 0.376874
 1240.000000 3.184962 -0.411741 0.376745
 1241.000000 3.191586 -0.260349 0.391961
 1242.000000 3.154957 -0.341814 0.363806
 1243.000000 3.152908 -0.239753 0.328584
 1244.000000 3.166128 -0.317106 0.363003
 1245.000000 3.163983 -0.267168 0.360394
 1246.000000 3.153747 -0.322869 0.338429
 1247.000000 3.188071 -0.340773 0.346018
 1248.000000 3.178475 -0.278894 0.346493
 1249.000000 3.220263 -0.382389 0.347917
 1250.000000 3.165829 -0.284343 0.350673
 1251.000000 3.169908 -0.316580 0.364792
 1252.000000 3.156834 -0.410561 0.332990
 1253.000000 3.201937 -0.322538 0.353392
 1254.000000 3.170313 -0.413121 0.367233
 1255.000000 3.147855 -0.334174 0.364857
 1256.000000 3.122584 -0.312462 0.381453
 1257.000000 3.149375 -0.419011 0.366503
 1258.000000 3.156837 -0.290774 0.362218
 1259.000000 3.143564 -0.292367 0.342901
 1260.000000 3.165216 -0.345117 0.408693
 1261.000000 3.134352 -0.319751 0.384442
 1262.000000 3.140609 -0.444385 0.406473
 1263.000000 3.149886 -0.286655 0.366693
 1264.000000 3.137498 -0.257063 0.360725
 1265.000000 3.125528 -0.283152 0.367487
 1266.000000 3.142095 -0.337755 0.355138
 1267.000000 3.157850 -0.267290 0.353833
 1268.000000 3.169501 -0.308572 0.327681
 1269.000000 3.174475 -0.311103 0.345356
 1270.000000 3.160195 -0.305936 0.362497
 1271.000000 3.156446 -0.364698 0.367077
 1272.000000 3.149975 -0.366911 0.371152
 1273.000000 3.152644 -0.372777 0.366769
 1274.000000 3.139544 -0.307261 0.355570
 1275.000000 3.147914 -0.255559 0.354859
 1276.000000 3.151261 -0.358534 0.370568
 1277.000000 3.131154 -0.298014 0.328066
 1278.000000 3.131056 -0.411606 0.338279
 1279.000000 3.145855 -0.324965 0.338934
 1280.000000 3.159036 -0.382944 0.361151
 1281.000000 3.172091 -0.323483 0.346093
 1282.000000 3.169884 -0.414181 0.370624
 1283.000000 3.158757 -0.344996 0.376480
 1284.000000 3.151534 -0.348494 0.365041
 1285.000000 3.108555 -0.386740 0.355512
 1286.000000 3.167589 -0.264611 0.351705
 1287.000000 3.148336 -0.299690 0.367142
 1288.000000 3.167633 -0.304192 0.350631
 1289.000000 3.178337 -0.392469 0.375603
 1290.000000 3.146452 -0.393816 0.338016
 1291.000000 3.144799 -0.401136 0.364022
 1292.000000 3.143059 -0.309952 0.368876
 1293.000000 3.155869 -0.272491 0.368421
 1294.000000 3.138372 -0.353604 0.355585
 1295.000000 3.177621 -0.391817 0.395532
 1296.000000 3.146444 -0.377206 0.372923
 1297.000000 3.112601 -0.379619 0.392574
 1298.000000 3.138810 -0.354260 0.379462
 1299.000000 3.159167 -0.384698 0.406964
 1300.000000 3.184388 -0.352016 0.363684
 1301.000000 3.158458 -0.321045 0.377611
 1302.000000 3.156271 -0.391182 0.375835
 1303.000000 3.145725 -0.382182 0.372406
 1304.000000 3.175760 -0.332723 0.382187
 1305.000000 3.141556 -0.346892 0.374710
 1306.000000 3.147567 -0.366188 0.389495
 1307.000000 3.160924 -0.296953 0.371530
 1308.000000 3.148797 -0.337231 0.356782
 1309.000000 3.125983 -0.348693 0.401039
 1310.000000 3.113326 -0.341669 0.348058
 1311.000000 3.153812 -0.363191 0.340495
 1312.000000 3.147928 -0.343469 0.358467
 1313.000000 3.170917 -0.344490 0.359906
 1314.000000 3.153039 -0.341383 0.376170
 1315.000000 3.162449 -0.290857 0.336613
 1316.000000 3.156187 -0.341347 0.373658
 1317.000000 3.168742 -0.318148 0.366493
 1318.000000 3.178791 -0.375154 0.367097
 1319.000000 3.149882 -0.348266 0.350765
 1320.000000 3.150625 -0.356056 0.381889
 1321.000000 3.170096 -0.354129 0.361716
 1322.000000 3.165860 -0.340948 0.386324
 1323.000000 3.159706 -0.289911 0.370419
 1324.000000 3.166818 -0.340218 0.365978
 1325.000000 3.155897 -0.359851 0.368029
 1326.000000 3.178299 -0.330732 0.371673
 1327.000000 3.191855 -0.360218 0.377347
 1328.000000 3.130064 -0.474852 0.357857
 1329.000000 3.155078 -0.307581 0.406236
 1330.000000 3.124940 -0.268914 0.385211
 1331.000000 3.120270 -0.369076 0.373464
 1332.000000 3.172056 -0.319284 0.405012
 1333.000000 3.162712 -0.333928 0.383741
 1334.000000 3.156001 -0.368444 0.387410
 1335.000000 3.157261 -0.370439 0.361699
 1336.000000 3.142228 -0.312343 0.358023
 1337.000000 3.156389 -0.384816 0.358986
 1338.000000 3.170091 -0.275447 0.378648
 1339.000000 3.135075 -0.308753 0.379936
 1340.000000 3.160756 -0.339058 0.371784
 1341.000000 3.118127 -0.357072 0.407981
 1342.000000 3.145669 -0.320915 0.370098
 1343.000000 3.152434 -0.374608 0.395221
 1344.000000 3.174182 -0.305175 0.380068
 1345.000000 3.131946 -0.303326 0.355513
 1346.000000 3.155152 -0.309917 0.376946
 1347.000000 3.139292 -0.299610 0.364791
 1348.000000 3.158500 -0.336978 0.348903
 1349.000000 3.170502 -0.328986 0.391885
 1350.000000 3.173217 -0.417903 0.378615
 1351.000000 3.161900 -0.366156 0.364702
 1352.000000 3.157127 -0.360297 0.372064
 1353.000000 3.148253 -0.353017 0.367338
 1354.000000 3.156273 -0.388696 0.363570
 1355.000000 3.145193 -0.364306 0.380325
 1356.000000 3.161599 -0.448882 0.353922
 1357.000000 3.120566 -0.326688 0.379618
 1358.000000 3.139890 -0.293854 0.334524
 1359.000000 3.161722 -0.337051 0.368291
 1360.000000 3.152767 -0.309863 0.343519
 1361.000000 3.156413 -0.272247 0.354448
 1362.000000 3.153403 -0.333111 0.349586
 1363.000000 3.168763 -0.359972 0.346644
 1364.000000 3.167039 -0.390093 0.357592
 1365.000000 3.180112 -0.368820 0.365688
 1366.000000 3.180545 -0.333621 0.344185
 1367.000000 3.148966 -0.298727 0.352227
 1368.000000 3.193674 -0.380541 0.341305
 1369.000000 3.137686 -0.312481 0.371742
 1370.000000 3.150523 -0.305707 0.341080
 1371.000000 3.178640 -0.332867 0.365334
 1372.000000 3.138864 -0.328971 0.357238
 1373.000000 3.189613 -0.285706 0.359200
 1374.000000 3.197039 -0.339211 0.348685
 1375.000000 3.137879 -0.341368 0.364436
 1376.000000 3.168434 -0.364217 0.367002
 1377.000000 3.148137 -0.356170 0.377757
 1378.000000 3.183131 -0.427207 0.352390
 1379.000000 3.168729 -0.405532 0.355618
 1380.000000 3.153482 -0.407168 0.349747
 1381.000000 3.121597 -0.298914 0.363424
 1382.000000 3.130363 -0.294131 0.377941
 1383.000000 3.157247 -0.327786 0.383059
 1384.000000 3.202955 -0.337345 0.386345
 1385.000000 3.136618 -0.385546 0.386710
 1386.000000 3.150176 -0.351186 0.374142
 1387.000000 3.166165 -0.314446 0.339512
 1388.000000 3.145031 -0.371506 0.378529
 1389.000000 3.154005 -0.352649 0.364101
 1390.000000 3.162584 -0.288378 0.380801
 1391.000000 3.169244 -0.353625 0.366903
 1392.000000 3.147297 -0.343339 0.369729
 1393.000000 3.183539 -0.337193 0.366811
 1394.000000 3.204890 -0.352021 0.393927
 1395.000000 3.215876 -0.301655 0.354833
 1396.000000 3.176550 -0.386245 0.384548
 1397.000000 3.148441 -0.366255 0.402377
 1398.000000 3.158516 -0.313672 0.383069
 1399.000000 3.145374 -0.415609 0.341229
 1400.000000 3.161253 -0.387484 0.393952
 1401.000000 3.174050 -0.401565 0.366135
 1402.000000 3.178664 -0.405648 0.369236
 1403.000000 3.136890 -0.377795 0.359022
 1404.000000 3.193035 -0.425312 0.374108
 1405.000000 3.169150 -0.370425 0.387290
 1406.000000 3.167300 -0.389278 0.355074
 1407.000000 3.170189 -0.336828 0.408391
 1408.000000 3.183617 -0.336949 0.396484
 1409.000000 3.178690 -0.344570 0.399642
 1410.000000 3.171148 -0.343963 0.385793
 1411.000000 3.157758 -0.332794 0.412376
 1412.000000 3.144544 -0.335771 0.381863
 1413.000000 3.174455 -0.389982 0.389799
 1414.000000 3.205903 -0.458027 0.382910
 1415.000000 3.162891 -0.378768 0.354250
 1416.000000 3.152396 -0.392384 0.382541
 1417.000000 3.135065 -0.365735 0.398727
 1418.000000 3.153905 -0.345145 0.409461
 1419.000000 3.151337 -0.343103 0.382979
 1420.000000 3.201604 -0.341585 0.388129
 1421.000000 3.195392 -0.307019 0.407803
 1422.000000 3.170361 -0.324640 0.400376
 1423.000000 3.208179 -0.423423 0.393052
 1424.000000 3.188992 -0.351436 0.367139
 1425.000000 3.194509 -0.379328 0.404698
 1426.000000 3.190759 -0.308115 0.370409
 1427.000000 3.149114 -0.376520 0.379579
 1428.000000 3.204932 -0.340187 0.393470
 1429.000000 3.137442 -0.297809 0.358019
 1430.000000 3.161506 -0.395663 0.333949
 1431.000000 3.186774 -0.272610 0.376313
 1432.000000 3.187466 -0.383524 0.382852
 1433.000000 3.213498 -0.275323 0.394928
 1434.000000 3.182343 -0.314692 0.372715
 1435.000000 3.183947 -0.398394 0.370342
 1436.000000 3.191702 -0.342793 0.379491
 1437.000000 3.144274 -0.366962 0.349974
 1438.000000 3.168464 -0.351923 0.355921
 1439.000000 3.157487 -0.432262 0.388090
 1440.000000 3.183537 -0.281428 0.370359
 1441.000000 3.201250 -0.341048 0.368853
 1442.000000 3.165005 -0.355323 0.378120
 1443.000000 3.202246 -0.361019 0.387988
 1444.000000 3.157169 -0.366912 0.349548
 1445.000000 3.177658 -0.360376 0.380487
 1446.000000 3.148203 -0.417348 0.381663
 1447.000000 3.172133 -0.315989 0.381642
 1448.000000 3.163385 -0.376225 0.390479
 1449.000000 3.126915 -0.274094 0.390304
 1450.000000 3.171645 -0.332705 0.391916
 1451.000000 3.176544 -0.326362 0.352207
 1452.000000 3.195518 -0.248714 0.360245
 1453.000000 3.161275 -0.329260 0.360076
 1454.000000 3.189094 -0.436866 0.397537
 1455.000000 3.185391 -0.345524 0.382261
 1456.000000 3.217768 -0.359696 0.369729
 1457.000000 3.184475 -0.351728 0.363825
 1458.000000 3.207356 -0.362218 0.371806
 1459.000000 3.185410 -0.418896 0.399281
 1460.000000 3.185379 -0.386197 0.396946
 1461.000000 3.196548 -0.341713 0.397454
 1462.000000 3.172406 -0.368298 0.397530
 1463.000000 3.161134 -0.401786 0.401431
 1464.000000 3.166376 -0.342040 0.418295
 1465.000000 3.204892 -0.416406 0.383433
 1466.000000 3.167222 -0.395320 0.375918
 1467.000000 3.178232 -0.328348 0.389352
 1468.000000 3.173327 -0.423634 0.391940
 1469.000000 3.179798 -0.424696 0.391154
 1470.000000 3.157776 -0.397390 0.367631
 1471.000000 3.160858 -0.370143 0.410518
 1472.000000 3.147987 -0.402931 0.411735
 1473.000000 3.159669 -0.390739 0.380253
 1474.000000 3.164526 -0.381653 0.420739
 1475.000000 3.179820 -0.344493 0.396140
 1476.000000 3.186687 -0.418863 0.391144
 1477.000000 3.197065 -0.369939 0.402043
 1478.000000 3.169701 -0.444536 0.388816
 1479.000000 3.184386 -0.386784 0.379374
 1480.000000 3.196645 -0.389395 0.378143
 1481.000000 3.201365 -0.404542 0.381051
 1482.000000 3.185040 -0.394463 0.376565
 1483.000000 3.162922 -0.385693 0.427985
 1484.000000 3.177016 -0.377940 0.363507
 1485.000000 3.161298 -0.429799 0.434854
 1486.000000 3.171544 -0.468997 0.411150
 1487.000000 3.155742 -0.271735 0.395791
 1488.000000 3.204037 -0.391651 0.409923
 1489.000000 3.183875 -0.310595 0.379708
 1490.000000 3.191209 -0.385780 0.397061
 1491.000000 3.209089 -0.399490 0.388944
 1492.000000 3.182253 -0.401502 0.373185
 1493.000000 3.204919 -0.362787 0.406164
 1494.000000 3.192049 -0.374166 0.384198
 1495.000000 3.217596 -0.467821 0.391413
 1496.000000 3.191985 -0.345485 0.399655
 1497.000000 3.137361 -0.365499 0.412518
 1498.000000 3.196520 -0.441492 0.391218
 1499.000000 3.223378 -0.371442 0.395756
 1500.000000 3.207173 -0.301504 0.374676
 1501.000000 3.180669 -0.262862 0.362446
 1502.000000 3.167987 -0.276195 0.395121
 1503.000000 3.188784 -0.372868 0.381333
 1504.000000 3.186675 -0.390967 0.367631
 1505.000000 3.176221 -0.333799 0.432338
 1506.000000 3.150612 -0.406353 0.381636
 1507.000000 3.176629 -0.361387 0.389738
 1508.000000 3.158702 -0.334587 0.394819
 1509.000000 3.156602 -0.450161 0.398259
 1510.000000 3.208714 -0.286713 0.385949
 1511.000000 3.180329 -0.365872 0.366511
 1512.000000 3.201396 -0.368411 0.412148
 1513.000000 3.192458 -0.326210 0.389344
 1514.000000 3.162130 -0.329831 0.412130
 1515.000000 3.211527 -0.357307 0.391183
 1516.000000 3.156617 -0.351311 0.380462
 1517.000000 3.163115 -0.377896 0.386855
 1518.000000 3.143984 -0.426665 0.398361
 1519.000000 3.193158 -0.486884 0.408703
 1520.000000 3.193787 -0.331861 0.409305
 1521.000000 3.190673 -0.376227 0.367615
 1522.000000 3.198080 -0.409076 0.364507
 1523.000000 3.168848 -0.365375 0.393521
 1524.000000 3.174978 -0.388131 0.370309
 1525.000000 3.163341 -0.362503 0.380488
 1526.000000 3.202075 -0.359649 0.409794
 1527.000000 3.182842 -0.290332 0.377172
 1528.000000 3.158362 -0.316241 0.376946
 1529.000000 3.221699 -0.351020 0.339508
 1530.000000 3.164078 -0.391764 0.369779
 1531.000000 3.171597 -0.360979 0.334960
 1532.000000 3.148160 -0.360854 0.364960
 1533.000000 3.156334 -0.365155 0.368922
 1534.000000 3.162373 -0.332084 0.343381
 1535.000000 3.140864 -0.308657 0.355456
 1536.000000 3.186403 -0.309813 0.364129
 1537.000000 3.151442 -0.366744 0.384476
 1538.000000 3.158745 -0.326923 0.383227
 1539.000000 3.142661 -0.352380 0.370359
 1540.000000 3.132670 -0.425384 0.370632
 1541.000000 3.161727 -0.339358 0.347583
 1542.000000 3.177940 -0.333343 0.364381
 1543.000000 3.173126 -0.323293 0.355036
 1544.000000 3.165115 -0.345304 0.384387
 1545.000000 3.181761 -0.430948 0.374788
 1546.000000 3.175459 -0.437728 0.361321
 1547.000000 3.162636 -0.336871 0.387027
 1548.000000 3.134131 -0.361316 0.331856
 1549.000000 3.182242 -0.421638 0.328013
 1550.000000 3.207286 -0.339765 0.361465
 1551.000000 3.179662 -0.345153 0.382107
 1552.000000 3.146105 -0.374265 0.356308
 1553.000000 3.144508 -0.361443 0.351416
 1554.000000 3.184932 -0.355141 0.356796
 1555.000000 3.178896 -0.311525 0.372268
 1556.000000 3.153750 -0.369336 0.381663
 1557.000000 3.186244 -0.384041 0.376382
 1558.000000 3.160537 -0.417166 0.362179
 1559.000000 3.188859 -0.331961 0.371703
 1560.000000 3.197061 -0.269416 0.362576
 1561.000000 3.195838 -0.368225 0.349507
 1562.000000 3.162611 -0.341468 0.356264
 1563.000000 3.153364 -0.309665 0.353409
 1564.000000 3.190179 -0.366352 0.359636
 1565.000000 3.208472 -0.262644 0.360284
 1566.000000 3.166293 -0.316567 0.346914
 1567.000000 3.222249 -0.272912 0.340488
 1568.000000 3.169627 -0.333372 0.357660
 1569.000000 3.160926 -0.332358 0.348992
 1570.000000 3.164915 -0.306682 0.364490
 1571.000000 3.205896 -0.297977 0.355382
 1572.000000 3.201597 -0.333879 0.344411
 1573.000000 3.167106 -0.356742 0.348013
 1574.000000 3.219347 -0.390869 0.369514
 1575.000000 3.207310 -0.388363 0.347997
 1576.000000 3.165792 -0.396808 0.369879
 1577.000000 3.196064 -0.353164 0.406050
 1578.000000 3.174637 -0.428644 0.401259
 1579.000000 3.190160 -0.342471 0.334694
 1580.000000 3.208077 -0.369865 0.381176
 1581.000000 3.157022 -0.367762 0.354876
 1582.000000 3.181647 -0.307033 0.356640
 1583.000000 3.138867 -0.391728 0.356281
 1584.000000 3.146783 -0.402284 0.356212
 1585.000000 3.187685 -0.381400 0.400051
 1586.000000 3.186695 -0.362697 0.334109
 1587.000000 3.160991 -0.426997 0.367484
 1588.000000 3.186259 -0.360605 0.348712
 1589.000000 3.192050 -0.375768 0.381226
 1590.000000 3.181865 -0.287773 0.392878
 1591.000000 3.186745 -0.266926 0.370099
 1592.000000 3.185608 -0.319267 0.383777
 1593.000000 3.198281 -0.353866 0.352388
 1594.000000 3.150905 -0.274985 0.401005
 1595.000000 3.178294 -0.315544 0.356936
 1596.000000 3.190375 -0.296276 0.374465
 1597.000000 3.209659 -0.397625 0.350757
 1598.000000 3.200099 -0.266605 0.364757
 1599.000000 3.186153 -0.288274 0.390792
 1600.000000 3.187524 -0.315946 0.357000
 1601.000000 3.126592 -0.270146 0.366051
 1602.000000 3.165789 -0.279051 0.385956
 1603.000000 3.129112 -0.283835 0.370975
 1604.000000 3.173506 -0.257536 0.354568
 1605.000000 3.163352 -0.328949 0.350267
 1606.000000 3.162182 -0.366704 0.362268
 1607.000000 3.184717 -0.309347 0.372666
 1608.000000 3.181595 -0.355188 0.400148
 1609.000000 3.163773 -0.343530 0.368751
 1610.000000 3.155788 -0.310809 0.358239
 1611.000000 3.193233 -0.382906 0.350268
 1612.000000 3.165866 -0.299940 0.372700
 1613.000000 3.177608 -0.348212 0.370602
 1614.000000 3.134806 -0.298674 0.364481
 1615.000000 3.180719 -0.345332 0.369497
 1616.000000 3.177320 -0.352169 0.359530
 1617.000000 3.167983 -0.343061 0.348918
 1618.000000 3.187245 -0.420299 0.355986
 1619.000000 3.182534 -0.353101 0.375442
 1620.000000 3.154801 -0.317315 0.356794
 1621.000000 3.136595 -0.251595 0.349710
 1622.000000 3.174954 -0.370505 0.357586
 1623.000000 3.211264 -0.376755 0.357911
 1624.000000 3.197664 -0.369332 0.320254
 1625.000000 3.175678 -0.335337 0.400927
 1626.000000 3.158131 -0.273866 0.370033
 1627.000000 3.149401 -0.347752 0.364069
 1628.000000 3.177974 -0.262645 0.356522
 1629.000000 3.158608 -0.270038 0.339530
 1630.000000 3.184255 -0.357439 0.381643
 1631.000000 3.175732 -0.303205 0.377408
 1632.000000 3.174603 -0.302816 0.342624
 1633.000000 3.173006 -0.367244 0.375003
 1634.000000 3.124567 -0.290086 0.365636
 1635.000000 3.157653 -0.306865 0.355456
 1636.000000 3.153475 -0.351220 0.357253
 1637.000000 3.126008 -0.288462 0.357214
 1638.000000 3.165066 -0.324620 0.389119
 1639.000000 3.186009 -0.383845 0.379678
 1640.000000 3.186004 -0.367479 0.363099
 1641.000000 3.162557 -0.328682 0.342081
 1642.000000 3.177551 -0.303234 0.324863
 1643.000000 3.169772 -0.349847 0.334233
 1644.000000 3.180097 -0.407054 0.363448
 1645.000000 3.170890 -0.360010 0.340589
 1646.000000 3.175317 -0.371672 0.350984
 1647.000000 3.184928 -0.379747 0.343590
 1648.000000 3.172946 -0.312407 0.341337
 1649.000000 3.169183 -0.280536 0.350921
 1650.000000 3.147946 -0.294207 0.337780
 1651.000000 3.171778 -0.345220 0.373045
 1652.000000 3.160701 -0.338138 0.340829
 1653.000000 3.149715 -0.252409 0.344566
 1654.000000 3.131333 -0.278453 0.387344
 1655.000000 3.147532 -0.303928 0.388130
 1656.000000 3.171253 -0.277532 0.367727
 1657.000000 3.134576 -0.307013 0.358974
 1658.000000 3.150777 -0.279411 0.356711
 1659.000000 3.142014 -0.251703 0.363072
 1660.000000 3.174043 -0.316626 0.383948
 1661.000000 3.148595 -0.367079 0.337761
 1662.000000 3.168571 -0.394980 0.372509
 1663.000000 3.115770 -0.336252 0.387179
 1664.000000 3.149353 -0.377122 0.350487
 1665.000000 3.122497 -0.352390 0.338443
 1666.000000 3.146873 -0.327547 0.366114
 1667.000000 3.189513 -0.285645 0.379246
 1668.000000 3.151708 -0.210617 0.373795
 1669.000000 3.171397 -0.316324 0.375227
 1670.000000 3.152060 -0.298352 0.343543
 1671.000000 3.192110 -0.346682 0.349821
 1672.000000 3.128934 -0.319190 0.370745
 1673.000000 3.144703 -0.260164 0.370653
 1674.000000 3.146309 -0.272568 0.385314
 1675.000000 3.138778 -0.286829 0.351269
 1676.000000 3.162050 -0.383036 0.380141
 1677.000000 3.142377 -0.394252 0.350472
 1678.000000 3.151949 -0.339838 0.394085
 1679.000000 3.143216 -0.296151 0.367059
 1680.000000 3.134527 -0.276841 0.350454
 1681.000000 3.139333 -0.338892 0.366621
 1682.000000 3.135856 -0.345573 0.352774
 1683.000000 3.153029 -0.214199 0.356101
 1684.000000 3.163549 -0.319473 0.382026
 1685.000000 3.140591 -0.326930 0.359013
 1686.000000 3.139627 -0.358337 0.355229
 1687.000000 3.188804 -0.395503 0.392442
 1688.000000 3.158233 -0.362458 0.361775
 1689.000000 3.158967 -0.335840 0.329299
 1690.000000 3.142575 -0.355915 0.370086
 1691.000000 3.136578 -0.291438 0.374981
 1692.000000 3.134317 -0.292988 0.357547
 1693.000000 3.145495 -0.360687 0.349372
 1694.000000 3.137509 -0.363355 0.362420
 1695.000000 3.125140 -0.339366 0.341741
 1696.000000 3.130707 -0.295782 0.358071
 1697.000000 3.160735 -0.319377 0.363058
 1698.000000 3.099734 -0.343946 0.382970
 1699.000000 3.159688 -0.291002 0.360703
 1700.000000 3.157806 -0.328822 0.368071
 1701.000000 3.144623 -0.327184 0.343470
 1702.000000 3.138501 -0.335686 0.386769
 1703.000000 3.159755 -0.271429 0.384035
 1704.000000 3.137794 -0.329204 0.353638
 1705.000000 3.152021 -0.360760 0.364701
 1706.000000 3.177218 -0.385604 0.348792
 1707.000000 3.183774 -0.326316 0.348270
 1708.000000 3.168339 -0.239166 0.363043
 1709.000000 3.173589 -0.308712 0.369096
 1710.000000 3.143059 -0.329419 0.350791
 1711.000000 3.136138 -0.327644 0.360686
 1712.000000 3.142775 -0.346005 0.341723
 1713.000000 3.125555 -0.267156 0.369288
 1714.000000 3.143292 -0.376870 0.369095
 1715.000000 3.154266 -0.319233 0.363723
 1716.000000 3.104518 -0.326071 0.348612
 1717.000000 3.145794 -0.313052 0.354364
 1718.000000 3.139759 -0.355103 0.352235
 1719.000000 3.146368 -0.361005 0.362775
 1720.000000 3.140002 -0.388500 0.379410
 1721.000000 3.138617 -0.319576 0.366592
 1722.000000 3.158135 -0.329218 0.350434
 1723.000000 3.150111 -0.331628 0.356397
 1724.000000 3.149407 -0.371972 0.389659
 1725.000000 3.145451 -0.338489 0.376476
 1726.000000 3.167661 -0.347741 0.337465
 1727.000000 3.158784 -0.378375 0.350321
 1728.000000 3.159173 -0.375764 0.361296
 1729.000000 3.124693 -0.333305 0.350692
 1730.000000 3.140442 -0.332516 0.358159
 1731.000000 3.155239 -0.273965 0.357810
 1732.000000 3.153892 -0.281868 0.368378
 1733.000000 3.144603 -0.268743 0.327192
 1734.000000 3.164677 -0.360192 0.350909
 1735.000000 3.186735 -0.356224 0.340558
 1736.000000 3.140647 -0.271092 0.358628
 1737.000000 3.129163 -0.409390 0.326901
 1738.000000 3.132677 -0.347183 0.365127
 1739.000000 3.145907 -0.341144 0.350292
 1740.000000 3.133068 -0.327731 0.345925
 1741.000000 3.170918 -0.390802 0.339654
 1742.000000 3.148801 -0.386726 0.352858
 1743.000000 3.167096 -0.342475 0.350648
 1744.000000 3.178408 -0.364298 0.344111
 1745.000000 3.171570 -0.303165 0.340150
 1746.000000 3.158155 -0.377817 0.338999
 1747.000000 3.207041 -0.332131 0.344042
 1748.000000 3.134134 -0.428254 0.361718
 1749.000000 3.151871 -0.342574 0.347152
 1750.000000 3.154732 -0.402101 0.383059
 1751.000000 3.122305 -0.310008 0.354482
 1752.000000 3.148616 -0.310345 0.359677
 1753.000000 3.179667 -0.365051 0.352804
 1754.000000 3.185250 -0.281553 0.365075
 1755.000000 3.170663 -0.338681 0.350363
 1756.000000 3.182886 -0.349038 0.350317
 1757.000000 3.131385 -0.288574 0.373190
 1758.000000 3.183652 -0.306162 0.369968
 1759.000000 3.187720 -0.453744 0.351132
 1760.000000 3.183523 -0.335967 0.369113
 1761.000000 3.156601 -0.281471 0.339024
 1762.000000 3.169352 -0.342626 0.333056
 1763.000000 3.148868 -0.377490 0.338914
 1764.000000 3.127379 -0.372601 0.327867
 1765.000000 3.136975 -0.407605 0.344333
 1766.000000 3.163199 -0.417709 0.346697
 1767.000000 3.157904 -0.484271 0.347620
 1768.000000 3.142755 -0.375679 0.361467
 1769.000000 3.141219 -0.285930 0.357525
 1770.000000 3.141427 -0.375263 0.358739
 1771.000000 3.093199 -0.387639 0.342321
 1772.000000 3.136327 -0.342509 0.325094
 1773.000000 3.097721 -0.362124 0.326804
 1774.000000 3.208444 -0.360010 0.335118
 1775.000000 3.157871 -0.423857 0.344006
 1776.000000 3.171829 -0.407753 0.355119
 1777.000000 3.158080 -0.322878 0.346998
 1778.000000 3.139789 -0.437022 0.370423
 1779.000000 3.130819 -0.397282 0.378774
 1780.000000 3.126435 -0.339612 0.345345
 1781.000000 3.119971 -0.278937 0.345558
 1782.000000 3.154320 -0.313641 0.362581
 1783.000000 3.158006 -0.358795 0.364494
 1784.000000 3.141517 -0.355549 0.352940
 1785.000000 3.140543 -0.324059 0.374641
 1786.000000 3.146125 -0.223685 0.377856
 1787.000000 3.105623 -0.368499 0.369750
 1788.000000 3.140764 -0.247099 0.372166
 1789.000000 3.126063 -0.289125 0.346708
 1790.000000 3.124601 -0.325003 0.370079
 1791.000000 3.136890 -0.353577 0.353070
 1792.000000 3.139780 -0.269104 0.357643
 1793.000000 3.117840 -0.356240 0.341237
 1794.000000 3.141367 -0.317698 0.401334
 1795.000000 3.134855 -0.339804 0.384305
 1796.000000 3.114911 -0.326922 0.372803
 1797.000000 3.172692 -0.294934 0.402563
 1798.000000 3.140602 -0.340980 0.365472
 1799.000000 3.146060 -0.350178 0.389042
 1800.000000 3.105475 -0.318227 0.355401
 1801.000000 3.123375 -0.298229 0.352720
 1802.000000 3.113739 -0.321574 0.397498
 1803.000000 3.131728 -0.368885 0.397315
 1804.000000 3.156444 -0.344588 0.367999
 1805.000000 3.147871 -0.330835 0.372838
 1806.000000 3.120355 -0.275472 0.382159
 1807.000000 3.135369 -0.337463 0.383328
 1808.000000 3.142547 -0.309829 0.382191
 1809.000000 3.157672 -0.308017 0.358600
 1810.000000 3.144236 -0.226153 0.332194
 1811.000000 3.108350 -0.336133 0.373040
 1812.000000 3.103355 -0.260662 0.381945
 1813.000000 3.096797 -0.353298 0.355423
 1814.000000 3.115622 -0.314330 0.362394
 1815.000000 3.101508 -0.456742 0.348819
 1816.000000 3.167797 -0.327375 0.375977
 1817.000000 3.116938 -0.270609 0.360504
 1818.000000 3.115974 -0.252516 0.370413
 1819.000000 3.127350 -0.282016 0.390806
 1820.000000 3.115007 -0.278037 0.360878
 1821.000000 3.109862 -0.302363 0.375161
 1822.000000 3.116074 -0.261122 0.360383
 1823.000000 3.134812 -0.382748 0.344320
 1824.000000 3.166536 -0.348201 0.373434
 1825.000000 3.105511 -0.384335 0.345771
 1826.000000 3.152075 -0.248065 0.342899
 1827.000000 3.141530 -0.263216 0.352828
 1828.000000 3.144311 -0.302511 0.345379
 1829.000000 3.136130 -0.376395 0.354641
 1830.000000 3.130772 -0.321904 0.372830
 1831.000000 3.183493 -0.355185 0.367625
 1832.000000 3.164310 -0.363726 0.382356
 1833.000000 3.147467 -0.370677 0.372872
 1834.000000 3.133637 -0.419949 0.363585
 1835.000000 3.106734 -0.476163 0.348760
 1836.000000 3.192498 -0.332903 0.326691
 1837.000000 3.159254 -0.382392 0.350265
 1838.000000 3.164455 -0.347956 0.330003
 1839.000000 3.167373 -0.355306 0.348731
 1840.000000 3.181469 -0.393003 0.331836
 1841.000000 3.201310 -0.393703 0.382731
 1842.000000 3.155961 -0.374021 0.373232
 1843.000000 3.179250 -0.313802 0.326169
 1844.000000 3.147787 -0.346023 0.363782
 1845.000000 3.190785 -0.337198 0.341555
 1846.000000 3.179903 -0.354355 0.330256
 1847.000000 3.160985 -0.300294 0.345690
 1848.000000 3.191185 -0.336295 0.344404
 1849.000000 3.154009 -0.373588 0.332633
 1850.000000 3.154145 -0.254280 0.378885
 1851.000000 3.148429 -0.310336 0.361002
 1852.000000 3.153989 -0.278351 0.356899
 1853.000000 3.162177 -0.220773 0.358728
 1854.000000 3.133717 -0.230742 0.372385
 1855.000000 3.193338 -0.299315 0.345710
 1856.000000 3.157088 -0.390426 0.368250
 1857.000000 3.177877 -0.241197 0.361595
 1858.000000 3.167218 -0.253440 0.324937
 1859.000000 3.163680 -0.254973 0.356647
 1860.000000 3.166202 -0.294477 0.336747
 1861.000000 3.164348 -0.269786 0.361305
 1862.000000 3.160485 -0.384905 0.346255
 1863.000000 3.173196 -0.384764 0.381543
 1864.000000 3.176231 -0.341614 0.355796
 1865.000000 3.186967 -0.313076 0.391172
 1866.000000 3.158430 -0.340144 0.372366
 1867.000000 3.156750 -0.324924 0.361375
 1868.000000 3.151589 -0.341002 0.376729
 1869.000000 3.171983 -0.417875 0.350180
 1870.000000 3.176256 -0.366591 0.390870
 1871.000000 3.135290 -0.381402 0.394908
 1872.000000 3.203549 -0.348676 0.365689
 1873.000000 3.163984 -0.351613 0.337227
 1874.000000 3.172622 -0.311842 0.360495
 1875.000000 3.188603 -0.381101 0.344734
 1876.000000 3.162321 -0.339359 0.366234
 1877.000000 3.148337 -0.323140 0.374526
 1878.000000 3.158675 -0.299132 0.353528
 1879.000000 3.167194 -0.330332 0.343357
 1880.000000 3.183946 -0.380045 0.352237
 1881.000000 3.175504 -0.414046 0.343435
 1882.000000 3.195817 -0.346801 0.365788
 1883.000000 3.168459 -0.308843 0.339563
 1884.000000 3.148354 -0.413337 0.374825
 1885.000000 3.156022 -0.351539 0.359827
 1886.000000 3.185286 -0.332201 0.349125
 1887.000000 3.176369 -0.313376 0.376614
 1888.000000 3.158863 -0.231133 0.366729
 1889.000000 3.121793 -0.350615 0.383849
 1890.000000 3.133311 -0.360615 0.349446
 1891.000000 3.141820 -0.357258 0.352802
 1892.000000 3.159044 -0.358905 0.340263
 1893.000000 3.147832 -0.317150 0.348577
 1894.000000 3.197748 -0.412340 0.344321
 1895.000000 3.161229 -0.294285 0.327587
 1896.000000 3.151348 -0.342963 0.341195
 1897.000000 3.143428 -0.366769 0.362582
 1898.000000 3.186142 -0.319055 0.353408
 1899.000000 3.166493 -0.282665 0.330969
 1900.000000 3.180886 -0.364645 0.380563
 1901.000000 3.138791 -0.310816 0.366365
 1902.000000 3.162653 -0.329823 0.341016
 1903.000000 3.182348 -0.303096 0.361184
 1904.000000 3.137649 -0.233447 0.352662
 1905.000000 3.139914 -0.368673 0.371625
 1906.000000 3.123710 -0.311768 0.359681
 1907.000000 3.173377 -0.265179 0.325698
 1908.000000 3.151658 -0.345883 0.348854
 1909.000000 3.159154 -0.341252 0.350554
 1910.000000 3.174375 -0.293250 0.348017
 1911.000000 3.154070 -0.287491 0.324658
 1912.000000 3.171830 -0.349250 0.344026
 1913.000000 3.193460 -0.346913 0.372150
 1914.000000 3.110572 -0.282027 0.333432
 1915.000000 3.129757 -0.281992 0.373533
 1916.000000 3.167267 -0.245576 0.352124
 1917.000000 3.164738 -0.322028 0.359577
 1918.000000 3.145551 -0.291533 0.350768
 1919.000000 3.161473 -0.247599 0.359817
 1920.000000 3.168442 -0.340122 0.337786
 1921.000000 3.139170 -0.271788 0.329770
 1922.000000 3.170190 -0.343901 0.361090
 1923.000000 3.172625 -0.359105 0.370179
 1924.000000 3.172086 -0.333321 0.339377
 1925.000000 3.128614 -0.371339 0.346882
 1926.000000 3.172130 -0.309191 0.364558
 1927.000000 3.162604 -0.348137 0.365211
 1928.000000 3.171828 -0.341281 0.355614
 1929.000000 3.142335 -0.413789 0.335773
 1930.000000 3.188517 -0.309437 0.346178
 1931.000000 3.210834 -0.355230 0.353606
 1932.000000 3.158688 -0.342681 0.377038
 1933.000000 3.158872 -0.356480 0.364562
 1934.000000 3.168456 -0.276235 0.377938
 1935.000000 3.161114 -0.343815 0.361754
 1936.000000 3.144740 -0.388613 0.359732
 1937.000000 3.163292 -0.327975 0.363534
 1938.000000 3.175603 -0.395744 0.355262
 1939.000000 3.182752 -0.376431 0.372103
 1940.000000 3.177410 -0.349725 0.363445
 1941.000000 3.172042 -0.322906 0.369437
 1942.000000 3.166781 -0.318998 0.372406
 1943.000000 3.164134 -0.347377 0.358823
 1944.000000 3.162082 -0.206035 0.377164
 1945.000000 3.124944 -0.304295 0.373151
 1946.000000 3.155175 -0.421183 0.360454
 1947.000000 3.159734 -0.328855 0.377919
 1948.000000 3.128757 -0.278386 0.378458
 1949.000000 3.141518 -0.299005 0.367515
 1950.000000 3.150033 -0.342045 0.371438
 1951.000000 3.158199 -0.363751 0.372871
 1952.000000 3.157848 -0.366869 0.348429
 1953.000000 3.136907 -0.345417 0.364080
 1954.000000 3.185317 -0.357305 0.370015
 1955.000000 3.158699 -0.325913 0.382677
 1956.000000 3.173757 -0.301257 0.358821
 1957.000000 3.153759 -0.385168 0.389998
 1958.000000 3.125246 -0.380037 0.367448
 1959.000000 3.184927 -0.238117 0.356592
 1960.000000 3.115568 -0.333750 0.366074
 1961.000000 3.184155 -0.343030 0.375087
 1962.000000 3.165692 -0.394926 0.388222
 1963.000000 3.138815 -0.405142 0.374498
 1964.000000 3.141321 -0.460169 0.387688
 1965.000000 3.132731 -0.322928 0.363095
 1966.000000 3.177597 -0.308093 0.382348
 1967.000000 3.157195 -0.251478 0.380546
 1968.000000 3.140439 -0.344179 0.355672
 1969.000000 3.175503 -0.374212 0.355595
 1970.000000 3.165291 -0.320415 0.355171
 1971.000000 3.126896 -0.300746 0.373372
 1972.000000 3.142543 -0.341169 0.385083
 1973.000000 3.132401 -0.400662 0.416950
 1974.000000 3.148788 -0.398701 0.383567
 1975.000000 3.126718 -0.315589 0.373052
 1976.000000 3.150813 -0.333716 0.364922
 1977.000000 3.165542 -0.383703 0.386150
 1978.000000 3.158447 -0.419646 0.372817
 1979.000000 3.156087 -0.426461 0.359448
 1980.000000 3.190402 -0.304264 0.373762
 1981.000000 3.204386 -0.366794 0.351392
 1982.000000 3.189484 -0.282609 0.345847
 1983.000000 3.177253 -0.321305 0.346382
 1984.000000 3.171243 -0.260894 0.344853
 1985.000000 3.146646 -0.391128 0.361416
 1986.000000 3.169267 -0.352718 0.339920
 1987.000000 3.151588 -0.287124 0.373727
 1988.000000 3.164418 -0.312768 0.359907
 1989.000000 3.168762 -0.270447 0.351703
 1990.000000 3.183021 -0.179930 0.375521
 1991.000000 3.173722 -0.286987 0.377077
 1992.000000 3.171411 -0.209958 0.375351
 1993.000000 3.211735 -0.255702 0.365619
 1994.000000 3.161494 -0.266217 0.375753
 1995.000000 3.152879 -0.254921 0.324175
 1996.000000 3.174533 -0.283342 0.378429
 1997.000000 3.171400 -0.347998 0.357676
 1998.000000 3.146453 -0.316417 0.358125
 1999.000000 3.166984 -0.235068 0.373018
 2000.000000 3.194798 -0.323024 0.374922
 2001.000000 3.174829 -0.307026 0.358235
 2002.000000 3.159426 -0.300558 0.360951
 2003.000000 3.204767 -0.435950 0.337251
 2004.000000 3.196209 -0.298579 0.345422
 2005.000000 3.205019 -0.230419 0.351814
 2006.000000 3.222829 -0.368139 0.348778
 2007.000000 3.191438 -0.261644 0.357304
 2008.000000 3.168657 -0.243221 0.362652
 2009.000000 3.183824 -0.230109 0.380487
 2010.000000 3.200850 -0.301922 0.352791
 2011.000000 3.166761 -0.244876 0.372325
 2012.000000 3.175280 -0.269939 0.357687
 2013.000000 3.172249 -0.320167 0.379019
 2014.000000 3.183390 -0.399131 0.393611
 2015.000000 3.204015 -0.384998 0.333206
 2016.000000 3.211133 -0.418299 0.356646
 2017.000000 3.190126 -0.359667 0.393342
 2018.000000 3.187651 -0.324302 0.383689
 2019.000000 3.155031 -0.295827 0.367483
 2020.000000 3.204286 -0.368203 0.358118
 2021.000000 3.191402 -0.331407 0.348849
 2022.000000 3.200657 -0.365402 0.359085
 2023.000000 3.202992 -0.423483 0.372671
 2024.000000 3.180022 -0.341813 0.363238
 2025.000000 3.204108 -0.325853 0.348273
 2026.000000 3.185314 -0.336247 0.379527
 2027.000000 3.138573 -0.299110 0.342113
 2028.000000 3.176790 -0.324337 0.332152
 2029.000000 3.152484 -0.341131 0.380638
 2030.000000 3.202091 -0.314840 0.351290
 2031.000000 3.155767 -0.317126 0.384925
 2032.000000 3.174254 -0.390505 0.348465
 2033.000000 3.145745 -0.371858 0.360191
 2034.000000 3.199618 -0.344341 0.350255
 2035.000000 3.172458 -0.394389 0.358333
 2036.000000 3.167175 -0.420691 0.329195
 2037.000000 3.239747 -0.449741 0.342740
 2038.000000 3.146318 -0.348953 0.346087
 2039.000000 3.184602 -0.354887 0.358530
 2040.000000 3.193305 -0.416776 0.347368
 2041.000000 3.163786 -0.354117 0.345440
 2042.000000 3.172551 -0.349994 0.347784
 2043.000000 3.185922 -0.327194 0.389940
 2044.000000 3.192574 -0.381756 0.351315
 2045.000000 3.201514 -0.294405 0.363720
 2046.000000 3.180010 -0.341246 0.356234
 2047.000000 3.172636 -0.324636 0.376121
 2048.000000 3.165560 -0.284166 0.366828
 2049.000000 3.171131 -0.356825 0.378835
 2050.000000 3.166136 -0.252968 0.351551
 2051.000000 3.148617 -0.346380 0.351749
 2052.000000 3.172316 -0.415529 0.330691
 2053.000000 3.185617 -0.280611 0.362576
 2054.000000 3.142588 -0.329332 0.375475
 2055.000000 3.186190 -0.328274 0.369563
 2056.000000 3.185589 -0.300239 0.354880
 2057.000000 3.165860 -0.298842 0.343681
 2058.000000 3.171889 -0.362887 0.361566
 2059.000000 3.178653 -0.301397 0.364903
 2060.000000 3.201876 -0.322436 0.351392
 2061.000000 3.176900 -0.336302 0.354355
 2062.000000 3.164409 -0.294326 0.347883
 2063.000000 3.168118 -0.405416 0.330664
 2064.000000 3.153439 -0.299784 0.356250
 2065.000000 3.171024 -0.300493 0.352271
 2066.000000 3.142805 -0.323860 0.370765
 2067.000000 3.151684 -0.283328 0.353813
 2068.000000 3.193253 -0.284342 0.354501
 2069.000000 3.176017 -0.364283 0.369082
 2070.000000 3.186626 -0.245154 0.351523
 2071.000000 3.191246 -0.347533 0.367050
 2072.000000 3.167009 -0.345966 0.358298
 2073.000000 3.173835 -0.335133 0.354555
 2074.000000 3.175072 -0.345065 0.353079
 2075.000000 3.148985 -0.377230 0.361340
 2076.000000 3.161366 -0.368203 0.375538
 2077.000000 3.209861 -0.346296 0.355999
 2078.000000 3.176656 -0.358594 0.348404
 2079.000000 3.171465 -0.343839 0.330200
 2080.000000 3.174610 -0.286498 0.351916
 2081.000000 3.207849 -0.369535 0.346671
 2082.000000 3.183991 -0.398814 0.372293
 2083.000000 3.171371 -0.344255 0.345730
 2084.000000 3.181377 -0.351313 0.349274
 2085.000000 3.185969 -0.369841 0.360153
 2086.000000 3.162567 -0.321910 0.402176
 2087.000000 3.181308 -0.434668 0.405040
 2088.000000 3.203533 -0.385176 0.384665
 2089.000000 3.187653 -0.311119 0.359847
 2090.000000 3.200564 -0.303112 0.348426
 2091.000000 3.203028 -0.265025 0.361650
 2092.000000 3.184869 -0.337949 0.355490
 2093.000000 3.197118 -0.229885 0.353524
 2094.000000 3.192768 -0.276245 0.365045
 2095.000000 3.185104 -0.297020 0.354408
 2096.000000 3.173367 -0.232498 0.358666
 2097.000000 3.144115 -0.326092 0.379377
 2098.000000 3.191056 -0.281694 0.360110
 2099.000000 3.152302 -0.320969 0.400410
 2100.000000 3.202295 -0.339497 0.353009
 2101.000000 3.156388 -0.295334 0.384019
 2102.000000 3.154518 -0.238843 0.349718
 2103.000000 3.154750 -0.288976 0.363523
 2104.000000 3.191674 -0.402902 0.362744
 2105.000000 3.191323 -0.316616 0.346896
 2106.000000 3.204810 -0.357220 0.364312
 2107.000000 3.157318 -0.328804 0.344720
 2108.000000 3.194300 -0.315659 0.343115
 2109.000000 3.140494 -0.309405 0.342001
 2110.000000 3.143922 -0.337811 0.365760
 2111.000000 3.177205 -0.335909 0.384362
 2112.000000 3.172361 -0.392002 0.382830
 2113.000000 3.144312 -0.344598 0.374379
 2114.000000 3.144028 -0.338015 0.362146
 2115.000000 3.127829 -0.311935 0.371146
 2116.000000 3.160310 -0.321770 0.357925
 2117.000000 3.134621 -0.346792 0.378357
 2118.000000 3.161334 -0.363871 0.375912
 2119.000000 3.170469 -0.309324 0.371589
 2120.000000 3.159432 -0.353538 0.346044
 2121.000000 3.161442 -0.250248 0.373850
 2122.000000 3.137017 -0.247541 0.333654
 2123.000000 3.177747 -0.273346 0.374795
 2124.000000 3.189613 -0.281814 0.333300
 2125.000000 3.173928 -0.273912 0.355507
 2126.000000 3.204271 -0.322221 0.353733
 2127.000000 3.184325 -0.298697 0.361450
 2128.000000 3.219193 -0.241104 0.353016
 2129.000000 3.209502 -0.223456 0.363313
 2130.000000 3.189715 -0.344821 0.335982
 2131.000000 3.171576 -0.264471 0.366079
 2132.000000 3.171551 -0.257760 0.385322
 2133.000000 3.175173 -0.346156 0.362527
 2134.000000 3.171633 -0.292124 0.340240
 2135.000000 3.177612 -0.277737 0.352499
 2136.000000 3.160363 -0.320156 0.329136
 2137.000000 3.199319 -0.328243 0.345201
 2138.000000 3.154176 -0.313960 0.371892
 2139.000000 3.186954 -0.311233 0.345999
 2140.000000 3.149143 -0.332008 0.351511
 2141.000000 3.176859 -0.266896 0.379216
 2142.000000 3.197114 -0.354384 0.366519
 2143.000000 3.152860 -0.334469 0.323722
 2144.000000 3.200180 -0.274148 0.350538
 2145.000000 3.179464 -0.392148 0.325851
 2146.000000 3.168111 -0.387806 0.367283
 2147.000000 3.204441 -0.330148 0.360965
 2148.000000 3.184669 -0.373564 0.354808
 2149.000000 3.178268 -0.351346 0.349930
 2150.000000 3.191268 -0.362948 0.349818
 2151.000000 3.178159 -0.331142 0.368734
 2152.000000 3.162674 -0.380245 0.362263
 2153.000000 3.167446 -0.345752 0.357181
 2154.000000 3.187765 -0.412759 0.355826
 2155.000000 3.231239 -0.386208 0.361293
 2156.000000 3.169306 -0.371769 0.363289
 2157.000000 3.169481 -0.271317 0.369707
 2158.000000 3.149439 -0.348920 0.354342
 2159.000000 3.188895 -0.398446 0.358840
 2160.000000 3.187591 -0.381015 0.361844
 2161.000000 3.181697 -0.288843 0.350883
 2162.000000 3.159570 -0.269828 0.364032
 2163.000000 3.145172 -0.349434 0.371690
 2164.000000 3.204046 -0.321652 0.355177
 2165.000000 3.177040 -0.344367 0.348768
 2166.000000 3.204832 -0.269061 0.364013
 2167.000000 3.182236 -0.346481 0.378420
 2168.000000 3.159450 -0.306911 0.368951
 2169.000000 3.202452 -0.253988 0.356123
 2170.000000 3.195738 -0.300260 0.358084
 2171.000000 3.176683 -0.331566 0.323777
 2172.000000 3.165782 -0.270494 0.345786
 2173.000000 3.152050 -0.326174 0.343632
 2174.000000 3.161996 -0.320076 0.368869
 2175.000000 3.186803 -0.328843 0.363811
 2176.000000 3.191510 -0.299458 0.355450
 2177.000000 3.166008 -0.310599 0.354778
 2178.000000 3.184938 -0.360085 0.353589
 2179.000000 3.184667 -0.237861 0.359403
 2180.000000 3.151330 -0.317131 0.385289
 2181.000000 3.125133 -0.289058 0.377490
 2182.000000 3.179661 -0.264300 0.377401
 2183.000000 3.167101 -0.329303 0.391507
 2184.000000 3.201586 -0.347250 0.383744
 2185.000000 3.185378 -0.285538 0.357942
 2186.000000 3.147636 -0.237454 0.376018
 2187.000000 3.136852 -0.343507 0.400527
 2188.000000 3.165552 -0.325586 0.405373
 2189.000000 3.193675 -0.328890 0.372503
 2190.000000 3.202762 -0.320161 0.381896
 2191.000000 3.196416 -0.349376 0.369943
 2192.000000 3.193400 -0.233979 0.364126
 2193.000000 3.211715 -0.301574 0.375410
 2194.000000 3.177561 -0.359733 0.365829
 2195.000000 3.170049 -0.298738 0.373199
 2196.000000 3.172679 -0.295259 0.384459
 2197.000000 3.160770 -0.323049 0.365000
 2198.000000 3.177443 -0.307973 0.365415
 2199.000000 3.151795 -0.320292 0.382234
 2200.000000 3.163784 -0.367746 0.367076
 2201.000000 3.171943 -0.346827 0.366998
 2202.000000 3.164700 -0.313467 0.360209
 2203.000000 3.144973 -0.363102 0.361200
 2204.000000 3.148737 -0.294403 0.383496
 2205.000000 3.172554 -0.310154 0.345136
 2206.000000 3.186139 -0.394168 0.347549
 2207.000000 3.177770 -0.277355 0.330697
 2208.000000 3.189739 -0.299915 0.370011
 2209.000000 3.171299 -0.256964 0.376190
 2210.000000 3.163005 -0.315519 0.343774
 2211.000000 3.182245 -0.346198 0.343250
 2212.000000 3.176192 -0.335034 0.349721
 2213.000000 3.177784 -0.289213 0.337451
 2214.000000 3.186811 -0.347281 0.350110
 2215.000000 3.201504 -0.335485 0.348312
 2216.000000 3.170374 -0.378464 0.341002
 2217.000000 3.173321 -0.400878 0.377730
 2218.000000 3.191279 -0.372891 0.397383
 2219.000000 3.211658 -0.399218 0.368290
 2220.000000 3.206898 -0.391504 0.352884
 2221.000000 3.164118 -0.390686 0.348049
 2222.000000 3.194732 -0.296457 0.375973
 2223.000000 3.177212 -0.382417 0.348417
 2224.000000 3.177077 -0.315005 0.383848
 2225.000000 3.203265 -0.325860 0.330799
 2226.000000 3.208160 -0.388829 0.362487
 2227.000000 3.175469 -0.383630 0.364367
 2228.000000 3.189004 -0.382078 0.335639
 2229.000000 3.191021 -0.378381 0.349434
 2230.000000 3.210914 -0.315698 0.336185
 2231.000000 3.172280 -0.482068 0.348024
 2232.000000 3.179536 -0.404181 0.346410
 2233.000000 3.186590 -0.364855 0.357389
 2234.000000 3.233102 -0.377301 0.355106
 2235.000000 3.223508 -0.283596 0.350466
 2236.000000 3.192499 -0.368695 0.375796
 2237.000000 3.188594 -0.349282 0.348303
 2238.000000 3.195907 -0.401536 0.392613
 2239.000000 3.179040 -0.400336 0.368286
 2240.000000 3.208065 -0.410160 0.373510
 2241.000000 3.186352 -0.355855 0.359535
 2242.000000 3.209084 -0.243113 0.355775
 2243.000000 3.159453 -0.352642 0.354920
 2244.000000 3.257056 -0.399552 0.392153
 2245.000000 3.250978 -0.386287 0.365465
 2246.000000 3.229072 -0.305924 0.351877
 2247.000000 3.195060 -0.364077 0.359606
 2248.000000 3.217273 -0.303788 0.356517
 2249.000000 3.158997 -0.297142 0.346714
 2250.000000 3.197828 -0.411390 0.372131
 2251.000000 3.215836 -0.300395 0.336138
 2252.000000 3.202763 -0.375977 0.365377
 2253.000000 3.139795 -0.284019 0.353195
 2254.000000 3.204889 -0.354656 0.344575
 2255.000000 3.215167 -0.325794 0.362049
 2256.000000 3.212733 -0.334237 0.347282
 2257.000000 3.247478 -0.318761 0.349180
 2258.000000 3.205050 -0.266741 0.345639
 2259.000000 3.207405 -0.338997 0.359679
 2260.000000 3.196474 -0.273324 0.381058
 2261.000000 3.182378 -0.311941 0.365914
 2262.000000 3.151622 -0.328117 0.351572
 2263.000000 3.213357 -0.337303 0.371344
 2264.000000 3.200635 -0.367574 0.349515
 2265.000000 3.186715 -0.322297 0.359573
 2266.000000 3.195774 -0.316068 0.368706
 2267.000000 3.172430 -0.347423 0.351370
 2268.000000 3.188139 -0.300927 0.373414
 2269.000000 3.159137 -0.300342 0.382978
 2270.000000 3.179476 -0.452527 0.355160
 2271.000000 3.171636 -0.320128 0.357251
 2272.000000 3.173161 -0.290719 0.355742
 2273.000000 3.172281 -0.265631 0.347434
 2274.000000 3.192028 -0.325041 0.345805
 2275.000000 3.166542 -0.313104 0.329510
 2276.000000 3.241241 -0.336570 0.347210
 2277.000000 3.197143 -0.324869 0.328661
 2278.000000 3.217313 -0.290055 0.360523
 2279.000000 3.190134 -0.380005 0.343098
 2280.000000 3.196374 -0.329135 0.315305
 2281.000000 3.198788 -0.310389 0.353450
 2282.000000 3.180528 -0.283005 0.344189
 2283.000000 3.176217 -0.296985 0.331327
 2284.000000 3.177821 -0.303668 0.354945
 2285.000000 3.200476 -0.322452 0.337313
 2286.000000 3.190224 -0.423265 0.346323
 2287.000000 3.186573 -0.315387 0.343359
 2288.000000 3.175073 -0.331999 0.347614
 2289.000000 3.203419 -0.353090 0.364662
 2290.000000 3.179580 -0.299637 0.346700
 2291.000000 3.186464 -0.306779 0.361133
 2292.000000 3.204730 -0.309479 0.361402
 2293.000000 3.196882 -0.318271 0.348269
 2294.000000 3.199966 -0.253423 0.348550
 2295.000000 3.232302 -0.313317 0.375672
 2296.000000 3.219626 -0.385330 0.383705
 2297.000000 3.216210 -0.332914 0.338892
 2298.000000 3.188215 -0.338002 0.352189
 2299.000000 3.184845 -0.297587 0.366152
 2300.000000 3.206487 -0.381781 0.349235
 2301.000000 3.167801 -0.307512 0.306938
 2302.000000 3.180748 -0.335984 0.334426
 2303.000000 3.196530 -0.268753 0.329481
 2304.000000 3.204834 -0.381685 0.360230
 2305.000000 3.186837 -0.402762 0.362359
 2306.000000 3.187541 -0.362242 0.369578
 2307.000000 3.191018 -0.311022 0.353870
 2308.000000 3.192422 -0.373626 0.351342
 2309.000000 3.217558 -0.360378 0.349757
 2310.000000 3.222266 -0.269201 0.357750
 2311.000000 3.202015 -0.335934 0.370164
 2312.000000 3.168929 -0.369732 0.375884
 2313.000000 3.190831 -0.401397 0.363582
 2314.000000 3.187536 -0.285640 0.347917
 2315.000000 3.211083 -0.382198 0.349218
 2316.000000 3.194973 -0.360400 0.365984
 2317.000000 3.213879 -0.380569 0.366190
 2318.000000 3.187542 -0.388200 0.343553
 2319.000000 3.185586 -0.354815 0.370030
 2320.000000 3.185580 -0.349144 0.361461
 2321.000000 3.201118 -0.367832 0.384252
 2322.000000 3.194355 -0.317975 0.373943
 2323.000000 3.231840 -0.335903 0.364700
 2324.000000 3.183862 -0.352367 0.352731
 2325.000000 3.185776 -0.313121 0.340962
 2326.000000 3.235150 -0.360062 0.367989
 2327.000000 3.198354 -0.401117 0.369978
 2328.000000 3.165317 -0.338195 0.349070
 2329.000000 3.186717 -0.332505 0.372582
 2330.000000 3.199143 -0.286970 0.351337
 2331.000000 3.148911 -0.364925 0.349351
 2332.000000 3.210612 -0.415930 0.347787
 2333.000000 3.196022 -0.365491 0.340691
 2334.000000 3.175373 -0.369842 0.370603
 2335.000000 3.219348 -0.348861 0.370737
 2336.000000 3.196044 -0.316455 0.342937
 2337.000000 3.171267 -0.446733 0.343369
 2338.000000 3.209003 -0.370715 0.370160
 2339.000000 3.191133 -0.402942 0.365837
 2340.000000 3.200298 -0.360177 0.326136
 2341.000000 3.190825 -0.375405 0.363784
 2342.000000 3.197771 -0.314804 0.368795
 2343.000000 3.194765 -0.324254 0.349091
 2344.000000 3.199737 -0.353834 0.378242
 2345.000000 3.193507 -0.474388 0.376406
 2346.000000 3.220926 -0.378864 0.347033
 2347.000000 3.179184 -0.339273 0.372556
 2348.000000 3.154402 -0.377914 0.355110
 2349.000000 3.165684 -0.340825 0.360859
 2350.000000 3.163636 -0.365926 0.357210
 2351.000000 3.159586 -0.365398 0.360440
 2352.000000 3.194212 -0.346136 0.340949
 2353.000000 3.173807 -0.354705 0.356060
 2354.000000 3.163430 -0.364892 0.348754
 2355.000000 3.181349 -0.393352 0.358849
 2356.000000 3.192658 -0.382189 0.370890
 2357.000000 3.193330 -0.306830 0.350508
 2358.000000 3.194154 -0.349584 0.337082
 2359.000000 3.203341 -0.352991 0.342203
 2360.000000 3.195068 -0.356308 0.347625
 2361.000000 3.152854 -0.303037 0.357051
 2362.000000 3.166512 -0.370482 0.371759
 2363.000000 3.155802 -0.352641 0.366663
 2364.000000 3.170539 -0.374774 0.383861
 2365.000000 3.180158 -0.329687 0.380106
 2366.000000 3.188559 -0.360417 0.398029
 2367.000000 3.203961 -0.433358 0.373020
 2368.000000 3.162021 -0.362186 0.359094
 2369.000000 3.224923 -0.335162 0.361803
 2370.000000 3.186733 -0.381512 0.370230
 2371.000000 3.211760 -0.383141 0.373813
 2372.000000 3.215560 -0.342694 0.376711
 2373.000000 3.179440 -0.335727 0.357707
 2374.000000 3.184033 -0.319421 0.377819
 2375.000000 3.224317 -0.268041 0.372544
 2376.000000 3.173370 -0.319146 0.371744
 2377.000000 3.186558 -0.424060 0.392149
 2378.000000 3.215511 -0.373202 0.410932
 2379.000000 3.178693 -0.457148 0.393292
 2380.000000 3.168181 -0.369555 0.389577
 2381.000000 3.200451 -0.391581 0.397486
 2382.000000 3.202967 -0.368992 0.422535
 2383.000000 3.153122 -0.365506 0.417691
 2384.000000 3.179406 -0.406673 0.351612
 2385.000000 3.198739 -0.369515 0.374662
 2386.000000 3.197929 -0.434397 0.391527
 2387.000000 3.175399 -0.415898 0.372953
 2388.000000 3.203207 -0.320450 0.336732
 2389.000000 3.179435 -0.465858 0.339463
 2390.000000 3.219567 -0.416833 0.363717
 2391.000000 3.205920 -0.409995 0.313986
 2392.000000 3.197667 -0.420661 0.374387
 2393.000000 3.204325 -0.424703 0.359728
 2394.000000 3.198360 -0.374703 0.366285
 2395.000000 3.193334 -0.350082 0.367841
 2396.000000 3.215458 -0.410431 0.368864
 2397.000000 3.177212 -0.403254 0.371846
 2398.000000 3.185842 -0.348738 0.385450
 2399.000000 3.235095 -0.379725 0.389412
 2400.000000 3.181982 -0.312434 0.387605
 2401.000000 3.188076 -0.362436 0.329059
 2402.000000 3.203479 -0.334697 0.397868
 2403.000000 3.199312 -0.328402 0.350292
 2404.000000 3.201001 -0.343630 0.352199
 2405.000000 3.247666 -0.414988 0.372045
 2406.000000 3.217078 -0.362771 0.327155
 2407.000000 3.161121 -0.370856 0.371973
 2408.000000 3.183613 -0.351770 0.375344
 2409.000000 3.172782 -0.344179 0.370877
 2410.000000 3.169342 -0.452093 0.383103
 2411.000000 3.160979 -0.401776 0.359331
 2412.000000 3.171433 -0.409420 0.364547
 2413.000000 3.144529 -0.419228 0.364985
 2414.000000 3.183438 -0.390107 0.337860
 2415.000000 3.196609 -0.280535 0.368654
 2416.000000 3.225609 -0.424834 0.359775
 2417.000000 3.151904 -0.391483 0.377234
 2418.000000 3.187566 -0.343893 0.358793
 2419.000000 3.196260 -0.346365 0.340802
 2420.000000 3.199172 -0.367817 0.343321
 2421.000000 3.199637 -0.474957 0.356688
 2422.000000 3.176733 -0.392221 0.337357
 2423.000000 3.210118 -0.359955 0.366748
 2424.000000 3.178698 -0.309255 0.348301
 2425.000000 3.195040 -0.330835 0.377666
 2426.000000 3.167605 -0.404722 0.346480
 2427.000000 3.183839 -0.336155 0.360973
 2428.000000 3.169331 -0.292063 0.371905
 2429.000000 3.193354 -0.243971 0.357728
 2430.000000 3.202610 -0.347877 0.383074
 2431.000000 3.194646 -0.385219 0.362755
 2432.000000 3.182054 -0.399488 0.376384
 2433.000000 3.196430 -0.282859 0.363820
 2434.000000 3.196974 -0.407991 0.347093
 2435.000000 3.211895 -0.394475 0.338543
 2436.000000 3.168926 -0.398031 0.376105
 2437.000000 3.180221 -0.297898 0.351512
 2438.000000 3.159282 -0.266485 0.354768
 2439.000000 3.196212 -0.334712 0.358013
 2440.000000 3.168009 -0.331547 0.346270
 2441.000000 3.171149 -0.296970 0.347122
 2442.000000 3.202005 -0.417886 0.386973
 2443.000000 3.181680 -0.357537 0.388469
 2444.000000 3.195474 -0.394170 0.371920
 2445.000000 3.176407 -0.351234 0.365401
 2446.000000 3.186430 -0.224207 0.361805
 2447.000000 3.195705 -0.387370 0.363356
 2448.000000 3.209248 -0.402937 0.402880
 2449.000000 3.192020 -0.297878 0.355095
 2450.000000 3.171647 -0.345619 0.365868
 2451.000000 3.181383 -0.368123 0.376657
 2452.000000 3.168440 -0.334556 0.355801
 2453.000000 3.194424 -0.416899 0.348300
 2454.000000 3.195062 -0.406110 0.375462
 2455.000000 3.200064 -0.317472 0.387081
 2456.000000 3.205631 -0.343406 0.408133
 2457.000000 3.194414 -0.383986 0.389021
 2458.000000 3.178240 -0.347765 0.400548
 2459.000000 3.206532 -0.406859 0.375704
 2460.000000 3.181042 -0.414357 0.365334
 2461.000000 3.180479 -0.360417 0.383846
 2462.000000 3.188123 -0.293143 0.376077
 2463.000000 3.174547 -0.326866 0.362227
 2464.000000 3.168454 -0.263125 0.357988
 2465.000000 3.180101 -0.398899 0.347312
 2466.000000 3.145685 -0.360123 0.338482
 2467.000000 3.168689 -0.344501 0.366997
 2468.000000 3.149121 -0.295665 0.363234
 2469.000000 3.155203 -0.296876 0.356397
 2470.000000 3.189873 -0.285804 0.394110
 2471.000000 3.150462 -0.321191 0.358304
 2472.000000 3.183431 -0.275786 0.340888
 2473.000000 3.197286 -0.310712 0.338013
 2474.000000 3.194198 -0.441040 0.331323
 2475.000000 3.174553 -0.322081 0.353827
 2476.000000 3.191475 -0.313651 0.360134
 2477.000000 3.167406 -0.406126 0.374672
 2478.000000 3.179260 -0.395218 0.382375
 2479.000000 3.186232 -0.363832 0.325835
 2480.000000 3.189701 -0.400762 0.356544
 2481.000000 3.166532 -0.288855 0.324529
 2482.000000 3.180766 -0.387402 0.359594
 2483.000000 3.165619 -0.304229 0.369142
 2484.000000 3.189965 -0.332100 0.380716
 2485.000000 3.141518 -0.353609 0.358247
 2486.000000 3.157279 -0.297807 0.370337
 2487.000000 3.180189 -0.404592 0.371767
 2488.000000 3.200841 -0.339841 0.366711
 2489.000000 3.215452 -0.350405 0.348655
 2490.000000 3.185129 -0.414165 0.391394
 2491.000000 3.174681 -0.383445 0.347197
 2492.000000 3.192977 -0.365787 0.339370
 2493.000000 3.163762 -0.380137 0.339988
 2494.000000 3.148669 -0.329402 0.356540
 2495.000000 3.191989 -0.421861 0.339535
 2496.000000 3.209006 -0.451591 0.362611
 2497.000000 3.176662 -0.354544 0.322042
 2498.000000 3.183640 -0.349671 0.304345
 2499.000000 3.195165 -0.306456 0.339026
 2500.000000 3.186420 -0.317340 0.321438
 2501.000000 3.189709 -0.390860 0.351202
 2502.000000 3.169825 -0.366275 0.366767
 2503.000000 3.181676 -0.367470 0.358988
 2504.000000 3.215558 -0.396295 0.380410
 2505.000000 3.205468 -0.369671 0.383456
 2506.000000 3.167168 -0.385822 0.369134
 2507.000000 3.194719 -0.296801 0.359153
 2508.000000 3.182941 -0.474979 0.380682
 2509.000000 3.197190 -0.350699 0.367456
 2510.000000 3.180949 -0.267802 0.373528
 2511.000000 3.169934 -0.321828 0.346843
 2512.000000 3.169415 -0.396350 0.398614
 2513.000000 3.200353 -0.404357 0.373686
 2514.000000 3.160336 -0.347419 0.341661
 2515.000000 3.199595 -0.376358 0.375370
 2516.000000 3.188045 -0.416506 0.386403
 2517.000000 3.165175 -0.403200 0.374633
 2518.000000 3.214132 -0.358081 0.385975
 2519.000000 3.154140 -0.384093 0.380437
 2520.000000 3.159684 -0.354462 0.368374
 2521.000000 3.174154 -0.454314 0.379489
 2522.000000 3.172544 -0.416392 0.410915
 2523.000000 3.193947 -0.405615 0.352747
 2524.000000 3.209103 -0.379564 0.350113
 2525.000000 3.186779 -0.354476 0.375781
 2526.000000 3.196478 -0.416351 0.358781
 2527.000000 3.161943 -0.289462 0.373291
 2528.000000 3.202780 -0.353368 0.338946
 2529.000000 3.163782 -0.387809 0.331631
 2530.000000 3.209883 -0.407964 0.372308
 2531.000000 3.179087 -0.285402 0.334370
 2532.000000 3.180383 -0.309844 0.329244
 2533.000000 3.210712 -0.359034 0.362895
 2534.000000 3.165601 -0.360740 0.338404
 2535.000000 3.172732 -0.410647 0.345402
 2536.000000 3.214806 -0.415081 0.322887
 2537.000000 3.213449 -0.394924 0.311294
 2538.000000 3.191363 -0.380248 0.334358
 2539.000000 3.185248 -0.401054 0.355269
 2540.000000 3.180592 -0.372755 0.349138
 2541.000000 3.189774 -0.413109 0.364742
 2542.000000 3.192275 -0.388748 0.355168
 2543.000000 3.200958 -0.373988 0.345035
 2544.000000 3.221458 -0.273931 0.347026
 2545.000000 3.204436 -0.349775 0.348682
 2546.000000 3.198440 -0.300360 0.344638
 2547.000000 3.214018 -0.481896 0.376828
 2548.000000 3.184191 -0.407865 0.343842
 2549.000000 3.233211 -0.430585 0.374483
 2550.000000 3.223011 -0.414000 0.381663
 2551.000000 3.185984 -0.368103 0.369126
 2552.000000 3.168990 -0.348810 0.361047
 2553.000000 3.180669 -0.343387 0.365259
 2554.000000 3.178571 -0.378940 0.344110
 2555.000000 3.148780 -0.402270 0.338986
 2556.000000 3.178859 -0.349881 0.342542
 2557.000000 3.166536 -0.362171 0.332526
 2558.000000 3.180970 -0.395113 0.330233
 2559.000000 3.172612 -0.446407 0.347760
 2560.000000 3.177797 -0.333927 0.352620
 2561.000000 3.197528 -0.390085 0.354391
 2562.000000 3.177683 -0.418467 0.356147
 2563.000000 3.161067 -0.356436 0.360546
 2564.000000 3.208263 -0.451903 0.344245
 2565.000000 3.197664 -0.300710 0.372938
 2566.000000 3.162237 -0.300768 0.350180
 2567.000000 3.168177 -0.335966 0.365082
 2568.000000 3.149924 -0.364938 0.368856
 2569.000000 3.159520 -0.384581 0.350557
 2570.000000 3.165663 -0.343654 0.375419
 2571.000000 3.159746 -0.316400 0.342708
 2572.000000 3.200062 -0.365749 0.357071
 2573.000000 3.197773 -0.367096 0.331561
 2574.000000 3.153996 -0.347209 0.401897
 2575.000000 3.166915 -0.284733 0.377789
 2576.000000 3.179834 -0.345808 0.368980
 2577.000000 3.182314 -0.347381 0.361078
 2578.000000 3.178113 -0.355341 0.360444
 2579.000000 3.197518 -0.419534 0.350393
 2580.000000 3.201721 -0.330810 0.361748
 2581.000000 3.183646 -0.301015 0.353536
 2582.000000 3.205286 -0.462238 0.350407
 2583.000000 3.216281 -0.416458 0.373160
 2584.000000 3.209712 -0.462389 0.352918
 2585.000000 3.176517 -0.330839 0.361207
 2586.000000 3.193618 -0.376791 0.384231
 2587.000000 3.185684 -0.378888 0.366188
 2588.000000 3.222113 -0.447888 0.366553
 2589.000000 3.193315 -0.353808 0.337712
 2590.000000 3.204883 -0.356560 0.363923
 2591.000000 3.212173 -0.394778 0.362715
 2592.000000 3.167408 -0.382975 0.365139
 2593.000000 3.130057 -0.342653 0.389277
 2594.000000 3.197651 -0.327305 0.377612
 2595.000000 3.153387 -0.319913 0.379889
 2596.000000 3.197759 -0.369835 0.355617
 2597.000000 3.183215 -0.318826 0.347884
 2598.000000 3.163019 -0.300055 0.385907
 2599.000000 3.152808 -0.313160 0.348884
 2600.000000 3.164416 -0.332693 0.366495
 2601.000000 3.177451 -0.348324 0.375306
 2602.000000 3.200503 -0.442570 0.360686
 2603.000000 3.207535 -0.374116 0.379967
 2604.000000 3.193489 -0.304237 0.374284
 2605.000000 3.183602 -0.301277 0.365817
 2606.000000 3.191566 -0.377691 0.370621
 2607.000000 3.179016 -0.364690 0.350315
 2608.000000 3.200919 -0.372195 0.367815
 2609.000000 3.163254 -0.465179 0.342300
 2610.000000 3.163832 -0.332666 0.355368
 2611.000000 3.191012 -0.368993 0.357071
 2612.000000 3.187607 -0.349364 0.347235
 2613.000000 3.235068 -0.414445 0.337163
 2614.000000 3.215359 -0.487877 0.344884
 2615.000000 3.227362 -0.341557 0.345798
 2616.000000 3.162009 -0.364350 0.356354
 2617.000000 3.141032 -0.405722 0.377924
 2618.000000 3.190515 -0.378962 0.370793
 2619.000000 3.201614 -0.415417 0.383812
 2620.000000 3.174402 -0.401010 0.379193
 2621.000000 3.183378 -0.433125 0.374107
 2622.000000 3.184664 -0.342254 0.354773
 2623.000000 3.165912 -0.417423 0.357679
 2624.000000 3.164047 -0.420062 0.358688
 2625.000000 3.197096 -0.416295 0.378526
 2626.000000 3.197348 -0.420849 0.401595
 2627.000000 3.186619 -0.395892 0.410539
 2628.000000 3.222218 -0.393586 0.373557
 2629.000000 3.202468 -0.368886 0.369408
 2630.000000 3.194999 -0.349943 0.364195
 2631.000000 3.197232 -0.380710 0.387326
 2632.000000 3.208148 -0.402504 0.359515
 2633.000000 3.202501 -0.319241 0.349444
 2634.000000 3.191027 -0.330304 0.350993
 2635.000000 3.198676 -0.265231 0.364460
 2636.000000 3.183184 -0.372691 0.328551
 2637.000000 3.162248 -0.366434 0.352183
 2638.000000 3.178118 -0.381366 0.326532
 2639.000000 3.203129 -0.337918 0.338757
 2640.000000 3.226621 -0.377284 0.367263
 2641.000000 3.186083 -0.350148 0.358968
 2642.000000 3.205839 -0.420882 0.383342
 2643.000000 3.168468 -0.334767 0.350103
 2644.000000 3.189643 -0.391194 0.351821
 2645.000000 3.188136 -0.396123 0.348170
 2646.000000 3.194301 -0.357782 0.362882
 2647.000000 3.211004 -0.287321 0.379228
 2648.000000 3.170852 -0.382105 0.363357
 2649.000000 3.200778 -0.359359 0.375142
 2650.000000 3.189661 -0.431273 0.382317
 2651.000000 3.211189 -0.455416 0.372511
 2652.000000 3.216645 -0.358459 0.357581
 2653.000000 3.201432 -0.360325 0.371533
 2654.000000 3.171814 -0.344399 0.388558
 2655.000000 3.193131 -0.329059 0.394689
 2656.000000 3.196247 -0.394041 0.357817
 2657.000000 3.195736 -0.294144 0.353743
 2658.000000 3.193996 -0.406897 0.366170
 2659.000000 3.185635 -0.385343 0.329238
 2660.000000 3.207855 -0.261427 0.346923
 2661.000000 3.213825 -0.365236 0.355603
 2662.000000 3.177009 -0.353820 0.339671
 2663.000000 3.221022 -0.379428 0.343381
 2664.000000 3.183245 -0.310021 0.336853
 2665.000000 3.192418 -0.326595 0.363456
 2666.000000 3.165154 -0.366909 0.360929
 2667.000000 3.182829 -0.337605 0.346908
 2668.000000 3.198591 -0.373318 0.374075
 2669.000000 3.160812 -0.366532 0.355981
 2670.000000 3.161604 -0.353966 0.351097
 2671.000000 3.209391 -0.346087 0.366033
 2672.000000 3.214969 -0.346870 0.359543
 2673.000000 3.209887 -0.366631 0.334662
 2674.000000 3.202947 -0.404351 0.381253
 2675.000000 3.205018 -0.358505 0.358036
 2676.000000 3.195887 -0.379870 0.340157
 2677.000000 3.193023 -0.368125 0.358621
 2678.000000 3.172220 -0.360535 0.360381
 2679.000000 3.203322 -0.329224 0.329053
 2680.000000 3.183741 -0.375898 0.361328
 2681.000000 3.218732 -0.300239 0.358075
 2682.000000 3.164049 -0.330172 0.356571
 2683.000000 3.186040 -0.339707 0.338466
 2684.000000 3.163095 -0.391115 0.357653
 2685.000000 3.208581 -0.388522 0.380758
 2686.000000 3.203506 -0.338278 0.359760
 2687.000000 3.149735 -0.327295 0.400760
 2688.000000 3.169831 -0.362087 0.357688
 2689.000000 3.157358 -0.353277 0.393492
 2690.000000 3.217627 -0.360485 0.383563
 2691.000000 3.192444 -0.376417 0.363198
 2692.000000 3.212970 -0.415944 0.387592
 2693.000000 3.178754 -0.397291 0.377479
 2694.000000 3.185141 -0.384700 0.371079
 2695.000000 3.229436 -0.356934 0.344532
 2696.000000 3.187300 -0.508671 0.347876
 2697.000000 3.176386 -0.352762 0.362239
 2698.000000 3.150836 -0.425515 0.353779
 2699.000000 3.200922 -0.475869 0.360806
 2700.000000 3.186378 -0.443453 0.368764
 2701.000000 3.173477 -0.344568 0.348343
 2702.000000 3.188260 -0.384110 0.354356
 2703.000000 3.198985 -0.371852 0.358665
 2704.000000 3.175816 -0.415735 0.361355
 2705.000000 3.200721 -0.427991 0.334312
 2706.000000 3.168566 -0.461982 0.359396
 2707.000000 3.161902 -0.439174 0.347273
 2708.000000 3.174543 -0.398978 0.356537
 2709.000000 3.211710 -0.378685 0.386023
 2710.000000 3.194482 -0.385599 0.385985
 2711.000000 3.201320 -0.451896 0.371272
 2712.000000 3.174652 -0.409259 0.326426
 2713.000000 3.190299 -0.337897 0.338310
 2714.000000 3.162300 -0.431122 0.342481
 2715.000000 3.216528 -0.301621 0.373749
 2716.000000 3.207773 -0.301122 0.341940
 2717.000000 3.199898 -0.388044 0.355308
 2718.000000 3.181883 -0.333518 0.347029
 2719.000000 3.162064 -0.446580 0.388053
 2720.000000 3.174761 -0.389866 0.362703
 2721.000000 3.198812 -0.417913 0.370407
 2722.000000 3.174155 -0.381355 0.340773
 2723.000000 3.227740 -0.328056 0.336727
 2724.000000 3.205883 -0.376760 0.347892
 2725.000000 3.202829 -0.416663 0.341721
 2726.000000 3.193090 -0.361063 0.364480
 2727.000000 3.169785 -0.330151 0.336769
 2728.000000 3.130969 -0.410776 0.382542
 2729.000000 3.153607 -0.401668 0.375811
 2730.000000 3.169823 -0.360007 0.351508
 2731.000000 3.172039 -0.314652 0.365634
 2732.000000 3.177951 -0.377942 0.358727
 2733.000000 3.164907 -0.422513 0.350739
 2734.000000 3.173581 -0.417912 0.385336
 2735.000000 3.214571 -0.395554 0.376881
 2736.000000 3.165992 -0.376882 0.361838
 2737.000000 3.189230 -0.329488 0.357065
 2738.000000 3.195510 -0.449669 0.343487
 2739.000000 3.200192 -0.460436 0.356856
 2740.000000 3.192862 -0.351385 0.365739
 2741.000000 3.205036 -0.371984 0.362443
 2742.000000 3.202292 -0.325095 0.359403
 2743.000000 3.210544 -0.343931 0.369932
 2744.000000 3.222140 -0.376286 0.354181
 2745.000000 3.201744 -0.374675 0.376624
 2746.000000 3.219312 -0.425357 0.397615
 2747.000000 3.211395 -0.420840 0.341630
 2748.000000 3.157447 -0.390909 0.381937
 2749.000000 3.184258 -0.400173 0.335718
 2750.000000 3.178750 -0.389543 0.363418
 2751.000000 3.194526 -0.401890 0.384932
 2752.000000 3.173824 -0.365477 0.381555
 2753.000000 3.215857 -0.410020 0.356564
 2754.000000 3.203733 -0.395904 0.359772
 2755.000000 3.181921 -0.415821 0.357146
 2756.000000 3.194096 -0.380007 0.358220
 2757.000000 3.170159 -0.361901 0.375123
 2758.000000 3.172919 -0.406132 0.369962
 2759.000000 3.185397 -0.420579 0.362169
 2760.000000 3.172052 -0.395295 0.350871
 2761.000000 3.186756 -0.410868 0.366148
 2762.000000 3.192310 -0.400871 0.380477
 2763.000000 3.207814 -0.360903 0.387102
 2764.000000 3.185266 -0.376567 0.356753
 2765.000000 3.170051 -0.357738 0.341132
 2766.000000 3.176803 -0.385109 0.352984
 2767.000000 3.178895 -0.450790 0.344767
 2768.000000 3.232149 -0.370494 0.352295
 2769.000000 3.175645 -0.376158 0.351174
 2770.000000 3.197773 -0.459843 0.366448
 2771.000000 3.193461 -0.414102 0.356339
 2772.000000 3.162393 -0.387185 0.351582
 2773.000000 3.193690 -0.340943 0.357695
 2774.000000 3.206876 -0.350230 0.363448
 2775.000000 3.206332 -0.414531 0.360865
 2776.000000 3.206894 -0.280371 0.356974
 2777.000000 3.202054 -0.319400 0.350711
 2778.000000 3.175662 -0.382112 0.376754
 2779.000000 3.156475 -0.401824 0.356300
 2780.000000 3.176917 -0.436643 0.360392
 2781.000000 3.167245 -0.370550 0.357384
 2782.000000 3.163513 -0.317675 0.353030
 2783.000000 3.168502 -0.381710 0.360079
 2784.000000 3.148164 -0.433634 0.342703
 2785.000000 3.199164 -0.441371 0.361618
 2786.000000 3.173752 -0.385952 0.348216
 2787.000000 3.215147 -0.376137 0.374392
 2788.000000 3.155400 -0.359227 0.408907
 2789.000000 3.170795 -0.288640 0.371462
 2790.000000 3.161697 -0.387695 0.361838
 2791.000000 3.165455 -0.375867 0.358533
 2792.000000 3.144517 -0.369487 0.348827
 2793.000000 3.151349 -0.436707 0.352692
 2794.000000 3.160390 -0.366759 0.373919
 2795.000000 3.159968 -0.356059 0.337035
 2796.000000 3.132431 -0.401208 0.354402
 2797.000000 3.168111 -0.329518 0.341490
 2798.000000 3.182887 -0.364595 0.326881
 2799.000000 3.169992 -0.287588 0.343207
 2800.000000 3.166346 -0.354796 0.345556
 2801.000000 3.171448 -0.317673 0.352239
 2802.000000 3.156289 -0.285873 0.367142
 2803.000000 3.195957 -0.320235 0.365636
 2804.000000 3.155000 -0.416273 0.356352
 2805.000000 3.145876 -0.372591 0.344297
 2806.000000 3.159991 -0.366797 0.357282
 2807.000000 3.183930 -0.419468 0.362953
 2808.000000 3.180482 -0.372102 0.360838
 2809.000000 3.184321 -0.323808 0.357117
 2810.000000 3.184849 -0.311642 0.341883
 2811.000000 3.168492 -0.426322 0.359887
 2812.000000 3.138263 -0.341454 0.389723
 2813.000000 3.176709 -0.396645 0.328048
 2814.000000 3.157301 -0.367970 0.346310
 2815.000000 3.190184 -0.341221 0.371376
 2816.000000 3.202075 -0.412175 0.377159
 2817.000000 3.192604 -0.428014 0.357610
 2818.000000 3.154408 -0.354278 0.358399
 2819.000000 3.176730 -0.334532 0.355773
 2820.000000 3.165442 -0.344586 0.330685
 2821.000000 3.167809 -0.382290 0.320689
 2822.000000 3.164718 -0.269799 0.351488
 2823.000000 3.189552 -0.313956 0.340236
 2824.000000 3.177354 -0.317704 0.356553
 2825.000000 3.157338 -0.344166 0.364309
 2826.000000 3.160134 -0.386355 0.355827
 2827.000000 3.187783 -0.335967 0.381558
 2828.000000 3.165817 -0.373094 0.387650
 2829.000000 3.132016 -0.301065 0.365706
 2830.000000 3.157817 -0.334516 0.362360
 2831.000000 3.157804 -0.348276 0.367321
 2832.000000 3.176388 -0.371440 0.361458
 2833.000000 3.152087 -0.363478 0.345346
 2834.000000 3.183894 -0.294880 0.348149
 2835.000000 3.165616 -0.373619 0.367391
 2836.000000 3.168477 -0.440460 0.347927
 2837.000000 3.169495 -0.400033 0.344134
 2838.000000 3.181786 -0.402293 0.367954
 2839.000000 3.209962 -0.299952 0.351374
 2840.000000 3.176884 -0.354513 0.359296
 2841.000000 3.174054 -0.382769 0.362919
 2842.000000 3.167692 -0.392755 0.364689
 2843.000000 3.165725 -0.338056 0.363133
 2844.000000 3.160190 -0.327386 0.375893
 2845.000000 3.149411 -0.297586 0.371812
 2846.000000 3.162040 -0.484448 0.361184
 2847.000000 3.155953 -0.366606 0.373996
 2848.000000 3.170730 -0.411651 0.337173
 2849.000000 3.178865 -0.325768 0.372278
 2850.000000 3.154189 -0.316362 0.365345
 2851.000000 3.136706 -0.380022 0.358905
 2852.000000 3.146973 -0.357371 0.352548
 2853.000000 3.175175 -0.378135 0.351869
 2854.000000 3.143753 -0.355399 0.346348
 2855.000000 3.188087 -0.324630 0.356303
 2856.000000 3.216752 -0.419359 0.371833
 2857.000000 3.164458 -0.332682 0.341160
 2858.000000 3.181851 -0.313473 0.370903
 2859.000000 3.177376 -0.287795 0.355240
 2860.000000 3.167785 -0.419028 0.389088
 2861.000000 3.176126 -0.403022 0.355275
 2862.000000 3.148215 -0.347240 0.340734
 2863.000000 3.148551 -0.346525 0.346167
 2864.000000 3.158745 -0.287412 0.354198
 2865.000000 3.159940 -0.376635 0.368431
 2866.000000 3.175895 -0.389016 0.379582
 2867.000000 3.183428 -0.430632 0.378609
 2868.000000 3.194153 -0.444106 0.357943
 2869.000000 3.175234 -0.332361 0.360932
 2870.000000 3.169974 -0.393210 0.384911
 2871.000000 3.154566 -0.445747 0.373946
 2872.000000 3.161954 -0.361822 0.361245
 2873.000000 3.156277 -0.350702 0.342415
 2874.000000 3.173138 -0.382185 0.339151
 2875.000000 3.164537 -0.340124 0.362235
 2876.000000 3.173252 -0.371468 0.333994
 2877.000000 3.147791 -0.292203 0.357695
 2878.000000 3.196378 -0.301557 0.344602
 2879.000000 3.161526 -0.345869 0.347079
 2880.000000 3.132038 -0.337058 0.335756
 2881.000000 3.164244 -0.358600 0.357054
 2882.000000 3.190300 -0.291904 0.354421
 2883.000000 3.190374 -0.361283 0.357931
 2884.000000 3.100826 -0.381679 0.374416
 2885.000000 3.157973 -0.289653 0.346213
 2886.000000 3.160345 -0.370951 0.372301
 2887.000000 3.163271 -0.298765 0.352392
 2888.000000 3.183865 -0.306148 0.355079
 2889.000000 3.146008 -0.370852 0.339746
 2890.000000 3.151698 -0.360910 0.361228
 2891.000000 3.167900 -0.294810 0.371535
 2892.000000 3.170648 -0.271303 0.354744
 2893.000000 3.158715 -0.363416 0.397018
 2894.000000 3.186820 -0.412502 0.388317
 2895.000000 3.183575 -0.362550 0.391077
 2896.000000 3.206363 -0.422466 0.385088
 2897.000000 3.176843 -0.428142 0.364076
 2898.000000 3.195000 -0.385647 0.369539
 2899.000000 3.189701 -0.367155 0.392159
 2900.000000 3.175396 -0.404325 0.371639
 2901.000000 3.187092 -0.366316 0.385626
 2902.000000 3.159076 -0.358947 0.371436
 2903.000000 3.190164 -0.341944 0.387990
 2904.000000 3.147816 -0.378081 0.395893
 2905.000000 3.185051 -0.318262 0.393189
 2906.000000 3.188158 -0.381883 0.404401
 2907.000000 3.246145 -0.396028 0.355542
 2908.000000 3.172464 -0.323632 0.377588
 2909.000000 3.193360 -0.375524 0.416964
 2910.000000 3.189210 -0.375813 0.405127
 2911.000000 3.181941 -0.345937 0.406547
 2912.000000 3.198465 -0.368096 0.385764
 2913.000000 3.161268 -0.381837 0.412967
 2914.000000 3.183154 -0.430118 0.385355
 2915.000000 3.188351 -0.307169 0.380824
 2916.000000 3.190100 -0.311161 0.377451
 2917.000000 3.177664 -0.303176 0.377295
 2918.000000 3.183038 -0.359951 0.414818
 2919.000000 3.193613 -0.323399 0.376732
 2920.000000 3.202237 -0.337253 0.387231
 2921.000000 3.194611 -0.370849 0.397051
 2922.000000 3.162058 -0.328169 0.379085
 2923.000000 3.195686 -0.392606 0.393921
 2924.000000 3.182987 -0.331926 0.393014
 2925.000000 3.233330 -0.295791 0.379292
 2926.000000 3.209757 -0.341995 0.376379
 2927.000000 3.218784 -0.360734 0.417807
 2928.000000 3.212059 -0.313533 0.399713
 2929.000000 3.210596 -0.384652 0.371302
 2930.000000 3.202981 -0.336145 0.400723
 2931.000000 3.188161 -0.395824 0.407466
 2932.000000 3.189378 -0.355616 0.405193
 2933.000000 3.184850 -0.355617 0.392978
 2934.000000 3.138282 -0.358739 0.399424
 2935.000000 3.188724 -0.339897 0.420171
 2936.000000 3.179650 -0.345776 0.390369
 2937.000000 3.193653 -0.300382 0.388342
 2938.000000 3.183722 -0.316415 0.395565
 2939.000000 3.190815 -0.331292 0.379166
 2940.000000 3.165172 -0.317034 0.403945
 2941.000000 3.214272 -0.416211 0.387907
 2942.000000 3.194281 -0.344394 0.382618
 2943.000000 3.209023 -0.327728 0.395030
 2944.000000 3.184697 -0.339856 0.391763
 2945.000000 3.180507 -0.372723 0.406584
 2946.000000 3.176708 -0.402973 0.389878
 2947.000000 3.171078 -0.382319 0.371328
 2948.000000 3.191361 -0.364848 0.371795
 2949.000000 3.194020 -0.490722 0.415176
 2950.000000 3.169337 -0.324818 0.379186
 2951.000000 3.177382 -0.336770 0.383424
 2952.000000 3.192644 -0.234007 0.379624
 2953.000000 3.200944 -0.328310 0.380255
 2954.000000 3.184829 -0.369381 0.396235
 2955.000000 3.191790 -0.393029 0.414874
 2956.000000 3.197323 -0.325906 0.389738
 2957.000000 3.208625 -0.377475 0.401757
 2958.000000 3.162666 -0.340258 0.420931
 2959.000000 3.197822 -0.396172 0.369135
 2960.000000 3.210927 -0.397462 0.381270
 2961.000000 3.223373 -0.368419 0.389353
 2962.000000 3.197815 -0.485594 0.389649
 2963.000000 3.229717 -0.380828 0.363455
 2964.000000 3.199576 -0.370313 0.375467
 2965.000000 3.252712 -0.349465 0.374495
 2966.000000 3.172990 -0.420700 0.373808
 2967.000000 3.226953 -0.331164 0.369903
 2968.000000 3.213034 -0.359722 0.363254
 2969.000000 3.215829 -0.408569 0.356530
 2970.000000 3.214404 -0.361246 0.382379
 2971.000000 3.168654 -0.410227 0.381958
 2972.000000 3.231646 -0.381007 0.389513
 2973.000000 3.219963 -0.398585 0.368495
 2974.000000 3.226173 -0.451281 0.356265
 2975.000000 3.203996 -0.403963 0.352536
 2976.000000 3.213271 -0.502180 0.361385
 2977.000000 3.198211 -0.374577 0.354122
 2978.000000 3.225836 -0.454194 0.376378
 2979.000000 3.180505 -0.357829 0.385262
 2980.000000 3.198314 -0.364767 0.380056
 2981.000000 3.206648 -0.378640 0.377192
 2982.000000 3.193015 -0.308521 0.364162
 2983.000000 3.224494 -0.425979 0.357673
 2984.000000 3.214930 -0.338381 0.372438
 2985.000000 3.203394 -0.409248 0.375079
 2986.000000 3.194806 -0.343643 0.360519
 2987.000000 3.243319 -0.337217 0.377225
 2988.000000 3.229259 -0.382671 0.354574
 2989.000000 3.227782 -0.332622 0.366637
 2990.000000 3.187257 -0.378837 0.394101
 2991.000000 3.220841 -0.411442 0.359727
 2992.000000 3.233847 -0.397452 0.359842
 2993.000000 3.188182 -0.452713 0.388691
 2994.000000 3.204596 -0.491032 0.358519
 2995.000000 3.202950 -0.495115 0.409700
 2996.000000 3.217350 -0.374569 0.378250
 2997.000000 3.224218 -0.432211 0.372408
 2998.000000 3.213878 -0.390702 0.380408
 2999.000000 3.154188 -0.383072 0.391614
 3000.000000 3.222282 -0.439862 0.368083
 3001.000000 3.167940 -0.323695 0.378179
 3002.000000 3.198363 -0.403348 0.360654
 3003.000000 3.197360 -0.407590 0.389374
 3004.000000 3.241304 -0.475279 0.378171
 3005.000000 3.201784 -0.329441 0.375275
 3006.000000 3.217784 -0.354844 0.366482
 3007.000000 3.204115 -0.453776 0.355341
 3008.000000 3.218727 -0.426934 0.361333
 3009.000000 3.214381 -0.358047 0.356127
 3010.000000 3.206314 -0.377543 0.366538
 3011.000000 3.197237 -0.401051 0.343257
 3012.000000 3.234630 -0.352075 0.381637
 3013.000000 3.260768 -0.411574 0.349328
 3014.000000 3.176118 -0.390631 0.363414
 3015.000000 3.244667 -0.480746 0.367999
 3016.000000 3.203935 -0.452965 0.341758
 3017.000000 3.264615 -0.413375 0.390525
 3018.000000 3.265736 -0.371510 0.367035
 3019.000000 3.222150 -0.458751 0.398788
 3020.000000 3.217398 -0.460890 0.373157
 3021.000000 3.231144 -0.394885 0.382726
 3022.000000 3.189865 -0.416438 0.360636
 3023.000000 3.251770 -0.452469 0.394578
 3024.000000 3.239805 -0.479940 0.374177
 3025.000000 3.224661 -0.334967 0.374500
 3026.000000 3.234917 -0.409010 0.367221
 3027.000000 3.221529 -0.425742 0.360862
 3028.000000 3.180349 -0.338460 0.358291
 3029.000000 3.206793 -0.412746 0.376067
 3030.000000 3.236390 -0.385917 0.347442
 3031.000000 3.193138 -0.442054 0.367889
 3032.000000 3.228614 -0.382165 0.359715
 3033.000000 3.236992 -0.346303 0.377203
 3034.000000 3.223308 -0.410795 0.378458
 3035.000000 3.245083 -0.382083 0.359920
 3036.000000 3.210306 -0.387611 0.337675
 3037.000000 3.198323 -0.382382 0.363520
 3038.000000 3.230287 -0.335493 0.367598
 3039.000000 3.199714 -0.409942 0.350307
 3040.000000 3.213078 -0.457860 0.348204
 3041.000000 3.212719 -0.447720 0.393183
 3042.000000 3.227245 -0.349546 0.380909
 3043.000000 3.238615 -0.374571 0.374906
 3044.000000 3.219103 -0.391458 0.358098
 3045.000000 3.212442 -0.442294 0.357714
 3046.000000 3.212186 -0.358920 0.377260
 3047.000000 3.209730 -0.333840 0.370546
 3048.000000 3.231766 -0.404634 0.369767
 3049.000000 3.210413 -0.381863 0.376330
 3050.000000 3.199342 -0.421428 0.378598
 3051.000000 3.211666 -0.332886 0.333639
 3052.000000 3.235130 -0.351267 0.338007
 3053.000000 3.218890 -0.399355 0.353296
 3054.000000 3.212581 -0.450174 0.381941
 3055.000000 3.215954 -0.418946 0.335403
 3056.000000 3.227775 -0.415533 0.364419
 3057.000000 3.208907 -0.355059 0.356978
 3058.000000 3.221288 -0.445236 0.368054
 3059.000000 3.213018 -0.489994 0.356069
 3060.000000 3.217275 -0.386580 0.353034
 3061.000000 3.236565 -0.440754 0.352863
 3062.000000 3.214903 -0.372337 0.377493
 3063.000000 3.234409 -0.369289 0.344998
 3064.000000 3.242473 -0.418873 0.347664
 3065.000000 3.200991 -0.452083 0.359215
 3066.000000 3.249911 -0.343533 0.364325
 3067.000000 3.209984 -0.322115 0.376639
 3068.000000 3.249571 -0.395339 0.371414
 3069.000000 3.225232 -0.361017 0.351365
 3070.000000 3.222668 -0.407691 0.363875
 3071.000000 3.210987 -0.393614 0.350463
 3072.000000 3.222394 -0.456322 0.379169
 3073.000000 3.193689 -0.433922 0.346236
 3074.000000 3.270475 -0.375061 0.369153
 3075.000000 3.233543 -0.413089 0.357808
 3076.000000 3.245547 -0.369576 0.339345
 3077.000000 3.203915 -0.444731 0.369013
 3078.000000 3.210417 -0.360150 0.357641
 3079.000000 3.220009 -0.401233 0.360574
 3080.000000 3.204521 -0.377251 0.346422
 3081.000000 3.207582 -0.487832 0.383752
 3082.000000 3.222053 -0.306640 0.352847
 3083.000000 3.234855 -0.482424 0.356151
 3084.000000 3.197672 -0.412551 0.358399
 3085.000000 3.240622 -0.446307 0.367964
 3086.000000 3.197261 -0.343929 0.368171
 3087.000000 3.248456 -0.388370 0.391232
 3088.000000 3.202031 -0.393760 0.374081
 3089.000000 3.245923 -0.393734 0.354908
 3090.000000 3.253370 -0.392551 0.381936
 3091.000000 3.256536 -0.378173 0.358644
 3092.000000 3.242070 -0.384776 0.362554
 3093.000000 3.222229 -0.335197 0.364467
 3094.000000 3.218618 -0.418978 0.360379
 3095.000000 3.224269 -0.370450 0.317365
 3096.000000 3.240802 -0.477252 0.363204
 3097.000000 3.230567 -0.394777 0.359302
 3098.000000 3.218544 -0.394357 0.366224
 3099.000000 3.197690 -0.514813 0.377928
 3100.000000 3.258635 -0.473637 0.340210
 3101.000000 3.230556 -0.393685 0.345162
 3102.000000 3.237439 -0.362041 0.361719
 3103.000000 3.254809 -0.421668 0.344472
 3104.000000 3.250099 -0.382519 0.340273
 3105.000000 3.246840 -0.387617 0.345870
 3106.000000 3.237064 -0.393538 0.353137
 3107.000000 3.228424 -0.376939 0.365234
 3108.000000 3.252787 -0.355175 0.351286
 3109.000000 3.219767 -0.406595 0.331038
 3110.000000 3.218378 -0.395636 0.330075
 3111.000000 3.243480 -0.409294 0.340681
 3112.000000 3.206244 -0.366770 0.345363
 3113.000000 3.229113 -0.399927 0.346031
 3114.000000 3.193575 -0.371770 0.372435
 3115.000000 3.207189 -0.317826 0.354694
 3116.000000 3.201934 -0.451975 0.346876
 3117.000000 3.212929 -0.416683 0.370047
 3118.000000 3.212358 -0.374520 0.390305
 3119.000000 3.227022 -0.341103 0.364095
 3120.000000 3.244749 -0.402200 0.363395
 3121.000000 3.225046 -0.401146 0.352585
 3122.000000 3.216771 -0.365917 0.334802
 3123.000000 3.222179 -0.490554 0.353540
 3124.000000 3.237023 -0.382060 0.350127
 3125.000000 3.231729 -0.392386 0.364590
 3126.000000 3.230094 -0.367520 0.365150
 3127.000000 3.199133 -0.426999 0.378009
 3128.000000 3.215023 -0.397082 0.368345
 3129.000000 3.252541 -0.425930 0.364203
 3130.000000 3.226304 -0.379529 0.371610
 3131.000000 3.227751 -0.300975 0.390818
 3132.000000 3.212726 -0.368134 0.368113
 3133.000000 3.210729 -0.365354 0.346801
 3134.000000 3.208279 -0.368574 0.367799
 3135.000000 3.198953 -0.361343 0.343903
 3136.000000 3.237505 -0.422592 0.348855
 3137.000000 3.242799 -0.412708 0.359214
 3138.000000 3.211669 -0.396295 0.339557
 3139.000000 3.215031 -0.414131 0.328809
 3140.000000 3.255023 -0.388006 0.351206
 3141.000000 3.250554 -0.414350 0.352122
 3142.000000 3.229990 -0.488465 0.373497
 3143.000000 3.248610 -0.425561 0.367968
 3144.000000 3.238832 -0.419653 0.362584
 3145.000000 3.226803 -0.421508 0.370844
 3146.000000 3.250828 -0.371530 0.348264
 3147.000000 3.257311 -0.365915 0.350518
 3148.000000 3.217352 -0.373807 0.356079
 3149.000000 3.236042 -0.342991 0.346464
 3150.000000 3.226143 -0.397236 0.360279
 3151.000000 3.196732 -0.364684 0.369200
 3152.000000 3.230147 -0.435916 0.328719
 3153.000000 3.224614 -0.438478 0.356642
 3154.000000 3.220140 -0.407566 0.344160
 3155.000000 3.235273 -0.369634 0.385486
 3156.000000 3.226676 -0.382428 0.336994
 3157.000000 3.220300 -0.323537 0.357496
 3158.000000 3.222245 -0.420907 0.341931
 3159.000000 3.247695 -0.430454 0.364762
 3160.000000 3.226546 -0.463749 0.391258
 3161.000000 3.230598 -0.434707 0.380082
 3162.000000 3.278251 -0.383660 0.362477
 3163.000000 3.230128 -0.418098 0.372309
 3164.000000 3.243557 -0.382879 0.372539
 3165.000000 3.275964 -0.500201 0.363349
 3166.000000 3.242038 -0.400302 0.394037
 3167.000000 3.213767 -0.447802 0.389959
 3168.000000 3.218228 -0.327371 0.344676
 3169.000000 3.219957 -0.409904 0.387210
 3170.000000 3.240094 -0.478634 0.386470
 3171.000000 3.267932 -0.444844 0.379778
 3172.000000 3.232342 -0.507893 0.362871
 3173.000000 3.226344 -0.379272 0.361694
 3174.000000 3.257182 -0.492866 0.368971
 3175.000000 3.221022 -0.418532 0.360656
 3176.000000 3.262606 -0.456643 0.356055
 3177.000000 3.222454 -0.435270 0.376830
 3178.000000 3.192582 -0.457948 0.371450
 3179.000000 3.247562 -0.470756 0.337441
 3180.000000 3.209466 -0.362500 0.371570
 3181.000000 3.209554 -0.416176 0.344816
 3182.000000 3.218432 -0.472754 0.348013
 3183.000000 3.192394 -0.461214 0.348194
 3184.000000 3.234675 -0.444964 0.378053
 3185.000000 3.248350 -0.425778 0.364380
 3186.000000 3.228990 -0.421406 0.336120
 3187.000000 3.245912 -0.477113 0.354430
 3188.000000 3.227305 -0.482593 0.379471
 3189.000000 3.199672 -0.437816 0.375545
 3190.000000 3.209858 -0.315413 0.356085
 3191.000000 3.229263 -0.443557 0.380683
 3192.000000 3.228067 -0.434938 0.372630
 3193.000000 3.235434 -0.381539 0.378413
 3194.000000 3.240382 -0.393299 0.368737
 3195.000000 3.219686 -0.357226 0.341830
 3196.000000 3.221490 -0.372139 0.376614
 3197.000000 3.242454 -0.425010 0.353227
 3198.000000 3.211047 -0.413238 0.375966
 3199.000000 3.212155 -0.432070 0.350351
 3200.000000 3.221550 -0.463063 0.375910
 3201.000000 3.218054 -0.392076 0.379380
 3202.000000 3.206636 -0.446628 0.404276
 3203.000000 3.215767 -0.389669 0.380545
 3204.000000 3.228713 -0.497651 0.401913
 3205.000000 3.219117 -0.425303 0.365274
 3206.000000 3.243739 -0.482434 0.396964
 3207.000000 3.221794 -0.426925 0.371971
 3208.000000 3.246218 -0.443449 0.382316
 3209.000000 3.225615 -0.385530 0.365072
 3210.000000 3.229137 -0.441299 0.381992
 3211.000000 3.247995 -0.403186 0.363235
 3212.000000 3.225602 -0.431063 0.356204
 3213.000000 3.245485 -0.411470 0.379771
 3214.000000 3.269247 -0.411338 0.386684
 3215.000000 3.264716 -0.451577 0.375945
 3216.000000 3.238393 -0.396336 0.367426
 3217.000000 3.236557 -0.411878 0.359140
 3218.000000 3.250827 -0.411360 0.396896
 3219.000000 3.242660 -0.445938 0.383136
 3220.000000 3.254371 -0.461763 0.390009
 3221.000000 3.248923 -0.381631 0.408629
 3222.000000 3.242155 -0.422587 0.359152
 3223.000000 3.257730 -0.479964 0.372615
 3224.000000 3.252163 -0.466876 0.377452
 3225.000000 3.218678 -0.475026 0.360569
 3226.000000 3.246799 -0.428268 0.392292
 3227.000000 3.281795 -0.497254 0.414088
 3228.000000 3.222928 -0.521570 0.349584
 3229.000000 3.250157 -0.453243 0.404538
 3230.000000 3.227237 -0.529742 0.365550
 3231.000000 3.209660 -0.490440 0.387725
 3232.000000 3.221287 -0.507951 0.383216
 3233.000000 3.225807 -0.489535 0.377103
 3234.000000 3.221035 -0.402518 0.395025
 3235.000000 3.229648 -0.345448 0.374940
 3236.000000 3.227149 -0.367151 0.395979
 3237.000000 3.237048 -0.387648 0.361481
 3238.000000 3.201882 -0.379779 0.368341
 3239.000000 3.206496 -0.433716 0.372807
 3240.000000 3.247737 -0.413539 0.385856
 3241.000000 3.194525 -0.396720 0.386953
 3242.000000 3.220727 -0.494712 0.343594
 3243.000000 3.201325 -0.395033 0.366909
 3244.000000 3.203926 -0.380283 0.360199
 3245.000000 3.256624 -0.462052 0.384710
 3246.000000 3.245635 -0.410037 0.380019
 3247.000000 3.226794 -0.417526 0.379464
 3248.000000 3.244290 -0.418635 0.373690
 3249.000000 3.234783 -0.429204 0.383235
 3250.000000 3.225038 -0.403432 0.379471
 3251.000000 3.227078 -0.384908 0.375700
 3252.000000 3.234568 -0.445691 0.395352
 3253.000000 3.257186 -0.425528 0.362612
 3254.000000 3.277539 -0.435520 0.384829
 3255.000000 3.231655 -0.445928 0.371013
 3256.000000 3.245110 -0.477342 0.383212
 3257.000000 3.224946 -0.381185 0.353011
 3258.000000 3.235406 -0.402215 0.371168
 3259.000000 3.237986 -0.483093 0.390158
 3260.000000 3.251801 -0.488869 0.370322
 3261.000000 3.245442 -0.397360 0.397040
 3262.000000 3.259133 -0.424011 0.382561
 3263.000000 3.251873 -0.433461 0.381203
 3264.000000 3.246004 -0.494793 0.362268
 3265.000000 3.278771 -0.443461 0.393323
 3266.000000 3.245244 -0.411271 0.396276
 3267.000000 3.259982 -0.326836 0.359441
 3268.000000 3.234645 -0.482650 0.394533
 3269.000000 3.237156 -0.390548 0.393410
 3270.000000 3.225499 -0.447420 0.400221
 3271.000000 3.236146 -0.425249 0.375515
 3272.000000 3.210341 -0.440578 0.378095
 3273.000000 3.214909 -0.507010 0.392073
 3274.000000 3.224786 -0.503719 0.382094
 3275.000000 3.225820 -0.523911 0.374342
 3276.000000 3.242316 -0.465767 0.372089
 3277.000000 3.229131 -0.500230 0.378284
 3278.000000 3.228038 -0.474341 0.381351
 3279.000000 3.236354 -0.495194 0.404771
 3280.000000 3.207313 -0.465575 0.373679
 3281.000000 3.235428 -0.466457 0.379553
 3282.000000 3.243253 -0.526314 0.374019
 3283.000000 3.217175 -0.487274 0.355141
 3284.000000 3.243093 -0.467679 0.384861
 3285.000000 3.255550 -0.414003 0.357760
 3286.000000 3.212671 -0.512545 0.354273
 3287.000000 3.212381 -0.437020 0.362351
 3288.000000 3.219409 -0.412444 0.381570
 3289.000000 3.217311 -0.443646 0.394357
 3290.000000 3.228536 -0.455959 0.422034
 3291.000000 3.238886 -0.523708 0.396137
 3292.000000 3.177590 -0.532984 0.402340
 3293.000000 3.193344 -0.535747 0.411425
 3294.000000 3.200708 -0.473624 0.385323
 3295.000000 3.214455 -0.535897 0.407034
 3296.000000 3.204091 -0.461088 0.366665
 3297.000000 3.198993 -0.485110 0.377452
 3298.000000 3.224370 -0.522810 0.370057
 3299.000000 3.200831 -0.445227 0.339083
 3300.000000 3.182889 -0.455025 0.357857
 3301.000000 3.197125 -0.401928 0.370736
 3302.000000 3.199084 -0.432795 0.386981
 3303.000000 3.203197 -0.532847 0.374939
 3304.000000 3.208205 -0.392518 0.397190
 3305.000000 3.232166 -0.481211 0.386191
 3306.000000 3.225520 -0.506874 0.380163
 3307.000000 3.224499 -0.501215 0.418361
 3308.000000 3.199926 -0.456278 0.382894
 3309.000000 3.226074 -0.449981 0.394904
 3310.000000 3.241931 -0.486598 0.383116
 3311.000000 3.222480 -0.468065 0.402408
 3312.000000 3.205554 -0.390020 0.386719
 3313.000000 3.204888 -0.427851 0.391745
 3314.000000 3.158550 -0.412441 0.391355
 3315.000000 3.214073 -0.421283 0.357389
 3316.000000 3.196651 -0.416490 0.370838
 3317.000000 3.193011 -0.415960 0.376136
 3318.000000 3.198126 -0.376109 0.346248
 3319.000000 3.222177 -0.363169 0.358679
 3320.000000 3.237822 -0.400518 0.337257
 3321.000000 3.208249 -0.402887 0.404058
 3322.000000 3.238699 -0.439549 0.361753
 3323.000000 3.202532 -0.338261 0.350451
 3324.000000 3.206125 -0.433133 0.347185
 3325.000000 3.213958 -0.405784 0.368899
 3326.000000 3.221908 -0.411327 0.352802
 3327.000000 3.200986 -0.398952 0.392852
 3328.000000 3.243754 -0.424310 0.376205
 3329.000000 3.196770 -0.370322 0.370935
 3330.000000 3.226275 -0.363521 0.378143
 3331.000000 3.239218 -0.473896 0.388019
 3332.000000 3.255287 -0.441604 0.381776
 3333.000000 3.232454 -0.374577 0.397709
 3334.000000 3.208401 -0.376842 0.363633
 3335.000000 3.212151 -0.351496 0.411131
 3336.000000 3.208847 -0.524168 0.402227
 3337.000000 3.208169 -0.454282 0.368071
 3338.000000 3.241853 -0.376464 0.400814
 3339.000000 3.236099 -0.509314 0.383827
 3340.000000 3.233306 -0.370616 0.402295
 3341.000000 3.221631 -0.505655 0.381249
 3342.000000 3.239728 -0.423429 0.384692
 3343.000000 3.229506 -0.446293 0.343413
 3344.000000 3.223528 -0.394084 0.392775
 3345.000000 3.255224 -0.405347 0.391247
 3346.000000 3.246863 -0.430999 0.382098
 3347.000000 3.246772 -0.448181 0.394365
 3348.000000 3.257306 -0.548297 0.382025
 3349.000000 3.226013 -0.479478 0.382251
 3350.000000 3.195336 -0.410927 0.360413
 3351.000000 3.238204 -0.458292 0.370665
 3352.000000 3.230025 -0.407233 0.394074
 3353.000000 3.233583 -0.467118 0.389730
 3354.000000 3.249487 -0.493853 0.385069
 3355.000000 3.197945 -0.447139 0.379736
 3356.000000 3.230815 -0.340406 0.381011
 3357.000000 3.215486 -0.392908 0.406025
 3358.000000 3.213191 -0.429226 0.372894
 3359.000000 3.220610 -0.396350 0.365539
 3360.000000 3.204947 -0.346078 0.354611
 3361.000000 3.213334 -0.482037 0.366057
 3362.000000 3.209294 -0.395198 0.379488
 3363.000000 3.228050 -0.392453 0.357085
 3364.000000 3.205973 -0.506270 0.375523
 3365.000000 3.228947 -0.513367 0.379043
 3366.000000 3.192941 -0.455189 0.370006
 3367.000000 3.194991 -0.484201 0.360636
 3368.000000 3.199384 -0.451500 0.366144
 3369.000000 3.214308 -0.463713 0.386276
 3370.000000 3.208728 -0.422037 0.364986
 3371.000000 3.232814 -0.420465 0.392634
 3372.000000 3.216076 -0.433114 0.399650
 3373.000000 3.205694 -0.484435 0.384327
 3374.000000 3.226622 -0.403711 0.377207
 3375.000000 3.198695 -0.351030 0.335208
 3376.000000 3.232494 -0.441693 0.370945
 3377.000000 3.203795 -0.362756 0.379351
 3378.000000 3.215310 -0.418096 0.357194
 3379.000000 3.227061 -0.379422 0.378673
 3380.000000 3.241333 -0.425633 0.379188
 3381.000000 3.177700 -0.376216 0.383945
 3382.000000 3.216398 -0.361702 0.376777
 3383.000000 3.246152 -0.461729 0.385167
 3384.000000 3.236234 -0.410170 0.400222
 3385.000000 3.182066 -0.397718 0.384778
 3386.000000 3.196621 -0.428322 0.380656
 3387.000000 3.269656 -0.426074 0.395670
 3388.000000 3.197502 -0.412691 0.370739
 3389.000000 3.217550 -0.395325 0.358918
 3390.000000 3.200242 -0.401193 0.362174
 3391.000000 3.237095 -0.445934 0.380017
 3392.000000 3.240214 -0.409585 0.357481
 3393.000000 3.207882 -0.414556 0.361646
 3394.000000 3.217715 -0.476177 0.353115
 3395.000000 3.219762 -0.427713 0.358844
 3396.000000 3.239848 -0.371935 0.393905
 3397.000000 3.266144 -0.425783 0.359707
 3398.000000 3.251640 -0.408736 0.373896
 3399.000000 3.183233 -0.380438 0.334463
 3400.000000 3.249923 -0.423498 0.376077
 3401.000000 3.236715 -0.427567 0.361418
 3402.000000 3.219533 -0.467858 0.352464
 3403.000000 3.250022 -0.337663 0.372952
 3404.000000 3.251637 -0.463620 0.351658
 3405.000000 3.217407 -0.358766 0.353387
 3406.000000 3.200047 -0.436031 0.356639
 3407.000000 3.190146 -0.346055 0.353298
 3408.000000 3.227035 -0.327776 0.348325
 3409.000000 3.288558 -0.370124 0.381836
 3410.000000 3.227616 -0.424332 0.358260
 3411.000000 3.229195 -0.422810 0.377392
 3412.000000 3.230857 -0.467695 0.363072
 3413.000000 3.231215 -0.356231 0.378784
 3414.000000 3.234226 -0.450102 0.382092
 3415.000000 3.240482 -0.397781 0.382021
 3416.000000 3.238453 -0.473616 0.371978
 3417.000000 3.188214 -0.382362 0.357783
 3418.000000 3.233377 -0.398403 0.373141
 3419.000000 3.191551 -0.396960 0.345401
 3420.000000 3.238839 -0.372018 0.363795
 3421.000000 3.208110 -0.389691 0.365074
 3422.000000 3.209674 -0.343380 0.353696
 3423.000000 3.209851 -0.396883 0.370138
 3424.000000 3.216557 -0.446443 0.375323
 3425.000000 3.240059 -0.384293 0.355475
 3426.000000 3.196933 -0.411117 0.376160
 3427.000000 3.204085 -0.374719 0.350463
 3428.000000 3.212644 -0.463508 0.348964
 3429.000000 3.226962 -0.502751 0.373061
 3430.000000 3.215072 -0.444792 0.366941
 3431.000000 3.234502 -0.457365 0.405357
 3432.000000 3.202004 -0.294688 0.372901
 3433.000000 3.179342 -0.389896 0.366316
 3434.000000 3.174276 -0.369346 0.381885
 3435.000000 3.221579 -0.423567 0.386201
 3436.000000 3.201240 -0.395726 0.362802
 3437.000000 3.192684 -0.398201 0.345600
 3438.000000 3.202737 -0.369430 0.352429
 3439.000000 3.214248 -0.408676 0.343847
 3440.000000 3.173566 -0.437886 0.354561
 3441.000000 3.184794 -0.405369 0.354900
 3442.000000 3.175156 -0.456107 0.366205
 3443.000000 3.208030 -0.406719 0.364170
 3444.000000 3.198382 -0.392438 0.338886
 3445.000000 3.207448 -0.384047 0.359463
 3446.000000 3.214602 -0.338936 0.376670
 3447.000000 3.209067 -0.402563 0.375411
 3448.000000 3.228527 -0.431883 0.360302
 3449.000000 3.218216 -0.374988 0.340152
 3450.000000 3.218312 -0.325795 0.376145
 3451.000000 3.197961 -0.424213 0.401789
 3452.000000 3.199589 -0.419496 0.384663
 3453.000000 3.204300 -0.445364 0.391892
 3454.000000 3.192672 -0.405004 0.367663
 3455.000000 3.200649 -0.408121 0.373537
 3456.000000 3.190272 -0.405678 0.382917
 3457.000000 3.215931 -0.469082 0.376633
 3458.000000 3.212290 -0.336988 0.366789
 3459.000000 3.187397 -0.426059 0.363275
 3460.000000 3.206753 -0.423349 0.350798
 3461.000000 3.187778 -0.383384 0.363219
 3462.000000 3.227350 -0.339704 0.346641
 3463.000000 3.238533 -0.381975 0.367461
 3464.000000 3.218084 -0.395198 0.372715
 3465.000000 3.204567 -0.355073 0.373275
 3466.000000 3.218159 -0.433158 0.363508
 3467.000000 3.223316 -0.409827 0.385492
 3468.000000 3.222112 -0.380349 0.369043
 3469.000000 3.240862 -0.357059 0.373116
 3470.000000 3.211015 -0.404779 0.354544
 3471.000000 3.231559 -0.372269 0.384935
 3472.000000 3.226529 -0.425931 0.369333
 3473.000000 3.211126 -0.377324 0.366866
 3474.000000 3.220305 -0.450760 0.346870
 3475.000000 3.215372 -0.403032 0.355768
 3476.000000 3.243224 -0.492654 0.364241
 3477.000000 3.240083 -0.382449 0.365113
 3478.000000 3.236714 -0.399506 0.374570
 3479.000000 3.229155 -0.461366 0.381924
 3480.000000 3.239336 -0.395943 0.372734
 3481.000000 3.185129 -0.391900 0.367225
 3482.000000 3.201834 -0.445281 0.380955
 3483.000000 3.266080 -0.425934 0.387126
 3484.000000 3.201661 -0.353281 0.364938
 3485.000000 3.218450 -0.423959 0.379004
 3486.000000 3.214624 -0.411298 0.383893
 3487.000000 3.211468 -0.418845 0.381139
 3488.000000 3.233308 -0.346742 0.369967
 3489.000000 3.221478 -0.386679 0.367640
 3490.000000 3.247821 -0.404087 0.387313
 3491.000000 3.174569 -0.433529 0.359003
 3492.000000 3.211378 -0.404975 0.370391
 3493.000000 3.218596 -0.410464 0.359946
 3494.000000 3.215920 -0.362131 0.363810
 3495.000000 3.246765 -0.403956 0.401584
 3496.000000 3.226533 -0.355975 0.374000
 3497.000000 3.223586 -0.464967 0.380454
 3498.000000 3.191181 -0.381539 0.381750
 3499.000000 3.226188 -0.351966 0.385358
 3500.000000 3.235252 -0.382775 0.358032
 3501.000000 3.238236 -0.371480 0.369564
 3502.000000 3.219217 -0.401584 0.362875
 3503.000000 3.213518 -0.341098 0.383907
 3504.000000 3.231443 -0.379876 0.378099
 3505.000000 3.224773 -0.440250 0.391364
 3506.000000 3.245060 -0.408110 0.369492
 3507.000000 3.201051 -0.349148 0.341100
 3508.000000 3.218359 -0.407661 0.363113
 3509.000000 3.213560 -0.405039 0.385412
 3510.000000 3.236138 -0.407397 0.390746
 3511.000000 3.221857 -0.397530 0.376258
 3512.000000 3.271284 -0.339196 0.383275
 3513.000000 3.244481 -0.391099 0.380893
 3514.000000 3.194804 -0.400897 0.345899
 3515.000000 3.241332 -0.442767 0.332468
 3516.000000 3.221368 -0.469250 0.353822
 3517.000000 3.235766 -0.400694 0.357985
 3518.000000 3.222077 -0.394566 0.347135
 3519.000000 3.238688 -0.379276 0.372301
 3520.000000 3.245233 -0.346662 0.347418
 3521.000000 3.228312 -0.376759 0.352196
 3522.000000 3.197315 -0.394621 0.336752
 3523.000000 3.240952 -0.353208 0.383422
 3524.000000 3.265068 -0.419454 0.372132
 3525.000000 3.218850 -0.386110 0.357052
 3526.000000 3.224179 -0.491675 0.375816
 3527.000000 3.236056 -0.412127 0.373348
 3528.000000 3.267164 -0.468681 0.370328
 3529.000000 3.207062 -0.414985 0.358816
 3530.000000 3.203882 -0.410257 0.358553
 3531.000000 3.230543 -0.421592 0.374689
 3532.000000 3.230230 -0.383288 0.361871
 3533.000000 3.239611 -0.376915 0.358147
 3534.000000 3.253026 -0.397767 0.387846
 3535.000000 3.229476 -0.501534 0.350899
 3536.000000 3.217945 -0.465432 0.351134
 3537.000000 3.252670 -0.466790 0.355269
 3538.000000 3.237960 -0.405958 0.367408
 3539.000000 3.232734 -0.407083 0.363035
 3540.000000 3.217204 -0.432539 0.352672
 3541.000000 3.216300 -0.462620 0.355272
 3542.000000 3.240611 -0.385789 0.352130
 3543.000000 3.277090 -0.388402 0.381181
 3544.000000 3.199703 -0.544389 0.393549
 3545.000000 3.222793 -0.374588 0.366655
 3546.000000 3.229466 -0.430359 0.397649
 3547.000000 3.234169 -0.363727 0.372310
 3548.000000 3.254209 -0.412554 0.348719
 3549.000000 3.215478 -0.368903 0.340206
 3550.000000 3.213782 -0.419377 0.357645
 3551.000000 3.224919 -0.425314 0.374883
 3552.000000 3.232311 -0.397137 0.370216
 3553.000000 3.214959 -0.428838 0.380291
 3554.000000 3.250279 -0.414864 0.352512
 3555.000000 3.253787 -0.438442 0.355064
 3556.000000 3.249103 -0.410726 0.367303
 3557.000000 3.253178 -0.451392 0.397385
 3558.000000 3.229919 -0.487147 0.373448
 3559.000000 3.232797 -0.420081 0.390995
 3560.000000 3.194616 -0.369862 0.372990
 3561.000000 3.213697 -0.381744 0.363935
 3562.000000 3.229548 -0.391616 0.377376
 3563.000000 3.223092 -0.359625 0.390729
 3564.000000 3.248610 -0.353641 0.360774
 3565.000000 3.216617 -0.342330 0.354441
 3566.000000 3.208396 -0.392738 0.362416
 3567.000000 3.238344 -0.444350 0.358781
 3568.000000 3.236535 -0.444791 0.352206
 3569.000000 3.251068 -0.448352 0.369793
 3570.000000 3.228455 -0.438710 0.361540
 3571.000000 3.225643 -0.398027 0.355740
 3572.000000 3.230654 -0.426051 0.373573
 3573.000000 3.274569 -0.433642 0.364945
 3574.000000 3.204405 -0.436111 0.360428
 3575.000000 3.221524 -0.469934 0.387806
 3576.000000 3.211592 -0.370821 0.372483
 3577.000000 3.217729 -0.421126 0.362407
 3578.000000 3.190557 -0.427316 0.378054
 3579.000000 3.238704 -0.433692 0.363727
 3580.000000 3.200736 -0.437824 0.346506
 3581.000000 3.198688 -0.379735 0.338082
 3582.000000 3.210647 -0.442289 0.358183
 3583.000000 3.234423 -0.418861 0.387106
 3584.000000 3.230484 -0.443961 0.374590
 3585.000000 3.216545 -0.451928 0.368842
 3586.000000 3.194070 -0.464828 0.330824
 3587.000000 3.242237 -0.348226 0.381861
 3588.000000 3.216910 -0.422670 0.392863
 3589.000000 3.218131 -0.400790 0.371887
 3590.000000 3.259250 -0.401476 0.385997
 3591.000000 3.184250 -0.430096 0.383475
 3592.000000 3.227036 -0.459699 0.373842
 3593.000000 3.192669 -0.426175 0.378533
 3594.000000 3.235208 -0.431406 0.371919
 3595.000000 3.248691 -0.448208 0.402869
 3596.000000 3.213678 -0.491521 0.371447
 3597.000000 3.238373 -0.419735 0.372604
 3598.000000 3.225726 -0.411350 0.351649
 3599.000000 3.197444 -0.437496 0.344611
 3600.000000 3.251678 -0.472714 0.357310
 3601.000000 3.241795 -0.291312 0.354572
 3602.000000 3.244841 -0.392404 0.369030
 3603.000000 3.242248 -0.478756 0.378106
 3604.000000 3.221544 -0.448174 0.331172
 3605.000000 3.221722 -0.367551 0.347895
 3606.000000 3.226009 -0.423457 0.346212
 3607.000000 3.247276 -0.369406 0.354201
 3608.000000 3.228817 -0.422258 0.330375
 3609.000000 3.238572 -0.384479 0.364454
 3610.000000 3.214955 -0.375647 0.361706
 3611.000000 3.238091 -0.435072 0.370441
 3612.000000 3.214342 -0.358937 0.361949
 3613.000000 3.227622 -0.481443 0.400161
 3614.000000 3.235668 -0.457145 0.387902
 3615.000000 3.248855 -0.400848 0.394717
 3616.000000 3.236253 -0.350180 0.383557
 3617.000000 3.235362 -0.347434 0.339610
 3618.000000 3.269883 -0.405086 0.392293
 3619.000000 3.243351 -0.372817 0.384013
 3620.000000 3.265226 -0.417157 0.386154
 3621.000000 3.220506 -0.386644 0.352855
 3622.000000 3.277016 -0.397274 0.366772
 3623.000000 3.266625 -0.442096 0.369944
 3624.000000 3.241261 -0.444210 0.357696
 3625.000000 3.264105 -0.395837 0.367762
 3626.000000 3.223266 -0.413629 0.392220
 3627.000000 3.238114 -0.469044 0.371275
 3628.000000 3.248941 -0.431203 0.382207
 3629.000000 3.249682 -0.472415 0.371414
 3630.000000 3.263555 -0.421061 0.381912
 3631.000000 3.252252 -0.437318 0.393645
 3632.000000 3.209875 -0.424578 0.374397
 3633.000000 3.259577 -0.417783 0.387795
 3634.000000 3.271768 -0.441844 0.377104
 3635.000000 3.271031 -0.405003 0.394981
 3636.000000 3.242101 -0.448762 0.385994
 3637.000000 3.256573 -0.503845 0.346500
 3638.000000 3.240402 -0.409911 0.371582
 3639.000000 3.253245 -0.463349 0.403478
 3640.000000 3.261818 -0.492161 0.379573
 3641.000000 3.246265 -0.409359 0.325795
 3642.000000 3.240269 -0.481635 0.361068
 3643.000000 3.244402 -0.389437 0.357719
 3644.000000 3.264482 -0.370834 0.373635
 3645.000000 3.225631 -0.431704 0.358254
 3646.000000 3.247448 -0.442394 0.374505
 3647.000000 3.291979 -0.559422 0.368461
 3648.000000 3.275534 -0.461616 0.360568
 3649.000000 3.262672 -0.431079 0.384484
 3650.000000 3.253702 -0.481176 0.368974
 3651.000000 3.267323 -0.472760 0.367939
 3652.000000 3.257129 -0.428122 0.346190
 3653.000000 3.239971 -0.393876 0.360949
 3654.000000 3.250265 -0.376261 0.395896
 3655.000000 3.216811 -0.429370 0.404093
 3656.000000 3.268002 -0.489027 0.394589
 3657.000000 3.271802 -0.429884 0.418894
 3658.000000 3.257076 -0.418058 0.385597
 3659.000000 3.208919 -0.393094 0.363809
 3660.000000 3.269990 -0.457332 0.358814
 3661.000000 3.231987 -0.494254 0.382531
 3662.000000 3.245857 -0.487311 0.370589
 3663.000000 3.214772 -0.492168 0.379164
 3664.000000 3.227914 -0.529034 0.371055
 3665.000000 3.196624 -0.428169 0.367069
 3666.000000 3.246903 -0.404627 0.366252
 3667.000000 3.212344 -0.426082 0.380361
 3668.000000 3.247542 -0.477629 0.385806
 3669.000000 3.234907 -0.453037 0.396032
 3670.000000 3.220804 -0.545570 0.366186
 3671.000000 3.207828 -0.497964 0.354256
 3672.000000 3.213181 -0.400887 0.344890
 3673.000000 3.185226 -0.410949 0.371093
 3674.000000 3.218193 -0.444960 0.340017
 3675.000000 3.255963 -0.497500 0.364067
 3676.000000 3.262853 -0.424616 0.398239
 3677.000000 3.246397 -0.469222 0.388560
 3678.000000 3.240629 -0.526357 0.350875
 3679.000000 3.257246 -0.434624 0.390357
 3680.000000 3.235852 -0.496194 0.391100
 3681.000000 3.276221 -0.395515 0.377239
 3682.000000 3.254584 -0.370876 0.358236
 3683.000000 3.255324 -0.391147 0.374520
 3684.000000 3.253866 -0.488876 0.370550
 3685.000000 3.232713 -0.457903 0.382920
 3686.000000 3.224210 -0.438453 0.353076
 3687.000000 3.212739 -0.393295 0.376710
 3688.000000 3.231978 -0.408788 0.355694
 3689.000000 3.254431 -0.416607 0.364089
 3690.000000 3.231670 -0.354447 0.365474
 3691.000000 3.249657 -0.392803 0.369225
 3692.000000 3.223830 -0.438951 0.348660
 3693.000000 3.248397 -0.404602 0.362889
 3694.000000 3.246952 -0.391811 0.371493
 3695.000000 3.228684 -0.456086 0.395953
 3696.000000 3.212884 -0.497320 0.386684
 3697.000000 3.229708 -0.438529 0.373367
 3698.000000 3.218063 -0.391431 0.368161
 3699.000000 3.236130 -0.347794 0.375877
 3700.000000 3.197409 -0.379953 0.343549
 3701.000000 3.223246 -0.351262 0.349831
 3702.000000 3.212834 -0.412586 0.404566
 3703.000000 3.241909 -0.425553 0.384791
 3704.000000 3.230251 -0.463795 0.364281
 3705.000000 3.224475 -0.405941 0.353017
 3706.000000 3.225645 -0.431888 0.376501
 3707.000000 3.212227 -0.364859 0.378935
 3708.000000 3.249345 -0.372521 0.357326
 3709.000000 3.226138 -0.367439 0.382534
 3710.000000 3.236780 -0.430614 0.367162
 3711.000000 3.214700 -0.414155 0.352597
 3712.000000 3.209950 -0.387380 0.361773
 3713.000000 3.239346 -0.405698 0.349111
 3714.000000 3.211136 -0.418656 0.382157
 3715.000000 3.223531 -0.460766 0.385850
 3716.000000 3.221880 -0.416867 0.376725
 3717.000000 3.255033 -0.443160 0.403516
 3718.000000 3.198535 -0.431826 0.395495
 3719.000000 3.195533 -0.377700 0.404413
 3720.000000 3.199816 -0.430797 0.345598
 3721.000000 3.224431 -0.428047 0.365663
 3722.000000 3.218583 -0.395296 0.386301
 3723.000000 3.234712 -0.417168 0.407959
 3724.000000 3.219884 -0.432356 0.373908
 3725.000000 3.232423 -0.368946 0.380708
 3726.000000 3.224216 -0.453233 0.407546
 3727.000000 3.209940 -0.423844 0.389749
 3728.000000 3.232281 -0.462786 0.404044
 3729.000000 3.244168 -0.459951 0.392305
 3730.000000 3.238882 -0.361868 0.377450
 3731.000000 3.259654 -0.424711 0.350430
 3732.000000 3.212231 -0.450879 0.369459
 3733.000000 3.233247 -0.405708 0.329700
 3734.000000 3.238151 -0.430504 0.379583
 3735.000000 3.236887 -0.439901 0.384792
 3736.000000 3.228699 -0.478693 0.398990
 3737.000000 3.208172 -0.421016 0.397197
 3738.000000 3.230306 -0.491899 0.374610
 3739.000000 3.210124 -0.460718 0.366286
 3740.000000 3.227121 -0.425689 0.386553
 3741.000000 3.199407 -0.409115 0.367716
 3742.000000 3.188521 -0.364098 0.384643
 3743.000000 3.173571 -0.422122 0.362593
 3744.000000 3.208962 -0.474327 0.378263
 3745.000000 3.194111 -0.464109 0.390191
 3746.000000 3.182210 -0.388845 0.355621
 3747.000000 3.181683 -0.368478 0.403597
 3748.000000 3.226306 -0.382451 0.372470
 3749.000000 3.198864 -0.374740 0.375051
 3750.000000 3.225654 -0.360709 0.388310
 3751.000000 3.177223 -0.462169 0.380530
 3752.000000 3.228975 -0.354750 0.362379
 3753.000000 3.212677 -0.340152 0.359114
 3754.000000 3.182466 -0.395944 0.382390
 3755.000000 3.164021 -0.303612 0.378251
 3756.000000 3.189509 -0.445236 0.384737
 3757.000000 3.222082 -0.356533 0.373489
 3758.000000 3.163855 -0.343405 0.360239
 3759.000000 3.192095 -0.496544 0.367864
 3760.000000 3.199104 -0.433605 0.404971
 3761.000000 3.196059 -0.465474 0.365187
 3762.000000 3.185366 -0.426971 0.384922
 3763.000000 3.185376 -0.409834 0.371803
 3764.000000 3.167504 -0.454839 0.345668
 3765.000000 3.206549 -0.376418 0.380908
 3766.000000 3.171351 -0.438879 0.354669
 3767.000000 3.184539 -0.400749 0.371809
 3768.000000 3.221620 -0.384713 0.367731
 3769.000000 3.183473 -0.417046 0.345015
 3770.000000 3.194824 -0.338537 0.361229
 3771.000000 3.222350 -0.462276 0.390029
 3772.000000 3.180233 -0.439543 0.394371
 3773.000000 3.191465 -0.435744 0.356680
 3774.000000 3.197140 -0.401918 0.365860
 3775.000000 3.221446 -0.344608 0.373560
 3776.000000 3.214679 -0.374061 0.381449
 3777.000000 3.186519 -0.457029 0.369464
 3778.000000 3.205977 -0.422658 0.371125
 3779.000000 3.212607 -0.358197 0.396034
 3780.000000 3.214875 -0.399539 0.383235
 3781.000000 3.210352 -0.374282 0.386346
 3782.000000 3.183399 -0.457437 0.356049
 3783.000000 3.173226 -0.353562 0.347824
 3784.000000 3.225842 -0.341111 0.373812
 3785.000000 3.212669 -0.357491 0.353787
 3786.000000 3.188915 -0.428826 0.379681
 3787.000000 3.201042 -0.472279 0.366878
 3788.000000 3.153006 -0.491349 0.390833
 3789.000000 3.191614 -0.436171 0.370154
 3790.000000 3.223983 -0.487077 0.377440
 3791.000000 3.213022 -0.343690 0.372991
 3792.000000 3.218318 -0.348890 0.384801
 3793.000000 3.226081 -0.363003 0.389183
 3794.000000 3.217953 -0.440731 0.385153
 3795.000000 3.229371 -0.359438 0.385699
 3796.000000 3.244683 -0.361710 0.404275
 3797.000000 3.252248 -0.399584 0.384952
 3798.000000 3.219907 -0.397062 0.398785
 3799.000000 3.201708 -0.405752 0.396414
 3800.000000 3.203973 -0.451500 0.385486
 3801.000000 3.242585 -0.360346 0.373490
 3802.000000 3.233453 -0.359725 0.370078
 3803.000000 3.245230 -0.319485 0.414286
 3804.000000 3.261432 -0.449674 0.393634
 3805.000000 3.221623 -0.341909 0.407999
 3806.000000 3.237857 -0.398013 0.368325
 3807.000000 3.231233 -0.415020 0.408709
 3808.000000 3.209186 -0.325575 0.383464
 3809.000000 3.203988 -0.399135 0.361613
 3810.000000 3.248058 -0.403576 0.379305
 3811.000000 3.189558 -0.461216 0.411333
 3812.000000 3.238588 -0.457456 0.381173
 3813.000000 3.244227 -0.445443 0.400655
 3814.000000 3.209662 -0.328206 0.381161
 3815.000000 3.243361 -0.452261 0.368737
 3816.000000 3.241209 -0.405206 0.392749
 3817.000000 3.234047 -0.373011 0.386950
 3818.000000 3.224541 -0.434524 0.376303
 3819.000000 3.212908 -0.460521 0.370354
 3820.000000 3.283734 -0.460688 0.376138
 3821.000000 3.253508 -0.366858 0.365246
 3822.000000 3.187663 -0.446874 0.405036
 3823.000000 3.259141 -0.329241 0.406220
 3824.000000 3.200656 -0.429531 0.376011
 3825.000000 3.215453 -0.363844 0.384172
 3826.000000 3.228109 -0.373335 0.358672
 3827.000000 3.227300 -0.392995 0.368252
 3828.000000 3.254434 -0.389442 0.374700
 3829.000000 3.240218 -0.384078 0.392556
 3830.000000 3.160653 -0.385947 0.353037
 3831.000000 3.206693 -0.331046 0.374553
 3832.000000 3.201665 -0.378972 0.392821
 3833.000000 3.213657 -0.385408 0.405169
 3834.000000 3.197400 -0.403500 0.371477
 3835.000000 3.251759 -0.306639 0.402629
 3836.000000 3.199489 -0.471440 0.408501
 3837.000000 3.194060 -0.411300 0.376865
 3838.000000 3.194030 -0.366539 0.377196
 3839.000000 3.192226 -0.410692 0.352931
 3840.000000 3.193641 -0.437988 0.364070
 3841.000000 3.203603 -0.293286 0.402971
 3842.000000 3.199216 -0.346761 0.368592
 3843.000000 3.211568 -0.263224 0.371973
 3844.000000 3.227648 -0.398653 0.371314
 3845.000000 3.186516 -0.362425 0.353869
 3846.000000 3.205762 -0.389763 0.361907
 3847.000000 3.213093 -0.378568 0.370065
 3848.000000 3.220146 -0.449144 0.363628
 3849.000000 3.241754 -0.436560 0.353340
 3850.000000 3.210351 -0.507986 0.355814
 3851.000000 3.240478 -0.404884 0.371480
 3852.000000 3.259459 -0.434098 0.378563
 3853.000000 3.260802 -0.394609 0.362743
 3854.000000 3.250758 -0.447531 0.381393
 3855.000000 3.244374 -0.378599 0.378889
 3856.000000 3.230572 -0.456023 0.359345
 3857.000000 3.219894 -0.363520 0.373911
 3858.000000 3.219490 -0.467833 0.359344
 3859.000000 3.222234 -0.411230 0.371858
 3860.000000 3.215581 -0.389686 0.364425
 3861.000000 3.258481 -0.393854 0.408501
 3862.000000 3.280880 -0.400469 0.377284
 3863.000000 3.250011 -0.363309 0.390757
 3864.000000 3.248677 -0.408373 0.365098
 3865.000000 3.261093 -0.419719 0.360218
 3866.000000 3.237730 -0.426660 0.386533
 3867.000000 3.215507 -0.428587 0.378215
 3868.000000 3.234667 -0.411578 0.374318
 3869.000000 3.256817 -0.469539 0.380767
 3870.000000 3.214066 -0.429396 0.381651
 3871.000000 3.256786 -0.513594 0.380861
 3872.000000 3.278469 -0.414337 0.369604
 3873.000000 3.280566 -0.438790 0.376084
 3874.000000 3.247508 -0.371434 0.385705
 3875.000000 3.227103 -0.372853 0.409653
 3876.000000 3.243373 -0.436190 0.401102
 3877.000000 3.269180 -0.411108 0.359986
 3878.000000 3.244003 -0.322514 0.362975
 3879.000000 3.244323 -0.441586 0.379829
 3880.000000 3.274732 -0.456692 0.399032
 3881.000000 3.241617 -0.377725 0.394313
 3882.000000 3.235429 -0.344445 0.399696
 3883.000000 3.216921 -0.366419 0.421922
 3884.000000 3.207558 -0.348839 0.393109
 3885.000000 3.269763 -0.345514 0.377621
 3886.000000 3.204642 -0.331711 0.439676
 3887.000000 3.234902 -0.411988 0.381585
 3888.000000 3.257435 -0.349199 0.376380
 3889.000000 3.238788 -0.380297 0.384017
 3890.000000 3.211962 -0.352262 0.398114
 3891.000000 3.243733 -0.393453 0.373346
 3892.000000 3.247904 -0.378489 0.361891
 3893.000000 3.231328 -0.387940 0.382041
 3894.000000 3.199490 -0.350937 0.380270
 3895.000000 3.225629 -0.378928 0.383565
 3896.000000 3.207472 -0.421365 0.398963
 3897.000000 3.182040 -0.339899 0.344434
 3898.000000 3.191143 -0.333831 0.372004
 3899.000000 3.219254 -0.348768 0.412283
 3900.000000 3.202890 -0.297263 0.388871
 3901.000000 3.224401 -0.303745 0.372747
 3902.000000 3.213187 -0.379218 0.365055
 3903.000000 3.203233 -0.366437 0.381750
 3904.000000 3.238671 -0.389861 0.400148
 3905.000000 3.216734 -0.368476 0.397579
 3906.000000 3.210077 -0.387114 0.431044
 3907.000000 3.201268 -0.436509 0.382717
 3908.000000 3.172745 -0.442462 0.389077
 3909.000000 3.186738 -0.335188 0.365529
 3910.000000 3.209679 -0.381278 0.370391
 3911.000000 3.195831 -0.344823 0.382750
 3912.000000 3.180992 -0.339232 0.377395
 3913.000000 3.165186 -0.313862 0.403969
 3914.000000 3.232006 -0.294865 0.393325
 3915.000000 3.236801 -0.414338 0.403671
 3916.000000 3.181614 -0.381139 0.381480
 3917.000000 3.233686 -0.344499 0.400632
 3918.000000 3.224610 -0.403845 0.377004
 3919.000000 3.235441 -0.403774 0.395099
 3920.000000 3.189177 -0.378706 0.379007
 3921.000000 3.235362 -0.421643 0.359932
 3922.000000 3.188042 -0.434272 0.374117
 3923.000000 3.227095 -0.372276 0.370188
 3924.000000 3.230620 -0.324779 0.366896
 3925.000000 3.190413 -0.357288 0.383853
 3926.000000 3.218173 -0.306669 0.371977
 3927.000000 3.204973 -0.358098 0.380591
 3928.000000 3.219213 -0.451902 0.379981
 3929.000000 3.204479 -0.350427 0.388719
 3930.000000 3.198210 -0.331724 0.409643
 3931.000000 3.193882 -0.395170 0.404802
 3932.000000 3.209287 -0.354272 0.384408
 3933.000000 3.190431 -0.336975 0.379655
 3934.000000 3.189563 -0.391472 0.390369
 3935.000000 3.228008 -0.383912 0.374959
 3936.000000 3.194788 -0.394203 0.396354
 3937.000000 3.202863 -0.334341 0.377114
 3938.000000 3.219017 -0.396719 0.379815
 3939.000000 3.228699 -0.379904 0.363190
 3940.000000 3.201548 -0.354850 0.381888
 3941.000000 3.189933 -0.418483 0.363374
 3942.000000 3.227110 -0.353279 0.383709
 3943.000000 3.241984 -0.333131 0.400105
 3944.000000 3.239159 -0.329876 0.388360
 3945.000000 3.207421 -0.410932 0.364789
 3946.000000 3.220797 -0.344946 0.390169
 3947.000000 3.202369 -0.360535 0.377842
 3948.000000 3.220273 -0.431181 0.395417
 3949.000000 3.215405 -0.372637 0.380270
 3950.000000 3.214958 -0.388162 0.351197
 3951.000000 3.222024 -0.372254 0.355690
 3952.000000 3.212892 -0.360086 0.346831
 3953.000000 3.199024 -0.279974 0.366400
 3954.000000 3.199256 -0.345469 0.361302
 3955.000000 3.213564 -0.432535 0.377944
 3956.000000 3.188795 -0.377396 0.347718
 3957.000000 3.203630 -0.385971 0.352207
 3958.000000 3.235636 -0.393878 0.376600
 3959.000000 3.191294 -0.344029 0.369532
 3960.000000 3.246648 -0.358394 0.382069
 3961.000000 3.205954 -0.402975 0.352931
 3962.000000 3.207980 -0.453804 0.383529
 3963.000000 3.244496 -0.365031 0.342825
 3964.000000 3.233446 -0.451651 0.365919
 3965.000000 3.227308 -0.458051 0.396882
 3966.000000 3.211533 -0.445415 0.391071
 3967.000000 3.233963 -0.381145 0.377941
 3968.000000 3.245867 -0.372038 0.364553
 3969.000000 3.239963 -0.468286 0.359742
 3970.000000 3.229555 -0.390004 0.377373
 3971.000000 3.208335 -0.356420 0.360434
 3972.000000 3.258318 -0.368798 0.367188
 3973.000000 3.249030 -0.343795 0.367769
 3974.000000 3.231605 -0.422208 0.382163
 3975.000000 3.264629 -0.420827 0.383244
 3976.000000 3.267356 -0.363766 0.385322
 3977.000000 3.211745 -0.315647 0.379963
 3978.000000 3.208849 -0.398719 0.403904
 3979.000000 3.201251 -0.405771 0.368687
 3980.000000 3.263396 -0.358516 0.407458
 3981.000000 3.256669 -0.394986 0.381081
 3982.000000 3.231812 -0.350385 0.359771
 3983.000000 3.254930 -0.355835 0.398762
 3984.000000 3.194125 -0.322212 0.364953
 3985.000000 3.213062 -0.359964 0.400209
 3986.000000 3.184353 -0.325042 0.387944
 3987.000000 3.225022 -0.391590 0.372536
 3988.000000 3.240282 -0.323647 0.364208
 3989.000000 3.230622 -0.322962 0.368407
 3990.000000 3.210620 -0.404303 0.384499
 3991.000000 3.230511 -0.363576 0.378711
 3992.000000 3.211678 -0.399507 0.364212
 3993.000000 3.210950 -0.371451 0.340661
 3994.000000 3.217651 -0.368567 0.363158
 3995.000000 3.208794 -0.413027 0.372166
 3996.000000 3.195761 -0.401546 0.340396
 3997.000000 3.146047 -0.308586 0.360803
 3998.000000 3.194433 -0.389297 0.372105
 3999.000000 3.237704 -0.317207 0.353555
 4000.000000 3.193610 -0.351684 0.349099
 4001.000000 3.215405 -0.407460 0.354454
 4002.000000 3.180626 -0.333617 0.328038
 4003.000000 3.203077 -0.375624 0.331855
 4004.000000 3.246726 -0.407622 0.376414
 4005.000000 3.243514 -0.411969 0.349832
 4006.000000 3.227445 -0.407108 0.368530
 4007.000000 3.188426 -0.409876 0.379341
 4008.000000 3.222604 -0.424067 0.370844
 4009.000000 3.226446 -0.391941 0.370175
 4010.000000 3.220588 -0.402527 0.350420
 4011.000000 3.244923 -0.409658 0.381148
 4012.000000 3.283991 -0.455311 0.375673
 4013.000000 3.221791 -0.409203 0.335907
 4014.000000 3.218052 -0.348967 0.342879
 4015.000000 3.194905 -0.417739 0.341977
 4016.000000 3.179410 -0.343452 0.368846
 4017.000000 3.220827 -0.328273 0.371641
 4018.000000 3.233950 -0.374294 0.343604
 4019.000000 3.188195 -0.389409 0.368237
 4020.000000 3.168000 -0.278784 0.361763
 4021.000000 3.179951 -0.332210 0.376161
 4022.000000 3.195321 -0.374560 0.354898
 4023.000000 3.212977 -0.427557 0.368490
 4024.000000 3.169932 -0.368956 0.370771
 4025.000000 3.152740 -0.430124 0.358891
 4026.000000 3.195033 -0.448740 0.359302
 4027.000000 3.229566 -0.379730 0.346561
 4028.000000 3.198345 -0.292368 0.371406
 4029.000000 3.188094 -0.397309 0.379094
 4030.000000 3.243142 -0.324645 0.363536
 4031.000000 3.198478 -0.356335 0.372138
 4032.000000 3.176996 -0.352051 0.363140
 4033.000000 3.203061 -0.365694 0.385753
 4034.000000 3.185452 -0.421333 0.387201
 4035.000000 3.214510 -0.335002 0.351814
 4036.000000 3.239135 -0.302141 0.392986
 4037.000000 3.243639 -0.305773 0.367410
 4038.000000 3.196351 -0.410963 0.381953
 4039.000000 3.173435 -0.368064 0.364890
 4040.000000 3.182967 -0.342159 0.358493
 4041.000000 3.190451 -0.379441 0.361692
 4042.000000 3.202577 -0.341794 0.377580
 4043.000000 3.180904 -0.231869 0.369168
 4044.000000 3.179161 -0.377063 0.369971
 4045.000000 3.188669 -0.303395 0.368686
 4046.000000 3.185651 -0.387685 0.338168
 4047.000000 3.188906 -0.221434 0.355377
 4048.000000 3.192174 -0.286838 0.376394
 4049.000000 3.216090 -0.352339 0.367456
 4050.000000 3.181766 -0.346406 0.374572
 4051.000000 3.223344 -0.356993 0.346045
 4052.000000 3.180140 -0.364953 0.366895
 4053.000000 3.194806 -0.362418 0.391578
 4054.000000 3.206606 -0.269774 0.387461
 4055.000000 3.220041 -0.335919 0.357557
 4056.000000 3.205181 -0.340529 0.366302
 4057.000000 3.216633 -0.353729 0.372985
 4058.000000 3.174453 -0.249643 0.372219
 4059.000000 3.164271 -0.384283 0.339465
 4060.000000 3.222336 -0.408027 0.380451
 4061.000000 3.197517 -0.426191 0.367051
 4062.000000 3.178177 -0.382480 0.375312
 4063.000000 3.160025 -0.294521 0.360765
 4064.000000 3.167923 -0.315389 0.378711
 4065.000000 3.166626 -0.284831 0.409606
 4066.000000 3.210542 -0.347325 0.389893
 4067.000000 3.180144 -0.500882 0.385082
 4068.000000 3.201781 -0.431332 0.367418
 4069.000000 3.169366 -0.446031 0.373856
 4070.000000 3.204202 -0.337251 0.379412
 4071.000000 3.178869 -0.437330 0.372741
 4072.000000 3.159260 -0.365366 0.377210
 4073.000000 3.194641 -0.391708 0.363089
 4074.000000 3.156847 -0.383010 0.368549
 4075.000000 3.151558 -0.339976 0.375058
 4076.000000 3.176485 -0.345224 0.339169
 4077.000000 3.198159 -0.361174 0.358265
 4078.000000 3.141772 -0.329071 0.365902
 4079.000000 3.171893 -0.320686 0.373923
 4080.000000 3.185398 -0.335484 0.367906
 4081.000000 3.180351 -0.387882 0.384812
 4082.000000 3.196545 -0.419710 0.354469
 4083.000000 3.181712 -0.316060 0.355652
 4084.000000 3.178654 -0.291160 0.352664
 4085.000000 3.182296 -0.292497 0.369608
 4086.000000 3.153197 -0.348352 0.384762
 4087.000000 3.182815 -0.363560 0.368324
 4088.000000 3.175016 -0.346300 0.391366
 4089.000000 3.157894 -0.280857 0.390337
 4090.000000 3.202238 -0.286909 0.369190
 4091.000000 3.196323 -0.394880 0.380930
 4092.000000 3.204192 -0.331095 0.368352
 4093.000000 3.153056 -0.373177 0.400265
 4094.000000 3.154696 -0.361602 0.381490
 4095.000000 3.178302 -0.331119 0.358155
 4096.000000 3.189595 -0.352953 0.394402
 4097.000000 3.160866 -0.343824 0.394983
 4098.000000 3.175497 -0.298502 0.384480
 4099.000000 3.140418 -0.376094 0.352427
 4100.000000 3.174705 -0.274747 0.365531
 4101.000000 3.154927 -0.406488 0.364643
 4102.000000 3.166032 -0.362665 0.365281
 4103.000000 3.180310 -0.390159 0.359930
 4104.000000 3.194734 -0.309875 0.359708
 4105.000000 3.157549 -0.377895 0.356640
 4106.000000 3.144234 -0.356606 0.378493
 4107.000000 3.135896 -0.329922 0.368181
 4108.000000 3.151578 -0.300999 0.372436
 4109.000000 3.141723 -0.369442 0.343791
 4110.000000 3.160410 -0.389760 0.375895
 4111.000000 3.179860 -0.369602 0.352146
 4112.000000 3.202517 -0.379355 0.339455
 4113.000000 3.153908 -0.431013 0.350599
 4114.000000 3.185138 -0.370186 0.370597
 4115.000000 3.191661 -0.431549 0.378277
 4116.000000 3.180942 -0.365852 0.383418
 4117.000000 3.210182 -0.453122 0.338957
 4118.000000 3.169569 -0.370857 0.365773
 4119.000000 3.156486 -0.419396 0.361845
 4120.000000 3.197912 -0.348921 0.332286
 4121.000000 3.161863 -0.382784 0.365132
 4122.000000 3.182591 -0.458803 0.378443
 4123.000000 3.166948 -0.340631 0.339422
 4124.000000 3.203177 -0.353279 0.327082
 4125.000000 3.173676 -0.362257 0.356551
 4126.000000 3.161803 -0.308181 0.379388
 4127.000000 3.162530 -0.318930 0.331554
 4128.000000 3.180164 -0.448205 0.381130
 4129.000000 3.176358 -0.381926 0.342963
 4130.000000 3.213043 -0.365209 0.355201
 4131.000000 3.168887 -0.431933 0.331898
 4132.000000 3.160425 -0.469364 0.354861
 4133.000000 3.137769 -0.417231 0.359457
 4134.000000 3.184156 -0.308672 0.379968
 4135.000000 3.198167 -0.325923 0.380706
 4136.000000 3.191400 -0.344648 0.367064
 4137.000000 3.207748 -0.327370 0.365361
 4138.000000 3.179337 -0.336202 0.367983
 4139.000000 3.213627 -0.403597 0.359102
 4140.000000 3.177813 -0.335981 0.347557
 4141.000000 3.223412 -0.413426 0.375214
 4142.000000 3.216430 -0.419087 0.360528
 4143.000000 3.199833 -0.408489 0.395125
 4144.000000 3.230173 -0.373988 0.386143
 4145.000000 3.192809 -0.354050 0.392117
 4146.000000 3.141728 -0.335812 0.370934
 4147.000000 3.208582 -0.476151 0.377237
 4148.000000 3.169947 -0.327782 0.425534
 4149.000000 3.192993 -0.310793 0.377346
 4150.000000 3.176112 -0.391927 0.369360
 4151.000000 3.185018 -0.397633 0.366287
 4152.000000 3.180199 -0.327285 0.346514
 4153.000000 3.176515 -0.325332 0.369370
 4154.000000 3.185788 -0.250407 0.384606
 4155.000000 3.169735 -0.341264 0.412356
 4156.000000 3.193712 -0.320840 0.358530
 4157.000000 3.176637 -0.333717 0.405067
 4158.000000 3.176298 -0.339707 0.382976
 4159.000000 3.148695 -0.361096 0.395920
 4160.000000 3.144217 -0.313525 0.372547
 4161.000000 3.179106 -0.260986 0.370103
 4162.000000 3.198462 -0.336207 0.382580
 4163.000000 3.163734 -0.284733 0.372590
 4164.000000 3.171073 -0.284750 0.405212
 4165.000000 3.184404 -0.332077 0.397198
 4166.000000 3.191489 -0.349476 0.363897
 4167.000000 3.166051 -0.383475 0.374407
 4168.000000 3.170859 -0.420782 0.373466
 4169.000000 3.171419 -0.373563 0.401917
 4170.000000 3.193138 -0.399820 0.406591
 4171.000000 3.199083 -0.378335 0.376371
 4172.000000 3.200532 -0.414308 0.403189
 4173.000000 3.209674 -0.396736 0.387144
 4174.000000 3.198605 -0.397162 0.371375
 4175.000000 3.209295 -0.442692 0.380674
 4176.000000 3.145091 -0.320104 0.409606
 4177.000000 3.172620 -0.373272 0.403900
 4178.000000 3.169664 -0.439213 0.396458
 4179.000000 3.149219 -0.365014 0.385504
 4180.000000 3.188116 -0.404400 0.387541
 4181.000000 3.192879 -0.330304 0.408244
 4182.000000 3.195910 -0.369676 0.384246
 4183.000000 3.208959 -0.413741 0.382845
 4184.000000 3.175019 -0.322323 0.367521
 4185.000000 3.163700 -0.359967 0.394104
 4186.000000 3.163190 -0.364464 0.421911
 4187.000000 3.173599 -0.372414 0.424208
 4188.000000 3.184856 -0.338583 0.390609
 4189.000000 3.190818 -0.320019 0.380841
 4190.000000 3.169724 -0.402979 0.367789
 4191.000000 3.206236 -0.364880 0.391655
 4192.000000 3.206314 -0.387896 0.405289
 4193.000000 3.176819 -0.337613 0.385562
 4194.000000 3.224040 -0.346963 0.382858
 4195.000000 3.206741 -0.393003 0.361001
 4196.000000 3.206309 -0.470039 0.389588
 4197.000000 3.197127 -0.513019 0.420111
 4198.000000 3.202108 -0.355767 0.385895
 4199.000000 3.213787 -0.366966 0.361379
 4200.000000 3.197037 -0.379970 0.391176
 4201.000000 3.200289 -0.374464 0.397395
 4202.000000 3.179092 -0.425026 0.387602
 4203.000000 3.175141 -0.361321 0.414832
 4204.000000 3.185482 -0.386126 0.375991
 4205.000000 3.231673 -0.407974 0.374729
 4206.000000 3.196418 -0.472326 0.384801
 4207.000000 3.213573 -0.377899 0.376319
 4208.000000 3.200317 -0.339479 0.386321
 4209.000000 3.183612 -0.411074 0.366902
 4210.000000 3.214051 -0.423413 0.384174
 4211.000000 3.196965 -0.434210 0.376693
 4212.000000 3.168958 -0.411133 0.389553
 4213.000000 3.198012 -0.372651 0.382432
 4214.000000 3.164500 -0.390804 0.388307
 4215.000000 3.191348 -0.367317 0.381504
 4216.000000 3.185169 -0.378327 0.396556
 4217.000000 3.201053 -0.393199 0.403188
 4218.000000 3.188779 -0.355311 0.375749
 4219.000000 3.166066 -0.296831 0.415988
 4220.000000 3.141961 -0.284440 0.385089
 4221.000000 3.181691 -0.291952 0.404787
 4222.000000 3.185028 -0.338006 0.411228
 4223.000000 3.195740 -0.271915 0.398661
 4224.000000 3.173968 -0.289695 0.382955
 4225.000000 3.181808 -0.282861 0.367590
 4226.000000 3.192537 -0.397016 0.393699
 4227.000000 3.208878 -0.373293 0.393856
 4228.000000 3.196298 -0.297344 0.386811
 4229.000000 3.163425 -0.364153 0.391034
 4230.000000 3.168663 -0.394692 0.410147
 4231.000000 3.168385 -0.324905 0.412768
 4232.000000 3.184942 -0.378399 0.376774
 4233.000000 3.184938 -0.303599 0.368509
 4234.000000 3.178059 -0.350966 0.388282
 4235.000000 3.212836 -0.270147 0.395602
 4236.000000 3.182155 -0.380132 0.412393
 4237.000000 3.240647 -0.328485 0.388645
 4238.000000 3.170861 -0.375762 0.368801
 4239.000000 3.153826 -0.313313 0.409756
 4240.000000 3.190199 -0.377503 0.382498
 4241.000000 3.186257 -0.367656 0.380465
 4242.000000 3.167109 -0.427654 0.389770
 4243.000000 3.169425 -0.361566 0.380543
 4244.000000 3.177837 -0.324204 0.416253
 4245.000000 3.196021 -0.299659 0.379222
 4246.000000 3.126687 -0.379126 0.414388
 4247.000000 3.155146 -0.330019 0.379576
 4248.000000 3.175939 -0.307273 0.386689
 4249.000000 3.184352 -0.371786 0.402387
 4250.000000 3.178552 -0.422091 0.407612
 4251.000000 3.163880 -0.251835 0.387904
 4252.000000 3.134533 -0.392444 0.394500
 4253.000000 3.183056 -0.411537 0.404236
 4254.000000 3.169041 -0.389870 0.377447
 4255.000000 3.176118 -0.286816 0.384978
 4256.000000 3.158305 -0.342350 0.382992
 4257.000000 3.212926 -0.389949 0.383312
 4258.000000 3.196243 -0.357009 0.386875
 4259.000000 3.149003 -0.430835 0.363652
 4260.000000 3.174489 -0.359520 0.361203
 4261.000000 3.178952 -0.374285 0.396528
 4262.000000 3.181712 -0.379373 0.346168
 4263.000000 3.175729 -0.340847 0.369493
 4264.000000 3.191300 -0.390001 0.339892
 4265.000000 3.147766 -0.358444 0.384427
 4266.000000 3.163346 -0.364416 0.346131
 4267.000000 3.157513 -0.385716 0.337495
 4268.000000 3.127279 -0.389920 0.385064
 4269.000000 3.163144 -0.411782 0.366515
 4270.000000 3.161158 -0.420583 0.381060
 4271.000000 3.140765 -0.435612 0.381118
 4272.000000 3.143067 -0.407532 0.369396
 4273.000000 3.190783 -0.302015 0.362392
 4274.000000 3.141996 -0.420269 0.361717
 4275.000000 3.164752 -0.351736 0.352905
 4276.000000 3.191194 -0.422367 0.373958
 4277.000000 3.145302 -0.387148 0.399444
 4278.000000 3.148124 -0.372947 0.374562
 4279.000000 3.154276 -0.400533 0.355763
 4280.000000 3.184815 -0.433680 0.379095
 4281.000000 3.209768 -0.467364 0.357394
 4282.000000 3.159703 -0.445480 0.369961
 4283.000000 3.135796 -0.402883 0.382657
 4284.000000 3.191404 -0.339689 0.353172
 4285.000000 3.173302 -0.452378 0.369358
 4286.000000 3.180661 -0.418562 0.392754
 4287.000000 3.170716 -0.445266 0.366733
 4288.000000 3.158433 -0.437285 0.394054
 4289.000000 3.182893 -0.424080 0.392028
 4290.000000 3.180290 -0.382840 0.392559
 4291.000000 3.169263 -0.417839 0.385611
 4292.000000 3.161640 -0.423575 0.361625
 4293.000000 3.158809 -0.411025 0.367378
 4294.000000 3.158269 -0.428619 0.397589
 4295.000000 3.159179 -0.450130 0.380407
 4296.000000 3.187985 -0.391414 0.359414
 4297.000000 3.133779 -0.343830 0.344326
 4298.000000 3.138348 -0.404518 0.325228
 4299.000000 3.164202 -0.343503 0.362235
 4300.000000 3.118927 -0.387710 0.352667
 4301.000000 3.186784 -0.361019 0.349025
 4302.000000 3.150617 -0.349496 0.364192
 4303.000000 3.146887 -0.380580 0.362864
 4304.000000 3.143813 -0.331007 0.344257
 4305.000000 3.135963 -0.358964 0.347938
 4306.000000 3.180729 -0.432869 0.350802
 4307.000000 3.139385 -0.383224 0.344535
 4308.000000 3.178824 -0.297871 0.411558
 4309.000000 3.146456 -0.304740 0.359479
 4310.000000 3.158398 -0.346042 0.370183
 4311.000000 3.134743 -0.262762 0.322708
 4312.000000 3.141423 -0.297989 0.356032
 4313.000000 3.146270 -0.296442 0.357773
 4314.000000 3.159968 -0.389419 0.350199
 4315.000000 3.161685 -0.317116 0.371918
 4316.000000 3.131634 -0.305908 0.367470
 4317.000000 3.158754 -0.351755 0.382923
 4318.000000 3.164341 -0.340209 0.362843
 4319.000000 3.127683 -0.372683 0.371674
 4320.000000 3.141707 -0.360174 0.391228
 4321.000000 3.109809 -0.328032 0.396912
 4322.000000 3.120626 -0.403358 0.363481
 4323.000000 3.127693 -0.359239 0.352123
 4324.000000 3.152155 -0.388145 0.368920
 4325.000000 3.130105 -0.329998 0.355458
 4326.000000 3.138462 -0.326256 0.370154
 4327.000000 3.141624 -0.373906 0.352206
 4328.000000 3.158564 -0.351268 0.359619
 4329.000000 3.144834 -0.436888 0.356990
 4330.000000 3.155522 -0.440994 0.389463
 4331.000000 3.149377 -0.486787 0.396029
 4332.000000 3.134038 -0.410786 0.347722
 4333.000000 3.184041 -0.407802 0.342539
 4334.000000 3.128728 -0.349492 0.366793
 4335.000000 3.142312 -0.453989 0.393308
 4336.000000 3.151416 -0.345072 0.385094
 4337.000000 3.133500 -0.411991 0.384906
 4338.000000 3.118819 -0.379264 0.384886
 4339.000000 3.151826 -0.437450 0.386037
 4340.000000 3.165943 -0.485533 0.392335
 4341.000000 3.173230 -0.357409 0.360117
 4342.000000 3.210537 -0.411291 0.385115
 4343.000000 3.191205 -0.470435 0.376862
 4344.000000 3.165726 -0.380906 0.372043
 4345.000000 3.143502 -0.436688 0.365556
 4346.000000 3.186903 -0.422150 0.370926
 4347.000000 3.161462 -0.391295 0.325724
 4348.000000 3.158831 -0.396176 0.348083
 4349.000000 3.132701 -0.429435 0.375930
 4350.000000 3.119085 -0.485120 0.355417
 4351.000000 3.159891 -0.439156 0.351264
 4352.000000 3.133493 -0.429642 0.346687
 4353.000000 3.139646 -0.455285 0.353387
 4354.000000 3.157178 -0.405701 0.357753
 4355.000000 3.168891 -0.353510 0.335271
 4356.000000 3.154194 -0.403828 0.352077
 4357.000000 3.179369 -0.421645 0.362775
 4358.000000 3.110241 -0.377417 0.362421
 4359.000000 3.136771 -0.358961 0.351911
 4360.000000 3.176215 -0.475668 0.368803
 4361.000000 3.128088 -0.335599 0.336797
 4362.000000 3.164000 -0.372905 0.341135
 4363.000000 3.200481 -0.404807 0.372498
 4364.000000 3.141258 -0.352051 0.337625
 4365.000000 3.167311 -0.347811 0.353146
 4366.000000 3.196659 -0.348257 0.337596
 4367.000000 3.151822 -0.319388 0.365675
 4368.000000 3.162981 -0.393403 0.350834
 4369.000000 3.141864 -0.395772 0.368209
 4370.000000 3.202823 -0.257960 0.362927
 4371.000000 3.160035 -0.370252 0.341961
 4372.000000 3.152349 -0.399002 0.372133
 4373.000000 3.138163 -0.283294 0.364008
 4374.000000 3.179714 -0.471912 0.347392
 4375.000000 3.191334 -0.317155 0.332584
 4376.000000 3.136820 -0.403860 0.357386
 4377.000000 3.156797 -0.424453 0.335935
 4378.000000 3.167766 -0.432933 0.352302
 4379.000000 3.194228 -0.392551 0.361751
 4380.000000 3.218276 -0.376099 0.356134
 4381.000000 3.144362 -0.322398 0.342994
 4382.000000 3.180326 -0.419066 0.350049
 4383.000000 3.172869 -0.388409 0.353064
 4384.000000 3.201675 -0.418002 0.346094
 4385.000000 3.162122 -0.363981 0.353462
 4386.000000 3.241553 -0.373616 0.356384
 4387.000000 3.160925 -0.446831 0.316549
 4388.000000 3.179892 -0.402099 0.346014
 4389.000000 3.185873 -0.378785 0.322714
 4390.000000 3.196802 -0.356057 0.331029
 4391.000000 3.221783 -0.452565 0.354317
 4392.000000 3.185749 -0.406842 0.381425
 4393.000000 3.207508 -0.380255 0.357352
 4394.000000 3.210034 -0.340274 0.338638
 4395.000000 3.185043 -0.404097 0.349518
 4396.000000 3.190335 -0.390968 0.326285
 4397.000000 3.264600 -0.426086 0.369369
 4398.000000 3.196001 -0.356630 0.356853
 4399.000000 3.177178 -0.384395 0.337820
 4400.000000 3.194529 -0.331180 0.385604
 4401.000000 3.175753 -0.377302 0.345164
 4402.000000 3.172293 -0.282724 0.339458
 4403.000000 3.219857 -0.376480 0.373705
 4404.000000 3.180927 -0.369494 0.364558
 4405.000000 3.222765 -0.378194 0.376797
 4406.000000 3.176164 -0.426017 0.380841
 4407.000000 3.186233 -0.400553 0.346339
 4408.000000 3.164726 -0.405669 0.353519
 4409.000000 3.183045 -0.365752 0.383751
 4410.000000 3.197796 -0.312332 0.388900
 4411.000000 3.185121 -0.518044 0.397206
 4412.000000 3.199185 -0.426569 0.365795
 4413.000000 3.168271 -0.328979 0.378403
 4414.000000 3.197741 -0.354614 0.366451
 4415.000000 3.194733 -0.347334 0.366785
 4416.000000 3.183867 -0.388421 0.345609
 4417.000000 3.178831 -0.373093 0.333418
 4418.000000 3.158684 -0.271531 0.360361
 4419.000000 3.213294 -0.379356 0.360118
 4420.000000 3.201290 -0.361915 0.382821
 4421.000000 3.201781 -0.421431 0.366755
 4422.000000 3.195438 -0.389880 0.370160
 4423.000000 3.189794 -0.418258 0.354212
 4424.000000 3.155248 -0.280782 0.361807
 4425.000000 3.194733 -0.360947 0.369902
 4426.000000 3.196394 -0.391054 0.346079
 4427.000000 3.179974 -0.289371 0.358747
 4428.000000 3.186455 -0.368739 0.376060
 4429.000000 3.188606 -0.379469 0.377286
 4430.000000 3.163260 -0.335496 0.353765
 4431.000000 3.205820 -0.401655 0.380729
 4432.000000 3.196141 -0.372918 0.362058
 4433.000000 3.199164 -0.385931 0.375720
 4434.000000 3.192206 -0.383146 0.356286
 4435.000000 3.183047 -0.309040 0.340870
 4436.000000 3.171154 -0.411260 0.353864
 4437.000000 3.188830 -0.397742 0.379461
 4438.000000 3.174608 -0.434313 0.365613
 4439.000000 3.176896 -0.370376 0.379601
 4440.000000 3.165553 -0.355006 0.359819
 4441.000000 3.151686 -0.415841 0.362319
 4442.000000 3.144295 -0.357738 0.353673
 4443.000000 3.136535 -0.390047 0.356166
 4444.000000 3.117244 -0.391416 0.352352
 4445.000000 3.148666 -0.338505 0.373853
 4446.000000 3.174926 -0.258202 0.365960
 4447.000000 3.185000 -0.405600 0.367105
 4448.000000 3.198496 -0.330267 0.383116
 4449.000000 3.199226 -0.341781 0.360740
 4450.000000 3.158094 -0.353953 0.338443
 4451.000000 3.154564 -0.292444 0.370120
 4452.000000 3.177913 -0.308865 0.373251
 4453.000000 3.180435 -0.338278 0.363538
 4454.000000 3.196989 -0.347606 0.373077
 4455.000000 3.175184 -0.317713 0.361645
 4456.000000 3.175721 -0.319123 0.361919
 4457.000000 3.153741 -0.316373 0.377108
 4458.000000 3.162595 -0.283449 0.383859
 4459.000000 3.178836 -0.273563 0.360732
 4460.000000 3.159918 -0.334746 0.383666
 4461.000000 3.173817 -0.304112 0.372772
 4462.000000 3.161552 -0.346382 0.357919
 4463.000000 3.217236 -0.409216 0.371663
 4464.000000 3.152033 -0.387059 0.388918
 4465.000000 3.196302 -0.331200 0.363283
 4466.000000 3.198372 -0.344113 0.360997
 4467.000000 3.180210 -0.315419 0.368335
 4468.000000 3.160437 -0.395280 0.359242
 4469.000000 3.161900 -0.315744 0.389563
 4470.000000 3.170142 -0.319262 0.355807
 4471.000000 3.215247 -0.356373 0.368609
 4472.000000 3.198581 -0.298261 0.372020
 4473.000000 3.160707 -0.370838 0.343757
 4474.000000 3.200145 -0.319670 0.341628
 4475.000000 3.185293 -0.353776 0.375973
 4476.000000 3.178969 -0.375691 0.385237
 4477.000000 3.179459 -0.409480 0.340464
 4478.000000 3.199438 -0.314904 0.361577
 4479.000000 3.152179 -0.310297 0.383384
 4480.000000 3.191748 -0.325603 0.381220
 4481.000000 3.189473 -0.354030 0.364128
 4482.000000 3.185161 -0.364339 0.401020
 4483.000000 3.188973 -0.416390 0.396521
 4484.000000 3.196261 -0.290204 0.402659
 4485.000000 3.201223 -0.377509 0.404632
 4486.000000 3.243262 -0.434486 0.387577
 4487.000000 3.222683 -0.375375 0.369394
 4488.000000 3.202028 -0.307410 0.407943
 4489.000000 3.178547 -0.473997 0.374297
 4490.000000 3.183173 -0.433129 0.385918
 4491.000000 3.239798 -0.374100 0.369749
 4492.000000 3.206841 -0.361338 0.394698
 4493.000000 3.176345 -0.342829 0.389407
 4494.000000 3.180131 -0.400039 0.367082
 4495.000000 3.206498 -0.389660 0.418190
 4496.000000 3.168956 -0.354042 0.375651
 4497.000000 3.192349 -0.364782 0.374721
 4498.000000 3.193388 -0.346637 0.395756
 4499.000000 3.219840 -0.371894 0.363622
 4500.000000 3.243737 -0.467509 0.384519
 4501.000000 3.208020 -0.387611 0.366549
 4502.000000 3.184811 -0.477868 0.379106
 4503.000000 3.199702 -0.381742 0.372885
 4504.000000 3.165877 -0.393135 0.401986
 4505.000000 3.197227 -0.402347 0.366568
 4506.000000 3.199855 -0.329525 0.366812
 4507.000000 3.144946 -0.364232 0.372638
 4508.000000 3.186879 -0.432053 0.356161
 4509.000000 3.166840 -0.335177 0.333537
 4510.000000 3.192899 -0.381931 0.396434
 4511.000000 3.185131 -0.422488 0.359881
 4512.000000 3.183805 -0.368225 0.374112
 4513.000000 3.206279 -0.396255 0.391306
 4514.000000 3.184182 -0.348487 0.381694
 4515.000000 3.164599 -0.345098 0.396281
 4516.000000 3.158132 -0.389371 0.392578
 4517.000000 3.194087 -0.330274 0.393652
 4518.000000 3.202024 -0.342608 0.372378
 4519.000000 3.176732 -0.372068 0.374648
 4520.000000 3.152262 -0.280524 0.369099
 4521.000000 3.157545 -0.372613 0.364026
 4522.000000 3.169964 -0.380925 0.366881
 4523.000000 3.192574 -0.358386 0.415454
 4524.000000 3.202384 -0.403629 0.407445
 4525.000000 3.206570 -0.365386 0.367265
 4526.000000 3.216886 -0.426515 0.380681
 4527.000000 3.224234 -0.421265 0.354240
 4528.000000 3.199141 -0.365114 0.361825
 4529.000000 3.192559 -0.399820 0.380588
 4530.000000 3.187954 -0.410255 0.358697
 4531.000000 3.185987 -0.422549 0.383180
 4532.000000 3.222813 -0.412396 0.346195
 4533.000000 3.227821 -0.423979 0.374306
 4534.000000 3.194265 -0.391056 0.365560
 4535.000000 3.189690 -0.400231 0.368189
 4536.000000 3.174605 -0.328713 0.362687
 4537.000000 3.173058 -0.379926 0.374525
 4538.000000 3.223688 -0.349229 0.357836
 4539.000000 3.198521 -0.366854 0.380592
 4540.000000 3.158691 -0.362418 0.373005
 4541.000000 3.192329 -0.326933 0.400232
 4542.000000 3.172940 -0.367100 0.365828
 4543.000000 3.170288 -0.361069 0.369122
 4544.000000 3.191338 -0.367310 0.380810
 4545.000000 3.177415 -0.326728 0.373983
 4546.000000 3.171462 -0.323896 0.380925
 4547.000000 3.172951 -0.416431 0.379303
 4548.000000 3.166324 -0.338752 0.380092
 4549.000000 3.162669 -0.338037 0.385308
 4550.000000 3.173790 -0.331053 0.379479
 4551.000000 3.208310 -0.387543 0.372474
 4552.000000 3.139621 -0.297181 0.367688
 4553.000000 3.173234 -0.372376 0.361165
 4554.000000 3.170628 -0.329741 0.340607
 4555.000000 3.156504 -0.295046 0.364717
 4556.000000 3.172747 -0.366298 0.373092
 4557.000000 3.194151 -0.315655 0.365191
 4558.000000 3.172218 -0.353423 0.375335
 4559.000000 3.154570 -0.324792 0.348239
 4560.000000 3.173352 -0.328698 0.363728
 4561.000000 3.199931 -0.365836 0.362913
 4562.000000 3.164653 -0.361927 0.380034
 4563.000000 3.154768 -0.323622 0.407910
 4564.000000 3.143716 -0.295855 0.367252
 4565.000000 3.176146 -0.289590 0.397507
 4566.000000 3.172716 -0.283190 0.397600
 4567.000000 3.167056 -0.323380 0.411563
 4568.000000 3.196469 -0.359190 0.379766
 4569.000000 3.182155 -0.333087 0.386733
 4570.000000 3.193884 -0.349742 0.371865
 4571.000000 3.179782 -0.324052 0.364805
 4572.000000 3.184064 -0.343861 0.368375
 4573.000000 3.217397 -0.375926 0.379047
 4574.000000 3.208238 -0.355359 0.374616
 4575.000000 3.186935 -0.327356 0.351342
 4576.000000 3.193584 -0.333436 0.354496
 4577.000000 3.178180 -0.350402 0.356699
 4578.000000 3.154675 -0.291454 0.358321
 4579.000000 3.189133 -0.349290 0.352664
 4580.000000 3.128459 -0.363139 0.367918
 4581.000000 3.145956 -0.342559 0.371723
 4582.000000 3.211217 -0.349209 0.376578
 4583.000000 3.193474 -0.259095 0.393912
 4584.000000 3.145680 -0.350457 0.361381
 4585.000000 3.132287 -0.380161 0.369212
 4586.000000 3.180273 -0.281284 0.360643
 4587.000000 3.199368 -0.336698 0.386003
 4588.000000 3.253772 -0.294810 0.368782
 4589.000000 3.172647 -0.355380 0.371132
 4590.000000 3.197221 -0.282385 0.344166
 4591.000000 3.154645 -0.347994 0.362372
 4592.000000 3.155303 -0.280224 0.344807
 4593.000000 3.155950 -0.349668 0.350951
 4594.000000 3.150824 -0.273545 0.363970
 4595.000000 3.209671 -0.287125 0.379280
 4596.000000 3.180745 -0.306743 0.357957
 4597.000000 3.163799 -0.356876 0.349870
 4598.000000 3.162805 -0.306493 0.345558
 4599.000000 3.170228 -0.372698 0.343413
 4600.000000 3.172562 -0.276557 0.363105
 4601.000000 3.161636 -0.304514 0.399877
 4602.000000 3.102345 -0.299482 0.358364
 4603.000000 3.139999 -0.337395 0.363566
 4604.000000 3.180051 -0.383455 0.366637
 4605.000000 3.135569 -0.301874 0.366039
 4606.000000 3.160908 -0.368853 0.367563
 4607.000000 3.162192 -0.358003 0.340367
 4608.000000 3.170636 -0.350798 0.348161
 4609.000000 3.175468 -0.336541 0.352637
 4610.000000 3.184787 -0.363000 0.358791
 4611.000000 3.144603 -0.359676 0.362114
 4612.000000 3.157607 -0.348777 0.353442
 4613.000000 3.195097 -0.325873 0.366643
 4614.000000 3.176809 -0.405547 0.350757
 4615.000000 3.196395 -0.383499 0.318678
 4616.000000 3.169192 -0.417924 0.366909
 4617.000000 3.142654 -0.379562 0.339511
 4618.000000 3.163009 -0.349352 0.354408
 4619.000000 3.176094 -0.303211 0.370495
 4620.000000 3.213086 -0.258612 0.360467
 4621.000000 3.174596 -0.303330 0.354976
 4622.000000 3.140075 -0.309624 0.331096
 4623.000000 3.188639 -0.307894 0.327106
 4624.000000 3.170252 -0.297612 0.353256
 4625.000000 3.148827 -0.213788 0.347963
 4626.000000 3.200445 -0.358669 0.346146
 4627.000000 3.216026 -0.355390 0.372921
 4628.000000 3.207568 -0.305338 0.341498
 4629.000000 3.160625 -0.310676 0.344668
 4630.000000 3.132902 -0.272037 0.357404
 4631.000000 3.177537 -0.393628 0.388232
 4632.000000 3.163783 -0.339678 0.371379
 4633.000000 3.142980 -0.349731 0.376238
 4634.000000 3.123045 -0.383024 0.379357
 4635.000000 3.155643 -0.374567 0.355034
 4636.000000 3.180161 -0.346805 0.365628
 4637.000000 3.185778 -0.354211 0.369852
 4638.000000 3.169636 -0.363342 0.365045
 4639.000000 3.177508 -0.292008 0.352159
 4640.000000 3.183420 -0.281019 0.357500
 4641.000000 3.169535 -0.359455 0.351693
 4642.000000 3.165891 -0.288532 0.352749
 4643.000000 3.180786 -0.360042 0.343262
 4644.000000 3.153054 -0.273692 0.369449
 4645.000000 3.140878 -0.293658 0.355958
 4646.000000 3.158228 -0.376007 0.371940
 4647.000000 3.183089 -0.450291 0.352841
 4648.000000 3.125804 -0.406242 0.357029
 4649.000000 3.189931 -0.384566 0.384680
 4650.000000 3.163943 -0.344790 0.369390
 4651.000000 3.186721 -0.340246 0.389870
 4652.000000 3.153306 -0.388495 0.363147
 4653.000000 3.183460 -0.346888 0.365390
 4654.000000 3.176087 -0.334501 0.347295
 4655.000000 3.172097 -0.351124 0.362921
 4656.000000 3.174774 -0.292337 0.366606
 4657.000000 3.148687 -0.354013 0.377711
 4658.000000 3.133425 -0.301077 0.380876
 4659.000000 3.137851 -0.393033 0.371428
 4660.000000 3.135803 -0.318827 0.373301
 4661.000000 3.136741 -0.348455 0.352669
 4662.000000 3.172115 -0.308025 0.345366
 4663.000000 3.161038 -0.395837 0.348982
 4664.000000 3.200647 -0.404140 0.348946
 4665.000000 3.176963 -0.376454 0.362933
 4666.000000 3.186509 -0.350977 0.362849
 4667.000000 3.194546 -0.339318 0.336100
 4668.000000 3.168374 -0.319783 0.365574
 4669.000000 3.183936 -0.318536 0.373920
 4670.000000 3.155463 -0.394849 0.383397
 4671.000000 3.153436 -0.363835 0.363483
 4672.000000 3.180761 -0.436202 0.364648
 4673.000000 3.164769 -0.311899 0.338928
 4674.000000 3.178201 -0.285967 0.352893
 4675.000000 3.185636 -0.318932 0.351106
 4676.000000 3.188405 -0.291919 0.348653
 4677.000000 3.174678 -0.322103 0.377988
 4678.000000 3.193672 -0.345512 0.384728
 4679.000000 3.169720 -0.321007 0.364310
 4680.000000 3.161248 -0.366341 0.364883
 4681.000000 3.173105 -0.378896 0.368929
 4682.000000 3.149615 -0.372729 0.381988
 4683.000000 3.162851 -0.281648 0.355817
 4684.000000 3.181051 -0.289427 0.362299
 4685.000000 3.119502 -0.361407 0.364844
 4686.000000 3.143528 -0.277165 0.350817
 4687.000000 3.113354 -0.285724 0.364841
 4688.000000 3.133476 -0.376620 0.346500
 4689.000000 3.122600 -0.342784 0.376640
 4690.000000 3.160764 -0.382173 0.383370
 4691.000000 3.202021 -0.341673 0.366370
 4692.000000 3.153702 -0.366842 0.358892
 4693.000000 3.177846 -0.384508 0.359534
 4694.000000 3.153299 -0.323619 0.368531
 4695.000000 3.127458 -0.346652 0.361617
 4696.000000 3.147335 -0.396474 0.365926
 4697.000000 3.131640 -0.265851 0.345105
 4698.000000 3.161226 -0.357465 0.370791
 4699.000000 3.140990 -0.312393 0.341086
 4700.000000 3.169238 -0.319575 0.382388
 4701.000000 3.134816 -0.288363 0.345367
 4702.000000 3.165309 -0.286487 0.346754
 4703.000000 3.163776 -0.347577 0.365364
 4704.000000 3.179413 -0.376275 0.373463
 4705.000000 3.164068 -0.298661 0.346533
 4706.000000 3.192096 -0.300089 0.359570
 4707.000000 3.176174 -0.378704 0.352029
 4708.000000 3.154197 -0.297848 0.347191
 4709.000000 3.139567 -0.357900 0.363914
 4710.000000 3.115847 -0.245051 0.357628
 4711.000000 3.146456 -0.313933 0.369793
 4712.000000 3.146170 -0.399609 0.351992
 4713.000000 3.170591 -0.324942 0.371961
 4714.000000 3.186425 -0.361324 0.363485
 4715.000000 3.156517 -0.321222 0.381256
 4716.000000 3.183745 -0.388188 0.367373
 4717.000000 3.185009 -0.320250 0.359236
 4718.000000 3.167632 -0.316163 0.347338
 4719.000000 3.160716 -0.324267 0.375038
 4720.000000 3.210497 -0.388359 0.352661
 4721.000000 3.164797 -0.318769 0.379684
 4722.000000 3.134704 -0.364731 0.358029
 4723.000000 3.158558 -0.394388 0.365149
 4724.000000 3.155315 -0.357463 0.376773
 4725.000000 3.143898 -0.400345 0.362761
 4726.000000 3.121589 -0.341823 0.353155
 4727.000000 3.186330 -0.402008 0.386175
 4728.000000 3.151705 -0.422407 0.365702
 4729.000000 3.176209 -0.366736 0.364400
 4730.000000 3.124425 -0.360835 0.377896
 4731.000000 3.147119 -0.364059 0.359536
 4732.000000 3.165860 -0.409577 0.346823
 4733.000000 3.188653 -0.324899 0.332496
 4734.000000 3.183361 -0.369189 0.385957
 4735.000000 3.173351 -0.342914 0.328813
 4736.000000 3.179653 -0.350131 0.356898
 4737.000000 3.160469 -0.353698 0.370774
 4738.000000 3.190356 -0.272249 0.364314
 4739.000000 3.240537 -0.412802 0.380774
 4740.000000 3.159422 -0.476650 0.379312
 4741.000000 3.191632 -0.324432 0.337066
 4742.000000 3.171613 -0.302554 0.340832
 4743.000000 3.190493 -0.341864 0.376320
 4744.000000 3.175376 -0.385895 0.361466
 4745.000000 3.148837 -0.338298 0.380958
 4746.000000 3.206419 -0.295795 0.357048
 4747.000000 3.198033 -0.382977 0.356619
 4748.000000 3.203435 -0.339911 0.346769
 4749.000000 3.230508 -0.393978 0.347625
 4750.000000 3.179147 -0.381537 0.362312
 4751.000000 3.212096 -0.434601 0.353355
 4752.000000 3.138025 -0.372023 0.354930
 4753.000000 3.188308 -0.369066 0.338715
 4754.000000 3.134003 -0.350442 0.338765
 4755.000000 3.163371 -0.315599 0.373081
 4756.000000 3.120995 -0.412347 0.370376
 4757.000000 3.187903 -0.379236 0.366992
 4758.000000 3.169925 -0.346760 0.385658
 4759.000000 3.155946 -0.401820 0.372178
 4760.000000 3.203771 -0.327505 0.353705
 4761.000000 3.155423 -0.357088 0.357191
 4762.000000 3.160465 -0.380226 0.380512
 4763.000000 3.198397 -0.358865 0.371078
 4764.000000 3.171264 -0.340266 0.373228
 4765.000000 3.150873 -0.428193 0.334538
 4766.000000 3.172914 -0.386028 0.373465
 4767.000000 3.222944 -0.372708 0.381242
 4768.000000 3.201338 -0.328964 0.370785
 4769.000000 3.171533 -0.469154 0.378163
 4770.000000 3.164386 -0.350390 0.344583
 4771.000000 3.181321 -0.409917 0.364266
 4772.000000 3.187558 -0.357679 0.360211
 4773.000000 3.182875 -0.367928 0.373374
 4774.000000 3.200817 -0.408407 0.376303
 4775.000000 3.171596 -0.393140 0.354771
 4776.000000 3.163120 -0.318537 0.371329
 4777.000000 3.163020 -0.400522 0.367714
 4778.000000 3.202902 -0.419761 0.372539
 4779.000000 3.166018 -0.409654 0.372026
 4780.000000 3.163093 -0.383680 0.372805
 4781.000000 3.195499 -0.322960 0.358282
 4782.000000 3.179801 -0.300079 0.329547
 4783.000000 3.213641 -0.361322 0.364121
 4784.000000 3.195807 -0.359998 0.350074
 4785.000000 3.167773 -0.394209 0.345675
 4786.000000 3.165830 -0.324145 0.336628
 4787.000000 3.166763 -0.372757 0.355516
 4788.000000 3.166769 -0.348069 0.325544
 4789.000000 3.178899 -0.351489 0.330980
 4790.000000 3.156039 -0.385153 0.359318
 4791.000000 3.177837 -0.437389 0.336811
 4792.000000 3.193271 -0.456756 0.360187
 4793.000000 3.185045 -0.313876 0.349309
 4794.000000 3.181894 -0.337772 0.393069
 4795.000000 3.181690 -0.416920 0.343336
 4796.000000 3.185466 -0.390728 0.358996
 4797.000000 3.193794 -0.469016 0.353172
 4798.000000 3.152830 -0.357840 0.331860
 4799.000000 3.194533 -0.336784 0.338079
 4800.000000 3.138725 -0.406445 0.335862
 4801.000000 3.197618 -0.355801 0.346049
 4802.000000 3.216839 -0.386065 0.369826
 4803.000000 3.187223 -0.374148 0.342685
 4804.000000 3.201446 -0.344386 0.348687
[truncated: 22,448,781 more chars]
